# Supplementary material for: A new generic circumscription of Hydrochorea (Leguminosae, Caesalpinioideae, mimosoid clade) with an amphi-Atlantic distribution
Source: PhytoKeys. 2022 Aug 22;205:401–37. doi: 10.3897/phytokeys.205.82775 (PMC9849043; doi:10.3897/phytokeys.205.82775)
Supplement: XML Treatment for Hydrochorea [file phytokeys.205.82775-treatment1.xml]

<!DOCTYPE tp:taxon-treatment
  PUBLIC "-//TaxonX//DTD Taxonomic Treatment Publishing DTD v0 20100105//EN" "tax-treatment-NSO.dtd">
<tp:taxon-treatment xmlns:tp="http://www.plazi.org/taxpub"><tp:treatment-meta><kwd-group><label>Taxon classification</label><kwd>
                <named-content content-type="kingdom">Plantae</named-content>
              </kwd><kwd>
                <named-content content-type="order">Fabales</named-content>
              </kwd><kwd>
                <named-content content-type="family">Fabaceae</named-content>
              </kwd></kwd-group><mixed-citation publication-type="journal"><person-group><name><surname>Vinicius Batista Soares</surname><given-names>Marcos</given-names></name><name><surname>Mathieu Koenen</surname><given-names>Erik Jozef</given-names></name><name><surname>Ricardo Vieira Iganci</surname><given-names>João</given-names></name><name><surname>Morim</surname><given-names>Marli Pires</given-names></name></person-group><article-title>A new generic circumscription of <italic><tp:taxon-name><tp:taxon-name-part taxon-name-part-type="genus" reg="Hydrochorea">Hydrochorea</tp:taxon-name-part></tp:taxon-name></italic> (<tp:taxon-name><tp:taxon-name-part taxon-name-part-type="family">Leguminosae</tp:taxon-name-part></tp:taxon-name>, <tp:taxon-name><tp:taxon-name-part taxon-name-part-type="subfamily">Caesalpinioideae</tp:taxon-name-part></tp:taxon-name>, mimosoid clade) with an amphi-Atlantic distribution</article-title><source>PhytoKeys</source><day>22</day><month>08</month><year>2022</year><volume>205</volume><fpage>401</fpage><lpage>437</lpage><pub-id pub-id-type="doi">10.3897/phytokeys.205.82775</pub-id></mixed-citation></tp:treatment-meta><tp:nomenclature><tp:taxon-name>
              <object-id xmlns:xlink="http://www.w3.org/1999/xlink" content-type="arpha" xlink:type="simple">EBB162E5-9FC3-52D9-A745-335989AF21FE</object-id>
              <tp:taxon-name-part taxon-name-part-type="genus" reg="Hydrochorea">Hydrochorea</tp:taxon-name-part>
            </tp:taxon-name><tp:taxon-authority>Barneby &amp; J.W. Grimes, Mem. New York Bot. Gard. 74(1): 23. 1996.</tp:taxon-authority><xref ref-type="fig" rid="F2">Figs 2</xref><xref ref-type="fig" rid="F3">, 3</xref><tp:nomenclature-citation-list><tp:nomenclature-citation><tp:taxon-name>
                  <tp:taxon-name-part taxon-name-part-type="genus" reg="Balizia">Balizia</tp:taxon-name-part>
                </tp:taxon-name><comment>Barneby &amp; J.W. Grimes, syn. nov., Mem. New York Bot. Gard. 34(1). 23. 1996. Type: <tp:taxon-name><tp:taxon-name-part taxon-name-part-type="genus" reg="Balizia">Balizia</tp:taxon-name-part><tp:taxon-name-part taxon-name-part-type="species" reg="pedicellaris">pedicellaris</tp:taxon-name-part></tp:taxon-name> (DC.) Barneby &amp; J.W. Grimes.</comment></tp:nomenclature-citation><tp:nomenclature-citation><tp:taxon-name>
                  <tp:taxon-name-part taxon-name-part-type="genus" reg="Balizia">Balizia</tp:taxon-name-part>
                  <tp:taxon-name-part taxon-name-part-type="infraspecific-rank">sect.</tp:taxon-name-part>
                  <tp:taxon-name-part taxon-name-part-type="section" reg="Leucosamanea">Leucosamanea</tp:taxon-name-part>
                </tp:taxon-name><comment>Barneby &amp; J.W. Grimes, syn. nov., Mem. New York Bot. Gard. 34(1). 36. 1996. Type: <tp:taxon-name><tp:taxon-name-part taxon-name-part-type="genus" reg="Balizia">Balizia</tp:taxon-name-part><tp:taxon-name-part taxon-name-part-type="species" reg="leucocalyx">leucocalyx</tp:taxon-name-part></tp:taxon-name> (Britton &amp; Rose) Barneby &amp; J.W. Grimes.</comment></tp:nomenclature-citation><tp:nomenclature-citation><tp:taxon-name>
                  <tp:taxon-name-part taxon-name-part-type="genus" reg="Balizia">Balizia</tp:taxon-name-part>
                  <tp:taxon-name-part taxon-name-part-type="authority">Barneby &amp; J.W. Grimes</tp:taxon-name-part>
                  <tp:taxon-name-part taxon-name-part-type="infraspecific-rank">sect.</tp:taxon-name-part>
                  <tp:taxon-name-part taxon-name-part-type="section" reg="Balizia">Balizia</tp:taxon-name-part>
                </tp:taxon-name><comment>syn. nov., Mem. New York Bot. Gard. 34 (1). 37. 1996. Type: <tp:taxon-name><tp:taxon-name-part taxon-name-part-type="genus" reg="Balizia">Balizia</tp:taxon-name-part><tp:taxon-name-part taxon-name-part-type="species" reg="pedicellaris">pedicellaris</tp:taxon-name-part></tp:taxon-name> (DC.) Barneby &amp; J.W. Grimes.</comment></tp:nomenclature-citation></tp:nomenclature-citation-list></tp:nomenclature><tp:treatment-sec sec-type="material" id="SECID0EJRAG"><title>Type.</title><p><italic><tp:taxon-name><tp:taxon-name-part taxon-name-part-type="genus" reg="Hydrochorea">Hydrochorea</tp:taxon-name-part><tp:taxon-name-part taxon-name-part-type="species" reg="corymbosa">corymbosa</tp:taxon-name-part></tp:taxon-name></italic> (Rich.) Barneby &amp; J.W. Grimes.</p></tp:treatment-sec><tp:treatment-sec sec-type="description" id="SECID0E1RAG"><title>Description.</title><p><bold>Shrubs</bold> and <bold>trees</bold>, unarmed; branches grey to brown pilosulous to glabrescent, cylindrical; stipules persistent or caducous. <bold>Leaves</bold> bipinnate, with 1–15 pairs of pinnae; petiole canaliculate or cylindrical, grey to brown pilosulous or glabrous; nectaries sessile to stipitate, orbicular, patelliform, or cupuliform, the first either near mid-petiole or between the first pinnae pair, and often along the leaf rachis, between the leaflet pairs; leaflets 2–33 pairs per pinna, petiolate to subsessile, rhombic-ovate, rhombic-lanceolate, rhombic-oblong, rhombic-obovate, ovate, elliptic, oblong, lanceolate or oblanceolate, grey to brown pilosulous, ciliate or glabrous, concolorous or more often discolorous, venation pinnate. <bold>Inflorescence</bold> consisting of umbelliform capitula or corymbiform racemes, arising singly or fasciculate from the axils of coeval or hysteranthous leaves, bracts generally caducous; bracteoles persistent or caducous. <bold>Flowers</bold> heteromorphic, pedicellate in peripheral flowers, mostly pentamerous, and sessile in the larger terminal flower, 5–8-merous; calyx green, gamosepalous, campanulate, or tubular, pubescent, ciliate or glabrous; corolla pinkish to reddish, yellowish or whitish, gamopetalous, infundibuliform, campanulate, or tubular, glabrous, puberulent, ciliate or pilose at the apex; androecium with (10–)12–60(–75) stamens; filaments white, greenish or roseate, fused into a tube, included in peripheral flowers or exserted beyond the corolla in the terminal flower; stemonozone present, anthers dorsifixed; ovary superior, sessile, truncate at the apex, usually pubescent or sometimes glabrous. <bold>Fruits</bold> sessile or shortly stipitate, straight or slightly recurved, either lomentiform, the seeds released in one-seeded articles, or woody and indehiscent, the exocarp with transverse fibres and the endocarp hard and septate, or follicular, with similar exocarp but the septate endocarp papyraceous and shed along with the seeds, or crypto-lomentiform with follicular dehiscence, the exocarp smooth and the endocarp remaining attached to the seeds forming 1-seeded articles. <bold>Seeds</bold> with a hard testa, with pleurogram complete or narrowly U-shaped.</p></tp:treatment-sec><tp:treatment-sec sec-type="distribution" id="SECID0EOSAG"><title>Distribution and habitat.</title><p>North America (Mexico), Central America (Belize, Costa Rica, Guatemala, Honduras and Nicaragua), South America (Brazil, Bolivia, Colombia, Ecuador, French Guiana, Guyana, Peru, Suriname and Venezuela) and Africa (Congo Basin and West Africa) (Fig. <xref ref-type="fig" rid="F2">2A</xref>). <italic><tp:taxon-name><tp:taxon-name-part taxon-name-part-type="genus" reg="Hydrochorea">Hydrochorea</tp:taxon-name-part></tp:taxon-name></italic> species occur in riparian habitats, inundated and non-inundated wet tropical forests of the Orinoco and Amazon basins, pre-Andean Amazonia along the Nor-Yungas and Pando in Bolivia, Vaupés in Colombia and Huánuco in Peru, Central Brazilian Savanna, the Atlantic Rainforest of Brazil and extending to northern South America in Venezuela and the Guianas and the Gulf-Caribbean lowlands until Mexico, and one species in coastal tidal swamp forests in Upper Guinea (West Africa) and one species in riparian and seasonally inundated forests in the Congo Basin.</p><fig id="F2" position="float" orientation="portrait"><object-id xmlns:xlink="http://www.w3.org/1999/xlink" content-type="doi" xlink:type="simple">10.3897/phytokeys.205.82775.figure2</object-id><object-id xmlns:xlink="http://www.w3.org/1999/xlink" content-type="arpha" xlink:type="simple">F621E15B-F691-50E8-809E-FE761DB01574</object-id><label>Figure 2.</label><caption><p>The genus <italic><tp:taxon-name><tp:taxon-name-part taxon-name-part-type="genus" reg="Hydrochorea">Hydrochorea</tp:taxon-name-part></tp:taxon-name></italic> Barneby &amp; J.W. Grimes <bold>A</bold> The amphi-atlantic geographic distribution of <italic><tp:taxon-name><tp:taxon-name-part taxon-name-part-type="genus" reg="Hydrochorea">Hydrochorea</tp:taxon-name-part></tp:taxon-name></italic><bold>B</bold><italic><tp:taxon-name><tp:taxon-name-part taxon-name-part-type="genus" reg="Hydrochorea">Hydrochorea</tp:taxon-name-part><tp:taxon-name-part taxon-name-part-type="species" reg="pedicellaris">pedicellaris</tp:taxon-name-part></tp:taxon-name></italic> (DC.) M.V.B. Soares, Iganci &amp; M.P. Morim foliage and fruits <bold>C</bold><italic><tp:taxon-name><tp:taxon-name-part taxon-name-part-type="genus" reg="Hydrochorea">Hydrochorea</tp:taxon-name-part><tp:taxon-name-part taxon-name-part-type="species" reg="corymbosa">corymbosa</tp:taxon-name-part></tp:taxon-name></italic> (Rich.) Barneby &amp; J.W. Grimes foliage and fruits <bold>D</bold><italic><tp:taxon-name><tp:taxon-name-part taxon-name-part-type="genus" reg="Hydrochorea">Hydrochorea</tp:taxon-name-part><tp:taxon-name-part taxon-name-part-type="species" reg="panurensis">panurensis</tp:taxon-name-part></tp:taxon-name></italic> (Spruce ex Benth.) M.V.B. Soares, M.P. Morim &amp; Iganci foliage and fruits <bold>E</bold><italic><tp:taxon-name><tp:taxon-name-part taxon-name-part-type="genus" reg="Hydrochorea">Hydrochorea</tp:taxon-name-part><tp:taxon-name-part taxon-name-part-type="species" reg="uaupensis">uaupensis</tp:taxon-name-part></tp:taxon-name></italic> M.P. Morim, Iganci &amp; E.J.M. Koenen in habitat, with foliage and fruits <bold>F</bold> Flowers of <italic><tp:taxon-name><tp:taxon-name-part taxon-name-part-type="genus" reg="Hydrochorea">H.</tp:taxon-name-part><tp:taxon-name-part taxon-name-part-type="species" reg="uaupensis">uaupensis</tp:taxon-name-part></tp:taxon-name></italic> after rain <bold>G</bold> mature fruits of <italic><tp:taxon-name><tp:taxon-name-part taxon-name-part-type="genus" reg="Hydrochorea">H.</tp:taxon-name-part><tp:taxon-name-part taxon-name-part-type="species" reg="uaupensis">uaupensis</tp:taxon-name-part></tp:taxon-name></italic>. <bold>B, C</bold> from M.V.B Soares <bold>D</bold> from D. Cardoso <bold>E–G</bold> from J.R.V. Iganci.</p></caption><graphic xmlns:xlink="http://www.w3.org/1999/xlink" xlink:href="phytokeys-205-401_article-82775__-g002.jpg" position="float" orientation="portrait" xlink:type="simple" id="oo_733494.jpg"><uri content-type="original_file" xlink:type="simple">https://binary.pensoft.net/fig/733494</uri></graphic></fig></tp:treatment-sec><tp:treatment-sec sec-type="notes" id="SECID0EWWAG"><title>Note.</title><p>Since the names <italic><tp:taxon-name><tp:taxon-name-part taxon-name-part-type="genus" reg="Hydrochorea">Hydrochorea</tp:taxon-name-part></tp:taxon-name></italic> and <italic><tp:taxon-name><tp:taxon-name-part taxon-name-part-type="genus" reg="Balizia">Balizia</tp:taxon-name-part></tp:taxon-name></italic> were published in the same publication (<xref ref-type="bibr" rid="B3">Barneby and Grimes 1996</xref>), neither has priority, although <italic><tp:taxon-name><tp:taxon-name-part taxon-name-part-type="genus" reg="Hydrochorea">Hydrochorea</tp:taxon-name-part></tp:taxon-name></italic> was treated as genus 1 and <italic><tp:taxon-name><tp:taxon-name-part taxon-name-part-type="genus" reg="Balizia">Balizia</tp:taxon-name-part></tp:taxon-name></italic> as genus 2, <italic><tp:taxon-name><tp:taxon-name-part taxon-name-part-type="genus" reg="Hydrochorea">Hydrochorea</tp:taxon-name-part></tp:taxon-name></italic> thus appearing first in the publication. The name <italic><tp:taxon-name><tp:taxon-name-part taxon-name-part-type="genus" reg="Hydrochorea">Hydrochorea</tp:taxon-name-part></tp:taxon-name></italic> is here chosen to represent the recircumscribed genus, especially since the name is appropriate for most of its species, and most <italic><tp:taxon-name><tp:taxon-name-part taxon-name-part-type="genus" reg="Balizia">Balizia</tp:taxon-name-part></tp:taxon-name></italic> species are also thought to frequently use water-borne seed dispersal, and all but one species (<italic><tp:taxon-name><tp:taxon-name-part taxon-name-part-type="genus" reg="Balizia">B.</tp:taxon-name-part><tp:taxon-name-part taxon-name-part-type="species" reg="elegans">elegans</tp:taxon-name-part></tp:taxon-name></italic>) are reported to often occur along river-banks. The name <italic><tp:taxon-name><tp:taxon-name-part taxon-name-part-type="genus" reg="Balizia">Balizia</tp:taxon-name-part></tp:taxon-name></italic>, being an anagram of <italic><tp:taxon-name><tp:taxon-name-part taxon-name-part-type="genus" reg="Albizia">Albizia</tp:taxon-name-part></tp:taxon-name></italic>, is less appropriate given that several of its species have previously been placed in <italic><tp:taxon-name><tp:taxon-name-part taxon-name-part-type="genus" reg="Albizia">Albizia</tp:taxon-name-part></tp:taxon-name></italic> and therefore the name may suggest close kinship, while actually being most closely related to the genus <italic><tp:taxon-name><tp:taxon-name-part taxon-name-part-type="genus" reg="Jupunba">Jupunba</tp:taxon-name-part></tp:taxon-name></italic>.</p></tp:treatment-sec><tp:treatment-sec><!--Section generated to contain objects referenced in tp:taxon-treatment.--><fig id="F3" position="float" orientation="portrait"><object-id xmlns:xlink="http://www.w3.org/1999/xlink" content-type="doi" xlink:type="simple">10.3897/phytokeys.205.82775.figure3</object-id><object-id xmlns:xlink="http://www.w3.org/1999/xlink" content-type="arpha" xlink:type="simple">F15781F7-18D7-539C-9159-C9D279BC1FB6</object-id><label>Figure 3.</label><caption><p>The genus <italic><tp:taxon-name><tp:taxon-name-part taxon-name-part-type="genus" reg="Hydrochorea">Hydrochorea</tp:taxon-name-part></tp:taxon-name></italic> Barneby &amp; J.W. Grimes (continued). Species from the Americas <bold>A</bold> flowering branch of <italic><tp:taxon-name><tp:taxon-name-part taxon-name-part-type="genus" reg="Hydrochorea">Hydrochorea</tp:taxon-name-part><tp:taxon-name-part taxon-name-part-type="species" reg="corymbosa">corymbosa</tp:taxon-name-part></tp:taxon-name></italic> (Rich.) Barneby &amp; J.W. Grimes <bold>B</bold> close-up of inflorescence of <italic><tp:taxon-name><tp:taxon-name-part taxon-name-part-type="genus" reg="Hydrochorea">H.</tp:taxon-name-part><tp:taxon-name-part taxon-name-part-type="species" reg="corymbosa">corymbosa</tp:taxon-name-part></tp:taxon-name></italic><bold>C</bold> discolorous leaves of <italic><tp:taxon-name><tp:taxon-name-part taxon-name-part-type="genus" reg="Hydrochorea">H.</tp:taxon-name-part><tp:taxon-name-part taxon-name-part-type="species" reg="corymbosa">corymbosa</tp:taxon-name-part></tp:taxon-name></italic><bold>D</bold> close-up of inflorescence of <italic><tp:taxon-name><tp:taxon-name-part taxon-name-part-type="genus" reg="Hydrochorea">Hydrochorea</tp:taxon-name-part><tp:taxon-name-part taxon-name-part-type="species" reg="panurensis">panurensis</tp:taxon-name-part></tp:taxon-name></italic> (Spruce ex Benth.) M.V.B. Soares, M.P. Morim &amp; Iganci <bold>E</bold> unripe lomentiform pod of <italic><tp:taxon-name><tp:taxon-name-part taxon-name-part-type="genus" reg="Hydrochorea">H.</tp:taxon-name-part><tp:taxon-name-part taxon-name-part-type="species" reg="panurensis">panurensis</tp:taxon-name-part></tp:taxon-name></italic><bold>F</bold> close-up of inflorescence of <italic><tp:taxon-name><tp:taxon-name-part taxon-name-part-type="genus" reg="Hydrochorea">Hydrochorea</tp:taxon-name-part><tp:taxon-name-part taxon-name-part-type="species" reg="pedicellaris">pedicellaris</tp:taxon-name-part></tp:taxon-name></italic> (DC.) M.V.B. Soares, Iganci &amp; M.P. Morim, with a few peripheral flowers removed to expose sessile terminal flowers <bold>G</bold> unripe pods of <italic><tp:taxon-name><tp:taxon-name-part taxon-name-part-type="genus" reg="Hydrochorea">H.</tp:taxon-name-part><tp:taxon-name-part taxon-name-part-type="species" reg="pedicellaris">pedicellaris</tp:taxon-name-part></tp:taxon-name></italic><bold>H</bold> dehisced follicular pods of <italic><tp:taxon-name><tp:taxon-name-part taxon-name-part-type="genus" reg="Hydrochorea">H.</tp:taxon-name-part><tp:taxon-name-part taxon-name-part-type="species" reg="pedicellaris">pedicellaris</tp:taxon-name-part></tp:taxon-name></italic> showing papery septate endocarp <bold>I</bold> detail of primary rachis of <italic><tp:taxon-name><tp:taxon-name-part taxon-name-part-type="genus" reg="Hydrochorea">H.</tp:taxon-name-part><tp:taxon-name-part taxon-name-part-type="species" reg="pedicellaris">pedicellaris</tp:taxon-name-part></tp:taxon-name></italic> showing interpinnal extra-floral nectaries <bold>J</bold> inflorescence of <italic><tp:taxon-name><tp:taxon-name-part taxon-name-part-type="genus" reg="Hydrochorea">Hydrochorea</tp:taxon-name-part><tp:taxon-name-part taxon-name-part-type="species" reg="uaupensis">uaupensis</tp:taxon-name-part></tp:taxon-name></italic> M.P. Morim, Iganci &amp; E.J.M. Koenen showing large sessile central flower and pedicellate peripheral flowers <bold>K</bold> unripe crypto-lomentiform pod and seed enveloped by septate endocarp of <italic><tp:taxon-name><tp:taxon-name-part taxon-name-part-type="genus" reg="Hydrochorea">H.</tp:taxon-name-part><tp:taxon-name-part taxon-name-part-type="species" reg="uaupensis">uaupensis</tp:taxon-name-part></tp:taxon-name></italic>; African species <bold>L</bold> inflorescence of <italic><tp:taxon-name><tp:taxon-name-part taxon-name-part-type="genus" reg="Hydrochorea">Hydrochorea</tp:taxon-name-part><tp:taxon-name-part taxon-name-part-type="species" reg="obliquifoliolata">obliquifoliolata</tp:taxon-name-part></tp:taxon-name></italic> (De Wild.) E.J.M. Koenen <bold>M</bold> pinnae of <italic><tp:taxon-name><tp:taxon-name-part taxon-name-part-type="genus" reg="Hydrochorea">Hydrochorea</tp:taxon-name-part><tp:taxon-name-part taxon-name-part-type="species" reg="rhombifolia">rhombifolia</tp:taxon-name-part></tp:taxon-name></italic> (Benth.) E.J.M. Koenen showing rhombic leaflets. <bold>A–E, J, K</bold> Erik Koenen <bold>F-I</bold> Colin Hughes <bold>L</bold> Jan Wieringa <bold>M</bold> William Hawthorne. Vouchers <bold>A–C</bold><italic>J.R.V. Iganci 862</italic><bold>D, E</bold><italic>M.P. Morim 563</italic><bold>F–I</bold><italic>L.P. Queiroz 15529</italic><bold>J, K</bold><italic>M.P. Morim 577</italic><bold>L</bold><italic>J.J. Wieringa 6519</italic><bold>M</bold> unvouchered.</p></caption><graphic xmlns:xlink="http://www.w3.org/1999/xlink" xlink:href="phytokeys-205-401_article-82775__-g003.jpg" position="float" orientation="portrait" xlink:type="simple" id="oo_733495.jpg"><uri content-type="original_file" xlink:type="simple">https://binary.pensoft.net/fig/733495</uri></graphic></fig></tp:treatment-sec><ref-list><ref id="B3"><mixed-citation xmlns:xlink="http://www.w3.org/1999/xlink" xlink:type="simple"><person-group><name name-style="western"><surname>Barneby</surname><given-names>RC</given-names></name><name name-style="western"><surname>Grimes</surname><given-names>J</given-names></name></person-group> (<year>1996</year>) Silk tree, guanacaste, monkey’s earring: A generic system of the synandrous <tp:taxon-name><tp:taxon-name-part taxon-name-part-type="family">Mimosaceae</tp:taxon-name-part></tp:taxon-name> of the Americas. Part I. <italic><tp:taxon-name><tp:taxon-name-part taxon-name-part-type="genus">Abarema</tp:taxon-name-part></tp:taxon-name></italic>, <italic><tp:taxon-name><tp:taxon-name-part taxon-name-part-type="genus">Albizia</tp:taxon-name-part></tp:taxon-name></italic>, and allies. Memoirs of the New York Botanical Garden 74(1).</mixed-citation></ref></ref-list></tp:taxon-treatment>
