# Supplementary material for: A new generic circumscription of Hydrochorea (Leguminosae, Caesalpinioideae, mimosoid clade) with an amphi-Atlantic distribution
Source: PhytoKeys. 2022 Aug 22;205:401–37. doi: 10.3897/phytokeys.205.82775 (PMC9849043; doi:10.3897/phytokeys.205.82775)
Supplement: XML Treatment for Hydrochorea corymbosa [file phytokeys.205.82775-treatment2.xml]

<!DOCTYPE tp:taxon-treatment
  PUBLIC "-//TaxonX//DTD Taxonomic Treatment Publishing DTD v0 20100105//EN" "tax-treatment-NSO.dtd">
<tp:taxon-treatment xmlns:tp="http://www.plazi.org/taxpub"><tp:treatment-meta><kwd-group><label>Taxon classification</label><kwd>
                <named-content content-type="kingdom">Plantae</named-content>
              </kwd><kwd>
                <named-content content-type="order">Fabales</named-content>
              </kwd><kwd>
                <named-content content-type="family">Fabaceae</named-content>
              </kwd></kwd-group><mixed-citation publication-type="journal"><person-group><name><surname>Vinicius Batista Soares</surname><given-names>Marcos</given-names></name><name><surname>Mathieu Koenen</surname><given-names>Erik Jozef</given-names></name><name><surname>Ricardo Vieira Iganci</surname><given-names>João</given-names></name><name><surname>Morim</surname><given-names>Marli Pires</given-names></name></person-group><article-title>A new generic circumscription of <italic><tp:taxon-name><tp:taxon-name-part taxon-name-part-type="genus" reg="Hydrochorea">Hydrochorea</tp:taxon-name-part></tp:taxon-name></italic> (<tp:taxon-name><tp:taxon-name-part taxon-name-part-type="family">Leguminosae</tp:taxon-name-part></tp:taxon-name>, <tp:taxon-name><tp:taxon-name-part taxon-name-part-type="subfamily">Caesalpinioideae</tp:taxon-name-part></tp:taxon-name>, mimosoid clade) with an amphi-Atlantic distribution</article-title><source>PhytoKeys</source><day>22</day><month>08</month><year>2022</year><volume>205</volume><fpage>401</fpage><lpage>437</lpage><pub-id pub-id-type="doi">10.3897/phytokeys.205.82775</pub-id></mixed-citation></tp:treatment-meta><tp:nomenclature><label>1.</label><tp:taxon-name>
              <object-id xmlns:xlink="http://www.w3.org/1999/xlink" content-type="arpha" xlink:type="simple">DAD0E817-D749-5B44-A35A-CA0660B3173F</object-id>
              <tp:taxon-name-part taxon-name-part-type="genus" reg="Hydrochorea">Hydrochorea</tp:taxon-name-part>
              <tp:taxon-name-part taxon-name-part-type="species" reg="corymbosa">corymbosa</tp:taxon-name-part>
            </tp:taxon-name><tp:taxon-authority>(Rich.) Barneby &amp; J.W. Grimes, New York Bot. Gard. 74(1): 27. 1996.</tp:taxon-authority><xref ref-type="fig" rid="F2">Fig. 2A, C</xref><xref ref-type="fig" rid="F3">, 3A-C</xref><xref ref-type="fig" rid="F4">, 4</xref><tp:nomenclature-citation-list><tp:nomenclature-citation><tp:taxon-name>
                  <tp:taxon-name-part taxon-name-part-type="genus" reg="Pithecellobium">Pithecellobium</tp:taxon-name-part>
                  <tp:taxon-name-part taxon-name-part-type="species" reg="subcorymbosum">subcorymbosum</tp:taxon-name-part>
                </tp:taxon-name><comment>Hoehne [as <tp:taxon-name><tp:taxon-name-part taxon-name-part-type="genus" reg="Pithecolobium">Pithecolobium</tp:taxon-name-part></tp:taxon-name>], Comiss. Linhas Telegr. Estratég., Mato Grosso-Amazonas, Bot. 8: 18, Ic. 133. 1919. Type: Brazil, Mato Grosso, São Luiz de Cáceres, nas margens do rio Paraguai, perto da Campina, <italic>Hoehne 4582</italic> (lectotype, designated here from amongst the syntypes: R! [R000003169]; isolectotype: SP).</comment></tp:nomenclature-citation></tp:nomenclature-citation-list></tp:nomenclature><tp:treatment-sec sec-type="Basionym" id="SECID0EHHBG"><title>Basionym.</title><p><italic><tp:taxon-name><tp:taxon-name-part taxon-name-part-type="genus" reg="Mimosa">Mimosa</tp:taxon-name-part><tp:taxon-name-part taxon-name-part-type="species" reg="corymbosa">corymbosa</tp:taxon-name-part></tp:taxon-name></italic> Rich., Actes Soc. d’Hist. Nat. Paris 1: 113. 1792.</p><fig id="F3" position="float" orientation="portrait"><object-id xmlns:xlink="http://www.w3.org/1999/xlink" content-type="doi" xlink:type="simple">10.3897/phytokeys.205.82775.figure3</object-id><object-id xmlns:xlink="http://www.w3.org/1999/xlink" content-type="arpha" xlink:type="simple">F15781F7-18D7-539C-9159-C9D279BC1FB6</object-id><label>Figure 3.</label><caption><p>The genus <italic><tp:taxon-name><tp:taxon-name-part taxon-name-part-type="genus" reg="Hydrochorea">Hydrochorea</tp:taxon-name-part></tp:taxon-name></italic> Barneby &amp; J.W. Grimes (continued). Species from the Americas <bold>A</bold> flowering branch of <italic><tp:taxon-name><tp:taxon-name-part taxon-name-part-type="genus" reg="Hydrochorea">Hydrochorea</tp:taxon-name-part><tp:taxon-name-part taxon-name-part-type="species" reg="corymbosa">corymbosa</tp:taxon-name-part></tp:taxon-name></italic> (Rich.) Barneby &amp; J.W. Grimes <bold>B</bold> close-up of inflorescence of <italic><tp:taxon-name><tp:taxon-name-part taxon-name-part-type="genus" reg="Hydrochorea">H.</tp:taxon-name-part><tp:taxon-name-part taxon-name-part-type="species" reg="corymbosa">corymbosa</tp:taxon-name-part></tp:taxon-name></italic><bold>C</bold> discolorous leaves of <italic><tp:taxon-name><tp:taxon-name-part taxon-name-part-type="genus" reg="Hydrochorea">H.</tp:taxon-name-part><tp:taxon-name-part taxon-name-part-type="species" reg="corymbosa">corymbosa</tp:taxon-name-part></tp:taxon-name></italic><bold>D</bold> close-up of inflorescence of <italic><tp:taxon-name><tp:taxon-name-part taxon-name-part-type="genus" reg="Hydrochorea">Hydrochorea</tp:taxon-name-part><tp:taxon-name-part taxon-name-part-type="species" reg="panurensis">panurensis</tp:taxon-name-part></tp:taxon-name></italic> (Spruce ex Benth.) M.V.B. Soares, M.P. Morim &amp; Iganci <bold>E</bold> unripe lomentiform pod of <italic><tp:taxon-name><tp:taxon-name-part taxon-name-part-type="genus" reg="Hydrochorea">H.</tp:taxon-name-part><tp:taxon-name-part taxon-name-part-type="species" reg="panurensis">panurensis</tp:taxon-name-part></tp:taxon-name></italic><bold>F</bold> close-up of inflorescence of <italic><tp:taxon-name><tp:taxon-name-part taxon-name-part-type="genus" reg="Hydrochorea">Hydrochorea</tp:taxon-name-part><tp:taxon-name-part taxon-name-part-type="species" reg="pedicellaris">pedicellaris</tp:taxon-name-part></tp:taxon-name></italic> (DC.) M.V.B. Soares, Iganci &amp; M.P. Morim, with a few peripheral flowers removed to expose sessile terminal flowers <bold>G</bold> unripe pods of <italic><tp:taxon-name><tp:taxon-name-part taxon-name-part-type="genus" reg="Hydrochorea">H.</tp:taxon-name-part><tp:taxon-name-part taxon-name-part-type="species" reg="pedicellaris">pedicellaris</tp:taxon-name-part></tp:taxon-name></italic><bold>H</bold> dehisced follicular pods of <italic><tp:taxon-name><tp:taxon-name-part taxon-name-part-type="genus" reg="Hydrochorea">H.</tp:taxon-name-part><tp:taxon-name-part taxon-name-part-type="species" reg="pedicellaris">pedicellaris</tp:taxon-name-part></tp:taxon-name></italic> showing papery septate endocarp <bold>I</bold> detail of primary rachis of <italic><tp:taxon-name><tp:taxon-name-part taxon-name-part-type="genus" reg="Hydrochorea">H.</tp:taxon-name-part><tp:taxon-name-part taxon-name-part-type="species" reg="pedicellaris">pedicellaris</tp:taxon-name-part></tp:taxon-name></italic> showing interpinnal extra-floral nectaries <bold>J</bold> inflorescence of <italic><tp:taxon-name><tp:taxon-name-part taxon-name-part-type="genus" reg="Hydrochorea">Hydrochorea</tp:taxon-name-part><tp:taxon-name-part taxon-name-part-type="species" reg="uaupensis">uaupensis</tp:taxon-name-part></tp:taxon-name></italic> M.P. Morim, Iganci &amp; E.J.M. Koenen showing large sessile central flower and pedicellate peripheral flowers <bold>K</bold> unripe crypto-lomentiform pod and seed enveloped by septate endocarp of <italic><tp:taxon-name><tp:taxon-name-part taxon-name-part-type="genus" reg="Hydrochorea">H.</tp:taxon-name-part><tp:taxon-name-part taxon-name-part-type="species" reg="uaupensis">uaupensis</tp:taxon-name-part></tp:taxon-name></italic>; African species <bold>L</bold> inflorescence of <italic><tp:taxon-name><tp:taxon-name-part taxon-name-part-type="genus" reg="Hydrochorea">Hydrochorea</tp:taxon-name-part><tp:taxon-name-part taxon-name-part-type="species" reg="obliquifoliolata">obliquifoliolata</tp:taxon-name-part></tp:taxon-name></italic> (De Wild.) E.J.M. Koenen <bold>M</bold> pinnae of <italic><tp:taxon-name><tp:taxon-name-part taxon-name-part-type="genus" reg="Hydrochorea">Hydrochorea</tp:taxon-name-part><tp:taxon-name-part taxon-name-part-type="species" reg="rhombifolia">rhombifolia</tp:taxon-name-part></tp:taxon-name></italic> (Benth.) E.J.M. Koenen showing rhombic leaflets. <bold>A–E, J, K</bold> Erik Koenen <bold>F-I</bold> Colin Hughes <bold>L</bold> Jan Wieringa <bold>M</bold> William Hawthorne. Vouchers <bold>A–C</bold><italic>J.R.V. Iganci 862</italic><bold>D, E</bold><italic>M.P. Morim 563</italic><bold>F–I</bold><italic>L.P. Queiroz 15529</italic><bold>J, K</bold><italic>M.P. Morim 577</italic><bold>L</bold><italic>J.J. Wieringa 6519</italic><bold>M</bold> unvouchered.</p></caption><graphic xmlns:xlink="http://www.w3.org/1999/xlink" xlink:href="phytokeys-205-401_article-82775__-g003.jpg" position="float" orientation="portrait" xlink:type="simple" id="oo_733495.jpg"><uri content-type="original_file" xlink:type="simple">https://binary.pensoft.net/fig/733495</uri></graphic></fig><fig id="F4" position="float" orientation="portrait"><object-id xmlns:xlink="http://www.w3.org/1999/xlink" content-type="doi" xlink:type="simple">10.3897/phytokeys.205.82775.figure4</object-id><object-id xmlns:xlink="http://www.w3.org/1999/xlink" content-type="arpha" xlink:type="simple">4903C175-186D-5953-A77F-9CB56372C89F</object-id><label>Figure 4.</label><caption><p><italic><tp:taxon-name><tp:taxon-name-part taxon-name-part-type="genus" reg="Hydrochorea">Hydrochorea</tp:taxon-name-part><tp:taxon-name-part taxon-name-part-type="species" reg="corymbosa">corymbosa</tp:taxon-name-part></tp:taxon-name></italic> (Rich.) Barneby &amp; J.W. Grimes <bold>A</bold> branch with inflorescences <bold>B–D</bold> extra-floral nectaries <bold>E</bold> peripheral flower bud <bold>F</bold> peripheral flower <bold>G</bold> terminal flower bud <bold>H</bold> terminal flower <bold>I</bold> fruit <bold>J</bold> seed. <bold>A, E–H</bold> from <italic>M.V.B. Soares 75</italic><bold>B–D</bold> from <italic>M.V.B. Soares 180</italic><bold>I–J</bold> from <italic>M.V.B. Soares 174</italic>. Illustration by Alex Pinheiro.</p></caption><graphic xmlns:xlink="http://www.w3.org/1999/xlink" xlink:href="phytokeys-205-401_article-82775__-g004.jpg" position="float" orientation="portrait" xlink:type="simple" id="oo_733496.jpg"><uri content-type="original_file" xlink:type="simple">https://binary.pensoft.net/fig/733496</uri></graphic></fig></tp:treatment-sec><tp:treatment-sec sec-type="type material" id="SECID0EZQBG"><title>Type material.</title><p><bold>French Guiana</bold>, frequens in sylvis ripariis fluvii Kourou, <italic>Louis Claude Richard s.n.</italic> (lectotype, designated by <xref ref-type="bibr" rid="B3">Barneby and Grimes 1996</xref>, p. 27, as holotype, here corrected: P [P02142909] digital image!).</p></tp:treatment-sec><tp:treatment-sec sec-type="distribution" id="SECID0EHRBG"><title>Distribution and habitat.</title><p>Bolivia, Brazil, Colombia, Ecuador, French Guiana, Guyana, Paraguay, Peru, Venezuela. <italic><tp:taxon-name><tp:taxon-name-part taxon-name-part-type="genus" reg="Hydrochorea">Hydrochorea</tp:taxon-name-part><tp:taxon-name-part taxon-name-part-type="species" reg="corymbosa">corymbosa</tp:taxon-name-part></tp:taxon-name></italic> occurs in periodically or permanently inundated riparian forest, gallery forest, and open vegetation, up to 480 m elevation (<xref ref-type="bibr" rid="B3">Barneby and Grimes 1996</xref>).</p></tp:treatment-sec><tp:treatment-sec sec-type="notes" id="SECID0E3RBG"><title>Notes.</title><p><italic><tp:taxon-name><tp:taxon-name-part taxon-name-part-type="genus" reg="Hydrochorea">Hydrochorea</tp:taxon-name-part><tp:taxon-name-part taxon-name-part-type="species" reg="corymbosa">corymbosa</tp:taxon-name-part></tp:taxon-name></italic> is morphologically similar to <italic><tp:taxon-name><tp:taxon-name-part taxon-name-part-type="genus" reg="Hydrochorea">H.</tp:taxon-name-part><tp:taxon-name-part taxon-name-part-type="species" reg="gonggrijpii">gonggrijpii</tp:taxon-name-part></tp:taxon-name></italic> by its leaves with (2–)3–6 pairs of pinnae (3–5 pairs of pinnae in <italic><tp:taxon-name><tp:taxon-name-part taxon-name-part-type="genus" reg="Hydrochorea">H.</tp:taxon-name-part><tp:taxon-name-part taxon-name-part-type="species" reg="gonggrijpii">gonggrijpii</tp:taxon-name-part></tp:taxon-name></italic>), but differs by presenting (4–)5–11(–14) leaflet pairs per pinnae (vs. (12–)14–35 in <italic><tp:taxon-name><tp:taxon-name-part taxon-name-part-type="genus" reg="Hydrochorea">H.</tp:taxon-name-part><tp:taxon-name-part taxon-name-part-type="species" reg="gonggrijpii">gonggrijpii</tp:taxon-name-part></tp:taxon-name></italic>). <italic><tp:taxon-name><tp:taxon-name-part taxon-name-part-type="genus" reg="Hydrochorea">Hydrochorea</tp:taxon-name-part><tp:taxon-name-part taxon-name-part-type="species" reg="corymbosa">corymbosa</tp:taxon-name-part></tp:taxon-name></italic> has a wide distribution in the Brazilian Amazon, and displays wide morphological plasticity. <xref ref-type="bibr" rid="B3">Barneby and Grimes (1996)</xref> recognised the specimen <italic>Louis Claude Richard s.n.</italic> (P02142909) as holotype, although the species protologue did not present a type specimen. The specimen does represent original material that the author associated with the taxon, being a specimen collected by the author and annotated as <italic><tp:taxon-name><tp:taxon-name-part taxon-name-part-type="genus" reg="Mimosa">Mimosa</tp:taxon-name-part><tp:taxon-name-part taxon-name-part-type="species" reg="corymbosa">corymbosa</tp:taxon-name-part></tp:taxon-name></italic>. Thus, <italic>Louis Claude Richard s.n.</italic> (P02142909) is here corrected to lectotype (Art. 9.3, 9.4, 9.8 and 9.10; <xref ref-type="bibr" rid="B42">Turland et al. 2018</xref>).</p></tp:treatment-sec><tp:treatment-sec sec-type="material" id="SECID0EQUBG"><title>Selected specimens examined.</title><p>Brazil, Amazonas: São Gabriel da Cachoeira, entre Assunção do Içana e Camarão, mato de Igapó, margem do rio, 10 July 2012, <italic>J.R.V. Iganci 862</italic> (RB). Bolivia, Pando: Federico Roman, bordo del Río Abuna, 18 November 2006, <italic>S. Altamirano &amp; H. Ramos 4293</italic> (K). Colombia, Vaupés: Mitú and Vicinity, lower rio Kubiyú, 26 September 1976, <italic>Zarucchi 2147</italic> (INPA). Ecuador, Francisco de Orellana: Estación Científica Yasuní, Río Tiputini, este de la Carretera Repsol-YPF, km 7 desvío hacia el pozo Tivacuno, Laguna Herradura, 20 April 1999, <italic>G. Villa 177</italic> (K). Guyana: Potaro-Siparuni, riparian zone lower Kuribrong, April 2010, <italic>Zartman et al. 8002</italic> (INPA). Peru, Loreto: Jenaro Herrena, Cano Supay, flooded forest along cano, 23 May 2002, <italic>T.D. Pennington et al. 17430</italic> (K). Venezuela, Amazonas: Departamento Rio Negro, middle part of the Río Baria, 21 July 1984, <italic>G. Davidse 27570</italic> (K).</p></tp:treatment-sec><tp:treatment-sec><!--Section generated to contain objects referenced in tp:taxon-treatment.--><fig id="F2" position="float" orientation="portrait"><object-id xmlns:xlink="http://www.w3.org/1999/xlink" content-type="doi" xlink:type="simple">10.3897/phytokeys.205.82775.figure2</object-id><object-id xmlns:xlink="http://www.w3.org/1999/xlink" content-type="arpha" xlink:type="simple">F621E15B-F691-50E8-809E-FE761DB01574</object-id><label>Figure 2.</label><caption><p>The genus <italic><tp:taxon-name><tp:taxon-name-part taxon-name-part-type="genus" reg="Hydrochorea">Hydrochorea</tp:taxon-name-part></tp:taxon-name></italic> Barneby &amp; J.W. Grimes <bold>A</bold> The amphi-atlantic geographic distribution of <italic><tp:taxon-name><tp:taxon-name-part taxon-name-part-type="genus" reg="Hydrochorea">Hydrochorea</tp:taxon-name-part></tp:taxon-name></italic><bold>B</bold><italic><tp:taxon-name><tp:taxon-name-part taxon-name-part-type="genus" reg="Hydrochorea">Hydrochorea</tp:taxon-name-part><tp:taxon-name-part taxon-name-part-type="species" reg="pedicellaris">pedicellaris</tp:taxon-name-part></tp:taxon-name></italic> (DC.) M.V.B. Soares, Iganci &amp; M.P. Morim foliage and fruits <bold>C</bold><italic><tp:taxon-name><tp:taxon-name-part taxon-name-part-type="genus" reg="Hydrochorea">Hydrochorea</tp:taxon-name-part><tp:taxon-name-part taxon-name-part-type="species" reg="corymbosa">corymbosa</tp:taxon-name-part></tp:taxon-name></italic> (Rich.) Barneby &amp; J.W. Grimes foliage and fruits <bold>D</bold><italic><tp:taxon-name><tp:taxon-name-part taxon-name-part-type="genus" reg="Hydrochorea">Hydrochorea</tp:taxon-name-part><tp:taxon-name-part taxon-name-part-type="species" reg="panurensis">panurensis</tp:taxon-name-part></tp:taxon-name></italic> (Spruce ex Benth.) M.V.B. Soares, M.P. Morim &amp; Iganci foliage and fruits <bold>E</bold><italic><tp:taxon-name><tp:taxon-name-part taxon-name-part-type="genus" reg="Hydrochorea">Hydrochorea</tp:taxon-name-part><tp:taxon-name-part taxon-name-part-type="species" reg="uaupensis">uaupensis</tp:taxon-name-part></tp:taxon-name></italic> M.P. Morim, Iganci &amp; E.J.M. Koenen in habitat, with foliage and fruits <bold>F</bold> Flowers of <italic><tp:taxon-name><tp:taxon-name-part taxon-name-part-type="genus" reg="Hydrochorea">H.</tp:taxon-name-part><tp:taxon-name-part taxon-name-part-type="species" reg="uaupensis">uaupensis</tp:taxon-name-part></tp:taxon-name></italic> after rain <bold>G</bold> mature fruits of <italic><tp:taxon-name><tp:taxon-name-part taxon-name-part-type="genus" reg="Hydrochorea">H.</tp:taxon-name-part><tp:taxon-name-part taxon-name-part-type="species" reg="uaupensis">uaupensis</tp:taxon-name-part></tp:taxon-name></italic>. <bold>B, C</bold> from M.V.B Soares <bold>D</bold> from D. Cardoso <bold>E–G</bold> from J.R.V. Iganci.</p></caption><graphic xmlns:xlink="http://www.w3.org/1999/xlink" xlink:href="phytokeys-205-401_article-82775__-g002.jpg" position="float" orientation="portrait" xlink:type="simple" id="oo_733494.jpg"><uri content-type="original_file" xlink:type="simple">https://binary.pensoft.net/fig/733494</uri></graphic></fig></tp:treatment-sec><ref-list><ref id="B3"><mixed-citation xmlns:xlink="http://www.w3.org/1999/xlink" xlink:type="simple"><person-group><name name-style="western"><surname>Barneby</surname><given-names>RC</given-names></name><name name-style="western"><surname>Grimes</surname><given-names>J</given-names></name></person-group> (<year>1996</year>) Silk tree, guanacaste, monkey’s earring: A generic system of the synandrous <tp:taxon-name><tp:taxon-name-part taxon-name-part-type="family">Mimosaceae</tp:taxon-name-part></tp:taxon-name> of the Americas. Part I. <italic><tp:taxon-name><tp:taxon-name-part taxon-name-part-type="genus">Abarema</tp:taxon-name-part></tp:taxon-name></italic>, <italic><tp:taxon-name><tp:taxon-name-part taxon-name-part-type="genus">Albizia</tp:taxon-name-part></tp:taxon-name></italic>, and allies. Memoirs of the New York Botanical Garden 74(1).</mixed-citation></ref><ref id="B42"><mixed-citation xmlns:xlink="http://www.w3.org/1999/xlink" xlink:type="simple"><person-group><name name-style="western"><surname>Turland</surname><given-names>NJ</given-names></name><name name-style="western"><surname>Wiersema</surname><given-names>JH</given-names></name><name name-style="western"><surname>Barrie</surname><given-names>FR</given-names></name><name name-style="western"><surname>Greuter</surname><given-names>W</given-names></name><name name-style="western"><surname>Hawksworth</surname><given-names>DL</given-names></name><name name-style="western"><surname>Herendeen</surname><given-names>PS</given-names></name><name name-style="western"><surname>Knapp</surname><given-names>S</given-names></name><name name-style="western"><surname>Kusber</surname><given-names>WH</given-names></name><name name-style="western"><surname>Li</surname><given-names>D-Z</given-names></name><name name-style="western"><surname>Marhold</surname><given-names>K</given-names></name><name name-style="western"><surname>May</surname><given-names>TW</given-names></name><name name-style="western"><surname>McNeill</surname><given-names>J</given-names></name><name name-style="western"><surname>Monro</surname><given-names>AM</given-names></name><name name-style="western"><surname>Prado</surname><given-names>J</given-names></name><name name-style="western"><surname>Price</surname><given-names>MJ</given-names></name><name name-style="western"><surname>Smith</surname><given-names>GF [Eds]</given-names></name></person-group> (<year>2018</year>) International Code of Nomenclature for algae, fungi, and plants (ShenzhenCode) adopted by the Nineteenth International Botanical Congress Shenzhen, China, July 2017. Regnum Vegetabile 159. Koeltz Botanical Books, Glasshütten. <ext-link xlink:type="simple" ext-link-type="doi" xlink:href="10.12705/Code.2018">https://doi.org/10.12705/Code.2018</ext-link></mixed-citation></ref></ref-list></tp:taxon-treatment>
