# Supplementary material for: A new generic circumscription of Hydrochorea (Leguminosae, Caesalpinioideae, mimosoid clade) with an amphi-Atlantic distribution
Source: PhytoKeys. 2022 Aug 22;205:401–37. doi: 10.3897/phytokeys.205.82775 (PMC9849043; doi:10.3897/phytokeys.205.82775)
Supplement: XML Treatment for Hydrochorea elegans [file phytokeys.205.82775-treatment3.xml]

<!DOCTYPE tp:taxon-treatment
  PUBLIC "-//TaxonX//DTD Taxonomic Treatment Publishing DTD v0 20100105//EN" "tax-treatment-NSO.dtd">
<tp:taxon-treatment xmlns:tp="http://www.plazi.org/taxpub"><tp:treatment-meta><kwd-group><label>Taxon classification</label><kwd>
                <named-content content-type="kingdom">Plantae</named-content>
              </kwd><kwd>
                <named-content content-type="order">Fabales</named-content>
              </kwd><kwd>
                <named-content content-type="family">Fabaceae</named-content>
              </kwd></kwd-group><mixed-citation publication-type="journal"><person-group><name><surname>Vinicius Batista Soares</surname><given-names>Marcos</given-names></name><name><surname>Mathieu Koenen</surname><given-names>Erik Jozef</given-names></name><name><surname>Ricardo Vieira Iganci</surname><given-names>João</given-names></name><name><surname>Morim</surname><given-names>Marli Pires</given-names></name></person-group><article-title>A new generic circumscription of <italic><tp:taxon-name><tp:taxon-name-part taxon-name-part-type="genus" reg="Hydrochorea">Hydrochorea</tp:taxon-name-part></tp:taxon-name></italic> (<tp:taxon-name><tp:taxon-name-part taxon-name-part-type="family">Leguminosae</tp:taxon-name-part></tp:taxon-name>, <tp:taxon-name><tp:taxon-name-part taxon-name-part-type="subfamily">Caesalpinioideae</tp:taxon-name-part></tp:taxon-name>, mimosoid clade) with an amphi-Atlantic distribution</article-title><source>PhytoKeys</source><day>22</day><month>08</month><year>2022</year><volume>205</volume><fpage>401</fpage><lpage>437</lpage><pub-id pub-id-type="doi">10.3897/phytokeys.205.82775</pub-id></mixed-citation></tp:treatment-meta><tp:nomenclature><label>2.</label><tp:taxon-name>
              <object-id xmlns:xlink="http://www.w3.org/1999/xlink" content-type="arpha" xlink:type="simple">C88905FF-CD0D-5E1C-8F7A-C41EA9C07A4E</object-id>
              <tp:taxon-name-part taxon-name-part-type="genus" reg="Hydrochorea">Hydrochorea</tp:taxon-name-part>
              <tp:taxon-name-part taxon-name-part-type="species" reg="elegans">elegans</tp:taxon-name-part>
              <object-id xmlns:xlink="http://www.w3.org/1999/xlink" content-type="ipni" xlink:type="simple">urn:lsid:ipni.org:names:77303827-1</object-id>
            </tp:taxon-name><tp:taxon-authority>(Ducke) M.V.B. Soares, Iganci &amp; M.P. Morim</tp:taxon-authority><tp:taxon-status xmlns:xlink="http://www.w3.org/1999/xlink" xlink:type="simple">comb. nov.</tp:taxon-status><xref ref-type="fig" rid="F2">Fig. 2A</xref><tp:nomenclature-citation-list><tp:nomenclature-citation><tp:taxon-name>
                  <tp:taxon-name-part taxon-name-part-type="genus" reg="Balizia">Balizia</tp:taxon-name-part>
                  <tp:taxon-name-part taxon-name-part-type="species" reg="elegans">elegans</tp:taxon-name-part>
                </tp:taxon-name><comment>(Ducke) Barneby &amp; J.W. Grimes, Mem. New York Bot. Gard. 74(1): 40 1996. <tp:taxon-name><tp:taxon-name-part taxon-name-part-type="genus" reg="Albizia">Albizia</tp:taxon-name-part><tp:taxon-name-part taxon-name-part-type="species" reg="elegans">elegans</tp:taxon-name-part></tp:taxon-name> (Ducke) L. Rico, Novon, 9(4): 556. 1999.</comment></tp:nomenclature-citation><tp:nomenclature-citation><tp:taxon-name>
                  <tp:taxon-name-part taxon-name-part-type="genus" reg="Albizia">Albizia</tp:taxon-name-part>
                  <tp:taxon-name-part taxon-name-part-type="species" reg="duckeana">duckeana</tp:taxon-name-part>
                </tp:taxon-name><comment>L. Rico, syn. nov., Kew Bull. 55(2): 404. 2000. Type: based on <tp:taxon-name><tp:taxon-name-part taxon-name-part-type="genus" reg="Pithecellobium">Pithecellobium</tp:taxon-name-part><tp:taxon-name-part taxon-name-part-type="species" reg="elegans">elegans</tp:taxon-name-part></tp:taxon-name> Ducke.</comment></tp:nomenclature-citation></tp:nomenclature-citation-list></tp:nomenclature><tp:treatment-sec sec-type="Basionym" id="SECID0EBYBG"><title>Basionym.</title><p><italic><tp:taxon-name><tp:taxon-name-part taxon-name-part-type="genus" reg="Pithecellobium">Pithecellobium</tp:taxon-name-part><tp:taxon-name-part taxon-name-part-type="species" reg="elegans">elegans</tp:taxon-name-part></tp:taxon-name></italic> Ducke [as <italic><tp:taxon-name><tp:taxon-name-part taxon-name-part-type="genus" reg="Pithecolobium">Pithecolobium</tp:taxon-name-part></tp:taxon-name></italic>], Arch. Jard. Bot. Rio de Janeiro 3: 64. 1922.</p></tp:treatment-sec><tp:treatment-sec sec-type="type material" id="SECID0EZYBG"><title>Type material.</title><p>Brazil, in silvis non inundatis, prope Alcobaca (Tocantins), <italic>A. Ducke 16271</italic> (lectotype, designated by <xref ref-type="bibr" rid="B3">Barneby and Grimes 1996</xref>, p. 40: MG [MG00016271], digital image!; isolectotypes: G [G00359898] digital image!, MG, P [P03093819] digital image!, R [R000002384] digital image!, RB [RB10177]!, US [US1040853] digital image!, US [US00000336] digital image!, US [US00610722] digital image!).</p></tp:treatment-sec><tp:treatment-sec sec-type="distribution" id="SECID0EFZBG"><title>Distribution and habitat.</title><p>Bolivia, Brazil, Costa Rica, Ecuador, Honduras, Nicaragua, Peru. <italic><tp:taxon-name><tp:taxon-name-part taxon-name-part-type="genus" reg="Hydrochorea">Hydrochorea</tp:taxon-name-part><tp:taxon-name-part taxon-name-part-type="species" reg="elegans">elegans</tp:taxon-name-part></tp:taxon-name></italic> occurs in primary rain forest, up to 350 m elevation (<xref ref-type="bibr" rid="B3">Barneby and Grimes 1996</xref>).</p></tp:treatment-sec><tp:treatment-sec sec-type="notes" id="SECID0E1ZBG"><title>Notes.</title><p><italic><tp:taxon-name><tp:taxon-name-part taxon-name-part-type="genus" reg="Hydrochorea">Hydrochorea</tp:taxon-name-part><tp:taxon-name-part taxon-name-part-type="species" reg="elegans">elegans</tp:taxon-name-part></tp:taxon-name></italic> has a morphological affinity with <italic><tp:taxon-name><tp:taxon-name-part taxon-name-part-type="genus" reg="Hydrochorea">H.</tp:taxon-name-part><tp:taxon-name-part taxon-name-part-type="species" reg="pedicellaris">pedicellaris</tp:taxon-name-part></tp:taxon-name></italic>, as already pointed out by <xref ref-type="bibr" rid="B12">Ducke (1922)</xref> and by <xref ref-type="bibr" rid="B3">Barneby and Grimes (1996)</xref>. However, the corolla of peripheral flowers is larger (8–10 mm long) in <italic><tp:taxon-name><tp:taxon-name-part taxon-name-part-type="genus" reg="Hydrochorea">H.</tp:taxon-name-part><tp:taxon-name-part taxon-name-part-type="species" reg="elegans">elegans</tp:taxon-name-part></tp:taxon-name></italic> than in <italic><tp:taxon-name><tp:taxon-name-part taxon-name-part-type="genus" reg="Hydrochorea">H.</tp:taxon-name-part><tp:taxon-name-part taxon-name-part-type="species" reg="pedicellaris">pedicellaris</tp:taxon-name-part></tp:taxon-name></italic> (up to 7.5 mm long). <xref ref-type="bibr" rid="B12">Ducke (1922)</xref> and <xref ref-type="bibr" rid="B3">Barneby and Grimes (1996)</xref> also commented on the similarity between the fruit of both species, but the fruits of <italic><tp:taxon-name><tp:taxon-name-part taxon-name-part-type="genus" reg="Hydrochorea">H.</tp:taxon-name-part><tp:taxon-name-part taxon-name-part-type="species" reg="elegans">elegans</tp:taxon-name-part></tp:taxon-name></italic> are indehiscent (vs. follicular dehiscence in <italic><tp:taxon-name><tp:taxon-name-part taxon-name-part-type="genus" reg="Hydrochorea">H.</tp:taxon-name-part><tp:taxon-name-part taxon-name-part-type="species" reg="pedicellaris">pedicellaris</tp:taxon-name-part></tp:taxon-name></italic>). <italic><tp:taxon-name><tp:taxon-name-part taxon-name-part-type="genus" reg="Hydrochorea">Hydrochorea</tp:taxon-name-part><tp:taxon-name-part taxon-name-part-type="species" reg="elegans">elegans</tp:taxon-name-part></tp:taxon-name></italic> has a disjunct distribution between hylaean Brazil and Costa Rica and Nicaragua.</p></tp:treatment-sec><tp:treatment-sec sec-type="material" id="SECID0E43BG"><title>Selected specimens examined.</title><p>Brazil, Rondônia: Porto Velho, área do Reservatório da Usina Hidrelétrica de Samuel, 15 June 1986, <italic>C.A.C. Ferreira 7458</italic> (K). Costa Rica, Limón: Talamanca, Fila Carbon, Finca de Pedro Bolivar, 25 May 1999, <italic>O. Valerde 1175</italic> (K).</p></tp:treatment-sec><tp:treatment-sec><!--Section generated to contain objects referenced in tp:taxon-treatment.--><fig id="F2" position="float" orientation="portrait"><object-id xmlns:xlink="http://www.w3.org/1999/xlink" content-type="doi" xlink:type="simple">10.3897/phytokeys.205.82775.figure2</object-id><object-id xmlns:xlink="http://www.w3.org/1999/xlink" content-type="arpha" xlink:type="simple">F621E15B-F691-50E8-809E-FE761DB01574</object-id><label>Figure 2.</label><caption><p>The genus <italic><tp:taxon-name><tp:taxon-name-part taxon-name-part-type="genus" reg="Hydrochorea">Hydrochorea</tp:taxon-name-part></tp:taxon-name></italic> Barneby &amp; J.W. Grimes <bold>A</bold> The amphi-atlantic geographic distribution of <italic><tp:taxon-name><tp:taxon-name-part taxon-name-part-type="genus" reg="Hydrochorea">Hydrochorea</tp:taxon-name-part></tp:taxon-name></italic><bold>B</bold><italic><tp:taxon-name><tp:taxon-name-part taxon-name-part-type="genus" reg="Hydrochorea">Hydrochorea</tp:taxon-name-part><tp:taxon-name-part taxon-name-part-type="species" reg="pedicellaris">pedicellaris</tp:taxon-name-part></tp:taxon-name></italic> (DC.) M.V.B. Soares, Iganci &amp; M.P. Morim foliage and fruits <bold>C</bold><italic><tp:taxon-name><tp:taxon-name-part taxon-name-part-type="genus" reg="Hydrochorea">Hydrochorea</tp:taxon-name-part><tp:taxon-name-part taxon-name-part-type="species" reg="corymbosa">corymbosa</tp:taxon-name-part></tp:taxon-name></italic> (Rich.) Barneby &amp; J.W. Grimes foliage and fruits <bold>D</bold><italic><tp:taxon-name><tp:taxon-name-part taxon-name-part-type="genus" reg="Hydrochorea">Hydrochorea</tp:taxon-name-part><tp:taxon-name-part taxon-name-part-type="species" reg="panurensis">panurensis</tp:taxon-name-part></tp:taxon-name></italic> (Spruce ex Benth.) M.V.B. Soares, M.P. Morim &amp; Iganci foliage and fruits <bold>E</bold><italic><tp:taxon-name><tp:taxon-name-part taxon-name-part-type="genus" reg="Hydrochorea">Hydrochorea</tp:taxon-name-part><tp:taxon-name-part taxon-name-part-type="species" reg="uaupensis">uaupensis</tp:taxon-name-part></tp:taxon-name></italic> M.P. Morim, Iganci &amp; E.J.M. Koenen in habitat, with foliage and fruits <bold>F</bold> Flowers of <italic><tp:taxon-name><tp:taxon-name-part taxon-name-part-type="genus" reg="Hydrochorea">H.</tp:taxon-name-part><tp:taxon-name-part taxon-name-part-type="species" reg="uaupensis">uaupensis</tp:taxon-name-part></tp:taxon-name></italic> after rain <bold>G</bold> mature fruits of <italic><tp:taxon-name><tp:taxon-name-part taxon-name-part-type="genus" reg="Hydrochorea">H.</tp:taxon-name-part><tp:taxon-name-part taxon-name-part-type="species" reg="uaupensis">uaupensis</tp:taxon-name-part></tp:taxon-name></italic>. <bold>B, C</bold> from M.V.B Soares <bold>D</bold> from D. Cardoso <bold>E–G</bold> from J.R.V. Iganci.</p></caption><graphic xmlns:xlink="http://www.w3.org/1999/xlink" xlink:href="phytokeys-205-401_article-82775__-g002.jpg" position="float" orientation="portrait" xlink:type="simple" id="oo_733494.jpg"><uri content-type="original_file" xlink:type="simple">https://binary.pensoft.net/fig/733494</uri></graphic></fig></tp:treatment-sec><ref-list><ref id="B3"><mixed-citation xmlns:xlink="http://www.w3.org/1999/xlink" xlink:type="simple"><person-group><name name-style="western"><surname>Barneby</surname><given-names>RC</given-names></name><name name-style="western"><surname>Grimes</surname><given-names>J</given-names></name></person-group> (<year>1996</year>) Silk tree, guanacaste, monkey’s earring: A generic system of the synandrous <tp:taxon-name><tp:taxon-name-part taxon-name-part-type="family">Mimosaceae</tp:taxon-name-part></tp:taxon-name> of the Americas. Part I. <italic><tp:taxon-name><tp:taxon-name-part taxon-name-part-type="genus">Abarema</tp:taxon-name-part></tp:taxon-name></italic>, <italic><tp:taxon-name><tp:taxon-name-part taxon-name-part-type="genus">Albizia</tp:taxon-name-part></tp:taxon-name></italic>, and allies. Memoirs of the New York Botanical Garden 74(1).</mixed-citation></ref><ref id="B12"><mixed-citation xmlns:xlink="http://www.w3.org/1999/xlink" xlink:type="simple"><person-group><name name-style="western"><surname>Ducke</surname><given-names>A</given-names></name></person-group> (<year>1922</year>) Plantes nouvelles ou peu connus de la région Amazonienne. Archivos do Jardim Botânico do Rio de Janeiro 3: 64.</mixed-citation></ref></ref-list></tp:taxon-treatment>
