# Supplementary material for: A new generic circumscription of Hydrochorea (Leguminosae, Caesalpinioideae, mimosoid clade) with an amphi-Atlantic distribution
Source: PhytoKeys. 2022 Aug 22;205:401–37. doi: 10.3897/phytokeys.205.82775 (PMC9849043; doi:10.3897/phytokeys.205.82775)
Supplement: XML Treatment for Hydrochorea obliquifoliolata [file phytokeys.205.82775-treatment7.xml]

<!DOCTYPE tp:taxon-treatment
  PUBLIC "-//TaxonX//DTD Taxonomic Treatment Publishing DTD v0 20100105//EN" "tax-treatment-NSO.dtd">
<tp:taxon-treatment xmlns:tp="http://www.plazi.org/taxpub"><tp:treatment-meta><kwd-group><label>Taxon classification</label><kwd>
                <named-content content-type="kingdom">Plantae</named-content>
              </kwd><kwd>
                <named-content content-type="order">Fabales</named-content>
              </kwd><kwd>
                <named-content content-type="family">Fabaceae</named-content>
              </kwd></kwd-group><mixed-citation publication-type="journal"><person-group><name><surname>Vinicius Batista Soares</surname><given-names>Marcos</given-names></name><name><surname>Mathieu Koenen</surname><given-names>Erik Jozef</given-names></name><name><surname>Ricardo Vieira Iganci</surname><given-names>João</given-names></name><name><surname>Morim</surname><given-names>Marli Pires</given-names></name></person-group><article-title>A new generic circumscription of <italic><tp:taxon-name><tp:taxon-name-part taxon-name-part-type="genus" reg="Hydrochorea">Hydrochorea</tp:taxon-name-part></tp:taxon-name></italic> (<tp:taxon-name><tp:taxon-name-part taxon-name-part-type="family">Leguminosae</tp:taxon-name-part></tp:taxon-name>, <tp:taxon-name><tp:taxon-name-part taxon-name-part-type="subfamily">Caesalpinioideae</tp:taxon-name-part></tp:taxon-name>, mimosoid clade) with an amphi-Atlantic distribution</article-title><source>PhytoKeys</source><day>22</day><month>08</month><year>2022</year><volume>205</volume><fpage>401</fpage><lpage>437</lpage><pub-id pub-id-type="doi">10.3897/phytokeys.205.82775</pub-id></mixed-citation></tp:treatment-meta><tp:nomenclature><label>6.</label><tp:taxon-name>
              <object-id xmlns:xlink="http://www.w3.org/1999/xlink" content-type="arpha" xlink:type="simple">B04306BD-20E4-5F5B-8322-447CFD1C201F</object-id>
              <tp:taxon-name-part taxon-name-part-type="genus" reg="Hydrochorea">Hydrochorea</tp:taxon-name-part>
              <tp:taxon-name-part taxon-name-part-type="species" reg="obliquifoliolata">obliquifoliolata</tp:taxon-name-part>
              <object-id xmlns:xlink="http://www.w3.org/1999/xlink" content-type="ipni" xlink:type="simple">urn:lsid:ipni.org:names:77303829-1</object-id>
            </tp:taxon-name><tp:taxon-authority>(De Wild.) E.J.M. Koenen</tp:taxon-authority><tp:taxon-status xmlns:xlink="http://www.w3.org/1999/xlink" xlink:type="simple">comb.nov.</tp:taxon-status><xref ref-type="fig" rid="F2">Figs 2A</xref><xref ref-type="fig" rid="F3">, 3L</xref><tp:nomenclature-citation-list><tp:nomenclature-citation><tp:taxon-name>
                  <tp:taxon-name-part taxon-name-part-type="genus" reg="Pithecellobium">Pithecellobium</tp:taxon-name-part>
                  <tp:taxon-name-part taxon-name-part-type="species" reg="obliquifoliolatum">obliquifoliolatum</tp:taxon-name-part>
                </tp:taxon-name><comment>(De Wild.) J. Léonard, in Compt. Rend. Sem. Agric. Yangambi Comm. No. 67, 868 (1947).</comment></tp:nomenclature-citation><tp:nomenclature-citation><tp:taxon-name>
                  <tp:taxon-name-part taxon-name-part-type="genus" reg="Pithecellobium">Pithecellobium</tp:taxon-name-part>
                  <tp:taxon-name-part taxon-name-part-type="species" reg="obliquifoliolatum">obliquifoliolatum</tp:taxon-name-part>
                </tp:taxon-name><comment>(De Wild.) Aubrév., Fl. Forest. Soudano-Guin. 290 (1950), in obs., Aubrev. in Not. Syst., ed. Humbert, xiv. 57 (1950) nom. illeg.;</comment></tp:nomenclature-citation><tp:nomenclature-citation><tp:taxon-name>
                  <tp:taxon-name-part taxon-name-part-type="genus" reg="Arthrosamanea">Arthrosamanea</tp:taxon-name-part>
                  <tp:taxon-name-part taxon-name-part-type="species" reg="obliquifoliolata">obliquifoliolata</tp:taxon-name-part>
                </tp:taxon-name><comment>(De Wild.) G.C.C. Gilbert &amp; Boutique, Fl. Congo Belge &amp; Ruanda-Urundi iii. 194 (1952).</comment></tp:nomenclature-citation><tp:nomenclature-citation><tp:taxon-name>
                  <tp:taxon-name-part taxon-name-part-type="genus" reg="Cathormion">Cathormion</tp:taxon-name-part>
                  <tp:taxon-name-part taxon-name-part-type="species" reg="obliquifoliolatum">obliquifoliolatum</tp:taxon-name-part>
                </tp:taxon-name><comment>(De Wild.) G.C.C. Gilbert &amp; Boutique, Bull. Soc. Roy. Bot. Belgique 90: 309 (1958).</comment></tp:nomenclature-citation></tp:nomenclature-citation-list></tp:nomenclature><tp:treatment-sec sec-type="Basionym" id="SECID0EGVAI"><title>Basionym.</title><p><italic><tp:taxon-name><tp:taxon-name-part taxon-name-part-type="genus" reg="Albizia">Albizia</tp:taxon-name-part><tp:taxon-name-part taxon-name-part-type="species" reg="obliquifoliolata">obliquifoliolata</tp:taxon-name-part></tp:taxon-name></italic> De Wild., Bull. Jard. Bot. État Bruxelles 7: 253 (1920).</p></tp:treatment-sec><tp:treatment-sec sec-type="type material" id="SECID0EXVAI"><title>Type material.</title><p>Democratic Republic of the Congo, Congo Belge, Eala, <italic>Laurent 1823</italic> (lectotype, designated here: BR [BR0000008916334]!; isolectotype: BR [BR0000008916662]!).</p></tp:treatment-sec><tp:treatment-sec sec-type="description" id="SECID0E6VAI"><title>Description.</title><p><bold>Trees</bold> up to 30 m in height and up to 1m DBH, the bark with both small scattered and long transverse linear lenticels, the indumentum consisting of a dense rusty to golden-brown pubescence covering the young twigs, petiole and primary rachis, with more sparse pubescence on peduncles and pinna-rachises except for dense rows of hairs at the margins of the otherwise glabrous canaliculate adaxial side of the pinna rachises, often also the canaliculate primary rachis of the leaf sparsely pubescent to glabrous adaxially. <bold>Stipules</bold> linear deltoid to falcate, 2–3 mm long, adaxially glabrous except at apex, densely pubescent, caducous. <bold>Leaves</bold> with (1–)2(–3) pairs of pinnae, petiole pulvinate and slightly flattened at base, (1.5–)2–3.5(–4.5) cm long, with a sessile concave circular to triangular nectary at the apex, c. 0.8–1.5 mm in diameter, rachis usually canaliculate adaxially, (0–)1.5–3(–6) cm long, if the leaf 3-jugate then usually with an inter-pinnal nectary, similar to the petiolar one, in between the middle pair of pinnae, apical nectary usually lacking, pinnae distinctly pulvinate, and usually with minute paraphyllidia at the apex of the pulvini, pinna-rachises canaliculate adaxially, the groove glabrous, c. (3–)4–11(–15) cm long, with short stipitate circular to elliptical cupular or trumpet-shaped nectaries c. (0.2–)0.5–1 mm in diameter. Leaflets in (3–)5–7(–8) pairs per pinna, subsessile on a c. 0.5 mm long pulvinule, widely spaced so that the margins do not overlap, bicolorous, dark green and shiny above, pale dull green beneath, rhomboid and often distinctly curved towards pinna apices, base asymmetrically obtuse or slightly oblique and the apex rounded or shallowly emarginate, sometimes mucronate, (1.4–)2.2–3.5(–4.7) × (0.6–)1.1–1.8(–2.2) cm, except the apical pair that is asymmetrically elliptic with oblique base and emarginate apex, (1.8–)2.7–4.8(–5.5) × (1.0–)1.5–2.5 cm, venation pinnate with (6–)12–16(–18) secondary veins brochidodromous, prominent on both surfaces or prominulous to slightly sunken on upper surface, and reticulate tertiary venation, often prominent on upper surface, obscure beneath, margins and midrib ciliate on both surfaces, lamina glabrous but for a few short scattered appressed hairs. <bold>Inflorescences</bold> (10–)15–20 flowered umbelliform capitula, on long slender peduncles arising 1–2 from axillary buds of coeval or caducous leaves, held above the foliage, the axillary meristems usually not continuous beyond the peduncles and aborted prior to fruit set, dimorphic with a single enlarged terminal flower and often one dispositioned peripheral flower c. 0.5 cm below the others, on peduncles 4–8(–12) cm long. Bracts linear to spatulate, sometimes bilobed at apex, c. 2–3.5 × 0.5 mm, pubescent with longer hairs at apex. Peripheral flowers on pedicels 2–6 mm long, calyx pentamerous, green to greenish white, c. 3–4 mm long, the deltoid lobes c. 0.5 × 0.5 mm, glabrous, corolla pentamerous, green to greenish white, c. 5–6 mm long, the lobes c. 2–3 × 2 mm, glabrous or with short white hairs around the apices of the lobes, androecium consisting of c. 20–30 stamens, c. 2.1–2.5 cm long, the filaments white to pale green at apex, fused into a tube c. 3 mm long, with dorsifixed pale yellowish green anthers, pollen in 16-celled plano-compressed disc-shaped polyads, pistil c. 2.5–2.8 cm long, ovary c. 3 mm long, pubescent in upper half, the pale green to white style emerging from it at an angle of c. 45°, with a green funnel-shaped stigma, extending beyond the stamens. Terminal flower sessile to subsessile, similar to peripheral flowers but broadly campanulate and larger, calyx c. 3.5–5 mm and corolla c. 7.5–9 mm long, the filaments thicker and staminal tube c. 8–10 mm long, exserted well beyond the corolla tube. <bold>Pods</bold> falcate and weakly articulated, base often tapering into a c. 5 mm long stipe, (3–)6–12 seeded with a thin papery fruit wall and slightly thickened rim, dark brown to black outside when ripe, light brown inside, (3.7–)5.5–9.6 × 1.2–1.4 cm, breaking up into 1-seeded articles 0.4–0.7(–1.0) cm long, the basal and apical articles up to 1 cm long, seed c. 6.5 × 4.5 × 0.5 mm, the testa hard, light brown with a darker brown closed elliptic pleurogram, c. 4 × 2 mm.</p></tp:treatment-sec><tp:treatment-sec sec-type="distribution" id="SECID0EPWAI"><title>Distribution and habitat.</title><p>Gabon, Central African Republic, Congo-Brazzaville, Democratic Republic of the Congo. <italic><tp:taxon-name><tp:taxon-name-part taxon-name-part-type="genus" reg="Hydrochorea">Hydrochorea</tp:taxon-name-part><tp:taxon-name-part taxon-name-part-type="species" reg="obliquifoliolata">obliquifoliolata</tp:taxon-name-part></tp:taxon-name></italic> occurs in the Congo Basin, and is a species of swamp forests, seasonally inundated forests and riverbanks.</p></tp:treatment-sec><tp:treatment-sec sec-type="notes" id="SECID0EAXAI"><title>Notes.</title><p>The similarities to <italic><tp:taxon-name><tp:taxon-name-part taxon-name-part-type="genus" reg="Cathormion">Cathormion</tp:taxon-name-part><tp:taxon-name-part taxon-name-part-type="species" reg="rhombifolium">rhombifolium</tp:taxon-name-part></tp:taxon-name></italic>, the other African species that is here transferred to <italic><tp:taxon-name><tp:taxon-name-part taxon-name-part-type="genus" reg="Hydrochorea">Hydrochorea</tp:taxon-name-part></tp:taxon-name></italic>, are discussed below.</p></tp:treatment-sec><tp:treatment-sec sec-type="material" id="SECID0EYXAI"><title>Selected specimens examined.</title><p>Gabon: Ogooué-Lolo, road Okondja to Bambidie and Lastoursville, 21 km SW of Okondja, 7 February 2008, <italic>J.J. Wieringa 6519</italic> (BR, K). Democratic Republic of Congo: Yafunda, rive guache, près d’Isangi, 8 September 1938, <italic>J. Louis 11175</italic> (BR). Boendu, August 1938, <italic>Du Bois 904</italic> (BR), <italic>G. Couteaux 55</italic> (BR). Bolomba, 7 November 1957, <italic>C. Évrard 2746</italic> (BR). Bongoy, 4 January 1958, <italic>C. Évrard 3191</italic> (BR). Botsima, route station-village, 28 January 1991, <italic>J.B.M.M. Dhetchuvi 321</italic> (BR). Yangambi, île Tutuku en face du plateau de l’Isalowe, 3 January 1940, <italic>R.G.A. Germain 87</italic> (BR). Bokondji, 28 September 1959, <italic>De Wanckel 162</italic> (BR).</p></tp:treatment-sec><tp:treatment-sec><!--Section generated to contain objects referenced in tp:taxon-treatment.--><fig id="F2" position="float" orientation="portrait"><object-id xmlns:xlink="http://www.w3.org/1999/xlink" content-type="doi" xlink:type="simple">10.3897/phytokeys.205.82775.figure2</object-id><object-id xmlns:xlink="http://www.w3.org/1999/xlink" content-type="arpha" xlink:type="simple">F621E15B-F691-50E8-809E-FE761DB01574</object-id><label>Figure 2.</label><caption><p>The genus <italic><tp:taxon-name><tp:taxon-name-part taxon-name-part-type="genus" reg="Hydrochorea">Hydrochorea</tp:taxon-name-part></tp:taxon-name></italic> Barneby &amp; J.W. Grimes <bold>A</bold> The amphi-atlantic geographic distribution of <italic><tp:taxon-name><tp:taxon-name-part taxon-name-part-type="genus" reg="Hydrochorea">Hydrochorea</tp:taxon-name-part></tp:taxon-name></italic><bold>B</bold><italic><tp:taxon-name><tp:taxon-name-part taxon-name-part-type="genus" reg="Hydrochorea">Hydrochorea</tp:taxon-name-part><tp:taxon-name-part taxon-name-part-type="species" reg="pedicellaris">pedicellaris</tp:taxon-name-part></tp:taxon-name></italic> (DC.) M.V.B. Soares, Iganci &amp; M.P. Morim foliage and fruits <bold>C</bold><italic><tp:taxon-name><tp:taxon-name-part taxon-name-part-type="genus" reg="Hydrochorea">Hydrochorea</tp:taxon-name-part><tp:taxon-name-part taxon-name-part-type="species" reg="corymbosa">corymbosa</tp:taxon-name-part></tp:taxon-name></italic> (Rich.) Barneby &amp; J.W. Grimes foliage and fruits <bold>D</bold><italic><tp:taxon-name><tp:taxon-name-part taxon-name-part-type="genus" reg="Hydrochorea">Hydrochorea</tp:taxon-name-part><tp:taxon-name-part taxon-name-part-type="species" reg="panurensis">panurensis</tp:taxon-name-part></tp:taxon-name></italic> (Spruce ex Benth.) M.V.B. Soares, M.P. Morim &amp; Iganci foliage and fruits <bold>E</bold><italic><tp:taxon-name><tp:taxon-name-part taxon-name-part-type="genus" reg="Hydrochorea">Hydrochorea</tp:taxon-name-part><tp:taxon-name-part taxon-name-part-type="species" reg="uaupensis">uaupensis</tp:taxon-name-part></tp:taxon-name></italic> M.P. Morim, Iganci &amp; E.J.M. Koenen in habitat, with foliage and fruits <bold>F</bold> Flowers of <italic><tp:taxon-name><tp:taxon-name-part taxon-name-part-type="genus" reg="Hydrochorea">H.</tp:taxon-name-part><tp:taxon-name-part taxon-name-part-type="species" reg="uaupensis">uaupensis</tp:taxon-name-part></tp:taxon-name></italic> after rain <bold>G</bold> mature fruits of <italic><tp:taxon-name><tp:taxon-name-part taxon-name-part-type="genus" reg="Hydrochorea">H.</tp:taxon-name-part><tp:taxon-name-part taxon-name-part-type="species" reg="uaupensis">uaupensis</tp:taxon-name-part></tp:taxon-name></italic>. <bold>B, C</bold> from M.V.B Soares <bold>D</bold> from D. Cardoso <bold>E–G</bold> from J.R.V. Iganci.</p></caption><graphic xmlns:xlink="http://www.w3.org/1999/xlink" xlink:href="phytokeys-205-401_article-82775__-g002.jpg" position="float" orientation="portrait" xlink:type="simple" id="oo_733494.jpg"><uri content-type="original_file" xlink:type="simple">https://binary.pensoft.net/fig/733494</uri></graphic></fig><fig id="F3" position="float" orientation="portrait"><object-id xmlns:xlink="http://www.w3.org/1999/xlink" content-type="doi" xlink:type="simple">10.3897/phytokeys.205.82775.figure3</object-id><object-id xmlns:xlink="http://www.w3.org/1999/xlink" content-type="arpha" xlink:type="simple">F15781F7-18D7-539C-9159-C9D279BC1FB6</object-id><label>Figure 3.</label><caption><p>The genus <italic><tp:taxon-name><tp:taxon-name-part taxon-name-part-type="genus" reg="Hydrochorea">Hydrochorea</tp:taxon-name-part></tp:taxon-name></italic> Barneby &amp; J.W. Grimes (continued). Species from the Americas <bold>A</bold> flowering branch of <italic><tp:taxon-name><tp:taxon-name-part taxon-name-part-type="genus" reg="Hydrochorea">Hydrochorea</tp:taxon-name-part><tp:taxon-name-part taxon-name-part-type="species" reg="corymbosa">corymbosa</tp:taxon-name-part></tp:taxon-name></italic> (Rich.) Barneby &amp; J.W. Grimes <bold>B</bold> close-up of inflorescence of <italic><tp:taxon-name><tp:taxon-name-part taxon-name-part-type="genus" reg="Hydrochorea">H.</tp:taxon-name-part><tp:taxon-name-part taxon-name-part-type="species" reg="corymbosa">corymbosa</tp:taxon-name-part></tp:taxon-name></italic><bold>C</bold> discolorous leaves of <italic><tp:taxon-name><tp:taxon-name-part taxon-name-part-type="genus" reg="Hydrochorea">H.</tp:taxon-name-part><tp:taxon-name-part taxon-name-part-type="species" reg="corymbosa">corymbosa</tp:taxon-name-part></tp:taxon-name></italic><bold>D</bold> close-up of inflorescence of <italic><tp:taxon-name><tp:taxon-name-part taxon-name-part-type="genus" reg="Hydrochorea">Hydrochorea</tp:taxon-name-part><tp:taxon-name-part taxon-name-part-type="species" reg="panurensis">panurensis</tp:taxon-name-part></tp:taxon-name></italic> (Spruce ex Benth.) M.V.B. Soares, M.P. Morim &amp; Iganci <bold>E</bold> unripe lomentiform pod of <italic><tp:taxon-name><tp:taxon-name-part taxon-name-part-type="genus" reg="Hydrochorea">H.</tp:taxon-name-part><tp:taxon-name-part taxon-name-part-type="species" reg="panurensis">panurensis</tp:taxon-name-part></tp:taxon-name></italic><bold>F</bold> close-up of inflorescence of <italic><tp:taxon-name><tp:taxon-name-part taxon-name-part-type="genus" reg="Hydrochorea">Hydrochorea</tp:taxon-name-part><tp:taxon-name-part taxon-name-part-type="species" reg="pedicellaris">pedicellaris</tp:taxon-name-part></tp:taxon-name></italic> (DC.) M.V.B. Soares, Iganci &amp; M.P. Morim, with a few peripheral flowers removed to expose sessile terminal flowers <bold>G</bold> unripe pods of <italic><tp:taxon-name><tp:taxon-name-part taxon-name-part-type="genus" reg="Hydrochorea">H.</tp:taxon-name-part><tp:taxon-name-part taxon-name-part-type="species" reg="pedicellaris">pedicellaris</tp:taxon-name-part></tp:taxon-name></italic><bold>H</bold> dehisced follicular pods of <italic><tp:taxon-name><tp:taxon-name-part taxon-name-part-type="genus" reg="Hydrochorea">H.</tp:taxon-name-part><tp:taxon-name-part taxon-name-part-type="species" reg="pedicellaris">pedicellaris</tp:taxon-name-part></tp:taxon-name></italic> showing papery septate endocarp <bold>I</bold> detail of primary rachis of <italic><tp:taxon-name><tp:taxon-name-part taxon-name-part-type="genus" reg="Hydrochorea">H.</tp:taxon-name-part><tp:taxon-name-part taxon-name-part-type="species" reg="pedicellaris">pedicellaris</tp:taxon-name-part></tp:taxon-name></italic> showing interpinnal extra-floral nectaries <bold>J</bold> inflorescence of <italic><tp:taxon-name><tp:taxon-name-part taxon-name-part-type="genus" reg="Hydrochorea">Hydrochorea</tp:taxon-name-part><tp:taxon-name-part taxon-name-part-type="species" reg="uaupensis">uaupensis</tp:taxon-name-part></tp:taxon-name></italic> M.P. Morim, Iganci &amp; E.J.M. Koenen showing large sessile central flower and pedicellate peripheral flowers <bold>K</bold> unripe crypto-lomentiform pod and seed enveloped by septate endocarp of <italic><tp:taxon-name><tp:taxon-name-part taxon-name-part-type="genus" reg="Hydrochorea">H.</tp:taxon-name-part><tp:taxon-name-part taxon-name-part-type="species" reg="uaupensis">uaupensis</tp:taxon-name-part></tp:taxon-name></italic>; African species <bold>L</bold> inflorescence of <italic><tp:taxon-name><tp:taxon-name-part taxon-name-part-type="genus" reg="Hydrochorea">Hydrochorea</tp:taxon-name-part><tp:taxon-name-part taxon-name-part-type="species" reg="obliquifoliolata">obliquifoliolata</tp:taxon-name-part></tp:taxon-name></italic> (De Wild.) E.J.M. Koenen <bold>M</bold> pinnae of <italic><tp:taxon-name><tp:taxon-name-part taxon-name-part-type="genus" reg="Hydrochorea">Hydrochorea</tp:taxon-name-part><tp:taxon-name-part taxon-name-part-type="species" reg="rhombifolia">rhombifolia</tp:taxon-name-part></tp:taxon-name></italic> (Benth.) E.J.M. Koenen showing rhombic leaflets. <bold>A–E, J, K</bold> Erik Koenen <bold>F-I</bold> Colin Hughes <bold>L</bold> Jan Wieringa <bold>M</bold> William Hawthorne. Vouchers <bold>A–C</bold><italic>J.R.V. Iganci 862</italic><bold>D, E</bold><italic>M.P. Morim 563</italic><bold>F–I</bold><italic>L.P. Queiroz 15529</italic><bold>J, K</bold><italic>M.P. Morim 577</italic><bold>L</bold><italic>J.J. Wieringa 6519</italic><bold>M</bold> unvouchered.</p></caption><graphic xmlns:xlink="http://www.w3.org/1999/xlink" xlink:href="phytokeys-205-401_article-82775__-g003.jpg" position="float" orientation="portrait" xlink:type="simple" id="oo_733495.jpg"><uri content-type="original_file" xlink:type="simple">https://binary.pensoft.net/fig/733495</uri></graphic></fig></tp:treatment-sec></tp:taxon-treatment>
