# Supplementary material for: A new generic circumscription of Hydrochorea (Leguminosae, Caesalpinioideae, mimosoid clade) with an amphi-Atlantic distribution
Source: PhytoKeys. 2022 Aug 22;205:401–37. doi: 10.3897/phytokeys.205.82775 (PMC9849043; doi:10.3897/phytokeys.205.82775)
Supplement: XML Treatment for Hydrochorea panurensis [file phytokeys.205.82775-treatment8.xml]

<!DOCTYPE tp:taxon-treatment
  PUBLIC "-//TaxonX//DTD Taxonomic Treatment Publishing DTD v0 20100105//EN" "tax-treatment-NSO.dtd">
<tp:taxon-treatment xmlns:tp="http://www.plazi.org/taxpub"><tp:treatment-meta><kwd-group><label>Taxon classification</label><kwd>
                <named-content content-type="kingdom">Plantae</named-content>
              </kwd><kwd>
                <named-content content-type="order">Fabales</named-content>
              </kwd><kwd>
                <named-content content-type="family">Fabaceae</named-content>
              </kwd></kwd-group><mixed-citation publication-type="journal"><person-group><name><surname>Vinicius Batista Soares</surname><given-names>Marcos</given-names></name><name><surname>Mathieu Koenen</surname><given-names>Erik Jozef</given-names></name><name><surname>Ricardo Vieira Iganci</surname><given-names>João</given-names></name><name><surname>Morim</surname><given-names>Marli Pires</given-names></name></person-group><article-title>A new generic circumscription of <italic><tp:taxon-name><tp:taxon-name-part taxon-name-part-type="genus" reg="Hydrochorea">Hydrochorea</tp:taxon-name-part></tp:taxon-name></italic> (<tp:taxon-name><tp:taxon-name-part taxon-name-part-type="family">Leguminosae</tp:taxon-name-part></tp:taxon-name>, <tp:taxon-name><tp:taxon-name-part taxon-name-part-type="subfamily">Caesalpinioideae</tp:taxon-name-part></tp:taxon-name>, mimosoid clade) with an amphi-Atlantic distribution</article-title><source>PhytoKeys</source><day>22</day><month>08</month><year>2022</year><volume>205</volume><fpage>401</fpage><lpage>437</lpage><pub-id pub-id-type="doi">10.3897/phytokeys.205.82775</pub-id></mixed-citation></tp:treatment-meta><tp:nomenclature><label>7.</label><tp:taxon-name>
              <object-id xmlns:xlink="http://www.w3.org/1999/xlink" content-type="arpha" xlink:type="simple">10C8808B-B354-5266-BEA8-4C4BECB054E5</object-id>
              <tp:taxon-name-part taxon-name-part-type="genus" reg="Hydrochorea">Hydrochorea</tp:taxon-name-part>
              <tp:taxon-name-part taxon-name-part-type="species" reg="panurensis">panurensis</tp:taxon-name-part>
              <object-id xmlns:xlink="http://www.w3.org/1999/xlink" content-type="ipni" xlink:type="simple">urn:lsid:ipni.org:names:77303830-1</object-id>
            </tp:taxon-name><tp:taxon-authority>(Spruce ex Benth.) M.V.B. Soares, M.P. Morim &amp; Iganci</tp:taxon-authority><tp:taxon-status xmlns:xlink="http://www.w3.org/1999/xlink" xlink:type="simple">comb. nov.</tp:taxon-status><xref ref-type="fig" rid="F2">Figs 2A</xref><xref ref-type="fig" rid="F7">, 7</xref><tp:nomenclature-citation-list><tp:nomenclature-citation><tp:taxon-name>
                  <tp:taxon-name-part taxon-name-part-type="genus" reg="Hydrochorea">Hydrochorea</tp:taxon-name-part>
                  <tp:taxon-name-part taxon-name-part-type="species" reg="marginata">marginata</tp:taxon-name-part>
                  <tp:taxon-name-part taxon-name-part-type="infraspecific-rank">var.</tp:taxon-name-part>
                  <tp:taxon-name-part taxon-name-part-type="variety" reg="panurensis">panurensis</tp:taxon-name-part>
                </tp:taxon-name><comment>(Benth.) Barneby &amp; J.W. Grimes, Mem. New York Bot. Gard. 74: 32. 1996. Type: based on <tp:taxon-name><tp:taxon-name-part taxon-name-part-type="genus" reg="Pithecellobium">Pithecellobium</tp:taxon-name-part><tp:taxon-name-part taxon-name-part-type="species" reg="panurense">panurense</tp:taxon-name-part></tp:taxon-name> Spruce ex Benth., syn. nov.</comment></tp:nomenclature-citation><tp:nomenclature-citation><tp:taxon-name>
                  <tp:taxon-name-part taxon-name-part-type="genus" reg="Hydrochorea">Hydrochorea</tp:taxon-name-part>
                  <tp:taxon-name-part taxon-name-part-type="species" reg="marginata">marginata</tp:taxon-name-part>
                  <tp:taxon-name-part taxon-name-part-type="infraspecific-rank">var.</tp:taxon-name-part>
                  <tp:taxon-name-part taxon-name-part-type="variety" reg="scheryi">scheryi</tp:taxon-name-part>
                </tp:taxon-name><comment>Barneby &amp; J.W. Grimes, Mem. New York Bot. Gard. 74: 32. 1996. Type: Venezuela, at Sanariapo, Territorio Federal Amazonas, <italic>Llewellyn Williams 15953</italic> (lectotype first step, designated by <xref ref-type="bibr" rid="B3">Barneby and Grimes 1996</xref>, p. 32, as holotype, here corrected: F; lectotype second step, here designated: F [V0058706F], digital image!; isotypes: F [V0058707F] digital image!), G [G00365761] digital image!, GH [GH00060404] digital image! K [K0005279] digital image!, MO [MO954357] digital image!, MO [MO954358] digital image!), NY [NY00334620] digital image! US [US00000401] digital image!, US [US00385625] digital image!, VEN [VEN2237] digital image!, syn. nov.</comment></tp:nomenclature-citation></tp:nomenclature-citation-list></tp:nomenclature><tp:treatment-sec sec-type="Basionym" id="SECID0E22AI"><title>Basionym.</title><p><italic><tp:taxon-name><tp:taxon-name-part taxon-name-part-type="genus" reg="Pithecellobium">Pithecellobium</tp:taxon-name-part></tp:taxon-name></italic> [as <italic><tp:taxon-name><tp:taxon-name-part taxon-name-part-type="genus" reg="Pithecolobium">Pithecolobium</tp:taxon-name-part></tp:taxon-name></italic>] <italic><tp:taxon-name><tp:taxon-name-part taxon-name-part-type="genus" reg="Pithecolobium"/><tp:taxon-name-part taxon-name-part-type="species" reg="panurense">panurense</tp:taxon-name-part></tp:taxon-name></italic> Spruce ex Benth., Trans. Linn. Soc. <tp:taxon-name><tp:taxon-name-part taxon-name-part-type="genus" reg="London">London</tp:taxon-name-part></tp:taxon-name> 30: 586. 1875.</p><fig id="F7" position="float" orientation="portrait"><object-id xmlns:xlink="http://www.w3.org/1999/xlink" content-type="doi" xlink:type="simple">10.3897/phytokeys.205.82775.figure7</object-id><object-id xmlns:xlink="http://www.w3.org/1999/xlink" content-type="arpha" xlink:type="simple">E4042E98-82C4-5FEC-A57C-ADD77442E506</object-id><label>Figure 7.</label><caption><p><italic><tp:taxon-name><tp:taxon-name-part taxon-name-part-type="genus" reg="Hydrochorea">Hydrochorea</tp:taxon-name-part><tp:taxon-name-part taxon-name-part-type="species" reg="panurensis">panurensis</tp:taxon-name-part></tp:taxon-name></italic> (Spruce ex Benth.) M.V.B. Soares, M.P. Morim &amp; Iganci <bold>A</bold> branch with inflorescences <bold>B, C</bold> extra-floral nectaries <bold>D</bold> peripheral flower <bold>E</bold> peripheral flower bud <bold>F</bold> terminal flower bud <bold>G</bold> terminal flower <bold>H</bold> terminal flower longitudinal section <bold>I</bold> leaflet. <bold>A–I</bold> from <italic>Wurdack &amp; Adderley 43618</italic>. Illustration by Alex Pinheiro.</p></caption><graphic xmlns:xlink="http://www.w3.org/1999/xlink" xlink:href="phytokeys-205-401_article-82775__-g007.jpg" position="float" orientation="portrait" xlink:type="simple" id="oo_733499.jpg"><uri content-type="original_file" xlink:type="simple">https://binary.pensoft.net/fig/733499</uri></graphic></fig></tp:treatment-sec><tp:treatment-sec sec-type="type material" id="SECID0EL5AI"><title>Type material.</title><p>Brazil, in silvis ‘Gapó’ ad flumen Uaupés prope Panuré, prov. do Alto Amazonas, <italic>Spruce 2425</italic> (lectotype first step, designated by <xref ref-type="bibr" rid="B3">Barneby and Grimes 1996</xref>, p. 32, as holotype, here corrected: K; lectotype second step, here designated: K [K000528008]!; isolectotypes: E [E00313845] digital image!, F, [V0058739F] digital image!, G [G00365356] digital image!, G [G00365687] digital image!, GH [GH00063965] digital image!, K [K000528007]!, NY [NY334690], P [P03094382] digital image!, P [P03094383] digital image!, RB [RB00708599]!).</p></tp:treatment-sec><tp:treatment-sec sec-type="distribution" id="SECID0EX5AI"><title>Distribution and habitat.</title><p>Brazil, Venezuela. <italic><tp:taxon-name><tp:taxon-name-part taxon-name-part-type="genus" reg="Hydrochorea">Hydrochorea</tp:taxon-name-part><tp:taxon-name-part taxon-name-part-type="species" reg="panurensis">panurensis</tp:taxon-name-part></tp:taxon-name></italic> occurs in seasonally flooded Amazonian sites along rocky stream banks and ecotone with gallery forests.</p></tp:treatment-sec><tp:treatment-sec sec-type="notes" id="SECID0EI6AI"><title>Notes.</title><p><xref ref-type="bibr" rid="B13">Ducke (1949)</xref> considered <italic><tp:taxon-name><tp:taxon-name-part taxon-name-part-type="genus" reg="Pithecellobium">Pithecellobium</tp:taxon-name-part><tp:taxon-name-part taxon-name-part-type="species" reg="panurense">panurense</tp:taxon-name-part></tp:taxon-name></italic> as a form of <italic><tp:taxon-name><tp:taxon-name-part taxon-name-part-type="genus" reg="Pithecellobium">P.</tp:taxon-name-part><tp:taxon-name-part taxon-name-part-type="species" reg="marginatum">marginatum</tp:taxon-name-part></tp:taxon-name></italic>, considering the vegetative characters to be more important taxonomically than the differences between the flowers of those taxa. <xref ref-type="bibr" rid="B3">Barneby and Grimes (1996)</xref> moved <italic><tp:taxon-name><tp:taxon-name-part taxon-name-part-type="genus" reg="Pithecellobium">P.</tp:taxon-name-part><tp:taxon-name-part taxon-name-part-type="species" reg="panurense">panurense</tp:taxon-name-part></tp:taxon-name></italic> to <italic><tp:taxon-name><tp:taxon-name-part taxon-name-part-type="genus" reg="Hydrochorea">Hydrochorea</tp:taxon-name-part></tp:taxon-name></italic> as <tp:taxon-name><tp:taxon-name-part taxon-name-part-type="genus" reg="Hydrochorea">H.</tp:taxon-name-part><tp:taxon-name-part taxon-name-part-type="species" reg="marginata">marginata</tp:taxon-name-part><tp:taxon-name-part taxon-name-part-type="infraspecific-rank">var.</tp:taxon-name-part><tp:taxon-name-part taxon-name-part-type="variety" reg="panurensis">panurensis</tp:taxon-name-part></tp:taxon-name>. However, <italic><tp:taxon-name><tp:taxon-name-part taxon-name-part-type="genus" reg="Hydrochorea">Hydrochorea</tp:taxon-name-part><tp:taxon-name-part taxon-name-part-type="species" reg="panurense">panurense</tp:taxon-name-part></tp:taxon-name></italic> has diagnostic floral characters which distinguish it from <italic><tp:taxon-name><tp:taxon-name-part taxon-name-part-type="genus" reg="Hydrochorea">H.</tp:taxon-name-part><tp:taxon-name-part taxon-name-part-type="species" reg="marginata">marginata</tp:taxon-name-part></tp:taxon-name></italic>. The floral buds of <italic><tp:taxon-name><tp:taxon-name-part taxon-name-part-type="genus" reg="Hydrochorea">H.</tp:taxon-name-part><tp:taxon-name-part taxon-name-part-type="species" reg="panurense">panurense</tp:taxon-name-part></tp:taxon-name></italic> have the corolla covered by the calyx; the flowers are glabrous and the terminal flower has a tubular calyx (vs. calyx not covering the corolla in the floral buds, pubescent flowers, and calyx of the terminal flower campanulate in <italic><tp:taxon-name><tp:taxon-name-part taxon-name-part-type="genus" reg="Hydrochorea">H.</tp:taxon-name-part><tp:taxon-name-part taxon-name-part-type="species" reg="marginata">marginata</tp:taxon-name-part></tp:taxon-name></italic>). <xref ref-type="bibr" rid="B3">Barneby and Grimes (1996)</xref> also described <tp:taxon-name><tp:taxon-name-part taxon-name-part-type="genus" reg="Hydrochorea">H.</tp:taxon-name-part><tp:taxon-name-part taxon-name-part-type="species" reg="marginata">marginata</tp:taxon-name-part><tp:taxon-name-part taxon-name-part-type="infraspecific-rank">var.</tp:taxon-name-part><tp:taxon-name-part taxon-name-part-type="variety" reg="scheryi">scheryi</tp:taxon-name-part></tp:taxon-name>, distinguishing it from <tp:taxon-name><tp:taxon-name-part taxon-name-part-type="genus" reg="Hydrochorea">H.</tp:taxon-name-part><tp:taxon-name-part taxon-name-part-type="species" reg="marginata">marginata</tp:taxon-name-part><tp:taxon-name-part taxon-name-part-type="infraspecific-rank">var.</tp:taxon-name-part><tp:taxon-name-part taxon-name-part-type="variety" reg="panurensis">panurensis</tp:taxon-name-part></tp:taxon-name> only by the pedicel of the peripheral flowers, this 4–5 mm long. (vs. 6.5–13 mm long in <tp:taxon-name><tp:taxon-name-part taxon-name-part-type="genus" reg="Hydrochorea">H.</tp:taxon-name-part><tp:taxon-name-part taxon-name-part-type="species" reg="marginata">marginata</tp:taxon-name-part><tp:taxon-name-part taxon-name-part-type="infraspecific-rank">var.</tp:taxon-name-part><tp:taxon-name-part taxon-name-part-type="variety" reg="panurensis">panurensis</tp:taxon-name-part></tp:taxon-name>). <xref ref-type="bibr" rid="B3">Barneby and Grimes (1996)</xref> emphasized, however, that this is the only character to distinguish between the two taxa. In the present study we consider <tp:taxon-name><tp:taxon-name-part taxon-name-part-type="genus" reg="Hydrochorea">H.</tp:taxon-name-part><tp:taxon-name-part taxon-name-part-type="species" reg="marginata">marginata</tp:taxon-name-part><tp:taxon-name-part taxon-name-part-type="infraspecific-rank">var.</tp:taxon-name-part><tp:taxon-name-part taxon-name-part-type="variety" reg="scheryi">scheryi</tp:taxon-name-part></tp:taxon-name> to be a synonym of <italic><tp:taxon-name><tp:taxon-name-part taxon-name-part-type="genus" reg="Hydrochorea">H.</tp:taxon-name-part><tp:taxon-name-part taxon-name-part-type="species" reg="panurensis">panurensis</tp:taxon-name-part></tp:taxon-name></italic>.</p><p>A second step lectotypification is designated here for both <italic><tp:taxon-name><tp:taxon-name-part taxon-name-part-type="genus" reg="Hydrochorea">H.</tp:taxon-name-part><tp:taxon-name-part taxon-name-part-type="species" reg="panurensis">panurensis</tp:taxon-name-part></tp:taxon-name></italic> and <tp:taxon-name><tp:taxon-name-part taxon-name-part-type="genus" reg="Hydrochorea">H.</tp:taxon-name-part><tp:taxon-name-part taxon-name-part-type="species" reg="marginata">marginata</tp:taxon-name-part><tp:taxon-name-part taxon-name-part-type="infraspecific-rank">var.</tp:taxon-name-part><tp:taxon-name-part taxon-name-part-type="variety" reg="scheryi">scheryi</tp:taxon-name-part></tp:taxon-name>, since the material that <xref ref-type="bibr" rid="B3">Barneby and Grimes (1996)</xref> recognised as holotypes consists of two sheets in both cases and they did not select lectotypes from amongst these sheets (Art. 9.10,9.17; <xref ref-type="bibr" rid="B42">Turland et al. 2018</xref>).</p></tp:treatment-sec><tp:treatment-sec sec-type="material" id="SECID0EYGBI"><title>Selected specimens examined.</title><p>Brazil, Amazonas: Barcelos, Serra do Araçá, Rio Araçá à 13 h de Barcelos, 28 July 1985, <italic>Silva 389</italic> (INPA); São Gabriel da Cachoeira. Margem do Rio Içana em direção a comunidade Camarão, 0°48'35.8"N, 67°32'10"W, 19 July 2012, <italic>Morim</italic>, <italic>M.P.</italic>, <italic>Iganci</italic>, <italic>J.R.V</italic>, <italic>Bonadeu F &amp; Koenen</italic>, <italic>E. 563</italic> (RB, Z). Venezuela, Amazonas: Rio Casiquiare, 11 November 1959, <italic>Wurdack &amp; Adderley 43407</italic> (IAN).</p></tp:treatment-sec><tp:treatment-sec><!--Section generated to contain objects referenced in tp:taxon-treatment.--><fig id="F2" position="float" orientation="portrait"><object-id xmlns:xlink="http://www.w3.org/1999/xlink" content-type="doi" xlink:type="simple">10.3897/phytokeys.205.82775.figure2</object-id><object-id xmlns:xlink="http://www.w3.org/1999/xlink" content-type="arpha" xlink:type="simple">F621E15B-F691-50E8-809E-FE761DB01574</object-id><label>Figure 2.</label><caption><p>The genus <italic><tp:taxon-name><tp:taxon-name-part taxon-name-part-type="genus" reg="Hydrochorea">Hydrochorea</tp:taxon-name-part></tp:taxon-name></italic> Barneby &amp; J.W. Grimes <bold>A</bold> The amphi-atlantic geographic distribution of <italic><tp:taxon-name><tp:taxon-name-part taxon-name-part-type="genus" reg="Hydrochorea">Hydrochorea</tp:taxon-name-part></tp:taxon-name></italic><bold>B</bold><italic><tp:taxon-name><tp:taxon-name-part taxon-name-part-type="genus" reg="Hydrochorea">Hydrochorea</tp:taxon-name-part><tp:taxon-name-part taxon-name-part-type="species" reg="pedicellaris">pedicellaris</tp:taxon-name-part></tp:taxon-name></italic> (DC.) M.V.B. Soares, Iganci &amp; M.P. Morim foliage and fruits <bold>C</bold><italic><tp:taxon-name><tp:taxon-name-part taxon-name-part-type="genus" reg="Hydrochorea">Hydrochorea</tp:taxon-name-part><tp:taxon-name-part taxon-name-part-type="species" reg="corymbosa">corymbosa</tp:taxon-name-part></tp:taxon-name></italic> (Rich.) Barneby &amp; J.W. Grimes foliage and fruits <bold>D</bold><italic><tp:taxon-name><tp:taxon-name-part taxon-name-part-type="genus" reg="Hydrochorea">Hydrochorea</tp:taxon-name-part><tp:taxon-name-part taxon-name-part-type="species" reg="panurensis">panurensis</tp:taxon-name-part></tp:taxon-name></italic> (Spruce ex Benth.) M.V.B. Soares, M.P. Morim &amp; Iganci foliage and fruits <bold>E</bold><italic><tp:taxon-name><tp:taxon-name-part taxon-name-part-type="genus" reg="Hydrochorea">Hydrochorea</tp:taxon-name-part><tp:taxon-name-part taxon-name-part-type="species" reg="uaupensis">uaupensis</tp:taxon-name-part></tp:taxon-name></italic> M.P. Morim, Iganci &amp; E.J.M. Koenen in habitat, with foliage and fruits <bold>F</bold> Flowers of <italic><tp:taxon-name><tp:taxon-name-part taxon-name-part-type="genus" reg="Hydrochorea">H.</tp:taxon-name-part><tp:taxon-name-part taxon-name-part-type="species" reg="uaupensis">uaupensis</tp:taxon-name-part></tp:taxon-name></italic> after rain <bold>G</bold> mature fruits of <italic><tp:taxon-name><tp:taxon-name-part taxon-name-part-type="genus" reg="Hydrochorea">H.</tp:taxon-name-part><tp:taxon-name-part taxon-name-part-type="species" reg="uaupensis">uaupensis</tp:taxon-name-part></tp:taxon-name></italic>. <bold>B, C</bold> from M.V.B Soares <bold>D</bold> from D. Cardoso <bold>E–G</bold> from J.R.V. Iganci.</p></caption><graphic xmlns:xlink="http://www.w3.org/1999/xlink" xlink:href="phytokeys-205-401_article-82775__-g002.jpg" position="float" orientation="portrait" xlink:type="simple" id="oo_733494.jpg"><uri content-type="original_file" xlink:type="simple">https://binary.pensoft.net/fig/733494</uri></graphic></fig></tp:treatment-sec><ref-list><ref id="B3"><mixed-citation xmlns:xlink="http://www.w3.org/1999/xlink" xlink:type="simple"><person-group><name name-style="western"><surname>Barneby</surname><given-names>RC</given-names></name><name name-style="western"><surname>Grimes</surname><given-names>J</given-names></name></person-group> (<year>1996</year>) Silk tree, guanacaste, monkey’s earring: A generic system of the synandrous <tp:taxon-name><tp:taxon-name-part taxon-name-part-type="family">Mimosaceae</tp:taxon-name-part></tp:taxon-name> of the Americas. Part I. <italic><tp:taxon-name><tp:taxon-name-part taxon-name-part-type="genus">Abarema</tp:taxon-name-part></tp:taxon-name></italic>, <italic><tp:taxon-name><tp:taxon-name-part taxon-name-part-type="genus">Albizia</tp:taxon-name-part></tp:taxon-name></italic>, and allies. Memoirs of the New York Botanical Garden 74(1).</mixed-citation></ref><ref id="B13"><mixed-citation xmlns:xlink="http://www.w3.org/1999/xlink" xlink:type="simple"><person-group><name name-style="western"><surname>Ducke</surname><given-names>A</given-names></name></person-group> (<year>1949</year>) Leguminosas da Amazônia Brasileira. Boletim do Instituto Agronômico do Norte 37.</mixed-citation></ref><ref id="B42"><mixed-citation xmlns:xlink="http://www.w3.org/1999/xlink" xlink:type="simple"><person-group><name name-style="western"><surname>Turland</surname><given-names>NJ</given-names></name><name name-style="western"><surname>Wiersema</surname><given-names>JH</given-names></name><name name-style="western"><surname>Barrie</surname><given-names>FR</given-names></name><name name-style="western"><surname>Greuter</surname><given-names>W</given-names></name><name name-style="western"><surname>Hawksworth</surname><given-names>DL</given-names></name><name name-style="western"><surname>Herendeen</surname><given-names>PS</given-names></name><name name-style="western"><surname>Knapp</surname><given-names>S</given-names></name><name name-style="western"><surname>Kusber</surname><given-names>WH</given-names></name><name name-style="western"><surname>Li</surname><given-names>D-Z</given-names></name><name name-style="western"><surname>Marhold</surname><given-names>K</given-names></name><name name-style="western"><surname>May</surname><given-names>TW</given-names></name><name name-style="western"><surname>McNeill</surname><given-names>J</given-names></name><name name-style="western"><surname>Monro</surname><given-names>AM</given-names></name><name name-style="western"><surname>Prado</surname><given-names>J</given-names></name><name name-style="western"><surname>Price</surname><given-names>MJ</given-names></name><name name-style="western"><surname>Smith</surname><given-names>GF [Eds]</given-names></name></person-group> (<year>2018</year>) International Code of Nomenclature for algae, fungi, and plants (ShenzhenCode) adopted by the Nineteenth International Botanical Congress Shenzhen, China, July 2017. Regnum Vegetabile 159. Koeltz Botanical Books, Glasshütten. <ext-link xlink:type="simple" ext-link-type="doi" xlink:href="10.12705/Code.2018">https://doi.org/10.12705/Code.2018</ext-link></mixed-citation></ref></ref-list></tp:taxon-treatment>
