# Supplementary material for: A new generic circumscription of Hydrochorea (Leguminosae, Caesalpinioideae, mimosoid clade) with an amphi-Atlantic distribution
Source: PhytoKeys. 2022 Aug 22;205:401–37. doi: 10.3897/phytokeys.205.82775 (PMC9849043; doi:10.3897/phytokeys.205.82775)
Supplement: XML Treatment for Hydrochorea uaupensis [file phytokeys.205.82775-treatment11.xml]

<!DOCTYPE tp:taxon-treatment
  PUBLIC "-//TaxonX//DTD Taxonomic Treatment Publishing DTD v0 20100105//EN" "tax-treatment-NSO.dtd">
<tp:taxon-treatment xmlns:tp="http://www.plazi.org/taxpub"><tp:treatment-meta><kwd-group><label>Taxon classification</label><kwd>
                <named-content content-type="kingdom">Plantae</named-content>
              </kwd><kwd>
                <named-content content-type="order">Fabales</named-content>
              </kwd><kwd>
                <named-content content-type="family">Fabaceae</named-content>
              </kwd></kwd-group><mixed-citation publication-type="journal"><person-group><name><surname>Vinicius Batista Soares</surname><given-names>Marcos</given-names></name><name><surname>Mathieu Koenen</surname><given-names>Erik Jozef</given-names></name><name><surname>Ricardo Vieira Iganci</surname><given-names>João</given-names></name><name><surname>Morim</surname><given-names>Marli Pires</given-names></name></person-group><article-title>A new generic circumscription of <italic><tp:taxon-name><tp:taxon-name-part taxon-name-part-type="genus" reg="Hydrochorea">Hydrochorea</tp:taxon-name-part></tp:taxon-name></italic> (<tp:taxon-name><tp:taxon-name-part taxon-name-part-type="family">Leguminosae</tp:taxon-name-part></tp:taxon-name>, <tp:taxon-name><tp:taxon-name-part taxon-name-part-type="subfamily">Caesalpinioideae</tp:taxon-name-part></tp:taxon-name>, mimosoid clade) with an amphi-Atlantic distribution</article-title><source>PhytoKeys</source><day>22</day><month>08</month><year>2022</year><volume>205</volume><fpage>401</fpage><lpage>437</lpage><pub-id pub-id-type="doi">10.3897/phytokeys.205.82775</pub-id></mixed-citation></tp:treatment-meta><tp:nomenclature><label>10.</label><tp:taxon-name>
              <object-id xmlns:xlink="http://www.w3.org/1999/xlink" content-type="arpha" xlink:type="simple">3BE35DAE-0FD1-5E19-B087-AEDA50DF6775</object-id>
              <tp:taxon-name-part taxon-name-part-type="genus" reg="Hydrochorea">Hydrochorea</tp:taxon-name-part>
              <tp:taxon-name-part taxon-name-part-type="species" reg="uaupensis">uaupensis</tp:taxon-name-part>
              <object-id xmlns:xlink="http://www.w3.org/1999/xlink" content-type="ipni" xlink:type="simple">urn:lsid:ipni.org:names:77303833-1</object-id>
            </tp:taxon-name><tp:taxon-authority>M.P. Morim, Iganci &amp; E.J.M. Koenen</tp:taxon-authority><tp:taxon-status xmlns:xlink="http://www.w3.org/1999/xlink" xlink:type="simple">sp. nov.</tp:taxon-status><xref ref-type="fig" rid="F2">Figs 2A, E-G</xref><xref ref-type="fig" rid="F3">, 3J, K</xref><xref ref-type="fig" rid="F8">, 8</xref></tp:nomenclature><tp:treatment-sec sec-type="diagnosis" id="SECID0E4YBI"><title>Diagnosis.</title><p><italic><tp:taxon-name><tp:taxon-name-part taxon-name-part-type="genus" reg="Hydrochorea">Hydrochorea</tp:taxon-name-part><tp:taxon-name-part taxon-name-part-type="species" reg="uaupensis">uaupensis</tp:taxon-name-part></tp:taxon-name></italic> is morphologically similar in appearance to <italic><tp:taxon-name><tp:taxon-name-part taxon-name-part-type="genus" reg="Hydrochorea">H.</tp:taxon-name-part><tp:taxon-name-part taxon-name-part-type="species" reg="leucocalyx">leucocalyx</tp:taxon-name-part></tp:taxon-name></italic> (Britton &amp; Rose) Iganci, M.V.B. Soares &amp; M.P. Morim by its leaflets and inflorescence, however it differs by having a red or green calyx, pink corolla, 1–2 pairs of pinnae, and crypto-lomentiform fruits (vs. white calyx and corolla, 3–5(–6) pairs of pinnae and indehiscent fruits in <italic><tp:taxon-name><tp:taxon-name-part taxon-name-part-type="genus" reg="Hydrochorea">H.</tp:taxon-name-part><tp:taxon-name-part taxon-name-part-type="species" reg="leucocalyx">leucocalyx</tp:taxon-name-part></tp:taxon-name></italic>).</p><fig id="F8" position="float" orientation="portrait"><object-id xmlns:xlink="http://www.w3.org/1999/xlink" content-type="doi" xlink:type="simple">10.3897/phytokeys.205.82775.figure8</object-id><object-id xmlns:xlink="http://www.w3.org/1999/xlink" content-type="arpha" xlink:type="simple">35BD0051-448A-5511-BC2D-4CB67694CBEC</object-id><label>Figure 8.</label><caption><p><italic><tp:taxon-name><tp:taxon-name-part taxon-name-part-type="genus" reg="Hydrochorea">Hydrochorea</tp:taxon-name-part><tp:taxon-name-part taxon-name-part-type="species" reg="uaupensis">uaupensis</tp:taxon-name-part></tp:taxon-name></italic> M.P. Morim, Iganci &amp; E.J.M. Koenen <bold>A</bold> branch with inflorescences <bold>B</bold> branch with fruits <bold>C</bold> ovary <bold>D</bold> terminal flower <bold>E</bold> peripheral flower <bold>F</bold> dehisced fruit <bold>G</bold> detail of fruit endocarp forming 1-seeded articles <bold>H, I</bold> monospermous articles. <bold>A–I</bold> from <italic>M.P. Morim et al. 577</italic>. Illustration by João Augusto Castor Silva.</p></caption><graphic xmlns:xlink="http://www.w3.org/1999/xlink" xlink:href="phytokeys-205-401_article-82775__-g008.jpg" position="float" orientation="portrait" xlink:type="simple" id="oo_733500.jpg"><uri content-type="original_file" xlink:type="simple">https://binary.pensoft.net/fig/733500</uri></graphic></fig></tp:treatment-sec><tp:treatment-sec sec-type="type material" id="SECID0EW2BI"><title>Type material.</title><p>Brazil, Amazonas, São Gabriel da Cachoeira. Igarapé Tibuari, afluente do Vaupés 0°05'5"N, 67°23’16"W, 23 July 2012, fl. and fr., <italic>M.P. Morim</italic>, <italic>J.R.V. Iganci</italic>, <italic>F. Bonadeu</italic>, <italic>E. Koenen 577</italic> (holotype: RB [RB00728413]!; isotypes: HUEFS!, INPA!, K!, MBM!, MG!, MO!, NY!, PEL!, S!, US!, Z!).</p></tp:treatment-sec><tp:treatment-sec sec-type="description" id="SECID0EK3BI"><title>Description.</title><p><bold>Trees</bold> 2–6 m tall, trunk not observed, partially underwater during seasonal inundation. Branches, leaf axes and peduncles sparsely pubescent to glabrescent. <bold>Stipules</bold> linear, to 1.2 cm long, densely pubescent on outer surface. <bold>Leaves</bold> with 1–2 pairs of pinnae; petiole including pulvinus 1.5–4.5 cm, cylindrical; rachis 0 or 3–4(–9) cm, glabrous, canaliculate; extrafloral nectaries borne between first or both pairs of pinnae, sessile, patelliform and smaller nectaries usually present between the leaflet pairs; pinnae 3–5 jugate; leaflets subsessile on pulvinules, chartaceous, c. 2–4(–6) × 1.5–2(–3) cm, rhomboid or ovate, apex emarginate or obtuse, sometimes with a minute mucro, base asymmetrically oblique to acute; adaxial and abaxial surfaces glabrous, discolorous, adaxial surface sometimes lustrous; venation pinnate with c. 11–17 secondary veins, tertiary venation reticulate and prominent on both surfaces when leaflets dry. <bold>Inflorescences</bold> dimorphic, umbelliform with 7–10 peripheral flowers and an enlarged sessile terminal flower, peduncle 4–6(–8) cm. Bracts and bracteoles not seen. Flowers with a reddish or green calyx, pink corolla and white filaments, the flower buds oblong, ca. 8 mm long, with the corolla concealed by the calyx prior to anthesis, peripheral flowers on pedicels 0.7–1.5 cm, calyx campanulate, c. 9 mm long, 5-angulate due to prominently raised veins, sparsely puberulent or ciliate at the apex of the lobes, corolla tubular, with a prominulous midvein on the lobes, c. 1.5 cm long, sparsely puberulent on the upper half of the lobes, stamens c. 50–60, the filaments white, c. 3 cm long, exserted from the corolla ca. 2 cm; ovary glabrous, 3–4 mm, sub-truncate to truncate at the apex, style 3.5–4 cm, stigma funnel-shaped; terminal flower similar to peripheral flowers but more robust and c. 5 mm wide at base, calyx c. 1.2 cm long, corolla 1.6 cm long, stamens ca. 75, ca. 3.5 cm long. <bold>Pods</bold> typically 1–3 per infructescence, crypto-lomentiform, up to 15-seeded, oblong, slightly curved, lignescent, c. 9.5 × 2.5 cm excluding a ca. 5 mm long mucro, dehiscence follicular, the smooth exocarp and transversely fibrous mesocarp continuous, the endocarp septate, enveloping the seeds which are released in monospermous articles. <bold>Seeds</bold> not seen in mature state, oblong, c. 1.6 × 0.4–0.7 cm, pleurogram extending from apex to base, c. 1.3 × 0.3–0.4 cm, closed.</p></tp:treatment-sec><tp:treatment-sec sec-type="distribution" id="SECID0E33BI"><title>Distribution and habitat.</title><p>Brazil. Known only from the Upper Rio Negro region in the Brazilian Amazon (Amazonas state), in seasonally inundated “campinarana” vegetation.</p></tp:treatment-sec><tp:treatment-sec sec-type="phenology" id="SECID0EB4BI"><title>Phenology.</title><p>Flowering and fruiting in July.</p></tp:treatment-sec><tp:treatment-sec sec-type="etymology" id="SECID0EG4BI"><title>Etymology.</title><p>The specific epithet refers to the type locality, near the River Uaupés, in the state of Amazonas, Brazil. The indigenous people living in this area (e.g., the Tucanos) were known as Uaupés, and later the river took the same name.</p></tp:treatment-sec><tp:treatment-sec sec-type="notes" id="SECID0EL4BI"><title>Notes.</title><p><italic><tp:taxon-name><tp:taxon-name-part taxon-name-part-type="genus" reg="Hydrochorea">Hydrochorea</tp:taxon-name-part><tp:taxon-name-part taxon-name-part-type="species" reg="uaupensis">uaupensis</tp:taxon-name-part></tp:taxon-name></italic> is only known from Amazonas state, Brazil, where it was collected at “Igarapé Tibuari”, in the municipality of São Gabriel da Cachoeira, during fieldwork in July 2012. The species grows in open vegetation on white sand, known in Brazil as campinarana in the Amazon Domain. During times of flood, only the treetops are exposed above the water line. A second herbarium collection from close to the type locality (Rio Tourí, afl. do Rio Negro, igapó; <italic>R.L. Fróes 28691</italic>, IAN [IAN78279]), of which we have only seen an image, is here tentatively included under <italic><tp:taxon-name><tp:taxon-name-part taxon-name-part-type="genus" reg="Hydrochorea">H.</tp:taxon-name-part><tp:taxon-name-part taxon-name-part-type="species" reg="uaupensis">uaupensis</tp:taxon-name-part></tp:taxon-name></italic> because the fruit and leaves match the type material and the flowers are described as pink on the specimen label. Since these two occurrence records are close to the borders with Colombia and Venezuela, the species is to be expected in those two countries.</p><p>The phylogenetic position of <italic><tp:taxon-name><tp:taxon-name-part taxon-name-part-type="genus" reg="Hydrochorea">H.</tp:taxon-name-part><tp:taxon-name-part taxon-name-part-type="species" reg="uaupensis">uaupensis</tp:taxon-name-part></tp:taxon-name></italic>, as the sister lineage of the clade composed of <italic><tp:taxon-name><tp:taxon-name-part taxon-name-part-type="genus" reg="Hydrochorea">Hydrochorea</tp:taxon-name-part></tp:taxon-name></italic> sensu <xref ref-type="bibr" rid="B3">Barneby and Grimes (1996)</xref> and the African <italic><tp:taxon-name><tp:taxon-name-part taxon-name-part-type="genus" reg="Hydrochorea">Hydrochorea</tp:taxon-name-part></tp:taxon-name></italic> spp., provides ample support for this as a distinct taxon and a species new to science, as it does not form a sister pair with any other known species. Furthermore, this phylogenetic position is in line with the fruit morphology of the species being intermediate between <italic><tp:taxon-name><tp:taxon-name-part taxon-name-part-type="genus" reg="Balizia">Balizia</tp:taxon-name-part></tp:taxon-name></italic> and <italic><tp:taxon-name><tp:taxon-name-part taxon-name-part-type="genus" reg="Hydrochorea">Hydrochorea</tp:taxon-name-part></tp:taxon-name></italic>, adding further support, along with the paraphyly of <italic><tp:taxon-name><tp:taxon-name-part taxon-name-part-type="genus" reg="Balizia">Balizia</tp:taxon-name-part></tp:taxon-name></italic>, for not maintaining these as distinct genera.</p></tp:treatment-sec><tp:treatment-sec sec-type="conservation status" id="SECID0E46BI"><title>Conservation status.</title><p>Data deficient. The species is known only from two adjacent localities in the Upper Rio Negro region of Amazonas state, Brazil. More collections are needed to assess the species’ conservation status.</p></tp:treatment-sec><tp:treatment-sec><!--Section generated to contain objects referenced in tp:taxon-treatment.--><fig id="F2" position="float" orientation="portrait"><object-id xmlns:xlink="http://www.w3.org/1999/xlink" content-type="doi" xlink:type="simple">10.3897/phytokeys.205.82775.figure2</object-id><object-id xmlns:xlink="http://www.w3.org/1999/xlink" content-type="arpha" xlink:type="simple">F621E15B-F691-50E8-809E-FE761DB01574</object-id><label>Figure 2.</label><caption><p>The genus <italic><tp:taxon-name><tp:taxon-name-part taxon-name-part-type="genus" reg="Hydrochorea">Hydrochorea</tp:taxon-name-part></tp:taxon-name></italic> Barneby &amp; J.W. Grimes <bold>A</bold> The amphi-atlantic geographic distribution of <italic><tp:taxon-name><tp:taxon-name-part taxon-name-part-type="genus" reg="Hydrochorea">Hydrochorea</tp:taxon-name-part></tp:taxon-name></italic><bold>B</bold><italic><tp:taxon-name><tp:taxon-name-part taxon-name-part-type="genus" reg="Hydrochorea">Hydrochorea</tp:taxon-name-part><tp:taxon-name-part taxon-name-part-type="species" reg="pedicellaris">pedicellaris</tp:taxon-name-part></tp:taxon-name></italic> (DC.) M.V.B. Soares, Iganci &amp; M.P. Morim foliage and fruits <bold>C</bold><italic><tp:taxon-name><tp:taxon-name-part taxon-name-part-type="genus" reg="Hydrochorea">Hydrochorea</tp:taxon-name-part><tp:taxon-name-part taxon-name-part-type="species" reg="corymbosa">corymbosa</tp:taxon-name-part></tp:taxon-name></italic> (Rich.) Barneby &amp; J.W. Grimes foliage and fruits <bold>D</bold><italic><tp:taxon-name><tp:taxon-name-part taxon-name-part-type="genus" reg="Hydrochorea">Hydrochorea</tp:taxon-name-part><tp:taxon-name-part taxon-name-part-type="species" reg="panurensis">panurensis</tp:taxon-name-part></tp:taxon-name></italic> (Spruce ex Benth.) M.V.B. Soares, M.P. Morim &amp; Iganci foliage and fruits <bold>E</bold><italic><tp:taxon-name><tp:taxon-name-part taxon-name-part-type="genus" reg="Hydrochorea">Hydrochorea</tp:taxon-name-part><tp:taxon-name-part taxon-name-part-type="species" reg="uaupensis">uaupensis</tp:taxon-name-part></tp:taxon-name></italic> M.P. Morim, Iganci &amp; E.J.M. Koenen in habitat, with foliage and fruits <bold>F</bold> Flowers of <italic><tp:taxon-name><tp:taxon-name-part taxon-name-part-type="genus" reg="Hydrochorea">H.</tp:taxon-name-part><tp:taxon-name-part taxon-name-part-type="species" reg="uaupensis">uaupensis</tp:taxon-name-part></tp:taxon-name></italic> after rain <bold>G</bold> mature fruits of <italic><tp:taxon-name><tp:taxon-name-part taxon-name-part-type="genus" reg="Hydrochorea">H.</tp:taxon-name-part><tp:taxon-name-part taxon-name-part-type="species" reg="uaupensis">uaupensis</tp:taxon-name-part></tp:taxon-name></italic>. <bold>B, C</bold> from M.V.B Soares <bold>D</bold> from D. Cardoso <bold>E–G</bold> from J.R.V. Iganci.</p></caption><graphic xmlns:xlink="http://www.w3.org/1999/xlink" xlink:href="phytokeys-205-401_article-82775__-g002.jpg" position="float" orientation="portrait" xlink:type="simple" id="oo_733494.jpg"><uri content-type="original_file" xlink:type="simple">https://binary.pensoft.net/fig/733494</uri></graphic></fig><fig id="F3" position="float" orientation="portrait"><object-id xmlns:xlink="http://www.w3.org/1999/xlink" content-type="doi" xlink:type="simple">10.3897/phytokeys.205.82775.figure3</object-id><object-id xmlns:xlink="http://www.w3.org/1999/xlink" content-type="arpha" xlink:type="simple">F15781F7-18D7-539C-9159-C9D279BC1FB6</object-id><label>Figure 3.</label><caption><p>The genus <italic><tp:taxon-name><tp:taxon-name-part taxon-name-part-type="genus" reg="Hydrochorea">Hydrochorea</tp:taxon-name-part></tp:taxon-name></italic> Barneby &amp; J.W. Grimes (continued). Species from the Americas <bold>A</bold> flowering branch of <italic><tp:taxon-name><tp:taxon-name-part taxon-name-part-type="genus" reg="Hydrochorea">Hydrochorea</tp:taxon-name-part><tp:taxon-name-part taxon-name-part-type="species" reg="corymbosa">corymbosa</tp:taxon-name-part></tp:taxon-name></italic> (Rich.) Barneby &amp; J.W. Grimes <bold>B</bold> close-up of inflorescence of <italic><tp:taxon-name><tp:taxon-name-part taxon-name-part-type="genus" reg="Hydrochorea">H.</tp:taxon-name-part><tp:taxon-name-part taxon-name-part-type="species" reg="corymbosa">corymbosa</tp:taxon-name-part></tp:taxon-name></italic><bold>C</bold> discolorous leaves of <italic><tp:taxon-name><tp:taxon-name-part taxon-name-part-type="genus" reg="Hydrochorea">H.</tp:taxon-name-part><tp:taxon-name-part taxon-name-part-type="species" reg="corymbosa">corymbosa</tp:taxon-name-part></tp:taxon-name></italic><bold>D</bold> close-up of inflorescence of <italic><tp:taxon-name><tp:taxon-name-part taxon-name-part-type="genus" reg="Hydrochorea">Hydrochorea</tp:taxon-name-part><tp:taxon-name-part taxon-name-part-type="species" reg="panurensis">panurensis</tp:taxon-name-part></tp:taxon-name></italic> (Spruce ex Benth.) M.V.B. Soares, M.P. Morim &amp; Iganci <bold>E</bold> unripe lomentiform pod of <italic><tp:taxon-name><tp:taxon-name-part taxon-name-part-type="genus" reg="Hydrochorea">H.</tp:taxon-name-part><tp:taxon-name-part taxon-name-part-type="species" reg="panurensis">panurensis</tp:taxon-name-part></tp:taxon-name></italic><bold>F</bold> close-up of inflorescence of <italic><tp:taxon-name><tp:taxon-name-part taxon-name-part-type="genus" reg="Hydrochorea">Hydrochorea</tp:taxon-name-part><tp:taxon-name-part taxon-name-part-type="species" reg="pedicellaris">pedicellaris</tp:taxon-name-part></tp:taxon-name></italic> (DC.) M.V.B. Soares, Iganci &amp; M.P. Morim, with a few peripheral flowers removed to expose sessile terminal flowers <bold>G</bold> unripe pods of <italic><tp:taxon-name><tp:taxon-name-part taxon-name-part-type="genus" reg="Hydrochorea">H.</tp:taxon-name-part><tp:taxon-name-part taxon-name-part-type="species" reg="pedicellaris">pedicellaris</tp:taxon-name-part></tp:taxon-name></italic><bold>H</bold> dehisced follicular pods of <italic><tp:taxon-name><tp:taxon-name-part taxon-name-part-type="genus" reg="Hydrochorea">H.</tp:taxon-name-part><tp:taxon-name-part taxon-name-part-type="species" reg="pedicellaris">pedicellaris</tp:taxon-name-part></tp:taxon-name></italic> showing papery septate endocarp <bold>I</bold> detail of primary rachis of <italic><tp:taxon-name><tp:taxon-name-part taxon-name-part-type="genus" reg="Hydrochorea">H.</tp:taxon-name-part><tp:taxon-name-part taxon-name-part-type="species" reg="pedicellaris">pedicellaris</tp:taxon-name-part></tp:taxon-name></italic> showing interpinnal extra-floral nectaries <bold>J</bold> inflorescence of <italic><tp:taxon-name><tp:taxon-name-part taxon-name-part-type="genus" reg="Hydrochorea">Hydrochorea</tp:taxon-name-part><tp:taxon-name-part taxon-name-part-type="species" reg="uaupensis">uaupensis</tp:taxon-name-part></tp:taxon-name></italic> M.P. Morim, Iganci &amp; E.J.M. Koenen showing large sessile central flower and pedicellate peripheral flowers <bold>K</bold> unripe crypto-lomentiform pod and seed enveloped by septate endocarp of <italic><tp:taxon-name><tp:taxon-name-part taxon-name-part-type="genus" reg="Hydrochorea">H.</tp:taxon-name-part><tp:taxon-name-part taxon-name-part-type="species" reg="uaupensis">uaupensis</tp:taxon-name-part></tp:taxon-name></italic>; African species <bold>L</bold> inflorescence of <italic><tp:taxon-name><tp:taxon-name-part taxon-name-part-type="genus" reg="Hydrochorea">Hydrochorea</tp:taxon-name-part><tp:taxon-name-part taxon-name-part-type="species" reg="obliquifoliolata">obliquifoliolata</tp:taxon-name-part></tp:taxon-name></italic> (De Wild.) E.J.M. Koenen <bold>M</bold> pinnae of <italic><tp:taxon-name><tp:taxon-name-part taxon-name-part-type="genus" reg="Hydrochorea">Hydrochorea</tp:taxon-name-part><tp:taxon-name-part taxon-name-part-type="species" reg="rhombifolia">rhombifolia</tp:taxon-name-part></tp:taxon-name></italic> (Benth.) E.J.M. Koenen showing rhombic leaflets. <bold>A–E, J, K</bold> Erik Koenen <bold>F-I</bold> Colin Hughes <bold>L</bold> Jan Wieringa <bold>M</bold> William Hawthorne. Vouchers <bold>A–C</bold><italic>J.R.V. Iganci 862</italic><bold>D, E</bold><italic>M.P. Morim 563</italic><bold>F–I</bold><italic>L.P. Queiroz 15529</italic><bold>J, K</bold><italic>M.P. Morim 577</italic><bold>L</bold><italic>J.J. Wieringa 6519</italic><bold>M</bold> unvouchered.</p></caption><graphic xmlns:xlink="http://www.w3.org/1999/xlink" xlink:href="phytokeys-205-401_article-82775__-g003.jpg" position="float" orientation="portrait" xlink:type="simple" id="oo_733495.jpg"><uri content-type="original_file" xlink:type="simple">https://binary.pensoft.net/fig/733495</uri></graphic></fig></tp:treatment-sec><ref-list><ref id="B3"><mixed-citation xmlns:xlink="http://www.w3.org/1999/xlink" xlink:type="simple"><person-group><name name-style="western"><surname>Barneby</surname><given-names>RC</given-names></name><name name-style="western"><surname>Grimes</surname><given-names>J</given-names></name></person-group> (<year>1996</year>) Silk tree, guanacaste, monkey’s earring: A generic system of the synandrous <tp:taxon-name><tp:taxon-name-part taxon-name-part-type="family">Mimosaceae</tp:taxon-name-part></tp:taxon-name> of the Americas. Part I. <italic><tp:taxon-name><tp:taxon-name-part taxon-name-part-type="genus">Abarema</tp:taxon-name-part></tp:taxon-name></italic>, <italic><tp:taxon-name><tp:taxon-name-part taxon-name-part-type="genus">Albizia</tp:taxon-name-part></tp:taxon-name></italic>, and allies. Memoirs of the New York Botanical Garden 74(1).</mixed-citation></ref></ref-list></tp:taxon-treatment>
