# Supplementary material for: A new generic circumscription of Hydrochorea (Leguminosae, Caesalpinioideae, mimosoid clade) with an amphi-Atlantic distribution
Source: PhytoKeys. 2022 Aug 22;205:401–37. doi: 10.3897/phytokeys.205.82775 (PMC9849043; doi:10.3897/phytokeys.205.82775)
Supplement: Supplementary material 1 — Supplementary data file S1 [file phytokeys-205-401_article-82775__-s001.zip]

Archive with 560 entries (560 files):
- MSC_m2033_comp16931_c0_seq1.aln-cln
- MSC_m2858_comp18244_c0_seq1_exon02.aln-cln
- MSC_m4137_comp20213_c0_seq1_exon01.aln-cln
- MSC_m4547_comp20895_c0_seq1_exon01.aln-cln
- MSC_m4547_comp20895_c0_seq1_exon02.aln-cln
- MSC_m4658_comp20951_c0_seq2_exon01.aln-cln
- MSC_m4836_comp21048_c0_seq2_exon10.aln-cln
- MSC_m5412_comp21355_c0_seq4_exon09.aln-cln
- MSC_m6425_comp21980_c0_seq1_exon01.aln-cln
- MSC_m6979_comp22292_c0_seq1_exon01.aln-cln
- MSC_m6984_comp22295_c0_seq1_exon01.aln-cln
- MSC_m7083_comp22355_c0_seq1_exon02.aln-cln
- MSC_m7347_comp22517_c0_seq1_exon10.aln-cln
- MSC_m8250_comp23964_c0_seq2_exon02.aln-cln
- MSC_m8250_comp23964_c0_seq2_exon03.aln-cln
- MSC_m10562_comp27977_c0_seq1_exon04.aln-cln
- MSC_m10986_comp28241_c0_seq1.aln-cln
- MSC_m11362_comp28444_c0_seq1_exon01.aln-cln
- MSC_m11362_comp28444_c0_seq1_exon02.aln-cln
- MSC_m11362_comp28444_c0_seq1_exon04.aln-cln
- MSC_m12877_comp29262_c0_seq2_exon01.aln-cln
- MSC_m13935_comp29786_c0_seq2_exon02.aln-cln
- MSC_m16737_comp31304_c0_seq1_exon01.aln-cln
- MSC_m21014_comp32739_c0_seq2_exon01.aln-cln
- MSC_m21039_comp32749_c1_seq1_exon09.aln-cln
- MSC_m21039_comp32749_c1_seq1_exon10.aln-cln
- MSC_m21144_comp32777_c0_seq1_exon06.aln-cln
- MSC_m22375_comp33196_c0_seq1_exon05.aln-cln
- MSC_m23218_comp33408_c0_seq1_exon08.aln-cln
- MSC_m24890_comp33991_c0_seq1_exon09.aln-cln
- MSC_m26089_comp34320_c0_seq1_exon04.aln-cln
- MSC_m26276_comp34352_c0_seq1_exon08.aln-cln
- MSC_m26601_comp34433_c0_seq10_exon03.aln-cln
- MSC_m28462_comp34831_c1_seq1.aln-cln
- MSC_m28848_comp34918_c0_seq1_exon10.aln-cln
- MSC_m28996_comp34955_c0_seq2_exon07.aln-cln
- MSC_m29217_comp35013_c0_seq4_exon05.aln-cln
- MSC_m29242_comp35020_c0_seq2_exon03.aln-cln
- MSC_m29420_comp35062_c0_seq1_exon01.aln-cln
- MSC_m29420_comp35062_c0_seq1_exon04.aln-cln
- MSC_m30419_comp35277_c0_seq1_exon03.aln-cln
- MSC_m31035_comp35381_c0_seq1_exon01.aln-cln
- MSC_m31421_comp35482_c0_seq1_exon01.aln-cln
- MSC_m33988_comp36087_c0_seq7_exon08.aln-cln
- MSC_m35582_comp36334_c0_seq1_exon02.aln-cln
- MSC_m35867_comp36378_c0_seq6_exon06.aln-cln
- MSC_m37414_comp36608_c0_seq14_exon03.aln-cln
- MSC_m37414_comp36608_c0_seq14_exon04.aln-cln
- MSC_m40094_comp37029_c1_seq1.aln-cln
- MSC_m40395_comp37089_c0_seq2_exon02.aln-cln
- MSC_m42522_comp37400_c0_seq1_exon01.aln-cln
- MSC_m45753_comp37789_c0_seq1.aln-cln
- MSC_m46371_comp37868_c0_seq2_exon01.aln-cln
- MSC_m48501_comp38142_c0_seq1_exon01.aln-cln
- MSC_m50310_comp38387_c0_seq1_exon03.aln-cln
- MSC_m54879_comp38856_c0_seq1_exon02.aln-cln
- MSC_m57279_comp39057_c0_seq1_exon01.aln-cln
- MSC_m57279_comp39057_c0_seq1_exon02.aln-cln
- MSC_m58850_comp39214_c0_seq7_exon01.aln-cln
- MSC_m58850_comp39214_c0_seq7_exon02.aln-cln
- MSC_m66040_comp39858_c0_seq6.aln-cln
- MSC_m71323_comp40260_c0_seq13_exon01.aln-cln
- MSC_m78943_comp40716_c1_seq3_exon01.aln-cln
- MSC_m78943_comp40716_c1_seq3_exon09.aln-cln
- MSC_m79856_comp40780_c0_seq1_exon02.aln-cln
- MSC_m79856_comp40780_c0_seq1_exon13.aln-cln
- MSC_m83934_comp40981_c0_seq1_exon08.aln-cln
- MSC_m85845_comp41106_c0_seq13_exon01.aln-cln
- MSC_m85845_comp41106_c0_seq13_exon07.aln-cln
- MSC_m87395_comp41197_c0_seq3_exon01.aln-cln
- MSC_m87395_comp41197_c0_seq3_exon03.aln-cln
- MSC_m88370_comp41244_c0_seq8_exon01.aln-cln
- MSC_m94302_comp41509_c0_seq8_exon27.aln-cln
- MSC_m96069_comp41567_c0_seq3_exon01.aln-cln
- MSC_m96069_comp41567_c0_seq3_exon02.aln-cln
- MSC_m103541_comp41848_c0_seq7_exon01.aln-cln
- MSC_m106622_comp41980_c1_seq2_exon01.aln-cln
- MSC_m106792_comp41991_c2_seq1_exon05.aln-cln
- MSC_m111912_comp42158_c1_seq10_exon01.aln-cln
- MSC_m111912_comp42158_c1_seq10_exon04.aln-cln
- MSC_m117190_comp42331_c0_seq1_exon01.aln-cln
- MSC_m117190_comp42331_c0_seq1_exon04.aln-cln
- MSC_m119410_comp42407_c5_seq11_exon02.aln-cln
- MSC_m125737_comp42589_c0_seq10_exon07.aln-cln
- MSC_m143156_comp43454_c0_seq1_exon03.aln-cln
- MSC_m143811_comp44414_c0_seq1_exon01.aln-cln
- MSC_m143811_comp44414_c0_seq1_exon02.aln-cln
- MSC_m143811_comp44414_c0_seq1_exon04.aln-cln
- MSC_m143836_comp44465_c0_seq1_exon01.aln-cln
- MSC_m144051_comp44891_c0_seq1.aln-cln
- MSC_m144203_comp45221_c0_seq1_exon04.aln-cln
- MSC_m144460_comp46041_c0_seq1_exon03.aln-cln
- MSC_m144841_comp53180_c0_seq1_exon03.aln-cln
- MSC_m144893_comp57040_c0_seq1.aln-cln
- MSC_SAS_m83747_comp40963_c2_seq1_exon01.aln-cln
- RBH3_m2432_comp17578_c0_seq1.aln-cln
- RBH3_m2487_comp17655_c0_seq1_exon01.aln-cln
- RBH3_m2495_comp17670_c0_seq1_exon04.aln-cln
- RBH3_m2676_comp17980_c0_seq1_exon03.aln-cln
- RBH3_m2956_comp18384_c0_seq2_exon06.aln-cln
- RBH3_m3147_comp18644_c0_seq1_exon09.aln-cln
- RBH3_m3162_comp18662_c0_seq1.aln-cln
- RBH3_m3530_comp19132_c0_seq1_exon01.aln-cln
- RBH3_m4059_comp20065_c0_seq1_exon03.aln-cln
- RBH3_m4065_comp20083_c0_seq1_exon01.aln-cln
- RBH3_m4126_comp20190_c0_seq1_exon01.aln-cln
- RBH3_m4126_comp20190_c0_seq1_exon05.aln-cln
- RBH3_m4126_comp20190_c0_seq1_exon07.aln-cln
- RBH3_m5245_comp21282_c0_seq1.aln-cln
- RBH3_m5431_comp21371_c0_seq1_exon01.aln-cln
- RBH3_m5431_comp21371_c0_seq1_exon03.aln-cln
- RBH3_m5560_comp21443_c1_seq1_exon01.aln-cln
- RBH3_m5565_comp21448_c0_seq1_exon01.aln-cln
- RBH3_m5844_comp21627_c0_seq1_exon02.aln-cln
- RBH3_m6003_comp21721_c0_seq1_exon08.aln-cln
- RBH3_m6039_comp21740_c0_seq1_exon04.aln-cln
- RBH3_m6058_comp21752_c0_seq1.aln-cln
- RBH3_m6074_comp21760_c0_seq1_exon06.aln-cln
- RBH3_m6287_comp21897_c0_seq1_exon01.aln-cln
- RBH3_m6791_comp22191_c0_seq1_exon07.aln-cln
- RBH3_m8103_comp23731_c0_seq1_exon01.aln-cln
- RBH3_m8103_comp23731_c0_seq1_exon02.aln-cln
- RBH3_m8267_comp24000_c0_seq1.aln-cln
- RBH3_m10563_comp27977_c0_seq1_exon04.aln-cln
- RBH3_m10617_comp27999_c0_seq1_exon01.aln-cln
- RBH3_m11384_comp28454_c0_seq1_exon01.aln-cln
- RBH3_m11384_comp28454_c0_seq1_exon03.aln-cln
- RBH3_m11479_comp28508_c0_seq1.aln-cln
- RBH3_m12200_comp28908_c0_seq1_exon14.aln-cln
- RBH3_m12200_comp28908_c0_seq1_exon15.aln-cln
- RBH3_m13065_comp29350_c0_seq3_exon01.aln-cln
- RBH3_m13065_comp29350_c0_seq3_exon10.aln-cln
- RBH3_m13446_comp29553_c0_seq1.aln-cln
- RBH3_m14092_comp29866_c1_seq1_exon01.aln-cln
- RBH3_m14092_comp29866_c1_seq1_exon03.aln-cln
- RBH3_m14117_comp29884_c0_seq1.aln-cln
- RBH3_m16857_comp31368_c0_seq1_exon02.aln-cln
- RBH3_m16857_comp31368_c0_seq1_exon04.aln-cln
- RBH3_m17630_comp31720_c0_seq1_exon01.aln-cln
- RBH3_m17630_comp31720_c0_seq1_exon04.aln-cln
- RBH3_m17649_comp31730_c0_seq2_exon02.aln-cln
- RBH3_m19258_comp32194_c0_seq1.aln-cln
- RBH3_m19852_comp32351_c0_seq1.aln-cln
- RBH3_m20371_comp32533_c0_seq2_exon07.aln-cln
- RBH3_m22004_comp33059_c0_seq1_exon01.aln-cln
- RBH3_m22212_comp33123_c0_seq1_exon09.aln-cln
- RBH3_m22327_comp33176_c0_seq1_exon03.aln-cln
- RBH3_m23662_comp33575_c0_seq1.aln-cln
- RBH3_m24158_comp33727_c0_seq1.aln-cln
- RBH3_m24189_comp33746_c0_seq1_exon02.aln-cln
- RBH3_m24668_comp33912_c0_seq3_exon07.aln-cln
- RBH3_m24668_comp33912_c0_seq3_exon08.aln-cln
- RBH3_m25355_comp34111_c0_seq1.aln-cln
- RBH3_m25665_comp34190_c0_seq3_exon08.aln-cln
- RBH3_m25665_comp34190_c0_seq3_exon09.aln-cln
- RBH3_m25959_comp34264_c0_seq11_exon01.aln-cln
- RBH3_m25959_comp34264_c0_seq11_exon05.aln-cln
- RBH3_m27928_comp34707_c0_seq1_exon02.aln-cln
- RBH3_m28178_comp34778_c0_seq1.aln-cln
- RBH3_m28346_comp34815_c0_seq8_exon03.aln-cln
- RBH3_m28370_comp34820_c1_seq1_exon01.aln-cln
- RBH3_m29534_comp35081_c0_seq1_exon01.aln-cln
- RBH3_m30217_comp35219_c1_seq1_exon07.aln-cln
- RBH3_m30237_comp35228_c0_seq2_exon04.aln-cln
- RBH3_m30937_comp35362_c0_seq2_exon03.aln-cln
- RBH3_m32340_comp35692_c0_seq1_exon01.aln-cln
- RBH3_m32340_comp35692_c0_seq1_exon02.aln-cln
- RBH3_m32532_comp35740_c0_seq1.aln-cln
- RBH3_m34746_comp36195_c0_seq3_exon03.aln-cln
- RBH3_m35630_comp36343_c0_seq1.aln-cln
- RBH3_m38076_comp36713_c0_seq2_exon01.aln-cln
- RBH3_m38076_comp36713_c0_seq2_exon03.aln-cln
- RBH3_m38134_comp36724_c0_seq2_exon03.aln-cln
- RBH3_m38134_comp36724_c0_seq2_exon05.aln-cln
- RBH3_m38134_comp36724_c0_seq2_exon06.aln-cln
- RBH3_m38134_comp36724_c0_seq2_exon10.aln-cln
- RBH3_m38740_comp36828_c0_seq1_exon01.aln-cln
- RBH3_m38740_comp36828_c0_seq1_exon03.aln-cln
- RBH3_m39837_comp36982_c0_seq1_exon01.aln-cln
- RBH3_m39837_comp36982_c0_seq1_exon03.aln-cln
- RBH3_m41253_comp37246_c0_seq4_exon06.aln-cln
- RBH3_m41253_comp37246_c0_seq4_exon09.aln-cln
- RBH3_m41253_comp37246_c0_seq4_exon11.aln-cln
- RBH3_m41439_comp37277_c0_seq1_exon06.aln-cln
- RBH3_m44889_comp37666_c0_seq1.aln-cln
- RBH3_m45449_comp37752_c0_seq1_exon01.aln-cln
- RBH3_m45528_comp37759_c0_seq2_exon04.aln-cln
- RBH3_m45528_comp37759_c0_seq2_exon09.aln-cln
- RBH3_m46182_comp37849_c0_seq3_exon03.aln-cln
- RBH3_m46182_comp37849_c0_seq3_exon08.aln-cln
- RBH3_m46834_comp37931_c0_seq2_exon04.aln-cln
- RBH3_m48041_comp38092_c1_seq4_exon08.aln-cln
- RBH3_m48791_comp38188_c0_seq4_exon06.aln-cln
- RBH3_m49163_comp38236_c0_seq1_exon02.aln-cln
- RBH3_m49163_comp38236_c0_seq1_exon06.aln-cln
- RBH3_m49192_comp38241_c0_seq3.aln-cln
- RBH3_m50424_comp38400_c0_seq1_exon02.aln-cln
- RBH3_m50424_comp38400_c0_seq1_exon03.aln-cln
- RBH3_m52556_comp38644_c0_seq1_exon04.aln-cln
- RBH3_m54867_comp38854_c0_seq1_exon04.aln-cln
- RBH3_m55044_comp38880_c0_seq1_exon03.aln-cln
- RBH3_m55672_comp38945_c0_seq7_exon04.aln-cln
- RBH3_m57902_comp39118_c0_seq1_exon04.aln-cln
- RBH3_m61461_comp39451_c0_seq1.aln-cln
- RBH3_m61975_comp39485_c2_seq1.aln-cln
- RBH3_m62240_comp39512_c0_seq1_exon04.aln-cln
- RBH3_m63353_comp39621_c0_seq1_exon08.aln-cln
- RBH3_m67357_comp39994_c0_seq3_exon03.aln-cln
- RBH3_m68095_comp40034_c0_seq1_exon02.aln-cln
- RBH3_m68095_comp40034_c0_seq1_exon06.aln-cln
- RBH3_m68438_comp40056_c0_seq6_exon01.aln-cln
- RBH3_m70540_comp40209_c0_seq1.aln-cln
- RBH3_m70723_comp40218_c0_seq2_exon01.aln-cln
- RBH3_m71257_comp40252_c0_seq11_exon05.aln-cln
- RBH3_m74067_comp40402_c0_seq1_exon02.aln-cln
- RBH3_m76426_comp40524_c0_seq20_exon01.aln-cln
- RBH3_m76426_comp40524_c0_seq20_exon05.aln-cln
- RBH3_m78420_comp40670_c4_seq7_exon03.aln-cln
- RBH3_m80729_comp40806_c0_seq1_exon04.aln-cln
- RBH3_m86936_comp41176_c0_seq2_exon12.aln-cln
- RBH3_m88268_comp41234_c0_seq17_exon01.aln-cln
- RBH3_m88268_comp41234_c0_seq17_exon03.aln-cln
- RBH3_m88948_comp41271_c0_seq4_exon10.aln-cln
- RBH3_m93261_comp41452_c0_seq1_exon10.aln-cln
- RBH3_m93261_comp41452_c0_seq1_exon30.aln-cln
- RBH3_m93371_comp41460_c1_seq2_exon01.aln-cln
- RBH3_m93412_comp41462_c0_seq1_exon01.aln-cln
- RBH3_m93412_comp41462_c0_seq1_exon02.aln-cln
- RBH3_m98082_comp41652_c1_seq3_exon12.aln-cln
- RBH3_m98082_comp41652_c1_seq3_exon13.aln-cln
- RBH3_m98173_comp41655_c0_seq1_exon06.aln-cln
- RBH3_m98221_comp41660_c0_seq6_exon03.aln-cln
- RBH3_m112032_comp42163_c0_seq11_exon01.aln-cln
- RBH3_m115812_comp42302_c1_seq4_exon04.aln-cln
- RBH3_m117575_comp42343_c1_seq1_exon01.aln-cln
- RBH3_m120039_comp42430_c0_seq10_exon01.aln-cln
- RBH3_m120039_comp42430_c0_seq10_exon02.aln-cln
- RBH3_m125743_comp42589_c0_seq12_exon06.aln-cln
- RBH3_m127121_comp42615_c0_seq11_exon04.aln-cln
- RBH3_m128144_comp42656_c0_seq1.aln-cln
- RBH3_m131849_comp42754_c0_seq2_exon06.aln-cln
- RBH3_m133170_comp42816_c0_seq1_exon01.aln-cln
- RBH3_m133170_comp42816_c0_seq1_exon21.aln-cln
- RBH3_m133170_comp42816_c0_seq1_exon23.aln-cln
- RBH3_m134284_comp42839_c0_seq5_exon03.aln-cln
- RBH3_m138642_comp42978_c0_seq9_exon03.aln-cln
- RBH3_m138860_comp42987_c0_seq3_exon01.aln-cln
- RBH3_m138860_comp42987_c0_seq3_exon04.aln-cln
- RBH3_m138860_comp42987_c0_seq3_exon05.aln-cln
- RBH3_m138860_comp42987_c0_seq3_exon06.aln-cln
- RBH3_m142960_comp43193_c0_seq1_exon02.aln-cln
- RBH3_m143177_comp43490_c0_seq1_exon04.aln-cln
- RBH3_m143434_comp43786_c0_seq1_exon01.aln-cln
- RBH3_m143434_comp43786_c0_seq1_exon09.aln-cln
- RBH3_m143819_comp44428_c0_seq1_exon03.aln-cln
- RBH3_m143992_comp44778_c0_seq1_exon02.aln-cln
- RBH3_m144218_comp45248_c0_seq1.aln-cln
- RBH3_m144722_comp48505_c0_seq1_exon01.aln-cln
- RBH3_m144722_comp48505_c0_seq1_exon04.aln-cln
- RBH3_m144746_comp49033_c0_seq1_exon13.aln-cln
- RBH3_m145535_comp123554_c0_seq1.aln-cln
- RBH3_MSC_m3739_comp19492_c0_seq1_exon16.aln-cln
- RBH3_MSC_m15282_comp30505_c0_seq1_exon01.aln-cln
- RBH3_MSC_m15282_comp30505_c0_seq1_exon07.aln-cln
- RBH3_MSC_m24956_comp34022_c0_seq1_exon05.aln-cln
- RBH3_MSC_m32429_comp35711_c0_seq1_exon01.aln-cln
- RBH3_MSC_m54381_comp38824_c0_seq1_exon03.aln-cln
- RBH3_MSC_m58366_comp39179_c0_seq1_exon03.aln-cln
- RBH3_MSC_m68514_comp40065_c1_seq2_exon05.aln-cln
- RBH3_MSC_m75962_comp40508_c2_seq1_exon09.aln-cln
- RBH3_MSC_m75962_comp40508_c2_seq1_exon11.aln-cln
- RBH3_MSC_m81327_comp40842_c0_seq1.aln-cln
- RBH3_MSC_m131781_comp42750_c0_seq1_exon02.aln-cln
- RBH3_SSC_MSC_m11969_comp28790_c0_seq4_exon06.aln-cln
- RBH4_LEAF_m78746_comp40704_c0_seq1.aln-cln
- RBH4_m1526_comp15722_c0_seq1.aln-cln
- RBH4_m1974_comp16848_c0_seq1_exon02.aln-cln
- RBH4_m2063_comp16974_c0_seq1_exon01.aln-cln
- RBH4_m2063_comp16974_c0_seq1_exon02.aln-cln
- RBH4_m2263_comp17336_c0_seq1_exon05.aln-cln
- RBH4_m2399_comp17533_c0_seq1_exon02.aln-cln
- RBH4_m2456_comp17617_c0_seq1_exon01.aln-cln
- RBH4_m2530_comp17763_c0_seq1_exon01.aln-cln
- RBH4_m2782_comp18127_c0_seq1_exon03.aln-cln
- RBH4_m2814_comp18175_c0_seq1_exon02.aln-cln
- RBH4_m3126_comp18607_c0_seq1_exon07.aln-cln
- RBH4_m3255_comp18785_c0_seq1_exon01.aln-cln
- RBH4_m3471_comp19055_c0_seq1.aln-cln
- RBH4_m3588_comp19192_c0_seq1_exon01.aln-cln
- RBH4_m3925_comp19804_c0_seq1.aln-cln
- RBH4_m3973_comp19887_c0_seq1_exon05.aln-cln
- RBH4_m3987_comp19910_c0_seq2_exon07.aln-cln
- RBH4_m4013_comp19963_c0_seq1_exon02.aln-cln
- RBH4_m4392_comp20660_c0_seq1_exon01.aln-cln
- RBH4_m4422_comp20684_c0_seq1.aln-cln
- RBH4_m4552_comp20901_c0_seq1_exon03.aln-cln
- RBH4_m4736_comp20992_c0_seq1_exon02.aln-cln
- RBH4_m4860_comp21059_c0_seq1_exon03.aln-cln
- RBH4_m5766_comp21571_c0_seq1_exon11.aln-cln
- RBH4_m5940_comp21681_c0_seq2_exon04.aln-cln
[truncated: 260 more entries]
