# Supplementary material for: A new generic circumscription of Hydrochorea (Leguminosae, Caesalpinioideae, mimosoid clade) with an amphi-Atlantic distribution
Source: PhytoKeys. 2022 Aug 22;205:401–37. doi: 10.3897/phytokeys.205.82775 (PMC9849043; doi:10.3897/phytokeys.205.82775)
Supplement: Supplementary material 1 — Supplementary data file S1 [file phytokeys-205-401_article-82775__-s001.zip › MSC_m2033_comp16931_c0_seq1.aln-cln]

>Albizia_burkartiana_StivalSantos_678@NODE_1_length_1671_cov_13.321163
caaaacaagactaggcactcattcactataagggaactgaacaatcagccagagcagatcttctgccaatacagtcgaattggccacaaggtccctaaattttgagtaaggtggtgaatggccaacacaaaatataaactaaactacgacagtatatatctctagaaaagaaaaacaaagtattctttaaacaagaaaatggaatgaacatgaaaattacaccataaaaccacacaatatacaagcatcggc--aaccgtgagctcaagagtaagaaataagaaaattgtcaacatggtttatctcactattctgaatgaaaagcgtcaatcacaactataaggaggaaagtggcgaaatattctcctctgtctatgattttgatacaattctgattctaatgtttaagcgaaggaagaagttaaaaattaccaataaaaaactgctgccactctaattccaaggatacacagcaatctacttttgaatgttaagcatagacttcacctcattctgctcctccaaaagaccatcactgacatacttattcaagagctccatctttttcttctccagcaccatcctctcaatctccttctcatcgggcaaaggcacatgcaccacaaactgcctctcgttctcctccaatttctccctcatctccctttccttgttcctctcttcctccaccacatcttcttcctcttcatgcaagagctcccttgcagctgcagtagcactcagagttaccacttccccgcttttcacactcttcctagcctcctttctaatttcttccaatctattccattcctccaccgcttccctcctcatcttctcctctgctggcccctcaagcctctccaaaattccatcttcatcgtccctatacccataatagctcgcatcaatcctcttgtaaatatcataccgagttcgcctcttccttagttcaggtggcttctcaaacaactctctgaccccaggcaatttctttgcagcaccaaaatacctatacccagggccacgtccaccaggattaggaacatctacaatatttccctccaaatccgtcatcttcgcagagtgtttggtataattagggccaccaagctcgacgattcgccgttcccagtgacccttttctcgtatgagcttgttgatctcatcgttgaggtcgcggaggcggtgctcgccgagaccctcgttctgaatctcggcgaccttgcgtccaatctctcgcatgatctgctggcgccatttatcagcctcggcgaggtcgcggcactcggaggcgaggtaagggcggcgctccttgggcttcttcttctcctcagctttgagggcaatgtagcgattgagcatcgattgagccttctcttcattacgagccatcttcctaaaccaatgatctgattcagaattctacttccttccttctactcttatccgtttcaagtttttcagggctccccatcccccccggtacctcttcgagtgtttcaattcccaaatcgatctctaaaaccccaaccctataccacagtgccgcacagcacgaacctttgtgtatctgataatgatggtttcagaactccttg--ttttgaggtaa---------------------------------------------------g
>Albizia_coripatensis_Hughes_2433@NODE_1_length_1469_cov_330.229885
-------------------------------------------------------------------------------------------------------------------------------------------------------------------------------------------------------------------------------------------------------------------------------------------------------------------ctattctgaatgaaaagcgtcaattacaactataaggaggcaagtggcgaaatattctcctctgtctatgattttgatacaattctgattctaatgtttaagcgaaggaagaagttaaaaattaccaatcaaaaactgctgccactctaattccaaggatacacagcaatctacttttgaatgttaagcatagacttcacctcattctgctcctccaatagaccatcactgacatacttattcaagagctccgtctttttcttctccagcaccatcctctcaatctccttctcatcgggcaaaggcacatgcaccacaaactgcctctcgttctcctctaatttctccctcatctccctttccttattcctctcttcctccaccacatcttcttcctcttcatgcaagagctcccttgcagccgcagtagcactcagagttaccacttccccgctcttcacactcttcctagcctcctttctaatttcttccaatctattccattcctccaccgcttccctcctcatcttctcctctgctgggccctcaagcctctccaaaattccatcttcatcgtccctatacccataatagctcgcatcaatcctcttgtaaatatcataccgagttcgcctcttcctgagctcaggtggcttctcaaacaactctctgaccccaggcaatttctttgcagcaccaaaatacctatacccagggccacgtccaccaggattaggaacatctacaatatttccctccaaatccgtcatcttcgcagagtgtttggtataattagggccaccaagctcgacgattcgccgttcccagtgacccttttctcgtatgagcttgttgatctcatcgttgaggtcgcggaggcggtgctcgccgagaccctcgttctgaatctcggcgaccttgcgtccaatctctcgcatgatctgctggcgccatttatcagcctcggcgaggtcgcggcactcggaggcgaggtaagggcggcgctccttgggcttcttcttctcctcagctttgagagcaatgtagcgattgagcatcgattgagccttctcttcattacgagccatcttcctaaaccaatgatctgattcagaattctacttccttccttctactcttatcagtttcaagtttttcagggctcccctctccccccggtacctcttcgagtgtttcaattcccagatcgatctctaaaaccccaaccctataccacagtaccgcacagcacgaacctttgcgtatctgataatgatggttcgaaattttattgactttcacaataggtcattagtattgctgaatgttaatgattttaatgatgatctattgtcgagg
>Albizia_decandra_Vilhena_231@NODE_1_length_1143_cov_51.370544
---------------------------------------------------------------------------------------------------------------------------------------------------------------------------------------------------------------------------------------------------agcatcggc--aaccgtgagctcaagagtaagaaataagaaaattgtcaacatggtttatctcactattctgaatgaaaagcgtcaattacaactagaatgaggaaagtggcgaaatattctcctctgtctatgattttgatacaattctgattccaatgtttaagcgaaggaagaagttaaaaattaccaataaaaaactgctgccactctaattccaaggatacacagcaatctacttttgaatgttaagcatagatttcacctcattctgctcctccatgagaccatcactgacatacttattcaagagctccatctttttcttctccagcaccatcctctcaatctccttctcatcgggcaaaggcacatgcaccacaaactgcctatcgttctcctccaatttctccctcatctccctttccttgttcctctcttcctccaccacatcttcttcctcttcatgcaagagctcccttgcagctgcagtagcactcagagttaccacttccccgcttttcacactcttcctagcctcctttctaatttcttccaatctattccattcctccaccgcttccctcctcatcttctcctctgctggcccctcaagcctctccaaaattccatcttcatcgtccctatacccataatagctcgcatcaatcctcttgtaaatatcataccgagttcgcctcttcctgagttcaggtggcttctcaaacaactctctgaccccaggcaatttctttgcagcaccaaaatacctatacccagggccacgtccaccaggattaggaacatctacaatatttccctccaaatccgtcatcttcgcagagtatttggtataattagggccaccaagctcgacgattcgccgttcccagtgacccttttctcgtatgagcttgttgatctcatcgttgaggtcgcggaggcggtgctcgccaagaccctcgttctgaatctcggcgaccttgcgtccaatctctcgcatgatctgctggcgccatttatcagcctcggcgaggtcgcggcactcggaggcgaggtaagggcggcgctccttgggcttcttcttctcctcagctttgagggcaatgtagcgattgagcatcgattgagccttctcttcatta---------------------------------------------------------------------------------------------------------------------------------------------------------------------------------------------------------------------------------------------------------------------------------------
>Albizia_edwallii_Dalmaso_272@NODE_1_length_1742_cov_16.002371
caaaa---------gcactcactcactataagggaactgaataatcagccagaacagatcttctgccaatacagtcgaattggccacaaggtccctaaattttgagtaaggtggtgaatggccaacacaaaatataaactaaactacgacagtatatatctctagaaaagaaaaacaaagtattctttaaacaagaaaatggaatgaacatgaaaattacaccataaaaccgcacaatatacaagcatcggc--aaccgtgagctcaagagtaagaaataagaaaattgtcaacatggtttatctcactattctgaatgaaaagcgtcaattacaactataaggaggcaagtggcgaaatattctcctctgtctatgattttgatacaactctgattctaatgtttaagcgaaggaagaagttaaaaattaccaatcaaaaactgctgccactctaattccaaggatacacagcaatctacttttgaatgttaagcatagacttcacctcattctgctcctccaatagaccatcactgacatacttattcaagagctccgtctttttcttctccagcaccatcctctcaatctccttctcatcgggcaaaggcacatgcaccacaaactgcctctcgttctcctccaatttctccctcatctccctttccttattcctctcttcctccaccacatcttcttcctcttcatgcaagagctcccttgcagccgcagtagcactcagagttaccacttccccgctcttcacactcttcctagcctcctttctaatttcttctaatctattccattcctccaccgcttccctcctcatcttctcctctgccgggccctcaagcctctccaaaattccatcttcatcgtccctatacccataatagctcgcatcaatcctcttgtaaatatcataccgagttcgcctcttcctgagctcaggtggcttctcaaacaactctctgaccccaggcaatttctttgcggcaccaaaatacctatacccagggccacgtccaccaggattaggaacatctacaatatttccctccaaatccgtcatcttcgcagagtgtttggtataattagggccaccaagctcgacgattcgccgttcccagtgacccttttctcgtattagcttgttgatctcatcgttgaggtcgcggaggcggtgctcgccgagaccctcgttctgaatctcagcgaccttgcgtccaatctctcgcatgatctgctggcgccatttatcagcctcggcgaggtcgcggcactcggaggcgaggtaagggcggcgctccttgggcttcttcttctcctcagctttgagagcaatgtagcgattgagcatcgattgagccttctcttcattacgagccatcttcctaaaccaatgatctgattcagaattctacttccttccttctactcttatcagtttcaagttttccagggctccccttcccccccggtacctcttcgagtgtttcaattcccaaatcgatctctaaaaccccaaccctataccacagtaccgcacagcacgaacctttgtgtatctgataatgatggtttcagaactccttg--tttgacgcaca--------------attttt----------------------------cata
>Albizia_inundata_Wood_26530@NODE_1_length_1498_cov_239.322245
-------------------------------------------------------------------------------------------------------------------------------------ataaactaaactacgacagtatatatctctagaaaagaaaaacaaagtatgctttaaacaagaaaatggaatgaacatgaaaattacaccataaaaccgcacaatatacaagcatcggc--aaccgtgagctcaagagtaagaaataagaaaattgtcaaaatggtttatctcactattctgaatgaaaagcgtcaattacaactataaggaggaaagtggcgaaatattctcctctgtctatgattttgatacaattctgattctaatgtttaaccgaaggaagaagttaaaaattaccaataaaaaactgctgccactctaattccaaggata-----caatctacttttgaatgttgagcatagacttcacctcattctgctcctccaagagaccatcactgacatacttattcaagagctccatctttttcttctccaccaccatcctctcaatctccttctcatcgggcaaaggcacatgcaccacaaactgcctctcgttctcctccaatttctccctcatctccctttccttgttcctctcttcctccaccacatcttcttcctcttcatgcaagagctcccttgcagctgcagtagcactcagcgttaccacttccccgcttttcacactcttcctagcctcctgtctaatttcttccaatctattccattcctccaccgcttccctcctcatcttctcctctgctggcccctcaagcctctccaaaattccatcttcatcgtccctatacccataatagctcgcatcaatcctcttgtaaatatcataccgagttcgcctcttcctgagttcaggtggcttctcaaacaactctctgaccccaggcaatttctttgcagcaccaaaatacctatacccagggccacgtccaccaggattaggaacatctacaatatttccctccaaatccgtcatcttcgcagagtgtttggtataattagggccaccaagctcgacgattcgccgttcccagtgacccttttctcgtatgagcttgttgatctcatcgttgaggtcgcggaggcggtgctcgccaagaccctcgttctgaatctcggcgaccttgcgtccaatctctcgcatgatctgctggcgccatttatcagcctcggcgaggtcgcggcactcggaggcgaggtaagggcggcgctccttgggcttcttcttctcctcagctttgagggcaatgtagcgattgagcatcgattgagccttctcttcattacgagccatcctcctaaaccaatgatctgattcagaattctacttccttccttctactcttatcagtttcaagattttcagggctcccttttccccccggtaccgcttcgagtgtttcgattcccaaatcgatctctaaaaccccaaccctataccacagtacggcaccgcacgaacctttgtgtatctgataatgatggtttcataactccttg--tttggaggtaa--------------cattat----------------------------tcat
>Albizia_subdimidiata_var_minor_Gorts_341@NODE_1_length_1414_cov_42.654450
--------------------------------------------------------------------------------------------------------------------------------------------------------------------------------------------------------ggaatgaacatgaaaattacaccataaaaccgcacaatatacaagcatcggc--aaccgtgagctcaggagtaagaaataagaaaattgtcaaaatggtttatctcactattctgaatgaaaagcgtcaattacaactataaggaggaaagtggcgaaatattctcctctgtctatgattttgatacaattctgattctaatgtttaaccgaaggaagaagttaaaaattaccaataaaaaactgctgccactctaattccaaggata-----caatctacttttgaatgttgagcatagacttcacctcattctgctcctccaagagaccatcactgacatactttttcaagagctccatctttttcttctccagcaccatcctctcaatctccttctcatcgggcaaaggcacatgcaccacaaactgcctctcgttctcctccaatttctccctcatctccctttccttgttcctctcttcctccaccacatcttcttcctcttcatgcaagagctcccttgcagctgcagtagcactcagcgttaccacttccccgcttttcacactcttccta---------------------------------tcctccaccgcttccctcctcatcttctcctctgctggcccctcaagcctctccaaaattccatcttcatcgtccctatacccataatagctcgcatcaatcctcttgtaaatatcataccgagttcgcctcttcctgagttcaggtggcttctcaaacaactctctgaccccaggcaatttctttgcagcaccaaaatacctatacccagggccacgtccaccaggattaggaacatctacaatatttccctccaaatccgtcattttcgcagagtgtttggtataattagggccaccaagctcgacgattcgccgttcccagtgacccttttctcgtatgagcttgttgatctcatcgttgaggtcgcggaggcggtgctcgccgagaccctcgttctgaatctcggcgaccttgcgtccaatctctcgcatgatctgctggcgccatttatcagcctcggcgaggtcgcggcactcggaggcgaggtaaggccggcgctccttgggcttcttcttctcctcagctttgagggcaatgtagcgattgagcatcgattgagccttctcttcattacgagccatcttcctaaaccaatgatctgattcagaattctacttccttccttctactcttatcagtttcaagattctcagggctccccttcccccctggtacctcttcgagtgtttcaattcccaaatcgatctctaaaaccccaaccctataccgcagtactgcaccgcacgaacctttgtgtatctgataatgatggtttcataactccttg--tttggaggtaa--------------cattttc---------------------------tttt
>Archidendron_clypearia_Wieringa_1849@NODE_1_length_893_cov_313.180147
caaaacaagactaggcactcactcactataagggaactgaataatcggccagagcagaccttctgccaatacagtcgaattggccacaaggtgcctaaattttgaataaggtggtgaat------------------------------------------------aaaaaaaacaaagtattctttaaacaagaaaatggaatgaacataaatattacaccataaagccgcacaatatacaagcatcggcataaccgtgagctcaagagtaagaaaaaagaaaattgtcaacatggtttatctcactattctgaatgaaaagcgtcaattacaactataaggaggcaagtggcgaaatactctcctgtgtctatgattttgatacaattctgattctaatgtttaagtgaagggagaagttaaaaattaccaacaaaaaactgttgccactctaattccaaggatacacagcaatctacttttgaatgttaagcatagacttcacctcattctgctcctccaaaagaacatcactgacatactcattcaagagctccatctttttcttctccagcaccatcatctcaatctccttctcatcgggtaaaggcacatgcaccacaaactgcctctcgttctcctccaatttctccctcacctccctttccttcttcctctcttcctccaccacatcttcttcctcttcatgcaagagctcccttgcagctgcagtagcactcagagttaccacttccccgctcttcacactcttcctagcctcctttctaatttcttccaatctattccattcctccactgcttccctcctcatcttctcctctgctgggccctcaagcctctccaaaattccatcttcatcgtccctatacccataatagctc------------------------------------------------------------------------------------------------------------------------------------------------------------------------------------------------------------------------------------------------------------------------------------------------------------------------------------------------------------------------------------------------------------------------------------------------------------------------------------------------------------------------------------------------------------------------------------------------------------------------------------------------------------------------------------------------------------------------------------------------------------------------------------------
>Balizia_pedicellaris_Queiroz_15529@NODE_1_length_1233_cov_736.846350
-------------------------------------------------------------------------------------------------------------------------------------------------------------------------------------------------------------------------------------------------------------------------------------------------------------------------------------------------------------------------------------------------------------------------------------------------------------------------------------------------------atgttaagcatagacttcacctcattctgctcctccaagagaccatcactaacatacttattcaagagctccatctttttcttctccagcaccatcctctcaatctccttgtcatcgggcaaaggcacatgcaccacaaactgccgctcgttctcctccaatttctccctcatctccctttccgtcttcctctcttcctccaccacatcttcttcctcttcatgcaagagctcccttgcagctgcagtagcactcagagttaccacttccccgctcttcacactcttcctagcctcctttctaatttcttccaatctattccattcctccactgcttccctcctcatcttctcctctgctgggccctcaagcctctccaaaattccatcttcctcgtccctatacccataatagctcgcatcaatcctcttgtaaatatcataccgagttcgcctcttcctgagctcaggtggcttctcaaacaactctctgaccccaggcaatttctttgcagcaccaaaatacctatacccagggccacgtccaccagggttaggaacatctacaatatttccctccaaatccgtcatcttcgcagagtgtttggtataattagggccaccaagctcgacgattcgccgttcccagtgacccttttctcgtatgagcttgttgatctcatcgttgaggtcgcggaggcggtgctcgccgagaccctcgttctgaatctcggcgaccttgcgtccaatctctcgcatgatctgctggcgccatttgtcagcctcggcgaggtcacggcactccgaggcgaggtaagggcggcgctccttgggcttcttcttctcctcagctttgagggcaatgtagcgattgagcatcgattgagccttctcttcattacgagccatcttcctaaaccaatgatctgattcagaattccacttccttccttctactcttatcagtttcaagtttttcagggctcccctctcccccagctacctcttcgagtgtttcaattcccaaatcgatctctaaaaccccaaccctataccaccgtaccgcaccgcacgatcctttgtgtttctgttaattttttttccctatgttt-----ttttttgtttagtcggaaatatccatattttttttaaattttcccaattttttaacttt-atc
>Calliandra_bella_LPQ15696@NODE_1_length_1585_cov_269.683687
------------------------------------------aatcagccagagcagaccttctgccaatacagtcgaattggccacaaggttcctaaatttcgcgtaaggtagtaaatgaccaacacaagatataaagtaaactaggacagtacatatctctagaaaagaaacacaaagcatgctttagacaagaaaatgtaatgaacacgaaccttacaacatcaaacagcacaatatacaagcatctgcattaccgcgcgctcaagagtaaaagaaaagaaaattgtcaacatggtttatctcactattctgaacggaaagcatcaattacaactataaggaggcaagtggcgaaatattctcccatgtctataatcttgatacaattctgattctaacgtttaagtaaagggagaagttaaaaattaccgatcaaaaactgctgccattctaattccatgaatacacaacaatctacttttgaatgttaagcatagacttgacctcattctgctcctccaagagaccttcactgacatacttatccataagctccctctttttcttctccagtaccattttctcaatctccttctcatcgggcaaaggtacatgaaccgtaaattgcctctcgttctcctccagtttctccctcatttccctctccttcttcctctcttcctccaccacatcttcttcctcttcatgcaagagctcccttacagcagcagtagcactcagacttaccacttcaccactcttcacactcttcctcgcttcctttctaatttcttccaatctattccattcctccaccgcatccctcctcatcctctcctctgctgggccctcaagcctctccaaaattccatcctcatcgtccctatacccataatagctcgcatcaatcctcttgtaaatgtcataccgagttcgcctcttcctgagctcaggaggcttctcaaataactctctaaccccaggcaatttctttgcagcaccaaagtacctatacccagggccacgcccaccaggattaggaacatctacaatatttccctccaaatccgtcatcttcgcagagtgtttggtataattagggccaccaagctcaacgattcgccgttcccagtgacccttttctcgtatgagtttgttgatctcatcgttgagatcgcggaggcggtgctcgccgagcccctcgttctgaatctcggcgaccttgcgtccgatctctcgcatgatctgctggcgccatttgtcagcctcggcgaggtcgcggcactcggaggcgaggtaagggcggcgctccttgggcttcttcttctcctcggctttgagggcaatgtaacgattgagcatcgactgagccttctcttcattacgagccatcttccagaaccaataatctgattcagaattctacttccttccttc------------------------------------cttcactctgtactagttctagc-ttccaattcccaaatcaatttctaaaaccccaacccta--------taccgctcaccgcgatcctttgtgtttttatttatttatttatt-----------tatttccaaatgtgccagaattatccatttgtttatc---tctgttcaagtcttcca----catc
>Cathormion_obliquifoliolatum_Wieringa_6519@NODE_1_length_1705_cov_291.646667
caaaacaagactaggcattcactcactataagggaactcaataatcagccagtgcagaccttctgccaatacagtcgaattggccacaaggtccctaaattttcagtaaggtggtgaatggccaacacaaaatataaactaaactacgaaagtatatatctctagaaaagaaaaacaaagtattctttgaacaagaaaatggaatgaacatgaaaattacaccataaaaccgcacaatatacaggcatcggcataaccgtgagctcaagaataagaaaaaagaaaattgtcaacatggtttatctcactattctgaatgaaaagcgtcaattacaactataaggaggcaagtggcgaaatattctcctgtgtctatgattttgatacaattctgattctaatgtttaagcgaagggagaagttaaaaattaccaattaaaaactgctgccactctaattccaaggatacacagcaatctacttttgaatgttaagtatagacttcacctcattctgctcctccaagagaccatcactaacatacttattcaagagctccatctttttcttctccagcaccatcctctcaatctccttctcatcgggcaaaggcacatgcaccacaaactgccgctcgttctcctccaatttctccctcatctccctttccttcttcctctcttcctccaccacatcttcttcctcttcatgcaagagctcccttgcagctgcagtagcactcagagttaccacttccccgctcttcacactcttcctggcctcctttctaatttcttccaa----------tcctccaccgcttccctcctcatcttctcctctgctgggccctcaagcctctccaaaattccatcttcctcgtccctatacccataatagctcgcatcaatcctcttgtaaatatcataccgagttcgcctcttcctgagctcaggtggcttctcaaacaactctctgaccccaggcaatttctttgcagcaccaaaatacctatacccagggccacgtccaccaggattaggaacatctacaatatttccctccaaatccgtcatcttcgcagagtgtttggtataattagggccaccaagctcgacgattcgccgttcccagtgacccttttctcgtatgagcttgttgatctcatcgttgaggtcgcggaggcggtgctcgccgagaccctcgttctgaatctcggcgaccttgcgtccaatctctcgcatgatctgctggcgccatttgtcagcctcggcgaggtcacggcactcggaggcgaggtaagggcggcgctccttgggcttcttcttctcctcagctttgagggcaatgtagcgattgagcatcgattgagccttctcttcattacgagccatcttcctaaaccaatgatctgatacagaattctatttccttccttctactcttatcagtttcaag-ttttcagggctcccctctcccccagctacctcttcgagtgtttcaattcccaaatcgatctccaaaaccccaaccctatgccacagtaccgcacagcacgaacctttgtgtttctgttaattttttttccgcatgttcttttttttttggttaagtcggaaatatccatttttttaaaaattttttccaa---------------t
>Hydrochorea_corymbosa1_Bonadeu_655@NODE_1_length_1447_cov_248.440374
---------------------------------------------------------------------------------------------------------------------------------------------------------atatatctctagaaaagaaaaacaaagtattcttcgaacaagaaaatggaatgaacatgaaaattacaccataaaaccgcacaatatacaggcatcggcataaccgtgagctcaagaataagaaaaaagaaaattgtcaacatggtttatctcactattctgaatgaaaagcgtcaattacaactataaggaggcaagtggcgaaatattctcctgtgtctatgattttgatacaattctgattctaatgtttaagcgaagggagaagttaaaaattaccaattaaaaactgctgcaactctaattccaaggatacacagcaatctacttttgaatgttaagtatagacttcacctcattctgctcctccaagagaccatcactaacatacttattcaagagctccatctttttcttctccagcaccatcctctcaatctccttctcatcgggcaaaggcacatgcaccacaaactgccgctcgttctcctccaatttctccctcatctccctttccttcttcctctcttcctccaccacatcttcttcctcttcatgcaagagctcccttgcagctgcagtagcactcagagttaccacttccccgctcttcacactcttcctggcctcctttctaatttcttccaatctattccattcctccaccgcttccctcctcatcttctcctctgctgggccctcaagcctctccaaaattccatcttcctcatccctatacccataatagctcgcatcaatcctcttgtaaatatcataccgagttcgcctcttcctgagctcaggtggcttctcaaacaactctctgaccccaggcaatttctttgcagcaccaaaatacctatacccagggccacgtccaccaggattaggaacatctacaatatttccctccaaatccgtcatcttcgcagagtgtttggtataattagggccaccaagctcgacgattcgccgttcccagtgacccttttctcgtatgagcttgttgatctcatcgttgaggtcgcggaggcggtgctcgccgagaccctcgttctgaatctcggcgaccttgcgtccaatctctcgcatgatctgctggcgccatttgtcagcctcggcgaggtcacggcactcggaggcgaggtaagggcggcgctccttgggcttcttcttctcctcagctttgagggcaatgtagcgattgagcatcgattgagccttctcttcattacgagccatcttcctaaaccaatgatctgattcagaattctacttccttccttctactcttatcagtttcaag-ttttcagggctcccctctcccccagctacctcttcgagtgtttcaattcccaaatcgatctctaaaaccccaaccctatgccacagtaccgcacagcacgaacctttgtgtttctgttaattttttttccgcatgttct-----------------------------------------------------------------tt
>Hydrochorea_corymbosa2_Iganci_862@NODE_1_length_1641_cov_523.393443
caaaacaagacgaggcactcactcactataagggaactcaataatcagccagtgcagaccttctgccaatacagtcgaattggccacaaggtacctaaattttcagtaaggtggtgaatggccaacacaaaatataaactaaactacgaaagtatatatctctagaaaagaaaaacaaagtattcttcgaacaagaaaatggaatgaacatgaaaattacaccataaaaccgcacaatatacaggcatcggcataaccgtgagctcaagagtaagaaaaaagaaaattgtcaacatggcttatctcactattctgaatgaaaagcgtcaattacaactaaaaggaggcaagtggcgaaatattctcctgtgtctatgattttgatacaattctgattctaatgtttaagcgaagggagaagttaaaaattaccaattaaaaaccgctgccactctaattccaaggatatacagcaatctacttttgaatgttaagcatagacttcacctcattctgctcctccaagagaccatcactaacatacttattcaagagctccatctttttcttctccagcaccatcctctcaatctccttctcatcgggcaaaggcacatgcaccacaaactgccgctcgttctcctccaatttctccctcatctccctttccttcttcctctcttcctccaccacatcttcttcctcttcatgcaagagctcccttgcagctgcagtagcactcagagttaccacttccccgctcttcacactcttcctggcctcctttctaatttcttccaatctattccattcctccaccgcttccctcctcatc----------------------------------------------------------------------------------------------------ttcgcctcttcctgagctcaggtggcttctcaaacaactctctgaccccaggcaatttctttgcagcaccaaaatacctatacccagggccacgtccaccaggattaggaacatctacaatatttccctccaaatccgtcatcttcgcagagtgtttggtataattagggccaccaagctcgacgattcgccgttcccagtgacccttttctcgtatgagcttgttgatctcatcgttgaggtcgcggaggcggtgctcgccgagaccctcgttctgaatctcggcgaccttgcgtccaatctctcgcatgatctgctggcgccatttgtcagcctcggcgaggtcacggcactcggaggcgaggtaagggcggcgctccttgggcttcttcttctcctcagctttgagggcaatgtagcgattgagcatcgattgagccttctcttcattacgagccatcttcctaaaccaatgatctgattcagaattctacttccttccttctactcttatcagtttcaag-ttttcagggctcccctctcccccagctacctcttcgagtgtttcaattcccaactcgatctctaaaaccccaaccctatgccacagtaccgcacagcacgaacctttgagtttctgttaatttttttttcgtatgt-----ttttttaggttaagtcggaaacatccatatttttttaaaattttcccaattttttaactttttca
>Hydrochorea_marginata_Morim_563@NODE_1_length_1162_cov_312.690323
--------gactaggcactcactcactataagggaactcaataatcagccagtgcagaccttcggtcaatacagtcgaattggccacaaggtccctaaattttcagtaaggtggtgaatggccaacacaaaatataaactaaactacgaaagtatatgtctctagaaaagaaaaacaaagtattctttgaacaagaaaatggaatgaacatgaaaattacaccataaaaccgcacaatatacaggcatcggcataaccgtgagctcaagaataagaaaaaagaaaattgtcaacatggtttatctcactattctgaatgaaaagcgtcaattacaactataaggaggcaagtggcgaaatattctcctgtgtctatgattttgatacaattctgattctaatgtttaagcgaagggagaagttaaaaattaccaattaaaaactgctgccactctaattccaaggatacacagcaatctacttttggatgttaagtatagacttcacctcattctgctcctccaagagaccatcactaacatacttattcaagagctccatctttttcttctccagcaccatcctctcaatctccttctcatcgggcaaaggcacatgcaccacaaactgccgctcgttctcctccaatttctccctcatctccctttccttcttcctctcttcctccaccacatcttcttcctcttcatgcaagagctcccttgcagctgcagtagcactcagagttaccacttccccgctcttcacactcttcctggcctcctttctaatttcttccaatctattccattcctccaccgcttccctcctcatcttctcctctgctgggccctcaagcctctccaaaattccatcttcctcgtccctatacccataatagctcgcatcaatcctcttgtaaatatcataccgagttcgcctcttcctgagctcaggtggcttctcaaacaactctctgaccccaggcaatttctttgcagcaccaaaatacctatacccagggccacgaccaccaggattaggaacatctacaatatttccctccaaatccgtcatcttcgcagagtgtttggtataattagggccaccaagctcgacgattcgccgttcccagtgacccttttctcgtatgagcttgttgatctcatc----------------------------------------------------------------------------------------------------------------------------------------------------------------------------------------------------------------------------------------------------------------------------------------------------------------------------------------------------------------------------------------------------------------------------------------------------------------------------------------------------------------
>Jupunba_abbottii_Zanoni_21220@NODE_1_length_1416_cov_218.672143
-------------------------------------------------------------------------------------------------------------------------------------------taaactacgaaagtatatatctctagaaaagaaaaacaagg--ttctttgaacaagaaaatggaatgaacatgaaaattacaccataaaaccgcacaatatacaggcatcggcataaccgtgagctcaagagtaagaaaaaagaaaattgtcaacatggtttatctcactattctgaatgaaaagcgtcaattacaactataaggaggcaagtggcgaaatattctcctgtgtctatgattttgatacagttctgattctaatgtttaagcgaagggagaagttaaaaattaccaattaaaaactgctgccactctaattccaaggatacacagcaatctacttttgaatgttaagcatagacttcacctcattctgctcctccaagagaccatcactaacatacttattcaagagctccatctttttcttctccagcaccatcctctcaatctccttctcatcgggcaaaggcacatgcaccacaaactgacgctcgttctcctccaatttctccctcatctccctttccttcttcctctcttcctccaccacatcttcttcctcttcatgcaagagctcccttgcagctgcagtagcactcagagttaccacttccccgctcttcacactcttcctagcctcctttctaatttcttccaatctattccattcctccaccgcttccctcctcatcttctcctctgctgggccctcaagcctctccaaaattccatcttcctcgtccctatacccataatagctcgcatcaatcctcttgtaaatatcataccgagttcgcctcttcctgagctcaggtggcttctcaaacaactctctgaccccaggcaatttctttgcagctccaaaatacctatacccagggccacgtccaccaggattaggaacatctacaatatttccctccaaatccgtcatcttcgcagagtgtttggtataattagggccaccaagctcgacgattcgccgttcccagtgacccttttctcgtatgagcttgttgatctcatcgttgaggtcgcggaggcggtgctcgccgagaccctcgttctgaatctcggcgaccttgcgtccaatctctcgcatgatctgctggcgccatttgtcagcctcggcgaggtcacggcactcggaggcgaggtaagggcggcgctccttgggcttcttcttctcctcagctttgagggcaatgtagcgattgagcatcgattgagccttctcttcattacgagccatcttcctaaaccaatgatctgattcagaattctacctccttcctgctactcttatcagtttcaagtttttcagggctcacctctcccccggctacctcttcgagtgtgtcaattcccaaatcgatctctaaaaccccaatcctctaccacagtaccgcacagc-------------------------------------------------------------------------------------------------------------
>Jupunba_asplenifolia_Ekman_6383@NODE_1_length_1284_cov_100.295775
--------------------------------------------------------------------------------------------------------------------------------------------------------------------------------------------------------------------------------------------------------------------------------------aaagaaaattgtcgacatggtttatctcactattctgaatgaaaagcgtcaattacaaatataaggaggcaagtggcgaaatattctcctgtgtctatgattttgatacaattctgattctaatgtttaagcgaagggagaagttaaaaattaccagttaaaaactgcagccactctaattccaaggatacacagcaatctacttttgaatgttaagcatagacttcacctcattctgctcctccaagagaccatcactaacatatttattcaagagctccatctttttcttctccagcaccatcctctcaatctccttctcatccggcaaaggcacatgcaccacaaactgccgctcgttctcctccaatttctccctcatctccctttccttcttcctctcttcctccaccacatcttcttcctcttcatgcaagagctcccttgcagctgcagtagcactcagagttaccacttccccgctcttcacagtcttcctagcctcctttctaatttcttccaatctattccattcctccaccgcttccctcctcatcttctcctctgctgggccctcaagcctctccaaaattccatcttcctcgtccctatacccataatagctcgcatcaatcctcttgtaaatatcataccgagttcgcctcttcctgagctcaggtggcttctcaaacaactctctgaccccaggcaatttctttgcagctccaaaatacctatacccagggccacgtccaccaggattaggaacatctacaatatttccctccaaatccgtcatcttcgcagagtgtttggtataattagggccaccaagctcgacgattcgccgttcccagtgacccttttctcgtatgagcttgttgatctcatcgttgaggtcgcggaggcggtgctcgccgagaccctcgttctgaatctcggcgaccttgcgtccaatctctcgcatgatctgctggcgccatttgtcagcctcggcgaggtcacggcactcggaggcgaggtaagggcggcgctccttgggcttcttcttctcctcagctttgagggcaatgtagcgattgagcatcgattgagccttctcttcattacgagccatcttcctataccaatgatctgattcagaattctacctccttcctgctactcttatcagtttcaagtttttcagggctcccctctcccccggctacctcttcgagtgtgtcaattcccaaatcgatctctaaaaccccaatcctataccacagtaccgcacagcacgaa--------------------------------------------------------------------------------------------------------
>Jupunba_laeta_Mori_25147@NODE_1_length_1468_cov_90.040259
----------------------------------------------------------------------------------------------------------------------------------aacataaactaaactacgaatgtatatatgtctagaaaagaaaaacaaagaattctttgaacaagaaaatggaatgaacatgaaaattacaccataaaaccgcacaatatacaggcatcgccataaccgtgagctcaagagtaagaaaaaagaaaattgtaaacatggtttatctcactattctgaatgaaaagcgtcaattacaactataaggaggcaagtggcgaaatattctcccgtgtctatgattttgatacaattctgattctaatgtttaagtgaagggagaagttaaaaattaccaattaaaaacagctgccactctaattccaaggat-----gcaatctacttttgaatgttaagcatagacttcacctcattctgctcctccaagagaccatcactgacatacttattcaagagctccatctttttcttctccagcaccatcctctcaatctccttctcatcgggcaaaggcacatgcaccacaaactgcctctcgttctcctccaatttctccctcatctccctttccttcttcctctcttcctccaccacatcttcttcctcttcatgcaagagctcccttgcagctgcagtagcactcagagttaccacttccccgctcttcacactcttcctagcctcctttctaatttcttccaatctattccattcctccaccgcttccctcctcatcttctcctctgctgggccctcaagcctctccaaaattccatcttcatcgtccctatacccataatagctcgcatcaatcctcttgtaaatatcataccgagttcgcctcttcctgagctcaggtggcttctcaaacaactctctgaccccaggcaatttctttgcagcaccaaaatacctatacccagggccacgtccaccaggattaggaacatctacaatatttccctccaaatccgtcatcttcgcagagtgtttggtataattagggccaccaagctcgacgattcgccgttcccagtgacccttttctcgtatgagcttgttgatctcatcgttgaggtcgcggaggcggtgctcgccaagaccctcgttctgaatctcggcgaccttgcgtccaatctctcgcatgatctgctggcgccatttgtcagcctcggcgaggtcacggcactcggaggcgaggtaagggcggcgctccttgggcttcttcttctcctcagctttgagggcaatgtagcgattgagcatcgattgagccttctcttcattacgagccatcttcctaaaccaatgatctgattcagaattctacttccttccttctactcttatcagtttcaagtttctcagggctcccctctcccccagcaacctcttcgagtgattcaattcccaaatcgatctctaaaaccccaacccta--------taccgcacagcacgaacctttgtgtttctgttatttttctttccgtatgttcttttttttt---------------------------------------------------------tt
>Jupunba_langsdorfii_Ribeiro_728@NODE_1_length_1981_cov_127.619223
caaaacaagactaggcactcactcactataagggaactcaataatcagccagagcagaccttctgccaatacagtcgaattggccacaaggtccctaaattttgagtaaggtggtgaatggccaacacaaaatataaactaaactacgaaagtatatatctctagaaaagaaaaacaaagtattctttgaacaagaaaacagaatgaacatgaaaagtacaccataaaaccgcacaatatacaggcatcggcataaccgtgagctcaagagtaagaaaaaagaaaattgtcaacatggtttatctcactattctgaataaaaagcgtcaattacaactataaggaggcaagtggcgaaatattctcctgtgtctatgattttgatacaattctgattctaacgtttaagtgaagggagaagttaaaaattaccaattaaaaactgctgccactctaattccaaggatacacagcaatctacttttgaatgttaagcatagacttcacctcattctgctcctccaagagaccatcactgacatacttattcaagagctccatctttttcttctccagcaccatcctctcaatctccttgtcatcgggcaaaggcacatgcaccacaaactgcctctcgttctcctccaatttctccctcgtctccctttccttcttcctctcttcctccaccacatcttcttcctcttcatgcaagagctcccttgcagctgcagtagcactcagagttaccacttccccgctcttcacactcttcctagcctcctttctaatttcttccaatctattccattcctccaccgcttccctcctcatcttctcctctgctgggccctcaagcctctccaaaattccatcttcctcgtccctatacccataatagctcgcatcaatcctcttgtaaatatcataccgagttcgcctcttcctgagctcaggtggcttctcaaacaactctctgaccccaggcaatttctttgcagcaccaaaatacctatacccagggccacgtccaccaggattaggaacatcaacaatatttccctccaaatccgtcatcttcgcagagtgtttggtataattagggccaccaagctcgacgattcgccgttcccagtgacccttttctcgtatgagcttgttgatctcatcgttgaggtcgcggagccggtgctcgccgagaccctcgttctgaatctcggcgaccttgcgtccaatctctcgcatgatctgctggcgccatttgtcagcctcggcgaggtcacggcactcggaggcgaggtaagggcggcgctccttgggcttcttcttctcctcagctttgagggcaatgtagcgattgagcatcgattgcgccttctcttcattacgagccatcttcctaaaccaatgatctgattcagaattctacttccttccttcaactcttatcagtttcaagtttttcagggctcccctctcccccggctacctcttcgagtgtttcaatacccaaatcgatctctaaaaccccaaccctacaccacagtaccgcacagcacgaacctttgtgtttctgttaattttttttccgtatgcttcttttttttttggtaagtcggaaatatccatatttttttaaaattttcccaattttttaac----gta
>Jupunba_leucophylla_Iganci_839@NODE_1_length_1928_cov_275.531064
caaaacaagactaggcactcactcactataagggaactcaataatcagccagagcagaccttctgccaatacagtcgaattggccacaaggtccctaaattttgagtatggtggtgaatggccaacacaaaatataaactaaactacgaaagtatatatctctagaaaagaaaaacaaagtattctttgaacaagaaaacagaatgaacatgaaaagtacaccataaaaccgcacaatatgcaggcatcggcataaccgtgagctcaagagtaagaaaaaagaaaattgtcaacatggtttatctcactattctgaataaaaagcgtcaattacaactataaggaggcaagtggcgaaatattctcctgtgtctatgattttgatacaattctgattctaacgtttaagtgaagggagaagttaaaaattaccaatttaaaactgctgccactctaattccaaggatacacagcaatctacttttgaatgttaagcatagacttcacctcattctgctcctccaagagaccatcactgacatacttattcaagagctccatctttttcttctccagcaccatcctctcaatctccttgtcatcgggcaaaggcacatgcaccacaaactgcctctcgttctcctccaatttctccctcatctccctttccttcttcctctcttcctccaccacatcttcttcctcttcatgcaagagctcccttgcagctgcagtagcactcagagttaccacttccccgctcttcacactcttcctagcctcctttctaatttcttccaatctattccattcctccaccgcttccctcctcatcttctcctctgctgggccctcaagcctctccaaaattccatcttcctcgtccctatacccataatagctcgcatcaatcctcttgtaaatatcataccgagttcgccgcttcctgagctcaggtggcttctcaaacaactctctgaccccaggcaatttctttgcagcaccaaaatacctatacccagggccacgtccaccaggattaggaacatctacaatatttccctccaaatccgtcatcttcgcagagtgtttggtataattagggccaccaagctcgacgattcgccgttcccagtgacccttttctcgtatgagcttgttgatctcatcgttgaggtcacggaggcggtgctcgccgagaccctcgttctgaatctcggcgaccttgcgtccaatctctcgcatgatctgctggcgccatttgtcagcctcggcgagatcacggcactcggaggcgaggtaagggcggcgctccttgggcttcttcttctcctcggctttgagggcaatgtagcgattgagcatcgattgcgccttctcttcattacgagccatcttcctaaaccaatgatctgattcagaattctacttccttccttctactcttatcagtttcaagtttttcagggctcccctcttccccggctacctcttcgagtgattcaattcccaaatcgatctctaaaaccccaaccctaaaccacagtaccgcacagcacgaacctttggcctt-------gtttgtttca-----------tgaattttgatagattggaattaggattaggattgag-attaggattgaggttgggattga-gag
>Jupunba_longipedunculata_Cardona_2682@NODE_1_length_1723_cov_251.020656
------------------------------agggaactgaataatcagccagagcagaccttctgccaatacagtcgaattggccacaaggtccctaaattttgagtaaggtggtgaatggccaacacaaaatataaactaaactacgaaagtatatatctctagaaaagaaaaacaaagtattctttgaacaagaaaatggaatgaacatgaaaattacaccataaaaccgcacaatatacaggcatcggcataaccgtgagctcaagagtaagaaaaaagaaaattgtcaacatggtt--tctcactattctgaataaaaagcgtcaattacaactataaggaggcaagtggcgaaatattctcctgtgtctatgattttgatacaattctgattctaatgtttaagtgaagggagaagttaaaaattaccaattaaaaactgctgccactctaattccaaggatacacagcaatctacttttgaatgttaagcatagacttcacctcattctgctcctccaagagaccatcactgacatacttattcaagagctccatctttttcttctccaacaccatcctctcaatctccttgtcatcgggcaaaggcacatgcaccacaaactgcctctcgttctcctccaatttctccctcatctccctttccttcttcctctcttcctccaccacatcttcttcctcttcatgcaagagctcccttgcagctgcagtagcactcagagttaccacttccccgctcttcacactcttcctagcctcctttctaatttcttccaatctattccattcctccaccgcttccctcctcatcttctcctctgctgggccctcaagcctctccaaaattccatcttcctcgtccctatacccataatagctcgcatcaatcctcttgtaaatatcataccgagttcgcctcttcctgagctcaggtggcttctcaaacaactctctgaccccaggcaatttctttgcagcaccaaaatacctatacccagggccacgtccaccaggattgggaacatctacaatatttccctccaaatccgtcatcttcgcagagtgtttggtataattagggccaccaagctcgacgattcgccgttcccagtgacccttttctcgtatgagcttgttgatctcatcgttgaggtcgcggaggcggtgctcgccgagaccctcgttctgaatctcggcgaccttgcgtccaatctctcgcatgatctgctggcgccatttgtccgcctcggcgaggtcacggcactcggaggcgaggtaagggcggcgctccttgggcttcttcttctcctcagctttgagggcaatgtagcgattgagcatcgattgagccttctcttcattacgagccatcttcctaaaccaatgatctgattcagaattctacttccttccttctactcttatcagtttcacgtttttcagggctcccctctcccccggctacctcttcgagtgtttcaattcccaaatcgatctctaaaaccccaaccctataccacagtaacgcacagcacgaacctttgtgtttctgttaattttttttttgtatgctcttttttttttggttaagtcggaaatatccatatttttttgaaattttccccattttttaacttc-aat
>Jupunba_macradenia_Lourteig_3021@NODE_1_length_1474_cov_188.868289
--------------------------------------------------------------------------------------------------------------------------------------taaactaaactacgaaagtatatatctctagaaaagaaaaacaaagtattcttttaacaagaaaatggaatgaacatgaaaattacaccataaaaccgcacaatatataggcatcggcataaccgtgagctcaagagtaagaaaaaagaaaattgtcaacatggtttatctcactattctgaataaaaagcgtcaattacaactataaggaggcaagtggcgaaatattctcctgtgtctatgattatgatacaattctgattctaatgtttaagtgaagggagaagttaaaaattaccaattaaaaactgctgccactcaaattccaaggatacacagcaatctacttttgaatgttaagcatagacttcacctcattctgctcctccaagagaccatcactgacatacttattcaagagctccatctttttcttctccagcaccatcctctcaatctccttgtcatcgggcaaaggcacatgcaccacaaactgcctctcgttctcctccaatttctccctcatctccctttccttcttcctctcttcctccaccacatcttcttcctcttcatgcaagagctcccttgcagctgcagtagcactcagagttaccacttccccgctcttcacactcttcctagcctcctttctaatttcttccaatctattccattcctccaccgcttccctcctcatcttctcctctgctgggccctcaagcctctccaaaattccatcttcctcgtccctatacccataatagctcgcatcaatcctcttgtaaatatcataccgtgttcgcctcttcctgagctcaggtggcttctcaaacaactctctgaccccaggcaatttctttgcagcaccaaaatacctatacccagggccacgtccaccaggattaggaacatctacaatatttccctccaaatccgtcatcttcgcagagtgtttggtataattagggccaccaagctcgacgattcgccgttcccagtgacccttttctcgtatgagcttgttgatctcatcgttgaggtcgcggaggcggtgctcgccaagaccctcgttctgaatctcggcgaccttgcgtccaatctctcgcatgatctgctggcgccatttgtcagcctcggcgaggtcacggcactcggaggcgaggtaagggcggcgctccttgggcttcttcttctcctcagctttgagggcaatgtagcgattgagcatcgattgagccttctcttcattacgagccatcttcctaaaccaatgatctgattcagaattctacttccttccttctactctaatcagtttcacgtttttcagggctcccctctcccccggctacctcttcgagtgtttcaattcccaaatcgatctctaaaaccccaaccctataccacagtaccgcacagcacgaacctttgtgtttctgttaatttttttttcgtatgctcttg--tttt---------------------------------------------------------tt
>Jupunba_trapezifolia_Simon_1600@NODE_1_length_1286_cov_396.830219
------------------------------------------------------------------------------------------------------------------------------------------------------------------------------------------------------------------------------------------------------------------------------------------------------------------------------------------------------------------------------ctgtgtctatgattttgatacaattctgattctaatgtttaagtgaagggagaagttaaaaattaccaattaaaaacagctgccactctaattccaaggat-----gcaatctacttttgaatgttaagcatagacttcacctcattctgctcctccaagagaccatcactgacatacttattcaagagctccatctttttcttctccagcaccatcctctcaatctccttctcatcgggcaaaggcacatgcaccacaaactgcctctcgttctcctccaatttctccctcatctccctttccttcttcctctcttcctccaccacatcttcttcctcttcatgcaagagctcccttgcagctgcagtagcactcagagttaccacttccccgctcttcacactcttcctagcctcctttctaatttcttccaatctattccattcctccaccgcttccctcctcatcttctcctctgctgggccctcaagcctctccaaaattccatcttcatcgtccctatacccataatagctcgcatcaatcctcttgtaaatatcataccgagttcgcctcttcctgagctcaggtggcttctcaaacaactctctgaccccaggcaatttctttgcagcaccaaaatacctatacccagggccacgtccaccaggattaggaacatctacaatatttccctccaaatccgtcatcttcgcagagtgtttggtataattagggccaccaagctcgacgattcgccgttcccagtgacccttttctcgtatgagcttgttgatctcatcgttgaggtcgcggaggcggtgctcgccaagaccctcgttctgaatctcggcgaccttgcgtccaatctctcgcatgatctgctggcgccatttgtcagcctcggcgaggtcacggcactcggaggcgaggtaagggcggcgctccttgggcttcttcttctcctcggctttgagggcaatgtagcgattgagcatcgattgagccttctcttcattacgagccatcttcctaaaccaacgatctgattcagaattctacttccttccttctactcttatcagtttcaagtttttcagggctcccccctcccccggctacctcttcgagtgtttcaattcccaaatcgatctctaaaaacccaaccctataccacagtaccgcacagcacgaacctttgtgtttctgttaattttttttccgtatgctctttgtttttttgttaagtcggaaatacccatttttttaaaaaattttctcaat------------ttt
>Jupunba_villosa_Borges_423@NODE_1_length_1808_cov_168.773541
attggaaagttcaattataagtttataatttagaaatagaataaatcaacagagaagaccttctgccaataccgtcgaattggctacaaggtccctaaattttgagtaaggtggtgaatggccaacacaaaatataaactaaactacgaaagtatatatctctagaaaagaaaaacaaagtattctttgaacaagaaaatggaatgaacatgaaaattacaccataaaaccgcacaatatacaggcatcggcataaccgtgagctcaagagtaagaaaaaagaaaattgtcaacatggtttatctcactattctgaataaaaagcgtcaattacaactataaggaggcaagtggcgaaatattctcctgtgtccatgattttgatacaattctgattctaatgtttaagtgaagggagaagttaaaaattaccaattaaaaactgctgccactctaattccaaggatacacagcaatctacttttgaatgttaagcatagacttcacctcattctgctcctccaagagaccatcactgacatacttattcaagagctccatctttttcttctccagcaccatcctctcaatctccttgtcatcgggcaaaggcacatgcaccacaaactgcctctcgttctcctccaatttctccctcatctccctttccttcttcctctcttcctccaccacttcttcttcctcttcatgcaagagctcccttgcagctgcagtagcactcagagttaccacttcgccgctcttcacactcttcctagcctcctttctaatttcttccaatctattccattcctccaccgcttccctcctcatcttctcctctgctgggccctcaagcctctccaaaattccatcttcctcgtccctatacccataatagctcgcatcaatcctcttgtaaatatcataccgagttcgcctcttcctgagctcaggtggcttctcaaacaactctctgaccccaggcaatttctttgcagcaccaaaatacctatacccagggccacgtccaccaggattaggaacatctacaatatttccctccaaatccgtcatcttcgcagagtatttggtataattagggccaccaagctcgacgattcgccgttcccagtgacccttttctcgtatgagcttgttgatctcatcgttgaggtcgcggaggcggtgctcgccgagaccctcgttctgaatctcggcgaccttgcgtccaatctctcgcatgatctgctggcgccatttgtcagcctcggcgaggtcacggcactcggaggcgaggtaagggcggcgctccttgggcttcttcttctcctcagctttgagcgcaatgtagcgattgagcatcgattgagccttctcttcattacgagccatcttcctaaaccaatgatctgattcagaattctacttccttccttctactcttatcagtttcaagtttttcagggctcccctctcccccagcaaactcttcgagtgtttcaattcccaaatcgatctctaaaaccccaaccctataccacagtaccgcacagcatgaacctttgtgtttctgttatttttttttccgcatgttcttt--ttttttgttaagttggaaatatccatatttttttgaaattttcccaattttttaacttcaaat
>Punjuba_callejasii_Daly_5935@NODE_1_length_1233_cov_98.580450
---------------------------------------------------------------------------------------------------------------------------------------------------------------------------------------tgttcattccatttaatggaatgaacatgaaaattacaccataaaactgcacaatatacaggcatcggcataaccgtgagctcaagagtaagaaaaaagaaaattgtcgacatggtttatctcactattctgaatgaaaagcgtcaattacaactataaggaggcaagtggcgaaatattctcgtgtgtctatgattttgatacaattctcattctaatgtttaagtgaagggagaagttaaaaattaccaattaaaaactgctgccactctaattccaaggatacacagcaatctacttttgaatgttaagcatagacttcacctcattctgctcctccaagagaccatcactgacatacttattcaagagctccatctttt------------------------------------------------catgcaccacaaactgcctctcgttctcctccaatttctccctcatctccctttccttcttcctctcttcctccaccacatcttcttcctcttcatgcaagagctcccttgcagcagcagtagcactcagagttaccacttccccgctcttcacactcttcctggcctcctttctaatttcttccaatctattccattcctccaccgcttccctcctcatcttctcctctgctgggccctcaagcctctccaaaattccatcttcatcgtccctatacccataatagctcgcatcaatcctcttgtaaatatcatacctagttcgcctcttcctgagctcaggtggcttctcaaacaactctctgaccccaggcaatttctttgcagcaccaaaatacctatacccagggccacgtccaccaggattaggaacatctacaatatttccctccaaatccgtcatcttcgcagagtgtttggtataattcgggccaccaagctcgatgattcgccgttcccagtgacccttttctcgtatgagcttgttgatctcatcgttgaggtcgcggaggcggtgctcgccgagaccctcgttctgaatctcggcgaccttgcgtccaatctctcgcatgatctgctggcgccatttgtcagcctcggcgaggtcgcggcactcggaggcgaggtaagggcggcgctccttgggcttcttcttctcctcagctttgagggcaatgtagcgattgagcatcgattgagccttctcttcattacgagccatcttcctaaaccaatgatctgattcagaattctacttccttccttctactcttatcagtttcaagttt------------------------------------------------------------------------------------------------------------------------------------------------------------------------------------------------------------
>Punjuba_racemiflora_Jimenez_Soares_3626@NODE_1_length_1546_cov_202.509871
-------------------------------------------------------------------------------ttggccacaaggtccctatattttgagtaaggtggtgaatggccagcacaaaatataaactaaactacgaaagtatacatctctagaaaagaaaaacaaagtattctttgaacaagaaaatggaatgaacatgaaaattacaccataaaaccgcacaatatacaggcatcggcataaccgtgagctcaagagtaagaaaaaagaaaattgtcaacatggtttatctcactattctgaatgaaaagcgtcaattacaactataaggaggcaagtggcgaaatattctcctgtgtctgtgattttgatacaattctgattctaatgtttaagtgaagggagaagctaaaaattaccaattaaaaactgctgccactctaattccaaggatacacagcaatctacttttgaatgttaagcatagacttcacctcattctgctcctccaagagaccatcactgacatacttattcaagagctccatctttttcttctccagcaccatcctctcaatctccttctcatcgggcaaaggcacatgcaccacaaactgcctctcgttctcctccaatttctccctcatctccctttccttcttcctctcttcctccaccacatcttcttcctcttcatgcaagagctcccttgcagcagcagtagcactcagagttaccacttccccactcttcacactcttcctagcctcctttctaatttcttctaatctattccattcccccaccgcttccctcctcatcttctcctctgctgggccctcaagcctctccaaaattccatcttcatcgtccctatacccataatagctcgcatcaatcctcttgtaaatatcatacctagttcgcctcttcctgagctcaggtggcttctcaaacaactctctgaccccaggcaatttctttgcagcaccaaaatacctatacccagggccacgtccaccaggattaggaacatctacaatatttccctccaaatccgtcatcttcgcagagtgtttggtataattcgggccaccaagctcgatgattcgccgttcccagtgacccttttctcgtatgagcttgttgatctcatcgttgaggtcgcggaggcggtgctcgccgagaccctcgttctgaatctcggcgaccttgcgtccaatctctcgcatgatctgctggcgccatttgtcagcctcggcgaggtcgcggcactcggaggcgaggtaaggtcggcgctccttgggcttcttcttctcctcagctttgagggcaatgtagcgattgagcatcgattgagccttctcttcattacgagccatcttcctaaaccaatgatctgattcagaattctacttccttccttctactcttatcagtttcaagtttttcagggctcccctctccgccagctacctcttcgagtgtttcaattcccaaatcgatctctaaaaccccaaccctatgccacagtaccgcacagcacgaacctttgtgtttctgttattttttttcc-gtacgttcttt--tttttttataagtcggaaata-----------------------------------------t
>_R_Acacia_rostellifera_Murphy_466@NODE_1_length_1788_cov_305.818235
caaaacaagactaggcactcaatcactataagggaactgaataatcagccagagcagaccttcaaccaatacagacgaattggccacaagg-----------tgagtaaggtgatgaatggccaacacaaaatataaacaaaactacgatagtatatatctctagaaaagaaaaacaaagtgttattta-----------------aacatgaaaattacaccataaaaccgcacaatatacaagcatcggcataaccgtgagctcaagagtaagagaaaagaaaattgtcaacatggtttatcttactattctgaatgaaaagcgtcaattacaactataaggaggcaagtggcgaaatattctcctgtgtctatgattttgatacaattctgattctaatgtttaagtgaagggagaaattaaaaattaccaatcaaaaactgctgccactctaattccaaggatacacagcagtctacttttgaatgttaagcatagacttcacctcattctgctcctccaagagaccatcactgacatacttactcaacagctcaacctttttcttctccagcaccatcctctcaatctccttctcatcgggcaaaggcacatgcaccacaaactgcctctcgttctcctccaaattctccctcatctccctttccttcttcctctcttcctccaccacatcttcttcctcttcatgcaagagctcccttgcagctgcagtagcactcagagttaccacttccccgctcttcacactcttcctagcctcctttctaatttcttccaatctattccattcctccactgcttccctcctcatcttctcctctgctgggccctcaagcctctccaaaattccatcttcatcgtccctatacccataatagctcgcatcaatcctcttgtaaatatcataccgagttcgcctcttcctgagctcaggtggcttctcaaacaactctctgaccccaggcaatttctttgcagcaccaaaatacctatacccagcgccacgtccaccaggattaggaacatctacaatatttccctccaaatccgtcatcttcgcagagtgtttgctataattagggccaccaagttcgacgattcgccgttcccagtgacccttttctcgtatgagcttgttgatctcatcgttgaggtcgcggaggcggtgctcgccgagaccctcgttctgaatctcggcgaccttgcgtccaatctctcgcatgatctgctggcgccatttgtcagcctcggcgaggtcgcggcactcggaggcgaggtaagggcggcgctccttgggcttcttcttctcctcagctttgagggcaatgtagcgattgagcatcgactgagccttctcttcattacgagccatcttcctaaaacaatgatctgattcagagttctacttccttccttctactcttaccagtttcaagtttttcagggcttccctttccccc--gtacctcttcgagtgtttaaattcccaaatcgatctct-aaaccccaaccctataccacagtaccgcacagcacgaacctttgtgtttctgttaattttttccgc----gctttcttattttttgataagtcggaaatattcatatgttttcaaaatagtttccatatgatattgtctaac
>_R_Afrocalliandra_redacta_Germishuizen_5585@NODE_1_length_1453_cov_287.327762
---------------------------------------------------------catacctgctaacagagtcaaattggccacaacgtccctaaatcttgagtaaggtagtaaatgatcaacagaaaatataaactaaactacgacagtaaatatctctagaaaagaaaaacgaagtatgctttaaacaaaaaaatggaacggacatgaacattacaccataaaaccgcacaatatacaagcatccgc----------gctcaagagtaagaaaacagaaaatagtcaacattgtttatctcactattctgaatgaaaagcgtcaattacaactataaggaggcaagtagcgaaataatctcccatgtctatgatttggatacaatgctgattctaatgttcaagtaaagggacaagttgaaaattaccaatcaaaaactgctgccactgtaattccaaggatacacagcaatctacttttgaatgttaagcatagacttcacctcattctgctcctccaatagaccttcactgacatacttattcaagagctccatctttttcttctccaacaccatcttctcaatctccttctcatcgggcaaaggcacatgcaccacaaactgcctctcattctcctccaatttctccctcatctccctttccttcttcctctcttcctccaccacatcttcttcctcttcatgcaagagctccctcgcagcagcagtagcactcagagttaccacttccccgctcttcacactcttcctagcttcctttctaatttcttccaatctattccattcctccaccgcttccctcctcatcttctcctctgctgggccctcaagcctctccaaaattccatcctcatcgtccctatacccataatagctcgcatcaatcctcttgtaaatatcataccgagttcgcctcttcctgagctcaggcggcttctcaaataactctctaaccccaggcaatttctttgcagcaccaaaatacctatatccagggccacgcccaccaggattaggaacatctacaatatttccctccaaatccgtcatcttcgcagagtgtttggtataattagggccaccaagctcaacgattcgccgttcccagtgacccttttctcgtataagcttgttgatctcatcgttgagatcgcggaggcggtgctcgccgagaccctcgttctgaatctcggcgaccttgcgtccaatctctcgcatgatctgttggcgccatttgtcagcctcggcgaggtcgcggcactcggaggcgaggtaagggcggcgctccttgggcttcttcttctcctcagcttttagggcaatgtatcgattgagcatcgactgagccttctcttcattacgagccatctttccaaaccaataatctgatacagaattctacttctttccttctactcttatctatttcaagtttgtgggtgctctcgtctccccgggatccttcttcgagggtttcaattc-------------------------------------------------------------------------------------------------------------------------------------------------------------
>_R_Albizia_adinocephala_FHO33_88@NODE_1_length_1885_cov_166.565265
caaaacaagactaggcactcactcactataagggaactgaataatcagccagagcagatcttctgccaatacagtcgaattggccacaaggtccctaaattttgagtaaggtggtgaatggccaacgcaaaatataaactaaactacgaaagtatatatctctagaacagaaaaacaaagtattctttaaacaagaaattggaatgaacatgaaaattacaccataaaaccgcataatatacaagcatcggc---------------------------------------------------------------aaccgtgagcgttaactacaactgtaaggaggaaagtggcgaaatattctcctctgtctatgattttgatacaattctgattctaatgtttaagcgaaggaagaagttaaaaattaccaataaaaaactgctgccactctaattccaaggatacacagcaatctacttttgaatgttaagcatagacttcacctcattctgctcctccaagagaccatcactgacatacttattcaagagctccatctttttcttctccagcaccatcctctcaatctccttctcatcgggcaaaggcacatgcaccacaaactgcctctcgtgctcctccaatttctccctcatctccctttccttgttcctctcttccttcaccacatcttcttcctcttcatgcaagagctcccttgcagctgcagtagcactcagggttaccacttccccgcttttcacactcttcctagcctcctttctaatttcttccaatctattccattcctccaccgcttccctcctcatcttctcctctgctggcccctcaagcctctccaaaattccatcttcatcgtccctatacccataatagctcgcatcaatcctcttgtaaatatcataccgagttcgcctcttcctgagttcaggtggcttctcaaacaactctttgaccccaggcaatttctttgcagcaccaaaatacctatacccagggccacgtccaccaggattaggaacatctacaatatttccctccaaatccgtcatcttcgcagagtgtttggtataattagggccaccaagctcgacgattcgccgttcccagtgacccttttctcgtatgagcttgttgatctcatcgttgaggtcgcggaggcggtgctcgccgagaccctcgttctgaatctcggcgaccttgcgtccaatctctcgcatgatctgctggcgccatttatcagcctcggcgaggtcacggcactcggaggcgaggtaagggcggcgctccttgggcttcttcttctcctcagctttgagggcaatgtagcgattgagcatcgattgagccttctcttcattacgagccatcttcctaaaccaatgatctgattcagaattctacttccttccttctactcttatcagtttcaagtttttcagggctcccctctc-ccccggtacctcttcgagtgtttcaattcccaaatcgatctctaaaacccgaaccctataccacagtaccgcacagcacgaacctttgtgtatctgacaatgatggggtcataaattatttcattttttgataagtcggaaatatccatatgttttccaaaatatgctgattatttcatttttttt
>_R_Albizia_glabripetala_Lewis_1652@NODE_1_length_1223_cov_95.417103
----------------------------------------------------------------------------------------------------------------------------------------------------------------------------------------------------------------------------------------------------------gc--aacagtgagctcaagagtaagaaataaggaaattgtcaacatggtttatctcactattctgaatgaaaagcgtcaattacaactataaggaggaaagtggcgaaatattctcctctgtctatgattttgatacaattctgattctaatgtttaagcaaaggaagaagttaaaaattaccaataaaaaactgctgccactctaattccaaggata-----caatctacttttgaatgttaagtatagacttcacctcattctgctcctccaagagaccatcactgacatacttattcaagagctccatctttttcttctccagcaccatcctctcaatctccttctcatcgggcaaaggcacatgcaccacaaactgcctctcgttctcctccaatttctccctcatctccctttccttgttcctctcttcctccaccacatcttcttcctcttcatgcaagagctcccttgcagctgcagtagcactcagcgttaccacttccccgcttttcacactcttcctagcctcctgtctaatttcttccaatctattccattcctccaccgcttccctcctcatcttctcctctgctggcccctcaagcctctccaaaattccatcttcatcgtccctatacccataatagctcgcatcaatcctcttgtaaatatcataccgagttcgcctcttcctgagttcaggtggcttctcaaacaactctctgaccccaggcaatttctttgcagcaccaaaatacctatacccagggccacgtccaccaggattaggaacatctacaatatttccctccaaatctgtcattttcgcagagtgtttggtataattagggccaccaagctcgacgattcgccgttcccagtgacccttttctcgtatgagcttgttgatctcatcgttgaggtcgcggaggcggtgctcgccgagaccctcgttctgaatctcggcgaccttgcgtccaatctctcgcatgatctgctggcgccatttatcagcctcggcgaggtcgcggcactcggaggcgaggtaagggcggcgctccttgggcttcttcttctcctcagctttgagggcaatgtagcgattgagcatcgattgagccttctcttcattacgagccatcttcctaaaccaatgatctgattcagaattctacttccttccttctactcttatcagttttaagtttttcagggctcccct-------------------------------------------------------------------------------------------------------------------------------------------------------------------------------------------ctt
>_R_Albizia_multiflora_Hughes_3090@NODE_1_length_1534_cov_164.820865
----------------------------------------------------------------------------------gccacaaggtccctaaattttgagtaaggtggtgaatggccaacgcaaaatataaactaaactacgacagtatatatctctag-aaagaaaaacaaagtattctttaaacaagaaaatggaatgaaaatgaaaattacaccataaaaccgcacaatatacaagcatcggc--aaccgtgagctcaagagtaagaaataagaaaattgtcaacatggtttatctcactattctgaatgaaaagcgtcaattacaactataaggaggaaagtggcgaaatattctcctctgtctatgattttgatacaattctgattctaatgtttaagcgaaggaagaagttaaaaattaccaataaaaaactgctgccactctaattccaaggata-----caatctacttttgaatgttgagcatagacttcacctcattctgctcctccaagagaccatcactgacatacttattcaagagctccatctttttcttctccagcaccatcctctcaatctccttctcatcgggcaaaggcacatgcaccacaaactgcctctcgttctcctccaatttctccctcatctccctttccttgttcctctcttcctccaccacatcttcttcctcttcatgcaagagctcccttgcagctgcagtagcactcagagttaccacttccccgcttttcacactcttcctagcctcctgtctaatttcttccaatctattccattcctccaccgcttccctcctcatcttctcctctgctggcccctcaagcctctccaaaattccatcttcatcatccctatacccataatagctcgcatcaatcctcttgtaaatatcataccgagttcgcctcttcctgagttcaggtggcttctcaaacaactctctgaccccaggcaatttctttgcagcaccaaaatacctatacccagggccacgtccaccaggattaggaacatctacaatatttccctccaaatccgtcatcttcgcagagtgtttggtataattagggccaccaagctcgacgattcgccgttcccagtgacccttttctcgtatgagcttgttgatctcatcgttgaggtcgcggaggcggtgctcgccgagaccctcgttctgaatctcggcgaccttgcgtccaatctctcgcatgatctgctggcgccatttatcagcctcggcgaggtcgcggcactcggaggcgaggtaagggcggcgctccttgggcttcttcttctcctcagctttgagggcaatgtagcgattgagcatcgattgagccttctcttcattacgagccatcttcctaaaccaatgatctgattcagaattctacttccttccttctactcttatcagtttcaagattttcagggctccccttcccccccggtacctcttcgagtgtttcaattcccaaatcgatctctaaaaccccaaccctataccacagtactgcagcgcacgaacctttgtgtatctgataatgatggtttcagaactccttg--tttggaggtaa--------------catttt----------------------------tgaa
>_R_Albizia_niopoides_Simon_1601@NODE_1_length_1470_cov_162.547021
---------------------------------------------------------------------------------------------cctaaattttgagtaaggtggtgaatggccaacgcaaaatataaactaaactacaacactatatatctccagaaaagaaaaacaaagtattctttaaacaagaaaatggaatgaacatgaaaattacaccataaaaccgcacaatatacaagcatcggc--aaccgtga-------agtaagaaataagaaaattgtcaacatggttaatctcactattctgaatgaaaagcgtcaattacaactataaggaggaaagtggcgaaatattctcctctgtctatgattttgatacaattctgattctaatgtttaagcgaaggaagaagttaaaaattaccaatgacaaactgctgccactctaattccaaggatacacagcaatctacttttgaatgttaagcatagacttcacctcattctgctcctccaagagaccatcactgacatacttattcaagagctccatctttttcttctccag------------------------------------------------aaactgcctctcgttctcctccaatttctccctcatctccctttccttgttcctctcttcctccaccacatcttcttcctcttcatgcaagagctcccttgcagctgcagtagcactcagagttaccacttccccgcttttcacactcttcctagcctcctttctaatttcttccaatctattccattcctccaccgcttccctcctcatcttctcctctgctggcccctcaagcctctccaaaattccatcttcatcgtccctatacccataatagctcgcatcaatcctcttgtaaatatcataccgagttcgcctcttcctgagttcaggtggcttctcaaacaactctctgaccccaggcaatttctttgcagcaccaaaatacctatacccagggccacgtccgccaggattaggaacatctacaatatttccctccaaatccgtcatctttgcagagtgtttggtataattagggccaccaagctcgacgattcgccgttcccagtgacccttttctcgtatgagcttgttgatctcatcgttgaggtcgcggaggcggtgctcgccgagaccctcgttctgaatctcggcgaccttgcgtccaatctctcgcatgatctgctggcgccatttatcagcctccgagaggtcgcggcactcggaggcgaggtaagggcggcgctccttgggcttcttcttctcctcagctttgagggcaatgtagcgattgagcatcgattgagccttctcttcattacgagccatcttcctaaaccaatgatctgattcagaattctacttccttccttctagtcttatcagtttcaagtttttcagggctcccctctccccccggtgcctcttcgagtgtttcaattcccaaatcgatctctaaaaccccaaccctataccacagtaccgcacagcgcgaacctgtgtgcacatgatagtgaaggtttc-------------------------------------------tttcaaaacatattt----------------at
>_R_Albizia_sinaloensis_Hughes_1576@NODE_1_length_1574_cov_110.185705
--------------------------------------------------agagcagatcttctgccaatacagtcgaattggccacaaggtccctaaattttgagtaaggtggtgaatggccaacgcaaaatataaactaaactacgaaagtatatatctctagaaaagaaaaacaaagtattctttaaacaagaaaatggaatgaacatgaaaattacaccataaaaccgcacaatatacaagcatcggc--aaccgtgagctcaagaggaagaaataagaaaattgtcaacatggtttatctcactattctgaatgaaaagcgtcaactacaactgtaaggaggaaagtggcgaaatattctcctctgtctatgattttgatacaattctgattctaatgtttaagcgaaggaagaagttaaaaattaccaataaaaaactgctgccactctaattccaaggatacacagcaatctacttttgaatgttaagcatagacttcacctcattctgctcctccaagagaccatcactgacatacttactcaagagctccatctttttc------------------------------------------------tgcaccacaaactgcctctcgttctcctccaatttctccctcatctccctttccttgttcctctcttccttcaccacatcttcttcctcttcatgcaagagctcccttgcagctgcagtagcactcagggttaccacttccccgcttttcacactcttcctagcctcctttctaatttcttccaatctattccattcctccaccgcttccctcctcatcttctcctctgctggcccctcaagcctctccaaaattccatcttcatcgtccctatacccataatagctcgcatcaatcctcttgtaaatatcataccgagttcgcctcttccggagttcaggtggcttctcaaacaactctctgaccccaggcaatttctttgcagcaccaaaatacctatacccagggccacgtccaccaggattaggaacatctacaatatttccctccaaatccgtcatcttcgtagagtgtttggtataattagggccaccaagctcgacgattcgccgttcccagtgacccttttctcgtatgagcttgttgatctcatcgttgaggtcgcggaggcggtgctcgccgagaccctcgttctgaatctcggcgaccttgcgtccaatctctcgcatgatctgctggcgccatttatcagcctcggcgaggtcacggcactcggaggcgaggtaagggcggcgctccttgggcttcttcttctcctcagctttgagggcaatgtagcgattgagcatcgattgagccttctcttcattacgagccatcttcctaaaccaatgatctgattcagaattctacttccttccttctactcttatcagtttcaagtttttcagggttcccctctccccccagtacctcttcgagtgtttcaattcccaaatcgatctctaaaacccccaccctatgccacagtaccgcacagcacgaacctctgtgtatctgataatgatgggttcagaactccttg--ttttgaggtaag----------------attttcgaaacatatttcat-----------caca
>_R_Albizia_subdimidiata_var_subdimidiata_Ferreira_210@NODE_1_length_1440_cov_155.730741
---------------------------------------------------------------tgccaatacagtcgaattggccacaaggtccctaaattttgagtaaggcggtgaatggccaacgcaaaatataaactaaactacgacagtatatatctctagaaaagaaaaacaaagtattctttaaacaagaaaatggaatgaacatgaaaattacaccataaaaccgcacaatatacaagcatcggc--aaccgtgagctcaagagtaagaaataagaaaattgtcaaaatggtttatctcactattctgaatgaaaagcgtcaattacaactataaggaggaaagtggcgaaatattatcctctgtctatgattttgatacaattctgattctaatgtttaaccgaaggaagaagttaaaaattaccaataaaaaactgctgccactctaattccaaggatg-----caatctacttttgaatgttgagcatagacttcacctcattctgctcctccaagagaccatcactgacatacttattcaagagctccatctttttcttctccagcaccatcctctcaatctccttctcatcgggcaaaggcacatgcaccacaaactgcctctcgttctcctcaaatttctccctcatctccctttccttgttcctctcttcctccaccacatcttcttcctcttcatgcaagagctcccttgcagctgcagtagcactcagcgttaccacttccccgcttttcacactcttcctagcctcctgtctaatttcttccaatctattccattcctccaccgcttccctcctcatcttctcctctgctggcccctcaagcctctccaaaattccatcttcatcgtccctatacccataatagctcgcatcaatcctcttgtaaatatcataccgagttcgcctcttcctgagttcaggtggcttctcaaacaactctctgaccccaggcaatttctttgcagcaccaaaatacctatacccagggccacgtccaccaggattaggaacatctacaatatttccctccaaatccgtcatcttcgcagagtgtttggtataattagggccaccaagctcgacgattcgccgttcccagtgacccttttctcgtatgagcttgttgatctcatcgttgaggtcgcggaggcggtgctcgccgagaccctcgttctgaatctcggcgaccttgcgtccaatctctcgcatgatctgctggcgccatttatcagcctcggcgaggtcgcggcactcggaggcgaggtaagggcggcgctccttgggcttcttcttctcctcagctttgagggcaatgtagcgattgagcatcgattgagccttctcttcattgcgagccatcttcctaaaccaatgatctgattcagaattctacttccttccttctactcttatcagtttcaagattttcagggctccccttcccccccggtacctcttcgagtgtttcaatt--------------------------------------------------------------------------------------------------------------------------------------------------------------
>_R_Albizia_tomentella_Leach_Dunlop_3801@NODE_1_length_1523_cov_389.880360
-------------------cactcactacaagggaacc---gatacagccagagcagaccttcagccaatacagtcgaattggccacaagacccctaaa--ttgagtaaggtagtaaatgaccaacacaaaatataaagtaaactacgacagcatatatctctagaaaagaaaaacaaagtatgctttaaacaagaaaatggaatgaacatgaaaactacaccataaaaccgcacaatatacaatcatcggcataactgtgtggtcaagattaagaaaaaaaaaaattgacaacatggtttatctcactattctaaatgaaaagcgtcaactacagctataaggaggcaattggcga-atattcccccatgtctatgattctgatacaattctgattctaatgtttaagtaaagggagaagttaaaaattaccaatcaaaaacagctgcaactctaattccaaggatacacagcaaactacttttgaatgttaagcatagacttcacctcattctgctcctccaagagaccatcactgacatacttattcaagagctccatctttttcttctccagtatcatcctctcaatctccttctcatcgggcaaaggcacatgcactacaaactgcctctcgttctcctccaatttctccctcatctccctttccttctttctctcttcctccaccacatcttcttcctcttcatgcaagagctcccttgcagctgcagtagcactcagagttaccacttccccgctcttcacactcttcctagcctcctttctaatttcttccaatctattccattcctccaccgcttcccccctcatcttctcctctgctgggccctcaagcctctccaaaattccatcttcatcgtcccgatacccataatagctcgcatcaatcctcttgtaaatatcataccgagttcgcctcttcctgagctcaggtggcttctcaaacaactctctgaccccaggcagtttctttgcagcaccaaaatacctatacccagggccacgtccaccaggattaggaacatctacaatatttccctccaaatccgtcatcttagcagagtgtttggtataattagggccaccaagctcgatgattcgccgttcccagtgacccttttctcgtatgagcttgttgatctcatcgttgaggtcgcggaggcggtgctcgccgagaccctcgttttgaatttcggcgaccttgcgtccaatttctcgcatgatctgctggcgccatttgtcagcctcggcgaggtcgcggcactcggaggcaaggtaagggcggcgttccttgggcttcttcttctcctcagctttgagggcaatgtagcgattgagcatcgactgagccttctcttcattacgagccatcttcctaaaccgattatctgattcagaattctacttcctttcttctactcttagcagtttcaaatttttcaggggccccctctctccccggtgcctctttgagtgttccaattcccaaatcgatctataaaaccccaaccccacacccc-------------------------------------------------------------------------------------------------------------------------c
>_R_Albizia_tomentosa_Hughes_648@NODE_1_length_1386_cov_139.958747
-----------------------------------------------------------------------------------------------------------------------------------------------ctacgaaagtatatatctctagaaaagaaaaacaaagtattctttaaacaagaaaatggaatgaacatgaaaattacaccataaaaccgcacaatatacaagcatcggc--aaccgtgagctcaagaggaagaaataagaaaattgtcaacatggtttatctcactattctgaatgaaaagcgtcaactacaactgtaaggaggaaagtggcgaaatattctcctctgtctatgattttgatacaattctgattctaatgtttaagcgaaggaagaagttaaaaattaccaataaaaaactgctgccactctaattccaaggatacacagcaatctacttttgaatgttaagcatagacttcacctcattctgctcctccaagagaccatcactgacatacttactcaagagctccatctttttcttctccagcaccatcctctcaatctccttctcatcgggcaaaggcacatgcaccacaaactgcctctcgttctcctccaatttctccctcatctccctttccttgttcctctcttccttcaccacatcttcttcctcttcatgcaagagctcccttgcagctgcagtagcactcagggttaccacttccccgcttttcacactcttcctagcctcctttctaatttcttccaatctattccattcctccaccgcttccctcctcatcttctcctctgctggcccctcaagcctctccaaaattccatcttcatcgtccctatacccataatagctcgcatcaatcctcttgtaaatatcataccgagttcgcctcttccggagttcaggtggcttctcaaacaactctctgaccccaggcaatttctttgcagcaccaaaatacctatacccagggccacgtccaccaggattaggaacatctacaatatttccctccaaatccgtcatcttcgcagagtgtttggtataattagggccaccaagctcgacgattcgccgttcccagtgacccttttctcgtatgagcttgttgatctcatcgttgaggtcgcggaggcggtgctcgccgagaccctcgttctgaatctcggcgaccttgcgtccaatctctcgcatgatctgctggcgccatttatcagcctcggcgaggtcacggcactcggaggcgaggtaagggcggcgctccttgggcttcttcttctcctcagctttgagggcaatgtagcgattgagcatcgattgagccttctcttcattacgagccatcttcctaaaccaatgatctgattcagaattctacttccttccttctactcttgtcagtttcaagtttttcagggttccccttcccccccggtacctcttcgagtgtttcaattcccaaatcgatctctaaaacc-----------------------------------------------------------------------------------------------------------------------------------------
>_R_Albizia_xerophytica_Hughes_1435@NODE_1_length_1491_cov_104.802687
--------------------------------------------------------------------------tcgaattggccacaaggtccctaaattttgagtaaggtggtgaatggccaacgcaaaatataaactaaactacgaaagtatatatctctagaaaggcaaaacaaagtattctttaaacaagaaaatggaatgaacatgaaaattacaccataaaaccgcacaatatacaagcatcggc--aaccgtgagctcaagaggaagaaataagaaaattgccaacatggtttatctcaaaattctgaatgaaaagcgtcaactacaactataaggaggaaagtggcgaaatattctcctctgtctatgattttgatacaattctgattctaatgtttaagcgaaggaagaagttaaaaattaccaataaaaaactcctgccactctaatttcaaggatacacagcagtctacttttgaatgttaagcatagacttcacctcattctgctcctccaagagaccatcactgacatacttattcaagagctccatctttttcttctccagcaccatcctctcaatctccttctcatcgggcaaaggcacatgcaccacaaactgcctctcgttctcctccaatttctccctcatctccctttccttgttcctctcttcctccaccacatcttcttcctcttcatgcaagagctcccttgcagctgcagtagcactcagggttaccacttccccgcttttcacactcttcctagcctcctttctaatttcttccaatctattccattcctccaccgcttccctcctcatcttctcctctgctggcccctcaagcctctccaaaattccatcttcatcgtccctatacccataatagctcgcatcaatcctcttgtaaatatcataccgagttcgcctcttcctgagttcaggtggcttctcaaacaactctctgaccccaggcaatttctttgcagcaccaaaatacctatacccagggccacgtccaccaggattaggaacatctacaatatttccctccaaatccgtcatcttcgcagagtgtttggtataattagggccaccaagctcgacgattcgccgttcccagtgacccttttctcgtatgagcttgttgatctcatcgttgaggtcgcggaggcggtgctcgccgagaccctcgttctgaatctcggcgaccttgcgtccaatctctcgcatgatctgctggcgccatttatcagcctcggcgaggtcacggcactcggaggcgaggtaagggcggcgctccttgggcttcttcttctcctcagctttgagggcaatgtagcgattgagcatcgattgagccttctcttcattacgagccatcttcctaaaccaatgatctgattcagagttctacttccttccttctactcttatcagtttcaagtttttcagggctcaccttcccccccggtacctcttcgagtgtttcaattcccaaatcgatctctaaaaccccatccctacaccacaataccacaccgcaccaa-----------------------------------------------------------------------------------------------------aat
>_R_Archidendron_clypearia_Wieringa_1849@NODE_2_length_543_cov_116.113734
---------------------------------------------------------------------------------------------------------------------------------------------------------------------------------------------------------------------------------------------------------------------------------------------------------------------------------------------------------------------------------------------------------------------------------------------------------------------------------------------------------------------------------------------------------------------------------------------------------------------------------------------------------------------------------------------------------------------------------------------------------------------------------------------------------------------------------------------------------------------------------------------------------------------------------------------------------------------------------------------------------------------------------------------------------------------------------------------------------------------cttcgcagagtgtttggtataattagggccaccaagctcgacgattcgccgttcccagtgacccttttctcgtatgagcttgttgatctcatcgttgaggtcgcggaggcggtgctcgccgagaccctcgttctgaatctcggcgaccttgcgtccaatctctcgcatgatctgctggcgccatttgtcagcctcggcgagatcgcggcactcggaggcgaggtaagggcggcgctccttgggcttcttcttctcctcagctttgagggcaatgtagcgattgagcatcgactgagccttctcttcattacgagccatcttcctaaaccaa-gatctgattcagaattctacttccttccttctactcttatcagtttcaagtttttcagggctcccctctccccccggtacctcttcgagtgtttcaattcccaaatcgatctct-aaaccccaaccctaaaacacagcagcgcacggcaccaacctttgtgtttctgttaattttgtactt-----------tattttttgataagtcggaaatatccatatgt---------------------------------
>_R_Balizia_elegans_Iganci_870@NODE_1_length_1647_cov_166.382166
-aaaacaagactaggcactcacccactataagggaactcaataatcagccagtgcagaccttctgccaatacagtcgaattggccacaaggtccctaaattttcagtaaggtggtgaatggccaacacaaaatataaactaaacaaagaaagtatatatctctagaaaagaaaaacaaagtattctttgaacaagaaaatggaatgaacatgaaaattacaccataaaaccgcacaatatacaggcatcggcataaccgtgagctcaagagtaagaaaaaagaaaattgtcaacatggtttatctcactattctgaatgaaaagcgtcaattacaactataaggaggcaagtggcgaaatattctcctgtgtctatgattttgatacaattctgattctaatgtttaagcgaatggagaagttaaaaattaccaattaaaaactgctgccactctaattccaaggatacacagcaatctacttttgaatgttaagcatagacttcacctcattctgctcctccaagagaccatcactaacatacttattcaagagctccatctttttcttctccagcaccatcctctcaatctccttctcatcgggcaaaggcacatgcaccacaaactgccgctcgttctcctccaatttctccctcatctcactttccttcttcctctcttcttccaccacatcttcttcctcttcatgcaagagctcccttgcagctgcagtagcactcagagttaccacttccccgctcttcacactcttcctagcctcctttctaatttcttccaatctattccattcctccaccgcttcccttctcatcttctcctctgctgggccctcaagcctctccaaaattccatcttcctcgtccctatacccataatagctcgcatcaatcctcttgtaaatatcataccgagtacgcctcttcctgagctcaggtggcttctcaaacaactctctgaccccaggcaatttctttgcagcaccaaaatacctatacccagggccgcgtccaccaggattaggaacatctacaatatttccctccaaatccgtcatcttcgcagagtgtttggtataattagggccaccaagctcgacgattcgccgttcccagtgacccttttctcgtatgagcttgttgatctcatcgttgaggtcgcggaggcggtgctcgccgagaccctcgttctgaatctcggcgaccttgcgtccaatctctcgcatgatctgctggcgccatttgtcagcctcggcgaggtcacggcactcggaggcgaggtaagggcggcgctccttgggcttcttcttctcctcagctttgagggcaatgtagcgattgagcatcgattgagccttctcttcattacgagccatcctcctaaaccaatgatctgattcagaattctacttccttccttctactcttatcagtttcaagtttttcagggctcctctctcccccagctacctcttcgagtgtttcaattcccaaatcgatctctaaaaccccaaccctatgccacagcaccgcacagcccgaacctttagcccggagtttg----------gtacgtgatattgaattttgatggattgggattaagat----------------------------------gatg
>_R_Balizia_leucocalyx_Aguilar_1939@NODE_1_length_1733_cov_180.565217
caaaacaagactaggcactcactcactataagggaactcaataatcagccagagcagaccttctgccaatacagtcgaattggccacaaggtccctaaattttgagtaaggtggtgaatggccaacacaaaatataaaccaaactacgaaagtatatatctctagaaaagaaaaacaaagtaatctttgaacaagaaaatggaatgaacatgaaaattacaccataaaaccgcacaatatacaggcatcggcataaccgtgagctcaagagtaagaaaaaagaaaattgtcaacatggcttatctcactattctgaataaaaagcgtcaattacaactataaggaggcaagtggcgaaatattctccagtgtctatgattttgatacaattctgattctaatgtctaagtgaagggagaagttaaaaattaccaataaaaaactgctgccactctaattccaaggatacacagcaatctacttttgaatgttaagcatagacttcacctcattctgctcctccaagagaccatcactgacatacttattcaagagctccatctttttcttctccagcaccatcctctcaatctccttgtcatcgggcaaaggcacatgcaccacaaactgcctctcgttctcctccaatttctccctcatctccctttccttcttcctctcttcctccaccacatcttcttcctcttcatgcaagagctcccttgcagctgcagtagcactcagagttaccacttccccgctcttcacactcttcctagcctcctttctaatttcttccaatctattccattcctccaccgcttccctcctcatcttctcctctgctgggccctcaagtctctccaaaattccatcttcctcgtccctatacccataatagctcgcatcaatcctcttgtaaatatcataccgagttcgcctcttcctgagctcaggtggcttctcaaacaactctctgaccccaggcaatttctttgcagcaccaaaatacctatacccagggccacgtccaccaggattaggaacatctacaatatttccctccaaatccgtcatcttcgcagagtgtttggtataattagggccaccaagctcgacgattcgccgttcccagtgacccttttctcgtatgagcttgttgatctcatcgttgaggtcgcggaggcggtgctcgccgagaccctcgttctgaatctcggcgaccttgcgtccaatctctcgcatgatctgctggcgccatttgtcagcctcggcgaggtcacggcactcggaggcgaggtaagggcggcgctccttgggcttcttcttctcctcagctttgagggcaatgtagcgattgagcatcgattgagccttctcttcattacgagccatcttcctaaaccaatgatctgattcagaattctacttccttccttctactcttatcagtttcaagtttttcagggctcccctctcccccagctacctcttcgagtgtttctattcccaaatcgatctctaaaaccccaaccctataccaaagtaccgcacagcacgaacctttgtgtttctgtaattttttttttcccgtatgctctttgtttctctgaag-----------------------------------------------attt
>_R_Balizia_spnov_Morim_577@NODE_1_length_1814_cov_555.242183
caaaacaagactaggcactcactcactataagggaactccataatcagccagtgcagaccttctgccaatacagtcgaattggccacaaggtccctaaattttcagtaaggtggtgaatggccaacac--------------------aaagtatatatctctagaaaagaaaaacaaagtattctttgaacaagaaaatggaatgaacatgaaaattacaccataaaaccgcacaatatacaggcatcggcataaccgtgagctcaagaataagaaaaaagaaaattgtcaacatggtttatctcactattctgaatgaaaagcgtcaattacaactataaggaggcaagtggcgaaatattctcctgtgtctatgattttgatacaattctgattctaatgtttaagcgaagggagaagttaaaaattaccaattaaaaactgctgccactctaattccaaggatacacagcaatctacttttgaatgttaagtatagacttcacctcattctgctcctccaagagaccatcactaacatacttattcaagagctccatctttttcttctccagcaccatcctctcaatctccttctcatcgggcaaaggcacatgcaccacaaactgccgctcgttctcctccaatttctccctcatctccctttccttcttcctctcttcctccaccacatcttcttcctcttcatgcaagagctcccttgcagctgcagtagcactcagagttaccacttccccgctcttcacactcttcctggcctcctttctaatttcttccaatctattccattcctccaccgcttccctcctcatcttctcctctgctgggccctcaagcctctccaaaattccatcttcctcgtccctatacccataatagctcgcatcaatcctcttgtaaatatcataccgagttcgcctcttcctgagctcaggtggcttctcaaacaactctctgaccccaggcaatttctttgcagcaccaaaatacctatacccagggccacgtccaccaggattaggaacatctacaatatttccctccaaatccgtcatcttcgcagagtgtttggtataattagggccaccaagctcgacgattcgccgctcccagtgacccttttctcgaatgagcttgttgatctcatcgttgaggtcgcggaggcggtgctcgccgagaccctcgttctgaatctcggcgaccttgcgtccaatctctcgcatgatctgctggcgccatttgtcagcctcggcgaggtcacggcactcggaggcgaggtaagggcggcgctccttgggcttcttcttctcctcagctttgagggcaatgtagcgattgagcatcgattgagccttctcttcattacgagccatcttcctaaaccaatgatctgattcagaattctacttccttccttctactcttatcagtttcaag-ttttcagggctcccctctcccccagctacctcttcgagtgtttcaattcccaaatcgatctctaaaaccccaaccctataccacagtaccgcacagcacgaacctttgtgtttctgttaatttttttcccgcatgttcttttttttttggttaagtcggaaatatccattttttttta--attttcccaattttttaacttt-ttt
>_R_Cathormion_rhombifolium_Deighton_3618@NODE_1_length_1498_cov_116.455313
----------------------------------aactcaataatcagccagtgcagaccttctgccaatacagtcgaattggccacaaggtccctaaattttcagtaaggtggtgaatggccaacacaaaatataaactaaactacgaaagtatatatctctagaaaagaaaaacaaagtattctttgaacaagaaaatggaatgaacatgaaaattacaccataaaaccgcacaatatacaggcatcggcataaccgtgagctcaagaataagaaaaaagaaaattgtcaacatggtttatctcactattctgaatgaaaagcgtcaattacaactataaggaggcaagtggcgaaatattctcctgtgtctatgattttgatacaattctgattctaatgtttaagcgaagggagaagttaaaaattaccaattaaaaactgctgccactctaattccaaggatacacagcaatctacttttgaatgttaagtatagacttcacctcattctgctcctccaagagaccatcactaacatacttattcaagagctccatctttttcttctccagcaccatcctctcaatctccttctcatcgggcaaaggcacatgcaccacaaactgccgctcgttctcctccaatttctccctcatctccctttccttcttcctctcttcctccaccacatcttcttcctcttcatgcaagagctcccttgcagctgcagtagcactcagagttaccacttccccgctcttcacactcttcctggcctcctttctaatttcttccaatctattccattcctccaccgcttccctcctcatcttctcctctgctgggccctcaagcctctccaaaattccatcttcctcgtccctatacccataatagctcgcatcaattctcttgtaaatatcataccgagttcgcctcttcctgagctcaggtggcttctcaaacaactctctgaccccaggcaatttctttgcagcaccaaaatacctatacccagggccacgtccaccaggattaggaacatctacaatatttccctccaaatccgtcatcttcgcagagtgtttggtataattagggccaccaagctcgacgattcgccgttcccagtgacccttttctcgtatgagcttgttgatctcatcgttgaggtcgcggaggcggtgctcgccgagaccctcgttctgaatctcggcgaccttgcgtccaatctctcgcatgatctgctggcgccatttgtcagcctcggcgaggtcacggcactcggaggcgaggtaagggcggcgctccttgggcttcttcttctcctcagctttgagggcaatgtagcgattgagcatcgattgagccttctcttcattacgagccatcttcctaaaccaatgatctgatacagaattctatttccttccttctactcttatcagtttcaag-ttttcagggctcccctctcccccagctacctcttcgagtgtttcaattcccaaatcgatctctaaaaccccaa-------------------------------------------------------------------------------------------------------------------------------------
>_R_Enterolobium_cyclocarpum_MWC9020@NODE_1_length_1426_cov_358.648629
-----------------------------------------------------------------------------------------------------------------------------------------------------------------ctagaaaagaaaaacaaactatgctttaaacaagaaaatgggatgaacatgaaaatgacaccataaaacggcacaatatacaatcatcggcataaccgtgtgctcaagtgcaagaaaaaagaaaattgtcaacatgatttatctcactattctcaatgaaaagcgtcaattacaaatacaaggaggcaattggcga-atattctcccatgtctatgattctgatacaattctgattctaatgtttaagtaaagggagaagttaaaaattaccaatcaaaaactgctgccactctaattccaaggatacacatcaatctacttttgaatgttaagcatagacttcacctcattctgctcctccaagagaccatcactgacatacttattcaagagctccatctttttcttctccagtaccatcctctcaatctccttctcatcgggcaaaggcacatgcaccacaaactgcctctcgttctcctccaatttctccctcgtctccctttccttcttcctctcttcctccaccacatcttcttcctcttcatgcaagagctcccttgcagctgcagtagcactcaaagttaccacttccccgctcctcacactcttcctagcctcctttctaatttcttccaatctattccattcctccaccgcttccctcctcatcttctcctctgctgggccctcaagccgctccaaaattccatcttcatcgtccctatacccataatagctcgcatcaatcctcttgtaaatatcataacgagttcgcctcttcctgagctcaggtggcttctcaaacaactctctcaccccaggcaatttctttgcagcaccaaaatacctatacccagcgccacgtccaccaggattgggaacatctacaatatttccctccaaatccgtcatcttcgcagagtgtttggtataatttgggccaccaagctcgacgattcgccgttcccagtgacccttttctcgtatgagcttgttgatctcatcgttgaggtcccggaggcggtgctcgccgaggccttcgttctgaatctcggcgaccttgcgtccaatctctcgcatgatctgctggcgccatttgtcagcctcggcgaggtcgcggcactcagaggcgaggtaagggcggcgctccttgggcttcttcttctcctcagctttgagggcaatatagcgattgagcatcgactgggccttctcttcattacgcgccatcttcctaaaccaacgatctgattcagaattctacttccttccttctactcttgtcagtttcaagtttttcagggctcccctcttcccccggtacctcttcgagtgtttcaattcccaaatcgatctctaaaaccccaaccctataccacagaacagtaccgcaccgcaccgcac---------------------gcacggacctt-------------------------------------------------------------ggtg
>_R_Hydrochorea_gonggrijpii_Tillett_45696@NODE_1_length_1353_cov_263.775862
---------------------------------------------------------------------------------------------------------------------------------------------------------------------------------------------------------------------------------------------------------------------agctcaagagtaagaaaaaagaaaattgtcaacatggcttatctcactattctgaatgaaaagcgtcaattacaactataaggaggcaagtggcgaaatattctcctgtgtctatgattttgatacaattctgattctaatgtttaagcgaagggagaagttaaaaattaccaattaaaaaccgctgccactctaattccaaggatatacagcaatctacttttgaatgttaagcatagacttcacctcattctgctcctccaagagaccatcactaacatacttattcaagagctccatctttttcttctccagcaccatcctctcaatctccttctcatcgggcaaaggcacatgcaccacaaactgccgctcgttctcctccaatttctccctcatctccctttccttcttcctctcttcctccaccacatcttcttcctcttcatgcaagagctcccttgcagctgcagtagcactcagagttaccacttccccgctcttcacactcttcctggcctcctttctaatttcttccaatctattccattcctccaccgcttccctcctcatcttctcctctgctgggccctcaagcctctccaaaattccatcttcctcgtccctatacccataatagctcgcatcaatcctcttgtaaatatcataccgagttcgcctcttcctgagctcaggtggcttctcaaacaactctctgaccccaggcaatttctttgcagcaccaaaatacctatacccagggccacgtccaccaggattaggaacatctacaatatttccctccaaatccgtcatcttcgcagagtgtttggtataattagggccaccaagctcgacgattcgccgttcccagtgacccttttctcgtatgagcttgttgatctcatcgttgaggtcgcggaggcggtgctcgccgagaccctcgttctgaatctcggcgaccttgcgtccaatctctcgcatgatctgctggcgccatttgtcagcctcggcgaggtcacggcactcggaggcgaggtaagggcggcgctccttgggcttcttcttctcctcagctttgagggcaatgtagcgattgagcatcgattgagccttctcttcattacgagccatcttcctaaaccaatgatctgattcagaattctacttccttccttctattcttatcagtttcaagtttttcagggctcccctctcccccagctaccccttcgagtgtttcaattcccaaatcgatctctaaaaccccaaccctatgccacagtaccgcacagcacgaacctttgagtttctgttattttttttttcgtatgttttt---ttttaggttaag--------------------------------------------------t
>_R_Jupunba_barbouriana_Iganci_847@NODE_1_length_1649_cov_223.683842
-------------ggcactcactcactataagggaactcaataatcagccagagcagaccttctgccaatacagtcgaattggccacaaggtccctaaattttgagtaaggtggtgaatggccaacacaaaatataaaccaaactacgaaagtatatatctctag-aaagaaaaacaacgtattctttgaacaagaaaatggaatgaacatgaaaattacaccataaaaccgcacaatatacaggcatcggcataaccgtgagctcaagagtaagaaaaaagaaaattgtcaacatggtttatctcactattctgaataaaaagcgtcaattacaactataaggaggcaagtggcgaaatattctcctgtgtctatgattttgatacaattctgattctaaagtttaagtgaagggagaagttaaaaattaccaattaaaaactgctgccactctaattccaaggatacacagcaatctacttttgaatgttaagcatagacttcacctcattctgctcctccaagagaccatcactgacatacttattcaagagctccatctttttcttctccagcaccatcctctcaatctccttgtcatcgggcaaaggcacatgcaccacaaactgcctctcgttctcctccaatttctccctcatctccctttccttcttcctctcttcctccactacatcttcttcctcttcatgcaagagctcccttgcagctgcagtagcactcggagttaccacttccccgctcttcacactcttcctagcctcctttctaatttcttccaatctattccattcctccaccgcttccctcctcatcttctcctctgctgggccctcaagcctctccaaaattccatcttcctcgtccctatacccataatagctcgcatcaatcctcttgtaaatatcataccgagttcgcctcttcctgagctcaggtggcttctcaaacaactctctgaccccaggcaatttctttgcagcaccaaaatacctatacccagggccacgtccaccaggattaggaacatctacaatatttccctccaaatccgtcatcttcgcagagtgtttggtataattagggccaccaagctcgacgattcgccgttcccagtgacccttttctcgtatgagcttgttgatctcatcgttgaggtcgcggaggcggtgctcgccgagaccctcgttctgaatctcggcgaccttgcgtccaatctctcgcatgatctgctggcgccatttgtcagcctcggcgaggtcacggcactcggaggcgaggtaagggcggcgctccttgggcttcttcttctcctcagctttgagggcaatgtagcgattgagcatcgattgagccttctcttcattacgagccatcttcctaaaccaatgatctgattcagaattctacttccttccttctactcttatcagttccacgttttttagggctcccctctcccccgactacctcttcgagtgtttcaattcccaaatcgatctctaaaaccccaaccctataccacagtaccgcacagcacgaacctttgtgtttctgttaattttttttccgtatgctcctt--ttttttgttaagtcggaaatatccatatttttttaaaattttcccaattttttaacttc--tt
>_R_Jupunba_brachystachya_Lima_7438@NODE_1_length_1727_cov_143.020606
caaaacaagactaggcactcactcactataagggaactcaataatcagccagagcagaccttctgccaatacagtcgaattggccacaaggtccctaaattttgagtaaggtggtgaatggccaacacaaaatataaactaaactacgaaagtatatatctctagaaaagaaaaacaaagtattctttgaacaagaaaatggaatgaacatgaaaattacaccataaaaccgcacaatatacaggcatcggcataaccgtgagctcaagagtaagaaaaaagaaaattgtcaacatggtttatctcactattctgaataaaaagcgtcaattacaactataaggaggcaagtggcgaaatattctcctgtgtccatgattttgatacaattctgattctaatgtttaagtgaagggagaagttaaaaattaccaattaaaaactgctgccactctaattccaaggatacacagcaatctacttttgaatgttaagcatagacttcacctcattctgctcctccaagagaccatcactgacatacttattcaagagctccatctttttcttctccagcaccatcctctcaatctccttgtcatcgggcaaaggcacatgcaccacaaactgcctctcgttctcctccaatttctccctcatctccctttccttcttcctctcttcctccaccacttcttcttcctcttcatgcaagagctcccttgcagctgcagtagcactcagagttaccacttcgccgctcttcacactcttcctagcctcctttctaatttcttccaatctattccattcctccaccgcttccctcctcatcttctcctctgctgggccctcaagcctctccaaaattccatcttcctcgtccctatacccataatagctcgcatcaatcctcttgtaaatatcataccgagttcgcctcttcctgagctcaggtggcttctcaaacaactctctgaccccaggcaatttctttgcagcaccaaaatacctatacccagggccacgtccaccaggattaggaacatctacaatatttccctccaaatccgtcatcttcgcagagtatttggtataattagggccaccaagctcgacgattcgccgttcccagtgacccttttctcgtatgagcttgttgatctcatcgttgaggtcgcggaggcggtgctcgccgagaccctcgttctgaatctcggcgaccttgcgcccaatctctcgcatgatctgctggcgccatttgtcagcctcggcgaggtcacggcactcggaggcgaggtaagggcggcgctccttgggcttcttcttctcctcagctttgagggcaatgtagcgattgagcatcgattgagccttctcttcattacgagccatcttcctaaaccaatgatctgattcagaattctacttccttccttgtactcttatcagtttcaagtttttcagggctcccctctcccccagcaaactcttcgagtgtttcaattcccaaatcgatctctaggctttgtttggttcaacggaggttaggttaagtgaggtttatttaagttaggttatgtttggttcgtatcttgtttttaggttaggtgagttaattataagtgtgcccttctatatttttcttcttttttta-----attt
>_R_Jupunba_cochleata_Bonadeu_673@NODE_1_length_1671_cov_174.483061
-----------------------------------actcaataatcagccagagcagaccttctgccaatacagtcgaattggccacaaggtccctaacttttgagtaaggtggtgaatggccaacacaaaatataaactaaactacgaaagtatatatctctaaaaaagaaaaacaaagtattctttgaacaagaaaatggaatgaacatgaaaattacaccataaaaccgcacaatatacaggcatcggcataaccgtgagctcaagagtaagaaaaaagaaaattgtcaacatggtttatctcactattctgaataaaaagcgtcaattacaactataaggaggcaagtggcgaaatattctcctgtgtctatgattttgatacaattctgattctaatgtttaagtgaagggagaagttaaaaattaccaattaaaaactgctgccactctaattccaaggatacacagcaatctacttttgaatgttaagcatagacttcacctcattctgctcctccaagagaccatcactgacatacttattcaagagctccatctttttcttctccagcaccatcctctcaatctccttgtcatcgggcaaaggcacatgcaccacaaactgcctctcgttctcctccaatttctccctcatctccctttccttcttcctctcttcctccaccacatcttcttcctcttcatgcaagagctcccttgcagctgcagtagcactcagagttaccacttccccgctcttcacactcttcctagcctcctttctaatttcttccaatctattccattcctccaccgcttccctcctcatcttctcctctgctgggccctcaagcctctccaaaattccatcttcctcgtccctatacccataatagctcgcatcaatcctcttgtaaatatcataccgagttcgcctcttcctgagctcaggtggcttctcaaacaactctctgaccccaggcaatttctttgcagcaccaaaatacctatacccagggccacgtccaccaggattaggaacatctacaatatttccctccaaatccgtcatcttcgcagagtgtttggtataattagggccaccaagctcgacgattcgccgttcccagtgacccttttctcgtatgagcttgttgatttcatcgttgaggtcgcggaggcggtgctcgccgagaccctcgttctgaatctcggcgaccttgcgtccaatctctcgcatgatctgctggcgccatttgtcagcctcggcgaggtcacggcactcggaggcgaggtaagggcggcgctccttgggcttcttcttctcctcagctttgagggcaatgtagcgattgagcatcgattgagccttctcttcattacgagccatcttcctaaaccaatgatctgattcagaattctacttccttccttctactcttatcagtttcaagtttttcagggctcccctctcccccggctacctctacgagtgtttcaattcccaaatcaatctctaaaaccccaaccctataccacagcaccgcacagcacgaacctttgtgtttctgttaattttttttccgtgtgatctttttttttttgttaagtcggaaatacccatatttttttaaaattttcccaatttttcaacttc--ct
>_R_Jupunba_commutata_Maguire_46145@NODE_1_length_1594_cov_193.131839
----------------------------------------------------------------------------------gccacaaggtccctaaattttgagtcaggtggtgaatggccagcacaaaacataaactaaactacgaatgtatatatctctagaaaagaaaaacaaagtattctttgaacaagaaaatggaatgaacatgaaaattacaccataaaaccgcacaatatacaggcatcggcataaccgtgagctcaagagtaagaaaaaagaaaattgtcaacatggtttatctcactattctgaataaaaagcgtcaattacaactataaggaggcaagtggcgaaatattctcctgtgtctatgattttgatacaattctggttataatgtttaagtgaagggagaagttaaaaattaccaattaaaaactgctgccactctaattccaaggatacacagcaatctacttttgaatgttaagcatagacttcacctcattctgctcctccaagagaccatcactgacatacttattcaagagctccatctttttcttctccagcaccatcctctcaatctccttgtcatcgggcaaaggcacatgcaccacaaactgcctctcgttctcctccaatttctccctcatctccctttccttcttcctctcttcctccaccacatcttcttcctcttcatgcaagagctcccttgcagctgcagtagcactcagagttaccacttccccgctcttcacactcttcctagcctcctttctaatttcttccaatctattccattcctccaccgcttccctcctcatcttctcctctgctgggccctcaagcctctccaaaattccatcttcatcgtccctatacccataatagctcgcatcaatcctcttgtaaatatcataccgagttcgcctcttcctgagctcaggtggcttctcaaacaactctctgaccccaggcaatttctttgcagcaccaaaatacctatacccagggccacgtccaccaggattaggaacatctacaatatttccctccaaatccgtcatcttcgcagagtgtttggtataattagggccaccaagctcgacgattcgccgttcccagtgacccttttctcgtatgagcttgttgatctcatcgttgaggtcgcggaggcggtgctcgccaagaccctcgttctgaatctcggcgaccttgcgtccaatctctcgcatgatctgctggcgccatttgtcagcctcggcgaggtcacgacactcggaggcgaggtaagggcggcgctccttgggcttcttcttctcctcagctttgagggcaatgtagcgattgagcatcgattgagccttctcttcattacgagccatcttcctaaaccaacgatctgattcagagttctacttccttccttctactcttatcagtttcacgtttttcagggctcccctctcccccggctacctcttcgagtgtttcaattcccacatcgatctctaaaaccccaaccctataccacaggaccgcacagcacgaacctttgtgtttctgttattttttttcc-gtatgttcttt-tttttttgttaagtcggaaatatccatatttttttgaaaatttcccaattttttaacttt--tt
>_R_Jupunba_filamentosa_Lima_7487@NODE_1_length_1838_cov_134.387280
caaaacaagactaggcactcactcactataagggaactcaataatcagccagagcagaccttctgccaatacagtcgaattggccacaaggtccctaaattttgagtaaggtggtgaatggccaacacaaaatataaactaaactacgaaagtatatatctctagaaaagaaaaacaaagtattctttgaacaagaaaatggaatgaacatgaaaattacaccataaaaccgcacaatatacaggcatcggcataaccgtgagctcaagagtaagaaaaaagaaaattgtcaacatggtttatctcactattctgaataaaaagcgtcaattacaactataaggaggcaagtggcgaaatattctcctgtgtccatgattttgatacaattctgattctaatatttaagtgaagggagaagttaaaaattaccaattaaaaactgctgccactctaattccaaggatacacagcaatctacttttgaatgttaagcatagacttcacttcattctgctcctccaagagaccatcactgacatacttattcaagagctccatctttttcttctccagcaccatcctctcaatctccttgtcatcgggcaaaggcacatgcaccacaaactgcctctcgttctcctccaatttgtccctcatctccctttccttcttcctctcttcctccaccacttcttcttcctcttcatgcaagagctcccttgcagctgcagtagcactcagagttaccacttcgccgctcttcacactcttcctagcctcctttctaatttcttccaatctattccattcctccaccgcttccctcctcatcttctcctctgctgggccctcaagcctctccaaaattccatcttcctcgtccctatacccataatagctcgcatctatcctcttgtaaatatcataccgagttcgcctcttcctgagctcaggtggcttctcaaacaactctctgaccccaggcaatttctttgcagcaccaaaatacctatacccagggccacgtccaccaggattaggaacatctacaatatttccctccaaatccgtcatcttcgcagagtgtttggtataattagggccaccaagctcgacgattcgccgttcccagtgacccttttctcgtatgagcttgttgatctcatcgttgaggtcgcggaggcggtgctcgccgagaccctcgttctgaatctcggcaaccttgcgtccaatctctcgcatgatctgctggcgccatttgtcagcctcggcgaggtcacggcactcggaggcgaggtaagggcggcgctccttgggcttcttcttctcctcagctttgagggcaatgtagcgattgagcatcgattgagccttctcttcattacgagccatcttcctaaaccaatgatctgattcagaattctacttccttccttctactcttatcagtttcaagtttttcagggctcccctctcccccagcaaactcttcgagtgtttcaattcccaaatcgatctctaaaaccccaaccctataccacagtaccgcacagcatgaacctttgtgtttctgttaatttttttcccgcatgctctgt--tttttagttaagttggaaatatccatatttttttgaaattttcccaattttttaacttc-gta
>_R_Jupunba_floribunda_Iganci_883@NODE_1_length_1966_cov_139.724193
caaaacaagactaggcactcactcactataagggaactcaacaatcagccagagcagaccttctgccaatacggtcgaattggccacaaggtccctaaattttgagtaaggtggtgaatggccaacacaaaatataaactaaactacgaaagtatatatctctagaaaagaaaaacaaagtattctttgaacaagaaaatggaatgaacatgaaaattacaccataaaaccgcacaatatacaggcatcggcataaccgtgagctcaagagtaagaaaaaagaaaattgtcaacatggtttatctcactattctgaataaaaagcgtcaattacaactataaggaggaaagtggcgaaatattctcctgtgtctatgattttgatacaattctgattctaatgtttaagtgaagggagaagttaaaaattaccaattaaaaactgctgccactctaattccaaggatacacagcaatctacttttgaatgttaagcatagacttcacctcattctgctcctccaagagaccatcactgacatacttattcaagagctccatctttttcttctccagcaccatcctctcaatctccttgtcatcgggcaaaggcacatgcaccacaaactgcctctcgttctcctccaatttctccctcatctccctttccttcttcctctcttcctccaccacatcttcttcctcttcatgcaagagctcccttgcggctgcagtagcactcagggttaccacttccccgctcttcacactcttcctagcctcctttctaatttcttccaatctattccattcctccaccgcttccctccgcatcttctcctctgctgggccctcaagcctctccaaaattccatcttcctcgtccctatacccataatagctcgcatcaatcctcttgtaaatatcataccgagttcgcctcttcctgagctcaggtggcttctcaaacaactctctgaccccaggcaatttctttgcagcaccaaaatacctatacccagggccacgtccaccaggattgggaacatctacaatatttccctccaaatccgtcatcttcgcagagtgtttggtataattagggccaccaagctcgacgattcgccgttcccagtgacccttttctcgtatgagcttgttgatctcatcgttgaggtcgcggaggcggtgctcgccgagaccctcgttctgaatctcggcgaccttgcgtccaatctctcgcatgatctgctggcgccatttgtcagcctcggcgaggtcacggcactcggaggcgaggtaagggcggcgctccttgggcttcttcttctcctcagctttgagggcaatgtagcgattgagcatcgattgagccttctcttcattacgagccatcttcctaaaccaatgatctgattcagaattctacttccttccttctactcttatcagtttcacgtttttcaggcctcccctctcccccggctacctcttcgagtgtttcaattcccaaatcgatctctaaaaccccaaccctataccacagaaccgcacagcacgaacctttgtgtttctgttaattttttttccgtatgctctttttttttttgttaagtcggaaatatccatatttttttgaaattttccccattttttaatttccttt
>_R_Jupunba_idiopoda_Quesada_1718@NODE_1_length_1399_cov_78.567322
-----------------------------------------------------------------------------------------------------------------------------------------------------------------------------------------------caagaaaatggaatgaacatgaaaattacaccataaaaccgcacaatatacaggcatcggcataaccgtgagctcaagagtaagaaaaaggaaaattgtcaacatggtttatctcactattctgaatgaaaagcgtaaattacaactataaggaggcaagtggcgaaatattctcctgtgtctatgattttgatacaattctgattctaatgtttaagcgaagggagaagttaaaaattaccaattaaaaactgctgccactctaattccaaggatacacagcaatctacttttgaatgttaagcatagacttcacctcattctgctcctccaagagaccatcactaacatacttattcaagagctccatctttttcttctccagcaccatcctctcaatctccttctcatcgggcaaaggcacatgcaccacaaactgccgctcgttctcctccaatttctccctcatctccctttccttcttcctctcttcctccaccacatcttcttcctcttcatgcaagagctcccttgcagctgcagtagcactcagagttaccacttccccgctcttcacactcttcctagcctcctttctaatttcttccaatctattccattcctccaccgcttccctcctcatcttctcctctgctgggccctcaagcctctccaaaattccatcttcctcgtccctatacccataatagctcgcatcaatcctcttgtaaatatcataccgagttcgcctcttcctgagctcaggtggcttctcaaacaactctctgaccccaggcaatttctttgcagctccaaaatacctatacccagggccacgtccaccaggattaggaacatctacaatatttccctccaaatccgtcatcttcgcagagtgtttggtataattagggccaccaagctcgacgattcgccgttcccagtgacccttttctcgtatgagcttgttgatctcatcgttgaggtcgcggaggcggtgctcgccgagaccctcgttctgaatctcggcgaccttgcgtccaatctctcgcatgatctgctggcgccatttgtcagcctcggcgaggtcacggcactcggaggcgaggtaagggcggcgctccttgggcttcttcttctcctcagctttgagggcaatgtagcgattgagcatcgattgagccttctcttcattacgagccatcttcctaaaccaatgatctgattcagaattctacttccttccttctactcttatcagtttcaagtttttcagggctcccctctcccccggctacctcttcgagtgtttcaattcccaaatcgatctctaaaaccccaaccgtataccacagtaccgcacagcacgaacctatgtgtttctgttaatttttttcc----------------------------------------------------------------------------g
>_R_Jupunba_limae_Iganci_261@NODE_1_length_1849_cov_137.024266
caaaacaggactaggcactcactcactataagggaactcaataatcagccagagcagaccttctgccaatacagtcgaattggccacaaggtccctaaattttgagtaaggtggtgaatggccaacaaaaaatataaactaaactacgaaagtatatatctctagaaaagaaaaacaaagtattctttgaacaagaaaatggaatgaacatgaaaattacaccataaaaccgcacaatatacaggcatcggcataaccgtgagctcaagagtaagaaaaaagaaaattgtcaacatggtttatctcactattctgaataaaaagcgtcaattacaactataaggaggcaagtggcgaaatattctcctgtgtccatgattttgatacaattctgattctaatgtttaagtgaagggagaagttaaaaattaccaattaaaaactgctgccactctaattccaaggatacacagcaatctacttttgaatgttaagcatagacttcacctcattctgctcctccaagagaccatcactgacatacttattcaagagctccatctttttcttctccagcaccatcctctcaatctccttgtcatcgggcaaaggcacatgcaccacaaactgcctctcgttctcgtccaatttctccctcatctccctttcctttttcctctcttcctccaccacttcttcttcctcttcatgcaagagctcccttgcagctgcagtagcactcagagttaccacttcgccgctcttcacactcttcctagcctcctttctaatttcttccaatctattccattcctccaccgcttccctcctcatcttctcctctgctgggccctcaagcctctccaaaattccatcttcctcgtccctatacccataatagctcgcatcaatcctcttgtaaatatcataccgagttcgcctcttcctgagctcaggtggcttctcaaacaactctctgaccccaggcaatttctttgcagcaccaaaatacctatacccagggccacgtccaccaggattaggaacatctacaatatttccctccaaatccgtcatcttcgcagagtgtttggtataattagggccaccaagctcgacgattcgccgttcccagtgacccttttctcgtatgagcttgttgatctcatcgttgaggtcgcggaggcggtgctcgccgagaccctcgttctgaatctcggcgaccttgcgtccaatctctcgcatgatctgctggcgccatttgtcagcctcggcgaggtcacggcactcggaggcgaggtaagggcggcgctccttgggcttcttcttctcctcagctttgagggcaatgtagcgattgagcatcgattgagccttctcttcattacgagccatcttcctaaaccaatgatctgattcagaattctacttccttccttctactcttatcagtttcaag-ttttcagggctcccctctcccccagcaaactcttcgagtgtttcaattcccaaatcgatctctgaaaccccaaccctataccacagtaccgcacagcatgaacctttgtgtttctgttaattttttttccgcatgctcttt--ttttttgttaagttggaaatatccatttttttttgaaattttcccaattttttaacttcaggg
>_R_Jupunba_microcalyx_Iganci_855@NODE_1_length_1819_cov_252.679679
caaaacaagactaggcactcactcactataagggaactcaataatcagccagagcagaccttctgccaatacagtcgaattggccacaaggtccctaaattttgaatatggtggtgaatggccaacacaaaatataaactaaactacgaaagtatatatctctagaaaagaaaaacaaagtattctttgaacaagaaaacagaatgaacatgaaaagtacaccataaaaccgcacaatatgcaggcatcggcataaccgtgagctcaagagtaagaaaaaagaaaattgtcaacatggtttatctcactattctgaataaaaagcgtcaattacaactataaggaggcaagtggcgaaatattctcctgtgtctatgattttgatacaattctgattctaacgtttaagtgaagggagaagttaaaaattaccaatttaaaactgctgccactctaattccaaggatacacagcaatctacttttgaatgttaagcatagacttcacctcattctgctcctccaagagaccatcactgacatacttattcaagagctccatctttttcttctccagcaccatcctctcaatctccttgtcatcgggcaaaggcacatgcaccacaaactgcctctcgttctcctccaatttctccctcatctccctttccttcttcctctcttcctccaccacatcttcttcctcttcatgcaagagctcccttgcagctgcagtagcactcagagttaccacttccccgctcttcacactcttcctagcctcctttctaatttcttccaatctattccattcctccaccgcttccctcctcatcttctcctctgctgggccctcaagcctctccaaaattccatcttcctcgtccctatacccataatagctcgcatcaatcctcttgtaaatatcataccgagttcgcctcttcctgagctcaggtggcttctcaaacaactctctgaccccaggcaatttctttgcagcaccaaaatacctatacccagggccacgtccaccaggattaggaacatctacaatatttccctccaaatccgtcatcttcgcagagtgtttggtataattagggccaccaagctcgacgattcgccgttcccagtgacccttttctcgtatgagcttgttgatctcatcgttgaggtcgcggaggcggtgctcgccgagaccctcgttctgaatctcggcgaccttgcgtccaatctctcgcatgatctgctggcgccatttgtcagcctcggcgaggtcacggcactcggaggcgaggtaagggcggcgctccttgggcttcttcttctcctcggctttgagggcaatgtagcgattgagcatcgattgcgccttctcttcattacgagccatcttcctaaaccaatgatctgattcagaattctacttccttccttctactcttatcagtttcaagtttttcagggctcccctcttccccggctacctcttcgagtgtttcaattcccaaatcgatctctaaaaccccaaccctaaaccacagtaccgcacagcacgaacctttggcctt-------gtttgtttca-----------tgaattttgatagattggaattaggattaggattgag-attaggattggggttgggattgacaag
>_R_Jupunba_nipensis_Mayo_19662@NODE_1_length_1187_cov_64.185586
---------------------------------------------------------------------------------------------------------------------------------------------------------------------------------------------------------------------------------------------------------------------------agagtaagaaaaaagaaaattgtcgacatggtttatctcactattctgaatgaaaagcgtcaattacaaatataaggaggcaagtggcgaaatattctcctgtgtctatgattttgatacaattctgattctaatgtttaagcgaagggagaagttaaaaattaccagttaaaaactgcagccactctaattccaaggatacacagcaatctacttttgaatgttaagcatagacttcacctcattctgctcctccaagagaccatcactaacatatttattcaagagctccatctttttcttctccagcaccatcctctcaatctccttctcatccggcaaaggcacatgcaccacaaactgccgctcgttctcctccaatttctccctcatctccctttccttcttcctctcttcctccaccacatcttcttcctcttcatgcaagagctcccttgcagctgcagtagcactcagagttaccacttccccgctcttcacagtcttcctagcctcctttctaatttcttccaatctattccattcctccaccgcttccctcctcatcttctcctctgctgggccctcaagcctctccaaaattccatcttcctcgtccctatacccataatagctcgcatcaatcctcttgtaaatatcataccgagttcgcctcttcctgagctcaggtggcttctcaaacaactctctgaccccaggcaatttctttgcagctccaaaatacctatacccagggccacgtccaccaggattaggaacatctacaatatttccctccaaatccgtcatcttcgcagagtgtttggtataattagggccaccaagctcgacgattcgccgttcccagtgacccttttctcgtatgagcttgttgatctcatcgttgaggtcgcggaggcggtgctcgccgagaccctcgttctgaatctcggcgaccttgcgtccaatctctcgcatgatctgctggcgccatttgtcagcctcggcgaggtcacggcactcggaggcgaggtaagggcggcgctccttgggcttcttcttctcatcagctttgagggcaatgtagcgattgagcatcgattgagccttctcttcattacgagccatcttcctaaaccaatgatctgattcagaattctacctccttccttccactcttatcagtt--------------------------------------------------------------------------------------------------------------------------------------------------------------------------------------------------------------------
>_R_Jupunba_oppositifolia_Liegier_16014@NODE_1_length_1380_cov_180.805833
-------------------------------------------------------------------------------------------------aattttcagtaacgtggtgaatggccaacacaaaatataaactaaactacgaaagtatatatctctagaacagaaaaacaaagtattctttgaacaagaaaatggaatgaacatgaaaattacaccataaaaccgcacaatatacaggcatcggcataaccgtgagctcaagagtaagaaaaaagaaaattgtcaacatggtttatctcactattctgaatgaaaagcgtcaattacaactataaggaggcaagtgacgaaatattctcctgtgtctatgattttgatacaattctgattctaatgtttaagcgaagggagaagttaaaaattaccaattaaaaactgctgccactctaattccaaggatacacagcaatctacttttgaatgttaagcatagacttcacctcattctgctcctccaagagaccatcactaacatacttattcaagagctccatctttttcttctccagcaccatcctctcaatctccttctcatcgggcaaaggcacatgcaccacaaactgccgctcgttctcctccaatttctccctcatctccctttccttcttcctctcttcctccaccacatcttcttcctcttcatgcaagagctcccttgcagctgcagtagcactcagagttaccacttccccgctcttcacactcttcctagcctcctttctaatttcttccaatctattccattcctccaccgcttccctcctcaaattctcctctgctgggccctcaagcctctccaaaattccatcttcctcgtccctatacccataatagctcgcaccaatcctcttgtaaatatcataccgagttcgcctcttcctgagctcaggtggcttctcaaacaactctctgaccccaggcaatttctttgcagctccaaaatacctatacccagggccacgtccaccaggattaggaacatctacaatatttccctccaaatccgtcatcttcgcagagtgtttggtataattagggccaccaagctcgacgattcgccgttcccagtgacccttttctcgtatgagcttgttgatctcatcgttgaggtcgcggaggcggtgctcgccgagaccctcgttctgaatctcggcgaccttgcgtccaatctctcgcatgatctgctggcgccatttgtcagcctcggcgaggtcacggcactcggaggcgaggtaagggcggcgctccttgggcttcttcttctcctcagctttgagggcaatgtagcgattgagcatcgattgagccttctcttcattacgagccatcttcctaaaccaatgatctgattcagaattctacctccttccttctactcttatcagtttcaagtttttcagggctcccctc---------------------------------------------------------------------------------------------------------------------------------------------------------------------------------------------
>_R_Jupunba_oxyphyllidia_Yonker_6157@NODE_1_length_1388_cov_216.461480
----------------------------------------------------------------------------------------------------------------------------------------------------------------------------------agtattctttgaacaagaaaatggaatgaacatgaaaattacaccataaaaccgcacaatatacaggcatcggcataaccgtgagctcaagagtaagaaaaaagaaaattgtcaacatggtttatctcactattctgaatgaaaagcgtcaattacaactataaggaggcaagtggcgaaatattctcctgtgtctatgattttgatacaattctgattctaatgtttaagcgaagggagaagttaaaaattaccaattaaaaactgctgccactctaattccaaggatacacagcaatctacttttgaatgttaagcatagacttcacctcattctgctcctccaagagaccatcactaacatacttattcaagagctccatctttttcttctccagcaccatcctctcaatctccttctcatcgggcaaaggcacatgcaccacaaactgccgctcgttctcctccaatttctccctcatctccctttccttcttcctctcttcctccaccacatcttcttcctcttcatgcaagagctcccttgcagctgcagtagcactcagagttaccacttccccgctcttcacactcttcctagcctcctttctaatttcttccaatctattccattcctccaccgcttccctcctcatcttctcctctgctgggccctcaagcctctccaaaattccatcttcctcgtccctatacccataatagctcgcatcaatcctcttgtaaatatcataccgagttcgcctcttcctgagctcaggtggcttctcaaacaactctctgaccccaggcaatttctttgcagctccaaaatacctatacccagggccacgtccaccaggattaggaacatctacaatatttccctccaaatccgtcatcttcgcagagtgtttggtataattagggccaccaagctcgacgattcgccgttcccagtgacccttttctcgtatgagcttgttgatctcatcgttgaggtcgcggaggcggtgctcgccgagaccctcgttctgaatctcggcgaccttgcgtccaatctctcgcatgatctgctggcgccatttgtcagcctcggcgaggtcacggcactcggaggcgaggtaagggcggcgctccttgggcttcttcttctcctcagctttgagggcaatgtagcgattgagcatcgattgagccttctcttcattacgagccatcttcctaaaccaatgatctgattcagaattctacttccttccttctactcttatcagtttcaagtttttcagggctcccctcccccccggctacctcttcgagtgtttcaattcccaaatcgatctctaaaaccccaacccaataccacagtaccgcacagcacgaacct----------------------------------------------------------------------------------------------------a
>_R_Punjuba_killipii_Palodorios_6252@NODE_1_length_1231_cov_43.727903
---------------------------------------------------------------------------------------------------------------------------------------------------------------------aaaagaaaaacaaagtattctttgaacaagaaaatggaatgaacatgaaaattacaccataaaaccgcacaatatacaggcatcggcataaccgtgagctcaagagtaagaaaaaagaaaattgtcaacatggtttatctcactattctgaatgaaaagcgtcaattacaactataaggaggcaagtggcgaaatattctcctgtgtctatgattttgatacaattctcattctaatgtttaagtgaagggagaagttaaaaattaccaattaaaaactgctgccactctaattccaaggatacacagcaatctacttttgaatgttaagcatagacttcacctcattctgctcctccaagagaccatcactgacatacttattcaagagctccatctttttcttctccagcaccatcctctcaatttccttctcatcgggcaaaggcacatgcaccacaaactgcctctcgttctcctccaatttctccctcatctccctttccttcttcctctcttcctccaccacatcttcttcctcttcatgcaaaagctcccttgcagcagcagtagcactcagagttaccacttccccgctcttcacactcctcctagcctcctttctaatttcttccaatctattccattcctccaccgcttccctcctcatcttctcctctgctgggccctcaagcctctccaaaattccatcttcatcgtccctatacccataatagctcgcatcaatcctcttgtaaatatcatacctagttcg------------------------------caactctctgaccccaggcaatttctttgcagcaccaaaatacctatacccagggccacgtccaccaggattaggaacatctacaatatttccctccaaatccgtcatcttcgcagagtgtttggtataattcgggccaccaagctcgatgattcgccgttcccagtgacccttttctcgtatgagcttgttgatctcatcgttgaggtcgcggaggcggtgctcgccgagaccctcgttctgaatctcggcgaccttgcgtccaatctctcgcatgatctgctggcgccatttgtcagcctcggcgaggtcgcggcactcggaggcgaggtaagggcggcgctccttgggcttcttcttctcctcagctttgagggcaatgtagcgattgagcatcgattgagccttctcttcattacgagccatcttcctaaaccaatgatctgattcagaat--------------------------------------------------------------------------------------------------------------------------------------------------------------------------------------------------------------------------------------------------
>_R_Punjuba_lehmannii_Escobar_7465@NODE_1_length_1723_cov_167.965371
--------------------------------------------------agagcagaacatctgccacaaaagtcgaattggccacaaggtccctaaattttgagtaaggtggtgaatggccagcacaaaatataaactaaactacgaaagtatatatctctagaaaagaaaaacaaagtattctttgaacaagaaaatggaatgaacatgaaaattacaccataaaaccgcacaatatacaggcatcggcataaccgtgagctcaagagtaagaaaaaagaaaattgtcaacatggtttatctcactattctgaatgaaaagcgtcaattacaactataaggaggcaagtggcgaaatattctcctgtgtctatgattttgatacaattctcattctaatgtttaagtgaagggagaacttaaaaattaccaattaaaaactgctgccactctaattccaaggatacacagcaatctacttttgaatgttaagcatagacttcacctcattctgctcctccaagagaccatcactgacatacttattcaagagctccatctttttcttctccagcaccatcctctcaatttccttctcatcgggcaaaggcacatgcaccacaaactgcctctcgttctcctccaatttctccctcatctccctttccttcttcctctcttcctccaccacatcttcttcctcttcatgcaaaagctcccttgcagcagcagtagcactcagagttaccacttccccgctcttcacactcttcctagcctcctttctaatttcttccaatctattccattcctccaccgcttccctcctcatcttctcctctgctgggccctcaagcctctccaaaattccatcttcatcgtccctatacccataatagctcgcatcaatcctcttgtaaatatcatacctagttcgcctcttcctgagctcaggtggcttctcaaacaactctctgaccccaggcaatttctttgcagcaccaaaatacctatacccagggccacgtccaccaggattaggaacatctacaatatttccctccaaatccgtcatcttcgcagagtgtttggtataattcgggccaccaagctcgatgattcgccgttcccagtgacccttttctcgtatgagcttgttgatctcatcattgaggtcgcggaggcggtgctcgccgagaccctcgttctgaatctcggcgaccttgcgtccaatctctcgcatgatctgctggcgccatttgtcagcctcggcgaggtcgcggcactcggaggcgaggtaagggcggcgctccttgggcttcttcttctcctcagctttgagggcaatgtagcgattgagcatcgattgagccttctcttcattacgagccatcttcctaaaccaatgatctgattcagaattctacttccttccttctactcttatcagtttcaagtttttcagggctcccctctccgccagctacctcttcgagtgtttcaattcccaaatcgatctctaaaaccccaaccctataccacagtaccgcacagcacgaacctttgtgtttctgttaatttttttcc-gtacgttcttt-attttttgataagtcggaaatatgcatatgttttcaaaatatgctgattatttcattttaagtt
