# Supplementary material for: A new generic circumscription of Hydrochorea (Leguminosae, Caesalpinioideae, mimosoid clade) with an amphi-Atlantic distribution
Source: PhytoKeys. 2022 Aug 22;205:401–37. doi: 10.3897/phytokeys.205.82775 (PMC9849043; doi:10.3897/phytokeys.205.82775)
Supplement: Supplementary material 1 — Supplementary data file S1 [file phytokeys-205-401_article-82775__-s001.zip › MSC_m2858_comp18244_c0_seq1_exon02.aln-cln]

>Acacia_rostellifera_Murphy_466@NODE_3_length_678_cov_8.773710
---------------------------------------------------------------------------------------------------------------------------------------------------------------------------------------------------------------------------------------------------------------------------------------------------------------------------------------------------------------------------------------------------------------------------------------------------------------------------------------------------------------------------------------------------------------------------------------------------------------------------------------------------------------------------------------------------------------------------------------------------------------------------------------------------------------------------------------------------------------------------------------------------------------------------------------------------------------------------------------------------------------------------------------------------------------------------------------------------------------------------------------------------------------------------------------------------------------------------------------------------------------------------------------------------------------------------------------------------------------------------------------------------------------------------------------------------------------------------------------------------------------------------------------------------------------------------------------------------------------------------------------------------------------------------------------------------------------------------------------------------------------------------------------------------------------------------ctgcgatggtaaaaatggtcagttagtggtcctgatccgacctaatagaatcaatccaact-----------------atttatataaacacaccacatgtgctgcaaaattatccgcgtgcgggacataagttatttcattcattaagagctgaaacaaattctagctgaaggcaatgtcatcctttattttttctttctttcttttttcccaattcaacagtttctccgttgtagatgagaacttattagtcaggaaattattgattaacatgtacgcttatgttggaacagcagtaatgttttttgcaatttgagcattatagtaccagtcaaattcacgtcgtc-aaaatctcagaaagattttagtatcagtcaattg
>Albizia_decandra_Vilhena_231@NODE_1_length_984_cov_25.070562
----------------------------------------------------------------------------------------------------------------------------------------------------------------------------------------------------------------------------------------------------------------------------------------------------------------------------------------------------------------------------------------------------------------------------------------------------------------------------------------------------------------------------------------------------------------------------------------------------------------------------------------------------------------------------------------------------------------------------------------------------------------------------------------------------------------------------------------------------------------------------------------------------------------------------------------------------------gggaattggtcatatgctgggttttgccctgctataacacgccaactccattccaaattccccaaccaaccaacaaatagatcctcagccatgtcgtgacataagttcttaccccgaaattcaaccattggaggcacatgtggtttatcggggatttttgcatccaactctagacagttgtttttctgtaatacacaaagtgaaaatgcctctagattgggactttcatatgaggcaatacagcggtagttacatacttggtctacaggactgcatttgtttaagcattgaagagcttttctacaattggaatccaacaagcaattaagtatctcccggccacaattctttaccatgcagctcaaggtagaaaaaccctttgatctcaagttcttcaatattagaactggctttatatatgcattgatgattaccaacaaacagaaccttatatcatcagaattatgtctatcccatgctgcagatacagtctgcaccactttagatgactctcctgttttatctgattgagaatttccaaccattttgccaaatatacttcctttaacttcattatgaatagaacagcctcctaatttgttctctatatctggtgaagagtcaaagcatattacgttttttaaatctttgctattgatcttaatccactgaattgactctttatttgcaacagaaacaatcatcaatatatcggtttgagctaattccctcttgagtctcatggtaagatcttcattggaattagatcgaatgcattcatcagtaaacacaagaagttcatatccttcgtcaacccattttagtctttttgcctgcgatgataaaaaaggtcagttagtggtcctgatccgacctaataaaattaatacaactatttatataacaaaaaaatttatataaacacaatacatgtgctgcaaaattatccgcgtgagggaaataagatatttcattcatcaagag----------------------------------------------------------------------------------------------------------------------------------------------------------------------------------------------------------------------------------------
>Albizia_edwallii_Dalmaso_272@NODE_1_length_1770_cov_9.669971
---------------------------------------------------------------------------------------------------------------------------------------------------------------------------------------------------------------------------------------------------------------------------aatggcttcgctaatcagaagatcataactaagcacataactcatagggaagaaaaggaacagaatatatcaccttgaactctcatgcacaccaagcccaaggtatatatgagagatacagccggataagaatattgatcaatcaaatggaagtttcaacaaacttatatactaaacagtagcccaatgcggatctctaactgagattacagaatgtaaccttgacccctctggaattcccaagggaggatctatgcatgaacaattgtcaacaaagaaaagctcccactctttaattccacatttttctaatgcaacaactattctttccctctctgtttcatgtggatatgcaccatctggactaacaagaaccgttcctgtataagattgccctgcaactctagcagccccatgataatgaaacaagccccaactaagatcatcagctacatccacaattgtccaaaactcatttgacacaactccattatccaatacactgaaatagaatgtcccaggtatcttacctcttttaacccgatattttcgccgcctccaaaccaactgaatctctagtgttctcacctggaaaactggttcataccagaatgatccttttgcctttcccctgtagaatagctggtactggcatgggaattggtcatatgctgggttttgccctgctataacacgccaactccaatccaaattccccaaccaaccaacaaatagatcctcagccatgtcgtgacataagttcttaccccgaaattcaaccattggaggcacatgtggcttatcggggatttttgcatccaactctagacagttgtttttctgcaagacacaaagtgaaaatgcctctagattgggactttcatatgaagcaatacagcggtagttacatacttggtctacaggactacatttgtttaagcattgaagagcttttctacaatttgaatccaacaagcaattaagtatctcccggccacaattctttaccatgcagctcaaggtagaaaaaccctttgatctcaagttcttcaatatcggaactggctttatataagcattgatgattaccaacaaacagaaccttatatcatcagaattatgtctatcccatgcttcagatacagtctgcaccactttagatgactcccctgttttatctgattgagaatttccaaccattgtgccaaatatacttcctttaacttcattatgaatagaacagcctcctaatttgttctctatatctggtgaagagtcaaagcatattacgttttttaaatctttgctattgatcttaatccactgaattgactctttgtttgcaacagaaacaatcacaaatatatcagtttgagctaattccctcttgagtctcatggtaagatcttcattggaattagatcgaatgcattcatcagtaaatacaagaagttcatatctttcgtcaacccattttagtctttttgcctgcgatgataaaaaaggtcagttagtggtcctgatccgaccaaataaaattaatccaactatttatat-------------------acacactacatgtgcttcaaaattatccgtgtgacggaaataagatatttcattcattaagagctgaaacacattctagctgaaggcaagatcatccttaattttttctttctttcttttttcccaattcaacagttcctccattgtagatatgaacttattagtcaggaaattattgattaacatgtacgctcatgttggaacagcagt-------------------------------------------------------------------------------------
>Albizia_glabripetala_Lewis_1652@NODE_1_length_1819_cov_105.134328
------------------------------------------------------------------------------------------------------------------------------------------------------------------------------------------------------------------cttagagcaattcttagaatctataggtcctatgggatctatctacatgatttggttaatggcttcgctaatcagaagatgataactaagcacataactcataaggaagagaaggaacagaatgtatcaccttcaactcttatgcacaccaaacccaatgtaaatat--gagatacagccggaaaagaatattgatcaatcaaatgaaagtttcaacaaaattagatactaaacagtagcccaatgcggatctctaattgagattacagaatgtaaccttgacccctctggaattcccaagggaggatctatgcaagaacaattgtcaacaaagaaaagctcccactctttaattccacatttttctaatgcaacaactattctttccctctctgtttcatgtggatatgcaccatctggactaacaagaactgcccctgtataagattgccctgcaactctagcagccccatgataatgaaacaagccccaactaagatcatcagctacatccacaattgtccaaaactcatttgacacaactccattatccaatacactgaaatagaatgtcccaggtatcttacctcttttaacccgatattttcgccgcctccagaccacctgattctctagtgttctcacctggaaaactggttcataccagaatgatccttttgcctttcccctgtagaatagctggtactggcatgggaattggtcatatgctgggttttgccctgctataacacgccaactccattccaaatttcccaaccaaccaacaaatagatcctcagccatgtcatgacataagttcttaccccgaaattcaaccattggaggcacatgtggcttatcggggatttttgcatccaactctagacagttgtttttctgtaatacacaaagtgaaaatgcctctagattgggactttcatatgaagcaatacagcggtagttacatacttggtctacaggactgcatttgtttaagcattgaagagcttttctacaactggaatccaacaagcaattaagtatctcccggccacaattctttaccatgcagctcaaggtagaaaaaccctttgatctcaagttcttcaatattggaactggctttatatatgcattgatgattaccaacaaacagaaccttatatcatcagaattatgtctatcccatgcttcagatacagtctgcaccactttagctgattctcctgttttatctgattgagaatttccaaccattttgccaaatatacttcctttaacttcattatgaatagaacagcctcctaatttgttctctatatctggtgaagagtcaaagcatattacgttttttaaatctttgctattgatcttaatccactgaattgactctttatttgcaacagaaacaatcaccaatatatcagtttgagctaattccctcttgagtctcatggtaagatcttcattggaattagatcgaatgcattcatcagtaaatacaagaagttcatatccttcgtcaacccattttagtctttttgcctgcgatgataaaaaaggtcagttagtggtcctgatccgaccaaataaaattaatccaactatttatataacaaaaaaatttatataaacacaatacatgtgcttcaaaataatccgtgtgagggaaataagatatttcattcatcaagagctgaaacacattctagctgaaggcaagatcatccttaattttttctttctttctttttccccaattcaacagtttctccattgtagatatgaacttattttt------------------------------tgcccagaaaaaagatatg--------------------------------------------------------------------------------a
>Albizia_multiflora_Hughes_3090@NODE_1_length_2231_cov_209.445218
tgtcaaagtcgaactagttgaagagagggattcagggtatggatattttgatctttttataattattgactatgtattaaataagatcactaaaattattccatccaa-ttattacttcgtaccaa-------------atatatttttagagcaccgatcccaatcctaatcccaactcctccattaaaattcagttccatgtaccaaacatgg------ccttagaatctataggtcctatgggatctatctacatgatttggttaatggcttcgctaatcagaagatcataactaagcacataactcaaagggaagagaaggaacagaatgtatcaccttcaactcttatgcacaccaaacccaaggtaaatacgagagatacagccggaaaagaatattgatcaatcaaatgaaagtttcaacaaaattatatactaaacagtagcccaatgcggatctctaattgagattacagaatgtagccttgaccccactggaattcccaagggaggatctatgcatgaacaattgtcaacaaagaaaagctcccactctttaattccacatttttctaatgcaacaactattctttccctgtgtgtttcatgtggatatgcaccatctggactaacaagaactgcccctgtataagattgccctgcaactctagcagccccatgataatgaaacaaaccccaactaagatcatcagctacatccacaattgtccaaaactcatttgacacaactccattatccaatacactgaaatagaatgtcccaggtatcttacctcttttaacccgatattttcgccgcctccagaccaactgattctctagtgctctcacctggaaaactggttcataccagaatgatccttttgcctttcccctgtagaatagctggtactggcatgggaattggtcatatgctgggttttgccctgctataacacgccaactccattccaaattccccaaccaaccaacaaatagatcctcagtcatgtcgtgacataagttcttaccccgaaattcaaccattggaggcacatgtggcttatcggggatttttgcatccaactctagacagttgtttttctgtaatacacaaagtgaaaatgcctctagattgggactttcatatgaagcaatacagcggtagttacatacttggtctacaggactgcatttatttaagcattgaagagcttttctacaattggaatccaacaagcaattaagtatctcccggccacaattctttaccatgcagcttaaggtagaaaaaccctttgatctcaagttcttcaatattggaactggctttatatatgcattgatgattaccaacaaacagaaccttatatcatcagaattatgtctatcccatgcttcagatacagtctgcaccactttagatgactctccggttttatctgattgagaatttccaaccattttgccaaatatacttcctttaacttcattatgaatagaacagcctcctaatttgttctctatgtctggtgaagagtcaaagcatattacgttttttaaatctttgctattgttcttaatccactgaattgactctttatttgcaacagaaacaatcaccaatatatcagtttgagttaattccctcttgagtctcatggtaagatcttcattggaattagatcggatgcattcatcagtaaatacaagaagttcatatccttcgtcaacccattttagtctttttgcctgcgatgataaaaaaggtcagtcagcggtcctgatccgacctaataaaattaatccaactattcatata--aaaaaaatttatataaacgcaatacatgtgctgcaaaattatccgtgtgagggaaataagatatttcattcatcaagagctgaaacacattctagctgaaggcaagatcatccttaattttttctttctttcttttttcccaattcaacagtttctccattgtagatatgaacttattagtcaggaaattattgattaaaatgtacgctcatgttggaacagcagtaatgttttttgaaatttgagcattttagtaccagtcaaattcacgtcgacaaaaatctcaggaagattttagtatcagtcaattg
>Albizia_niopoides_Simon_1601@NODE_1_length_2119_cov_262.598433
ggtctaaatggaccatacagggccgcagggctggcccttttagacccgcttcctttttggggttctaaattacaagttcggatgggcttgggcctaagcggactcgacccgatttcacagctctaaacaggcc-taaggacttgtaataagaggacgagtattgctgatttacacactacataacttctatttgagccgcccgttttaagcttagagcaattcttagaatctataggtcctatgggatctatctacatgatttggttaatggcttcgctaatcagaagatcataactaagcacataactcatagggaagagaaaggacggactgtatcaccttcaactctcatgcacaccaaacccaatgtaaatatgagagacacagccggaaaagaatattgatcaatcaaatgaaagtttaaacaaaattatagactaaacagtagcccaatgcggatctctaattgagattacagaatgtaaccttgacccctctggaattcccaagggaggatctatgcatgaacaattgtcaacaaagaaaagctcccactctttaattccacatctttctaatgcaacaactattctttccctgtgtgtttcatgtggatatgcaccatctggactaacaagaaccgcccctgtataagattgccctgcaactctagcagccccatgataatgaaacaagccccaactaagatcatcagctacatccacaattgtccaaaactcatttgacacaactccattatccagtacactgaaatagaatgtccccggtatctgacctcttttaacccgatattttcgccgcctccagaccaactgattctctagtgttctcacctggaaaactggttcataccagaatgatccttttgcctttcccctgtagaatagctggtactggcatgggaattggtcatatgctgggttttgccctgctataacacgccaactccattccaaatcccccaaccaaccaacaaatagatcctcagccatgtcatgacataagttcttaccccgaaattcaaccattggaggcacatgtggcttatcggggatttttgcatccaactctagacagttgtttttctgtaatacacaaagtgaaaatgcctctagattgggactttcatatgaagcaatacagcggtagttacatacttggtctacaggactgcatttgtttaagcattgaagagcttttctacaattggaatccaacaagcaattaagtatctcccggccacaattctttaccatgcagctcaaggtagaaaaaccctttgatctcaagttcttcaatatcggaactggctttatatatgcattgatgattaccaacaaacagaaccttatatcatcagaattatgtctatcccatgcttcagatacagtctgcaccactttagatgactctcctgttttatctgattgagaatttccaaccattttgccaaatatacttccattaacttcactatgaatataacagcctcctaagttgttctctatatctggtgaagagtcaaagcatattacgttttttaaatctttgctattgttcttaatccactgaattgactctttatttgcaacagaaacaatcatcaatatatcagtttgagttaattccctcttgagtctcatggtaagatctttattggaattagatcgaatgcattcatcagtaaatacaagaagttcatatccttcgtcaacccattttagtctttttgcctgcgatgacaaaaaaggtcagttagtggtcctgatccgacgtaataaaattaatgcagctatttatataacaaaaaaaattatataaacacaatacatgcgctgcaaaattatccgtgtgagggatataagttatttcattcatcaagagctgaaacacattctagctgaaggcaagatcatcctttatttttcctttctttattttttcccaattcaacaatttttccattgtagatatgaacttattagtcaggaaattattgattaacatgtacgctcatgttggaacagcagtaatgttttttgcaatttgagcattttggtaccagtcaaattcacgtcgacaaaa------------------------------a
>Albizia_subdimidiata_var_minor_Gorts_341@NODE_1_length_1792_cov_59.483965
------------------------------------------------------------------------------------------------------------------actatcaatcatgtggaat------aaattggactagaatatatagatgatttaatccaaaatttgttaagtaaaatctgatttctgaacctttttctcataattgttttcatattatttgcattttatttaatcagtcatttttattttgtcctctcaatcgctaac----------taatcgctcgatcaaatagatttaaaattacctattttggtacttagtggtcaattctcgtgggaacgatactctgctcacttctatattatttgcttataacagtatattgcacttcttactacgcattttcataacattatatactacatagtagcccaatgcggatctctaattgagattacagaatgtaaccttgacccctctggatttcccaagggaggatctatgcacgaacaattgtcaacaaagaaaagctcccactctttaattccacatttttctaatgcaacaactattctttccctctgtgtttcatgtggatatgcaccatctggactaacgagaaccgcccctgtataagattgccctgcaactctagcagccccatgataatgaaacaagccccaactaagatcatcagctacatccacaattgtccaaaactcatttgatacaactccattatctaatacactgaaatagaatgtcccaggtatcttacctcttttaacccgatattttcgccgcctccagaccaactgattctctagtgttctcacctggaaaactggttcataccagaatgatccttttgcctttcccctgtagaatagctggtactggcatgggaattggtcatatgctgggttttgccctgctacaacacgccaactccattccaagttccccaaccaaccaacaaatagatcctcagccatgtcgtgacataagttcttaccccgaaattcaaccattggaggcacatgtggcttatcgggcaattttgcatccaactctagacagttgtttttctgtaatacacaaagtgaaaatgcctctagattgggactttcatatgaagcaatacagcggtagttacatacttggtctacaggactgcatttgtttaagcattgaagagcttttctacaattggaatccaacaagcaattaagtatctcccggccacaattctttaccatgcagctcaaggtagaaaaaccctttgatctcaagttcttcaatatcggaactggctttatatatgcattgatgattaccaacaaacagaaccttatatcatcagaattatgtctatcccatgcttcagatacagtctgcaccactttagctgattctcctgttttatctgattgagaatttccaaccattttgccaaatatacttcctttaacttcattatgaatagaacagcctcctaatttgttctctatatctggtgaagagtcaaagcatatcacgttttttaaatctttgctattgatcttaatccactgaattgactctttatttgcaacagaaacaatcaccaatatatcagtttgagttaattccctcttgagtctcatggtaagatcttcattggaattagatcgaatgcattcatcagtaaatacaagaagttcatatccttcgtcaacccattttagtctttttgcctgcgatgataaaaaaggtcagtcagtggtcctgacccgacctaataaaattaatccaactatttatataacaaaaaaatttatataaacgcaatacatgtgctgcaaaattatccgtgtgagggaaataagatatttaattcatcaaaagctgaaaca--------------------------------------------------------------------------------------------------------------------------------------------------------------------------------------------------------------------------------
>Albizia_subdimidiata_var_subdimidiata_Ferreira_210@NODE_1_length_1864_cov_289.704533
---------------------------------------------------------------------------------------------------------------------------------------------acaaactaggaggatgagtattgctgctttacacactacataacttctatttgagccgctcgttccaagcttagagcaattcttagaatctataggtcctatgggatctatctacatgatttggttaatggcttctctaatcagaagatcataactaagcaaataactcaaagggaagagatggaacagaatgtatcaccttcgactctaatgcacaccaaacccaatgtaaatatgagagatacagccggaaaagaatattgatcaatcaaatgaaagtttcaacaaaattatatactaaacagtagcccaatgcggatctctaattgagattacaaaatgtaaccttgacccctctggaattcccaagggaggatctatgcacgaacaattgtcaacaaagaaaagctcccactctttaattccacatttttctaatgcaacaactattctttccctctctgtttcatgtggatatgcaccatctggactaacgagaaccgcccctgtataagattgccctgcaactctagcagccccatgataatgaaacaagccccaactaagatcatcagctacatccacaattgtccaaaactcatttgatacaactccattatccaatacactgaaatagaatgtcccaggtatcttacctcttttaactcgatattttcgccgcctccagaccagctgattctctagtattctcacctggaaaactggttcataccagaatgatccttttgcctttcccctgtagaatagctggtactggcatgggaattggtcatatgctgggttttgccctgctacaacacgccaactccattccaaattccccaaccaaccaacaaatagatcctcagccatgtcgtgacataagttcttaccccgaaattcaaccattggaggcacatgtggcttatcgggcaattttgcatccaactctagacagttgtttttctgtaatacacaaagtgaaaatgcctctagattgggactttcatatgaagcaatacagcggtagttacatacttggtctacaggactgcatttgtttaagcattgaagagcttttctacaattggaatccaacaagcaattaagtatctcccggccacaattctttaccatgcagctcaaggtagaaaaaccctttgatctcaagttcttcaatatcggaactggctttatatatgcattgatgattaccaacaaacagaaccttatatcatcagaattatgtctatcccatgcttcagatacagtctgcaccactttagctgactctcctgttttaactgattgagaatttccaaccattttgccaaatatacttcctttaacttcattatgaacagaacagcctcctaatttgttctctatatctggtgaagagtcaaagcatattacgttttttaaatctttgctattgatcttaatccactgaattgactctttatttgcaacagaaacaatcaccaatatatcagtttgagttaattccctcttgagtctcatggtaagatcttcattggaattagatcgaatgcattcatcagtaaatacaagaagttcatatccttcgtcaacccattttagtctttttgcctgcgatgataaaaaaggtcagtcagtggtcctgacccgacctaataaaattaatccaactatttatataacaaaaaaatttatataaacgcaatacatgtgctgcaaaattatccgtgtgagggaaataagatatttcattcatcaaaagctgaaacacattctagctgaaggcaagatcatccttaattttttctttgtttcttttttccaaattcaacagtttctccattgtagatatgaact-----------------------------------------------------------------------------------------------------------------------------------------
>Albizia_tomentella_Leach_Dunlop_3801@NODE_1_length_2143_cov_219.910455
--tcaaataggaggc-----------------------------gtgccctccccttcaaaatttcaaaccaaataaagaaataaatttatttttcttccacgtccatccccttcccagctaactaacaggccctaaagatatatattaaggagatgagtattgttgctttacgcactaca----------------------------------------------------------------------------taatttggttaatggcttcgctaatcagaagattataactaagcac--aactcatggggaagagaaggaacagaacgtatcaccttcaactcttatgctcaccaaactcaaggtatatatgagagctacaaccggagaagaatattgatcaatcaaatgaaagttttaacaaaattatatactaaacagtagcccagtccggatctctaattgagattacagaatgtaaacttgacccctctggaattcccaagggaggatctatgcatgaacaattgtcaacaaagaaaagctcccactctttaattccacatttttctaatgcaacaactattctttccctctctgtttcatgtggatatgcaccatctggactaacaagaactgcccctgtataagattgccctgcaactctagcagccccatgataatgaaacaagccccaactaagatcatcagctacatccacaattgtccaaaactcatttgacacaactccattatccaatacactgaaatagaatgtcccaggtatcttacctcttttaacccgatattttcgccgcctccagaccaactgactctctagtgttctcacctggaaaactggttcataccagaatgatccttttgccttccccctgtagaatagctggtactggcatgggaattggtcatatgctgggttttgccctgctataacacgccaactccattccaaattccccaaccaaccaacaaatagatccttagccatgtcgtgacataagttcttaccccgaaattcaaccattggaggcacatgtggcttctcggggatttttgcatccagctctagacagttgtttttctgtaatacacaaagtgaaaatgcctctagattgggactttcataagaagcaatgcagcggtagttacacacttggtctacgggactgcatttgtttaagcattgaagagcttttctacaatttgaatctaacaagcaattaagtatctcccggccacaattctttaccatacagttcaaggtagaaaaaccctttgatctcaagttcttcaatatcggaactggctttatataagcattgatgattaccaacaaacagaaccttatatcatcagaattatgtctatcccatgcttcagatacagtctgcaccactctagatgactctcctgttttatctgatagagagtttccaaccattttgccaaatatacttcctttaccttcattatgaatagaatagcctcctaatttgttctctatatctggtgaagagtcaaagcatattacattttttaaatctttgctattgatcttaatccactgaattgactctttatttgcaacagaaacaatcaccaatatatcagtttgggctaattcgctcttaagtctcatggtacgatcttcattggaattcgatcgaatgcattcatcagtaaatacaagaagttcatatccttcgtcaacccattttagtctttttgcctgctatgataaaaaaggtcagttagtggtcctgatccgatctaataaaattaatccaact-----------------atttatataaacacactacatgtgctgcaaaattatccgtgtgagggaaataagatatttcattcattaagagctgaaacacattctagctgaaggcaatatcatcctttattttttcgttctttcttttttcccaattcaacagtttctccattgtagatatgaacttattagtcaggaaattattgattaacatgtacgctcatgttggaacagcagtaatgttttttgcaacttgagcattttagtaccagtcaaattcacgtggacaaaaatcacagaaagattttagtatcagtcaatta
>Albizia_tomentosa_Hughes_648@NODE_1_length_2090_cov_156.831098
-----------------------------------------------------------aaaattcaaactgaataaaaaaatgag---------------gatccatccgcttccctcaaaccaaacacacc-caaggacatacactaagaggacgagtattgttgctttacacactacataacttctatttgagccgctcgttctgaccttagagcaatttttagaattcataggtcctatgggatctatctacatgatttggttcatggcttcgctaatcagaagatcataactaagaacataacttatagggaagagaaggaacagaatg----------------tatgcacaccaaacccaaggtatatatatgagagataaccggataagaatattgatcaatcaaatgaaagtttcaacaaaattatatactaaacagtagcccaatgcggatctctaattgagattacagaatgtaaccttgacccctctggaattcccaagggaggatctatgcatgaactattgtcaacaaagaaaagctcccactctttaattccacatttttctaatgcaacaactattctttccctcgctgtttcatgtggatatgcaccatctggactaacaagaaccgcccctgtataagattgccctgcaactctagcagccccatgataatgaaacaagccccaactaagatcatcagctacatccacaattgtccagaactcatttgacacaactccattatccaatacactgaaatagaatgtcccaggaatcttacctcttttaacccgatattttctccgcctccagaccaactgactctctagtgttctcacctggaaaactggttcataccagaatgatccttttgcctttcccctgtagaatagctggtactggcgtgggaattggtcatatgctgggttttgccctgctataacacgccaactccattccaaattccccaaccaaccaacaaatagatcctcagccatgtcgtgacataagttcttaccccaaaattcaaccattggaggcacatgtggcttatcggggatttttgcatccaactctagacagttgtttttctgtaatacacaaagtgaaaatgcctctagattgggactttcatatgaagcaatacagcggtagttacatacttggtctacaggactgcatttgtttaagcattgaagagcttttctacaatttgaatccaacaagcaattaagtatctcccggccacaattctttaccatgcagctcaaggtagaaaaaccctttgatctcaagttcttcaatatcggaactggctttatataagcattgatgattaccaacaaacagaaccttatatcatcagaattatgtctatcccatgcttcagatacagtttgcaccactttagatgactcccctgttttatctgattgagaatttccaaccatttttccaaatatacttcctttaacttcattatgaatagaacggcttcctaatttgttctctatatctggtgaagagtcaaagcatattacgttttttaaatctttgctattgatcttaatccactgaattgactctttatttgcaacagaaacaatcaccaatatatcaatttgagctaattccctcttgagtctcatggtaagatcttcattggaattagatcgaatgcattcatcagtaaatacaagaagttcatatccttcgtcaacccattttagtctttttgcctgcgatgataaaaaaggtcaattagtggtcctaatccgaccgaataaaattaatccaactatttatataacaaaaaaatttatataaacacaatacatgtgctgcaaaattatccgtgtgagggaaataagatatttcattcatcaagagctgaaacacattctagctgaaggcaatatcatccttcattttttctttctttcttttttcccaattcaacagtttctccattgtagatatgaacttattaatcaggaaattattgattaacatgtacgctcaagttggaatagcaacaatgtttttggcaatttgagcattttaataccagtcaagttcacgtcgacaaaaatctcagaaagagtttagtatcagtcaattt
>Albizia_xerophytica_Hughes_1435@NODE_1_length_2016_cov_158.685405
-------------------------------------ctttaaattaatcgttcatccaaacacccaaaata---------------taaccacgtttgtcaattgagcttataaacctcaattgaatcgcatgtccaaacacactgtaagaggacgagtatcgctgctttacacactacatagcttctatttgagccactcgttctgagcttagagcaattcttagaacctataggtcctatgggatcaatctacatgatttggttaatggcttcgctaatcagaagataataactaagcacatgactcatagggaagagaaggaacggaatgtatcaccttcaactcttatgcacaccaaacccaatgtaaatatgagagatacagccggaaaagaatattgatcaatcaaataaaattttgaacaaaattatatactaaacagtagcccaatgcggatctctaattgagattacagaatgtaaccttgacccctctggaattcccaagggaggatctatgcatgaactattgtcaacaaagaaaagctcccactctttaattccacatttttctaatgcaacagctattctttccctgtgtgtttcatgtggatatgcaccatctggactaacaagaaccgcccctgtataagattgccctgcaactctagcagccccatgataatgaaacaagccccaactaagatcatcagctacatccacaattgtccaaaactcatttgacacaactccattatccaatacactgaaatagaatgtcccaggaatcttacctcttttaacccgatattttcgccgcctccagaccaactgactctctagtgttctcacctggaaaactggttcataccagaatgatccttttgcctttcccctgtagaatagctggtactggcatgggaattggtcatatgctgggttttgccctgctataacacgccaactccattccaaattccccaaccaaccaacaaatagatcctcagccatgtcgtgacataagttcttaccccaaaattcaaccattggaggcacatgtggcttatcggggatttttgcatccaactctagacagttgtttttctgtaatacacaaagtgaaaatgcctctagattgggactttcatatgaagcaatacagcggtagttacatacttggtctacaggactgcatttgtttaagcattgaagagcttttctacaatttgaatccaacaagcaattaagtatctcccggccgcaattctttaccatgcagctcaaggtagaaaaaccctttgatctcaagttcttcaatatcggaactggctttatataagcattgatgattaccaacaaacagaaccttatatcatcagaattatgtctatcccatgcttcagatacagtctgcaccactttagatgactctcctgttttatctgattgagaatttccaaccatttttccaaatatacttcctttaacttcattatgaatagaaccgcctcctaatttgttctctatatctggtgaagagtcaaagcatattacgttttttaaatctttgctattgatcttaatccactgaattgactctttatttgcaacagaaacaatcaccaatatatcagtttgagctaattccctcttgagtctcatggtaagatcttcattggaattagatcgaatgcattcatcagtaaatacaagaagttcatatccttcgtcaacccattttagtctttttgcctgcgatgataaaaaaggtcaattagtggtcctaatccgacctaataaaattaatccaactatttatataacaaaaaaatttatataaacacaatacatgtgctgcaaaattatccgtgtgagggaaataagatatttcattcatcaagagctgaaacacattctaactgaaggcaagatcatccttaattttttttttctttcttttttcccaatttaacagtttctccattgtagatatgaacttattaatcaggaaattat-----------------------------------------------------------------------------------------------------------------------
>Archidendron_clypearia_Wieringa_1849@NODE_1_length_2032_cov_375.674680
---------------------------gagcgggcgggtttcgggtcctttgctcacc----------cctaaatgagaggatgagctcatttttcttcccc----------tctcctctaaccaaaca----------acatatacaacgag-----gtattgtagctttacacactacataacttctatttgagccgctcgttctgagcttagagcaattcttagaatctataagtcctatgggatctatctacatgatttggttaatggcttcgctaatcagaagatcataactcagcacataactgatagggaagagaaggaaccgaatgtatcacctttaactcttatgcacaccaaacccaaggtgtatatgagagatacagccggataagaatattgatcaatcaaatg------------aaattatatactaaacagtagcccaattcggatctctaattgagattatagaatgtaaccttgaaccctctggaattcccaagggaggatctatgcatgaaccattgtcaacaaagaaaagctcccactctttaattccacatttttctaacgcaacaactattcgttccccctctgtttcatgtggatatgcaccatctggactaacaagaactgcccctgtataagattgccctgcaactctagcagccccatgataatgaaacaagccccagctaagatcatcagctacatccacaattgtccaaaactcatttgacacaactccattatccaatacactgaaatagaatgtcccaggtatcttacctcttttaacccgatattttcgccgcctccagaccaactgactctctagtgttctcacctggaaaactggttcataccagaatgatccttttgcctttcccctgtagaatagctggtactggcatgggaattggtcatatgctgggttttgccctgctataacacgccaactccattccaaattccccaaccaaccaacaaatagatcctcagccatgtcatgacataagttcttaccccgaaattcaaccattggaggcacatgtggctcatcggggattttggcatccaactctagacagttgtttttctgcaatacacaaagtgaaaatgcctctagattgggactttcatatgaagcaatacagcggtagttacatacttggtctacaggactgcatttgtttaagcattgaagagcttttctacaatttgaatccaacaagcaattaagtatctcctggccacaattctttaccatgcagttcaaggtagaaaaaccctttgatctcaagttcttcaatatcggaactggctttatataagcattgatgattaccaacaaacagaaccttatatcatcagaattatgtctatcccatgcttcagatacagtctgcaccactctagatgactctcctgttttatctgattgagaatttccaaccattttgacaaatatacttcctttaacttcattatgaatagaacagcctcctaatttgttctctatatctggtggagagtcaaagcatactacgttttttaaatatttgctattgatcttaatccactgaattgactctttatttgcaacagaaacaatcaccaatatatcagtttgagctaattccctcttgagtctcatggtaacatcttcattggaattagatcgaatgcattcatcagtaaatacaagaagttcatatccttcgtcaacccattttagtctttttgcctgcgatgataaaaaaggtcagttggtggtcctgatccgacccgataaaattaatccaact-----------------atttatataaacacactatatgtgctgcaaaactatccgtgtgagggaaataagatatttcattcattaagagctgaaacacatgctagctgaaggcaagatcatcctgtattttttctttctttcttttttcccaattcaacagtttctccattgtagatatgaacttagtagtcaggaaattattgattaacatgtacgctcatgttggaacagcagtaatgttttttgcaatttgagcattttagtaccagtcaaat---------------------------------------------
>Balizia_elegans_Iganci_870@NODE_1_length_2254_cov_204.883326
agccaaaataaggatattagaggagaagagatggaaactttagagtcccctcctttccaaaatttcaaacaa----agagaagggtatcatttttcatcctcttccatctcgtccctccc-accaaataggcc--agagacatccactaagaggacgagtaatggtgctttacacactacattacttctatttgagccgctcgttctgaacttagagcaattcttagaggctatgggtcccatgggatctgtcaacatgatttggttaatggcttcgctaatcagaagatcataactgagcacataactgatagggaagagatggaacagaatgtatcaccttcaactcttaggcacaccaaacccaaggtatatacgagcgacacagccggataagaatattgatcaatcaaatgaaagtttcaacaaaattatatactaaacagtagcccaatccggatctctaattgagattacagaatgtaaccttgacccctctggaattcccaaggggggatctatgcatgaacaattgtcaacaaagaaaagctcccactctttaattccacatttttctaatgcaacaactattctttccctctctgtttcatgtggatatgcaccatctggactaacaagaactgcccctgtataagattgccctgcaactctagcagccccatgataatgaaacaagccccaactaagatcatcagctacatccacaattgtccaaaactcatttgacacaactccattatccaatacactgaaatagaatgtccccggtatcttacctcttttaactcgatattttcgccgcctccagaccaactgactctctagtgttctcacctggaaaactggttcataccagaatgatccttttgcctttcccctgtagaatagctggtactggcatgggaattggtcatatgctgggttttgccctgctataacacgccaactccattccaaattccccaaccaaccaacaaatagatcctcagccatgtcgtgacataagctcttaccccgaaattcaaccattggaggcacatgtggcttatcggggatttttgcatccaactctagacagttgtttttctgtaatacacaaagtgaaaatgcctctagattgggactttcatatgaagcaatacagcggtagttacatacttggtctacaggactgcatttgtttaagcattgaagagcttttctacaatttgaatccaacaagcaattaagtatctcccggccacaattctttaccatgcagttcaaggtagaaaaaccctttgatctcaagttcttcaatatcggaactggctttatataagcattgatgattaccaacaaacagaaccttatatcatcagaattatgtctatcccatgcttcagatacagtctgcaccactctagatgactctccaattttatctgattgagaatttccaaccattttgccaaatatacttcctttaactttactatcaatagaacagcctcctaatttgttctctatatctggtgaagagtcaaagcatattaagttttttaaatctttgctattgatcttaatccactgaattgactctttatttgcaacagaaacaatcaccaatatatcagcttgagctatttccctcttgagtctcatggtaagatcttcattggaattagatcgaatgcattcatcagtaaatacaagaagttcatatccttcgtcaacccattttagtctttttgcctgcgatgataaaaaaggtcagttagtggtcctgatccgacctaataaaattaatccaactatttatataacaaaaaaatttatacaaacacactacatgtgctgcaaaattatccgtgtgagggaaataagatatttcattcattaagagctgaaacacattctagctgaaggcaagatcatcctttattttttctatctttctttttccccaattcaacagtttctccattgtagatatgaacttagtagtcaggaaattattgattaacatgtacgctcatgttggaacagcagtaatgtttttggcaatttgagcattttaggaccagtcaaattcacgtcaacaaatatctcaggaagattttagtatcagtcaattt
>Balizia_pedicellaris_Queiroz_15529@NODE_1_length_2117_cov_693.315228
agccaaaatagaggtgttaaagaagaagagatagaaacctaggagtcccctcctctctaaaatttcaaactaaataagaaaagagtctcaactttcctccctttccacctcgtcccctccaaccaaataggccatagggacatatactaagaggacgagtattgttgctttacacactacataacttctatttgagccgctcgttctgagcttagagcaattcttagaatcaatgggtcccatgggatctatcaacatgatttggttaatggcttcgctaatcagaagatcataactaagcacataactgatagggaagagatggaacagaatgtatcaccttcaactcttatgcacaccaaacccaaggtatatatgagagatacagccggataagaatattgatcaatcaaatgaaagtttcaac-aaattatatactaaacagtagcccaatccggatctctaattgcgattacacaatgtaaccttgacccctctggaattcccaagggaggatctatgcataaacaattgtcaacaaagaaaagctcccactctttaattccacatttttctaatgcaacaactattctttccctctctgtttcatgtggatatgcgccatctggactaacaagaactgcccctgtataagattgccctgcaactctagcagccccatgataatgaaacaagccccaactaagatcatcagctacatccacaatcgtccaaaactcatttgacacaactccattatccaatacactgaaatagaatgtccccggtatcttacctcttttaacccgatattttcgccgcctccagaccaactgactctctagtgttctcacctggaaaactggttcataccagaatgatccttttgcctttcccctgtagaatagctggtactggcatgggaattggtcatatgctgggttttgccctgctataacacgccaactcctttccaaattccccaaccaaccaacaaatagatcctcagccatgtcgtgacataagttcttaccccgaaactcaaccattggaggcacatgtcg---atcggggatttttgcatccaactctagacagttgtttttctgtaatacacaaagtgaaaatgcctctagattgggactttcatatgaagcaatacagcggtagttacatacttgatctacaggactgcatttgtttaagcattgaagagcttttctacaatttgaatccaacaagcaattaagtatctcccggccacaattctttaccatgcagttcaaggtagaaaaaccctttgatctcaagttcttcaatatcggaactggctttatataagcattgatgattaccaacaaacagaaccttatatcatcagaattatgtctatcccatgcttcagatacagtctgcaccactctagatgactctcctattttatctgattgagaattttcaaccattttgccaaatatacttcctttaactttattatcaataaaacagcctcctagtttgttctctatatctggtgaagagtcgaagcatattacattttttaaatctttgctattgatcttaatccactgaattgactctttatttgcaacagaaacaatcaccaatatatcagtttgagctaattccctcttgagtctcatggtaagatcttcattggaattagatcgaatgcattcatcagtaaatacaagaagttcatatccttcgtcaacccattttagtctttttgcctgcgatgataaaaaaggtcagttagtggtcctgatccgacctaataaaattaatccaactatttatataacaaaaaaatttatataaacacactacatgtgctggaaaattatccgtgtgagggaaataagatatttcattcattaagagctgaaacacattctagctgaaggcaagatcatcctttattttttctatatttcctttttcccaattcaacagtttctccattgtagatatgaacttattagtcagtaaattattgattaacatgtacgctcatgttggaac-------------------------------------------------------------------------------------------
>Balizia_spnov_Morim_577@NODE_1_length_2056_cov_619.406797
agtcaaaata--agcgttagaggagaagagatggaaactttagagtcctctcctctctaaaattttaaaccaaatgaagggagggtatcatttttcatccctttgcatctcatcccctccaaccaaataggccggag------------agaggacgagtattgttgctttacacactacataacttctatttgagccgcacgttctgagcttagagcaattctta-aatctatgggtcgcatgggatctatcaacatgatttggttaatggcttcgctaatcagaagatcataactaagcacataactgatagggaagagatggaacagaatgtatcaccttcaactcttatgcacaccaaacccaaggtatatataagaaatacagccggataagaatattgatcaatcaaatgaaagtttcaacaaaattctatactaaacagtagcccaatccggatctctaattgagattacagaatgtaaccttgacccctctggaattcccaagggaggatctatgcatgaacaattgtcaacaaagaaaagctcccactctttaattccacatttttctaatgcaacaactattctttccctctctgtttcatgtggatatgcaccatctggactaacaagaactgcccctgtataagattgccctgcaactctagcagccccatgataatgaaacaagccccaactaagatcatcagctacatccacaattgtccaaaactcatttgacacaactccattatccaatacactgaaatagaatgtccccggtatcttacctcttttaacccgatattttcgccgcctccagaccaactgactctctagggttctcacctggaaaactggttcataccagaatgatccttttgcctttcccctgtagaatagctggtactggcatgggaattggtcatatgctgggttttgccctgctataacacgccaactccattccaaattccccaaccaaccaacaaatagatcctcagccatgtcgtgacataagttcttaccccgaaattcaaccattggaagcacatgtggcttatcggggatttttgcattcaactctagacagttgtttttctgtaatacacaaagtgaaaatgcctctagattgggactttcatatgaagcaatacagcggtagttacatacttgatctacaggactgcatttgttcaagcattgaagagcttttctacaatttgaatccaacaagcaattaagtatctcccggccacaagtctttaccatgcagttcaaggtagaaaaaccctttgatctcaagttcttcaatatcggaactggctttatataagcattgatgattaccaacaaacagaaccttatatcatcagaattatgtctatcccatgcttcagatacagtctgcaccactctagatgactctcctattttatctgattgagaatttccaaccattttgccaaatatacttcctttaacttcattatcaatagaacagcctcctaatttgttctctatatctggtgaagagtcaaagcatattacgttttttaaatctttgctattgatcttaatccactgaattgactctttatttgcaacagaaacaatcaccaatatatcagtttgagctaattccctcttgagtctcatggtaagatcttcattggaattagaccgaatgcattcatcagtaaatacaagaagttcatatccttcgtcaacccattttagtctttttgcctgcgatgataaaaaaggtcagttagtggtcctgatccgacctaataaaattaatccaactatttatataacaaaaaaatttatataaacacactacatgtgcttcaaaattatccgtgtgagggaaataagatatttcattcattaagagctgaaacacattctagctgaagccaagatcatcctttattttttctatatttctttttacccaattcaacagtttctccattgtagatatgaacttattagtcaggaaattattgat-------------------------------------------------------------------------------------------------------------------
>Enterolobium_cyclocarpum_MWC9020@NODE_1_length_2236_cov_403.724873
--ccaaattggaggt--ttgaagggaggggatggaaattttggagtcccctctcctccaaaatttcaaaccaaaaactggaagaggttcattgtttctgccttt-catctcctccttccaacatctcctccctccaaccaaacaggctctaaggacgagtattgttgctttacatactacgtaacttttatttgagccgctcgttctgagcttagagcaattcttagaatctatgggttctttgggatctatctacatgatttggttaatggcttcgctaatcagaagatcataactaagcacataattcatagggaagagaaggaacagaatgtatcaccttcaactcttatgcacaccaaacccaa--tgtatatgagagatacagccggataagaatattgatcaatcaaatgaaagtttcaacaaaattatatactaaacagtagcccaatccggatctctaattgagattacagaatgtaaccttgacccctctggaattcccaagggaggatctatgcatgaacaattgtcaacaaagaaaagctcccactctttaattccacatttttctaatgcaacaactattctttccctctctccttcatgtggatatgcaccatctggactaacaagaactgcccctgtataagattgccctgcaactctagcagccccatgataatgaaacaagccccaactaagatcatcagctacatccacaattgtccaaaactcatttgacacaactccattatccaatacagtgaaatagaaagtcccaggcatcttacctcttttaactcgatattttcgccgcctccagaccaactgactctctattgttctcacctggaaaattggttcataccagaatgatccttttgcctttcccctgtagaatagctggtactggcatgggaattggtcatatgctgggttttgccctgctataacacgccaactccattccaaattccccaaccaaccaataaatagatcctcagccatgtcgtgacataagttcttaccccgaaattcaaccattggaggcacatgcggcttttcggggatttttgcatccaactctagacagttgtttttctgtaatacacaaagtgaaaatgcctctagattgggactttcatatgaagcaatacagcggtagttacatacttggtctacaggactgcatttgtttaagcattgaagagcttttctacaatttgaatccaacaagcaattaaatatctcccggccacaattctttaccatgcagttcaaggtagaaaaaccctttgatctcaagttcttcaatatcggaactggctttatataagcgttgatgattaccaacaaacagaaccttatatcatcagaattgtgtctatcccatgcttcagatacggtctgcaccactctagatgactctcctgttttatctgattgagaatttccaaccattttgccaaaaatactttctttaacttcactatgaatagaacagcctcctaatttgttctctatatccggtgaagagtcaaagcatattacgttttttaaatctttgctattgatcttaatccactgaattgattctttatttgcaacagaaacaatcaacaatatatcagtttgagctaattccctcttgagtctcatggtaagatcttcattggaattagatcgaatgcattcatcagtaaatacaagaagctcatatccttcgtcaacccattttagtctttttgcctgcgatgataaaaaaggtcagttagtcgtcctgatccgacctaataaaattaatccaactatttacataacaaaaaattttatataaacacactgcatgtgctgcaaattatcc---gtgagggaaataagatatttcattcattaagagctgaaacacattctagcagaaggcaagatcatgcttaattttttctttctttcttttttcccaattcaacagtttctcttttgtagatatgaacttatttgtaaggaaattattgattaacatgtacgctcatgttggaacagcagcaatgttttttgcaactcgagcattttagtacgagtcaaattcacgtcgacaaaaatcacagaaatattttagtattag------t
>Hydrochorea_corymbosa2_Iganci_862@NODE_1_length_2028_cov_558.441460
------------------------gaagagatggaaacgttgaagtctcctctttcccaaaatttcaaactaaatgagagaagggtctcattttttctgtctttccatctcatcccctccaaccaaatatgccatagagacatatactaagaggacgagtattgttgctttacacactacataacttgtatttgagccgctcgttctgagcttagagcaattcttagaatctatgggtcccgtggaatctatcaacatgattcggctaatggcttcgctaatcagaagatcataactgagcacataactgatagggaagagatggaacagaatgtatcaccttcaactcttatgcacaccaaacgcaaggtatatatgagagatacagccggataagaatattgatcagtcaaatgaaagtttcaacaaaattatatactaaacagtagcccaatccggatctctaattgagattacagaatgtaaccctgacccctctggaattcccaagggaggatccatgcatgaacaattgtcaacaaagaaaagctcccactctttaattccacatttttctaatgcaacaactattctttccctctctgtttcatgtggatatgcaccatctggactaacaagaactgcccctgtataagattgccctgcaactctagcagccccatgataatgaaacaagccccaactaatatcatcagctacatccacaattgtccaaaactcatttgacacaactccattgtccaatacactgaaatagaaagtccccggtatcttacctcttttaacccgatattttcgccgcctccagaccaactgactctctagcgttctcacctggaaaactggttcataccagaatgatccttttgcctttcccctgtagaatagctggtactggcatgggaattggtcatatgctgggtttttccctgctataacacgccaactccattccaaattccccaaccaaccaacaaatagatcctcagccatgtcgtgacataagttcttaccccgaaattcaaccattggaggcacatgtggcttatcggggatttttgcatccaactctagacagttgtttttctgtaatacacaaagtgaaaatgcctctagattgggactttcatatgaagcaatacagcggtagttacatacttggtctacaggactgcatttgtttaagcattgaagagcttttctacaatttgaatccaacaagcaattaagtatctcccggccacaattctttaccatgcagttcaaggtagaaaaaccctttgatctcaagttcttcaatatcggaactggcttcatataagcattgatgattaccaacaaacagaaccttatatcgtcagaattatgtctatcccatgcttcagatacagtctgcaccactctagatgactctcctattttatctgattgagaatttccaaccattttgccaaatatacttcctttaacttcattatcaatagaacagcctcctaatttgttctctatatctggtgaagagtcaaagcacattacgttttttaaatctttgctattgatcttaatccactgaattgactctttatttgcaacagaaacaatcaccaatatatcagtttgagctaattccctcttgagtctcatggtaagatcttcattggaatcagaccgaatgcattcatcagtaaatacaagaagttcatatccttcgtcaacccattttagtctttttgcctgcgatgataaaaaaggtcagttagtggtcctgatccgacctaataaaattaatccaactatttatataacaaaaaaatttatataaacacactacatgtgcttcaaaattatccgtgtgagggaaataagatatttcattcattaagagctgaaacacattctagctgaagccaagattatcctttattttttctatatttcttttttcccaattcaacagtttctccattgtagatacgaacttattagtcaggaaattattga--------------------------------------------------------------------------------------------------------------------
>Hydrochorea_gonggrijpii_Tillett_45696@NODE_1_length_1966_cov_231.112758
-----------------------------------------------------------------------------------------------------------------------------aatatgccatagagac--atactaagaggacgagtattgttgctttacacactacataacttctatttgagccgctcgttctgagcttagagcaattcttagaatctatgggtcccatgggatctatcaacatgatttggctaatggcttcgctaatcagaagatcataactgagcacataactgatagggaagagatggaacagaatgtatcaccctcaactcttatgcacaccaaacccaaggtatatatgacaaatacagccggataagaatattaatcagtcaaatgaaagtttcaacaaaattatatactaaacagtagcccaatccggatctctaattgagattacagaatgtaaccttgacccctctggaattcccaagggaggatctatgcatgaacaattgtcaacaaagaaaagctcccactctttaattccacatttttctaatgcaacaactattctttccctctctgtttcatgtggatatgcaccatctggactaacaagaactgcccctgtataagattgccctgcaaccttagcagccccatgataatgaaacaagccccaactaatatcatcagctacatccacaattgtccaaaactcatttgacacaactccattatccaatacactgaaatagaatgtccccggtatcttacctcttttaacccgatattttcgccgcctccagaccaactgactctctagcgttctcacctggaaaactggttcataccagaatgatccttttgcctttcccctgtagaatagctggtactggcatgggaattggtcatatgctgggttttgccctgctataacacgccaactccattccaaattccccaaccaaccaacaaatagatcctcagccatgtcgtgacataaattcttaccccgaaattcaaccattggaggcacatgtggcttatcggggatttttgcatccaactctagacagttgtttttctgtaatacacagagtgaaaatgcccccagattgggactttcatatgaagcaatacagcggtagttacatacttggtctacaggactgcatttgtttaagcattgaagagcttttctacaatttgaatccaacaagcaattaagtatctcccggccacaattctttaccatgcagttcaaggtagaaaaaccctttgatctcaagttcttcaatatcagaactggcttcatataagcattgatgattaccaacaaacagaaccttatatcatcagaattatgtctatcccatgcttcagatacagtctgcaccactctagatgactctcctattttatctgattgagaatttccaaccattttgccaaatatacttcctttaacttcattatcaatagaacagcctcctaatttgttctctatatctggtgaagagtcaaagcacattacgttttttaaatctttgctattgaccttaatccactgaattgactctttatttgcaacagaaacaatcaccaatatatcagtttgagctaattccctcttgagtctcatggtaagatcttcattggaattagaccgaatgcattcatcagtaaatacaagaagttcatatccttcgtcaacccattttagtctttttgcctgcgatgataaaaaaggtcagttagtggtcctgatccgacctaataaaattaatccaactatttatataacaaaaaaatttatacaaacacactacatgtgcttcaaaattatccgtgtgagggaaataagatatttcattcattaagagctgaaacacattctagctgaagccaagatcatcctttattttttctatatttcttttttcccaattcaacagtttctccattgtacatatgaacttattagtcagcaaattattgattaacatgtacgctcatgttggaacagcagtaatgttttttgcaatttgagcattttaggaccagtcaaa---------------------------------------------t
>Jupunba_abbottii_Zanoni_21220@NODE_1_length_1987_cov_148.226178
------------------------------------------------------------------------------------gtcttattttttctccctttccatctcatccc--ccaaccaaataggccatagagacgtatactaagaggacgagtattgttgctttacacactacataacttctatttgagccgctcgttctgagcttagagcagttcttagaatctatgggtcccatgggatctatcaacatgatttggttaatggcttcgctaatcagaagatcataactgagcacaaaactgatagggaagagatggaacagaatgtatcaccttcaactctcacgcacaccaaacccaaggtatatacgagagatacagccagataagaatattgatcaatcaaatgaaagtttcaacaaaattatatactaaacagtagcccaatccggatctctaattgagattacagagtgtaaccttgacccctctggaattcccaagggaggatctatgcatgaacaattgtcaacaaagaaaagctcccactctttaattccacatttttccaatgcaactactattctttccctctctgtttcatgtggatatgcaccatctggactaacaagaactgcccctgtataagattgccctgcaactctagcggccccatgataatgaaacaagccccaactaagatcatcagccacatccacaattgtccaaaactcatttgacacaactccattatccaatacactgaaatagaatgtccccggtatcttacctcttttaacccgatattttcgccgcctccagaccaactgactctctagtgttctcacctggaaaactggttcataccagaatgatccttttgcctttcccctgtagaatagctggtactggcatgggaattggtcatatgctgggttttgccctgctataacacgccaactccattccaaattccccaaccaaccaacaaatagatcctcagccatgtcgtgacataagttcttaccccaaaattcaaccattggaggcacatgtggcttatcggggatttttgcatccaactctagacagttgtttttctgtaatacacaaagtgaaaatgcctctagattgggactttcatatgaagcaatacagcggtagttacatacttggtctacaggactgcatttgtttaagcattgaagagcttttctacaatttgaatccaacaagcaattaagtatctcccggccacaattctttaccatgcagttcaaggtagaaaaaccctttgatctcaagttcttcaatatcggaactggctttatataagcattgatgattaccaacaaacagaaccttatatcatcagaattatgtctatcccatgcttcagatacagtctgcaccactctagatgactctcctattttatctgattgagaatttccaaccattttgccaaatatacttcctttaacttcattatgaatagaacagcctcctaatttgttctctatatctggtgaagagtcaaagcatattacgttttttaaatctttgctattgatcttaatccactgaattgactctttatttgcaacagaaacaatcaccaatatatcagtttgagctaattccctcttgagtctcacggtaagatcttcattggaattagatcgaatgcattcatcagtaaatacaagaagttcatatccttcgtcaacccattttagtctttttgcctgcgatgataaaaaaggtcagttagtggtcctgatccgacctaataaaattaatccaactatttatataacaaaaaaatttatataaacacacttcatgtgctgcaatattatccgtgtgagggaaataagatatttcattcattaagagctgaaacacattctagctgaaggcaagatcatcctttattttttctatctttcttttttcccaattcaacaatttctccattgtagatatgaacttattagtcaggaaattattgattaacatgtacgttcatgttggaacagcagtaatgtttgttgcaatttgag-----------------------------------------------------------------
>Jupunba_brachystachya_Lima_7438@NODE_1_length_2371_cov_210.484307
agtcaaaataggag-gttagaagagaagagatggaaactttggaatcccctcctctccaaaatttcaaaccaaataaaaaaagaatctcatttttcctccctttccaccttgattcctccaaccaaataagccatagagagatatactaagaggacgagtattgttgctttacacactacataacttctatttgagccgctcgttctgagcttagagcaattcttagaatctatgggtcccatgggatctatcaacacgatttggttaatggcttcgctaatcagaagatcataactgagcacataactgatagggaagagatggaacagaatgtatcaccttcaactcttacgcacaccaaacccaaggtatatatgagagatacagccggataagaatattgatcaatcaaatgaaagtttcaacaaaattatatactaaacagtagcccaacccggatctctaattgagattacagagtgtaaccttgacccctccggaattcccaagggaggatctatgcatgaacaattgtcaacaaagaaaagctcccactctttaattccacatttttctaatgcaacaactattctttccctctctgtttcatgtggatacgcaccatctggactaacaagaactgcccctgtataagattgtcctgcaactctagcagccccattataatgaaacaagccccagctaagatcatcagctacatccacaattgtccaaaactcatttgacacaactccattatccaatacactgaaatagaatgtcccaggaatcttacctcttttaacccgatattttcgccgcctccagaccaactgatcctctagtgttctcacctggaaaactggttcataccagaatgatccttttgcctttcccctgtagaatagctggtactggcatgggaattggtcatatgctgggttttgccctgctataacacgccaactccattccaaattccccaaccaaccaacaaatagatcctcagccatgtcgtgacataggttcttaccccgaaattcaaccattggaggcacatgtggcttattggggatttttgcatccaactctagacagttgcttttctgtaatacacagagtgaaaatgcctctagattgggactttcatatgaagcaatacagcggtagttacatacttggtctacaggactgcatttgtttaagcattgaagagcttttctacaatttgaatccaacaagcaattaagtatctcccggccacaattctttaccatgcagttcaaggtagaaaaaccctttgatctcaagttcttcaatatcggaactggctttatataagcattgatgattaccaacaaacagaaccttatatcatcagaattatgtctatcccatgcttcagatacagtctgcaccactctagatgactctcctattttatctgattgagaatttccaaccattttgccaaatatacttcctttaacttcattatcaatagaacagcctcctaatttgttctctatatctgacgaagagtcaaagcatattacgttttttaaatctttgctattgatcttaatccactgaattgactctttatttgcaacagaaacaatcaccaatatatcagtttgagctaattccctctcgagtctcatggtaagatcttcattggaattagatcgaatgcattcatcagtaaatacaagaagttcatatccttcgtcaacccattttagtctttttgcctgcgatgataaaaaaggtcagttagtggtcctgatccgacctaataaaattaatccaactatttatataacaaaaaaatttatataaacacactacatgtgctgcaaaattatccgtgtgagggaaataagatatttcattcattaagagctgaaacacattctagctgaaggcaagatcatcctttattttttcgatctttcttttttcccaattcaacagtttctccattgtagatatgaactcattagtcaggaaattattgattaacatgtacgctcatgttggaacagcagtaatgttttatgcaatttgagcattttaggaccagtcaaattcacgtcaacaaatatctcaggaagattttagtatcagtcacttg
>Jupunba_floribunda_Iganci_883@NODE_1_length_2479_cov_210.215654
agccaaaatagaggtgttagaggag-aaagatgaaaactttggaatcccctcctctccaaaatttcaaactaaataagagaagggtctcatttttccaccattaacatctcgacccctccaaccaaataggccacagagacgtatactaagaggacgagtattgttgctttacacactgcataacttctatttcagccgctcgttctgagcttagagcaattcttagaatctatgggtcccatgggatctatcaacacgatttggttaatggcttcgctaatcagaagatcataactaagcacataactgatagggaagagatggaacagaatgtatcaccttcaactcttatgcacaccaaacccaaggtatatatgagagatacagccggataataatattgatcaatcaaatgaaagtttcaacaaaattatatactaaacagtagcccaatccggatctctaattgagattacagaatgtaaccttgacccctctggaattcccaagggaggatctatgcatgaacaattgtcaacaaagaaaagctcccactctttaattccacatttttctaatgcaacaactattctttccctctctgtttcatgtggatatgccccatctggactaacaagaactgcccctgtataagattgccctgcaactctagcagccccatgataatgaaacaagccccaactaagatcatcagctacatccacaattgtccaaaactcatttgacacaactccattatccaatacactgaaatagaatgtccccggtatcttacctcttttaacccgatattttcgccgcctccagaccaactgactctctagtgttctcacctggaaaactggttcataccagaatgatccttttgcctttcccctgtagaatagctggtattggcatgggaattggtcatatgctgggttttgccctgctataacacgccaactccattccaaattccccaaccaaccaacaaatagatcctcagccatgtcgtgacataagttcttaccccgaaattcaaccattggaggcacatgtggcttagcggggatttttgcatccaactctagacagttgtttttctgtaatacacaaagtgaaaatgcctctagattgggactttcatatgaagcaatacagcggtagttacatacttggtctacaggactgcatttgtttaagcattgaagagcttttctacaatttgaatccaacaagcaattaagtatctcccggccacaattctttaccatgcagttcaaggtagaaaaaccctttgatctcaagttcttcaatatcggaactggctttatataagcattgatgattaccaacaaacagaaccttatatcatcagaattatgtctatcccatgcttcagatacagtctgcaccactctagatgactctcctgttttatctgattgagaatttccaaccattttgccaaatatacttcctttaacttcattatgaatagaacagcctcctaatttgttctctatatctggtgaagagtcaaagcatattacgttttttaaatctttgctattgatcttaatccactgaattgactctttatttgcaacagaaacaatcaccaatatatcagtttgagctaattccctcttgagtctcatggtaagatcttcattggaattagatcgaatgcattcatcagtaaatacaagaagttcatatccttcgtcaacccattttagtctctttgcctgcgatgataaaaaaggtcagttagtggtcctgatccgacctaataaaattgatccaactatttatataacaaaaaaatttatatatacacactacatgtggtgcaaaattatccgtgtgagggaaataagatatttcattcattaagagctgaaacacattctagctgaaggcaagatcatcctttattttttctttctttcttttttcccgattcaacagtttctccattgtagatatgaacttattagtcaggaaattattgattaacatgtacgctcatgttggaacagcggtaatgttttttgcaatttgagcattttagtaccagtcaaattcacgtcgacaaaaatctcagaaagattttagtatcagtcaatta
>Jupunba_idiopoda_Quesada_1718@NODE_1_length_2115_cov_141.360648
attcccaagggaggatctatgcatgaacaattgtcaaca-aagaaaagctcccactctttaatttaaaaccaaatgaaaaaaaggtcccatttttcctccatttccatcacgtccaaaacaaccaaataggccctagagacatatactaagaggacgagtattgttgctttacacactacataacttctattcgagccgctcgttctgagctcagagcaattcttagaaccgatgggtcccatgggatctatcaacatgatttggttaatggcttcgctaatcagaagatcataactaagcatataactgatagggaagagatggaacagaatgtatcaccttcacctcttatgcacaccaaacccaaggtatatatgagagatacagccggataggaatattgatcaatcaaatgaaagtttcaacaaaattatatactaaacagtagcccaatccgtatctctaattgagattatagaatgtaaccttgacccctctggaattcccaagggaggatctatgcatgaacaattgtcaacaaagaaaagctcccactctttaattccacatttttctaatgcaacaactattctttccctctctgtttcatgtggatatgcaccatctggactaacaagaactgcccctgtataagattgccctgcaactctagcagccccatgataatgaaacaagccccaactaagatcatcagctgcatccacaattgtccaaaactcatttgacacaactccattatccaatacactgaaatagaatgtccccggtatcttacctcttttaacccgatattttcgccgcctccagaccaactgactctctagtgttctcacctggaaaactggttcataccagaatgatccttttgcctttcccctgtagaacagctggtactggcatgggaattggtcatatgctgggttttgccctgctataacacgccaactccattccaaattccccaaccaaccaacaaatagatcctcagccatgtcgtgacataagttcttaccccgaaattcaaccattggaggcacatgtggcgtatcggggatttttgcatccaactctagacagttgtttttctgtaatacacaaagtgaaaatgcctctagattgggactttcatatgaagcaatacagcggtagttacatacttggtctacaggactgcatttgtttaagcattgaagagcttttctacaatttgaatccaacaagcaattaagtatctcccggccacaattctttaccatgcagttcaaggtagaaaaaccctttgatctcaagttcttcaatatcggaactggctttatataagcattgatgattaccaacaaacagaaccttatatcatcagaattatgtctatcccatgcttcagatacagtctgcaccactctagatgactctcctgttttatctgattgagaattttcaaccattttgccaaatatacttcctttaacttcattatgaatagaacagcctcctaatttgttctctatatctggtgaagagtcaaagcatattacgttttttaaatctttgctattgatcttaatccacagaattgactctttatttgcaacagaaacaatcaccaatatatcagtttgagctaattccctcttgagtctcatggtaagatcttctttggaattagatcgaatgcattcatcagtaaatacaagaagttcatatccttcgtcaacccattttagtctttttgcctgcgatgataaaaaaggtcagtaagtggtcctgatccgacctaataaaattaatccaactatttatataacaaaaaaatttatatatacacactacatgtgctgcaaaattatccgtgtgagggaaataagatatttcattcattaagagctgaaacacattctagctgaaggcaagatcatccttaattttttctttctttcttttttcccgattcaacagctactagataaaagatatgaacttattagtcaggaaattattgattaacctgtacgctcatgttggaacagcggtaatgttttttgcaatttgag-----------------------------------------------------------------
>Jupunba_laeta_Mori_25147@NODE_1_length_1891_cov_59.035832
------------------------------------------------------------------------aataaaaaaatgatcccatttttcctccctttccatcttgtttcctccaaccaaataagccatagagacatatactaagaggatgagta-tgttgctttacacactacataacttctatttgagccgctcgttctgagcttagagcaattcttagaatctatgggtcccatgggatctatcaacatgatttggttaatggcttcgctaatcagaagatcataactgagcacataactgatagggaagagatggaacagaatgtatcaccttcaactcttacgcgcaccaaacccaaggtatacatgagagatacagccggataagaatattgatcaatcaaatgaaagtttcaacaaaattatatactaaacagtagcccaacccggatctctaattgagattacagaatgtaaccttgacccctctggaattcccaagggaggatctatgcatgaacaattgtcaacaaagaaaagctcccactctttaattccacatttttctaatgcaacaactattctttccctctctgtttcatgtggatatgcaccatctggactaacaagaactgcccctgtataagattgccctgcaactctagcagccccatgataatgaaacaagccccagctaagatcatcaggtacatccacaattgtccaaaactcatttgacacaactccattatccaatacactgaaatagaatgtcccaggaatcttacctcttttaacccgatattttcgccgcctccagaccaactgattctctagtgttctcacctggaaaactggttcataccagaatgatccttttgcctttcccctgtagaatagctggtactggcatgggaattgatcatatgctgggttttgccctgctataacacgccaactccattccaaattccccaaccaaccaacaaatagatcctcagccatgtcgtgacataagttcttaccctgaaattcaaccattggaggcacatttggcttatcggggatttttgcatccaactctagacagttgtttttctgtaatacacacagtgaaaatgcctctagattgggactttcatatgaagcaatacagcggtagttacatacttggtctacaggactgcatttgtttaagcattgaagagcttttctacaatttgaatccaacaagcaattaagtatcgcccggccacaattctttaccatgcagttcaaggtagaaaaaccctttgatctcaagttcttcaatatcggaaccggctttatataagcattgatgattaccaacaaacagaaccttatatcatcagaattatgtctctcccatgcttcagatacagtctgcaccactctagatgactctcctattttatctgattgagaatttccaaccattttgccaaatatgcttcctttaacttcattatcaatagaacagcctcctaatttgttctctatatctggtgaagagtcaaagcatattacgttttttaaatctttgctattgatcttaatccactgaattgactctttatttgcaacagaaacaatcaccaatatatcagtttgagctaattccctcttgagtctcatggtaagatcttcattggaattagatcgaatgcattcatcagtaaatacaagaagttcatatccttcgtcaacccattttagtctttttgcctgcgatgataaaaaaggtcagttagtggtcctgatccgacctaataaaattaatccaactatttatataacaaaaaaatttatataaacacactacatgtgctgcaaaattatccgtgtgaggtaaataagatatttcattcattaagagctgaaacacattctagctgaaggcaagatcatactttattttttctatctttcttttt------------------------------------------------------------------------------------------------------------------------------------------------------------------------------
>Jupunba_leucophylla_Iganci_839@NODE_1_length_2077_cov_424.218500
-------------------------------------------------ctcctctctaaaatttcaaactaaataagagaagggtctcattttcccaccattaacatctcgacccctccaaccaaataggccacagagacatatactaaggggacgagtattgttgctttacacactgcataacttctatttcagccgctcgttctgagcttagagcaattcttagaatctatgggtcccatgggatctatcaacatgatttggttaatggcttcgctaatcagaagatcataactaagcacataactgatagggaagagatggaacagaatgtatcaccttcaactcttatgcacaccaaacccaaggtatatatgagagatacagccggataagaatattgatcaatcaaatgaaagttacaacaaaattatatactaaacagtagcccgatccggatctctaattgagattacagaatgtaaccttgacccctctggaattcccaagggaggatctatgcatgaacaattgtcaacaaagaaaagctcccactctttaattccacatttttctaatgcaacgactattcttcccctctctgtttcatgtggatatgcaccatctggactaacaagaactgcccctgtataagattgccctgcaactctagcagccccatgataatgaaacaagccccaactaagatcatcagctccatccacaattgtccaaaactcatttgacacaactccattatccaatacactgaaatagaatgtccccggtatcttacctcttttaacccgatattttcgccgcctccagaccaactgactctctagtgttctcacctggaaaactggttcataccagaatgatccttttgcctgtcccctgtagaatagctggtactggcatgggaattggtcatatgctgggttttgccctgctataacacgccaactccattccaaattccccaaccaaccaacaaatagatcctcagccatgtcgtgacatgagttcttaccccgaaattcaaccattggaggcacatgtggcttatcggggatttttgcatccaactctagacagttgtttttctgtaatacacaaagtgaaaatgcctctagattgggactttcatatgaagcaatacagcggtagttacatacttgatctacaggactgcatttgtttaagcattgaagagcttttctacaatttgaatccaacaagcaattaagtatctcccggccacaattctttaccatgcagttcaaggtagaaaaaccctttgatctcaagttcttcaatatcggaactggctttatataagcattgatgattaccaacaaacagaaccttatatcatcagaattatgtctatcccatgcttcagatacagtctgcaccactctagatgactctcctattttatctgattgataatttccaaccattttgccaaatatacttcctttaacttcattatcaatagaacagcctcctaatttgttctctatatctggtgaagagtcaaagcatattacgttttttaaatctttgctattgatcttaatccactgaattgactctttatttgcaacagaaacaatcaccaatatatcagtttgagctaattccctcttgagtctcatggtaagatcttcattggaattagatcgaatgcattgatcagtaaatacaagaagttcatatccttcgtcaacccattttagtctttttgcctgcgatgataaaaaaggtcagttagtggtcctgatccgacataataaaattaatccaactatttatataacaaaaaaatttatataaacacactacatgtgctgcaaaattatccgtgtgagggaaataagatatttcattcattaagagctgaaacacattctagctgaaggcaagatcatcctttattttttctatctttcttttttcccaattcaacagtttctccattgtagatatgaacttattagtcagcaaattattgattaacatgtacgctcatgttggaacggcagtaatgttttttgcaatttgagcattttaggaccagtcaaattcacgtcaacaaatatctcaggaagatttta-------------g
>Jupunba_limae_Iganci_261@NODE_1_length_2881_cov_170.813124
agccagaataggggcgttagaggagaaaagatggaaactttagaatcccttcctttccaaaatttcaaaccaaataaaaaaaagatctcatttttccttcctttccatctcgtttcctccaaccaaataagccatagagac--atactaagaggacgagtattgttgctttacacaccacataacttctatttgagccgctcgttctgagcttagagcaattcttagaatctatgggtcccatgggatctatcaacatgatttggttaatggcttcgctaagcagaagatcataactgagcacataactgatagggaagagatggaacagaatgtatcaccttcaactcttacgcacaccaaacccaaggtatatatgagagatacagccggataagaatattgatcaatcaaatgaaagtttcaacaaaattatatactaaacagtagcccaacccggatctctaattgagattacagaatgtaaccttgacccctctggaattcccaagggaggatctatgcatgaacaattgtcaacaaagaaaagctcccactctttaattccacatttttctaatgcaacaactattctttccctctctgtttcatgtggatatgcaccatctggactaacaagaactgcccctgtataagattgccctgcaactctagcagccccatgataatgaaacaagccccagctaagatcatcaggtacatccacaattgtccaaaactcatttgacacaactccattatccaatacactgaaatagaatgtcccaggaatcttacctcttttaacccgatattttcgccgcctccagaccaactgattctctagtgttctcacctggaaaactggttcataccagaatgatccttttgcctttcccctgtagaatagctggtactggcatgggaattggtcatatgctgggttttgccctgctataacacgccaactccattccaaattccccaaccaaccaacaaatagatcctcagccatgtcgtgacataggttcttaccccgaaattcaaccattggaggcacatgtggcttattggggatttttgcatccaactctagacagttgcttttctgtaatacacaaagtgaaaatgcctctagattgggactttcatatgaagcaatacagcggtagttacatacttggtctacaggactgcatttgtttaagcattgaatagcttttctacaatttgaatccaacaagcaattaagtatctcccggccacaattctttaccatgcagttcaaggtagaaaaaccctttgatctcaagttcttcaatatcggaactggctttatataagcattgatgattaccaacaaacagaaccttatatcatcagaattatgtctatcccatgcttcagatacagtctgcaccactctagatgactctcctattttatctgattgagaatttccaaccattttgccaaatatacttcctttaacttcattatcaatagaacagcctcctaatttgttctctatatctggtgaagagtcaaagcatattacgttttttaaatctctgctattgatcttaatccactgaattgactctttatttgcaacagaaacaatcaccaatatatcagtttgagctaattccctcttgagtctcatggtaagatcttcattggaattagatcgaatgcattcatcagtaaatacaagaagttcatatccttcgtcaacccattttagtctttttgcctgcgatgataaaaaaggtcagttagtggtcctgatccgacctaataaaattaatccaactatttatataacaaaaaaatttatataaacacactacatgtgctgcaaaattatccgtgtgagggaaataagatatttcattcattaagagctgaaacacattctagctgaaggcaagatcatcctttattttttctatctttcttttttcccaattcaacagtttctccattgtagatatgaactcattagtcaggaaattattgattaacatgtacgctcatgttggaacagcagtaatgttttttgcaatttgagcattttaggaccagtcaaattcacgtcaacaaatatctcaggaagattttagtatcagtcaatta
>Jupunba_microcalyx_Iganci_855@NODE_1_length_2587_cov_237.797211
agccaaaataagggtgttagaagaaaaaagaaaaaaactttagagtcccctcctcttcaaaatttcaaaccaaataaaaagagaatctcatttttcctccctttccatctcatccactccaaccaa--aggccctagagac--atactaagaggacgagtattgttgctttacacactacataacttatatttgagccgctcgttctgagcttagagcaattcttagaatctatgggtcccatgggatctatcaacatgatttggttaatggcttcgctaatcagaagattataactgagcacataactgatagggaagagatggaacagaatgtatcaccttcaactcttatgcacaccaaacccaaggtatatatgagagatacagccggataagaatattgatcaatcaaatgaaagttacaacaaaattatatactaaacagtagcccgatccggatctctaattgagattacagaatgtaaccttgacccctctggaattcccaagggaggatctatgcatgaacaattgtcaacaaagaaaagctcccactctttaattccacatttttctaatgcaacgactattcttcccctctctgtttcatgtggatatgcaccatctggactaacaagaactgcccctgtataagattgccctgcaactctagcagccccatgataatgaaacaagccccaactaagatcatcagctacatccacaattgtccaaaactcatttgacacaactccattatccaatacactgaaatagaatgtccccggtatcttacctcttttaacccgatattttcgccgcctccagaccaactgactctctagtgttctcacctggaaaactggttcataccagaatgatccttttgcctgtcccctgtagaatagctggtactggcatgggaattggtcatatgctgggttttgccctgctataacacgccaactccattccaaattccccaaccaaccaacaaatagatcctcagccatgtcgtgacataagttcttaccccgaaattcaaccattggaggcacatgtggcttagcggggatttttgcatccaactctagacagttgtttttctgtaatacacaaagtgaaaatgcctctagattgggactttcatatgaagcaatacagcggtagttacatacttgatctacaggactgcatttgtttaagcattgaagagcttttctacaatttgaatccaacaagcaattaagtatctcccggccacaattctttaccatgcagttcaaggcagaaaaaccctttgatctcaagttcttcaatatcggaactggctttatataagcattgatgattaccaacaaacagaaccttatatcatcagaattatgtctatcccatgcttcagatacagtctgcaccactctagatgactctcctattttatctgattgataatttccaaccattttgccaaatatacttcctttaacttcattatcaatagaacagcctcctaatttgttctctatatctggtgaagagtcaaagcatattacgttttttaaatctttgctattgatcttaatccactgaattgactctttatttgcaacagaaacaatcaccaatatatcagtttgagctaattccctcttgagtctcatggtaagatcttcattggaattagatcgaatgcattcatcagtaaatacaagaagttcatatccttcgtcaacccattttagtctttttgcctgcgatgataaaaaaggtcagttagtggtcctgatccgacataataaaattaatccaactatttatataacaaaaaaatttatataaacacactacatgtgctgcaaaattatccgtgtgagggaaataagatatttcattcattaagagctgaaacacattctagctgaaggcaagatcatcctttattttttctatctttcttttttcccaattcaacagtttctccattgtagatatgaacttattagtcagcaaattattgattaacatgtacgctcatgttggaacggcagtaatgttttttgcaatttgagcattttaggaccagtcaaattcacgtcaacaaatatctcaggaagattttagtatcagtcaaatg
>Jupunba_oxyphyllidia_Yonker_6157@NODE_1_length_1911_cov_201.968920
-----------------------------------------------------------aaatttcaaaccaaatgaaaaaaaggtctcatttttcctcaattttcatctcgtccccaccaaccgaatcggccctagagacatataccaagaggacgagaattgttgcttcacacactacataacttctatttgagccgctcgttctgagcttagagcaattcttagaacctatgggtcccatgggatctatcaacatgatttggttaatggcttcgctaatcagaagatcataactaagcatataactgatagggaagagatggaacagaatgtatcaccttcacctcttatgcacaccaagcccaaggtatatatgagagatacagccggataggaatattgatcaatcaaatgaaagtttcaacaaaattatatactaaacagtagcccaatccggatctctaattgagattatagaatgtaaccttgacccctctggaattcccaagggaggatctatgcatgaacaattgtcaacaaagaaaagctcccactctttaattccacatttttctaatgcaacaactattctttccctctctgtttcatgtggatatgcaccatctggactaacaagaactgcccctgtataagattgccctgcaactctagcagccccatgataatgaaacaagccccaactaagatcatcagctacatccacaattgtccaaaactcatttgacacaactccattatccaacacactgaaatagaatgtccccggtatcttacctcttttaacccgatattttcgccgcctccagaccaactgactctctagtgttctcacctggaaaactggttcataccagaatgatccttttgcctttcccctgtagaatagctggtactggcatgggaattggtcatatgctgggttttgccctgctataacacgccaactccattccaaattccccaaccaaccaacaaatagatcctcagccatgtcgtgacataagttcttaccccgaaattcaaccattggaggcacatgtggcgtatcggggatttttgcatccaactctagacagttgtttttctgtaatacacaaagtgaaaatgcctctagattgggactttcatatgaagcaatacagcggtagttacatacttggtctacaggactgcatttgtttaagcattgaagagcttttctacaatttgaatccaacaagcaattaagtatctcccggccacaattctttaccatgcagttcaaggtagaaaaaccctttgatctcaagttcttcaatatcggaactggctttatataagcattgatggttaccaacaaacagaaccttatatcatcagaattatgtctatcccatgcttcagatacagtctgcaccactctagatgactctcctgttttatctgattgagaattttcaaccattttgccaaatatacttcctttaacttcattaggaatagaacagcctcctaatttgttctctatatctggtgaagagtcaaagcatattacgttttttaaatctttgctattgatcttaatccactgaattgactctttatttgcaacagaaacaatcaccaatatatcagtttgagctaattccctcttgagtcccatggtaagatcttcattggaattagatcgaatgcattcatcagtaaatacaagaagttcatatccttcgtcaacccattttagtctttttgcctgcgatgataaaaaaggtcagttagtggtcctgatccgacctaataaaattaatccaactatttatataacaaaaaaatttatatatacacactacatgtgctgcaaaattatccgtgtgagggaaataagatatttcattcattaagagctgaaacacattctagctgaaggcaagatcatccttaattttttctttctttcttttttaccga------------------------------------------------------------------------------------------------------------------------------------------------------------------------
>Jupunba_trapezifolia_Simon_1600@NODE_1_length_872_cov_304.860465
----------------------------------------------------------------------------------------------------------------------------------------------------------------------------------------------------------------------------------------------------------------------------------------------------------------------------------------------------------------------------------------------------------------------------------------------------------------------------------------------------------------------------------------------------------------------------------------------------------------------------------------------------------------------------------------------------------------------------------------------------------------------------------------------------------------------------------------------------------------------------------------------------------------------------------------------------------------------------------------------------------------------------------------------------------------------------------------------------------------------------------------------------------------------------------------------------------------------------------------------------------------------------------------------------atctcccggccacaattctttaccatgcagttcaaggtagaaaaaccctttgatctcaagttcttcaatatcggaactggctttatataagcattgatgattaccaacaaacagaaccttatatcatcagaattatgtctatcccatgctttagatacagtctgcactactctagatgactctcctgttttatctgattgagaatttccaaccattttgccaaatatacttcctttaacttcattatgaatagaacagcctcctaatttgttctctatatctggtgaagagtcaaagcatattacgttttttaaatctttgctattgatcttaatccactgaattgactctttatttgcaacagaaacaatcaccaatatatcagtttgagctaattccctcttgagtctcatggtaagatcttcattggaattagatcgaatgcattcatcagtaaatacaagaagttcatatccttcgtcaacccattttagtctttttgcctgcgatgataaaaaaggtcagttagtgatcctgatccgacctaataaaattaatccaactatttatataacaaaaaaatttatacatacacactacatgtgctgcaaaattatccgtctgagggaaataagatatttcattcattaagagctgaaacacattctagccgaaggcaagatcatccttaattt----tttctttattttttcccgattcaacagtttctccattgtagatatgaacttattagtcaggaaattatt-attaacatgtacgctcatgttggaacagcggtaat-ttttttgcaatttgagcattttagtaccagtcaaattcacgtc--------------------------------------
>Jupunba_villosa_Borges_423@NODE_1_length_2511_cov_213.237058
agccaaaataggagcgttagaagagaaaagatggaaactttggaaccccctccattccaaaatttcaaaccaaataaaaaaaagatctcatttttccttcctttccatctcgtttcctccaaccaaataagccatagagacacatactaagaggacgagtattgttgctttacacaccacataacttctatttgagccgctcgttctgagcttagagcaattcttagaatctatgggtcccatgggatctatcaacatgatttggttaatggcttcgctaatcagaagatcataactgagcacataactgatagggaagagatggaacagaatgtatcaccttcaactcttacgcacaccaaacccaaggtatacacgagagatacagccggataagaatattgatcaatcaaatgaaagtttcaacaaaattatatactaaacagtagcccaacccggatctctaattgagattacagaatgtaaccttgacccctctggaattcccaagggaggatctatgcatgaacaattgtcaacaaagaaaagctcccactctttaattccacatttttctaatgcaacaactattctttccctctctgtttcatgtggatatgcaccatctggactaacaagaactgcccctgtataagattgccctgcaactctagcagccccatgataatgaaacaagccccagctaagatcatcaggtacatccacaattgtccaaaactcatttgacacaactccattatccaatacactgaaatagaatgtcccaggaatcttacctcttttaacccgatattttcgccgcctccagaccaactgattctctagtgttctcacctggaaaactggttcataccagaatgatccttttgcctttcccctgtagaatagctggtactggcatgggaattggtcatatgctgggttttgccctgctataacacgccaactccattccaaattccccaaccaaccaacaaatagatcctcagccatgtcatgacataggttcttaccccgaaattcaaccattggaggcacatgtggcttattggggatttttgcatccaactctagacagttgcttttctgtaatacacaaagtgaaaatgcctctagattgggactttcatatgaagcaatacagcggtagttacatacttggtctacaggactgcatttgtttaagcattgaagagcttttctacaatttgaatccaacaagcaatcaagtatctcccggccacaattctttaccatgcagttcaaggtagaaaaaccctttgatctcaagttcttcaatatcggaactggctttatataagcattgatgattaccaacaaacagaaccttatatcatcagaattatgtctatcccatgcttcagatacagtctgcaccactctagatgactctcctattttatctgattgagaatttccaaccattttgccaaatatacttcctttaacttcattatcaatagaacagcctcctaatttgttctctatatctggtgaagagtcaaagcatattacgttttttaaatctttgctattgatcttaatccactgaattgactctttatttgcaacagaaacaatcaccaatatatcagtttgagctaattccctcttgagtctcatggtaagatcttcattggaattagatcgaatgcattcatcagtaaatacaagaagttcatatccttcgtcaacccattttagtctttttgcctgcgatgataaaaaaggtcagttagtggtcctgatccgacctaataaaattaatccaactatttatataacaaaaaaatttatataaacacactacatgtgctgcaaaattatccgtgtgagggaaataagatatttcattcattaagagctgaaacacattctagctgaaggcaagatcatcctttattttttctatctttctttcttcccaattcaacagtttctccattgtagatatgaactcattagtcaggaaattattgattaacatgtacgctcatgttggaacagcagtaatgtgttttgcaatttgagcattttaggaccagtcaaattcacgtcaacaaatatctcaggaagattttagtaccagtcacttc
>Punjuba_callejasii_Daly_5935@NODE_1_length_1613_cov_35.683594
-----------------------------------------------------------------------------------------------------------------------------------------------------------------------------------------------------------------------------------------------------------------tgatttggttaatggcttcgctaatcagaagatcataactaagcacataacacatagggaagagaaggaacagaatgtatcaccttcaactcttatgcgcaccaaacccaaggtatatatgagagatacagccggataagaatattgatcaatcaaatgaaagtttcaacaaaattatatactaaacagtagcccaatccggatctc-------------------------tgacccctctggaattcccaagggaggatctatgcatgaacaattgtcaacaaagaaaagctcccactctttaattccacatttttctaatgcaacaactattctttccctctgcgtttcatgtggatatgcaccatcaggactaacaagaactgcccctgtataagattgccctgcaactctagcagccccatgataatgaaacaagccccagctaagatcatcagctacatccacaattgtccaaaactcatttgacacaactccattatccaatacactgaaatagaatgtcccaggaatcttacctcttttaacccgatattttcgctgcctccagatcagctgattctctagtgttctcacctggaaaactggttcataccagaatgatccttttgcctttcccctgtagaatagctggtactggcatgggaattggtcatatgctgggttttgccctgctataacacgccaactccattccaaattcccaaaccaaccaacaaatagatcctcagccatgtcgtgacataagttcttaccccgaaattcaaccattggaggcacatgtggcttatcggggatttttgcgtccaactctagacagttgtttttctgtaatacacaaagtgaaaatgcctctagattgggactttcatatgaagcaatacagcggtagttacatacttggtctacaggactgcatttgtttaagcattgaagagcttttctacaatttgaatccaacaagcaattaagtatctcccggccacaactctttaccatgcagctcaaggaagaaaaaccctttgatctcaagttcttcaatatcggaactggctttatataagcattgatgattaccaacaaacagaatcttatatcatcagaattatgtctatcccatgcttcagatacagtctgcaccactccagatgactctcctgttttatctgattgagaatttccaaccattttgccaaatatacttcctttaacttcactataaatagaacagcctcctaatttgttctctatatctggtgaagagccaaagcatattacgttttttaaatctttgctattgatcttaatccactgaattgactctttatttgcaacagaaataatcaccaatatatcagtttgagctaattccctcttgagtctcatggtaagatcttcattggaattagatcgaatgcattcatcagtaaatacaacaagttcacatccttcgtcaacccattttagtctttttgcctgcgatgataaaaaaggtcagttagtggtcctgatccgacctaataaaattaatccaactatttatataac-aaaaaatatatttatacacactacatgtgctgcaaaattatccgtgtgaggaaaataagatatttca---------------------------------------------------------------------------------------------------------------------------------------------------------------------------------------------------------------------------------------------------
>Punjuba_racemiflora_Jimenez_Soares_3626@NODE_1_length_2119_cov_237.775220
ggaccggccagtccgagtctgatatccatgatggaaacttcgaggtcccttcctctccaaaatttcaaaccaaacgaagggagaggctcatttttcctccccttcca-----tcccctccaaccaaacatgcactggagacatattctaagagaacgagtattgtcgctttacacactacataacttctatttgagccgctcgttctgagcttagagcaattcttagaatctatgggtcccatgggatctatcaacatgatttggttaatggcttcgctaatcagaagatcataactaagcccataactgatagggaagagatggaacagaatatgtcaccttcaactcttatgcacaccaaacccaaggtatatatgagagatacagccggataagaatattgatcaatcaaatgaaagtttcaacaaaattatatactaaacagcagcccaatccggatctctaattgagattacagaatgtaaccttgccccctctggaattcccaaaggaggatctatgcatgaacaattgtcaacaaagaaaagctcccactctttaattccacatttttctaaagcaacaactattctttccttctctgtttcatgtggatatgcaccatctggactaacaagaactgcccctgtataagattgccctgcaactctagcagccccatgataatgaaacaagccccagctaagatcatcagctaaatccacaattgtccaaaactcatttgacacaaccccattatccaatacactgaaatagaatgtcccaggaatcttacctcttttaacccgatatttccgccgcctccagaccagctgattctctagtgttctcacctggaaaactggttcataccagaatgatccttttgcctttcccctgtagaatagctggtactggcatgggaattggtcatatgctgggttttgccctgctattacacgccaactccattccaaattccccaaccaaccaacaaatagatcctcagccatgtcgtgacttaagttcttaccctgaaattcaaccattggaggcacatgtggcttctcggggatttttgcgtccaactctagacagttgtttttctgtaatacacaaagtgaaaatgcctctagattgggactttcatgtgaagcaatacagcggtagttacatacttggtctacaggactgcatttgtttaagcattgcagtgcttttctacaatttgaatccaacaagcaattaagtatctcccggccacaactctttaccatgcagctcaaggtagaaaaaccctttgatctcaagttcttcaatatcggaactggctttatataagcattgatgattaccaataaacagaatcttatatcatcagaattatgtctatcccatgcttcagatacagtctgcaccactccagatgactctcctgttttatctgattgagaatttccaaccattttgccaaatatacttcctttaacttcactataaatagaacagcctcctaatttgttctcaatatctggtgaagagtcaaagcatattacgttttttaaatctttgctattgatcttaatccactgaattgactctttatttgcaacagaaacaatcaccaatatatcagtttgagctaattccctcttgagtctcatggtaagatcttcattggaattagatcgaatgcattcatcagtaaatacaagaagttcatatccttcgtcaacccattttagtctttttgcctgcgatgataaaaaaggtcagttagtggtcctgatccgacctaataaaataaatccaactatttatataacaaaaaaatttatatatacacactacatgtgctgcaaaattatccgtgtgagggaaataagatatttcattcattaagagctgaaacacattccagctgaaggcaagatcatccttgattttttctttctttcttttttcccaattcaacagtttctccattgtagatatcgacttattagtcaggaatttattgattaacatgtacgctcatgttggaacagcagtaatgtttttttt------------------------------------------------------------------------g
>_R_Acacia_rostellifera_Murphy_466@NODE_1_length_1059_cov_352.850305
-----------------------------------------------------------------------------------------------------------------------------------------------------------------------------------------------------------------------------------------------------------------------------------------------------------------------------------------------------------------------------------------------------------------------------------------------------------------------------------------------------------------------------------------------------------------------------------------------------------------------------------------------------------------------------------------------------------------------------------------------------------------------------------------------------aatagaatgtcccaggtatcttacctcttttaacccgatattttcgccgcctccagaccaactgactctctagtgttctcacctggaaaactggttcataccagaatgatccttttgcctttcccctgtagaatagctggtactggcatgggaattggtcatatgctgggttttgccctgctacaacacgccaactccattccaaattccccaaccaaccaacaaatagatcctcagccatgtcgtgacataagttcttaccccgaaattcaaccattggaggcacatgtggtttatcggggatttttgcatccaactctagacagttgtttttctgtaatacacaaagtgaaaatgcctctagattgggactttcatatgaagcaatacagcggtagttacatacttggtctacaggactgcatttgtttaagcattgaagagcttttctacaatttgaatccaacaagcaattaagtatctcccgcccacaattctttaccatgcagttcaaggtagaaaaaccctttgatctcaagttcttcaatattggaactggctttatataagcattgatgattaccaacaaacagaaccttatatcatcagaattatgtctatcccatgcttcagatacagtctgcaccactctagatgagtctcccgttttatctgattgagaatttccagccattttggcaaatatacttccgttaacttcattatgaatagaacagcctcctaatttgttctctatatctggtgaagagtcaaagcatactatgttttttaaatctttgctattgatcttaatccactgaattgactctttatttgcaacagaaacaatcaccaatagatcagtttgagctaattccctcttgagtctcatggtaagatcttcattggaattagatcgaatgcattcatcagtaaatacaagaagttcatatccttcgtcaacccattttagtctttttgcctgcgatggtaaaaatggtcagttagtggtcctgatccgacctaatagaatcaatccaactatttatataaa-----------------cacac-------------------------------------------------------------------------------------------------------------------------------------------------------------------------------------------------------------------------------------------------------------------------------------------------
>_R_Acacia_rostellifera_Murphy_466@NODE_2_length_868_cov_267.499368
----------tttatattaaattagtttttataatatatttttaat--gataatgtataataatataaaatatataataaaatatttttc-attatagccattattaaaatatc----------------acattaattataaatataaagtgatctaaaattttgaccctccaaatttcgaaccaaatttgggaaaaggctcatttgatctaagagcaattcttagaatctataggtcgtatgggatctatctacatgatttggttaatggcttc-ctaatcagaagatcataactaagcacataactgatagggaagagaaggaacagaatgtatcaccttcaacactctggaagtatatatataatatatatatgagagatacagccggataagcatattgatcaatcaaatgaaag------------tatatactaaacagtagcacaatccggatctctaattgagattatagaatgtaacctcgacccctctggaattccaaagggagcatctatgcatgaacaattgtcaacaaagaaaagctcccactctttaattccacatttttctaatgcaacaactattctttcccgctctgtttcatgtggatatgcaccatctggactaacaagaactgcccctgtataagattgccctgcaactctagcagccccatgataatgaaacaagccccaactaagatcatcagctacatccacaattgtccaaaactcatttgacacaactccattatccaatacactgaaatagaatgtcccaggtatcttacctcttttaacccgatattttcgccgcctccagaccaactgactctctagtgt----------------------------------------------------------------------------------------------------------------------------------------------------------------------------------------------------------------------------------------------------------------------------------------------------------------------------------------------------------------------------------------------------------------------------------------------------------------------------------------------------------------------------------------------------------------------------------------------------------------------------------------------------------------------------------------------------------------------------------------------------------------------------------------------------------------------------------------------------------------------------------------------------------------------------------------------------------------------------------------------------------------------------------------------------------------------------------------------------------------------------------------------------------------------------------------------------------------------------------------------------------------------------------------------------------------------------------------t
>_R_Afrocalliandra_redacta_Germishuizen_5585@NODE_1_length_1894_cov_417.588332
----------------------------------------------------------------------------------------------------------------------------acgttttctttaagtacatatggtaag--gataaatattgt---ttcacacactgcatctcttctatttatgccgctcgttttgagcttaaagcaattctttgaatctatagatcctctggg----atctacatgatttgtgtaatagctttgctaatc---agatcataactaggtacacagctcctagggaagagcaggaacagaatgagaaatacacaaattaaatgcaaatgggacccagtggatatgtgaggtataaagagggataaatatacagtcttatcggctgtaagtttcaacaaaattatatattaggcag-gacccgattgggatcaccaattgagatcatagaatgcaatcttgagccccctggaactcccaagggaggatctatgcatgaacaattgccaacaaagaaaagctcccactctttaattccgcatttttctaaagcaacaactattcttcccctttctgtttcgtgtggatattcaccatctggactaactagaactgcccctgtataagattgccctgcaactctagcagccccatgataatggaacaatccccagctaaaatcatcggctacatccacaattgtccaaaactcatttgatacaactccattatcgagtacactaaaatagaatgtccctggtatcttacctcttttgacccgatattttcgcctcctccagactaactgaccctctagagttcttacctggaaaactggttcataccagaatgatccttttgcctttcccctgtagaatagctggtactgacatgagaattgatcgtaagctgggttttgccctgctataacgcgccaactccattccaaattccccaaccaaccaacaaacagatcctcagccatgtcatgacacaagttcttaccccgaaattcgaccattgggggcacttggggcttattggggatttttgcatccaactctagacagttgtttttctgtaatacacaaagtgaaaatgcttctagattgggactttcatatgaagcaatacagcggtagttacatacttggtctacaggactgcatttgtttaagcattgaagagcttttctacaattggaatccaataagcaattaagtatctccctaccacaattctttaccatgcagttcaaggtagaaaaaccctttgatctcaagttcttcaatattggaactggctttatatatgcattgatgattaccaacaaacagaaccttatatcatcagaattatgtctatcccatgcttctgatacggtctgaacaactctatacgtctctcctgttttatctgattgagaattcccaaccattttgccaaatatacttcctttagcttcattatgaatagaacagcctcctaatttgttctctatatctggtgaagagtcaaagcatattacattttggatatctttgctattgatcttaatccactgaattgactctttatttgcaacagaaacaatcaccaatatatcagtttgagctaactccctctctagtctcatggtcagatcttca---gaatttgatcgaatgcattcatcagtaaatacaagaagttcatacccttcatctacccacttcagtctttttgcctgc--taagagagaaggtcagttggtggttctgatccttccaaataaaattaatccaactatttatataataaatgtgtgtgtgtagacacactacatttgccgtaaaattatccgtgtgaggaaaataagatatttcatttaccaagacctgaaatatat---------aggcaagatcatgagttattttttttcttaccccccccccccccaaccac-----------------------------------------------------------------------------------------------------------------------------------------------------------------c
>_R_Albizia_adinocephala_FHO33_88@NODE_1_length_2302_cov_247.580674
--ccaaattaagagtgtttgaggggaggggatggaaactctgaga--ctcttccctccaaaatttcaaaccaaatatagggaaaagctcatttttcttccccttccatcccctcccctccaaccaagcaggtc-taaggtcataaactaagaggacgagtattactgctttacacactacataacttctatttgagccactcgttctgagcttagagcaattcttagaacctataggtcctatgggatcaatctacatgatttggttaatggcgtcgctaatcagaagataataactaagcacacaactca---ggaagagaaggaacggaatgtatcaccttcaactcttatgcacaccaaacccaatgtaaatatgagagatacagccggaaaagaatattgatcagtcaaatgaaagtttcaacaaaattaaatcctaaacagtagcccaatgcggatctctaattgagattacagaatgtaaccttgacccctctggaattcccaagggaggatctatgcatgaactattgtcaacaaagaaaagctcccactctttaattccacatttttctaatgcaacaactattctttccctctctgtttcatgtggatatgcaccatctggactaacaagaaccgcccctgtataagattgccctgcaactctagcagccccatgataatgaaacaagccccaactaagatcatcagctacatccacaattgtccaaaactcatttgacacaactccattatccaatacactgaaatagaatgtcccaggtaccttacctcttttaacccgatattttcgccgcctccagaccaactgattctctagtgttctcacctggaaaactggttcataccagaatgatccttttgcctttcccctgtagaatagctggtactggcatgggaattggtcatatgctgggttttgccctgctataacacgccaactccattccaaattccccaaccaaccaacaaatagatcctcagccatgtcgtgacataagttcttaccctgaaattcaaccattggaggcacatgtggcttatcggggatttttgcatccaactctagacagttgtttttctgtaatacacaaagtgaaaatgcctctagattgggactttcatatgaagcaatacagcggtagttacatacttggtctacaggactgcatttgtttaagcattgaagagcttttctacaatttgaatccaacaagcaattaagtatctcccggccacaattctttaccatgccgctcaaggtagaaaaaccctttgatctcaagttcttcaatatcggaactggctttatataagcattgatgattaccaacaaacagaaccttatatcatcagaattatgtctatcccatgcttcagatacagtttgcaccactttagatgactcccctgttttatctgattgagaatttccaaccatttttacaaatatacttcctttaacttcactatgaatagaacggcttcctaatttgttctctatatctggtgaagagtcaaagcatattacgttttttaaatctttgctattgatcttaatccactgaattgactcttcatttccaacagaaacaatcaccaatatatcagtttgagctaattccctcttgagtctcatggtaagatcttcattggaattagatcgaatgcattcatcagtaaatacaagaagttcatatccttcgtcaacccattttagtctttttgcctgcgatgataaaaaaggtcagttagtggtcctaatccgacctaataaaattaatccaactatttatataacaaaaaaatttatataaacacaataaacatgctgcaaaattatccgtgtgagggaaataagatatttcattcatcaagagctgaaacacattctagctgaaggcaagatcatccttaattttttttttttttcttttttcccaacttaacagtctctccattgtagatatgaacttattaatcaggaaattattgattaacatgtacgctcaagttggaacagcagcaatgtttttggcaatttgagcattttagtaccagtcaagttcacgtccacaaaaatctcagaaagagtttagtatcagtcaatta
>_R_Albizia_burkartiana_StivalSantos_678@NODE_1_length_1738_cov_13.584076
-----------------------------------------------------------------------------------------------------------------ccccttcactccaaaatttc--------------------gacgagtattgctgctttacacactacataacttttatttgagccactcgttctgagcttagagcaattcttagaatccataggtcctatgggatctatctacatgatttggttaatggcttcgctaatcagaagatcataactaagcacataactcatagggaagagaaggaacagaatgtatcaccttcaactcttatgcacaccaaacccactgtaaatat--gagacacagccggaaaagaatattgatcaatcaaatgaaagtttcaacaaaattatatactaaacagtagcccagtgcggatctctaattgagattacagaatgtaaccttgacccctctggaattcccaagggaggatctatgcatgaacaattgtcaacaaagaaaagctcccactctttaattccacatttttctaatgcaacaactattctttccctttctgtttcatgtggatatgcaccatctggactaacaagaaccgcccctgtataagactgccctgcaactctagcagccccatgataatgaaacaagccccaactaagatcatcagctacatccacaattgtccaaaactcatttgacacaactccattatccaatacactgaaatagaatgtcccaggtatcttacctctttttacccgatattttcgccgcctccagaccaactgattctctagtgttctcacctggaaaactggttcataccagaatgatccttttgcctttcccctgtagaatagctggtactggcatgggaattggtcatatgctgggttttgccctgctataacacgccaactccattccaaattccccaaccaaccaacaaatagatcctcagccatgtcgtgacataagttcttaccccgaaattcaaccattggaggcacatgtggcttatcggggatttttgcatccaactctagacagttgtttttctgtaatacacaaagtgaaaatgcctctagattgggactttcatatgaagcaatacagcggtagttacatacttggtctacaggactgcatttgtttaagcattgaagagcttttctacaatttgaatccaacaagcaattaagtatctcccggccacaattctttaccatgcagttcaaggtagaaaaaccctttgatctcaagttcttcaatatcggaactggctttatataggcattgatgattaccaacaaacagaaccttatatcatcagaattatgtctatcccatgcttcagatacagtctgcaccactctagatgactctcctgttttatctgattcagaatttccaaccattttgccaaatatacttcctttaacttcattatgaatagaacagcctcctaatttgttctctatgtctggtgaagagtcaaagcatattacgttttttaaatctttgctattgatcttaatccactgaattgactctttatttgcaacagaaacaatcaccaatatatcagtttgagctaattccctcttgagtctcatggtaagatcttcattggaattagatcgaatgcattcatcagtaaatacaagaagttcatatccttcgtcaacccattttagtctttttgcctgcgatgataaaaaaggtcagttagtggtcctgatccgaccaaataaaattaatccaactatttatataacaaaaaaatttatataaacacactacatgtgcttcaaaattatc----------------------------------------------------------------------------------------------------------------------------------------------------------------------------------------------------------------------------------------------------------------------------
>_R_Albizia_coripatensis_Hughes_2433@NODE_1_length_2331_cov_331.195652
--ccaaattaggagtaagagagaagaggggatggaaacttcaggg-cctcttccaactaaaatttcaaactaaatgtggaaagggtctcatttttcttccccttccatcccctcctcttcaaccaaacaggcc-taaggacatatactaagaggacgagtattgctgatttacacgctacataacttctatttgagctgctcgttctgagcttagagcaattcttagaatctataggtcctatgggatctatctacatgatttggttaatggcttcgctaatcagaagattataactgagcacataattcatggggaagagaaggaacagaatgtatcaccttcaacacttatgcacaccaaacccaatgtaaatatgagagatacagccggaaaagaatatagatcaatcaaatggaagtttcaacaaaattatatactaaacagtagcccaatgcggatctctaactgagattacagaatgtaaccttgacccctctggaattcccaagggaggatctatgcatgaacaattgtcaacaaagaaaagctcccactctttaattccacatttttctaacgcaaggactattctttccctctctgtttcatgtggatatgcaccatctggactaacaagaaccgcccctgtataagattgccctgcaactctagcagccccatgataatgaaacaaaccccaactaagatcatcagctacatccacaattgtccaaaactcatttgacacaactccattatccaatacactgaaatagaatgtcccaggtatcttacctcttttaacccgatattttcgccgcctccagaccaactgactctccagtgttctcacctggaaaactggttcataccagaacgatccttttgcctttcccctgtagaatagctggtactggcatgggaattggtcatacgctgggttttgccctgctataacacgccaactccattccaaattccccaaccaaccaacaaatagatcctcagccatgtcgtgacataagttcttaccccgaaattcaaccattggaggcacatgtggcttatcggggatttttgcatccaactctagacagttgtttttctgtaagacacaaagtgaaaatgcctctagattgggactttcatatgaagcaatacagcggtagttacatacttggtctacaggactacatttgtttaagcattgaagagcttttctacaatttgaatccaacaagcaattaagtatctcccggccacaattctttaccatgcagctcaaggtagaaaaaccctttgatctcaagttcttcaatatcggaactggctttatataagcattgatgattaccaacaaacagaaccttatatcatcagaattatgtcgatcccatgcttcagatacagtctgcaccactttagatgactctcctgttttatctgattgagaatttccaaccattttgccaaatatacttcctttaacttcattatgaatagaacagcctcctaatttgttctctatatctggcgaagagtcaaagcatattacgttttttaaatctttgctatggatcttaatccactgaattgactctttgtttgcaacagaaacaatcacaaatatatcagtttgagctaattccctcttgagtctcatggtaagatcttcattggaattagatcgaatgcattcatcagtaaatacaagaagttcatatccttcgtcaacccattttagtctttttgcctgcgatgataaaaaaggtcagttagtggtcctgatccgaccaaataaaattaatccaactacttatat-------------------acacactacatgtgcttcaaaattatccgtgtgacggaaataagatatttcattcattaagagctgaaacacattctagctgaaggcaagatcatccttaattttttctttctttcttttttcccaattcaacagttcctccattgtagatatgaacttattagtcaggaaattattgattaacatgtacgctcatgttggaacagcagtaatgttttttgcaatttgagcattttagtaccagtcaaattcacgtcgacaaaaatctcaggaagattttagtatcagtcaattg
>_R_Albizia_inundata_Wood_26530@NODE_1_length_1575_cov_4800.878289
-----------------------------------------------------------------------------------------------------------------------------------------------------------------------------------------------------------------------------------------------------------------tgatttggttaatggcttcgccaatcagtagatcataattaagcacataactgatagggaagagaaggaacagaatgtatcaccttcaactcttgtgcacaccaaacccaatgtaaatttgagagatacagccggacaagaatattgatcaatcaaatgaaaatt-caacaaatttatatactaaacagtagcccagtgcggatctctaattgatattacagaatgtaaccttgacccctctggaattcccaagggaggatctatgcatgaacaattgtcaacaaagaaaagctcccactctttaattccacatttttctaatgcaacaactattctttccctgtgtgtttcatgtggatatgcaccatctggactaacaagaactgcccctgtataagattgccctgcaactctagcagccccatgataatgaaacaaaccccaactaagatcatcagctacatccacaattgtccaaaactcatttgacacaactccattatccaatacactgaaatagaatgtcccaggtatcttacctcttttaacccgatattttcgctgcctccagaccaactgattctctagtgttctcacctggaaaactggttcataccagaatgatccttttgcctttcccctgtagaatagctggtactggcatgggaattggtcatatgctgggttttgccctgctacaacacgccaactccattccaaattccccaaccaaccaacaaatagatcctcagccatgtcgtgacataagttcttaccccaaaattcaaccattggaggcacatgtggcttatcggggatttttgcatccaactctagacagttgtttttctgtaatacacaaagtgaaaatgcctctagattgggactttcatatgaagcaatacagcggtagttacatacttggtctacaggactgcatttgtttaagcattgaagagcttttctacaattggaatccaacaagcaattaagtatctcccggccacaattctttaccatgcagctcaaggtagaaaaaccctttgatctcaagttcttcaatatcggaactggctttatatgtgcattgatgattaccaacaaacagaaccttatatcatcagaattatgtctatcccatgcttcagatacagtctgcaccactttagatgactctcctgttttatctgattgagaatttccaaccattttgccaaatatacttcctttaacttcattatgaatagaacagccgcctaatttgttctctatatctggtgaagagtcaaagcatattacgttttttatatctttgctattgttcttaatccactgaattgactctttatttgcaacagagacaatcatcaatatatcagtttgagttaattccctcttgagtctcatggtaagatcttcattggaattagatcgaatgcattcatcagtaaatacaagaagttcatatccttcgtcaacccattttagtctttttgcctgcgatgataaaaaaggtcagtcagtggtcctgatccgacctaataaaattaatccaactatttatataacaaaaaa-----------------------------------------------------------------------------------------------------------------------------------------------------------------------------------------------------------------------------------------------------------------------------------------------------------------
>_R_Albizia_sinaloensis_Hughes_1576@NODE_1_length_2099_cov_128.178536
------aatgaaaagagggaagaaaatgtgagccaaaattttgacttccctcccacttaaaaattcaaactaaataaaaaaatgag---------------gacccatcggcttccctcaaaccaaacacacc-caaggacatacactaagaggacgagtattgttgctttacacactacataacttctatttgagccgctcgttctgaccttcgagcaatttttagaattcataggtcctatgggatctatctacatgatttggttcatggcttcgctaatcagaagatcataactaagaacataacttatagggaagagaaggaacagaatg----------------tatgcacaccaaacccaaggtatatatatgagagataaccggataagaatattgatcaatcaaatgaaagtttcaacaaaattatatactaaacagtagcccaatgcggatctctaattgagattacagaatgtaaccttgacccctctggaattcccaagggaggatctatgcatgaactattgtcaacaaagaaaagctcccactctttaattccacatttttctaatgcaacaactattctttccctctctgtttcatgtggatatgcaccatctggactaacaagaaccgcccctgtataagattgccctgcaactctagcagccccatgataatgaaacaagccccaactaagatcatcagctacatccacaattgtccaaaactcatttgacacaactccattatccaatacactgaaatagaatgtcccaggaatcttacctcttttaacccgatattttcgccgcctccagaccaactgattctctagtgttctcaactggaaaactggttcataccagaatgatccttttgcctttcccctgtagaatagctggtactggcatgggaattggtcatatgctgggttttgccctgctataacacgccaactccattccaaattccccaaccaaccaacaaatagatcctcagccatgtcgtgacataagttcttaccccgaaattcaaccattggaggcacatgtggcttatcgggggtttttgcatccaactctagacagttgtttttctgtaatacacaaagtgaaaatgcctctagattgggactttcatatgaagcaatacagcggtagttacatacttggtctacaggactgcatttgtttaagcattgaagagcttttctacaatttgaatccaacaagcaattaagtatctcccggccgcaattctttaccatgcagctcaaggtagaaaaaccctttgatctcaagttcttcaatatcggaactggctttatataagcattgatgattaccaacaaacagaaccttatatcatcagaattatgtctatcccatgcttcagatacagtctgcaccactttagatgactctcctgttttatctgattgagaatttccaaccatttttccaaatatacttcctttaacttcattatgaatagaacagcctcctaatttgttctctatatctggtgaagagtcaaagcatattacgttttttaaatctttgctatttatcttaatccactgaattgactctttatttgcaacagaaacaatcaccaatatatcagtttgagctaattccctcttgagtctcatggtaagatcttcattggaattagatcgaatgcattcatcagtaaatacaagaagttcatatccttcgtcaacccattttagtctttttgcctgcgatgataaaaaaggtcaattagtggtactaatccgacctaataaaattaatccaactatttatataacaaaaaaatttatataaacacaatacatgtgctgcaaaattatccgtgtgagggaaataagatatttcattcatcaagagctgaaacacattctagctgaaggcaatatcatccttcattttttctttctttcttttttcccaattcaacagtttctccattgtagatatgaacttattaatcaggaaattattgattaacatgtacgctcaagttggaacagcaacaatgtttttggcaatttgagcattttagtaccagtcaagt---------------------------------------------
>_R_Balizia_leucocalyx_Aguilar_1939@NODE_1_length_2246_cov_227.929922
--ccaaaataaggatattagaggagaagagatgaaaactttagaatcccctctctttcaaaatttcaaactaaataagagaag---------ttttcatcctctcccgtctcttccctccaaccaaataggcc--agatacatgcactaagaggacgagtattgatgctttacacactacgtaatttctatttgagccgctcgttctgagattagagcaattcttagaagctatgggtcccattggatctatcaacatgatttggttaatggcttcgctaatcagaagatcataactgagcacataactgatagggaagagatggaacagactgtatcaccttcaactcttatgcacaccaaacccaaggtatatacgagcgacacagccggataagaatattgatcaatcaaatgaaagtttcaacaaaattatatactaaacagtagcccaatccggatctctaattgagattacagaatgtaaccttgaaccctctggaattcccaagggaggatctatgcatgaacaattgtcaacaaagaaaagctcccactctttaattccacatttttctaatgcaacaactattctttccctctctgtttcatgtggatatgaaccatctggactaacaagaactgcccctgtataagattgccctgcaactctagcagccccatgataatgaaacaagccccaactaagatcatcagctacatccacaattgtccaaaactcatttgacacaactccattatccaatacactgaaatagaatgtccccggtgtcttacctcttttaacccgatattttcgccgcctccagaccaactgactctctagtgttctcacctggaaaactggttcataccagaatgatccttttgcctttcccctgtagaatagctggtactggcaggggaattggtcatatgctgggttttgccctgctataacacgccaactccattccaaattccccaaccaaccaacaaatagatcctcagccatgtcgtgacataagttcttaccccgaaattcaaccattggaggcacatgtggcttatcggggatttttgcatccaactctagacagttgtttttctgtaatacacaaagtgaaaatgcctctagattgggactttcatatgaagcaatacagcggtagttacatacttggtctacaggactgcatttgtttaagcattgaagagcttttctacaatttgaatccaacaaacaattaagtatctcccggccacaattctttaccatgcagttcaaggtagaaaaaccctttgatctcaagttcttcaatatcggaactggctttatataagcattgatgattaccaacaaacagaaccttatatcatcagaattatgcctatcccatgcttcagatacagtctgcaccactctagatgactctcctattttatctgattgagaatttccaaccattttgccaaatatacttccattaactttattatcaatagaacagcctcctaatttgttctctatatctggtgaagagtcaaagcatattacgttttttaaatctttgctattgatcttaatccactgaattgactctttatttgcaacagaaacaatcaccaatatatcagtttgagctaattccctcttgagtctcatggtaagatcttcattggaattagatcgaatgcattcatcagtaaatacaagaagttcatatccttcgtcaacccattttagtctttttgcctgcgatgataaaaaaggtcagttagtggtcctgattcgaccaaataaaattaatccaactatttatataacaaaaaaatttatataaacacactacatgtgctggaaaattatccgtgtgagggaaataagatatttcattcattaagagctgaaacacattctagctgaaggcaagatcttcctttattttttctatatttcttttttcccaattcaacagtttctccattgtagatatgaacttattagtcaggaaattattgattaacatgtacgctcatgttggaacagcagtaatgtcttttgcaatttgagcattttaggaccagtcaaattcacgtcaacaaatatctcaggaagattttagtatcagtcaatt-
>_R_Calliandra_bella_LPQ15696@NODE_1_length_2500_cov_374.423029
tattccaataacgtt------------------------------tcattgcttatcaaaagttatacaagtgataacaatgcaaaatcagtgcttttatgcttacaaaaattgaattgatacatgtgtttctgtaagtacatatactgag--gacaaatatcgttgctttacacactatacaaattccttgtgagccacttgatctgagctaaggacaattcttcaaatctatagtcctctag-----catctacatgatttgattaatgacttccataatcaaatcaaactaaatatataatgatcaatcaaatgagagatacacctgacgagaatactgatcaattaaatgtaagtggagtccaatgcctagatggggtctaaggagaaatatatatgtagagaagttgtgtgaaagtttcaacaaaattatatactagacaggaacctgattgggatcactaattgagattgcacaatgtaatcttgaaccttctgggattcccaagggaggatctatgcatgaacaattgtcaacaaagaaaagctcccactctttaattccacattttcctaaagcaacaactattctttccctttctttttcatgtggatatgcaccatctggactaacaagaacagcccctgtataagattgcccggcaactctagcagccccatgataatgaaacaaaccccagctaaaatcatcagctacatccacaattgtccaaaactcatttgacacaactccattatccaggacactgaaatagaatgttccaggtatcttacctcttttaacccgatactttcgacgcctccagactaattgaccctctagtgttctcacttggaaaactggttcataccagaatgatccttttgcctttcctctgtagaatagctgatactgacatgggaattgatcatatgctgggttttgtcctgctataacacgccaactccattccaaattccccaaccaaccaacaaatagatcctcagccatgtcgtggcataagttcttaccccgaaattcaacaagtggaggcacttgtggcatttcagggatttttgcatccagctctagacagttgtttttctgtaatacacaaagtgaaaatgcctctagattgggactttcatatgaagcaatgcaacggtagttacatacttggtctacaggactgcatttgtttaagcattgaagagcttttctacaattgggatccaacaagcaattaagtatctccctgccacaattctttaccatgcagttcaaggtagaaaaaccctttgatctcaggttcttcaatatcggaaccggctttatataagcattgataattaccaacaaacagaaccttatatcatcagaattgtgtctatcccatgcttcagataccgtccgcaccacgctagatgattctcttgtttgatctgattgagagtttccaaccattttgccaaatatatttcctttaacttcattgtcaatagaacagcctcctaatttgttctctacatctggtgaagagtcaaagcatattacgtttttgatatctttgctattgatcttaatccactgaattgactctttatttgcaacagaaacaatcaccaatatatcagtttgagctaattccttcttgagtctcatggccaggtcttcacaagaattagatcgaatgcattcatcagtaaatacaagcagttcatacccttcatcaacccacttcagtctttttgcctgctatgaggaaaaaagtcagttagtggtcctgatctgacctaaaaaaattaatccaacaatttatatagcaaaaatatcaatacaagcatactaaatgtgccgcaaaattatccgtgtgaataaaataagatatttcatattttga---ttgaaacacattatagctgaaggcaagatcatcaattattttttctttctttccttttttccttttcccaa----ttcaaatgttggtgtgaacttatttttcaagaaatgattgattaatatgtacactcatgttggaacagcagtaatgttttttgcaatttgaacactttagcatcagtcaatttta--------gtaatctcacaaaaaatttagtatcaatcaattg
>_R_Cathormion_obliquifoliolatum_Wieringa_6519@NODE_1_length_1934_cov_313.887706
----------------tattaaaagaggagatggaaactttgaagtctcctccttcccaaaatttcaaactaaatgggagaagggtctcattttttctgtctttccatctcatcccctccaaccaaatatgccatagagtcatatactaagaggacgagtattgttgctttacacactacataacttctatttgagccgctcgttctgagcttagagcaattcttagaatctatgggtcccatgggatctatcaacatgaattggctaatggcttcgctaatcagaagatcataactgagcacataactgatagggaagagatggaacagaatgtatcaccttcaactcttatgcacaccaaacccaaggtatatatgagagataaagccggataagaatattgatcagtcaaatgaaagtttcaacaaaattatatactaaacagtagcccaatccggatctctaattgagattacagaatgtaaccttgacccctctggaattcccaaggtaggatctatgcatgaacaattgtcaacaaagaaaagctcccactctttaattccacatttttctaatgcaacaactattctttccctctctgtttcatgtggatatgcaccatctggactaacaagaactgcccctgtataagattgccctgcaactctagcagccccatgataatgaaacaagccccaactaatatcatcagctacatccacaattgtccaaaactcatttgacacaactccattatccaatacactgaaatagaatgtccccggtatcttacctcttttaacacgatattttcgccgcctccagaccaactgactctctagcgttctcacctggaaaactggttcataccagaatgatccttttgcctttcccctgtagaatagctggtactggcatgggaattggtcatatgctgggttttgccctgctataacacgccaactccattccaaattccccaaccaaccaacaaatagatcctcagccatgtcgtgacataagttcttaccccgaaattcaaccattggaggcacatgtggtttatcggggatttttgcatccaactctagacagttgtttttctgtaatacacaaagtgaaaatgcctctagattgggactttcatatgaagcaatacagcggtagttacatacttggtctacaggactgcatttgtttaagcattgaagagcttttctacaatttgaatccaacaagcaattaagtatctcccggccacaattctttaccatgcagttcaaggtagaaaaaccctttaatctcaagttcttcaatatcggaactggcttcatataagcattgatgattaccaacaaacagaaccttatatcatcagaattatgtctatcccatgcttcagatacagtctgcaccactctagatgactctcctattttatctgattgagaatttccaaccattttgccaaatatacttcctttaacttcattatcaatagaacagcctcctaatttgttctctatatctggtgaagagtcaaagcacattacgttttttaaatctttgctattgatcttaatccactgaattgactctttatttgcaacagaaacaatcaccaatatatcagtttgagctaattccctcttgagtctcatggtaagatcttcattggaattagaccgaatgcattcgtcagtaaatacatgaagttcatatccttcgtcaacccattttagtctctttgcctgacataataaaaaaggtcagttagtggtcctgatccgacctaataaaattaatccaactatttatataacaaaaaaatttatataaacacactaaatgtgctgcaaaattatccgtgtgagcgaaataagatatttcattcattaagagctgaaacacattctagctgaagccaagatcatcctt----------------------------------------------------------------------------------------------------------------------------------------------------------------------------------------------------
>_R_Cathormion_rhombifolium_Deighton_3618@NODE_1_length_2025_cov_153.459959
----------------tattaaaagaggagatggaaactttgaagtctcctccttcccaaaatttcaaactaaatgagagaagggtctcattttttctgtctttccatctcatcccctccaaccaaatatgccatagagtcatatactaagaggacgagtattgttgctttacacactacataacttctatttgagccgctcgttctgagcttagagcaattcttagaatctatgggtcccatgggatctatcaacatgatttggctaatggcttcgctaatcagaagatcataactgagcacataactgatagggaagagatggaacagaatgtatcaccttcaactcttatgcacaccaaacccaaggtatatatgagagataaagccggataagaatattgatcagtcaaatgaaagtttcaacaaaattatatactaaacagtagcccaatccggatctctaattgagattacagaatgtaaccttgacccctctggaattcccaagggaggatctatgcatgaacaattgtcaacaaagaaaagctcccactctttaattccacatttttctaatgcaacaactattctttccctctctgtttcatgtggatatgcaccatctggactgacaagaactgcccctgtataagattgccctgcaactctagcagccccatgataatgaaacaagccccaactaagatcatcagctacatccacaattgtccaaaactcatttgacacaactccattatccaatacactgaaatagaatgtccccggtatcttacctcttttaacccgatattttctgcgcctccagaccaactgactctctagtgttctcacctggaaaactggttcataccagaatgatccttttgcctttcccctgtagaatagctggtactggcatgggaattggtcatatgctgggttttgccctgctataacacgccaactccattccaaattccccaaccaaccaacaaatagatcctcagccatgtcgtgacataagttcttaccccgaaattcaaccattggaggcacatgtggcttatcggggatttttgcatccaactctagacagttgtttttctgtaatacacaaagtgaaaatgcctctagattgggactttcatatgaagcaatacagcggtagttacatacttgatctacaggactgcatttgtttaagcattgaagagcttttctacaatttgaatccaataagcaattaagtatctcccggccacaattctttaccatgcagttcaaggtagaaaaaccctttgatctcaagttcttcaatatcggaactggctttatataagcattgatgattaccaacaaacagaaccttatatcatcagaattatgtctatcccatgcttcagatacagtctgcaccactctagatgactctcctattttatctgattgagaatttccaaccattttgccaaatatacttcctttaacttcattatgaatagaacagcctcctaatttgttctctatatctggtgaagagtcaaagcatattacgtttcttatatctttgctattgatcttaatccactgaattgactctttatttgcaacagaaacgatcaccaatatatcagtttgagctaattccctcttgagtctcatggtaagatcttcattggaattagatcgaatgcattcatcagtaaatacaagaagttcatatccttcgtcaacccattttagtcttcttgcctgcgatgataaaaaaggtcagttagtggtcctgatccgacctaataaaattaatccaactatttatataacaaaaaaatttatataaacacactacatgtgctgcaaaattatccgtgtgagggaaataagacatttcattcattaagagctgaaacacattctagctgaaggcaagatcatccgttattttttctatatttcttttttcccaattcaacagtttctccattgtagatatgaacttattagtcaggaaattattgattaacatgtac---------------------------------------------------------------------------------------------------------
>_R_Hydrochorea_corymbosa1_Bonadeu_655@NODE_1_length_1804_cov_382.224700
-------------------------------------------------------------------------------------------------------tccatctcatcccctccaaccaaatatgccatagagacatatactaagaggacgagtattgttgctttacacactacataacttgtatttgagccgctcgttctgagcttagagcaattcttagaatctatgggtcccgtgggatctatcaacatgattcggctaatggcttcgctaatcagaagatcataactgagcacataactgatagggaagagatggaacagaatgtatcaccttcaactcttatgcacaccaaacgcaaggtatatatgagagatacagccggataagaatattgatcagtcaaatgaaagtttcaacaaaattatatactaaacagtagcccaatccggatctctaattgagattacagaatgtaaccctgacccctctggaattcccaagggaggatctatgcatgaacaattgtcaacaaagaaaagctcccactctttaattccacatttttctaatgcaacaactattctttccctctctgtttcatgtggatatgcaccatctggactaacaagaactgcccctgtataagattgccctgcaactctagcagccccatgataatgaaacaagccccaactaatatcatcagctacatccacaattgtccaaaactcatttgacacaactccattgtccaatacactgaaatagaaagtccccggtatcttacctcttttaacccgatattttcgccgcctccagaccaactgactctctagcgttctcacctggaaaactggttcataccagaatgatccttttgcctttcccctgtagaatagctggtactggcatgggaattggtcatatgctgggttttgccctgctataacacgccaactccattccaaattccccaaccaaccaacaaatagatcctcagccatgtcgtgacataagttcttaccccgaaattcaaacattggaggcacatgtggcttatcggggatttttgcatccaactctagacagttgtttttctgtaatacacaaagtgaaaatgcctctagattgggactttcatatgaagcaatacagcggtagttacatacttggtctacaggactgcatttgtttaagcattgaagagcttttctacaatttgaatccaacaagcaattaagtatctcccggccacaattctttaccatgcagttcaaggtagaaaaaccctttgatctcaagttcttcaatatcggaactggcttcatataagcattgatgattaccaacaaacagaaccttatatcatcagaattatgtctatcccatgcttcagatacagtctgcaccactctagatgactctcctattttatctgattgagaatttccaaccattttgccaaatatacttcctttaacttcattatcaatagaacagcctcctaatttgttctctatatctggtgaagagtcaaagcacattacgttttttaaatctttgctattgatcttaatccactgaattgactctttatttgcaacagaaacaatcaccaatatatcagtttgagctaattccctcttgagtctcatggtaagatcttcattggaatcagaccgaatgcattcatcagtaaatacaagaagttcatatccttcgtcaacccattttagtctttttgcctgcgatgataaaaaaggtcagttagtggtcctgatccgacctaataaaattaatccaactatttatataacaaaaaaatttacataaacacactacatgtgcttcaaaattatccgtgtgagggaaataagatatttcattcattaagagc---------------------------------------------------------------------------------------------------------------------------------------------------------------------------------------------------------------------------------------
>_R_Hydrochorea_marginata_Morim_563@NODE_1_length_2286_cov_325.653689
agtcaaaataggggtattaaaagagaagagatggaaactttaaagtctcctccttcctaaaatttcaaactaaatgagagaagggtctcattttttctgtctttccatctcatcccctccaaccaaatatgccacagagacatatactaagaggacgagtattgttgctttacacactacataacctctatttgagccgctcgttctgagcttagagcaattcttagaatctatgggtcccgtgggatctatcaacatgattcggctaatggcttcgctaatcagaagatcataactgagcacataactgatagggaagagatggaacagaatgtatcaccttcaactcttatgcacaccaaacgcaaggtatatatgagagatacagccggataagaatattgatcagtcaaatgaaagtttcaacaaaattacatactaaacagtagcccaatccggatctctaattgagattacagaatgtaaccctgacccctctggaattcccaagggaggatctatgcatgaacaattgtcaacaaagaaaagctcccactctttaattccacatttttctaatgcaacaactattctttccctctctgtttcatgtggatatgcaccatctggactaacaagaactgcccctgtataagattgccctgcaactctagcagccccatgataatgaaacaagccccaactaacatcatcagctacatccacaattgtcc-aaactcatttgacacaactccattgtccaatacactgaaatagaatgtccccggtatcttacctcttttaacccgatattttcgccgcctccagaccaactgactctctagcgttctcacctggaaaactggttcataccagaatgatccttttgcctttcccctgtagaatagctggtactggcatgggaattggtcatatgctgggttttgccctgctataacacgccaactccattccaaattccccaaccaaccaacaaatagatcctcagccatgtcgtgacataagttcttaccccgaaattcaaccattggaggcacatgtggcttatcggggatttttgcatccaactctagacagttgtttttctgtaatacacaaagtgaaaatgcctctagattgggactttcatatgaagcaatacagcggtagttacatacttggtctacaggactgcatttgtttaagcattgaagagcttttctacaatttgaatccaacaagcaattaagtatctcccggccacaattctttaccatgcagttcaaggtagaaaaaccctttgatctcaagttcttcaatattggaactggcttcatataagcattgatgattaccaacaaacagaaccttatatcatcagaattatgtctatcccatgcttcagatacagtctgcaccactctagatgactctcctattttatctgattgagaatttccaaccattttgccaaatatacttcctttaacttcattatcaatagaacagcctcctaatttgttctctatatctggtgaagagtcaaagcacattacgttttttaaatctttgctattgatcttaatccactgaattgactctttatttgcaacagaaacaatcaccaatatatcagtttgagctaattccctgttgagtctcatggtaagatcttcattggaattagaccgaatgcattcatcagtaaatacaagaagttcatatccttcgtcaacccattttagtctttttgcctgcgatgataaaaaaggtcagttagtggtcctgatccgacctaataaaattaatccaactatttatataacaaaaaaatttatataaacacactacatgtgcttcaaaattatccgtgtgagagaaataagatatttcattcattaagagctgagacacattctagctgaagtcaagattatcctttattttttctatatttcttttttcccaattcaacagtttctccactgtagatatgaactcattagtcaggaaattattggttaacatgtacgctcatgttggaacagcagtaatgttttttgcaatttaagcattttaggaccagtcaaattcacgtcaacaaatatctcaggaagattttagtatcagtcaattc
>_R_Jupunba_asplenifolia_Ekman_6383@NODE_1_length_1809_cov_61.594688
-------------------------------------------------------------------------------------------------------------------------------------------------------aggacgagtattgttgctttacacactacataacttctatttgagccgctcgttctgagctttcagcaattcttagaatctatgggtcccatgggatctatcaacatgatttggttaatggcttcgctaatcagaagatcataactgagcgcaaaactgatagggaagagatggaacagaatgtatcaccttcaactctcacgcacaccaaacccaaggtatatacgagagatacagccggataagaatattgatcaatcaaatgaaagtttcaacaatattatatactaaacagtagcccaatccggatctctaattgagattacagaatgtaaccttgacccctctggaattcccaagggaggatctatgcatgagcaattgtcaacaaagaaaagctcccactctttaattccacatttttccaatgcaacaactattctttccctctctgtttcatgtggatatgcaccatctggactaacaagaactgcccctgtataagattgccctgcaactctagcggccccatgataatgaaacaagccccaactaagatcatcagccacatccacaattgtccaaaactcatttgacacaactccattatccaatacactgaaataaaatgtccccggtatcttacctcttttaacccgatattttcgccgcctccagaccaactgactctctagtgttctcacctggaaaactggttcataccagaatgatccttttgcctttcccctgtagaatagctggtactggcatgggaattggtcatatgctgggttttgccctgctataacacgccaactccattccaaattccccaaccaaccaacaaatagatcctcagccatgtcgtgacataagttctta-cccgaaattcaaccattggaggcacatgtggcttatcggggatttttgcatccaactctagacagttgtttttctgtaatacacaaagtgaaaatgcctctagattgggactttcatatgaagcaatacagcggtagttacatacttggtctacaggactgcatttgtttaagcattgaagagcttttctacaatttgaatccaacaagcaattaagtatctcccggccacaattctttaccatgcagttcaaggtagaaaaaccctttgatctcaagttcttcaatatcggaactggctttatataagcattgatgattaccaacaaacagaaccttatatcatcagaattatgtctatcccattcttcagatacagtctgcaccactctagatgactcccctattttatctgattgagaatttccaaccattttgccaaatatacttcctttaacttcattatgaatagaacagcctcctaatttgttctctatatctggtgaagagtcaaagcatattacgttttttaaatctttgctattgatcttaatccactgaattgactctttatttgcaacagaaacaatcaccaatatatcagtttgagctaattccctcttgagtctcatggtaagatcttcattggaattagatcgaatgcattcatcagtaaaaacaagaagttcatgtccttcgtcaacccattttagtctttttgcctgcgatgataaaaaaggtcagttagtggtcctgatccgacctaataaaattaatccaactatttatataacaaaaaaatttatataaacacacttcatgtgctgcaatattatccgtgtgagggaaataagatatttcattcattaagagctgaaacacattctagcggaaggcaagatcatcctttattttttctatctttctt---------------------------------------------------------------------------------------------------------------------------------------------------------------------------------
>_R_Jupunba_barbouriana_Iganci_847@NODE_1_length_2327_cov_284.592000
agccaaaacagaggtgttagaggagaagagatggaaactttggagtcccttcc--tccaaaatttcaaaccaaataaaaaaagggtctcatttttcctcactttccatctcgtccccaacaaccaaataggccatagagacatatactaagaggacgagtattgttgctttacacaccacataacttctatttgagccactcgttctgagcttagagcaattcttagaatctatgggtcccatggaatctatcaacatgatttggttaatggcttcgctaatcagaagatcataactaagcacataactgatagggaagagatggaacagaatgtatcaccttcaactcttatgcacaccaaacccaaggtatatatgagagatacagccggataagaatattgatcaatcaaatgaaagtttcaacaaaattatatactaaacagtagcccaatccggatctctaattgagattacagaatgtaaccttgacccctctggaattcccaagggaggatctatgcatgaacaattgtcaacaaagaaaagctcccactctttaattccacatttttctaatgcaacaactattctttccctctctgtttcatgtggatatgcaccatctggactaacaagaactgcccctgtataagattgccctgcaactctagcagccccatgataatgaaacaagccccaactaagatcatcagcaacatccacaattgtccaaaactcatttgacacaactccattatccaatacactgaaatagaatgtccccggtatcttacctcttttaacccgatattttcgccgcctccagaccaactgactctctagtgttctcacctggaaaactggttcataccagaatgatccttttgcctttcccctgtagaatagctggtactggcatgggaattggtcatatgctgggttttgccctgctataacacgccaactccattccaaattccccaaccaaccaacaaatagatcctcagccatgtcgtgacataagttcttaccccgaaattcaaccattggaggcacatgtggcttatcggggatttttgcatccaactctagacagttgtttttctgtaatacacaaagtgaaaatgcctctagattgggactttcgaatgaaacaatacagcggtagttacatacttggtctacaggactgcatttgtttaagcattgaagagcttttctacaatttgaatccaacaagcaattaagtatctcccggccacaattctttaccatgcagttcaaggtagaaaaaccctttgatctcaagttcttcaatatcggaactggctttatataagcattgatgattaccaacaaacagaaccttatatcatcagaattatgtctatcccatgcttcagatacagtctgcaccactctagatgactctcctattttatctgattgagaatttccaaccattttgccaaatatacttcctttaacttcattatcaatagaacagcctcctaatttgttctctatatctggtgaagagtcaaagcatattacgttttttaaatctttgctattgatcttaatccactgaattgactctttatttgcaacagaaacaatcaccaatatatcagtttgagctaattccctcttgagtctcatggtaagatcttcattggaattagatcgaatgcattcatcagtaaatacaagaagttcatatccttcgtcaacccattttagtctttttgcctgcgatgataaaaaaggtcagttagtggtcctgatccgacctaataaaattaatccaactatttatataacaaaaaaatttatataaacacactacatgtgctgcaaaattatccgtgtgagggaaataagatatttcattcattaagagctgaaacacattctagctgaaggcaagatcatccttaattttttctttcttgcttttttcccgattcaacagtttctccattgtagatatgaacttattagtcaggaaattatt-attaacatgtacgctcatgttggaacagcggtaatgttttttgcaatttcagcattttagtaccagtcaaattcacgtcgacaaaaatctcagaaagattttagtatcagtcaatt-
>_R_Jupunba_cochleata_Bonadeu_673@NODE_1_length_1551_cov_290.418589
---------------------------------------------------------------------------------------------------------------------------------------------------------------------------------------------------------------------------------------------------------------catgatttggttaatggcttcgctaatcagaagatcataactgagcacataactgatagggaagagatggaacagaacgtatcaccttcaactcttacgcacaccaaacccaaggtatatatgagagatccagccggataagaatattgatcaatcaaatgaaagtttcaacaaaattatatactaaacagtagcccaacccggatctctaattgagattatagaatgcaaccttgacccctctggaattcccaagggaggatctatgcatgaacaattgtcaacaaagaaaagctcccactctttaattccacatttttctaatgcaacaactattctttccctctctgtttcatgtggatatgcaccatctggactaacaagaactgcccctgtataagattgccctgcaactctagcagccccatgataatgaaacaagccccaactaagatcatcagctacatccacaattgtccaaaactcatttgacacaactccattatccaatacactgaaatagaatgtccccggtatcttacctcttttaacccgatattttcgccgcctccagaccaactgactctctagtgttctcacctggaaaactggttcgtaccagaatgattcttttgcctttcccctgtagaatagctggtactggcatgggaattggtcatatgctgggttttgccctgctataacacgccaactccattccaaattccccaaccaaccaacaaatagatcctcagccatgtcgtgacataagttcttaccctgaaattcaaccattggaggcacatgtggcttatcggggatttttgcatccaactctagacagttgtttttctgtaatacacaaagtgaaaatgcctctagattgggactttcatatgaagcaatacagcggtagttacatacttggtctacaggactgcatttgtttaagcattgaagagcttttctacaatttgaatccaacaagcaattaagtatctcccggccacaattctttaccatgcagttcaaggtagaaaaaccctttgatctcaagttcttcaatatcggaactggctttatataagcattgatgattaccaacaaacagaaccttatatcatcagaattatgtctatcccatgcttcagatacagtctgcaccactctagatgactctcctattttatctgattgagaatttccaaccattttgccaaatatacttcctttaacttcattatcaatagaacagcctcctaatttgttctctatatctggtgaagagtcaaagcatattacgttttttaaatctttgctattgatcttaatccactgaattgactctttatttgcaacagaaacaatcaccaatatatcagtttgagctaattccctcttgagtctcatggtaagatcttcattggaattagatcgaatgcattcatcagtaaatacaagaagttcatatccttcgtcaacccattttagtctttttgcctgcgatgataaaaaaggtcagttagtggtcctgatccgacctaataaaat--------------------------------------------------------------------------------------------------------------------------------------------------------------------------------------------------------------------------------------------------------------------------------------------------------------------------------------------
>_R_Jupunba_cochleata_Bonadeu_673@NODE_2_length_503_cov_15.068075
agctaaaatagaagtgttagaggagaagagatggaaactttaaagtcccc-cctttccaaaatttcaaactaaatgagaacagaatctcatttttcctccctttccatctagttccctccaaccaaataggccatagagacgcatactaagaggacgagtattgttgctttacacactacataacttctatttgagccgctcgttctgagcttagagcaattcttagaatctatgggtcccatgggatctatcaacatgatttggttaatggcttcgctaatcagaagatcataactgagcacataactgatagggaagagatggaacagaa------------------------------------------------------------------------------------------------------------------------------------------------------------------------------------------------------------------------------------------------------------------------------------------------------------------------------------------------------------------------------------------------------------------------------------------------------------------------------------------------------------------------------------------------------------------------------------------------------------------------------------------------------------------------------------------------------------------------------------------------------------------------------------------------------------------------------------------------------------------------------------------------------------------------------------------------------------------------------------------------------------------------------------------------------------------------------------------------------------------------------------------------------------------------------------------------------------------------------------------------------------------------------------------------------------------------------------------------------------------------------------------------------------------------------------------------------------------------------------------------------------------------------------------------------------------------------------------------------------------------------------------------------------------------------------------------------------------------------------------------------------------------------------------------------------------------------------------------------------------------------
>_R_Jupunba_commutata_Maguire_46145@NODE_1_length_2109_cov_190.971949
agccaaaatagaggtgttagtggagaaaagatggaaactttagagtcccctcctttccaaaatttcaaactaaacgagaaa----------------cccctttccatctcgtcccctccaaccaaataggccatagagacgtatactaagaggacgagtattgttgctttacacactacataacttctatttgagccgctcgttctgagcttagagcaattcttagaatctatgggtcccatgggatctatcaacatgttttggttaatggcttcgctaatcagaagatcataactgagcacataactgatagggaagagatggaacagaatgtatcaccttcaactcttgcgcacaccaaacccaaggtatatatgagagatacagccggataagaatattgatcaatcaaatgaaagtttcaacaaaattatatactaaacagtagcccaatccggatctctaattgagattacagaatgtaaccttgacccctctggaattcccaagggaggatctatgcatgaacaattgtcaacaaagaaaagctcccactctttaattccacatttttctaatgcaacaactattctttccctctctgtttcatgtggatatgcaccatctggactaacaagaactgcccctgtataagattgccctgcaactctagcagccccatgataatgaaacaagccccaactaagatcatcagctacatccacaattgtccaaaactcatttgacacaactccattatccaatacactgaaatagaatgtccccggtatcttacctcttttaacccgatattttcgccgcctccagaccaactgactctctagtgttctcacctggaaaactggttcataccagaatgatccttttgcctttcccctgtagaatagctggtactggcatgggaattggtcatatgctgggttttgccctgctataacacgccaactccattccaaattccccaaccaaccaacaaatagatcctcagccatgccgtgacataagttcttaccccgaaattcaaccattggaggcacatgtggcttatcggggatttttgcacccaactctagacagttgtttttctgtaatacacaaagtgaaaatgcctctagattgggactttcatatgaagcaatacagcggtagttacatacttggtctacaggactgcatttgtttaagcattgaagagcttttctacaatttgaatccaacaagcaattaagtatctcccggccacaattctttaccatgcagttcaaggtagaaaaaccctttgatctcaagttcttcaatatcggaactggctttatataagcattgatgattaccaacaaacagaaccttatatcatcagaattatgtctatcccatgcctcagatacagtctgcaccattctagatgactctcctattttatctgattgagaatttccaaccattttgccaaatatacttcctttaacttcattatcaatagaagagcctcctaatttgttctctatatctggtgaagagtcaaagcatattacgttttttaaatctttgctattgatcttaatccactgaattgactctttatttgcaacagaaacaatcaccaatatatcagtttgagctaattccctcttgagtctcatggtaagatcttcattggaattagatcgaatgcattcatcagtaaatacaagaagttcatatccttcgtcaacccattttagtcttgttgcctgcgatgataaaaaaggtcagttagtggtcctgatccgacctaataaaattaatccaactatttatataacaaaaaaatttatatatacacactacatgtgttgcaaaactattcgtgtgagggaaataagatatttcattcattaagagctgaaacacattctagctgaaggcaagatcatccttaattttttctttctttcttttttcccgattcaacagtttctccattgtagatatgaacttattagtcaggaaattatt-attaacatgtacgctcatgttggaatagcggtaatgttttttgcaatttgagcattttagt-------------------------------------------------------a
>_R_Jupunba_commutata_Maguire_46145@NODE_2_length_577_cov_55.862000
------------ggtgttagaagagaagagatagaaacttttgagtcccctcctctccaaaatttcaaaccaaatgaaaagtgagtccca-ttttcctccatttccatctcgccccctccaaccaaataggccctagagacatatactaagaggacgagtattgttgctttacacactacataacttctatttgagccgctagttctgagctgagagcaattcttagaatctatgggtcccatgggatctatcaacatgatttgcttaatggcttcgctaatcagaagatcataactaagcacataactgatagggaagagatggaacagaatgtatcaccttcacctcttatgcacaccaaacccaaggtatatatgagagatacagccggataggaatattgatcaatcaaatgaaagtttcaacaaaattatatactaaacagtagcccaatctggatctctaattgagattacagaatgtaaccttgacccctctggaattcccaaggaaggatctatgcatgaacaattgtcaacaaagaaaagctcccactctttaattccacatttttctaatgcaacaacta------------------------------------------------------------------------------------------------------------------------------------------------------------------------------------------------------------------------------------------------------------------------------------------------------------------------------------------------------------------------------------------------------------------------------------------------------------------------------------------------------------------------------------------------------------------------------------------------------------------------------------------------------------------------------------------------------------------------------------------------------------------------------------------------------------------------------------------------------------------------------------------------------------------------------------------------------------------------------------------------------------------------------------------------------------------------------------------------------------------------------------------------------------------------------------------------------------------------------------------------------------------------------------------------------------------------------------------------------------------------------------------------------------------------------------------------------------------------------------------------------------------------------------------------------------------------------------------------------------
>_R_Jupunba_filamentosa_Lima_7487@NODE_1_length_2321_cov_195.932709
agccaaaataagagtgttaaaggagaagagatgaaaactttagagtccccctgttcc------------------aaaagaagagtctcatttttcctacctttccatctcgtcccctccaaccaaataggccatagagacgtatactaagaggacgagtattgttgctttacacactacataacttctatttgagccgctcgttctgagcttagagcaattcttagaatctatgggtcccatgggatctatcaacatgatttggttaaaggcttcgctaatcagaagatcataactgagcacataactgatagggaagagatggaacagaatgtatcaccttcaactcttacgcacaccaaatccaaggtatatatgacagatacagccggataagaatattgatcaatcaaatgaaagtttcaacaaaattatatactaaacagtagcccaatccggatctctaattgagattacagaatgtaaccttgacccctctggaattcccaagggaggatctatgcatgaacaattgtcaacaaagaaaagctcccactctttaattccacatttttctaatgcaacaactattctttccctctctgtttcatgtggatatgcaccatctgaactaacaagaactgcccctgtataagattgccctgcaacgctagcagccccatgataatgaaacaagccccaactaagatcatcagctacatccacaattgtccaaaactcatttgacacaactccattatccaatacactgaaatagaatgtccccggtatcttacctcttttaacccgatattttcgccgcctccagaccaactgactctctagtgttctcacctggaaaactggttcataccagaatgatccttttgcctttcccctgtagaatagctggtactggcatgggaattggtcatatgctgggttttgccctgctataacacgccaactccattccaaattccccaaccaaccaacaaatagatcctcagccatgtcgtgacataagttcttaccctgaaattcaaccattggaggcacatgtggcttatcggggatttttgcatccaactctagacagttgtttttctgtaatacacaaagtgaaaatgcctctagattgggactttcatatgaagcaatacagcggtagttacatacttggtctacaggactgcatttgtttaagcattgaagagcttttctacaatttgaatccaacaagcaattaagtatctcccggccacaattctttaccatgcagttcaaggtagaaaaaccctttgatctcaagttcttcaatatcggaactggctttatataagcattgatgattaccaacaaacagaaccttatatcatcagaattatgtctatcccatgcttcagatacagtctgcaccactctagatgactctcctattttatctgattgagaatttccaaccattttggcaaacatacttcctttaacttcattatcaatagaacagcctcctaatttgttctctatatctggtgaagagtcaaagcatattacgttttttaaatctttgctattgatcttaatccactgaattgactctttatttgcaacagaaacaatcaccaatatatcagtttgagctaattccctcttgagtctcatggtaagatcttcattggaattagatcgaatgcattcatcagtaaatacaagaagttcatatccttcgtcaacccattttagtctttttgcctgcgatgataaaaaaggtcagttagtggtcctgatccgacctaataaaattaatccaactatttatataacaaaaaaatttatataaacacactacatgtgctgcaaaattatccgtgtgagggaaataagatatttcattcattaagagctgaaacacattctagctgaaggcaagatcatcctttatttttcctatctttcttttttcccaattcaacagtttctccattgtagatatgaacttattagtcaggaaattattgattaacatgtacgctcatgttggaacagcagcaatgttttttgcaatttgagcattttaggaccagtcaaattcacgtcaacaaatatctcaggaagattttagtatcagtcaattc
>_R_Jupunba_langsdorfii_Ribeiro_728@NODE_1_length_1955_cov_229.554846
---------------------------------------------------------------------------------------------------------------------------------------------------------------------------------------------------------------------------------------------------------------------------------------------------------------------------------------------------------------------------------------------------------------------------------------------------------------agcacaatccggatctctaattgagattacagaatgtaaccttgacccctctggaattcccaagggaggatctatgcatgaacaattgtcaacaaagaaaagctcccactctttaattccacatttttctaatgcaacaactattctttccctctctgtttcatgtggatatgcaccatctggactaacaagaactgcccctgtataagattgccctgcaactctagcagccccatgataatgaaacaagccccaactaagatcatcagctacatccacaattgtccaaaactcatttgacacaactccattatccaatacactgaaatagaatgtccccggtatcttacctcttttaacccgatattttcgccgcctccagaccaactgactctctagtgttctcacctggaaaactggttcataccagaatgatccttttgcctttcccctgtagaatagctggtactggcatgggaattggtcatatgctgggttttgccctgctataacacgccaactccattccaaattccccaaccaaccaacaaatagatcctcagccatgtcatgacataagttcttaccccgaaattcaaccattggaggcacatgtggcttatcggggatttttgcatccaactctagacagttgtttttctgtaatacacaaagtgaaaatgcctctagattgggactttcatatgaagcaatacagcggtagttacatacttggtctacaggactgcatttgtttaagcattgaagagcttttctacaatttgaatccaacaagcaattaagtatctcccggccacaattctttaccatgcagttcaaggtagaaaaaccctttgatctcaagttctgcaatatcggaactggctttacataagcattgatgattaccaacaaacagaaccttatatcatcagaattatgtctatcccatgcttcagatacagtctgcaccactctagatgactctcctattttatctgattgagaatttccaaccattttgccaaatatacttcctttaacttcattatcaatagaacagcctcctaatttgttctctatatctggtgaagagtcaaagcatattacgttttttaaatctttgctattgatcttaatccactgaattgactctttatttgcaacagaaacaatcaccaatatatcagtttgagctaattccctcttgagtctcatggtaagatcttcattggaattagatcgaatgcattcatcagtaaatacaagaagttcatatccttcgtcaacccattttagtctttttgcctgcgatgataaaaaaagtcagttagtggtcttgatctgacctaataaaattaatccaactatttatataac-aaaaaatttatttaaacacactacatgtgcagcaaaattatccgtgtgagggaaataagatatttcattcattaagagctgaaacacattctagctgaaggcaagatcatcctttattttttctatctttcttttttcccaattcaacagtttctccattgtagatatgaacttattagtcaggaaattattgatttacatgtacgctcatgttggaacagcagtaatgttttttgcaatttgagcattttaggaccagtcaaattcacgtcaacaaaaatctcaggaagattttagtatcagtcaattg
>_R_Jupunba_leucophylla_Iganci_839@NODE_2_length_580_cov_88.093439
---------------------------------------------------------------------------------------------------------------------------------------------------------------------------------------------------------------------------------------------------------------------------------------------------------------------------------------------------------------------------------------------------------------------------------------------------------------------------------------------------------------------------------------------------------------------------------------------------------------------------------------------------------------------------------------------------------------------------------------------------------------------------------------------------------------------------------------------------------------------------------------------------------------------------------------------------------------------------------------------------------------------------------------------------------------------------------------------------------------------------------------------------------------------------------------------------------------------------------------------------------------------------------------------------------------------------------------------------------------------------------------------------------------------------------------------------------------------------------------------------------------------------------------------------------------------------------------------------------aaagcatattacgttttttaaatctttgctattgatcttaatccactgaattgactctttatttgcaacagaaacaaccaccaatatatcagtttcagctaattccctcttgagtctcatggtaagatcttcattggaattagatcgaatgcattcatcagtaaatacaagaagttcatatccttcgtcaacccattttagtctgtttgcctgcgatgataaaaaaggtcagttagtggtcctgatccgacctgataaaattaatccaactatttatataacaaaaaaatttatataaacacactacatgtgctgcagaattatccgtgtgagggaaataagatatttcattcattaaaagctgaaacacattctagctgaaggcaagatcatcctttattttttctatcttccttttttcccaattcaacagtttctccattgtagatatgaacttattagtcaggaaattattgattaacatgtacgctcatgttggaacagcagtaatgttttttgcaatttgagcattttaggaccagtcaaattcacgtcaacaaatatctcaggaagatttta-------------g
>_R_Jupunba_longipedunculata_Cardona_2682@NODE_1_length_1924_cov_178.115322
-------------------------------tggaaaccttggagtcccctcctctctaaaatttcaaactaaatgagaaaagagtctcatttttcctccccttccatctcgtcccctccaaccaaataggccatagcgacatttactaagaggacgagtattgttgctttacacactacataacttctatttgaaccgctcgttctgagcttagagcaattcttagaaactatgggtcccatgggatatatcaacatgatttggttaatggcttcgctaatcagaagatcataactgagcacataactgatagggaagagatggaacagaatgcatcaccttcaactcttgtgcacaccaaacccaaggtatatatgagatacacagccggataagaatattgatcaatcaaatgaaagtttcaacaaaattatatactaaacagtagcccaatccggatctctaattgagattacagaatgcaaccttgacccctctggaattcccaagggaggatctatgcatgaacaattgtcaacaaagaaaagctcccactctttaattccacatttttctaatgcaacaactattctttccctctctgtttcatgtggatatgcaccatctggactaacaagaactgcccctgtataagattgccctgcaactctagcagccccatgataatgaaacaagccccagctaagatcatcagctacatccacaattgtccaaaactcatttgacacaactccattatccaatacactgaaatagaatgtcccaggaatcttacctcttttaaccctatattttcgcctcctccagaccaactgattctctagtgttctcacctggaaaactggttcataccagaatgatccttttgcctttcccctgtagaatagctggtactggcatgggaattggtcatatgctgggttttgccctgctataacacgccaactccattccaaattccccaaccaaccaacaaaaagatcctcagccatgtcgtgacataagctcttaccccgaaattcaaccattggaggcacatgtggcttatcggggatttttgcatccaactctagacagttgtttttctgtaatacacaaagtgaaaatgcctctagattgggactttcatatgaagcaatacagcggtagttacatacttggtctacaggactgcatttgtttaagcattgaagagcttttctacaatttgaatccaacaagcaattaagtatctcccggccacaattctttaccatgcagttcaaggtagaaaaaccctttgatctcaagttcttcaatctcggaactggctttatataagcattgatgattaccaacaaacagaaccttatatcatcagaattatgtctatcccatgcttcagatacagtctgcactactctagatgactctcctgttttatctgattgagaatttccaaccattttgccaaatatacttcctttaacttcattatgaatagaacagcctcctaatttgttctctatatctggtgaagagtcaaagcatattacgttttttaaatctttgctattgatcttaatccactgaattgactctttatttgcaacagaaacaatcaccaatatatcagtttgagctaattccctcttgagtctcatggtaagatctttattggaattagatcgaatgcattcatcagtaaatacaagaagttcatatccttcgtcaacccattttagtctttttgcctgcgatgataaaaaaggtcagttagtggtcctgatccgacctaataaaattaatccaactatttatataacaaaaaaatttttatatacacactacatgtgctgcaaaattatccgtgtgaaggaaataagatatttcattcattaagagctgaaacacattctagctgaaggcaagatcatcctttattttttctttc---------------------------------------------------------------------------------------------------------------------------------------------------------------------------------------
>_R_Jupunba_macradenia_Lourteig_3021@NODE_1_length_1935_cov_178.883746
----------------------------------------------------------------------------------------------------------------------------aaatacgtcatagagacatatactaagaggacgagcattgttgctttacacactacataacttctatttgagccgctcgttctgagcttagagcaattcttagaatctatgggtcccaggggatctatcaacatgatttggttaatggcttctctaatcagaagatcataactgagcacataactgatagggaagagatggaacagaatgtatcaccttcaactcttatgcacatcaaacccaaagtatatatgagagatacagccggataagaatattgatcaatcaaatgaaagtttcaacaaaattatatactaaacagtagcccaatccggatctctaattgagattacagaatgtaaccttgacccctctggaattcccaagggaggatctatgcatgaacaattgtcaacaaagaaaagctcccactctttaattccacatttttctaatgcaacaactattctttccctctctgtttcatgtggatatgcaccatctggactaacaagaactgcccctgtataagattgccctgcaactgtagcagccccatggtaatgaaacaagccccaactaagatcatcagctgcatccacaattgtccaaaactcatttgacacaactccattatccaatacactgaaatagaatgtccccggtatcttacctcttttaacccgatattttcgccgcctccagaccaactgactctctagtgttctcacctggaaaactggttcataccagaatgatccttttgcctttcccctgtagaatagctggtactggcatgggaattggtcatatgctgggttttgccctgctataacacgccaactccatcccaaattccccaaccaaccaacaaatagatcctcagccatgtcgtgacataagttcttaccccgaaattcaaccattggaggcacatatggcttatcggggatttttgcatccaactctagacagttgtttttctgtaatacacaaagtgaaaatgcctctagattgggactttcatatgaagcaatacagcggtagttacatacttggtctacaggactgcatttgtttaagcattgaagagcttttctacaatttgaatccaacaagcaattaagtatctcccggccacaattctttaccatgcagttcaaggtagaaaaaccctttgatctcaagttcttcaatatcggaactggctttatataagcattgatgattaccaacaaacagaaccttatatcatcagaattatgtctatcccatgcttcagatacagtctgcaccactctagatgactctcctattttatctgattgagaatttccaaccattttgccaaatatacttcctttaacttcattatcaatagaacagcctcctaatttgttctctatatctggtgaagagtcaaagcatattatgttttttaaatctttgctattgatcttaatccactgaattgactctttatttgcaacagaaacaatcaccaatatatctgtttgagctaattccctcttgagtctcatggtaagatcttcattggaattagatcgaatgcattcatcagtaaatacaagaagttcatatccttcgtcagcccattttagtctttttgcctgcgatgataaaaaaggtcagttagtggtcctgatccgacctaataaaattaatccaactatttatataacaaaaaaatttatataaacacactacatgtgctgcaaaattatccgtgtgagggaaataagatatttcattcattaagagctgaaacacattctagctgaaggcaagatcatcctttattttttctatatttcttttttcccaattcaacagtttctccattgtagatatgaaattattagtcaggaaattattgattaacatgtacgctcatgttggaacagcagtaatg--------------------------------------------------------------------------------t
>_R_Jupunba_nipensis_Mayo_19662@NODE_1_length_1811_cov_54.092849
-----------------------------------------------------------------------------------------------------------------------------------------agacgtatactaacaggacgagtattgttgctttacacactacataacttctatttgagccgctcgttctgagcttagagcaattcttagaatctatgggtcccatgggatctatcaacatgat------------ttcgctaatcaggagatcataactgagcacatagctgatagggaagagatggaacagaatgtatcaccttcaactctcacgcacaccaaacccaaggtatatacgagagatacagccggataagaatattgatcaatcaaatgaaagtttcaacaaaattatatactaaacagtagcccaatccggatctctaattgagattacagaatgtaaccttgacccctctggaattcccaagggaggatctatgcatgaacaattgtcaacaaagaaaagctcccactctttaattccacatttttcgaatgcaacaactattctttccctctctgtttcatgtggatatgcaccatctggactaacaagaactgcccctgtataagattgccctgcaactctagcggccccatgataatgaaacaagccccaactaagatcatcagccacatccacaattgtccaaaactcatttgacacaactccattatccaatacactgaaatagaatgtccccggtatcttacctcttttaacccgatattttcgccgcctccagaccaactgactctctagtgttctcacctggaaaactggttcataccagaatgatccttttgcctttcccctgtagaatagctggtactggcatgggaattggtcatatgctgggttttgccctgctataacacgccaactccattccaaattccccaaccaaccaacaaatagatcctcagccatgtcgtgacataagttcttaccccaaaattcaaccattggaggcacatgtggcttatcggggatttttgcatccaactctagacagttgtttttctgtaatacacaaagtgaaaatgcctctagattgggactttcatatgaagcaatacagcggtagttacatacttggtctacaggactgcatttgtttaagcattgaagagcttttctacaatttgaatccaacaagcaattaagtatctcccggccacaattctttaccatgcagttcaaggtagaaaaaccctttgatctcaagttcttcaatatcggaactggctttatataagcattgatgattaccaacaaacagaaccttatatcatcagaattatgtctatcccatgcttcagatacagtctgcaccactctagatgactcccctattttatctgattgagaatttccaaccattttgccaaatatacttcctttaacttcattatgaatagaacagcctcctaatttgttctctatatctggtgaagagtcaaagcatattacgttttttaaatctttgctattgatcttaatccactgaattgactctttatttgcaacagaaacaatcaccaatatatcagtttgagctaattccctcttgagtctcatggtaagatcttcattggaattagatcgaatgcattcatcagtaaaaacaagaagttcatgtccttcgtcaacccattttagtctttttgcctgcgatgataaaaaaggtcagttagtggtcctgatccgacctaataaaattaatccaactatttataaaacaaaaaaatttatataaacacacttcatgtgctgcaaaattatccgtgtgagggaaataagatatctcattcattaagagctgaaacacattctagctgaaggcaagatcaacctttattttttctatctttc----------------------------------------------------------------------------------------------------------------------------------------------------------------------------------t
>_R_Jupunba_oppositifolia_Liegier_16014@NODE_1_length_1836_cov_164.978397
---------------------------------------------------------------------------------------------------------------------------------------------------------------------------------------------------------------------------------------------------------------------------------ttcgctaatcaggagatcataactgagcacatagctgatagggaagagatggaacagaatgtatcaccttcaactctcacgcacaccaaacccaaggtatatacgagagatacagccggataagaatattgatcaatcaaatgaaagtttcaacaaaattatatactaaacagtagcccaatccggatctctaattgagattacagaatgtaaccttgacccctctggaattcccaagggaggatctatgcatgaacaattgtcaacaaagaaaagctcccactctttaattccacatttttccaatgcaacaactattctttccctctctgtttcatgtggatatgcaccatctggactaacaagaactgcccctgtataagattgccctgcaactctagcggccccatgataatgaaacaagccccaactaagatcatcagccacatccacaattgtccaaaactcatttgacacaactccattatccaatacactgaaatagaatgtccccggtatcttacctcttttaacccgatattttcgccgcctccagaccaactgactctctagtgttctcacctggaaaactggttcataccagaatgatccttttgcctttcccctgtagaatagctggtactggcatgggaattggtcatatgctgggttttgccctgctataacacgccaactccattccaaattccccaaccaaccaacaaacagatcctcagccatgtcgtgacataagttcttaccccgaaattcaaccattggaggcacatgtggcttatcggggatttttgcatccaactctagacagttgtttttctgtaatacacaaagtgaaaatgcctctagattgggactttcatatgaagcaatacagcggtagttacatacttggtctacaggactgcatttgtttaagcattgaagagcttttctacaatttgaatccaacaagcaattaagtatctcccggccacaattctttaccatgcagttcaaggtagaaaaaccctttgatctcaagttcttcaatatcggaactggctttatataagcattgatgattaccaacaaacagaaccttatatcatcagaattatgtctatcccatgcttcagatacagtctgcaccactctagatgactctcctattttatctgattgagaatttccaaccattttgccaaatatacttcctttaacttcattatgaatagaacagcctcctaatttgttctctatatctggtgaagagtcaaagcatattacgttttttaaatctttgctattgatcttaatccactgaattgactctttatttgcaacagaaacaatcaccaatatatcagtttgagctaattccctcttgagtctcacggtaagatcttcattggaattagatcgaatgcattcatcagtaaatacaagaagttcatatccttcgtcaacccattttagtctttttgcctgcgatgataaaaaaggtcagttagtggtcctgatccgacctaataaaattaatccaactatttatataacaaaaaaatttatataaacacacttcatgtgctgcaatattatccgtgtgagggaaataagatatttcattcattaagagctgaaacacattctagctgaaggcaagatcatcctttattttttctatctttcttttttcccaattcaacaatttctccattgtagatatgaacttattagtcaggaaattattgattaacatgtacgttcatgttggaacagcagtaatgtttgttgcaatttgagcattttaggaccagtcaaattcacgtcaacaaata-----------------------------t
>_R_Jupunba_trapezifolia_Simon_1600@NODE_2_length_815_cov_420.168421
-----------------------------------------------------------------------------------------------------------------------------------------------------------------------------------------------------------------------------------------------------------------------------------------------------------------------------------------------------------------------------------------------------------------------aatcaaatgaaagtttcaacaaaattatatactaaacagtagcccaatccggatctctaattgagattacagaatgtaaccttgacccctctggaattcccaagggaggatctatgcatgaacaattgtcaacaaagaaaagctcccactctttaattccacatttttctaatgcaacaactattctttgcctctctgtttcatgtggatatgcaccatctggactaacaagaactgcccctgtataagattgccctgcaactctagcagccccatgataatgaaacaagccccaactaagatcatcagctacatccacaattgtccaaa-----------------------------acactgaaatagaatgtccccggtatcttacctcttttaacacgatattttcgccgcctccagaccaactgactctctagtgttctcacctggaaaactggttcataccagaatgatccttttgcctttcccctgtagaatagctggtactggcatgggaattggtcatatgctgggttttgccctgctataacacgccaactccattccaaattccccaaccaaccaacaaatagatcctcagccatgtcgtgacataagttcttaccccgaaattcaaccattggaggcacatgtggcttatcggggatttttgcatccaactctagacagttgtttttctgtaatacacaaagtgaaaatgcctctagattgggactttcatatgaagcaatacagcggtagttacatacttggtctacaggactgcatttgtttaagcattgaagagcttttctacaatttgaatccaacaagcaattaag-----------------------------------------------------------------------------------------------------------------------------------------------------------------------------------------------------------------------------------------------------------------------------------------------------------------------------------------------------------------------------------------------------------------------------------------------------------------------------------------------------------------------------------------------------------------------------------------------------------------------------------------------------------------------------------------------------------------------------------------------------------------------------------------------------------------------------------------------------------------------------------------------------------------------
>_R_Punjuba_killipii_Palodorios_6252@NODE_1_length_1856_cov_113.701518
------------------------------------------------------------------------------------------------------ttgaataatactattttgcttgagtttgttccatcagacatataccaagaggacgagtattgtcgctttacacactagataacttctatttgagccgctcgttctgagcttagagcaattcttagaatctatgggtcccatgggatctatcaacatgatttggttaatggcttcgctaatcagaagatcataactaagcacataactgatagggaagagatggaacagaatatatcaccttcaactcttatgcacaccaaacccaaggtacatatgagagatacagccggataagaatattgatcaatcaaatgaaagtttcaacaaaattatatactaaacagtagcccaatccggatctctaattgagattacagaatgtaaccttgacccctctggaattcccaagggaggatctatgcatgaacaattgtcaacaaagaaaagctcccactctttaattccacatttttctaatgcaacaactattctttccctctctgtttcatgtggatatgcaccatctggactaacaagaactgcccctgtataagattgccctgcaactctagcagccccatgataatgaaacaagccccagctaagatcatcagctacatccacaattgtccaaaactcatttgacacaactccattatccaatacactgaaatagaatgtcccaggaatcttacctcttttaacccgatattttcgccacctccagaccaactgattctctagtgttctcacctggaaaactggttcataccagaatgatccttttgcctttcccctgtagaatagctggtactggcatgggaattggtcatatgctgggttttgccctgctataacacgccaactccattccaaattccccaaccaaccaacaaatagatcctcagccatgtcgtgacataagttcttaccccgaaattcaaccattggaggcacatgtggcttatcggggatttttgcatccaactctagacagttgtttttctgtaatacacaaagtgaaaatgcctctagattgggactttcatatgaagcaatacagcggtagttacatacttggtctacaggactgcatttgtttaagcattgaagagcttttctacaatttgaatccaacaagcaattaagtatctcccggccacaactctttaccatgcagctcaaggtagaaaaaccctttgatctcaagttcttcaatattggaactggctttatataagcattgatgattaccaacaaacagaatcttatatcatcagaattatgtctatcccatgcttcagatacagtctgcaccactccagatgactctcctgttttatctgattgagaatttccaaccaatttgccaaatatacttcctttaacttcactataaatagaacagcctcctaatttgttctctatatctggtgaagagtcaaagcatattacgttttttaaatctttgctattgatcttaatccactgaattgactctttatttgcaacagaaacaatcaccaatatatcagtttgagctaattccctcttgagtctcatggtaagatcgtcattggaattagatcgaatgcattcatcagtaaatacaagaagttcatatccttcgtcaacccattttagtctttttgcctgcgatgataaaaaaggtcagttagtggtcctgatccgacctaataaaattaatccaactatttatataacaaaaaaatttatatatacacactacatgtgctgcaaaagtatccgtgtgaggaaaataagatatttcattcattaagagctgaaacacagtctagctgaaggcaagatcatccttaatttttttctttct-------------------------------------------------------------------------------------------------------------------------------------------------------------------------------------
>_R_Punjuba_lehmannii_Escobar_7465@NODE_1_length_2237_cov_142.333333
agctaaaataaaagtgttagaggagaagagatggagattttggggtctcctcccctccaaaatttcaaaccaaacaaggggagaggtttatttttcctccctttccatcccgtcccctccaaccaaacaagccctaaagacatataccaagcggacgagtattgtcgctttacacaatagataacttctatttgagccgctcgttctgagcttagagcaattcttagaatctatgggtcccatgggatctatcaacatgatttggttaatggcttcgctaatcagaagatcataactaagcacataactgatagggaagagatggaacagaatatatcaccttcaactcttatgcacaccaaacccaaggtatatatgagagatacagccggataagaatattgatcaatcaaatgaaagtttcaacaaaattatatactaaacagtagcccaatccggatctctaattgagattacagaatgtaaccttgacccctctggaattcccaagggaggatctatgcatgaacaattgtcaacaaagaaaagctcccactctttaattccacatttttctaatgcaacagctattctttccctctctgtttcatgtggatatgcaccatctggactaacaagaactgcccctgtataagattgccctgcaactctagcagccccatgataatgaaacaagccccagctaagatcatcagctacatccacaattgtccaaaactcatttgacacaactccattatccaatacactgaaatagaatgtcccaggaatcttacctcttttaacccgatattttcgccgcctccagaccaactgattctctagtgttctcacctggaaaactggttcataccagaatgatccttttgcctttcccctgaagaatagctggtactggcatgggaattggtcatatgctgggttttgccctgctataacacgccaactccattccaaattccccaaccaaccaacaaatagatcctcagccatgtcgtgacataagttcttaccccgaaattcaaccattggaggcacatgtggcttatcggggatttttgcatccaactctagacagttgtttttctgtaatacacaaagtgaaaatgcctctagattgggactttcatatgaagcaatacagcggtagttacatacttggtctacaggactgcatttgtttaagcattgaagtgcttttctacaatttgaatccaacaagcaattaagtatctcccggccacaactctttaccatgcagctcaaggtagaaaaaccctttgatctcaagttcttcaatatcggaactggctttatataagcattgatgattaccaacaaacagaatcttatatcatcagaattatgtctatcccatgcttcagatacagtctgcaccactccagatgactctcctgttttatctgattgagaatttccaaccattttgccaaatatacttcctttaacttcactataaatagaacagcctcctaatttgttctctatatctggtgaagagtcaaagcatattacgttttttaaatctttgctattgatcttaatccactgaattgactctttatttgcaacagaaacaatcaccaatatatcagtttgagctaattccctcttgagtctcatggtaagatcttcattggaattagatcgaatgcattcatcagtaaatacaagaagttcatatccttcgtcaacccattttagtctttttgcctgcgatgataaaaaaggtcagttagtggtcctgatccgacctaataaaaataatccaactatttatataacaaaaaaatttatatatacacactacatgtgctgcaaaattatccgtgtgagggaaataagatatttcattcattaagagctgaaacacattctagctgaaggcaagatcatccttaattttttctttctttcttttttcccaattcaacagtttctccattgtagatatgaacttattagtcaggaaattattgattaacatgtacgctcatgttggaacagcagtaatgttttttgcaatttgagcattttagtaccagtcaaattcacgtcgacaaaaatgtcagaaagattttagtatcagtcaatta
