# Supplementary material for: A new generic circumscription of Hydrochorea (Leguminosae, Caesalpinioideae, mimosoid clade) with an amphi-Atlantic distribution
Source: PhytoKeys. 2022 Aug 22;205:401–37. doi: 10.3897/phytokeys.205.82775 (PMC9849043; doi:10.3897/phytokeys.205.82775)
Supplement: Supplementary material 1 — Supplementary data file S1 [file phytokeys-205-401_article-82775__-s001.zip › MSC_m4137_comp20213_c0_seq1_exon01.aln-cln]

>Albizia_adinocephala_FHO33_88@NODE_1_length_1350_cov_133.823252
tgtaaggtgtagatctcaagaacatgctaggccaacagccttgccccgtg-aaaaaggggtacagaaaattccccggcgagatggaagaaaattatgagcgatggatttttttttgttaaaaaaagagggccgtaaaatactaaaatgaggtctcaatctcggaatctcttgtgttgacacgtgttcctcgtgataagaccgaagaaacccaccaccactaaattgaatttaactgatgactgaagtagacacctgtttgaaatactcgcattgcaccattattacggacgtacacacac--acacattactcttatccatagcaggaggaactcaccaccactaaaagaaactgaatttaaa--ctctctagctctgcgatgctacgatggcatctagccatggccacaagtttctccagcgcgctgtcaaccaaattacccatgatgggtttcacaggttatagaagagacttaagaaacaggaaatcattttccatttcggctcagcagcaagcagaagtagaggaggaagtgaaagtacaacaggag------caagcacaatcaaacaataatggcactcagaatatgaaccccaaaggagtgaaaccaaggcctgtggagccacaagtgaacgtgaagagcaaaaacatgagcagggaatatggaggacagtggcttagctgtgctacccgccatgtgaggatctatgctgcttatatcgaccctgtcacttgcgagtttgatcagacccagatggataagctcaccctcatccttgatcccaccgatgagttcgtgtggaatcctgatacttgcaataaggttttctcttacttccaggagcttgtcgatcattatgaggtaagtcttcctgccgattaagttggatatttgattttgaacagagttacgtgatcggagtactagagtcgtattgaatgaatatttccgaggtgtgtgatgtcctatgacttagcattgagattaattgaattaattgagcagggtgctcctttgacggaatacacgcttcgcctgattggttcagacgtagagcactacataaggaaactgctttacgatggggaaatcaagtacaacatgaactcaaaggtactcaatttcagcatgggcaagcctcgcattatgttcaataataatgatcttccacctcaagaggcgcttgagtaatcattcacataatactccaattttgtggaacccactccactttggaagtgcagcttgatttccaggatttcaagagcatgggtctggccgcttacct------tcatgattcgtttgttttgtatttgtgttttctctttata
>Albizia_burkartiana_StivalSantos_678@NODE_1_length_695_cov_16.859375
--------------------------------------------------------------------------------------------------------------------------------------------------------------------------------------------------------------------------------------------------------------------------------tacaccatcattacggaagtacgcacacagacacattactcttatccatagcaggaggaactcaccaccactaaaagaaaccgaatttaaa----ctctagctctgcgatgctacgatggcatctagccatggccacaagtttctccagcgcgctttcaaccaagttacccatgatgggtttcacaggttgcagaagagacttaagaaacaggaaatcattttccatttcggctcagcagcaagcagaagtagaggaggaagtgaaagtacaacaggag------caagcacaatcaaacaccaacggcactcagaatatgaaccccaaaggagtgaaaccaaggcctgtggagccacaagtgaacgtgaagagcaaaaacatgagcagggaatatggaggacagtggcttagctgtgctacccgccatgtgaggatctatgctgcttatatcgaccctgtcacttgggagtttgatcagacccagatggataagctcaccctcatccttgatcccaccgatgagttcgtgtggaatcctgatacttgcaataaggttttctcttacttccaggagcttgtcgatcattacgaggtaattcttcctgccgattaagttggatatttgattttgaacagagttacttgatagtagtactagagtcgtattgaatgaatatttccgaggtgtgtgatgtaccatgac--------------------------------------------------------------------------------------------------------------------------------------------------------------------------------------------------------------------------------------------------------------------------------------------------------------------------------------------------------------------------
>Albizia_glabripetala_Lewis_1652@NODE_1_length_1027_cov_75.829474
----------------------------------------------------------ggtacagaaaattccccggccagacggaagaaaattaagagcgatggattttattttatt----------------------------tttcccctccatcttggaatctcttgtcttgacacgtgttcctcatgataagaccgaagaaacccaccaccactaaattgaatttaactgatgactgaagtagacacttgtttgaaatactcgcattacaccattattacggaagtacgcacacagacacattactcttatccattgcaggaggaactcaccaccactaaaagaaactgaatttaaa--ctctctagctctgcgatgctacgatggcatctagccatggccacaagtttctccagcgcgctttcgaccaaattacccatgatgggtttcacaggttgcagaagagacttaagaaacaggaaatcattttccatttcggctcagcagcaagcagaagtagaggaggaagtgaaagtacaacaggag------caagcacaatcaaacaataatggcactcagaacatgaaccccaaaggagtgaaaccaaggcctgtggagccacaagtgaacgtgaagagcaaaaacatgagcagggagtatggaggacagtggcttagctgtgctacccgccatgtgaggatctatgctgcttatatcgaccctgtcacttgcgagtttgatcagacccagatggataagctcaccctcatccttgatcccaccgatgagttcgtgtggaatcctgatacttgcaataaggttttctcttacttccaggagcttgtcgatcattacgaggtaactcttcctgccgattaagttggatatttgattttgaacagagttacttgatagtagtactagagtcgtattgaatgaatatttccgaggtgtgtgatgcaccatgacctagcattgagatgaattgaattaattgagcagggtgctcctttgacggaatacacgcttcgcctgattggttcagacatagagcactacataaggaaactgctgtacgatggggaaatcaagtacaacatgaactcaaagg----------------------------------------------------------------------------------------------------------------------------------------------------------------------------------------------------------------------------
>Albizia_inundata_Wood_26530@NODE_1_length_888_cov_208.063625
------------------------------------------------------------------------------------------------------------------------------------------------------------------aaatctcttttcttgacacgtgttcctcatgataagaccgaagaaacccaccaccactaaattgaatttaactgatgactgaagtagacacttgtttgaaatactcgcatgacaccattattacggaagcacgcacacagacacatcactcttatccatagcaggaggaactcaccaccactaaaagaaactgaatttaaa--ctctctagctctgcgatgctacgatggcatctagccatggccacaagtttctccagcgcgctttcgaccaaattacccatgatgggtttcacaggttgcagaagagacttaagaaacaggaaatcattttccatttcggctcagcagcaagcagaagtagaggaggaagtaaaagtacaacaggag------caagcacaatcaaacaataatggcactcagaacatgaaccccaaaggagtgaaaccaaggcctgtggagccacaagtgaacgtgaagagcaaaaacatgagcagggaatatggaggacagtggcttagctgtgctacccgccatgtgaggatctatgctgcttatatcgaccctgtcacttgtgagtttgatcagacccagatggataagctcaccctcatccttgatcccaccgatgagttcgtgtggaatcctgatacttgcaataaggttttctcttacttccaggagcttgtcgatcattacgaggtaactcttcctgccgattaagttggatatttgattttgaacagagttacttgatagtagtactagagtcgtattgaatgaatatttccgaggtgtgtgatgcaccatgacctagcattgagatgaattgaattaattgagcagggtgctcctttgacggaatacacgcttcgcctgattggttcagacata-----------------------------------------------------------------------------------------------------------------------------------------------------------------------------------------------------------------------------------------------------------------------------------------
>Albizia_sinaloensis_Hughes_1576@NODE_1_length_1168_cov_92.955087
------------------------------------------------------------------------------------------------------------------------------------------------aatgaggtctcaatctcggaatctcttgtgttgacacgtgttcctcatgataagaccgaagaaacccacgaccactaaattgaatttaactgatga-----------acttgtttgaaatgcgcgcattacaccattattacggacgtacgcacacagacacattactcttatccatagcaggaggaactcaccaccactaagagaagctgaatttaaa----ctctagctctgcgatgctacgatggcatctagccatggccacaagtttctccagcgcgctttcaaccaaattacccatgatgggtttcacaggttatagaagagacttaagaaacaggaaatcattttccatttcggctcagcaggaagcagaagtagaggaggaagtgaaagtacaacaggag------caagcacaatcaaacaataatggcactcagaatatgaaacccaaaggagtgaaaccaaggcctgtggagccacaagtgaacgtgaagagcaaaaacatgagcagggaatatggaggacagtggcttagctgtgctacccgccatgtgaggatctatgctgcttatatcgaccctgtcacttgcgagtttgatcagacccagatggataagctcaccctcatccttgatcccaccgatgagttcgtgtggaatcctgatacttgcaataaggttttctcttacttccaggagcttgtcgatcattacgaggtaattcttcctgccgattaagttggatatttgattttgaacagagttacttgacaggagtactagagtcgtattgaatgaatatttccgaggtctgtgatgtcccatgactgagcattgagatgaattgaattaattgagcagggtgctcctttgacggaatacacgcttcgcctgattggttcagacgtagagcactacataaggaaactgctttacgatggggaaatcaagtacaacatgaactcaaaggtactcaatttcagcatgggcaagcctcgcattatgttcaataataatgatcttccacctcaagaggcgcttgagtaatcatttacataatactccaattttgtggaacccactccactttggaagtgcagcttgatttccaggatttcaagagcatgggtctggccgcttacct------tcatgattcgtttgttttgtatttgtgttttc--------
>Albizia_subdimidiata_var_minor_Gorts_341@NODE_1_length_1062_cov_46.046701
ccaacggggcagggctgttggcctaacatgttcttgagatctccaccttc-acaaatctgtacagaaaattccccggccagacggaagaaaattaagagcgatggattttattttatt----------------------------ttttccctccatcttggaatctcttgtcttgacacgtgttcctcatgataagaccgaagaaacccaccaccactaaattgaatttaactgatgattgaagtagacacttgtttgaaatactcgcattacaccattattacggaagcacgcacacggacacattactcttatccatagcaggaggaactcaccaccactaaaag-aactcaatttaaa--ctctctagctctgcgatgctacgatggcatctagccatggccacaagtttctccagcgcgctttcgaccaaattacccatgatgggtttcacaggttgcagaagagacttaagaaacaggaaatcattttccatttcggctcagcagcaagcagaagtagaggaggaagtgaaagtacaacaggag------caagcacaatcaaacaataatggcactcagaacatgaaccccaaaggagtgaaaccaaggcctgtggagccacaagtgaacgtgaagagcaaaaacatgagcagggaatatggaggacagtggcttagctgtgctacccgccatgtgaggatctatgctgcttatatcgaccctgtcacttgtgagtttgatcagacccagatggataagctcaccctcatccttgatcccaccgatgagttcgtgtggaatcctgatacttgcaataaggttttctcttacttccaggagcttgtcgatcattacgaggtaactcttcctgccgattaagttggatatttgattttgaacagagttacttgatagtagtactagagtcgtattgaatgaatatttccgaggtgtgtgatgcaccatgacctagcattgagatgaattgaattaattgagcagggtgctcctttgacggaatacacgcttcgcctgattggttcagacatagag--------------------------------------------------------------------------------------------------------------------------------------------------------------------------------------------------------------------------------------------------------------------------------------
>Albizia_tomentosa_Hughes_648@NODE_1_length_1217_cov_95.291228
-----------------------------------------------------------gtacagaaaattccccggcgagatagaagaaaattatgagcgatggattttttttttttaaaaaaagagggcagtgaaatactaaaatgaggtctcaatctcggaatctcttgtgttgacacgtgttcctcatgataagaccgaagaaacccaccaccactaaattgaatttaactgatga-----------acttgtttgaaatactcgcattacaccattattacggacgtacgcacacagacacattactcttatccatagcaggaggaactcaccaccactaagagaagctgaatttaaa--ctctctagctctgcgatgctacgatggcatctagccatggccacaagtttctccagcgcgctttcaaccaaattacccatgatgggtttcacaggttatggaagagacttaagaaacaggaaatcattttccatttcggctcagcagcaagcagaagtagaggaggaagtgaaagtacaacaggag------caagcacaatcaaacaataatggcactcagaatatgaaacccaaaggagtgaaaccaaggcctgtggagccacaagtgaacgtgaagagcaaaaacatgagcagggaatatggaggacagtggcttagctgtgctacccgccatgtgaggatctatgctgcttatatcgaccctgtcacttgcgagtttgatcagacccagatggataagctcaccctcatccttgatcccaccgatgagttcgtgtggaatcctgatacttgcaataaggttttctcttacttccaggagcttgtcgatcattacgaggtaattcttcctgccgattaagttggatatttgattttgaacagagttacttgattggagtactagagtcgtattgaatgaatatttccgaggtctgtgatgtcccatgactgagcactgagattaattgaattaattgagcagggtgctcctttgacggaatacacgcttcgcctgattggttcagacgtagagcactacataaggaaactgctttacgatggggaaatcaagtacaacatgaactcaaaggtactcaatttcagcatgggcaagcctcgcattatgttcaataataatgatcttccacctcaagaggcgcttgagtaatcatttacataatactccaattttgtggaacccactccactttggaagtgcagcttgatttccaggatttcaggagcatgggtctggccg-----------------------------------------------------
>Albizia_xerophytica_Hughes_1435@NODE_1_length_1153_cov_80.806691
---------------------------------------------------------------------------------------------------------------------------------------aaatactaaaatgaggtctcaatctcggaatctcttgtgttgacacgtgttcctgatgataagaccgaagaaacccaccaccactaaattgaatttaactgatgactgaaggagacaattgtttgaaatactcgcattacaccattattaaggacgtacgcacacagacacattactcttatccatagcaggaggaactcaccaccactaaaagaaactgaatttaaa--ctctctagctctgcgatgctacgatggcatctagccatggccacaagtttctccagcgcgctttcaaccaaattacccataatgggtttcacaggttatagaagagacttaagaaacaggaaatcattttccatttcggctcagcagcaagcagaagtagaggaggaagtgaaagtacaacaggag------caagcacaatcaaacaataatggcactcagaatatgaaccccaaaggagtgaaaccaaggcctgtggagccacaagtgaacgtgaagagcaaaaacatgagcagggaatatggaggacagtggcttagctgtgctacccgccatgtgaggatctatgctgcttatatcgaccctgtcacttgcgagtttgatcagacccagatggataagctcaccctcatccttgatcccaccgacgagttcgtgtggaatcctgatacttgcaataaggttttctcttacttccaggagcttgtcgatcattacgaggtaattcttcctgccgattaagttggatatttgattttggacagagttacttgataggagtactagagtcgtattgaatgaatatttccgaggtctgtgatgtcccatgacttagcattgagatgaattgaattaattgagcagggtgctcctttgacggaatacacgcttcgcctgattggttcagacgtagagcactacataaggaaactgctttacgatggggaaatcaagtacaacatgaactcaaaggtactcaatttcagcatgggcaagcctcgcattatgttcaataataatgatcttccacctcaagaggcgcttgagtaatcatttacataatactccaattttgtggaacccactccactttggaagtgcagcttgatttccaggatttcaagagcatgggtctggccgcttacct------tca-------------------------------------
>Archidendron_clypearia_Wieringa_1849@NODE_1_length_574_cov_37.030181
----------------------------------------------------------------------------------------------------------------------------------------------------------------------------------------------------------------------------------------------------------------------------------------------------------------------------------------------------------------------------------------------------------------------------------------------------------------------------------------------------------------------------------------------------------------------------------------------------------------------------------------------------------------------------------------------------------------------------------------------------------------------------tcagacccaaatggataagctcacccttatacttgatcccactgatgagtttgtgtggaattctgatacttgcaat----------------------agcttgtcgaccattacgaggtaactcttcctggtgattaagttggatatttgattttgaacagagttacttgatagtagtactagagtcgtattgaatgaatattttcgaggtgtgtgatgtaccatgactaagcatggagatgaattgaattaattgagcagggtgctcctttgacggaatacacgcttcgcctgattggttcagacatagagcactacataaggaaactgctgtacgatggggaaatcaagtacaacatgaactcaaaggtacttaatttcagcatgggcaagcctcgcattatgttcaataataatgatctttcacctcaagaggcgcttgagtaatcatttacataatactccaattttgtggaaccccctccactttggaagtgcagtttgatttccaggatttcaagagcatgggtctgcccgcttacctgttacttcatgattcgtttgttttg---------------------
>Balizia_elegans_Iganci_870@NODE_1_length_1614_cov_86.480807
tgtaaggtggaggtctcaagaacgtgctaggccaacagccctgccccgtgaaaaaggggtagcagaagattccccggcgagattgaagaaaattatgagcgatggaatct--------aacaaacaaacaaaagagggcagtaaaatgagggctcaatctcggagtctcttgtcttgacacgtgttcctcatgataagaccaaagaaacccaccaccactaaattgaatttaactgaggaatgaactaaacccttgtttgaaatactcgcattacaccattattacggaagtacgcacacggacacattactcttatccatagcaggaggaactcaccaccactaaaagaaactgaatttaaactctctctagctctgcgatgctacgatagcatctagccatggccacaagtttctccagcgcgctttcaaccaaattacccatgatgggtttcacaggttgcagaagagagttaagaaacaggaaatcattttccatttcggctcaacagcaagcagaagtagaggaggaagtgaaagtacagcaggagcaagcacaagcacaatcaaacactaatggcactcagaatatgaaccccaaaggagtgaaaccaaggcctgtggagccacaagtgaacgtgaagagcaaaaacatgagcagggaatatggaggacagtggcttagttgtgctacccgccatgtgaggatctatgctgcttatattgaccctgtcacttgggagtttgatcagacccagatggataagctcaccctcatccttgatcccaccgatgagttcgtgtggaattctgatacttgcaacaaggttttctcttacttccaggagcttgtcgatcattacgaggtaattcttcccgccgattaagttgggtatttgattttgaacagagttacttgatagtagtactagagtcgtattgattgaatatttccgaggtgtgtgatgtaccatgacttagcattgagatgaattgaattaattgagcagggtgctcctttgacggaatacacgcttcgcctgattggttcagacatagagcactacataaggacactgctatacgatggggaaatcaagtacaacatgaactcaaaggtacttaatttcagcatgggcaagcctcgcattatgttcaataataatgatcttctacctcaagaggcgcttgagtaatcatttacataatactccaattttgtggaacccactccactttggaagtgcagcttgatttccaggatttcaagagcatgggtctggccgcttacctgttacttcatgattcgtttgttttgtatttgtattttccctttata
>Balizia_spnov_Morim_577@NODE_1_length_1350_cov_319.368340
-------------------------------------gccccgccccgtgaaaaaggggtagcagaaaattccccggcgagattgaagaaaagtatgagcgatggaattttttaaa--ataaaaaaaacaaaagagggccgcaaaatgaggtctcaatctcggagtctcttgtcttgacacgtgttcctcatgataaaaccaaagaaacccaccaccgctaaattgaatttaactgatgactggactaaacccttgtttgaaatactcgcattacaccattattacggaagtacgcacacggacacattactcttatccgtagcaggaggaactcaccaccactaaaagaaactgaatttaaactctctctagctctgcgatgctacgatagcatctagccatggctacaagtttctccagcgcgctttcaaccaaattacccatgatgggtttcacaggttgcagaagagagttaagaaacaggaagtcattttcgatttcggctcaacagcaagcagaagtagaggaggaagtgaaagtacagcaggagcaagcccaagcacaatcaaacactaatggcactcagaatatgaaccccaaaggagtgaaaccaaggcctgtggagccacaagtgaacgtgaagagcaaaaacatgagcagggaatatggaggacagtggcttagctgtgctacccgccatgtgaggatctatgctgcttatatcgaccctgtcacttgggagtttgatcagacccagatggataagctcaccctcatccttgatcccaccgatgagttcgtgtggaattctgatacttgcaacaaggttttctcttacttccaggagcttgtcgatcattacgaggtaattcttcccgccgattaaggtggataattgattttgaacagagtt-cttgatagtagtactagagtcgtattgattgaatatttccgaggtgtgtgatgtaccatgacttagcattgagatgaattgaattaattgatcagggtgctcctttgacggaatacacgcttcgcctgattggttcagacatagagcactacataaggaaactgctgtacgatggggaaatcaagtacaacatgaactcaaaggtacttaatttcagcatgggcaagcctcgcattatgttcaataataatgatcttctacctcaagaggcgcttgagtaatcatttacatcatactccaatcttgtggaacccactccactttggtagtgcagcttgatttccaggatttcaagagcatgggtctggccacttacctgttacttcatgattcgtttgttttgtatttgtattttccctttata
>Enterolobium_cyclocarpum_MWC9020@NODE_1_length_1388_cov_230.768879
-------------------------------ccaacagacctgccccgtgaaaaaggggtagcagaaaattccctggcgagatagagaaaaattatgagcgatggaatttatttttttccaaaaaaaaaaattgagggcagtaaaatgaagtctcaatctcggagtctcttgttttgacacgtgttgctcatggtaagaccaaagaaacccaccaccactaaattgaatttaactgatgactgaactaaacactggtttgaaatagtcgcattacgccattattacgaaagtacgcacacggacatattactcttatccatagcaggagaaactcaccaccactaaaagaaactgaatttaaa--ctctctagctctgcgatgctacgatagcatctagccatggccacaagtttctccagcgcgctttcaaccaaattacccatcatgggtttcaaaggttgcagaagagacttgagaaacaggaaatcattttccatttcggctccgcagcaagcagaagtagaggaggaagtgaaagtacagcaggagcaagcacaagcacaatcaaacactaccggcactcagaatatgaaccccaaaggagtgaaaccaaggcctgtggaaccacaagtgaacgtcaagagcaaaaacatgagcagggaatatggaggacagtggctcagctgcgctacccgccatgtgaggatctatgctgcttatatcgaccctgtcacttgggagtttgatcagacccagatggataagctcacccttatccttgatcccaccgatgagtttgtgtggaattctgatacttgcaataaggttttttcttacttccaagagcttgttgatcattacgaggtaactcttcctggtgattaagttggattttttattttgaactgagttacttgatagtagaactagagttgtactgaatgaatatttccgaagtgcgtgatgtaccatgactcagcattgagatgaattggattaattgagcagggtgctcctttgacggaatacacgcttcgactgattggttcggacatagagcactacataaggaaactgctgtacgatggggaaatcaagtacaacatgaactcaaaggtacttaatttcagcatgggcaagcctcgcatcatgttcaataataatgatcttccacctcaagagacacttgagtaatcatttatgtaatactcgaattttgtggaacccaatccactttggaagtgcagcttgatttgcaggatttcaagagcatggatctggccgcttgcttgttacttcatgattcgtttgttttgtatttgtattttccctttatg
>Hydrochorea_corymbosa1_Bonadeu_655@NODE_1_length_976_cov_297.879479
----------------------------------------------------------------------------------------------------------------------------------------------------agggctcaatctcggagtctcttgtcttgacacgtgttcctcatgataagaccaaagaaacccaccaccgctaaattgaatttaactgatgaccaaactaaacccttgtttgaaatactcgcattacaccattattacggaagtacgcacacggacacattactcttatccgtagcaggaggaactcaccaccactaaaagaaactgaatttaaactctctctagctctgcaatgctacgatagcatctagccatggccacaagtttctccagcgcgctttcaaccaaattacccatgatgggtttcacaggttgcagaagagagttaagaaacaggaaatcattttccatttcggctcaacagcaagcagaagtagaggaggaagtgaaagtacagcaggagcaagcacaagcacaatcaaacactaatggcactcagaatatgaaccccaaaggagtgaaaccaaggcctgtggagccacaagtgaacgtgaagagcaaaaacatgagcagggaatatggaggacagtggcttagctgtgctacccgccatgtgaggatctatgctgcttatatcgaccctgtcacttgggagtttgatcagacccagatggataagctcaccctcatccttgatcccaccgatgagttcgtgtggaattctgatacttgcaacaaggttttctcttacttccaggagcttgtcgatcattacgaggtaattcttcccgccgattaaggtggatatttgattttgaacagagttacttgatagtagtactagagtcgtattgattgaatatttccgaggtgtgtgatgtaccatgacttagcattgagatgaattgaattaattgatcagggtgcccctttgacggaatacacgcttcgcctgattggttcagacatagagcactacataaggaaactgctgtacgatggggaaatcaagtacaacatgaactcaaaggtactt-----------------------------------------------------------------------------------------------------------------------------------------------------------------------------------------------------------------------
>Jupunba_abbottii_Zanoni_21220@NODE_1_length_1182_cov_95.620814
-------------------------------------------------------ggggtagcagaaaattccccggcgagattgaagaaaattatgagcgatggaatttttttta--aaaaaaaaaaaaaaagagtgcagtaaaatgaggtcttaatctcggagtctcttgtattgacacgtgttcctcatgataagaccaaagaaacccaccaccactaaattgaatttaactgatgactgaactcaacccttgtttgaaacactcgcattacaccattattacgcaagtacgcacacagacacattactcttatccatagcaggaggaactcaccaccactcaaagaaactgaatttaaactctctcttgctctgcgatgctacgatagcatctagccatggccacaagtttctccagcgcgctttcaaccaaattacccatgattggtttcacaggttgcagaagagagttaagaaacaggaaatcattttccatttcggctcaacagcaagcggaagtagaggaggaagtgaaagtacagcaggagcaagcacaagcacaatcaaacactaatggcactcagaatatgaaccccaaaggagtgaaaccaaggcctgtggagccacaagtgaacgtgaagagcaaaaacatgagcagggaatatggaggacagtggcttagctgtgctacccgccatgtgaggatctatgctgcttatattgaccctgtcacttgggagtttgatcagacacagatggataagctcaccctcatccttgatcccaccgatgagttcgtgtggaattctgatacttgcaacaaggttttctcttacttccaggagcttgtcgatcattacgaggtaattcttcccgccgattaagttggatatttgattttgaacagagttacttgatagtactactagagtcgtattgattgaatatttccgaggggtgtgatgtaccatgacttagcattgaaatgaattgaattaattgagcagggtgctcctttgacggaatacacgcttcgcctgattggttcagacatagagcactacataaggaagctgctgtacgatggggaaatcaagtacaacatgaactcaaaggtacttaatttcagcatgggcaagcctcgcattatgttcaataataatgatcttctacctcaagaggcgcttgagtaatcatttacataatactccaattttgtggaacccactccactt-----------------------------------------------------------------------------------------------------
>Jupunba_barbouriana_Iganci_847@NODE_1_length_1314_cov_180.936136
tgtaaggtggaggtctcaagaacatgcttggccaacagccctgccccgtgaaaaagggataacagaaaattccccggcgagattgaagaaaattatgagcgatgaaattt---------taaaaaaaaaataatagggcagtaaaatgaggtctcaatctcggagtctcttgtcttgacacgtgttcatcatgataagaccaaagaaacccaccaccactaaattgaatttaactggtgactgaactaaacccttgtttgaagtactcgcattacaccattattacggaagtacgcgcacggacacattactcttatccatagcaggaggaactcaccaccactaaaagaaactgaatttaaactctctctagctctgtgatgctacgatagcatctagccatggccacaagtttctccagcgcgctttcaaccaaattacccatgatgggtttcacaggttgcagaagagagttaagaaacaggaaatcattttccatttcggctcaacagcaagcggaagtagaggaggaagtgaaagtacagcaggagcaagcacaagcacaatcaaacactaatggcactcagaatatgaaccccaaaggagtgaaaccaagacctgtggagccacaagtgaacgtgaagagcaaaaacatgagcagggaatatggaggacagtggcttagctgtgctacccgccatgtgaggatctatgctgcttatatcgaccctgtcacttgggagtttgatcagacccagatggataagctcaccctcatccttgatcccaccgatgagttcgtgtggaattctgatacttgcaacaaggttttctcttacttccaggagcttgtcgatcattacgaggtaattcttcccgccgattaagttggatatttgattttgaacagagttacttgatagtagtactagagtcgtattgattgaatatttccgaggtgtgtgatgtaccatgacttagcattgagatgaattgaattaattgagcagggtgctcctttgacggaatacacgcttcgcctgattggttcagacatagaacactacataaggaagctgctgtacgatggggaaatcaagtacaacatgaactcaaaggtacttaatttcagcatgggcaagcctcgcattatgttcaataataatgatcttctacctcaagaggcgcttgagtaatcatttacataatgctccaattttgtggaacccactccactttggaagtgcagcttcatttccaggatttcaagagcatgggtctggccgcttacc-----------------------------------------------
>Jupunba_cochleata_Bonadeu_673@NODE_1_length_1723_cov_81.224787
tgtaaggtggaggtctcaagaacatgctaggccaacaaccctgccccgtgaaaaaggggtagcagaaaattccccggcgagattgaagaaaattatgagcgatggaatttttttttttaaaaaaaaaaaaaaagagggcagtaaaatgaggtctcaatctcggagtctcttgtcttgacacgtgtacatcaggataagacctaagaaacccaccaccactaaattgaatttaactgatgactgaactaaacccttgtttgaaatcctcgcattacaccattattacggaagtacgcacacagacacactactcttatccatagcaggaggaactcaccaccactaaaagaaactgaatttaaactctctcttgctctgcgatgctacgatagcatctagccatggccacaagtttctccagcgcgctttcaaccaaattacccatgatgggtttcacaggttgcagaagagagttaagaaacaggaaatcattttccatttcggctcaacagcaagcggaagtagaggaggaagtgaaagtacagcaggagcaagcacaagcacaatcaagcactaatggcactcagaatatgaaccccaaaggagtgaaaccaaggcctgtggagccacaagtgaacgtgaagagcaaaaacatgagcagggaatatggaggacagtggcttagctgtgctacccgccatgtgaggatctatgctgcttatatcgaccctgtcacttgggagtttgatcagacacagatggataagctcaccctcatccttgatcccaccgatgagttcgtgtggaattctgatacttgcaacaaggttttctcttacttccaggagcttgtcgatcattacgaggtaattcttcccgccgattaagttggatatttgattttgaacagagttacttgatagtagtactagagtcgtattgattgaatatttccgaggtgtgtgatgtaccatgacttggcattgagatgaattgaattaattgagcagggtgctcctttgacggaatacacgcttcgcctgattggttcagacatagagcactacataaggaagctgctgtacgatggggaaatcaagtacaacatgaactcaaaggtacttaatttcagcatgggcaagcctcgcattatgttcaataataatgatcttctacctcaagaggcgcttgagtaatcatttacataatactccaattttgtggaacccactccactttggaagtgcagcttgatttccaggatttcaagagcatgggtctggccgcttacctggtacttcatgattcatttgttttgtatttgtattttccctttata
>Jupunba_commutata_Maguire_46145@NODE_1_length_1279_cov_92.586522
---------------------------------------------------------------------------------------------------------------------------------------gggcagtaaaatgaggtctcaatctcggagtctcttgtgttgacacgtgttcatcgtgataagaccaaagaaaaccaccaccactaaattgaatttaactggtgactgaactaaacccttgtttgaagtactcgcattacaccattattatggaagtacgcgcacggacacattattcttatccatagcaggaggaactcaccaccactaaaagaaactgaatttaaactctctctagctctgcgatgctacgatagcatctagccatggccacaagtttctccagcgcgctttcaaccaaattacccatgaggggtttcacaggttgcagaagagagttaagaaacaggaaatcattttccatttcggctcaacagcaagcagaagtagaggaggaagtgaaagtacagcaggagcaagcacaagcacaatcaaacactaatggcactcagaatatgaaccccaaaggagtgaaaccaaggcctgtggagccacaactgaacgtgaagagcaaaaacatgagcagggaatatggaggacagtggcttagctgtgctacccgccatgtgaggatctatgctgcttatatcgaccctgtcacttgggagtttgatcagacacagatggataagctcaccctcatccttgatcccaccgatgagttcgtgtggaattctgatacttgcaacaaggttttctcttacttccaggagcttgtcgatcattacgaggtaattcttcccgccgattaagttggatatttgattttgaacagagttacttgatagtagtactagagtcgtattgattgaatatttccgaggtgtgtgatgtaccatgacttagcattgagatgaattgaattaattgagcagggtgctcctttgacggaatacacgcttcgcctgattggttcagacatagagcactacataaggaagctgctgtacgatggggaaatcaagtacaacatgaactcaaaggtacttaatttcagcatgggcaagcctcgcattatgttccataataatgatcttcctcctcaagaggcgcttgagtaatcatttacataatactccaattttgtggaacccactccactttggaagtgcagattgatttccaggatttcaagagcatgggtctggtcgcttacctgttacttcatgattcctttgttttgtatttgtattttccctttata
>Jupunba_laeta_Mori_25147@NODE_1_length_889_cov_38.731527
---------------------------------------------------------------------------------------------------------------------------------------------------------------------------------------gttcctcatgataagaccaaagaaacccaccaccactaaattgaatttaactgatgactgaactaaacccttgtttgaaatactcgcattacaccattattacggaagtacgcccacagacacattactcttatccatagcaggaggaactcaccaccactaaaagaaactgaatttaaa--ctctctcgctctgcgatgctacgatagcatctagccatggccacaagtttctccagcgcgctttcaaccaaattacccatgatgggtttcacaggttgcagaagagagttaagaaacaggaaatcattttccatttcggctcaacagcaagcggaagtagaggaggaagtgaaagtacagcaggagcaagcacaagcacaatcaaacactaatggcactcagaatatgaaccccaaaggagtgaaaccaaggcctgtggagccacaagtgaacgtgaagagcaaaaacatgagcagggaatatggaggacagtggcttagctgtgctacccgccatgtgaggatctatgctgcttatatagaccctgtcacttgggagtttgatcagacacagatggataagctcacgctcatccttgatcccaccgatgagttcgtgtggaattctgatacttgcaacaaggttttctcttacttccaggagcttgtcgatcattacgaggtaattcttcctgccgattaagttggatatttgattttgaacagagttccttgatagtagtactagagtcgtattgattgaatatttccgaggtgtgtgatgtaccatgacttggcattgagatgaattgaattaattgagcagggtgctcctttgacggaatacacgcttcgcttgattggttcagacatagagcactaca-------------------------------------------------------------------------------------------------------------------------------------------------------------------------------------------------------------------------------------------------------------------------------
>Jupunba_limae_Iganci_261@NODE_1_length_1837_cov_74.904545
tgtaaggtggaggtctcaagaacatgctaggccaacagccctgccccgtgaaaaaggggtagcagaaaattccccggcgagattgaagaaaattatgagcgatggaattttttatttt-tatttttaaaaaaagagtgcagtaaaatgaggtctcaatctcggagtctcttgtcttgacacgtgttcctcatgataagaccaaagaaacccaccaccactaaattgaatttaactggtgactgaactaaacccttgtttgaaatactcgcattacaccattattacggaagtacgcacacagacacattactcttatccatagcaggaggaactcaccaccactaaaagaaactgaatttaaactctctc--gctctgcgatgctacgatagcatctagccatggccacaagtttctccagcgcgctttcaaccaaattacccatgatgggtttcacaggttgcagaagagagttaagacacaggaaatcattttccatttcggctcaacagcaagcggaagtagaggaggaagtgaaagtacagcaggagcaagcacaagcacaatcaaacactaatggcactcagaatataaaccccaaaggagtgaaaccaaggcctgtggagccacaagtgaacgtgaagagcaaaaacatgagcagggaatatggaggacagtggcttagctgtgctacccgccatgtgaggatctatgctgcttatatcgaccctgtcacttgggaatttgatcagacacagatggataagctcaccctcatccttgatcccaccgatgagttcgtgtggaattctgatacttgcaataaggttttctcttacttccaggagcttgtcgatcattacgaggtaattcttcccgccgattaagttggatatttgattttgaacagagttacttgatagtagtactagagtcgtattgattgaatatttccgaggtgtgtgatgtaccatgacttagcattgagatgaattgaattaattgagcagggtgctcctttgacggaatacacgcttcgcctgattggttcagacatagagcactacataaggaagctgctgtacgatggggaaatcaagtacaacatgaactcaaaggtacttaatttcagcatgggcaagcctcgcattatgttcaataataatgatcttctacctcaagaggcgcttgagtaatcatttacataatactccaattttgtggaacccactccactttggaagtgcagcttgatttccaggatttcaagagcatggatctggccgcttacctgttactttatgattcgtttgttttgtatttgtattttccctttata
>Jupunba_longipedunculata_Cardona_2682@NODE_1_length_1211_cov_122.564374
-----------ggtctcaagaacatgctaggccaacagccctgccccgtgaaaaatgggtagcaggaaattccccggcgagattgaagaaaattatgagcgatggaatattttttttttttaaaaaaaaaaaagagtgcaggaaaatgaggtctcattctcggagtctcttgtcttgacacgtgttcctcatgataagaccaaagaaacccaccaccgctaaattgaatttaactgatgactgaaccaaacccttgtttgaaatactcgcattacaacattattacggaagtacgcacacagacacattactcttatccatagcaggaggaactcaccaccactaaaagaaactgaatttaaactctctcttgctctgcgatgctacgatagcatctagccatggccacaagtttctccagtgcgctttcaaccaaattacccatgatgggtttcacaggttgcagaagagagttaagaaacaggaaatcattttccatttcggctcaacagcaagcggaagtagaggaggaagtgaaagtacagcaggagcaagcacaagcacaatcaaacactaatggcactcagaatatgaaccccaaaggagtgaaaccaaggcctgtggagccacaagtgaacgtgaagagcaaaaacatgagcagggaatatggaggacagtggcttagctgtgctacccgccatgtgaggatctatgctgcttatatcgaccctgtcacttgggagtttgatcagacacagatggataagctcaccctcatccttgatcccaccgatgagttcgtgtggaattctgatacttgcaacaaggttttctcttacttccaggagcttgtcgatcattacgaggtaattcttcccgccgattaagttggatatttgattttgaacagagttacttgatagtagtactagagtcgtattgattgaatatttccgaggtgtgtgatgtaccatgacttggcattgagatgaattgaattaattgagcagggtgctcctttgacggaatacacgcttcgcctgattggttcagacatagagcactacataaggaagctgctgtacgatggggaaatcaagtacaacatgaactcaaaggtacttaatttcagcatgggcaagcctcgcattatgttcaataataatgatcttacacctcaagaggcgcttgagtaatcatttacataatactccgattttg----------------------------------------------------------------------------------------------------------------------
>Jupunba_microcalyx_Iganci_855@NODE_1_length_1688_cov_115.290503
tgtatggtggaggtctcaagaacatgctaggccaacagccctgccccgtgaaaaaggggtagcagaaaattgcccggcgagattgaagaaaattatgagcgatggaatttttttttt----tttttaaaaaaagagtgcagtaaaatgaggtctcaatctcggagtctcttgtcttgacacgtgttcctcatgataagaccaaagaaacccaccaccactaaattgagtttaactggtgactgaactaaacccttgtttgaaatactcgcattacaccattactacggaagtacgcacacagacacgttactcttatccatagcaggaggaactcaccaccactaaaagaaactgaatttaaactctctcttgctctgcgatgctacgatagcatctagccatggccacaagtttctccagcgcgctttcaaccaaattacccatgatgggtttcacaggttgcagaagagagttaagaaacaggaaatcattttccatttcggctcaacagcaagcggaagtagaggaggaagtgaaagtacagcaggagcaagcacaagcacaatcaaacactaatggcactcagaatatgaaccccaaaggagtgaaaccaaggcccgtggagccacaagtgaacgtgaagagcaaaaacatgagcagggaatatggaggacagtggcttagctgtgctacccgccatgtgaggatctatgctgcttatatcgaccctgtcacttgggagtttgatcagacacagatggataagctcaccctcatccttgatcccaccgatgagttcgtgtggaattctgatacttgcaacaaggttttctcttacttccaggagcttgtcgatcattacgaggtaattcttcccgccgattaagttggatatttgatttggaacagagttacttgatagtagtactacagtcgtattgattgaatatttccgaggtgtgtgatgtaccatgacttggcattgagatgaattgaattaattgagcagggtgctcctttgacggaatatacgcttcgcctgattggttcagacatagagcactacataaggaagctgctgtacgatggggaaatcaagtacaacatgaactcaaaggtacttaatttcagcatgggcaagcctcgcattatgttcaataataatgatcttccacctcaacaggcgcttgagtaatcatttacataatactc----------gaacccactccactttggaagtgaagcttgatttccaggatttcaagagcatgggtctggccgcttacctgttacttcatgattcgtttgttttgtttttgtattttctctttata
>Jupunba_nipensis_Mayo_19662@NODE_1_length_714_cov_48.825746
-------------------------------------------------------------------------------------------------------------------------------------------------------------------------------------------------------------------------------------------------------------------------ctcgcattacaccattattacgcaagtacgcacacagacacattactcttatccatagcaggaggaactcaccaccactcaaagaaactgaatttaaactctctcttgctctgcgatgctacgatagcatctagccatggccacaagtttctccagcgcgctttcaaccaaattacccattatgggtttcacaggttgcagaagagagttaagaaacaggaaatcattttccatttcggctcaacagcaagcggaagtagaggaggaagtgaaagtacagcaggagcaagcacaagcacaatcaaacactaatggcactcagaatatgaaccccaaaggagtgaaaccaaggcctgtggagccacaagtgaacgtgaagagcaaaaacatgagcagggaatatggaggacagtggcttagctgtgctacccgccatgtgaggatctatgctgcttatatcgaccctgtcacttgggagtttgatcagacacagatggacaagctcaccctcatccttgatcccaccgatgagttcgtgtggaattctgatacttgcaacaaggttttctcttactttcaggagcttgtcgatcattacgaggtaattcttccccctgattaagttggatatttgattttgaacagagttacttgatagtactactagagtcgtattgattgaatatttccgaggggtgtgatgtacca------------------------------------------------------------------------------------------------------------------------------------------------------------------------------------------------------------------------------------------------------------------------------------------------------------------------------------------------------------------------------
>Jupunba_oxyphyllidia_Yonker_6157@NODE_1_length_1027_cov_93.200000
----------------------------------------------------------ggatcttaaaatt------------------------taaatgataattttttgaaattcaaaaaaaaaaaaaaagagtgctgtaaaatgaggtctcaatcggggagtctcttgtcttgacacgtgttcctcatgataagaccaaagaaacccaccaccactaatttgaatttaactgatggctgaactaaacccttgtttgaaacactcgcatgacaccattattacggaagcacgcacacagacacattactcttatccatagcaggaggaactcaccaccactaaaagaaactgaatttaaactctctcttgctctgcgatgctacgatagcatctagccatggccacaagtttctccagcgcgctttcaaccaaattacccatgatgggtttcacaggttgcagaagagagttaagaaacaggaaatcattttccatttcggctcaacagcaagcggaagtagaggaggaagtgaaa---------------------------------------------------------------------------------------------------gtgaagagcaaaaacatgagcagggaatatggaggacagtggcttagctgtgctacccgccatgtgaggatctatgctgcttatatcgaccctgtcacttgggagtttgatcagacacagatggataagctcaccctcatccttgatcccaccgatgagttcgtgtggaattctgatacttgcaacaaggttttctcttacttccaggagcttgtcgatcattacgaggtaattcttcccgccgattaagttggatatttgattttgaacagagttacttgatagtagtactagagtcgtattgattgaatatttccgaggtgtgtgatgtaccatgacttagcattgagatgaattgaattaattgagcagggtgctcctttgacggaatacacgcttcgcctgattggttcagacatagagcactacataaggaagctgctgtacgatggggaaatcaagtacaacatgaactcaaaggtacttaatttcagcatgggcaagcctcgcattatgttcaataataatgatcttctacctcaagaggcgcttgagtaatcattta----------------------------------------------------------------------------------------------------------------------------------------
>Jupunba_trapezifolia_Simon_1600@NODE_1_length_1169_cov_234.866248
-----------------------------------------------------------------------------------------------------------------------------aataataatagggcagtaaaatgaggtctcaatctcggagtctcttgtcttgacacgtgttcatcatgataagaccaaagaaacccaccaccactaaattgaatttaactggtgactgaactaaacccttgtttgaagtactcgcattacaacattattacggaagtacgcgcacggacacattactcttatccatagcaggaggaactcaccaccactaaaagaaactgaatttaaactctctctagctctgcgatgctgcgatagcatctagccatggccacaagtttctccagcgcgctttcaaccaaattacccatgatgggtttcacaggttgcagaagagagttaagaaacaggaaatcattttccatttcggctcaacagcaagcagaagtagaggaggaagtgaaagtacagcaggagcaagcacaagcacaatcaaacactaatggcactcagaatatgaaccccaaaggagtgaaaccaaggcctgtggagccacaagtgaacgtgaagagcaaaaacatgagcagggaatatggaggacagtggcttagctgtgctacccgccatgtgaggatctatgctgcctatatcgaccctgtcacttgggagtttgatcagacccagatggataagctcaccctcatccttgatcccaccgacgagttcgtgtggaattctgatacttgcaataaggttttctcttacttccaggagcttgtcgatcattacgaggtaattcttcccgccgattaagttggatatttgattttgaacagagttacttgatagtagtactagagtcgtattgattgaatatttccgaggtgtgtgatgcaccaggacttagcattgagattaattgaattaattgagcagggtgctcctttgacggaatacacgcttcgcctgattggttcagacatagagcactacataaggaagctgctgtacgatggggaaatcaagtacaacatgaactcaaaggtacttaatttcagcatgggcaagcctcgcattatgttcaataataatgatcttctacctcaagaggcgcttgagtaatcatttacataatactccaattttgtggaacccactccactttggaagtgcagcttgatttccaggatttcaagagcatgggtctggccgcttacctg---------------------------------------------
>Punjuba_lehmannii_Escobar_7465@NODE_1_length_1416_cov_74.360717
tgtaaagtggaggtctcaagaacatgctaggccaacagccctgccccgtg-aaaaggggtagcagaaaattccccggcgagattgaagaaaattatgggcgatggaattttttttttt----------taaaagagggcagtaaaatgaggtctcaatctcagagtctcttgtcttgacacgtgttcctcatgataagaccaaagaaac---ccaccactaaattgaatttaattgatgactgaactaaacacttgtttgaaatactcgcattacaccattattacggaagtacgcacacagacacatttctcttatccatagcaggaggaactcaccaccactaaaagaaactgaatttaaactctctctagctctgcgatgctacgatagcatctagccatggccacaagtttctccagcgcgctttcgaccaaattacccatgatgggtttcacaggttgcagaagagacttgggaaacaggaaatcatattccatttcggctcagcagcaagcagaagtagaggaggaagtgaaagtacagcaggagcaagcacaagcacaatcaaacactaggggcactcagaatatgaaccccaaaggagtgaaaccaaggcctgtggagccacaagtgaacgtgaagagcaaaaacatgagcagggaatatggaggacagtggcttagctgtgctaccagacatgtgaggatctatgctgcttatatcgaccctgtcacttgggagtttgatcagacccagatggataagctcaccctcatccttgatcccaccgatgagttcgtgtggaattctgatacttgcaataaggttttctcttacttccaggagcttgtcgatcattacgaggtaattcttcccgccgattaagttggatatttgattttgaacagagttacttgatagtagtactagagtcgtattgaatgaatatttccgaggtgtctgatgtaccatgacttagcattgagatgaattgaattaattgagcagggtgctcctttgacggaatacacgcttcgcctgattggttcagacatagagcactacataaggaaactgctgtacgatggggaaatcaagtacaacatgaactcaaaggtacttaatttcagcatgggcaagcctcgcattatgttcaataataatgatcttccacctcaagaggcgcttgagtaatcatttacataatactccaattttgtggaacccactccattttggaagtgcagcttgatttccaggatttcaagagcatgggtctggccgcttacctgttatttcatgattcgtttgttttgtatttgtgttttcccttcata
>_R_Acacia_rostellifera_Murphy_466@NODE_1_length_1514_cov_181.299235
---------------------------------------------------------------------------------------------------------------------------------aattgagggcagtaaagtgaggtgtcaatctcgtagtctcttgtttttacacgtgttgctcatggtaagaccaaagaaacccaccaccaccaaaattatataaatttgtgtataaaattaaaatatgttta----gcctaaagtacaata----ggctaaagtacgcacgcacacacattactcttatccttagcaggaggaactcaccgccactaaaagaaactgaatttaaa--ctctctagccctgcgatgctacgatagcatctagccatggccacaagtttctccagcgcgctctcaaccaaattacccatgatgggtttcacaggttgcagaagagagttaagaaacaggaaagcattttccatttcggctcaacagcaagcagaagtagaggagggagtgaaagtacagcaggagcaagcacaagcacaatcaaacactgatggcactcagaatatgaaccccaaaggagtgaaaccaagacctgtggaaccacaagtgaacgtcaagagcaaaaacatgagcagggaatatggaggacagtggctcagctgcgctacccgccatgtcaggatctatgctgcttatatcgaccctgtcacttgggagtttgatcagacccagatggataagctcacccttatcctcgatcccaccgatgagtttgtgtggaatcctgatacttgcaataagatcttttcttactttcaagagcttgtcgatcattacgaggtaactcttcctggtaattaagttggatatttgattttgaacagagttacttgatagtagtactagaatcgtgttgaatgaatatttccgaggtgtgtgatgtaccatgactaagcatggagatgaattgaattaattgagcagggtgctcctttgacggaatacacgcttcgcctgattggttcagacatagagcactacataaggaaactgctgtacgatggggaaatcaagtacaacatgaactcgaaggtacttaatttcagcatgggcaagcctcgcattatgttcaataataatgatattccacctcaagaggcgcttgagtaatcatatacataatactccaattttgtgggaccccctccactttggaagtgcagcttgatttccaggatttcaagagcatgggtctggccgctcacctgttacttcatgattcgtttgttttgtatttgtattttccctatata
>_R_Afrocalliandra_redacta_Germishuizen_5585@NODE_1_length_882_cov_110.980124
--------------------------------------------------------------------------------------------------------------------------------------------------------------------gttcgcccagttgatgagagttcttgacagatggaagattgtaaccaagtccgtcttcattaaattaaattgtaattcatat--------tttctg-------tacattaaagagggggggggggatggttcgcacggacacactactcttatccatagcaggaggacctcacaaccactaaaagaaactaaatttaaa--ctctctaactttgcaatgtttcgatagaatctagccatggccacaagtttctccaccgttctttcaaccaaattacccctgatgggtttcacaggtcgcagaagacacttcagaatcaggaaatcattttccatttcagctcagcagcaagcagaagtagaggaacaagtgaaagtacaagaagaacaggctcaaaaacaagcatacactaatgacactcagaatataaatcccaaaggagtgaaaccaaggcctgttgaaccacaagtgaacgtgaagagcaaaaacatgagcagggaatatggaggacagtggcttagctgtgctacacgccatgtgagaatttatgctgcttatatcgaccctgttacatgggaatttgatcagacccagatggataagcttacccttctcctcgatcccaccgatgagtttttgtggaatcctgatacttgcaataaggttttctcttacttccaggagcttgttgatcagtatgaggtgatctttcctatcagttccactttctttgtgtttcttaaggtgatcatt----------------------------------------------------------------tattgagatgaattgaattgattttgcagggtgctcctttgacggaatacacgcttcgcctgattggttcagacatagagcactacataaggaaactgctgtacgatggacaaatcaagtacaatatgaactcaaaggtgctt-----------------------------------------------------------------------------------------------------------------------------------------------------------------------------------------------------------------------
>_R_Albizia_coripatensis_Hughes_2433@NODE_1_length_1449_cov_205.789359
tgtaaggtggaggtctcaaaaacatgctaggccaacagccctgccccgtgaaaaagaggtagcagaaaattccccggcgagatggaagaaaattttgagcgatgaaattttttttttttttaaaaaaaataaagagggcagtaaaatgaggtctcaatctcggagtctcttgtcttgacacgtgttgctcatgataagaccaatgaaacccaccaccactaaattgaatttaaccgatgactgaactgaacacttgtttgaaatactcgcattacaccgttattacggaagtacgcacacagacacattactcttatccctagcaggaggaactcaccaccactaaaagaaactgaatttaaactctctctagctctgcggtgctacgatagcatctagccatggccacaagtttctccagcgcgctttcaaccaaattacccatgatgggtttcacaggttgcagaagacacttaagaaacaggaaatcactttccatttcggctcagcagcaagcagaagtagaggaggaagtgaaagtacaacatgag------caagcacaatcaaacactaatggcactcagaatatgaaccccaaaggagtgaaaccaaggcctgtggagccacaagtgaacgtgaagagcaaaaacatgagcagggaatatggaggacagtggcttagctgtgctacccgccatgtgaggatctatgctgcttatatcgaccctgtcacttgggagtttgatcagacccagatggataagctcaccctcatccttgatcccacccatgagttcgtgtggaatcctgatacttgcaataaggttttctcttacttccaggagcttgtcgatcattacgaggtaattcttcccgccgattaagttggatatttgattttgaacagtgttacttgatagtagtactagagtcgtattgaatgaatatttccgaggtgggtgatgtaccatgacttagcattgagatgaattgaattaattgagcagggtgctcctttgacggaatacacgcttcgcctgattggttcagacatagagcactacataaggaaactgctgtacgatggggaaatcaagtacaacatgaactcaaaggtacttaatttcagcatgggcaagcctcgcattatgttcaataataatgatcttccacctcaagaggcgcttgagtaatcatttacataatactccaattttgtggaacccactccactttggaaatgcagcttgatttccaggatttcaagagcatgggtctggccgcttacctgctacttcatgattcgtttgttttgtatttgtattttccctttgta
>_R_Albizia_decandra_Vilhena_231@NODE_1_length_762_cov_24.437956
-------------------------------------------------------------------------------------------------------------------------------------------------------------------------------------------------------ccgaagaaacccaccaccactaaattgaatttaactgatcaccgaagtagacacttgtttgaaatactagcatggcaccattattacggaagtacg--cacagacacattactcttatccattgcaggaggaactcaccaccactaaaagaaactgaatttaaa--ctctctagctctgcgatgctacgatggcatctagccatggcaacaagtttctccagcgcgctttcaaccaaattacccatgatgggtttcacaggttgcaggagagacttaagaaacacgaaatcattttccatttcgggtcagcagcaagcagaagtagaggaggaagtgaaagtacaacaggag------caagcacaatcaaacaataatggcactcagaacatgaaccacaaaggagtgaaaccaaggcctgtggagccacaagtgaacgtgaagagcaaaaacatgagcagggaatatggaggacagtggcttagctgtgctacccgccatgtgaggatctatgctgcttatatcgaccctgtcacttgcgagtttgatcagacccagatggataagctcaccctcatccttgatcccaccgatgagttcgtgtggaatcctgatacttgcaataaggttttctcttacttccaggagcttgtcgatcattacgaggtaattcttcctgccgattaagttggatatttgattttgaacagagttacttgatagtagtactagagtcgtattgaatgaatatttccgaggtgtgtgatgtac--------------------------------------------------------------------------------------------------------------------------------------------------------------------------------------------------------------------------------------------------------------------------------------------------------------------------------------------------------------------------------
>_R_Albizia_edwallii_Dalmaso_272@NODE_1_length_820_cov_10.743791
---------------------------------------------------------------------------------------------------------------------------------------------------------------------------------------------------------------------------------------------------------acacttgtttgaaatactcgcattacaccgttattacggaagtacgcacacagacacattactcttatccatagcaggaggaactcaccaccactaaaagaaactgaatttaaactctctctagctctgcgatgctacgatagaatctagccatggccacaagtttctccagcgcgctgtcaaccaaattacccatgatgggtttcacaggttgcagaagagacttgagaaacaggaaatcattttccatttcggctcagcagcaagcagaagtagaggaggaagtgaaagtacaacaggag------caagcacaatcaaacactaatggcactcagaatatgaaccccaaaggagtgaaaccaaggcctgtggagccacaagtgaacgtgaagagcaaaaacatgagcagggaatatggaggacagtggcttagctgtgctacccgccatgtgaggatctatgctgcttatatcgaccctgtcacttgggagtttgatcagacccagatggataagctcaccctcatccttgatcccaccgatgagttcgtgtggaatcctgatacttgcaataaggttttctcttacttccaggagcttgtcgatcattacgaggtaattcttcccgccgattaagttggatatttgattttgaacagagttacttgatagtagtactagagtcgtattgaacgaatatttccgaggtgtgtgatgtaccatgacttagcattgagatgaattgaattaattgagcagggtgctcctttgacggaatacacgcttcgcctgattggttcagacatagagcactacataaggaa------------------------------------------------------------------------------------------------------------------------------------------------------------------------------------------------------------------------------------------------------------------------
>_R_Albizia_multiflora_Hughes_3090@NODE_1_length_1240_cov_118.018917
------------------------------------------------------aaggggtacagaaaattccccggcgagatagaagaaaattatgagcgatggattttttttttttaaagaaggggggcagtaaaatactaaaatggggtctcaatctcggaatctcttgtcttgacacgtgttcctcatgataagaccgaagaaacccaccaccactaaattgaatttaactgatgactgaagtaaacacttgtttgaaatactcgcattacaccgttattacggaagtacg--cacagacacattactcttatccattgcaggaagaactcaccaccactaaaagaaactgaatttaaa--ctctctagctctgcgatgctgcgatggcatccagccatggccacaagtttctccagcgcgctttcaaccaaattacccatgatgggtttcacaggttgcagaaaagacttaagaaacaggaaatcattttccatttcggctcagcagcaagcagaagtagaggaggaagtgaaagtacaacaggag------caagcacaatcaaacaataatggcactcagaatatgaaccccaaaggagtgaaaccaaggcctgtggagccacaagtgaacgtgaagagcaaaaacatgagcagggaatatggaggacagtggcttagctgtgctacccgccatgtgaggatctatgctgcttatatcgaccctgtcacttgcgagtttgatcagacccagatggataagctcacgctcatccttgatcccaccgatgagttcgtgtggaatcctgatacttgcaataaggttttctcttacttccaggagcttgtcgatcattacgaggtaattcttcctgccgattaagttggatatttgattttgaacagagttacttgataggagtactagagtcgtattgaatgaatatttccgaggtgtgtgatgtcccatgtcttagcattgagatgaattgaatgaattgagcagggtgctcctttgacggaatacacgcttcgcctgattggttcagacgtagagcactacataaggaaactgctttacgatggggaaatcaagtacaacatgaacgcaaaggtactcaatttcagcatgggcaagcctcgcattatgttcaataataatgatcttccacctcaagaggcgcttgactaatcatttacataatactccaattttgtgaatcccattccactttggaagtgcagcttgatttccaggatttcaagagcatgggtctggccgcttacc-----------------------------------------------
>_R_Albizia_niopoides_Simon_1601@NODE_1_length_1177_cov_121.020000
---------------------------------------------------------------------------------------------------------------------------------------------------------------------------------------------------------------------------------------aactgatgactgaaccaagcacttgtttgaaatactcgcattacaccattattacggaagtacgcacacggacacattactcttatccattgcaggaggaactcaccaccactaaaagaaactgaatttaaa--ctctccagctctgcgatgctacgatggcatctagccatggccacaagtttctccagcgcgctttcaaccaaattacccatgatgggtttcacaggttgcagaagagacttaagaaacaggaaatcatttttcatttcggctcagcagcaagcagaagtagaggaggaagtgaaagtacaacaggag------caagcacaatcaaacaataatggcactcagaatatgaaccccaaaggagtgaaaccaaggcctgtggagccacaagtgaacgtgaagagcaaaaacatgagcagggaatatggaggacagtggcttagctgtgctacccgccatgtgaggatctatgctgcttatatcgaccctgtcacttgcgagtttgatcagacccagatggataagctcaccctcatccttgatcccaccgatgagttcgtgtggaatcctgatacttgcaataaggttttctcttacttccaggagcttgtcgatcattacgaggtaattcttcctgccgattaagtgggatatttgattttgaacagggttacttgatagtagtactagagtcgtattgaatgaataattccgaggtgtgtgatgtaccatgacctaccattgagatgaattgaattaattgagcagggtgctcctttgacggaatacacgcttcgcctgattggttcagacatagagcactacataaggaaactgctgtacgatggggaaatcaagtacaacatgaattcaaaggtgcttaatttcagcatgggcaagcctcgcattatgttcaataataatgatcttccacctcaagaggcgcttgagtaatcatttacataatgctccaattttgtggaacccactccactttggaagtgccgcttgatttccaggatttcaaaagcatcgatctggccgcttacccgttacttcatgattcgt---ttttgtatttgtattttccctttata
>_R_Albizia_subdimidiata_var_subdimidiata_Ferreira_210@NODE_1_length_1187_cov_124.277477
-----ggggcagggctgttggcctaacatgttcttgagatctccaccttc-acaaatctgtacagaaaattccccggccagacggaagaaaattaagagcgatggattttattttatt----------------------------ttttccctccatcttggaatctcttgtcttgacacgtgttcctcatgataagaccgaagaaacccaccaccactaaattgaatttaactgatgattgaagtagacacttgtttgaagtactcgcattacaccattattacggaagcacgcacacggacacattactcttatccatagcaggaggaactcaccaccactaaaag-aactcaatttaaa--ctctctagctctgcgatgctacgatggcatctagccatggccacaagtttctccagcgcgctttcgaccaaattacccatgatgggtttcacaggttgcagaagagacttaagaaacaggaaatcattttccatttcggctcagcagcaagcagaagtagaggaggaagtgaaagtacaacaggag------caagcacaatcaaacaataatggcactcagaacatgaaccccaaaggagtgaaaccaaggcctgtggagccacaagtgaacgtgaagagcaaaaacatgagcagggaatatggaggacagtggcttagctgtgctacccgccatgtgaggatctatgctgcttatatcgaccctgtcacttgtgagtttgatcagacccagatggataagctcaccctcatccttgatcccaccgatgagttcgtgtggaatcctgatacttgcaataaggttttctcttacttccaggagcttgtcgatcattacgaggtaactcttcctgccgattaagttggatatttgattttgaacagagttacttgatagtagtactagagtcgtattgaatgaatatttccgaggtgtgtgatgcaccatgacctagcattgagatgaattgaattaattgagcagggtgctcctttgacggaatacacgcttcgcctgattggttcagacatagagcactacataaggaaactgctgtacgatggggaaatcaagtacaacatgaactcaaaggtgcttaatttcagcatgggcaagcctcgcattatgttcaataataatgatcttccacctcaagagacgcttcagtaatcatttacataatgctccaattttgtggaacc---------------------------------------------------------------------------------------------------------------
>_R_Albizia_tomentella_Leach_Dunlop_3801@NODE_1_length_1342_cov_179.585771
tgtaaggtggaggtctcaagaccatgctaggccgacagacatgccccgtgaaaaaggggtagcagaaaattccccagcgagatagaagaaaattatgagcgatgcaatttttttt---aaaaaaaaaaaatttgagggcagtaaaatgaggtctcaatctcggagtctcttgttttgacacgtgttgctca-------accaatgaaacccaccaccactaaactgaatttaactggtggctgaactaaacccttgtttgaaataggcgcattacgccattattacgaaagtacgcacacggagacattactcttatccatagcaggagaaactcaccaccactaaaagaaactgaatttaaactctctctagctcagcgatgctacgatagcatctagccatggccacaagtttctccagcgcgctttcaaccaaattaccgatgatgggtttcataggttgcagaagggacttaagaaacaggaaatcattttccatttcggctcagcagcaagcagaagtagaggaggaagtgaaagtacagcaggagcaagcacaagcacaatcaaacactaatggcactcagaatatgaaccccaaaggagtgaaaccaaggcctgtggaaccacaagtgaacgtcaagagcaaaaacatgagcagggaatatggaggacagtggctcagctgcgctacccgccatgtgaggatctatgctgcttatatcgaccctgtcacttgggagtttgatcagacccagatggataagctcacccttatccttgatcccaccgatgagtttgtgtggaattctgatacttgcaataaggttttttcttacttccaagagcttgtcgatcattacgaggtaactcttcctggcgattaagttggatatttgattttgaacagagttacttgatagtggaacttgagttgtattgaatgaatatttccgaagtgcgtgacgtaccatgactaagttttgagatgaattggattaattgagcagggtgctcctttgacggaatacacgcttcgactgattggttcggacatagagcactacataaggaaactgctttacgatggggaaatcaagtacaacatgaactcaaaggtacttaatttcagcatgggcaagcctcgcatcatgttcaataataatgatcttccacctcaagaagcacttgagtaatcatttatataacactccaatttcgggtgc-------------------gacgatgaattttgtggaacccaa----------------------------------------------------------------------
>_R_Archidendron_clypearia_Wieringa_1849@NODE_2_length_571_cov_153.165992
---------------------------------------------ccgtgaaaagggggtagcagaaaattccccggcgatatagaagaaaattatgagcgatggaaattttttt-----aaaaaataaaattgagggcagtaaaatgaggtctcagtctcggagtctcttgttttgacacgtgttgctcatggtaagaccaaagaaacccaccgccactagattgaatttaactaatgactgaacaaaacacttgtttgaaatactagcattacgccattattacgaaagtacgcacacagacgcatgactcttatccatagcaggaggaactcaccaccactaaaagaaacggaatttaaa--ctctctagctctgcgatgctacgatagcatctaaccatggccacaagtttctccagcgcgctttcaaccaaattacccatgatgggtttcacaggttgcagaagagacttaagagagaggaaagcattttccttttcggctcaacagcaagcagaagtagaggaggaagtgaaagtacagcaggagcaagcacaagcacaatcaagcactaatggcactcagaatatgaaccccaaaggagtgaaaccaaggcctgt---------------------------------------------------------------------------------------------------------------------------------------------------------------------------------------------------------------------------------------------------------------------------------------------------------------------------------------------------------------------------------------------------------------------------------------------------------------------------------------------------------------------------------------------------------------------------------------------------------------------------------------------------------------------------------------------------------------------------------------------
>_R_Balizia_leucocalyx_Aguilar_1939@NODE_1_length_1667_cov_92.719497
--taaggtggaggtctcaagaacatgctaggccaatggccctgccccgtgaaaaaggggtagcagaaaattccccggcgagattgaagaaaattatgagcgatggattttttttttc----------aaaaaagggtgcagtaaaatgaggtctcaatcacagagtctcttgtcttgacacgtgttcctcatgataagaccaaagaaacccaccaccactaaattgaatttaactgatgactgaactaaacccttgtttgaaatactcgcattaccccattattacggaagtacgcacacaggctcgttactcttatccatagcaggaggaattcaccaccactaaaagaaactgaatttaaactctctcttgctctgcgatgctacgatagcatctagccatggccacaagtttctccagcgcgctttcaaccaaattacccatcatgggtttcacaggttgcagaagagagttaagaaacaggaaatcattttccatttcggctcaacagccagcggaagtagaggaggaagtgaaagtacagcaggagcaagcacaagcacaatcaaacactaatggcactcagaatatgaaccccaaaggagtgaaaccaaggcctgtggagccacaagtgaacgtgaagagcaaaaacatgagcagggaatatggaggacagtggcttagctgtgctacccgccatgtgaggatctatgctgcttatatcgaccctgtcacttgggagtttgatcagacacagatggataagctcaccctcatccttgatcccaccgatgagttcgtgtggaattctgatacttgcaacaaggttttctcttacttccaggagcttgtcgatcattacgaggtaattcttcccgccgattaagttggatatttgattttgaacagagttacttgatagtagtactagagtcgtgttgattga--atttccgaggtgtgtgatgtaccatgacttagcattgagatgaattgaattaattgagcagggtgctcctttgacggaatacacgcttcgcctgattggttcagacatagagcactacatcaggaaactgctgtacgatggggaaatcaagtacaacatgaactcaaaggtacttaatttcagcatgggcaagcctcgcattatgttcaataataatgatcttctacctcaagaggcgcttgagtaatcatttacataatactccaattttgtggaacccactccactttggtagtgcagcttgatttccaggatttcaagagcatgggtctggccacttacctgttacttcatgattcgtttgttttgtatttgtattttccatttata
>_R_Balizia_pedicellaris_Queiroz_15529@NODE_1_length_1303_cov_292.489583
tgtaaggtggaggtctcaagaacgtgctaggccaacagccctgccccgtgaaaaaggggtagcagaaaattccccggcgagattgaagaaaattatgagcgatggaatt---------aaaaaaaaaacaaaagaaggccgtaaaatgagggctcaatctcggagtctcttgtcttgacacgtgttcctcatgataagaccaaagaaacccaccaccactaaattgaatttaactgatgactgaagtaaacccttgtttgaaatactcgcattacaccattatcacggaagtacgcacacggacacattactcttatccatagcaggaggaactcaccaccactaaaagaaactgaatttaaactctctctagctctgcgatgctacgatagcatctagccatggccacaagtttctccagcgcgctttcaaccaaattacccatgatgggtttcacaggttgcagaagagagttaagaaacaggaaatcattttccatttcggctcaacagcaagcagaagtagaggaggaagtgaaagtacagcaggagcaagcccaagcacaatcaaacactaatggcactcagaatatgaaccccaaaggagtgaaaccaaggcctgtggagccacaagtgaacgtgaagagcaaaaacatgagcagggaatatggaggacagtggcttagctgtgctacccgccatgtgaggatctatgctgcttatatcgaccctgtcacttgggagtttgatcagacacagatggataagctcaccctcatccttgatcccaccgatgagttcctgtggaattctgatacttgcaacaaggttttctcttacttccaggagcttgtcgatcattacgaggtaattcttcccgccgattaagttggatatttcattttgaacagagttacttgatagtattactagagtcgtattgattgaatatttccgaggtgtgtgatgtaccatgacttagcattgagatgaattgaattaattgagcagggtgctcctttgacggaatacacgcttcgcctgattggttcagacatagagcactacataaggaaactgctgtacgatggggaaatcaagtacaacatgaactcaaaggtacttaatttcagcatgggcaagcctcgcattatgttcaataataatgatcttctacctcaagaggcgcttgagtaatcatttacataatactccaattacgtggaaccctctccactttggtagtgcagcttgatttcc--------------------------------------------------------------------------------
>_R_Calliandra_bella_LPQ15696@NODE_1_length_1124_cov_85.543457
----------aattttcgagat----------------------------aaaaataattcacaaaaaattt-----caaaagttaaagtgaccttaagatatacctttatgtaaaaattaaacccttaaaataaactcggtaaaataggatttcaatctcgaaatttcttgttgtgacacgtcttcctcatgataaaaggtgaaaaacccaccaccact-tgctaaatttaactgataactgaactagacacttgtttgaaatgctcatattacatcattattacaaaagtccgcacacagatac--tactcttatccatagcaggaaggactcacaaccactaaaagaaactaaatttaaactctcttcagctctgctatggaacgatagaatctagccatggccacaagtttctccagcgtgctttcaaccaaattacccatgatgggtttcac---------aagagatttcagaaacaggaaatcattttccatttcaactcagcagca---agaagtagaagaggaagtgaaagtagagcaagaggaagcacaaacacaatcatacacta---------aaaatataaaccccaaaggagtgaaaccaaggccggtcgaaccacaattgaacgtgaagagcaaaaacatgagcagagaatatggaggacagtggcttagctctgcaactcgccatgtgaggatctatgctgcctatatcgaccctgttacctgggaattcgatcagacccaaatggataagcttacccttctcctcgaccccaccgatgagtttgtgtggaatcctgatacttgcaataaggttttctcttacttccaggagcttgttgatcagtacgaggtaattcttcccatggattcattccactttct---------------------------------------------ttgagtttcttttgg---------------tgattatgtattgagatgaattgaaatgattttgcagggtgctcctttaacggaatacacgcttcgcctaattggttcagacatagagcactacataaggaaactgctgtatgatggggaaattaagtataacatgaactcaagggtgcttaatttcagcatgggcaagcctcgtatcatgttcaataataatgatcttccacctcaagaggcacctgagtaatcatttacttaa-------------------------------------------------------------gagcat-----------------------------attcgtttgtcatgtatttgtg-------------
>_R_Cathormion_obliquifoliolatum_Wieringa_6519@NODE_1_length_1254_cov_151.801501
----------------------------------------------------------------------------------------------atgagcgatggaattttaaaaa--aaaacaaaaacaaaagagggccgcaaaatgagggctcaatctcggagtctcttgtcttgacacgtgttcctcatgataagaccaaagaaacccaccaccgctaaattgaatttaactgatgactgaactaaacccttgtttaaaatactcgcattacaccattattacggaagtacgcacacggacacattgcccttatccgtagcaggaggaactcaccaccactaaaagaaactgaatttaaactctctctagctctgcgatgctacgatagcatctagccatggccacaagtttctccagcgcgctttcaaccaaattacccatgatgggtttcacaggttgcagaagagagttaagaaacaggaagtcattttccatttcggctcaacagcaagcagaagtagaggaggaagtgaaagtacagcaggagcaagcccaagcacaatcaaacactaatggcactcagaatatgaaccccaaaggagtgaaaccaaggcctgtagagccacaagtaaacgtgaagagcaaaaacatgagcagggaatatggaggacagtggcttagttgtgctacccgccatgtgaggatctatgctgcttatatcgaccctgtcacttgggagtttgatcagacccagatggataagctcaccctcatccttgatcccaccgatgagttcgtgtggaattctgatacttgcaacaaggttttctcttacttccaggagcttgtcgatcattacgaggtaattcttcccgccgattaaggtggatatttgattttgaacagagttacttgatagtagtaatagagtcgtattgattgaatatttccgaggggtgtgatgtaccatgacttagcattgagatgaattgaattaattgaacagggtgctcctttgacggaatacacgcttcgcctgattggttcagacatagagcactacataaggaaactgctgtacgatggggaaatcaagtacaacatgaactcaaaggtacttaatttcagcatgggcaagcctcgcattatgttcaataataatgatcttctacctcaagaggcgcttgagtaatcatatacataatactccaattttgtggaacccactccactttggtagtgcagcttgatttccaggatttcaagagcatggg-------------------------------------------------------------
>_R_Cathormion_rhombifolium_Deighton_3618@NODE_1_length_1136_cov_74.341832
---------------------------------------------------------------------------------------------------------------------------------------------------------------------------------------gttcctcatgataagaccaaagaaacccaccaccgctaaattgaatttaactgatgactgaactaaacccttgtttaaaatactcgcattacaccattattacggaagtacgcacacggacacattactcttatccgtagcaggaggaactcaccaccactaaaagaaactgaatttaaactctctctagctctgcgatgctacgatagcatctagccatggccacaagtttctccagcgcgctttcaaccaaattacccatgatgggtttcacaggttgcagaagagagttaagaaacaggaagtcattttccatttcggctcaacagcaagcagaagtagaggaggaagtgaaagtacagcaggagcaagcccaagcacaatcaaacactaatggcactcagaatatgaaccccaaaggagtgaaaccaaggcctgtagagccacaagtaaacgtgaagagcaaaaacatgagcagggaatatggaggacagtggcttagctgtgctacccgccatgtgaggatctatgctgcttatatcgaccctgtcacttgggagtttgatcagacccagatggataagctcaccctcatccttgatcccaccgatgagttcgtgtggaattctgatacttgcaacaaggttttctcttacttccaggagcttgtcgatcattacgaggtaattcttcccgccgattaaggtggatatttgattttgaacagagttacttgatagtagtactagagtcgtattgattgaatatttccgaggggtgtgatgtcccatgacttagcattgagatgaattgaattaattgaacagggtgctcctttgacggaatacacgcttcgcctgattggttcagacatagagcactacataaggaaactgctgtacgatggggaaatcaagtacaacatgaactcaaaggtacttaatttcagcatgggcaagcctcgcattatgttcaataataatgatcttctacctcaagaggcgcttgagtaatcatatacataatactccaattttgtggaacccactccactttggtagtgcagcttga-------------------------------------------------------------------------------------
>_R_Hydrochorea_corymbosa2_Iganci_862@NODE_1_length_1244_cov_366.333053
tgtaaggtggaggtctcaagaacgggctaggccaacagccctgccccgtgaaaaaggggtagcagaaaattccccggcgagattgaagaaaattatgagcaatggaattttaaaaaa-aacaaacaaacaaaagagggccgcaaaatgagggctcaatctcggagtctcttgtcttgacacgtgttcctcatgataagaccaaagaaacccaccaccgctaaattgaatttaactgatgaccaaactaaacccttgtttgaaatactcgcattacaccattattacggaagtacgcacacggacacattactcttatccgtagcaggaggaactcaccaccactaaaagaaactgaatttaaactctctctagctctgcgatgctacgatagcatctagccatggccacaagtttctccatcgcgctttcaaccaaattacccatgatgggtttcacaggttgcagaagagagttaagaaacaggaaatcattttccatttcggctcaacagcaagcagaagtagaggaggaagtgaaagtacagcaggagcaagcacaagcacaatcaaacactaatggcactcagaatatgaaccccaaaggagtgaaaccaaggcctgtggagccacaagtgaacgtgaagagcaaaaacatgagcagggaatatggaggacagtggcttagctgtgctacccgccatgtgaggatctatgctgcttatatcgaccctgtcacttgggagtttgatcagacccagatggataagctcaccctcatccttgatcccaccgatgagttcgtgtggaattctgatacttgcaacaaggttttctcttacttccaggagcttgtcgatcattacgaggtaattcttcccgccgattaaggtggatatttgattttgaacagagttacttgatagtagtactagagtcgtattgattgaatatttccgaggtgtgtgatgtaccatgacttagcattgagatgaattgaattaattgatcagggtgctcctttgacggaatacacgcttcgcctgattggttcagacatagagcactacataaggaaactgctgtacgatggggaaatcaagtacaacatgaactcaaaggtacttaatttcagcatgggcaagcctcgcattatgttcaataataatgatcttctacctcaagaggcgcttgagtaatcatttaca--------------------------------------------------------------------------------------------------------------------------------------
>_R_Hydrochorea_gonggrijpii_Tillett_45696@NODE_1_length_1081_cov_147.749004
--------------------------------------------------------------------------------gattgaagaaaattatgagcgatggaattttaaaaaaaaacaaacaaacaaaagagggccgcaaaatgagggctcaatctcggagtctcttgtcttgacacgtgttcctaatgataagaccaaagaaacccaccaccgctaaattgaatttaactgatgactgaaataaacccttgttagaaatactcgcattacaccattattacggaagtacgcacacggacacattactcttatccgtagcaggaggaactcaccaccactaaaagaaactgaatttaaactctctctagctctgcgatgctacgatagcatctagccatggccacaagtttctccagcgcgctttcaaccaaattacccatgatgggtttcacaggttgcagaagagagttaagaaacaggaaatcattttccatttcggctcaacagcaagcagaagtagaggaggaagtgaaagtacagcaggagcaagcacaagcacaatcaaacactaatggcactcagaatatgagccccaaaggagtgaaaccaaggcctgtagagccacaagtaaacgtgaagagcaaaaacatgagcagggaatatggaggacagtggcttagttgtgctacccgccatgtgaggatctatgctgcttatatcgaccctgtcacttgggagtttgatcagacccagatggataagctcaccctcatccttgatcccaccgatgagttcgtgtggaattctgatacttgcaacaaggttttctcttacttccaggagcttgtcgatcattacgaggtaattcttcccgccgattaaggtggatatttgattttgaacagagttacttgatagtagtactagagtcctattgattgaatatttccgaggtgtgtgatgtaccatgacttagcattgagatgaattgaattaattgagcagggtgctcctttgacggaatacacgcttcgcctgattggttcagacatagagcactacataaggaaactgctgtatgatggggaaatcaagtacaacatgaactcaaaggtacttaatttcagcatgggcaagccgcgcatta-------------------------------------------------------------------------------------------------------------------------------------------------------------------------------------------
>_R_Hydrochorea_marginata_Morim_563@NODE_1_length_1384_cov_179.029074
-------------------------------------------------------------------------------------------------------------------------aaacaaacaaaagagggccgcaaaatgagggctcaatctcggagtctcttgtcttgacacgtgttcctcatgataagaccaaagaaacccaccaccgctaaattgaatttaactgatgaccaaactaaacccttgtttgaaatactcgcattacaccattattacgtaagtacgcacacggacacattactcttatccgtagcaggaggaactcaccaccactaaaagaaactgaatttaaactctctctagctctgcgatgctacgatagcatctagccatggccacaagtttctccagcgcgctttcaaccaaattacccatgatgggtttcacaggttgcagaagagagttaagaaacaggaaatcattttccatttcggctcaacagcaagcagaagtagaggaggaagtgaaagtacggcaggagcaagcacaagcacaatcaaacactaatggcactcagaatatgaaccccaaaggagtgaaaccaaggcctgtggagccacaagtgaacgtgaagagcaaaaacatgagcagggaatatggaggacagtggcttagctgtgctacccgccatgtgaggatctatgctgcttatatcgaccctgtcacttgggagtttgatcagacccagatggataagctcaccctcatccttgatcccaccgatgagttcgtgtggaattctgatacttgcaacaaggttttctcttacttccaggagcttgtcgatcattacgaggtaattcttcccgccgattaaggtggatatttgattttgaacagagttacttgatagtagtactagagtcgtattgattgaatatttccgaggtgtgtgatgtaccatgacttagcattgagatgaattgaattaattgatcagggtgctcctttgacggaatacacgcttcgcctgattggttcagacatagagcactacataaggaaactgctgtacgatggggaaatcaagtacaacatgaactcaaaggtacttaatttcagcatgggcaagcctcgcattatgttcaataataatgatcttctacctcaagaggcgcttgagtaatcatttacataatactccaattttgtggaacccactccactttggtagtgcagcttgatttccaggatttcaagagcatgggtctggccacttacctgttacttcatgattcgtttgttttgtatttgtattttccctttata
>_R_Jupunba_asplenifolia_Ekman_6383@NODE_1_length_747_cov_33.202985
--------------------------------------------------------------------------------------------------------------------------------------------------------------------------------------------------taagaccacagaaacccaccaccactaaattgaatttaactgatgactgaactcaacccttgtttgaaacactcgcattacaccattattacgcaagtacgcacacagacacattactcttatccatagcaggaggaactcaccaccactcaaagaaactgaatttaaactctctcttgctctgcgatgctacgatagcatctagccatggccacaagtttctccagcgcgctttcaaccaaattacccattatgggtttcacaggttgcagaagagagttaagaaacaggaaatcattttccatttcggctcaacagcaagcggaagtagaggagcaggagcaagca---------caagcacaagcacaatcaaacactaatggcactcagaatatgaaccccaaaggagtgaaaccaaggcctgtggagccacaagtgaacgtgaagagcaaaaacatgagcagggaatatggaggacagtggcttagctgtgctacccgccatgtgaggatctatgctgcttatatcgaccctgtcacttgggagtttgatcagacacagatggataagctcaccctcatccttgatcccaccgatgagttcgtgtggaattctgatacttgcaacaaggttttctcttacttccaggagcttgtcgatcattacgaggtaattcttcccgccgattaagttggatatttgattttgaacagagttacttgaaagtactactagagtcttattgattgaata-----------------------------------------------------------------------------------------------------------------------------------------------------------------------------------------------------------------------------------------------------------------------------------------------------------------------------------------------------------------------------------------------------
>_R_Jupunba_brachystachya_Lima_7438@NODE_1_length_1445_cov_88.830409
tgtaaggtggaggtctcaagaacatgctaggccaacagccctgccccgtgaaaaaggggtagcagaaaattccccggcgagattgaagaaaattatgagcgatggaattttttatttt-tattttaaaaaaaagagtgcagtaaaatgaggtctcaatctcggagtctcttgtcttgacacgtgttcctcatgataagaccaaagaaacccaccaccactaaattgaatttaactgatgactgaactaaacccttgtttgaaatactcgcattacaccattattacggaagtacgcacacagacacgttactcttatccatagcaggaggaactcaccaccactaaaagaaactgaatttaaactctctcttgctctgcgatgctacgatagcatctagccatggccacaagtttctccagcgcgctttcaacaaaattacccatgatgggtttcacaggttgcagaagagagttaagacacaggaaatcattttccatttcggctcaacagcaagcggaagtagaggaggaagtgaaagtacagcaggagcaagcacaagcacaatcaaacactaatggcactcagaatataaaccccaaaggagtgaaaccaaggcctgtggagccacaagtgaacgtgaagagcaaaaacatgagcagggaatatggaggacagtggcttagctgtgctacccgccatgtgaggatctatgctgcttatatcgaccctgtcacttgggagtttgatcagacacagatggataagctcaccctcatccttgatcccaccgatgagttcgtgtggaattctgatacttgcaacaaggttttctcttacttccaggagcttgtcgatcattacgaggtaattcttcccgccgattaagttggatatttgattttgaacagagttccttgatagtagtactagagtcgtattgattgaatatttccgaggtgtgtgatgtaccatgac---------agatgaattgaattaattgagcagggtgctcctttgacggaatacacgcttcgcctgattggttcagacatagagcactacataaggaagctgctgtacgatggggaaatcaagtacaacatgaactcaaaggtacttaatttcagcatgggcaagcctcgcattatgttcaataataatgatcttctacctcaagaggcgcttgagtaatcatttacataatactccaattttgtggaacccactccactttggaagtgcagcttgatttccaggatttcaagagcatgggtctggccgcttacctgttacttcatgattcgtttgttttgtatttgtattttccctttata
>_R_Jupunba_filamentosa_Lima_7487@NODE_1_length_1528_cov_81.654721
tgtaaggtggaggtctcaagaacatgctaggccaacagccctgccccgtgaaaaaggggtagcagaaaattccccggcgagattgaagaaaattatgagcgatggaattttttttttt---aaaaaaaaaaaagagtgcagtaaaatgaggtctcaatctcggagtctcttgtcttgacacgtgttcctcatgataagaccaaagaaacccaccaccactaaattgaatttaactgatgactgaattaaacccttgtttgaaatactcgcattacaccattattacggaagtgcgcacacagacacattactcttatccatagcaggaggaactcaccaccactaaaagaaactgaatttaaactctctc--gctctgcgatgctacgatagcatctagccatggccacaagtttctccagcgcgctttcaacaaaattacccatgatgggtttcaaaggttgcagaagagagttaagacacaggaaatcattttccatttcggctcaacagcaagcggaagtagaggaggaagtgaaagtacagcaggagcaagcacaagcacaatcaaacactaatggcactcagaatataaaccccaaaggagtgaaaccaaggcctgtggagccacaagtgaacgtgaagagcaaaaacatgagcagggaatatggaggacagtggcttagctgtgctacccgccatgtgaggatctatgctgcttatattgaccctgtcacttgggagtttgatcagacacagatggataagctcaccctcatccttgatcccaccgatgagttcgtgtggaattctgatacttgcaataaggttttctcttacttccaggagcttgtcgatcattacgaggtaattcttcccgccgattaagttggatatttgattttgaacagagttacttgatagtagtactagagtcgtattgattgaatatttccgaggtgtgtgatgtaccatgacttagcattgagatgaattgaattaattgagcagggtgctcctttgacggaatacacgcttcgcctgattggttcagacatagagcactacataaggaagctgctgtacgatggggaaatcaagtacaacatgaactcaaaggtacttaatttcagcatgggcaagcctcgcattatgttcaataataatgatcttctacctcaagaggcgcttgagtaatcatttacataatacaccaattttgtggaacccactccactttggaagtgcagcttgatttccaggatttcaagagcatgggtctggccgcttacctgttacttcatgattcgtttgttttgtatttgtattttccctttata
>_R_Jupunba_floribunda_Iganci_883@NODE_1_length_1368_cov_105.400465
tgtaaggtggaggtctcaagaacatgctaggccaacagccctgccccgtgaaaaaggggtagcagaaaattccccggcgagattgaagaaaattgtgagcgatggatttttttttt---ttaaaaaaaaaaaagagtgcagtaaaatgaggtctgaatctcggagtctcttgtcttgacacgtgttcctcatgataagaccaaagaaacccaccaccactaaattgaatttaactgatgactgaactaaacccttgtttgaaatactcgcattacaccattattacggaagtacgcacacagacacattactcttatccatagcaggaggaactcaccaccactaaaagaaactgaatttaaactctctcttgctctgcgatgctacgatagcatctagccatggccacaagtttctccagcgcgctttcaaccaaattacccatgatgggtttcacaggttgcagaagagagttaagaaacaggaaatcattttccatttcggctcaacagcaagcggaagtagaggaggaagtgaaagtacagcaggagcaagcacaagcacaatcaaacactaatggcactcagaatatgaaccccaaaggagtgaaaccaaggcctgtggagccacaagtgaacgtgaagagcaaaaacatgagcagggaatatggaggacagtggcttagctgtgctacccgccatgtgaggatctatgctgcttatatcgaccctgtcacttgggagtttgatcagacacagatggataagctcaccctcatccttgatcccaccgatgagttcgtgtggaattctgatacttgcaacaaggttttctcttacttccaggagcttgtcgatcattacgaggtaattcttcccgccgattaagttggatatttgattttgagcagagttacttgatagtagtactagagtcgtattgattgaatatttccgaggtgtgtgatgtaccatgacttggcattgagatgaattgaattaattgagcagggtgctcctttgacggaatacacgcttcgcctgattggttcagacatagagcactacataaggaagctgctgtacgatggggaaatcaagtacaacatgaactcaaaggtacttaatttcagcatgggcaagcctcgcattatgttcaataataatgatcttctacctcaagaggcgcttgagtaatcatttacataatactccaattttgtggaacccacaccactttggaagtgcagcttgatttccaggatttcaagagcatgggtctggccgcttgcctgttacttcatgattcgtttgtttt----------------------
>_R_Jupunba_idiopoda_Quesada_1718@NODE_1_length_888_cov_54.951911
----------------------------------------------------------------------------------------------------------------------------------------------------aggtctcaatctcggagtctcttgtcttgacacgtgttcctcatgataagaccaaagaaacccaccaccactaaattgaattttactgatgactgaactaaacccttgtttgaaacactcgaatgacaccattattacggaagcacgcacacagacacgttactcttatccatagcaggaggaactcaccaccactaaaagaaactgaatttaaactctctcttgctctgcgatgctacgatagcatctagccatggccacaagtttctccagcgcgctttcaaccaaattacccatgatgggtttcacaggttgcagaagagagttaagaaacaggaaatcattttccatttcggctcaacagcaagcggaagtagaggaggaagtgaaagtacagcaggagcaagcacaagcacaatcaaacactaatggcactcagaatatgaaccccaaaggagtgaaaccaaggcctgtggagccacaagtgaacgtgaagagcaaaaacatgagcagggaatatggaggacagtggcttagctgtgctacccgccatgtgaggatctatgctgcttatatcgaccctgtcacttgggagtttgatcagacacagatggataagctcaccctcatccttgatcccaccgatgagttcgtgtggaattctgatacttgcaacaaggttttctcttacttccaggagcttgtcgatcattacgaggtaattcttcccgacgattaagttggatatttgattttgaacagagttacttgatagtagtactagagtcgtattgattgaatatttccgaggtgtgtgatgtaccatgacttagcattgagatgaattgaattaattgagcagggtgctcctttgacggaatacacgct---------------------------------------------------------------------------------------------------------------------------------------------------------------------------------------------------------------------------------------------------------------------------------------------------------------
>_R_Jupunba_langsdorfii_Ribeiro_728@NODE_1_length_1791_cov_71.709452
tgtaaggtggaggtctcaagaacatgccaggccaacagccctgccccgtgaaaaaggggtagcagaaaattccccggcgagattgaagaaaattatgtgcgatggaatttttttt------ttttaaagaaaagagtgcagtaaaatgaggtctcaatctcggagtctcttgtcttgacacgtgttcctcatgataagaccgaagaaacccaccaccactagattgaatttaactgatgactgaactaaacccttgtttgaaatactcgcattacaccattattacggaagtacgcccacagacacattactcttatccatagcaggaggaactcaccaccactaaaagaaactgaatttaaactctctcttgctctgccatgctacgatagcatctagccatggccacaagtttctccagcgcgctttcaaccaaattacccatgatgggtttcacaggttgcagaagagagttaagaaacaggaaatcattttccatttcggctcaacagcaagcggaagtagaggaggaagtgaaagtacagcaggagcaagcacaagcacaatcaaacacttatggcactcagaatatgaaccccaaaggagtgaaaccaaggcctgtggagccacaagtgaacgtgaagagcaaaaacatgagcagggaatatggaggacagtggcttagctgtgctacccgccatgtgaggatctatgctgcttatatcgaccctgtcacttgggagtttgatcagacacagatggataagctcaccctcatccttgatcccaccgatgagttcgtgtggaattctgatacttgcaataaggttttctcttacttccaggagcttgtcgatcattacgaggtaattcttcccgccgattaagttggatatttgattttgaacagagttacttgatagtagtactagagtcgtattgattgaatatttccgaggtgtgtgatgtaccatgacttatcattgagatgaattgaattaattgagcagggtgctcctttgacggaatacacgcttcgcctgattggttcagacatagagcactacataaggaaactgctgtacgatggggaaatcaagtacaacatgaactcaaaggtacttaatttcagcatgggcaagcctcgcattatgttcaataataatgatcttctacctcaagaggcgcttgagtaatcttttacataatactccaattttgtggaacccactccactttggaagtgcagcttgatttccatgatttcaagagcatgggtctggccgcttacctgttacttcatgattcctttgttttgtatttgtgttttccctttata
>_R_Jupunba_leucophylla_Iganci_839@NODE_1_length_1412_cov_186.433708
tgtatggtggaggtctcaagaacatgctaggccaacagccttgccccgtgaaaaa-gggtagcagaaaattccccgtcgacattgaagaaaattatgagcgatggaattttttttt---tttttttaaaaaaagagtgcagtaaaatgaggtctcaatctcggcgtctcttgtcttgacacgtgttcctcatgataagaccaaagaaacccaccaccactaaattgagtttaactggtgactgaactaaacccttgtttgaaatactcgcattacaccattactacggaagtacgcacacagacacgttactcttatccatagcaggaggaactcaccaccactaaaagaaactgaatttaaactctctcttgctctgcgatgctacgatagcatctagccatggccacaagttgctccagcgcgctttcaaccaaattacccatgatgggtttcacaggttgcagaagagagttaagaaacaggaaatcattttccatttcggctcaacagcaagcggaagtagaggaggaagtgaaagtacagcaggagcaagcacaagcacaatcaaacactaatggcactcagaatatgaaccccaaaggagtgaaaccaaggcccgtggagccacaagtgaacgtgaagagcaaaaacatgagcagggaatatggaggacagtggcttagctgtgctacccgccatgtgaggatctatgctgcttatatcgaccctgtcacttgggagtttgatcagacacagatggataagctcaccctcatccttgatcccaccgatgagttcgtgtggaattctgatacttgcaacaaggttttctcttacttccaggagcttgtcgatcattacgaggtaattcttcccgccgattaagttggatatttgattttgaacagagttacttgatagtagtactacagtcgtattgattgaatatttccgaggtgtgtgatgtaccatgacttggcattgagatgaattgaattaattgagcagggtgctcctttgacggaatatacgcttcgcctgattggttcagacatagagcactacataaggaagctgctgtacgatggggaaatcaagtacaacatgaactcaaaggtacttaatttcagcatgggcaagcctcgcattatgttcaataataatgatcttccacctcaacaggcgcttgagtaatcatttacataatactc------------------------------------------------------------------------------------------------------------------------------
>_R_Jupunba_leucophylla_Iganci_839@NODE_2_length_530_cov_2.818985
----------------------------------------------------------------------------------------------------------------------------------------------------------------------------------------------------------------------------------------------------------------------------------------------------------------------------------------------------------------------------------------------------------------------------------------------------------------------------------------------------------------------------------------------------------------------------------------------------------------------------------------------gaacccac---tccactttggaagtgaagcttgatttccaggatttcaagagcatgggtctggccgc-ttacctgttacttcatgattcgtgccgactacttagaccctcttctgtaagtattgtatgtattggcagtggctgctaaatttttatatgattaacccattagagctgaagcagagcatcttgatac-tgctgttacatttccttgttttctgaagatcccattcaccggatcca------------agtccattgacgtaacttactagttctaattaaggtcatttggcatcaacacttgggtcata----------------------------------tagcccagtctcga-----------tgagatgatcagactgattttgtaac---atatttccatacgctgattggtcc---catttgtcaccacggaaggacccgccctca------------------------ggcctcaacggc------------------caagcttagcgttaaggatagatataaagcttgccggggttactagatgtcc-----------------------------------------------------------------------------------------------------------------------------------------------------
>_R_Jupunba_macradenia_Lourteig_3021@NODE_1_length_1015_cov_124.044776
------------------------------------------------------------------------------------------------------------------------------------------cagtaaaatgaggtctcaatcacggagtctcttgtcttgacacgtgttcctcatgataagaccaaagaaacccaccaccactaaattgaatttaacttatgactggactaaacccttgtttgaaatactcgcattacaccattattacggaagtacgcacacagacacattactcttatccatagcaggaggaactcaccaccactaaaagaaactgaatttaaactctctc--gctctgcgatgctacgatagcatctagccatggccacaagtttctccagcgcgctttcaaccaaattacccatgatgggtttcacaggttgcagaagagagttaagaaacaggaaatcattttccatttcggctcaacagcaagcggaagtagaggaggaagtgaaagtacagcaggagcaagcacaagcacaatcaaacactaacggcactcagaatatgaaccccaaaggagtgaaaccaaggcctgtggagccacaagtgaacgtgaagagcaaaaacatgagcagggaatatggaggacagtggcttagctgtgctacccgccatgtgaggatctatgctgcttatatcgaccctgtcacttgggagtttgatcagacacagatggataagctcaccctcatccttgatcccaccgatgagttcgtgtggaattctgatacttgcaacaaggttttctcttacttccaggagcttgtcgatcattacgaggtaattcttcccgccgattaagttggatatttgattttgaacagagttacttgatagtagtactagagtcgtattgattgaatatttccgaggtgtgtgatgtaccatgacttggcattgagatgcattgaattaattgagcagggtgctcctttgacggaatacacgcttcgcctgattggttcagacatagagcactacataaggaagctgctgtacgatggggaaatcaagtacaacatgaactcaaaggtacttaatttcagcatgggcaagcctcgcattatgt----------------------------------------------------------------------------------------------------------------------------------------------------------------------------------------
>_R_Jupunba_oppositifolia_Liegier_16014@NODE_1_length_1221_cov_105.799825
-----------ggtcccaagaacatgctaggccaacagccctgccccgtgaaaaaggggtagcagaaaattccccggcgagattgaagaaaattatgagcgatggaatttttttt-----aaaaaaaaaaacagagtgcagtaaaatgaggtctcaatctcggagtctcttgtcttgacacgtgttcctcatgataagaccaaagaaacccaccaccactaaattgaatttaactgatgactgaactaaacccttgtttgaaacactcgcattacaccattattacggaagtacgcacagagacacattactcttatccatagcaggagtaactcaccaccactaaaagaaactgaatttaaactctctcttgctctgcgatgctacgatagcatctagccatggccacaagtttctccagcgcgctttcaaccaaattacccatgatgggtttcacaggttgcagaagagagttaagaaacaggaaatcattttccatttcggctcaacagcaagcggaagtagaggaggaagtgaaagtacagcaggagcaagcacaagcacaatcaaacactaatggcactcagaatatgaaccccaaaggagtgaaaccaaggcctgtggagccacaagtgaacgtgaagagcaaaaacatgagcagggaatatggaggacagtggcttagctgtgctacccgccatgtgaggatctatgctgcttatatcgaccctgtcacttgggagtttgatcagacacagatggataagctcaccctcatccttgatcccaccgatgagttcgtgtggaattctgatacttgcaacaaggttttctcttacttccaggagcttgtcgatcattacgaggtaattcttcccgccgattaagttggatatttgattttgaacagagttacttgatagtactactagagtcgtattgattgaatatttccgaggggtgtgatgtaccatgacttagcattgaaatgaattgaattaattgagcagggtgctcctttgacggaatacacgcttcgcctgattggttcagacatagagcactacataaggaagctgctgtacgatggggaaatcaagtacaacatgaactcaaaggtacttaatttcagcatgggcaagcctcgcattatgttcaataataatgatcttctacctcaagaggcgcttgagtaatcattgacataatactccaattttgtggaacccactccact------------------------------------------------------------------------------------------------------
>_R_Jupunba_villosa_Borges_423@NODE_1_length_1494_cov_121.155963
tgtaaggtggaggtctcaagaacatgctaggccaacagccctgccccgtgaaaaaggggtagcagaaaattcccctgcgagattgaagaaaattatgagcgatggaattttttattttatttttttaaaaaaagagtgcagtaaaatgaggtctcaatctcggagtctcttgtcttgacacgtgttcctcatgataagaccaaagaaacccaccaccactaaattgaacttaactgatgactgaactaaacgcttgtttgaaatactcgcattgcaccattattacggaagtacgcacacagacacattactcttatccatagcaggaggaactcaccaccactaaaagaaactgaatttaaactctctcttgctctgcgatgatacgaaagcatctagccatggccacaagtttctccagcgcgctttcaacaaaattacccatgatgggtttcacaggttgcagaagagagttaagacacaggaaatcattttccatttcggctcaacagcaagcggaagtagaggaggaagtgaaagtacagcaggagcaagcacaagcacaatcaaacactaatggcactcagaatataaaccccaaaggagtgaaaccaaggcctgtggagccacaagtgaacgtgaagagcaaaaacatgagcagggaatatggaggacagtggcttagctgtgctacccgccatgtgaggatctatgctgcttatatcgaccctgtcacttgggagtttgatcagacacagatggataagctcaccctcatccttgatcccaccgatgagttcgtgtggaattctgatacttgcaataaggttttctcttacttccaggagcttgtcgatcattacgaggtaattcttcccgccgattaagttggatatttgattttgaacagagttacttgatagtagtactagagtcgtattgattgaatatttccgaggtgtgtgatgtaccatgacttagcattgagatgaattgaattaattgagcagggtgctcctttgacggaatacacacttcgcctgattggttcagacatagagcactacataaggaagctgctgtacgatggggaaatcaagtacaacatgaactcaaaggtacttaatttcagcatgggcaagcctcgcattatgttcaataataatgatcttctacctcaagaggcgcttgagtaatcatttacataatactccaattttgtggaacccactccactttggaagtgcagcttgatttccaggatttcaagagcatggatctggccgcttacctgttacttcatgattcgtttgttttgtatttgtattttccctttata
>_R_Punjuba_callejasii_Daly_5935@NODE_1_length_917_cov_32.735714
---------------------------------------------------------------------------------------------------------------------------------------------------------------------------------------------------------------------------------------------------------acactcgtttgaaatactcgcatgacaccactattacggaagtacgcacagagacacattactcttatccatagcaggagggactcaccaccactaaaagaaactgaatttaaa--ctctctagctctgcgatgctacgatagcatctagccatggccacaagtttctccaacgcgctttcaatcaaattacccatgatgggtttcacaggttgcagaacagacttaagaaacaggaaatcattatccatttcggctcagcagcaagcagaagtagaggaggaagtgaaagtacagcaggagcaagcacaagcacaatcaaacactaatggcactcagaatatgaaccccaaaggagtgaaaccaaggcctgtggagccacaagtgaacgtgaagagcaaaaacatgagcagggaatatggaggacagtggcttagctgtgctaccagacatgtgaggatctatgctgcttatatcgaccctgtcacttgggagtttgatcagacccagatggataagctcaccctcatccttgatcccaccgatgagttcgtgtggaattctgatacttgcaataaggttttctcttacttccaggagcttgtcgatcattacgaggtaattcttcccgccgattaagttggatatttgattttgaacagagttacttgatagtagtactagagtcgtattgaatgaatatttccgaggtgtgtgatgcaccatgacttagcattgagatgaattgaattaattgagcagggtgctcctttgacggaatacacgcttcgcctgattggttcagacatagagcactacataaggaaactgctgtacgatggggaaatcaagtacaacatgaactcaaaggtacttaatttcagcatgggcaagccacgcattatgttcaataata-------------------------------------------------------------------------------------------------------------------------------------------------------------------------------
>_R_Punjuba_killipii_Palodorios_6252@NODE_1_length_889_cov_51.600985
-----------------------------------------------------------------------------------------------------------------------------------------------------------------------------------------------------------------------------------atttaattgatgactgaactaaacacttgtttgaaatactcgcattacaccattattacggaagtacgcgcacagacgcattactcttatccatagcaggaggaactcaccaccactaaaagaaactgaatttaaa--ctctctagctctgcgatgctacgatagcatctagccatggccacaagtttctccagcgcgctttcgaccaaattacccatgatgggtttcacaggttgcagaagagacttgggaaacaggaaatcatatttcatttcggctcagcagcaagaag------------------aagtacagcaggagcaagcacaagcacaatcaaacacgagtggcactcagaatatgaaccccaaaggagtgaaaccaaggcctgtggagccacaagtgaacgtgaagagcaaaaacatgagcagggaatatggaggacagtggcttagctgtgctaccagacatgtgaggatctatgctgcttatatcgaccctgtcacttgggagtttgatcagacccagatggataagctcaccctcatccttgatcccaccgatgagttcgtgtggaattctgatacttgcaataaggttttctcttacttccaggagcttgtcgatcattacgaggtaattcttcccggcgattaagttggatatttgattttgaacagagttacttga-agtagtactagggtcgtattgaatgaatatttccgaggtgtgtgatgtaccatgacttagcattgagatgaattgaattaattgagcagggtgctcctttgacggaatacacgcttcgcctgattggttcagacatagagcactacataaggaaactgctgtacgatggggaaatcaagtacaacatgaactcaaaggtacttaatttcagc--------------------------------------------------------------------------------------------------------------------------------------------------------------------------------------------------------------
>_R_Punjuba_racemiflora_Jimenez_Soares_3626@NODE_1_length_1179_cov_138.432849
--------------------------------------------------------------------------------------------------------------------------aaaaaaaaagagagggcggtaaaatgaggtctcaatctcggagtctcttgtcttgacacgtgttcctcatgataagaccaaagaaaccctccaccactaaattgaatttaactgatgactgaactaaacactggcttgaaatactcgcatgacaccattattacggaagtacgcacagagacacattactcttatccatagcgggaggggctcaccaccactaaaagaaactgaatttaaactctctctagctctgcgatgctacgatagcatctagccatggccacaagtttctccaacgcgctttcaaccaaattacccatgatgggtttcacaggttgcagaacagacttaagaaacaggaaatcattatccatttcggctcagcagcaagcagaagtagaggaggaagtgaaagtacagcaggagcaagcacaagcacaatcaaacactaacggcactcagaatatgaaccccaaaggagtgaaaccaaggcctgtggagccacaagtgaacgtgaagagcaaaaacatgaccagggaatatggaggacagtggcttagctgtgctacccgccatgtgaggatctatgctgcttatatcgaccctgtcacttgggagtttgatcagacccagatggataagctcaccctcatccttgatcccaccgatgagttcgtgtggaattctgatgcttgcaataaggttttctcttacttccaggagcttgtcgatcattacgaggtaattcttcccggcgactaagttggatatttgattttgaacagagttacttgatagtcgtactagagtcgtattgaatgaatatttccgaggtgtgtgatgtaccatgacttagcattgagatgaattgaattaattgagcagggtgctcctttgacggaatacacgcttcgcctgattggttcagacatagagcactacataaggaaactgctgtacgatggggaaatcaagtacaacatgaactcaaaggtacttaatttcagcatgggcaagcctcgcattatgttcaataataatgatcttccacctcaagaggcgcttgagtaatcatttacataatactccaattttgtggaacccactccactttggaagtgccgcttgatttccaggatttcaagagcatgggtctggccgcttacctgtta------------------------------------------
