# Supplementary material for: A new generic circumscription of Hydrochorea (Leguminosae, Caesalpinioideae, mimosoid clade) with an amphi-Atlantic distribution
Source: PhytoKeys. 2022 Aug 22;205:401–37. doi: 10.3897/phytokeys.205.82775 (PMC9849043; doi:10.3897/phytokeys.205.82775)
Supplement: Supplementary material 1 — Supplementary data file S1 [file phytokeys-205-401_article-82775__-s001.zip › MSC_m4547_comp20895_c0_seq1_exon01.aln-cln]

>Acacia_rostellifera_Murphy_466@NODE_1_length_1462_cov_309.670036
----------------------------------------------------aaaacttcacaaattcgtgggagttgattatcattat----tcgaacttgcaactttccaacaaaattctatttactgaaagtaaccacgctgtttctttcttgcgagtagtgtggtcattttt--ctgtctagcgctttctcccattttgtgcgatcttggattctgagttgcttgcatgagcaacacaacactctgaattcaatcgccccattcagatcagaaggcttccactgcttttgacagattcagatcgcattttccttcaaaatccgacgatttgccggaaagtttttgtccccacgaagagctgcaatttcaaagggagaatctgtcatctccttcaatttccttttccatggcaaatgcctggaaaagagataaagcctctggactacgctctcctggattcctccttatacttctctctgtttctcttatccttatctttatcttcttttccctcacttctcgcccctccagccccagtcctggcttcctcgccgtcaacactcatctctcgttacacgcgatttctcctttcgattgcatcaaatctccacaagcacacccagtggttgctagcaccgttgaaggcgttcgatacccgtttctctactcgctttccgatttcggaaatttgcccgacaagcctcacaagaacatcgtcagaatcctcaaagggaaaccgtttaggaaacccgatatttcggtaacgattcaggaggttttggagaggatgaaaagcgaaggacgagatgggtttgttgttgatgtgggcgccaatgttgggatggctagctttgctgcctcggctatgggttttcgggttctggcattcgaacctgttttcgagaatttgcagaagatttgtgaagggatttacttcaatagggtggcggaattggtcactgtatttcaggctgcagcgtcggatcggctcggtgaaattacctttcacaaggtactgtttgtcgacgacatttcgaaccatttaagttaatcttttatctattggtgatcgcttttgattgattgcttgcattaaattttattttctatagtttatatggtgaagtatcaattaaactgtggtgggagatggcagaaaatggcttagtttgacggaaattattttatagtgaatggaataaatggctaaatgcttagcttaggcttcagttattaatcaataaaatttagaattggaaattgagtagcatacctgcaatgtttatttatggtggattttttatgaatgtggcatgtaatcataataaatcagaatgctctca---------------------------------------------------cttgagtctccctagaatctagattgcattggaatagattcagtttgagtatgaaaatatttaagttcaag-atacatggaagtttgatgcgtgaagttatgt
>Afrocalliandra_redacta_Germishuizen_5585@NODE_1_length_1134_cov_344.834437
-----------------------------------------------------------------------------------------------------------------------------------------ccacactgttcatttcttgcgagtattggagtcctttttctgtgtgtcgtgatttctcacattttcttctatcttggattctgaattgcttgcatcagcaacgcaacac--tgaaatcaatcgcccaaaatggatcaaaaggcttccactgcttttgacagatccagatcgcattttccttcaaaatcctagctctcccataaaga---tttcctccacaaagagctacaatttcaaaggtagaa---------tcctccaatttccttttccatggctaatgcctggaaaagagataaagcctctggactacgctccccgagattcctccttctacttctctctgtttctcttatccttctctttatcttctattcgctcacttctcgcccctcaaacccgagtcctggcttcctcgccgtcaacactcacctctcgttccacgcgatttctcctttcgattgcattaaatctccacaggcacatccagtggttgctagcactgttgaaggcgttcgatatccgtttctttattcgctttccgattttggaaatttgcccgacaagcctcataagaacattgttagaatcctcaaagggaaaccgtttaggaaacccgatatttcggtgacgattcaggaggttttggagaagatgagaagtgaaggacgagatgggtttgttgttgatgtgggcgccaatgtggggatggcgagcttcgctgcctcggctatgggttttcgggttctggcattcgaacctgttttcgagaatttgcagaagatttgtgaagggatttacttcaatagggtggcggaattagtcaccgtatttcaggctgcagcttcagatcagctcggtgaaattacctttcacaaggtactgttt------gacatttcaaaccatttgagttcattttt-----------------------------------------------------------------------------------------------------------------------------------------------------------tgcttagcttaggcttcagttct-aatcaataaaatttag-attggaaattgaatagcatagctccaaggtttatttatggtgtatttgttatgaatgtcataggtaatcataatgaatcagaatgctctcagactcgagttgcttctaatcttaacttctgaaacattactgattcttgctttcttgatcaccctagaacctagattccagttgaatagattcaa------------------------------------------------------------
>Albizia_coripatensis_Hughes_2433@NODE_1_length_1457_cov_281.324638
------------------------------------------------------------------------------------attattgggacaag-ttgcaagtttccaacaaaattttattggctgaaaaaagccaccctgtttcttgtttgcgagtagtatagccatttttctgtgtctcgcgcttcctcccattttgttcgatcctggattcggaattgcttgcatgagcaacacaacaccctgaaattaatcgccccaattagatcagaaggcttccactggttttgacagatccagatcgcattttccttcaaaattcaacgctttgccggaaagtttttttccccacgaagagctgcaatttcaaagggagaatctatcatctccttcaatttccttttccatggcaaatgcctggaaaagagataaagcctctggactacgctcccctggattcctccttctacttctctctgtttctcttatccttatctttatcttcttttccctcacttctcgcccctccagtaccagtcctggcttcctcgccatcaacactcatctcttgtttcacgcgatttctcctttcgattgcatcaaatctccacaagcacacccagtggttgctagcaccgttgaaggcgttcgatacccgtttttgtactcgctttccgatttcggaaatttgcccgacaagcctcacaagaacatcgtcagaatcctcaaagggaaaccgtttaggaaacccgatatttcggtcgcgattcaggaggttttggagaggttgaaaagccaaggacgagatggttttgttgttgatgtgggtgccaatgttgggatggctagctttgctgcctcggctatgggttttcgggttctggcattcgaacctgttttcgagaatttgcagaagatttgtgaaggaatttacttcaatagggtagcggaattggtcactgtatttcaggctgcagcgtcggatcggctcggtgaaattacctttcacaaggtactgtttgtcgacgacatttctaaccatttaagttcatcttttatcttttggtgatcgcttttgattgattgcttgcattaaatttgattttctaaagtttatatggtgaagtatcaattaaactgtggtgggagatggcagaaaatggcttagtttgttggagattattttaaagtgagtggagtagctgggtaaatgcttagcttaggcttcagttctaaatcaataagatttagaataggaaattgagtagcatacctgcaatgtttatttatggtggatttgttatgaatgtcgcatgtaatcataataaatcagaatgctcttagacttgagttgcttctattcttaatttccgaacaattactgattcctgcgttcttagtcaccctagaatctagattccagtggaatagattcaatttgagtatgaagatatttaagttcaagcatacatgtaagtttgatgcgtgaagttatgt
>Albizia_decandra_Vilhena_231@NODE_1_length_889_cov_77.828818
---------------------------------------------------------------------------------------------------------------------------------------------------------------------------------------------------------------------------------------------------------------------------------------------ctgctttttacagatccagatcgcattttccttcaaaattcaacgcttcgccggaaagtttttttccccacgaagagctgcaatttcaaagggaaaatctatcatctccttcaatttccttttccatggcaaatgcctggaaaagagataaagcctctggactacgctcccctaaattcctccttctacttctctctgtttctcttatccttatctttatattcttttccctcacttctcacccctccagccccagtcctggcttcctcgccgtcaacactcatctctcgttccacgcgatttctcctttcgattgcatcaaatctccacaagcacacccagtggttgctagcaccgttgaaggcgttcgatacccgtttctgtactcgctttccgatttcggaaatttgcccgacaagcctcacaagaacatcgtcagaatcctcaaagggaaaccgtttaggaaacccgatatttcggtaacgattcaggaggttttggagaggttgaaaagcgaaggacgagatgggtttgttgttgatgttggcgccaatgttgggatggctagctttgctgcctcggctatgggctttcgggttctggcattcgaacctgttttcgagaatttgcagaagatttgtgaagggatttacttcaatagggtggcggaattggtcaccgtatttcaggctgcagcgtcggatcggctcggtgaaattacctttcacaaggtactgtttgtcgacgacatttctaaccatttaagttcatcttttatctattggtgatcgcttttgattgattgcttgcattaaatttgattttctatagtttatatggtgaagtatcaattaaactgtggtgggagatggcagaaaatggcttagtt---------------------------------------------------------------------------------------------------------------------------------------------------------------------------------------------------------------------------------------------------------------------------------------------------------------------------------------
>Albizia_edwallii_Dalmaso_272@NODE_1_length_908_cov_10.371630
-----------------------------------------------------------------------------------------------------------------------------------------------------------------------------------------------------------------------------------------agcaacacaacaccctgagatcaatcgccctaattagatcagaaggcttccactgcttttgacagatccagatcgcatattccttcaaatttcaacgttttgccggaaagtttttttccccacgaagagctgcaatttcaaagggagaatctatcatctgcttcaatttccttttccatggcaaatgcctggaaaagagataaagcctctggactgcactcccctagattcctccttctacttctctctgtttctcttatccttatctttatcttcttttccctcacttctcgcccctccagccccagtcctggcttcctcgccgtcaacacccatctctcgttccacgccatttctcctttcgattgcatcaaatctccacaagcgcacccagtggttgctagcaccgttgaaggcgttcgatacccgtttctgtactcgctttccgatttcggaaatttgcccgaaaagcctcacaagaacatcgtcagaatcctcaaaaggaaaccgtttaggaaagccgatatttcggtaacaattcaggaggttttggagaggttgaaaagcaaaggacgagatgggtttgttgttgatgtgggcgccaatgttgggatggctagctttgctgcctcggctatgggttttcgggttctggcattcgaacctgttttcgagaatttgcagaagatttgtgaagggatttacttcaatagggtggcggaattggtcactgtatttcaggctgcagcgtcggatcggctcggtgaaattacctttcacaaggtacggtttgtcgacgacatttctaaccatttaacttcatcttttatctattggtgatcgcttttgattgattgcttgcattaaatttgattttctgtagtttatatggtgaagtaacaattaaa------------------------------------------------------------------------------------------------------------------------------------------------------------------------------------------------------------------------------------------------------------------------------------------------------------------------------------------------------------------------
>Albizia_inundata_Wood_26530@NODE_1_length_862_cov_182.128872
----------------------------------------------------------------------------------------------------------------------------------------------------------------------------------------------------------------------------------------------------------------------------------------------------------------------------------------------gccggaaag-ttttttccccacgaagagctgcaatttcaaagggaaaatctatcatctccttcaatttccttttccatggcaaatgcctggaaaagagataaagcctctggactacgctcccctaaattcctccttctacttctctctgtttctcttatccttatctttatcttcttttccctcacttctcgcccctccagccccagtcctggcttcctcgccgtcaacactcatctctcgttccacgcgatttctcctttcgattgcatcaaatctccacaagcacacccagtggttgctagcaccgttgaaggcgttcgatacccgtttctgtactcgctttccgatttcggaaatttgcccgacaagcctcacaagaacatcgtcagaatcctcaaagggaaaccgtttaggaaacccgatatttcggtaacgattcaggaggttttggagaggctgaaaagcgaaggacgagatgggtttgttgttgatgtgggcgccaatgttgggatggctagctttgctgcctcggctatgggttttcgggttctggcattcgaacctgttttcgagaatttgcagaagatttgtgaagggatttacttcaatagggtggcggaattggtcactgtatttcaggctgcagcgtcggatcggctcggtgaaattacctttcacaaggtactgtttgtcgacggcatttctaaccatttaagttcatcttttatccattggtgatcgcttttgattgattgcttgcattaaatttgattttctatggtttatatggtgaagtatcaattaaactgtggtgggagatggcagaaaatggcttagtttattggagcttattttaaagtga----------------------------------------------------------------------------------------------------------------------------------------------------------------------------------------------------------------------------------------------------------------------------------------------------------------
>Albizia_multiflora_Hughes_3090@NODE_1_length_1255_cov_208.929542
-------------------------------------------------------------------------accttattatcattattgagaaatg-ttgcaagtttcccacaaaattttattggctgaaagtagcgaccctgtttctttcttgcgagtagtg--gtcacttttcggtgtctcgcgcttcctcccattttgttcgatcttggattctgaattgcttgcatgagcaacacaacaccctgaaatcaatcgccccaattagatcagaaggcttccactgcttttgacagatccagatcgcattttccttcaaaattcaacgctttgccggaaag-ttttttccccacgaagagctgcaatttcaaagggaaaatctatcatctccttcaatttccttttccatggcaaatgcctggaaaagagataaagcctctggactacgctcccctaaattcctccttctacttctctctgtttctcttatccttatctttatcttcttttccctcacttctcgcccctccagccccagtcctggcttcctcgccgtcaacactcatctctcgttccacgcgatttctcctttcgattgcatcaaatctccacaagcacacccagtggttgctagcaccgttgaaggcgttcgatacccgtttctgtactcgctttccgatttcggaaatttgcccgacaagcctcacaagaacatcgtcagaatcctcaaagggaaaccgtttaggaaacccgatatttcggtaacgattcaggaggttttggagaggttgaaaagcgaaggacgagatgggtttgttgttgatgtgggcgccaatgttgggatggctagctttgctgcctcggctatgggttttcgggttctggcattcgaacctgttttcgagaatttgcagaagatttgtgaagggatttacttcaatagggtggcggaattggtcactgtatttcaggctgcagcgtcggatcggctcggtgaaattacctttcacaaggtactgtttgtcgacggcatttctaaccatttaagttcatcttttatctattggtgatcgcttttgattgattgcttgcattagatttgattttctatagtttatatggtgaagtatcaattaaactgtggtgggagatggcagaaaatggcttagtttgttggagattattttaaagcgagtggagcaactgggtaaatgcttagcttaggcttcggttctaaatcaataaaatttagaattggaaattgagtagcatacctgcaatgtttatttgtggtggatttgttatgaatgtcacgtgtaatca-------------------------------------------------------------------------------------------------------------------------------------------------------------------------------
>Albizia_niopoides_Simon_1601@NODE_1_length_1320_cov_218.481899
------------------------------------------------------------------------------------------------------------------------------------------------------------------------cacttttcctgtgtctcgcgcttcctcccattttgttcgatcttggattctgaattgcttgcatgagcaacacaacaccctgaaatcaatagccccaattagatcagaaggcttccactgcttttgacagatccagatcgcatttttcttcaaaattcaacgctttgccggaaagtttttttccccacgaagagctgcaatttcaaagggaaaatctataatctccttcaatttccttttccatggcaaatgcctggaaaagagataaagcctctggactacgctcccctaaattcctccttctacttctctctgtttctcttatccttatctttatcttcttttccctcacttctcgcccctccagccccagtcctggcttcctcgctgtcaacactcatctctcgttccacgcgatttctcctttcgattgcatcaaatctccacaagcacacccagtggttgctagcaccgttgaaggcgttcgatacccgtttctgtactcgctttccgatttcggaagtttgcccgacaagcctcacaagaacatcgttagaatcctcaaagggaaaccgtttaggaaacccgatatttcggtaacgattcaggaggttttggagaggttgaaaagcgaaggacgagatgggtttgttgttgatgtgggcgccaatgttgggatggctagctttgctgcctcggctatgggttttcgggttctggcatttgaacctgttttcgagaatttgcagaagatttgtgaagggatttacttcaatagggtggcggaattggtcactgtatttcaggctgcagcgtcggatcggctcggtgaaattacctttcacaaggtactgtttgtcgacggcatttctaaccatttaagttcatcttttatctattggtgatcacttttgattgattgcttgcattaaatttgattttttatagtttatatggtgaagtatcaattaaactgtggtgggagatggcagaaaatggcttagtttgttggagattattttaaaatgagtggagtaactgggtaaatgcttagcttaggcttcagttctaaatcaataaaatttagaattggaaattgagtagcatacctgcaatgtttatttatggtggatttgttatgaatgtcacatgtaatcataataaatcagaatgctctctgacttgagtttcttctattcttaatttccgaacaattactgattcttgcgtccttagtcaccctagaatctagattccagtggaatatattcaatttgagtaagaagatatttaagttcaagcacacatgtaagtttgatg-------------
>Albizia_sinaloensis_Hughes_1576@NODE_1_length_1249_cov_117.796075
-----------------------------------------------------------------ttttgaaacactgattatcattattggcacatg-ttgcaaatttccaacaaaattttattggctgaaagtagccaccctgtttcttgcctgcgagtagtatagtcatttttctgtgtctcgcgcttcctcccattttgttcgatcttggattctgaattgcttgcatg---aacacaacaccttgaaatcaatctccccaattagatcagaaggcttccactacttttgacagatccagatcgcattttccttcaaaattcagcgctttgccggaaagtttttttccccacgaagagcagcaatttcaaaggtataatctatcatctccttcaatttccttttccatggcaaatgcctggaaaagagataaagcctctgaactacgctcccctagattcctcctgctacttctctctgtttctcttatccttatctttatcttcttttccctcacttctcgccccgccagccccagtcctggcttcctcgccgtcaacactcatctctcgttccacgcgatttctcctttcgattgcatcaaatctccacaagcacacccagtggttgctagcaccgttgaaggcgttcgatacccgtttctgtactcgctttccgatttcggaaatttgcccgacaagcctcacaagaacatcgtcagaatgctcaaagggaaaccgtttaggaaacccgatatttcggtaacgattcaggaggttttggagaggttgaaaagcgaaggacgagatgggtttgttgttgatgtgggcgccaatgttgggatggctagctttgctgcctcggctatgggttttcgggttctggcattcgaacctgttttcgagaatttgcagaagatttgtgaagggatttacttcaatagggtggcggaattggtcactgtatttcaggctgcagcgtcggatcggctaggtgaaattacctttcacaaggtactgtttgtcgatgaaatttctaaccatttaagttcatcttttatctattggtgatcgcttttcattggttgcttgcattaaatttgattttctatagtttatatggtgaagtgtcaattaaactgtggtgggagatggcagaaaatggcttagtttgttggagattattttaaagtgagtggagtaactgggtaaatgcttagcttaggcttcagttctaaatcaataaaattcagaattggaaattgagtagcatacctgcaatgtttttttatggtggatttgtta--------------------------------------------------------------------------------------------------------------------------------------------------------------------------------------------------
>Albizia_subdimidiata_var_minor_Gorts_341@NODE_1_length_902_cov_58.237576
-------------------------------------------------------------------------------------------------------------------------------------------------------------------------------------------------------------------------------tgcttgcatgagcaacacaacaccctgaaatcaatcgctccaattagatcagaaggcttccactgcttttgacagatccagaacgcattttccttcaaaattcaacgctttgccggaaag-ttttttccccacgaagagctgcaatttcaaagggaaaatctatcatctccttcaatttccttttccatggcaaatgcctggaaaagagataaagcctctggactacgctcccctaaattcctccttctacttctctctgtttctcttatccttatctttatcttcttttccctcacttctcgcccctccatccccagtcctggcttcctcgccgtcaacactcatctctcgttccacgcgatttctcctttcgattgcatcaaatctccacaagcacacccagtggttgctagcaccgttgaaggcgttcgatacccgtttctgtactcgctttctgatttcggaaatttgcccgacaagcctcacaagaacatcgtcagaatcctcaaagggaaaccgtttaggaaacccgatatttcggtaacgattcaggaggttttggagaggctgaaaagcgaaggacgagatgggtttgttgttgatgtgggcgccaatgttgggatggctagctttgctgcctcggctatgggttttcgggttctggcattcgaacctgttttcgagaatttgcagaagatttgtgaagggatttacttcaatagggttgcggaattggtcactgtatttcaggctgcagcgtcggatcggctcggtgaaattacctttcacaaggtactgtttgtcgacggcatttctatccatttaagttcatcttttatctattggtgatcgcttttgattgattgtttgcattaaatttgattttctatggtttatatcgt---------------------------------------------------------------------------------------------------------------------------------------------------------------------------------------------------------------------------------------------------------------------------------------------------------------------------------------------------------------------------------------
>Albizia_tomentella_Leach_Dunlop_3801@NODE_1_length_1643_cov_254.542784
tattatattcatatccaaaattaattgta-ccaggtcttttaaaagtttac-acaatttgatgattttgagggaggtgaccactaat------gacaaattgcaagttttcagcaaaattttattggccgcaagcagccac----tgtttttcttgcgagcagtgtagtcattttt---------------tcagcgtctctgttcgatcttggattctgaattgcttgcatgagcaacacagcactctgaaatcaatcgcctcagttagatctggaggcttccactgcttttgacagatccagatcgcatttcccttcaaaattcaacgctttgccggaaag-tttttcccccacgaagagctgcaatttcaaagggagaacctatcatcttcttcaatttccttttctatggcaaatgcctggaaaagagataaagcctctggactacgctcccctagatttctccttctacttctctctgtttctcttatccttctctttatcttcttttccttcacttctcgcccatccagccccagtcctggcttccttgccgtcaacactcatctctcgttccacgtgatttctcctttcgattgcatcaaatctccacaagcacacccagtggttgctagcaccgttgaaggcgttcgatatccgtttctgtactcgctttccgatttcggaaatttgcccgacaagcctcacaagaacatcgtcagaatcctcaaagggaaatcgttcaggaaacccgatatttcggtaacgattcaggaggttttggagaggatgaaaagcgaaggacgagatgggtttgttgttgatgtgggcgccaatgttgggatggctagcttcgctgcctcggctatgggttttcgggttctggcattcgaacctgttttcgagaatttgcagaagatttgtgaagggatttacttcaatagggtggcggaattggtcactgtatttcaggctgcagcgtcggatcggctcggggaaattacctttcacaaggtactgtttgtcgacgacatttgtaatcatttaagttcatcttttatctattggtgatcacttttgattgattacttgcatgaaatttgattttctatagtttatatggtgaagtatcaattaaactgtggtggtagatggcagaaaatggcctagtttgtctgagattatttta----gagtggagtaactggctaattgcttggcttaggcttcagttctaaatcaataaaatttagaattggaaattgagtagcatacctgcaatgtttatttatggtggatttattatgaatgtcgcatgtaatcataataaatcagaattctctcacacttgagttgcttctattcttaatttccaaaaaattactgattcctacattcttagtcaccctagaatgtagattccagtggaatagattcaatttgagtttgaagatatttaagtccaagcataca--------------------------
>Balizia_elegans_Iganci_870@NODE_1_length_1555_cov_185.138701
tattatatttatgtttgaaattaatataattcatatcccttaaaatttcatttcaatttaatgatttcgacagatctgattgcca------------------------ttaacaatattttattggctaaaggtagccataccgtttctttcttgcgagtagtgtagtcacttttctgtgtctcgcgctttctcccattttgttcgatcttggattctgaattgcttgcatgagcaacacaacacactgaaatcaatcgccccagttagatcagaaggcttccactacttttgacagatccagatcgcattttccttcaaaatccaacgcttcgcgggaaagtttttttctccacgaagagctgcaatttcaaagggagaatctatcatctccttcaatttccttttccatggcaaatgcctggaaaagagataaagcctctggactacgctcccctagattcctccttctacttctctctgtttctcttatccttctctttatcttcttttccctcacttctcgcccctccagcccccgtcctggcttcctcgccgtcaacactcatctctcgttccacgcgatttctcctttcgattgcatcaaatctccacaagcacacccagtggttgctagcaccgttgaaggcgttcgatacccgtttctgtactcgctttccgatttcggaaatttgcccgacaagcctcacaagaacatcgtcagaatcctcaaagggaaaccgtttaggaaacctgatatttcggtaacgattcaggaggttttggaggggatgagaagcgaaggacgagatgggtttgttgttgatgtgggcgccaatgttgggatggctagcttcgctgcctcggctatgggttttcgggttctggcattcgaacctgttttcgagaatttgcagaagatttgtgaagggatttacttcaatagggtggcggaattgatcactgtatttcaggctgcagcgtcggatcggctcggtgaaattacctttcacaaggtactgtttgccgacgacatttctaaccatttaagttcatcttttatctattggtgattgcttttgattgattgcttgcattaaatttgattttctatagtttatatggtgaagtatcaattaaactgtggcgggagatggcagaaaatggcttagtttgtcggagattattttaaagtgagtggagtgactggctaaatgcttagcttaggcttcagttcta----aataaaatttagaattggaaattgagtagcatacctgcaatgtttatttatggtggatttgttatgaatgtcgcatgtaatcataataaatcagaatgctctcagacttgagtttcttctattcttaatttccgaacaattactgattcttgcatttttagtcaccctagaatctagattccagtggaatagattcaatttgagtatgaagatatttaagttcaagcatacatgtaagtttgatgcgtgaagttacgt
>Calliandra_bella_LPQ15696@NODE_1_length_1476_cov_313.419585
t--------------------------------------------------------------------gataactggataaccgttagggagagtcg-aaatgaaacttgaaataaattttgtcagctgaaagtgacaacactgtttctttcttgcgactagtgtatttctttttctggctcttgtgatttcttccattttgttcgatctttgattttgaatttcttccatgagcaacacaacactctgaaatcagtctccccaaatacatcaaaaggcttccactgatcttcacagatctagatcgcattttccttcaaaatccgagctctcacagaaaga---tttcccccaaaaagagctacaatttcaaagttagaatctttcatctccttcaatttccatttccatggctaatgcctggaaaagagataaagcctctgcactacgctccccgagattcctccttctacttctctctgtttctatcatccttctgtttatcttcttttccctcacttctcgcccctcaaatcccagccctggcttcctcgccgtcaatagtcatctctcgttccacgcgatttctcctttcgattgcattaaatctccacaagcacatccagtggttgctagcactgttgaaggtgttcgatacccgtttctgtattcgctttccgattttggaaatttgcccgacaagcctcataagaacattgttagaatcctcaaagggaaaccgtttaggaaacccgatatttcggtgacgattcaggaggttttggggaagatgaaaagtgaaggacgggatgggtttgttgttgatgtgggcgccaatgtggggatggcgagctttgctgcctcggctatgggttttcgggttctggcattcgaacctgttttcgagaatttgcagaagatttgtgaagggatttacttcaatagggtggcggaattagtcactgtatttcaggctgcagcgtcggatcggctcggtgaaattacctttcacaaggtattgttt------gacatttcaaaccatttgagttcattttttatcttttggagattgc-gttgatcggttgcttgcatt------------------------------------------------------------------------------------------------------------------caatgcttagcttaggcttcagttct-aatcaataaaatttag-attggaaattgaatatcatagctccatggcttatttatggtgtatttgttatgaatgtaacggctaatcacaataaatcagaatgctctcagacttgagttgtttctaatattaacttctgaacaattactgattcttgcattcttaatcactctagaatctagattccagtgaaatagattcaatctgagtatgaagatatttaagctgaagcatgcatggaagtttgatgtgtgaagttattt
>Cathormion_rhombifolium_Deighton_3618@NODE_1_length_1224_cov_124.224935
------------------------------------------------------------------------------------------------------------------------------gctgaaagtagccatgctgtttctttcttgtgagtagtgtagtcacttttctgtgtctcgcgctttttcccgttttgttcgatcttggattctgaattgcctgcatgagcaacacaacactctgaaatcaatcgccccagttagatcagaaggcttccactacttttgacagatccagatcgcattttccttcaaaatccaacgcttcgccggatagtttttttccccacgaagagctgcaatttcaaggggagaatctattatctccttcaatttccttttccatggcaaatgcctggaaaagagataaagcctctggactacgctcccctagattcctccttctacttctctctgtttctcttatccttctctttatcttcttttccctcacttctcgcccctccagccccagtcctggcttcctcgccgtcaacactcatctctcgttccacgcgatttctcctttcgattgcatcaaatctccacaagcacacccagtggttgctagcaccgttgaaggcgttcgatacccgtttctgtactcgctctccgatttcggaaatttgcccgacaagcctcacaagaacatcgtcagaatcctcaaagggaaaccgtttaggaaacccgatatttcggtaacgattcaggaggttttggaggggatgagaagcgaaggacgagatgggtttgttgttgatgtgggcgccaatgttgggatggctagcttcgctgcctcggctatgggttttcgggttctggcattcgaacctgttttcgagaatttgcagaagatttgtgaagggatttacttcaatagggtggcggaattgatcactgtatttcaggctgcagcgtcggatcggctcggtgaaattacctttcacaaggtactgtttgtcgacgacatttctaaccatttaagtgcatcttttatctattggtgatcgcttttgattgattgcttgcattaaatttgattttctatagtttatatggtgaagtatcaattaaactgtggtgggagatggcagaaaatggcttagtttgtcggagattattttaaagtgagtggagtaactggctaaatgcttagcttaggcttctgttctaaatcaataaaatttagaattggaaattgagtagcatacctgcaatgtttatttattgtgcatttgttatgaatgtcgcatgtaatcataataaatcagaatgctctcagac-------------------------------------------------------------------------------------------------------------------------------------------------------
>Jupunba_abbottii_Zanoni_21220@NODE_1_length_1233_cov_201.841696
------------------------------------------------cattttaatttaatgatttcgagacatctggttaccattaagaagacctgcttgcaagtttccaacaaaattttattggctgaaagtagccataccgtttctttcttgcgagtagtgtagtcacttttctgtgtctcgcgctttctcccattttgttcgatcttggattctgaattgcttgcatgagcaacacaacactctgaaatcaatcgctccagttagatcagaaggcttccactacttttgacagatccagatcgcattttccttcaaaatccaacgcttcgccggaaagtttttttccccacgaagagctgcaatttcaaagggagaatctatcatcttcttcaatttccttttccatggcaaatgcctggaaaagagataaagcctctggactacgctcccctagattcctccttctacttctctctgtttctcttatccttctctttatcttcttttccctcacttctcgcccctccagccccagtcctggcttcctcgccgtcaacactcatctctcgttccacgcgatttctcctttcgattgcatcaaatctccacaagcacacccagtggttgctagcaccgttgaaggcgttcgatacccgtttctgtactcgctttccgatttcggaaatttgcccgacaagcctcacaagaacatcgtcagaatcctcaaagggaaaccgtttaggaaacccgatatttcggtaacgattcaggaggttttggaggggatgagaagcgaaggacgagatgggtttgttgttgacgtgggcgccaatgttgggatggctagcttcgctgcctcggctatgggttttcgggttctggcattcgaacctgttttcgagaatttgcagaagatttgtgaagggatttacttcaatagggtggcggaattgatcactgtatttcaggctgcagcgtcggatcggctcggtgaaattacctttcacaaggtactgtttgtcgacgacatttctaaccatttaagttcatcttttatctattggtgattgcttttgattgattgcttgcattaaatttgattttctatagtttatatggtgaagtatcaattaaactgtggtgggagatggcagaaaatggcttagtttgtcggagattattttaaagtgagtggagtgactggctaaatgcttagcttaggcttcagttcta----aataaaatttagaattggaaattgagtagcatacctgcaatg------------------------------------------------------------------------------------------------------------------------------------------------------------------------------------------------------------------------
>Jupunba_asplenifolia_Ekman_6383@NODE_1_length_986_cov_140.445545
-------------------------------------------------------------------------------------------------------------------------------------------------------------------------------------------------------------------------------------------tccctcacttctcgcccctccagccccagtcctggcttcctcgccgtcaacactcatctctcgttcca---cgcgatttccttcaaaatccaacgcttcgctggaaagtttttttccccacgaagagctgcaatttcaaagggagaatctatcatcttcttcaatttccttttccatggcaaatgcctggaaaagagataaagcctctggactacgctcccctagattcctccttctacttctctctgtttctcttatccttctctttatcttcttttccctcacttctcgcccctccagccccagtcctggcttcctcgccgtcaacactcatctctcgttccacgcgatttctcctttcgattgcatcaaatctccacaagcacacccagtggttgctagcaccgttgaaggcgttcgatacccgtttctgtactcgctttccgatttcggaaatttgcccgacaagcctcacaagaacatcgtcagaatcctcaaagggaaaccgtttaggaaacccgatatttcgttaacgattcaggaggttttggaggggatgagaagcgaaggacgagatgggtttgttgttgatgtgggcgccaatgttgggatggctagcttcgctgcctcggctatgggttttcgggttctggcattcgaacctgttttcgagaatttgcagaagatttgtgaagggatttacttcaatagggtggcggaattgatcactgtatttcaggctgcagcgtcggatcggctcggtgaaattacctttcacaaggtactgtttgtcgacgacatttctaaccatttaagttcatcttttatctattggtgattgcgtttgattgattgcttgcattaaatttgattttctatagtttatatggtgaagtatcaattaaactgtggtgggagatggcagaaaatggcttagtttgtcggagattattttaaagtgagtggagtgactggctaaatgcttagct-------------------------------------------------------------------------------------------------------------------------------------------------------------------------------------------------------------------------------------------------------------------------------------
>Jupunba_brachystachya_Lima_7438@NODE_1_length_1712_cov_161.899694
tattatatttatgtttaaaattaatatcatcctaatcccttaaaagtttatgataatttaatgatttggagagatctggttatcattatgaagacctgcttgcaagtttctaacaaaattttattggctgaaagtagccatactgtttctttcttgcgagtagtgtagtcacttttctgtgtctcgcgctttctcccgttttgttcgatcttggattctgaattgcttgcatgagcaacacaacactctgaaatcaatcgccccagttagatcagaaggcttccactacttttgacagatccagatcgcattttccttcaaaatccaacgcttcgccggaaagtttttttccccacgaagagctgcaatttcaaggggagaatctatcatctccttcaatttccttttccatggcaaatgcctggaaaagagataaagcctctggactacgctcccctagattcctccttctacttctctctgtttctcttatccttctctttatcttcttttccctcacttctcgcccctccagccccagtcctggcttcctcgccgtcaacactcatctctcgttccacgcgatttctcctttcgattgcatcaaatctccacaagcacacccagtggttgctagcaccgttgaaggcgttcgatacccgtttctgtactcgctctccgatttcggaaatttgcccgacaagcctcacaagaacatcgtcagaatcctcaaagggaaaccgtttaggaaacccgatatttcggtaacgattcaggaggttttggaggggatgagaagcgaaggacgagatgggtttgttgttgatgtgggcgccaatgttgggatggctagcttcgctgcctcggctatgggttttcgggttctggcattcgaacctgttttcgagaatttgcagaagatttgtgaagggatttacttcaatagggtggcggaattgatcactgtatttcaggctgcagcgtcggatcggctcggtgaaattacctttcacaaggtactgtttgtcgacgacatttctaaccatttaagttcatcttttatctattggtgatcgcttttgatagattgcttgcattaaatttgattttctatagtttatatggtgaagtatcaattaaactgtggtgggagatggcagaaaatggcttagtttgtcggagattattttaaagtgagtggagtaactggctaaatgcttagcttaggcttcagttctaaatcaataaaatttagaattggaaattgagtagcatacctgcaatgtttatttattgtgcatttgttatgaatgtcgcatgtaatcataataaatcagaatgctctcagac-tgagttgcttctattcttaatttccgaacaattactgattcttgcattcttagtcaccctagaatctagattccagtggaatagattcaatttgagtatgaagatatttaagttcaagcatacatgtaagtttgatgcgtgaagt-----
>Jupunba_cochleata_Bonadeu_673@NODE_1_length_1794_cov_162.443797
tattatatttatgtttaaaattagtatcatccagatccctt-aaatttcattataatttaatgattttgagagatctgattatctttaagaatacctgcttgcaagtttctaacaaaattttattggctgaaagtagccatactgtttctttcttgcgggtagtgtggtcacttttctgtgtctcgcgctttctcccgttttgttcgatcttggattctgaattgcttgcatgagcaacgcaacactctgaaatcaatcgccccagttagatcagaaggcttccactacttttgacagatcctgatcgcattttccttcaaaatccaacgcttcgccggaaagtttttttccccacgaagagctgcaatttcaaagggagaatctatcatctccttcaatttccttttccatggcaaatgcctggaaaagagataaagcctgtggactacgctcccctagattcctccttctacttctctctgtttctcttatccttctctttatcttcttttccctcacttctcgcccctctagccccagtcctggcttcctcgccgtcaacactcatctctcgttccacgcgatttctcctttcgattgcatcaaatcttcacaagcacacccagtggttgctagcaccgttgaaggcgttcgatacccgtttctgtactcgctctccgatttcggaaatttgcccgacaagcctcacaagaacatcgtcagaatcctcaaaggcaaaccgtttagaaaacccgatatttcggtaacgattcaggaggttttggaggggatgagaagcgaaggacgagatgggtttgttgttgatgtgggcgccaatgttgggatggctagcttcgctgcctcggctatgggttttcgggttctggcattcgaacctgtttttgagaatttgcagaagatttgtgaagggatttacttcaatagggtggcggaattgatcactatatttcaggctgcagcgtcggatcggctcggtgaaattacctttcacaaggtactgtttgtcgacgacatttctaaccatttaagttcatcttttttctattggtgatcgcttttgtttgattgcttgcattaaatttgattttctatagtttatatggtgaagtatcaattaaactgtggtgggagatggcagaaaatggcttagtttgtcggagattattttaaagtgagtggagtaactggctaaatgcttagcttaggcttcagttctaaatcaataaaatttagaattggaaattgagtagcatacctgcaatgtttatttattgtgcatttgttatgaatgtcgcatgtaatcataataaatcagaatgctctcagacttgagttgcttctattcttaatttccgaacaattactgattcttgcaatcttagtcaccctagaatctagattccagtggaatagattcaatttgagtatgaagatatttaagttcaagcttacatgtaagtttgatgcgtgaagttatgt
>Jupunba_commutata_Maguire_46145@NODE_1_length_1567_cov_190.402013
--------------------ttgatatcatccagatcccttaaaacttcactataatttaataatttcgagcgatctggttaccactacggaggcctgcttgcaagtttctaacgaaattttattggctgaaagtagccacactgtttctttcttgcgagtagtgtagtcacttttctgtgtctcgcgctttctcccattttgttcgatcttggattctgaattgcttgcatgagcaacacaacactctgaaatcaatcgccccagttagatcagaaggcttccactacttttgacagatccagatcgcattttccttcaaaatccaacgcttcgccggaaagtttttttccccacgaagagctgcaatttcaaagggagaatctatcatctccttcaatttccttttccatggcaaatgcctggaaaagagataaagcctctggactacgctcccctagattcctccttctacttctctctgtttctcttatccttctctttatcttcttttccctcacttctcgcccctccagccccagtcctggcttcctcgccgtcaacactcatctctcgttccacgcgatttctcctttcgattgcatcaaatctccacaagcacacccagtggttgctagcaccgttgaaggcgttcgatacccgtttctgtactcgctttccgatttcggaaatttgcccgacaagcctcacaagaacatcgtcagaatcctcaaagggaaaccgtttaggaaacccgatatttcggtaacgattcaggaggttttggaggggatgagaagcgaaggacgagatgggtttgttgttgatgtgggcgccaatgttgggatggctagcttcgctgcctcggctatgggttttcgggttctggcattcgaacctgttttcgagaatttgcagaagatttgtgaagggatttacttcaatagggtggcggaattgatcactgtatttcaggctgcagcgtcggatcggctcggtgaaattacctttcacaaggtactgtttgtcgacgacatttctaaccatttaagttcatcttttatctattggtgatcgcttttgattgattgcttgcattaaatttgattttctatagtttatatggtgaagtatcaattaaactgtggtgggagatggcagaaaatggcttagtttgtcggagattattttaaagtgagtggagcaactggctaaatgcttagcttaggcttcagttctaaatcaataaaatttagaattggaaattgagtagcatacctgcaatgtttatttatggtggatttgtaatgaatgtcgcgtgtaatcataataaatcagaatgctctcagacttgagttgcttctattcttaatttccgaacaattactgattcttgcattcttagtcaccctagaatctagattccagtggaatagattcaatttgagtatgaagatatttaagttcaagcatacatgtaagtttgatgcgtgaagttatgt
>Jupunba_filamentosa_Lima_7487@NODE_1_length_1722_cov_160.668693
tattatatttatgtttaaaattaatatcatccaaatcccttaaaactttattataatttaatgatttcgagagatatggttatcatt---aagacctgcttgcaagtttctaacaaaattttattggctgaaagtagccataccgtttctttcttgcgagtggtgtagtcacttttctgtgtctcgcgctttctcccgttttgttcgatcttggattctgaattgcttgcatgagcaacacaacactctgaaatcaatcgccccagttagatcagaaggcttccactacttttgacagatccagatcgcattttccttcaaaatccaacgcttcgccggaaagtttttttccccacgaagagctgcaatttcaaggggagaatctatcatctccttcaatttccttttccatggcaaatgcctggaaaagagataaagcctctggactacgctcccctagattcctccttctacttctctctgtttctcttatccttctctttatcttcttttccctcacttctcgcccctccagccccagtcctggcttcctcgccgtcaacactcatctctcgttccacgcgatttctcctttcgattgcatcaaatctccacaagcacacccagtggttgctagcaccgttgaaggcgttcgatacccgtttctgtactcgctttccgatttcggaaatttgcccgacaagcctcacaagaacatcgtcagaatcctcaaagggaaaccgtttaggaaacccgatatttcggtaacgattcaggaggttttggaggggatgagaagcgaaggacgagatgggtttgttgttgatgtgggcgccaatgttgggatggctagcttcgctgcctccgctatgggttttcgggttctggcattcgaacctgttttcgagaatttgcagaagatttgtgaagggatttacttcaatagggtggcggaattgatcactgtatttcaggctgcagcgtcggatcggctcggtgaaattacctttcacaaggtactgttt-------------------------gttcatcttttatctattggtgatcgcttttgattgattgcttgcattaaatttgattttctatagtttatatggtgaagtatcaattaaactgtggtgggagatggcagaaaatggcttagtttgtcggagattattttaaaatgagtggagtaactggctaaatgcttagcttaggcttcagttctaaatcaataaaatttagaataggaaattgagtagcatacctgcaatgtttatttttggtggatttgttatgaatgtcgcatgtaatcataataaatcagaatgctctcagacttgagttgcttctattcttaatttccgaacaattactgattcttgcattcttagtcaccctagaatctagattccagtggaatagattcaatttgagtatgaagatatttaagttcaagtatacatgcaagtttgatgcgtgaagctatgt
>Jupunba_floribunda_Iganci_883@NODE_1_length_1799_cov_164.349013
tattatatttatgcttgaaattgatatcatccagatcccttaaaacttcactataatttaataatttcgagcaatctggttaccactacggaggcctgcttgcaagtttctaacgaaattttattggctgaaagtagccacactgtttctttcttgcgagtagtgtagtcacttttctgtgactcgcgctttctcccattttgttcgatcttggattctgaattgcttgcatgagcaacacaacactctgaaatcaatcgccccagttagatcagaaggcttgcactacttttgacagatccagatcgcattttccttcaaaatccaacgcttcgccggaaagtttttttccccacgaaaagctgcaatttcaaagggagaatctatcatctccttcaatttccttttccatggcaaatgcctggaaaagagataaagcctctggactacgctcccctagattcctccttctacttctctctgtttctcttatccttctctttatcttcttttccctcacttctcgcccctccagccccagtcctggcttcctcgccgtcaacactcatctctcgttccacgcgatttctcctttcgattgcatcaaatctccacaagcacacccagtggttgctagcaccgttgaaggcgttcgatacccgtttctgtactcgctttccgatttcggaaatttgcccgacaagcctcacaagaacatcgtcagaatcctcaaagggaaaccgtttaggaaacccgatatttcggtaacgattcaggaggttttggaggggatgagaagcgaaggacgagatgggtttgttgttgatgtgggcgccaatgttgggatggctagcttcgctgcctcggctatgggttttcgggttctggcattcgaacctgttttcgagaatttgcagaagatttgtgaagggatttacttcaatagggtggcggaattgatcactgtatttcaggctgcagcgtcggatcggctcggtgaaattacctttcacaaggtactgttcgttgacgacatttctaaccatttaagttcatcttttatctattggtgattgcttttgattgattgcttgcattaaatttgattttctatagtttatatggtgaagtatcaattaaactgtggtgggaggtggcagaaaatggcttagtttgtcggagattattttaaagtgagtggagtaactggttaaatgcttagcttaggcttcagttctaaatcaataaaatttagaattgggaattgagtagcatacctgcaatgtttatttatggtggatttgttatgaatgtcgcatgtaatcataataaatcagagtgctctcagacttgagttgcttctattcttaatttccaaacaattactgattcttgcattcttagttaccctagaatctagattccagtggaatagattcaatttgagtatgaagatatttaagttcaagcatacatgtaagtttgatgcgtgaagttatgt
>Jupunba_idiopoda_Quesada_1718@NODE_1_length_1201_cov_136.952847
---------------------------------------------------------------------------------------------------------------------------------------------actgtttctttcttgcgagtagtgtagtcacttttctgtgtctcgcgctttctcccattttgtgcgatcttggattctgaattgcttgcatgagcaacacaacactctgaaatcaatcgccccagttagatcagaaggcttccactacttttgacagatccagatcgcattttccttcaaaatccaacgcttctccggaaagtttttttccccacgaagagctgcaatttcaaagggagaatctatcatctccttcaatttccttttccatggcaaatgcctggaaacgagataaagcctctggactacgctcccctagattcctccttctacttctctctgtttctcttatccttctctttatcttcttttccctcacttctcgcccctccagccccagtcctggcttcctcgccgtcaacactcatctctcgttccacgcgatttctcctttcgattgcatcaaatctccacaagcacacccagtggttgctaacaccgttgaaggcgttcgatacccgtttctgtactcgctttccgatttcggaaatttgcccgacaagcctaacaagaacatcgtcagaatcctcaaagggaaaccgtttaggaaacccgatatttcggtaacgattcaggaggttttggaggggatgagaagcgaaggacgagatgggtttgttgttgatgtgggcgccaatgttgggatggctagcttcgctgcctcggctatgggttttcgggttctggcattcgaacctgttttcgagaatttgcagaagatttgtgaagggatttacttcaatagggtggcggaattgatcactgtatttcaggctgcagcgtcggatcggctcggtgaaattacctttcacaaggtactgtttgtcgacgacatttctaaccatttaagttcatctttaatctattggtgattgcttttgattgattgcttgcattaaatttgattttctatagtttatatggtgaagtatcaattaaactgtggtgggagatggcagaaaatggcttagtttgtcggagattattttaaagtgagtggagtaactggctaagtgcttagcttaggcttcagttctaaatcaataaaatttagaattggaaattgagtagcatacctgcaatgtttatttatggtggatttgttatgaatgtcgcatgtaatcataataaatcagaatgc---------------------------------------------------------------------------------------------------------------------------------------------------------------
>Jupunba_longipedunculata_Cardona_2682@NODE_1_length_1298_cov_231.606880
----------------------------------------------------------------------------------------------------------------------------------aaagtagccacactgtttctttcttgcgagtagtgtagtcacttttctgtgactcgcgctttctcccattttgttcgatcttggattctgaattgcttgcatgagcaacacaacactctgaaatcaatcgccccagttagatcagaaggcttgcactacttttgacagatccagatcgcattttccttcaaaatccaacgcttcgccggaaagtttttttccccacgacaagctgcaatttcaaagggagaatctatcatctccttcaatttccttttccatggcaaatgcctggaaaagagataaagcctctggactacgctcccctagattcctccttctacttctctctgtttctcttatccttctctttatcttcttttccctcacttctcgcccctccagccccagtcctgtcttcctcgccgtcaacactcatctctcgttccacgcgatttctcctttcgattgcatcaaatctccacaagcacacccggtggttgctagcaccgttgaaggcgttcgatacccgtttctgtactcgctttccgatttcggaaatttgcccgacaagcctcacaagaacatcgtcagaatcctcaaagggaaaccgtttaggaaacccgatatttcggtaacggttcaggaggttttggaggggatgagaagcgaaggacgagatgggtttgttgttgatgtgggcgccaatgttgggatggctagcttcgctgcctcggctatgggttttcgggttctggcattcgaacctgttttcgagaatttgcagaagatttgtgaagggatttacttcaatagggtggcggaattgatcactgtatttcaggctgcagcgtcggatcggctcggtgaaattacctttcacaaggtactatttgtcgaccacatttctaaccatttaagttcatcttttatctattaatgatcgcttttgattgattgcttgcattaaatttgattttctatagtttatatggtgaagtatcaattaaactgtggtgggaggtggcagaaaatggcttagtttgtcggagattattttaaagtgagtggagtaactggttaaatgcttagcttaggcttcagttctaaatcaataaaatttagaattgggaattgagtagcatacctgcaatgtttatttatggtggatttgttatgaatgtcgcatgtaatcataataaatcagagtgctctcagacttgagttgcttctattcttaatttccaaacaattactgattcttgcattcttagttaccctagaatctagattccag--------------------------------------------------------------------------
>Jupunba_microcalyx_Iganci_855@NODE_1_length_1936_cov_198.716514
tattatatttatatttaaaattaatatcatccagattccttaaaatttcattttaatttaatgattttgagagatttggttactattaagatgacctgcttgcaagtttctaacaaaattttattggctgaaagtagccataccgtttctttcttgcgagtagtgtagtcacttttctgtgtctcgcgctttctcccattttgttcgatcttggattctgaattgcttgcatgagcaacacaacactctgaaatcaatcgccccagttagatcagaaggcttccactacttttgacagatccagatcgcattttccttcaaaatccaacgcttcgccggaaagtttttttccccacgaagagctgcaatttcaaagggagaatctatcatctccttcaatttccttttccatggcaaatgcctggaaaagagataaagcctctggactacgctcccctagattcctccttctacttctctctgtttctcttatccttctctttatcttcttttccctcacttctcgcccctccagccccagtcctgatttcatcgccgtcaacactcatctctcgttccacgcgatttctcctttcgattgcatcaaatctccacaagcacacccagtggttgctagcaccgttgaaggggttcgatacccgtttctgtactcgctttccgatttcggaaatttgcccgacaagcctcacaagaacatcgtcagaatcctgaaagggaaaccgtttaggaaacccgatatttcggtaacgattcaggaggttttggaagggatgagaagcgaaggacgagatgggtttgttgttgatgtgggcgccaatgttgggatggctagcttcgctgcctcggctatgggttttcgggttctggcattcgaacctgttttcgagaatttgcagaagatttgtgaagggatttacttcaatagggtggcggaattgatcactgtatttcaggctgcagcgtcggatcggctcggtgaaattacctttcacaaggtactgtttgtcgacgacatttctagccatttaagttcatcttttatctattggtgattgcttttgattgattgcttgcattaaatttgattttctatagtttatatggtgaagtatcaattaaactgtggtgggagatggcagaaaatggcttagtttgtcggagattattttatagtgagtggagtaactggctaaatgcttagcttaggcttcagttcta----aataaaatttagaattggaaattgagtagcatacctgcaatgtttatttatggtggatttgttatgaatgtcgcgtgtaatcataataaatcagaatgctctcagacctgagttgcttctattcttaatttccgaacaattactgattcttgcatttttagtcaccctagaatctagataccagtggaatagattcaatttgagtatgaagatatttaagttcaagcatacatgtaagtttgatgcgtgaagttacgt
>Jupunba_oppositifolia_Liegier_16014@NODE_1_length_1134_cov_233.141911
----------------------------------------------------------------------------------------------------------------------------------------------ccgtttctttcttgcgagtagtgtagtcacttttctgtgtctcgcgctttctcccattttgttcgatcttggattctgaattgcttgcatgagcaacacaacactttgaaatcaatcgctccagttagatcagaaggcttccactacttttgacagatccagatcgcattttccttcaaaatccaacgcttcgccggaaagtttttttccccacgaagagctgcaatttcaaagggagaatctatcatcttcttcaatttccttttccatggcaaatgcctggaaaagagataaagcctctggactacgctcccctagattcctccttctacttctctctgtttctcttatccttctctttatcttcttttccctcacttctcgcccctccagccccagtcctggcttcctcgccgtcaacactcatctctcgttccacgcgatttctcctttcgattgcatcaaatctccacaagcacacccagtggttgctagcaccgttgaaggcgttcgatacccgtttctgtactcgctttccgatttcggaaatttgcccgacaagcctcacaagaacatcgtcagaatcctcaaagggaaaccgtttaggaaacccgatatttcggtaacgattcaggaggttttggaggggatgagaagcgaaggacgagatgggtttgttgttgatgtgggcgccaatgttgggatggctagcttcgctgcctcggctatgggttttcgggttctggcattcgaacctgttttcgagaatttgcagaagatttgtgaagggatttacttcaatagggtggcggaattgatcactgtatttcaggctgcagcgtcggatcggctcggtgaaattacctttcacaaggtactgtttgtcgacgacatttctaaccatttaagttcatcttttatctattggtgattgcttttgattgattgcttgcattaaatttgattttctatagtttatatggtgaagtatcaattaaactgtggtgggagatggcagaaaatggcttagtttgtcggagattattttaaagtgagtggagtgactggctaaatgcttagcttaggcttcagttcta----aataaaatttagaattggaaattgagtagcatacctg-----------------------------------------------------------------------------------------------------------------------------------------------------------------------------------------------------------------------------
>Jupunba_trapezifolia_Simon_1600@NODE_1_length_522_cov_358.755889
-------------------------------------------------------------------------------------------------------------------------------------------------------------------------------------------------------------------------------------------------------------------------------------------------------------------------------------------------------------------------------------------------------------------------------------------------------------------------------------------------------------------------------------------------------------------cttcctcgccgtcaacactcatctctcgttccacgcgatttctcctttcgattgcatcaaatctccacaagcacacccagtggttgctagcaccgttgaaggcgttcgatacccgtttctgtactcgctctccgatttcggaaatttgcccgacaagcctcacaagaacatcgtcagaatcctcaaagggaaaccgtttaggaaacccgatatttcggtaacgattcaggaggttttggaggggatgagaagcgaaggacgagatgggtttgttgttgatgtgggcgccaatgttgggatggctagcttcgctgcctcggctatgggttttcgggttctggcattcgaacctgttttcgagaatttgcagaagatttgtgaagggatttacttcaatagggtggcggaattgatcaatgtatttcaggctgcagcgtcggatcggctcggtgaaattacctttcacaaggtactgtttgtcgacgacatttctaaccatttaagttcatcttttatctattg------------------------------------------------------------------------------------------------------------------------------------------------------------------------------------------------------------------------------------------------------------------------------------------------------------------------------------------------------------------------------------------------------------------------------------------------
>Jupunba_villosa_Borges_423@NODE_1_length_1928_cov_162.845489
tattatatttatgtttaaaattaatatcatccaaatcccttaaaactttattataatttaatgatttggagagatctggttatcatcatgaagacctgcttgcaagtttctaacaaaattttattggctgaaagtagccatagtgtttctttcttgcgagtagtgtagtcacttttctgtgtctcgcgctttctcccgttttgttcgatcttggattctgaattgcttgcatgagcaacacaacactctgaaatcaatcgccccagttagatcagaaggcttccactacttttgacagatccagatcgcattttccttcaaaatccaacgcttcgccggaaagtttttttccccacgaagagctgcaatttcaaggggagaatctatcatctccttcaatttccttttccatggcaaatgcctggaaaagagataaagcctctggactacgctcccctagattcctccttctacttctctctgtttctcttatccttctctttatcttcttttccctcagttctcgcccctccagccccagtcctggcttcctcgccgtcaacactcatctctcgttccacgcgatttctcctttcgattgcatcaaatctccacaagcacacccagtggttgctagcaccgttgaaggcgttcgacacccgtttctgtactcgctctccgatttcggaaatttgcccgacaagcctcacaagaacatcgtcagaatcctcaaagggaaaccgtttaggaaacccgatatttcggtaacgattcaggaggttttggaggggatgagaagcgaaggacgagatgggtttgttgttgatgtgggcgccaatgttgggatggctagcttcgctgcctcggctatgggttttcgggttctggcattcgaacctgttttcgagaatttgcagaagatttgtgaagggatttacttcaatagggtggcggaattgatcactgtatttcaggctgcagcgtcggatcggctcggtgaaattacctttcacaaggtactgtttgtcgatgacatttctaaccatttaagttcatcttttatctattggtgatcgcttttgatagattgcttgcattaaatttgattttctatagtttatatggtgaagtatcaattaaactgtggtgggagatggcagaaaatggcttagtttgtcggagattattttaaagtgagtggagtaactggctaaatgcttagcttaggcttcagttctaaatcaataaaatttagaattggaaattgagtagcatacctgcaatgtttatttattgtgcatttgttatgaatgtcgcatgtaatcataataaatcagaatgctctcagac-tgagttgcttctattcttaatttccgaacaattactgattcttgcattcttagtcaccctagaatctagattccagtggaatagattcaatttgagtatgaagatatttaagttcaagcatacatgtaagtttgatgcgtgaagttatgt
>Punjuba_racemiflora_Jimenez_Soares_3626@NODE_1_length_1412_cov_209.295131
--------------------------------------------------ttacaatttaatgattttgaagaatatgattaccatcacttagacctgcttgcaagtttttgacaaaattttattggctgaaagtagccacgccgttgctttcttgcgagtagtgtagtcacttttctgtgtctcgccctttctcccattttgttcgatcttggattctgaattgcttgcatgagcaacacaacactctgaaatcaatcgccccagttagatcagaaggcttccactacttttgaccgatccagatcgcattttccttcaaaatccaacgcttagccggaaagtttttttccccacgaagagctgcaatttcaaagggagaatctatcatctccttcaatttccgtttccatggcaaatgcctggaaaagagataaagcctctggactacgctcctctagattcctccttctacttctctctgtttctcttatccttctctttatcttcttttccctcacttctcgcccctccagccccagtcctggcttcctcgccgtcaaccctcatctctcgttccacgcgatttctcctttcgattgcatcaaatctccacaagcacacccagtggttgctagcaccgttgaaggcgttcgatccccgtttctgtactctctttccgatttcggaaatttgcccgacaagcctcacaagaacatcgtcagaatcctcaaagggaaaccgtttaggaaacccgatatttcggtaacgattcaggaggttttggagaggatgaaaagcgaaggacgagatgggtttgttgttgatgtgggcgccaatgttgggatggctagcttcgctgcctcggctatgggttttcgggttctggcattcgaacctgttttcgagaatttgcagaagatttgtgaagggatttacttcaatagggtggcggaattgatcactgtatttcaggctgcagcgtcggatcggctcggtgaaattacctttcacaaggtactgtttgtcgacgacatttctaaccatttaagttcatcttttatctattggtgatcgcttttgattgattgcttgcattaaatttgattttctatagtttatatggtgaagtatcaattaaactgtggtgggagatggcagaaaatggcttagtttgtcggagattattttaaagtgagtggagtaactggctaaatgcttagcttaggcttcagttttaagtcaataaaatttagaattggaaattgagtagcatacctgcaatgtttatttatggtggatttgttatgaatgtcgcatgtaatcataataaatcagaatgccctcagacttgagttgcttctattcttaatttccaaacaattactgattcttgcattcttagtcaccctagaatctagattccagtggaatagattcaatttgagtatga-------------------------------------------------
>_R_Afrocalliandra_redacta_Germishuizen_5585@NODE_2_length_780_cov_68.971550
---------------------------------------------------------------------------------------------------------------------------------------------------------------------------------------------------------------------------------------------------------------------------------------------------------------------------------------------------------------------------------------------------------------------------------------------------------ttcgtctccatccctcccttcctcgcactctcatgcgccctcctcctcgcaccggaccc---acctcccccttccctatttcccgatccagcacccccatcgcgtagccccattcccctcgcactctttcgctctctcgcaggtctctctctctctcgcgtctcagcttcct-----cgctccgtaggccctccgtcgcagcttgcctcgcctcgc-ctcgccacgccaccccctccgtctctcacgagattcctccttctactcctctctgtttctcgt---gtccttctctttatcttcttttcgctcacttctcgcccctcaaacccccgtcccggcttc---gctgatgaaaagcgaaggacgagatgggtttcttgttggtgtgggcgccaatgtggggattgcgagcttcgctgcctcggctatgggttttcgggtgttggcattcgaa------------gagacacagtagacagtagacgcgaagaaagtcaaaag------------------------------------------------------------------cagggtaagccctcctcacaccccctaccacagtccgaatttattttttttttacta--------tttttcttaaaaaattattttaaatt---------------------------------------------------------aaaacaagataatcttataaataatattttt-------------------------------ttaaaaaataaatttttaattgaaaaaatttaattttaaaatttaagt-------ctagaccgttca--------gaagaagatctggacggtccagatcttcaaagtggattttagcaccccctgacagggtaagggttttttccaaa-------------------------------------gcaggagtaggggcgataatggaa-------------agcttgaagagag-------------------------------------------
>_R_Albizia_adinocephala_FHO33_88@NODE_1_length_1815_cov_157.358458
cattatattcaaatttgaagttaatagtacgcaggtttc-taagactctaccgtaattgtgataattttgaaacactgattatcattattggcaagtg-ttgcaagtttccaacaaaattttattggctgaaagtagccaccctgtttcttgcttgcgagtagtatagtcatttttctgtgtctcgcgcttcctcccattttgttcgatctaggattctgaattgcttgcatgagcaacacaacaccttgaaatcaatcaccccaactagatcagaaggcttccactgcttttgacagatccagatcgcattttccttcaaaattcaacgctttgccggaaagtttttttccccacgaagagctgcaatttcaaaggtagaatctatcatctccttcaatttccttttccatggcaaatgcctggaaaagagataaagcctctggactacgctcccctagattcctccttctacttctctctgtttctcttatccttatctttatcttcttttccctcacttctcgccccgccagccccagtcctggcttcctcgccgtcaacactcatctctcgttccacgcgatttctcctttcgattgcatcaaatctccacaagcacacccagtggttgctagcaccgttgaaggcgttcgatacccgtttctgtactcgctttccgatttcggaaatttgcccgacaagcctcacaagaacatcgtcagaatcctcaaagggaaaccgtttaggaaacccgatatttcggtaacgattcaggaggttttggagaggttgaaaagcgaaggacgagatgggtttgttgttgatgtgggcgccaatgttgggatggctagctttgctgcctcggctatgggttttcgggttctggcattcgaacctgttttcgagaatttgcagaagatttgtgaagggatttacttcaatagggtggcggaattggtcgctgtatttcaggctgcagcgtcggatcggctaggtgaaattacctttcacaaggtagtgtttgtagacgacatttctaaccacctgagttcatcttttatctattggtgatcgcttttcattgattgcttgcattaaatttgattttctatagtttatatggtggggtgtcaattaaactgtggtgggagatggcagaaaatggcttagtttgttggagattattttaaagtgagtgaactaactgggtaaatgcttagcttaggcttcagttctaaatcaataaaattcagaattggaaattgagtagcatacctgcaatgtttttttatggtggatttgttatgaatgtcgcatgtaatcataataaatcagaatgctctcagacttgagttgcttctattcttaatttccgaacaattaccgattcttgcgttcttagtcaccctagaatctagattccagtggaatagattcaatttgaatatgaagatatttaagttcaagcatacatgcaagtttgatgcgttaagttatgt
>_R_Albizia_burkartiana_StivalSantos_678@NODE_1_length_958_cov_13.887043
---------------------------------------------------------------------------------------------------------------------------------------------------------------------------------------------------------------------------------cttgcatgagcaacacaacaccctgaaatcaatcgccccaattagatcagaaggcttccactgcttttgacagatccagatcgcattttccttcaaaattcaacgctttgccggaaagtttttttccccacgaagagctgcaatttcaaagggaaaatctatcatctccttcaatttccttttccatggcaaatgcctggaaaagagataaagcctctggactacgctcccctaaattcctccttctacttctctctgtttctcttatccttatctttatcttcttttccctcacttctcgcccctccagccccagtcctggcttcctcgccgtcaacactcatctctcgttccacgcgatttctcctttcgattgcatcaaatctccacaagcacacccagtggttgctagcaccgttgaaggcgttcgatacccgtttctgtactcgctttccgatttcggaaatttgcccgacaagcctcacaagaacatcgtcagaatcctcaaagggaaaccgtttaggaaacccgatatttcggtaacgattcaggaggttttggagaggttgaaaagcgaaggacgagatgggtttgttgttgatgtgggcgccaatgttgggatggctagctttgctgcctcggctatgggttttcgggttctggcattcgaacctgttttcgagaatttgcagaagatttgtgaagggatttacttcaatagggtggcggaattggtcactgtatttcaggctgcagcgtcggatcggctcggtgaaattacctttcacaaggtgctgtttgtcgacggcatttctaaccatttaagttcatcttttatctattggtgatctcttttgattgattgcttgctttagatttgattttctatagtttatatggtgaagtatcaattaaactgtggtgggagatggcagaaaatggcttagtttgttggaga------------------------------------------------------------------------------------------------------------------------------------------------------------------------------------------------------------------------------------------------------------------------------------------------------------------------------
>_R_Albizia_glabripetala_Lewis_1652@NODE_1_length_1055_cov_63.198364
--------------------------------------------------------------------------------------------------------------------------------------------------------------------------------------------------cccattttgttcgatcttggattctgatttgcttgcatgagcaacacaacaccctgaaatcaatcgctccaattagatcagaaggcttccactgcttttgacagatccagaacgcattttccttcaaaattcaacgctttgccggaaag-ttttttccccacgaagagctgcaatttcaaagggaaaatctatcatctccttcaatttccttttccatggcaaatgcctggaaaagagataaagcctctggactacgctcccctaaattcctccttctacttctctctgtttctcttatccttatctttatcttcttttccctcacttctcgcccctccatccccagtcctggcttcctcgccgtcaacactcatctctcgttccacgcgatttctcctttcgattgcatcaaatctccacaagcacacccagtggttgctagcatcgttgaaggcgttcgatacccgtttctgttctcgctttccgatttcggaaatttgcccgacaagcctcacaagaacatcgtcagaatcctcaaagggaaaccgtttaggaaacccgatatttcggtaacgattcaggaggttttggagaggttgaaaagcgaaggacgagatgggtttgttgttgatgtgggcgccaatgttgggatggctagctttgccgcgtcggctatgggttttcgggttctggcattcgaacctgttttcgagaatttgcagaagatttgtgaagggatttacttcaatagggttgcggaattggtcactgtatttcaggctgcagcgtcggatcggctcggtgaaattacctttcacaaggtactgtttgtcgacggcatttctatccatttaagttcatcttttatctattggtgatcgcttttgattgattgtttgcattaaatttgattttctatggtttatatcgtgaagaatcaattaaactgtggtgggagatggcagaaaatggcttagcttgttggagattattttaaagtgagtggagtaactgggtaaatgcttagcttagtcttcagttctaaatcaataaaa-----------------------------------------------------------------------------------------------------------------------------------------------------------------------------------------------------------------------------------------------------------
>_R_Albizia_subdimidiata_var_subdimidiata_Ferreira_210@NODE_1_length_1272_cov_177.097908
---------------------------------------------------------------------------------------attgagaaatg-ttgcaagtttccaacaaaattttattggctgaaagtagccaccctgtttcttccttgcgagtggtg--gtcacttttctgtgtctcgcgcttcctcccattttgttcgatcttggattctgatttgcttgcatgagcaacacaacaccctgatatcaatcgctccaattagatcagaaggcttccactgcttttgacagatccagaacgcattttccttcaaaattcaacgctttgccggaaagtttttttccccacgaagagctgcaatttcaaagggaaaatctatcatctccttcaatttccttttccatggcaaatgcctggaaaagagataaagcctctggactacgctcccctaaattcctccttctacttctctctgtttctcttatccttatctttatcttcttttccctcacttctcgcccctccatccccagtcctggcttcctcgccgtcaacactcatctctcgttccacgcgatttctcctttcgattgcatcaaatctccacaagcacacccagtggttgctagcaccgttgaaggcgttcgatacccgtttctgtactcgctttctgatttcggaaatttgcccgacaagcctcacaagaacatcgtcagaatcctcaaagggaaaccgtttaggaaacccgatatttcggtaacgattcaggaggttttggagaggctgaaaatcgaaggacgagatgggtttgttgttgatgtgggcgccaatgttgggatggctagctttgctgcctcggctatgggttttcgggttctggcattcgaacctgttttcgagaatttgcagaagatttgtgaagggatttacttcaatagggtcgcggaattggtcactgtatttcaggctgcagcgtcggatcggctcggtgaaattacctttcacaaggtactgtttgtcgacggcatttctatccatttaagttcatcttttatctattggtgatcgcttttgattgattgtttgcattaaatttgattttctatggtttatatcgtgaagaatcaattaaactgtggtgggagatggcagaaaatggcttagtttgttggagattattttaaagtgagtggagtaactgggtaaatgcttagcttagtcttcagttctaaatcaataaaatttagaattggaaattgagtagcatacctgcaatgtttatttatggtggatttgttatgaatgtcacgtgtaatcataataaatcagaatgctctcagacttgagttg-----------------------------------------------------------------------------------------------------------------------------------------------
>_R_Albizia_tomentosa_Hughes_648@NODE_1_length_1336_cov_119.390786
------------------------------------------------------------------------------------------------------------------------------------------caccctgtttcttgcctgcgagtagtatagtcatttttctgtgtctcgcgcttcctcccattttgttcgatcttggattctgaattgcttgcatg---aacacaacaccttgaaatcaatcgccccaattagatcagaaggcttccactgcttttgacagatccagatcgcattttccttcaaaattcagcgctttgccggaaagtttttttccccacgaagagcagcaatttcaaaggtataatctatcatctccttcaatttccttttccatggcaaatgcctggaaaagagataaagcctctgaactacgctcccctagattcctccttctacttctctctgtttctcttatccttatctttatcttcttttccctcacttctcgccccgccagccccagtcctggcttcctcgccgtcaacactcatctctcgttccacgcgatttctcctttcgattgcatcaaatctccacaagcacacccagtggttgctagcaccgttgaaggcgttcgatacccgtttctgtactcgctttccgatttcggaaatttgcccgacaagcctcacaagaacatcgtcagaatgctcaaagggaaaccgtttaggaaacccgatatttcggtaacgattcaggaggttttggagaggttgaaaagcgaaggacgagatgggtttgttgttgatgtgggcgccaatgttgggatggctagctttgctgcctcggctatgggttttcgggttctggcattcgaacctgttttcgagaatttgcagaagatttgtgaagggatttacttcaatagggtggcggaattggtcactgtatttcaggctgcagcgtcggatcggctaggtgaaattacctttcacaaggtactgtttgtcgatgacatttctaaccatttaagttcatcttttatctattggtgatcgcttttcattggttgcttgcattaaatttgattttctatagtttatatggtgaagtgtcaattaaactgtggtgggagatggcagaaaatggcttagtttgttggagattattttaaagtgagtggagtaactgggtaaatgcttagcttaggcttcagttctaaatcaataaaattcagaattggaaattgagtagcacacctgcaatgtttttttatggtggatttgttatgaatgtcgcatgtaatcataataaatcagaatgctctcagacttgagttgcttctattcttaatttccgaacaattaccgattcttgcgttcttagtcaccctagaatctagattccagtggaatagattcaatttgagtatgaagatatttaagttcaagcatacat-------------------------
>_R_Albizia_xerophytica_Hughes_1435@NODE_1_length_1465_cov_100.430115
-------------------------------caggtttc-taagaccctaccgtaattgtgataattttgaaacactgattatcattattggcacatg-ttgcaagtttccaacaaaattttattggctgaaagtagccaccctgtttcttgcttgcgagtggtatagtcatttttctttgtctcgcgcttcctcccattttgttcgatcttggattctgaattgcttgcatgagcaacacaacaccttgaaatcaatcacccc--------------gcttccactgcttttgacagatccagatcgcattttccttcaaaattcaacgctttgccggaaagtttttttccccacgaagagctgcaatttcaaaggtagaatctatcatctccttcaatttccttttccatggcaaatgcctggaaaagagataaagcctctggactacgctcccctagattcctccttctacttctctctgtttctcttatccttatctttatcttcttttccctcacttctcgccccgccagccccagtcctggcttcctcgccgtcaacactcatctctcgttccacgcgatttctcctttcgattgcatcaaatctccacaagcacacccagtggttgctagcaccgttgaaggcgttcgatacccgtttctgtactcgctttccgatttcggaaatttgcccgacaagcctcacaagaacatcgtcagaatcctcaaagggaaaccgtttaggaaacccgatatttcggtaacgattcaggaggttttggagaggttgaaaagcgaaggacgagatgggtttgttgttgatgtgggcgccaatgttgggatggctagctttgctgcctcggctatgggttttcgggttctggcattcgaacctgttttcgagaatttgcagaagatttgtgaagggatttacttcaatagggtggcggaattggtcactgtatttcaggctgcagcgtcggatcggctaggtgaaattacctttcacaaggtactgtttgtcgacgacatttctaaccatttaagttcatcttttatctattggtgatcgcttttcattgattgcttgcattaaatttgattttctatagtttatatggtggagtgtcaattaaactgtggtgggagatggcagaaaatggcttagtttgttggagattattttaaagtgaatggagtaactgggtaaatgcttagcttaggcttcagttctaaatcaataaaattcagaattggaaattgagtagcatacctgcaatgtttttttatggtggatttgttatgaatgtcgcatgtaatcataataaatcagaatgctctcagacttgagttgcttctattcttaatttccgaacaattaccgattcttgcgttcttagtcaccatagaatctagattccagtggaatagattcaatttgaatatgaagatatttaagttcaagcatacatgtaagtttgatgcgttaagttatgt
>_R_Archidendron_clypearia_Wieringa_1849@NODE_1_length_1480_cov_345.127584
-tttatattattaatagtaactaatatactttttaatagttactgttctacttattattaacaaatttacaagatttctcttatact------atttttttgtcagttttttttcagatttttttggctgaaagtagccccactgtttctttcttgcgactagtgtagtcatcttcctgtgtctcgcgctttctcccattttgttcgatcttggattctgaattgcttgcatgagcaacacaacactctgaaatcaatcgccccaattagatcagaaggcttccactgcttttgacagatccagattacattttccttcaaaatccgacgctttgccggaaagtttttgtccccacgaagagctgcaatttcaaagggaggatctatcatctccttcaatttccttttccatggcaaatgcctggaaaagagataaagcctctggactacgctcccctagattccttcttctacttctttctgtttctcttatccttatctttatcttcttttccctcacttctcgcccctccagccccagtcctggcttcctcgctgtcaacactcatctctcgttccacgcgatttcttctttcgattgcatcaaatctccacaagcacacccagtggttgctagcaccgttgaaggcgttcggtacccgtttctgtactcgctttccgatttcggaaatttgcccgacaagcctcacaagaacatcgtcagaatcctcaaagggaagcagtttaggaaacccgatatttcggtaacgattcaggaggttttggagaggatgaaaagcgaaggacgagatgggtttcttgttgatgtgggcgccaatgttgggatggctagcttcgctgcctcggctatgggttttcgggttctggcattcgaacctgttttcgagaatttgcagaagatttgtgaagggatttacttcaatagggtggcggaattggtcacagtatttcaggctgcagcgtcggatcggctcggtgaaattacctttcacaaggtactgtttgtcgaccacatttgtaaccatttaagttcatcttttatctattggtgatcgcttttgatcgattgcttgcattaaatttgattttctatagtttatatggtgaagtatcaattaaactctggtgggagatggcagaaaatggcttagtttgtcggagattattttaaagtgagtggagctactggctaaatgcttagcttaggggtcagttctaaatcaataaaatttagaattggaaattgagtagcatacctgcaatgtttatttatggtggatttgttatgaatgtcgcatgtaatcataataaatcagaatgctctcagacttgagctgcttctattcttaatttccggacaattactgattcttgcattcttagtcaccctagaatctagattgcagtggaatagattcaatttgagtatgaagatattttagctcaagca------------------------------
>_R_Balizia_leucocalyx_Aguilar_1939@NODE_1_length_1540_cov_206.368421
tattatatttatgtttgaaattaatatcatccagattccttaaaactttattataatttaatgatttctagaaatttggctaccatgaggaagacctgcttgcaagtttctaacaaaattttattggctgaaagtagccatactgtttctttcttgcgagtagtggagtcacttttctgtgtctcgcgctttctcccattttgttcgatcttggattctgaattgcttgcatgagcaacacaacactctgaaatcaatcgccccagttagatcagaaggcttccactacttttgacagatccagatcgcattttcctccaaaatccaacgcttcgctggaaag-tttttaccccacgaagagctgcaatttcaaagggagaatctatcatctccttcaatttcattttccatggcaaatgcctggaaaagagataaagcctctggactacgctcccctagattcctccttctacttctttctgtttctcttatccttctctttatcttcttttccctcacttctcgcccctccagccccagtcctggcttcctcgccgtcaacactcatctctcgttccacgcgatttctcctttcgattgcatcaaatctccacaagcacacccagtggttgctagcaccgttgaaggcgttcgatacccgtttctgtactcgctttccgatttcggaaatttgcccgacaagcctcagaagaacatcgtcagaatcctcaaagggaaaccgtttaagaaacccgatatttcggtaaggattcaggaggttttggaggggatgagaagcgaaggacgagatgggtttgttgttgatgtgggcgccaatgttgggatggctagcttcgctgcctcggctatgggttttcgggttctggcattcgaacctgttttcgagaatttgcagaagatttgtgaagggatttacttcaatagggtggcggaattgatcactgtatttcaggctgcagcgtcggatcggctcggtgaaattacctttcacaaggtactgtttgtcgacgacatttctaaccatttaagttcatcttttatctattggtgattgcttttgattgattgcttgctttaaatttgattttctatagtttatatggtgaagtatcaattaaactgtggtgggagatggcagaaaatggcttagtttgtcggagattattttaaagtgagtggagtgactggctaaatgcttagcttaggcttcagttcta----aataaaatttagaatttgaaattaagtagcatacctgcaatgtttatttatggtggatttgttatgaatgtcgcatgtaatcatactaaatcagaatgctctcagacttgagttgcttctattcttaatttccgaacaattactgattcttgcatttttagtcaccctagaatctagattccagtggaatagattcaatttgagtatgaagatatttaagttc-----------------------------------
>_R_Balizia_pedicellaris_Queiroz_15529@NODE_1_length_1331_cov_281.688088
---------------------------------------------------------------ccattaagatgccctgcttgcaagaataaaattttattgcaagtttctaataaaattttattggctgaaaggagccataccgtttcgttcttgcgagtagtgtagtcacttttctgtgtctcgcgctttctcccattttgttcgatcttggattctgaattgcttgcatgagcaacacaacactctgaaatcaatcgccccagttagatcagaaggcttccactacttttgacagatccagatcgcattttccttcaaaatccgacgcttcgccggaaagtttttttccccacgaagagctgcaatttcaaagggagaatctatcatcttcttcaatttccttttccatggcaaatgcctggaaaagagataaagcctctggactacgctcccctagattcctccttctacttctctctgtttctcttatccttctctttatcttcttttccctcacttctcgcccctccagccccagtcctggcttcctcgccgtcaacactcatctctcgttccacgcgatttctccttttgattgcatcaaatctccacaagcacacccagtggttgctagcaccgttgaaggcgttcgatacccgtttctgtactcgctttccgatttcggaaatttgcccgacaagcctcacaagaacatcgtcagaatcctcaaagggaaaccgtttaggaaacccgatatttcggtaacgattcaggaggttttggaggggatgagaagcgaaggacgagatgggtttgttgttgatgtgggcgccaatgttgggatggctagcttcgctgcctcggctatgggttttcgggttctggcattcgaacctgttttcgagaatttgcagaagatttgtgaagggatttacttcaatagggtggcggaattgatcactgtatttcaggctgcagcgtcggatcggctcggtgaaattacctttcacaaggtactgtttgccgacgacatttctaaccatttaagttcatcttttatctattggttattgcttttgattgattgcttgcattaaatttgattttctatagtttatatggtgaagtatcaattaaactgtggcgggagatggcagaaaatggcttagtttgtcggagattattttaaagtgagtggagtgactggctaaatgcttagcttaggcttcaattcta----aataaaatttagaattggaaattgagtagcatacctgcaatgtttatttatggtggatttgttatgaatgtcgcatgtaatcataataaatcagaatgctctcagacttgagttgcttctattcttaatttccgaacaattactgatt--------------------------------------------------------------------------------------------------------------
>_R_Balizia_spnov_Morim_577@NODE_1_length_1276_cov_260.706798
---------------------------------------------------------------------agacatctggttaccatt-agaagacctgcttgcaagtttccaacaaaattttattggctgaaaggagccataccgtttctttcttgcgagtagtgtagtcacttttctgtgtctcgcgctttctcccattttgttcgatcttggattctgaattgcttgcatgagcaacacaacactctgaaatcaatcgccccagttagatcagaaggcttccactacttttgacagatccagatcgcattttccttcaaaatccaacgcttcgccggaaagtttttttccccacgaagagctgcaatttcaaagggagaatctatcatcttcttcaatttccttttccatggcaaatgcctggaaaagagataaagcctctggactacgctcccctagattcctccttctacttctctctgtttctcttatccttctctttatcttcttttccctcacttctcgcccctccagccccagtcctggcttcctcgccgtcaacgctcatctctcgttccacgcgatttctcctttcgattgcatcaaatctccacaagcacacccagtggttgctagcaccgttgaaggcgttcgatacccgtttctgtactcgctttcagatttcggaaatttgcccgacaagcctcacaagaacatcgtcagaatcctcaaagggaaaccgtttaggaaacccgatatttcggtaacgattcaggaggttttggaggggctgagaagcgaaggacgagatgggtttgttgtcgatgtgggcgccaatgttgggatggctagcttcgctgcctcggctatgggttttcgggttctggcattcgaacctgttttcgagaatttgcagaagatttgtgaagggatttacttcaatagggtggcggaattgatcactgtatttcaggctgcagcgtcggatcggctcggtgaaattacctttcacaaggtactgtttgtcgacgacatttctaaccatttaagttcatcttttatctattggtgattgcttttgattgattgcttgcattaaatttgattttctatagtttatatggtgaagtatcaattaaactgtggtgggagatggcagaaaatggcttagtttgtcggagattattttaaagtgagtggagtgactggctaaatgctttgcttaggcttcagttcta----aataaaatttagaattggaaattgagtagcatacctgcaatgtttatttatggtggatttattatgaatgtcgcatgtaattataataaatcagaatgctttcagac-------------------------------------------------------------------------------------------------------------------------------------------------------
>_R_Cathormion_obliquifoliolatum_Wieringa_6519@NODE_1_length_1067_cov_121.058300
--------------------------------------------------------------------------------------------------------------------------------------------------------------------------------------------------------------------------------------------------------------------------------------------------tttgacagatccagatcgcattttccttcaaaacccaacgcttcgccggatagtttttttccccacgaagagctgcaatttcaaggggagaatctattatctccttcaatttccttttccatggcaaatgcctggaaaagagataaagcctctggactacgctcccctagattcctccttctacttctctctgtttctcttatccttctctttatcttcttttccctcacttctcgcccctccagccccagtcctggcttcctcgccgtcaacactcatctctcgttccacgcgatttctcctttcgattgcatcaaatctccacaagcacacccagtggttgctagcaccgttgaaggcgttcgatacccgtttctgtactcgctctctgatttcggaaatttgcccgacaagcctcacaagaacatcgtcagaatcctcaaagggaaaccgtttaggaaacccgatatttcggtaacgattcaggaggttttggaggggatgagaagcgaaggacgagatgggtttgttgttgatgtgggcgccaatgttgggatggctagcttcgctgcctcggctatgggttttcgggttctggcattcgaacctgttttcgagaatttgcagaagatttgtgaagggatatacttcaatagggtggcggaattgatcactgtatttcaggctgcagcgtcggatcggctcggtgaaattacctttcacaaggtactgtttgtcgacgacatttctaaccatttaagttcatcttttatctattggtgatcgcttttgattgattgcttgcattaaatttgattttctatagtttatatggtgaagtgtcaattaaactgtggtgggagatggcagaaaatggcttagtttgtcggagattattttaaagtgagtggagtaactggctaaatgcttagcttaggcttctgttctaaatcaataaaatttagaattggaaattgagtagcgtacctgcaatgtttatttattgtgcatttgttatgaatgtcgcatgtaatcataataaatcagaatgctctcagac-tgagttg-----------------------------------------------------------------------------------------------------------------------------------------------
>_R_Enterolobium_cyclocarpum_MWC9020@NODE_1_length_1437_cov_331.216176
--------------------------------------------------------tttgatgattgtcataaagtcggttaattgc------acttagttgcaagttttcaacaaaattttattggctgaaagtagccacac--tctttttcttgcgagtagtgtagtcatttttctgtgtctcgcgctttctcccattttgttcgatcttggattctgaattgcttgcatgagcaacacaacac--tgaaatcaatcgccccagttagatcataaggcttccacggctttcgacagatccagatcgcattttccttcaaaatccaacgctttgccggaaag-tttctcccccaggaagagctgcaatttcaaagggagaatctatcatctccttcaatttccttttccatggcaaatgcctggaaaagagataaagcctctggactacgctcccctagattcctccttctacttctctctgtttctcttatccttctctttatcttcttttccctcacttctcgcccctccagccccagtcctggcttcctcgccatcaacactcatctctcgttccacgcgatttctcctttcgattgcgtcaaatctccacaagcacacccagtagttgctagcaccgttgaaggcgttcgatacccgtttctgtattcgctttccgatttcggaaatttgcccgacaagcctcacaagaacattgtcagaatcctcaaagggaaaccgtttaggaaacccgatatttcggtaacgattcaggaggttttggagaggacgaaaagcgaaggacgagatgggtttgttgttgatgtgggcgccaatgttgggatggctagcttcgctgcctcggctatgggttttcgggttctggcattcgaacctgttttcgagaatttgcagaagatttgtgaagggatttacttcaatagggtggcggaattggtcactgtatttcaggctgcagcgtcggatcggctcggtgaaattacctttcacaaggtaccgtttgtcgacgacatttcttaccatttaagttcaccttttatctattgatgatcgcttttgattgattgcttgcattaaatttgattttctattgtttatattgtgaagcatcaatcaaactgtggtgggggatggcagaaaatggcttagcttgtcggtgattattttaaagtgagtggagttactggctaaatgcttagcttagccttcagttctaaatcaataaaatttagaattggaaattgagtagcataactacaatgtttatttatggtggatttgttataaatgtcgcatgtaatcataataaatcagaatgctctcagacttgagttgtttctattcttaatttctgaacaattactgattcttgtattcttagtcaccctagaat-------------------------------------------------------------------------------------
>_R_Hydrochorea_corymbosa1_Bonadeu_655@NODE_1_length_909_cov_176.577283
--------------------------------------------------------------------------------------------------------------------------------------------------------------------------------------------------------------------------------------------------------------------------------------------------------agatccagatcgcattttccttcaaaatccaacgcttcgccggatagtttttttccccacgaagagctgcaatttcaaggggagaatctattatctccttcaatttccttttccatggcaaatgcctggaaaagagataaagcctctggactacgctcccctagattcctccttctacttctctctgtttctcttatccttctctttatcttcttttccctcacttctcgcccctccagccccagtcctggcttcctcgccgtcaacactcatctctcgttccacgcgatttctcctttcgattgcatcaaatctccacaagcacacccagtggttgctagcaccgttgaaggcgttcgatacccgtttctgtactcgctctccgatttcggaaatttgcccgacaagcctcacaagaacatcgtcagaatccttaaagggaaaccgtttaggaaacccgatatttcggtaacgattcaggaggttttggaggggatgagaagcgaaggacgagatgggtttgttgttgatgtgggcgccaatgttgggatggctagcttcgctgcctcggctatgggttttcgggttctggcattcgaacctgttttcgagaatttgcagaagatttgtgaagggatttacttcaatagggtggcggaattgatcactgtatttcaggctgcagcgtcggatcggctcggtgaaattacctttcacaaggtactgtttgtcgacgacatttctaaccatttaagttcatcttttatctattggtgatcgcttttgattgattgcttgcattaaatttgattttctatagtttatatggtgaagtatcaattaaactgtggtgggagatggcagaaaatggcttagtttgtcggagattattttaaagtgagtggagt---------------------------------------------------------------------------------------------------------------------------------------------------------------------------------------------------------------------------------------------------------------------------------------------------------
>_R_Hydrochorea_corymbosa2_Iganci_862@NODE_1_length_1206_cov_302.862728
---------------------------------------------------------------------------------------------acctgcttgcaagtttctaacaaaatttcattggttgaaagtagccatactgtttctttcttgcgagtagtgtagtcacttttctgtgtctcgcgctttctcccgttttgttcgatcttggattctgaattgcttgcatgagcaacacaacactctgaaatcaatcgccccagttagatcagaaggcttccactacttttgacagatccagatcgcattttccttcaaaatccaacgcttcgccggatagtttttttccccacgaagagctgcaatttcaaggggagaatctattatctccttcaatttccttttccatggcaaatgcctggaaaagagataaagcctctggactacgctcccctagattcctccttctacttctctctgtttctcttatccttctctttatcttcttttccctcacttctcgcccctccagccccagtcctggcttccttgccgtcaacactcatctctcgttccacgcgatttctcctttcgattgcatcaaatctccacaagcacacccagtggttgctagcaccgttgaaggcgttcgatacccgtttctgtactcgctctccgatttcggaaatttgcccgacaagcctcacaagaacatcgtcagaatcctcaaagggaaaccgtttaggaaacccgatatttcggtaacgattcaggaggttttggaggggatgagaagcgaaggacgagatgggtttgttgttgatgtgggcgccaatgttgggatggctagcttcgctgcctcggctatgggttttcgggttctggcattcgaacctgttttcgagaatttgcagaagatttgtgaagggatttacttcaatagggtggcggaattgatcactgtatttcaggctgcagcgtcggatcggctcggtgaaattacctttcacaaggtactgtttgtcgacgacatttctaaccatttaagttcatcttttatctattggtgatcgcttttgattgatt-----cattaaatttgattttctatagtttatatggtgaagtatcaattaaactgtggtgggagatggcagaaaatggcttagtttgtcggagattattttaaagtgagtggagtaactggctaaatgcttagcttaggcttctgttctaaatcaataaaatttagaattggaaattgagtagcatacttgcaatgtttatttattgtgcattt------------------------------------------------------------------------------------------------------------------------------------------------------------------------------------------------------
>_R_Hydrochorea_gonggrijpii_Tillett_45696@NODE_1_length_1034_cov_246.025078
----------------------------------------------------------------------------------------------------------------------------------------------------------------------------------------------------------------------------------------------------------------atcgccccagttagatcagaaggcttccactacttttgacagatccagatcgcattttccttcaaaatccaacgcttcgccggatagtttttttccccacgaagagctgcaatttcaaggggagaatctattatctccttcaatttccttttccatggcaaatgcctggaaaagagataaagcctctggactacgctcccctagatttctccttctacttctctctgtttctcttatccttctctttatcttcttttccctcacttctcgcccctccagccccagtcctggcttcctcgccgtcaacactcatctctcgttccacgcgatttctcctttcgattgcatcaaatctccacaagcacacccagtggttgctagcaccgttgaaggcgttcgatacccgtttctgtactcgctttccgatttcggaaatttgcccgacaagcctcacaagaacatcgtcagaatcctcaaagggaaaccgtttaggaaacccgatatttcggtaacgattcaggaggttttggaggggatgagaagcgaaggacgagatgggtttgttgttgatgtgggcgccaatgttgggatggctagcttcgctgcctcggctatgggttttcgggttctggcattcgaacctgttttcgataatttgcagaagatttgtgaagggatttacttcaatagggtggcggaattgatcactgtatttcaggctgcagcgtcggatcggctcggtgaaattacctttcacaaggtactgtttgtcgacgacatttctaaccatttaagttcatcttttatctattggtgatcgcttttgattgattgcttgcattaaatttgattttctatagtttatatggtgaagtatcaattaaactgtggtgggagatggcagaaaatggcttagtttgtcggagattattttaaagtgag---------tggctaaatgcttagcttaggcttctgttctaaatcaataaaatttagaattggaaattgagtagcaaacctgcaatgtttatttatggt------------------------------------------------------------------------------------------------------------------------------------------------------------------------------------------------------------
>_R_Hydrochorea_marginata_Morim_563@NODE_1_length_1611_cov_260.283572
tattatgtttatgcttgaaattgatatcatccagattccttaaaacttccctttaatttaataatttcgagcgatctggttaccactacggaggcctgcttgcaagtttctaacgaaattttattggctgaaagtagccacactgctt-tttcttgcgagtcgtgtagtcacttttctgtgtctcgcgctttctcccatttcgttcgatcttgaattctgaattgcttgcatgagcaacacaacactctgaaatcaatcgccccagttagatcagaaggcttccactacttttgacagatccagatcgcattttccttcaaaatccaacgcttcgccggaaagttttttcccccacgaaaagctgcaatttcaaagggagaatctatcatctccttcaatttccttttccatggcaaatgcctggaaaagagataaagcctctggactacgctcccctagattcctccttctgcttctctctgtttctcttatccttctctttatcttcttttccctcacttctcgcccctccagccccagtcctgtcttcctcgccgtcaacactcatctctcgttccacgcgatttctcctttcgattgcatcaaatctccacaagcacacccagtggttgctagcaccgttgaaggcgttcgatacccgtttctgtactcgctttccgatttcggaaatttgcccgacaagcctcacaagaacatcgtcagaatcctcaaagggaaaccgtttaggaaacccgatatttcggtaacggttcaggaggttttggaggggatgagaagcgaaggacgagatgggtttgttgttgatgtgggcgccaatgttgggatggctagcttcgctgcctcggctatgggttttcgggttctggcattcgaacctgttttcgagaatttgcagaagatttgtgaagggatttacttcaatagggtggtggaattgatcactgtatttcaggctgcagcgtcggatcggctcggtgaaattacctttcacaaggtactgtttgtcgacgacatttctaaccatttaagttcatcttttatctattagtgatcgcttttgattgattgcttgcattaaatttgattttctatagattatatggtgaagtatcaattaaactgtggtgggagatggcagaaaatggcttagtttgtcggagattattttaaaatgagtggagtaactggctaaatgcttagcttaggcttcagttctaaatcaataaaatttagaattggaaattgagtagcaaacctgcaatgtttatttatggtttatttgttatgaaagtcgcatataatcataataaatcagaatgctctcagacttgagttgcttctattcttaatttccgaacaattactgattcttgcattcttagtcaccctagaatctagattccagtggaatagattcaatttgagtttgaagatatttaagttcaagcatacatgtaagtttgatgcgtgaagttatgt
>_R_Jupunba_barbouriana_Iganci_847@NODE_1_length_1752_cov_236.753433
tattatgtttatgtttaaaattaatatcatccagatcccttaaaacttcattttaattcaatgatcttaagagatctggttactattaagaagacctgcttgcaagtttctaacaaaattttattggctgaaagtagccataccgtttctttcttgcgagtagtgtagtcacttttctatgtctcgcgctttctcccattttgttcgatcttggattctgaattgcttgcatgagcaacacaacactctgaaatcaatcgccccagttagatcagaaggcttccactacttttgacagatccagatcgcattttccttcaaaatccaacgcttcgccggaaagtttttttccccacgaagagctgcaatttcaaagggagaatctatcatctccttcaatttccttttccatggcaaatgcctggaaaagagataaagcctctggactacgctcccctagattcctccttctacttctctctgtttctcttatccttctctttatcttcttttctctcacttctcgcccctccagccccagtcctggcttcctcgccgtcaacactcatctctcgttccacgcgatttctcctttcgattgcatcaaatctccacaagcacacccagtggttgctagcaccgttgaaggggttcgatacccgtttctgtactcgctttccgatttcggaaatttgcccgacaagcctcacaagaacatcgtcagaatcctgaaggggaaaccgtttaggaaacccgatatttcggtaacgattcaggaggttttggaagggatgagaagcgaaggacgagatgggtttgttgttgatgtgggcgccaatgttgggatggctagcttcgctgcctcggctatgggttttcgggttctgtcattcgaacctgttttcgagaatttgcagaagatttgtgaagggatttacttcaatagggtggcggaattgatcactgtatttcaggctgcagcgtcggatcggctcggtgaaattacctttcacaaggtactgtttgtcgacgacattgctaaccatttaaggtcatcttttatctattggtgattgcttttgattgattgcttgcattaaatttgattttctatagtttatatggtgaagtatcaattaaactgtggtgggagatggcagaaaatggcttagtttgtcggagattattttatagtgagtagagtaactggctaaatgcttagcttaggcttcagttcta----aataaaatttagaattggaaattgagtagcatacctgcaatgtttatttatggtggatttgttatgaatgtcgcatgtaatcataataaatcagaatgctctcagacctgagttgcttctgttcttaatttccgaacaattactgattcttgcatttttagtcaccctagaatctagattccagtggaatagattcaatttgagtatgaagatatttaagttcaagcatacatgtaagtttgatgcgtgaagttacgt
>_R_Jupunba_laeta_Mori_25147@NODE_1_length_1250_cov_90.838022
---------------------------------------------------------------------------------------------------------gtttctaacaaaattttattggctgaaagtagccatactgtttctttcttgcgagcagtgtagtcacttttctgtgtctcgcgctttctcccattttgttcgatcttggattctgaattgcttgcatgagcaacacaacactctgaaatcaatcgccccagttagatcagaaggcttccactccttttgacagatccagatcgcattttccttcaaactccaacgcttcgctgcaaagtttttttccctacgaggagctgcaatttcaaagggagaatctataatctccttcaatttccttttccatggcaaatgcctggaaaagagataaagcctctggactacgctcccctagattcctccttctacttctctctgtttctcttattcttctctttatcttcttttccctcacttctcgcccctccagcccccgtcctggcttcctcgccgtcaacactcatctctcgttccacgcgatttctcctttcgattgcatcaaatctccacaagcacacccagtggttgctagcaccgttgaaggcgttcgatacccgtttctgtactcgctttccgatttcggaaatttgcccgacaagcctcacaagaacatcgtcagaatcctcaaagggaaaccgtttaggaaacccgatatttcggtaacgattcaggaggttttggaggggatgagaagcgaaggacgagatgggtttgttgttgatgtgggcgccaatgttgggatggctagcttcgctgcctcggccatgggttttcgggttctggcattcgaacctgttttcgagaatttgcagaagatttgtgaagggatttacttcaatagggtggcggaattgatcactgtatttcaggctgcagcgtcggatcggctcggtgaaattacctttcacaaggtactgtttgtcgacgacatttctaaccatttaggttcatcttttatctattggtgatcacttttgattgattgcttgcattaaatttgattttctatagtttatatggtgaagtatcaattgaaccatggtgggagatggcagaaaatggcttagtttgtcggagattattttaaagtgagtggagtaactggctaaatgcttatcttaggcttcagttctaaatcaataaaatttagaattggaaattgagtagcatacctgcaatgtttatttatggtggatttgttatgaatgtcgcatgtaatcataataaatcagaatgctctcagacttgag--------------------------------------------------------------------------------------------------------------------------------------------------
>_R_Jupunba_langsdorfii_Ribeiro_728@NODE_1_length_1755_cov_169.794994
tattatatttatgtttaaaattaatatcatccatatcccttaaaacttctttgtaattaaatgattttaagagatctagttagcattaagaagacctgcttgcaagtttctaacaaaattttattggctgaaagtagccatactgtttctttcttgcgagtagtgtagtcacttttctgtgtctcgcgctttctcccattttgttcgatcttggattctgaattgcttgcatgagcaacacaacactctgaaatcaatcgccccagttagatcagaaggcttccactacttttgacagatccagatcgcattttccttcaaaatccaacgcttcgccggaaagtttttttccccacgaagagttgcaatttcaaagggagaatctatcatctccttcaatttccctttccatggcaaatgcctggaaaagagataaagcctctggactacgctcccctagattcctccttctacttctctctgtttctcttatccttctctttatcttcttttccctcacttctcgcccttccagccccagtcctggcttcctcgccgtcaacactcatctctcgttccacgcgatttctcctttcgattgcatcaaatctccacaagcacacccagtggttgctagcaccgttgaaggcgttcgatacccgtttctgtactcgctttccgatttcggaaatttgcccgacaagcctcacaagaacatcgtcagaatcctcaaagggaaaccgtttaggaaacccgatatttcggtaacgattcaggaggttttggaggggatgagaagcgaaggacgagatgggtttgttgttgatgtgggcgccaatgttgggatggctagcttcgctgcctcggctatgggttatcgggttctggcattcgaacctgttttcgagaatttgcagaagatttgtgaagggatttacttcaatagggtggcggaattgatcactgtatttcaggctgcagcgtcggatcggctcggtgaaattacctttcacaaggtactgtttgtcgacgacatttctaaccatttaagttcatcttttatctattggtgatcgcttttgattgattgcttgcattaaatttgattttctatagtttatatggtgaagtatcaattaaactgtggtgggagatggcagaaaatggcttagtttgtcggagattatattaaagtgagtggagtaactggctaaa-gcttagcttaggcttcagttctaaatcaataaaatttagaattggaaattgagtagcatacctgcaatatttatttatggtggatttgttatgaatgtcgcatgtaatcataataaatcagaatgctctcagacttgagttgcttctattcttaatttccgaacaattactgattcttgcattcttagtcaccctagaatctagattccagtggaatagattcaatttgagtatgaagatatttaagttcaagcatacatggaagtttgatgcgtgaagttatgt
>_R_Jupunba_leucophylla_Iganci_839@NODE_1_length_1734_cov_261.119493
tattatatttatgtttaaaattaatatcatccagatcccttaaaaattcattttaatttgatgattttgagagatcttattactgttaagaagacctgcttgcaagtttctaacaaaattttattggctgaaagtagccataccgtttctttcttgcgagtagtgtagtcacttttctgtgtctcgcgctttctcccattttgttcgatcttggattctgaattgcttgcatgagcaacacaacactctgaaatcaatcgccccagttagatcagaaggcttccactacttttgaaagatccagatcgcattttccttcaaaatccaacgcttcgccggaaagtttttttccccacgaagagctgcaatttcaaagggagaatctatcatctccttcaatttccttttccatggcaaatgcctggaaaagagataaagcctctggactacgctcccctagattcctccttctacttctctctgtttctcttatccttctctttatcttcttttccctcacttctcgcccctccagccccagtcctggcttcctcgccgtcaacactcatctctcgttccacgcgatttctcctttcgattgcatcaaatctccacaagcacacccagtggttgctagcaccgttgaaggggttcgatacccgtttctgtactcgctttccgatttcggaaatttgcccgacaagcctcacaagaatatcgtcagaatcctgaaagggaaaccgtttaggaaacccgatatttcggtaacgattcaggaggttttggaagggatgagaagcgaaggacgagatgggtttgttgttgatgtgggcgccaatgttgggatggctagcttcgctgcctcggctatgggttttcgggttctggcattcgaacctgttttcgagaatttgcagaagatttgtgaagggatttacttcaatagggtggcggaattgatcactgtatttcaggctgcagcgtcggatcggctcggtgaaattacctttcacaaggtactgtttgtcgacgacatttctaaccatttaagttcatcttttatctattggtgattgcttttgattgattgcttgcattaaatttgattttctatagtttatatggtgaagtatcaattaaactgtggtgggagatggcagaaaatggcttagtttgtcggagattattttatagtgagtggagtaactggctaaatgcttagcttaggcttcagttcta----aataaaatttagaattggaaattgagtagcatacctgcaatgtttatttatggtggatttgttatgaatgtcgcgtgtaatcataataaatcagaatgctctcagacctgagttgcttctattcttaatttccgaacagttactgattcttgcatttttagtcaccctagaatctagattccagtggaatagattcaatttgagtatgaagatatttaagttcaagcatacatgtaagtttgatgcgtgaagttacgt
>_R_Jupunba_limae_Iganci_261@NODE_1_length_1494_cov_170.688073
tattatatttatgtttaaaattaatatcatccaaatcccttaaaactttattataatttaatgatttggagagatctggttttcattatgaagacctgcttgcaagtttctaacaaaattttattggctgagagtagccatactgtttctttcttgcgagtagtgtagtcacttttctgtgtctcgcgctttctcccgttttgttcgatcttggattctgaattgcttgcatgagcaacacaacactctgaaatcaatcgccccagttagatcagaaggcttccactacttttgacagatccagatcgcattttccttcaaaatccaacgcttcgccggaaagtttttttccccacgaagagctgcaatttcaaagggagaatctatcatctccttcaatttccttttccatggcaaatgcctggaaaagagataaagcctctggactgcgctcccctagattcctccttctacttctctctgtttctcttatccttctctttatcttcttttccctcacttctcgcccctccagccccagtcctggcttcctcgccgtcaacactcatctctcgttccacgcgatttctcctttcgattgcatcaaatctccacaagcacacccagtggttgctagcaccgttgaaggcgttcgatacccgtttctgtactcgctctccgatttcggaaatttgcccgacaagcctcacaagaacatcgtcagaatcctcaaagggaaaccgtttaggaaacccgatatttcggaaacgattcaggaggttttggaggggatgagaagcgaaggacgagatgggtttcttgttgatgtgggcgccaatgttgggatggctagcttcgctgcctcggctatgggttttcgggttctggcattcgaacctgttttcgagaatttgcagaagatttgtgaagggatttacttcaatagggtggcggaattgatcactgtatttcaggctgcagcgtcggatcggctcggtgaaattacctttcacaaggtactgtttgtcgacgacatttctaaccatttaagttcatcttttatctattggtgatcgcttttgattgattgcttgcattaaatttgattttctatggtttatatggtgaagtatcaattaaactgtggtgggagatggcagaaaatggcttagtttttcggagattattttaaagtgagtggagtaactggctaaatgcttagcttaagcttcagttctaaatcaataaaatttagaattggaaattgagtagcatacctgcaatgtttatttatggtggatttgttatgaatgtcgcatgtaatcataataaatcagaatgctctcagacttgagttgcttctattcttaatttccgaacaattactgattcttgcattcttagtcaccctagaatctagattccagt-------------------------------------------------------------------------
>_R_Jupunba_macradenia_Lourteig_3021@NODE_1_length_1303_cov_227.624796
--------------------------------------cttaaaacttgattgtaatttaacgatttctagaaatttggctaccatgaagaagacctgcttgcaagtttctaacaaaattttattggctgaaagtagccatactgtttctttcttgcgagtagtgtattcacttttctgtgtctcgcgctttctctcattttgttcgatcttggattctgaattgcttgcatgagcaacacaacactctgaaatcgatcgccccagttagatcagaaggcttccactacttttgacagatccagatcgcattttcctccaaaatccaacgcttcgcc-gaaagttttttcccccacgaagagctgcaatttcaaagggagaatctatcatctccttcaatttccttttccatggcaaatgcctggaaaagagataaagcctctggactacgctcccctagattcctccttctacttctttctgtttctcttatccttctctttatcttcttttccctcacttctcgcccctccagccccagtcctggcttcttcgccgtcaacactcatctctcgttccacgcgatttctcctttcgattgcatcaaatctccacaagcacacccagtggttgctagcaccgttgaaggcgttcgatacccgtttctgtactcgctttccgatttcggaaatttgcccgacaagcctcacaagaacatcgtcagaatcctcaaaggaaaaccgtttaggaaacccgatatttcggtaacgattcaggaggttttggaggggatgagaagcgaaggacgagatgggtttgttgttgatgtgggcgccaatgttgggatggctagcttcgctgcctcggctatgggttttcgggttttggcattcgaacctgttttcgagaatttgcagaagatttgtgaagggatttacttcaatagggtggcggaattgatcactgtatttcaggctgcagcgtcggatcggctcggtgaaattacctttcacaaggtactgtttgtcgacgacatttctaaccatttatgttcatcttttatctactggtgatcgcttttgattgattacttgcattaaatttgattttctatagtttatatggtgaagtatcaattaaactgtgatgggagatggcagaaaatggcttagtttgtcggagattattttaaagtgagtggagtaactggctaaatgcttagcttaggcttcagttctaaatcaataaaatttagaattggaaattgagtagcatacctgcaatgtttatttatggtggatttgttatgaatgtcgcatgtaatcataataaatcagaatgc---------------------------------------------------------------------------------------------------------------------------------------------------------------
>_R_Jupunba_nipensis_Mayo_19662@NODE_1_length_964_cov_74.578354
---------------------------------------------------------------------------------------------------------------------------------------------------------------------------------------------------------------------------------------tgagcaacacaacactctgaaatcaatcgccccagttagatcagaaggcttccactacttttgacagatccagatcgcattttccttcaaaatccaacgcttcgccggaaagtttttttccccacgaagagctgcaatttcaaagggagaatctatcatcttcttcaatttccttttccatggcaaatgcctggaaaagagataaagcctctggactacgctcccctagattcctccttctacttctctctgtttctcttatccttctctttatcttcttttccctcacttctcgcccctccagccccagtcctggcttcctcgccgtcaacactcatctctcgttccacgcgatttctcctttcgattgcatcaaatctccacaagcacacccagtggttgctagcaccgttgaaggcgttcgatacccgtttctgtactcgctttccgatttcggaaatttgcccgacaagcctcacaagaacatcgtcagaatcctcaaagggaaaccgtttaggaaacccgatatttcggtaacgattcaggaggttttggaggggatgagaagcgaaggacgagatgggtttgttgttgatgtgggcgccaatgttgggatggctagcttcgctgcctcggctttgggttttcgggttctggcattcgaacctgttttcgagaatttgcagaggatttgtgaagggatttacttcaatagggtggcggaattgatcactgtatttcaggctgcagcgtcggatcggctcggtgaaattacctttcacaaggtactgtttgtcgacgacatttctaaccatttaagttcatcttttatctattggtgattgcgtttgattgattgcttgcattaaatttgattttctatagtttatatggtgaagtatcaattaaactgtggtgggagatggcagaaaatggcttagtttgtcggagattattttaaagt------------------------------------------------------------------------------------------------------------------------------------------------------------------------------------------------------------------------------------------------------------------------------------------------------------------
>_R_Jupunba_oxyphyllidia_Yonker_6157@NODE_1_length_1413_cov_173.458832
--------------------------------------------atttcactataatttaatgatttcgcgaggcatggttatcttcacgtagacctgcttgcaagtttctaacaaaattttattggctgaaagtagccatactgtttctttcttgcgagtagtgtagtcacttttctgtgtctcgcgctttctcccattttgttcgatcttggattctgaattgcttgcatgagcaacacaacactctgaaatcaatcgccccagttagatcagaaggcttccactacttttgacagatccagatcgcattttccttcaaaatccaacgcttctccggaaagttttttcccccacgaagagctacaatttcaaagggagaatctatcatctccttcaatttccttttccatggcaaatgcctggaaaagagataaagcctctggactacgctcccctagattcctccttctacttctctctgtttctcttatccttctctttatcttcttttccctcacttctcgcccctccagccccagtcctggcttcctcgccgtcaacactcatctctcgttccacgcgatttctcctttcgattgcatcaaatctccacaagcacacccagtggttgctagcaccgttgaaggcgttcgatacccgtttctgtactcgctctccgatttcggaaatttgcccgacaagcctcacaagaacatcgtcagaatcctcaaagggaaaccgtttaggaaacccgatatttcggtaacgattcaggaggttttggaggggatgagaagcgaaggacgagatgggtttgttgttgatgtgggcgccaatgttgggatggctagcttcgctgcctcggctatgggttttcgggttctggcattcgaacctgttttcgagaatttgcagaagatttgtgaagggatttacttcaatagggtggcggaattgatcactgtatttcaggctgcagcgtcggatcggctcggtgaaattacctttcacaaggtactgtttgtcgacgacatttctaaccatttaagttcatcttttatctattggtgatcgcttttgattgattgcttgcattaaatttgattttctatagtttatatagtgaagtatcaattaaactgtggtgggagatggcagaaaatggcttagtttgtcggagattattttaaagtgagtggagtaactggctaagtgcttagcttaggcttcagttctaaatcaataaaatttagaattggaaattgagtagcatacctgcaatgtttatttatggtggatttgttatgaatgtcgcatgtaatcataataaatcagaatgctctcagacttgagttgcttctattcttaatttccgaacaattactgattcttgcattcttagtcaccctagaatctagattccagtggaatagattcaatttgag------------------------------------------------------
>_R_Punjuba_callejasii_Daly_5935@NODE_1_length_1009_cov_77.665236
----------------------------------------------------------------------------------------------------------------------------------------------------ctttcttgcgggcagtgtggtcacttttctgtgtctcgcgctttctcccattttgttcgatcttggattctgaattgcttgcatgagcaacacaacactctgaaatcaatcgccccagttagatcagaaggcttccacaacttttgaccgatccagatcgcattttccttcaaaatccaacgcttcgccggaaagttttcccccccacgaagagctgcaatttcaaagggagaatccatcatctccttcaatttccgtttccatggcaaatgcctggaaaagagataaagcctctggactaccctcccctagattcctccttctacttttctctgtttctcttatccttctctttatcttcttttccctcacttctcgcccctccagccccagtcctggcttcctcgccgtcaacactcatctctcgttccacgcgatttctcctttcgattgcatcaaatctccacaagcacaccca-----------------------------------------------------------------------------------------------cagaatcctcaaagggaaaccgtttaggaaacccgatatttcggtaacgattcaggaggttttggagaggatgaaaagcgaaggacgagatgggtttgttgttgatgtgggcgccaatgttgggatggctagcttcgctgcctcggctatgggttttcgggttctggcattcgaacctgttttcgagaatttgcagaagatttgtgaagggatttacttcaatagggtggcggaattgatcactgtatttcaggctgcagcgtcggatcggctcggtgaaattacctttcacaaggtactgtttgtcgacgacatttctaaccatttaagttcatcttttatctattggtgatcgcttttgattgatttcttgcattaaatttgattttctatagtttatatggtgaagtatcaattaaactgtggtgggagatggcaggaaatggcttagtttgtcggagattattttaaagtgagtggagtaactggctaaatgcttagcttaggcttcagttctaagtcaataaaat----------------------------------------------------------------------------------------------------------------------------------------------------------------------------------------------------------------------------------------------------------
>_R_Punjuba_killipii_Palodorios_6252@NODE_1_length_1019_cov_91.939490
---------------------------------------------------------------------------------------------------------------------------------------------------------------------------------------------------------------------------------------------------------------------------------------------ctacttttgaccgatccagatcgcattttccttcaaaatccaacgcttcgccggaaagtttttttccccacgaagagctgcaatttcaaagggagaatctatcatctccttcaatttccttttccatggcaaatgcctggaaaagagataaagcctctcgactacgctcccctagattcctccttctacttctctctgtttctcttatccttctctttatcttcttttccctcacttctcgcccctccagccccagtcctggcttcctcgccgtcaacactcatctctcgttccacgcgatttctcctttcgattgcatcaaatctccacaagcacacccagtggttgctagcaccgttgaaggcgttcgatacccgtttctgtactcgctttccgattttggaaatttgcccgacaagcctcacaagaacatcgtcagaatcctcaaaggaaaaccgtttaggaaacccgatatttcggtaacgattcaggaggttttggagaggatgaaaagcgaaggacgagatgggtttgttgttgatgtgggcgccaatgttgggatggctagcttcgctgcctcggctatgggttttcgggttctggcattcgaacctgttttcgagaatttgcagaagatttgtgaagggatttacttcaatagggtggcggaattgatcactgtatttcaggctgcagcgtcggatcggctcggtgaaattacctttcacaaggtagtgtttgtcgacgacatttctaaccatttaaattcatcttttatctattggtgatcgcttttgattgattgattgcattaaatttgattttctatagtttatatggtgaagtatcaattaaactgtggtgggagatggcagaaaatggcttagtttgtcggagattagtttaaagtgagtggagtaactggctaaatgcttagcttaggcttcagttctaagtcaataaaatttataattggaaattgagtagcatacctgcaatgtttatttatggtggatttg-----------------------------------------------------------------------------------------------------------------------------------------------------------------------------------------------------
>_R_Punjuba_lehmannii_Escobar_7465@NODE_1_length_1594_cov_140.185893
tactggatttggcctcaaaatgaaagttgtagagctttttcttagctttttatccatataaagaatgtcaaagctccagatatt---------gcctaaacactaaaatagggtaaaatttagtgattttcaattaa----------ttctattttatgccaaaatcattatttatttatcaattacactcaaattcattacattgagctcaaaactacaaaattatcatataaggaaaaataaattcataaatcaatcccttatatcatatcaggaggcttccactacttttgaccgatccggatcgcattttccttcaaaatccaacgcttcgctggaaagcttttttccccacgaagagctgcaatttcaaagggagaatctgtcatctccttcaatttccttttccatggcaaatgcctggaaaagagataaagcctatggactactctcccctagattcctccttctacttctttctgtttctcttatccttctctttatcttcttttccctcacttctcgcccctccagccccagtcctggcttcctcgccgtcaacagtcatctctcgttccacgcgatttctcctttcgattgcatcaaatctccacaagcacacccagtggttgctagcaccgttgaaggccttcgatacccgtttctgtactcgctttccgatttcggaaatttgcccgacaagcctcacaagaacatcgtcagaatcctcaaagggaaaccgtttaggaaacccgatatttcggtaacgattcaggaggttttggagaggatgaaaagcgaaggacgagatgggtttgttgttgatgtgggcgccaatgttgggatggctagcttcgctgcctcggctatgggttttcgggttctggcattcgaacctgttttcgagaatttgcagaagatttgtgaagggatttacttcaatagggtggcggaattgatcactgtatttcaggctgcagcgtcggatcggctcggtgaaattacctttcacaaggtactgtttgtcgatgacatttctaaccatttaagttcatcttttatctattggtgatcgcttctgattgattgattgcattaaatttgattttctatagtttatatggtgaagtatcaattaaactgtggtgggagatggcagaaaatgtcttagtttgtcggagattagtttaaagtgagtggagtaactggctaaatgcttagcttaggcttcagttctaagtcaataaaatttagaattggaaattgagtagcatacctgcaatgtttatttatggtggatttgttatgaatgtcgcatgtaatcataataaatcagaatgctctcagacttgagttgcttctattcttaatttccaaacaattactgattcttgcattcttagtcaccctagaatctagattccagtggaatagattcaatttgagtatggagatatttaagttcaagcatacatgtaagttggatgcgtgaagttatgt
