# Supplementary material for: A new generic circumscription of Hydrochorea (Leguminosae, Caesalpinioideae, mimosoid clade) with an amphi-Atlantic distribution
Source: PhytoKeys. 2022 Aug 22;205:401–37. doi: 10.3897/phytokeys.205.82775 (PMC9849043; doi:10.3897/phytokeys.205.82775)
Supplement: Supplementary material 1 — Supplementary data file S1 [file phytokeys-205-401_article-82775__-s001.zip › MSC_m4547_comp20895_c0_seq1_exon02.aln-cln]

>Albizia_burkartiana_StivalSantos_678@NODE_1_length_1060_cov_10.649751
tggcaagtgatgcgaggctgactcattctcaatgtcgtaatttcactacatctaacatgtatatgtaaaaaaaatggataaatcaaatctcaaacaaaaatgactg----------aaaatcacctacagaaaaaccttaatttcgccaaacagctcaagctgcagatccctttccaacttatatcactgtgtgagattcatcaagctatcatgaagcctgctgttaaccattaaatccccacctgtattgactcagtctcgctagcatttgtaatcaagagaaattcttacccatactattctagattagatgaaaggagctcattgaaagtgattaaaatgaatatgccagtggaccccaccatccatgtagagaaaaattttgaacatgacgagttatgttgaagccttcttgatgcaatgagcatcggtgccatgctgagtacaatcatgataacccaaagttttgagaaagtctcgaatctcttttgcactgctattactagccttcaacaaacgctcatcttcctcatatatgagatatggggcctcacttgcctttctcgagagcagcttcgatgctcctttaagcacatgatattcccatccctgaacatctattttgagcagaagtacatgctccgattcgggaatcacttcatctagaggaacagactttacttcaagggctacctcttcattggattgaaatgccaactttgcaccagttgcagaaacagcactgttgtccagccgaccgaccaactatagtagacaagcaaaatattgacacacattattagaacacatgatactctctcaggcacataaggcaaatagtagattcctccaaactaggtttggtctatacac--atgcttttttacattacaagtgataggactccaaaggcc-attttgtcaattc--------------------------------------------------------------------------------------------------------------------------------------------------------------------------------------------------------------------------------------------------------------------
>Albizia_edwallii_Dalmaso_272@NODE_1_length_873_cov_7.727384
-----------------------------------cgtaatttcactacatctaacatatatatgtaaaaaaaatggataaatcaaatctgcaacaaaaatgactg----------aaaatcacctacagaaaaaccttaatttcgccaaacagctcaagctgcagatccctttccaacttataccactgtgtgagattcatcaagctatcatgaagcctgttgttaaccattcaatccccacatgtattgactgagtctcgccagcatttgtaatcaagagaaattcttacccatactattctagattagttgaaaggagctcattgaaagtgattaaaatgaatatgccagtggaccccaccatccatgtagagaaaaattttgaatatgacgagttatgttgaagccttcttggtgcaatgagcatcggtgccatgccgagtacaatcatgatatcccacagtttggaggaagtctcgaatctcttttgcactgctattactagccttcaacaaacgctcatcttcctcatatatgagatatggggcctcacttgcctttctcgagagcagcttcgatgctcctttaagcacatgatattcccatccctgaacatctattttgagcagaagtacccgctccgatttgggaatcacttcatctaaaggaacagactttacttgaagggctacctcttcattggattgaaatgccaactttgcaccagttgcagaaacagcactgttgtccagccgaccgaccaactgtggtagacaagcaaaatattgacacacattgttagaacagatgatactctctcaggtacaaaaagcaaatagtagattcctccaaactaggtttggtctatacacaaaggcttttttacattataagtgataggactcgagtggc-----------------------------------------------------------------------------------------------------------------------------------------------------------------------------------------------------------------------------------------------------------------------------------
>Albizia_glabripetala_Lewis_1652@NODE_1_length_751_cov_33.517804
----------------------------------------------------------------------------------------------------------------------------------------------------------------------------------------------------------------------------------------------------------gactcagtctcgctggcatttgtaatcaagagaaattcttacccacactattctagattagttgaaaggagctcattgaaagtgattaaaatgaatatgccagtggaccccaccatccatgttgagaaaaattttgaacatgaagagttatgttgaagccttcttcgtgcaatgagcatcggtgccatgccgagtacaatcatgatagcccacagttttgaggaagtctcgaatctcttttgcactgctattactagccttcaacaaacgctcatcttcctcatatatgagatatggggcctcacttgcctttctcgagagcagcttcgatgctcctttaagcacatgatattcccatccctgaacatctattttgagcagaagtaccccctccgattcgggaatcacttcatctagaggaacagactttacttgaagggctacctcttcattggattgaaatgccaactttgcaccagctgcagaaacagcactgttgtccagccgaccgaccaactatagtagacaagcaaaatattgacacacgttattagaacacatgata--ctcttaggcacataaggcaaatagtagatttctccaaactaggtttggtctatacacaaatgcttttttacattataagtgataggactccaaaggcc-attttgtcaattctattaggtagtggtggaagacaa--aaaatattttatttaagagtcattttgtatttcttagattgttaggaagatt---------------------------------------------------------------------------------------------------------------------------------------------------------------------------------------
>Albizia_multiflora_Hughes_3090@NODE_1_length_1044_cov_93.364012
------------------------------------------------------------------------------------------------aaaatgactg----------aaaatcacctacagaaaaaccttaatttcgtcaaacagctcaagctgcagatccctttccaacttatatcactctgtgagattcatcaagctatcatgaagcctgctgttaaccattcaatccctacctgtattgactcagtctcgctagcatttgtaatcaagagaaattcttacccatactattctaggttagttgaaaggagctcattgaaagtgattaaaatgaatatgcccgtggaccccaccatccatgtagagaaaaattttgaacatgaagagttatgttgaagccttcttggtgcaatgagcatcggtgccatgccgagtacaatcatgatagcccacagctttgaggaagtctcgaatctcttttgcactgctattactagccttcaacaaacgctcatcttcctcatatatgagatatggagcctcacttgcctttctcgagagcagcttcgatgctcctttaagcacatgatattcccatccctgaacatctattttgagcagaagtaccccctccgattcgggaatcacttcatctagaggaacagactttacttgaagggctacctcttcattggattgaaatgccaactttgcaccagttgcagaaacagcactgttgtccagccgaccgaccaactatagtagacaagcaaaacattgacacacattattagaacacatgata--ttcttaggcacataaggcaaatagtagattcctccaaactaggtttggtctatgcacaaatgctttttcacattataagtgataggactccaaaggcc-attttgtcaattctatcaggccatggtggaagacaaataaaaaattttatttaagagtcattttgtatttcctagattgttaggaagatttgatatatcttttagatattttgaattatcctaagaatctcttaaattttgtttttagttttcttttca-gatattgttctagataaataagttgacaaatagggatctcaaggagtc-----------------------------------------------------------------
>Albizia_niopoides_Simon_1601@NODE_1_length_993_cov_102.030568
-----------------------------------------------------------------------------------------------------------------------atcacctacagaaaaaccttaatttcgtcaaacagctcaagctgcagatccctttccaacttatatcactctgtgagattcatcaagctatcatgaagcctgctgttaacgattcaatccctacctgtattcactcagtctcgctagcatttgtaatcaagagaaattcttacccatactattctagattagttgaaaggagctcaatgaaagtgagtaaaatgaatatgccagtggaccccaccatccatgtagagaaaaattttgaacatgaagagttatgttgaagccttcttggtgcaatgagaatcggtgccatgccgagcacaatcatgatagcccacggttttgagaaagtctcgaatctcttttgcactgctattactagccttcaacaaacgctcatcttcctcatatatgagatatggagcctcacttgcctttctcgagagcagctttgatgctcctttaagcacatgatattcccatccctgaacatctattttgagcagaggtaccccctccgattcgggaatcacttcatctagaggaacagactttacttgaagggctacctcttcattggattgaaatgccaactttgcaccagttgcagaaacagcactgttgtccagccgaccaaccaactgtagtagacaagcacaacattgacacacattattagaacacatgata--ctcttaggcacataaggcaaatagtagattcctccaaactaggtttggtctatacaaaaatgcttttttacattataagtgataggactccaaaggcc-attttgtcaattctatcaagtcgtggcggaagacaagtaaaaaatttta-ttaagagttattttgtatttcttagattgttaggaagatttgatatatcttttagatattttgaattatcctaagaatctcttaaattttgtttttagttttcttttca-gatattgttctagataaataa--------------------------------------------------------------------------------------------
>Albizia_tomentella_Leach_Dunlop_3801@NODE_1_length_1158_cov_120.416281
--------------------------------tgtcgtaatttcactacatctgacatatatatgtaaaaaaaaaggataaatcaaatctcaaacaaaaatgactgaaaatcacctcaaagctccggtagaaaaaccttaatttcgcca------tcaagctgaagatccctttccaacttatatcactgtttgagattcatcaagctattatgaagcctgctgttagccattcaatcctcacctgtattgactcagtctcgctagcatttgtaatcaagagaaattgtaacccatactattccagattagttgaaaggagctcattgaaagtgattaaaatgaatatgtcagtggaccccaccatccatgtagagaaaaaatttgaacatgacgacttatgttggagccatcttggtgcaatgagcatcagtgccatgctgagtacaatcatgatagcccacagttttgaggaagtctcgaatatcttttgcactgctattactagccttcaacaaacgctcatcttcctcatatatgagatacggggccctacttgcctttctcgagagcagcttcgatgctcctttaagcacatgatattcccatccttgaacatctattttgagcacaagtacctgctccgattcgggaatcacttcatcaagaggaacagactttacttgaagggctacctcttcattggattgaaatgccaactttgcaccagttgcagaaacagcactgttgtccagccggccgaccaactgtagtagacaagcaaaatattgacacacattattagaacacatgacactctctcaggtacaaaaggcaaatagtagattcctccaaactaagtttggtctatacacaaaggcttttttacattttaagtgataggactccagaagccaattttgtcaatt---ttaggttgaggtggaagacaaataaaatattttatttaagag-----ctgtatttccaagattgttaggaagatttgatatatcttttagatattttgaattatcctaaaaatctttcaaattttgtttttagttttcttttcaagatattgttctagatatatgagttggcaaatagggatctcaaggagtcctatcaataaggccttgctatagtggaactaaagcctacctcacccttggatttggaatgtggaa
>Archidendron_clypearia_Wieringa_1849@NODE_1_length_1074_cov_144.812437
-------------------------------------------------------------------------------------------aaacaaaaatgactgaaaatcaccaaaaagctcctatagaaaaaccttaatttcgccaaacagctcaagctgcagatccctttccaacttatatcactctgtgagattcatcaagctattatgaagtctgctgttaaccattcaatccacacctgtattgactcagtctcgctagcatttgtaatcaagagaaattcttacccatactattctagattagttgaaaggagctcattgaaagtgattaaaatgactatgccagtggaccccatcatccatgtagagaaaaattttgaacatgaaaagttatgttgaagccttcttggtgcaatgagcatcagtgccatgctgagtacaatcatgatagcccacagttttgaggaagtctcgaatagattttgcactgctattactagccttcaacaaacgctcatcttcctcatatatgagatatggcgcctcacttgcctttctcgagagcagcttcgatgctcctttaagcacatgatattcccatccctgaacatctattttgagcagaagtacctgttccgattcaggaatcacttcatctagaggaacagactttacttgaagggctacctcttcattggattgaaatgccaactttgcaccagtagcagaaacagcactgttgtccagccgaccgaccaactgtagtaaacaagcaaaatattg--acacattattagaacacatgatactctctcaggtacaaaaagcaaatagtagattcctccaaactaggtttggtctatacacaaaggcttttttacattacaagcgacacaactccagagcccaattttgtcaattctatcaggtcgtggtggaagacaaataaaagattttattcaagagccattttctatttcctagattgttaggaagatttgatatattttttagatattttgaattatcctaagaatcttttaaattttgcttttagttttcttttcaggatattgttctagatatatgagttgacaaatagggatctcaaggagtccaatcaataaggccttgctctagtggaactaaagcctacctca----------------------
>Balizia_elegans_Iganci_870@NODE_1_length_1399_cov_60.065809
tggcaagtgatgcgaggctgactcattctcaatgtcgtaatttcactacatctgacatacatatgtaaaaaaaatggataaatcaaatctcaaacaaaaatggctgaaaatcacctaaacgctccgatagaaaaactttaatttcg-caaacagctcaagctgcagatccctttccaactaatatcactgtgtgagatttatcaagctattatgaagcctgctgttaaccattcaatccccacctgtattgactcagtctcgctagcatttgtaataaagagaaattcttacccatactattctagattagttgaaaggagctcattgaaaatgattaaaatgaatatgccagtggaccccaccatccatgtagagagaaattttgaacatgaaaagttatgttgaagccttcttggtgcaatgagcatcggtgccatgctgagtgcaatcatgatagcccacagttttgaggaagtctcgaatctcttttgcactgctattactagccttcaacaaacgctcatcctcctcatatatgagatatggggcctcacttgcctttctcgagagcagcttcgatgctcctttaagcacatgatattcccatccctgaacatctattttgagcagaagtacccgctccgattcgggaatcacttcatctagaggaacagactttacttgaagggctacctcttcattggattgaaatgccaactttgcaccggttgcagaaacagcactgttgtccagccgaccgaccaactgtagtagacaagcaaaatattgacacacattattagaacacatgatactctctcaggtacaaaaggcaaatagtagattcatccaaactaggtttggtctatacacaaaggcttttttactttataagtgataggactccagaggccaattttgtcaattctatcgggttgtggtggaagacaaataaaagattttatctaagagtcattttgtatttcctagattgttaggaagatttggtatatcttttagatattttgaattatcctaggaatcttttaaattttg------------ttttcaggatattgttctagatatatgagttgacaaatagggatctcaaggagttcaatcaataaggccttactctagtggaactaaagcctacctcacccttggattttgaatctggaa
>Balizia_leucocalyx_Aguilar_1939@NODE_1_length_1442_cov_76.849084
tggcaagtgatgccaggctgactcattctcaatgtcgtaatttcactaaatctgacatacatatgtaaaaaaaatggataaatcaaatctcaaacaaaaatggctgaaaatcacctaaaagatcctatagaaaaacttgaatttcgccaaacagctcaagctgcagatccctttccaacttatatcactgtgtgagattcatcaagctattatgaagcctgctgttaaccattcaatccccacctgtattgactcagtctcgctagcatttgtaataaagagaaattcttacccatactattctagattagttgaaaggagctcattgaaaatgattaaaatgaatatgccagtggaccccaccatccatgtagagagaaattttgaacatgaaaagttatgttgaagccttcttggtgcaatgagcatcggtgccacgctgagtgcaatcatgatagcccacagttttgaggaagtctcgaatctcttttgcactgctattactagccttcaacaaacgctcatcctcctcatatatgagatatggggcctcacttgcctttctcgagagcagcttcgatgctcctttaagcacatgatattcccatccctgaacatctattttgagcagaagtacccgctctgattcgggaatcacttcatctagaggaacagactttacttgaagggctacctcttcattggattgaaatgccaactttgcaccggttgcagaaacagcactgttgtccagccgaccgaccaactgtagtagacaagcaaaatattgacccacattattagaacacatgatactctctcacgtacaaaaggcaaatagtagattcctccaaactaggtttggtctatacacaaaggcttttttactttataagtgatatgactccagaggccaattttgtcaattctatcaggttgtggtggaagacaaataaaagattttatctaagagtcattttgtatttcctagattgttaggaagatttggtatatcttttagatattttgaattatcctagaaatcttttaaattttgttttttattttgttttcgggatattgttctagatatatgagttgacaaattgggatctcaaggagttcaatcaataaggccttactctagtggaactaaagcctacctcacccttggattttgaatctggaa
>Cathormion_obliquifoliolatum_Wieringa_6519@NODE_1_length_1262_cov_196.087821
tggcaagtgatgcgaggctgactcattctcaatgtcgtagtttcactacatctgacatatatatgtaaaaaaaatggataaatcaaatctcagacaaaaatggctgaaaatcacccaaaagctcctacagaaaaactttaatttcgccacacagctcaagctgcagatccctttccaacttatatcactgcgtcagattcatcaagctatttaaaagcctgctgttaaccattcaatccccacctgtattgactcagtctcgctagcatttgaaataaagagaaattcttacccatactattctagattagttgaaaggagctcattgaaaatgattaaaatgaatatgccagtggaccccaccatccatgtagagagaaattttgaacatgaaaagttatgttgaagccttcttggtgcaatgagcatcggtgccatgctgagtgcaatcatgatagcccacagttttgaggaagtctcgaatctcttttgcactgctattactagccttcaacaaacgctcatcctcctcatatatgagatatggggcctcacttgcctttctcgagagcagcttcgatgctcctttaagcacatgatattcccatccctgaacatctattttgagcagaagtacccgctccgattctggaatcacttcatctagaggaacagactttacttgaagggctacctcttcattggattgaaatgccaactttgcaccagttgcagaaacagcactgttgtccagccgaccgaccaactgtagtagacaagcaaaatattgacacacattattagaacacatgatactctctcaggtaaaaaaggcaaatagtagattcatccaaactaggtttggtctatacacaaaggcttttttactttataagtgataggactccagaggccaattttgtcaattctatctggttgtggtggaagacaaataaaagattttatctaagagtcattttgtatttcctagattgttaggaagatttggtatatcttttagatattttgaattatcctaaacaacaacaa-----------caacaacaacaacaaagcatttatcccactatgtgga-------------------------------------------------------------------------------------------
>Enterolobium_cyclocarpum_MWC9020@NODE_1_length_1053_cov_157.447746
-----------------------------------------------------------------------------------------------------------aaatcacctaaaagctcctatagaaaaaccttaacttcgccaaacagctcaagctgcagatccctttccatcttatatcactgtgtgagattcatcaagctattatggagcctgctgttaaccattcaatccccacctgtattgactcagtctcgctagcatttataatcaagagaaattcttacccatactattctagattagttgaaaggagctcattgaaagtgattaaaatgaatatgccagtggaacccaccatccatgtagagaaaaattttgaacatgaagagttatgttgaagccttcttggtgcaatgagcatcggtgccatgctgagtacaatcatgatagcccacagttttgaggaagtctcgaatctcttttgcactgctattactagccttcaacaaacgctcatcttcctcatatatgagatatggggcctcacttgcctttctcgagagcagctttgatgctcctttaagcacatgatattcccatccttgaacatctattttaagcagaagtacctgctccgattcgggaatcacttcatctagaggaacagactttacttgaaaggctacctcttcattggattgaaatgccaactttgcaccagttgcagaaacagcactgttgtccagccgaccaaccaactgtagtacacaagcaaaatattgacacacattattagaacacatgatacactcccaggtacaaaaggcaaatagcagattcctccaaactaggtttggtctatacacaaaggcttttttacattataagtgataggactccaggggccaattttgtcacttctatcagatcatggtggaagacaaataaaagattttatttaagagtcattttgcatttcctagattgttaagaagattttatatagattttagatattttaaattatcctaagaatcttttaaattttgtttatagttttcttttcaggatgttgttctaaatatatgagttggcaaatagggatcgcaaggagtcctatcaataaggccttgctctagtggaactaaagcc-----------------------------
>Hydrochorea_corymbosa1_Bonadeu_655@NODE_1_length_1063_cov_337.152778
tggcaagtcatgcgaggctgcctcattctcaatgtcgtaatttcactacatctgacatacatatgtaaaaaaaatggataaatcaaatctcaaacaaaaatggctgaaaatcacctaaaggctcctatagaaaaactttaatttcgccatacagctcaagctgcagatccctttccaacttatatcactgtgtgagattcatcaagctattatgaagcctgctgttaaccattcaatccccacctgtattgactcagtctcgctagcatttgtaataaagagaaattcttacccatactattctagattagttgaaaggagctcattgaaaatgattaaaatgaatatgctagtggaccccaccatccatgtagagagaaattttgaacatgaaaagttatgttgaagccttcttggtgcaatgagcatcggtgccatgctgagtgcaatcatgatagcccacagttttgaggaagtctcgaatctcttttgcactgctattactagccttcaacaaacgctcatcctcctcatatatgagatatggggcctcacttgcctttctcgagagcagcttcgatgctcctttaagcacatgatattcccatccctgaacatctattttgagcagaagtacctgctccaattctggaatcacttcatctagaggaacagactttacttgaagggctacctcttcattggattgaaatgccaactttgcaccagttgcagaaacagcactgttgtccagccgaccaaccaactgtagcagacaagcaaaatattgacacatattgt----------------------------------------------------------------------------------------------------------------------------------------------------------------------------------------------------------------------------------------------------------------------------------------------------------------------------------------------------------------------------------------------------
>Hydrochorea_gonggrijpii_Tillett_45696@NODE_1_length_903_cov_94.192494
---------------------------------------------------------------------------------------------------------------------------------------------------------------------------------------------------gattcatcaagctatttaaaagcctgctgttaaccattcaatccccacctgtgttgactcagtctcgctagcatttgtaataaagagaaattcttacccatactattctagattagttgaaaggagctcattgaaaatgattaaaatgaatatgctagtggataccaccatccatgtagagagaaattttgaacatgaaaagttatgttgaagccttcttggtgcaatgagcatcggtgccatgctgagtgcaatcatgatagcccacagttttgaggaagtctcgaatctcttttgcactgctattactagccttcaacaaacgctcatcctcctcatatatgagatatggggcctcacttgcctttctcgagagcagcttcgatgctcctttaagcacatgatattcccatccctgaacatctattttgagcagaagtacccgctccgattctggaatcacttcatctagaggaacagactttacttgaagggctacctcttcattggattgaaatgccaactttgcaccggttgcagaaacagcactgttgtccagccgaccgaccaactgtagtagacaagcaaaatattgacccacattattagaacacatgatactctctcaggtacaaaaggcaaatagtaggttcatccaaactaggtttggtctatacacaaaggcttttttactttataagtgataggactccagaggccaattttgtcaattctatcaggttgtggtggaagacaaataaaagattttatccaagagtcattttgtatttcctagattgttaggaagatttggtatatcttttagatattttgcattatcctaggaatcttttaaattttgtttttaattttgttttcaggatattgttctagatatatgag-------------------------------------------------------------------------------------------
>Hydrochorea_marginata_Morim_563@NODE_1_length_1095_cov_156.523576
--------------------------------------------------------------------------------------------------------------tcacttaaaggctcctatagaaaaactttaatttcgccatacagctcaagctgcagatccctttccaacttatatcactgtgtgagattcatcaagctattatgaagcctgctgttaaccattcaatccccacctgtattgactcagtctcgctagcatttgtaataaagagaaattcttacccatactattctagattagttgaaaggagctcattgaaaatgattaaaatgaatatgctagtggaccccaccatccatgtagagagaaattttgaacatgaaaagttatgttgaagccttcttggtgcaatgagcatcggtgccatgctgagtgcaatcatgatagcccacagttttgaggaagtctcgaatctcttttgcactgctattactagccttcaacaaacgctcatcctcctcatatatgagataaggggcctcacttgcctttctcgagagcagcttcgatgctcctttaagcacatgatattcccatccctgaacatctattttgagcagaagtacctgctccgattctggaatcacttcatctagaggaacagactttacttgaagggctacctcttcattggattgaaatgccaactttgcaccagttgcagaaacagcactgttgtccagccgaccgaccaactgtagcagacaagcaaaatattgacacacattattagaacacatgatactctctcaggtaaaaaaggcaaatagtagattcatccaaactaggtttggtctatacacaaaggcttttttactttataagtgataggactccagaggccaattttgtcaattctatctggttgtggtggaagacaaataaaagattttatctaagagtcattttgtatttcctagattgttaggaagatttggtatatcttttagatattttgaattatcctaggaatcttttaaattttgtttttaattttgttttcaggatattgttctagatatatgagttgacaaatagggatctcaaggagttcaatcaataaggccttactctagtggaactaaagcctacctcacccttggattttgaatctggaa
>Jupunba_abbottii_Zanoni_21220@NODE_1_length_846_cov_76.254876
--------------------------------------------------------------------------------------------------------------------------------------------------------------------------------------------------------------------------------------------------------ttgactcagtctcgcgagcatttgtaataaagagaaattcttacccatactattctagattggttgaaaggagctcattgaaaatgattaaaatgaatatgccagtggaccccaccatccatgtagagagaaattttaaacatgaaaagttatgttgaaggcttcttggtgcaatgagcgtcggtgccatgctgaatgcaatcatgatagcccacagttttgaggaagtctcgaatctcttttgcactgctattactagccttcaacaaacgctcatcctcctcatatatgagatatggggcctcacttgcctttctcgagagcagcttcgatgctcctttaagcacatgatattcccatccctgaacatctattttgagcagaagtacccgctccgattcggcaatcacttcatctagaggaacagactttacttgaagggctacctcttcattggattgaaatgccaactttgcaccggttgcagaaacagcactgttgtccagccgaccgaccaactgtagtagacaagcaaaatattgacacacattattagaacacatgatactctctcaggtacaaaaggcaaatagtagattcctccaaactaggtttggtctatacacaaaggcttttttactttataagtgataggactctagaggccaattttgtcaattccatcaggttgaggtggaagacaaataaaagattttatctaagagtcattttgtatttactagattgttaggaagatttggtatatcttttagatattttgaattattctaggaatcttttaaattttgtttttaattttgttttcgggatattgttctagatata-----------------------------------------------------------------------------------------------
>Jupunba_asplenifolia_Ekman_6383@NODE_1_length_546_cov_35.880597
----------------------------------------------------------------------------------------------------------------------------------------------------------------------------------------------------------------------------------------------------------------------------------------------------------------------------------------------------------------------------------------agaaattttgaacatgaaaagttatgttgaaggcttcttggtgcaatgagcatcggtgccatgctgaatgcaatcatggtagcccacagttttgaggaagtctcgaatctcttttgcactgctattactagccttcaacaaacgctcatcctcctcatatatgagatatggggcctcacttgcctttctcgagagcagcttcgatgctcctttaagcacatgatattcccatccctgaacatctattttgagcagaagtacccgctccgattcggcaatcacttcatctagaggaacagactttacttgaagggctacctcttcattggattgaaatgccaactttgcaccggttgcagaaacagcactgttgtccagccgaccgaccaactgtagtagacaagcaaaatattgacacacattattagaacacatgatactctctcaggtacaaaaggcaaatagtagattcctccaaactaggtttggtctatacacaaaggcttttttactttataagtgataggactctagaggccaattttg---------------------------------------------------------------------------------------------------------------------------------------------------------------------------------------------------------------------------------------------------------------------------
>Jupunba_cochleata_Bonadeu_673@NODE_1_length_1477_cov_74.650000
tggcaagtgatgcgaggctgactcattctcaatgtcgtaatttcactacatctgacatacatatgtaaaaaaaatggataaatcaaatctcaaacaaaaatggctgaaaatcacctaaaagctcctacagaaaaacttgaatttcgccaaacagctcaagctgcagatccctttccaacttatatcactgtgtgagattcatcaagctattatgaagcctgctgttaaccattcaatccccacctgtattgactcagtctcgctagcatttgtaataaagagaaattcttacccatactattctagattagttgaaaggagctcattgaaaatgattaaaatgaatatgccagtggaccccaccatccatgtagagagaaattttgaacatgaaaagttatgttgaagccttcttggtgcaatgagcatcggtgccatgctgagtgcaatcatgatagcccacagttttgaggaagtctcgaatctcttttgcactgctattactagccttcaacaaacgctcatcctcctcatatatgagatatggggcctcacttgcctttctcaagagcagcttcgatgctcctttaagcacatgatattcccatccctgaacatctattttgagcagaagtacccgctccgattcgggaatcacttcatctagaggaacagactttacttgaagagctacctcttcattggattgaaatgccaactttgcaccggttgcagaaacagcactgttgtccagccgaccgaccaactgtagtagacaagcaaaatattgacacacattattagaacatatgatactctctcaggtgcaaaaggcaaatagtagattcctccaaactaggtttggtccatacacaaaggcttttttactttatcagtgataggactacagaggccaattttgccaattctatcaggttgtggtggaagacaaataaaagattttatctaagagtcattttgtatttcctagattgttaggaagatttggtatatcttttagatattttgaattatcttaggaatcttttaaattttgtttttaattttgttttcgggatattgttctagatatatgagttgacaaatagggatttcaaggaattcaatcaataaggccttactctagtggaactaaagcctacctcacccttggattttgaatctggaa
>Jupunba_floribunda_Iganci_883@NODE_1_length_1084_cov_68.847071
---------------------------------------------------------------------------------atcaaatctcaaacaaaaatggctgaa--------aaaagctcctacagaaaaactttaatttcgccaaacagctcaagctgcagatccctttccaacttatatcactgcgtgagattcatcaagctattatgaagcctgctgttaaccattcaatccccacctgtattgactcagtcttgctagcatttgtaataaagagaaattcttacccatactattctagattagttgaaaggagctcattgaaaatgattaaaatgaatatgccagtggaccccaccatccatgtagagagaaattttgaacacgaaaagttatgttgaaggcttcttggtgcaatgagcatcggtgccatgctgagtgcaatcatgatagcccacagttttgaggaagtctcgaatctcttttgcactgctattactagccttcaacaaacgctcatcctcctcatatatgagatatggggcctcacttgcctttctcgagagcagcttcgatgctcctttaagcacatgatattcccatccctgaacatctattttgagcagaagtacccgctccgattcgggaatcacttcatctagaggaacagactttacttgaagggctacctcttcattggattgaaatgccaactttgcaccgcttgcagaaacagcactgttgtccagccgaccgaccaactgtagtagacaagcaaaatattgacacacattattagaacacatgatactctctcaggtacaaaaggcaaataggagattcctccaaactaggtttggtctatacacaaaggcttttttactttgtaagtgataggactccagaggccaattttgtcaattctatcaggttgtggtggaagacaaataaaagattttatctaagagtcattttgtatttcctagattgttaggaagatttggtatatcttttagatattttgaattatcctaggaatcttttaaattttgttttttattttgttttcaggatattgttctagatatatgagttgacaaatagggatctcaaggagtccaatcaataaggccttactctagtggaactaaagcctacctcacccttg----------------
>Jupunba_floribunda_Iganci_883@NODE_2_length_521_cov_44.229730
---------------------------------------------------------------------------------------------------------------------------------------------------------------------------------------------------------------------------------------------------------------------------------------------------------------------------------------------------------------------------------------------------------------------------------------------------------------------------------------------------------------------------------------------------------------------------------------------------------------------------------------------------------------------------gaatcacttcatctagaggaacagactttacttgaagggctacctcttcattggattgaaatgccaactttgcaccggttgcagaaacagcactgttgtccagccgaccgaccaactgtagcagacaagcaaaatattgacacacattattagaacacatgatactctctcaggaacaaaaggcaaatagtggattcctccaaactaggtttggtctatacacaacggcttttttactttatgagtgatgggactccagaggccaattttgtcaattctatcaggtcgtggtgaaagacaaataaaagattttatctaagagtcattttgtatttcctagattgttaggaagattcgatatatcttttagatattttgaattatcttaggaatcttttaaatttt-tttttaattttcttttcgggatattgttctagatatataagttgacaaatagggatctcaaggagtccaatcaataaggccttactctagtggaactaaagcctacctcacccttg----------------
>Jupunba_laeta_Mori_25147@NODE_1_length_841_cov_38.345550
-------------------------------------------------------------------------------------------------------------------------------------------------------------------------------------------------------------------------------------cattcaatccccacctgtattgactcagtctcgctagcatttgtaataaagagaaattcttacccatactattctagattagttgaaaggagctcattgaaaatgattaaaatgaatatgccagtg-----------------agagagaaattttgagcatgaaaagttatgttgaagccttcttggtgcaatgagcatcggtgccatgctgagtgcaatcatgatagcccacagttttgaggaagtctcgaatctcttttgcactgctattactagccttcaacaaacgctcatcctcctcatatatgagaaatggggcctcacttgcctttctcgagagtagcttcgatgctcctttaagcacatgatattcccatccctgaacatctattttgagcagaagtacccgctccgattcgggaatcacttcatctagaggaacagacttcacttgaagggctacctcttcattggattgaaatgccaactttgcaccggttgcagaaacagcactgttgtccagccgaccgaccaactgtagtggacaagcaaaatattg--acacattattagaacacatgatactctctcaggtacaaaaggcaaatagtagattcttccaaactaggtttggtctatacacaaaaacttttttactttataagtgataggactccagaggccaattttgtcaattctatcatgtcgtggtggaagacaaataaaagattttatctaagagtcattttgtatttcctagattgttaggaagatgtgatatatcttttagatattttgaattatcctaaaaatcttttaaattttgtttttaattttgttttcgggatattgttctag----------------------------------------------------------------------------------------------------
>Jupunba_limae_Iganci_261@NODE_1_length_1487_cov_36.037589
aaggaaagaaagtgacacagaagggatctcaatgtcgtaatttcactacatctgacatacatatgtaaaaaaaatggataaatcaaatctcaaacaaaaatggctgaaaatcacctaaaggcccctatagaaaaactttaatttcgccaaacagctcaagctgcagatccctttccaacttatatcactgtgtgagattcatcaaactattatgaagcctgctgttaaccattcaatccccacctgtattgactcagtctcgctagcatttgtaataaagagaaattcttacccatactattctagattagttgaaaggagctcattgaaaatgattaaaatgaatatgctagtggaccccaccatccatgtagagagaaattttgaacatgaaaagttatgttgaagccttcttggtgcaatgagcatcggtgccatgctgagtgcaatcatgatagcccacagttttgaggaagtctcgaatctcttttgcactgctattactagccttcaacaaacgctcatcctcctcatatatgagatatggggcctcacttgcctttctagagagtagcttcgatgctcctttaagcacatgatattcccatccctgaacatctattttgagcagaagtacccgctccgattcgggaatcacttcatctagaggaacagactttacttgaagggctacctcttcattggattgaaatgccaactttgcaccggttgccgaaacagcactgttgtctagccggccgaccaactgtagtagacaagcaaaatattgacacacattattagaacacaggatactctctcaggtacaaaaggcaaatagtagattcctccaaattaggtttggtctatacacaaaggcttttttactttatgagtgataggactccagaggccaattttgtcaattctatcaggtcgtggtggaagacaaataaaagattttatctaagagtcattttgtatttcctagattgctaagacgattcgatatatcttttagatattttgaattatcctaggaatcttttaaattttgtttttaattttcttttcgggatattgttctagatatataagttgacaaatagggatctcaaggagtccaatcaataaggccttactctagtggaactaaagcctacctcacccttggattttgaatctggaa
>Jupunba_limae_Iganci_261@NODE_2_length_571_cov_67.378543
--------------------------------------------------------------------------------------------------------------------------------------------------------------------------------------------------------------------------------------------------------------------------------------------------------------------------------------------------------------------------------------------------------------------------------------------------------------------------------------------------------tttgcactgctattactagccttcaacaaacgctcatcctcctcatatatgagatatggggcctcacttgcctttctcgagagcagcttcgatgctcctttaagcacatgatattcccatccctgaacatctattttgagcagaagtaccccctccgattcgggaatcacttcatctagaggaacagactttacttgaagggcaacctcttcattggattgaaatgccaactttgcaccggttgcagaaacagcactgttgtccagccgaccgaccaactgtagtagacaagcaaaatattgacacacattattagaacacatgatactctctcaggtacaaaaggcaaatagtagattcctccaaactaggtttggtctatacacaaaggctttcttactttataagtgataggactctagaggccaattttgtcaattctatcaggttgtggtggaagacaaataaaagattttatctaagagtcattttgtatttcctagattgttaggaagatttggtatatcttttagatattttgaattatcctaggaatcttttaaattttgtt----------------------------------------------------------------------------------------------------------------------------------
>Jupunba_longipedunculata_Cardona_2682@NODE_1_length_1003_cov_96.948164
-----------------------------------------------------------------------------------------------------------------------------------------------------------------------------------------------------------aagctattatgaagcctgctgttaaccattcaatccccacctgtattgactcagtctcgctagcatttgtaataaagagaaattcttacccatactattctagattagttgaaagaagctcattgaaaatgattaaaatgaatatgccagtggaccccaccatccatgtagagagaaattttgaacatgaaaagttatgttgaagccttcttggtgcaatgagcatcggtgccatgctgagtgcaatcatgatagcccacagttttgaggaagtctcgaatctcttttgcactgctattactagccttcaacaaacgctcatcctcctcatatatgagatatggggcctcacttgcctttctcgagagcagcttcgatgctcctttaagcacatgatattcccatccctgaacatctattttgagcagaagtacccgctccgattcggtaatcacttcatctagaggaacagactttacttgaagggctacctcttcattggattgaaatgccaactttgcacctgttgcagaaacagcactgttgtccagccgaccgaccaactgcagcagacaagcaaaatattgacacacattattagaacacatgatactctctcaggtacaaaaggcaaatagtagattcctccaaactaggtttggtctatacacaaaggcttttttactttataagtgataggactccagaggccaattttgtcaattctatcaggtcgtggtggaagacaaataaaagattttatctaagagtcattttgtatttcctagattgttaggaagattcgatatatcttttagatattttgaatta---taagactcttttaaattttgcttttaattttcttttcgggatattgttctagatatataagttgacaaatagggatctcaaggagtccaatcaataaggccttactctagtggaactaaagcctacctcacccttggattttgaatctggaa
>Jupunba_macradenia_Lourteig_3021@NODE_1_length_990_cov_72.392114
------------------------------------------------------------------------------------------------------------------------------------------------------------------------ccctttccaacttatatcactgtgtgagattcatcaagctattatgaagcctgctgttaaccattcaattcccacctgtattgactcagtctcgctagcatttgtaataaagacaaattcttacgcatagtattctagattagttgaaaggagctcattgaaaatgattaaaatgaatatgctagtggaccccaccatccatgtagagagaaattttgaacatgaaaagttatgttgaagccttcttggtgcaatgagcatcggtgccatgctgagtgcaatcatgatagcccacagttttgaggaagtctcgaatctcttttgcactgctattactagccttcaacaaacgctcatcctcctcatatatgagatatggggcctcacttgcctttctcgagagcagcttcgatgctcctttaagcacatgatattcccatccctgaacatctattttgagcagaagtacccgctccgattctggaatcacttcatctagaggaacagactttacttgaagggctacctcttcattggattgaaatgccaactttgcaccggttgcagaaacagcactgttgtccagccgaccgaccaactgtagtagacaagcaaaatattgacacacattattagaacacatgatactctctcaggtacaaaaggtaaatagtagattcctccaaactaggtttggtctatacacaaaagcttttttactttataagtgagaggactccaaaggccaattttgtcaattctatccggtcatggtggaagacaaataaaagattttatctaagagtcattttgtatttcctagattgttaggaagatttgatatatcttttagatattttgaattatcctaagaatcttttaaatgttgtttttaattttcttttcaggatattgttttagatatatgagttgaccaatagggatctcaaggagtccaatcaatgaggccttactctagtggaactaaag-------------------------------
>Jupunba_nipensis_Mayo_19662@NODE_1_length_595_cov_20.397683
--------------------------------------------------------------------------------------------------------------------------------------------------------------------------------------------------------------------------------------------------------------------------------------------------------------------------------------------tgagtaaaatgaatatgccagtggaccccaccatccatgtagagagaaattttgaacatgaaaagttatgctgaagacttcttggtgcaatgagcatcggtgccatgctgaatgcaatcatgatagcccacagttttgaggaagtgtcgaatctcttttgcactgctattactagccttcaacaaacgctcatcctcctcatatatgagatatggggcctcacttgcctttctcgagagcagcttcgatgctcctttaagcacatgatattcccatccctgaacatctattttgagcagaagtacccgctccgattcggcaatcacttcatctagaggaacagactttacttgaagggctacctcttcattggattgaaatgccaactttgcaccggttgcagaaacagcactgttgtccagccgaccgaccaactgtagtagacaagcaaaatattgaaacacattattagaacacatgatactctctcaggtacaaaaggcaaatagtagattcctccaaactaggtttggtctatacacaaaggcttttttactttataagtgataggactctagaggccaattttgtcaat----------------------------------------------------------------------------------------------------------------------------------------------------------------------------------------------------------------------------------------------------------------------
>Jupunba_oppositifolia_Liegier_16014@NODE_1_length_830_cov_88.576361
-----------------------------------------------------------------------------------------------------------------------------------------------------------------------------------------------------------aagctattatgaagcctgctgttaaccattcaatccccacctgaattgactcagtctcgctagcatttgtaataaagagaaattcttacccatactattctagattagttgaaaggagctcattgaaaatgattaaaatgaatatgccagtggaccccaccatccatgtagatagaaattttgaacatgaaaagttatgttaaaggcttcttggtgcaatgagcatcggtgccatgctgaatgcaatcatgatagcccacagttttgaggaagtctcgaatctcttttgcactgctattactagccttcaacaaacgctcatcctcctcatatatgagatatggggcctcacttgcctttctcgagagcagcttcgatgctcctttaagcacatgatattcccatccctgaacatctattttgagcagaagtacccgctccgattcggcaatcacttcatctagaggaacagactttacttgaagggatacctcttcattggattgaaatgccaactttgcaccggttgcagaaacagcactgttgtccagccgaccgaccaactgtagtagacaagcaaaatattgacacacattattagaacacatgatactctctcaggtacaaaaggcaaatagtagattcctccaaactaggtttggtctatacac-aaggcttttttactttacaagtgataggactctagaggccaattttgtcaattccatcaggttgaggtggaagacaaataaaagattttatctaagagtcattttgtatttactagattgttaggaagatttggtatatcttttagatattttgaatta-----------------------------------------------------------------------------------------------------------------------------------------------------------
>Jupunba_oxyphyllidia_Yonker_6157@NODE_1_length_920_cov_74.415184
---------------------------------------------------------------------------------------------------------------------------------------------tttcgccaaacagctcaagctgcagatccctttccaacttatatcactgtgtgagattcatcaagctattatgaagcctgctgttaaccattcaatccccacctgtattgactcagtctcgctagcatttgtaataaagagaaattcttacccatactattctagattagttgaaaggagctcattgaaaatgattaaaatgaatatgccagtggaccccaccatccctgtagagaaaaattttgaacatgacaagttatgttgaagccttcttggtgcaatgagcatcggtgccatgctgagtacaatcatgatagcccacagttttgaggaagtctcgaatctcttttgcactgctattactagccttcaacaaacgctcatcttcctcatatatgagatatggggcctcacttgcctttctcgagagcagcttcgatgctcctttaagcacatgatattcccatccctgaacatctattttgagcagaagtacccgctccgattcgggaatcacttcatctagaggaacagactttacttgaagggctacctcttcattggattgaaatgccaactttgcaccggttgcagaaacagcactgttgtccagccgaccgaccaactgtagtagacaagcaaaatattgacacacattattagaacacatgatactctctcaggtacaaaaggcaaatagcagattcctccaaactaggtttggtctatacacaaaggcttttttactttgtaagtgatagaactctagaggccaattttgtcaattctatcaggttgtggtggaagacaaataaaagattttatctaagagtcattttgtatttcctagattgttaggaagatttggtatatcttttagatattttgaattatcctaggaatcttttaaattttgtttt--------------------------------------------------------------------------------------------------------------------------------
>Jupunba_trapezifolia_Simon_1600@NODE_1_length_1254_cov_161.233528
tggcaagtgatgcgaggctgactcattctcaatgtcgtaatttcactacatctgacatacatatgtaaaaaaaatggataaatcaaatctcaaacaaaaatggctgaaaatcacctaaaggctcctatagaaaaactttaatttcgccaaacagctcaagctgcagatccctttccaacttatatcactgtgtgagattcatcaagctattatgaagcctgctgttaaccattcaatccccacctgtattgactcagtctcgctagcatttgtaataaagagaaattcttacccatactattctagattagttgaaaggagctcattgaaaatgattaaaatgaatatgccagtggaccccaccatccatgtagagagaaattgtgaacatgaaaagttatgttgaagccttcttggtgcaatgagcatcggtgccatgctgagtgcaatcatgatagcccacagttttgaggaagtctcgaatctcctttgcactgctattactagccttcaacaaacgctcatcctcctcatatatgagatatggggcctcatttgcctttctcgagagcagcttcgatgctcctttaagcacatgatattcccatccctgaacatctattttgagcagaagtacccgctccgattcgggaatcacttcatctagaggaacagactttacttgaagggctacctcttcattggattgaaatgccaactttgcaccggttgcagaaacagcactgttgtccagccgaccgaccaactgtagtagacaagcaaaatattgacacacattattagaacacatgatactctctcaggtacaaaaggcaaatagtagattcctccaaactaggtttggtctatacac--aggtttttttactttataagtgataggactccagaggctaattttgtcaattctatcaggttgtggtggaagacaaataaaaaattttatctaagagtcattttgtatttcctagattgttaggaagatttggtatatctttta-------------------------------------------------------------------------------------------------------------------------------------------------------------------------
>Jupunba_villosa_Borges_423@NODE_1_length_1247_cov_92.287179
-------------------------------atgtcgtaatttcactacatctgacatacatatgtaaaaaaaatggataaatcaaatctcaaacaaaaatggctgaaaatcacctaaaggctcctatagaaaaactttaatttcgccaaacagctcaagctgcagatccctttccaacttatatcactgtgtgagattcatcaaactattatgaagcctgctgttaaccattcaatccccacctgtattgactcagtctcgctagcatttgtaataaagagaaattcttacccatactattctagattagttgaaaggagctcattgcaattgattaaaatgaatatgccagtggaccccaccatccatgtagagagaaattttgaacatgaaaagttatgttgaagccttcttggtgcaatgagcatcggttccatgctgagtgcaatcatgatagcccacagttttgaggaagtctcgaatctgttttgcactgctattactagccttcaacaaacgctcatcctcctcatatatgagatatggggcctcacttgcctttctcgagagtagcttcgatgctcctttaagcacatgatattcccatccctgaacatctattttgagcagaagtaccccctccgattcgggaatcacttcatctagaggaacagactttacttgaagggctacctcttcattggattgaaatgccaactttgcacctgttgcagaaacagcactgttgtccagccgaccgaccaactgtagtagacaagcaaaatattgacacacattattagaacacatgatactctctcaggtacaaaaggcaaatagtagattcctccaaactaggtttggtctatacacaaaggctttcttactttataagtgataggactctagaggccaattttgtcaattctatcaggttgtggtggaagacaaataaaagattttatctaagagtcattttgtatttcctagattgttaggaagatttggtatatcttttagatattttgaattatcctaggaatcttttaaattttgtttttaattttgttttcaggatattgttctagatatataagttgacaaatagggatctcaaggaattcaatcaataaggccttactctagtggaactaaagcctacctcacccttggattttgaatctggaa
>Punjuba_killipii_Palodorios_6252@NODE_1_length_732_cov_55.462595
---------------------------------------------------------------------------------------------------------------------------------------------------------------------------------------------------------------------------------------------------------------------------------------gagaaattcttacccatactattctggattagttgaaaggagctcattgaaagtgattaaaaagaatatgccagtggaccccaccgtccatgtagagaaaaattttgaacatgaaaagttatgttgaagccttcttggtgcaatgagcatcggtgccatgctgagtacaatcatgatagcccacagttttgaggaagtcccgaatctcttttgcactgctattactagccttcaacaaacgctcatcttcctcatatatgagatatggggcctcacttgcctttctcgagagcagcttcgatgctcctttaagcacatgatattcccatccctgaacatctattttgagcagaagtacccgctccgattcgggaatcacttcatctaaaggaacagactttacttgaagggctacctcttcattggattgaaatgccaactttgcactggttgcagaaacagcactgttgtccagccgaccgaccaactgtaggagacaagcaaaatattgacacacattattagaacacatgatactctctcacgtacaaaaggcaaatagtagattcctccaaactaggtttggtctttacacaaaggcttttttactttatgagtgataggactccagaggccaattttgtcaattctatcaagtcggggtcgaagacaaataaaagattttatttaagagtcattttgtatttcctagattgttaggaagatttgata----------------------------------------------------------------------------------------------------------------------------------------------------------------------------------
>Punjuba_racemiflora_Jimenez_Soares_3626@NODE_1_length_991_cov_110.211160
---------------------------------------------------------------------------------------------------------------------------------------------------------------------------------------------ctgtgagattcatcaagctattatgaagcctgctgttgaccattcaatccccacctgtattgactcagtctcgctagcatttgtaataaagagaaattcttacccataatattctggattagttgaaaggagctcattgaaagtgattaaaaagaatatgcaagtggaccccaccatccatgtagagaaaaattttgaacatgaaaagttatgttgaagccttcttggtgcaatgagcatccgtgccatgctgagtacaatcatgataacccacagttttgaggaagtcccgaatctcttttgcactgctattactagccttcaacaaacgctcatcttcctcatatatgagatatggggcctcacttgcctttctcgagagcagcttcgatgctcctttaagcacatgatattcccatccctgaacatctattttgagcagaagtacccgctccaattcgggaatcacttcatctagaggaacagactttacttgaagggctacctcttcattggattgaaatgccaactttgcactggttgcagaaacagcactgttgtccagccgaccgaccaactgtagtagacaagcaaaatattgacacacattattagaacacatgatactctctcaggtacaaaaggaaaatagtagattcctccaaactaggtttggtctatacacaaaggcttttttactttataagtgataggactccagaggccaattttgtcaattctatcaagttggggtcgaagacaaataaaagattttatttaagagtcattttgtatttcctagattgctaggaagatttgatatatcttttagatattttgaattatcctaagaatcttttaaattttgtttctagttttcttttcaggatattgttctagatatatgagttgacaaatagggatctcaaggagtccaatcaataaggccttgctctagtggaactaaagcctaactcacccttggatttgg---------
>_R_Acacia_rostellifera_Murphy_466@NODE_1_length_1192_cov_112.846637
tggccagagatgcgaggctaactcattctcaatgtcgtcatttcactaaatctgacatatatatgtaaaaaaaatggataaatcaaatctcaaacaaaaatgactg----------aaaatcacctatagaaaaaccttaatttcgccaaacagctcaagctgcagatccctttccaacctatatcactgtgtgagattcatcaagctattatgaagcctgctgttaaccattcaatccccacctgtattgacccagtctcgctagcatttgtaatcaagagaaattcttacccatg-tattctagattagttggaaggagctcattgaaagtgattaaaatgaatatgccagtgtaccccatcatccatgtagagaaaaattttgaacatg-aaagttatgttgaagccttcttggtgcaatgagcatcggtgccatgctgagtacaatcatgatagcccacagttttgaggaagtctcgaatctcttttgcactgctattactagccttcaacaaacgctcatcctcctcatatatgatatatggcgcctcactagcctttctcgagagcagcttcgatgctcctttaagcacatgatattcccatccctgaacatctattttgagcaaaagcacctgctccgattcaggaatcacttcatctagaggaacagacttcacttgaagggctacctcttcattggattgaaatgccaactttgcaccagttgcagaaacagcactgttgtccagccggccgaccaactgtagtagacaagcaaaatattgacacacattattagaacacatgatactctatcaggtacaaaaagcaaatagtagattccttcaaaataggtttggtctatacataaaggcttttttacattataagtgatgcgactccagaggtcaattttctcaattctatcaggtcgtggtggaagacaaataaaagattttgtt----agtcattttgtatttcctagattgttaggaagattttatatatcttttagatattttgaatcatcctaagaatcttttaaattttgtttttagttttcttttcaggatattgttctagatatatgagctgacaaatagggatctcaaggagccgaattaataaggccttgctctagtggagctaaagcctacctcacccttggatttggaatctggaa
>_R_Afrocalliandra_redacta_Germishuizen_5585@NODE_1_length_1104_cov_104.205453
--------------------------------------------------------------------------------------------------------------------------------------------------------------agctgcagatctctttccaactactatcactgtgtgagattcagcaagctattatgaagcctgctgttaactattcaatccccaccggcattaactcagtctcacaagaacttgtaatctagagaaattcttatccatactattctatattaggtgaaaggagctacttgaatgt-actagaatgaatatgctagtggaccccaccagc-------------------------atccatcaagttgaagcattcttggtgcaatgagcatcagttccatgctgagtacaatcatggtagcccacagttttgaggaattctcgaatctctcttgcactgctattactagccttcaacaaacgctcatcttcttcatatatgagatatggtgcctcccttgcttttctcgaaagcagcttcgatgctcctttaagcacatgatattcccatccttgaacatctattttgagcaaaagcacctgctcccattcaggaattatttcatccagaggaagagattttacttgaagggctacctcttcattggagtgaaatgccaactttgcccctgttgcagaaacagcactgttgtccagacgaccgaccaactatagtagacaagcgaaatataaacaaacatgat----acccatgttactctctcaggtgcaacaagcaaatagcagattcctccaaactaggtttggtttatacacgaaagcttttatacactacacaagattggtttgggttgcatcttattatcacttcaacttagctctagtggaaccaagccaaagccatctactttaaggctttgttgttgttgcca-------------------------------------------------------------------------------------------------------------------------------------------------------ctctagtggatacatcggctacctcaccctagaatttggaatctggaa
>_R_Albizia_adinocephala_FHO33_88@NODE_1_length_1553_cov_73.107046
tggcaagtgatgcgaggctgactcattcacaatgtcgtaacttcactatatctaacatatatatgtaaaaaaaatggataaatcaaatctcaaacaaatatgacta----------aaaatcacctacagaaaaaacttaatttcgccaaacagctcaagctgcagatccctttccaacttataccactgtgtgagattcatcaagctattatgaagcctgctgttaaccattcaatccccacctgtattgactcagtctcgctagcatttgtaatcaagagaaattcttacccatactattctagattagttgaaaggagcccattgaaagtgattaaaatgaatatgccagtggaccccaccatccatgtagagaaaaattttgaacacgaagagttatgttgaagccttcttggtgcaatgagcatcggtgccatgctcagtacaatcatgatagcccacagttttgaggaagtctcgaatctcttttgcactactattactagccttcaacaaacgctcatcttcctcatatatcagatatggggcctcacttgcctttctcgaaagcagcttcgatgctcctttaagcacatgatattcccatccctgaacatctattttgagcagaagtacccgctccgattcgggaatcacttcatctagaggaacagactttacttgaagggctacctcttcattggattgaaatgccaactttgcaccagttgcagaaacagcactgttgtccagccgaccgaccaactgtagtagacaagcaaaatattgacacacattattagaacagatgatactctctcgggtacaaaaagcaaatagtagattcctccatactaggtttggtctatacacaaaggcttttttacactataagtgataggactccataggctaattttgtcaatcctatgaggttgtggtggaagacaaataaaagattttattcaagagtcattttgtatttcctagattgttaggaagatttgatatatc-tttagatattttgaattatcctaagaatcttttaaattttgtttttagttttcttttca-gatattgttctagataaataagttcacaaatagggatctcaaggagtccaatcaataaggccttgctctagtggaactaaagcctacctcacccttggatttggaatctggaa
>_R_Albizia_coripatensis_Hughes_2433@NODE_1_length_1465_cov_111.357349
tggcaagtgatgcgaggctgactcattttcaatgtcgtaatttcactacatctaacatatatatgtaaaaaaaatggataaatcaaatctcaagcaaaaatgactg----------aaaatcacctacagaaaaaccttaatttcgccaaacagctcaagctgcagatccctttccaacttataccactgtgtgagattcatcaagctatcatgaagcctgctgttaaccattcaatccgcacctgtattgactcagtctcgctagcatttgtaatcaagagaaattcttacccatactattctagattagttgaaaggagctcattgaaagtgattaaaatgaatatgccagtggaccccaccatacatgtagagaaaaattttgaacattaagagttatgttgaagccttcctggtgcaatgagcatcggtgccatgccgagtacaatcatgatagcccacagttttgaggaagtctcgaatctctttagcactgctattactagccttcaacaaacgctcatcttcctcatatatgagatatggggcctcacttgcctttctcgagagcagcttcgatgctcctttaagcacatgatattcccatccctgaacatctattttgagcagaagtacccgctccgattcgggaatcacttcatctagaggaacagactttacttgaagggatacctcttcattggattgaaatgccaactttgcaccagttgcagaaacagcactgttgtccagccgaccgaccaactgtagtagacaagcaaaatattg--acacattattagaacagatgatactctctcaggtacaaaaagcaaatagtagattcctccaaactaggtttggtctatacaaaaaggcttttttacattataagtgataggactccagaggtcaattttgtcaatcccatcaagtcgtggtggaagacaaataaaagattttacttaagaatcattttgtatttcctagattgttaggaagatttgatatata-tttagatattttgaattatcctaagaatcttttaaattttgtttttagttttcttttca-gatattgttctggataaataagttgacaaatagggatctcaaggattccaatcaataaggccttgctct-----------agcctacctcacccttggatttggaatctggaa
>_R_Albizia_decandra_Vilhena_231@NODE_1_length_618_cov_29.319778
----------------------------------------------------------------------------------------------------------------------------------------------------------------------------------------------------------------------------------------------------------------------------------------------------------------------------------------------------------------------------------------aaaaattttgaacatgaagagttatgttgaagccttcttggtacaatgagcatcggtgccatgccgagtacaatcatgatagcccacagttttgagaaagtctcgaatctcttttgcactgctattactagccttcaacaaacgctcatcttcctcatatatgagatatggggcctcacttgcctttctcgagagcagcttcgatgctcctttaatcacatgatattcccatccctgaacatctattttgagcagaagtaccacctctgattcgggaatcacttcatctagaggaacagactttacttgaagggctacctcttcattggattgaaatgccaactttgcgccagttgcagaaacagcactgttgtccagccgaccgaccaactatagtagacaagcaaaatattgacacacgttattagaacacatgata--ctcttgggcacataaggcaaatagtagattcctccaaactaggtttggtctatacacaaatgcttttttacattataagtgataggactccaaaggcc-attttgtcaattctatcaggtcgtggtggaagacaaataaaaaattttatttaagagtcattttgtatttcctagattgt-------------------------------------------------------------------------------------------------------------------------------------------------------------------------------------------------
>_R_Albizia_inundata_Wood_26530@NODE_1_length_611_cov_352.455036
------------------------------------------------------------------ggaggaggaggataaatcaaatctcaaacaaaaatgactg----------aaaatcacctacagaaaacccttaatttcgtaaaacagctcaagctgcagatccctttccaacttatgtcactgtgtgagtttcgtcaagctatcatgaagcctgcagttaaccattcaatccctacctgtattcactcagtctcgctagcatttgtaatcaagagaaattcttacccatactattctagattagttgaaaggagcccattgaaagtgattaaaatgaatctgccagtggaacccaccatccatgtagagaaaaattttgaacatgaagagttatgttgaagccttcttggtgcagtgagcatcggtgccatgccgagtacaatcatgatagcccacagttttgaggaagtctcgaatctcttttgcactgctattactagccttcaacaaacgctcatcttcctcatatatgagatatggggcctcacttgcctttctcgagagcagcttcgatgctcctttaagcacatgatattcccatccctgaacatctattttgagcagaagtaccccctccgattcgggaatcacttcatctagaggaacagactttact--------------------------------------------------------------------------------------------------------------------------------------------------------------------------------------------------------------------------------------------------------------------------------------------------------------------------------------------------------------------------------------------------------------------------------------------------------------------------------------------------------------------------
>_R_Albizia_sinaloensis_Hughes_1576@NODE_1_length_1072_cov_49.019095
----------------------------------tcgtaatttcactatatctaacatatatatgtaaaaaaaatggataaatcaaatctcaaacaaatatgactg----------aaaatcacctacagaaaaaacttaatttcgccaaacagctcaagctgcagatccctttccaacttataccactgtgtgagattcatcaagctattatgaagcctgctgttaaccattcaatccccacctgtattgactcagtctcgctagcatttgtaaccaaaagaaattcttacccatactattctagattagttggaaggagctcattgaaagtgattaaaatgaatatgccagtggaccccaccatccatgtagagaaaaattttgaacatgaagagttatgttgaagccttcttggtgcaatgagcatcggtgccatgctcagtacaatcatgatagcccacagttttgaggaagtctcgaatctcttttgcactgctattactagccttcaacaaacgctcatcttcctcatatatgagatatggggcctcacttgcctctctcgagagcagcttcgatgctcctttaagcacatgatattcccatccctgaacatctattttgagcagaagtacccgctccgattcgggaatcacttcatctagaggaacagactttacttgaagggctacctcttcattggattgaaatgccaactttgcaccagttgcagaaacagcactgttgtccagccgaccgaccaactgtagtagacaagcaaaatattgacacacattattagaacagatgatactctctcaggtacaaaaagcaaatagtagattcctccatactaggtttggtctatacaaaaaggcttttttacactataagtgataggactccataggctaattttgtcaatcctatgatgttgtggtggaagacaaataaaagattttatttaagagtcattttgtatttcctagattgttaggaagatttgatatatc-tttagatattttgaattatcctaagaatcttttaaattttgtttttagttttcttttca-gatattgttctagataaataa--------------------------------------------------------------------------------------------
>_R_Albizia_subdimidiata_var_minor_Gorts_341@NODE_1_length_736_cov_34.690440
--------------------------------------------------------------------------------------------------------------------------------------------------------------------------------------------------------------------------------------------------------------------------------------agagaaattcttacccacactattctagattagttgaaaggagctcattgaaagtgattaaaatgaatatgccagtggaccccaccatccatgttgagaaaaattttgaacatgaagagttatgttgaagccttcttcgtgcaatgagcatcggtgccatgccgagtacaatcatgatagcccacagttttgaggaagtctcgaatctcttttgcactgctattactagccttcaacaaacgctcatcttcctcatatatgagatatggggcctcacttgcctttctcgagagcagcttcgatgctcctttaagcacatgatattcccatccctgaacatctattttgagcagaagtaccccctccgattcgggaatcacttcatctagaggaacagactttacttgaagggctacctcttcattggattgaaatgccaactttgcaccagttgcagaaacagcactgttgtccagccgaccgaccaactatagtagacaagcaaaacattgacacacattattagaacacatgata--ctcttaggcacataaggcaaatagtaggttcctccaaactaggtttggtctatgcacaaatgcttttttacattataagtgataggactccaaaggcc-attttgtcaattctatcaggtcgtggcggaagacaaataaaaaattttatttaagagtcattttgtatttcctagattgttaggaaaatttgatatatct-----------------------------------------------------------------------------------------------------------------------------------------------------------------------------
>_R_Albizia_subdimidiata_var_subdimidiata_Ferreira_210@NODE_1_length_859_cov_98.255754
------------------------------------------------------------------------------------------------------------------------------------------------------------------------------------------------------------------------------------------------------------ctcagtcttgctggcatttgtaatcaagagaaattcttacccacactactctagattagttgaaaggagctcattgaaagtgattaaaatgaatatgccagtggaccccaccatccatgttgagaaaaattttgaacatgaagagttatgttgaagccttcttcgtgcaatgagcatcggtgccatgccgagtacaatcatgatagcccacagttttgaggaagtctcgaatctcttttgcactgctattactagccttcaacaaacgctcatcttcctcatatatgagatatggggcctcacttgcctttctcgagagcagcttcgatgctcctttaagcacatgatattcccatccctgaacatctattttgagcagaagtaccccctccgattcgggaatcacttcatctagaggaacagactttacttgaagggctacctcttcattggattgaaatgccaactttgcaccagttgcagaaacagcactgttgtccagccgaccgaccaactatagtagacaagcaaaacattgacacacattattagaacacatgata--ctcttaggcacataaggcaaatagtaggttcctccaaactaggtttggtctatgcacaaatgcttttttacattataagtgataggactccaaaggcc-attttgtcaattctatcaggtcgtggcggaagacaaataaaaaattttatttaagagtcattttgtatttcctagattgttaggaaaatttgatatatcttttagatattttgaattatcctaagaatctcttaaattttgtttttagttttcttttca-gatattgttctagataaataa--------------------------------------------------------------------------------------------
>_R_Albizia_tomentosa_Hughes_648@NODE_1_length_1071_cov_59.069416
-----------------------------------------------------------------------------------------------------------------------atcacctacagaaaaaacttaatttcgccaaacagctcaagctgcagatccctttccaacttataccactgtgtgagattcatcaagctattatgaagcctgctgttaaccattcaatccccacctgtattgactcagtctcgctagcatttgtaaccaaaagaaattcttacccatactattctagattagttggaaggagctcattgaaagtgattaaaatgaatatgccagtggaccccaccatccatgtagagaaaaattttgaacatgaagagttatgttgcagccttcttggtgcaatgagcatcgctgccatgctcagtacaatcatgatagcccacagttttgaggaagtctcgaatctcttttgcactgctattactagccttcaacaaacgctcatcttcctcatatatgagatatggggcctcacttgcctttctcgagagcagcttcgatgctcctttaagcacatgatattcccatccctgaacatctattttgagcagaagtacccgctccgattcgggaatcacttcatctagaggaacagactttacttgaagggctacctcttcattggattgaaatgccaactttgcaccagttgcagaaacagcactgttgtccagccgaccgaccaactgtagtagacaagcaaaatattgacacacattattagaacagatgatactctctcaggtacaaaaagcaaatagtagattcctccatactaggtttggtctatacaaaaaggcttttttacactataagtgataggactccataggctaattttgtcaatcctatgatgttgtggtggaagacaaataaaagattttatttaagagtcattttgtatttcctagattgttaggaagatttgatatatc-tttagatattttgaattatcctaagaatcttttaaattttgtttttagttttcttttca-gatattgttctagataaataagttgacaaatagggatctcaagcagtccaatcaataaggccttgctctagtggaactaaagcctac--------------------------
>_R_Albizia_xerophytica_Hughes_1435@NODE_1_length_865_cov_77.390863
-------------------------------------------------------------------------------------------------------------------------------------------------------------------------------------------------------------------------------------------------------------tcagtctcgctagcatttgtaatcaagagaaattcttacccatactattctagattagttgaaaggagcccattgaaagtgattaaaatgaatatgccagtggaccccaccatccatgtagagaaaaattttgaacatgaagagttatgttgaagccttcttggtgcaatgagcatcggtgccatgctcagtacaatcatgatagcccacagttttaaggaagtctcgaatctcttttgcactgctattactagccttcaacaaacgctcatcttcctcatatatgagatatggggcctcacttgcctttctcgagagcagcttcgatgctcctttaagcacatgatattcccatccctgaacatctattttgagcagaagtacccgctccgattcgggaatcacttcatctagaggaacagactttacttgaagggctacctcttcattggattgaaatgccaactttgcaccagttgcagaaacagcactgttgtccagccgaccgaccaactgtagtagacaagcaaaatattgacacacattattagaacagatgata--ctctcaggtacaaaaagtaaatagtagattcctccatactaggtttggtctatacacaaaggcttttttacactataagtgataggactccataggctaattttgtcaatcctatgaggttgtggtggaagacaaataaaagattttatttaagagtcattttgtatttcctagattgttaggaagatttgatatatc-tttagatattttgaattatcctaagaatcttttaaattttgtttttagttttcttttaa-gatattgttctagataaataa--------------------------------------------------------------------------------------------
>_R_Balizia_pedicellaris_Queiroz_15529@NODE_1_length_1400_cov_407.576952
tggcaagtaatgcgaggctgactcattctcaatgtcgtaatttcactacatcagacatatatatgtaaaaaaaaaggataaatcaaatctcgaacaaaaatggctgaaaatcacctaaaagctcctgtagaaaaactttaatttcgccaaacggct---gctgcagatccctttccaacttatatcactgtgtgagattcatcaagctattatgaagcttgctgttaaccattcaatccccacctgtattgactcagtctcgctggcatttgtaatcaagagagattcttacccatactattctagattagttgaaaggagctcattgaaaatgattaaaatgaatatgccagtggaccccaccatccatgtagagagaaattttgaacatgaaaagttatgttgaagccttcttggtgcaatgagcatcagtgccatgctgagtgcaatcatgatagcccacagttttgaggaagtctcgaatctcttttgcactgctattactagccttcaacaaacgctcatcctcctcatatatgagatatggggcctcacttgcctttctcgagagcagcttcgatgctcctttaagcacatgatattcccatccctgaacatctattttgagcagaagtacccgctccgattctggaatcacttcatctagaggaacagactttacttgaagggctacctcttcattggattgaaatgccaactttgcaccggttgcagaaacagcactgttgtccagccgaccgaccaactgtagtagacaagcaaaatattgacacacattattagaacacatgatactctctcaggtacaaaaggcaaatagtagattcctccaaactaggtttggtccatacacaaaggcttttttactttataagtgataggactccagaggccaattttgtcaattctatcaggttgtggtggaagacaaaaaaaagattttatctaagagtcattttgtatttcctagattgttaggaagatttggtatatcttttagatattttgaactatcgtaggaatcttttaaattttgtttttaattttgttttcgggatattgttctagatatatgagttgacaaattgggatctcaaggagttcaatcaataaggccttactcgagtggaactaaagcctat--------------------------
>_R_Balizia_spnov_Morim_577@NODE_1_length_1293_cov_235.350565
tggcaagtgatgcgaggctgactcattctcaatgtcgtagtttcactacatctgacatgtatatgtaaaaaaaatggataaatcaaatctcaaacaaaaatggctgaaaatgacctaaaagctcctacagaaaaactttaatttcgccaaacggctcaagctgcagatccctttccaacttatatcactgcgtgagattcatcaagctattatgaagcctgctgttaaccattcaatccccacctgcattgactcagtctcg-gagcatttgtaataaagagaaattcttacccacactattctagattagttgaaaggagctcattgaaaatgattaaaatgaatacgccagtggaacccaccatccatgtagagagaaattttgaacatgaaaagttatgttgaagccttcttggtgcaatgagcatcggtgccatgctgagtgcaatcatgatagcccacagttttgaggaagtctcgaatctcttttgcactgctattactagccttcaacaaacgctcatcctcctcatatatcagatatggggccttacttgcctttctcgagagcagcttcgatgctcctttaagcacatgatattcccatccctgaacatctattttgagcagaagtacccgctccgattcgggaatcacttcatctagaggaacagaccttacttgaagggctacctcttcattggattgaaatgccaactttgcaccggttgcagaaacagcactgttgtccagccgaccgaccaactgtagtagacaagcaaaatattgacacacattattaaaacacatgatactctctcaggtacaaaaggcaaatagtagattcctccaaactaggtttggtctatacacaaaggcatttttactttataagtgataggactccagaggccaattttgtcaattccatcaagttgaggtggaagacaaataaaagattttatctaagagtcattttgtatttactagattgttaggaagatttggtatatcttttagatattttgaattatcctaggaatcttt---------------------------------------------------------------------------------------------------------------------------------------------
>_R_Calliandra_bella_LPQ15696@NODE_1_length_962_cov_194.467797
---------------------------------------------------------------------------------------------------------------------------------------------------------------------------------atttatatcaccgtgtgagattcagcaaactgttatgaagcttgctgttgaatatccaatccccacctgaattggctcagtctcgcaaggacttgtaatcaagagaaattcttacccgtactcttctagattacgtgaaaggtgctacttgaatgt-actaaaatgaatatgccagtggaccccaccagc-------------------------atccatcaagtttaagccttcttggtgcaatgagcatcggtgccatgctgagtacaatcatgatatcccacagttttgaggaaatctctaatctcttttgcactgctattactagccttcaacaaacgctcatcttcctcatatatgagatatggtgcctcacttgcttttcttgagagaagctttgatgctcctttaagcacatgatattcccatccttgaacatctattttgagcagaagcacctgctccgattcaggaattatttcatcaagagggacggattttacttgaagggctacctcttcattggattgaaatgccaactttgcacctgttgcagaaacagcactgttgtccagccgaccgaccaactatagtagacaagtgaaatattgacacacatgattagaacccataatattctctcaggtagaaaaagcaaatagcagattcctccaaacttggtttggtttttgcacaaaggctctttaacattgcacataattggtttgaattgcac---cttatcacttaaaccttgctctagtggaactaa--------------------------------------------------------------------------------------------------------------------------------------------------------------------------------------------------------------gcctacttcgttcttggatttggagtctggaa
>_R_Cathormion_rhombifolium_Deighton_3618@NODE_1_length_839_cov_67.372703
-----------------------------------------------------------------------------------------------------------------------------------------------------------------------------------ttatatcactgtgtgagattcatcaagctattatgaagcctgctgttaaccattcaatccccacctgtattgactcagtctcgctagcatttgtaataaagagaaattcttacccatactattctagattagttgaaaggagctcattgaaaatgattaaaatgaatatgctagtggaccccaccatccatgtagagagaaattttgaacatgaaaagttatgttgaagccttcttggtgcaatgagcatcggtgccatgctgagtgcaatcatgatagcccacagttttgaggaagtctcgaatctcttttgcactgctattactagccttcaacaaacgctcatcctcctcatatatgagatatggggcctcacttgcctttctcgagagcagcttcgatgctcctttaagcacatgatattcccatccctgaacatctattttgagcagaagtacccgctccgattctggaatcacttcatctagaggaacagactttacttgaagggctacctcttcattggattgaaatgccaactttgcaccagttgcagaaacagcactgttgtccagccgaccgaccaactgtagtagacaagcaaaatattgacacacattattagaacacatgatactctctcaggtaaaaaaggcaaatagtagattcatccaaactaggtttggtctatacacaaaggcttttttactttatgagtgataggactccagaggccaattttgtcaattctatctggttgtggtggaagacaaataaaagattttatctaagagtcattttgtatttcctagattgttaggaagatttggtatatcttt---------------------------------------------------------------------------------------------------------------------------------------------------------------------------
>_R_Hydrochorea_corymbosa2_Iganci_862@NODE_1_length_1340_cov_450.582879
gggcaagtcatgcgaggctgcctcattctcaatgtcgtaatttcactacatctgacatacatatgtaaaaaaaatggataaatcaaatctcaaacaaaaatggctgaaaatcacctaaaggctcctatagaaaaactttaatttcgccatacagctcaagctgcagatccctttccaacttatatcactgtgtgagattcatcaagctattatgaagcctgctgttaaccattcaatccccacctgtattgactcagtctcgctagcatttgtaataaagagaaattcttacccatactattctagattagttgaaaggagctcattgaaaatgattaaaatgaatatgctagtggaccccaccatccatgtagagagaaattttgaacatgaaaagttatgttgaagccttcttggtgcaatgagcatcggtgccatgctgagtgcaatcatgatagcccacagttttgaggaagtctcgaatctcttttgcactgctattactagccttcaacaaacgctcatcctcctcatatatgagatatggggcctcacttgcctttctcgagagcagcttcgatgctcctttaagcacatgatattcccatccctgaacatctattttgagcagaagtacctgctccgattctggaatcacttcatctagaggaacagactttacttgaagggctacctcttcattggattgaaatgccaattttgcaccagttgcagaaacagcactgttgtccagccgaccgaccaactgtagcagacaagcaaaatattgacacacattgttagaacacatgatactctctcaggtaaaaaaggcaaatagtagattcatccaaactaggtttggtctatacacaaaggcttttttactttataagtgataggactccagaggccaattttgtcaattccatcaagttgaggtggaagacaaataaaagatttt---------------------------------------------------------------------------------------------------------------------------------------------------------------------------------------------------------------------------------
>_R_Jupunba_barbouriana_Iganci_847@NODE_1_length_1117_cov_90.847115
-------------------------------------------------------------------aaaaaaatggataaatcaaatctcaaacaaaaatggctgaaaatcacctaaaggctcctatagaaaaactttaatttcgccaaacagctcaagctgcagatccctttccaacttatatcactgtgtgagattcatcaagctattatgaagcctgccgttaaccattcaatccccacctgtattgactcagtctcgctagcatttgtaataaagagaaattcttacccatactattctagattagttgaaaggagctcattgaaaatgattaaaatgaatatgccagtggaccccaccatccatgtagagagaaattttgaacatgaaaagttatgttgaagccttcttggtgcaatgagcatcggtgccatgctgagtgcaatcatgatagcccacagttttgaggaagtctcgaatctcctttgcactgctattactagccttcaacaaacgctcatcctcctcatatatgagatatggggcctcacttgcctttctcgagagcagcttcgatgctcctttaagcacatgatattcccatccctgaacatctattttgagcagaagtacccgctccgattcgggaatcacttcatcgagaggaacagactttacttgaagggctacctcttcattggattgaaatgccaactttgcaccggttgcagaaacagcactgttgtccagccgaccgaccaactgtagcagacaagcaaaatattgacacacattattaaaac---tggaattcattaatctatcaaagattaatacaaaacactcctcaa-----------------agagaggc----acacatcctaaatact------------------ttcatcaaccaccggaggtggtgggtgatcaaggatgacaaaattctca-----------------------------------------------------------------------------------------------------------------------------------------------------------------------------------atgcaactatgggataacttagctaagtaatcagcatctcga-
>_R_Jupunba_brachystachya_Lima_7438@NODE_1_length_1156_cov_72.958295
---------------------------------------------------------------tgtaaaaaaaatggataaatcaaatctcaaacaaaaatggctgaaaatcacctaaaggctcctatagaaaaactttaatttcgccaaacagctcaagctgcagatccctttccaacttatatcactgtgtgagattcatcaaactattatgaagcctgctgttaaccattcaatccccacctgtattgactcagtctcgctagcatttgtaataaagagaaattcttacccatactattctagattagttgaaaggagctcattgcaattgattaaaatgaatatgccagtggacccccccatccatgtagagagaaattttgaacatgaaaagttatgttgaagccttcttggtgcaatgagcatcggttccatgctgagtgcaatcatgatagcccacagttttgaggaagtctcgaatctcttttgcactgctattactagccttcaacaaacgctcatcctcctcatatatgagatatggggcctcacttgcctttctcgagagcagcttcgatgctcctttaagcacatgatattcccatccctgaacatctattttgagcagaagtaccccctccgattcgggaatcacttcatctagaggaacagactttacttgaagggctacctcttcattggattgaaatgccaactttgcaccggttgcagaaacagcactgttgtccagccgaccgaccaactgtagtagacaagcaaaatattgacacacattattagaacacatgatactctctcaggtacaaaaggcaaatagtagattcctccaaactaggtttggtctatacacaaaggctttcttactttataagtgataggactctagaggccaattttgtcaattctatcaggttgtggtggaagacaaaaaaaatattttatctaagagtcattttgtatttcctagattgttaggaagatttggtatatcttttagatattttgaattatcctaggaatcttttaaattttgtttttaattttgttttcgggatattgttctagatatataagttgacaaatagggatctcaaggaattcaatcaataaggccttactctagtggaactaaagcctacatcacccttggattttgaatctggaa
>_R_Jupunba_commutata_Maguire_46145@NODE_1_length_1116_cov_86.535130
tggcaagtgatgcgaggctgactcattctcaatgtcgtaatttcactacatctgacatacatatgtaaaaaaaatggataaatcaaatctcaaacaaaaatggctgaa--------aaaagctcctacagaaaaactttaatttcgccaaacagctcaagccgcagatccctttccaacttatatcactgcgagagattcatcaagctattatgaagcctgctgttaaccattcaatccccacctgtattgactcagtctcgctagcatttgtaataaagagaaattcttacccatactattctaggttagttgaaaggagctcattgaaaatgattaaaatgaatatggcagtggaccccaccatccatgtagagagaaattttgaacatgaaaagttatgttgaagccttcttggtgcaatgagcatcggtgccatgctgagtgcaatcatgatagcccacagttttgaggaagtctcgaatctcttttgcactgctattactagccttcaacaaacgctcatcctcctcatatatgagatatggggcctcacttgcctttctcgagagcagcttcgatgctcctttaagcacatgatattcccatccctgaacatctactttgagcagaagtacccgctccgattcgggaatcacttcatctagaggaacagactttacttgaagggctacctcttcattggattgaaatgccaactttgcaccggttgcagaaacagcactgttgtccagccgaccgaccaactgtagtagacaagcaaaatattgacacacattattagaacacatgatactctctcaggtacaaaaggcaaatagtagattcctccaaactaggtttggtctatacacaaaggcttttttactttgtaagtgataggactccagaggccaattttgtcaattctatcaggttgtggtggaagacaaataaaagattttatctaagagtcattttgtatttcctagattgttaggaagatttggtatatcttttagatattttgaattatcctaggaatcttttaaattttgtttttaattttgttttcaggatattgttctagatatatgcgttgacaaatagggatct--------------------------------------------------------------------------
>_R_Jupunba_filamentosa_Lima_7487@NODE_1_length_1491_cov_64.411598
tggcaagtgatgccaggctgactcattctcaatgtcgtaatttcactacatctgacatacatatgtaaaaaaaatggataaatcaaatctcaaacaaaaatggctgaaaatcacctaaaagctcctatagaaaaacttgaatttcgccagacagctcaagctgcagatccctttccaacttatatcactgtgtgagattcatcaagctattatgaagcctgctgttaaccattcaatccccacctgtattgactcagtctcgctagcatttgtaataaagagaaattcttacccatactattctagattagttgaaaggagctcattgaaaatgattaaaatgaatatgccagtggaccccaccatccatgtagagagaaattttgaacatgaaaagttatgttgaaggcttcttggtgcaatgagcatcggtgccatgctgaatgcaatcatgatagcccacagttttgaggaagtctcgaatctcttttgcactgctattactagccttcaacaaacgctcatcctcctcatatatgagatatggggcctcagttgcctttctcgagagcagcttcgatgctcctttaagcacatgatattcccatccctgaacatctattttgagcagaagtacccgctccgattcgggaatcacttcatctagaggaacagactttacttgaagggctacctcttcattggattgaaatgccaactttgcaccggttgcagaaacagcactgttgtccagccgaccgaccaactgcagcagacaagcaaaatattgacacacattattagaacacatgatactctctcaggtacaaaaggcaaatagtagattcctccaaactaggttaggtctatacacaaaggcttttttactttataagtgataggactccagaggccaattttgtcaattctatcaggtcgtggtggaagacaaataaaagattttatctaagattcattttgtatttcctagattgttaggaagatttggtatatcttttagatattttaaattatcctaggaatcttttaaattttgtttttaattttgttttctggatattgttctagatatatgagttgacaaatagggatctcaaggagttcaatcaataaggccttactctagtggaacta-------cctcacccttggattttgaatctggaa
>_R_Jupunba_idiopoda_Quesada_1718@NODE_1_length_968_cov_62.443322
----------------------------------------------------------------------------------------------------------------------aggctcctatagaaaaacattaatttcgccaaacagctcaagctgcagatccctttccaacttatatcactgtgtgagattcatcaagctattatgaagcctgctgttaaccattcaatccccacctgtattgactcagtctcgctagcatttgtaataaagagaaattcttacccatactattctagattagttgaaaggagctcattgaaaatgattaaaaagaatatgccagtggaccccaccatccctgcagagaaaaattttgaacatgacaagttatgttgaagccttcttggtgcaatgagcatcggtgccatgctgagtacaatcatgatagcccacagttttgaggaagtctcgaatctcttttgcactgctattactagccttcaacaaacgctcatcttcctcatatatgagatatggggcctcacttgcctttctcgagagcagcttcgatgctcctttaagcacatgatattcccatccctgaacatctattttgagcagaagtacccgctccgattcgggaatcacttcatctagaggaacggactttacttgaagggctacctcttcattggattgaaatgccaactttgcaccggttgcagaaacagcactgttgtccagccgaccgaccaactgtagtagacaagcaaaatattgacacacattattagaacacatgatactctctcaggtacaaaaggcaaatagtagattcctccaaactaggtttggtctatacacaaaggcttttttactttatgagtgatgggactccagaggccaattttgtcaattcaatcaggtcgtggtggaagacaaataaaagattatatctaagagtcattttgtatttcctagattgttaggaagattcgatatatcttttagatattttgaattatcttagaaatcttttaaattttgtttttaattttcttttcgggatattgttc-------------------------------------------------------------------------------------------------------
>_R_Jupunba_langsdorfii_Ribeiro_728@NODE_1_length_1399_cov_72.940242
aagaaagtgacacagaagaatctggatctcaatgtcgtaatttcactacatctgacatacatatgtaaaaaaaatggataaatcaaatctcaaacaaaaatggctgaaaatcaccaaaaagc-cctatagaaaaacttgaatttcgccaaacagctcaagctgcagatccctttccaacttatatcactgtgtgagattcatcaagctattatgaagcctgttgttaaccattcaatccccacctgtattgactcagtctcgctagcatttgtaataaagagaaattcttacccatactattctagattagttgaaaggagctcattgcaaatgattaaaatgaatatgctagtggaccccaccatccatgtagagagaaattttgaacatgaaaagttatgttgaagccttcttggtgcaatgagcatcggtgccatgctgagtgcaatcatgataacccacagttttgaggaagtctcgaatctcttttgcactgctattactagccttcaacaaacgctcatcctcctcatatatgagatatggggcctcacttgcctttctagagagtagcttcgatgctcctttaagcacatgatattcccatccctgaacatctattttgagcagaagtacccgctccgattcgggaatcacttcatctagaggaacagactttacttgaagggctacctcttcattggattgaaatgccaactttgcaccggttgccgaaacagcactgttgtctagccgaccgaccaactgtagtagacaagcaaaatattgacacacattattagaacacatgatactctctcaggtacaaaaggcaaatagtagattcctccaaactaggtttggtctatacacaaacgcttttttactttataagtgataggactccagaggctaattttgtcgattctatcaggttgtggtggaagacaaataaaagattttatctaagagtcattctgtatttcctagattgttaggaagatttggcatatcttttagatattttgaattatcctaggaatcttttaaattttttttttaattttgttttcgggatattgttctagatatatgagttgacaaatagggatctcaaggagttcaatcaataaggccttactctagtggaactaaagcctacctcacccttggattttgaatctggaa
>_R_Jupunba_leucophylla_Iganci_839@NODE_1_length_1376_cov_140.370285
tggcaagtgatgccaggctgactcattctcaatgtcgtaatttcactacatctgacatacatatgtaaaaaaaatggataaatcaaatctcaaacaaaaatgcctgaaaatcacctaaaagctcctatag---aactttaatttcgccaaacagctcaagctgcagatccctttccaacttctatcactgtgtgaaattcatcaagctattatgaagcctgctgttaaccattcaatccccacctgtattgactcagtctcgctggcatttgtaataaagagaaattcttacccatactattctagattagttgaaaggagctcattgaaaatgattaaaatgaatatgccagtggaccccaccatccatgtagagagaaattttgaacacgaaaagttatgttgaaggcttcttggtgcaatgagcatcggtgccatgctgagtgcaatcatgatagcccacagttttgaggaagtctcgaatctcctttgcactgctattactagccttcaacaaacgctcatcctcctcatatatgagatatggggcctcacctgcctttctcgagagcagcttcgatgctcctttaagcacatgatattcccatccctgaacatctattttgagcagaagtacccgctccgattcgggaatcacttcatctagaggaacagactttacttgaagggctacctcttcattggattgaaatgccaactttgcaccggttgcagaaacagcactgttgtccagccgaccgaccaactgtagtagacaagcaaaatattgacacacattattagaacacatgatactctcccaggtacaaaaggcaaatagtagattcct-caaactaggtttggtctatacacaaaggcttttttactttgtaagtgataggactccagaggccaattttgtcaattccattaggttgtggtggaagacaaataaaagattttatctaagagtcattttgtatttcctagattgttaggaagatttggtatatcttttagatattttgaattatcctaggaatcttttaaattttgtttttaattttgttttcaggatattgttcaagatatatgagttgacgaataggtatctcaaggagttcaatcaataaggccttattctagtggaactaaagcctacctcacccttggattttgaatctgg-a
>_R_Jupunba_microcalyx_Iganci_855@NODE_1_length_1075_cov_96.733467
-------------------------------------------------------------------------------------------------------------------------------------------------------------------------------------------------------------------------------------------------------------------------------------------aattcttacccatactattctagattagttgaaaggagctcattgaaaatgattaaaatgaatatgccagtggaccccaccatccatgtagagagaaattttgaacacgaaaagttatgttgaaggcttcttggtgcaatgagcatcggtgccatgctgagtgcaatcatgatagcccacagctttgaggaagtctcgaatctcttttgcactgctattactagccttcaacaaacgctcatcctcctcatatatgagatatggggcctcacttgcctttcttgagagcagcttcgatgctcctttaagcacatgatattcccatccctgaacatctattttgagcagaagtacccgctccgattcgggaatcacttcatctagaggaacagactttacttgaagggctacctcttcattggattgaaatgccaactttgcaccggttgcagaaacagcactgttgtccagccgaccgaccaactgtagtagacaagcaaaatattgacacacattattagaacacatgatactctctcaggtacaaaaggcaaatagtagattcctccaaactaggtttggtctatacacaaaggcttttttactttgtaagtgataggactccagaggccaattttgtcaattctatcaggttgtggtggaagacaaataaaagattttatctaagagtcattttgtatttcctagattgttaggaagatttggtatatcttttagatattttgaattatcctaggaatcttttaaattttgtttttaattttgttttcaggatattgttctagatatatgagttgacgaatagggatctcaaggagttcaatcaataaggccttactctagtggaactaaagcctacctcacccttggattttgaatgtggaa
>_R_Punjuba_callejasii_Daly_5935@NODE_1_length_711_cov_30.115142
---------------------------------------------------------------------------------------------------------------------------------------------------------------------------------------------------------------------------------------------------------------------------------------------------------------------------------ctcattgaaagtgattaaaaagaatatgccagtggaccccaccatccatgtagagaaaaattttgaacatgaaaagttatgttgaagccttcttggtgcaatgagcatcggtgccatgctgagtacaatcatgatagcccacagttttgaggaagtcccgaatctcttttgcactgctattactagccttcaacaaacgctcatcttcctcatatatgagatatggggcctcacttgcctttctcgagagcagcttcgatgctcctttaagcacatgatattcccatccctgaacatctattttgagcagaagtacccgctccgattcgggaatcacttcatctagaggaacagactttacttgaagggctacctcttcattggattgaaatgccaactttgcactggttgcagaaacagcactgttgtccagccgaccgaccaactgtagtagacaagcaaaatattgacacacattattagaacacatgatactctctcaggtacaaaaggcaaatagtagattcctccaaactaggtttggtctatacac--aggcttttttactttataagtgataggactccagaggccaattttgtcaattctatcaagtcggggtcaaagacaaataaaagattttatttaagagtcattttgtatttcctagattgttaggaagatttgatatatcttttagatattttgaatta-----------------------------------------------------------------------------------------------------------------------------------------------------------
>_R_Punjuba_lehmannii_Escobar_7465@NODE_1_length_1052_cov_60.553846
----------------------------------------------------------------------------------------------------------------------aagctcctatagaaaaaccttaatttcgccaaacagctcaagctgcagatccctttccaacttatgtcac--tgtgagattcatcaagctattatgaagcctgctgttaaccattcaatccccacctgtattgactcagtctcgctagcatttgtaataaagagaaattcttacccatactattctggattagttgaaaggagctcattgaaagtgattaaaaagaatatgccagtggaccccaccatccatgtagagaaaaattttgaacatgaaaagttatgttgaagccttcttggtgcaatgagcatcggtaccatgctgagtacaatcatgatagcccacagttttgaggaagtcccgaatctcttttgcactgctattactagccttcaacaaacgctcatcttcctcatatatgagatatggggcctcacttgcctttctcgagagcagcttcgatgctcctttaagcacatgatattcccatccctgaacatctattttgagcagaagtacccgctccgattcgggaatcacttcatctagaggaacagactttacttgaagggctacctcttcattggactgaaatgccaactttgcactggttgcagaaacagcactgttgtcgagccgaccgaccaactgtagtagacaagcaaaatattgacacacattattagaacacatgatactctctcaggtacaaaaggcaaatagtagattcctccaaactaggtttggtctatacacaaaggcttttttactttataagtgataggactccagaggccaattttgtcaattctatcaagtcggggtcgaagacaaataaaagattttatttaagagtcattttgtatttcctagagtgttaggaagatttgatatatcttttagatattttgaattatcctaagaatcttttaaattttgtttttagttttgttttcaggatattgttctagatatatgagttgacaaatagggatctcaaggagtccaatcaataaggccttgctctagtggaactaaagcctacctcaccctt-----------------
