# Supplementary material for: A new generic circumscription of Hydrochorea (Leguminosae, Caesalpinioideae, mimosoid clade) with an amphi-Atlantic distribution
Source: PhytoKeys. 2022 Aug 22;205:401–37. doi: 10.3897/phytokeys.205.82775 (PMC9849043; doi:10.3897/phytokeys.205.82775)
Supplement: Supplementary material 1 — Supplementary data file S1 [file phytokeys-205-401_article-82775__-s001.zip › MSC_m4658_comp20951_c0_seq2_exon01.aln-cln]

>Albizia_adinocephala_FHO33_88@NODE_1_length_2403_cov_212.100172
aatatgatcccaatcataataccctctgcgaaacaacagtccaaaagcaaacgagctccatttttactactc-agtcataaaatttgcagctattgcgaacctgagtttgatgctgatagagtctcacattgttttattaaaaataaactagcataattctttt--tccggtaaactatcgtaaaatattattgccatagcttgcttgcatataatttcttttggtgggagtctgattttaaattttttccccctcaccaagcatgataatagcgagacaggccatattcgcgccaaaagcagcacggtttcccgcgctttcctttgaaaaaacactcgtagcaatcgcccaactggtccattcgatagttgctttcccaacatcagatcacagcgacggaaatggccgatgaacagccttcaacgacttccaaacgaaggggaagaggagctgaggcatcggcgcgatccgaagctttagaacgtctaaaagctcgtcttcgtggcggtcgccgttcagatggcgatggatatcaaattaagttggataaccctatttatgacactgtcgaagaggacgagtacaatgctctcgtcgccaagcgccgcgaagaagcccgaggcttcattgtggacgatgacggtcttgggtacggggacgaaggggaggaggaggattggtcaaaagctgggttcaccctgtcctccgacgaatccgatggcgaaacagaaaagcccaaaaggaagagacaagaaaagaaagatcctcaacctaaaaggccaccgtcttcgctgtcggctgcggcagcgatgataggggcgcagaggttgtcatcgatgttcacttcgtcagtttttaagaaaacccgggatgataaggctaaaggcttttcttgtgatagcattgttgatgatgttatcgcagagtttgcaccggatgagactgatagactaaggcgcagacgcgggccaacaaatccttcatcaagtgcgaacattgctctgccgatcaataatgttaagagcgaggaaccagcaattcgatgtcttgatcagatgggagatcctttgtcgtcggatgctgccgcaaatggcaattatgaatctacaagagttgtgaaaaatgatggttatgccttggtttctgaacgaaactacggaggagttaaagtagaggcaactactgaagagtcagaagatgggagaaatattaattccgacgatggtctggcatcaatcttgcaaactcatagtggtccaacgaatggagacgcgactgaagagaaaatgttaaaggacgttgagatgaaggctaaaaaaacagtggagaaggaggtatttcctctgaatgcgaaagttaaagaagacgaccctgcactgagtgcgactatcggttggcaggcagccaagagcgagggcgacgtcaatgttgctgattcaaaggtggcggacgaagctttaaatagtgaagaaaacttagagttcaatctggaggctgatgggtcgctgcctttctacatacttgatgcccatgaggaattctatggagctaacatgggtaccctttatttgtttgggaaggtaattttcttattttctatgttaaatttcctatcagttactctttatttgtgtcttatttctgatttaaagttattgtctcagctttattaaacataataggttcacggggaagaaccctcacataatgttttctcaaacatgtgtggagcagttaatccagcattgagagtttgtgaggggcaggaccctagaaggatgaaaattaggttaaaaatctcaatatcttgtttggcaagctctaataatagcagggactaattgctgcaattcaattttaataaccaaacccagtgcatgatgatgcatacttgttgtcttttgtcttattatattagttttcatgccctagtgaatgttatttgcctctactctttggatttaagcactgcaaagtgtcagtcagccacccattactgctcacttgtgtgtaacctggatgtggaaggttcacttactgggattcttgttgagaatcaggtcaaatctggtaattcgtatcagagttgctgtgttgt
>Albizia_burkartiana_StivalSantos_678@NODE_1_length_1549_cov_14.424364
--------------------------------------------------------------------------------------------------------------------------------------------------------------------------------gggccagaccgactactccaagagcactcatccataaaccggttactggtacaaataacataaagaaatgt---------aaccaacgt-ttattggaaaaagcaaccccattgggaccaaaagcagcacggtttcccgcgcttccctttgaaaaaacactcatagcaatcgcccaactggtccattcgacagttgctttcccaacatcagatcacagcgacggaaatggccgatgaacagccttcaacgacttccaaacgaaggggaagaggagctgaggcatcggcacgttccgaagctttggaacgtctaaaagctcgtcttcgtggcggtcgccgttcagatggcgatgcatatcaaattaagttggataaccctatttatgacactgtcgaagaggacgagtacaatgctctcgtcgccaagcgccgcgaagaagcccgaggcttcattgtggacgatgacggttttgggtacggggacgaaggggaggaggaggattggtcaaaagctgggttcaccctgtcctccgacgaatccgatggcgaaacagaaaagcccaaaaggaagagacaagaaaagaaagatcctcaacctaaaaggccaccgtcttcgctatcggctgcggcagcgatgataggggcgcagaggttgtcatcgatgttcacttcgtcagtttttaagaaaacccgggatgataaggctaaaggcttttcttgtgatagcattgttgatgatgttatcgcagagtttgcaccggatgagactgatagactaaggcgcaaacgcgggccaacaaatccttcatcaagtgcggacattgctctgccgatcaataatgttaagagagaggaaccagcgattggatgtcttgatccgatgggaggtcctttgtcgtcggatgctgccgcaaatggcaattatgaatctaccagagttgcgaaaaatgatggttatgccttggttcctgaacgaaactacggaggagtcaaagtagaggcaactactgaagagtcagaagatgggagaaatattaattccgatgatggtctggcatcaatcttgcaaactcatagtggtccaactaacggagacgtgactgaagagaaaatgttaaaggacgttgagatgaaggctaaaaaaacagtggagaagaaggtatttcctctgaatgcgaaagttaaagaagacgaccctgcactgagtgcgactatcggttggcaggcagcaaagagcgggggcgacgtcaatgttgctgattcaaaggtggcggacgaagctttaaatagtgaagaaaacttagagttcaatctggaggctgatgggtcgctgcctttctacatacttgatgcccatgaggaattctatggagctaacatgggtaccctttatttgtttgggaaggtaattttcttattttctatgttcaatttcctatcagttactctttatttgtgtcttatttctgatttaaagttattgtctcagctttattaaacataataggttcacggggaagaaccctcacataatgttttctcaaacatgtgtgg---------------------------------------------------------------------------------------------------------------------------------------------------------------------------------------------------------------------------------------------------------------------------------------------------------------------------------------------------------------------------------
>Albizia_glabripetala_Lewis_1652@NODE_1_length_1820_cov_80.144578
-----------------------------------------------------------------------------------------------------------------------------------------------------------aattttttttttcctgcaaactatcgcaaaatattattgccatggcttgcttgcatataatttcttttggtgggagtctgattttaaatttttttcccctcaccaagcatgatattagcgagacaggccatattcgcgccaaaagcagcacggtttcccgcgctttcctttgaaaacacactcatagcaatcgcccaactggtccattcgatagttactttcccaacatcagatcacggcgacggaaatggccgatgaacagccttcaacgacttccaaacgaaggggaagaggagctgaggcatccgcgcgttccgaagctttggaacgtctaaaagctcgtcttcgtggcggtcgccgttcagatggcgatggatatcaaattaagttggataaccctatttatgacactgtcgaagaggacgagtacaatgctctcgtcgccaagcgccgcgaagaagcccgaggcttcattgtggacgatgacggtcttgggtacggggacgaaggggaggaggaggattggtcaaaagctgggttcaccctgtcctccgacgaatccgatggcgaaacagaaaagcccaagaggaagagacaagaaaagaaagatcctcaacctaaaaggccaccgtcttcgctgtcggctgcggcagcgatgataggggcgcagaggttgtcatcgatgttcacttcgtcagtttttaagaaaacccgggatgataaggctaaaggcttttcttgtgatagcattgttgatgatgttatcgcagagtttgcaccggatgagactgatagactaaggcgcagacgcgggccaacaaatccttcatcaagtgcgaacattgctgtgccgatcaataatgttaagagcgaggaacaagcaattggatgtcttgatccgatgggaggtcctttgtcgtcggatgctgccgcaaatggcaattatgaatctaccagagttgtgaaaaatgatggttatgccttggtttctgaacgaaactacggaggagtcaaagtagaggcaactactgaagagtcagaagatgggagaaatattaattccgacgatggtctggcatcaatcttgcaaactcatagtggtccaactaacggagacgtgactgaagagaaaatgttaaaggacgttgagatgaaggctaaaaaaacagtgg---aggaggtatttcctctgaatgcaaaagttaaagaagacgaccctgcgctgagtgcgactatcggttggcaggcagcaaagagcgagggcgacgccaatgttgctgattcaaaggtggcggacgaagctttaaatagtgaagaaaacttagagttcaatctggaggctgatgggtcgctgcctttctacatacttgatgcccatgaggaattctatggagctaacatgggtaccctttatttgtttgggaaggtaattttcttattttctatgttcaatttcctatcagttactctttatttgtgtcttatttccgatttgaagttattgtctcagctttattaaacataataggttcacggggaagaaccctcacataatgttttctcaaacatttgtggagcagttcatccagcattaagagtttgtgaggggcaggactctagaaggatgaaaattaggttaaaaatctcaatatcttgtttggcaagctctaataatagcagggactaattgcagcaattcaattttaataaccaaacccagtgcatgatgatgcatacttgttgtcttttgtcttgttatattagttttcatgtcctagtgaatgtaatttgcctctactctttggatttaagcgctgcaaag--------------------------------------------------------------------------------------------------------------------------
>Albizia_inundata_Wood_26530@NODE_1_length_1647_cov_222.537688
-------------------------------------------------------------------------------------------------tagcctaataagggcatttaagtctttcaatcctaacaagataatgacaatttagg----ccttcataccttatgtccctttcaacaaatattattattttgtcacaattctccctaatttcttttgatgggagtctgattttaaatatttttccccatgccaagcatgatattggcgagacgggccatattcgcgccaaaagcagcacggtttcccgcgctttcctttgaaaaaacagtcatagcaatcgcccaactggtccattcgatagttgcttttacaacatcagatcacagcgacggaaatggccgatgaacatccttcaacgacttccaaacgaaggggaagaggagccgaggcatcggcgcgttccgaagctttggaacgtctaaaagctcgtcttcgtggcggtcgccgttcagatggcgatggatatcaaattaagttggataaccctatttatgacactgtcgaagaggacgagtacaatgctctcgtcgccaagcgccgcgaagaagcccgaggcttcattgtggacgatgacggtcttgggtacggggacgaaggggaggaggaggattggtcaaaagctgggttcaccctgtcctccgacgaatccgatggcgaaacagaaaagcccaagaggaagagacaagaaaagaaagatcctcaacctaaaaggccaccgtcttcgctgtcggctgcggcggcgatgataggggcgcagaggttgtcatcgatgttcacttcgtcagtttttaagaaaacccgggatgataaggctaaaggcttttcttgtgatagcattgttgatgatgttatcgcagagttcgcaccggatgagactgatagactaaggcgcagacgcgggccaacaaatccttcatcaagtgcgaacattgctccgccgatcaataatgttaagagcgaggaaccagcaattggatgtcttgatccaatgggaggtcctttgtcgtcggatgctgccgcaaatggcaattatgaatctaccagagttgtgaaaaatgatggctatgccttggtttctgaacgaaactacggcggagtcaaagtagaggcaactactgaagagtcagaagatgggagaaatattaattccgacgatggtctggcatcagtcttgcaaactcatagtggtcaaactaacggagacgtgactgaagagaaaatgttaaaggacgttgagatgaaggctaaaaaaatagtggagaaggaggtatttcctctgaatgctaaagttcaagaagacgaccctgcactgagtgcgactatcggttggcaggcagcgaagagcgagggcgacgtcaatgttgctgattcaaaggtggcggacgaagctttaaatagtgaagaaaacttagagttcaatctggaggctgatgggtcgctgcctttctacatacttgatgcccatgaggaattctatggagctaacatgggtaccctttatttgtttgggaaggtaattttcttattttctatgttcaatttcctatcggttactctttattcgtgtcttatttctgatttacagttattgtctcagctttattaaacataatagtttcacggggaagaaccctcacataatgttttctcaaacatgtgtggagcagtt--------------------------------------------------------------------------------------------------------------------------------------------------------------------------------------------------------------------------------------------------------------------------------------------------------------------------------------------------------------------------
>Albizia_niopoides_Simon_1601@NODE_1_length_1913_cov_176.297386
-----------------------------------------------------------------------------------------------------------------------gagtctcacatcgttttattaaaaataaactagcataattttttttcccctgcaaaccatcgtaaaatattattgccgtggcttgcttgcatataatttcttttggtgggaatctgattttaaattttttcccccttaccaagcctgatattagcgagacaggccatattcgcgccaaaagcagcacggtttcccgcgctttcctttgaagaaacactcatagcaatcgcccaactggtccattcgatagttgctttcccaacatcagatcgcagcgacggaaatggccgatgaacagccttcaacgacttccaaacgaaggggaagaggagctgaggcatcggcgcgttccgaagctttggaacgtctaaaagctcgtcttcgtggtggtcgccgttcagatggcgatggatatcaaattaagttggataaccctatttatgacactgtcgaagaggatgagtacaatgctctcgtcgccaagcgccgcgaagaagcccgaggcttcattgtggacgatgacggtcttgggtacggggacgaaggggaggaggaggattggtcaaaagctgggttcaccctgtcctccgacgaatccgatggcgaaacagaaaagcccaaaaggaagagacaagaaaagaaagatcctcaacctaaaaggccaccgtcttcgctgtcggctgcggcagcgatgataggggcgcagaggttgtcatcgatgttcacttcgtcagtttttaagaaaacccgggatgataaggctaaaggcttttcttgtgatagcattgttgatgatgttatcgcagagtttgcaccggatgagactgatagactaaggcgcagacgcgggccaacaaatccttcatcaagtgcgaacattgctctgccgctcaataatgttaagagcgaggaaccagcaattggatgtcttgatccaatgggaggtcctttgttgtcggatgctgccgcaaatggcaattatgaatctaccagagttgtgaaaaatgatggttatgcctcggtttctgaacgaaactacggaggagtcaaagtagaggcaactactgaagagtcagaagatgtgagaaatattaattccgacgatggtctggcatcaatcttgcaaactcatagtggtccaactaacggagacgtgactgaagagaaaatgttaaaggacgttgagatgaaggctaaaaaaacagtggagaaggaggtatttcctctgaatgctaaagttaaagaagacgaccctgcactgagtgcgactatcggttggcaggcagcaaagagagagggcgacgtcaatgttgctgattcaaaggtggcggacgaagctttaagtagtgaagaaaacttagagttcaatctggaggctgatgggtcgctgcctttctacatacttgatgcccatgaggaattctatggagctaacatgggtaccctttatttgtttgggaaggtaattttcttattttctatgttcagtttcctatcggttactctttatttatgtcttatttctgatttaaatttattgtctcagctttattaaacataataggttcacggggaagaaccctcaca-aatgttttctcaaacatgtgtggagcagttaatccagcattaagagtttgtgaggggcaggaccctagaaggatgaaaattaggttaaaaatctcaatatcttgtttggcaagctctaataatggcaggaattaattgctgcaattcaattttaatcaccaaacccagtgcgtgatgatgcatactttttgtcttttgtcctattatattcgttttcacgccctagtgaatgttatttgcctctactctttggatttaagcactgcaaagtgtcagtcagccacccattactgctcacttgtgtctaacctggatgtggaag----------------------------------------------------------------------
>Albizia_sinaloensis_Hughes_1576@NODE_1_length_2031_cov_116.954964
---------------------------------------------------aaatatatgcttctggtaataaaaaaatattgttta-----gatcattatacgtactgatagttgctagagtctcacattgttttattaaaaataaactagcataattctttt--tccggtaaactatcgtaaaatattattgccatggcttgcttgcatataatttcttttggtgggagtctgattttaaatttttttcacctcaccaagcatgataatagcgagacaggccatattcgcgccaaaagcagcacggtttcccgcgctttcctttgaaaaaacactcatagcaatcacccaactggtccattcgatagttgctttcccaacatcagatcacagcgacggaaatggccgatgaacagccttcaacgacttccaaacgaaggggaagaggagctgaggcatcggcgcgttccgaagctttggaacgtctaaaagctcgtcttcgtggcggtcgccgttcagatggcgatggatatcaaattaagttggataaccctatttatgacactgtcgaagaggacgagtacaatgctctcgtcgccaagcgccgcgaagaagcccgaggcttcattgtggacgatgacggtcttgggtacggggacgaaggggaggaggaggattggtcaaaagctgggttcaccctgtcctccgacgaatccgatggcgaaacagaaaagcccaaaaggaagagacaagaaaagaaagatcctcaacctaagaggccaccctcttcgctgtcggctgcggcagcgatgataggggcgcagaggttgtcatcgatgttcacttcgtcagtttttaagaaaacccgggatgataaggctaaaggcttttcttgtgatagcattgttgatgatgttatcgcagagtttgcaccggatgagactgatagactaaggcgcagacgcgggccaacaaatccttcatcaagtgcgaacattgctctgccgatcaataatgttaagagcgaggaaccagcaattggatgtcttgatcagatgggagatcctttgtcgttggatgctgccgcaaatggcaattatgaatctaccagagttgtgaaaaatgatggttatgccttggtttctgaacgaaactacggaggagtcaaagtagaggcaactactgaagagtcagaagatgggagaaatattaattccgacgatggtctggcatcaattttgcaaactcatagtggtccaactaacggagacgtgactgaagagaaaatgttaaaggatgttgagatgaaggctaaaaaaacagtggagaaggaggtatttcctctgaatgcgaaagttaaagaggacgaccctgcactgagtgcgactatcggttggcaggcagccaagagcgagggcgacgtcaatgttgctgattcaaagttggcggacgaagctttaaatagtgaagaaaacttagagctcaatctggaggctgatgggtcgctgcctttctacgtacttgatgcccatgaggaattctatggagctaacatgggtaccctttatttgtttgggaaggtaattttcttattttctatgttcaattgcctatcagttactctttatttgtgtcttatttctgatttaaagttattgtctcagctttattaaacataataggttcacggggaagaaccctcacataatgttttctcaaacatgtgtggagcagttaatccagcattgagagtttgtgaggggcaggaccctagaaggatgaaaattaggttaaaaatctcaatatcttgtttggcaagctctaataatagcagggactaattgctgcaattcaattttaataaccaaacccagtgcatgatgatgcatacttgttgtcttttgtcttattatattagttttcatgccctagtgaatgttatttgcctctactctttggatttaagcactgcaaagtgtcagtcagccacccattactgctcacttgtgtgtaaactggatgtggaaggttcacttactgggattcttgttgagaatcaggtcaaatcaggtaattcgtatc----------------
>Albizia_xerophytica_Hughes_1435@NODE_1_length_1890_cov_120.515720
---------------------------------------------------------------------------------------------------atacgtactgatagttgatagagtctcacattgttttattaaaaataaactagcctaattctttt--tccgataaacaatcgtaaaatattattgccatagcttgcttgcatataatttcttttggtgggagtctgattttaaattttcttcccctcaccaagcatgataatagcgggacaggccatattcgcgccaaaagcagcacggtttcccgcgctttcctttgaaaaaacactcatagcaatcacccaactggtccattcgatagttgctttcccaacatcagatcacagcgacggaaatggccgatgaacagccttcaacgacttccaaacgaaggggaagaggagctgaggcatcggcgcgttccgtagctttggaacgtctaaaagctcgtcttcgtggcggtcgccgttcagatggcgatggatatcaaattaagttggataaccctatttatgacactgtcgaagaggacgagtacaatgctctcgtcgccaagcgccgcgaagaagcccgaggcttcattgtggacgatgacggtcttgggtacggggacgaaggggaggaggaggattggtcaaaagctgggttcaccctgtcctccgacgaatccgatggcgaaacagaaaagcccaaaaggaagagacaagaaaagaaagatcctcaacctaaaaggccaccgtcttcgctgtcggctgcggcggcgatgataggggcgcagaggttgtcatcgatgttcacttcgtcagtttttaagaaaacccgggatgataaggctaaaggcttttcttgtgatagcattgttgatgatgttatcgcagagtttgcaccggatgagactgatagactaaggcgcagacgcgggccaacaaatccttcatcaagtgcgaacattgctctgccgatcaatagtgttaagagcgaggaaccagcaattggatgtcttgatcagatgggaggtcctttgtcgtcggatgctgccgcaaatggcaattatgaatctaccagagttgtgaaaaatgatggttatgccttggtttctgaacgaaactacggaggagtcaaagtagaggcaactactgaagagtcagaagatgggagaaatattaattccgacgatggtctggcatcaatcttgcaaactcatagtggtccaactaacggagacgtgactgaagagaaaatgttaaaggacgttgagatgaaggctaaaaaaacagtggagaaggaggtatttcctctgaatgcgaaagttaaagaagacgaccctgcactgagtgcgactatcggttggcaggcagccaagagcgagggcgacgtcaatgttgctgattcaaaggtggcggacgaagctttaaatagtgaagaaaacttagagttcaatctggaggctgatgggtcgctgcctttctacatacttgatgcccatgaggaattctatggagctaatatgggtaccctttatttgtttgggaaggtaattttcttattttctatgttcaatttcctatcagttactctttatttgtgtcttatttctgatttaaagttattgtctcagctttattaaacataataggttcacggggaagaaccctcgcataatgttttctcaaacatgtgtggagcagttaatccagcattgagagtttgtgaggggcaggaccctagaaggatgaaaattaggttaaaaatctcaatatcttgtttggcaagctctaataatagcagggactaattgctgcaattcaattttaataaccaaacccagtgcatgatgatgcatacttgttgtcttttgtcttattatattagttttcatgccctagtgaatgttatttgcctctactctttggatttaagcactgcaaagtgtcagtcag----------------------------------------------------------------------------------------------------------------
>Balizia_elegans_Iganci_870@NODE_1_length_2129_cov_183.355750
aatatgatcccaatcataataccctctgcgaaacaacattccaaaaccaaacgagctccatttttactactcaagtcacaaaatttgctgctattgctaacctgaaattgatgcagatccaatctcatgttagtttattaaaaataaactaacataatttttttttgcttgtaaactatcgtaaaatgttatttccatgacttgccggcatataatttcttttggtgggagtctgattttgg-tttttttttcctcaccaaacatgacattagcgagacaggccatattcgcgccaaaagcagcacggtttcccgcgctttcctttgacaaaacactcatagcaatcgcccaactggtccattcgatagttgctctcccaacatcagatcacagcgacggaaatggccgatgaacagccttcaacgacttccaaacgaaggggaagaggagctgaggcatcggcgcgttccgaagctttggaacgtctaaaagctcgtcttcgtggcggtcgccgttcagatggcgatggatatcaaattaagttggataaccctatttatgacactgtagaagaggacgagtacaatgctctcgtcgccaagcgccgcgaagaagcccgaggcttcattgtggacgatgacggtcttgggtatggggacgaaggggaggaggaggattggtcaaaagctgggttcaccctgtcctccgacgaatccgatggcgaaacagaaaagcccaaaaggaagagacaagaaaagaaagatcctcaacctaaaaggccaccgtcttcgctatcggctgcggcagcgatgataggggcgcagaggttgtcatcgatgttcacttcgtcagtttttaagaaaacccgggatgataaggctaaaggctttacttgtgatagcattgttgatgatgttatcgcagagtttgcaccggatgagactgatagactaaggcgcagacgtgggccaataaatccttcatcaattgcgaacattgctctgccgattaataatgttaagaacgaggagccagcgattggatgtcttgatccgatgggaactcctttgtcgtcggatgctgccgcaaatggcaattatgaatctaccagagttgtgaaaaatgatggttatgccttggtttctgaacgaaactacggaggagttaaagtagaggcaactactaaagaatcagaagatgggagaaatattaattccgacgatggtctggcatcaatcttgcaaactcatagtggtccaactaacggagacgtggctgaagagaaaatgttacaggacgtcgagatgaaagctaaaaaaacagtggagaaggaggtatttcctctgaatgcgaaagttaaagaagacgaccctgcactgagtgcgactatcggttggcaggcagcaaagagcgggggcgacgtcaatgttgctgattcaaaggtggcggacgaagctttaaatagtgaagaaaacttagagttcaatctggaggctgatgggtcgctgcctttctacatacttgatgcccatgaggaattctatggagctaacatgggtaccctttatttgtttgggaaggtaattttcttattttctatgttcaatttcctatcagttactcttaacttgtgtcttacatctgatataaagttgctgtctcagctttattaaacataataggttcatggggaagaaccttcacataatgttttctcaaacatgtgtggagcagttaatccagcattaagaatttgtgaggggcaggaccctagaaggatgaaaattacgttaaagatctcaatatcttgtttggcaagctctaataatagcaggga-----tgatgcaattcaattttaattaccaaacccagtgcatgatgattcatactttttgtcttttgtcttattactttagttttcatgccctagtgaatgttatttgcctctactctttgtatttaagcactgcaaagtgtcagtcagccactcatcactgctcacttgtgtgtaacctggatgtggaaggttcacttactggaattcttgttgggaatcaggtcaaatcaggtaattcgtatcagagttgctgtgttgt
>Balizia_leucocalyx_Aguilar_1939@NODE_1_length_2216_cov_177.875643
-------------------------------------------aaaccaaacgagctccatttttactactccagtcacaaaatgtgctgctattgct-acctgaaattgatgctgatccaatctcattttagtttattaaaaataaactaacatatattttttttgcttgtaaactatcgtaaaatgttatttccatgacttgctggcatataatttcttttggtgggagtctgattttgg-ttttttttcccccaccaaacatgacattagcgagacaggccatattcgcgccaaaagcagcacggtttcccgcgctttcctttgacaaaacactcatagcaatcgcccaactggtccgttcgatagttgctctcccaacatcagatcacaccgacggaaatggccgatgaacagccttcaacgacttccaaacgaaggggaagaggagctgaggcatcggcgcgttccgaagctttggagcgtctaaaagctcgtcttcgtggcggtcgccgttcagatggcgatggatatcaaattaagttggataaccctatttatgacactgtcgaagaggacgagtacaatgctctcgtcgccaagcgccgcgaagaagcccgaggcttcattgtggacgatgacggtcttgggtatggggatgaaggggaggaggaggattggtcaaaagctgggttcaccctgtcctctgacgaatccgatggcgaggcagaaaagcccaaaaggaagagacaagaaaagaaagatcctcaacctaaaaggccaccgtcttcgctatcggctgcggcagcgatgataggggcgcagaggttgtcatcgatgttcacttcgtcagtttttaagaaaacccgggatgataaggctaaaggctttacttgtgatagcattgttgatgatgttatcgcagagtttgcaccggatgagactgatagactaaggcgcagacgtgggccaataaatccttcatcaagtgcgaacattgatctgccgattaataatgttaagaacgaggagccagcgattggatgtcttgatccgatgggaactcctttgtcgtcggatgctgccgcaaatggcaattatgaatctgccagagttgtgaaaaatgatggttatgccttggtttctgaacgaaactacggaggagttaaagtagaggcaactactaaagaatcagaagatgggagaaatattaattccgacaatggtctggcatcaatcttgcaaactcatagtggtccaactagcggagacgtgactgaagagaaaatgttacaggacgtcgagatgaaagctaaaaaaacagtggagaaggaggtgtttgctctgaatgcgaaagttaaagaagacgaccctgcactgagtgcgactatcggttggcaggcagcaaagagcgggggcgacgtcaatgttgctgattcaaaggtggcggacgaagctttaaatagtgaagaaaacttagagttcaatctggaggctgatgggtcgctgcctttctacatacttgatgcccatgaggaattctatggagctaacatgggtaccctttatttgtttgggaaggtaattttcttattttctatgttcaatttcctatcagttactcttaacttgtgtcttacatctgatataaagttattgtctcagctttattaaacataataggtccatggggaagaaccttcacataatgttttctcaaacatgtgtggagcagttaatccagcattaagagtttgtgaggggcaggaccctagaaggatgaaaattacgttaaagatctcaatatcttgtttggcaagctctaataatagcaggga-----tggtgcaattcaattttaattaccaaacccagtgcatgatgattcatactttttgtcttttgtcttattactttagttttcatgccctagtgaatgttatttgcccctactctttgtatttaagcactgcaaagtgtcagtcagccactcattactgctcacttgtgtgtaacctggatgtggaaggttcacttactggaattcttgttgggaatcaggtcaaatcaggtaattcgtatcagagttgctgtgttgt
>Balizia_pedicellaris_Queiroz_15529@NODE_1_length_1170_cov_439.878027
----------------------------------------ccaacatcataagtgacccatttctcctactcaagtcacaaaatttgctgctattgctaacctgaaattgatgctgatccaatctcatgttagtttattaaaaataaactaacataatttttttttgcttgtaaactatcgtaaaatgttatttccatgacttgctggcatataatttcttttggtgggagtctgattttgg-tttttttttcctcaccaaacatgacattagtgagacaggccatattcgcgccaaaagcagcacggtttcccgcgctttcctttgacaaaatactcatagcaatcgcccaactggtccattcgatagttgctctcccaacatcagatcacagcggcggaaatggccgatgaacagccttcaacgacttccaaacgaaggggaagaggagctgaggcatcggcgcgttccgaagctttggaacgtctaaaagctcgtcttcgtggcggtcgccgttcagatggcgatggatatcaaattaagttggataaccctatttacgacactgtcgaagaggacgagtacaatgctctcgtcgccaagcgccgcgaagaagcccgaggcttcattgtggacgatgacggtcttgggtatggggacgaaggggaggaggaggattggtcaaaagctgggttcaccctgtcctccgacgaatccgatggcgaaacagaaaagcccaaaaggaagagacaagaaaagaaagatcctcaacctaaaaggccaccgtcttccctatcggctgcggcagcgatgataggggcgcagaggttgtcatcgatgttcacttcgtcagtttttaagaaaacccgggatgataaggctaaaggctttacttgtgatagcattgttgatgatgttatcgcagagtttgcaccggatgagactgatagactaaggcgcagacgtgggccaataaatccttcgtcaagtgcgaacattgctctgccgattaataatgttaagaacgaggagccagcgattggatgtcttgatccgatgggaactcctttgtcgtcggatgctgccgcaaatggcaattatgaatctaccagagttgtgaaaaatgatggttatgccttggtttctgaacgaaactacggaggagttaaagtagaggcaactactaaagaatcagaagatgg---------------------------------------------------------------------------------------------------------------------------------------------------------------------------------------------------------------------------------------------------------------------------------------------------------------------------------------------------------------------------------------------------------------------------------------------------------------------------------------------------------------------------------------------------------------------------------------------------------------------------------------------------------------------------------------------------------------------------------------------------------------------------------------------------------------------------------------------------------------------------------------------------------------------------------
>Balizia_pedicellaris_Queiroz_15529@NODE_2_length_735_cov_313.525000
---------------------------------------------------------------------------------------------------------------------------------------------------------------------------------------------------------------------------------------------------------------------------------------------------------------------------------------------------------------------------------------------------------------------------------------------------------------------------------------------------------------------------------------------------------------------------------------------------------------------------------------------------------------------------------------------------------------------------------------------------------------------------------------------------------------------------------------------------------------------------------------------------------------------------------------------------------------------------------------------------------------------------------------------------------------------------------------------------------------------------------------------------------------------------------------------------------------------------------------------------agaaatattaattccgacggtggtctggcatcaatcttgcaaactcatagtggtccaactaacggagacgtgactgaagagaaaatgttacaggacttcgagacgaaagctaaaaaaacagtggagaaggaggtatttcctctgaatgcgaaagttaaagaagacgaccctgcactgagtgcgactatcggttggcaggcagcaaagagcgggggcgacgtcaatgttgctgattcaaaggtggcggacgaagctttaaatagtgaagaaaacttagagttcaatctggaggctgacgggtcgctgcctttctacatacttgatgcccatgaggaattctatggagctaacatgggtaccctttatttgtttgggaaggtaattttcttattttctatgttcaatttcctatcagttactcttcacttgtgtcttacatctgatataaagttattgtctcagctttattaaacataataggttcatggggaagaactttcacataatgttttctcaaacatgtgtggagcagttaatccagcattaagagtttgtgaggggcaggaccctagaaggatgaaaattacgttaaagatctcaatatcttgtttggcaagctctaataatagcaggga-----tgatgcaattcaattttaattaccaaacccagtgcatgatgattcatactttttgtcttttgtcttattactttagttttcatgccctagtgaatgttat------------------------------------------------------------------------------------------------------------------------------------------------------------
>Cathormion_obliquifoliolatum_Wieringa_6519@NODE_1_length_1837_cov_286.725028
--------------------------------ctgctattgctaacctgaaattgatgctgatccaat-ctcatgttagtttattttttgctattgctaacctgaaattgatgctgatccaatctcatgttagtttattaaaaataaactaacataatttttttttgcttgtaaactatcgtaaaatgttatttccatgacttgctggcatataatttcttttgggggggggtctgattttggtttttttcccctcaccaaacatgacattagcgagacaggccatattcgcgccaaaagcagcacggtttcccgcgctttcctttgacaaagcgctcatagcaatcgcccaactgatccattcggtagttgctatcccaacatcagatcacagcgacggaaatggccgatgaacagccttcaacgacttccaaacgaaggggaagaggagctgaggcatcggcgcgttccgaagctttggaacgtctaaaagctcgtcttcgtggcggtcgccgttcagatggcgatggatatcaaattaagttggataaccctatttatgacactgtcgaagaggacgagtacaatgctctcgtcgccaagcgccgcgaagaagcccgaggcttcattgtggacgatgacggtcttgggtatggggacgaaggggaggaggaggattggtcaaaagctgggttcaccctgtcctccgacgaatccgatggcgaaacagaaaagcccaaaaggaagagacaagaaaagaaagatcctcaacctaaaaggccaccgtcttcgctatcggctgcggcagcgatgataggggcgcagaggttgtcatcaatgttcacttcgtcagtttttaagaaaacccgggatgataaggctaaaggctttacttgtgatagcattgttgatgatgttatcgcagagtttgcaccggatgagactgatagactaaggcgcagacgtgggccaataaatgcttcatcaagtgcgaacattactctgccgattaataatgttaagaacgaggagccagcgattggatgtcttgatccgatgggaactcctttgtcgtcggatgctgccgcaaatggcaattatgaatctatcagagttgtgaagaatgatggttatgccttggttcctgaacgaaactacggaggagttaaagtagaggcaactactaaagaatcagaagatgggagaaatattaattccgacgatggtctggcatcaatcttgcaaactcatagtggtccaactaacagagacgtgactgaagagaaaatgttacaggacgtcgagatgaaagctaaaaaaacagtggagaaggaggtatttcctctgaatgcgaaagttaaagaagacgaccctgcactgagtgcgactatcggttggcaggcagcaaagagcggtggcgacgtcgatgttgctgattcaaaggtggcggacgaagctttaaatagtgaagaaaacttagagttcaatctggaggctgatgggtcgctgcctttctacatacttgatgcccatgaggaattctatggagctaacatgggtaccctttatttgtttgggaaggtaattttcttattttctatgttcaatttcctatcagttactcttaacttgtgtcttacatctgatataaagttgttgtctcagctttattaaacataataggttcatggggaagaaccttcacataatgttttctcaaacatgtgtggagcagttaatc--gcattaagagtttgtgaggggcaggaccctagaaggatgaaaattacgttaaagatctcaatatcttgtttggcaagctctaataatagcaggga-----tgatgcaattcaattttaattaccaaacccag--------------------------------------------------------------------------------------------------------------------------------------------------------------------------------------------------------------------------------
>Hydrochorea_gonggrijpii_Tillett_45696@NODE_1_length_1913_cov_208.141612
-------------------------------------------------------ctccatttttactactcaagtcacaaaatttgctgctattgctaacctgaaattgatgttgatccaatctcatgttagtttattaaaaataaactaacataatttttttttgcttgtaaactatcgtaaaatgttatttccatgacttgctggcatataatttcttttggtgggagtctgattttgg-ttttttttccctcaccaaacatgacattagcgagacaggccatattcgcgccaaaagcagcacggtttcccgcgctttcctctgacaaagcgctcatcgcaatcgcccaactggtccagtcgatagttgctctcccaacatcagatcacagcgacggaaatggccgatgaacagccttcaacgacttccaaacgaaggggaagaggagctgaggcatcggcgcgttccgaagctttggaacgtctaaaagctcgtcttcgtggcggtcgccgttcagatggcgatggatatcaaattaagttggataaccctatttatgacactgtcgaagaggacgagtacaatgctctcgtcgccaagcgccgcgaagaagcccgaggcttcattgtgggcgatgacggtcttgggtatggggacgaaggggaggaggaggattggtcaaaagctgggttcaccctgtcctccgacgaatccgatggcgaaacagaaaagcccaaaaggaagagacaagaaaagaaagatcctcaacctaaaaggccaccgtcttcgctatcggctgcggcagcgatgataggggcgcagaggttgtcatcgatgttcacttcgtcagtttttaagaaaacccgggatgataaggctaaaggctttacttgtgatagcattgttgatgatgttatcgcagagtttgcaccggatgagactgatagactaaggcgcagacgtgggccaataaatccttcatcaactgcgaacattgctctgccgattaataatgttaagaacgaggagccagcgattggatgtcttgatccgatgggaactcctttgccgtcggatgctgccgcaaatggcaattatgaatctaccagagttgtgaaaaatgatggttatgccttggtttgtgaacgaaactacggaggagttaaagtagaggcaactactaaagaatcagaagatgggagaaatattaattccgacgatggtctggcatcaatcttgcaaactcatagtggtccaactaacggacacgtgactgaagagaaaatgttacaggacgtcgagatgaaagctaaaaaaacagtggagaaggaggtatttcctctgaatgcgaaagttaaagaagacgaccctgcactgagtgcgactatcggatggcaggcagcaaagagcgggggcgacgtcgatgttgctgattcaaaggtggcggacgaagctttaaatagtgaagaaaacttagagttcaatctggaggctgatgggtcgctgcctttctacatacttgatgcccatgaggaattctatggagctaacatgggtaccctttatttgtttgggaaggtaattttcttattttctatgttcaatttcctatcagttactcctaacttgtgtcttacatctgatataaagttgttgtctcagctttattaaacataataggttcatggggaagaaccttcgcataatgttttctcaaacatgtgtggagcagttaatccagcattaagagtttgtgaggggcaggaccctagaaggatgaaaattacgttaaagatctcaatatcttgtttggcaagctctaataatagcaggga-----tgatgcaattcaattttaattaccaaacccagtgcatgatgattcatattttttgtcttttgtcttattactttagttttcatgccctagtgaatgttatttgcctctactctttgtatttaagcact--------------------------------------------------------------------------------------------------------------------------------
>Jupunba_abbottii_Zanoni_21220@NODE_1_length_1902_cov_181.041096
---------------------------------------------------cgagctccatttttactactcaagtcacaaaa-ttgctgctattgctaacctgaaattgatgctgatccaatctcatgttagtttattaaaaatacactaacataatttttttttgcctgtaaactatcgtaaaatgttatttccatgacttgctggcatataatttcttttggtgggagtctgattttggttttttttcccctcaccaaacatgacattagcgagacaggccatattcgcgccaaaagcagcacggtttcccgcgctttcctttgacaaaacactcatagcaatcgcccaactggtccattcgatagttgctctcccaacatcagatcacagcggcggaaatggccgatgaacagccttcaacgacttccaaacgaaggggaagaggagctgaggcatcggcgcgttccgaagctttggaacgtctaaaagctcgtcttcgtggcggtcgccgttcagatggcgatggatatcaaattaagttggataaccctatttatgacactgtcgaagaggacgagtacaatgctctcgtcgccaagcgccgcgaagaagcccgaggcttcattgtggacgatgacggtcttgggtatggggacgaaggggaggaggaggattggtcaaaagctgggttcaccctgtcctccgacgaatccgatggcgaaacagaaaagcccaaaaggaagagacaagaaaagaaagatcctcaacctaaaaggccaccgtcttcgctatcggctgcggcagcgatgataggggcgcagaggttgtcatcgatgttcacttcgtcagtttttaagaaaacccgggatgataaggctaaaggcttttcttgtgatagcattgttgatgatgttatcgcagagtttgcaccggatgagactgatagactaaggcgcagacgtgggccaataaatccttcatcaagtgcgaacattgctatgccgattaataatgttaagaacgaggagccagcgattggatgtcttgatccgatgggaactcctttatggtcggatgctgccgcaaatggcaattatgaatctaccagagttgtgaaaaatgatggttatgccttggtttctgaacgaaactacggaggagttaaagtagaggcaactactaaagaatcagaagatgggagaaatattaattccgacgatggtctggcatcaatcttgcaaactcatagtggtccaactaacggagacgtgactgaagagaaaatgttacaggacgtcgagatgaaagctaaaaaaacagtggagaagaaggtatttcctctgaatgcgaaagttaaagaagacgaccctgcactgagtgcgactatcggttggcaggcagcaaagagcgggggcgacgtcaatgttgctgattcaaaggtggcggacgaagctttaaatagtgaagaaaacttagagttcaatctggaggctgatgggtcgctgcctttctacatacttgatgcccatgaggaattctatggagctaacatgggtaccctttatttgtttgggaaggtaattttcttattttctatgttcaatttcctatcagttacccttaacttgtgtcttacatctgatttaaagttattgtctcagctttattaaacataataggttgatggggatgaaccttcacataatgttttctcaaacatgtgtggagcagttaatccagcattaagagtttgtgaggggcaggaccctagaaggatgaaaattacgttaaagatctcaatatcttgtttggcaagctctaataatagcaggga-----tgatgcaattcaactttaattaccaaacccagtgcatgatgattcatactttttgtcttttgtcttattattttggttttcatgccctagtgaatgttatttgcctctactct-----------------------------------------------------------------------------------------------------------------------------------------------
>Jupunba_cochleata_Bonadeu_673@NODE_1_length_2152_cov_181.414940
aatatgatcccaatcataataccctctgcgaaaaaacattccaaaaccaaacgagctccatttttactactcaagtcacaaaatttgcagctattgctaacctgaatttgatgctgatccaatctcatgtcagtttattaaaaataaactaacataattttttttcgccggtaaactatcgtaaaatgttattgccatgacttgctggcatataatttctttgggtgggagtcagattttgactttttttcccctcaccaaacatgacattagcgagacaggccatattcgcgccaaaagcagcacagtttcccgcgctttcctttgaaaaaacactcatagcaatcgcccaactggtccattcgatagttgctctcccaacatctgatcacagcgacggaaatggccgatgaacagccttcaacgacttccaaacgaaggggaaaaggagctgaggcatcggcgcgttccgaagctttggaacgtctaaaggctcgtcttcgtggcggtcgccgttcagatggcgatggatatcaaattaagttggataaccctatttatgacactgtcgaagaggacgagtacaatgctctcgtcgccaagcgccgcgaagaagcccgaggcttcattgtggacgatgacggtcttgggtatggggacgaaggggaggaggaggattggtcaaaagctgggttcaccctgtcctccgacgaatccgatggcgaaacagaaaagcccaaaaggaagagacatgaaaagaaagatcctcaacctaaaaggccaccgtcttcgctatcggctgcggcagcgatgataggggcgcagaggttgtcatcgatgttcacttcatcagtttttaagaaaacccgggatgataaggctaaaggcttttcttgtgatagcattgttgatgatgttatcgcagagtttgcaccggatgagactgatagactaaggcgcagacgtgggccaataaatccttcatcaagtgcgaacattgctctgccgattaataatgttaagaacgaggagccagcgattggatgtcttgatccgatgggaactcctttgtcgtcggatgctgccgcaaatggcaattatgaatctaccagagttgtgaaaaatgatggttatgccttggtttctgaacgaaaccacggaggagttaaagtagaggcaactactaaagaatcagaagatgggagaaatattaattccgacaatggtctggcatcaatcttgcaaactcatagtggtccaactaacggagacgtgactgaagagaaaatgttacaggacgtcgagatgaaagctaaaaaaacagtggagaaggaggtatttcctctgaatgcgaaagttaaagaagacgaccctgcactgagtgcgactatcggttggcaggcagcaaagagcgggggcgacgtcaatgttgctgattcaaaggtggcggacgaagctttaaatagtgaagaaaacttagagttcaatctggaggctgatgggtcgctgcctttctacatacttgatgcccatgaggaattctatggagctaacatgggtaccctttatttgtttgggaaggtaattttcttattttctatgttcaatttcctatcagttactcttaacttgtgtcttatatctgatataaagttattgtctcagctttattgaacataataggttcatgggcaagaaccttcacataatgttttctcaaacatgtgtggagcagttaatccagcaataagagtttgtgaggggcaggaccctagaaggatgaaaattacgttaaagatctcaatatcttgtttggcaagctctaataatagcaggga-----tgatgcaattcaattttaattaccaaacc-----------------------------------------------------------------------------------------------------------------------------------------------------------------------------------------------------------------------------------
>Jupunba_cochleata_Bonadeu_673@NODE_2_length_528_cov_4.840355
--------------------------------------------------------------------------------------------------------------------------------------------------------------------------------------------------------------------------------------------------------------------------------------------------------------------------------------------------------------------------------------------------------------------------------------------------------------------------------------------------------------------------------------------------------------------------------------------------------------------------------------------------------------------------------------------------------------------------------------------------------------------------------------------------------------------------------------------------------------------------------------------------------------------------------------------------------------------------------------------------------------------------------------------------------------------------------------------------------------------------------------------------------------------------------------------------------------------------------------------------------------------------------------------------------------------------------------------------------------------------------------------------------------------------------------------------------------------------------------------------------------------------------------------------------------------------------------------------------------------------------------------------------------------------------------------------------------------------------------------------------------------------------------------------------------------------------------------------------------gttaaagatctcaatatcttgtttggcaagctctaataatagcaggga-----tgatgcaattcaattttaattaccaaacccagtgcatgatgattcatac--tttgtcttttgtcttattactttagttttcatgccctagtgaatgttatttgcctctactctttgtatttaagcactgcaaagtgtcagtcagccactcattactgctcacttgtgtgtaacctggatgtggaaggttcacttactggaattcttgttgggaatcaggtcaaatcaggtaattcgtatcagagttgctgtgttgt
>Jupunba_commutata_Maguire_46145@NODE_1_length_2206_cov_160.609676
aatatgatcccaatcataataccctctcccaaaaaacattccaaaaccaaacgagctccatttttactactcaagtcacaaaatttgcagctattgctaacctgaatttgatgctgatccaatctcatgttagtttattaaaaataaactaacataattttttttcgccggtaaactatcgtaaaatgttattgccatgacttgcttgcatataatttctttgggtgggagtcagattttgattctttttcccctcaccaaacatgacattagcgagataggccatattcgcgccaaaagcagcacggtttcccgcgctttcctttgaaaaaacactcatagcaatcgcccaactgggccattcgatagttgctctcccaacatcagatcacagcgacggaaatggccgatgaacagccttcaacgacttccaaacgaaggggaagaggagctgaggcatcggcgcgttccgaagctttggaacgtctaaaagctcgtcttcgtggcggtcgccgttcagatgccgatggatatcaaattaagttggataaccctatttatgacactgtcgaagaggacgagtacaatgctcttgtcgctaagcgccgcgaagaagcccgaggcttcattgtggacgatgacggtcttgggtatggggacgaaggggaggaggaggattggtcaaaagctgggttcaccctgtcctccgatgaatccgatggcgaaacagaaaagcccaaaaggaagagacaagaaaagaaagatcctcaacctaaaaggccaccgtcttcgctatcggctgcggcagcgatgataggggcgcagcggttgtcatcgatgttcacttcgtcagtttttaagaaaacccgggatgataaggctaaaggcttttcttgtgatagcattgttgatgatgttatcgcagagtttgcaccggatgagactgatagactaaggcgcagacgcgggccaataaatccttcatcaagtgcgaacattgctctgccgattaataatgttaagagcgaggagccagctattggatgtcttgatccgatgggaactcctttgtcgtcggatgctgccgcaaatggcaattatgaatctaccagagttgtgaaaaatgatggttatgccttggtttctg--------------------------gaggcaactactaaagaatcagaagatgggagaaatattaattccgacgatggtctggcatcaatcttgcaaactcatagtggtccaactaacggagacgtgactgaagagaaaatgttacaggacgtcgagatgaaagctaaaaaaacagtggagaaggaggtatttcttctgaatgcgaaagttaaagaagacgaccctgcactgagtgcgactatcggttggcagacagcaaagagcgggggcgacgtcaatgttgctgattcaaaggtggaggacgaagctttaaatagtgaagaaaacttagagttcaatctggaggctgatgggtcgctgcctttctacatacttgatgcccatgaggaattctatggagctaacatgggtaccctttatttgtttgggaaggtaattttcttattttctatgttcaatttcccatcagttactcttaacttgtgtcttacatctgatttaaagttattgtctcagctttattaaacataataggttcatggggaagaaccctcacataatgttttctcaaacatgtgtggagcagttaatccagcattaagagtttgtgaggggcaggaccctagaaggatgaaaattaggttaaagatctcaatatcttgtttggcaagctctaataatagcagggactaattgatgcaatgcaattttaattaccaaacccagtgcatgatgatgcatactttttgtcttttgtcttattattttagttttcatgccctagtgaatgttatttgcctctactctttggatttaagcactgcaaagtatcagtcagccacccattactgctcacttgtgtgtaacctggatgtggaaggttgacttactggaattcttgttgcgaatcaggttaaatcaggtaattcgtatcagagttgctgtgttgt
>Jupunba_floribunda_Iganci_883@NODE_1_length_2377_cov_157.142609
aatatgatcccaatcataataccctctgcgaaaaaacattccaaaaccaaacgagctccatttttactactcaagtcacaaaatttgcagctattgctaacctgaatttgatgctgatccaatctcatgttagtttattaaaaataaactaacataattttttttcgccggtaaactatcggaaaatgttattgccatgacttgctggcatataatttctttgggtgggagtcagattttga-ttttttccccctcaccaaacatgacattagcgagacgggccttattcgcgccaaaagcagcacagtttcccgcgctttcctttgaaaaaacactcatagcaatcgcccaactggtccattcgatagttgctctcccaacatcagatcacagcgacggaaatggccgatgaacagccttcaacgacttccaaacgaaggggaagaggagctgaggcatcggcgcgttccgaagctttggaacgtctaaaagctcgtcttcgtggcggtcgccgttcagatgccgatggatatcaaattaagttggataaccctatttatgacactgtcgaagaggacgagtacaatgctctcgtcgccaagcgccgcgaagaagcccgaggcttcattgtggacgatgacggtcttgggtatggggacgaaggggaggaggaggattggtcaaaagctgggttcaccctgtcctccgatgaatccgatggcgaaacagaaaagcccaaaaggaagagacaagaaaagaaagatcctcaacctaaaaggccaccgtcttcgctatcggctgcggcagcgatgataggggcgcagcggttgtcatcgatgttcacttcgtcagtttttaagaaaacccgggatgataaggctaaaggcttttcttgtgatagcattgttgatgatgttatcgcagagtttgcaccggatgagactgatagactaaggcgcagacgcgggccaataaatccttcatcaagtgcgaacattgctctgccgattaataatgttaagagcgaggagccagcgattggatgtcttgatccgatgggaactcctttgtcgtcggatgctgccgcgaatggcaattatgaatctaccagagttgtgaaaaatgatggttatgccttggtttctgaacgaaactacggaggagtcaaagtagaggcaactactaaagaatcagaagatgggagagatattaattccgaccatggtctggcatcaatcttgcaaactcatagtggtccaactaacggagacgtgactgaagagaaaatgttacaggacgtcgagatgaaagttaaaaaaacagtggagaaggaggtatttcctctgaatgcgaaagttaaagaagacgaccctgcactgagtgccactatcggttggcagacagcaaagagcgggggcgacgtcaatgttgctgattcaaaggtggaggacgaagctttaaatagtgaagaaaacttagagttcaatctggaggctgatgggtcgctgcctttctacatacttgatgcccatgaggaattctatggagctaacatgggtaccctttatttgtttgggaaggtaattttcttattttctatgttcaatttcctatcaattactcttaacttgtgtcttacatctgatttaaagttattgtctcagctttattaaacataatagggtcatggggaagaaccctcacataatgttttctcaaacatgtgt---------------------------------gggcaggaccctagaaggatgaaaattaggttaaagatctcaatatcttgtttggctagctctaataatagcagggactaattgatgcaattcaattttaattaccaaacccagtgcatgatgatgcatactttttgtcttttgtcttattattttagttttcatgccctagtgaatgttatttgcctctactctttggatttaagcactgcaaagtatcagtcagccacccatttctgctcacttgtgtgtaacctggatgtggaaggttcacttactggaattcttgttgcgaatcaggtcaaatcaggtaattcgtatcagagttgctgtgttgt
>Jupunba_idiopoda_Quesada_1718@NODE_1_length_1789_cov_95.025701
---------------------------------------------------------------------------------------------------------------------------------------------------------------------------------------------------------ttccttgcatataatttctttgggtgggagtcagattttga-tttttttctcctcaccaaacatgacatcagcgagacaggtcatattcgcgccaaaagcagcacggtttcccgcgc-ttactttgaaaacaaactcatagcaatcgcccaactgggccattcgatagttgccctctcaacatcagatcaccgcgacggaaatggccgatgaacagccttcaacgacttccaaacgaaggggaagaggagctgaggcatcggcgcgttccgaagctttggaacgtctaaaagctcgtcttcgtggcggtcgccgttcagatgccgatggatatcaaattaagttggacaaccctatttatgacactgtcgaagaggacgagtacaatgctctcgtcgccaagcgccgcgaagaagcccgaggcttcattgtggacgatgacggtcttgggtatggggacgaaggggaggaggaggattggtcaaaagctgggttcaccctgtcctccgatgaatccgatggcggaacagaaaagcccaaaaggaagagacaagaaaagaaagatcctcaacctaaaaggccaccgtcttcgctatcggctgcggcagcgatgataggggcgcagcggttgtcatcgatgttcacttcgtcagtttttaagaaaacccgggatgataaggctaaaggcttttcttgtgatagcattgttgatgatgttatcgcagagtttgcaccggatgagactgatagactaaggcgcagacgcgggccaataaatccttcatcaagtgcgaacattgctctgccgattaataatgttaagagcgaggagccagcaattggatgtcttgatccgatgggaacacctttgtcgtcggatgctgccgcaaatggcaattatgaatctaccacagttgtgaaaaatgatggttatgccttggtttctgaacgaaactacggaggagtcaaagtagaggcaactactaaagaatcagaagatgggagaaatattaattccgacgatggtctggcatcaatcttgcaaactcatagtggtccaactaacggagacgtgactgaagagataatgttacaggacgtcgagatgaaagctaaaaaaacagtggagaaggaggtatttcctctgaatgcgaaagttaaagaagacgaccctgcactgagtgcgactatcggttggcagacagcaaagagcgggggcgacgtcaatgttgctgattcaaaggtggaggacgaagctttaaatagtgaagaaaacttagagttcaatctggaggctgatgggtcgctgcctttctacatacttgatgcccatgaggaattctatggagctaacatgggtaccctttatttgtttgggaaggtaattttcttattttctatgttcaatttcctatcagttactcttaacttgtgtcttacatctgatttaaagttattgtctcagctttattaaacataataggttcatggggaagaaccctcacataatgttttctcaaacatgtgtggagcagttaatccagcattaagagtttgtgaggggcaggaccctagaaggatgaaaattaggttaaagatctcaatatcttgcctggcaagctctaataatagcagggactaattgatgcaatgcaattttaattaccaaacccagtgcatgatcatgcgtactttttgtcttttgtgttattattttagttttcatgccctagtgaatgttatttgcctctactctttggatttaagcactgcaaagtatcagtcagcaacc-----------------------------------------------------------------------------------------------------------
>Jupunba_langsdorfii_Ribeiro_728@NODE_1_length_2385_cov_148.512132
aatatgatcccaatcataataccctctgcgaaacaacattccaaaaccaaacgagctccatttttactacccaagtcacaaaatttgcagctattgctaacctgaatttgatgctgatccaatctcatgttagtttattaaaaataaactaacataattttttttcgccggtaaactatcgtaaaatgttattgccatgacttgcttgcatataatttctttgggtgggagtcagattttgattttttttcccctcaccaaacatgacattagcgagacaggccatattcgcgccaaaagcagcacggtttcccgcgctttcctttgaaaaaacactcatagcaatcgcccaactgggccattcgatagttgctctcccaacatcagatctcagcgacggaaatggccgatgaacagccttcaacgacttccaaacgaaggggaagaggagctgaggcatcggcgcgttccgaagctttggaacgtctaaaagctcgtcttcgtggcggtcgccgttcagatgccgatggatatcaaattaagttggataaccctatttatgacactgtcgaagaggacgagtacaatgctctcgtcgccaagcgccgcgaagaagcccgaggcttcattgtggacgatgacggtcttgggtatggggacgaaggggaggaggaggattggtcaaaagctgggttcaccctgtcctccgatgaatccgatggcgaaacagaaaagcccaaaaggaagagacaagaaaagaaagatcctcaacctaaaaggccaccgtcttcgctatcggctgcggcagcgatgataggggcgcagcggttgtcatcgatgttcacttcgtcagtttttaagaaaacccgggatgataaggctaaaggcttttcttgtgatagcattgttgatgatgttatcgcagagtttgcaccggatgagactgatagactaaggcgcagacgcgggccaataaatcctttatcaagtgcgaacattgctctgccgattaataatgttaagagcgaggagccagcgattggatgtcttgatccgatgggaactcctttgtcgtcggatgctgccgcaaatggcaattatgaatctaccagagttgtgaaaaatgatggttatgccttggtttctgaacgaaactacggaggagtcaaagtagaggcaactactaaagaatcagaagatgggagaaatattaattccgacgatggtctggcatcaatcttgcaaactcatagtggtccaactaacggagacgtggctgaagagaaaatgttacaggacgtcgagatgaaagctaaaaaaacagtggagaaggaggtatttcctctgaatgcgaaagttaaagaggacgaccctgcactgagtgcgactatcggttggcagacagcaaagagcgggggcgacgtcaatgttgctgattcaaaggtggaggacgaagctttaaatagtgaggaaaacttagagttcaatctggaggctgatgggtcgctgcctttctacatacttgatgcccatgaggaattctatggagctaacatgggtaccctttatttgtttgggaaggtaattttcttattttctatgttcaatttcctatcagttactcttaacttgtgtcttacatctgatttaaagttattgtctcatctttattaaacataataggttcatggggaagaaccctgacataatgttttctcaaacatgtgtggagcagttaatccagcattgagagtttgtgaggggcaggaccctagaaggatgaaaattaggttaaagatctcaatatcttgtttggcaagctctaataatagcagggactaattgatgcaatgcaattttaattaccaaacccagtgcatgatgatgcatactttttgtcttttgtcttattattttagttttcatgccctagtgaatgttatttgcctctactctttggatttaagcactgcaaagtatcagtcagccacccactactgctcacttgtgtgtaacctggatgtggaaggttcacttactggaattcttgttgcgaatcaggtcaaatcaggtaattcgtatcagagttgctgtgttgt
>Jupunba_longipedunculata_Cardona_2682@NODE_1_length_1895_cov_194.350935
-------------tcataataccctctgcgaaacaacattccaaaaccaaacgagctccatttttactgctcaagtcacaaaatttgcagctattgctaacctgaatttgatgctgatccaatctcatgttagtttattaaaaataaactaacataatttttttccgccggtaaactatcgtaaaatgttattgccatgacttgctggcatataatttctttgggtgggagtcagattttgatttttttccccctcaccaaacatgacattagcgagacaggccatattcgcgccaaaagcagcacagtttcccgcgccttcctttgaaaaaacactcatagcaatcgcccaactggtccattcgatagttgctctcccaacatcagatcacagcgacggaaatggccgatgaacagccttcaacgacttccaaacgaaggggaagaggagctgaggcatcggcgcgttccgaagctttggaacgtctaaaagctcgtcttcgtggcggtcgccgttcagatgccgatggatatcaaattaagttggataaccctatttatgacactgtcgaagaggacgagtacaatgctctcgtcgccaagcgccgcgaagaagcccgaggcttcattgtggacgatgacggtcttgggtatggggacgaaggggaggaggaggattggtcacaagctgggttcaccctgtcctccgatgaatccgatggcgaaaccgaaaaacccaaaaggaagagacaagaaaagaaagatcctcaacctaaaaggccaccgtcttcgctatcggctgcggcagcgatgataggggcgcagcggttgtcatcgatgttcacttcgtcagtttttaagaaaagccgggatgataaggctaaaggcttttcttgtgatagcattgttgatgatgttatcgcagagtttgcaccggatgagactgatagactaaggcgcagacgcgggccaataaatccttcatcaagtgcgaacattgctctgccgattaataatgttaagagcgaggagccagcgattggatgtcttgatccgatgggaactcctttgtcgtcggatgctgccgcaaatggcaattatgaatctaccagagttgtgaaaaatgatggttatgccttggtttctgaacgagactacggaggagtcaaagtagaggcaactactaaagaatcagaagacgggagaaatattaattccgacgatggtctggcatcaatcttgcaaactcatagtggtccaactaacggagacgtgactgaagagaaaatgttacaggacgtcgagatgaaagctaaaaaaacagtggagaaggaggtatttcctctgaatgcgaaagttaaagaagacgaccctgcactgagtgcgactatcggttggcagacagcaaagagcgggggcgacgtcaatgttgttgattcaaaggtggaggacgaagctttaaatagtgaagaaaacttagagttcaatctggaggctgatgggtcgctgcctttctacatacttgatgcccatgaggaattctatggagctaacatgggtaccctttatttgtttgggaaggtaattttcttattttctatgttcaatttcctatcaattactcttaacttgtgtcttacatctgatttaaagttattgtctcagctttattaaacataataggttcatggggaagaaccctcacataatgttttctcaaacatgtgtggagcagttaattcagcattaagagtttgtgaggggcaggaccctagaaggatgaaaattaggttaaagatctcaatatcttgtttggctagctctaataatagcagggactaattgatgcaattcaattttaattaccaaacccagtgcatgatgatgcatactttttgtcttttgtct-----------------------------------------------------------------------------------------------------------------------------------------------------------------------------------------------
>Jupunba_macradenia_Lourteig_3021@NODE_1_length_1966_cov_187.326098
------------------------------------cattccaaaaccaaacgagctccatttttactactcaagtcacaaaatttgcagctattgctaacctgaatttgatgctgatccaatctcatgttagtttattaaaaataaactaacataatattttttcgccggtaaactatcgtaaaatgttattgccatgacttgcttgcatataatttctttgggtgggagtcagattttgattttttttcccctcaccaaacacgacattagcgagactggccatattcgcgccaaaagcagcacagtttcccgcgctttcctttgaaaaaacactcatagcaatcgcccaactggtccattcgatagttgctctcccaacatcagatcacagcaacggaaatggccgatgaacagccttcaacgacttccaaacgaaggggaagaggagctgaggcatcggcgcgttccgaagctttggaacgtctaaaagctcgtcttcgtggcggtcgtcgttcagatgccgatggatatcaaattaagttggataaccctatttatgacactgtcgaagaggacgagtacaatgctctcgtcgccaagcgccgcgaagaagcccgaggcttcattgtggacgatgacggtcttgggtatggggacgaaggggaggaggaggattggtcaaaagctgggttcaccctgtcctccgatgaatccgatggcgaaacagaaaagcccaaaaggaagagacaagaaaagaaagatcctcaacctaaaaggccaccgtcttcgctatcggctgcggcagcgatgataggggcgcagcggttgtcatcgatgttcacttcgtcagtttttaagaaaacccgggatgataaggctaaaggcttttcttgtgatagcattgttgatgatgttatcgcagagtttgcaccggatgagactgatagactaaggcgcagacgcgggccaataaatccttcatcaagtgcgaacattgctctgccgattaattatgttaagagcgaggagccagcgattggatgtcttgatccaatgggagctcctttgtcgtcggatgctgccgcaaatggcaattatgaatctaccagagttgtgaaaaatgatggttatgccttggttcctgaacgaaactacggaggagtcaaagtagaggcaactactaaagaatcagaagatgggagaaatattaattccgacgatggtctggcatcaatcttgcaaactcatagtggtccaactaacggagacgtgactgaagagaaaatgttacaggacgtcgagatgaaagctaaaaaaacagtggagaaggaggtatttcctctgaatgcaaaagttaaagaagacgaccctgcactgagtgcgactatcggttggcagacagcaaagagcgggggcgacgtcaatgttgctgattcaaaggtggaggacgaagctttaaatagtgaagaaaacttagagttcaatctggaggctgatgggtcgctgcctttctacatacttgatgcccatgaggaattctatggagctaacatgggtaccctttatttgtttgggaaggtaattttcttattttctatgttcaatttcctatcaattactcttaacttgtgtcttacatctgatttaaagttattgtctcagctttattaaacataataggttcatggggaagaaccctcacataatgttttcgcaaacatgtgtggagcagttaatccagcattaagagtttgtgaggggcaagaccctagaaggatgaaaattaggttaaagatctcaatatcttgtttggctagctctaataatagcagggactaattgatgcaattcatttttaattaccaaacccagtgcatgatgatgcatactttttgtcttttgtcttattattttagttttcatgccctagtgaatgttatttgcctctactctttggatttaagcactgcaaagtatcagtcagccacccattactgct-------------------------------------------------------------------------------------------------
>Jupunba_nipensis_Mayo_19662@NODE_1_length_1556_cov_64.004057
---------------------------------------------------------------------------------------------------------------------------------------------------------------------------------------aaatgttatttccatgacttgctggcatataatttcttttggtgggagtctgattttggtttttttccccctcaccaaacatgacattagcgaga-aggccatattcgcgccaaaagcagcacggtttcccgcgctttcctttgacaaaacactcatagcaatcgcccaactggtccattcgatagttgctctcccaacatcagatcacagcggcggaaatggccgatgaacagccttcaacgacttccaaacgaaggggaagaggagctgaggcatcggcacgttccgaagctttggaacgtctaaaagctcgtcttcgtggcggtcgccgttcagatggcgatggatatcaaattaagttggataaccctatttatgacactgtcgaagaggacgagtacaatgctctcgtcgccaagcgccgcgaagaagcccgaggcttcattgtggacgatgacggtcttgggtatggggacgaaggggaggaggaggattggtcaaaagctgggttcaccctgtcctccgacgaatccgatggcgaaacagaaaagcccaaaaggaagagacaagaaaagaaagatcctcaacctaaaaggccaccgtcttcgctatcggctgcggcagcgatgataggggcgcagaggttgtcatcgatgttcacttcgtcagtttttaagaaaacccgggatgataaggctaaaggcttttcttgtgatagcattgttgatggtgttatcgcagagtttgcaccggatgagactgacagactaaggcgcagacgtgggccaataaatccttcatcaagtgcgaacattgctatgccgattaataatgttaagaacgaggagccagcgattggatgtcttgatccgatgggaactcctttgtcgtcggatgctgccgcaaatggcaattatgaatctaccagagttgtgaaaaatgatggttatgccttggtttctgaacgaaactacggtggagttaaagtagaggcaactactaaagaatcagaagatgggataaatattaattccgacgatggtctggcatcaatcttgcaaactcatagtggtccaactaacggagacgtgactgaggagaaaatgttacaggacgtcgagatgaaagctaaaaaaacagtggagaagaaggtatttcctctgaatgcgaaagttaaagaagacgaccctgcactgagtgcgactatcggttggcaggcagcaaagagcgggggcgacgtcaatgttgctgattcaaaggtggcggacgaagctttaaatagtgaagaaaacttagagttcaatctggaggctgatgggtcgctgcctttctacatacttgatgcccatgaggaattctatggagctaacatgggtaccctttatttgtttgggaaggtaattttcttattttctatgttcaatttcctatcagttactcttaacttgtgtcttacatctgatttaaagttattgtctcagctttattaaacataataggttcatggggaagaaccttcacataatgttttctcaaacatgtgtggagcagttaat-----------------------------------------------------------------------------------------------------------------------------------------------------------------------------------------------------------------------------------------------------------------------------------------------------------------------------------------------------------------------
>Jupunba_oppositifolia_Liegier_16014@NODE_1_length_1858_cov_157.589556
-------------------------------------------------------------------------------caaaattgctgctattgctaacctgaaattgatgctgatccaatctcatgttagtttattaaaaatacactaacataatttttttttgcctgtaaactatcgtaaaatgttatttccatgacttgctggcatataatttcttttggtgggagtctgattttggttttttttcccctcaccaaacatgacattagcgagacaggccatattcgcgccaaaagcagcacggtttcccgcgctttcctttgacaaaacactcgtagcaatcgcccaactggtccattcgatagttgctctcccaacatcagatcacagcggcggaaatggccgatgaacagccttcaacgacttccaaacgaaggggaagaggagctgaggcatcggcgcgttccgaagctttggaacgtctaaaagctcgtcttcgtggcggtcgccgttcagatggcgatggatatcaaattaagttggataaccctatttatgacactgtcgaagaggacgagtacaatgctctcgtcgccaagcgccgcgaagaagcccgaggcttcattgtggacgatgacggtcttgggtatggggacgaaggggaggaggaggattggtcaaaagctgggttcaccctgtcctccgacgaatccgatggcgaaacagaaaagcccaaaaggaagagacaagaaaagaaagatcctcaacctaaaaggccaccgtcttcgctatcggctgcggcagcgatgataggggcgcagaggttgtcatcgatgttcacttcgtcagtttttaagaaaacccgggatgataaggctaaaggcttttcttgtgatagcattgttgatgatgttatcgcagagtttgcaccggatgagactgatagactaaggcgcagacgtgggccaataaatccttcatcaagttcgaacattgctatgccgattaataatgttaagaacgaggagccagcgattggatgtcttgatccgatgggaactcctttgtggtcggatgctgccgcaaatggcaattatgaatctaccagagttgtgaaaaatgatgattatgccttggtttctgaacgaaactacggaggagttaaagtagaggcaactactaaagaatcagaagatgggagaaatattaattccgacgatggtctggcatcaatcttgcaaactcatagtggtccaactaacggagacgtgactgaggagaaaatgttacaggacgtcgagatgaaagctaaaaaaacagtggagaagaaggtatttcctctgaatgcgaaagttaaagaagacgaccctgcactgagtgcgactatcggttggcaggcagcaaagagcgggggcgacgtcaattttgctgattcaaaggtggcggacgaagctttaaatagtgaagaaaacttagagttcaatctggaggctgatgggtcgctgcctttctacatacttgatgcccatgaggaatcctatggagctaacatgggtaccctttatttgtttgggaaggtaattttcttattttctatgttcaatttcctatcagttactcttaacttgtgtcttacatctgatttaaagttattgtctcagctttattaaacataataggttcatggggaagaaccttcacataatgttttctcaaacatgtgtggagcagttaatccagcattaagagtttgtgaggggcaggaccctagaaggatgaaaattacgttaaagatctcaatatcttgtttggcaagctctaataatagcaggga-----tgatgcaattcaactttaattaccaaacccagtgcatgatgattcatactttttgtcttttgtcttattattttggttttcatgccctagtgaatg----------------------------------------------------------------------------------------------------------------------------------------------------------------
>Jupunba_oxyphyllidia_Yonker_6157@NODE_1_length_1859_cov_189.205948
-----------------------------------------------------------------------------------tttgcagctattgctaacctgaatttgatgctgatccaatctcatgttagtttatttttaataaactaacataattttttttcgccggtaaactatcgtaaaatgttattgccatgacttgcttgcatataatttctttgggtgggagtcagattttga-ttttttttccctcaccaaacatgacatcagcgagacaggccatattcgcgccaaaagcagcacggtttcccgcgctttcctttgaaaaaacactcatagcaatcgcccaactgggccattcgatagttgctctcccaacatcagatcacagcgacggaaatggccgatgaacagccttcaacgacttccaaacgaaggggaagaggagctgaggcctcggcgcgttccgaagctttggaacgtctaaaagctcgtcttcgtggcggtcgccgttcagatgccgatggatatcaaattaagttggataaccctatttatgacactgtggaagaggacgagtacaatgctctcgtcgccaagcgccgtgaagaagcccgaggcttcattgtggacgatgacggtcttgggtatggggacgaaggggaggaggaggattggtcaaaagctgggttcaccctgtcctccgatgaatccgatggcgatacagaaaagcccaaaaggaagagacaagaaaagaaagatcctcaacctaaaaggccaccgtcttcgctatcggctgcggcagcgatgataggggcgcagcggttgtcatcgatgttcacttcgtcagtttttaagaaaacccgggatgataaggctaaaggcttttcttgtgatagcattgttgatgatgttatcgcagagtttgcaccggatgagactgatagactaaggcgcagacgcgggccaataaatccttcatcaagtgcgaacattgctctgccgattaataatgttaagagcgaggagccagcaattggatgtcttgatccgatgggaactcctttgtcgtcggatgctgccgcaaatggcaattatgaatctaccggagttgtgaaaaatgatggttatgccttggtttctgaacgaaactacggaggagtcaaagtagaggcaactactaaagaatcagaagatgggagaaatattaattccgacgatggtctggcatcaatcttgcaaactcatagtggtccaactaacggagacgtgactgaagagataatgttacaggacgtcgagatgaaagctaaaaaaacagtggagaaggaggtatttcctctgaatgcgaaagttaaagaagacgaccctgcactgagtgcgactatcggttggcagacagcaaagagcgggggcgacgtcaatgttgctgattcaaaggtggaggacgaagctttaaatagtgaagaaaacttagagttcaatctggaggctgatgggtcgctgcctttctacatacttgatgcccatgaggaattctatggagctaacatgggtaccctttatttgtttgggaaggtaattttcttattttctatgttcaatttcctatcagttactcttaacttgtgtcttacatctgatttaaagttattgtctcagctttattaaacataataggttcatggggaagaaccctcacataatgttttctcaaacatgtgtggagcagttaatccagcattaagagtttgtgaggggcaggaccctagaaggatgaaaattcggttaaagatctcaatatcttgtctggcaagctctaataatagtagggactaattgatgcaatgcaattttaattaccaaacccagtgcatgatgatgcatactttttgtcatttgtcatattattttagttttcatgccctagtgaatgttat------------------------------------------------------------------------------------------------------------------------------------------------------------
>Jupunba_trapezifolia_Simon_1600@NODE_1_length_1926_cov_204.475681
-----------------aataccctctcccaaaaaacattccaaaaccaaacgagctccatttttactactcaagtcacaaaatttgcagctattgctaacctgaatttgatgctgatccaatctcatgttagtttattaaaaataaactaacataattttttttcgccggtaaactatcgtaaaatgttattgccatgacttgcttgcatataatttctttgggtgggagtcagattttgattctttttcccctcaccaaacatgacattagcgagataggccatattcgcgccaaaagcagcacggtttcccgcgctttcctttgaaaaaacactcatagccatcgcccaactgggccattcgatagttgctctcccaacatcagatcacagcgacggaaatggccgatgaacagccttcaacgacttccaaacgaaggggaagaggagctgaggcatcggcgcgttccgaagctttggaacgtctaaaagctcgtcttcgtggcggtcgccgttcagatgccgatggatatcaaattaagttggataaccctatttatgacactgtcgaagaggacgagtacaatgctcttgtcgctaagcgccgcgaagaagcccgaggcttcattgtggacgatgacggtcttgggtatggggacgaaggggaggaggaggattggtcaaaagctgggttcaccctgtcctccgatgaatccgatggcgaaacagaaaagcccaaaaggaagagacaagaaaagaaagatcctcaacctaaaaggccaccgtcttcgctatcggctgcggcagcgatgataggggcgcagcggttgtcatcgatgttcacttcgtcagtttttaagaaaacccgggatgataaggctaaaggattttcttgtgatagcattgttgatgatgttatcgcagagtttgcaccggatgagactgatagactaaggcgcagacgcgggccaataaatccttcatcaagtgcaaacattgctctgccgattaataatgttaagagcgaggagccagcgattggatgtcttgatccgatgggaactcctttgtcgtcggatgctgccgcaaatggcaattatgaatctaccagagttgtgaaaaatgatggttatgccttggtttctgaacgaaactacggaggagtcaaagtagaggcaactactaaagaatcagaagatgggagaaatattaattccgacgatggtctggcatcaatcttgcaaactcatagtggtccaactaacggagacgtgactgaagagaaaatgttacaggacgtcgagatggaagctaaaaaaacagtggagaaggaggtatttcctctgaatgcgaaagttaaagaagacgaccctgcactgagtgcgactatcggttggcagacagcaaagagcgggggcgacgtcaatgttgctgattcaaaggtggaggacgaagctttaaatagtgaagaaaacttagagttcaatctggaggctgatgggtcgctgcctttctacatacttgatgcccatgaggaattctatggagctaacatgggtaccctttatttgtttgggaaggtaattttcttattttctatgttcaatttcctatcagttactcttaacttgtgtcttacatctgatttaaagttattgtctcagctttattaaacataataggttcatggggaagaaccctcacataatgttttctcaaacatgtgtggagcagttaatccagcattaagagtttgtgaggggcaggaccctagaagtatgaaaattaggttaaagatctcaatatcttgtttggcaagctctaataatagcagggactaattgatgcaatgcaattttaattaccaaacccagtgcatgatgatgcatactttttgtcttttgtcttattactttagttttcatgccctagtgaatgttat------------------------------------------------------------------------------------------------------------------------------------------------------------
>Jupunba_villosa_Borges_423@NODE_1_length_2141_cov_198.729167
aatatgatcccaatcacaataccctctgcgaaaaaacattccaaaaccaaacgagctccatttttactactcaagtcacaaaatttgcagctattgctaacctgaatttgatgctgatccaatctcatgttagtttattaaaaataaactaacataattttttttcgccggtaaactatcgtaaaatgttattgccatgacttgcttgcatataatttctttgggtgggagtcagattttgattttttttcccctcaccaaa-atgacattagcgagacaggccatattcgcgccaaaagcagcacggtttcccgcgctttcctttgaaaaaacactcatagcaatcgcctaactagtccattcgatagttgctctcccaacatcagatcacagcgacggaaatggccgatgaacagccttcaacgacttccaaacgaaggggaagaggagctgaggcatcggcgcgttccgaagctttggaacgtctaaaagctcgtcttcgtggcggtcgccgttcagatggcgatggatatcaaattaagttggataaccctatttatgacactgtcgaagaggacgagtacaatgctctcgtcgccaagcgccgcgaagaagcccgaggcttcattgtggacgatgacggtcttgggtatggggacgaaggggaggaggaggattggtcaaaagctgggttcaccctgtcctccgacgaatccgatggcgaaacagaaaagcccaaaaggaagagacaagaaaagaaagatcctcaacctaaaaggccaccgtcttcgctatcggctgcggcagcgatgataggggcgcagaggttgtcatcgatgttcacttcgtcagtttttaagaaaacccgggatgataaggctaaaggcttttcttgtgatagcattgttgatgatgttatcgcagagtttgcaccggatgagactgatagactaaggcgcagacgtgggccaataaatccttcatcaagtgcgaacattgctctgccgattaataatgttaagaacgaggagccagcgattggatgtcttgatccgatgggaactcctttgtcgtcggatgctgcggcaaatggcaattatgaatctaccagagttgtgaaaaatgatggttatgccttggtttctgaacgaaactacggaggagttaaagtagaggcaactactaaagaatcagaagatgggagaaatattaattccgacgatggtctggcatcaatcttgcaaactcatagtggtccaactaacggagacgtgactgaagagaaaatgttacaggatgtcgagatgaaagctaaaaaaacagtggagaaggaggtatttcctctgaatgcaaaagttaaagaagacgaccctgcactgagtgcgactatcggttggcaggcagcaaagagcgggggcgacgtcaatgttgctgattcaaaggtggcggacgaagctttaaatagtgaagaaaacttagagttcaatctggaggctgatgggtcgctgcctttctacatacttgatgcccatgaggaattctatggagctaacatgggtaccctttatttgtttgggaaggtaattttcttattttctatgttcaatttcctatcagttactcttaacttgtgtcttacatctgatataaagttattgtctcagctttattaaacataataggttcatggggaagaaccttcacataatgttttctcaaacacgtgtggagcagttaatccagcattaagagtttgtgaggggcaggaccctagaaggatgaaaattacgttaaagatctcaatatcttgtttggcaagctctaataatagcaggga-----tgatgcaatgcaattttaattaccaaacccagtgcatgatgattcatactttttgtcttttgtcttattactttagttttcatgccctagtgaatgttatttgcctctactctttgaatttaagcactgcaaagtgtcagtcagccactcattactgctcacttgtgtgtaac-----------------------------------------------------------------------------------
>Punjuba_lehmannii_Escobar_7465@NODE_1_length_2207_cov_133.601408
aatatgatcccaatcataataccttctgcgaaacaacattccaaaaccaaacgagctccatttttactactcaagtcgcaaaatttgcagctattgctaacctgaatttgatgctgatccaatctcatgttagtttatttttaataaactaacataattttttttcgcctgtaaactatcgtaaaatgttattgccatgacttgcttgcatataatttcttttggtgggagtcagattttgatttttttcccccacaccaaacatgacattagcgagacagtccatattcgcgccaaaagcagcacggtttcccgcgctctcctttgaaaaaacactcatagcaatcgcccaactggtccattcgatagttgctctcccaacatcagatcacagcgacggaaatggccgatgaacagccttcaacgacttccaaacgaaggggaagaggagctgaggcatcggcgcgttccgaagctttggaacgtctaaaagctcgtcttcgtggcggtcgccgttcagatggcgatggatatcaaattaagttggataaccctatttatgacactgtcgaagaggacgagtacaatgctctagtcgccaagcgccgagaagaagcccgaggcttcattgtggacgatgacggtcttgggtatggggacgaaggggaggaggaggattggtcaaaagctgggttcaccctgtcctccgacgaatccgatggcgaaacagaaaagcccaaaaggaagagacaagaaaagaaagatcctcaacctaaaaggccaccgtcttcgctatcggctgcggcagcgatgataggggcgcagaggttgtcatcgatgttcacttcgtcagtttttaagaaaacccgggatgataaggctaaaggcttttcttgtgatagcattgttgatgatgttatcgcagaattcgcaccggatgagactgatagactaaggcgcagacgtgggccaataaatccttcatcaagtgtgaacattgctctgccgattaataatgttaagagcgaggagccagcgattggatgtcttgatccgatgggaactcctttgtcgtcggatgctgccgcaaatggcaattatgagtctaccagagttgtgaaaaatgatggttatgacttggtttctgaacgaaactacggaggagtcaaagtagaggcaactactaaagaatcaaaagatgggagaaatattaattccgacgatggtctggcatcaatcttgcaaactcatagtggtccaactaacggagacgtgactgaagagaaaatgttacaggacgtcgagatgaaagctaaaaaaacagtggagaaggaggtatttcctctgaatgcgaaagttaaagaagacgaccctgcactgagtgcgactatcggttggcaggcagcaaagagcgggggcgacgtcaatgttgctgattcaaaggtggcggacgaagctttaaatagtgaagaaaacttaaagttcaatctggaggctgatgggtcgctgcctttctacatacttgatgcccatgaggaattctatggagctaacatgggtaccctttatttgtttgggaaggtaattttcttattttctatgttcaatttcctatcagctactcttaacttgtgtcttacatctgatttaaagttattgtctcagctttattaaacataataggttcatggggaagaaccctcacataacgttttctcaaacatgtgtggagcagttaatccagcattaagagtttgtgaggggcaggaccctagaaggatgaaaattaggttaaagatctcaatatcttgtttggcaagctctaataatagcagggactaattgatgcaattcaattttaattaccaaacccagtgcatgatgatgcatactttttgccttttgttttattattttagttttcatgccctagtgaatgtcatttgcctctactctttggatttaagcactgcaaagtgtcagccagccacccattacggctcacttgcgtgtaacctggatgtggaaggttcacttactggaattcttgttgggaatcaggtcaaatcaggtaattcgtatcagagttgctgtgttgt
>_R_Acacia_rostellifera_Murphy_466@NODE_1_length_2278_cov_294.271695
tatttatttacatttatattatatgctgctagaatgcacccagtatctcaaattaattaatttctagttctgcattcagaaattttcctgtaaccagtatcctaaaaactaatttgagatacttgcaaatttttttttcaaa----aagtagcataatttaaatctataaatataacatattaaaaaatttaaaaatgtgtttatccctgagtaatttcttttggtgggagtatgacttcaaatttttttcccctcaccaaacatgacatttgcgagacaggccatattcgcgccaaaagcttcacggtttcccgcgctttcctttgaaaaaacactcatagcaatcgcccaactggtccattcgatagttgctctcccaacatcagatcacagcaacgaaaatggccgatgaacagccttcaacgacttccaaacgaaggggaagaggagctgagacatcggcgcgttccgaagctttggaacgtctaaaagctcgtcttcgtggcggtcgccgttcagatggcgatggatatcaaattaagttagataaccctgtttatgacactgtcgaagaggacgagtacaatgctctcgtcgccaagcgccgcgaagaagcccgcggcttcattgtggacgatgacggtcttgggtacggggacgaaggggaggaggaggattggtcaaaagctgggttcaccctgtcctccgacgaatccgatggcgaaacagaaaagcccaaaaggaagagacaggaaaagaaagatcctcaacctaaaaggccaccgtcttcgctatcggctgcggcagcgatgataggggcgcagaggttgtcatcgatgttcacttcgtcagtttttaagaaaacccgggatgataaggctaaaggcttttcttgtgatagcattgttgatgatgtcatcgcagagtttgcaccggatgagactgatagactaaggcgcagacgcgggccaacagatccttcatcaagggcgaacattgctatgccgattaataatgttaagagcgaggaaccagcgattggatgtcttgatccgatgggaggtcctttgtcgtcggatgctgccgcaaatggcaactatgaatctaccagagttgtgaaaaatgatggttatgccatggtttctgaacgaaactacggaggagtcaaagtagaggcaactactaaagagtcagaagatggaagaaatatcaattccgacgatggtctggcatcaatcttgcaaactcatggtggtccaactaacggagacgtgactgaagagaaaatgttaaaggacgttgagatgaaaactaaaaaaacagtggagaatgaggtatttcctctgaatgcgaaagttaaagaagacgaccctgcactgagtgcgactatcggttggcaggcagcaaagagcgcgggcgacgtcactgttgctgattcaaagttggcggacgaagctttaaacagtgaagaaaacttagagttcaatctggaggctgacgggtcgctgcctttctacatacttgatgcccatgaggaattctatggagctaacatgggtaccctttatttgtttgggaaggtaattttcttattttctatgttcaatttcctatcagttactcttaatttgtgtcttatttctgatttaaagttattgtctcagctttattaaacataataggttcat-gggaagaaccctcacataatgttttctcaaacatgtgtggagcagttaatcccgcattaagaatttgtgaggggcagtaccctagaaggatgaaaattaggttaaagatctcaatatcttgtttggcaagctctaataatagcagggactaattgctgcaattcaattttaattaccaaatccagtgcatgatgatgcatactttttgtctttgttctta----tttagttttcatgccctggtgaatgttatttgcctctactctttggatataagcactgcaaagtgtcagtcagccacccattactgctcacttgtgtgtaatctggatgtggaaggttcacttactggaattcttgttgagaatcaggtcaaatcaggtaattcgtatcagagttgctgtgttgt
>_R_Afrocalliandra_redacta_Germishuizen_5585@NODE_1_length_1737_cov_174.736145
-----------------------------------------------------------------------------------------------------------------------------------------cccacaaggccacaatacaattttttttc----------tgccgtgaactattatgcacatgtcttgcttgcatataatttcttttggtgggagtctgatttttattttatttttcctcaccaaacgtgacattagcgaggcaggccatcttcgcgccaaaagcagcacagtttcccgcgctttcctttgaaaaaacactcatagcaatcggctaattgctccattcgagagctgctctcccaacatcagatcacagcggcggaaatggtcgatgggcagccttcaacgacttctaaacgaaggggaagagaagccgaggcatcggcgcgttccgaagctttggaacgtttaaaagctcgacgtagtggcggtcgccgttcagatggcgatggatatcaaattaagttggataatccgatttatgatactgtcgaagaggacgagtacaatgctctcgttgcaaagcgccgcgaagaagcccgaggcttcattgtggacgatgatggtcttgggtacggggacgaaggagaggaggaggattggtcgaaagctgggttcaccctgtcctctgacgaatccgatggagaaacaggaaagcccaaaaggaagagacaagaaaagaaagatcctcaacctaaaaggccaccgtcttcgctatcggccgcggcagcgatgatgggggcgcagaggttgtcgtcgatgttcacttcttcagtttttaagaagacgcgggatgataaggctaaaggtttatcttgtgatagcatcgttgatgatgttatcgcagagtttgccccggatgagactgacagactaagtcgcagacgtgggccaacaaatccttcattaagtgcgaatatggctctgccgactaataatgtgaagcgcgaagaacctgcgattggatgtcttgatcctcggggaggtcctttgtcttcgggttctgcagcaaatggcaatcatgagtctaacggagttgtgaaaaatgatgattatgc------ttctgaacaaaacttcggaggaatcaaagtagaggaaactaataaagaatcggaggatgggagagatattaattcccacgacggtctggcatcaatcttgcaaactcacagtggtccaactaacggagaagtgactgaagagaaaatgttaaaggaggttgagataaaagctaaaaaaacagtggagaaggaggtatttcctctgaatgcgaaagttaaagaagacaaccatgcactgagcgcgactatcggttggcaggccgcaaagagcgggggcgacatcaatgttgctgattcaaaggcggcggacgaagctttaaatagtgaagaaaacttagagttcaatctggaggctgatgggtcgctgcctttctacatacttgatgcccatgaggaattctatggagctaacatgggtaccctgtatttgtttgggaaggtagttttcttattttctatgtttaatttcctatcaattactcctaatttgtgtcctatttctgatttaaagttattgtctcggctata-taaacataataggttcatgtgaaagaaccttcacataatgttttttcaaacataagtggagca-------cattataatgagcttgtgaggggtaggaccccagaaggatgaaaattagattaaagatctcaatttgttgtttggcaagctctaataatagcagggactaattgctgctattcaattataattaccaaacccagagc------atgcatactt-------------------------------------------------------------------------------------------------------------------------------------------------------------------------------------------------------------
>_R_Albizia_coripatensis_Hughes_2433@NODE_1_length_2030_cov_334.694316
-------------------------------------------------------------------taatcaagtcacaaaatttgcagctattgctaacctgagtttgatgcagatagagtctcacattgttttattaaaaataaactaacataatttttttttcccggtaaactatcgtaaaatattattgccatgccttgcttgcatataatttctttcggtgggagtctgattttaaatttttttcccctcaccaagcatgatattagcgagacaggccatattcgcgccaaaagcagcacggtttcccgcgctttcctttgaaaaaaca--catagcaatcgcccaactggtccattcgatagttgcttttccaacatcagatcacagctacggaaatggccgatgaacagccttcaacgacttccaaacgaaggggaagaggagctgaggcatcggcgcgttccgaagctttggaacgtctaaaagctcgtcttcgtggcggtcgccgttcagatggcgatggatgtcaaattaagttggataaccctatttatgacactgttgaagaggacgagtacaatgctctcgtcgccaagcgccgcgaagaagcccgaggcttcattgtggacgatgacggtcttgggtacggggacgaaggggaggaggaggattggtcaaaagctgggttcaccctgtcctccgacgaatccgatggcgaaacagaaaagcccaaaaggaagagacaagaaaagaaagatcctcaacctaaaaggccaccgtcttcgctatcagctgcggcagcgatgataggggcgcagaggttgtcatcgatgttcacttcttcagtttttaagaaaacccgggatgataaggctaaaggcttttcttgtgatagcattgttgatgatgttatcgcagagtttgcaccggatgagactgatagactaaggcgcagacgcgggccaacaaatccttcatcaagtgcgaacattgctctgtcgattggtaatgttaagagcgaggaaccagcgattggatgtcttgatccgatgggaggtcctttgtcgtcggatgctgccgcaaatggcaattatgaatctaccagagttgtggaaaatgatggttatgccttggtttctgaacgaaactacggaggagtcaaagcagaggcaactactgaagagtcagaagacggaagaaatattaattccgacgatggtctggcatcaatcttgcaaactcatagtggtccaactaacggagacgtgactgaagagaaaatgttaaaggacgttgagatgaaggctaaaaaaacagtggagaaggaggtatttcctctgaatgcgaaagttaaagaagacgaccctgcactgagtgcgactatcggttggcaggcagcaaagagcgggggcgacgtcaatgttgctgattcaaaggtggcggacgaagctttaaatagtgaagaaaacttagagttcaatccggagcctgatgggtcgctgcctttttacatacttgatgcccatgaggaattctatggagttaacatgggtaccctatatttgtttgggaaggtaattttcttattttctatgttcaatttcctatcagttactctttatttgtgtcttatttctgatttaaagttattgtctcagctttattaaacataataggttcacggggaagaaccttcacataatgttttctcaaacatgtgtggagcagttaatccagcattaagagtttgtgaggggcaggaccctagaaggatgaaaattaggttaaaaatctcaatatcttgtctggcaagctctaataatagcagggactaattgccgcaattcaattttaataaccaaacctagtgcatgatgacgcatacttgttgtcttttgtcttattatattagttttcatgccctagtgaatgttatttgcctctactctttggatttaagcactgcaaagtgtcagtcagccacccgttactgctcacttgtgtg---------------------------------------------------------------------------------------
>_R_Albizia_decandra_Vilhena_231@NODE_1_length_1578_cov_32.834777
----------------------------------------------------------------------------------------------------------------------------------------------------------------------------------------------------------------------------------------------------------------------catgatattagagagacaggccatattcgcgccaaaagcagcacggtttcccgccctttcctttgaaaatacactcatagcaatcgcccaactggtccattcgatagttactttcccaacatcagatcacggcgacggaaatggccgatgaacagccttcaacgacttccaaacgaaggggaagaggagctgaggcatccgcgcgttccgaagctctggaacgtctaaaagctcgtcttcgtggcggtcgccgttcagatggcgatggatatcaaattaagttggataaccctatttatgacaccgtcgaagaggacgagtacaatgctctcgtcgccaagcgccgcgaagaagcccgaggcttcattgtggacgatgacggtcttgggtacggggacgaaggggaggaggaggattggtcaaaagctgggttcaccctgtcctccgacgaatccgatggcgaaacagaaaagcccaaaaagaagagacaagaaaagaaagatcctcaacctaaaaggccaccgtcttcgctgtcggctgcggcagcgatgataggggcgcagaggttgtcatcgatgttcacttcgtcagtttttaagaaaacccgggatgataaggctaaaggcttttcttgtgatagcattgttgatgatgttatcgcagagtttgcaccggatgagactgatagactaaggcgcagacgcgggccaacaaatccttcatcaagtgcgaacgttgctctgccgatcaataatgttaagagcgaggaaccagcaattggatgtcttgatccgatgggaggtcctttgtcgtcggatgctgccgcaaatggcaattatgaatctaccagagttgtgaaaaatgatggttatgccttggtttctgaacgaaactacggaggagtcaaagtagaggcaactactgaagagtcagaagatgggagaaatattaattccgacgatggtctgcaatcaatcttgcaaactcatagtggtccaactaacggagacgtgactgaagagaaaatgttaaaggacgttgagatgaaggctaaaaaaacagtggagaaggaggtatttcctctgaatgcgaaagttaaagaagacgaccctgcactgagtgcgactatcggttggcaggcagcaaagagcgagggcgacgtcaatgttgctgattcaaaggtggcgggcgaagctttaaataatgaagaaaacttagagttcaatctggaggctgatgggtcgctgcctttctacatacttgatgcccatgaggaattctatggagctaacatgggtaccctttatttgtttgggaaggtaattttcttattttctatgttcaatttcctatcagttactctttatttgtgtcttatttctgatttaaagtcattgtctcagctttattaaacataataggttcacggggaagaaccctcacataatgttttctcaaacatttgtggagcagttcatccagcattaagagtttgtgaggggcaggaccctagaaggatgaaaattaggttaaaaatctcaatatcttgttgggcaagctctaataatagcagggac--------------------------------------------------------------------------------------------------------------------------------------------------------------------------------------------------------------------------------------------------------------------
>_R_Albizia_edwallii_Dalmaso_272@NODE_1_length_1556_cov_11.984011
-----------------------------------------------------------------------------------------------------------------------------------------------------------------------------------------------------------------------------------ggagtctgattttaaatttttttcccctcaccaagcatgatattagcgagacaggccatattcgcgccaaaagcagcacggtttcccgcgctttcctttgaaaaaacactcatagcaatcgcccaactggtccattcgatagttgctttcgcaacatcagatcacagctacggaaatggccgatgaacagccttcaacgacttccaaacgaaggggaagaggagctgaggcatcggcgcgttccgaagctttggaacgtctaaaagctcgtcttcgtggcggtcgccgttcagatggcgatggatatcaaattaagttggataaccctatttatgacactgtcgaagaggacgagtacaatgctctcgtcgccaagcgccgcgaagaagcccgaggcttcattgtggacgatgacggtcttgggtacggggacgaaggggaggaggaggattggtcaaaagctgggttcaccctgtcctccgacgaatccgatggcgaaacagaaaagcccaaaaggaagagacaagaaaagaaagatcctcaacctaaaaggccaccgtcttcgctatcagctgcggcagcgatgataggggcgcagaggttgtcatcgatgttcacttcgtcagtttttaagaaaacccgggatgataaggctaaaggcctttcttgtgatagcattgttgatgatgttatcgcagagtttgcaccggatgagactgatagactaaggcgcagacgcgggccaacaaatccttcatcaagtgcgaacattgctctgccgattagtaatgttaagaacgaggaaccagcgattggatgtcttgatccgatgggaggtcctttgtcgtcggatgctgccgcaaatggcaattatgaatctaccagagttgtgaaaaatgatggttatgccttggtttctgaacgaaactacggaggagtcaaagcagaggcaactactgaagagtcagaagacgggagaaatattaattccgacgatggtctggcatcaatcttgcaaactcatagtggtccaactaacggagacgtgactgaagagaaaatgttaaaggacgttgagatgaaggctaaaaaaacagtggagaaggaggtatttcctctgaatgcgaaagttaaagaagacgaccctgcactgagtgcgactatcggttggcaggcagcaaagagcgggggcgacgtcaatgttgctgattcaaaggtggcggacgaagctttaaatagtgaagaaaacttagagttcaatctggaggctgatgggtcgctgcctttctacatacttgatgcccatgaggaattctatggagctaacatgggtaccctttatttgtttgggaaggtaattttcttattttctatgttcaatttcctatcagttactctttatttgtgtcttatttctgatttaaagttattgtctcagctttattaaacataataggttcacagggaagaaccctcacataatgttttctcaaacatgtgtggagcagttaatccagcattaagagtttgtgaggggcaggaccctaaaaggatg-----------------------------------------------------------------------------------------------------------------------------------------------------------------------------------------------------------------------------------------------------------------------------------------------------------------------------
>_R_Albizia_multiflora_Hughes_3090@NODE_1_length_2109_cov_167.826280
--------------------------------------------------------------------------------------------gatcattatacgcactgatagtagatagagtctcacattgttttattaaaaataaactagcataattttttttttccggtaaactatcgtaaaatattattgccatggcttgcttgcatataatttcttttggtgggagtctgagtttaaattttttcccccttaccaagcctgatattagcgagacaggccatattcgcgccaaaagcggcacggtttcccgcgctttcctttgaaaaaacactcatagcaatcgcccagctgatccattggatagttgctttcccaacatcagatcacggcgacggaaatggccgatgaacagccttcaacgacttccaaacgaaggggaagaggagctgaggcatcggcgcgttccgaagctttggaacgtctaaaagctcgtcttcgtggcggtcgccgttcagatggcgatggatatcaaattaagttggataaccctatttatgacaccgtcgaagaggacgagtacaatgccctcgtcgccaagcgccgcgaagaagcccgaggcttcattgtggacgatgacggtcttgggtacggggacgaaggggaggaggaggattggtcaaaagctgggttcaccctgtcctccgacgaatccgatggcgaaacagaaaagcccaaaaggaagagacaagaaaagaaagatcctcaacctaaaaggccaccgtcttcgctgtcggctgcggcagcgatgataggggcgcagaggttgtcatcgatgttcacttcgtcagtttttaagaaaacccgggatgataaggctaaaggcttttcttgtgatagcattgttgatgatgttatcgcagagtttgcaccggatgagactgatagactaaggcgcagacgcgggccaacaaatccttcatcaagtgcgaacattgctctgccgatcaataatgttaagagcgaggaactagcaattggatgtcttgatccgatgggaggtcctttgtcgtcggatgctgccgcaaatggcaattatgaatctaccagagttgtgaaaaatgatggttatgccttggtttctgaacgaaacaacggaggagtcaaagtagaggcaactactgaagagtcagaagatgggagaaatattaattccgacgatggtctggcatcaatcttgcaaactcatagtggtccaactaacggagacgtgactgaagagaaaatgttaaaggacgttgagatgaaggctaaaaaaacagtggagaaggaggtatttcctctgaatgcgaaagttaaagaagacgaccctgcactgagtgcgactatcggttggcaggcagcaaagagcgggggcgacgtcaatgttgctgattcaaaggtggtggacgaagttttaaatagtgaagaaaacttagagttcagtctggaggctgatgggtcgctgcctttctacatacttgatgcccatgaggaattctatggagctaacatgggtaccctttatttgtttgggaaggtaattttcttattttctatgttcaatttcctatcagttactctttatttgtgtcttatttctgatttaaagttattgtctcagctttattaaacataataggttcacggggaagaaccctcacataatgttttctcaaacatgtgtggagcagttaatccagcattaagagtttgtga------------------------------------------------------ggcaagctctaataatagcagggactaattgctgcaattcaattttaataaccaaacccagtgcatgatgatgcatacttgttgtcttttgtcttattctattagttttcatgccctagtgaatgttatttgcctctactctttggatttaagcactgcaaagtgtcagtcagccacccattactgctcacttgtgtgtaacctcgatgtggaaggttcacttactgggattcttgttgagaatcaggtcaaatcaggtaattcgtatcagagttgctgtgttgt
>_R_Albizia_subdimidiata_var_minor_Gorts_341@NODE_1_length_1583_cov_69.522576
-------------------------------------------------------------------------------------------------------------------------------------------------------------------------------------------------------------------------------------------------aatatttttctccatgccaagcatgatgttggcgagacaggccatattcgcgccaaaagcagcacggtttcccgcgctttcctttgaaaatacaatcatagcaatcgcccaactggtccattcgatagttgctttcacaacatcagatcacagcgacggaaatggccgatgaacatccttcaacgacttccaaacgaaggggaagaggagccgaggcatcggcgcgttccgaagctttggaacgtctaaaagctcgtcttcgtggcggtcgccgttcagatggcgatggatatcaaattaagttggataaccctatttatgacactgtcgaagaggacgagtacaatgctctcgtcgccaagcgccgcgaagaagcccgaggcttcattgtggacgatgacggtcttgggtacggggacgaaggggaggaggaggattggtcaaaagctgggttcaccctgtcctccgacgaatccgatggcgaaacagaaaagcccaagaggaagagacaagaaaagagagatcctcaacctaaaaggccaccgtcttcgctgtcggctgcggcagcgatgataggggcgcagaggttgtcatcgatgttcacttcgtcagtttttaagaaaacccgggatgataaggctaaaggcttttcttgtgatagcattgttgatgatgttatcgcagagtttgcaccggatgagactgatagactaaggcgcagacgcgggccaacaaatccttcatcaagtgcgaacattgctccgccgatcaataatgttaagagcgaggaaccagcaattggatgtcttgatccaatgggaggacctttgtcgtcggatgctgccgcaaatggcaattatgaatctaccagagttgtgaaaaatgatggttatgccttggtttctgaacgaaactacggaggagtcaaagtagaggcaactactgaagagtcagaagatgggagaaatattaattccgacgatggtctggcatcagtcttgcaaactcatagtggtccaactaacggagacgtgactgaagagataatgttaaaggacgttgagatgaaggctaaaaaaatagtggagaaggaggtatttcctctgaatgctaaagttctagaagacgaccctgcactgagtgcgactatcggttggcaggcagcgaagagcgagggcgacgtcaatgttgctgattcaaaggtggcggacgaagctttaaatagtgaagaaaacttagagttcaatctggaggctgatgggtcgctgcctttctacatacttgatgcccatgaggaattctatggagctaacatgggtaccctttatttgtttgggaaggtaattttcttattttctatgttcaatttcctatcggttactctttatctgtgtcttatttctgatttacagttattgtctcagctttattaaacataatagtttcacggggaagaaccctcacataatgttttctcaaacaagtgtggagcagttaatccagcattaagagtttgtgaggggcaggaccctagaaggatgaaaattaggttaaaaatctcaatatcttgtttggcaagctc------------------------------------------------------------------------------------------------------------------------------------------------------------------------------------------------------------------------------------------------------------------------------------
>_R_Albizia_subdimidiata_var_subdimidiata_Ferreira_210@NODE_1_length_1974_cov_178.616236
cacacatacccacactccaccaccgcttcaaagac-----ctactgtcattcaacttctccctttacccttcaagttccagaggatatgactattccagacctcatttcttcattagtctaattaagtcttatcataacaagataatgacagtttagcctttatactttagatccatttcaacaaatattattattttgtgacaattcttcctaatttcttttgatgggagtctgattttaaatatttttctccatgccaagcatgatattggcgagacaggccatattcgcgccaaaagcagcacggtttcccgcgctttcctttgaaaaaacactcatagcaatcgcccaactggtccattcgatagttgctttcacaacatcagatcacagcgacggaaatggccgatgaacatccttcaacgacttccaaacgaaggggaagaggagccgaggcatcggcgcgttccgaagctttggaacgtctaaaagctcgtcttcgtggcggtcgccgttcagatggcgatggatatcaaattaagttggataaccctatttatgacactgtcgaagaggacgagtacaatgctctcgtcgccaagcgccgcgaagaagcccgaggcttcattgtggacgatgacggtcttgggtacggggacgaaggggaggaggaggattggtcaaaagctgggttcaccctgtcctccgacgaatccgatggcgaaacagaaaagcccaagaggaagagacaagaaaagaaagatcctcaacctaaaaggccaccgtcttcgctgtcggctgcggcagcgatgataggggcgcagaggttgtcatcgatgttcacttcgtcagtttttaagaaaacccgggatgataaggctaaaggcttttcttgtgatagcattgttgatgatgttatcgcagagtttgcaccggatgagactgatagactaaggcgcagacgcgggccaacaaatccttcatcaagtgcgaacattgctccgccgatcaataatgttaagagcgaggaaccagcaattggatgtcttgatccaatgggaggtcctttgtcgtcggatgctgccgcaaatggcaattatgaatctaccagagttgtgaaaaatgatggttatgccttggtttctgaacgaaactacggaggagtcaaagtagaggcaactactgaagagtcagaagatgggagaaatattaattccgacgatggtctggcatcagtcttgcaaactcatagtggtccaactaacggagacgtgactgaagagaaaatgttaaaggacgttgagatgaaggctaaaaaaatagtggagaaggaggtatttcctctgaatgctaaagttaaagaagacgaccctgcactgagtgcgactatcggttggcaggcagcaaagagcgagggcgacgtcaatgttgctgattcaaaggtggcggacgaagctttaaatagtgaagaaaacttagagttcaatctggaggctgatgggtcgctgcctttctacatacttgatgcccatgaggaattctatggagctaacatgggtaccctttatttgtttgggaaggtaattttcttattttctatgttcaatttcctatcggttactctttatctgtgtcttatttctgatttacagttattgtctcagctttattaaacataatagtttcacggggaagaaccctcacataatgttttctcaaacatgtgtggagcagttaatccagcattaagagtttgtgaggggcaggaccctagaaggatgaaaattaggttaaaaatctcaatatcttgtttggcaagctctaataatagcagggactaattgc--aaattcaattttaataaccaaacccagtgcatgatgatgcatacttgttgtcttttgtcttattatattagttttcatgccctagtgaatgt---------------------------------------------------------------------------------------------------------------------------------------------------------------
>_R_Albizia_tomentella_Leach_Dunlop_3801@NODE_1_length_1972_cov_299.973615
-----------------------------------------------cataggtggatgatattttgcatacaagggatgatatttgcatat-ttgcagggatgaattttgcacatgtgg---atgatgcttgcacataagaaatg-----------cttgtttgcctatggtaccaatcaataaataatttccttataaaatatttttgagctattttcccta------------------aattttcccccctcaccaaacatgacattagggaaacgggccatattcgcgccaaaagcagcacggtttcccgcgctt--------aaaaacactcatagcaatcgcccaactggtccattcgatagttgctctcccaacatcagatcacagcgacggaaatggccgatgaacagccttcaacgacttccaaacgaaggggaagaggagctgaggcatcggcgcgttccgaagctttggaacgtctaaaagctcgtcttcgtggcggtcgccgttcagatggcgatggatatcaaattaagttagataaccctatttatgacactgtcgaagaggacgagtacaatgctctagtcgccaagcgccgtgaagaagcccgaggcttcattgtggacgatgacggtcttgggtacggggacgaaggggaggaggaggattggtcaaaagctgggttcaacctgtcctccgacgaatccgatggcgaaacagaaaaacccaaaaggaagagacaggaaaagaaagatcctcaacctaaaaggccaccgtcttcgctatcggctgcggcagcgatgataggggcgcagaggctgtcatcgatgttcacttcgtcagtttttaagaaaacccgggatgataaggctaaaggcttttcttgtgatagcattgttgatgatgttatagcagagtttgcacccgatgagactgatagactaaggcgcagacgcgggtcaacagatctgtcatcaaaggcgaacattgctctgccgattaataatgttaagagagaggaaccagctattggatgtcttgatccggtgggaggtcctttttcgtctgatgctgccgcaaatggcgattatgaatctaccagagttgtgaaaaatgatggttatgccttggtttctgaacgaaactacgtaggagtcaaagtagaggcaaccgctaaagagtcagaagatgagagaaatattaattccgacgatggtctggcatcagtcttgcaaactcatagtggtacaactaacggagacgtgactgaagagaaaatgttaaaggacgttgagatgaaagctaaaaatacagtggagaaggaggtatttcctctgaatgcgaaagttaaagaagacgaccctgcactgagtgcgactatcggttggcaggcagcaaagagcgggggcgacgtcaatgttgctgattcaaaggtggtggacgaagctttaaatagtgaagaaaacttagagttcaacctggaggctgatgggtcgctgcctttctacatacttgatgcccatgaggaattctatggagctaacatgggtaccctttatttgtttgggaaggtaattttcttattttctatgttcaatttcctatctgttactcttaatttgtgtcttatttctgatttaaagttattgtctcagctttattaaacaaattaggttcatggggaagaacccacacataatgttttctcaaacatgtgtggaacagttaatccagcattaagagcttgtgaggggcaggaccctagaaggatgaaaactaggttaaagatctctatatcttgtttggcaagctctaataatagcagggactaattgctgcaattcaattttaattaccaaacccagtgcatgatgatacataatttttgccttttgtctta----tttagttttcatgccctagtgaatgttatttgcctctactccttggatataagcattgcaaagtgtctgtcagccacccattacggctcacttgtgtgtaacctgcatgtggaaggttcacttactggaattcttgttgagaatcagg-------------------------------------
>_R_Albizia_tomentosa_Hughes_648@NODE_1_length_1911_cov_139.300436
------------------------------------------------------------------------------------------------------------------------------------ttttattaaaaataaactagcataattctttt--tccggtaaactatcgtaaaatattattgccatggcttgcttgcatataatttcttttggtgggagtctgattttaaatttttttcccctcaccaagcatgataatagcgagacaggccatattcgcgccaaaagcagcacggtttcccgcgctttcctttgaaaaaacactcatagcaatcacccaactggtccattcgatagttgctttcccaacatcagatcacagcgacggaaatggccgatgaacagccttcaacgacttccaaacgaaggggaagaggagctgaggcatcggcgcgttccgaagctttggaacgtctaaaagctcgtcttcgtggcggtcgccgttcagatggcgatggatatcaaattaagttggataaccctatttatgacactgtcgaagaggacgagtacaatgctctcgtcgccaagcgccgcgaagaagcccgaggcttcattgtggacgatgacggtcttgggtacggggacgaaggggaggaggaggattggtcaaaagctgggttcaccctgtcctccgacgaatccgatggcgaaacagaaaagcccaaaaggaagagacaagaaaagaaagatcctcaacctaagaggccaccgtcttcgctgtcggctgcggcagcgatgataggggcgcagaggttgtcatcgatgttcacttcgtcagtttttaagaaaacccgggatgataaggctaaaggcttttcttgtgatagcattgttgatgatgttatcgcagagtttgcaccggatgagactgatagactaaggcgcagacgcgggccaacaaatccttcatcaagtgcgaacattgctctgccgatcaataatgttaagagcgaggaaccagcaattggatgtcttgatcagatgggagatcctttgtcgttggatgctgccgcaaatggcaattatgaatctaccagagttgtgaaaaatgatggttatgccttggtttctgaacgaaactacggaggagtcaaagtagaggcaactactgaagagtcagaagatgggagaaatattaattccgacgatggtctggcatcaattttgcaaactcatagtggtccaactaacggagacgtgactgaagagaaaatgttaaaggacgttgagatgaaggctaaaaacacagtggagaaggaggtatttcctctgaatgcgaaagttaaagaagacgaccctgcactgagtgcgactatcggttggcaggcagccaagagcgagggcgacgtcaatgttgctgattcaaaggtggcggacgaagctttaaatagtgaagaaaacttagagctcaatctggaggctgatgggtcgctgcctttctacgtacttgatgcccatgaggaattctatggagctaacatgggtaccctttatttgtttgggaaggtaattttcttattttctatgttcaatttcctatcagttactctttatttgtgtcttatttctgatttaaagttattgtctcagctttattaaacataataggttcacggggaagaaccctcacataatgttttctcaaacatgtgtggagcagttaatccagcattgagagtttgtgaggggcaggaccctagaaggatgaaaattaggttaaaaatctcaatatcttgtttggcaagctctaataatagcagggactaattgctgcaattcaattttaataaccaaacccagtgcatgatgatgcatacttgttgtcttttgtcttattatattagttttcatgccctagtgaatgttatttgcctctactctttggatttaagcactgcaaagtgtcagtcagccacccattactgctcacttgtgtgtaaactggatgtggaaggttcacttactggga-------------------------------------------------------
>_R_Archidendron_clypearia_Wieringa_1849@NODE_1_length_1962_cov_343.125199
gagaaaatcagcgtctaaaaaagc------agagtggattttgaactgaaaatgtctccctttttcacacattcactaa-----------------------------gggtgtttacgtaatttgacaatattatatccaagggacattgcagcaatttcgttttttagggacttttttgtaatattttttctaccttgagacc-----------------ttaaagggattttctctttaattttttttccctcaccaaacatgacattagcgagacaggccgtattcgcgccaaaagcatcacggtttcccgcgctttcctttgaaaaaacactcatagcaatcgcccaactggtccattcaatagttactctcccaacatcagatcacagtgacggaaatggccgatgaacaaccttcaacgacttccaaacgaaggggaagaggagctgaggcatcggcgcgttccgaagctttggaacgtctaaaagctcgtcttcgtggcggtcgccgttcagatggcaatggatatcaaattaagttagataaccctatttatgacactgtcgaagaggacgagtacaatgctctcgtcgccaagcgccgcgaagaagcccgaggcttcattgtggacgatgacggtcttgggtacggggacgaaggggaggaggaggattggtcaaaagctgggttcaccctgtcctcagacgaatccgatggcgaaacagaaaagcccaaaaggaagagatcggaaaagaaagatcctcaacctaaaaggccaccgtcttcgctatcgactgcggcagcgatgataggggcgcagaggttgtcatcgatgttcacttcgtcagtttttaagaaaacccgggatgataaggctaaaggcttttcttgtgatagcattgttgatgatgttatcgcagagtttgcaccggatgagactgatagactaaggcgcagacgcgggccaacagatccttcatcaagggcgaacagtgctctgccgattaataatgttaagagcgaggaaccagcgattggatgtcttgatccgatgggaggtcctttgtcgtcggatgcgaccgaaaatggcaattatgaatctaccagagttgtgaaaaatgatggttatgccttgttttctgaacgaaacgacggaggagtcaaagtagaggcaactactaaagagttagaagatgggagaaatattaattccgacgatggtctggcatcaatcttgcaaactcatagtggtccaactaacggagacgtgactgaagagaaaatgttaaaggacgttgagatggaagctaaaaaaacagtggagaaggacgtatttcctctgaatgcgaaagttaaagaagatgaccctgcactgagtgcgactatcggttggcaggcagcaaagagcgggggtgacgtcagtgttgctgattcaaaggcggcggacgaagctttaaatagtgaagaaaacttagagttcaatctggaggctgatgggtcgctgcctttctacattcttgatgctcatgaggaattctatggagctaacatgggtaccctttatttgtttgggaaggtaattttcttattttctatgttcaatttcctatcagttactcttaatttgtgacttatttctgatttaaagttattgtctcagctttattaaacataataggttcatggggaagaaccctcacataatgttttctcaaacatgtgtggagcagttaatccagcattaagaatttgtgaggggcagaaccctagaaggatgaaaattaggttaaagatctcaatatcttgtttggcaagctctaacaatagcatggactaattgctacaattcaattttaattaccaaacccagtgcatgatgatgcatactttttgtcttttgtctta----tttagttttcatgccctagtgaatg----------------------------------------------------------------------------------------------------------------------------------------------------------------
>_R_Balizia_spnov_Morim_577@NODE_1_length_1848_cov_344.703291
---------------------------------------------------------------------------------------------------------------------------------------------------------atattttttttttgcttgtaaactatcgtaaaatgttatttccatgacttgctggcatataatttcttttggtgggagtctgattttggtttttttt--cctcaccaaacatgacattagcgagacaggccatattcgcgccaaaagcagcacggtttcccgcgccttcctttgacaaaacactcatagcaatcgcccaactggtccattcgatagttgctctcccaacatcagatcacagcgacggaaatggccgatgaacagccttcaacgacttccaaacgaaggggaagaggagctgaggcatcggcgcgttccgaagctttggaacgtctaaaagctcgtcttcgtggcggtcgccgttcagatggcgatggatatcaaattaagttggataaccctatttatgacactgtcgaagaggacgagtacaatgctctcgtcgccaagcgccgcgaagaagcccgaggcttcattgtggacgatgacggtcttgggtatggggacgaaggggaggaggaggattggtcaaaagctgggttcaccctgtcctccgacgaatccgatggcgaaacagaaaagcccaaaaggaagagacaagaaaagaaagatcctcaacctaaaaggccaccgtcttcgctatcggctgcggcagcgatgataggggcgcagaggttgtcatcgatgttcacctcgtcagtttttaagaaaacccgggatgataaggctaaaggctttacctgtgatagcattgttgatgatgttatcgcagagtttgcaccggatgagactgatagactaaggcgcagacgtgggccaataaatccttcatcaagtgcgaacattgctctgccgattaataatgttaagaatgaggagccagcgattggatgtcttgatccgatgggaactcctttgtcgtcggatgctggcgcaaatggcaattatgaatctaccagagttgtgaaaaatgatggttatgccttggtttctgaacgaaactacggaggagttaaagtagaggcaactactaaagaatcagaagatgggagaaatattaattccgacgatggtctggtatcaatcttgcaaactcatagtggtccaactaacggagacgtgactgaagagaaaatgttacaggacgtcgagatgaaagctaaaaaagcagtggagaaggaggtatttcctctgaatgcgaaagttaaagaagacgaccctgcactgagtgcgactatcggttggcaggcagcaaagagcgggggcgacgtcaatgttgctgattcaaaggtggcggacgaagctttaaatagtgaagaaaacttagagttcaatctggaggctgatgggtcgctgcctttctacatacttgatgcccatgaggaattctatggagctaacatgggtaccctttatttgtttgggaaggtaattttcttattttctatgttcaatttcctatcagttactcttaacttgtgtcttacatctgatataaagttgttgtctcagctttattaaacataataggttcatggggaagaaccttcacataatgttttctcaaacatgtgtggagcagttaatccagcactaagagtttgtgaggggcaggaccctagaaggatgaaaattacgttaaagatctcaatatcttgtttggcaagctctaataatagcaggga-----tgatgcaattcaattttaattaccaaacccagtgcatgatgattcatactttttgtcttttgtcttattactttagttttcatgccctagtgagtgttatttgcctctactctttgtatttaagcactgcaaagtgtcagtcagccactcattactgctcac----------------------------------------------------------------------------------------------
>_R_Calliandra_bella_LPQ15696@NODE_1_length_1714_cov_196.769701
--------------------------------------------------------------------------------------------------------------------------------------------------------------------------------------------------------------------------------------------------------------------------------------------------------------------------------------------------------------------------------------------gcgtcagatcacagcggcggaaatggccgatgaacaccctccgacgacttccaaacgaagggcaagaggagccaagccatcggcgcgttccgaagctttggaacggctaatagc---tcttcgtgacggtcgccgttcggatggcggtggatatcaaattaagttggataatccgatttatgatactgtcgaagaggacgagtataatgccatcgtcgctaggcgccgcgaagaagcccgaggctttatcgtggatgatgacggtcttgggtacggggatgagggggaggaagaggattggtctaaagctgggttcaccctctcctccgacgaatccgatggagaaacaggaaagcccaaaaggaagagaccagaaaagaaagatcctcaacctaagaagccaccgtcatcgctttcggctgcagcagcgatgatgggggcgcagaggttgtcatcgatgttcacttcgtcagtttttaagaaaacgcgggatgataaggctaaaggtttatcttgtgatagcatcgttgacgatgttatagcagagtttgccccggatgagactgacagactgaggcgcagacgtggggcaacaaatccttcatcaaatgcgaacattgctttgtcgattaaaaatgttaagagcgaggaaccaacgattggatgtcttaatccgatgggaggtcctttgtcttcggattctgccgcaaatggcaatcacgaatctaatggagttgtgaaaaatgatggttatgc------ttctgaacagaacttcggaggagtcaaagtagaagcgactactaaagaatcagaagatgggagggatattaattcccacgacggtttggcttcaatcttgcaaagtcatagtggtccaacttacggagacgtgactgaagagaaaatgttaaaggaggttgggataaaagctgaaaaaacagtggagaaggaggtatttcctctgaatgcgaaagttaaagaagaagaccctgccctgagtgcgactatcggttggcaggacgcaaagagcggaggtgacgtcaatgttgctgattcaaatgtggcggacgaagctttaaatagtgaagaaaacttagagttcaatctggaggctgatgggtcgctgcctttctacatacttgatgcccatgaggaattctatggatccaacatgggtaccctgtatttgtttgggaaggtatttttcttattttctatgtttagttttctatcaattactcctaatttgtgtcttatttcagatttaaagttattgtcacatctatctaaaacgcaataggttcatgttaaagaactctcacataatgttttctcaaacatgagtggagcagttaatccattataatgagtttgcgaggggtaggacctcagaaggatgaaaatttggttaaagatctcaatatcttgtttagtaaggtctaataacagctgggactaattgctactattaaattataattaccgaacccagagcatgatgatgcatactttttgtcttttgccttattattttagttttcatgccctggtgaatgtcatttgcctatactctttggattaaagcaccgcaaggtatcaaccagccacccactactgctcacttgtgggtaaccgggacgtggaaagttcacttaccggaattcttgttgagaatcaggttaaatcagggaattcgtatcagagttgctgtgttgt
>_R_Cathormion_rhombifolium_Deighton_3618@NODE_1_length_1785_cov_122.087822
-----------------------------------------------------------------------------------------------------------------------------------------------------------------------------------------------------tgacttgctggcatataatttcttttggagggagtctgattttgg-tttttttcccctcaccaaacatgacattagcgagacaggccatattcgcgccaaaagcagcacggtttcccgcgctttcctttgacaaagcgctcatagcaatcgccccactgatccattcggtatttgctatcccaacatcagatcacagcgacggaaatggccgatgaacagccttcaacgacttccaaacgaaggggaagaggagctgaggcatcggcgcgttccgaagctttggaacgtctaaaagctcgtcttcgtggcggtcgccgttcagatggcgatggatatcaaattaagttggataaccctatttatgacactgtcgaagaggacgagtataatgctctcgtcgccaagcgccgcgaagaagcccgaggcttcattgtggacgatgacggtcttgggtatggggacgaaggggaggaggaggattggtcaaaagctgggttcaccctgtcctccgacgaatccgatggcgaaacagaaaagcccaaaaggaagagacaagaaaagaaagatcctcaacctaaaaggccaccgtcttcgctatcggctgcggcagcgatgataggggcgcagaggttgtcatcaatgttcacttcgtcagtttttaagaaaacccgggatgataaggctaaaggctttacttgtgatagcattgttgatgatgttatcgcagagtttgcaccggatgagactgatagactaaggcgcagacgtgggccaataaatgcttcatcaagtgcgaacattactttgccgattaataatgttaagaacgaggagccagcgattggatgtcttgatccgatgggaactcctttgtcgtcggatgctgccgcaaatggcaattatgaatctaccagagttgtgaagaatgatggttatgccttggttcctgaacgaaactacggaggagttaaagtagaggcaactactaaagaatcagaagatgggagaaatattaattccgacgatggtctggcatcaatcttgcaaactcatagtggtccaactaacggagacgtgactgaagagaaaatgttacaggacgtcgagatgaaagctaaaaaaacagtggagaaggaggtatttcctctgaatgcgaaagttaaagaagacgaccctgcactgagtgcgactatcggttggcaggcagcaaagagcgggggcgacgtcgatgttgctgattcaaaggtggcggacgaagctttaaatagtgaagaaaacttagagttcaatctggaggctgatgggtcgctgcctttctacatacttgatgcccatgaggaattctatggagctaacatgggtaccctttatttgtttgggaaggtaattttcttattttctatgttcaatttcctatcagttactcttaacttgtgtcttacatctgatataaagttgttgtctcagctttattaaacataataggttcatggggaagaaacttcacataatgttttctcaaacatgtgtggagcagttaatccagcattaagagtttgtgaggggcaggaccctagaaggatgaaaattacgttaaagatctcaatatcttgtttggaaagctctaataatagcaggga-----tgatgcaattcaattttaattaccaaacccagtgcatgatgattcatactttttgtcttttgtcttattactttagttttcatgccctagtgaatgttatttgcctctactctttgtatttaagcactgcaaagtgtcagtcagc---------------------------------------------------------------------------------------------------------------
>_R_Enterolobium_cyclocarpum_MWC9020@NODE_1_length_1993_cov_345.599687
-------------------------------------------------aacgagctccattttcactactcaactcataaaatttgcagccattgctaacctgaatttgatgccgatagagtctcacattgttttataaaaaataaactaactcaatttttttttgctggtaaactatcgtaaaatattatcgccacgac----ttgcatataatttctttgggtgggagtctgattttaaattttttcccctcaccaacacatggcatcagcaagacaggccatattcgcgccaaaagcagcacggtttcccgccctttcctgtgaaaaaacactcatagaaatcgcccgactggtccattcgatagttgctctcccaacatcagatcgcagcgacggaaatggccgacgaacaaccttcaacgacttccaaacgaaggggaagaggagctgaggcatcggcgcgttccgaagctttggaacgtctaaaagctcgtcttcgtggcggtcgccgttcagatggcgatggataccaaattaagctagataaccctatttatgacactgtcgaagaggacgagtacaatgctctcgtcgccaagcgccgcgaagaagcccgaggcttcattgtggacgatgacggccttgggtacggggacgaaggggaggaggaggattggtcaaaagctgggttcaccctgttctccgacgaatccgatggcgaaacagaaaagcccaaaaggaagagacaggaaaagaaggatcctcaacctaaaaggccaccgtcttcgctatcggctgcggcagcgatgataggggcgcagaggttgtcatcgatgttcacttcgtcagtttttaagaaaacccgggatgataaggctaaaggcttttcttgtgatagcattgttgacgatgttatcgcagagtttgcaccggatgagactgatagactaaggcgcagacgcgggccaacagatccttcatcaagggcgaacactgctctgccgattaataatgttaagagcgaggaaccag------------------cgatgggaggtcctttgtcgtcggatgctgccgcaaatggcaattatgaatctaccagagttgtgaaaaatgatggttatgccttggtttctgaacgaaaccacggaggagtcaaagtagaggcaaccactaaagagtcagaagatgggagaaatattaattccgacgatggtctggcatcagtcttgcaaactcatagtggtacaactaacggagacgtgaatgaagagaaaatgttgaaggacgttgatatgaaagctaaaaaaacagtggagaaggagttatttcctctgaatgcgaaagttaaagaagacgaccctgcactgactgctactatcggttggcaggcagcaaagagcgggggcgacgtcaatgttgctgattcaaaggtggtggacgaagctttaaatggtgaagaaaacttagagctcaatctggaggctgatgggtcgctgcctttctacatacttgatgcccatgaggaattctatggagctaacatgggtaccctttatttgtttgggaaggtaattttcttattttctatgttcaatttcctatcagttactcttaatttgtgtcttatttctgatttaaagttattgtctcagctttattaaacattataggttcatgggaaagaaccct--cataatgttttctcaaacatgtgtggagcagttaatcgagcattaag----tgtgaggggcaggaccctagaaggatgaaaatttggttaaagatctcaatgtcttgtttggcaagctttaatagtagcagggactaattgctgcaattcgattttaattaccaaacccagtgcacgatgatgcatactttttgtattttgtctta----tttagttttcatgccctagtgaatgttatttgcctttactgtttggatataagcattgcgaattgtcagt-------------------------------------------------------------------------------------------------------------------
>_R_Hydrochorea_corymbosa1_Bonadeu_655@NODE_1_length_1637_cov_199.481037
-----------------------------------------------------------------------------------------------------------------------------------------------------------------tttttgcttgtaaactatcgtaaaatgttatttccatgactcgctggcatataatttcttttggtgggagtctgattttggttttttttttcctcaccaaacatgacattagcgagacaggccatattcgcgccaaaagcagcacggtttcccgcgctttcccttgacaaaacactcatagcaatcgcccaactggtccattcgatagttgctctcccaacatcagatcacagcgacggaaatggccgatgaacagccttcaacgacttccaaacgaaggggaagaggagctgaggcatcggcgcgttccgaagctttggaacgtctaaaagctcgtcttcgtggcggtcgccgttcagatggcgatggatatcaaattaagttggataaccctatttatgacactgtcgaagaggacgagtacaatgctctcgtcgccaagcgccgcgaagaagcccgaggcttcattgtggacgatgacggtcttgggtatggggacgaaggggaggaggaggattggtcaaaagctgggttcaccctgtcctccgacgaatccgatggcgaaacagaaaagcccaaaaggaagagacaagaaaagaaagatcctcaacctaaaaggccaccgtcttcgctatcggctgcggcagcgatgataggggcgcagaggttgtcatcgatgttcacttcgtcagtttttaagaaaacccgggatgataaggctaaaggctttacttgtgatagcattgttgatgatgttatcgcagagtttgcaccggatgagactgatagactaaggcgcagacgtgggccaataaatcctttatcaagtgcgaacattgctctgccgattaataatgttaagaacgaggagccagcgattggatgtcttgatccgatgggaactcctttgtcgtcggatgctgccgcaaatggcaattatgaatctacaagagttgtgaagaatgatggttatgtcttggtttctgaacgaaactacggaggagttaaagttgaggcaactactaaagaatcagaagatgggagaaatattaattccgacgatggtctggcatcaatcttgcaaactcatagtggtccaactaacggagacgtgactgaagagaaaatgttacaggacgtcgagatgaaagctaaaaaaacagtggagaaggaggtatttcctctgaatgcgaaagttaaagaagacgaccctgcactgagtgcgactatcggttggcaggcagcaaagagcgggggcgacgtcgatgttgctgattcaaaggtggcggacgaagctttaaatagtgaagaaaacttagagttcaatctggaggctgatgggtcgctgcctttctacatacttgatgcccatgaggaattctatggagctaacatgggtaccctttatttgtttgggaaggtaattttcttattttctatgttcaatttcctatcagttactcttaacttgtgtcttacatctgatataaagttgttgtctcagctttattaaacataataggttcatggggaagaaccttcacataatgttttctcaaacatgtgtggagcagttaatccagcattaagagtttgtgaggggcaggaccctagaaggatgaaaattacgttaaaga-------------------------------------------------------------------------------------------------------------------------------------------------------------------------------------------------------------------------------------------------------------------------------------------------------------
>_R_Hydrochorea_corymbosa2_Iganci_862@NODE_1_length_1949_cov_477.843717
aatatgatcccaatcataataccctctgcgaaacaacattccaaaaccaaacgagctccatttttactactcaagtcacaaaatttgctgctattgctaacctgaaattgatgctgatccaatctcatgttagtttattaaaaataaactaacacaatttttttttgcttgtaaactatcgtaaaatgttatttccatgactcgctggcatataatttcttttggtgggagtctgattttggtttttttttccctcaccaaacatgacattagcgagacaggccatattcgcgccaaaagcagcacggtttcccgcgctttcctttgacaaaacactcatagcaatcgcccaactggtccattcgatagttgctctcccaacatcagatcacagcgacggaaatggccgatgaacagccttcaacgacttccaaacgaaggggaagaggagctgaggcattggcgcgttccgaagctttggaacgtctaaaagctcgtcttcgtggcggtcgccgttcagatggcgatggatatcaaattaagttggataaccctatttatgacactatcgaagaggacgagtacaatgctctcgtcgccaagcgccgcgaagaagcccgaggcttcattgtggacgatgacggtcttgggtatggggacgaaggggaggaggaggattggtcaaaagctgggttcaccctgtcctccgacgaatccgatggcgaaacagaaaagcccaaaaggaagagacaagaaaagaaagatcctcaacctaaaaggccaccgtcttcgctatcggctgcggcagcgatgataggggcgcagaggttgtcatcgatgttcacttcgtcagtttttaagaaaacccgggatgataaggctaaaggctttacttgtgatagcattgttgatgatgttatcgcagagtttgcaccggatgagactgatagactaaggcgcagacgtgggccaataaatccttcatcaagtgcgaacattgctctgccgattaataatgttaagaacgaggagccagcgattggatgtcttgatccgatgggaattcctttgtcgtcggaggctgccgcaaatggcaattatgaatctaccagagttgtgaagaatgatggttatgtcttggtttctgaacgaaactacggaggagttaaagttgaggcaactactaaagaatcagaagatgggagaaatattaattccgacgatggtctggcatcaatcttgcaaactcatagtggtccaactaacggagacgtgactgaagagaaaatgttacaggacgtcgagatgaaagctaaaaaaacagtggagaaggaggtatttcctctgaatgcgaaagttaaagaagacgaccctgcactgagtgcgactatcggttggcaggcagcaaagagcgggggcgacgtcgatgttgctgattcaaaggtggcggaccaagctttaaatagtgaagaaaacttagagttcaatctggaggctgatgggtcgctgcctttctacatacttgatgcccatgaggaattctatggagctaacatgggtaccctttatttgtttgggaaggtaattttcttattttctatgttcaatttcctatcagttactcttaacttgtgtcttacatctgatataaagttgttgtctcagctttattaaacataataggttcatggggaagaaccttcacataatgttttctcaaacatgtgtggagcagttaatccagcattaagagtttgtgaggggcaggaccctagaaggatgaaaattacgttaaagatctcaatatcttgtttggcaagctctaataattgcagggg-----tgatgcaattcaattttaattaccaaacccagtgcatgatgattcatactttttgtcttttgtcttattactttagttttcatgccctagtgaatgttatt-----------------------------------------------------------------------------------------------------------------------------------------------------------
>_R_Hydrochorea_marginata_Morim_563@NODE_1_length_2354_cov_264.386473
aatatgatcccaatcataataccctctgcgaaacaacattccaaaaccaaacgagctccatttttactactcaagtcacaaaatttgctgctattgctaacctgaaattgatgctgatccaatctcatgttagtttatt----------caattttttttttttttgcttgtgaactatcgtaaaatgttatttccatgactcgctggcatataatttcttttggtgggagtctgattttggttttttttttcctcaccaaacatgacattagcgagacaggccatattcgcgccaaaagcagcacggtttcccgcgctttcctttgacaaaacactcatagcaatcgcccaactggtccattcgatagttgctctcccaacatcagatcacagcgacggaaatggccgatgaacagccttcaacgacttccaaacgaaggggaagaggagctgaggcatcggcgcgttccgaagctttggaacgtctaaaagctcgtcttcgtggcggtcgccgttcagatggcgatggatatcaaattaagttggataaccctatttatgacactgtcgaagaggacgagtacaatgctctcgtcgccaagcgccgcgaagaagcccgaggcttcattgtagacgatgacggtcttgggtacggggacgaaggggaggaggaggattggtcaaaagctgggttcaccctgtcctccgacgaatccgatggcgaaacagaaaagcccaaaaggaagagacaagaaaagaaagatcctcaacctaaaaggccaccgtcttcgctatcggctgcggcagcgatgataggggcgcagaggttgtcatcgatgttcacttcgtcagtttttaagaaaacccgggatgataaggctaaaggctttacttgtgatagcattgttgatgatgttatcgcagagtttgcaccggatgagactgatagactaaggcgcagacgtgggccaataaatccttcatcaagtgcgaacattgcactgccgattaataatgttaagaacgaggagccagcgattggatgtcttgatccgatgggaactcctttgtcgtcggatgctgccgcaaatggcaattatgaatctaccagagttgtgaagaatgatggttatgtcttggtttctgaacgaaactacggaggagttaaagttgaggcaactactaaagaatcagaagatgggagaaatattaattccgacgatggtctggcatcaatcttgcaaactcatagtggtccaactaacggagacgtgactgaagagaaaatgttacaggacgtcgagatgaaagctaaaaaaacagtggagaaggaggtatttcctctgaatgcgaaagttaaagaagacgaccctgcactgagtgcgactatcggttggcaggcagcaaagagcgggggcgacgtcgatgttgctgattcaaaggtggcggacgaagctttaaatagtgaagaaaacttagagttcaatctggaggctgatgggtcgctgcctttctacatacttgatgcccatgaggaattctatggagctaacatgggtaccctttatttgtttgggaaggtaattttcttattttctatgttcaatttcctatcagttactcttaacttgtgtcttacatctgatataaagttgttgtctcagctttattaaacataataggttcatggggaagaaccttcacataatgttttctcaaacatgtgtggagcagttaatccagcattaagagtttgtgaggggcaggaccctagaaggatgaaaattacgttaaagatctcaatatcttgtttggcaagctctaataattgcagggg-----tgatgcaattcaattttaattaccaaacccagtgcatgatgattcatactttttgtcttttgtcttattactttagttttcatgccctagtgaatgttatttgcctctactctttgtatttaagcactgcaaagtgtcagtcagccactcattaccgctcacttgtgtgtaacctggatgtggaaggttcacttactggaattcttgttgggaatcaggtcaaatcaggtaattcgtatcagagttgctgtgttgt
>_R_Jupunba_asplenifolia_Ekman_6383@NODE_1_length_1578_cov_67.784810
-------------------------------------------------------------------------------------------------------------------------------------------------------------------------------ctatcgtaaaatgttatttccatgacttgctggcatataatttcttttggtgggagtctgattttggtttttttaaccctcaccaaacatgacattagcgagacaggccatattcgcgccaaaagcagcacggtttcccgcgctttcctttggcaaaacactcatagcaatcgcccaactggtccattcgatagttgctctcccaacatcagatcacagcggcggaaatggccgatgaacagccttcaacgacttccaaacgaaggggaagaggagctgaggcatcggcgcgttccgaagctttggaacgtctaaaagctcgtcttcgtggcggtcgccgttcagatggcgatggatatcaaattaagttggataaccctatttatgacactgtcgaagaggacgagtacaatgctctcgtcgccaagcgccgcgaagaagcccgaggcttcattgtggacgatgacggtcttgggtatggggacgaaggggaggaggaggattggtcaaaagctgggttcaccctgtcctccgacgaatccgatgacgaaacagaaaagcccaaaaggaagagacaagaaaagaaagatcctcaacctaaaaggccaccgtcttcgctatcggctgcggcagcgatgataggggcgcagaggttgtcatcgatgttcacttcgtcagtttttaagaaaacccgggatgataaggctaaaggcttttcttgtgatagcattgttgatgatgttatcgcagagtttgcaccggatgagactgatagactaaggcgcagacgtgggccaataaatccttcatcaagtgcgaacattgctatgccgattaataatgttaagaacgaggagccagcgattggatgtcttgatccgatgggaactcctttgtggtcggatgctgccgcaaatggcaattatgaatctaccagagttgtgaaaaatgatgattatgccttggtttctgaacgaaactacggaggagttaaagtagaggcaactactaaagaatcagaagatgggagaaatattaattccgacgatggtctggcatcaatcttgcaaactcatagtggtccaactaacggagacgtgactgaagagaaaatgttacaggacgctgagatgaaagctaaaaaaacagtggagaagaaggtatttcctctgaatgcgaaagttaaagaagacgaccctgcactgagtgcgactatcggttggcaggcagcaaagagcgggggcgacgtcaattttgctgattcaaaggtggcggacgaagctttaaatagtgaagaaaacttagagttcaatctggaggctgatgggtcgctgcctttctacatacttgatgcccatgaggaattctatggagctaacatgggtaccctttatttgtttgggaaggtaattttcttattttctatgttcaatttcctatcagttactcttaacttgtgtcttacatctgatttaaagttattgtctcagctttattaaacataataggttcatggggaagaaccttcacataatgttttctcaaacatgtgtggagcagttaatccagcattaagag----------------------------------------------------------------------------------------------------------------------------------------------------------------------------------------------------------------------------------------------------------------------------------------------------------------------------------------------------------
>_R_Jupunba_barbouriana_Iganci_847@NODE_1_length_2153_cov_270.620424
aatatgatcccaatcataataccctctgcgaaaaagcattccaaaaccaaacgagctccatttttactactcaagtaacgaaatttgcagctattgctaacctgaatttgatgctgatccaatctcatgttagtttattaaaagtaaactagcataattttttttcgccggtaaactatcgtaaaatgttattgccatgacttgcttgcatataatttctttgggtgggagtcagatttttatttttttcccccgcaccaaacatgacattagcgagacaggccatattcgcgccaaaagcagcacggtttcccgcgctttcctttgaaaaaatactcatagtaatcgcccaactggtccattcgatagttgctttcccaacatcagatcacagcgacggaaatggccgatgaacagccttcaacgacttccaaacgaaggggaagaggagctgaggcatcggcgcgttccgaagctttggaacgtctaaaagctcgtcttcgtggcggtcgccgttcagatgccgatggatgtcaaattaagttggataaccctatttatgacactgtcgaagaggacgagtacaatgctctcgtcgccaagcgccgcgaagaagcccgaggcttcattgtggacgatgacggtcttgggtatggggacgaaggggaggaggaggattggtcaaaagctgggttcaccctgtcctccgatgaatccgatggcgaaacagaaaagcccaaaaggaagagacaagaaaagaaagatcctcaacctaaaaggccaccgtcttcgctatcggctgcggcagcgatgataggggcgcagcggttgtcatcgatgttcacttcgtcagtttttaagaaaacccgggatgataaggctaaaggcttttcttgtgatagcattgttgatgatgttatcgcagagtttgcaccggatgagactgatagactaaggcgcagacgcgggccaataaatccttcatcaaatgcgaacattgctctgccgattaataatgttaagagcgaggagccagcgattggatgtcttgatccgatgggaactcctttgtcgtcggatgctgccgcaaatggcaagtatgaatctaccagagttgtgaaaaatgatggttatgccttggtttctgaacgaaactacggaggagtcaaagtagaggcaactactaaagaatcagaagatgggagaaatattaattccgacgatggtctggcatcaatcttgcaaactcatagtggtccaactaacggagacgtgactgaagagaaaatgttacaggacgtcgagatgaaagctaaaaaaacagtggagaaggaggtatttcctctgaatgcgaaagttaaagaagacgaccctgcactgagtgcgactatcggttggcagacagcaaagagcgggggcgacgtcaatgttgctgattcaaaggtggaggacgaagcgttaaatagtgaagaaaacttagagttcaatctggaggctgatgggtcgctgcctttctacatacttgatgcccatgaggaattctatggagctaacatgggtaccctttatttgtttgggaaggtaattttcttattttctatgttcaatttcctatcaattactcttaacttgtgtcttatatctgatttaaagttattgtctcagctttattaaacataataggttcatggggaagaaccctcacataatgttttctcaaacatgtgtggagcagttaatccagcattaagagtttgtgaggggcaggaccctagaaggatgaaaattaggttaaagatctc--tatcttgtttggctagctctagtaatagcagggactaattgatgcaattcaattttaattaccaaacccagtgcatgatgatgcatactttttgtcttttgtcttattattttagttttcatgccctagtgaatgttatttgcctctgctttttggatttaagcactgcaaagtatcagtcagccactcattactgctcacttgtgtgtaacctggatgtggaaggttcacttactggaattcttgttgcgaatcaggtcaaatcaggtaattcgtatcagagttgctgtgttgt
>_R_Jupunba_brachystachya_Lima_7438@NODE_1_length_2353_cov_170.672232
aatatgatcccaatcataataccctctgcgaaaaaacattccaaaaccaaacgagctccatttttactactcaagtcacaaaatttgcagctattgctaacctgaatttgatgctgatccaatctcatgttagtttattaaaaataaactaacataattttttttcgccggtaaactatcgtaaaatgttattgccatgacttgcttgcatataatttctttgggtgggagtcagattttgattttttttcccctcaccaaa-atgacatttgcgagacaggccatattcgcgccaaaagcagcacggtttcccgcgctttcctttgaaaaaacactcatagcaatcgcccaactagtccattcgatagttgctctcccaacatcagatcacagcgacggaaatggccgatgaacagccttcaacgacttccaaacgaaggggaagaggagctgaggcatcggcgcgttccgaagctttggaacgtctaaaagctcgtcttcgtggcggtcgccgttcagatggcgatggatatcaaattaagttggataaccctatttatgacactgtcgaagaggacgagtacaatgctctcgtcgccaagcgccgcgaagaagcccgaggcttcattgtggacgatgacggtcttgggtatggggacgaaggggaggaggaggattggtcaaaagctgggttcaccctgtcctccgacgaatccgatggcgaaacagaaaagcccaaaaggaagagacaagaaaagaaagatcctcaacctaaaaggccaccgtcttcgctatcggctgcggcagcgatgataggggcgcagaggttgtcatcgatgttcacttcgtcagtttttaagaaaacccgggatgataaggctaaaggctttccttgtgatagcattgttgatgatgttatcgcagagtttgcaccggatgagactgatagactaaggcgcagacgtgggccaataaatcctttatcaagtgcgaacattgctctgccgattaataatgttaagaacgaggagccagcgattggatgtcttgatccgatgggaactcctttgtcgtcggatgctgcggcaaatggcaattatgaatctaccagagttgtgaaaaatgatggttatgccttggtttctgaacgaaactacggaggagttaaagtagaggcaactactaaagaatcagaagatgggagaaatattaattccgacgatggtctggcatcaatcttgcaaactcatagtggtccaactaacggagacgtgactgaagagaaaatgttacaggacgtcgagatgaaagctaaaaaaacagtggagaaggaggtatttcctctgaatgcgaaagttaaagaagacgaccctgcactgagtgcgactatcggttggcaggcagcaaagagcgggggcgacgtcaatgttgctgattcaaaggtggcggacgaagctttaaatagtgaagaaaacttagagttcaatctggaggctgatgggtcgctgcctttctacatacttgatgcccatgaggaattctatggagctaacatgggtaccctttatttgtttgggaaggtaattttcttattttctatgttcaatttcctatcagttactcttaacttgtgtcttacatctgatataaagttattgtctcagctttattaaacataataggttcatggggaagaaccttcacataatgttttctcaaacacgtgtggagcagttaatccagcattaagagtttgtgaggggcaggtccctagaaggatgaaaattacgttaaagatctcaatatcttgtttggcaagctctaataatagcaggga-----tgatgcaatgcaattttaattaccaaacccagtgcatgatgattcatactttttgtcttttgtcttattacttcagttttcatgccctagtgaatgttatttgcctctactctttgaatttaagcactgcaaagtgtcagtcagccactcattactgctcacttgtgtgtaacctggatgtggaaggttcacttactggaattcttgttgggaatcaggtcaaatcaggtaattcgtatcagagttgctgtgttgt
>_R_Jupunba_filamentosa_Lima_7487@NODE_1_length_2384_cov_151.763762
aatatgatcccaatcataataccctctgcgaaaaaacattccaaaaccaaacgagctccatttttactagtcaagtcacaaaatttgcagctattgctaacctgaatttgatgctgatccaatctcatgttagtttattaaaaataaactaacataattttttttcgccggtaaactatcgtaaaatgttattgccatgacttgcttgcatataatttctttgggtgggagtcagattttgattttttttcccctcaccaaa-atgacattagcgagacaggccatattcgcgccaaaagcagcacggtttcccgcgctttcctttgaaaaaacactcatagcaatcgcccaactagtccattcgatagttgctctcccaacatcagatcacagcgacggaaatggccgatgaacagccttcaacgacttccaaacgaaggggaagaggagctgaggcatcggcgcgttccgaagctttggaacgtctaaaagctcgtcttcgtggcggtcgccgttcagatggcgatggatatcaaattaagttggataaccctatttatgacactgtcgaagaggacgagtacaatgctctcgtcgccaggcgccgcgaagaagcccgaggcttcattgtggacgatgacggtcttgggtatggggacgaaggggaggaggaggattggtcaaaagctgggttcaccctgtcctccgacgaatccgatggcgaaacagaaaagcccaaaaggaagagacaagaaaagaaagatcctcaacctaaaaggccaccgtcttcgctatcggctgcggcagcgatgataggggcgcagaggttgtcatcgatgttcacttcgtcagtttttaagaaaacccgggatgataaggctaaaggcttttcttgtgatagcattgttgatgatgttatcgcagagtttgcaccggatgagactgatagactaaggcgcagacgtgggccaataaatccttcatcaagtgcgaacattgctctgccgattaataatgttaagaacgaggagccagcgattggatgtcttgatccgatgggaactcctttgtcgtcggatgctgcggaaaatggcaattatgaatctaccagagttgtgaaagatgatggttatgccttggtttctgaacgaaactacggaggagttaaagtagaggcaactactaaagaatcagaagatgggagaaatattaattccgacgatggtctggcatcaatcttgcaaactcatagtggtccaactaacggagacgtgactgaagagaaaatgttacaggacgtcgagatgaaagctaaaaaaacagtggagaaggaggtatttcctctgaatgcgaaagttaaagaagacgaccctgcactgagtgcgactatcggttggcaggcagcaaagagcgggggcgacgtcaatgttgctgattcaacggtggcggacgaagctttaaatagtgaagaaaacttagagttcaatctggaggctgatgggtcgctgcctttctacatacttgatgcccatgaggaattctatggagctaacatgggtaccctttatttgtttgggaaggtaattttcttattttctatgttcaatttcctatcagttactcttaacttgtgtcttacatctgatataaagttattgtctcagctttattaaacacaataggttcatgaggaagaaccttcacataatgttttctcaaacacgtgtggagcagttaatccagcattaagagtttgtgaggggcaggaccctagaaggatgaaaattacgttaaagatctcaatatcttgtttggcaagctctaataatagcaggga-----tgatgcaatgcaattttaattaccaaacccagtgcatgatgattcatactttttgtcttttgtcttattactttagttttcatgccctagtgaatgttatttgcctctactctttgaatttaagcactgcaaagtgtcagtcagccactcattactgctcacttgtgtgtaacctggatgtggaaggttcacttactggaattcttgttgggaatcaggtcaaatcaggtaattcgtatcagagttgctgtgttgt
>_R_Jupunba_laeta_Mori_25147@NODE_1_length_1725_cov_92.391990
----------------------------------------------------------------------------------------------------------------------------------------------------ctagcataattttttttcgccggtaaactatcgtaaaatgttattgccatgacttgctggcatataatttctttgggtgggagtcagattttga-tttttcccccctcaccaaacatgacattagcgagacaggccatattcgcgccaaaagcagcacggtttcccgcgctttcctttgaaaaaacactcatagcaatcgcccaactggtccattcgatagttgctctcccaacatcagatcacagcgacggaaatggccgatgaacagccttcaacgacttccaaacgaaggggaaaaggagctgaggcatcggcgcgttccgaagctttggaacgtctaaaagctcgtcttcgtggcggtcgccgttcagatgccgatggatatcaaattaagttggataaccctatttatgacactgtcgaagaggacgagtacaatgctctcgtcgccaagcgccgcgaagaagcccgaggcttcattgtggacgatgacggtcttgggtatggggacgaaggggaggaggaggattggtcaaaagctgggttcaccctgtcctccgacgaatccgatggcgaaacagaaaagcccaaaaggaagagacaagaaaagaaagatcctcaacctaaaaggccaccgtcttcgctatcggctgcggcagcgatgataggggcgcagaggttgtcatcgatgttcacttcgtcagtttttaagaaaacccgggatgataaggctaaaggcttttcttgtgatagcattgttgatgatgttatcgcagagtttgcaccggatgagactgatagactaaggcgcagacgcgggccaataaatccttcatcaagtgcgaacattgctctgccgattaataatgttaagagcgaggagccagcgattggatgtcgtgatccgatggaaactcctttgtcgtcggatgctgccgcaaatggcaattatgaatctaccagagttgtgaaaaatgatggttatgccttggtttctgaacgaaactacggaggagtagaattagaggcaactacaaaagaatcagaagatgggagaaatattaattccgacgatggtctggcatcaatcttgcaaactcatagtggtccaactaacggagacgtgactgaagagaaaatgttccaggacgtcgagatgaaagctaaaaaaacagtggagaaggaggtatttcctctgaatgcgaaagttaaagaagacgaccctgccctgagtgcgactatcggttggcaggcagcaaagagcgggcacgacgtcaatgttgctgattcaaaggtggcggacgaagctttaaatagtgaagaaaacttagagttcaatctggaggctgatgggtcgctgcctttctacatacttgatgcccatgaggaattctatggagctaatatgggtaccctttatttgtttgggaaggtaattttcttattttctatgttcaatttcctatcagttactcttaacttgtgtcttacatctgatttaaagttattgtctcagctttattaaacataataggttcatggggaagaaccctcacataatgttttctcaaacatgtgtggagcagttaatccagcattacgagtttgtgaggggtaggaccctagaaggatgaaaattaggttaaagatctcaacatcttgtttggcaagctctaacaatagcagggactaattgatgcaattc-attttaattaccaaacccag--------------------------------------------------------------------------------------------------------------------------------------------------------------------------------------------------------------------------------
>_R_Jupunba_leucophylla_Iganci_839@NODE_1_length_842_cov_529.172549
-------------------------------------------------------------------------------------------------------------------------------------------------------------------------------------------------------------------------------------------------------------------------------------------------------------------------cgcgctttcctttgaaaaaacactcatagcaatcgcccaactggtccattcgatagttgctctcccaacatcagatcacagcgacggaaatggccgatgaacagccttcaacgacttccaaacgaaggggaagaggagctgaggcatcggcgcgttccgaagctttggaacgtctaaaagctcgtcttcgtggcggtcgccgttcagatgccgatggatatcaaattaagttggataaccctatttatgacactgtcgaagaggacgagtacaatgctctcgtcgccaagcgccgcgaagaagcccgaggcttcattgtggacgatgacggtcttgggtatggggacgaaggggaggaggaggattggtcaaaagctgggttcaccctgtcctccgatgaatcagatggcgaaacagaaaagcccaaaaggaagagacaagaaaagaaagatcctcaacctaaaaggccaccgtcttcgctatcggctgcggcagcgatgataggagcgcagcggttgtcatcgatgttcacttcgtcagtttttaagaaaacccgggatgataaggctaaaggcttttcttgtgatagcattgttgatgatgttatcgcagagtttgcaccggatgagactgatagactaaggcgcagacgcgggccaataaatccttcatcaagtgcgaacattgctctgccgattaataatgttaagagcgaggagccagcgattggatgtcttgatccgatgggaactcctttgtcgtcggatgctgccgcaaatggcaattatgaatctaccagagttgtgaaaaatgatggttatggcttggtttctgaacgaaac--------------------------------------------------------------------------------------------------------------------------------------------------------------------------------------------------------------------------------------------------------------------------------------------------------------------------------------------------------------------------------------------------------------------------------------------------------------------------------------------------------------------------------------------------------------------------------------------------------------------------------------------------------------------------------------------------------------------------------------------------------------------------------------------------------------------------------------------------------------------------------------------------------------------------------------------------------------------------------
>_R_Jupunba_leucophylla_Iganci_839@NODE_2_length_545_cov_5.745726
-----------------------------------------------------------------------------------------------------------------------------------------------------------------------------------------------------------------------------------------------------------------------------------------------------------------------------------------------------------------------------------------------------------------------------------------------------------------------------------------------------------------------------------------------------------------------------------------------------------------------------------------------------------------------------------------------------------------------------------------------------------------------------------------------------------------------------------------------------------------------------------------------------------------------------------------------------------------------------------------------------------------------------------------------------------------------------------------------------------------------------------------------------------------------------------------------------------------------------------------------------------------------------------------------------------------------------------------------------------------------------------------------------------------------------------------------------------------------------------------------------------------------------------------------------------------------------------------------------------------------------------------------------------------------------------------------------------------------------------------------------------------------------------------------------------------------------------------------------------------------------------------------------------------------------------------------------catgatgatgcatactttttgtcttttgtcttattattttagttttcatgccctagtgaatgttatttgcctctactcttgggatttaagcactgcaaagtatcagtcagccacccattactgctcacttgtgtgtaacctggatgtggaaggttcacttactggaattcttgttgcgaatcaggtcaaatcaggtaattcgtatcagagttgttgtgttgt
>_R_Jupunba_limae_Iganci_261@NODE_1_length_2305_cov_163.153950
aatatgatcccaatcataataccctctgcgaaaaaacattccaaaaccaaacgagctccatttttactactcaagtcacaaaatttgcagctattgctgacctgaatttgatgctgatccaatctcatgttagtttattaaaaataaactaacataattttttttcgccggtaaactatcgtaaaatgttattgccatgacttgcttgcatataatttctttgggtgggagtcagattttgatttttgttcccctcaccaaa-atgacattagcgagacaggccatattcgcgccaaaagcagcacagtttcccgcgctttcgtttgaaaaaacactcatagcaatcgcccaactagtccattcgatagttgctctcccaacatcagatcacagagacggaaatggctgatgaacagccttcaacgacttccaaacgaaggggaagaggagctgaggcatcggcgcgttccgaagctttggaacgtctaaaagctcgtcttcgtggcggtcgccgttcagatggcgatggatatcaaattaagttggataaccctatttatgacactgtcgaagaggacgagtacaatgctctcgtcgccaagcgccgcgaagaagcccgaggcttcattgtggacgatgacggtcttgggtatggggacgaaggggaggaggaggattggtcaaaagctgggttcaccctgtcctccgacgaatccgatggcgaaacagaaaagcccaaaaggaagagacaagaaaagaaagatcctcaacctaaaaggccaccgtcttcgctatcggctgcggcagcgatgataggggcgcagaggttgtcatcgatgttcacttcgtcagtttttaagaaaacccgggatgataaggctaaaggcttttcttgtgatagcattgttgatgatgttatcgcagagtttgcaccggatgagactgatagactaaggcgcagacgtgggccaataaatccttcatcaagtgcgaacattgctctgccgattaataatgttaggaacgaggagccagcgattggatgtcttgatccgatgggaactcctttgtcgtcggatgctgcggcaaatggcaattatgaatctaccagagttgtgaaaaatgatggttatgccttggtttctgaacgaaactacggaggagttaaagtagaggcaactactaaagaatcagaagatgggagaaatattaattccgacgatggtctggcatcaatcttgcaaactcatagtggtccaactaacggagacgtgactgaagagaaaatgttacaggacgtcgagatgaaagctaaaaaaacagtggagaaggaggtatttcctctgaatgcgaaagttaaagaagacgaccctgcactgagtgcgactatcggttggcaggcagcaaagagcgggggcgacgtcaatgttgctgattcaaaggtggcggacgaagctttaaatagtgaagaaaacttagagttcaatctggaggctgatgggtcgctgcctttctacatacttgatgcccatgaggaattctatggagctaacaagggtaccctttatttgtttgggaaggtaattttcttattttctatgttcaatttcctatcagttactcttaacttgtgtcttacatctgatataaagttattgtctcagctttattaaacataataggttcatggggaagaaccttcacataatgttttctcaaacacgtgtggagcagttaatccagcattaagagtttgtgaggggcaggaccctagaaggatgaaaattacgttaaagatctcaatatcttgtttggcaagctctaataatagcaggga-----cgatgcaatgcaattttaattaccaaacccagtgcatgatgattcatactttaaatcttttgtcttattactttagttttcatgccctagtgaatgttatttgcctctactctttgaatttaagcactgcaaagtgtcagtcagccactcattactgctcacttgtgtgtaacctggatgtggaaggttcacttactggaattcttgttgggaatcaggtcaaatcaggtaattcgtatcagagttgctgtgttgt
>_R_Jupunba_microcalyx_Iganci_855@NODE_1_length_2252_cov_231.502529
aatatgatcccaatcataatatcctctgcgaaaaaacattccaaaaccaaaagagctccatttttactactcaagtcacaaaatttgcagctattgctaacctaaatttgatgctgatccaatctcatgttagtttattaaaaataaactaacataatttttttccgccggtaaactatcgtaaaatgttattgccatgacttgctggcatataatttctttgggtgggaatcagattttgattttttttcccctcaccaaacatgacattagcgagacaggccatattcgcgccaaaagcagcacagtttcccgcgctttcctttgaaaaaacactcatagcaatcgcccaactggtccattcgatagttgctctcccaacatcagatcacagcgacggaaatggccgatgaacagccttcaacgacttccaaacgaaggggaagaggagctgaggcatcggcgcgttccgaagctttggaacgtctaaaagctcgtcttcgtggcggtcgccgttcagatgccgatggatatcaaattaagttggataaccctatttatgacactgtcgaagaggacgagtacaatgctctcgtcgccaagcgccgcgaagaagcccgaggcttcattgtggacgatgacggtcttgggtatggggacgaaggggaggaggaggattggtcaaaagctgggttcaccctgtcctccgatgaatccgatggcgaaacagaaaagcccaaaaggaagagacaagaaaagaaagatcctcaacctaaaaggccaccgtcttcgctatcggcagcggcagcgatgataggggcgcagcggttgtcatcgatgttcacttcgtcagtttttaagaaaacccgggatgataaggctaaaggtttttcttgtgatagcattgttgatgatgttatcgcagagtttgcaccggatgagactgatagactaaggcgcagacgcgggccaataaatccttcatcaagtgcgaacattgctctgccgattaataatgttaagagcgaggagccagcgattggatgtcttgatccgatgggaactcctttgtcgtcggatgctgccgcaaatggcaattatgaatctaccagagttgtgaaaaatgatggttataccttggtttctgaacgaaactacggaggagtcaaagtagaggcaactactaaagaatcagaagatgggagaaatattagttccgacgatggtctggcatcaatcttgcaaactcatagtggtccaactaacggagacgtgactgaagagaaaatgttacaggacgtcgagatgaaagctaaaaaaacagtggagaaggaggtatttcctctgaatgcgaaagttaaagaagacgaccctgcactgagtgcgactatcggttggcagacagcaaagagcgggggcgacgtcaatgttgctgattcaaaggtggaggacgaagctttaaatagtgaagaaaacttagagttcaatctggaggctgatgggtcgctgcctttctacatacttgatgcccatgaggaattctatggagctaacatgggtaccctttatttgtttgggaaggtaattttcttattttctatgttcaatttcctatcaattactcttaacttgtgtcttacatctgatttaaagttattgtctcagctttattaaacttaataggttcatggggaagaaccctcacataatgttttctcaaacatgtgtggagcagttaatccagcattaagagtttgtgaggggcaggaccctagaaggatgaaaattaggttaaagatctcaatatcttgtttggctagctctaataatagcagggactaattgatgcaagtcaattttaattaccaaacccagtgcatgatgatgcatactttttgtcttttgtcttattattttagttttcatgccctagtgaatgttatttgcctctactcttgggatttaagcactgcaaagtatcagtcagccacccattactactcacttgtgtgtaacctggatgtggaaggttcacttactggaattcttgttgcgaatcaggtcaaatcaggtaattcgtatcagagttgttgtgttgt
>_R_Punjuba_callejasii_Daly_5935@NODE_1_length_1851_cov_92.271139
--------------------------------------------------------------tatatttttcgtaataaaaaatatttttttgatcattatacatactgatagtagatagagtctcacatcgtttgattaaaaataaactaacataatttttttttgccggtaaactatcgtaaaatattattgccatgacttgcttgcatataatttcttttggtgggagtctgattttaattttttttttcctcaccaaacatgacattagcgagacaggccttattcgcgccaaaagcagcacggtttcccgcgctttcctttgaaaaaacactcatagtactcgcccaactggtccattcgatagttgctctcccaacatcagatcacagcgacggaaatggccgatgaacagccttcaacgacttccaaacgaaggggaagaggagctgaggtatcggcgcgttccgaagctttggaacgtctaaaagctcgtcttcgtggcggtcgccgttcagatggcgatggatatcaaattaagttggataaccctatttatgacactgtcgaagaggacgagtacaatgctctcgtcgccaagcgccgcgaagaagcccgaggcttcattgtggacgatgacggtcttgggtacggggacgaaggggaggaggaggattggtcaaaagctgggttcaccctgtcctccgacgaatccgatggcgaaacagaaaagcccaaaaggaagagacaagaaaagaaagatcctcaaccaaaaaggccaccgtcttcgctatcggctgcggcagcgatgataggggcgcagaggttgtcatcgatgttcacttcgtcagtttttaagaaaaccagggatgataaggctaaaggcttttcttgtgatagcattgttaatgatgttatcgcagagtttgcaccggatgagactgatagactaaggcgcagacgcgggccaacaaatctttcatcaagtgcgaacattgctttgccgattaataatgttaagagcgaggaaccagcgattggatgtcttgatccgatgggaggtcctttgtcgtcggacgctgccgcaaatggcaattatgaatctaccagagttgtgaaaaatgatggttatgccttggtttctgaacgaaactacggaggagtcaaagtagaggcaactactgaagagttagaagatgggagaaatattaattccgacgatggtctggcatcaatcttgcaaactcttagtggtccaactaacggagacgtgactgaagagaaaatgttacaggacgttgagatgaaagctaaaaaaacagtggagaaggaggtatttcctctgaatgcgaaagttaaagaagacgaccctgcactgagtgcgactatcggttggcaggcagcaaagagcgggggcaacgtcaatgttgctgattcaatggtggcggacgaagctttaaatagtgaagaaaacttagagttcaatctggaggctgatgggtcgctgcctttctacatacttgatgcccatgaggaattctatggagctaacatgggtaccctttatttgtttgggaaggtaattttcttattttctaagttcaatttcctatcagttactctttatatgtgtcttatttctgatttaaagttattgtctcagc-ttattaaacataataggttcatggggaagaaccctcacataatgttttctcaaacatgtgtggagcagttaatccagcattaagagtttgtgaggg---ggaccctagaaggatgaaaattaggttaaaaatctcaatatcttgtttcgcaagctctaataatagcagggactaattgctgcaattcaattttaattaccaaacccagtgcatgatgatgcatactttttgtcttttgtcttatt-------------------------------------------------------------------------------------------------------------------------------------------------------------------------------------------
>_R_Punjuba_killipii_Palodorios_6252@NODE_1_length_1751_cov_68.931302
-----------------------------------------------------------------------------------------------------ctgaatttgatgctgatccaatctcatgttagtttatttttaataaacaaacataattttttttcgccggtaaactatcgtaaaatgttattgccatgacttgcttgcatataatttcttttggtgggagtcagattttgattttttttcccctcaccaaacatgacattagcgagacaggccatattcgcgccaaaagcagcacggtttcccgcgctttcctttgaaaaaacactcatagcaatcgcccaactggtccattcgatagttgctctcccaacatcagatcacagcgacggaaatggccgatgaacagccttcaacgacttccaaacgaaggggaagaggagctgaggcatcggcgcgttccgaagctttggaacgtctaaaagctcgtcttcgtggcggtcgccgttcagatggcgatggatatcaaattaagttggataaccctatttatgacactgtcgaagaggacgagtacaatgctctcgtcgccaagcgccgagaagaagcccgaggcttcattgtggacgatgacggtcttgggtatggggacgaaggggaggaggaggattggtcaaaagctgggttcaccctgtcctccgacgaatccgatggcgaaaaagaaaagcccaaaaggaagagacaagaaaagaaagatcctcaacctaaaaggccaccgtcttcgctatcggctgcggcagcgatgataggggcgcagaggttgtcatcgatgttcacttcgtcagtttttaagaaaacccgggatgataaggctaaaggcttttcttgtgatagcattgttgatgatgttatcgcagagttcgcaccggatgagactgatagactaaggcgcagacgtgggccaataaatccttcatcaagtgcgaacattgctctgccgattaataatgttaagagcgaggagccagcgattggatgtcttgatccgatgggaactcctttgtcgtcggatgctgccgcaaatggcaattatgaatctaccagagttgggaaaaatgatggttatgacttggtttctgaacgaaactacggaggagtcaaagtagaggcaactactaaagaatcagaagatgggagaaatattaattccgacgatggtctggcatcaatcttgcaaactcatagtggtccaactaacggagacgtgactgaagagaaaatgttacaggacgtcgagatgaaagctaaaaaaacagtggagaaggaggtatttcctctgaatgcgaaagttaaagaagacgaccctgcactgagtgcgactatcggttggcaggcagcaaagagcgggggcgacgtcaatgttgctgattcaaaggtggcggacgaagctttaaatagtgaagaaaacttagagttccatctggaggctgatgggtcgctgcctttctacatacttgatgcacatgaggaattctatggagctaacatgggtaccctttatttgtttgggaaggtaattttcttattttctatattcaatttcctatcagctactcttaacttgtgtcttacatctgatttaaagttattgtctcagctttattaaacataataggttcatggggaagaaccctcacataatgttttctcaaacatgtgtggagcagttaatccagcattaagagtttgtgaggggcaggaccctagaaggatgaaaattaggttaaagatctcaatatcttgtttggcaagctctaataatagcagggactaattgatgcaat-------------------------------------------------------------------------------------------------------------------------------------------------------------------------------------------------------------------------------------------------------
>_R_Punjuba_racemiflora_Jimenez_Soares_3626@NODE_1_length_2010_cov_187.114847
--------------------atttgatgctgatccattctcatgaactaac---ataaaatatatatttttcgtaataaaaaatatttttttagatcattatacaactgatagtagacagagtctcacattgtttgattaaaaataaactaacataatttttttttgccggtaaactatcgtaaaatattattgccatgacttgcttgcatataatttcttttgg-gggagtctgattttaattttttttttcctcaccaaacatgacattagcgagacaggccttattcgcgccaaaagcagcactgtttcccgcgctttcctttgaaaaaacactcatagtactcgcccaactggtccattcgatagttgctctcccaacatcagatcacagcgacggaaatggccgatgaacagccttcaacgacttccaaacgaaggggaagaggagctgaggtgtcggcgcgttccgaagctttggaacgtctaaaagctcgtcttcgtggcggtcgccgttcagatggcgatggatatcaaattaagttggataaccctatttatgacactgtcgaagaggacgagtacaatgctctcgtcgccaagcgccgtgaagaagcccgaggcttcattgtggacgatgacggtcttgggtacggggacgaaggggaggaggaggattggtcaaaagctgggttcaccctgtcctccgacgaatccgatggcgaaacagaaaagcccaaaaggaagagacaagaaaagaaagatcctcaaccaaaaaggccaccgtcttcgctatcggctgcggcagcgatgataggggcgcagaggttgtcatcgatgttcacttcgtcagtttttaagaaaacccgggatgataaggctaaaggcttttcttgtgatagcattgttaatgatgttatcgcagagtttgcaccggatgagactgatagactaaggcgcagacgcgggccaacaaatctttcatcaagtgcgaacattgtactgccgattaataatgttaagagcgaggaaccagcgattggatgtcttgatccgatgggaggtcctttgtcgtcggatgctgccgcaaatggcaattatgaatctaccagagttgtgaaaaatgatggttatgccttggttcctgaacgaaactacggaggagtcaaagtagaggcaactactgaagaatcagaagatgggagaaatcttaattccgacgatggtctggcatcaatcttgcaaactcatagtggtccaactaacggagacgtgactgaagagaaaatgttacaggacgttgagatgaaagctaaaaaaaccgtggagaaggaggtatttcctctgaatgcgaaagttaaagaagacgaccctgcactgagtgcgactatcggttggcaggcagcaaagagcgggggcaacgtcaatgttgctgattcaatggtggcggacgaagctttaaatagtgaagaaaacttagagttcaatctggaggctgatgggtcgctgcctttctacatacttgatgcccatgaggaattctatggagctaacatgggtaccctttatttgtttgggaaggtaattttcttattttctatgttcaatttcctatcagttactctttatatgtgtcttatttctgatttaaagttattgtctcagctttattcaacataacaggttcatggggaagaaccctcacataatgttttctcaaacatgtgtggagcagttaatccagcattaagagtttgtgaggg---ggaccctagaaggatgaaaattaggttaaaaatatcaatatcttgtttggcaagctctaataatagcagggactaattgctgcaattcacttttaattaccaaacccagtgcatgatgatgcatactttttgtcttttgtcttattattttagttttcatgccctagtgaatgttatttgcctctactctttggatttaagcactgcaaagtgtcagtcagccacccattactgctcgcttgtgtgtaacctggatgtggaaggtt-------------------------------------------------------------------
