# Supplementary material for: A new generic circumscription of Hydrochorea (Leguminosae, Caesalpinioideae, mimosoid clade) with an amphi-Atlantic distribution
Source: PhytoKeys. 2022 Aug 22;205:401–37. doi: 10.3897/phytokeys.205.82775 (PMC9849043; doi:10.3897/phytokeys.205.82775)
Supplement: Supplementary material 1 — Supplementary data file S1 [file phytokeys-205-401_article-82775__-s001.zip › MSC_m4836_comp21048_c0_seq2_exon10.aln-cln]

>Acacia_rostellifera_Murphy_466@NODE_1_length_1608_cov_178.684520
ttagaaaagcgcaaagaagaggtgggatcattggaagtgtgaatttaaatttatgctcacggtgatttttttggtatttaatcttgcacattatgtggttaactattgaaag--acaccccaaattagccatttcatatttaaaaaatttgtaggatatcttttcttgaggtaaggttgatattggggaggggcatactccaattttagttcttcacatttggtcttatcttgttagtata-tattttagtgggcctatacccaagcctatatgtcatctatagtttaccttaagtagcaccaaactagagatacaacttgagaattttttcttgacctgtgaaatcacacaccaacgaacacacaatattatgctaatatattgatccttactgtgaacttgcaggcatttcttgaatggaagaatgctagaagagaggaactatctgagtatcagaaacagattggggagcaatatattgctaatgttgagaaggagttggagagatggcagaatgcaaggaaaacaagaaaagtcaacaatgaccaggatttacaggaaaccatggacaaagaactggatactcataggttggagcatggtccaaagaaaagaaagattcctgggggaggtgacaatgaagtggacgatgatgacgtggaggacataaatgtcggagaggatgatatcatggacgatgtactagttggtgatgattctggtagaagggttgatgaaacaagcaaggcagaagctggtagtttcagtgcagatactgtggcggatgctgatcatgtggaccagaagtgacggggcagctggttccataattttcaatgattccatgaaaatattgatctgatgaagtagtgttactggttgtttctggtaggcctagtgatatatatttc-tttttcacatcttcatccattattagctcagtagtttctgttttagagcttagtatcgatgagttgctgtaatttggagaaatagagtgatgcactaaatgcctgtgggtttgtgcccttaatcaacgtttatgtttcttagcatacttgccattccatctgatctttcacaagttgtggtta--aatcgtcgtgtcaagaaaaaaaactatcttctggttagagccggtaaatcgggtcacttggcttttcaaaaggtcgga--------------ttgaaaattagagtagctaaatgaaattttaaaaggactggcttgttaggcccttttaatttttttcccgacttgagagttggactcatgat
>Afrocalliandra_redacta_Germishuizen_5585@NODE_1_length_1137_cov_236.348113
-----------------agaggtgagaccatttgaagtttgaatttaa------------------------------tggtcttacacattagatggttaactattgaaag--ccaccccaaactggccctttcatatttgaaaaactcctaggatatcctttcttgaggtaaggtggatttttgggaggggcatactctgattttagttcttcacatggagtc-------------------ttttggtgggcctatgcccaagcctgtgtgtcttctgtagtttacctttagtagcaccgagcaagagatacaactggagaatttttcctggaccagtgaaatcacacgttgataagcacacaatatcaggccagtgtattgatccttactgtgaacttgcaggcatttcttgaatggaagaatgctagaagagaggaactatctgagtatcagaaagagattggggagcagtatattgccaacgttgagaaggaattggagagatggcagaatgcaagaaaaacaaggaaagtaaacaatgaccaggatttacaggaaaccatggacaaagaattggatactcataggttggagcatggtccaaagaaaaggaagattcccggaggaggtgataatgaagtagacgatgatgacgtggaggacataaatgtcggagaggatgatatcatggatgatgtgctagttggtgatgattctggtagaaggattgatgaaacaagcaaggcagaagctggtaatttcagtgcagatcctgctatagatgctgataatgcggaccagaagtgattggctggtatgttccagaattttcaatgcttacaaagaaatattgatatgatgtagtattgttaccggtggtttgtggtaggcctagtaatatatatttcttttcccacatatttacccactattgcatcggtagtttctattttagagctcagtatggatgatttgctgttattttgagaattagagtaatgcacaaaatgcttgtgggtttctgcccttaatcaatgtttttatttttagcaatacttgacattccttctgatgtttcacaagttgaggtta--aatccttgtgtcttgggagaaaagtatattgtagttatgaatttaaagtaacttgg---------------------------------------------------------------------------------------------------------------------------tggat
>Albizia_edwallii_Dalmaso_272@NODE_1_length_964_cov_13.816282
----------------------------------------------------------------------------------------------------------------------------------------------------------------------------------------------------------attttagttcttcacatgtggtcttatcttgttagtatattattttagtgggcctatacccaagcctatatgtcatctatagtttaccttaagtagcaccgaacaagagatacaacttgagaatattttcttgacctgtgaaatcacacaccaacgaacacacaatatcatgctagtatattgatccttagtgtgaacttgtaggcatttcttgaatggaagaatgctagaagagaggaactatctgagtatcagaaacagattggggagcaatatattgctaatgttgagaaggagttggagagatggcagaatgcaaggaaaacaaggaaagtaaacaatgaccaggatttacaggaaaccatggacaaagaattggatactcataggttggagcatggtccaaagaaaagaaagattcctgggggaggtgacaatgaagtggacgatgatgacgtggaggacataaatgttggagaggacgatatcatggacgatgtactagttggtgatgattctggtaggagggttgatgaaacaagcaaggcagaagctggtaatttcagtgcagatactgtggcggatgctgataatgtggaccagaagtgacgggtcgactggttacagaattttcaatgattccataaaaatattgatctgatgtagtagtgttactggttgtttctggtaggcctagtgatatatacttcttttttcacatcttcatccattattagctccgtggtttctgttttagagcttagtgtcgatgagttgctgtaatttggagaaatagagtaatgcacaaaatgcctgtgggtttgtgccctcaatcaacgttta----------------tgccattccatctgatctttcacaagttgtggtta--aatcgttgtgtcaagggaaaaaactattttgtggtgatgaatttataatactagt--tttggtcataaatataagatatagttga--------------------------------------------------------------------------------------------------t
>Albizia_inundata_Wood_26530@NODE_1_length_969_cov_317.178337
-------------------------------------------------------------------------------------------------------------------------------------------------------------------------------------atttgggaggggcatactccaattttagttcttcgcatgtgatcttatctagttagtatattattttagtgggcctgtgccccagcctatatttcatctgtagtttaccttaagtagcaccgaactagagatacaacatgagaatcttttcttgacctgtgaaatcacacaccaacgaacacacaatatcatgctagtgtattgatccttactgtgaacttgtaggcatttcttgaatggaagaatactagaagagaggaactatctgagtatcagaaacagattggggagcaatatattgctaatgttgagaaggagttggagagatggcagaatgcaaggaaaacaaggaaagtaaacaatgaccaggatttacaggaaaccatggacaaagaattggatactcataggttggagcatggtccaaagaaaagaaagatccctgggggaggtgacaatgaagtggatgacgacgacgtggaggacataaatgttggagaggacgatatcatggacgatgtactagttggtgatgattctggtagaagggttgatgaaacaagcaaggccgaagctggtaatttcagtgcagaaactgtggcggatgctgatcatgtggaccagaagtgacgggctggctggttccagaattttcaatgattccataaaaatattgatctgatgtaccagtgttactggttgtttctggcaggcctagagatatatacttcttttttcacatcttcatccattattagctcagtagtttctgttttagagcttagtatcgatgagttgctgtaattttgtgaaatagagtaatgcacaaaatgcctgtgggtttatg-------------------tttcttaccacacttgccattccatctgatctttcactagttgtggtta--tatcgttgggtcgaggggaaaaactactttgtggtgatgaatttaaagttgtactt---------------------------------------------------------------------------------------------------------------------------cttac
>Albizia_multiflora_Hughes_3090@NODE_1_length_1173_cov_146.701642
------------------------------------------------------gctcacgctgatttttttggtctttaatcttgcacattatgtggttaactattgaaag--ccaccccaaattagccctttcatatttcaaaactttgtaggatatcttttcttgaggtaaggtggatatttgggatgggcatactccaattttagttcttcacatgtgatcttatcttgttagtatattattttagtgggcctatgccccaacctatatttcatctattgtttaccttaagtagcaccgaactagagatacaacatgagaatattttcttgacctgtgaaatcacacaccaacgaacacacaatatcatgctagtatattgatccttactgtgaacttgtaggcatttcttgaatggaagaatgctagaagaggggaactgtctgagtatcagaaacagattggggagcaatatattgctaatgttgagaaggagttggagagatggcagaatgcaaggaaaacaaggaaagtaaacaatgaccaggatttacaggaaaccatggacaaggaattggatactcataggttggagcatggtccaaagaaaagaaagattcctgggggaggtgacaatgaagtggacgatgatgacgtggaggacataaatgtcggagaggacgatatcatggacgatgtactagttggtgatgattctggtagaagggttgatgaaacaagcaaggcagaagctggtaatttcagtgcagatactgtggcggatgctgataatgtggaccagaagtgacgggttggctggttccagaattttcaatgattccataaaaatattgatctgatgtcgcagtattgctggttgtttctggtaggcctagagatatatatttcttttttcacatcttcatccattattagctcagtagtttctgttttagagcttagtatcgatgagttgctgtaatttggagaaatagagcaatgcacaaaatgcgtgtgggtttgtgcccttaatcaacttttatgtttcttaccacacttgccattccatctgatctttccctagttgtggtta--tatcgttgtgtcgaggggaaaaactattttgtggtgatgaatttaaagtagcacttctcc----------------------------------caatgttttaaaagccggatcggacgtcgagccgga-------------------------------------------------tggaa
>Albizia_subdimidiata_var_subdimidiata_Ferreira_210@NODE_1_length_1230_cov_134.380746
----------------------tgggaccattggaagtttgaatttaaattcatgctcacgctgatttttttggtctttaatcttgcacattatgtggttaactattgaaag--ccaccccaaattagccctttcatatttcaaaaatttgtaggatatcttttcttgaggtaaggtggatatttgggagggtcatactccaattttagttcttcacatgtgatcttatccagttagtatattattttagtgggcctgtgccccagcctatatttcatctgtagtttaccttaagtagcaccgaactagagatacaacatgagaatcttttcttgacctgtgaaatcacacaccaacgaacacacaatatcatgctagtatattgatccttactgtgaacttgtaggcatttcttgaatggaagaatgctagaagagaggaactatctgagtatcagaaacagattggggatcaatatattgctaatgttgagaaggagttggagagatggcagaatgcaaggaaaacaaggaaagtaaacaatgaccaggatttacaggaaaccatggacaaagaattggatactcataggttggagcatggtccaaagaaaagaaagatccctgggggaggtgacaatgaagtggatgacgacgacgtggaggacataaatgttggagaggacgatatcatggacgatgtactagttggtgatgattctggtagaagggttgatgaaacaagcaaggccgaagctggtaatttcagtgcagaaactgtggcggatgctgataatgtggaccagaagtgacgggttggctggttccagaattttcaatgattccataaaaatattgatctgatgtaccagtgttactggttgtttctgacaggcctagagatatatacttcttttttcacatcttcatccattgttagctcagtagtttctgttttagagcttagtatcgatgagttgctgtaattttgagaaatagagtaatgcacaaaatgcctgtgggtttgtgccctgaatcaacgcttatgtttcttaccacacttgccattccatctgatctttc---agtagtggtta--tatcgttgtgtcgaggggaaaaactactttgtggtgatgaatttaaagtagtactttttctcccttaaatata--acagagtttgtttgtttggatagattaaagaagaaaaatgagttatttaat-------------------------------------------------------gta
>Albizia_xerophytica_Hughes_1435@NODE_1_length_1187_cov_103.922523
-----------caaagaagatgtgggaccattggaagtttgaatttaaatttatgctcacgctgatttttttggtctttaatcttgcacattatgtggttaactattgaaag--ccaccccaaattagccctttcatatttcaaaaatttgtaggatatcttttcttgaggtaaggtggatatttgggaggggcatactccaattttagttcttcacatgtgatcttatcttgttagtatattattttagtgggcctatgccccagcctatatgtaatctatagtttaccttaagtagcaccgaactagagatacaacttgagaatattttcttgacctgtgaaatcacacaccaacgaacacacaatatcatgctagtatattgatccttactgtgaacttgtaggcatttcttgaatggaagaatgctagaagggaggaactatctgagtatcagaaacagattggggagcaatatattgctaacgttgagaaggagttggagagatggcagaatgcaaggaaaacaaggaaagtaaacaatgaccaggatttacaggaaaccatggacaaagaattggatactcataggttggagcatggtccgaagaaaagaaagattcctgggggaggtgacaatgaagtggatgatgatgacgtggaggacataaatgtcggagaggacgatatcatggacgatgtactagttggtgatgattctggtagaagggttgatgaaacaagcaaggcagaagctggtaatttcagtgcagatactgtggtggatgctgataatgtggaccagaagtgacgggtcggctggttccagaattttcaatgattccataaaaatattgatctgatgtagcagtgttactggttgtttctggtaggcctagacatatata---cttttttcacatcttcatccattattagctcagtagtttctgttttagagcttagtatcgatgagttgctgtaatttggagaaatagagtaatgcacgaaatgcctgtgggtttgtgcccttaatcaacgtttatgtttcttagcacacttgccattccatctgacctttcactagttgtggtta--tatcgttgtgtcgagggga-aaactattttgtggtgattaatttaaagtggtacttctcttctcttaagtataggatagagtttgtttttgt---------------------------------------------------------------------------------------tttga
>Balizia_leucocalyx_Aguilar_1939@NODE_1_length_1436_cov_134.699043
ttagaaaagcgcaaagaagaggtgggaccgttggaagcttgaatttaaatttatgctcacgctgatttttttggtctttaatcttacacattatgtggttaactattgaaagccccaccccaaattagccctttcatgtttcaaaaatttgtaggatatcttttcttgaggtaaggtggatatttgggaggggcatactccaattttagttcttcacatgtggtcttatctttttagtatattgttttagtgggcctatgcccaagcctatatgtcatctatagtttaccttaagtagcaccgaactagagatacaacgtgagaattttttcctgacctgtgaaatcacacaccaacgaacacacaatatcagggtagtatattgatccgtactgtgaacttgcaggcgtttcttgaatggaagaatgctagaagagaggaactatctgagtatcagaaacagattggggagcaatatattgctaatgttgagaaggagttggagagatggcagaatgcaaggaaaacaaggaaagtaaacaatgaccaggatttacaggaaaccatggacaaagaattggatactcataggttggagcatggtccaaagaaaagaaagattcctgggggaggtgacaatgaagtggacgatgatgacgtggaggacataaatgtcggagaggacgatataatggacgatgtgctagttggtgatgattctggtagaagggttgatgaaacaagcaaggcagaagctggtaatttcagtgcagatactgtggcggatgctgataatgtggaccagaagtgacgggtcttctggttccagaattttcaatgattccataaaaatatttatctgatgtagtggtgttactggttgtttctggtaggcctagttatatatacttcttttttcacatcttcatccattattagctcagtagtttctgttttagagcttagtatcgatgagttgctgtaatttggagaaatagggtaatgcacaaaatgcctgtgggtttgtgcccttaatcaacgtttatgtttcttagcatacttgccattccatctgatctttcacaagttgtggttaaaaatcgttgtgtcaagggaaaacactattttgtggtgatgaattcaaagtactatt-ctccggtcttaaatataaaatagagtttattttttt---gagattaaagaagttaaataaattatttaatcatataatatattgtgtatctttagattatttatcagtttacaagttaggtaa--gat
>Balizia_pedicellaris_Queiroz_15529@NODE_1_length_1527_cov_487.063179
ttagaaaagcgcaaagaagaggtgggaccgttggaagcttgaatttaaatttatgctcacgctgatttttttggtctttaatcttacacattatgtggttaactattgaaagccccatcccaaattagccctttcgtgtttc-aaaatttgtaggatatcttttcttgaggtaaggtggatatttgggaggggcattttccaattttag--ctccacatgtggtcttatctttttagtagattgttttattgggcctatgcccaagcc--tatgtcatctatagtttaccttaagtagc--------------acaacgtgagaattttttcctgacctgtgaaatcacacaccaacgaacacacaatatcagggtagtatattgatccgtactgtgaacttgcaggcgtttcttgaatggaagaatgctagaagagaggaactatctgagtatcagaaacagattggggagcaatatattgctaatgttgagaaggagttggagagatggcagaatgcaaggaaaacaaggaaagtaaacaatgaccaggatttacaggaaaccatggacaaagaattggatactcataggttggagcatggtccaaagaaaagaaagattcctgggggaggtgacaatgaagtgaacgatgatgacgtggaggacataaatgtcggagaggatgatataatggacgatgtgctagttggtgatgattctggtagaagggttgatgaaacaagcaaggcagaggctggtaatttcagtgcagatactgtggcggatgctgataatgtggaccagaagtgacgggtcttctggttccagaattttcagtgattccattaaaatattgatctgatgtagtagtgttactggttgtttctggtaggcctatttatatatacttcttttttcacatcttcatccattattagctcagtagtttctgttttagagcttagtatcgatgagttgctgtaatttggagaaatagggtaatgcacaaaatgcctgtgggtttgtgcccttaatcaacgtttatgtttcttagagtgtttggaaaggctttttgagccttataagcccgttttgaaaatttttgttttgaggcagaaaaaaggtttaaataagtcagtttttaataagcttccgcagctttttaagaaatgata-agctaattttattgttaggaccaataaatgctgtctacgcatttca----------------gcatttccttctctctctcctgtcttgtatcaaggtggtatgt
>Balizia_spnov_Morim_577@NODE_1_length_901_cov_640.446809
----------gcaaagaagaggtgggaccgttggaagcttgaatttaaatttatgctcacgctgatttttttggtctttaatcttacacattatgtggttaactattgaaagccccacccccaattagccctttcgtgtttccaaaatttgcaggatatcttttcttgaggtaaggtggatatttgggaggggcatactccaattttagttcttcacatgtggtcttatctttttagtatattgttttagtgggcctatgcccaaacccatatgtcatctatagtttaccttaagtagcaccgaactagagatacaacgtgagaattttttcctgaactgtgaaatcacacaccaacgaacacacaatatcagggtagtatattgatccgtactatgaacttgcaggcgtttcttgaatggaagaatgctagaagagaggaactatctgagtatcagaaacagattggggagcaatatattgctaatgttgagaaggagttggagagatggcagaatgcaaggaaaacaaggaaagtaaacaatgaccaggatttacaggaaaccatggacaaagaattggatactcataggttggagcatggtccaaagaaaagaaagattcctgggggaggtgacaatgaagtggacgatgatgacgtggaggacataaatgtcggagaggatgatataatggacgatgtgctagttggtgatgattctggtagaagggttgatgaaacaagcaaggcagaagctggtaatttcagtgcagatactgtggcggatgctgataatgtggaccagaagtgacgggt---cttgttccagaattttcagtgattccattaaaatattgatctgatgtagtagtgttactggttgtttctggtaggcctagttaaatatacttctt--------------------------------------------------------------------------------------------------------------------------------------------------------------------------------------------------------------------------------------------------------------------------------------------------------------------------------------------------------------------------------
>Cathormion_rhombifolium_Deighton_3618@NODE_1_length_1210_cov_85.331862
--------------------------------------------------------------------------------atcttacacattatgtggttaactattgaaagccccaccccaaattagccctttcgtgtttcaaaaatttgtaggatatcttttcttgaggtaaggtggatatttgggaggggcatactccaattttagttctttacatgtggtcttatctttttagtatattgttttagtgggcctatgaccaagcctatatgtcatctatagtttaccttaagtagcaccgaactagagatacaacgtgagaattttttcctgacctgtgaaatcacacaccaacgaacacacaatatcagggtagtatattgatccgtactgtggacttgcaggcgtttcttgaatggaagaatgctagaagagaggaactatctgagtatcagaaacagattggggagcaatatattgctaatgttgagaaggagttggagagatggcagaatgcaaggaaaacaaggaaagtaaacaatgaccaggatttacaggaaaccatggacaaagaattggatactcataggttggagcatggtccaaagaaaagaaagattcctgggggaggtgacaatgaagtggacgatgatgacgtggaggacataaatgtcggagaggatgatataatggacgatgtgctagttggtgatgattctggtagaagggttgatgaaacaagcaaggcagaagctggtaatttcagtgcagatactgtggcggatgctgataatgtggaccagaagtgacgggtcttctggttccagaattttcagtgattccattaaaatattgatctgatgtagtagtgttactggttgtttctggtaggcctagttatatattcttcttttttcacatcttcgtccattattagctcagtagtttctgttttagagctgagtatcgatgagttgctgtaatttggagaaatagggtaatgcacaaaatgcctgtgggtttgtgcccttaatcaacgtttatgtttcttagcatacttgccattccatctgatctttcacaagttgttgttaaaaatcgttgtgtcaagggaaaacactattttgtggtgatgaattcaaagtagtact-ctcatgtcttaaatataaaatagagtttatattctttgaaagattaaagaagttaaatgggttatttaatcgtataatatattgtgtatttttaaattatatatcagtttataagttagttaa--gaa
>Hydrochorea_corymbosa2_Iganci_862@NODE_1_length_1136_cov_600.414431
-----------------------------------------------------------------------------------------------------actattgaaacccccaccccaaattagccctttcgtgtttcaaaaatttgcaggatatcttttcttgaggtaaggtggatatttgggaggtgcatactccaattttagctcttcacatgtggtcttatctttttagtatattgttttagtgggcctatgcccacgcccatatgtcatctatagtttaccttaagtagcaccgaactagagatacaacgtgagaattttttcctgacctgtgaaatcacacaccaacgaacacacaatatcaggctagtatattgatccgtactgtgaacttgcaggcgtttcttgaatggaagaatgctagaagagaggaactatctgagtatcagaaacagattggggagcaatatattgctaatgttgagaaggagttggagagatggcagaatgcaaggaaaacaaggaaagtaaacaatgaccaggatttacaggaaaccatggacaaagaattggatactcataggttggagcatggtccaaagaaaagaaagattcctgggggaggtgacaatgaagtggacgatgatgacgtggaggacataaatgtcggagaggacgatatcatggacgatgtgctagttggtgatgattctggtagaagggttgatgaaacaagcaaggcagaagctggtaatttcagtgcagatactgtggcggatgctgataatgtggaccagaagtgacgggtcttctggttccagaattttcagtgattccattaaaatattgatctgatgtagtagtgttactggttgtttctggtaggcctagttatatatacttcttttttcacatcttcatccattattagctcagtagtttctgttttagagcttagtatcgatgagttgctgtaatttggagaaatagggtaatgcacaaaatgcctgtgggtttgtgcccttaatcaacgtttatgtttcttagcatacttgccattccatctgatctttcacaagttgtggttaaaaatcgttgtgtcaagggaaaacactattttgtggtgatgaattcaaagcagtact-ctctggtattaaatataaaatagggtttactttttttgagagattaaaaaatctaaataagttatttaattgtatgatatattg--------------------------------------------
>Hydrochorea_marginata_Morim_563@NODE_1_length_1481_cov_189.029915
ttagaaaagcgcaaagaagaggtgggaccgttggaagcttgaatttaaatttatgctcacgctgaattttttggtctttaatcttacacattatgtggttaactattgaaacccccaccccaaattagccctttcgtgtttcaaaaatttgcaggatttcttttcttgaggtaaggtggatatttgggaggggcatactccaattttagttcttcacatgtggtcttatctttttagtatattgttttagtgggcctatgcccacgcccatatgtcatctatagtttaccttaagtagcaccgaactagagatacaacgtgagaattttttcctgacctgtgaaat--cacaccaacgaacacacaatatcagggtagtatattgatccgtactgtggacttgcaggcgtttcttgaatggaagaatgctagaagagaggaactatctgagtatcagaaacagattggggagcaatatattgctaatgttgagaaggagttggagagatggcagaatgcaaggaaaacaaggaaagtaaacaatgaccaggatttacaggaaaccatggacaaagaattggatactcataggttggagcatggtccaaagaaaagaaagattcctcggggaggtgacaatgaagtggacgatgatgacgtggaggacataaatgtcggagaggacgatatcatggacgatgtgctagttggtgatgattctggtagaagggttgatgaaacaagcaaggcagaagctggtaatttcagtgcagatactgtggcggatgctgataatgtggaccagaagtgacgggtcttctggttccagaattttcagtgattccattaaaatattgatctgatgtagtagtgttactggttgtttctggtaggcctagttatatatacttcttttttcacatcttcatccattattagctcagtagtttctgttttagagcttagtatcgatgagttgctgtaatttggagaaatagggtaatgcacaaaatgcctgtgggtttgtgcccttaataaacgtttatgtttcttagcatacttgccattccatctgatctttcacatgttgtggttaaaaatcgttgtgtcaagggaaaacactattttgtggtgatgaattcaaagtagtact-tttaggtcttaaatataaaatatagtttacttattttaagatattaaagaagttaaataagttatttaatcgtataatatattgtgtatttttagattatagatcagtttataagttagataa--aat
>Jupunba_abbottii_Zanoni_21220@NODE_1_length_1172_cov_97.711416
---------------------------------------------------------------------------------------------------------------gccccaccccaaattagccctttcgtgtttcaaaaatttgtaggatatcttttcttgaggtaaggtggatatttgggaagggcatactccaattttagttcttcacatgtggtcttatctttttagtatattgttttagtgggcctatgcccaagcctatatgtcatctatagtttaccttaagtagcaccgaactagagatgcaacgtgagaattttttcctgacctgtgaaatcacacaccaacgaacacacaatatcagggtagtatattgagccgtactgtggacttgcaggcgtttcttgaatggaagaatgctagaagagaggaactatctgagtatcagaaacagattggggagcaatatattgctaatgttgagaaggagttggagagatggcagaacgcaaggaaaacaaggaaagtaaacaatgaccaggatttacaggaaaccatggacaaagaattggatactcataggttggagcatggtccaaagaaaagaaagattcctgggggaggtgacaatgaagtggacgatgatgacgtggaggacataaatgtcggagaggacgatatcatggacgatgtgctagttggtgatgattctggcagaagggttgatgaaacaagcaaggcagaagctggtaatttcagtgcagatactgtggcggatactgataatgtggaccagaagtgacgggtcttctggttccagaattttcaatgattccataaaaatattgatctgatgtagtagtgttactggttgtttctggtaggcctggtgatatata---cttttttcacatcttcatccattattagctcagtagtttctgttttagagcttagtatcgatgagttgctgtaatttggagaaacagagtaatgcaccaaatgcctgtgggtttgtgcccttaatcaacgtttatgtttcttagcatacttgccattccatcttatctttcgtaagttgtggtta--aattgttgtgtcaagggaaaaaactattttatggtgatgaatttaaaatagtat-------------------------------------------------------------------------------------------------------------------------------tct
>Jupunba_asplenifolia_Ekman_6383@NODE_1_length_843_cov_53.344648
------------------------------------------------------------------------------------------------------------------------------------------------------------------------------------------------------------------------------------------------------------------tgcccaagcctatatgtcatctatagtttaccttaagtagcaccgaactagagatgcaa-gtgagaattttttcctgacctgtgaaatcacacaccaacgaacacacaatatcagggtagtatattgagccgtactgtggacttgcaggcgtttcttgaatggaagaatgctagaagagaggaactatctgagtatcagaaacagattggggagcaatatattgctaatgttgagaaggagttggagagatggcagaatgcaaggaaaacaaggaaagtaaacaatgaccaggatttacaggaaaccatggacaaagaattggatactcataggttggagcatggtccaaagaaaagaaagattcctgggggaggtgacaatgaaggggacgatgatgacgtggaggacataaatgtcggagaggacgatatcatggacgatgtgctagttggtgatgattctggcagaagggttgatgaaacaagcaaggcagaagctggtaatttcagtgcagatactgtggcggatgctgataatgtggaccagaagtgacgggtcttctggttccagaattttcaatgattccataaaaatattgatctgatgtagtagtgttactggttgtttctggtaggcctagtgatatatacttcttttttcacatcttcatccattattagctcagtagtttctgttttagagcttagtatctatgagttgctgtaatttggagaaatagagtaatgcaccaaatgcctgtgggtttgtgcccttaatcaacgtttatgtttcttagtgtgtgtttg------------------ggaactatgg----aaatcatggtttcaa------aagctattt--------------------------------------------------------------------------------------------------------------------------------------------------------act
>Jupunba_barbouriana_Iganci_847@NODE_1_length_1450_cov_150.883467
ttagaaaagcgcaaagaagaggtgggaccgttggaagcttgaattgaaatttatgctcacgctgatttttttggtctttaattttacacattatgtggttaactattgaaagccccaccccaaattagccctttcgtgtttcaaaaatttgtaggatatcttttcttgaggtaaggtggatatttgggaggggcatactccaattttagttcttcacatgtggtcttatctttttagtatattgttttagtgggcctatgcccaagcctatatgtcatctatagtttaccttaagtagctccgaactagaaataaaacgtgagaattttttcctgacctgtgaaatcacacaccaacgaacacacaatatcagggtagtatattgatccgtactgtgaacttgcaggcgtttcttgaatggaagaatgccagaagagaggaactatctgagtatcagaaacagattggggagcaatatattgctaatgttgagaaggagttggagagatggcagaatgcaaggaaaacaaggaaagtaaacaatgaccaggatttacaggaaaccatggacaaagaattggatactcataggttggagcatggtccaaagaaaagaaagattcctgggggaggtgacaatgaagtggacgatgatgacgtggaggacataaatgtcggagaggatgatataatggacgatgtgctagttggtgatgattctggtagaagggttgatgaaacaagcaaggcagaagctggtaatttcagtgcagatactgtggcggatgctgataatgtggaccagaagtgacgggtcttctggttccagaattttcaatgattccataaaaatatttatctgatgtagtagtgttactggttgtttctggtaggcctagtgatatatacttcttttttcacatcttcatccattattagctcagtagtttctgttttagagcttagtatcgatgagttgctgtaatttggagaaatagagtaatgcacaaaatgcctgtgggtttgtgcccttaatcaacgtttatgtttcttagcatacttgccattccatctgatctttcacaagttgtggttaaaaatcgttgtgtcaagggaaaacactattttgtggtgatgaattcgaagcagtattccttcgatcctaaatataaaatagagtttattttttctgaaagattaaagaagttaaataagttacttaatcatataatatatt---------------------------------------------
>Jupunba_brachystachya_Lima_7438@NODE_1_length_1535_cov_105.576818
ttagaaaagcgcaaagaagaggtgggaccgttggaagcttgaatttaaatttatgctcacgctgatttttttggtctttaatcttgcacattatgtggttaactattgaaagccccaccccaaattagccctttcgtgtttcaaaaatttgtaggatatcttttcttgaggtaaggtggatatttgggaggggcatggtccaattttagttcttcacatgtggtcttatctttttagtatattgttttagtgggcctatgcccaagcccatatgtcatctatagtttaccttaagtagcaccgaactagagatacaacgtgagaattttttcctgacctgtgaaaccacacaccaacgaacacacaatatcagggtagtatattgatccgtactgtgaacttgcaggcgtttcttgaatggaagaatgctagaagagaggaactatctgagtatcagaaacagattggggagcaatatattgctaatgttgagaaggagttggagagatggcagaatgcaaggaaaacaaggaaagtaaacaatgaccaggatttacaggaaaccatggacaaagaattggatactcataggttggagcatggtccaaagaaaagaaagattcctgggggaggtgacaatgaagtggacgatgatgacgtggaggacataaatgtcggagaggacgatatcatggacgatgtgctagttggtgatgattctggtagaagggttgatgaaacaagcaaggcagaagctggtattttcagtgcagatactgtggcggatgctgataatgtggttcagaagtgaggggtcttctggttccagaattttcaatgattccataaaaatattgatctgatgtagtagtgttactggttgtttctggtaggcctagtgatatata---cttttttcacatcttcatccattattagctcagtagtttctgtttttgagcttagtatcgatgagttgctgtaatttggagaaatagagtaatgcacgaaatgcctgtgggtttgtgcccttaatcaacgtttatgtttcttagcatacttgccattccatctgatctttcacaagttgtggttaaagatcgttgtgtcaagggaaaacactattttgtggtgatgaattcaaagtagtactccaccggtattaaatataaaacagagtttattttttttgaaagattaaagaagttaaataagttatttaattatataatatgttgtgtatttttatattatatatcagtttataagttagacaagagcg
>Jupunba_cochleata_Bonadeu_673@NODE_1_length_1156_cov_121.426321
-----------------------------------------------------------------------------------------------------------------------ccaaattagccctttcgtgtttcaaaaatttgtaggatatcttttcttgaggtaaggtggatatttgggaggggcatactccaattttagttcttcacatgtggtcttatcttgttagtatattattttagtgggcctatgccctagcctatatgtcatctatagtttaccttaagtagcaccgaactagagatacaacttgagaattttttcttgacctgtgaaatcacacacgaaccaacacacaatatcaggctagtatattgatccttactgtgaacttgcaggcatttcttgaatggaagaatgctagaagagaggaactatgtgagtatcagaaacagattggggagcaatatattgctaatgttgagaaggagttggagagatggcagaatgcaaggaaaacaaggaaagtaaacaatgaccaggatttacaggaaaccatggacaaagaattggatactcataggttggagcatggtccaaagaaaagaaagattcctgggggaggtgacaatgaagtggacgatgatgacgtggaggacataaatgtcggagaggatgatataatggacgatgtgctagttggtgatgattctggtagaagggttgatgaaacaagcaaggcagaagctggtaatttcagtgcagatactgtggcggatgctgataatgtggaccagaagtgacgggtcttctggttccagaattttcaacgattccataaaaatattgatctgatgtagtagtgttactggttgtttctggtaggcctagtaatatatacttcttttttcacatcttcatccattattagctcagtagtttctgttttagagcttagtatcgatgagttgctgtaatttggagaaatagagtaatgcacaaaatgcctgtgggtttgtgcccttaatcaacgtttatgtttcttagcatacttgccattccatctgatctttcacaagttgtggttaaaaatcgttgtgtcaagggaaaacactattttgtggtgatgaattcaaagtagttct---ccggtcctaaatataaaacagagtttattttttttgagagattaaagaaattaaataagttatttaatcatataatatgttgtgtatccttagattatatattaatttataagttaggtaa-----
>Jupunba_langsdorfii_Ribeiro_728@NODE_1_length_1567_cov_122.586577
ttagaaaagcgcaaagaagaggtgggaccgttgg-------------aatttatgctcacgctgattattttggtctttaatcttacacgttatgtggttaactattgaaagccccacccgaaattagcccttccgtgtttcaaaaatttgtaggatatcgtttcttgaggtaaggtggatatttgggaggggcatactccaattttagttcttcacatgtggtcttatctttttagtatattgttttagtgggcctatgcccaagcctatatgtcatctatagtttaccttaagtagcaccgaactagagatacaacgtgagaattttttcctgacctgtgaaatcacacaccaacgaacacacaatatcggggtagtatattgatccgtactgtgaacttgcaggcgtttcttgaatggaagaatgctagaagagaggaactatctgagtatcagaaacagattggggagcaatatattgctaatgttgagaaggagttggagagatggcagaatgcaaggaaaacaaggaaagtaaacaatgaccaggatttacaggaaaccatggacaaagaattggatactcataggttggagcatggtccaaagaaaagaaagattcctgggggaggtgacaatgaagtggacgatgatgacgtggaggacataaatgtcggagaggacgatatcatggatgatgtactagttggtgatgattctggtaggagggttgatgaaacaagcaaggcagaagctggtaatttcagtgcagatactgtggcggatgctgataatgtggaccagaagtgacgggtcggctggttccagaattttcaatgattccataaaactattgatctgatgtagtagtgttattggttgtttctggtagacctagtgatatatacttcttttttcacatcttcatccattattagctcagtagtttctgttttagagcttggtatcgatgaattgctgtaatttggagaaatagagtaatgcacaaaatgcctgtgggtttgtgcccttaatcaacgtttatgtttcttagcatacttgcaattccatctgatctttcacaagttgtggtta--aatcgttgtgccaagggaaaaaacta--ttgtggtgatgaatttaaagtagtattcatccggtcttaaatataaggcagaattgatttttttggagagactaaaaaagttaaataagttatttaattatattatatgttgtgtatccttagattatgtatcaatttataagttaggcgaggaag
>Jupunba_leucophylla_Iganci_839@NODE_1_length_1392_cov_168.793916
------------------------------------------------------------------------------------------------------ctattgaaagcctcaccccaaattagccctttcgtgtttcaaaaatttgtaggatatcttttcttgaggtaaggtggctatttgggaggggcatactccaattttagttcttcacatgtcgtcttgtctttttagtatattgttttagtgggcctatgcccaagcctatatgtcatccatagtttaccttaagtagcaccgaactagagatacaacgtgagaattttttcctgacctgtgaaatcacataccaacgaacacataatatcagggtggtatattgatccgtactgtgaacttgcaggcgtttcttgaatggaagaatgctagaagagaggaactatctgagtatcagaaacagattggggagcaatatattgctaatgttgagaaggagttggagagatggcagaatgcaaggaaaacaaggaaagtaaacaatgaccaggatttacaggaaaccatggacaaagaattggatactcataggttggagcatggtccaaagaaaagaaagattcctgggggaggtgacaatgaagtggacgatgatgacgtggaggacataaatgtgggagaggatgatataatggacgatgtgctagttggtgatgattctggtagaagggttgatgaaacaagcaaggcagaagctggtaatttcagtgcagatactgtggcggatgctgataatgtggaccagaagtgacgggtcttctggttccagaattttcaatgattccataaaaatatttatctgatgtagtagtgttactggttgtttctggtaggcctagggatatatacttcttttttcaca---tcatccattattagctcagtagtttctgttttagagcttagtatcgatgagttgctgtaatttggagaa--agagtaatgcacaaaatgcccgtgggtttgtgcccttaatcaacgtttatgtttcttagcatacttgccattccatctgatctttcacaagttgtggttaaaaatcgttgtgtcaagggaaaacacta-------------aattcaaagtagtact-cttcggtctaaaacaga-------gtt--tttttttttaaaggttaaagaagttaaataagttatttaatcatataatatgttatgtatctttagattatatatcaatttataagttaggtaacgcac
>Jupunba_leucophylla_Iganci_839@NODE_2_length_526_cov_4.817372
ttagaaaagcgcaaagaagaggtgggaccattggaagcttgaatttaaattaatgctcgcgcggatttttttggtctttaatcttacacattatgtggttaactattgaaagcctcaccccaaattagccctttcgtgtttcaaaaatttgtaggatatcttttcttgaggtaaggtgg-----------------------------------------------------------------------------------------------------------------------------------------------------------------------------------------------------------------------------------------------------------------------------------------------------------------------------------------------------------------------------------------------------------------------------------------------------------------------------------------------------------------------------------------------------------------------------------------------------------------------------------------------------------------------------------------------------------------------------------------------------------------------------------------------------------------------------------------------------------------------------------------------------------------------------------------------------------------------------------------------------------------------------------------------------------------------------------------------------------------------------------------------
>Jupunba_longipedunculata_Cardona_2682@NODE_1_length_1219_cov_65.971979
------aagcgcaaagaagaggtgggaccattggaagcttgaatttaaatttatgctcacgctgatttttttggtctttaatcttacacattatgtggttaactattgaaagccccaccccaaattagccctttcgtgtttaaaaaatttgtaggatatcttttctctaggtaaggtggatatttgggaggggcatactccaattttagttcttcacatatggtcttatctttttagtatattgttttagtgggcctatgcccaagcctatatgtcatctatagtttaccttaagtagcaccgaactagagatgcaacgtgagaattttttcctgacctgtgaaatcacacaccaacgaacacacaatatcagggtagtatattgatccgtactgtgaacttgcaggcgtttcttgaatggaagaatgctagaagagaggaactatctgagtatcagaaacagattggggagcaatatattgctaatgttgagaaggagttggagagatggcagaatgcaaggaaaacaaggaaagtaaacaatgaccaggatttacaggaaaccatggacaaagaattggatactcataggttggagcatggtccaaagaaaagaaagattcctgggggaggtgacaatgaagtggacgatgatgacgtggaggacataaatgttggagaggacgatataatggacgatgtgctagttggtgatgattctggtagaagggttgatgaaacaagcaaggcagaagctggtaatttcagtgcagatactgtggcggatgctgataatgtggaccagaagtgacgggtcttctggttccggaattttcagtgattccattaaaatattgatctgatgaagtggtgttactggttgtttctggtaggcctagttatatatacttcttttttcacatcttcatccattattagctcagtagtttctgttttagagcttagtatcgatgagttgctgtaatttggagaaatagggtaatgcacaaaatgcctgtgggtttgtgcccttaatcaacgtttatgtttcttagcatacttgccattccatctgatcttccacaagttgtggttaaaaatcgttgtgtcaagggaaaacactattttgtggtgatgaattcaaagtagtact-cttccgccttaaatat-aaatagagtttattttttt-tagagattaaagaa-ctaaataagttacttaatcata------------------------------------------------------
>Jupunba_oppositifolia_Liegier_16014@NODE_1_length_1063_cov_110.958418
-----------caaagaagaggtgggaccattggaagcttgaatttaaatttatgctcgtgctaa-ttttttggtctttaatcttacacattatgtagttaactattgaaagccccaccccaaattagccctttcgtgtttcaaaaatttgtaggatatcttttcttgaggtaaggtggatatttgggaggggcatactccaattttagttcttcacatgtggtcttatctttttagtatattgttttagtgggcctatgcccaagcctatatgtcatctatagtttaccttaagtagcaccgaactagagatgcaacgtgagaattttttcctgacctgtgaaatcacacaccaacgaacacacaatatcagggtagtatattgagccgtactgtggacttgcaggcgtttcttgaatggaagaatgctagaagagaggaactatctgagtatcagaaacagattggggagcaatatattgctaatgttgagaaggagttggagagatggcagaacgcaaggaaaacaaggaaagtaaacaatgaccaggatttacaggaaaccatggacaaagaattggatactcataggttggagcatggtccaaagaaaagaaagattcctgggggaggtgacaatgaagtggacgatgatgacgtggaggacataaatgtcggagaggacgatatcatggacgatgtgctagttggtgatgattctggcagaagggttgatgaaacaagcaaggcagaagctggtaatttcagtgcagatactgtggcggatgctgataatgtggaccagaagtgacgggtcttctggttccagaattttcaatgattccataaaaatattgatctgatgtagtagtgttactggttgtttctggtaggcctggtgatatata---cttttttcacatcttcatccattattagctcagtagtttctgttttagagcttagtatcgatgagttgctgtaatttggagaaatagagtaatgcaccaaatgcctgtgggtttgtgcccttaatcaacgtttatgtttcttagtgtgtgtttg-------------------gaaccatgg------------------------------------------------------------------------------------------------------------------------------------------------------------------------------------------aaa
>Punjuba_lehmannii_Escobar_7465@NODE_1_length_1322_cov_88.758233
-------agtgcaaagaagaggtgggaccattggaagtttgaatttaaatttatgctcacgctgattgttttggtctttaatcttacacattatgaggttaactattgaaag--ccaccccaaattagccctttcatatttcaaaaatttgtaggatatcttttcttgaggtaaggtggatatttgggaggggcatactccaattttagttcttcacatgtggtcttatcttgttagtatattattttagtgggcctatgccctagcctatatgtcagctatcgtttaccttaagtggcaaagaactagagataccacttgagagttttttcttgacctgtgaaatcacacacgaacgaacacacaatatcaggctagtatattgatccttactgtgaacttgcaggcatttcttgaatggaagaatgctagaagagaggaactatctgagtatcagaaacagattggggagcaatatattgctaatgttgagaaggagttggagagatggcagaatgcaaggaaaacaaggaaagtaaacaatgaccaggatttacaggaaaccatggacaaagaattggatactcataggttggagcatggtccaaagaaaagacagattcctggaggaggtgacaatgaagtggacgatgatgacgtggaggacataaatgtcggagaggatgatatcatggacgatgtgctagttggtgatgattctggtagaagggttgatgaaacaagcaaggcagaagctggtaatttcagtgcagatactgtggcggatgctgataatgtggaccagaagtgacgggtcggctggttccagaattttcaatgattccataaaaatattgatctgatgtagtagtgttactggttgtttctggtaggcctagtgatagatacttcttttttcacatcttcatccattattagctcagtagtttctgttttagagcttagtatcgatgagttgctgtaatttggagaaatagagtaatgcacaagatgcctgtgggtttgtgcccttaatcgacgtttatgtttcttagcatacttgcccttccatctgatctttcacaagttgtggtt---aatcgttgtgtcaagggaaaaaactattttgtggtgacgaattt------------cttcggtcctaaat------cagagctcattttttttgagatgttaaggaagttaaataaattatctaatcatataatatgttgtatatctttagattatatatcaatttataaattaggcga--aaa
>_R_Albizia_adinocephala_FHO33_88@NODE_1_length_1177_cov_172.850909
ttagaaaagcgcaaagaagaggtgggaccattggaagtttgaatttaaatttatggtca--ctgatttttttgggctttaatcttgcacattatgtggttaactattgaaag--ccaccccaaattagccctttcatatttcaaagatttgtaggatatcttttcttgaggtaaggtgggtatttgggaggggcatactccaattttagttcttcacatgtgatcttatcttgttagtatattattttagtgggcctatgccccagcctatatgtcatttatagtttaccttaagtatcaccgaactagagatacaacttgagaatattttctcgacctgtgaaattacataccaacgaacacacaatatcatgctagtatattgatccttactgtgaacttgtaggcatttcttgaatggaagaatgctagaagagaggaactatctgagtatcagaaacagattggggagcaatatattgccaatgttgagaaggagttggagagatggcagaatgcaaggaaaacaaggaaagtaaacaatgaccaggatttacaggaaaccatggacaaagaattggatactcataggttggagcatggtccaaagaaaagaaagattcctgggggaggtgacaatgaagtggatgacgacgacgtggaggacataaatgttggagaggacgatatcatggacgatgtactagttggtgatgattctggtagaagggttgatgaaacaagcaaggcagaagctggtaatttcagtgcagatactgtggcggatgctgataatgtggaccagaagtgacgggtgggctggttccagaattttcagtgattccataaaaatattgatctgatgtagtggtgttactggttggttctggtaggcctagagatatatacttcttttctcacatcttcatctattattagctcagtagtttctgttttagagcttagtatcgatgagttgc--------------agagggtaatgcacaaaatgccctagggtttgtgcccttgatcaacgtttatgtttctttgcactctcgccattat-----------------------------------------------------------------------------------------------------------------------------------------------------------------------------------------------------------------tcc
>_R_Albizia_burkartiana_StivalSantos_678@NODE_1_length_813_cov_18.770449
--------------------------------------------------------------------------------------------------------------------------------------------------------------------------------------------------------------------------------------------------------------------------------------------------------------------gagatacgacttgagaatattttcttgacctgtgaaatcacacaccaacgaacacacgatattatgctagtatattgatccttactgtgaacttgtaggcatttcttgaatggaagaatgctagaagagaggaactatctgagtatcagaaacagattggggagcaatgtattgctaatgttgagaaggagttggagagatggcagaatgcaaggaaaacaaggaaggtaaacaatgaccaggatttacaggaaaccatggacaaagaattggatactcataggttggagcatggtccaaagaaaagaaagattcctgggggaggtgacaatgaagtggatgacgacgacgtggaggacataaatgtcggagaggatgatatcatggacgatgtactagttggtgatgattctggtagaagggttgacgaaacaagcaaggcagaagctggtaatttcagtgcagatactgtggcggatgctgataatgtggaccagaagtgacgagtgggctggttccagaattttcaatgattccataaaaatattgatctgatgtagtagtgttactggttgtttctggtaggcctagagatgtatacttcttttttcacatctacatccattattagctcagtagtttctgttttagagcttagtatcgatgagttgctgtaatttggagaaatagagtaatgcacaagatgcctgtgggtttgtgcccttaatcaacgtttatgtttcttagcacacttgccattccatctgatctttcactagttgtggtta--aatcgttgtgtcgaggggaaaaact---------------------------------------------------------------------------------------------------------------------------------------------------------------
>_R_Albizia_coripatensis_Hughes_2433@NODE_1_length_1345_cov_201.419558
ttagaaaagcgcaaagaagaggtaggaccattggaagtttgaatttaaatttatgctcacgctgatctttttggtctttaatctcacacattatgtggttaactattgaaag--ccacccgaaattagccctttcatatttcaaaaatttgtaggatatcttttcttgaggt---gtagatatttgggaggggcatactccaattttagttcttcacatgtggtcttatcttgttagtatattattttagtgggcctataccctagcctatatgtcatctatattttaccttaagtagcaccgaacaagagatacaacttgagaatcttttcttgacctgtgaaatcacacaccaacgaacacacaatatcatgctagtatattcatccttagtgtgaacttgtaggcatttcttgaatggaagaatgctagaagagaggaactatctgagtatcagaaacagattggggagcaatatattgctaatgttgagaaggagttggagagatggcagaatgcaaggaaaacaaggaaagcaaacaatgaccaggatttacaggaaaccatggacaaagaattggatactcataggttggagcatggtccaaagaaaagaaagattcctgggggaggtgacaatgaagtggacgatgatgacgtggaagacataaatgtcggagaggacgatatcatggacgatgtactagttggtgatgattctggtagaagggttgatgaaacaagcaaggcagaagctggtaatttcagtgcagatactgtggcggatgctgataatgtggaccagaagtgacgggtcggctggttgc----------------------taatattgatctgatgta-----------------------------------------------ttttcacatcttcatccattattagctccgtggtttctgttttagagcttagtgttgatgagttgctgtaatttggagaaatagagtgatgcacaaaatgcctgtgggtttgtgccctcaatcaacgtttatgtttcttagcatacttgccattccatctgatctttcacaagttgtggtta--aatcgttgtgtcaagggaaaaaactattttgtggtgatgaatttaaagtagtgctactcagatcgtaaatataaagcagagttgattttattagagagactaaggaagttaaatgtaac------------------------accttcattttacttagc------------------tgtag
>_R_Albizia_decandra_Vilhena_231@NODE_1_length_722_cov_48.632558
-------------------------------------------------------------------------------------------------------------------------------------------------------------------------------------------------------------------------------------------------------------gcctatgccccagcctatatttcatctatagtttaccttaagtagcaccgaactagagatacaacatgagaatattttcttgacctgtgaaatcacgcaccaacgaacacacaatatcatgctagtatattgatccttactgtgaacttttaggcatttcttgaatggaagaatgctaggagagaggaactatctgaatatcagaaacagattggggagcaatatattgctaatgttgagaaggagttggagagatggcagaatgcaaggaaaacaaggaaagtaaacaatgaccaggatttacaggaaaccatggacaaagaattggatactcataggttggagcatggtccaaagaaaagaaagattcctgggggaggtgacaatgaagtggacgatgatgacgtggaggacataaatgtcggagaggacgatatcatggacgatgtactagttggtgatgattctggtagaagggttgatgaaacaagcaaggcagaagctggtaatttcagtgcagatactgtggcggatgcggataatgtggaccagaagtgacgggttggctggttccagaattttcagtgattccatgaaaatattgatctgatgtagcagtgttactggttgtgtctgggaggcctagagatatatgcttcttttttcacatcttcatccattattagctcaatagtttctgttttagagcttagcatcgat---------------------------------------------------------------------------------------------------------------------------------------------------------------------------------------------------------------------------------------------------------------------------------------------------------------------
>_R_Albizia_glabripetala_Lewis_1652@NODE_1_length_878_cov_53.880150
---------------------------------------------------------------------------------------------------------------------------------------------------------------------------taaggtggatatttgggaggggcatactccaattttagttcttcacatgtgatcttatctagttagtatattattttagtgggcctgtgccccagcctatatttcatctgtagtttaccttaagtagcaccgaactagagatacaacatgagaatcttttcttgacctgtgaaatcacacaccaacgaacacacaatatcatgctagtatattgatccttactgtgaacttgtaggcatttcttgaatggaagaatgctagaagagaggaactatctgagtatcagaaacagattggggagcaatatattgctaatgttgagaaggagttggagagatggcagaatgcaaggaaaacaaggaaagtaaacaatgaccaggatttacaggaaaccatggacaaagaattggatactcataggttggagcatggtccaaagaaaagaaagatccctgggggaggtgacaatgaagtggatgacgacgacgtggaggacataaatgttggagaggacgatatcatggacgatgtactagttggtgatgattctggtagaagggttgatgaaacaagcaaggccgaagctggtaatttcagtgcagaaactgtggcggatgctgataatgtggaccagaagtgacgggttggctggttccagaattttcaatgattccataaaaatattgatctgatgtaccagtgttactggttgtttctggcaggcctagagatatatacttcttttttcacatcttcatccattattagctcagtagtttctgttttagagcttagtatcgatgagttgctgtaattttgagaaatagagtaatgcacaaaatgcccgtgggtttgtgccctgaatc-----------------------------------------------------------------------------------------------------------------------------------------------------------------------------------------------------------------------------------------------------
>_R_Albizia_glabripetala_Lewis_1652@NODE_2_length_769_cov_55.530347
----------------------------------------------------------------------------------------------------------------------------------------------------------------------------------gatatttgggaggggcatactccaattttagttcttcacatgtgatcttatcttgttagtatattattttagtgggcctgcgccccagcctatatttcatctgtagtttaccttaagtagcaccgaactagagatacaacatgataatattttcttgacctgtgaaatcacacaccaacgaacaaacaatatcatgctagtatattgatccttactgtgaacttgtaggcatttcttgaatggaagaattctagaagagaggaactatctgactatcagaaacagattggggagcaatatattgctaatgttgagaaggagctggagagatggcagaatgcaaggaaaacaaggaaagtaaacaatgaccaggatttacaggaaaccatggacaaagaattggatactcataggttggagcatggtccaaagaaaagaaagattcctgggggaggtgacaatgaagtggatgatgacgacgtggaggacataaatgtcggagaggacgatatcatggacgatgtactagttggtgatgattctggtagaagggttgatgaaacaagcaaggcagaagctggtaatttcagtgcagatactgtggcggatgctgataatgtggaccagaagtgacgagtcggctggttccagaattttcaatgattccataaaaatattgatctgatg-------------------------------tagtgatatatacttcttttttcacatcttcatccattattagctcagtagtttctgttttagagcttatcatcgatgag------------------------------------------------------------------------------------------------------------------------------------------------------------------------------------------------------------------------------------------------------------------------------------------------------------------
>_R_Albizia_niopoides_Simon_1601@NODE_1_length_1250_cov_159.023018
-----------------agaggtgggaccattggaagtttgaatttaaatttatgctcacgctgatttttttggtctttaatcttgcacattatgtggttaactattgaaagcc---acccaaattagccctttcatatttcaaaaatttgtaggatatcttttcttgaggtgaggtggatatttgggagggtcatactccaattttagttcttcatatgtgatcttatcttgttagtatattattttagtgggcctgtgcccaagcctacatgtcatctatagtttaccacaagtagcactgaactagagatacaactcgagaatattttcttgaccattgaaatcacacaccaacgaacacacaatatcatgctagtatattgatccttactatgaacttgtaggcatttctcgaatggaagaatgctagaagagaggaactatctgagtatcagaaacagattggggagcaatatattgctaatgttgagacggagctggagagatggcagaatgcaaggaagacaaggaaagtaaacaatgaccaggatttacaggaaaccatggacaaagaattggatactcataggttggagcatggtccaaagaaaagaaagattcctgggggaggtgacaatgaagtggacgatgatgacgtggaggacataaatgtcggagaggacgatatcatggacgatgtactagttggtgatgattctggtagaagggtcgaagaaacaagcaaggcagaagctggtaatttcagtgcggatactgtggcggatgctgataatgtggaccagaagtgacgggtgggctgcttccagaattttcattgattccataaaaatattgatctgatgtagtagtgttactggttgtttctggtaggcctagagttatatacttcttttttcacatctccatctattattagctcagtagtttctgtttgagagcttagtatcgatgagttgctgtaatttggagaaatagagtaatgcacaaaatgcctgtgggtttgtgccctt----aacgtttatgtttcttaccacacataacatttcatctgatctttccctagttgtggtta--tatcgttgtgtcgaggggaaaaactattttgtggtgatgaatttaaagtagtacttctc---tcttaaaggtgggg---------tttgtttttaataacctaaaaaattaaataaattatttaattgtatcatatgttgtgtattattatattatatattaatttataagataaacaa--aat
>_R_Albizia_sinaloensis_Hughes_1576@NODE_1_length_1049_cov_91.405350
----------------------------------------------------------------------------------------------------------------------cccaaattagccctttcatatttcaaaaatttgtaggatatcttttcttgagctaaggtgggtatttgggaggggcatactccaattttagttcttcacatgtgatcttatcttgttagtatattattttagtgcgcctatgccccagcctatatgtcatttatagtttaccttgagtatcaccgaactagagatacaacttgagaatattttctcgacctttgaaatcacataccaacgaacacccaatatcatgctagcatattgatcctttctgtgaacttgtaggcatttcttgaatggaagaatgctagaagagaggaactatctgagtatcagaaacagattggggagcaatatattgccaatgttgagaaggagttggagagatggcagaatgcaaggaaaacaaggaaagtaaacaatgaccaggatttacaggaaaccatggacaaagaattggatactcataggttggagcatggtccaaagaaaagaaagattcctgggggaggtgacaatgaagtggatgatgacgacgtggaggacataaatgttggagaggacgatatcatggacgatgtactagttggtgatgattctggtagaagggttgatgaaacaagcaaggcagaagctggtaatttcagtgcagatactgtggcggatgctgataatgtggaccagaagtgacgggagggctggttccagaattttcagtgattccataaaaatattgatctgatgtagtagtgttactggttgtttctggtaggcctacagatatatacttcttttttcacatcttcatctattattagctcagtagtttctgttttagagcttagtatcgatgagttgctgtaatttggagaaatagggtaatgcacaaaatgcccgtgggtttgtgcccttgatcaacgtttatgtttcttagcgcacgcgccattccatctgatctttcactagttgtggcta--aatcgttgtgtcgagggaaaaaactattttgtggtgac------------------------tcctaaatgcaggagtttgttgttt------------------------------------------------------------------------------------------------g
>_R_Albizia_tomentella_Leach_Dunlop_3801@NODE_1_length_1251_cov_169.129472
----aaaagcgcaaagatgaggtgaggccattggaagtttgaatttaaatttatggtcactctgatttttttggtc---aatcttacacattatgtggtt-actattgaacgcc---acccaaattagccctttcatatttcaaaaatttgtaggatatcttttcttgaggtaaggtggatatttgggaggggcatactccaattttagttcttcacatgtggtcttatctt-ttagtatattattttagtgggcctatgcccaagcctatatgtcatctatagtttaccttgtgtagcatcgaactagagatacaacttgagaattttttcttgacctgtgaaat----caccaatgaacacacactatcgtgctagtatattgatccttactgtgaacttgcaggcatttcttgaatggaagaatgctagaagagaggaactatctgagtatcagaaacagattggggagcaatatattgcaaatgttgagaaggagttggagagatggcagaatgcaaggaaaacaaggaaagtaaacaatgaccaggatttacaggaaaccatggacaaagaattggatactcataggttggagcatggtccaaagaaaagaaagatacctgggggaggtgacaatgaagtggacgatgatgacgtggaggacataaatgttggggaggacgatatcatggacgatgtactagttggtgatgattctggtagaagggttgatgaaacaagcaagggagaagctggtaatttcagtgcagatactgtggcagatgctgataatgtggaccagaagtgacgggtcggctggttccagaattttcaacgattccataaaaatattgatccgatgtgctagtgttactgcttgtttcttgtaggcctagtaatatatatttctttcgtcacatcttcatccattattagctcagtagtttctgttttagagcttggtatcgatgagttgctgtaatttggagaaatagagtaaagcacaaagtgcctgtgggtttgtgcccttaatcaacttttttgtttcttagcatacttgccattccatctgatctttcacaagttgtggtta--aatcgttgtgtcaaggaaaaaagctatcttatggtgatgaatttaaagtagcaac-ttggatttacaaacagaaaaaaccgttttttgtgtggagcgtgtacgggtacataactgccct------------------------------------------gcgctgtgattttagtgctccca
>_R_Albizia_tomentosa_Hughes_648@NODE_1_length_1116_cov_123.652551
----------------------------------------------------------------------------------------------gtggttaactattgaaag--ccaccccaaattagccctttcatatttcaaaaatttgtaggatatcttttcttgaggtaaggtgggtatttgggaggggcatactccaattttagttcttcacatgtgatcttatcttgttagtatattattttagtgcgcctatgccccagcctatatgtcatttatagtttaccttaagtatcaccgaactagagatacaacttgagaatattttctcgacctgtgaaatcacatgccaacgaacacacaatatcatgctagcatattgatcctttctgtgaacttgtaggcatttcttgaatggaagaatgctagaagagaggaactatctgattatcagaaacagattggggagcaatatattgccaatgttgagaaggagttggagagatggcagaatgcaaggaaaacaaggaaagtaaacaatgaccaggatttacaggaaaccatggacaaagaattggatactcataggttggagcatggtccaaagaaaagaaagattcctgggggaggtgacaatgaagtggacgatgacgacgtggaggacataaatgttggagaggacgatatcatggacgatgtactagttggtgatgattctggtagaagggttgatgaaacaagcaaggcagaagctggtaatttcagtgcagatactgtggcggatgctgataatgtggaccagaagtgacgggagggctggttcgagaattttcagtgattccataaaaatattgatctgatgtagtagtgttactggttgtttctggtaggcctacagatatatacttcttttttcacatcttcatctattattagctcagtagtttctgttttagagcttagtgtcgatgagttgctgtaatttggagaaatagggtaatgcacaaaatgcccgtgggtttgtgcccttgatcaacgtttatgtttcttagcgcactcgccattccatctgatctttcactagttgtggcta--aatcgttgtgtcgagggaaaaaactattttgtggtgac------------------------tcctaaatgctggagtttgtttgtttgttttgataaactaaaaattttttataaattattt----------------------------------------------------------aat
>_R_Archidendron_clypearia_Wieringa_1849@NODE_1_length_1400_cov_202.756614
ttagaaaagcgcaaagaagaggtgggaccattggaagtttgaatttaaattcatgctcacgctgatttttttggtctttaatcttgcacattatgtggttaactattgaaag--ccaccccaaattagccctttaatatttgaaaaatttgtaggatatcttttcttgaggtaaggtggataattgagaggggcatactccaattttagttcttcacatgtggtcttgtcttgttagtatattattttagtgggcctatgcccaagcctatatgtcatctatagtttaccttaagtagcaccgaactagagatacaacttgagaattttttcttgacctgtg---tcacacaccaacgaacacacaatatcatgctagtatattgatccttactgtgaacttgcaggcatttcttgaatggaagaatgctagaagagaggaactatctgagtatcagaaacagattggggagcaatatattgctaatgttgagaaggagttggagagatggcagaatgcaaggaaaacaagaaaagtaaacaatgaccaggatttacaggaaaccatggacaaagaattggatactcataggttggagcatggtccaaagaaaagaaagattcctgggggaggtgacaatgaagtggacgatgatgacgtggaggacataaatgtcggagaggacgatatcatggacgatgtactagttggtgatgattctggtagaagggttgatgaaacaagcaaggcagaagctggtaatttcagtgcagatactgtggcggatgctgataatgtggaccagaagtgacgggtcggctggttccagaattttcaatgattccatgaaaatattgatctgatgtagtagtgttactggttgtttctggtaggcctagtgatatatatttcttttttcacatcttc-tccattattagctcagtagtttctgttttagagcttagtatccatgagttgatgtaatttggagaa--agagtaatgcacaaaatgcccgtgggtttgtgcccttaattaacttttatgtttcttagcctggttgggtaagcattagcatcttaaaaaagcccggttggaaaaagctcaatggaaaaaaagcctggttgggaggtgttcgggtaagcgttgagaaattgggcttgtacaaaaaaaagtttgttttcttgagagccgactctcagaacgttggatggagc------------------------------------------------------------atctt
>_R_Balizia_elegans_Iganci_870@NODE_1_length_1469_cov_99.576149
ttagaaaagcgcaaagaagaggtgggaccgttggaagcttgaatttaaatttatgctcacgctgatttttttggtctttaatcttacacattatgtggttaactattgaaagccccaccccaaattagccctttcgtgtttcaaaaatttgtaggatatcttttcttgaggtaaggtggatatttgggaggggcatactccaatcttagttcttctcatgtggtcttatctttttagtatattgttttagtgggcctatgcccaagcccatatgtcatctatagtttaccttaagtagcaccgaactagagatacaacgtgagaattttttcctgacctgtgaaatcacacaccaacga--acacaatatcagggtagtatattgatccgtactgggaacttgcaggcgtttcttgaatggaagaatgctagaagagaggaactatctgagtatcagaaacagattggggagcaatatattgctaatgttgagaaggagttggagagatggcagaatgcaaggaaaacaaggaaagtaaacaatgaccaggatttacaggaaaccatggacaaagaattggatactcatagattggagcatggtccaaagaaaagaaagattcctgggggaggtgacaatgaagtggacgatgatgacgtggaggacataaatgtcggagaggatgatataatggacgatgtgctagttggtgatgattctggtagaagggttgatgaaacaagcaaggcagaagctggtaatttcagtgcagatactgtggcggatgctgataatgtggaccagaagtgacgggtcttctggttccagaattttcagtgattccattaaaatattgatctgatgtagtagtgttactggttgtttctggtaggcctagttatatatacttcttttttcacatcttcatccattattagctcagtagtttctgttttagagcttagtatcgatgagttgctgtaatttggagaaatagggtaatgcacaaaatgcctgtgggtttgtgcccttaatcaacgtttatgtttcttagcatacttgccattccatctgatctttcacaagttgtggttaaaaatccttgtgtcaagggaaaacactattttgtggtgatgaattcaaagtagtact-ctccggttttaaatataaaatagagtttattttttttgagagattaaagaagttaaataaattatttaatcgtataatatattatgtatctttatattatatatcagtttataaattaggtaa--taa
>_R_Calliandra_bella_LPQ15696@NODE_1_length_992_cov_129.166120
-------------------------------ggcgaaaatgctacttaatacactatataatatatttttttgttctttagtcttacacattatgtgattaactattgaaag--ccaccctaaattggccccttcatattacaaaaacttg--------------------------------------------------------------------------------------------------------------gtaaatttatgtaacatctatagtttacattaagtaggaccgtactagggttacaactttatgaattttccatgatccaggaaatcacacactggcgcgtgctcaatatcaggctagtat-tgatctttttctgtgaacatgcaggaatttcttgaatggaagaatgctaaaagagaggaactatctgagtatcagaaactgattgcggagcagcatattgcgaatgttgagaaggaattggagagatggcagaatgcgagaaaaactaggaaagtaaacaatgaccatgatttacaggaaaccatggacaaagagctggatactcatcggttggagcatggtccaaagaaaagaaagattcccggaggaggcgaaaatgaagtggacgacgatgatgtagaggacataaacgttggagaggatgatatcatggatgacgtactagtcggtgatgattctgctagaagagttgatgaaacaagcaaggcagtaggtggtaatttcagtgcagatcctgcagcagatgctgataacgcagacccgaagtgatgagttggcgtgttccagaattttcaatgattttacagaagtattgatctgatgtagtagtgttactgattgtttctggtaggcctagtgatatgtatgttttttttttcatattgatccattattatctcagtagtttctgttttagagcttagtatggatgtgctggtgtaatttggagaattagagtaatgcagaaaatgcttgtgggtttgtgcccttaattggtgttcttatttctggcaatacttgccatttcttctgatctt---------------------------aacaaggtaataaagta---------------------------------------------------------------------------------------------------------------------------------------------------------tatat
>_R_Cathormion_obliquifoliolatum_Wieringa_6519@NODE_1_length_1187_cov_384.823322
------------------------------------------------------------------------------taatcttacacattatgtggttaactattgaaagccccaccccaaattagccctttcgtgtttcaaaaatttgtaggatatcttttcttgaggtaaggtggatatttgggaggggcatactccaattttagttctttacatgtggtcttatctttttagtatattgttttagtgggcctatgcccaagcctatatgtcatctatagtttaccttaagtagcaccgaactagagatacaacgtgagaattttttcctgacctgtgaaatcacacaccaacgaacacacaatatcagggtagtatattgatccgtactgtggacttgcaggcgtttcttgaatggaagaatgctagaagagaggaactatctgagtatcagaaacagattggggagcaatatattgctaatgttgagaaggagttggagagatggcagaatgcaaggaaaacaaggaaagtaaacaatgaccaggatttacaggaaaccatggacaaagaattggatactcataggttggagcatggtccaaagaaaagaaagattcctgggggaggtgacaatgaagtggacgatgatgacgtggaggacataaatgtcggagaggatgatataatggacgatgtgctagttggtgatgattctggtagaagggttgatgaaacaagcaaggcagaagctggtaatttcagtgcagatactgtggcggatgctgataatgtggaccagaagtgacgggtcttctggttccagaattttcagtgattccattaaaatattgatctgatgtagtagtgttactggttgtttctggtaggcctagttatatatacttcttttttcacatcttcatccattattagctcagtagtttctgttttagagcttagtattgatgagttgctgtaatttggagaaatacggtaatgcacaaaatgcctgtgggtttgtgcccttaatcaacgtttatgtttcttagcatacttgccattccatctgatctttcacaagttgtggttaaaaatcgttgtgtcaagggaaaacactattttgtggtgatgaattcaaagtagtact-catcggtcttaaatataaaatagagtttattttatt--------ttaagagattaaagaagttatttaattgtataatatattgtggatccttagattatatatcagtttataacttagg--------
>_R_Enterolobium_cyclocarpum_MWC9020@NODE_1_length_1166_cov_250.763085
----------------------------------------------------------------------------ttgaatcttacactttatgtggttaaccattgaaag--ccaccccaaattggccgattcgcatttcaaaaact--tcgtatatattttcttgaggcaaggtgaatatttagga-gggcatactccaattttagttctttgcatgtggtct------------------------------------------tatacgtcatctatagttcaggttaagtagcactgaactagagatacaacttgagaaattttccttgacctgtgaaatgacac--------gcgcacaatatcaggctagtgtattgatccttacctgtgaacttcaggcatttcttgaatggaagaatgtaagaagagaggaactatccgagtatcagaaacagattggggagcagtatattgctaatgtcgagaaggagttggagagatggcagaatgcaagaaaaacaaggaaagtaaacaatgaccaggatttacaggaaaccatggacaaagaattggatactcataggttggagcatggtccaaagaaaagaaagattcctgggggaggtaacaatgaagtggacgatgatgacgtggaggacataaatgtcggagaggacgatatcatggacgatgtactagttggtgatgattctggtagaagggttgatgaaacaagcaaggcagaagctggtagtttcagtgcagatactgtggcggatgctgataatgtgaaccagaagtgacggattggctggttccagaattttcaatgattccatgaaaatattgatctgatgtagcagtgtta----------ctggtaggcctagtgatatgtatttcttttttcacatcttcatccattattagctcagtagtttctgttttagagcttggcatcgatgagttgctgtaatttggagaaatagagtaatgcacaaagtgcctgtgggtttgtgcccttaatcaacg--cgtgtttattaacatactcgtcattccatctgatctttcaca--------------------gtgtcaagggaaaaaactatcttgtggtgatgaatttaaagtagtaac-ttggatttacaaaacgaaaaaaacttctgtttttttgtgagcgtgaacgggtacgtatcagccattttgcgctgcggtttagtgtaggc----------------catgtgctcatggggccgtgctg
>_R_Hydrochorea_corymbosa1_Bonadeu_655@NODE_1_length_1065_cov_402.897030
-------------------------------------------------------------------------------------------------------------------------------------------------------------------tcttgaggtaaggtggatatttgggaggggcatactccaattttagctcttcacatgtggtcttatctttttagtatattgttttagtgggcctatgcccaagcccatatgtcatctatagtttacctcaagtagcaccgaactagagatacaacgtgagaattttttcctgacctgtgaaatcacacaacaacgaacacacaatatcaggctagtatattgatccgtactgtgaacttgcaggcgtttcttgaatggaagaatgctagaagagaggaactctctgagtatcagaaacagattggggagcaatatattgctaatgttgagaaggagttggagagatggcagaatgcaaggaaaacaaggaaagtaaacaatgaccaggatttacaggaaaccatggacaaagaattggatactcataggttggagcatggtccaaagaaaagaaagattcctgggggaggtgacaatgaagtggacgatgatgacgtggaggacataaatgtcggagaggacgatatcatggacgatgtgctagttggtgatgattctggtagaagggttgatgaaacaagcaaggcagaagctggtaatttcagtgcagatactgtggcggatgctgataatgtggaccagaagtgacgggtcttctggttccagaattttcagtgattccattaaaatattgatctgatgtagtagtgttactggttgtttctggtaggcctagttatatatacttcttttttcacatcttcatccattattagctcagtagtttctgttttagagcttagtatcgatgagttgctgtaatttggagaaatagggtaatgcacaaaatgcctgtgggtttgtgcccttaatcaacgtttatgtttcttagcatacatgccattccatctgatctttcacaagttgtggttaaaaatcgttgtgtcaagggaaaacactattttgtggtgatgaattcaaagtagtact-ctctggttttaaatataaaatagagtttattttttttaagagattaaagaagttaaataagttatttaattat-------------------------------------------------------
>_R_Hydrochorea_gonggrijpii_Tillett_45696@NODE_1_length_1027_cov_154.538947
----------------------------------------------------------------atttttttggtctttaatcttacacattatgtggttaactattgaaacccccaccccaaattagccctttcgtgtttcaaaaatttgcaggatatcttttcttgaggtaaggtggatatttgggaggggcatactccaattttagttcttcacatgtggtcttatctttttagtatattgttttagtgggcctatgcccaagcccatatgtcatctatagtttaccttaagtagcaccgaactagagatacaacgtgagaattttttcctgacctgtgaaatcacacaccaacgaacacacaatatcagggtagtatattgatccgtactgtggacttgcaggcgtttcttgaatggaagaatgctagaagagaggaactatctgagtatcagaaacagattggggagcaatatattgttaatgttgagaaggagttggagagatggcagaatgcaaggaaaacaaggaaagtaaacaatgaccaggatttacaggaaaccatggacaaagaattggatactcataggttggagcatggtccaaagaaaagaaagattcctgggggaggtgacaatgaagtggacgatgatgacgtggaggacataaatgtcggagaggacgatatcatggacgatgtgctagttggtgatgattctggtagaagggttgatgaaacaagcaaggcagaagctggtaatttcagtgcagatactgtggcggatgctgataatgtggaccagaagtgacgggtcttctggttccagaattttcagtgattccattaaaatattgatctgatgtagtagtgttacgggttgtttctggtaggcctagttatatatacttttttct---catcttcatccattattagctcagtagtttctgttttagagcttagtatcgatgagttgctgtaatttggagaaatagggtaatgcacaaaatgcctgtgggtttgtgcccttaatcaacgattatatttcttagcatacttgccattccatctgatctttcacaagttgtggt--------------------------------------------------------------------------------------------------------------------------------------------------------------------------------------------
>_R_Jupunba_commutata_Maguire_46145@NODE_1_length_1374_cov_105.178103
ttagaaaagcgcaaagaagaggtgggaccattggaagcttgaatttaaatttatgctcacgctgatttttttggtctttaatcttacacattatgtggttaactattgaaaaccccaccccaaattagccctttcgtgtttcaaaaatttgtaggatatcttttcttgaggtaaggtggatatttgggaggggcattttccaattttagttcttcacatgtggtcttatctttttagtatattgttttattgggcctatgcccaagcctatatgtcatctatagtttaccttaagtagcaccgaactagagatacaacgtgagaattttttcctgacctgcgaaatcacacaccaacgaacacacaatatcaggatagtatattgatccgtactgtgaacttgcaggcgtttcttgaatggaagaatgctagaagagaggaactatctgagtatcagaaacagattggggaacaatatattgctaatgttgagaaggagttggagagatggcagaatgcaaggaaaacaaggaaagtaaacaatgaccaggatttacaggaaaccatggacaaagaattggatactcataggttggagcatggtccaaagaaaagaaagattcctgggggaggtgacaatgaagtggacgatgatgacgtggaggacataaatgtcggagaggatgatataatggacgatgtgctagttggtgatgattctggtagaagggttgatgaaacaagcaaggcagaagctggtaatttcattgcagatactgtggcggatgctgataaagtggaccagaagtgacgggtcttctggttccagaattttcaatgattccataaaaatatttatctgatgtagtagtgttactggttgtttctggtaggcctagtgatatatacttcttttttcacatcttcatccattattagctcagtagtttctgttttagagcttagtatcgatgagttgctgtaatttggagaaatagagtaatgcacaaaatacctgtgggtttgtgcccttaatcaacgtttatgtttcttagcatacttgccattccatctgatctttcaaaagttgtggttaaaaatcgttgtgtcaagggaaaacactattttgtggtgatgaattcaaagcagtacttcaccggttttaaatataaaacagagtttactttttttgagagattaaagaagttaaataaattacttaatcatataatatattgtgtatttttaga--------------------------------
>_R_Jupunba_filamentosa_Lima_7487@NODE_1_length_1212_cov_126.829956
ttagaaaagcgcaaagaagaggtgggaccgttggaagcttgaatttaaatttatgctcacactgatttttttggtctttaatctttcacattatgtggttaagtattgaaagccccaccccaaattagccctttcgtgtttcaaaaatttgtaggatatcttttcttgaggtaaggtggatatttgggaggggcatacttcaattttagttcttcacatgtggtcttatgtttttagtatattgttttagtgggcctatgcccaagcctatatgtcatctatagtttaccttaagtagcaccgaactagagatacaacgtgagaattttttcctgacctgtgaaatcacacaccaacgaacacacaatatcagggtagtatattgatccgtactgtgaacttgcaggcgtttcttgaatggaagaatgctagaagagaggaactatctgagtatcagaaacagattggggaacaatatattgctaatgttgagaaggagttggagagatggcagaatgcaaggaaaacaaggaaagtaaacaatgaccaggatttacaggaaaccatggacaaagaattggatactcataggttggagcatggtccaaagaaaagaaagattcctgggggaggtgacaatgaagtggacgatgatgacgtggaggacataaatgtcggagaggacgatatcatggacgatgtgctagttggtgatgattctggtagaagggttgatgaaacaagcaaggcagaagctggtaattccagtgcagatactgtggcggatgctgataatgtggaccagaagtgacgggtcttcaggttccagaattttcaatgattccataaaaatattgatctgatgtagtagtgttactggttgtttctggtaggcctagtgatatata---cttttttcacatcttcatccattattagctcagtagtttctgttttagagcttagtatcgatgagttgctgtaatttggagaaatagagtaatgcaccaaatgcctgtgggtttgtgcccttaatcgacgtttatgtttcttag-----------------------------------------------------------------------------------------------------------------------------------------------------------------------------------------------------------------------------------
>_R_Jupunba_floribunda_Iganci_883@NODE_1_length_1511_cov_102.294282
ttagaaaagcgcaaagaagaggtgggaccgttggaagcttgaatttaaatttatgctcacgctgatttttttggtctttaatcttacacattatgtggttaactattgaaagccccaccccaaattagccctttcgtgtttcaaaaatttgtaggatatcttttcttgaggtaaggtggatatttgggaggggtatactccaattttagttcttcacatgtggtcgtatctttttagtatattgttttagtgggcctatgcccaagcctatatgtcatctatagtttaccttaagtagcaccgaactagagatacaacgtgagaattttttcctgacctgtgaaatcacacaccaacgaacacacactatcaggatagtatattgatccgtactgtgaacttgcaggcgtttcttgaatggaagaatgctagaagagaggaactatctgagtatcagaaacagattggggagcaatatattgctaatgttgagaaggagttggagagatggcagaatgcaaggaaaacaaggaaagtaaacaatgaccaggatttacaggaaaccatggacaaagaattggatactcataggttggagcatggtccaaagaaaagaaagattcctgggggaggtgaaaatgaagtggacgatgatgacgtggaggacataaatgtcggagaggatgatataatggacgatgtgctagttggtgatgattctggtagaagggttgatgaaacaagcaaggcagaagctggtaatttcagtgcagatactgtggcggatgctgatactgtggaccagaagtgacgggttggctggttccagaaatttcagtgattccataaaaatattgatctgatgtggtagtgttactggttgtttctggtaggtctagtgatatatacttcttttttcacatcttcatccattattagctcagtagtttctgttttagagcctagtattgatgagttgctgtaatttggagaaatagagtaatgcacaaaatgcctgtgggtttgtgcccttaatcaacgtttatgtttcttagcatacttgccattccatctgatctttcacaagttgtggttaaaaatcgttgtgtcaagggaaaaacctattttgtggtgatgaatttaaagtagtatt-ttctgtttttaaatataagatagaattgatttttttggagagactaaaaaagttaaataagttatttaattatattatatattgtgtattcttaaattatgtatcagtctataagttaagtgattaca
>_R_Jupunba_idiopoda_Quesada_1718@NODE_1_length_1115_cov_85.811175
----------------------------------------------aaatttatgcccacgctgatttttttggtctttaatcttacacattctgtggttgactattgaaagccccaccccaaattagccctttcatgtttcaaaaatttgtaggatatcttttcttgaggtaaggtggatatttgggaggggcatactccaattttagttcttcacatgtggtcttatctttttagtatattgttttagtgggcctatgcccaagcctatatgtcatctatagtttaccttaagtagcaccgaactagagatgcaacgtgagaattttttcctgacctgtgaaatcacacaccaacgaacacacaatatcagggtagtatattgatccgtactgtgaacttgcaggcgtttcttgaatggaagaatgctagaagagaggaactatcggagtatcagaaacagattggggagcaatatattgctaatgttgagaaggagttggagagatggcagaatgcaaggaaaacaaggaaagtaaacaatgaccaggatttacaggaaaccatggacaaagagttggatactcataggttggagcatggtccaaagaaaagaaagattcctgggggaggtgacaatgaagtggacgatgatgacgtggaggacataaatgtcggagaggacgatatcatggacgatgtgctagttggtgatgattctggcagaagggttgatgaaacaagcaaggcagaagctggtaatttcagtgcagatactgtggcggatgctgataatgtggaccagaagtgacgggtcttctggttccagaattttcaatgattccataaaaatattgatctgatgtagtagtgttactggttgtttctggtaggcctagtgatatata---cttttttcacatcttcatccattattaactcagtagtttctgttttagagcttagtatcgatgagttgctgtaatttggagaaatagagtaatgcaccaaatgcctgtgggtttgtgcccttaatcaacgtttatgtttcttagtgtgtttggg--------------------aactatgg----aaattatgattttaa------aagctattttttgtaaatcgagacaaaacttctca-catgcgtacctagtaaattgtaaaagctattctcca-----------------------------------------------------------------------------------------aat
>_R_Jupunba_laeta_Mori_25147@NODE_1_length_1110_cov_34.651500
------------------------------------------------------------------------------taatcttacacattatgtggttcactattgaaatccccaccccaaattagccctttcgtgtttcaaaaatttgtaggatatcttttcttgaggtaaggtggatatttgggaggggcatactccaattttagttcttcacatgtggtcttatcttgttagtatattattttagtgggcctatgccctagcctatatgtcatctatagtttaccttaagtagcaccgaactagagatacaacttgagaattttttcttgacctgtgaaatcacacacgaacca--acacaatatcagggtagtatattgatccgtactgtgaacttgcaggcatttcttgaatggaagaatgctagaagagaggaactatctgagtatcagaaacagattggggagcaatatatagctaatgttgagaaggagttggagagatggcagaatgcaaggaaaacaaggaaagtaaacaatgaccaggatttacaggaaaccatggacaaagaattggatactcataggttggagcatggtccaaagaaaagaaagattcctgggggaggtgacaatgaagtggacgatgatgacgtggaggacataaatgtcggagaggacgatatcatggacgatgtgctagttggtgatgattctggtagaagggttgatgaaacaagcaaggcagaagctggtaatttcagtgcagatactgtggcggatgctgataatgtggaccagaagtgacgggtcggctggttccagaattttcaatgattccataaaaatattgatctgatgtagtagtgttactggttgtttctggtaggtctagtgatatatacttcttttttgacatcttcatccattattagctcagtagtttctgttttagagcttagtatcgatgagttgctgtaatttggagaaatagagtaatgcacaaaatgcctgtgggtttgtgcccttaatcaacgtttatgtttcttagcatacttgccattcgatctgatctttcacaagttgtggttg--catc---gtgtcaagggaaaaaactattttgtggtgatgaatttaaagtagtatt-atccagtcctaaatataagacaatttaatttttttt---------------------------------------------------------------------------------------tggag
>_R_Jupunba_limae_Iganci_261@NODE_1_length_522_cov_45.303371
ttagaaaagcgcaaagaagaggtgggaccgttggaagcttgaatttaaatttatgctcacgctgatttttttggtctttaatcttacacattatgtggttaactattgcaagccccaccccaaattagccctttcgtgtttcaaaaatttgtaggatatcttttcttgaggtaaggtggatatttgggaggggcattttccaattttagttcttcacatgtggtcttatctttttagtatattgttttattgggcctatgcccaagcctatatgtcatctatagtttaccttaagtagctccgaactagagatacaacgtgagaattttttcctgacctgtgaaatcacacaccaacgaacacacaatatcagggtagtatattgatccgtactgtgaacttacaggcatttcttgaatggaagaatgctagaagagaggaactatctgagtatcagaaacagattggggagcaatatattgctaatgttgagaaggagttggagagatggcagaatgcaag----------------------------------------------------------------------------------------------------------------------------------------------------------------------------------------------------------------------------------------------------------------------------------------------------------------------------------------------------------------------------------------------------------------------------------------------------------------------------------------------------------------------------------------------------------------------------------------------------------------------------------------------------------------------------------------------------------------------------------------------------------------------------------------
>_R_Jupunba_limae_Iganci_261@NODE_2_length_518_cov_43.879819
ttagaaaagcgcaaagaagaggtgggaccgttggaagcttgaatttaaatttatgctcacgctgatttttttggtctctaatcttacacattatgtggttaactattgaaagccccaccccaaattagccctttcgtgtttcaaaaatttgcaggatatcttttcttgaggtaaggtggatatgtgggaggggcatactccaattttagttcttcacatgtggtcttatctttttagtata----tttattgggcctatgcccaagcctatatgtcatctatagtttaccttaagtagcgccgaactagagatgcaacgtgagaattttttcctgacctgtgaaatcacacaccaacgaacacacaatatcagggtagtagattgatccgtactgtggacttgcaggcgtttcttgaatggaagaatgctagaagagaggaactctctgagtatcagaaacagattggggagcaatatattgctaatgttgagaaggagttggagagatggcagaatgcaag----------------------------------------------------------------------------------------------------------------------------------------------------------------------------------------------------------------------------------------------------------------------------------------------------------------------------------------------------------------------------------------------------------------------------------------------------------------------------------------------------------------------------------------------------------------------------------------------------------------------------------------------------------------------------------------------------------------------------------------------------------------------------------------
>_R_Jupunba_macradenia_Lourteig_3021@NODE_1_length_1087_cov_120.540594
-------------------------------------------------tttatgctcgcgctgatttttttggtctttaaccttacacattatgtggttaactattgaaagccccaccccaaattagccgtttcgtgtttcaaaaatttgtaggatatcttttcttgaggtaaggtggatatttgggaggggcatactccaattttagttcttcacgtgtggtcttatctttttagtatattgttttagtgggcctatgcccaagcctatatgtcatctatagtttaccttaagtagcaccgaactagagatacaacgtgagaattttttcctgacctgtgaaatcacgcaccaacgaacacacaatatcaggatagtatattgatccgtactgtgaacttgcaggcgtttcttgaatggaagaatgctagaagagaggaattatctgagtatcagaaacagattggggagcaatatattgctaatgttgagaaggagttggagagatggcagaatgcaaggaaaacaaggaaagtaaacaatgaccaggatttacaggaaaccatggacaaagaattggatactcataggttggagcatggtccaaagaaaagaaagattcctgggggaggtgacaatgaagtggacgatgatgacgtggaggacataaatgtcggagaggacgatataatggacgatgtgctagttggtgatgattctggtagaagggttgatgaaacaagcaaggcagaagctggtaatttcagtgcagatactgtggcggatgctgataatgtggaccagaagtgacgggtcggctggttccagaattttcaatgattccataaaaatattgatctgatgtagtagtgttactggttgtttctggtaggcctagtgatatatacttcttttttcacatcttcatccattattagctcagaagtttctgtgttagagcttcgtatcgatgagttgctgtaatttggagaaatagagtaatgcacaaaatgcctgtgggtttgtgcccttaatcaacgtttatgtttcttagcatacttgccattccatat-------------------------------gtgtcaagggaaaaaactatcttgtggtgatgaatttaaagcagtattgttccggtcc--------------------------------------------------------------------------------------------------------------------taa
>_R_Jupunba_microcalyx_Iganci_855@NODE_1_length_1261_cov_152.315034
------------------------------------------------------------------------------------------------------------------------------------------------------gtaggatatcttttcttgaggtaaggtggatatttgggaggggcatactccaattttagttcttcacatgtggtcttatctttttagtatattgttttagtgggcctatgcccaagcctatatgtcatctatagtttaccttaagtagcaccgaactagagatacaacgtgagaattttttcctgacctgtgaaatcacacaccaacgaacacacaatatcagggtagtatattgatccgtaccgtgaacttgcaggcgtttcttgaatggaagaatgctagaagagaggaactatctgagtatcagaaacagattggggagcaatatattgctaatgttgagaaggagttggagagatggcagaatgcaaggaaaacaaggaaagtaaacaatgaccaggatttacaggaaaccatggacaaagaattggatactcataggttggagcatggtccaaagaaaagaaagattcctgggggaggtgacaatgaagtggacgatgatgacgtggaggacataaatgtcggagaggatgatataatggacgatgtgctagttggtgatgattctggtagaagggttgatgaaacaagcaaggcagaagctggtaatttcagtgcagatactgtggcggatgctgataatgtggaccagaagtgacgggtcttctggttccagaattttcaatgattccataaaaatatttatctgatggagtagtgttactggttgtttctggtaggcctagtgatatatacttcttttttcacatcttcatccattattagctcagtaggttctgttttagagcttagtatcgatgagttgctgtaatttggagaaatagagtaatgcacaaaatgcctgtgggtttgtgcccttaatcaacgtttatgtttcttggcatacttgccattccatctgatcttttacaagttgtggttaaaaatcgttgtgtcaagggaaaacactattttgtggtgatgaattcaaagcagtact-cttcggtctaaaacag-------------tttttttttagagattaaagaagttaaataagttacttaatcgtataatatgttatgtatttttagattatatatcagtttataagttaggcaatgttt
>_R_Jupunba_nipensis_Mayo_19662@NODE_1_length_904_cov_28.816203
--------------------------------------------------------------------------------------------------------------------------------------------------------------------------------tggatatttgggaggggcatactccaattttagttcttcacatgtggtcttatctttttagtatattgttttagtggacctatgcccaagcctatatgtcatctatagtttaccttaagtagcaccgaactagagatgcaacgtgagaattttttcctgacctgtgaaatcacacaccaacgaacacacaatatcaggttagtatattgagccatactgtggacttgcaggcgtttcttgaatggaagaatgctagaagagaggaactatctgagtatcagaaacagattggggagcaatatattgctaatgttgagaaggagttggagagatggcagaatgcaaggaaaacaaggaaagtaaacaatgaccaggatttacaggaaaccatggacaaagaattggatactcataggttggagcatggtccaaagaaaagaaagattcctgggggaggtgacaatgaagtggacgatgatgacgtggaggacataaatgtcggagaggacgatatcatggatgatgtgctagttggtgatgattctggcagaagggttgatgaaacaagcaaggcagaagctggtaatttcagtgcagatactgtggcggatgctgataatgtggaccagaagtgacgggtcttctggttccagaattttcaatgattccataaaaatattgatctgatgtagtagtgctactggttgtttctggtaggcctagtgatatatacttcttttttcacatcttcatccattattagctcagtagtttctgttttagagcttagtatctatgagttgctgtaatttggagaaatagagtaatgcacaaaatgcctgtgggtttgtgcccttaatcaacgtttatgtttcttagcagacttgccattccatctgatctt----------------------------------------------------------------------------------------------------------------------------------------------------------------------------------------------------------
>_R_Jupunba_oxyphyllidia_Yonker_6157@NODE_1_length_1174_cov_117.476755
---------------------gtgggaccgttggaagcttgaatttaaatttatgcccactctgatttttttggtctttaatcttacacattctgtggttgactattgaaagccccaccccaaattagccctttcgtgtttcaaaaatttgtaggatatcttttcttgaggtaaggtggatatttgggaggggcatactccaattttagttcttcacatgtggtcttatctttttagtatattgttttagtgggcctatgcccaagcctatatgtcatctatagtttaccttaagtagcaccgaactagagatacaacgtgagaattttttcctgacctgtgaaatcacacaccaacgaacacacaatatcagggtagtatattgatccgtactgtgaacttgcaggcgtttcttgaatggaagaatgctagaagagaggaactatctgagtatcagaaacagattggggagcaatatattgctaatgttgagaaggagttggagagatggcagaatgcaaggaaaacaaggaaagtaaacaatgaccaggatttacaggaaaccatggacaaagagttggatactcataggttggagcatggtccaaagaaaagaaagattcctgggggaggtgacaatgaagtggacgatgatgacgtggaggacataaatgtcggagaggacgatatcatggacgatgtgctagttggtgatgattctggcagaagggttgatgaaacaagcaaggcagaagctggtaatttcagtgcagatactgtggcggatgctgataatgtggaccagaagtgacgggtcttctggttccagaattttcaatgattccataaaaatattgatctgatgtagtagtgttactggttgtttctggtaggcctagtgatatata---cttttttcacatcttcatccattattagctcagtagtttctgttttagagcttagtatcgatgagttgctgtaatttggagaaatagagtaatgcaccaaatgcctgtgggtttgtgcccttaatcaacgtttatgtttcttagtgtgtgtttg-------------------gaactatgg----aaattatgattttaa------aagttattttttgtaaatcgagacaaaatttctca-catgcgtacctagtaaatcgtaaaagttattctcca---------------------------------------------------------------------------------------tgcca
>_R_Jupunba_trapezifolia_Simon_1600@NODE_1_length_857_cov_591.716958
---------------------------------------------------------------------------------------------------------------------------------------------------------------------------------------------------------------------------------------------------------------------------------------------------------------------------aacgtgagaattttttcctgacctgtgaaatcacacaccaacgaacacacaatatcagggtagtatattgatccgtactgtgaacttgcaggcgtttcttgaatggaagaatgctagaagagaggaactatctgagtatcagaaacagattggggagcaatatattgctaatgttgagaaggagttggagagatggcagaatgcaaggaaaacaaggaaagtaaacaatgaccaggatttacaggaaaccatggacaaagaattggatactcataggttggagcatggtccaaagaaaagaaagattcctgggggaggtgacaatgaagtggacgatgatgacgtggaggacataaatgtcggagaggatgatataatggacgatgtgctagttggtgatgattctggtagaagggttgatgaaacaagcagg---------------------gcagatgctgtggcggatgctgataatttggaccagaagtgacgggtcgtctggttccagaattttcaatgattccataaaaatatttatctgatgtagtagtgttactggttgtttctggtaggcctagtgatatatacttcttttttcacatcttcatccattattagctcagtagtttctgttttagagcttagtatcgatgagttgctgttatttggagagatagagtaatgcacaaaatgcctgtgggtttgtgcccttaatcaacgtttatgtttcttagcatacttgccattccatctgatctttcacaagttgtggttaaaaatcgttgtgtcaagggaaaacactattttgtggtgatgaattcaaagcggtactcctccggttctaaatataaaacatagtttattttttt------------------------------------------------------------------------------------------tg
>_R_Jupunba_villosa_Borges_423@NODE_1_length_1317_cov_153.953226
ttagaaaagaacaaagaagaggtgggaccgttggaagcttgaatttaaatttatgctcacgctgattttttgggtctttaatcttacacattatgtggttaactattgaaagccccaccccaaattagccctttcgtgtttcaaaaatttgtaggatatc-tttcttgaggtaaggtggatatttgggaggggcatactccaattttagttcttcacatgtggtcttatctttttagtatattgttttagtgggcctatgcccaagcccatatgtcatctatagtttaccttaagtggcaccgaactagagatacaacgtgagaattttttcctgacctgtgaaaccacacaccaacgaacacacaatatcagggtagtatattgatccgtactgtgaacttgcaggcgtttcttgaatggaagaatgctagaagagaggaactatctgagtatcagaaacagattggggagcaatatattgctaatgttgagaaggagttggagagatggcagaatgcaaggaaaacaaggaaagtaaacaatgaccaggatttacaggaaaccatggacaaagaattggatactcataggttggagcatggtccaaagaaaagaaagattcctgggggaggtgacaatgaagtggacgatgatgacgtggaggacataaatgtcggagaggacgatatcatggacgatgtgctagttggtgatgattctggtagaagggttgatgaaacaagcaaggaagaagctggtaatttcagtgcagatactgtggcggatgctgataatgtggaccagaagtgacgggtcttctggttccagaattttcaatgattccataaaaatattgatctgatgtagtagtgttactggttgtttctggtaggcctagtgatatatacttcttttttcacatcttcatccattattagctcagtagtttctgtttttgagcttagtatcgatgagttgctgtaatttggagaaatagagtaatgcacgaaatgcctgtgggtttgtgcccttaatcaacgtttatatttcttagcatacttgccattccatctgatctttcacaagttgtggttaaagatcgttgtgtcaagggaaaacactattttgtggtgatgaattcaaagtagtactccaccggtgttaaatataaaatagagtttattttttttgagagattaaagaagttaaataagttatttaattatataatatgttgtttatctttatattatatatcagtttataagttagacaa-----
>_R_Punjuba_callejasii_Daly_5935@NODE_1_length_812_cov_30.684354
--------------------------------------------------------------------------------------------------------------------------------------------------------------------------------tggatatttgggaggggcatactccaattttagtttttcacatgtggtcttatcttgttagtatattattttagtgtgcctatgcccaagcctatatgtcatctatggtttaccttaagtagcaccgaactatagatacaacttgagaattttttcttgatctgtgaaatcac-caccaacaaacacactatatcatgctagtatattgatccttactgtgaacttgcaggcatttcttgaatggaagaatgctagaagagaggaactatctgagtatcagaaacagattggggagcaatatattgctaatgttgaaaaggagttggagagatggcagaatgcaaggaaaacaaggaaagtaaacaatgaccaggatttacaggaaaccatggacaaagaattggatactcataggttggagcatggtccaaagaaaagaaagattcctgggggaggtgacaatgaagtggacgatgatgacgtggaggacataaatgtcggagaggacgatatcatggacgatgtgctagttggtgatgattctggtagaagggttgatgaaacaagcaaggcagaagctggtaatttcagtgcagatactgtggcggatgctgataatgtggaccagaagtgacgggtcggctggttctagaattttcaatgattccataaaaatattgatctgatgtagtagtgttactggttgtttctggtaggcctagtgatatatacttcttttttcacatcttcatccattattaactcagtagtttctgttttggtgcttagtatcgatgagttgctgtaatttg-----------------------------------------------------------------------------------------------------------------------------------------------------------------------------------------------------------------------------------------------------------------------------------------------------
>_R_Punjuba_killipii_Palodorios_6252@NODE_1_length_1008_cov_57.128894
--------------------------------------------------------------------------------------------------------------------------------ccctttcatatttcaaaaatttgtaggatatcttttcttgaggtaaggtggatatttggaaggggcatactccaattttagttcttcacatgtggtcttatcttgttagtatattattttagtgggcctatgccctagcctatatgtcatctatcgtttaccttaagtggcaccgaactagagataccacttgagagttttttcttgacctgtgaaatcacacacgaacaaacacacaatatcaggctagtatattgatccttactgtgaacttgcaggcatttcttgaatggaagaatgctagaagagaggaactatctgagtatcagaaacagattggggagcaatatattgctaatgttgagaaggagttggagagatggcagaatgcaaggaaaacaaggaaagtaaacaatgaccaggatttacaggaaaccatggacaaagaattggatactcataggttggagcatggtccaaagaaaagaaagattcctggaggaggtgacaatgaagtggacgatgatgacgtggaggacataaatgtcggagaggatgatatcatggacgatgtgctagttggtgatgattctagtagaagggttgatgaaacaagcaaggcagaagctggtaatttcagtgcagatactgtggcggatgctgataatgtggaccagaagtgacgggtcggctggttccagaattttcaatgattccataaaaatattgatctgatgtagtagtgttactggttgtttctggtaggcctagtgatatatacttcttttttcacatcttcatccattattagctcagtagtttctgttttagagcttagtatcgatgagttgctgtaatttggagaaatagagtaatgcacaagatgcctgtgggtttgtgcccttaatcgacgtttatgtttcttagcatacttgcccttccatctgatctttcacaagtcgtagtt---aatcgttgtgtcaagggaaaaaactattttgtggtgatgaa-----------------------------------------------------------------------------------------------------------------------------------------------
>_R_Punjuba_racemiflora_Jimenez_Soares_3626@NODE_1_length_1343_cov_132.729068
-------------aagaagaggtgggaccattggaagtttgaatttaaatttatgctcacgctgatttttttggtctttaatcttacacattatgaggttaactattgaaag--ccaccccaacttagccctttcatatttcaaaaatttgtaggatatcttttcttgaggtaaggtggatatttgggaggcgcatactccaattttagttcttcacatgtggtcttatcttgttagtatattattttagtgggcctatgccctagcctatatgtcatctatcgtttaccttaagtagcaccgaactagagataccacttgagaattttttcttgacctgtgaaatcacacacgaacgaacacacaatatcaggctagtatattgatccttactgtgaacttgcaggcatttcttgaatggaagaatgctagaagagaggaactatctgagtatcagaaacagattggggagcaatatattgctaatgttgagaaggagttggagagatggcagaatgcaaggaaaacaaggaaagtaaacaatgaccaggatttacaggaaaccatggacaaagaattggatactcataggttggagcatggtccaaagaaaagaaagattcctgggggaggtgacaatgaagtggacgatgatgacgtggaggacataaatgtcggagaggacgatatcatggacgatgtgctagttggtgatgattctggtagaagggttgatgaaacgagcaaggcagaagctggtaatttcagtgcagatactgtggtggatgctgataatgtggaccagaagtgacgggtcggctggttccagaattttcaatgattccataaaaatattgatctgatgtagtagtgttactggttgtttttggtaggcctagtgatatata---ctttttccacagcttcatccataattagctcagtagtttctgttttagagcttagtatcgatgagttgctgtaatttggagaaatagagtaatgcacaaaatgactgtgggtttgtgcccttaatcaacgtttatgtttcttaacatacttgcgactccatctgatctttcacaagttgtggtta--aatcgttgtatcaaggaaaaaaactattttgtggtgattaatttaaagtagtattttttcagtcttaaatataagatagaattgatttttgtttaaaaattaaggaaattaaataagttatttaattatatcatatgttatatattttgagattatatatcagtttataagttaaataa--ttt
