# Supplementary material for: A new generic circumscription of Hydrochorea (Leguminosae, Caesalpinioideae, mimosoid clade) with an amphi-Atlantic distribution
Source: PhytoKeys. 2022 Aug 22;205:401–37. doi: 10.3897/phytokeys.205.82775 (PMC9849043; doi:10.3897/phytokeys.205.82775)
Supplement: Supplementary material 1 — Supplementary data file S1 [file phytokeys-205-401_article-82775__-s001.zip › MSC_m5412_comp21355_c0_seq4_exon09.aln-cln]

>Acacia_rostellifera_Murphy_466@NODE_1_length_1411_cov_97.799100
taatcacgctctatgaagaaccactttagtgatggcttgactccagaaaaagaaccataaatttaccatgctttattgctttttcacccctgatttgaagctaagcgtttttacttacaggtcactttctacgaagctatgaaagatttgacagaatatgggaagcaaagatggatatcaagctcaaattggcatgctaacagttctttagagggacttgtgttaggaggcttagctggtggtatgtcctatactttacttcaattagcaaattgttcaggattaataatatgtgaagcgaaatgatcttattcaggtcttagtgcttatctcactactcccttggatgtcatcaaaacaagattgcaagtgcagggttccactacaaggtagcaggccaattctgtgactgttcattcaatttatccctggtccagacttgtcatcaggatacttaccatgttcttttccttagaataatgatgaactttggggttattcttgtttccgagggactgggctaaattgatgctggtaa----------ttatgttgtcctaggtataatggttggttggatgcgatccgtaatatatgggctatggaaggcatgaaggggatgtttaagggaagcattcctaggattacatggtatattcctgcttctgcgttaacattcatggctgtggaatttctcagagatcattttaatgaaagagatgcacgtgaaaatcttaaagaagttgctacagtatcagtggacaagaataaatcttctgcacaagagattgggtaacgttttctgattcaatcgtgttacttccgaaccatt--ttttcctcaagatggatggattgcggtttcatactgaaattcgcagacatatacatgtagagaaaatccaagtgtaaactc--aaatgcttgaaccacaggaaaatcgatggggaaattaaaa-ttttaggtcttatattaaaattttgcgatcaagttcatgaagttggattcttactatcatatttttatcaatattgtcttgtctgcgcggggtagtaaactaactcgaaaagcattgggcgtatagaa------------acatgaaaaagattctttttgtatatgaaagtgggaaaataactcgcaaaagtagt--gcactgatgagagttacttgaccaacttgaagtggtaatggtgacgtggaaggttgacatccataactgtttatattcatgacaaattttgctttattatttgctctttatttttattatttatattga
>Albizia_adinocephala_FHO33_88@NODE_1_length_1501_cov_94.875000
tattcacgctctaggaagaacaactttagtgatggcttgactcccgaaaaagaaccataaatttaccatgctttattgctttttcaaccctgctttgaagctaagcgtttttacttacaggtcatgttctatgaagctatgaaagatttgacagaatatgggaagcatagatggatatcaagctcaaattggcattttaacagttctttagagggacttgtgttaggaggcctagctggtggtatgtcctataatttccttcaattagcaaattgttcaggattaataatatgtgatgcgaaatgatcttattcaggtcttagtgcttatctcactactcccttggatgtcatcaaaacaagattgcaagtgcagggctccactacaaggtagcaggccaattctgtgactgttcattcaatttatccctggtgcagacttgtcatcaggatacttaccatgttcgtttccttagaataatcatgaccttgggggttatccttgtttctgagggactgggctaaattgatgctgataattatgttacgttatgttgtcctaggtataatggttggttggatgcgatccgtaatatatgggctatggaaggcatgaaggggatgtttaaggggagcattcctaggattacatggtatattcctgcttctgctctaacattcatggctgtggaatttctgagaggtcattttaatgaaagagatgcatgtgaaaattttcaagaagttgctacactatcagtggacaagaataaatcttctgcttgagagtttgggtaacgtgttctgattcaatcgtgccacttctcaaccatt-ttttcactcaagat-gattgattgcggtatcatactcaaattcgcagacatatacatggagagaaaatccaagtgtaaactcagaaatgtttgaacctcaggaaaatagatgggaaa---------------------attaaaattttgcgattgagttcatcaagttgaattcttattgtcatatttttgtcaatattgtcttgtctgcgtggggtaataaactaactagaaaagcattggatggatggaaaaggtagaatagagacatgaaagagtctctttgtatgtgaaagtgggaaaataactcgcagaagtagtgcgcactaatgagtgt--cttgaccaacttgaagtggtaatggtgacggtgaaagttgatatccacgactgtttatattcatgacaaatttttatttattatttgctctgtatttttattatgtatattga
>Albizia_burkartiana_StivalSantos_678@NODE_1_length_651_cov_7.802013
--------------------------------------------------------------------------------------------------------------------------------------------------------------------------------------------------------------------------------------------------------------------------------------------------------------------------------------------------------------------------attgcaagtgcagggctccactacaaggtagcaggccaattctgtgactgttcattcaatttatccctggtgcagacttgtcatcaggatacttaccatgttcgtttccttagaataatcatgaacttgggggttattcttgtttctgagggactgggctaaattgatgctgataattatgttatgttatgttgtcctaggtataatggttggttggatgcgatccgtaatatatgggctatggaaggcatgaaggggatgtttagggggagcattcctaggattacatggtatattcctgcttctgcgctaacattcatggctgtggaatttctcagagctcattttaacgtaagagatgcatgtgaaaattttcaagaagttgctacactatcggtggacaagaataaatcttctgctcgagaggttgggtaacgtgttttgattcaatcgtgtcacttctcaaccatt-ttttccctcaagat-gattgattgcggtatcatactcaaattcgcagacat--------ggagaaaatccaagtgtaaactcagaaatgtttgaacctcaggaaaatcaatgggaaa---------------------attaaaattttgcgattaagttcatcaagttgaattcttattgtcatatttttatcaatattgtcttgtc----------------------------------------------------------------------------------------------------------------------------------------------------------------------------------------------------------------------------------------------------
>Albizia_edwallii_Dalmaso_272@NODE_1_length_871_cov_5.803922
------------------------------------------------------------------------------------------------------------------------------------------------------------------------------------------------------------------------------------------------------------------------------------------------------------------------------------------------------------------------agattgcaagtgcagggctccactacaaggtagcaggccaattctgtgactgttcattcaatttatccctggtgcagacttgtcatcaggatacttaccatgttcttttccttagaataatcatgaacttgggggttattcgtgtttctgagggactgggctaaattgatgctggtaattatgttgtgttatgttgtcctaggtataatggttggttggatgcgatccgtaatatatgggctatggaaggcatgaacgggatgtttaaggggagcattcctaggattacatggtatattcctgcttctgcgctaacattcatggctgtggaatttctcagagatcattttaatgaaagagatgcatgtgaaaattttcaagaagttgctacactatcagtggacaagaataaatcttcttcacgagaggttgggtaacgttttctgattcaatcgtgttacttcccaactatt-tttttcctcaagatggatggattgcgctatcatcctgaaattcgcag--acatgcatggagagaaaatccaagtgtaaactcagaaatgtttgaacctcaggaaaatcaatgggaaa---------------------attaaaattttgcgattaagttcatcaagttgaattcttattgtcatatttttatcaatgttgtcttgtctgcgtggggtaataaactaacttgaaaagcattggacgtatagaaaaggtagaatagagacatgaaagagtcttcttgtatatgaa--------------------------------------agagttacttgaccaacttgaagtggtaatggggacgttgaaggttgatatccacgactgtttatattcatgaaaaattttgctttattatttgctctatatttttattatttatattga
>Albizia_inundata_Wood_26530@NODE_1_length_826_cov_125.249027
---------------------------------------------------------------------------------------------------------------------------------------------------------------------------------------------------------------------------------------------------------------------------------------------------------------------------ggtcttagtgcttatctcactactcccttggatgtcatcaaaacaagattgcaagtgcagggctccactacaaggtagcaggccaattctgtgactgttcattcaatttatccctggtgcagacttgtcatcaggatacttaccatgttcgtttccttagaataatcatgaacttgggggttattcttgtttctgagggactgggctaaattgatgctgataa-----ttatgttatgttgtcctaggtataatggttggctggatgcgatccgtaatatttgggctatggaaggcatgaaggggatgtttaaggggagcattcctaggattacatggtatattcctgcttctgcgctaacattcatggctgtggaatttctcagaggtcattttaatgaaagagatgcgtgtgaaaattttctacaagttgctacactatcagtggacaagaataaatcttctgctcgagaggttgggtaacgtgttctgattcaatcgtgtcacttctcaaccatt-ttttccctcaagat-gattgattgcggtatcatactcaaattcgcaggcatatacatggagagaaaatccaagtgtaaactcagaaatgtttgaacctcaggaaaataaatgggaaa---------------------att-aaattttgcgattaagttcatcaagtcgaattcttgttgtcatatttttatcaatattgtcttgtctgcttggggtaataaactaacttgaaaagcattggacgtatacaaaaggtctaccagagacatgaaagagtctctttgtatatgaaagtgggaaaatgactcgcaaaagtagtgcgcactaatgagt---------------------------------------------------------------------------------------------------------------------
>Albizia_sinaloensis_Hughes_1576@NODE_1_length_1122_cov_75.990431
----------------------------------------------------------------accatgctttattgctttttcaaccctgctttgaagctaagcgtttttacttacaggtcatgttctatgaagctatgaaagatttgacagaatatgggaagcatagatggatatcaagctcaaattggcatgttaacagttctttagtgggacttgtgttaggaggcctagctggtggtatgttctataatttccttcaattagcaaattgttcaggattaataatatgtgatgcgaaatgatcttattcaggtcttagtgcttatatcactactcccttggatgtcatcaaaacaagattgcaagtgcagggctccactacaaggtagcaggccaattctgtgactgttcattgaatttatccctggtgcagacttgtcatcaggatacttac-----------------------catgaacttgggggttattcttgtttctgagggactgcgctaaattgatgctgttaattatgttgcgttatgttatcctaggtataatggttggttggatgcgatccgtaatatatgggctatggaaggcatgaaggggatgtttaaggggagcattcctaggattacctggtatattcctgcttctgctctaacattcatggctgtggaatttctgagaggtcattttaatgaaagagatgcatgtgaaaattttcaagaagttgctacactatcagtggacaagaataaatcttctgctcgagagtttgggtaacgtgttctgattcaatcgtgccacttctcaaccatt-ttttccctcaagat-gattgattgcggtatcatactcaaattcgcagacatatacatggagagaaaatccaagtgtaaactcagaaatgttcgaacctcaggaaaatagatgggaaa---------------------attaaaattttgctatt-ggttcatcaagttgaattcttattgtcatatttttgtcaatattgtcttgtctgcgtggggtaataaactaactacaaaagcattggatggatagaaaaggtagaatagagacatgaaagagtctctttgtatgtgaaagtgggaaaataactcgcaaaagtagtacgcactaatgagtgt--cttgaccaacttgaagtggtaatggggacggtgaaagttgatatcctcgactg------------------------------------------------------------
>Albizia_subdimidiata_var_minor_Gorts_341@NODE_1_length_605_cov_49.039773
-------------------------------------------------------------------------------------------------------------------------------------------------------------------------------------------------------------------------------------------------------------------------------------------------------------------------------------------------------------------------------------------------------------------------------------------------------------tcaggatacttaccatgttcgtttccttagagtaatcatgaacttgggaattattcttgtttctgagggactgcgctaaattgatgctgataattatgttatgttatgttgtcctaggtataatggttggctggatgcgatccgtaatatatgggctttggaaggcatgaaggggatgtttaaggggagcattcctaggattacatggtatattcctgcttctgcgctaacattcatggctgtggaatttctcagaggtcattttaatgaaagagatgcgtatgaaaattttcaacaagttgctacactatcagtggacaagaataaatcttctgctcgagaggttgggtaacgtgttctgattcaatcgtgtcacttctcaaccatt-ttttccctcaagat-gattgattgcggtatcatactctaattcgcagacatatacatggagagaaactcctagtgtaaactcagaaatgtttgaacctcaggaaaatagatgggaaa---------------------attaaaattttgcgattaagttcatcaagttgaattcttattgtcatatttttatcaatattgtcttgtctgcgtggggtaatgaactaacttgaaaagca---------------------------------------------------------------------------------------------------------------------------------------------------------------------------------------------------------------------
>Albizia_tomentella_Leach_Dunlop_3801@NODE_1_length_1100_cov_111.988270
------------------------------------------------------------------------------------------------------------------------------------------------------acagaatatgggaagcaaagatggatatcaaggtcaaattgtcatgttaacagttctttagagggacttgtgttaggaggcttagctggtggtatgtcctatactttccttcaattagcaaattgttcagaattaataatgtgtgatgcgaaacgatcttattcaggtcttagtgcttatctcactactcccttggatgtcatcaaaacaagactgcaagtgcagggttccactacaaggtaggaggccaattctgtgactgttcattcaatttatccctggtgcagacttgtcatcaggatacttaacatgttcttttccttggaataatcatgaaattgggggttattcttgtttctgagggactgggctaaattgatgctggtaattatgttatgttgtgttgtcctaggtataatggttggttggatgcgatctgtaatatctgggctatggaaggcatgaaggggatgtttaaggggagcattcctaggattacatggtatattcctgcttctgcgctaacattcatggctgtggaatttctcagagatcattttaatgaaagagatgcatgtgaaaattttcaagaagttgctacactatcagtggacaagaataaatcttctgcacgagaggttgggtaacgttttctgattcaatcgtgttacttctcaaccattttttccccccaagatggatggattgcggtatcatactgcaattagcagacatatacatggagagaaaatccaagtgtaaactcagatatgtttgaacctcaggaaaatcaatgggaaa---------------------attaaaatttttcgattaagttcatcaagttgaattcttattatcatatttttatcaatattgtcttgtcttcgtggggtaacaaactagcttgaaaagcattggacgtatagaaaagttagaataaagacatgaaagagtctttttgtatatgaaattgtgaaaataactctcaaatgtagtgcgcactaatgagagttacttgaccaacttgaagtggtaatggggacgggataggatggcatccataacagtttatattcatgtcaaattttgctttattatttgctctac--------------------
>Albizia_xerophytica_Hughes_1435@NODE_1_length_1142_cov_79.658216
---------------------------agtgatggcttgactcccgaaaaagaaccataaatttaccatgctttattgctttttcaaccctgctttgaagctaagcgtttttacttacaggtcatgttctatgaagctatgaaagatttgacagaatatgggaagcatagatggatatcaagctcaaattggcatgttaacagttctttagagggacttgtgttaggaggcctagctggtggtatgtcctataatttccttcaattagcaaattgttcaggattaataatatgtgatgcgaaatgatcttattcaggtcttagtgcttatctcactactcccttggatgtcatcaaaacaagattgcaagtgcagggctccactacaaggtagcaggccaattctgtgactgtttattcaatttatccctggtgcagacttgtcatcaggatacttaccatgttcgtttccttagaataatcatgaccttgggggttattcttgtttctgaggcactgggctaaattgatgctgataattatgttacgttatgttgtcctaggtataatggttggttggatgcgatccgtaatatatgggctatggaaggcatgaaggggatgtttaaggggagcattcctaggattacatggtatattcctgcttctgctctaacattcatggctgtggaatttctgagaggtcattttaacgaaagagatgcatgtgaaaattttcaagaagttgctacactatcagtggacaagaataaatcttctgctcgagaggttgggtaacgtgttctgattcaatcgtgtcacttctcaaccatt-ttttccctcaagat-gattgattgcggtatcatactccaattcgcagacatatacatggagagaaaatccaagtgtaaactcagaaatgtttgaacctcaggaaaatggatgggaaa---------------------attaaaattttgcgattgagttcatcaagttgaattcttattgtcatatttttatcagtattgtcttgtctgcgtggggtaataaaccaactagaaaagcattggatgcatggaaaaggtagaatagagacatgaaagagtctctttgtatgtgaaagtgggaaaataactcgcaaaagtagtgcgcgctaatgagtgt--cttgaccaacttg----------------------------------------------------------------------------------------------------
>Archidendron_clypearia_Wieringa_1849@NODE_1_length_1276_cov_160.045038
tattcacgctctatgaagaaccactttagtgatggcttgactccagaaaaagaaccataaatttaccatgctttattgctttttcacccctgctttgaagctaagcgtttttacttacaggtcatgttctacgaagctatgaaagatttgacagaatatgggaagcaaagatggatatcaagctcaaattggcacgttaacagttctttagagggacttgtgttaggaggcttagctggtggtatgtcctatactttacttcaattagcaaattgttcaggattaataatatgtgatgcgaaatgatcttattcaggtctcagtgcttatctcactactcccttggatgtcatcaaaacaagattgcaagtgcagggttccgctacaaggtagcaggccaattctctgactgttcattcaatttatccctggtgcagacttgtcatcaggatacttaccatgttctttttcttagaataatcatgaacttgggggttactcttgtttctgagggactgggttaaattgatgctggtaattatgttatgttatgttgtcctaggtataatggttggttggatgcgatccgtactatatgggccatggaaggcatgaaggggatgtttaaggggagcattcctaggattacatggtatattcctgcttctgcgctaacattcatggctgtggaatttctcagagatcattttaatgaaagagatgcatgtgaaaattttcaagaagttgctacactgtcagtggacaagaataaatcttctgcacgagaggtcgggtaacgttttctaattcaatcgtgttacttcccaaccatt-ttgttcctcaagatggatggattgcggtatcagactgaaactcgcag--acatacgtggagagaaaatccaagtgtaaactcaaaaatgtttgaacctcaggaaaatcaatgggaaaattaaaa-gtttaggtcttacactaaaattttgcgattaagttcatcaagttgaactct---tatcatatttttatcaatattgtcttgtctgcgtggggtaataagctaacttgaaaagcattgggcgtatagaaaaggtagaatagagacatgaaagagtctttttgtatgtgaaagtgggaaaataactcgcaaaagttgt--gcactaat--gagttacttgaccaacttgaagtggtaatggggacggggaaggttgacatccacaactatttatattcatgacaaattttgctttattatgtgctctatatttttattatttatattg-
>Calliandra_bella_LPQ15696@NODE_1_length_1381_cov_163.914110
gattcatgctctatgaagaaccaatttagtgatggccttactccaggaaaagaactataaatttaccatggtttattgcttttt-accgttgccttgaagctaagcatttttactcacaggttatgttctacgaagctatgaaagatttgacagaatatgggaagcaaagatggaaatcaagctcaaattggcaggttaacagttctttagagggacttgtgttaggaggcttagctggtggtatgtcctgtactttccttctactagcaaattgtccatgatcaataatttgtggtgcaaaatgatcttattcaggtcttagtgcttatctcactactcccttggatgtcatcaaaacaagattgcaagtgcagggttccactataaggtagcagctcaattctgcaacttttcattcaattt------------tattcgtcacattgaaacttactctgttcttttccttagaacaatcataaaattggggtttattcttgtttctgggcgactgggctaaatcgattctgggaattatgttttgatgtgttcttctaggtatagtggttggctggacgcaatccgtaacatatgggcaatggaaggcatgaaggggatgtttaaagggagtattcctcggattacatggtatattcctgcttctgcgctaacattcatggctgtggaatttctcagagatcattttaatgaaagagatgcatgtgaaaatgttcaagaagttgctacattatcaatggacaagaataaatcttctgcacgagaggttgggtaacgttttctggttcaat--tgttactttccaaccaattttttcccccaagatagatgaattgcggtatgatactgaatttcgtaggcatactcatggagagaaaatccaagtgtaaactc----atgtttgaacctcaggaaaatcaatgggaaagttaaaatgttctagtctcattttaaaa-tttgcgattaagttcatgaagttgtattataattattttttctctctaggcactggcatgcatgcataatatgataatatagggtaaagtaccaatttcgttttgaaaaagcagatttgtcttattgga----cattttatttctgaaa-----caaatatgtcctttgactattatccgct--taaaacttaaaaggtaaatctgaaatttta--------gagtgaaattcatactaaaaaaaatagatactagggacagaca-----------------------------------------
>Cathormion_obliquifoliolatum_Wieringa_6519@NODE_1_length_1099_cov_204.310345
-------------------------------------------------------------------------------------------------------------------------------------------------atttgacagattatgggaagcaaagatggatatcaagctcaaattggcatgttaacggttctttagagggacttgtgttaggaggcttagctggtggtatgtcctatactttccttcaattagcaaattgttcaggattaataatatgtgatgcgaaatgatcttattcaggtcttagtgcttatctcactactcccttggatgtcatcaaaacaagattgcaagtgcagggctccactacaaggtagcaggccaattctgtgactgttcattcaatttatccatggtgcagacttgtcatcaggatacttaccatgttcttttccttggaataatcccgaacttgggggttattcttgtttctgagggactgggctaacttgatgctggtaattatgttttgttatgttgtccaaggtataacggttggttggatgcgatccgtaatatatgggctatggaaggcatgaaggggatgttcaaggggagcattcctaggattacatggtatattcctgcttctgcgctaacattcatggctgtggaatttctcagagatcattttaatgaaagagatgcatgtgaaaattttcaagaagttgctacactatcagtggacaagaataaatcttctgcacgagaggttgggtaacgttttctgattcaatcgtgttacttcccaaccatttttttcccccgagatggatggattgcagtatcatactgaaattcgcagccatatacatggagagaaaatccaagtgtgaactcagaaatgtttgaacctcaggaaaatcaatgggaaaattaaaacttttaggtcttatattaaaattttgcgattaagttcctcaagttgaattgctattatcatatttttatcaatattgtcttgtctgcgtggggtaataaactaacttgaaaagcattggacgtaaagaaaaggtataataaagacatgaaagggtctttttgtgtatgaaagtgggaaaataactcgcaaaagtagt--gcactaatgagatttacttgaccaacttgaagtggtaataaactaacttgaaat--acatccacaactgtttatattcatgacaaatttt---------------------------------------
>Cathormion_rhombifolium_Deighton_3618@NODE_1_length_993_cov_87.639738
----------------------------------------------------------------------------------------------------------------------------------------------------------------------------------------------ggcatgttaacggttctttagagggacttgtgttaggaggcttagctggtggtatgtcctatactttccttcaattagcaaattgttcaggattaataatatgtgatgcgaaatgatcttattcaggtcttagtgcttatctcactactcccttggatgtcatcaaaacaagattgcaagtgcagggctccactacaaggtagcaggccaattctgtgactgttcattcaatttatccatggtgcagacttgtcatcaggatacttaccatgttcttttccttagaataatcccgaacttggggg----------------gcgactgggctaacttgatgctggtaattatgttttgttatgttgtccaaggtataacggttggttggatgcgatccgtaatatatgggctatggaaggcatgaaggggatgttcaaggggagcattcctaggattacatggtatattcctgcttctgcgctaacattcatggctgtggaatttctcagagatcattttaatgaaagagatgcatgtgaaaattttcaagaagttgctacactatcagtggacaagaataaatcttctgcacgagaggttgggtaacgttttctgattcaatcgtgttacttcccaaccatttttttccctcgagatggatggattgcagtatcatactgaaattcgcagccatatacatggagagaaaatccaagtgtgaactcagaaatgtttgaacctcaggaaaatcaatgggaaaattaaaactttt-agtcttttattaaaattttgcgattaagttcctcaatttgaattgttattatcatatttttatcaatattgtcttgtctgcgtggggtaataaactaacttgaaaagcattggacgtatagaaaaggtataataaagacatgaaagggtctttttgtgtatgaaagtgggaaaataactcgcaaaagtagt--gcactaatgagatttacttgaccaacttgaagtggtaatgggga-------------------------------------------------------------------------------------
>Hydrochorea_corymbosa1_Bonadeu_655@NODE_1_length_923_cov_2546.629032
-------------------------------------------------------------------------------------------------------------------------------------------------------------------------------------------------------------------------------------------------------------------------------------------------------------------------------------------------ctcccttggatgtcatcaaaacaagattgcaagtgcagggctccactacaaggtagcaggccaattctgtgactgttcattcaatttatccatggtgcagacttctcatcaggatgcttaccatgttcttttccttagaataatcacgaacttgggggttattcttgtttctgagggactgggctaacttgatgctcgtaattattttttgttatgttgtccaaggtataacggttggttggatgcgatccgtaatatatgggctatggaaggcatgaaggggatgtttaaggggagcattcctaggattacatggtatattcctgcttctgcgctaacattcatggctgtggaatttctcagagatcattttaatgaaagagatgcatgtgaaaattttcaagaagttgctacactatcagtggacaagaataaatcttctgcacgagaggttgggtaacgttttctgattcaatcgtgttacttcccaaccatttttttccctcgagatggatggattgcggtatcatactgaaattcgcagccatatacatggagagaaaatccaagtgtgaactcagaaatgtttgaatctcaggaaaatcaatgggaaaattaaaatttttgggtcttatattaaaattttgcgattaagttcctcaagttgaattgttattatcatatttttatcagtattgtcttgtctgcgtggggtaataaactaacttgaaaagcattggacgtatagaaaaggtagaatagagacgtgaaagagtctttttgtaaatgaaagtgggaaaataactcgcaaaagtagtg-gcactaatgagagttacttgaccaacttgaagtggtaatggggacggagaagggtgacatccacaactgtttgtattcatgacaaattttgctttattatt----------------------------
>Jupunba_abbottii_Zanoni_21220@NODE_1_length_1058_cov_78.313965
---------------------------------------------------------------------------------------------------------------------------------------gctatgaaagatttgacagattatgggaagcaaagatggatatcaagctcaaattggcatgttaacggttctttagagggacttgtgttaggaggcttagctggtggtatgtcctatactttccttcaattagcaaattgttcaggattaataatatgtgatgcgaaatgatcttattcaggtcttagtgcttatctcactactcccttggatgtcatcaaaacaagattgcaagtgcagggctccactacaaggtagcaggccaattctgtgactgttcattcaatttatccatggtgcagacttgtcatcaggatacttaccatgttcttttccttggaataatcacgaacttgggggttattcttgtttctgagggactgggctaacttgatgctggtaattatgttttgttatgttgtcctaggtataatggttggttggatgcgatccgtaatatatgggctatggaaggcatgaaggggatgtttaaggggagcattcctaggattacatggtatattcctgcttctgcgctaacattcatggctgtggaatttctcagagatcattttaatgaaagagatgcatgtgaaaattttcaagaagttgctacactatcagtggacaagaataaatcttctgcacgagaggttgggtaacgttttctgattcaatcatgttacttcccaaccatttttttccctcgagatggatggattgcggtatcatactgaaattcgcagccatatacatggagagaaaatccaagtgtgaactcataaatgtttgaacctcaggaaaatcaatgggaaaattaaaatttttgggtcttatattaaaattttgcgattaagttcctcaagttgaattcttattatcatatttttatcaatattgtcttgtctgcgtggggtaataaactaacttgaaaagcattggacgtatagaaaaggtggaataaagacatgaaagggtctttttgtatatgaaagtgggaaaataactcgcaaaagtagtgcgcactaatgagagttacttgaccaacttgaagtgg----------------------------------------------------------------------------------------------
>Jupunba_asplenifolia_Ekman_6383@NODE_1_length_807_cov_31.053425
-------------------------------------------------------------------------------------------------------------------------------------------------------------------------------------------------------------------------------------------------gtatgtcctatattttccttcaattagcaaattgttcaggattaataatatgtgatgcgaaatgatcttattcaggtcttagtgcttatctcactactcccttggatgtcatcaaaacaagattgcaagtgcagggctccactacaaggtagcaggccaattctgtgactgttcattcaatttatccatggtgcagacttgtcatcaggatacttaccatgttcttttccttggaataatcacgaacttgggggttattcttgtttctgagggactgggctaacttgatgctggtaattatgttttgttatgttgtcctaggtataatggttggttggatgcgatccgtaatatatgggctatggaaggcatgaaggggatgtttaaggggagcattcctaggattacatggtatattcctgcttctgctctaacattcatggctgtggaatttctcagagatcattttaatgaaagagatgcatgtgaaaattttcaagaagttgctacactatcagtggacaagaataaatcttctgcacgagaggttgggtaacgttttctgattcaatcatgttacttcccaaccatttttttccctcgagatggatggattgcggtatcatactgaaattcgcagccatatacatggggagaaaatccaagtgtgaactcataaatgtttgaacctcaggaaaatcaatgggaaaattaaaatttttgggtctcatattaaaattttgcgattaagttcctcaagttgaattcttattatcatatttttatcaatgttgtcttgtc----------------------------------------------------------------------------------------------------------------------------------------------------------------------------------------------------------------------------------------------------
>Jupunba_cochleata_Bonadeu_673@NODE_1_length_1633_cov_76.358612
tattcacgctttatgaagaaccactttagttatggcttgactccagaaaaagaaccataaatttaccatgctttattgctttttcacccctgctttgaagctaagcgtttttacttacaggtcatgttctacgaagctctgaaagatttgacagattatgggaagcaaagatggatatcaagctcaaattggcatgttaacggttctttagagggacttgtgttaggaggctttgctggtggtatgtcctatactttccttcaattagcaaattgttcaggattaataatatgtgatgcgaaatgatcttattcaggtcttagtgcttatctcactactcccttggatgtcatcaaaacaagattgcaagtgcagggctccactacaaggtagcaggccaattctgtgactgttcattcaatttatccctggtgcagacttgtcatcaggatacttaccatgttcttttccttagaataatcacgaacttgggggttattcttgtttctgagggactgggctaacttgatgctggtaattatgttttgttatgttgtcctaggtataatggttggttggatgcgatccgtaatatatgggctatggaaggcatgaaggggatgtttaaggggagcattcctaggattacatggtatattcctgcctctgcgctaacattcatggctgtggaatttctcagagatcattttaatgaaagagatgcatgtgaaaattttcaagaagttgctacactatcagtggacaagaataaatcttctgcacgagaggttgggtaacgttttctgattcaatcgtgttacttcccaaccatttttttccctcgagatggatggattgcggtatcatactgaaattcgcagccatatacatggagagaaaatccaagtgtgaactcagaaatgtttgaacctcgggaaaatcaatgagaaaattaaaatttttgggtcttatattaaaattttgcgattaagttcctcaagttgaattcttattatcatatttttatcaatattgtcttgtctgtgtggggtaataaactaacttgaaaagcattggacgtatggaaaaggtagaataaagacatgaaagggtctttttgtatatgaaagtgggaaaataactcgcaaaaatagtgcgccctgatgagagttacttgaccaacttgaagtggtactggggacggggaaggttgacatccacaactgtttacattcatgacaaagtttgctttattatttgctctatatttttattatttatattga
>Jupunba_floribunda_Iganci_883@NODE_1_length_1620_cov_77.717434
tattcactctctatgaagaaccactttagtgatggcttgactccagaaaaagaaccataaatttaccatgctttattgctttttcacccctgctttgaagctaagcgcttttacttacaggtcatgttctacgaagctatgaaagatttgacagattatgggaagcaaagatggatatcaagctcaaattggcatgttaacggttctttagagggactcttgttaggaggcttagctggtggtatgtcctatactttccttcaattaacaaattgttcaggattaataatatgtgatgcgaaatgatcttattcaggtcttagtgcttatctcactacacccttggatgtcatcaaaacaagattgcaagtgcagggctccactacaaggtagcaggccaattctgtgactgttcattcaatttatccctggtgcagacttgtcatcaggatacttaccatgctcttttccttagaataatcacgaacgtgggggttattcttgtttctgagggactgggctaacttgatgctggtaattatgttttgttatgttgtcctaggtataatggttggttggatgcgatccgtaatatatgggctatggaaggcatgaaggggatgtttaaggggagcattcctaggattacatggtatattcctgcttctgcgctaacattcatggctgtggaatttctcagagatcattttaatgaaagagatgcatgtgaaaattttcaagaagttgctacactatcagtggacaagaataaatcttctgcacgagaggttgggtaacgttttctgattcaatcgtgttacttcccaaccatttttttccctcaagatggatggattgcggtatcacactgaaattcgcagccatatacatggagagaaaatccaagtgtgaactc--------ttgaacctcaggaaaatcaatgggaaaattaaaattttggggtcttgtattaaaattttgcgattaagttcctcaagttgaattcttattatcatatttttatcaatattgtcttgtctgcgtggggtaataaactaacttgaaaagcattggacgtatagaaaaggtcgaataaagacatgaaagggtctttttgtacatgaaagtgggaaaataactcgcaaaagtagtgcgcactaatgagagttacttgaccagcttgaagtggtaatggggacggggaaggttgacatccacaactgtttatattcatgacaaattttgctttattatttgctctatatttttattatttatattga
>Jupunba_idiopoda_Quesada_1718@NODE_1_length_966_cov_60.026997
--------------------------------------------------------------------------------------------------------------------------------------------------------------------------------------------------------cggttctttagagggacttgtgttaggaggcttagctggtggtatgtcctatactttccttcaattagcaaattgttcaggattaataatatgtgatgcgaaatgatcttatacaggtcttagtgcttatctcactactcccttggatgtcatcaaaacaagattgcaagttcagggctccactacaaggtagcaggccaattctgtgaatgttcattcaatttatccctggtgcagacttgtcattaggatacttaccatgttcttttccttagaataatcacgaacttgggggttattcttgtttctgagggactgggctaacttgatgctggtaattatgttttgttatgttgtcctaggtataatggttggttggatgcgatccgtaatatatgggctatggaaggcatgaaggggatgtttaaggggagcattcctaggattacatggtatattcctgcttctgcgctaacattcatggctgtggaatttctcagagatcattttaatgaaagagatgcatgtgaaaattttcaagaagttgctacactatcagtggaccagaataaatcttctgcacgagaggttgggtaacgttttctgattcaatcgtgttacttcccaaccattttttcccctcaagatggatggattgcggtagcatactgaaattcgcagccatatacatggagagaaaatccaagtgtgaactcagaaatgtttgaacctcaggaaaatcaatgggaaaattaaaatttttgggtcttatattaaaattttgcgattaag-tcctcaagttgaattcttattatcatatttttatcaatatcgtcttgtctgtgtggggtaataaactaacttgaaaagcattggacgtatagaaaaggcagaataaagacatgaaagggtctttttgtatatgaaagtgggaaaataactccccaaagtagtgcgcactaatga-----------------------------------------------------------------------------------------------------------------------
>Jupunba_laeta_Mori_25147@NODE_1_length_1019_cov_25.780255
--------------------------------------------------------------------------------------------------------------------------------------------------------------------------------atcaagctcaaattggcatgttaacggttctttagagggacttgtgttaggaggcttagctggtggtatgtcctatactttccttcaattagcaaattgttcaggattaataatatgtgatgcaaaatgatcttattcaggtcttagtgcttatctcactactcccttggatgtcatcaaaacaagattgcaagtgcagggctccactacaaggtagcaggccaattctgtgactgttcattcaatttatccctggtgcagacttgtcatcaggatacttaccatgttcttttccttagaataatcacgaacttgggggttattctcgtttctgagggactgggctaacttgatgctggtaattatgttttgttatgttgtcctaggtataatggttggttggatgcgatccgtaatatatgggctatggaaggcatgaaggggatgtttaaggggagcattcctaggattacatggtatattcctgcttctgcgctaacattcatggctgtggaatttctcagagatcattttaatgaaagagatgcatgtgaaaattttcaagaagttgctacactatcagtggacaagaataaatcttctgcacgagaggttgggtaacgttttctgattcaatcatgttacttcccaaccatttttttccctcgagatggatggattacggtatcatactg---------------------------aaatccaagtgtgacctcagaaatgtttgaacctcaggaaaatcaatgggaaaattaaaatttttgggtcttatattaaacttttgcgattaagttcctcaagttgaattcttattatcatatttttatcaatattgtcttgtctgtgtggggtaataaactaacttgaaaagcattggacgtatagaaaaggtagaataaagacatgaaagggtctttttgcatatgaaagtgggaaaataactcgcaaaagcagtgcgcactaatgagagttacttgaccaacttgaaatggtaatggggacggggaaggttgacatccaca----------------------------------------------------------------
>Jupunba_langsdorfii_Ribeiro_728@NODE_1_length_1572_cov_78.021405
tattcacgctctatgaagaaccactttagttatggcgtgactccagaaaaagaaccataaatttaccatgctttattgctttttcacccctgctttgaagctaagcgtttttacttacaggtcatgttctacgaagctatgaaagatttgacagattatgggaagcaaagatggatatcaagctcaaattggcatgttaacggttctttagagggacttgtgttaggaggcttagctggtggtatgtcctatactttccttcaattaacaaattgttcaggattaataatatgtgatgcgaaatgatcttattcaggtcttagtgcttatctcactactcccttggatgtcatcaaaacaagattgcaagtgcagggctccactacaaggtagcaggccaattctgtgactgttcattcaatttatccctggtgcagacttgtcatcaggatgcttaccatgttcttttccttagaataatcacgaacttgggggttattcttgtttctgagggactgggctaacttgatgctggtaattatgttatgttatgttgtcctaggtataatggttggttggatgcgatccgtaatatatgggctatggaaggcatgaaggggatgtttaaggggagcattcctaggattacatggtatattcctgcttctgcgctaacattcatggctgtggaatttctcagagatcattttaatgaaagagatgcatgtgaaaattttcaagaagttgctacactatcagtggacaagaataaatcttctgctcgagaggttgggtaatg-tttctgattcaatcgtgttacttcccaaccatt-tttttcctcaagatggatggattgcggtatcatactgaaattcgcagacatatacatggagagaaaatccaagtgtgaactcagaaatgtttgaacctcaggaaaatcaatgggaaaattaaaatttatgggtcttatattaaaattttgcgattaagttcctcaagttgaattcttattatcatatttttatcaatagtgtcttgtctgcgtggggtaataaactaacttgaaaagcattggacgtatagaaaaggtagaataaagacatgaaagggtctttctgtatatgaaagtgggaaaataactcgcaaaagtagt--gcactaatgagacttacttgaccaacttgaagcggtaatggggacagggaaggttgacatccacaactgtttatattcatgacagattttgctttattatttgctctatatttttattatttatattga
>Jupunba_leucophylla_Iganci_839@NODE_1_length_1728_cov_152.108419
tattcactctctatgaagaaccactttagtgatggcttgactccagaaaaagaaccataaatttaccatgctttattgctttttcacccctgctttgaagctaagcgcttttacttacaggtcatgttctacgaagctatgaaagatttgacagattatgggaagcaaagatggatatcaagctcaaattggcatgttaacggttctttagagggacttgtgttaggaggcttagctggtggtatgtcctatactttccttcaattaacaaattgttcaggcttaata--atgtgatgcgaaatgatcttattcaggtcttagtgcttatctcactactcccttggatgtcatcaaaacaagattgcaagtgcagggctccactacaaggtagcaggccaattctgtgactgttcattcaacttatccctggtgcagacttgtcatcaggatacttaccatgttcttttccttagaataatcacgaacgtgggggttattcttgtttctgagggactgggctaacttgatgctggtaattatgttttgttatgttgtcctaggtataatggttggttggatgcgatccgtaatatatgggctatggaaggcatgaaggggatatttaaggggagcattcctaggattacatggtatattcctgcttctgcgctaacattcatggctgtggaatttctcagagatcattttaatgaaagagatgcatgtgaaaattttcaagaagttgctacactatcagtggacaagaataaatcttctgcacgagaggttgggtaacgttttctgattcaatcgtgttacttcccaaccatttttttccctcaagatggatggattgcggtatctcactgaaattt-cagccatatacatggagagaaaatccaagtgtgaactc--------ttgaacctcaggaaaatcaatgggaaaattaaaattttggggtcttaaattaaaattttgggattaagttcctcaagttgaattcttattatcatatttttatcaatattgtcttgtctgcgtggggtaataaactaacttgaaaagcattggacgtatag-gaaggtagaataaagacatgaaagggtctttttgtatatgaaagtgggaaaataactcgcaaaagtagt--gcactaatgagagttacttgaccaacttgaagtggtaatggggacggggaaggttgacatccacaactgtttatattcatggcaaattttgctttattatttgctctatatttttattatttatattga
>Jupunba_limae_Iganci_261@NODE_1_length_1466_cov_83.378690
tattcacgctctatgaagaaccaatttagtgatggcttgactccagaaaacgaaccataaatttaccatgctttattgctttttcacccctgctttgaagctaagcatttttacttacaggtcatgttctacgaagctatgaaagatttgacagattatgggaagcaaagatggatatcaagctcaaattggcatgttaacggttctttagagggacttgtgttaggaggcttagctggtggtatgtcctatactttctttcaattagcaaattgttcaggattaataatatgtgatgcgaaatgatcttattcaggtcttagtgcttatctcactactcccttggatgtcatgaaaacaagattgcaagtgcagggctccactacgaggtagcaggccaattctttgactgttcattcaatttatccctcgtgcagacttgtcatcaggatacttaccatgttcttttccttagaataatcacgaacttgggggttattcttgtt--tgagggactgggctaacttgatgctggtaattatgttttgttatgttgtcctaggtataatggttggttggatgcgatccgaaatatatgggctctggaaggcatgaaagggatgtttaaggggagcattcctaggattacatggtatattcctgcttcggcgttaacattcatggctgtggaatttctcagagatcattttaatgaaagagatgcatgcgaaaattttcaagaagttgctacactatcagtggacaagaataaatcttctgctcgagaggttggataatg-tttctgattcaatcgtgttacttcccagccatt-ttttccctcaagatggatggattgcggtatcatcctgaaattcgcagccatatacatggagagaaaatccaagtgtaaactcagaaatgtttgaacctcaggaaaatcaatgggaaaattaaaatttttgggtcttgtattaaaattttgcgattaagttcgtcaagttgaattcttagtatcatatttttatcaatattgtcttgtctgcgtggggtaataaactaacttgaaaagcattggacgtatagataaggtagaatagagacaaaaaatattggacgtataaaaaatcattatcaaaatatcaccaattttattagaatctaatga----------------------tcaaaagaagaaagggg-aaaaaaacgtttagaaaagtggagtattacaaaggatgtaatcacattagaggccctaaattctagtt-------ccaa
>Jupunba_oppositifolia_Liegier_16014@NODE_1_length_967_cov_81.275281
------------------------------------------------------------------------------------------------------------------------------------------------------------------------------atatcaagctcaaattggcatgttaacggttctttagagggacttgtgttaggaggcttagctggtggtatgtcctatactttccttcaattagcaaattgttcaggattaataatatgtgatgcgaaatgatcttattcaggtcttagtgcttatctcactactcccttggatgtcatcaaaacaagattgcaagtgcagggctccactacaaggtagcaggccaattctgtgactgttcattcaatttatccatggtgcagacttgtcatcaggatacttaccatgttcttttccttggaataatcacgaacttgggggttattcttgtttctgagggactgggctaacttgatgctggtaattatgttttgttatgttgtcctaggtataatggttggttggatgcgatccgtaatatatgggctatggaaggcatgaaggggatgtttaaggggagcattcctaggattacatggtatattcctgcttctgcgctaacattcatggctgtggaatttctcagagatcattttaatgaaagagatgcatgtgaaaattttcaagaagttgctacactatcagtggacaagaataaatcttctgcacgagaggttgggtaacgttttctgattcaatcatgttacttcccaaccatttttttccctcgagatggatggattgcggtatcatactgaaattcgcagccatatacatggagagaaaatccaagtgtgaactcataaatgtttgaacctcaggaaaatcaat-ggaaaattaaaatttttgggtcttatattaaaattttgcgattaagttcctcaagttgaattcttattatcatatttttatcaatattgtcttgtctgcgtggggtaataaactaacttgaaaagcattggacgtatagaaaaggtggaataaagacatgaaagggtctttttgtatatgaaagtgggaaaataa-------------------------------------------------------------------------------------------------------------------------------------------------
>Jupunba_oxyphyllidia_Yonker_6157@NODE_1_length_1062_cov_101.291371
-------------------------------------------------------------------------------------------------------------------------------------------------------------------------------------------------------------------agggacttgtgttaggaggcttagctggtggtatgtcctatactttccttcaattagcaaattgttcaggattaataatatgtgatgcgaaatgatcttattcaggtcttagtgcttatctcactactcccttggatgtcatcaaaacaagattgcaagttcagggctccactacaaggtagcaggccaattctgtgactgttcattcaatttatccctggtgcagacttgtcatcaggatacttaccatgttcttttccttagaataatcacgaacttgggggttattcttgtttctgagggactgggctaacttgatgctggtaattatgttttgttatgttgtcctaggtataatggttggttggatgcgatccgtaatatatgggctatggaaggcatgaaggggatgtttaaggggagcattcctaggattacatggtatattcctgcttctgcgctaacattcatggctgtggaatttctccgagatcattttaatgaaagagatgcatgtgaaaattttcaagaagttgctacactatcagtggaccagaataaatcttctgcacgagaggttgggtaacgttttctgattcaatcgtgttacttcccaaccatttttttccctcaagatggatggattgcggtatcatactgaaattcgcagccatatacatggagagaaaatccaagtgtgaactcagaaatgtttgaacctcaggaaaatcaatgggaaaattaaaatttttgggtcttatattaaaattctgccattaag-tcctcaagttgaattcttattatcatatttttatcaatatcgtcttgtctgtgtggggtaataaactaacttgaaaagcattggacgtatagaaaaggtagaataaagacatgaaagggtctttttgtatatgaaagtgggaaaataactccccaaagtagtgcgcactaatgagagttacttgaccaacttgaagtggtaatggggacggggaaggttgacatccacaactgtttatattcatgacaaattttgctttattatttgctctatatttttat------------
>Jupunba_villosa_Borges_423@NODE_1_length_1449_cov_110.526239
tattcacgctctatgaagaaccactttagttatggcttgaccccagaaaaagaaccataaatttaccatgctttattgctttttcacccctgctttgaagctaagcgtttttacttacaggtcatgttctacgaagctatgaaagatttgacagattatgggaagcaaagatggatatcaagctcaaattggcatgttaacggttctttagagggacttgtgttaggaggctttgctggtggtatgtcctatactttccttcaattagcaaattgttcaggattaataatatgtgatgcgaaatgatcttattcaggtcttagtgcttatctcactactcccttggatgtcatcaaaacaagattgcaagtgcagggctccactacaaggtagcaggccgattctgtgactgttcattcaatttatccctggtgcagacttgtcatcaggatacttaccatgttcttttccttagaataatcacgaacttgggggttactcttgtttctgagggactgggctaacttgatgctagtaattatgttttgttatgttgtcctaggtataatggttggttggatgcgatccgtaatatatgggctatggaaggcatgaaggggatgtttaaggggagcattcctaggattacatggtatattcctgcttctgcgctaacattcatggctgtggaatttctcagagatcattttaatgaaagagatgcacgtgaaaattttcaagaagttgctacactatcagtggacaagaataaatcttctgcacgagaggttgggtaacgttttctgattcaatcgtgttacttcctaaccatttttttccctcgagatggatggattgcggtatcatactgaaattcgcagccatatacatggagagaaaatccaagtgtgaactcagaaatgtttgaacctcaggaaaatcaatgggaaaattaaaatttttgggtcttatattaaaattttgcgattaagttcctcaagttgaattcttattatcatatttttatcaatattgtcttgtctgtgtggggtaataaactaacttgaaaagccttggacgtatggaaaaggtagaataaagacatgaaagggtctttttgtatatgaaagtgggaaaataactcgcaaaagtagtgcgcactaatgagagttacttgaccaacttgaagtggtaatggggacggggaaggttgacatccacaactgtttatattcatgacaaattttgctttattatttgctctatatttttattatttatattga
>Punjuba_callejasii_Daly_5935@NODE_1_length_682_cov_18.867769
-----------------------------------------------------------------------------------------------------------------------------------------------------------------------------------------------------------------------------------------------------------------------------------------------------------------------------------------------------------------caaaacaagattgcaagtgcagggctccactacaaggtagcaggccaattctgtgactgttcattcaatttatccctggtgcagacttgtcatcaggatacttaccatgttcttttccttggaataatcatgaacttgggggttattcttgtttctgagggactgggctaaattgatgctggtaattatgttatgttttgttgtcctaggtataatggttggttggatgcgatccgtaatatatgggctatggaaggcatgaaagggatgtttaaggggagcattcctaggattacatggtatattcctgcttctgcgctgacattcatggctgtggaatttctcagagatcattttaatgaaagacatacatgtgaaaattttcaagaagttgccacactatcagtggacaagaataaatcttctgctcgagaggttgggtaatgttttctgattcaatcgtgttgcttcccagccatt-tttttcctcaagatggatggattgcggtatcatcctgaaattcgcagccatatacatggagagaaaattcaagtgtaaactcagaaatgtttgaacctcaggaaaatcaatgggaaaattaaaatttttgggtcttatattaaaattttgcaattaagttcgtaaagttgaattcttattatcatatttttatcaatattgt----------------------------------------------------------------------------------------------------------------------------------------------------------------------------------------------------------------------------------------------------------
>Punjuba_killipii_Palodorios_6252@NODE_1_length_745_cov_58.823353
---------------------------------------------------------------------------------------------------------------------------------------------------------------------------------------------------------------------------------------------------------------------------------------------------------------tgatcttattcaggtctcagtgcttatctcactactcccttggatgtcatcaaaacaagattgcaagtgcagggctccactacaaggtagcaggccaattctgtgactgttcattcaatttatccctggtgcacacttgtcatcaggatacttaccatgttcttttccttagaataatgatgaacttgggggttattcttgtttccgagggactgggctaaattgatgctggtaatta-----tgttatgttgtcctaggtataatggttggttggatgcgatccgtaatatatgggctatggaaggcatgaaggggatgtttaaggggagcattcccaggattacatggtatattcctgcttctgcgctaacattcatggctgtggaatttctcagagatcattttaatgaaagacatgcatgtgaaaattttcaagaagttgctacactatcagtggacaagaataaatcttctgcacgagaggttgggtaatgttttctgattcaatcgtgttacttcccagccatt-tttttcctcaagatggatggattgcggtatcatcctgaaattcgcagccatatacatggagagaaaatccaagtgtaaactcagaaatgtttgaacctcaggaaaatcaatgggaaaattaaaaattttgggtcttatattaaaattttgcgattaagttcgtcaacttgaattcttattatcatatttttatcaatattgtcttgtctgcgtggggtaa----------------------------------------------------------------------------------------------------------------------------------------------------------------------------------------------------------------------------------------
>Punjuba_lehmannii_Escobar_7465@NODE_1_length_1084_cov_70.059583
------------------------------------------------------------------------------------------------------------------------------------------------gatttgacagaatatgggaagcaaagatggatatcaagctcaaattggcatgttaacggttctttagagggacttgtgttaggaggcttagctggtggtatgtcctatactttccttcaattagcaaattgttcaggattcataatatgtgatgcgaaatgatcttattcaggtcttagtgcttatctcactactcccttggatgtcatcaaaacaagattgcaagtgcagggctccactacaaggtagcaggccaattctctgactgttcattcaatttatccctggtgcagacttgtcatcaggatacttaccatgttcttttccttggaataatcatgaacttgggggttattcttgtttcctagggactgggctaaattgatgctggtaattatgttatgttatgttgtcctaggtataatggttggttggatgcgatccgtaatatatgggctatggaaggcatgaaggggatgtttaaggggagcattcctaggattacatggtatattcctgcttctgcgctaacattcatggctgtggaatttctcagagatcattttaatgaaagagatgcatgtgaaaattttcaagaagttgctacactatcagtggacaagaataaatcttctgcacgagaggttgggtaacgttttctgattcaatcgtgttacttcccaaccatt-tttttcctcaagatggatggattgcggtatcatactgaaattcgcagacatatacatggagagaaaatccaagtgtaaactgagaaatgtttgaacctctgcaaaatcaatgggaaaattaaaatttttgggtcttatagtaaaattttgcgattaagttcgtcaagttgaattcttattatcatatttttatcaatattgtcttgtctgcgtggggtaataaactaacttgaaaagcattggacgtatcgaaaaggtggaatagagacatgaaagagactttttgaatatgaaagtgggaaaataactcgcaaaagtagtgtgcactaatgagagttacttgaccaacttgaagtggtaattgggacggggaaggttgacatccacaactgtt----------------------------------------------------------
>_R_Afrocalliandra_redacta_Germishuizen_5585@NODE_1_length_935_cov_219.174825
---------------------------------------------------------------------------------------------------gctcaatttttttacttacaggtcatgttttatgaagctatgaaagatgtgaaagaatatgggaagcaaagatggaaatcaagctcaaattggcatgttaacagttctttagagggacttgtgttaggaggcttagctggtggtatgtcctatacttcccttcaactagcaaattgttcatgattaacaatctgtggatcttaatgatcttattcaggtctcagtgcttatctcactacccccttggatgtcatcaagacaagattgcaagtgcagggttccactataaggtagcagctcaattctgtgactgttcattcaatttatccctggttcaaacttgtcacggtgaaacttaccatgttcttttcctcagaataatcttgaacttcggggctattcttggttctga--------gctaaattgatgctggtaa-----ttttgttatgttgttctaggtatagtggttggttggatgcgattcgtatcatatgggctatggaaggcatgaaggggatgtttaagggtagcattcctcggattacgtggtatattcccgcttctgcgctaacattcatggctgtggaatttctcagagatcattttaatgaaagagatgcatctgaaaatgttcaagaagttgctacattatcagtggacaagaataaatcttctgcgcaagaggtcgggtaatgttttctggttcagttttgttacttcccaaccatt-tttt--------------------cggtatcatactgaaattcgtagacatatacatggagagaaaatccaagtgtaaactctggaatgtttgaacctcaggaaaatcaactggaaaattaaagtttttgggtctcattttaaag--ttgcgattaattgcaggaagttgaattctcattatcatatatatatatatatatatatatatatatatatttatcaa------------------------------------------------------------------------------------------------------------------------------------------------------------------------------------------------------------------------------------
>_R_Albizia_coripatensis_Hughes_2433@NODE_1_length_1432_cov_149.710701
------------atgaagaaccactttattgatggcttgactccagaaaaagaaccataaatttaccatgctttattgctttttcacccctgctttgaagctaagcgtttttacttataggtcatgttctacgaagctatgaaagatttgacagaatatgggaagcaaagatggatatcaagctcaaattggcatgttaacagttctttagagggacttgtgttaggaggcttagctggtggtatgtcctata-----cttcaattagcaaattgttcaggattaataatatgtgatgcgaaatgatcttattcaggttttagtgcttatctcactactcccttggatgtcatcaaaacaagattgcaagtgcagggctccactacaaggtagcaggccaattctgtgactgttcattcaatttatccctggtgcagacttgtcatcaggatacttaccatgttcttttccttagaataatcatgaacttgggggttattcgtgtttctgagggactgggctaaattgatgctggtaattatgttatgttatgttgtcctaggtataatggttggttggatgcgatccgtaatatatgggctatggaaggcatgaacgggatgtttaaggggagcattcctaggattacatggtatattcctgcttctgcgctaacattcatggctgtggaatttctcagagatcattttaatgaaagagatgcatgtgaaaattttcaagaagttgctacactatcagtggacaagaataaatcttctgcacgagaggttgggtaacgttttctgattcaatcgtgttacttcccaactatt-tttttcctcaagatggatggattgcgcgatcatcctgaaattcgcagacatatacatggagagaaaatccaagtgtaaactcagaaatgtttgaacctcgggaaaatcgatgggaaa---------------------attaaaattttgtgattaagttcatcaagttgaattcttattatcatatttttatcaatattgtcttgactgcgtggggtaataaactaacttgaaaagcattggacgtatagaaaaggtagaatagagacatgaaagagtctttttgtatatgaaagtgggaaaataactcgcaaaagtagt--gcactaatgagagttactagaccaacttgaagtggtaatggggacggggaaggttgacatccacaactgtttatatgcaggacaaattttgttttattatttgctctatatttttattatttatattgc
>_R_Albizia_glabripetala_Lewis_1652@NODE_1_length_748_cov_57.417288
------------------------------------------------------------------------------------------------------------------------------------------------------------------------------------------------------------------------------------------------------------------------------------------------------------aaatgatcttattcaggtcttagtgcttatctcactactcccttggatgtcatcaaaacaagattgcaagtgcagggctccactacaaggtagcaggccaattctgtgactgttcattcaatttatccctggtgcagacttgtcatcaggatacttaccatgttcgtttccttagaataatcatgaacttgggtgttattcttgtttctgagggactggggtaaattgatgctgataattatgttatgttatgttgtcctaggtataatggttggttggatgcgatccgtaatatatgggctatggaaggcatgaaggggatgtttaaggggagcattcctaggattacatggtatattcctgcttctgcgctaacattcatggctgtggaatttctcagaggtcattttaatgaaagagatgcgtatgaaaattttcaacaagttgctacactatcagtggacaagaataaatcttctgctcgagaggttgggtaacgtgttctgattcaatcgtgtcacttctcaaccatt-ttttccctcaagat-gattgattgcggtatcatactctaattcgcagacatatacatggagagaaactcctagtgtaaactcagaaatgtttgaacctcaggaaaatagatgggaaa---------------------attaaaattttgcgattaagttcatcaagttgaattcttattgtcatatttttatcaatattgtcttgtctgcgtggggtaatgaactaacttgaaaag-----------------------------------------------------------------------------------------------------------------------------------------------------------------------------------------------------------------------
>_R_Albizia_multiflora_Hughes_3090@NODE_1_length_1068_cov_121.698285
----------------------------------------------------------------------------------------------------------------------------tgttctatgaagctatgaaagatttgatagaatatgggaagcatagatggatatcaagctcaaattggcatgttaacagttctttagagggacttgtgttaggaggcctagctggtggtatgtcctataatttccttcaattggcaaattgttcaggattaataatatgtgatgcgaaatgatcttattcaggtcttagtgcttatctcactactcccttggatgtcatcaaaacaagattgcaagtgcagggctccactgcaaggtagcaggccaattctgtgactgttcattcaatttatccctggtgcagacttgtcatcaggatacttaccatgttcgtttccttagaataatcatgaacttgggggttattcttgtttctgagggactgggctaaattgatgctgataa-----ttatgttatgttgtcctaggtataatggttggttgcatgcgatccgtaatatatgggctatggaaggcatgaaggggatgtttaaggggagcattcctaggattacatggtatattcctgcttctgcgctaacattcatggctgtggaatttctcagaggtcattttaatgaaagagatgcttgtgaaaattttcaagaagttgctacaatatcagtggacaagaataaatcttctgctcgagaggttgggtaacgtgttctgattcaatcgtgtcacttctcaaccatt-ttttccctcaagat-gattgattgcggtatcatactcaaattcgcagacatatacatggagagaaaatccaagtgtaaactcataaatgtttgaacctcgggaaaatcaatgggaaa---------------------attaaaattttgcgattgagttcatcaagttgaattcttattgtcatatttttatcaatattgtcttgtcttcgtggggtaataaactaactagaaaagcattagacgtatagaaaaggtagaatagagacatgaaagagtc--tttgtatgtggaagtgggaaaataacccgcaaaagtagcgcgcacgaatgagtgt--cttgaccaacttgaagtggtaatggggacggtgaaggttg-------------------------------------------------------------------------
>_R_Albizia_niopoides_Simon_1601@NODE_1_length_1019_cov_136.953291
-------------------------------------------------------------------------------------------------------agcgtttttacttacaggtcatgttctatgaagctatgaaagatttgatagaatatgggaagcatagatggataccaatctcaaattggcatgttaacagttctttagagggacttgtgttaggaggcctagctggtggtatgtcctataatttccttcaattagcaaattgttcaggattaataatatgtgatgcgaaatgatcttattcaggtcttagtgcttatctcactactcccttggatgtcatcaaaacaagattgcaagtgcagggatccactacaaggtagcaggtcaattctgtgactgttcattcaatttatccctggtgcagacttgtcatcaggatacttaccatgttcgtttccttagaataatcatgaacttgggggttattcttgtttctgagggactgggctaaattgatgctgataatcatgttacgttatgttgtcctaggtataatggttggttggatgcgatccgtaatatatgggctatggaaggcatgaaggggatgtttaagggaagcattcctaggattacatggtatattcctgcttctgcgctaacattcatggctgtggaatttctcagaggtcattttaatgaaagagatgcatgtgaaaattttcaagaagttgccacactatcggtggacaagaataaatcttctgctcgacaggttgggtaacgtgttctgattcaatcgtgtcacttctcaaccatt-tttcccctcaagat-gattgattgcggtatcattctcaaattcgcagacatatacatggagagaaaatccaagtgtaaactcagaaatgtttgaacctcagtaaaatagatgggaaa---------------------attaaaattttgcgattgagttcatcgagttgaattcttattgtcatatttttatcaatattgtcttgtctgcgtggggtaataaactaacttgaaaagcattggacgcatagaaaaggtagaatagaggcatgaaagagtctatttgtatatgaaagtgggaagataact-----------------------------------------------------------------------------------------------------------------------------------------------
>_R_Albizia_subdimidiata_var_subdimidiata_Ferreira_210@NODE_1_length_1023_cov_105.073996
-----------------------------------------------------------------------------------tcaaccctgctttgaagctaagcgtttttacttacaggtcatgttctatgaagctatgagagatttgacagaatatgggaagcatagatggatatcaagctcaaattggcatgttaacagttctttagagggacttgtgttaggaggcctagctggtggtatgttctataatttccttcaattagcaaattggtcaggattaataatatgtgatgcgaaatgatcttattcaggtcttagtgcttatctgactactcccttggatgtcatcaaaacaagattgcaagtgcagggctccactacaaggtagcaggccaattctgtgactgttcattcaatttatccctggtgcagacttgtcatcaggatacttgccatgttcgtttccttagaataatcatgaacttgggggttattcttgtttctgagggactgggctaaattgatgctgataattatgttatgttatgttgtcctaggtataatggttggctggatgcgatccgtaatatatgggctatggaaggcatgaaggggatgtttaaggggagcattcctaggattacatggtatattcctgcttctgcgctaacattcatggctgtggaatttctcagaggtcattttaatgaaagagatgcgtatgaaaattttcaacaagttgctacactatcagtggacaagaataaatcttctgctcgagaggttgggtaacgtgttctgattcaatcgtgtcacttctcaaccatt-ttttccctcaagat-gattgattgcggtatcatactcaaattcgcaggcatatacatggagagaaaatccaagtgtaaactcagaaatgtttgaacctcaggaaaataaatgggaaa---------------------att-aaattttgcgattaagttcatcaagtcgaattcttattgtcatatttttatcaatattgtcttgtctgcgtggggtaatgaactaacttgaaaagcattggacgtatagaaaaggtctaccagagacatgaaagagtctctttgtatatgaaag------------------------------------------------------------------------------------------------------------------------------------------------------------
>_R_Albizia_tomentosa_Hughes_648@NODE_1_length_1116_cov_88.236766
-------------------------------------------------------------------------------------------------------------------------tcatgttctatgaagctatgaaagatttgacagaatatgggaagcatagatggatatcaagctcaaattggcatgttaacagttctttagagggacttgtgttaggaggcctagctggtggtatgttctataatttccttcaattagcaaattgttcaggattaataatatgtgatgcgaaatgatcttattcaggtcttagtgcttatatcactactcccttggatgtcatcaaaacaagattgcaagtgcagggctccactacaaggtagcaggccaattctgtgactgttcattgaatttatccctggtgcagacttgtcatcaggatacttaccatgttcgtttccttagaataatcatgaacttgggggttattcttgtttctgagggactgggctaaattgatgctgttaattatgttacgttatgttatcctaggtataatggttggttggatgcgatccgtaatatatgggctatggaaggcatgaaggggatgtttaaggggagcattcctaggattacctggtatattcctgcttctgctctaacattcatggctgtggaatttctgagaggtcattttaatgaaagagatgcatgtgaaaattttcaagaagttgctacactatcagtggacaagaataaatcttctgctcgagagtttgggtaaagtgttctgattcaatcgtgcctcttctcaaccatt-ttttccctcaagat-gattgattgcggtatcatactcaaattcgcagacatatacatggagagaaaatccaagtgtaaactcagaaatgtttgaacctcaggaaaatagatgggaaa---------------------attaaaattttgctattgagttcatcaagttgaattcttattgtcatatttttgtcaatattgtcttgtctgcgtggggtaataaactaactagaaaagcattggatggatagaaaaggtggaatagagacatgaaagagtctctttgtatgtgaaagtgggaaaataactcgcaaaagtagggcgcactaatgagtgt--cttgaccaacttgaagtggtaatggggacggtgaaagttgatatcctcgactgtttatattcatgacaaatttttcttta---------------------------------
>_R_Balizia_elegans_Iganci_870@NODE_1_length_1111_cov_110.594778
tactcacgctctatgaagaaccactttagtgatggcttgactccagaaaaagaaccataaatttaccatactttattgctttttcacccctgctttgaagctaagcgtttttacttacaggtcatgttctacgaagctatgaaagatttgacagattatgggaagcaaagatggatatcaagctcaaattggcatgttaacggttctttagagggacttgtgttaggaggcttagctggtggtatgtcctatactttccttcaattagcaaattgttcaggattaataatatgtgatgcgaaatgatcttattcaggtcttagtgcttatctcactactcccttggatgtcatcaaaacaagattgcaagtgcagggctccactacaaggtagcaggccaattctgtgactgttagttcaatttatccatggtgcagacttgtcatcaggatacttaccatgttcttttccatagaataatcacgaacttgggggttattcttgtttctgagggactgggctaacttgatgctggcaattatgttttgttatgttgtccaaggtataatggttggttggatgcgatccgtaatatatgggctatggaaggcatgaaggggatgtttaaggggagcattcctaggattacatggtatattcctgcttctgcgctaacattcatggctgtggaatttctcagagatcattttaatgaaagagatgcatgtgaaaattttcaagaagttgctacactatcagtggacaagaataaatcttctgcacgagaggttgggtaacgttttctgattcaatcgtgttacttctcaaccatttttttccctcgagatggatggattgcggtatcatactgaaattcgcagccatacacatggagagaaaatccaagtgtgaactcagaaatgtttgaacctcagggaaatcaatgggaaa---------------------actaaaattttgcgattaagttcctcaagttgaattcttgttatcatatttttatcaatattgtcttgtctgcgtgggg-------------------------------------------------------------------------------------------------------------------------------------------------------------------------------------------------------------------------------------------
>_R_Balizia_leucocalyx_Aguilar_1939@NODE_1_length_1585_cov_96.420424
tactcacgctctatgaagaaccactttagtgatggcttgactccagaaaaagaaccataaatttaccatgctttattgctttttcacccctgctttgaagctaagcgtttttacttacaggtcatgttctacgaagctatgaaagatttgacagattatgggaagcaaagatggatatcaagatcaaattggcatgttaacggttctttagagggacttgtgttaggaggcttagctggtggtatgtcctatactttccttcaattagcaaattgttcaggatttataatatgtgatgcgaaatgatcttattcaggtcttagtgcttatctcactactcccttggatgtcatcaaaacaagattgcaagtgcagggctccactacaaggtagcaggccaattctgtgactgttcattcaatttatccatggtgcagacttgtcatcaggatacttaccatgttcttttccttagaataatcacgaacttgggggttattcttgtttctgagggaccgggctaacttgttgctggtaattatgttttgttatgttgtccaaggtataatggttggttggatgcgatccgtaatatatgggctatggaaggcatgaaggggatgtttaaggggagcattcctaggattacatggtatattcctgcttctgcgctaacattcatggctgtggaatttctcagagatcattttaatgaaagagatgcatgtgaaaattttcaagaagttgctacactatcagtggacaagaataaatcttctgcacgagaggttgggtaacgttttctgattcaatcgtgttacttcccaaccatttttttccctcgagatggatggattccggtatcatactgaaattcgcagccatatacatggagagaaaatccaagtgtgaactcagaaatgtttgaacctcaggaaaatcaatgggaaaattaaaatttttgggtctcttattaaaattttgcgattaagttcctcaagctgaattcttgttatcatatttttatcaatattgtcttgtctgcgtggggtagtaaactaacttgaaaagcattggacgtatagaaaaggtagaataaagacatgaaagggtctttttgtatatgaaagtgggaaaataactcgcaaaagtagtgcgcgctaatgagagttacttgaccaaattgaagtggtaatcgggacggggaaggttgacatccacaactgtttatattcatgacaaattttgctttattatttgctctatatttttattatttatattga
>_R_Balizia_pedicellaris_Queiroz_15529@NODE_1_length_1269_cov_207.689456
-----------------------------------cttgactccagaaaaagaaccataaatttaccaagctttattgctttttcacccctgctttgaagctaagcgtttttactcacaggtcatgttctacgaagctatgaaagatttgacacattatgggaagcaaagatggatatcaagctcaaattggcatgttaacggttctttagagggacttgtgttaggaggcttagctggtggtatgtcctatactttccttcaattagcaaattgttcaggattaataatatgtgatgcgaaatgatcttattcaggtcttagtgcttatctcactactcccttggatgtcatcaaaacaagattgcaagtgcagggctccactacaaggtagcaggccaattctgtgactgttcatttaatttatccatggtgcagacttgtcatcaggatgcttaccgtgttcttttccttagaataatcacgaacttgggggttattcttgtttctgagggactgggctaacttgatgctggtaattatgttttgttatgttgtcctaggtataatggttggttggatgcgatccgtaatatatgggctatggaaggcatgaaggggatgtttaaggggagcattcctaggattacatggtatattcctgcttctgcgctaacattcatggctgtggaatttctcagagatcattttaatgaaagagatgcatgtgaaaattttcaagaagttgctacactatcagtggacaagaataaatcttctgcacgagaggttgggtaacgttttctgattcaatcgtgttacttcccaaccatttttttccctcgagatggatggattgcggtatcatactgaaattcgcagccatatacatggagagaaaatccaagtgtgaactcagaaatgtttgaacctcaggaaaatcaatgggaaaattaaaatttttgggtcttatattaaaattttgcgattaagttcctcaagttgaattgttattatcatatttttatcaatattgtcttgtctgcgtggggtaataaactaacttgaaaagcattggacgtatagaaaaggtagaataaagacatgaaaggatctttttgtatatgaaagtgggaaaataactcgcaaaagtagt--gcactaatgagagttacttgaccaacttgaagtggtaatggggacggggaaggttgacatccacaactgtttatgttcatgacaaattttgctttattatttgctctatatttttattttttatattga
>_R_Balizia_spnov_Morim_577@NODE_1_length_1033_cov_123.146217
--------------------------------------------------------------------------------------------------------------------------------------------------------------------------------------------------------------tttagagggacttgtgttaggaggcttagctggtggtatgtcctatactttccttcaattagcaaattgttcaggattaataatatgtgatgcgaaatgatcttattcaggtcttagtgcttatctcactactcccttggatgtcatcaaaacaagattgcaagtgcagggctccactacaaggtagcaggccaattctgtgactgttcattcaatttatccctggtgcagacttgtcatcaggatacttaccatgttctttttcttagaataatcacgagcttggaggttattcttgtttctgagaaactgggctaacttgatactggtaattatgttatgttatgttgtcctaggtataatggttggttggatgcgatccgtaatatatggtctatggaaggcatgaaggggatgtttaaggggagcattcctaggattacatggtatattcctgcttctgcgctaacattcatggctgtggaatttctcagagatcattttaatgaaagagatgcatgtgaaaattttcaagaagttgctacactatcagtggacaagaataaatcttctgcacgagaggttgggtaacgttctctgattcaatcgtgttacttcccaaccatttttttccctcaagatggatggattgcggtatc----------------------acatggagagaaaatccaagtgt-aactcagaaatgtttgaacctcaggaaaatcaatgggaaaattaaaatttttgggtcttatattaaaattttgtgattaagttcctcaagttgaatt-ttattatcatatttttatcaatattgtcttgtctgcgtggggtaataaactaacttgaaaggcattggacgtatagaaaaggtagaataaagacatgaaagggtctttttgtatatgaaagtgggaaaataactcgcaaaagtagt--gcactaatgagagttacttgaccaacttaaagtggtaatggggacggggaaggttgacatccacaactgtttatattcatgacagattttgctttattatttgctcta---------------------
>_R_Enterolobium_cyclocarpum_MWC9020@NODE_1_length_1118_cov_219.493756
--------------------------------------------------------------------------------------------------------------------------------------------------------------------------atggatatcaagctcaaattgtcatgttagcagttctttagagggacttgtgttaggaggcttagccggtggtatgtcctttactttccttcaattagcaaattgttcaggattaataatatgtgatgcgaaacgatgttattcaggtcttagtgcttatctcactactcccttggatgtcatcaaaacaaggttgcaagtgcagggttccactgcaaggtaggaggacaattctgtgactgttcattcaatttatccctggtgcatatttgtcttcaggatacttaccatgttcttttccttagaataatcatggacttgggggttattcttgtttctgagggactgggctaaattgatgctggtaattatgttatgttatgttgtcctaggtataatggttggttggatgcgatccgtaatatatgggctatggaaggcatgaaggggatgtttaaggggagcattcctaggattacatggtatattcctgcttctgcgctaacattcatggctgtggaatttctcagagatcattttaatgaaagagatgcctgtgaaaattttcaagaagttgctacactatcggtggacaagaataaatcttctgcacgagaggttgggtaacgttttctgattcaatcgtgttacttcccaaccatt-tttttcctcaagatggatggattgcggtctcatactgaaattcgcagacatatacatggagagaaaatccaattgtaaacttagaaatgtttgaacctcgggaaaatcaatgggaaaattaaaatttttgggtcttgtattaaaattttgcgatttagttcatcaagttgaattcttattatc--------------attgtcttgtctgcgtggggtagtaaactaacttgaaaaacattggacgaatagaaaaggtagaatagagacatgaaagagtcattttgtgtataagagtgggaaaataactcgcaaaagtagt--gcactaatgagagttactggaccaacttgaactggtaatgggaacgggaaaggttgacatccacaactgtttatattcatgacaaattctgctttattatttgctctatatttttattatttatattga
>_R_Hydrochorea_corymbosa2_Iganci_862@NODE_1_length_1152_cov_140.727438
----------------------------------------------------------------------------------------------------------------------aggtcatgttctacgaagctatgaaagatttgacagattatgggaagcaaagatggatatcaagctcaaattggcatgttaacggttctttagagggacttgtgttaggaggcttagctggtggtatgtcctatactttccttcaattagcaaattgttcaggattaataatatgtgatgcgaaatgatcttattcaggtcttagtgcttatctcactactcccttggatgtcatcaaaacaagattgcaagtgcagggctccactacaaggtagcaggccaattctgtgactgttcattcaatttatccatggtgcagacttgtcatcaggatgcttaccatgttcttttccttagaataatcacgaacttgggggttattcttgtttctgagggactgggctaacttgatgctcgtaattattttttgttatgttgtccaaggtataacggttggttggatgcgatccgtaatatatgggctatggaaggcatgaaggggatgtttaaggggagcattcctaggattacatggtatattcctgcttctgcgctaacattcatggctgtggaatttctcagagatcattttaatgaaagagatgcatgtgaaaattttcaagaagttgctacactatcagtggacaagaataaatcttctgcacgagaggttgggtaacgttttctgattcaatcgtgttacttcccaaccatttttttccctcgagatggatggattgcggtatcatactgaaattcgcagccatatacatggagagaaaatccaagtgtgaactcagaaatgtttgaatctcaggaaaatcaacgggaaaattaaaatttttgggtcttatattaaaattttgcgattaagttcctcaagttgaattgttattatcatatttttatcagtattgtcttgtctgcgtggggtaataaactaacttgaaaagcattggacgtatagaaaagttggaataaagacatgaaagggtctttttgtatatgaaagtgggaaaataactcgcaaaagtagt--gcactaatgagagttacttgaccaacttgaagtggtaatggggacggggaagggtgacatccacaactgtttgtattcatgacaaattttgctttattatttgcactatatttt---------------
>_R_Hydrochorea_gonggrijpii_Tillett_45696@NODE_1_length_903_cov_144.771186
-----------------------------------------------------------------------------------------------------------------------------------------------------------------------aagatggatatcaagctcaaattggcatgttaacggttctttagagggacttgtgttaggaggcttagctggtggtatgtcctatactttccttcaattagcaaattgttcaggattaataatatgtgatgcgaaatgatcttattcaggtcttagtgcttatctcactactcccttggatgtcatcaaaacaagattgcaagtgcagggctccactacaaggtagcaggccaattctgtgactgttcattcaatttatccatggtgcagacttgtcatcaggatacttaccatgttcttttccttagaataatcacgcacttgggggttattcttgtttctgaggggctgggctaacttgatgctggtaattatgttttgttatgttgtccaaggtataacggttggttggatgcgatccgtaatatatgggctatggaaggcatgaaggggatgtttaaggggagcattcctaggattacatggtatattcctgcttctgcgctaacattcatggctgtggaatttctcagagatcattttaatgaaagagatgcatgtgaaaattttcaagaagttgctacactatcagtggacaagaataaatcttctgcacgagaggttgggtaacgttttctgattcaatcgtgttacttcccaaccatttttttccctcgagatggatggattgcggtatcatactgaaattggcagccatatacacggagagaaaatccaagtgtgaactcagaaatgtttgaacctcaggaaaatcaatgggaaaattaaaa-ctttaggtcttatattaaaattttgcgattaagttcctcaagttgaattgttattatcatatttttatcaatattgtcttgtctgcgtggggtaataaacaaacttgaaa-------------------------------------------------------------------------------------------------------------------------------------------------------------------------------------------------------------------------
>_R_Hydrochorea_marginata_Morim_563@NODE_1_length_1364_cov_160.686869
tactcacgctctatgaagaaccactttagtgatggcttgactccagaaaaagaaccataaatttaccatgctttattgctttttcacccctgctttgaagctaagcgtttttacttacaggtcatgttctacgaagctatgaaagatttgacagattatgggaagcaaagatggatatcaagctcaaattggcatgttaacggttctttagagggacttgtgttaggaggcttagctggtggtatgtcctatactttccttcaattagcaaattgttcaggattaataatatgtgatgcgaaatgatcttattcaggtcttagtgcttatctcactactcccttggatgtcatcaaaacaagattgcaagtgcagggctccactacaaggtagcaggccaattctgtgactgttcattcaatttatccatggtgcagacttgtcatcaggatgcttaccatgttcttttccttagaataatcacgaacttgggggttattcttgtttctgagggactgggctaacttgatgctcgtaattattttttgttatgttgtccaaggtataacggttggttggatgcgatccgtaatatatgggctatggaaggcatgaaggggatgtttaaggggagcattcctaggattacatggtatattcctgcttctgcgctaacattcatggctgtggaatttctcagagatcattttaatgaaagagatgcatgtgaaaattttcaagaagttgctacactatcagtggacaagaataaatcttctgcacgagaggttgggtaacgttttctgattcaatcgtgttacttcccaaccatttttttccctcgagatggatggattgcggtatcatactgaaattcgcagccatatacatggagagaaaatccaagtgtgaactcagaaatgtttgaatctcaggaaaatcaacgggaaaattaaaatttttgggtcttatattaaaattttgcgattaagttcctcaagttgaattgttattatcatatttttatcagtattgtcttgtctgcgtggggtaataaactaacttgaaaagcattggacgtatagaaaagttggaataaagacatgaaagggtctttttgtatatgaaagtgggaaaataactcgcaaaagtagt--gcactaatgagagttacttgaccaacttgaagtggtaatggggacggggaagggtgacatccacaactgtttgtattcatgacaaattttgctttattatttgctctatatttttattatttatattga
>_R_Jupunba_barbouriana_Iganci_847@NODE_1_length_1429_cov_114.225592
tattcactctctatgaagaaccactttagtgatggctttactccagaaaaagaaccataaatttaccatgctttattgctttttcacccctgctttgaagctaagcgattttacgcacaggtcatgttctacgaagctatgaaagatttgacagattatgggaagcaaagatggatatcaagctcaaattggcatgttaacggttctttagagggacttgtgttaggaggcttagctggtggtatgtcctatactttccatcaattagcaaattgttcaggattaataatatgtgatgcgaaatgatcttattcaggtcttagtgcttatctcactactcccttggatgtcatcaaaacaagattgcaagtgcagggctccactacaaggtagcaggccaattctgtgactgttcattcaatttatccctggtgcagactagtcatcaggatacttaccatgttcttttccttagaataatcacgaacttgggggttattcttgtttctgagggaatgggctaacttgatgctggtactta-----tgttatgttgtcctaggtataatggttggttggatgcgatccgtaatatatgggctatggaaggcatgaaggggatgtttaaggggagcattcctaggattacatggtatattcctgcttctgcgctaacattcatggctgtggaatttctcagagatcattttaatgaaagagatgcatgtgaaaattttcaagaagttgctacactatcagtggacaagagtaagtcttctgcacgagaggttgggtaacgttt-------------------------agcatttttttccctcgagatggatggattgcggtatcatactgaaattcgcagccatatacatggagagaaaatccaagtgtgaactcagaaatgtttgaacctcaggaaaatcaatgggaaaattaaaatttttgggtcttatattaaaattttgcgattaagttcctcaagttgaattcttattttcatatttttatcaatattgtcttgtctgcgtggggtaataaactaacttgaaaagcattggacgtatagaaaaggtagaataaagacatgaaagggtctttttgtatatgaaagtgggaaaataactcgcaaaagttgt--gcactaatgagagttagttgaccaactttaagtggtaatggggacggggaaggttgacatccactactgtttatattcatgacaaattttgctttattatttgctctatatttttattatttatattga
>_R_Jupunba_brachystachya_Lima_7438@NODE_1_length_1331_cov_90.070973
tcattcctatacctgctcctctacctccgtcaatctctcccttcctagcctatataatgtatcaactctcgtttgaataagatacacagaacattgaagtttatcaatcttcacttacaggtcatgttctacgaagctatgaaagatttgacagattatgggaagcaaagatggatatcaagctcaaattggcatgttaacggttctttagagggacttgtgttaggaggctttgctggtggtatgtcctatactttccttcaattagcaaattgttcaggattaataatatgtgatgcgaaatgatcttattcaggtcttagtgcttatctcactactcccttggatgtcatcaaaacaagattgcaagtgcagggctccactacaaggtagcaggccgattctgtgactgttcattcaatttatccctggtgcagacttgtcatcaggatacttaccatgttcttttccttagaataatcacgaacttgggggttactcttgtttctgagggactgggctaacttgatgctggtaattatgttttgttatgttgtcctaggtataatggttggttggatgcgatccgtaatatatgggctatggaaggcatgaaggggatgtttaaggggagcattcctaggattacatggtatattcctgcttctgcgctaacattcatggctgtggaatttctcagagatcattttaatgaaagagatgcacgtgaaaattttcaagaagttggtacactatcagtggacaagaataaatcttctgcacgagaggttgggtaacgttttctgattcaatcgtgttacttcctaaccatttttttccctcgagatggatggattgcggtatcatactgaaattcgcagccatatacatggagagaaaatccaagtgtgaactcagaaatgtttgaacctcaggaaaatcaatgggaaaattaaattttttgggtcttatattaaaattttgcgattaagttcctcaagttgaattcttattatcatatttttatcaatattgtcttgtctgtgtggggtaataaactaacttgaaaagcattggacgtatggaaaaggtagaataaagacatgaaagggtctttttgtatatgaaagtgggaaaataactcgcaaaagtagtgcgcacgaatgagagttacttgaccaacttgaagtggtaatggggacggggaagtttgacatccacaactgtttatattcatgacaaattttgctttattatttgctctatatttttattatttatattga
>_R_Jupunba_commutata_Maguire_46145@NODE_1_length_1280_cov_97.251039
tattcacgctctatgaagaaacactttagttatggcttgactccagaaaaagaaccctaaatttaccatgctttattgcttttccacccctgctttgaagctaagcgtttttacttacaggtcatgttctacgaagctatgaaagatttgacagattatgggaagcaaagatggatatcaagctcaaattggcatgttaacggttctttagagggacttgtgttaggaggcttagctggtggtatgtcctatactttccttcaattagcaaattgttcaggattaataatatgtgatgcgaaatgatcttattcaggtcttagtgcttatctcactactcccttggatgtcatcaaaacaagattgcaagtgcagggctccaatacaaggtagcagcccaattctgtgactgttcattcaatttatccctggtgcaggcttgtcatcaggatacttaccatgttcttttccttagaataatcacgaacttgggggttattcttgtttctgagggactgggctaacttgatgctggtaattatgttatgttatgttgtcctaggtataatggttggttggatgcgatccgtaatatatgggctatggaaggcatgaaggggatgtttaaggggagcattcctaggattacatggtatattcctgcttctgcgctaacattcatggctgtggaatttctcagagatcattttaatgaaagagatgcatgtgaaaattttcaagaagttgctacactatcagtggacaagaataaatcttctgcacgagaggttgggtaacgttttctgattcaatcgtgttacttcccaaccatttttttccctcaagatggatggattgcggtatcatactgaaattcgcagccatatacatggagagaaaatccaagtgtgaactcagaaatgtttgaacctcaggaaaatcaacgggaaaattaaaatttttgggtcttatattaaaattttgcgattaagttcctcaagttgaattcttattatcatatttttatcaatattgtcttgtctgcgtggggtaataaactaacttgaaaagcattggacgtatagaaaaggtagaataaagacatgaaagggtctttttgtatatgaaagtgggaaaataactcgcaaaagcagt--gcactaatgagagttacgtgaccaacttgaagtggtaatggggacggggaaggttgacatccacaactgtt----------------------------------------------------------
>_R_Jupunba_filamentosa_Lima_7487@NODE_1_length_1166_cov_99.163453
----------------------------------------------------aaccataaatttaccatgctttattgctttttcacccctgctttgaagctaagcatttttacttgcaggtcatgttctacgaagctatgaaagatttgacagattatgggaagcaaagatggatatcaagctcaaattggcatgttaacggttctttagagggacttgtgttaggaggcttagctggtggtatgtcctatactttctttcaattggcaaattgttcaggattaataatatgtgatgcgaaatgatcttattcaggtcttagtgcttatctcactactcccttggatgtcatcaaaacaagattgcaagtgcagggctccactacaaggtagcaggccaattctgtgactgttcattcaatttatccctcgtgcagacttgtcatcaggatacttaccatgttcttttccttagaataatcacgaacttgggggttattcttgtttctgagggactgggctaacttgatgctggtaatta-----tgttatgttgtcctaggtataatggttggttggatgcgatccgaaatatttgggctctggaaggcataaaagggatgtttaaggggagcattcctaggattacatggtatattcctgcttctgcgctaacattcatggctgtggaatttctcagagatcattttaatgaaagagatgcatgcgaaaattttcaagaagttgctacactatcagtggacaagaataaatcttctgctcgagaggttggataatg-tttctgattcaatcgtgttacttcccagccatt-tttttcctcaagatggatggattgcgatatcatcctgaaatttgcagccatatgcatggagagaaaatccaagtgtaaactcagaaatgtttgaacctcaggaaaatcaatgggaaaattaaaatttttgggtcttatattaaaattttgcgattaagttcgtcaagttgaattcttattatcatatttttatcaatattgtcttgtctgcgtggggtaataaactaacttgaaaagcattggacgtatagataaggtagaatagagacaaaaaatattggacgtataaaaaatcattatcaaaatatcaccaattttattagaatctaatga----------------------tcaaaagaagaaaggggaaaaaaaacatttagaaaagtggagtattgcaaaggatg-----------------------------------------
>_R_Jupunba_longipedunculata_Cardona_2682@NODE_1_length_782_cov_85.249645
-------------------------------------------------------------------------------------------------------------------------------------------------------------------------------------------------------------------------------------------ctggtggtatgtcctatactttccttcaattaacaaattgttcaggattaataatatgtgatgcgaaatgatcttattcaggtcttagtgcttatctcactactcccttggatgtcatcaaaacaagattgcaagtgcagggctccactacaaggtagcaggccaattctgtgactgttcattcaatttatccctggtgcagacttgtcatcaggatacttaccatgttcttttccttagaataatcacgaacgtgggggttattcttgtttctgagggactgggctaacttgatgttggtaattatgttttgttatgttgtcctaggtataatggttggttggatgcgatccgtaatatatgggctatggaaggcatgaaggggatgtttaaggggagcattcctaggattacatggtatattcctgcttctgcgctaacattcatggctgtggaatttctcagagatcattttaatgaaagagatgcatgtgaaaattttcaagaagttgctacactatcagtggacaagaataaatcttctgcacgagaggttgggtaacgttttctgattcaatcgtgttacttcccaaccattttttcccctcaagatggatggattgcggtatcacactgaaattcgcagccatatacatggagagaaaatccaagtgtgaactc--------ttgaacctcaggaaaatcaatgggaaaattaaaattttggggtcttatattaaaattttgcgattaagttcctcaagttgaattct------------------------------------------------------------------------------------------------------------------------------------------------------------------------------------------------------------------------------------------------------------------------------------
>_R_Jupunba_macradenia_Lourteig_3021@NODE_1_length_947_cov_87.444828
----------------------------------------------------------------------------------------------------------------------------------------------------------------------------------------------------------------------------------------------gtggtatgtcctatactttccttcaattaacaaattgttcaggattaataatatgtgatgcgaaatgatcttattcaggtcttagtgcttatctcactactcccttggatgtcatcaaaacaagattgcaagtgcagggctccactacaaggtggctggccaattctgtgactgttcattcaatttatccctggtgcagacttgtcatcaggatacttaccatgttcttttccttagaataatcacgaacttgggggttattcttgtttctgagggactgggctaacttgatgctggtaattatgttttgttatgttgtcctaggtataatggttggttggatgcgatccgtaatatatgggctatggaaggcatgaaggggatgtttaaggggagcattcctaggattacatggtatattcctgcttctgcgctaacattcatggctgtggaatttctcagagatcattttaatgaaagagatgcatgtgaaaattttcaagaagttgctacactatcagtggacaagaataaatcttctgcacgagaggttgggtaacgttttctgattcaatcgtgttacttcccaaccatttttttccctcaagatggatggattgcggtatcacactgaaattcgcagccatatacatggagagaaaatccaagtgtgaactc--------ttgaacctcaggaaaatcaatgggaaaattaaaattttggggtcttatattaaaattttgcgattaagttcctcaagttgaattcttattatcatatttttatcaatattgtcttgtctgtgtggggtaataaactaacttgaaaagcattggacatatagaaaaggtagaataaagacatgaaagtgtctttttgtatatgaaagtgggaaaataactcgcaaaagtagtgcgcactaatgagagttacttga------------------------------------------------------------------------------------------------------------
>_R_Jupunba_microcalyx_Iganci_855@NODE_1_length_1377_cov_96.086154
tattcaccctctatgaagaaccactttagtgatggcttgactccagaaaaagaaccataaatttaccatgctttattgctttttcagccctgctttgaagctaagcgcttttacttacaggtcatgttctacgaagctatgaaagatttgacagattatgggaagcaaagatggatatcaagctcaaattggcatgttaagggttctttagagggacttgtgttaggaggcttagctggtggtatgtcctatactttccttcaattaacaaattgttcaggattaataatatgtgatgcgaaatgatcttattcaggtcttagtgcttatctcactactcccttggatgtcatcaaaacaagattgcaagtgcagggctccactacaaggtatcaggccaattctgtgactgttcattcaatttatccctggtgcagacttgtcatcaggatacttgccatgttcttttccttagaataatcacgaacgtgggggttattcttgtttctgagggactgggctaacttgatgctggtaattatgtttt---------------------------gttggatgcgatccgtaatatatgggctatggaaggcatgaaggggatgtttaaggggagcattcctaggattacatggtatattcctgcttctgcgctaacattcatggctgtggaatttctcagagatcattttaatgaaagagatgcatgtgaaaattttcaagaagttgctacactatcagtggacaagaataaatcttccgcacgagaggttgggtagcgttttctgattcaatcgtgttacttcccaaccatt-ttttccctcaagatggatggattgcggtatcatactgaaattcgcagacatatacatggagagaaaatccaagtgtgaactcagaaatgtttgaacctcaggaaaatcaatgggaaaattaaaatttttgggtcttatattaaaattttgcgattaagttcctcaagttgaattcttattatcatatttttatcaatattgtcttgtctgcgcggggtaataaactaacttgaaaagcattggaagtatagaaaaggtagaataaagacatgaaagggtctttttgtatatgaaagtgggaaaataactcgcaaaagtagt--gcactaatgagagttacttgaccaacttgaagtggtaatggggacggggaaggttgacatccacaactgtttatattcatgacaaattttgctttattatttgctctatatttttattatttatattga
>_R_Jupunba_nipensis_Mayo_19662@NODE_1_length_636_cov_34.781753
-----------------------------------------------------------------------------------------------------------------------------------------------------------------------------------------------------------------------------------------------------------------------------------------------------------------------------------------------------------------------------------------------------------ggccaattctgtgactgttcattcaatttatccatggtgcagacttgtcatcaggatacttaccatgttcttttccttggaataatcacgaacttgggggttattcttgtttctgagggactgggctaacttgatgctggtaattatgttttgttatgttgtcctaggtataatggttggttggatgcgatccgtaatatatgggctatggaaggcatgaaggggatgtttaaggggagcattcctaggattacatggtatattcctgcttctgctctaacattcatggctgtggaatttctcagagatcattttaatgaaagagatgcatgtgaaaattttcaagaagttgctacactatcagtggacaagaataaatcttctgcacgagaggttgggtaacgttttctgattcaatcatgttacttcccaaccatttttttccctcgagatggatggattgcggtatcatactgaaattcgcagccatatacatggagagaaaatccaagtgtgaactcataaatgtttgaacctcaggaaaatcaatgggaaaattaaaatttttgggtcttatattaaaattttgcgattaagttcctcaagttgaattcttattatcatatttttatcaa----------------------------------------------------------------------------------------------------------------------------------------------------------------------------------------------------------------------------------------------------------------
>_R_Jupunba_trapezifolia_Simon_1600@NODE_1_length_720_cov_109.323308
----------------------------------------------------------------------------------------------------------------------------------------------------------------------------------------------------------------------------------------------------------------------------------------------------------------------------------------------------------------------------------------------------------------------------------------------------------------------------------------------------------------------------------------------------------ttatgttatgttatgttgtcctaggtataatggttggttggatgcgatccgtaatatatgggctatggaaggcatgaaggggatgtttaaggggagcattcctaggattacatggtatattcctgcttctgcgctaacattcatggctgtggaatttctcagagatcattttaatgaaagagatgcatgtgaaaattttcaagaagttgctacactatcagtggacaagaataaatcttccgcacgagaggttgggtaacgttttctgattcaatcgtgttacttcccaaccatttttttccctcaagatggatggattgcggtatcatactgaaattcgcagccatatacatggagagaaaatccaagtgtgaactaagaaatgtttgaacctcaggaaaatcaatgggaaaattaaaatttttgggtcttatattaaaattttgcgattaagttcctcaagttgaattcttattatcatatttttatcaatattgtcttgtctgcgtggggtaataaactaacttgaaaagcattggacgtgtagaaaaggtaggataaagacatgaaagggtctttttgtatatgaaagtgggaaaataactcgcaaaagtagt--gcactaatgagagttagttgaccaacttgaagtggtaatggggacggggaaggttgacatccacaactgtttatattcatgacagatattgctttattatttg--------------------------
>_R_Punjuba_racemiflora_Jimenez_Soares_3626@NODE_1_length_1079_cov_107.943114
------------------------------------------------------------------------------------------------------------------------------------------------------acagaatatgggaagcaaagatggatatcaagctcaaattggcatgtttacgggtctttagagggacttgtgttaggaggcttagctggtggtatgtcctatactttccttcaattagcaaattgttcaggattaataatatgtgatgcgaaatgatcttattcaggtcttagtgcttatctcactactcccttggatgtcatcaaaacaagattgcaagtgcagggctccattacaaggtagcaggccaattctgtgactgttcattcaatttatccctggtgcagacttgtcatcaggatacttaccatgttcttttccttggaataatcatgaacttgggggttattcttgtttctgagggactgggctaaattgat-ctggtaattatgttatgttatgttgtcctaggtataatggttggttggatgcgatccgtaatatatgggctatggaaggcatgaaagggatgtttaaggggagcattcctaggattacatggtatattcctgcttctgcgcttacattcatggctgtggaatttctcagagatcattttaatgaaagacatgcatgtgaaaattttcaagaagttgctacactatcagtggacaagaataaatcttctgctcgtgaggttgggtaatgttttctgattcaatcgtgttccttcccagccatt-tttttcctcaagatggatggattgcggtatcatcctgaaattcgcagccatatacatggagagaaaatccaagtgtaaactcagaaatgtttgaacctcaggaaaatcaatgggaaaattaaaatttttgggtcttgtattaaaattttgcgattaagttcgtcaagttgaattcatattatcatatttttatcaatattgtcttgtctgcgtggggtaatgaactaacttgaaaagcattggacgtatagaaaaggtagaatagagacatgaaagagtctttttgaatttgaaagtgggaaaataactcgcaaaagtcgtgtgcactaatgagagttacttgaccaacttgaagtgataatggggacggggaaggttgacatccacaactgttta--------------------------------------------------------
