# Supplementary material for: A new generic circumscription of Hydrochorea (Leguminosae, Caesalpinioideae, mimosoid clade) with an amphi-Atlantic distribution
Source: PhytoKeys. 2022 Aug 22;205:401–37. doi: 10.3897/phytokeys.205.82775 (PMC9849043; doi:10.3897/phytokeys.205.82775)
Supplement: Supplementary material 1 — Supplementary data file S1 [file phytokeys-205-401_article-82775__-s001.zip › MSC_m6425_comp21980_c0_seq1_exon01.aln-cln]

>Afrocalliandra_redacta_Germishuizen_5585@NODE_1_length_1261_cov_289.454392
------------------------------------------------------------------------------------------------------------------------------------------------------------------------------------------------------------------------------------------------------------------------------------------------------------------------------------------------------------------------------------------------------------------------------------------------------------------------------------------------------------------------------------------------------------------------------------------------------------------------------------------------------------------------------------------------------------------------------------------------------------------------------------------------------------------------------------------------------------------------------------------------------------------------------------------------------------------------------------------------------------------------------------------------------------------------------------------------------------------------------------------------------------------------------------------------------------------------------------------------------------------------------------------------------------------------------------------------------ctttccaaaaataaagcatgctattcaatgtacagaattcaccg-cgcaattttacagaaagatatggttttaaagaacagagcaatatggaaagtgaccaagggattgaatactcagaagactgggcatgagaatctttactgaaataaaaaacacagaatatagagacgagaaaggagtgacggtttattttagtgatcattacac---tcgaaatgttcaacgaaaaactatttactttacactgaactggaacagatgcagaca---ttacaaggttatgttttaacttgcatccattattaagtcagaaccagagtttagcaaaagtggcatt----aatcaatatctatgcataataaaaagatcaaataaatagcgggatgagataccagcatcggtgaagtttttaagtaactcttcatgcttcttgaacttcctctcaaagtcgtcaaacctctgctggattgcctcaggactaaacctctcgtcatcgtcatcgctatcggagtcagtaggctcttcatattcgtctgtctccttagaatccttgattttccgccttcgcagcttccttaggatgggtctaacacccatatagtcctgtcgagtttcggcatcgatgtccttggtgtccaaaccatctcttattctctgatttctttctctgagcctatccttctccacctcagctagaaggtcatgcactaaattggaagggatagactcagagtcagggtcactggagaacgaagtggagtagtaggctttccctagagaaggaagcgtcgatactgtgctggtttggggagggagaggaaggaaagataacggggcgagtttgcgggagaaatagatttgagatttgaaggaatctcggagaagttggccgaggagcaggcgggaacaagaaaaagcttgtgatttggaagtcattgtagaagataggaggtcatgaaaatgcagtgaaaagcagcctatgtcgtgggaggaaaaaggcatggaagggcggggccatggaagaaagtaacgggacggtgcagaaatgtggaagatg-------------gagggcggagctatgggctgaaaccgtgtcggagtgggaagacgatcaaacaaaca--------------------tctgaggttcttctcttgttagggctttgtaatgag------------------------------------------------------------------taatgggtaataggctgaactgggcttccattttctcaac-aataatgggaacacccgaaaaaatagtttttctgatataagt
>Albizia_adinocephala_FHO33_88@NODE_1_length_1460_cov_188.645698
-----------------------------------------------------------------------------------------------------------------------------------------------------------------------------------------------------------------------------------------------------------------------------------------------------------------------------------------------------------------------------------------------------------------------------------------------------------------------------------------cccccccccccccccccccccccccccccccccccccc--------------------------------------------------------------------------------------------------------------------------------------------------------------ccccccccccccccccccccc---------------------------------------------------------------------------------------------------------------------ccccccccccccccccccg------------------------------------------------------------------------------------------------------------------------------------------------------------------------------------------------------------------------------------------------------------tggtatgggaaacattagaatcgattacatttttcaaaaaaaagctctagacaaaaatcctattgcatatttcacatgtttaccttgtaaggcacttgattgcttaaaataagctaa-ccaaacactcactcagttgtaattagagcataagtgaagactaataaatacgcaattgggtgaacagtcacaaaaatcggacaaaattatgaaagcaatggaaatgctttccaaaaataaaccatgctattcaagagacagaactctccgtcgaaatttcaccgaaagatatggttttaaagaacagagcaatatgaaaagtgactaagggatcgaatacccagaagactacgcatgagaatcttttctgaaaaaaaagctacagaatatagagatgaggaaggagtgacgatttattttagtgattgttgcactattccagacgttcgacgaaaaactaattactttacactgaactggaacagatgcagacctatttccgaggttatgttttaactggcatcctttaggaattaagaaccagagtctaacaaaagcggcattgatcaatcaatatcaatatataataaaaagatcaaataaatagacgggtgagataccagtatcggtgaagtttttaagtaactcttcatgcttcttgaacttcctctcaaagtcctcaaacctctgttggattgcctcagggctaaacctctcgtcatcgtcatcgctatcggagtcagtaggctcttcgtattcgtctaactccttagaatccttgattttctgccttcgaagcttccttaggatgggtctaacacccatatagtcctgcctagtttcggcatcgatatccttggtgtccaaaccatcccttattctctgctgtctttctctgagcctatccttctccacctcagccagaaggtcttgcactatattggaagggatggactcagagtcagggtcaccagcggatgaagtggagtagtaggcttgacctagagaagggagcgtcgatacagtgatcctgcagggagggagaggaagggaagataacggggcgagtttgcgggagaaatagatttgagatttgatggaatctcggaggagttggccgagtaacaggcgggaataagaaaaagcttgtgatttggaactcattgtagtagctaggagctcatcaaagtgcagtgaatagcagcttaggccgtgcgatgaagaaggcagggaagggcgtggcaatgagagaagctaaagggacggtgcagagatgaggaagatcaccgaagagagcagagggggcagcaatgggctgaatctgtgtt------ggaagatggtcaaaatt----------------------------------------------------------------------------------------------------------------------------------------------------------------------------------------------------------------
>Albizia_burkartiana_StivalSantos_678@NODE_2_length_909_cov_15.288056
--------------------------------------------------------------------------------------------------------------------------------------------------------------------------------------------------------------------------------------------------------------------------------------------------------------------------------------------------------------------------------------------------------------------------------------------------------------------------------------------------------------------------------------------------------------------------------------------------------------------------------------------------------------------------------------------------------------------------------------------------------------------------------------------------------------------------------------------------------------------------------------------------------------------------------------------------------------------------------------------------------------------------------------------------------------------------------------------------------------------------------------------------------------------------------------------------------------------------------------------------------------------------------------------------------------------------------------------------------------------------------------------------------------------------------------------------------------------------------------------------------------------------------------------------------------------------------------------------------------------------------------------gttatgttttaactagcatcccttaggaagtaagaaccagagtctagcaaaagcggcattgatcaatcaatatcaatatataataaaaagatcaaataaatagacgggtgagataccagcatcggtgaagtttttaagtaactcttcatgcttcttgaacttcctctcaaagtcctcaaacctctgttggattgcctcagggctaaacctctcgtcatcgtcatcgctatcggagtcagtaggctcttcgtattcgtctaactccttagaatccttgattttctgccttcgaagcttccttaggatgggtctaacacccatatagtcctgcctagtttcggcatcgatatccttggtgtccaaaccatcccttattctctgctgtctttctctgagcctatccttctccacctcagccagaaggtcttgcactaaattggaagggatggactcagagtcagggtcactagcggatgaagtggagtagtaggcttgacctagagaagggagcgtcgatacagtgctcctgcagggagggagaggaagggacgataacggggcgagtttgcgggagaaatagatttgagatttgatggaatctcggaggagttggccgagtagcaggcgggaataagaaaaagcttgtgatttggaactcattgtagtagctaggagctcatcaaagcgcagtgaatagcagcttaggccgtgcgatgaagaaggcagggaagggcgtggccatgagagaaactaacgggacggtgcagaaatgaggaagatcgccgaagagggcagagggggcagcaatgggctgaatctgtgttggagttggaagatggtcaaaatcactagacattttcttctctcatttcggccactct------------------------------------------------------------------------------------------------------------------------------------------------------------------------------
>Albizia_decandra_Vilhena_231@NODE_1_length_955_cov_63.804100
-----------------------------------------------------------------------------------------------------------------------------------------------------------------------------------------------------------------------------------------------------------------------------------------------------------------------------------------------------------------------------------------------------------------------------------------------------------------------------------------------------------------------------------------------------------------------------------------------------------------------------------------------------------------------------------------------------------------------------------------------------------------------------------------------------------------------------------------------------------------------------------------------------------------------------------------------------------------------------------------------------------------------------------------------------------------------------------------------------------------------------------------------------------------------------------------------------------------------------------------------------------------------------------------------------------------------------------------------------------------------------------------------------------------------------------------------------------------------------------------------------------------------------------------------------------------------------------------aaaactatttactttacactgaactggaacagatgcagacctatttccaaggttatgttttaactagcatcctttaggaagtaagaaccagagtctagcacaagcggcattgatcaatcaatatcaatatataataaaaagattaaataaatagacgggtgagataccagcatcggtgaagtttttaagtaactcttcatgcttcttgaacttcctctcgaagtcctcaaacctctgttggattgcctcagggctaaacctctcgtcatcgtcatcgctatcggagtcagtaggctcttcgtattcgtctaactccttagaatccttgattttctgccttcgaagcttccttaggatgggtctaacacccatatagtcctgcctagtttcggcatcgatatccttggtgtccaaaccatcccttattctctgctgtctttctctgagcctatccttctccacctcagccagaaggtcttgcactaaattggaagggatggactcagagtcagggtcactagcggatgaagtggagtagtaggcttgacctagagaagggagcgtcgatacagtgctcctgcagggagcgagaggaagggaagataacggggcgagtttgcgggagaaatatatttgagatttgatggaatctcggaggagttggccgagtagcaggcgagaataagaaaaagcttgtgatttggaactcattgtagtagctaggagctcatcaaagcgcagtgaatagcagcttaggccgtgcgatgaa-aaggcagggaagggcgtggccatgagagaaactaacgggacggtgcagaaatgaggaagatcgccgaagagggcagagggggcagcaatgggctgagtctgtgttggagtcggaagatggtcaaaattactagacattttcttctctcatttcggcta----------------------------------------------------------------------------------------------------------------------------------------------------------------------------------
>Albizia_decandra_Vilhena_231@NODE_2_length_846_cov_39.191157
-----------------------------------------------------------------------------------------------------------------------------------------------------------------------------------------------------------------------------------------------------------------------------------------------------------------------agctatgagcgacagcatcaggatcaaattcaatatttgcatgaaacagcaagattt-tatcacataagatcagcggaaagaactatgcatataatatacgcacctttcgataaagaggctttcttttagtctctgttaaggaattcctctcctctgcaagatctcttatctcttcctctagaaccttacccttcctcccaaatgtatattcaagttcagccagcttctcctcaagcttcttgtcaatagcttcaagtttctccagtagtttgttgtctttctctttcatgttatcaaactcatcatcatcatcatcttcatcatcctcatcactatcgtcatcatttttatcttgctcctcctcctcatcagctccctgagttagctggtcctccttttcaaatccagcatttcctagggcactatcagaaggccctcctcctaattcttcattctgaataactccataattggcaggattgttaggatcataagcttccttccactccaccaatctcatcgctctatttagtttctgttgtaaaacgaatttatcttttccttcggctactttcaggagattcatcaattccccaatgaccctgtattcaggacgaagcctgaaatgcttttgttcgaacttgtcaattctattcatccacttgaaagcatcatcaagtgtctctataag-aaatgaggaaacgaaaaagtatgaaaaatttacagacatgatacagagttccaagtaatatttggaggggggtgtggtatgggaaacattagaatcgattaaatttttt-aaaaaaa--------------------------------------------------------------------------------------------------------------------------------------------------------------------------------------------------------------------------------------------------------------------------------------------------------------------------------------------------------------------------------------------------------------------------------------------------------------------------------------------------------------------------------------------------------------------------------------------------------------------------------------------------------------------------------------------------------------------------------------------------------------------------------------------------------------------------------------------------------------------------------------------------------------------------------------------------------------------------------------------------------------------------------------------------------------------------------------------------------------------------------------------------------------------------------------------------------------------------------------------------------------------------------------------------------------------------------------------------------------------------------------------------------------------------------------------------------------------------------------------------------------------------------------------------------------------------
>Albizia_edwallii_Dalmaso_272@NODE_1_length_966_cov_15.906696
--------------------------------------------------------------------------------------------------------------------------------------------------------------------------------------------------------------------------------------------------------------------------------------------------------------------------------------------------------------------------------------------------------------------------------------------------------------------------------------------------------------------------------------------------------------------------------------------------------------------------------------------------------------------------------------------------------------------------------------------------------------------------------------------------------------------------------------------------------------------------------------------------------------------------------------------------------------------------------------------------------------------------------------------------------------------------------------------------------------------------------------------------------------------------------------------------------------------------------------------------------------------------------------------------------------------------------------------------------------------------------------------------------------------------------------------------------------------------------------------------------------------------------------------------------------------------------------------------------------------------------------------------------------------------------------------aaaagcggcattgatcaatcaatatcaatatataataaaaagatcaaataaatagaggggtgagataccagcatcggtgaagtttttaagtaactcttcatgcttcttgaacttcctctcaaagtcctcaaacctctgttggattgcctcagggctaaacctctcgtcatcgtcatcgctatcggagtcagtaggctcttcgtattcgtctaactccttagaatccttgattttctgccttcgaagcttccttaggatgggtctaacacccatatagtcctgcctagtttcggcatcaatatccttggtgtccaaaccatcccttattctctgctgtctttctctgagcctatccttctccacctcagccagaaggtcttgcactaaattggaagggatggactcagagtcagggtcactagcggatgaagtggagtagtaggcttgacctagagaagggagagtcgatacagtgctcctgcagggagggagaggaagggaagataacggggcgagtttgcgggagaaatagaattgagatttgatggaatctcggaggagttggccgagtagcaggcgggaataagaaaaagcttgtgatttggaactcattgtagtagctaggagctcatcaaagtgcagtgaatagcagcttaggccgtgcgatgaagaaggcagggaagggcgtggccatgagagaagctaacgggacggtgcagaaatgaggaagatcaccgaagagggcggagagggcagcaatgggctgaatttgtgttggagtaggaagatggtcaaaattacaagacattttcctctctcatttcggctactcttctctttctagggcttttcaatgtctaatggactatactgggctttcattttgttggaaacgtcttaggttcttctctttttaaggctttttaatgggtagtggg---------------------------------------------------------------------
>Albizia_edwallii_Dalmaso_272@NODE_2_length_840_cov_9.975796
---------------------------------------------------------------------------------------------------------------------------------------------------------------------------------------------------------------tcaaaaccctggcatcatatacaaaa--acacaaatcatatagtaaacacacatatacacacatacaaaagcctctataaaatataacttactggtgcaaaaagagctatgaacgacagcatcaggatcaaattcaatatttgcatgaaacagtaaaattt-tatcacataagatcagcggaaagaactatgcatataatatacgcacctttcgataaagaggctttcttctagtctctgttaaggaattcctctcctctgcaagatctcttatctcttcctctagaaccttacccttcctcccaaatgtatattcaagttcagccagcttctcctcaagcttcttgtcaatagcttcaagtttctccagtagtttgttgtctttctctttcatgttatcaaactcatcatcatcttcatcttcatcatcctcatcactatcgtcatcatttttatcttgctcctcctcctcatcagctccctgagttagttggtcctccttttcaaatccagcatttcccagggcactatcagaaggccctcctcctaattcttcattctgaataactccataattggcaggattgttaggatcataagcttccttccactccaccaatctcatcgctctatttagtttctgttgtaaaacgaatttatcttttccttcggctactttcaggagattcatcaattccccaataaccctgtattcaggacgaagcctgaaatgcttttgttcgaacttgtcaattctattcatccacttgaaagcatcatcaagtgtctctataagaaaatgaggaaacgaaaaagtatgaaaaatttacagaca---------------------------------------------------------------------------------------------------------------------------------------------------------------------------------------------------------------------------------------------------------------------------------------------------------------------------------------------------------------------------------------------------------------------------------------------------------------------------------------------------------------------------------------------------------------------------------------------------------------------------------------------------------------------------------------------------------------------------------------------------------------------------------------------------------------------------------------------------------------------------------------------------------------------------------------------------------------------------------------------------------------------------------------------------------------------------------------------------------------------------------------------------------------------------------------------------------------------------------------------------------------------------------------------------------------------------------------------------------------------------------------------------------------------------------------------------------------------------------------------------------------------------------------------------------------------------------------------------------------------------------------------------------
>Albizia_glabripetala_Lewis_1652@NODE_2_length_917_cov_94.663095
----------------------------------------------------------------------------------------------------------------------------------------------------------------------------------------------------------------------------------------------------------------------------------------------------------------------------------------------------------------------------------------------------------------------------------------------------------------------------------------------------------------------------------------------------------------------------------------------------------------------------------------------------------------------------------------------------------------------------------------------------------------------------------------------------------------------------------------------------------------------------------------------------------------------------------------------------------------------------------------------------------------------------------------------------------------------------------------------------------------------------------------------------------------------------------------------------------------------------------------------------------------------------------------------------------------------------------------------------------------------------------------------------------------------------------------------------------------------------------------------------------------------------------------------------ttttagtgattgttacactatatcagacgttcgacgaaaaactatttactttacactgaactggaacagatgcagacctatttccgaggttgtgttttaactagcatcctttaggaagtaagaaccagagtctagcacaagcggcattgatcaatcaatatcaatatataataaaaagatcaaataaatagacgggtgagataccagcatcggtgaagtttttaagtaactcttcatgcttcttgaacttcctctcgaagtcctcaaacctctgttggattgcctcagggctaaacctctcgtcatcgtcatcgctatcggagtcagtaggctcttcgtattcgtctaactccttagaatccttgattttctgccttcgaagcttccttaggatgggtctaacacccatatagtcctgcctagtttcggcatcgatatccttggtgtccaaaccatcccttactctctgctgtctttctctgagcctatccttctccacctcagccagaaggtcttgcactaaattggaagggatggactcagagtcagggtcactagcggatgaagtggagtagtaggcttgacctagagaagggagcgtcgatacagtgctcctgcagggagggagaggaagggaagataacggggcgagtttgcgggagaaatatatttgagatttgatggaatctcggaggagttggccgagtagcaggcgagaataagaaaaagcttgtgatttggaactcattgtagtagctaggagctcatcaaagcgcagtgaatagcagcttaggccgtgcgatgaaaaaggcagggaagggcgtggccatgagagaaactaacgggacggtgcagaaatgaggaagatcgctgaagagggcagaggggg--------------------------------------------------------------------------------------------------------------------------------------------------------------------------------------------------------------------------------------------------------------
>Albizia_inundata_Wood_26530@NODE_1_length_972_cov_208.675027
------------------------------------------------------------------------------------------------------------------------------------------------------------------------------------------------------------acgtcaaaaccctggcatcatatacaaaa------------------------------acacacatacaaaagcctcaataaaatataacttactggtgcaaaaagagctatgaacgacagcatcaggatcaaattcaatatttgcatgaaacagtaagattt-tatcgcataagatcagcggaaagaactatgcatataatatacgcacctttcgataaagaggctttcttttagtctctgttaaggaattcctctcctctgcaagatctcttatctcttcctctagaaccttacccttcctcccaaatgtatattcaagttcagccagcttcttctcaagcttcttgtcaatagcttcaagtttctccagtagtttgttgtctttctctttcatgttatcaaactcatcatcatcttcatcttcatcatcctcatcactgtcgtcatcatttttatcttgctcctcctcctcatcagctccctgagttagctgatcctccttttcaaatccagcatttcctagggcactatcagaaggccctcctcctaattcttcattctgaataactccataattggcaggattgttaggatcataagcttccttccactccaccaatctcatcgctctatttagtttctgttgtaaaacgaatttatcttttccttcggctactttcaggagattcatcaattccccaatgaccctgtattcaggacgaagcctgaaatgcttttgttcgaacttgtcaattctattcatccacttgaaagcatcatcaagtgtctctataag-aaatgaggaaacgaaaaggtatgaaaaatttacagacataatacagagttccaagtaatatttgtagggggaagtggtatgggaaacattagaatcgattaaattttttaaaaaaaaactctagacaagaatcctattgcatatatcgcatgtttaccttgtaaggcacttgattgcct------------------------------------------------------------------------------------------------------------------------------------------------------------------------------------------------------------------------------------------------------------------------------------------------------------------------------------------------------------------------------------------------------------------------------------------------------------------------------------------------------------------------------------------------------------------------------------------------------------------------------------------------------------------------------------------------------------------------------------------------------------------------------------------------------------------------------------------------------------------------------------------------------------------------------------------------------------------------------------------------------------------------------------------------------------------------------------------------------------------------------------------------------------------------------------------------------------------------------------------------------------------------------------------------------------------------------------------------------------------------------------------------------------------------------------------------------------------------------------------------------------
>Albizia_inundata_Wood_26530@NODE_2_length_831_cov_158.266753
-------------------------------------------------------------------------------------------------------------------------------------------------------------------------------------------------------------------------------------------------------------------------------------------------------------------------------------------------------------------------------------------------------------------------------------------------------------------------------------------------------------------------------------------------------------------------------------------------------------------------------------------------------------------------------------------------------------------------------------------------------------------------------------------------------------------------------------------------------------------------------------------------------------------------------------------------------------------------------------------------------------------------------------------------------------------------------------------------------------------------------------------------------------------------------------------------------------------------------------------------------------------------------------------------------------------------------------------------------------------------------------------------------------------------------------------------------------------------------------------------------------------------------------------------------------------------------------------------------------------------------------------------ggtttaactagcatcctctaggaagtaagaaccagaatctagcaaaagcggcattgatcaatcaatatcaatatataataaaaagatcaaataaatagacgggtgagataccagcatcagtgaagtttttaagtagctcttcatgcttcttgaacttcctctcgaagtcctcaaacctctgttggattgcctcagggctaaacctctcgtcatcgtcatcgctatcggagtcagtaggctcttcgtattcgtctaactccttagaatacttgattttctgccttcgaagcttccttaggatgggtctaacacccatatagtcctgcctagtttcggcatcgatatccttggtgtccaaaccatcccttattctctgctgtctttctctgagcctatccttctccacctcagccagaaggtcttgcactaaattggaagggatggactcagagtcagggtcactagcggatgaagtggagtagtaggcttgacctagagaagggagcgtcgatacagtgctcctgcagtaagggagaggaagggaagataacggggcgagtttgcgggagaaatatatttgagatttgatggaatctcggaggagttggccaagtagcaggcgagaataagaaaaagcttgtgatttggaactcattgtagtagctaggagctcatcaaagcgcagtgaatagcagcttaggccgtgcgatgaaaaaggcagggaagagcgtggccatgagagaaactaacgggacggtgcagaaatgaggaagatcgccgaagagggcagagggggcagcaat-------------------------------------------------------------------------------------------------------------------------------------------------------------------------------------------------------------------------------------------------------
>Albizia_niopoides_Simon_1601@NODE_1_length_2756_cov_139.274356
gctttggcaaaaccaataaccccattatagttgccacaagctagcattacagtgtactttacaacttgtcctccctacacagaaacaaagtaagaaaatctgtgagactgggccacaacat-gggccatgaggaagagatggaaggagaaagatttgggagtacctttgtaactttacatgtccggttcacatcaatcatttttacgtcgaaaccctagtatcatatacaaaa--acacaaatcatatagtaaacacacatatacacacatacaaaagcctcaataaaatataacttgctgatgcaaaaagagctatgaacgacagcatcaggatcaaattcaatatttgcaggaaacagtaaaattt-tatcacataagatcagcggaaagaacaatgaatataatatacgcacctttcgataaagaggctttcttttagtctctgttaaggaattcctctcctctgcaagatctcttatctcttcctctagaaccttacccttcctcccaaatgtatattcaagttcagccagcttctcctcaagcttcttgtcaatagcttcaagtttctccagtagtttgttgtctttctctttcatgttatcaaactcatcatcatcttcatcttcatcatcctcatcactatcgtcatcatttttatcttgctcctcctcctcattagctccctgagttagctggtcctccttttcaaatccagcatttcctagggcactatcagaaggccctcctcctaattcttcattctgaataactccataattggcaggattgttaggatcataagcttccttccactccaccaatctcatcgctctatttagtttctgttgcaaaacgaatttatcttttccttcggctgctttcaggagattcatcaattccccaatgaccctgtattcaggacgaagcctgaaatgcttttgttcgaacttgtcaattctattcatccacttgaaagcatcatcaagtgtctctataag-aaatgaggaaacgaaaaagtaagaaaaatttacagacattatacggagttccaagtaatttttgggggggggtgtggtatgggagacattagagtcgattaaattttataaaaaaaagctctagacaaaaatcctattgcatatttcacttgtttaccttgtaaggcacttgattgcttaaaataagctaatccaaaaactcattaagttgtaattagagcataattgaagactaataaatacgcaattgggtgaacagtcacaaaaatgggacaaaattatgaaaccaatggaaatgctttccaaaaataaaccatgctattcaacagacagaattctccgtcgcaatttcaccgaaagatatggttttaaagaacagagcaatatgaaaagtgaccaagggatcgaatacccagaagactaggcatgagaatcttttctgaaaaaaaagctacagaatatagagatgaggaaggagtgacgatttattttagtaattgttacactatatcagacgttcgacgaaaaattatttactttacactgaaccggaacagatgcagacttatttccgaggttatgttttaactagcatcctttaggaagtaagaaccagagtccagcaaaagcggcattgatcaatcaatatcaatatataataaaaagatcaaataaatagacgggtgagataccagcatcggtgaagtttttaagtaactcttcatgcttcttgaacttcctctcgaagtcctcaaacctctgttggattgcctcagggctaaacctctcgtcatcgtcatcgctatcggagtcagtaggctcttcgtattcgtctaactccttggaatccttgattttctgccttcgaagcttccttaggatgggtctaacacccatatagtcctgcctagtttcagcatcgatatccttggtgtccaaaccatcccttattctctgctgtctttctctgagcctatccttctccacctcagccagaaggtcctgcactaaattggaagggatggactcagagtcagggtcactagcggatgaagtggagtagtaggcttgacctagagaagggagcgtcgatacagtgctcctgcagggagggagaggaagggaagataacggggcgagtttgcgggataaatagatttgagatttgatggaatctcgcaggagttggccgagtaacaggcgggaataggaaaaagcttgtgatttggaactcattgtagtagctaggagctcatcaaagtgcagtgaatagcagcttaggccgtgcgatgaaaaaggcagggaagggcgtggccatgagagaaact-acgggacggtgcagaaatgaggaagatcgccgaagagggccgatggggcagcaatgagatgaatctgtgttggagtcggaagatggtcaaaattactatacactttcttctctcatttgggctactcttctctttctagggcgtttcaatgtctaatggactatgctgggctttcattttgttggaaacgtcttaggctcttctctttttagggttttttaatgggtaatgggctgaactgggctttcattttcgttgccagcaatg-----------------------------------
>Albizia_subdimidiata_var_minor_Gorts_341@NODE_1_length_1340_cov_57.118765
---------------------------------------------------------------------------------------------------------------------------------------------------------------------------------------------------------------------------------------------------------------------------------------------------------------------------------------------------------------------------------------------------------------------------------------------------------------------------------------------------------------------------------------------------------------------------------------------------------------------------------------------------------------------------------------------------------------------------------------------------------------------------------------------------------------------------------------------------------------------------------------------------------------------------------------------------------------------------------------------------------------------------------------------------------------------------------------------------------------------------------------------------------------------------------------------------------------------------------------------------------------------------------------------------------------------------------------------------------tccaaaaataaaccatgctattcaacagacagaattctccgtcgcaatttcaccgaaatatatggttttaaagaacagagcaatatgaaaagtgaccaagggatcgaatacccagaagactaggcatgagaatcttttctgaaaaaaaagctacagaatatagagatgaggaaggagtgacgatttattttagtgattgttaccttatatcagacgttcgacgaaaaactatttactttacactgaactggaacagatgcagacatatttccgaggttatgttttaactagcatcctttaggaagtaagaaccagagtctagcaaaagcggcattgatcaatcaatatcaatatttaataaaaagatcaaataaatagacgggtgagataccagcatcagtgaagtttttaagtagctcttcatgcttcttgaacttcctctcgaagtcctcaaacctctgttggattgcctcagggctgaacctctcgtcatcgtcatcgctatcggagtcagtaggctcttcgtattcgtctaactccttagaatccttgattttctgccttcgaagcttccttaggatgggtctaacacccatatagtcctgcctagtttcggcatcgatatccttggtgtccaaaccatcccttattctctgctgtctttctctgagcctatccttctccacctcagccagaaggtcttgcactaaattggaagggatggactcagagtcagggtcactagcggatgaagtggagtagtaggcttgacctagagaagggagcgtcgatacagtgctcctgcagggagggagaggaagggaagataacggggcgagtttgcgggagaaatatatttgagatttgatggaatctcggaggagttggccgagtagcaggcgagaataagaaaaagcttgtgatttggaactcattgtagtagctaggagctcatcaaagcgcagtgaatagcagcttaggccgtgcgatgaaaaaggcagggaagggcgtggccatgagagaaactaacgggatggtgcagaaatgaggaagatcgccgaagagggcagagggggcagcaatgggctgaatctgtgttggagtcggaagatggtcaaaattactagacattttcttcagtcatttcggctactcttctctttctagggcttttcaatgtctcatggactatgctgggttttcattgtgttggaaacgtcttaggctcttttctttttagggctttttaatggttaatgggctgaactgggctttcattttcgtcgccaacaatatagatttccct-tgactt-----------------
>Albizia_subdimidiata_var_subdimidiata_Ferreira_210@NODE_1_length_2453_cov_145.352694
---------------------------------------------------------------------------------------------gaaaacctgtgagacttggccacagcat-gggccatgaggaagagatggaaggagaaagatttgggagtacctttgtaactttacatgtccggttcacatcaatcatttttacgtcaaaaccctggcatcatatacaaaa--acacaaatcatatagtaaacacacatatacacacatacaaaagcctcaataaaatataacttactggtgcaaaaagagctatgaacgacagcatcaggatcaaattcaatatttgcatgaaacagtaagattt-tatcacataagatcagcggaaagaactatgcatataatatacgcacctttcgataaagaggctttcttttagtctctgttaaggaattcctctcctctgcgagatctcttatctcttcctctagaaccttacccttcctcccaaatgtatattcaagttcagccagcttctcctcaagcttcttgtcaatagcttcaagtttctccagtagtttgttgtctttctctttcatgttatcaaactcatcatcattttcatcttcatcatcctcatcactatcgtcatcatttttatcttgctcctcctcctcatcagctccctgagttagctggtcctccttttcaaatccagcttttcctagggcactatcagaaggccctcctcctaattcttcattctgaataactccataattggcaggattgttaggatcataagcttccttccactccaccaatctcatcgctctatttagtttctgttgtaaaacgaatttatcttttccttcggctactttcaggagattcatcaattccccaatgaccctgtattcaggacgaagcctgaaatgcttttgttcgaacttgtcaattctattcatccacttgaaagcatcatcaagtgtctctataag-aaatgaggaaacgaaaaggtatga--------------------------------------------------------------------------------------aaaaaaagctctagacaagaatcctattgcatatatcacttgtttaccttgtaaggcacttgattgcctaaaataagctaatccaaacactcactaagttgtaattagagcataattgaagactaataaatacgcaattgggtgagcagtcacaaaaatcggacaaaattatgaaaccaatgcaaatgctttccaaaaataaaccatgctattcaacagacagaattctccgtcgcaatttcaccgaaatatatggttttaaagaacagagcaatatgaaaagtgaccaagggatcgaatacccagaagactaggcatgagaatcttttctgaaaaaaaagctacagaatatagagatgaggaaggagtgacgatttattttagtgattgttaccttatatcagacgttcgacgaaaaactatttactttacactgaactggaacagatgcagacatatttccgaggttatgttttaactagcatcctttaggaagtaagaaccagagtctagcaaaagcggcattgatcaatcaatatcaatatataataaaaagatcaaataaatagatgggtgagataccagcatcagtgaagtttttaagtagctcttcatgcttcttgaacttcctctcgaagtcctcgaacctctgttggattgcctcagggctaaacctctcgtcatcgtcatcgctatcggagtcagtaggctcttcgtattcgtctaactccttagaatccttgattttctgccttcgaagcttccttaggatgggtctaacacccatatagtcctgcctagtttcggcatcgatatccttggtgtccaaaccatcccttactctctgctgtctttctctgagcctatccttctccacctcagccagaaggtcttgcactaaattggaagggatggactcagagtcagggtcactagcggatgaagtggagtagtaggcttgacctagagaagggagcgtcgatacagtgctcctgcagggagggagaggaagggaagataacggggcgagtttgcgggagaaatatatttgagatttgatggaatctcggaggagttggccgagtagcaggcgagaataagaaaaagcttgtgatttggaactcattgtagtagctaggagctcatcaaagcgcagtgaatagcagcttaggccgtgcgatgaaaaaggcagggaagggcgtggccatgagagaaactaacgggatggtgcagaaatgaggaagatcgccgaagagggcagagggggcagcaatgggctgaatctgtgttggagtcggaagatggtcgaaattactggacattttcttctgtcatttcggctactcttctctttctaggccttttcaatgtctcatggaccatgctgggttttcattgtgttggaaacgtcttaggctcttctctttttagggctttttaatgggtaatgggctgaactgggctttcattttcgtcgcc------------------------------------------
>Albizia_tomentosa_Hughes_648@NODE_1_length_2647_cov_120.575097
gctttcgcaaaaccaataaccccattatagttgccacaagctagcattacagtgtactttacaacttgtcctccctacacagaaacaaactaagaaaatctgtgagactgggccacagcat-gggccatgaggaagagatggaagggtaaagatttgggagtacctttgtaactttacatgtccggttcacatcaatcatttttacgtcaaaaccctggcatcatatacaaaa--acacaaatcatatagcaaac--------acacacatacaaaagcctcaataaaatataacttactggtgcaaaaagagctatgaatgacagaatcaggatcaaattcaatatttgcatgaaacagtaaaattt-tatcacataagatcagcggaaagaactatgcatataatatacgcacctttcgataaagaggctttcttttagtctctgttaaggaattcctctcctctgcaagatctcttatctcttcctctagaaccttacccttcctcccaaatgtatattcaagttcagccagcttctcctcaagcttcttgtcaatagcttcaagtttctccagtagtttgttgtctttctctttcatgctatcaaattcatcatcatcttcatcttcatcatcctcatcactattgtcatcatttttatcttgctcctcctcctcatcagctccctgagttagttggtcctccttttcaaatccagcatttcctagggcactatcagaaggccctcctcctaattcttcattctgaataactccataattagcaggattgttgggatcataagcttccttccactccaccaatctcatcgctctatttagtttctgttgtaaaacgaatttatcttttccttcggctactttcaggagattcatcaattccccaataaccctgtattcaggacgaagcctgaaatgcttttgttcgaacttgtcaattctattcatccacttgaaagcatcatcaagtgtctctataag-aaatgaggaaatgaaaaagtatgaaaaatttacagacatgatacagagttccaagtaatat--ggggggggttgtggtatgggaaacattagaatcgattaaatttttttaaaaaaagctctagacaaaaatcccattgaatatttcacatgtttaccttgtaaggcacttgattgcttaaaataagctaatccaaacacttactaagttgtaattatagcataagtgaagactaataaatacgcaattgggtgaacagtcacaaaaatcggacaaaattatgaaaccaatggaaatgctttccaaaaataaaccatgctattcaacaggcagaattctccgtcgcaatttcaccgaaagatatggttttaaagaacagagcaatatgaaaagtgactaagggatcgaatacccagaagactaggcatgagaatcttttctgaaaaaaaagctacagaatatagagatgaggaaggagtgacgatttattttagtgattgttgcacgattccagacgttcgacgaaaaactatttactttacactgaactggtacagatgcag-----------aggttatgttttaactggcatcctttaggaattaagaaccagagtctagcaaaagcggcattgatcaatcaatatcaatatataataaaaagatcaaataaatagacgggtgagataccagcatcggtgaagtttttaagtaactcttcatgcttcttgaacttcctctcaaagtcctcaaacctctgttggattgcctcagggctaaacctctcgtcatcgtcatcgctatcggagtcagtaggctcttcgtattcgtctaactccttagaatccttgattttctgccttcgaagcttccttaggatgggtctaacacccatatagtcctgcctagtttcggcatcgatatccttggtgtccaaaccatcccttattctctgctgtctttctctgagcctatccttctccacctcagccagaaggtcttgcactaaattggaagggatggactcagagtcagggtcactagcggatgaagtggagtagtaggcttgacctagagaaggaagcgtcgatacagtgctcctgcagggagggagaggaagggaagataacggggcgagtttgcgggagaaatagatttgagatttgatggaatctcggaggagttggccgagtaacaggcgggaataagaaaaagcttgtgatttggaactcattatagtagctaggagctcatcaaagtgcagtgaatagcaacttaggccgtgcgatgaagaaggcagggaagggcgtggcaatgagagaagctaacgggacagtgcagaaatgaggaagatcgccgaagagggcagagggagcagcaatgggctgaatctgtgtt------ggaagatggtcaaaattactagacattttcttttctcatttcggctactcttccatttctagggcttttcaatgtctaatggactatgctgggctttcattttggtggaaacgacttaggttcttctctttttagggctttttattgggtaatgggctgaactgggctttcattttcgtcgccaataatattgatttcccc-tgacttgt---------------
>Albizia_xerophytica_Hughes_1435@NODE_1_length_2761_cov_85.668778
-ctttggcaaaaccaataaccccattatagttgccacaagctagcattacagtgtactttacaacttgtcctccctacacagaaacaaactaagaaaatctgtgagactgggccacagcat-gggccatgaggaagagatggaaggagaaagatttgggagtacctttgtaactttacatgtccggttcacatcaatcatttttacgtcaaaaccctggcatcatatacaaaa--acacaaatcatatagtaaacacacatatacacacatacaaaagcctcaatataatataacttactggtgcaaaaagagctatgaacgacagaatcaggatcaaattcaatatttgcatgaaacagtaaaattt-tatcacataagatcagcggaaagaactatgcatataatatacgcacctttcgataaagaggctttcttttagtctctgttaaggaattcctctcctctgcaagatctcttatctcttcctctagaaccttacccttcctcccaaatgtatattcaagttcagccagcttcccctcaagcttcttgtcaattgcttcaagtttctccagtagtttgttgtctttctctttcatgttatcaaattcatcatcatcttcatcttcatcatcctcatcactatcgtcatcatttttatcttgctcctcctcctcatcagctccctgagttagttggtcctccttttcaaatccagcatttcctagggccctatcagaaggccctcctcctaattcttcattctgaataactccataattggcaggattgctgggatcataagcttccttccactccaccaatctcattgctctatttagtttctgttgtaaaacgaatttatcttttccttcggctactttcaggagattcatcaattccccaataaccctgtattcaggacgaagcctgaaatgcttttgttcgaacttgtcaattctattcatccacttgaaagcatcatcaagcgtctctataag-aaatgaggaaacgaaaaagtacgaaaaatttacagacatgatacagagttccaagtaatttttgggggggggtgtggtatgggaaacattagaatcgattaaatttttaaaaaaaaagctctagaaaaaaatcctattgcatatttcacatgtttaccttataaggcacttgattgcttaaaataagctaatccaaacactcactaagttgtaattagagcataattgaagactaataaatatgcaatttggtgaacagtcacaaaaatcggacaaaattatgaaaccaatggaaatgctttccaaaaataaaccatgctattcaacagacagaattctccgtcgcaatttcaccgaaagatatggtgttaaagaacagagcaatatgaaaagtgaccaagggatcgaatacccagaagactaggcatgagaatcttttctgaaaaaaaagctacagaatatagggatgaggaagtagtgacgatttattttagtgattgttacactattccagacgttcgacgaagaactatttactttacactgaactggaacagatgcagacctatttccgaggttatgttttaactggcatcctttaggaattaagaaccagagtctagcaaaagcggcattgatcaatcaatatcaatatataataagaagatcaaataaatagacgggtgagataccagcatcggtgaagtttttaagtaactcttcatgcttcttgaacttcctctcaaagtcctcaaacctctgttggattgcctcagggctaaacctctcgtcatcgtcatcgctatcggagtcagtaggctcttcgtattcgtctaaatccttggaatccttcattttctgccttcgaagcttccttaggatgggtctaacacccatatagtcctgcctagtttcggcatcgatatccttggtgtccaaaccatcccttattctctgctgtctttctctgagcctatccttctccacctcagccagaaggtcttgcactaaattggaagggatggactcagagtcagggtcactagcggatgaagtggagtagtaggcttgacctagagaagggagcgtcgatacagtgctcctgcagggagggagaggaagggaagataacggggcgagtttgcgggagaaatagatttgagatttgatggaatctcggaggagttggccgagtaacaggcgggaataagaaaaagcttgtgatttggaactcattgtagtagctaggagctcatcaaagtgcagtgaatagcagcttaggccgtgcgatgaagaaggcagggaagggcgtggcaatgagacaagctaacgggacggtgcagagatgaggaagatcaccgaagagggcatagggggcagcaatgggctgaatctgtgtt------ggaaggcggccaaaattactagacattttcttctctcattttggctactcttccatttctagggcttttcaatgtctaatggactatgctgggctttcattttggtggaaacgtcttaggttcttctctttttagggctttttaatgggtaatgggctgaactgggctttcattttcgtcgccaatgatattgatttcccc-tgacttgttattattattcgaat
>Balizia_elegans_Iganci_870@NODE_1_length_1652_cov_182.904762
-----------------------------------------------------------------------------------------------------------------------------------------------------------------------------------------------------------------------------------------------------------------------------------------------------------------------------------------------------------------------------------------------------------------------------------------------------------------------------------------cccccccccccccccccccccccccccccccccccccc--------------------------------------------------------------------------------------------------------------------------------------------------------------ccccccccccccccccccccc---------------------------------------------------------------------------------------------------------------------cccccccccccccccccca----------------------------------------------------------------------------------------------------------------------------------------------------------------------------------------------------------------------------------------------------------------atggaaaccattagaatcaattaattttttttaaaaaaagctccagacaaaaatcctattacatatttcacgtatttaccttgtaaagcgcttgattgcttaaaataagctaatccaaacactcactaagttgtaattagagtataattgaagactaataaatacgcaattgggttaacagtcacaaaaatggaacaaaattatgaaaccaatggaaatgctttccaaaaacaaaacatgctattcaatagacagaattctccgtcgcaatttcaccgaaagatatggttttaaagaacagagcaatatgaaaagtgaccaagggatcgaatacccagaagactaggcatgagaatcttttctgaaaaaaaggctgcagaatatagagataaggaaggagtgacgatttatattagtgattgttacactattccagacgttcgacgaaaaaatatttactttacactgaactggaacagatgcagacctatttcctaggttatgttttaactggcatcctttaggaagtaagaaccagagtctagcaaaagcggcattgatcaatcaatatcaatatataataaaaagatcaaataagtagacgggtgagataccagcatcggtgaagtttttaagtaactcttcatgcttcttgaacttcctctcaaagtcctcaaacctctgttggattgcctcagggctaaacctctcgtcatcgtcatcgctatcggagtcagtaggctcttcgtattcgtctaactccttagaatccttgattttctgccttcgaagcttcctcaggatgggtctaacacccatatagtcctgccgagtttcggcatcgatatccttggtgtccaaaccatcccttattctctgctgtctttctctgagcctatccttctccacctcagccagaaggtcttgcactaaattggtagggatggactcagagtcagggtcactagcggatgaagtggagtagtaggctttacctagagaagggagcgtcgatacagtgctcctgcagggagggagaggaagggaagataacggggcgagtttgcgggagagatatatttgagatttgatggaatctcggaggagttggccgagtagcaggcgggaacaagaaaaagcttgtgatttggaactcattgtagtagctaggagctcatcaaaatgcagtgaataacagcttaggtcgtgcgatgaagaaggcagggaagggcgtggccatgaaagaaggtaacggaacggtgcagaaatgaggaagatcaccgaagagggcagagggggcagcaatgggctgagagtgtgtcggagttggaagattatcaaaattactggacattttcttcgcttattttggctactcttctctttctagggcttttcaatggctaatggactatgctgggctttcattctgttggaaacgtcctaggctcttctctttttagggctttttaatgggcaatgggctgaaatgggctttcttttgcgttgctaataatattgattt-cccataacttgctatttttttttgagt
>Balizia_pedicellaris_Queiroz_15529@NODE_1_length_2688_cov_300.493733
gctttgtcaaaaccaataaccccattatagttgccacaagctagcattgcggtgtactttacaacttgtcctccctacacaaacacaaacttagaaaatcagtgagactgggccacagcatggggccataaggaagagatggaaggagaaagatttgggagtacctttgtaactttacatgtccggttcacatcaatcatttttacatcaaaaccctggcatcatatacaaaaacacacaaatcatagagtaaacacgcatatacacacatacaaaagcctctataaaatataacttactggtgcaaaaagagctatgaa-aacagcatcaggatcaaattcaatatttgcatgaaacaataaaatttatatcacataagatcagcagaaagaactatgcatataatatacgcacctttcgataaagaggctttcttctagtctctgttaaggaattcctctcctctgcaagatctcttatctcttcctctagaaccttacccttcctcccaaatgtatattcaagttcagccagcttctcctcaagcttcttgtcaatagcttcaagtttctccagtagtttgttgtctttctctttcatgttatcaaactcatcatcatcttcatcttcatcatcctcatcactatcgtcatcatttttatcttgatcctcctcctcgtcagctccctgagttagttggtcctccttttcaaatccagcatttcccagggcattatcagaaggccctcctcctaattcttcattctgaataactccataattggcaggattgttaggatcataagcttccttccactccaccaatctcatcgctctatttagtttctgttgtaaaacgaatttatcttttccttcggctactttcaggagattcatcaattctccaataaccctgtattcaggacgaagcctgaaatgcttttgttcgaacttgtcaattctattcatccacttgaaagcatcatcaagtgtctctataagaaaatgaggaaacg-aaaagtatgaaaaatttacagacatgctacagtgttccaagtaatattggggggtgagggggttatggaaaccattagaatcaattaattttttttaaaaaaagctccagacaaaaatcctattacatatttcacgtatttaccttgtaaagcgcttgattgcttaaaataagctaatccaaacactcactaagttgtaattagagtataattgaagactaataaatacgcaattgggttaacagtcacaaaaatggaacaaaattatgaaaccaatggaaatgctttccaaaaataaaccatgctattcaatagacagaattctccgtcgcaatttcaccgaaagatatggttttaaagaacagagcaatatgaaaagtgaccaagggatcgaatacccagaagactaggcatgagaatcttttctgaaaaaaaggctacagaatatagagatgaggaaggagtgacgatttataatagtgattgttacactattccagacgttcgacgaaaaaatatttactttacactgaactggaacagatgcagacctatttcctaggttatgttttaactggcatcctttaggaagtaagaaccagagtctagcaaaagcggcattgatcaatcaatatcaatatataataaaaagatcaaataaatagacgggtgagataccagcatcggtgaagtttttaagtaactcttcatgcttcttgaacttcctctcaaagtcctcaaacctctgttggattgcctcagggctaaacctctcgtcatcgtcatcgctatcggagtcagtaggctcttcgtattcgtctaactccttagaatccttgattttctgccttcgaagcttcctcaggatgggtctaacacccatatagtcctgccgagtttcggcatcgatatccttggtgtccaaaccatcccttattctctgctgtctttctctgagcctatccttctccacctcagccagaaggtcttgcactaaattggtagggatggactcagagtcagggtcactagcggatgaagtggagtagtaggctttacctagagaagggagcgtcgatacagtgctcctgcagggagggagaggaagggaagataacggggcgagtttgcgggagagatatatttgagatttgatggaatctcggtggagttggccgagtagcaggcgggaacaagaaaaagcttgtgatttggaactcattgtagtagctaggagctcatcaaaatgcagtgaatagcagcttaggtcgtgcgatgaagaaggcagggaagggcgtggccatgaaagaaggtaacggaacggtggagaaatgaggaagatcaccgaagagggcagagggggcggcaatgggctgagactgtgtcggagttggaagatgatcaaaattactggacattttcttcgcttattttggctactcttctctttctagggcttttcaatggctaatggactatgctgggctttcattctgttgcaaacgtcctagtctcttctctttttagggctttttaatgggc----------aatgggctttcttttgcgttgctaataatattgatttccccatgacttgttgttattattcgaat
>Balizia_spnov_Morim_577@NODE_1_length_1266_cov_292.508671
------------------------------------------------------------------------------------------------------------------------------------------------------------------------------------------------------------------------------------------------------------------------------------------------------------------------------------------------------------------------------------------------------------------------------------------------------------------------------------------------------------------------------------------------------------------------------------------------------------------------------------------------------------------------------------------------------------------------------------------------------------------------------------------------------------------------------------------------------------------------------------------------------------------------------------------------------------------------------------------------------------------------------------------------------------------------------------------------------------------------------------------------------------------------------------------------------------------------------------------------------------------------------------------------------------------------------------------------------------------------------------------------------------------agatatggttttaaagaacagagcaatatgaaaagtgaccaagggatcgaatacccagaagactaggcatgagaatcttttctgaaaaaaaggctacagaatatagagatgaggaaggagtgacgatttatattagtggttgttacactattccagacgttcgacgaaaaaatatttactttacactgaactggaacagatgcagacctatttgataggttatgttttaactggcatcctttaggaagtaagaaccagagtctagcaaaagcggcattgatcaatcaatatcaatatataataaaaagatcaaataaatagacgggtgagataccagcatcggtgaagtttttaagtaactcttcatgcttcttgaacttcctctcaaagtcctcaaacctctgttggattgcctcagggctaaacctctcgtcatcgtcatcgctatcggagtcagtaggctcttcgtattcgtctaactccttagaatccttgattttctgccttcgaagcttcctcaggatgggtctaacacccatatagtcctgccgagtttcggcatcgatatccttggtgtccaaaccatcccttattctctgctgtctttctctgagcctatccttctccacctcagccagaaggtcttgcactaaattggtagggacggactcagagtcggggtcactagcggatgaagtggagtagtaggctttacctagaaaagggagcgtcgatacagtgctcctgcagggagggagaagaagggaagataacggggcgagtttgcgggagagatatatttgagatttgatggaatctcggaggagttggccgagtagcaggcgggaacaagaaaaagcttgtgatttggaactcattgtagtagctaggagctcatcaaaatgcagtgaatagcagcttaggtcgtgcgatgaagaaggcagggaagggcgtggccatgaaagaaggtaacggaacggtgcagaaatgaggaagatcaccgaagagggcagaggggccagcaatgggctgagactgtgtcggagttggaagacgatcaaaattactggacattttcttcgcttattttggctactcttctctttctaggggttttcaatggctgatggactatgctgggctttcattctgttggaaacgtcctaggctcttctctttttagggc-ttttaatgggcaatgggctgaaatgggctttctttgccgttgctaataatattgatttccccataacttgttattatta-------
>Balizia_spnov_Morim_577@NODE_2_length_1134_cov_387.740500
gctttggcaaaaccaataaccccattgtagttgccacaagccagcattgcggtgtactttacaacttgtcctccctacacaaacacaaactaagaaaatctgtgagactgggccacagcat-gggccatgaggaagagatggaaggagaaagatttgggagtacctttgtaactttacatgtccggttcacatcaatcatttttacatcaaaaccctggcatcatatacaaaaacacacaaatcatagagtaaacacacatatacacacatacaaaagcctctataaaatataacttactggtgcaaaaagagctatgaaa-acagcatcaggatcaaattcaatatttgcatgaaacggtaaaatttataacacataagatcagcagaaaaaactatgcatataatatatgcacctttcgataaagaggctttcttctagtctctgttaaggaattcctctcctctgcaagatctcttatctcttcctctagaaccttacccttcctcccaaatgtatattcaagttcagccagcttctcctgaagcttcttgtcaatagcttcaagtttctccagtagtttgttgtctttctctttcatgttatcaaactcatcatcatcttcatcttcatcatcctcatcactatcgtcatcatttttatcttgatcctcctcctcgtcagctccctgagttagttggtcctccttttcaaatccagcatttcccagggcattatcagaaggccctcctcctaattcttcattctgaataactccataattggcaggattgttaggatcataagcttccttccactccaccaatctcatcgctctatttagtttctgttgtaaaacgaatttatcttttccttcggctactttcaggagattcatcaattctccaataaccctgtattcaggacgaagcctgaaatgcttttgttcgaacttgtcaattctattcatccacttgaaagcatcatcaagtgtctctataagaaaatgaggaaacg-aaaagtatgaaaaatttacagacatgctacagtgttccaagtaatattggatggtccgcgagatat-----ctattaacgcc-----------------------------------------------------------------------------------------------------------------------------------------------------------------------------------------------------------------------------------------------------------------------------------------------------------------------------------------------------------------------------------------------------------------------------------------------------------------------------------------------------------------------------------------------------------------------------------------------------------------------------------------------------------------------------------------------------------------------------------------------------------------------------------------------------------------------------------------------------------------------------------------------------------------------------------------------------------------------------------------------------------------------------------------------------------------------------------------------------------------------------------------------------------------------------------------------------------------------------------------------------------------------------------------------------------------------------------------------------------------------------------------------------------------------------------------------------------------------------------------------------------------------------------------------------------------------------------------------
>Cathormion_obliquifoliolatum_Wieringa_6519@NODE_1_length_1229_cov_152.869676
-----------------------------------------------------------------------------------------------------gtgaaactgggccacagcacggggccatgaggaagagatggaaggagaaagatttgggagtacctttgtaactttacatgtccggttcacatcaatcatttttacatcaaaaccctggcatcatatacaaaaacacacaaatcatagagtaaacacacatata-aaacatacaaaagcctctataaaatataacttactggtgcaaaaagagctatgaaa-acagcatcaggatcaaattcaatatttgcatgaaacagtaaaatttataacacataagatcagcagaaagaactatgcatataatatacgcacctttcgataaagaggctttcttctagtctctgttaaggaattcctctcctctgcaagatctcttatctcttcctctagaaccttacccttcctcccaaatgtatattcaagttcagccagcttctcctcaagcttcttgtcaatagcttcaagtttctccagtagtttgttgtctttctctttcatgttatcaaac------------------------------------tcgtcatcatttttatcttgatcctcctcctcgtcagctccctgagttagttggtcctccttttcaaatccagcatttcccagggcattatcagaaggccctcctcctaattcttcattctgaataactccataattggcaggattgttaggatcataagcttccttccactccaccaatctcatcgctctatttagtttctgttgtaaaacgaatttatcttttccttcggctactttcaggagattcatcaattctccaataaccctgtattcaggacgaagcctgaaatgcttttgttcgaacttgtcaattctattcatccacttgaaagcatcatcaagtgtctctataagaaaatgaggaaacg-aaaagtatgaaaaatttacagacatgctacagtgttccaagtaatattt---ggggggggggtaatggaaaccattcgaatcaattaaatttttt-aaaaaaagctccagacaaaaattctattacatatttcacgtatttaccttgtaaagcgcttgattgcttaaaataagctaatccaaacactcact-agttgtaattagagtataattgaagactaataaacacgcaattgggttaacagtcacaaaaatggaacaaaattatgaaaccaatggaaatgctttccaaaaataaaccatgctattcaatagacagaattctccgtcgcaatttcaccaaaagatatggttt--------------------------------------------------------------------------------------------------------------------------------------------------------------------------------------------------------------------------------------------------------------------------------------------------------------------------------------------------------------------------------------------------------------------------------------------------------------------------------------------------------------------------------------------------------------------------------------------------------------------------------------------------------------------------------------------------------------------------------------------------------------------------------------------------------------------------------------------------------------------------------------------------------------------------------------------------------------------------------------------------------------------------------------------------------------------------------------------------------------------------------------------------------------------------------------------------------------------------------------------------------------------------------------------------------------
>Cathormion_obliquifoliolatum_Wieringa_6519@NODE_2_length_1132_cov_106.546890
-------------------------------------------------------------------------------------------------------------------------------------------------------------------------------------------------------------------------------------------------------------------------------------------------------------------------------------------------------------------------------------------------------------------------------------------------------------------------------------------------------------------------------------------------------------------------------------------------------------------------------------------------------------------------------------------------------------------------------------------------------------------------------------------------------------------------------------------------------------------------------------------------------------------------------------------------------------------------------------------------------------------------------------------------------------------------------------------------------------------------------------------------------------------------------------------------------------------------------------------------------------------------------------------------------------------------------------------------------------------------------------------------------------------------------aagtacagagcaatatgaaaagtgaccaagggatcgaatacccagaagactaggcatgagaatcttttctgaaaaaaaggctacagaatatagagatgaggaaggagtgacgatttatattagtgattgttacactattccagacgttcgacgaaaaaacatttactttacactgaactggaacatatgcagacctatttcctaggt--tgttttaactggcatcctttaggaagtaagaaccagagtctagcaaaagcggcattggtcaatcaatatcaatatataataaaaagatcaaataaatagacgggtgagataccagcatcggtgaagtttttaagtaactcttcatgcttcttgaacttcctctcaaagtcctcaaacctctgttggattgcctcagggctaaacctctcgtcatcgtcatcgctatcggagtcagtaggctcttcgtattcgtctaactccttagaatccttgattttctgccttcgaagcttcctcaggatgggtctaacacccatatagtcctgccgagtttcggcatcgatatccttggtgtccaaaccatcccttattctctgctgtctttctctaagcctatccttctccacctcagccagaaggtcttgcactaaattggtagggatggactcagagtcagggtcactggcggatgaagtggagtagtaggctttacctagagaagggagtgtcgatacagtgctcctgcagggagggagaggaagggaggataacggggcgagtttgcgggagagatatatttgagatttgatggaatctcggaggagttggccgagtagcaggcgggaacaagaaaaagcttgtgatttggaactcattgtagtagctaggacctcatcaaaatgcagtgaatagcagcttaggtcgtgcgatgaagaaggcatggaagggcgtggccatgaaagaaggtaacggaacggtgcagaaataaggaagatcaccgaagagggcagagggggcagcaatgggctgagactgtgtcggagttggaagatgatcaaaattactggacattttcttcgcttattttggctcctcttctctttctagggcttttcaatggctaatggactatgctgggctttaa------------------------------------------------------------------------------------------------------------------------------
>Enterolobium_cyclocarpum_MWC9020@NODE_2_length_1362_cov_333.871595
------------------------------------------------------------------------------------------------------------------------------------------------------------------------------------------------------------------------------------------------------------------------------------------------------------------------------------------------------------------------------------------------------------------------------------------------------------------------------------------------------------------------------------------------------------------------------------------------------------------------------------------------------------------------------------------------------------------------------------------------------------------------------------------------------------------------------------------------------------------------------------------------------------------------------------------------------------------------------------------------------------------------------------------------------------------------------------------------------------------------------------------------------------------------------------------------------------------------------------------------------------------------------------------------------------------------------------------------------------------------------------------------ggtcactattttttaaaaaaaaattaattttctttaaaatttcatattaataagcctaaaatcttcaatttctcacaggtttgcccccgg----tttgaccccagtttgacccactgacccttaacccaa----------------taccccgaccggttcaatacccggtccgggttcatgaaccttgctatttactttacactgaactggaacagatgcagacctatttcctaggttacgttttaactggcatcctttagtaagtaagaaccagagtctagcaaaagcggcattgatcgatcaatatcaatatataataaaaagatcaaataaatagacgggtgagataccagcatcggtgaagtttttaagtaactcttcatgcttcttgaacttcctctcaaagtcctcaaacctttgttggattgcctcagggctaaacctctcgtcatcgtcatcgctatcggagtcagtaggctcttcgtattcgtctaactccttagaatccttgattttctgccttcgaagcttccttaggatgggcctaacacccatatagtcctgacgagtttcggcatcgatatccttggtgtccaaaccatcccttattctctgctgtctttctctgagcctatccttctccacctcagccagaaggtcttgcactaaattggaagggatggactcagagtcagggtcacgagcggatgaagtggagtagtaggctttccctagagaagggagcgtcgatgcagtgctcctgcatagagggaaaggaagggaagataacggggcgagtttgcgggagaaaaagatttgagatttgatggaatctcggaggagttggccgagtagcaggcgggaacaataaaaagcttgtgatttggaactcattgtagtagctatgagctcatcaaaatgcggtgaatagcagcttaggtcgtccgatgaagagggcagggaagggcgtggccatgaaagaaggtaacgggacggtgaagaaatgaggaagatcaccgaagagggcagagggggcagcaatgggctgaaactctgtaggagttggaagattatcaaaattactaggcattttcttcgattatttcggctactcttctctttatagggcttttcaatggctaatggaccatgctgggc-ttcattctgtttgaaacgtcttagattcgtctctttttagggctttttaatgggtaatgggctaaactgggctttcattttcgccgcgaataatatttattttcccatgacttgttattcctattcaaat
>Hydrochorea_corymbosa1_Bonadeu_655@NODE_1_length_938_cov_188.026048
--------------------------------------------------------------------------------------------------------------------------------------------------------------gaatacctttgtaactttacatgtccggttcacatcaatcatttttacatcaaaaccctggcatcatatacaaaaacacacaaattatagagtaaacacacatata-aaacatacaaaagcctctataaaatataacttactggtgcaaaaagagctatgaaa-acagcatcaggatcaaattcaatatttgcatgaaacagtaaaatttataacacataagatcagcagaaagaactatgcatataatatacgcgcctttcgataaagaggctttcttctagtctctgttaaggaattcctctcctctgcaagatctcttatctcttcctctagaaccttacccttcctcccaaacgtatattcaagttcagccagcttctcctcaagcttcttgtcaatagcttcaagtttctccagtagtttgttgtctttctctttcatgttatcaaactcgtcatcatcttcatcttcatcatcctcatcactatcgtcatcatttttatcttgatcctcctcctcgtcagctccctgagttagttggtcctccttttcaaatccagcatttcccagggcattatcagaaggccctcctcctaattcttcattctgaataactccataattggcaggattgttaggatcataagcttccttccactccaccaatctcatcgctctatttagtttctgttgtaaaacgaatttatcttttccttcggctactttcaggagattcatcaattctccaataaccctgtattcaggacgaagcctgaaatgcttttgttcgaacttgtcaattctattcatccacttgaaagcatcatcaagtgtctctataagaaaatgaggaaacg-aaaattatgaaaaatttacagacatgctacagtgttccaagtaatattttggggggggggggttatggaaaccgttcgaat------------------------------------------------------------------------------------------------------------------------------------------------------------------------------------------------------------------------------------------------------------------------------------------------------------------------------------------------------------------------------------------------------------------------------------------------------------------------------------------------------------------------------------------------------------------------------------------------------------------------------------------------------------------------------------------------------------------------------------------------------------------------------------------------------------------------------------------------------------------------------------------------------------------------------------------------------------------------------------------------------------------------------------------------------------------------------------------------------------------------------------------------------------------------------------------------------------------------------------------------------------------------------------------------------------------------------------------------------------------------------------------------------------------------------------------------------------------------------------------------------------------------------------------------------------------------------------------------
>Hydrochorea_corymbosa1_Bonadeu_655@NODE_2_length_929_cov_270.177346
-------------------------------------------------------------------------------------------------------------------------------------------------------------------------------------------------------------------------------------------------------------------------------------------------------------------------------------------------------------------------------------------------------------------------------------------------------------------------------------------------------------------------------------------------------------------------------------------------------------------------------------------------------------------------------------------------------------------------------------------------------------------------------------------------------------------------------------------------------------------------------------------------------------------------------------------------------------------------------------------------------------------------------------------------------------------------------------------------------------------------------------------------------------------------------------------------------------------------------------------------------------------------------------------------------------------------------------------------------------------------------------------------------------------------------------------------------------------------------------------------------------------------------------------------------------------------------------------------------------------------------------ttcctaggttatgttttaactggcatcctttaggaagtaagaaccagagtctagcaaaagcggcattggtcaatcaatatcaatatataataaaaagatcaaataaatagacgggtgagataccagcatcggtgaagtttttaagtaactcttcatgcttcttgaacttcctctcaaagtcctcaaacctctgttggattgcctcagggctaaacctctcgtcatcgtcatcgctatcggagtcagtaggctcttcgtattcgtctaactccttagaatccttgattttctgccttcgaagcttcctcaggatgggtctaacacccatatagtcctgccgagtttcggcatcgatatccttggtgtccaaaccatcccttattctctgctgtctttctctgagcctatccttctccacctcagccagaaggtcttgcactaaattggtagggatggactcagagtcagggtcactagcggatgaagtggagtagtaggctttacctagagaagggagcgtcgatacattgctcctgcagggagggagaggaagggaagataacggggcgagtttgcgggagagatatatttgagatttgatggaatctcggaggagttggccgagtagcaggcgggaacaagaaaaagcttgtgatttggaactcattgtagtagctaggacctcatcaaaatgcagtgaatagcagcttaggtcgtgcgatgaagaaggcatggaagggcgtggccatgaaagaaggtaacggaacggtgcagaaatgagcaagatcaccgaagagggcagagggggcagcaatgggctgagactgtgtcggagttggaagatgatcaaaattactggacattttcttcgcttattttggttcctcttctctttctagggcttttcaatggctaatggactatgctgg-------------------------------------------------------------------------------------------------------------------------------------
>Hydrochorea_corymbosa2_Iganci_862@NODE_1_length_1262_cov_261.333886
-------------------------------------aagctagcattgcggtgtactttacaacttgtcctccctacacaaacacaaactaagaaaatctgtgaaactgggccacagcacggggccatgaggaagagatggaaggagaaagattt-ggaatacctttgtaactttacatgtccggttcacatcaatcatttttacatcaaaaccctggcatcatatacaaaaacacacaaatcatagagtaaacacacatata-aaacatacaaaagcctctataaaatataacttactggtgcaaaaagagctatgaaa-acagcatcaggatcaaattcaatatttgcatgaaacagtaaaatttataacacataagatcagcagaaagaactatgcatataatatacgcgcctttcgataaagaggctttcttctagtctctgttaaggaattcctctcctctgcaagatctcttatctcttcctctagaaccttacccttcctcccaaacgtatattcaagttcagccagcttctcctcaagcttcttgtcaatagcttcaagtttctccagtagtttgttgtctttctctttcatgttatcaaactcg---------------tcatcatcctcatcactatcatcatcatttttatcttgatcctcctcctcgtcagctccctgagttagttggtcctccttttcaaatccagcatttcccagggcattatcagaaggccctcctcctaattcttcattctgaataactccataattggcaggattgttaggatcataagcttccttccactccaccaatctcatcgctctatttagtttctgttgtaaaacgaatttatcttttccttcggctactttcaggagattcatcaattctccaataaccctgtattcaggacgaagcctgaaatgcttttgttcgaacttgtcaattctattcatccacttgaaagcatcatcaagtgtctctataagaaaaagaggaaacg-aaaattatgaaaaatttacagacatgctacagtgttccaagtaatatttgggggggggggggttatggaaaccattcgaatcaattaattttttt-aaaaaaagctccagacaaaaatcctattacatatttcacgtatttaccttgtaaagcgcttgattgcttaaaataagctaatccaaacactcactaaggtgtaattagagtataattgaagactaataagcacgcaattgggttaacggtcacaaaaatggaacaaaattatgaaaccaatggaaatgctttccaaaaataaac---------------------------------------------------------------------------------------------------------------------------------------------------------------------------------------------------------------------------------------------------------------------------------------------------------------------------------------------------------------------------------------------------------------------------------------------------------------------------------------------------------------------------------------------------------------------------------------------------------------------------------------------------------------------------------------------------------------------------------------------------------------------------------------------------------------------------------------------------------------------------------------------------------------------------------------------------------------------------------------------------------------------------------------------------------------------------------------------------------------------------------------------------------------------------------------------------------------------------------------------------------------------------------------------------------------------------------------------------------------------
>Hydrochorea_gonggrijpii_Tillett_45696@NODE_1_length_1293_cov_101.244243
---------------------------------------------------------------------------------aacacaaactaagaaaatctgtgagactgggccacagcat-gggccatgacgaagagatggaaggagaaagatttgggagtacctttgtaactttacatgtacggttcacatcaatcatttttacatcaaaaccctggcatcatatacaaaaacacacaaatcatagagtaaacacacatatacacacatacaaaagcctctataaaatataacttactggtgcaaaaagagctatgaaa-acagcatcaggatcaaattcaatatttgcatgaaacggtaaaatttataacacataagatcagcagaaagaactatgcatataatatatgcacctttcgataaagaggctttcttctagtctctgttaaggaattcctctcctctgcaagatctcttatctcttcctctagaaccttacccttcctcccaaatgtatattcaagttcagccagcttctcctcaagcttcttgtcaatagcttcaagtttctccagtagtttgttgtctttctctttcatgttatcaaactcatcatcatcttcatcatcatcatcctcatcactatcgtcatcatttttatcttgatcctcctcctcgtcagctccctgagttagttggtcctccttttcaaatccagcatttcccagggcattattagaaggccctcctcctaattcttcattctgaataactccataattggcaggattgttaggatcataagcttccttccactccaccaatctcatcgctctatttagtttctgttgtaaaacgaatttatcttttccttcggctactttcaggagattcatcaattctccaataaccctgtattcaggacgaagcctgaaatgcttttgttcgaacttgtcaattctattcatccacttgaaagcatcatcaagtgtctc--taagaaaatgaggaaacg-aaaagtatgaaaaatttacagacatgctacagtgttccaagtaatattg-gaggggggggggttatggaaaccattagaatcaattaattttttt-aaaaaaagctccagacaaaaatccgattacatatttcacgtatttaccttgtaaagcgcttgattgcttaaaataagctaatccaaacactcactaatttgtaattagagtataattgaagactaataaatacgcaattgggttaacagtcacaaaaatggaacaaaattatgaaaccaatgaaaatgctttccaaaaataaaccatgctattcaatagacagaattctccgtcgcaatttcaccgaaagatatggttttaaaga--------------------------------------------------------------------------------------------------------------------------------------------------------------------------------------------------------------------------------------------------------------------------------------------------------------------------------------------------------------------------------------------------------------------------------------------------------------------------------------------------------------------------------------------------------------------------------------------------------------------------------------------------------------------------------------------------------------------------------------------------------------------------------------------------------------------------------------------------------------------------------------------------------------------------------------------------------------------------------------------------------------------------------------------------------------------------------------------------------------------------------------------------------------------------------------------------------------------------------------------------------------------------------------------------------
>Hydrochorea_gonggrijpii_Tillett_45696@NODE_2_length_999_cov_313.639913
--------------------------------------------------------------------------------------------------------------------------------------------------------------------------------------------------------------------------------------------------------------------------------------------------------------------------------------------------------------------------------------------------------------------------------------------------------------------------------------------------------------------------------------------------------------------------------------------------------------------------------------------------------------------------------------------------------------------------------------------------------------------------------------------------------------------------------------------------------------------------------------------------------------------------------------------------------------------------------------------------------------------------------------------------------------------------------------------------------------------------------------------------------------------------------------------------------------------------------------------------------------------------------------------------------------------------------------------------------------------------------------------------------------------------ttttaaagaacagagcaatatgaaaagtgaccaagggatcgaatacccagaagactaggcatgagaatcttttctgataaaaaggctacagaatatagagatgaggaaggagtgacgatttatattggtgattgttacactattccagacgttcgacgaaaaaatatttactttacactgaactggaacagatgcagacctatttcctaggttatgttttaactggcatcctttaggaagtaagaaccagagtctagcaaaagcggcattgatcaatcaatatcaatatataataaaaagatcaaataaatagacgggtgagataccagcatcggtgaagtttttaagtaactcttcatgcttcttgaacttcctctcaaagtcctcaaacctctgttggattgcctcagggctaaacctctcgtcatcgtcatcgctatcggagtcagtaggctcttcgtattcgtctaactccttagaatccttgattttctgccttcgaagcttcctcaggatgggtctaacacccatatagtcctgccgagtttcggcatcgatatccttggtgtccaaaccatcccttattctctgctgtctttctctgagcctatccttctccacctcagccagaaggtcttgcactaaattggtagggatggactcagagtcagggtcactagcggatgaagtggagtagtaggctttacctagagaagggagcgtcgatacagtgctcctgcagggagggagaggaagggaagataacggggcgagtttgcgggagagatatacttgagatttgatggaatctcggaggagctggccgagtagcaggcgggaacaagaaaaagcttgtgatttggaactcattgtagtagctaggagctcatcaaaatgcagtggatagcagcttaggtcgtgcgatgaagtgg--atagtaggctttacctagagaagggagcgtcgatacagtgctcctgcagggagggag----------------------------------------------------------------------------------------------------------------------------------------------------------------------------------------------------------------------------------------------------------------------------------
>Jupunba_abbottii_Zanoni_21220@NODE_1_length_1203_cov_210.841030
--------------------------------------------------------------------------------------------------------------------------------------------------------------------------------------------------------------------------------------------------------------------------------------------------------------------------------------------------------------------------------------------------------------------------------------------------------------------------------------------------------------------------------------------------------------------------------------------------------------------------------------------------------------------------------------------------------------------------------------------------------------------------------------------------------------------------------------------------------------------------------------------------------------------------------------------------------------------------------------------------------------------------------------------------------------------------------------------------------------------------------------------------------------------------------------------------------------------------------------------------------------------------------------------------------------------------------------------------------------------------------------cagaattctccgtcgcaatttcaccgaaagatatggttttaaagaacagagcaatatgaaaagtgaccaagggatcgaatacccagaagactaggcatgagaatcttttctgaaaaaaaggctacagaatatagagatgaggaaggagtgacgatttatattagcgattgttacactattccagacgttcgacgaaaaaatatttactttacactgaactggaacagatgcagacctatttcctaggttatgttttaactggcatcctttaggaagtaagaaccagagtctagcaaaagcggcattgatcaatcaatatcaatacataataaaaagatcaaataaatagacgggtgagataccagcatcggtgaagtttttaagtaactcttcatgcttcttgaacttcctctcaaagtcctcaaacctctgttggattgcctcagggctaaacctctcgtcatcgtcatcgctatcggagtcagtaggctcttcgtattcgtctaactccttagaatccttgattttctgccttcgaagcttcctcaggatgggtctaacacccatatagtcctgccgagtttcggcatcgatatccttggtgtccaaaccatcccttattctctgctgtctttctctgagcctatccttctccacctcagccagaaggtcttgcactaaattggaagggatggactcagagtcagggtcactagcggatgaagtggagtagtaggctttacctagagaagggagcgtcgatacagtgctcctgcagggagggagaggaaggaaagataacggggcgagtttgcgggagagatatgtttgagatttgatggaatctcggaggagttggccgagtagcaggcgggaacaagaaaaagcttgtgatttggaactcattgtagtagctaggagctcatcaaaatgcagtgaatagcagcttaggtcgtgcgatgaagaaggcagggaagggcgtggccatgaaagaaggtaacggaacggtgcagaaatgaggaagatcgccgaagagggcagagggggcagcaatgggctgagacactgtcggagttggaagatgatcaaaattactggacattttcttagcttattttggctactcttctctttctagggcttttcaatggctaatggactatgctgggcttt-attctgttggaaacgtcttaggctcttctc-------------------------------------------------------------------------------------------------
>Jupunba_abbottii_Zanoni_21220@NODE_2_length_1144_cov_97.737582
---------------------------------------------------------------------------------------------------------------gccacagcatggggccatgaggaagagatagaaggagaaagatttgggagtacctttgtaactttacatgtccggttcacatcaatcatttttacatcaaaaccctggcatcatatacaaaaacacacaaatcatagagtaaacacacatacacacacatacaaaagcctctataaaatataacttactggtgcaaaaagggctatgaac-acagcatcgggatcaaattcaatatttg-atgaaacagtaaaatttatatcacataagatcagcagaaagaactatgcatataatatacgcacctttcgataaagaggctttcttctagtctctgttaaggaattcctctcctctgcaagatctcttatctcttcctctagaaccttacccttcctcccaaatgtatattcaagttcagccagcttctcctcaagcttcttgtcaatagcttcaagtttctccagtagtttgttgtctttctctttcatgttatcaaactcatcatcatcttcatcttcatcatcctcatcactatcgtcatcatttttatcttgatcctcctcctcatcagctccctgagttagttggtcctccttttcaaatccagcatttcccagggcattatcagaaggccctcctcctaattcttcattctgaataactccataattggcaggattgttaggatcataagcttccttccactccaccaatctcatcgctctatttagtttctgttgtaaaacgaatttatcttttccttcggctactttcaggagattcatcaattctccaataaccctgtattcaggacgaagcctgaaatgcttttgttcgaacttgtcaattctattcatccacttgaaagcatcatcaagtgtctctataagaaaatgaggaaacgaaaaagtatgaaaaatttacagacatgctacagtgttccaagtaatattgggggggggggtggttatggaaaccattagaatcaattaattttaaa-aaaaaaagctccagacaaaaatcctattacatatttcacgtatttaccttgtaaagcgcttgattgcttaaaataagctaatccaaacactcactaagttgtaattagagtataattgaagactaataaatacgcaatagggt----------------------------------------------------------------------------------------------------------------------------------------------------------------------------------------------------------------------------------------------------------------------------------------------------------------------------------------------------------------------------------------------------------------------------------------------------------------------------------------------------------------------------------------------------------------------------------------------------------------------------------------------------------------------------------------------------------------------------------------------------------------------------------------------------------------------------------------------------------------------------------------------------------------------------------------------------------------------------------------------------------------------------------------------------------------------------------------------------------------------------------------------------------------------------------------------------------------------------------------------------------------------------------------------------------------------------------------------------------------------------------------------------------------------------------
>Jupunba_asplenifolia_Ekman_6383@NODE_2_length_936_cov_115.463329
---------------------------------------------------------------------------------------------------------------------------------------------------------------------------------------------------------------------------------------------------------------------------------------------------------------------------------------------------------------------------------------------------------------------------------------------------------------------------------------------------------------------------------------------------------------------------------------------------------------------------------------------------------------------------------------------------------------------------------------------------------------------------------------------------------------------------------------------------------------------------------------------------------------------------------------------------------------------------------------------------------------------------------------------------------------------------------------------------------------------------------------------------------------------------------------------------------------------------------------------------------------------------------------------------------------------------------------------------------------------------------------------------------------------------------------------------------------------------------------------------------------------------------------------------------gcgattgttacactattccagacgttcgacgaaaaaatatttactttacactgaactggaacagatgcagacctatttcctaggttatgttttaactggcatcctttaggaagtaagaaccagagtctagcaaaagcggcattgatcaatcaatatcaatacataataaaaagatcaaatacatagacggttgagataccagcatcggtgaagtttttaagtaactcttcatgcttcttgaacttcctctcaaagtcctcaaacctctgttggattgcctcagggctaaacctctcgtcatcgtcatcgctatcggagtcagtaggctcttcgtattcgtctaactccttagaatccttgattttctgccttcgaagcttcctcaggatgggtctaacacccatatagtcctgccgagtttcggcatcgatatcctgggtgtccaaaccatcccttattctctgctgtctttctctgagcctatccttctccacctcagccagaaggtcttgcactaaattggaagggatggactcagagtcagggtcactagcggatgaagtggagtagtaggctttacctagagaagggagcgtcgatacagtgctcctgcagggagggagaggaaggaaagataacggggcgagtttgcgggagagatatgtttgagatttgatggaatctcggaggagttggccgagtagcaggcgggaacaagaaaaagcttgtgatttggaactcattgtagtagctaggagctcatcaaaatgcagtgaatagcagcttaggtcgtgcgatgaagaaggcagggaagggcgtggccatgaaagaaggtaacggaacggtgcagaaatgaggaagatcgccgaagagggcagagggggcagcaatgggctgagacactgacggagttggaagatgatcaaaattactgga----------------------------------------------------------------------------------------------------------------------------------------------------------------------------------------------------------
>Jupunba_barbouriana_Iganci_847@NODE_1_length_1827_cov_227.223429
-----------------------------------------------------------------------------------------------------------------------------------------------------------------------------------------------------------------------------------------------------------------------------------------------------------------------------------------------------------------------------------------------------------------------------------------------------------------------ccccaccccccccccccacccccccccccccccccccccaccccccccaccccccc--------------------------------------------------------------------------------------------------------------------------------------------------------------ccccccccccccccccccccc---------------------------------------------------------------------------------------------------------------------cccccccccccccccccaa----------------------------------------------------------------------------------------------------------------------------------------------------------------------------------------------------------------------------------------------------------------atggaaaccattagaatcaattaatttttttaaaaaaaagctccagacaaaaatcctattacatattttacgtatttaccttgtaaagcgcttgattgcttaaaataagctaatccaaacactgactaagttgtaattagagtataattgaagactaataaatacgcaattgggttaacagtcacaaaaatggaacaaaattatgaaaccaatggaaatgctttccaaaaataaaccatgctattcaatagacagaattctccgtcgcaatttcaccgaaagatatggttttaaagaacagagcaataggaaacgtgaccaagggatcgaatacccagaagactaggcatgagaatcttttctgaaaaaaaggctacagaatatagagatgaggaaggagtgatgatttatattagtgattgttacactattccagacgttcggcgaaaaaatatttactttacactgaactggaacagatgcagacctatttcctaggttatgttttaactggcatcctttaggaagtaagaaccagagtctagcaaaagcggcattgatcaatcaatatcaatatataataaaaagataaaataaatagacgggtgagataccagcatcggtgaagtttttaagcaactcttcatgcttcttgaacttcctctcaaagtcctcaaacctctgttggattgcctcagggctaaacctctcgtcatcgtcatcgctatcggagtcagtaggctcttcgtattcgtctaactccttagaatccttgattttctgccttcgaagcttcctcaggatgggtctaacacccatatagtcctgccgagtttcggcatcgatatccttggtgtccaaaccatcccttattctctgctgtttttctctgagcctatccttctccacctcagccagaaggtcttgcactaaattggtagggatggactcagagtcagggtcactagcggatgaagtggagtagtaggctttacctagagaagggagcgtcgatacagtgctcctgcagggagggagaggaagggaagataacggggcgagtttgcgggagagatatatttgagatttgatggaatctcggaggagttggccgagtagcaggcgggaacaagaaaaagcttgtgatttggaactcattgtagtagctaggagctcatcaaaatgcagtgaatagcagcttaggtcgtgcgatgaagaaggcagggaagggcgtggccatgaaagaaggtaacggaacggtgcagaaatgaggaagatcaccgaagagggcagagggggcagcaatgggctgaaactctgtcggagttggaagatgatcaaaattactggacattttcttcgcttattttggctactcttctctttccagggcttttcaatggctaatggactatgctgggctttcattctgttggaaacgtcttaggctcttctctttttagggctttttaacgggtaatgggctgaaatgggctctcttttgcgttgccaataatattgatttccccaggac---ttattactattagaat
>Jupunba_barbouriana_Iganci_847@NODE_2_length_1281_cov_142.566445
gctttggcaaaaccaataaccccattatagttgccacaagctagcattgcggtgtactttacaacttgtcctccctacacaaacacaaactaagaaaatctgtgagactgggccgcagcatggggccatgaggaagagatggaaggagaaagatttgggagtacctttgtaactttacatgtccggttcacatcaatcatttttacatcaaaaccctggcatcatatagaaaaacacacaaatcatagagtaaacacacatatactcacatacaaaagcctctataaaacataacttactggtgcaaaaagagctatgaaa-acagcatcaggatcaaattcaatatttgcatgaaacagtaaaatttatatcacataagatcagcagaaagaactatgcatataatatacgcacctttcgataaagaggctttcttctagtctctgttaaggaattcctctcctctgcaagatctcttatctcttcctctagaaccttacccttcctcccaaatgtatattcaagttcagccagcttctcctcaagcttcttgtcaatagcttcaagtttctccagtagtttgttgtctttctctttcatgttatcaaactcatcatcatcttcatcttcatcatcctcatcactatcgtcatcatttttatcttgatcctcctcctcgtcagctccccgagttagttggtcctccttttcaaatccagcatttcccagggcattatcagaaggccctcctcctaattcttcattctgaataactccataattggcaggattgttaggatcataagcttccttccactccaccaatctcatcgctctatttagtttctgttgtaaaacgaatttatcttttccttcggctactttcaggagattcatcaattctccaataaccctgtattcaggacgaagcctgaaatgcttttgttcgaacttgtcaattctattcatccacttgaaagcatcatcaagtgtctctataagaaaatgaggaaacg-aaaagtatgaaaaatttacagacatgctacagtgttccaagtaatattgtggggggggggggttatggaaaccattagaatcaattaatttttt-----------------------------------------------------------------------------------------------------------------------------------------------------------------------------------------------------------------------------------------------------------------------------------------------------------------------------------------------------------------------------------------------------------------------------------------------------------------------------------------------------------------------------------------------------------------------------------------------------------------------------------------------------------------------------------------------------------------------------------------------------------------------------------------------------------------------------------------------------------------------------------------------------------------------------------------------------------------------------------------------------------------------------------------------------------------------------------------------------------------------------------------------------------------------------------------------------------------------------------------------------------------------------------------------------------------------------------------------------------------------------------------------------------------------------------------------------------------------------------------------------------------------------------------------------------------------------------
>Jupunba_commutata_Maguire_46145@NODE_1_length_2590_cov_172.649423
----------------------------------------------------tgtactttacaacttgtcctccctacacagaaacaaactaagaaaatctgtgagactgggccacagcatggggccatgaggaatagatagaaggagaaagatttgggagtacctttgtaactttacatgtccggttcacatcaatcatttttacatcaaaaccctggcatcatatacaaaaacacacaaatcatagagtaaacacacatatacacacatacaaaagcctctataaaatataacttactggtgcaaaaagagctatgaa-cacagcatcaggatcaaattcaatatttg-atgaaacagtaaagtttatatcacataagatcagcagaaagaactatgcatataatatacgcacctttcgataaagaggctttcttctagtctctgttaaggaattcctctcctctgcaagatctcttatctcttcctctagaaccttacccttcctcccaaatgtatattcaagttcagcaagcttctcctcaagcttcttgtcaatagcttcaagtttctccagtagtttgttgtctttctctttcatgttatcaaactcatcatcatcttcatcttcatcatcctcatcactatcgtcatcatttttatcttgatcctcttcctcatcagctccctgagttagttggtcctccttttcaaatccagcatttcccagggcattatcagaaggccctcctcctaattcttcattctgaataactccataattggcaggattgttaggatcataagcttccttccactccaccaatctcatcgctctatttagtttctgttgtaaaacgaatttatcttttccttcggctactttcaggagattcatcaattctccaataaccctgtattcaggacgaagcctgaaatgcttttgttcgaacttgtcaattctattcatccacttgaaagcatcatcaagtgtctctataagaaaatgaggaaacgaaaaagtatgaaaaatttacagacatgctacagtgttccaagtaatattg-ggggggagggggttatggaaaccattataatcaattaatttttttaaaaaaaagctccagacaaaaatcctattacatatttcacgtatttaccttgtaaagcgcttgattgcttaaaataagctaatccaaacactcactaagttgtaactagagtataattgaagactaataact--gcaatagggttaacagtcacaaaaatggaacaaaattatgaaaccaatggaaatgctttccaaaaataaaccatgctattcaatagacagaattctccgtcgcaatttcaccgaaagatatggttttaaagaacagagcaatatgaaaagtgaccaagggatcgaatacccagaagactaggcatgagaatcttttctgaaaaaaaggctacagaatatagagatgaggaaggagtgacgatttatattagtgattgttacactattccagacgttcgacgaaaaaatatttactttacactgaactggaacagatgcagacctgtttcctaggttatgttttaactggcatcctttaggaagtaagaaccagagtctagcaaaagcggcattgatcaatcaatatcaatacataataaaaagatcaaataaatagacgggtgagataccagcatcggtgaagtttttaagtaactcttcatgcttcttgaacttcctctcaaagtcctcaaacctctgttggattgcctcagggctaaacctctcgtcatcgtcatcgctatcggagtcagtaggctcttcgtattcgtctaactccttagaatccttgattttctgccttcgaagcttcctcaggatgggtctaacacccatatagtcctgccgagtttcggcatcgatatccttggtgtccaaaccatcccttattctctgctgtctttctctgagcctatccttctccacctcagccagaaggtcttgcactaaattggaagggatggactcagagtcagggtcactagcggatgaagtggagtagtaggctttacctagagaagggagcgtcgatacagtgctcctgcagggagggagaggaagggaagataacggggcgagtttgcgggagagatatgtttgagatttgatggaatctcggaggagttggccgagtagcaggcgggaacaagaaaaagcttgtgatttggaactcattgtagtagctaggagctcatcaaaatgcagtgaatagcagcttaggtcgtgcgatgaagaaggcagggaagggcgtggccatgaaagaaggtaacggaacggtgcagaaatgaggaagatcgccgaagatggcagagggggcagcaatgggctgagactctgtcggagttggaagatgatcaaaattactggacacttccttcgcttattttggctactcttctctttctagggcttttcaatggctaatggactatgctgggctttcattctgttggaaacgtcttaggctcttctctttttagggctttttaatgggtaatgggctgaaatgggctttcttttgcgttgctaataatattgatttccccaggact---tattattattcgaat
>Jupunba_floribunda_Iganci_883@NODE_2_length_1255_cov_99.136672
gctttggcaaaaccaataaccccattatagttgccacaagctagcattgcggcgtactttacaacttgtcctccctacacaaacacaaactaagaaaatctgtgagactgggccacagcatggggccatgaggaagagatggaaagagaaagatttgggagtacctttgtaactttacatgtccggttcacatcaatcatttttacatcaaaaccctggcatcatatacaaaaacacacaaatcatagagtaaacacacacatacacacatacaaaagcctctataaaatataacttactggtgcaaaaagagctatgaaa-acagcatcaggatcaaattcaacatttgcatgaaacagtaaaatttatatcacataagatcagcagaaagaactatgcatataatatacgcacctttcgataaagaggctttcttctagtctctgttaaggaattcctctcctctgcaaaatctcttatctcttcctctagaaccttacccttcctcccaaatgtatattcaagttcagccagcttctcctcaagcttcttgtcaatagcttcaagtttctccagtagtttgttgtctttctctttcatgttatcaaactcatcatcatcttcatctttatcatcctcatcactatcgtcatcatttttatcttgatcctcctcctcgtcagctccctgagttagttggtcctccttttcaaatccagcatttcccagggcattatcagaaggccctcctcctaattcttcattctgaataactccataattggcaggattgttaggatcataagcttccttccactccaccaatctcatcgctctatttagtttctgttgtaaaacgaatttatcttttccttcggctactttcaggagattcatcaattctccaataaccctgtattcaggacgaagcctgaaatgcttttgttcgaacttgtcaattctattcatccacttgaaagcatcatcaagtgtctctataagaaaatgaggaaacg-aaaagtatgaaaaatttacagacatgctacagtgttccaagtaatatttgggggggggggggttatggaaaccat------------------------------------------------------------------------------------------------------------------------------------------------------------------------------------------------------------------------------------------------------------------------------------------------------------------------------------------------------------------------------------------------------------------------------------------------------------------------------------------------------------------------------------------------------------------------------------------------------------------------------------------------------------------------------------------------------------------------------------------------------------------------------------------------------------------------------------------------------------------------------------------------------------------------------------------------------------------------------------------------------------------------------------------------------------------------------------------------------------------------------------------------------------------------------------------------------------------------------------------------------------------------------------------------------------------------------------------------------------------------------------------------------------------------------------------------------------------------------------------------------------------------------------------------------------------------------------------------------
>Jupunba_laeta_Mori_25147@NODE_1_length_2158_cov_73.941374
-----------------------------------------------------------------------------------------------------------ctgggccacagcatggggccatgaggaagagatggaaggagaaagatttgggagtacctttgtaactttacatgtccggttcacatcaatcatttttacatcaaaaccctggcatcatatacaaaaacacacaaatcaaagagtaaacacacatatacacacatacaaaagcctctataaaatataacttactggtgcaaaaagagctatgaa-cacagcatcaggatcaaattcaatatttg-atgaaacagtaaaatttatatcacataagatcagcagaaagaactatgcatataatatacgcacctttcgataaagaggctttcttctagtctctgttaaggaattcctctcctctgcaagatctcttatctcttcctctagaaccttacccttcctcccaaatgtatattcaagttcagccagcttctcctcaagcttcttgtcaatagcttcaagtttctccagtagtttgttgtctttctctttcatgttatcaaactcatcatcatcttcatcttcatcatcctcatcactatcgtcatcatttttatcttgatcctcctcttcatcagctccctgagttagttggtcctccttttcaaatccagcatttcccagggcattatcagaaggccctcctcctaattcttcattctgaataactccataattggcgggattgttaggatcataagcttccttccactccaccaatctcatcgctctatttagtttctgttgtaaaacgaatttatcttttccttcggctactttcaggagattcatcaattctccaataaccctgtattcaggacgaagcctgaaatgcttttgttcgaacttgtcaattctattcatccacttgaaagcatcatcaagtgtctctataagaaaatgaggaaacg-----------------------------------------------------------------------------------------------------------------------------------------------------------------------------------------------------------------------------------------------------------------------------------------------------------------------------------------------------------------------------aaaaaatatgaaaagtgtccaagggatcgaatacccagaagactaggcatgagaatcttttctgaaaaaaaggctacagaatatagagatgaggaaggagtgacgattcatattagtgattgttgcaatattccagacgttcgacgaaaaaatatttactttacactgaactggaacagatgcagacctatgtcctaggttatgttttaaatggcatcctttaggaagtaagaaccagagtctagcaaaagcggcattggtcaatcaataccaatacataataaaaagatcaaatatatagacgggtgagataccagcatcggtgaagtttttaagtaactcttcatgcttcttgaacttcctctcaaagtcctcaaacctctgttggattgcctcagggctaaacctctcgtcatcgtcatcgctatcggagtcagtaggctcttcgtattcgtctaactccttagaatccttgattttctgccttcgaagcttcctcaggatgggtctaacacccatatagtcctgccgagtttcggcatcgatatccttggtgtccaaaccatcccttattctctgctgtctttctctgagcctatccttctccacctcagccagaaggtcttgcactaaattggaagggatggactcagagtcagggtcactagcggatgaagtggagtagtaggctttacctagagaagggagcgtcgatacagtgctcctgcagggagggagaggaagggaagataacggggcgagtttgcgggagagatatatttgagatttgatggaatctcggaggagttggccgagtagcaggcgggaacaagaaaacgcttgtgatttggaactcattgtagtagccaggagctcatcaaaatgcagtgcatagcagcttaggtcatgcgatgaagaaggcagggaagggcgtggccatgaaagaaggtaacggaacggtgcagaaatgaggaagatcaccgaagagggcagagggggcagcaatgggctgagactgtgtcagagttggaagatgatcaaaattactggacattttcttcgcttatttcggctactcttctctttctagggctttttaagggctaatggactatgctgggctgacattctgttggaaacgtcttaggctcatctctttttggggttttttaatgggtaatgggctgaaatgggctttcttttgc---------------------cccatgacttgttattattattcgaat
>Jupunba_langsdorfii_Ribeiro_728@NODE_1_length_2068_cov_128.707685
-----------------------------------------------------------------------------------------------------------------------------------------------------------------------------------------------------------------------------------------------------------------------------------------------------------------------------------------------------------------------------------------------------------------------------------------------------------------------------------------cccccccccccccccccccccccccccccccccccccc--------------------------------------------------------------------------------------------------------------------------------------------------------------ccccccccccccccccccccc---------------------------------------------------------------------------------------------------------------------cccccccccccccccccca----------------------------------------------------------------------------------------------------------------------------------------------------------------------------------------------------------------------------------------------------------------atggaaaccattagaatcaattaatttttttttaaaaaagctccagacaaaaatccttttacatatttcacgtatttaccttgtaaagcgcttgactgcttaaaataagctaatccaaacactcactaagttgtaattagagtacaattgaagactaataaatacgcaattgggttaacagtcacaaaaatggaacaaaattatgaaaccaatggaaatgctttccaaaaataaaccatgctattcaatagacagaattctccgtcgcaatttcaccgaaagatatggttttaaagaacagagcaatatgaaaagtgaccaagggatcgaatacccagaagactaggcatgagaatcttttctgaaaaaaaggctacagaatatagagatgaggaaggagtgacgatttatattagtgattgttacactattccagacgttcgacgaaaaaatatttactttacactgaactggaacagatgcagacctatttcctaggttatggtttaactggcatcctttaggaactaagaaccagagtctagcaaaagcggcattgatcaatcaatatcaatacataataaaaagatcaaataaatagacgggtgagataccagcatcggtgaagtttttaagtaactcttcatgcttcttgaacttcctctcaaagtcctcaaacctctgttggattgcctcagggctaaacctctcgtcatcgtcatcgctatcggagtcagtaggctcttcgtattcgtctaactccttagaatccttgattttctgccttcgaagcttcctcaggatgggtctaacacccatatagtcctgccgagtttcggcatcgatatccttggtgtccaaaccatcccttattctctgctgtctttctctgagcctatccttctccacctcagccagaaggtcttgcactaaattggaagggatggactcagagtcagggtcactagcggatgaagtggagtagtaggctttacctagagaagggagcgtcgatacagtgctcctgcagggagggagaggaagggaagataacggggcgagtttgcgggagagatatatttgagatttgacggaatctcggaggagttggccaagtagcaggcgggaacaagaaaaagcttgtgatttggaactcattgtagtagctaggagctcatcaaaatgcagtgaatagcagcttaggtcgtgcgatgaagaaggcagggaagggcgtggccatgaaagaaggtaacggaacggtgcagaaatgaggaagatcaccgaagagggcagagggggcagcaatgggctgagactgtgtcggagttggaagatgatcaaaattactggacattttcttcgcttattttggctactcttctctttctagggcttttcaatggctaatggactatgctgggctttcattctgttggaaacgtcttaggctcttctctttttagggctttttattgggtaatgggctgaaatgggctttcttttgcgttgctaataatattgagttccccaggac---ttattattattcgaat
>Jupunba_langsdorfii_Ribeiro_728@NODE_2_length_1224_cov_106.678291
gctttggcaaaaccaataaccccattatagttgccacaagctagcattgcggtgtactttacaacttgtcctccctacacagaaacaaactaagaaaatctgtgagactgggccacagcatggggccatgaggaagagatagaaggagaaagatttgggagtacctttgtaactttacatgtccggttcacatcaatcatttttacatcaaaaccctggcatcatatacaaaaacacacaaatcatagagtaaacacacatatacacacatacaaaagcctctataaaatataacttactggtgcaaaaagagctatgaac-acagcatcaggatcaaattcaatatttg-atgaaacagtaaaatttatatcacataagatcagcagaaagaactatgcatataatatacgcacctttcgataaagaggctttcttctagtctctgttaaggaattcctctcctctgcaagatctcttatctcttcctctagaaccttacccttcctcccaaatgtatattcaagttcagccagcttctcctcaagcttcttgtcaatagcttcaagtttctccagtagtttgttgtctttctctttcatgttatcaaactcatcatcatcttcatcttcatcatcctcatcactatcgtcatcatttttatcttgatcctcctcctcatcagctccctgagttagttggtcctccttttcaaatccagcatttccaagggcattatcagaaggccctcctcctaattcttcattctgaataactccataattggcaggattgttaggatcataagcttccttccactccaccaatctcatcgctctatttagtttctgttgtaaaacgaatttatcttttccttcggctactttcaggagattcatcaattctccaataaccctgtattcaggacgaagcctgaaatgcttttgttcgaacttgtcaattctattcatccacttgaaagcatcatcaagtgtctctataagaaaatgaggaaacgaaaaagtatgaaaaatttacagacatgctacagtgttccaagtaatattggggggggggg-ggttatggaaaccattagaatcaattaattttttt-taaaaaagctccagacaaaaat-----------------------------------------------------------------------------------------------------------------------------------------------------------------------------------------------------------------------------------------------------------------------------------------------------------------------------------------------------------------------------------------------------------------------------------------------------------------------------------------------------------------------------------------------------------------------------------------------------------------------------------------------------------------------------------------------------------------------------------------------------------------------------------------------------------------------------------------------------------------------------------------------------------------------------------------------------------------------------------------------------------------------------------------------------------------------------------------------------------------------------------------------------------------------------------------------------------------------------------------------------------------------------------------------------------------------------------------------------------------------------------------------------------------------------------------------------------------------------------------------------------------------------------------------------------
>Jupunba_leucophylla_Iganci_839@NODE_1_length_2997_cov_284.161301
gctttggcaaaaccaataaccccattatagttgccacaagctagcattgcggtgtactttacaacttgtcctccctacacaaacacaaactaagaaaatctgtgagactgggccacagcatggggccatgaggaagagatggaaggagaaagatttgggagtacctttgtaactttacatgtccggttcacatcaatcatttttacatcaaaaccctggcatcatatacaaaaacacacaaatcatagagtaaacacacatatgcacacatacaaaagcctctatagaatataacttactggtgcaaaaagagctatgaa-aacagcatcaggatcaaattcaatatttgcatgaaacagtaaaatttatatcacataagatcagcagaaagaactatgcatataatatacgcacctttcgataaagaggctttcttctagtctctgttaaggaattcctctcctctgcaagatctcttatctcttcctctagaaccttacccttcctcccaaatgtatattcaagttcagccagtttctcctcaagcttcttgtcaatagcttcaagtttctccagtagtttgttgtctttctctttcatgttatcaaactcatcatcatcttcatcttcatcatcctcatcactatcgtcatcatttttatctggatcctcctcctcgtcagctccctgagttagttggtcctccttttcaaatccagcatttcccagggcattatcagaaggccctcctcctaattcttcattctgaataactccataattggcaggattgttaggatcataagcttccttccactccaccaatctcatcgctctatttagtttctgttgtaaaacgaatttatcttttccttcggctactttcaggagattcatcaattctccaataaccctgtattcaggacgaagcctgaaatgcttttgttcgaacttgtcaattctattcatccacttgaaagcatcatcaagtgtgtctataagaaaatgaggaaacg-aaaagtatgaaaaatttacagacatgctacagtgttccaagtaatattg--gggggggggggttatggaaaccattagaatcaattaatttttttttaaaaaagctccagacaaaaatcctattacatatttcacgtatttaccttgtaaagcgcttgattgcttaaaataagctaatccaaacactcactaagttgtaattagagtataattgaagactaataaatacgcaattgggttaacagtcacaaaaatggaacaaaattatgaaaccaatggaaatgctttcgaaaaataaaccatgctattcaatagacagaattctccgtcgcaatttcaccgaaagatatggttttaaagaacagagcaatatgaaaagtgaccaagggatcgaacacccagaagactaggcatgagaatcttttctgaaaaaaaggctacagaatatagagatgaggaatgagtgacgatttatattagtgattgttacactattccagacgttcggcgaaaaaatatttactttacactgaactggaacagatgcagacctatttcctaggttatgttttaactggcatcctttagaaagtaagaaaaaaagtctagcaaaagcggcattgatcaatcaatatcaatatataataaaaagatcaaataaatagacgggtgagataccagcatcggtgaagtttttaagtaactcttcatgcttcttgaacttcctctcaaagtcctcaaacctctgttggattgcctcagggctaaacctctcgtcatcgtcatcgctatcggagtcagtaggctcttcgtattcgtctaactccttagaatccttgattttctgccttcgaagcttcctcaggatgggtctaacacccatatagtcctgccgagtttcggcatcgatatccttggtgtccaaaccatcccttattctctgctgtctttctctgagcctatccttctccacctcagccagaaggtcttgcactaaattggaagggatggactcagagtcagggtcactagcggatgaagtggagtagtaggctttacctagagaagggagcgtcgatacagtgctcctgcagggagggagaggaagggaagataacggggcgagtttgcgagagagatatatttgagatttgatggaatctcggaggagttggccgagtagcaggcgggaacaagaaaaagcttgtgatttggaactcattgtagtagctaggagctcatcaaaatgcagtgaatatcagcttaggtcgtgcgatgaagcaggcagggaagggcgtggccatgaaagaaggtaacggaacggtgcagaaatgaggaagatcaccgaagagggcagagggggcagcaatgggctgagactgtgtcggagttggacgatgatcgaaattactggacattttcttcgcttattttggctactcttctctttctagggcttttcaatggttaatggactatgctgggctttcattctgttggaaacgtcctaggctcttctctttttggggctttttaatgggcaatgggctgaaatggtctttcttttgcgttgctaataatattgacttccccatgacttgttattgttattcgaat
>Jupunba_longipedunculata_Cardona_2682@NODE_1_length_1251_cov_264.439523
-------------------------------------------------------------------------------------------------------------------------------------------------------------------------------------------------------------------------------------------------------------------------------------------------------------------------------------------------------------------------------------------------------------------------------------------------------------------------------------------------------------------------------------------------------------------------------------------------------------------------------------------------------------------------------------------------------------------------------------------------------------------------------------------------------------------------------------------------------------------------------------------------------------------------------------------------------------------------------------------------------------------------------------------------------------------------------------------------------------------------------------------------------------------------------------------------------------------------------------------------------------------------------------------------------------------------------------------------------------------------------------------------------------------gatatggttttaaagaacagagcaatatgaaaagtgaccaagggatcgaatacccagaagactaggcatgagaatcttttctgaaaaaaaggctacagaatatagagatgaggaaggagtgacgatttatattagtgattgttacactattccagacgttc-tcgaaaaaatatttactttacactgaactggaacagatgcagacctatttcctaggttatgttttaactggcatcctttaggaagtaagaaccagagtctagcaaaagcggcattgatcaatcaatatcaatatataataaaaagatcaaataaatagacgggtgagataccagcatcggtgaagtttttaagtaactcttcatgcttcttgaacttcctctcaaagtcctcaaacctctgttggattgcctcagggctaaacctctcgtcatcgtcatcgctatcggagtcagtaggctcttcgtattcgtctaactccttagaatccttgattttctgccttcgaagcttcctcaggatgggtctaacacccatatagtcctgccgagtttcggcatcgatatccttggtgtccaaaccatcccttattctctgctgtctttctctgagcctatccttctccacctcagccagaaggtcttgcactaaattggaagggatggactcagagtcagggtcactagcggatgaagtggagtagtaggctttacctagagaagggagcgtcgatacagtgctcctgcagggagggagaggaagggaagataacggggcgagtttgcgggagagatatatttgagatttgatggaatctcggaggagttggccgagtagcaggcgggaacaagaaaaagcttgtgatttggaactcattgtagtagctaggagctcatcaaaatgcagtgaatagcagcttaggtcgtgcgatgaagaaggcagggaagggcgtggccatgaaagaaggtaacggaacggtgcagaaatgaggaagatcaccgaagagggcagagggggcagcaatgggctgagactgtgtcggagttggaagatgatcaaaattactggacattttcttcgcttattttggctactcttctctttctagggcttttcaatggctaatggactatgctgggctttcattctgttggaaacgtcctaggctcttctctttttagggcttttcaatgggcaatgggctgaaatgcgctttcttttgcgttgctaataatattgatttcc--atgact------------------
>Jupunba_macradenia_Lourteig_3021@NODE_1_length_1228_cov_207.402259
----------------------------------------------------------------------------------------------------------------------------------------------------------------------------------------------------------------------------------------------------------------------------------------------------------------------------------------------------------------------------------------------------------------------------------------------------------------------------------------------------------------------------------------------------------------------------------------------------------------------------------------------------------------------------------------------------------------------------------------------------------------------------------------------------------------------------------------------------------------------------------------------------------------------------------------------------------------------------------------------------------------------------------------------------------------------------------------------------------------------------------------------------------------------------------------------------------------------------------------------------------------------------------------------------------------------------------------------------------------------------------------------------------------------------------------------------gtgaccaagggatcgaatacccagaagactaggcatgagaatcttttctgaaaaaaaggctacagaaaatagagatgaggaaggagtgacgatttatattagtgattgttacactattccagacgttcgacgaaaaaatatttactttacactgaactggaacagatgcagacctatttcctaggttatgttttaactggcatcctttaggaattaagaaccagagtctagcaaaagcggcattgatcaatcaatatcaatacataataaaaagatcaaataaatagacgggtgagataccagcatcggtgaagtttttaagtaactcttcatgcttcttgaacttcctctcaaagtcctcaaacctctgttggattgcctcagggctaaacctctcgtcatcgtcatcgctatcggagtcagtaggctcttcgtattcgtctaactccttagaatccttgattttctgccttcgaagcttcctcaggatgggtctaacacccatatagtcctgccgagtttcggcatcgatatccttggtgtccaaaccatcccttattctctgctgtctttctctgagcctatccttctccacctcagccagaaggtcttgcactaaattggaagggatggactcagagtcagggtcactagcggatgaagtggagtagtaggctttacctagagaagggagcgtcgatacagtgctcctgcagggagggagaggaagggaagataacggggcgagtttgcgggagagatatatttgagatttgatggaatctcggaggagttggccgagtagcaggcgggaacaagaaaaagcttgtgatttggaactcattgtagtagctaggagctcatcaaaatgcagtgaatagcagattaggtcgtgcgatgaagaaggcagggaagggcgtggccatgaaagaaggtaacggaacggtgcagaaatgaggaagatcaccgaagagggcggagggggcagcaatgggctgagactgtgtcggagttagaaggtgatcaaaattactggacattttcttcgcttattttggctacccttctctttctagggcttttcaatggctaatggactatgctgggctttcattctgttggaaacgccttaggctcttctctttttagggatttttaatgggtaatgggctgaaatgggctttcttttgcgttgctaataattttgatttccccatgacttgttatt-----------
>Jupunba_microcalyx_Iganci_855@NODE_2_length_1374_cov_281.855050
------------------------------------------------------------------------------------------------------------------------------------------------------------------------------------------------------------------------------------------------------------------------------------------------------------------------------------------------------------------------------------------------------------------------------------------------------------------------------------------------------------------------------------------------------------------------------------------------------------------------------------------------------------------------------------------------------------------------------------------------------------------------------------------------------------------------------------------------------------------------------------------------------------------------------------------------------------------------------------------------------------------------------------------------------------------------------------------------------------------------------------------------------------------------------------------------------------------------------------------------------------------------------------------------------------------------------------------------------------aaaaataaaccatgctattcaatagacagaattctccgtcgcaatttcaccgaaagatatggttttaaagaacagagcaatatgaaaagtgaccaagggatcgaatacccagaagactaggcatgagaatcttttctgaaaaaaaggctacagaatatagagatgaggaaggagtgacaatttatattagtgattgttacactattccagacgttcggcgaaaaaatatttactttacactgaactggaacagatgcagacctatttcctaggttatgttttaactggcatcctttaggaagtaagaaccagagtctagcaaaagcggcattgatcaatcaatatcaatatataataaaaagatcaaataaatagacgggtgagataccagcatcggtgaagtttttaagtaactcttcatgcttcttgaacttcctctcaaagtcctcaaacctctgttggattgcctcagggctaaacctctcgtcatcgtcatcgctatcggagtcagtaggctcttcgtattcgtctaactccttagaatccttgattttctgccttcgaagcttcctcaggatgggtctaacacccatatagtcctgccgagtttcggcatcgatatccttggtgtccaaaccatcccttattctctgctgtctttctctgagcctatccttctccacctcagccagaaggtcttgcactaaattggaagggatggactcagagtcagggtcactagcggatgaagtggagtagtaggctttacctagagaagggagcgtcgatacagtgctcctgcagggagggagaggaagggaagataacggggcgagtttgcgagagagatatatttgagatttgatggaatctcggaggagttggccgagtagcaggcgggaacaagaaaaagcttgtgatttggaactcattgtagtagctaggagctcatcaaaatgcagtgaatagcagcttaggtcgtgcgacgaagaaggcagggaagggcgtggccatgaaagaaggtaacggaacggtgcagaaatgaggaagatcaccgaagagggcagagggggcagcaatgggctgagactgtgtcggagttggacgatgatcgaaattactggacattttcttcgcttattttggctactcttctctttctagggcttttcaatggttaatggactatgctgggctttcattctgttggaaacgtcctaggctcttctctttttggggctttttaatgggcaatgggctgaaatgggctttcttttgcgttgctaataatattgacttccccatgacttgttattattatgcgaat
>Jupunba_oxyphyllidia_Yonker_6157@NODE_1_length_1210_cov_227.965578
--------------------------------------------------------------------------------------------------------------------------------------------------------------------------------------------------------------------------------------------------------------------------------------------------------------------------------------------------------------------------------------------------------------------------------------------------------------------------------------------------------------------------------------------------------------------------------------------------------------------------------------------------------------------------------------------------------------------------------------------------------------------------------------------------------------------------------------------------------------------------------------------------------------------------------------------------------------------------------------------------------------------------------------------------------------------------------------------------------------------------------------------------------------------------------------------------------------------------------------------------------------------------------------------------------------------------------------------------------------------------------------------------tcgcaatttcaccgaaagatatggttttaaagaacagagcaatatgaaaagtgaccaagggatcgaatacccagaagactaggcttgagaatcttttctgaaaaaaaggctacagaatatagagatgaggaaggagtgacgatttatattagcgattgttacactattccagacgttcgacgaaaaaatatttactttacactgaactggaacagatgctgacctatttcctaggttatgttttaactggcatcctttaggaagtaagaaccagagtctagcaaaagcggcattgatcaatcaatatcaatacataataaaaagatcaaataaatagacgggtgagataccagcatcggtgaagtttttaagtaactcttcatgcttcttgaacttcctctcaaagtcctcaaacctctgttggattgcctcagggctaaacctctcatcatcgtcatcgctatcggagtcagtaggctcttcgtattcgtctaactccttagaatccttgattttctgccttcgaagcttcctcaggatgggtctaacacccatatagtcctgccgagtttcggcatcgatatccttggtgtccaaaccatcccttattctctgctgtctttctctgagcctatccttctccacctcagccagaaggtcttgcactaaattggaagggatggactcagagtcagggtcactggcggatgaagtggagtagtaggctttacctagagaagggagcgtcgatacagtgctcctgcagggagggagaggaagggaagataacggggcgagtttgcgggagagatatgtttgagatttgatggaatctcggaggagttggccgagtagcaggcgggaacaagaaaaagcttgtgatttggaactcattgtagtagctaagagctcatcaaaatgcagtgaatagcagcttaggtcgtgcgatgaagaaggcagggaagggcgtggccatgaaagaaggtaacggaacggtgcagaaatgaggaagatcgccgaagagggcagagggggcagcaatgggctgagactctgtcggagttggaagatgatcaaaattactggacattttcttcgcttattttggctactcttctctttcttgggcttttcaatggctaatggactatgctgggctttcaatctgttggaaacgtcttaggctcttctctttttagggctttttaat-------------------------------------------------------------------------------
>Jupunba_oxyphyllidia_Yonker_6157@NODE_2_length_1140_cov_119.395108
gctttggcaaaaccaataaccccattatagttgccacaagctagcattgcggtgtactttacaacttgtcctccctacacagaaacaaactaagaaaatctgtgagactgggccacagcatggggccatgaggaagagatagaaggagaaagatttgggagtacctttgtaactttacatgtccggttcacatcaatcatttttacatcaaaaccctggcatcatatacaaaaacacacaaatcatagagtaaacacacatatacacacatacaaaagcctctataaaatataacttactggtgcaaaaagagctatgaac-acagcatcaggatcaaattcaatatttg-atgaaacagtaaaatttatatcacataagatcagcagaaagaactacgcatataatatacgcacctttcgataaagaggctttcttctagtctctgttaaggaattcctctcctctgcaagatctcttatctcttcctctagaaccttacccttcctcccaaatgtatattcaagtttagccagcttctcctcaagcttcttgtcaatagcttcaagtttctccagtagtttgttgtctttctctttcatgttatcaaactcatcttcatcttcatcttcatcatcctcatcactatcgtcatcatttttatcttgatcctcctcctcatcagctccctgagttagttggtcctccttttcaaatccagcatttcccagggcattatcagaaggccctcctcctaattcttcattctgaataactccataattggcaggattgttaggatcataagcttccttccactccaccaatctcatcgctctatttagtttctgttgtaaaacgaatttatcttttccttcggctactttcaggagattcatcaattctccaataaccctgtattcaggacgaagcttgaaatgcttttgttcgaacttgtcaattctattcatccacttgaaagcatcatcaagtgtctctataagaaaatgaggaaacgaaaaagtatgaaaaatttacagacatgatacagtgttccaagtaatattgggggggag------------------------------------------------------------------------------------------------------------------------------------------------------------------------------------------------------------------------------------------------------------------------------------------------------------------------------------------------------------------------------------------------------------------------------------------------------------------------------------------------------------------------------------------------------------------------------------------------------------------------------------------------------------------------------------------------------------------------------------------------------------------------------------------------------------------------------------------------------------------------------------------------------------------------------------------------------------------------------------------------------------------------------------------------------------------------------------------------------------------------------------------------------------------------------------------------------------------------------------------------------------------------------------------------------------------------------------------------------------------------------------------------------------------------------------------------------------------------------------------------------------------------------------------------------------------------------------------------------------------------
>Jupunba_trapezifolia_Simon_1600@NODE_2_length_1033_cov_201.140082
------------------------------ttgccacaagctagcattgcggtgtactttacaacttgtcctccctacacaaacacaaactaagaaaatctgtgagactgggccgcagcatggggccatgaggaagagatggaaggagaaagatttgggagtacctttgtaactttacatgtccggttcacatcaatcatttttacatcaaaaccctggcatcatatacaaaaacacacaaatcatagagtaaacacacatatactcacatacaaaagcctctataaaacataacttactggtgcaaaaggagctatgaaa-acagcatcaggatcaaattcaatatttgcatgaaacagtaaaatttatatcacataagatcagcagaaagaactatgcatataatatacacacctttcgataaagaggctttcttctagtctctgttaaggaattcctctcctctgcaagatctcttatctcttcctctagaaccttacccttcctcccaaatgtatattcaagttcagccagcttctcctcaagcttcttgtcaatagcttcaagtttctccagtagtttgttgtctttctctttcatgttatcaaactcatcatcatcttcatcttcatcatcctcatcactatcgtcatcatttttatcttgatcctcctcctcatcagctccctgagttagttggtcctccttttcaaatccagcatttcccagggcattatcagaaggccctcctcctaattcttcattctgaataactccataattggcaggattgttaggatcataagcttccttccactccaccaatctcatcgctctatttagtttctgttgtaaaacgaatttatcttttccttcggctactttcaggagattcatcaattctccaataaccctgtattcaggacgaagcctgaaatgcttttgttcgaacttgtcaattctattcatccacttgaaagcatcatcaagtgtctctataagaaaatgaggaaacg-aaaagtatgaaaaatttacagac-tgctacagtgttccaagtaatatt---------------------------------------------------------------------------------------------------------------------------------------------------------------------------------------------------------------------------------------------------------------------------------------------------------------------------------------------------------------------------------------------------------------------------------------------------------------------------------------------------------------------------------------------------------------------------------------------------------------------------------------------------------------------------------------------------------------------------------------------------------------------------------------------------------------------------------------------------------------------------------------------------------------------------------------------------------------------------------------------------------------------------------------------------------------------------------------------------------------------------------------------------------------------------------------------------------------------------------------------------------------------------------------------------------------------------------------------------------------------------------------------------------------------------------------------------------------------------------------------------------------------------------------------------------------------------------------------------------------------------------
>Punjuba_callejasii_Daly_5935@NODE_2_length_885_cov_13.379950
---------------------------------------------------------------------------------------------------------------------------------------------------------------------------------catgtccggttcacatcaatcatttttacgtcaaaaccctggcatcatatacaaaaacacacaaatcatagagtaaacacac--atacacgcatacaaaagcctctataaaatataacttactggtgcaaaaagagctatgaac-acagcatcaggatcacattcaatatttgcatgaaacagtaaaatttatatcacataagatcagcagaaataactaggcatataatatacgcacctttcgataaagaggctttcttctagtctctgttaaggaattcctctcctctgcaagatctcttatctcttcctcaagaaccttacccttcctcccaaatgtatattcaagttcagcaagcttctcctcaagcttcttgtcaatagcttcaagtttctccagtagtttgttgtctttctctttcaggttatcaaactcatcatcatcttcatcttcatcatcctcatcactatcgtcatcatttttatcttgatcctcctcctcatcagctccctgagttagttggtcctccttttcaaatccagcatttcccagggcattatcagaaggccctcctcctaattcttcattctgaataactccataattggcaggatttttaggatcataagcttccttccactccaccaatctcatcgatctatttagtttctgttgtaaaacgaatttatcttttccttcggctactttcaggagattcatcaattctccaataaccctgtattcaggacgaagcctgaaatgcttttgttcgaacttgtcaattctattcatccacttgaaagcatcatcaagtgtctctataagaaaacgaggaaatgaaaaggtcagaaaaatttacaggcatgatacagagttccaagtaatat----------------------------------------------------------------------------------------------------------------------------------------------------------------------------------------------------------------------------------------------------------------------------------------------------------------------------------------------------------------------------------------------------------------------------------------------------------------------------------------------------------------------------------------------------------------------------------------------------------------------------------------------------------------------------------------------------------------------------------------------------------------------------------------------------------------------------------------------------------------------------------------------------------------------------------------------------------------------------------------------------------------------------------------------------------------------------------------------------------------------------------------------------------------------------------------------------------------------------------------------------------------------------------------------------------------------------------------------------------------------------------------------------------------------------------------------------------------------------------------------------------------------------------------------------------------------------------------------------------------------------------
>Punjuba_killipii_Palodorios_6252@NODE_1_length_1042_cov_53.618653
---------------------------------------------------------------------------------------------------------------------------------------------------------------------------------------------------------------------------------------------------------------------------------------------------------------------------------------------------------------------------------------------------------------------------------------------------------------------------------------------------------------------------------------------------------------------------------------------------------------------------------------------------------------------------------------------------------------------------------------------------------------------------------------------------------------------------------------------------------------------------------------------------------------------------------------------------------------------------------------------------------------------------------------------------------------------------------------------------------------------------------------------------------------------------------------------------------------------------------------------------------------------------------------------------------------------------------------------------------------------------------------------------------------------------------------------------------------------------------taggcatgagaatcttttctgaaaaaaaagctacagaatatagagatgaggaaggagtgacgatttattttagtgattgttacactattccagacgttcgacgaaaaactatttactttacactgaactggaacagatgcagacctatttcctaggttatgttttaactggcatcctttaggaagtaagaaccagagtctagcgaaagcggcattgatcaattaatatcaatatataataaaaagatcaaataaatagaccggcgagataccagcatcagtgaagtttttaagtaactcttcatgcttcttgaacttcctctcaaagtcctcaaacctctgttggattgcctcggggctaaacctctcgtcatcgtcatcgctatcggagtcagtaggctcttcgtattcgtctaactcctttgaatccttgattttctgccttcgaagcttccttaggatgggtctaacacccatatagtcctgccgagtttcggcatcgatatccttggtgtccaaaccatcccttattctctgctgtctttctctgagcctatccttctccacctcagccagaaggtcttgcactaaattggaagggatggactcagagtcagggtcactagcggatgaagtggagtagtaggctttacctagagaagggagcgtcgatacagtgctcctgcagggagggagaggaagagaagataacggggcgagtttgcgggagaaatcgatttgagatttgatggaatctcggaggagttggccgagtagcaggcgggaacaagaaaaagcttgtgatttagaactcattgtagtagctaggagctcatcaaaatgcagtgaatagcagcttgggtcgtgcgatgaagaaggcagggaagggcgtggccatgaaagaaggtaacgggacggtgcagaaatgaggaagatcgccgaagagggcagggggggcagcaatgggctgaaactgtgtcggagttggaagatgatcaa-----------attttcttcgcttattttggctactcttctctttctagggctt--------------------------------------------------------------------------------------------------------------------------------------------------------------
>Punjuba_killipii_Palodorios_6252@NODE_2_length_966_cov_40.160855
----------------------------------------------------------------------------------------------------------------------------------aggaagatatggaaggagaaagatctgggagtacctttgtaactttacatgtccggttcacatcaatcatttttacgtcaaaaccctgggatcatatacaaaaacacacaaatcatagagtaaacacacatatacacacatacaaaagcctctataaaatataaattactggtgcaaaaagagctatgaac-acagcatctggatcacattcaatatttgcatgaaacagtaaaatttatatcacataagatcagcggaaagaactatgcatataatatacgcacctttcgataaagaggctttcttctagtctctgttaaggaattcctctcctctgcaatatctcttatctcttcctctagaaccttacccttcctcccaaatgtatattcaagttcagccagcttctcctcaagcttcttgtcaatagcttcaagtttctccagtagtttgttgtctttctctttcatgttatcaaactcatcatcatcttcatcttcatcatcctcatcactatcgtcatcatttttatcttgatcctcctcctcatcagctccctgagttagttggtcctccttttcaaatccagcatttcccagggcattatcagaaggccctcctcctaattcttcattctgaataactccataattggcaggattgttaggatcataagcttccttccactccaccaatctcatcgatctatttagtttctgttgtaaaacgaatttatcttttccttcggctactttcaggagattcatcaattctccaataaccctgtattcaggacgaagcctgaaatgcttttgttcgaacttgtcaattctattcatccacttgaaagcatcatcaagtgtctctataagaaaacgaggaaatgaaaaggtaagaaaaattaaccgccac-caaccacataaccactaaaattgggggggggggggg---tggatgttatggaaaaca----------------------------------------------------------------------------------------------------------------------------------------------------------------------------------------------------------------------------------------------------------------------------------------------------------------------------------------------------------------------------------------------------------------------------------------------------------------------------------------------------------------------------------------------------------------------------------------------------------------------------------------------------------------------------------------------------------------------------------------------------------------------------------------------------------------------------------------------------------------------------------------------------------------------------------------------------------------------------------------------------------------------------------------------------------------------------------------------------------------------------------------------------------------------------------------------------------------------------------------------------------------------------------------------------------------------------------------------------------------------------------------------------------------------------------------------------------------------------------------------------------------------------------------------------------------------------------------------
>Punjuba_racemiflora_Jimenez_Soares_3626@NODE_1_length_1552_cov_186.562034
-------------------------------------------------------------------------------------------------------------------------------------------------------------------------------------------------------------------------------------------------------------------------------------------------------------------------------------------------------------------------------------------------------------------------------------------------------------------------------------------------------------------------------------------------------------------------------------------------------------------------------------------------------------------------------------------------------------------------------------------------------------------------------------------------------------------------------------------------------------------------------------------------------------------------------------------------------------------------------------------------------------------------------------------------------------------------------------------------------------------------------------------------------------------------------tcttattacatatttcacacattcacctggtaaggcgcttgattgcttaaaataagctaatccaaacactcactaagttgtaattagagcataattgaagactaataaatacgcaattgggtgaacagtcacaaaaatcggacaaaattatg-aaccgatggaaatgctttccaaaaataaaccatgctattcaatagacagaattctccgtcgcaatttcactgaaagatatggttttaaagaacagagcaatatgaaaagtgaccaagggatcgaatacccagaagactaggcatgagaatcttttctgataaaaaagctacagaatatagagatgaggaaggagtgacgatttattttagtgattgttacactattccagacgttcgacgaaaaactatttactttacactgaactggaacagatgcagacctatttcctcggttatgttttaactggcatcctttaggaagtaagaaccagagtctagcaaaagcggcgttgatcaattaatatcaacatataataaaaagatcaaataaatagaccggtgagataccagcatcagtgaagtttttaagtaactcttcatgcttcttgaacttcctctcaaagtcctcaaacctctgttggattgcctcagggctaaacctctcgttatcgtcatcgctatcggagtcagtaggctcttcgtattcgtctaactccttagaatccttgattttctgccttcgaagcttccttaggatgggtctaacacccatatagtcctgccgagtttcggcatcgatatccttggtgtccaaaccatcccttattctctgctgtctttctctgagcctatccttctccacctcagccagaaggtcttgcactaaattggaagggatggactcagagtcagggtcactagcggatgaagtggagtagtaggctttacctagagaagggagcgtcgatacagtgctcctgcagggagggagaggaagggaagataacggggcgagtttgcgggagaaatcgatttgagatttgatggaatctcggaggagttggccgagtagcaggcgggaacaagaaaaagcttgtgatttaaaactcattgtagtagctaggagctcatcaaaatgcagtgaatagcagcttaggtcgtgcgatgaagaaggcagggaagggcgtggccatgaaagaaggtaacgggacggtggagaaatgaggaagatcaccgaagagggccgggggggcagcaatgggctgaaactgtgtcggagttggaagatcatcaa-----------attttcttcgcttagtttggctactcttctctttctagggcttttcaatggctaagggactatgctgggctttcattctgttggaaacgtcttaggctcttctctttttagggctttttaatgggtaatgggctgaacagggctttcattttcgtcgctaataatattgatttcctcattattcgttattattattcgaat
>_R_Acacia_rostellifera_Murphy_466@NODE_1_length_2967_cov_248.906574
gctttggcaaaaccaataatgccattatagttgccacaagctagcattgcagtgtactttacaacttgtcctccctaaacagaaacaaactaagaaaatctgtgagactggaccatggcacagggccatgaggaagagatggaaggaaaaagattttggagtacctttgtaactttacatgtccggttcacatcaatcatttttacgtcaaaaccctggcatcatgtacaaaaacacacaaatcatagagtaaacacacatatacacacatacaaaagcctctataaaatataacttgctggtgcaaaaagagctatgaacgacagcatcagaatcaaattcaatatttgcatgaaacagtaaaattt--atgacataagatcagcagaaagaactacacatataatatacgcacctttcgataaagaggctttcttctagtctctgtcaaggaattcctctcctctgcaagatctcgtatctcttcctctagaaccttacccttcctcccaaatgtatattcaagttcagccagcttctcctcaagcttcttatcaatagcttcaagtttctccagtagtttgttgtctttctctttcatgttatcaaactcatcatcatcttcatcttcatcatcctcatcactatcgtcatcatttttatcttgatcctcctcctcatcagctccttgagttggtcgatcctccttttcaaacccagcatttcccagggcattatcagaaggccctcctcctaattcttcattctgaataactccataattggcaggattgttaggatcataagcttccttccaatccaccaatctcattgctctatttagtttctgttgtaaaatgaatttatcttttccttcggctactttcaggagattcatcaattctccaataaccctgtattcaggacgaagcctgaaatgcttttgttcgaacttgtcaattctattcatccacttgaaagcatcatcaagtgtctctataagaaaatgaggaaacgaaaaggcatgaaaattttacagacctgatacagagttccaagtaatatgctgggggggagggggtatgggaaacattagaatcaattatatttttttttaaaaagctctagacaaaactcctattacatatttcacatatttaccttataaggcgcttgattgcttaaaataagctaatccaaacactcactaagttgtaattagagcataattgaagact---------------------acagtc-----------acaaaattatgaaaccaatggaaatgctttccaaaaataaaccatgatattcaatagacagaattctccgtcgcaatttcaccgaaatatatggttttaaagaacagagcaataggaaaagtgaccaagggatcg---------------aggcatgagaatcttttctgaaaaaaaggctacagaacatagagatgaggaaggagtgacagtttattttagtgattgttacactattccagacgttcgacaaaaa------------acactaaactggaacagatgcagccctatttccaaggttatgttttaactggcatcctttaggaagtaagaaccaga----------------attgatcaatcaatatcaatatataataaaaagatcaaataaatcgacgggtgagataccggcatcggtgaagtttttgagtaactcttcatgcttcttgaacttcctctcaaagtcctcaaacctctgttggattgcctcagggctaaacctctcgtcctcgtcatcgctatcggagtcagtaggctcttcgtattcgtctaactccttagaatccttgattttctgccttcgaagcttccttaggatgggtctaacacccatatagtcctgccgagtttcggcatcgatatccttggtgtccaaaccatcccttattctctgctgtctttctctgagcctatccttctccacctcagccagaaggtcttgcactaaattggaagggatggactcagagtcagggtcactagcggatgaagtggagtagtaggctttccctagagaagggagcgttgatacaatgctcctgcagggagggagaggaagggaagatagaggggcgagtttgcgggagaaatagatttgagatttgatggaatctcggaggagttggccgagtagcaggcgggaacaagaaaaagcttgtgatttggaactcattgtagtagcaaggagctcatcaaaatgcagtgaatagcagcttaggtcgtgcgatgaagaaggcagggaagggcgtggccatgaaagaaggtaacgggaaggtgcagaaatgaggaagatcaccgaagagggcagagggggcggcaatggcctgaaactgtgtcggagtaggaagatgatcaaaattagtagacattttcttcactcaatttggccactcttctctttctagggcttttcaatagcgaatggactatgctgggctttcattctgttggaaacgccttaggttcttgtc-ttttagggctttttaatgggtaatgagctgaactgggctttcattttcgtcaaataaaatgttgcattatacatagc-------------------
>_R_Afrocalliandra_redacta_Germishuizen_5585@NODE_2_length_1183_cov_213.207052
----------------------------------------------------------------------------acaaaaaaacaaaaaaaaaaaatctgcaagaccgggccacagcactgggcaaggagtaagagatgggaggag-aagattttggtgtacctttgtaactttacatgtccggtttacatcaatcatcttaacatcaaaaccctggcatcatatacaaaaacaca-aatcataagagtaaacacacgtatacacgcataaaaaagcatctataaaatataacatgctggtgcaacaagatgaatgaacaatggcgtcaggatcaaattcaatatttgcatgaaacagtgaagtttgcatcacataagatca--------------------aacatacgcacctttcgataaagaggctttcttctagtctctgttaaggaattcctctcctctgcaagatctctgatctcttcctctagaaccttacccttcctcccaaatgtatactcaagttcagccagcttctcctcaagtttcttgtcaatagcttcaagtttctccaatagtttgttgtctttctctttcatgtcatcaagctcatca------tcatcttcatcgtcctcatcactatcttcatcatttttatcctga------tcctcatcagctccctgagttagttggtcctccttttcaaacccagcatttcccagggcattatcagaaggccctcctcctaattcttcattctgaataactccataattggcaggattgttaggatcataagcttccttccactccaccaatctcattgctctatttagtttctgttgtagaatgaatttatcttttccttcggctactttaaggagattcatcaattctccaataaccctgtattcaggacgaagcctgaaatgcttttgttcgaacttgtcaattctattcatccacttgaaagcgtcatcaagtgtctctataagaaaatgtgaaaatgaaaaagtatgacaactttccagacataatgcagagatccaagtaatacaa-------gggggtatatgggaaacactagagtcaattaacctccccaaaaaaaggctgttgacaatactcctactacatgtttcacatatttacctcgtaaggagctaaagtgcttaaactaagctaatccagacactcactaagtagtaattagagcacaattgaagac-----------------------------------------------------------------------------------------------------------------aacccc-------------------------------------------------------------------------------------------------------------------------------------------------------------------------------------------------------------------------------------------------------------------------------------------------------------------------------------------------------------------------------------------------------------------------------------------------------------------------------------------------------------------------------------------------------------------------------------------------------------------------------------------------------------------------------------------------------------------------------------------------------------------------------------------------------------------------------------------------------------------------------------------------------------------------------------------------------------------------------------------------------------------------------------------------------------------------------------------------------------------------------------------------------------------------------------------------------------------------------------------------------------------------------------------------------------------------------
>_R_Albizia_adinocephala_FHO33_88@NODE_2_length_1435_cov_110.780560
gctttagcaaaaccaataaccccattatagttgccacaagctagcattacagtgtactttacaacttgtcctccctacacagaaacaaactaagaaaatctgtgagactgggccacagcat-gggccatgaggaagagatggaagggtaaagatttgggagtacctttgtaactttacatgtccggttcacatcaatcatttttacgtcaaaaccctggcatcatatacaaaa--acacaaatcatatagtaaacacacatatacacacatacaaaagcctcaataaaatataacttactggtgcaaaaagagctatgaacgacagaatcaggatcaaattcaatatttgcatgaaacagtaaaattt-tatcacaaaagatcagcggaaagaactatgcataaaatatacgcacctttcgataaagaggctttcttttagtctctgttaaggaattcctctcctctgcaagatctcttatctcttcctctagaaccttacccttcctcccaaatgtatattcaagttcagccagcttctcctcaagcttcttgtcaatagcttcaagtttctccagtagtttgttgtctttctctttcatgttatcaaattcatcatcatcttcatcttcatcatcctcatcactatcgtcatcatttttatcttgctcctcctcctcatcagctccctgagttagttggtcctccttttcaaatccagcatttcctagggcactaccagaaggccctcctcctaattcttcattctgaataactccataattggcaggattgttgggatcataagcttccttccactccaccaatctcatcgctctatttagtttctgttgtaaaacgaatttatcttttccttcggctactttcaggagattcatcaattccccaataaccctgtattcaggacgaagcctgaaatgcttttgttcgaacttgtcaattctattcatccacttgaaagcatcatcaagtgtctctataag-aaatgaggaaatgaaaaagtatgaaaaatttacaggcatgatacagagttccaagtaatttttgggggggtggg---------------------------------------------------------------------------------------------------------------------------------------------------------------------------------------------------------------------------------------------------------------------------------------------------------------------------------------------------------------------------------------------------------------------------------------------------------------------------------------------------------------------------------------------------------------------------------------------------------------------------------------------------------------------------------------------------------------------------------------------------------------------------------------------------------------------------------------------------------------------------------------------------------------------------------------------------------------------------------------------------------------------------------------------------------------------------------------------------------------------------------------------------------------------------------------------------------------------------------------------------------------------------------------------------------------------------------------------------------------------------------------------------------------------------------------------------------------------------------------------------------------------------------------------------------------------------------------------------------------------
>_R_Albizia_burkartiana_StivalSantos_678@NODE_1_length_916_cov_12.365854
--------------------------------------------------------------------------------------------------------------------------------------------------agaaagatttgggagtacctttgtaactttacatgtccggttcacatcaatcttttttacgtcaaaaccctagcatcatatacaaaa--acacaaatcatatagtaaacacacatatacacacatacaaaagcctcaataaaatataacttactggtgcaaaaagagctatgaacgacagcatcaggatcaaattcaatattttcatgaaacagtaaaattt-tatcacataagatcagcggaaagaactatgcatataatatacgcacctttcgataaagaggctttcttttagtctctgttaaggaattcctctcctctgcaagatctcttatctcttcctctagaaccttacccttcctcccaaatgtatattcaagttcagccagcttctcctcaagcttcttgtcaatagcttcaagtttctccagtagtttgttgtctttctctttcatgttatcaaactcatca------tcatcttcatcatcctcatcactatcatcatcatttttatcttgctcctcctcctcatcagctccttgagttagttggtcctccttttcaaatccagcatttcctagggcactatcagaaggccctcctcctaattcttcattctgaataactccataattggcaggattgttaggatcataagcttccttccactccaccaatctcatcgctctatttagtttctgttgtaaaacgaatttatcttttccttcggctactttcaggagattcatcaattccccaattaccctgtattcaggacgaagcctgaaatgcttttgttcgaacttgtcaattctattcatccacttgaaagcatcatcaagtgtctctataag-aaatgaggaaacgaaaatgtatgaaaaatttacagacatgatacagagttccaagtaata-----------------------------------------------------------------------------------------------------------------------------------------------------------------------------------------------------------------------------------------------------------------------------------------------------------------------------------------------------------------------------------------------------------------------------------------------------------------------------------------------------------------------------------------------------------------------------------------------------------------------------------------------------------------------------------------------------------------------------------------------------------------------------------------------------------------------------------------------------------------------------------------------------------------------------------------------------------------------------------------------------------------------------------------------------------------------------------------------------------------------------------------------------------------------------------------------------------------------------------------------------------------------------------------------------------------------------------------------------------------------------------------------------------------------------------------------------------------------------------------------------------------------------------------------------------------------------------------------------------------------------------
>_R_Albizia_coripatensis_Hughes_2433@NODE_1_length_2871_cov_232.253042
gctttggcaaaaccaataaccccattatagttgccacaagctagcattgcagtgtactttacaacttgtcctccctaaacagaaacaaactaagaaaatctgtgagactgggccacagcat-ggcccatgaggaagagatggaaggagaaagatttgggtgtacctttgtaactttacatgtccggttcacatcaatcatttttacgtcaaaaccctggcatcatatacaaaa--atacaaatcatatagtaaacacacatttacacacatacaaaagcctctataaaatataacttactggtgcaaaaagagctatgaacaacagcatcaggatcaaattcaatatttgcatgaaacagt-aaattt-tatcacataagatcagcggaaagaactatgcatctaatatatgcacctttcgataaagaggctttcttctagtctctgttaaggaattcctctcctctgcaagatctcttatctcttcctctagaaccttacccttcctcccaaatgtatattcaagttcagccagcttctcctcaagcttcttgtcaatagcttcaagtttctccagtagtttgttgtctttctctttcatgttatcaaactcatcatcatcttcatcttcatcatcctcatcactatcgtcatcatttttatcttgctcctcctcctcatcagctccctgagttagttggtcctctttttcaaatccagcatttcccagggcactatcagaaggccctcctcctaagtcttcattctgaataactccataattggcaggattgttaggatcataagcttccttccactccaccaatctcatcgctctatttagtttctgttgtaaaacgaatttatcttttccttcggctactttcaggagattcatcaattccccaataaccctgtattcaggacgaagcctgaaatgcttttgttcgaacttgtcaattctattcatccacttgaaagcatcatcaagtgtatctataagaaaataaggaaacgaacaagtatgaaaaatttacacacatgatacagagttccaagtaatttttgttggggggagtggtatgggaaacattagaatcaattaaattttgttaaaaaaagctctagagaaaaatcctattacatatttcacatgtttaccttgtaaggcacttgattgcttaaaataagctaatccaaacactcactaagttgtaattagagcataattgaagactaataaatacgcaattcggtgaacagtcacaaaaatcggacaaaattatgaaaccaatggaaatgctttccaaaaataaaccatgctattcaacagacagaattctccgtcccaatttcaccgaaagatatggttttaaagaacagagcaatatgaaaagtgaccaagggatcgaatacccagaagactgggcatgagaatcttttctgaaaaaaaagctacagaatatagagatgaggaaggagtgacgatttattttagtgattgttacgctattccagacgttcgacgaaaaactatttactttacactgaactggaacagatacagacctatctccgaggttatgttttaaatggcatcctttaggaagtaagaaccaaagtccagcaaaagcggcattgatcaatcaatatcaatatataataaaaagatcaaataaatacacgggtgagataccagcatcggtgaagtttttaagtaactcttcatgcttcttgaacttcctctcaaagtcctcaaacctctgttggattgcctcagggctaaacctctcgtcatcgtcatcgctatcggagtcagtaggctcttcgtattcgtctaactccttagaatccttgattttctgccttcgaagcttccttaggatgggcctaacacccatatagtcctgcctagtttcggcatcgatatccttggtgtccaaaccatccctaattctctgctgtctttctctgagcctatccttctccacctcagccagaaggtcttgcactaaattggaaggaatggactcagagtcagggtcactagcggatgaagtggagtagtaggcttgacctagagaagggagcgtcgatacagtgctactgcagggagggagaggaagggaagataacggggcgagtttgcgggagaaatagatttgagatttgatggaatctcgaaggagttggccgagtagcaggcgggaataagaaaaagcttgtgatttggagctcattgtagcagctaggagctcaccaaagtgcagtgaatagcagcttaggccgtgcgatgaagaaggcagggaagggcgtggccatgagagaagctaacgggacggtgcagaaatgaggaagatcaccgaagagggcggagggggcagcaatgggctgaatatgtgttggagttggaagatggtcaaaattaccagacattttcttctctcatttcggctactcttctctttctagggcttttcaatatctaatggactatgctgggctttcattttgttggaaacgtcttaggttctgctctttttagggctttttaatgggtaatgggctgaactgggctttcatttttgtcgccaacaatattgatttcccc-tgacttattat-----ttcgaat
>_R_Albizia_glabripetala_Lewis_1652@NODE_1_length_1289_cov_58.958746
--------------------------------------------------------------------------------------------------cctgtgagacttggccacagcat-gggccatgaggaagagatggaaggagaaagatttgggagtacctttgtaactttacatgtccggttcacatcaatcatttttacgtcaaaaccctggcatcatatacaaaa--acataaatcatatagtaaacacacatatacacacatacaaaagcctcaataaaatataacttactggtgcaaaaagagctatgaacgacagcatcaggatcaaattcaatatttgcatgaaacagcaagattt-tatcacataagatcagcggaaagaactatgcatataatatacgcacctttcgataaagaggccttcttttagtctctgttagggaattcctctcctctgcaagatctcttatctcttcctctagaaccttacccttcctcccaaatgtatattcaagttcagccagcttctcctcaagcttcttgtcaatagcttcaagtttctccagtagtttgttgtctttctctttcatgttatcaaactcatcatcattttcatcttcatcatcgtcatcactatcgtcatcatttttatcttgctcctcctcctcatcagctccctgagttagctggtcctccttttcaaatccagcatttcctagggcactatcagaaggtcctcctcctaattcttcattctgaataactccataattggcaggattgttaggatcataagcttccttccactccaccaatctcatcgctctatttagtttctgttgtaaaacgaatttatcttttccttcggctactttcaggagattcatcaattccccaatgaccctgtattcaggacgaagcctgaaatgcttttgttcgaacttgtcaattctattcatccacttgaaagcatcatcaagtgtctctataag-aaatgaggaaacgaaaaagtatgaaaaatttacagacatgatacagagttccaagtaatatttgagggggggtgtggtatgggaaacattagaatcgattaaatttttt-aaaaaaagctctagacaaaaatcctattgcatatttcacatgtttcccttgtaaggcacttgattgcctaaaataagctaatccaaacactcactaagttgtaattagagcataattgaagactaataaatacgcaattcggtgaacagtcacaaaaatgggacaaaattatgaaaccaatggaaatgctttccaaaaataaaccatgctattcaacagacagaattctccgtcgcaatttc-------------------------------------------------------------------------------------------------------------------------------------------------------------------------------------------------------------------------------------------------------------------------------------------------------------------------------------------------------------------------------------------------------------------------------------------------------------------------------------------------------------------------------------------------------------------------------------------------------------------------------------------------------------------------------------------------------------------------------------------------------------------------------------------------------------------------------------------------------------------------------------------------------------------------------------------------------------------------------------------------------------------------------------------------------------------------------------------------------------------------------------------------------------------------------------------------------------------------------------------------------------------------------------------------------------------------------
>_R_Albizia_multiflora_Hughes_3090@NODE_1_length_2762_cov_132.903911
-----ggcaaaaccaataaccccattatagttgccacaagctagcattacagtgtactttacaacttgtcctccctacacagaaacaaactaagaaaatctgtgagacttggccacagcat-gggccatgaggaagagatggaaggagaaaggtttgggagtacctttgtaactttacatgtccggttcacatcaatcatttttacgtcaaaaccctggcatcatatataaaa--acacaaatcatatagtaaacacacatatacacacatacaaaagcctcaataaaatataacttactggtgcaaaaagagctatgaacgacagcatcaggatcaaattcaatatttgcatgaaacggtaagtttt-tatcacataagatcagcggaaagaactatgcatataatatacgcacctttcgataaagaggctttcttttagcctctgttaaggaattcctctcctctgcaagatctcttatctcttcctctagaaccttacccttcctcccaaatgtatattcaagttcagccagcttctcctcaagcttcttgtcaatagcttcaagtttctccagtagtttgttgtctttctctttcatgttatcaaactcatcatcatcttcatcttcatcatcctcatcactatcgtcatcatttttatcttgctcctcctcttcatcagctccctgagttagctggtcctccttttcaaatccagcatttcctagggcactatcagaaggccctcctcctaattcttcattctgaataactccataattggcaggattgttaggatcataagcttccttccactccaccaatctcatcgctctatttagtttctgttgtaaaacgaatttatcttttccttcggctactttcaggagattcatcaattccccaatgaccctgtattcaggacgaagcctgaaatgcttttgttcgaacttgtcaattctattcatccacttgaaagcatcatcaagtgtctctataag-aaatgaggaaacgaaaaagtatgaaaagattacaaacatgatacagagttccaagtaatatttgagggggggtgtggtatgggaaacattggaatcgattaaatttttttaaaaaaagctctagacaaaaatcctattgcatatttcacatgtttaccttgtaaggcacttgattgcctaaaataagctaatccaaacactcactaagttgtaattagagcataattgaagactaataaatacgcaattgggtaaacagtcacaaaaatcggacaaaattatgaaaccaatggaaatgctttccaaaaatacaccatgctattcaacagacagaattctccgtcgcaatttcaccgaaagatatggttttaaagaacagagcaatatgaaaagtgaccaagggatcgaatacccagaagactaggcatgagaatcttttctgaaaaaaaagctacagaatatagagatgaggaaggagtgacgatttattttagtgattgttacactatatcagacgttcaacgaaaaactatttactttacacggaactggaacagatgcagacctatttccgaggttatgttttaactagcatcctttaggaagtaagaaccagagtctagcaaaagcggcattgatcaatcaatatcaatatataataaaaagatcaaataaatatacgggtgagataccagcatcggtgaaatttttaagtaattcttcatgcttcttgaacttcctctcgaagtcctcaaacctctgttggattgcctcagggctaaacctctcgtcatcgtcatcgctatcggagtcagtaggctcttcgtattcgtctaactccttagaatccttgattttctgccttcgaagcttccttaggatgggtctaacacccatgtagtcctgcctagtttcggcatcgatatccttggtgtccaaaccatcccttattctctgctgtctttctctgagcctatccttctccacctcagccagaaggtcttgcactaaattggaagggatggactcagagtcagggtcactagcggatgaagtggagtagtaggcttgacctagagaagggagcgtcgatacagtgctcctgcagggagggagaggaagggaagataacggggcgagtttgcgggagaaatatatttgagatttgatggaatctcggaggagttggccgagtagcaggcgagaataagaaaaagcttgtgatttggaactcattgcagtagctaggagctcatcaaagcgcagtgaatagccgcttaggccgtgcgatgaaaaaggcagggaagggcgtggccatgagagaaactaacgggacggtgcagaaatgaggaagatcgccgaagagggcagagggggcagcaatgggctaaatctgtgttggagtcggaagatggtcaaaattactagacattttcttctctcgtttcggctactcttctctttctagggcttttcaatgtctaatggactatgctgggctttcattttgttgaaaacgtcttaggctcttctctttttatggctctttaatgggtaatgggctgaactgggctttcattttcgtcgccaacaatattgatttccct-tgacttgttatcattattctgtt
>_R_Albizia_sinaloensis_Hughes_1576@NODE_1_length_2658_cov_99.520341
gctttcgcaaaaccaataaccccattatagttgccacaagctagcattacagtgtactttacaacttgtcctccctacacagaaagaaactaagaaaatctgtgagactgggccacagcat-gggccatgaggaagagatggaagggtaaagatttgggagtacctttgtaactttacatgtccggttcacatcaatcatttttacgtcaaaaccctggcatcatatacaaaa--acacaaatcatatagcaaacacacatatacacacatacaaaagcctcaataaaatataacttactggtgcaaaaagagctatgaacgacagaatcaggatcaaattcaatattggcatgaaacagtaaaattt-tatcacacaagatcagcagaaagaactatgcatataatatacgcacctttcgataaagaggctttcttttagtctctgttaaggaattcctctcctctgcaagatctcttatctcttcctctagaaccttacccttcctcccaaatgtatattcaagttcagccagcttctcctcaagcttcttgtcaatagcttcaagtttctccagtagtttgttgtctttctctttcatgttatcaaattcatcatcatcttcatcttcatcatcctcatcactatcgtcgtcatttttatcttgctcctcctcctcatcagctccctgagttagttggtcctccttttcaaatccagcatttcctagggcactataagaaggccctcctcctaattcttcattctgaataactccataattggcaggattgttgggatcataagcttccttccactccaccaatctcatcgctctatttagtttctgttgtaaaacgaatttatcttttccttcggctactttcaggagattcatcaattccccaataaccctgtattcaggacgaagcctgaaatgcttttgttcgaacttgtcaattctattcatccacttgaaagcatcatcaagtgtctctataag-aaatgaggaaatgaaaaagtatgaaaaatttacagacatgatacagagttccaagtaa-----ggggggggttgtggtatgggaaacattagaatcgattaaatttttaaaaaaaaagctctagacaaaaatcccattgaatatttcacatgtttaccttgtaaggcacttgattgcttaaaataagctaatccaaacactcactaagttgtaattagagcataagtgaagactaataaatacgcaattgggtgaacagtcacaaaaattggacaaaattatgaaaccaatggaaatgctttccaaaaataaaccatgctattcaacaggcagaattctccgtcgcaatttcaccgaaagatatggttttaaagaacagagcaatatgaaaagtgactaagggatcgaatacccagaagactagtcatgagaatcttttctgaaaaaaaagctacagaatatagagatgaggaaggagtgacgatttattttagtgattgttgcactattccagacgttcgacgaaaaactatttactttacactgaactggtacagatgcagacctatttccgaggttatgttttaactggcatcctttaggaattaagaaccagagtctagcaaaagcggcattgatcaatcaatatcaatatataataaaaagatcaaataaatagacgggtgagataccagcatcggtgaagtttttaagtaactcttcatgcttcttgaacttcctctcaaagtcctcaaacctctgttggattgcctcagggctaaacctctcgtcatcgtcatcgctatcggagtcagtaggctcttcatattcgtctaactcctcagaatccttgattttctgccttcgaagcttacttaggatgggtccaacacccatatagtcctgcctagtttcggcatcgatatccttggtgtccaaaccatcccttattctctgctgtctttctctgagcctatccttctccacctcagccagaaggtcttgcactaaattggaagggatggactcagagtcagggtcactagcggatgaagtggagtagtaggcttgacctagagaagggagcgtcgaaacagtgctcctgcagggagggagaggaagggaagataacggggcgagtttgcgggagaaatagatttgggatttgatggaatctcggaggagttggccgagtaacaggcgggaataagaaaaagcttgtgatttggaactcattatagtagctaggagctcatcaaagtgcagtga--agcagcttaggccgtgcgatgaagaaggccgggaagggcgtggcaatgagagaagctaacgggacagtgcagaaatgaggaagatcgccgaagattgcagagggagcagcaatgggctgaatctgtgtt------ggaagatgggcaa-------agacattttcttctctcatttcggctactcttccatttctagggcttttcaatgtctaatggactatgctgggctttcattttggtggaaacgtcttaggttcttcactttttagggctttttaatgggtaatgggctgcactgggctttcattttcgtcgccaataatattgatttcccc-tgacttgttattatta-------
>_R_Albizia_subdimidiata_var_minor_Gorts_341@NODE_2_length_788_cov_23.549930
--------------------------------------------------------------------------------------------------------------------------------------------------------------------------------------------------------------------------------------------------------------------tatacacacatacaaaagcctcaataaaatataacttactggtgcaaaaagagctatgaacgacagcatcaggatcaaattcaatatttgcatgaaacagtaagattt-tatcacataagatcagcggaaagaactatgcatataatatacgcacctttcgataaagaggctttcttttagtctctgttaaggaattcctctcctctgcgagatctcttatctcttcctctagaaccttacccttcctcccaaatgta------------------------------------------------------------------------------------------------------ttttcaccttcatcatcctcatcactatcgtcatcatttttatcttgctcctcctcctcatcagctccctgagttagctggtcctccttttcaaatccagcatttcctagggcactatcagaaggccctcctcctaattcttcattctgaataactccataattggcaggattgttaggatcataagcttccttccactccaccaatctcatcgctctatttagtttctgttgtaaaacgaatttatcttttccttcggctactttcaggagattcatcaattccccaatgaccctgtattcaggacgaagcctgaaatgcttttgttcgaacttgtcaattctattcatccacttgaaagcatcatcaagtgtctctataag-aaatgaggaaacgaaaaggtatgaaaaatttacagacataatgcagagttccaagtaatattttagggggggtgtggtatgggaaacattagaatcgattaaatttttt-aaaaaaagctctagacaaga-------------------------------------------------------------------------------------------------------------------------------------------------------------------------------------------------------------------------------------------------------------------------------------------------------------------------------------------------------------------------------------------------------------------------------------------------------------------------------------------------------------------------------------------------------------------------------------------------------------------------------------------------------------------------------------------------------------------------------------------------------------------------------------------------------------------------------------------------------------------------------------------------------------------------------------------------------------------------------------------------------------------------------------------------------------------------------------------------------------------------------------------------------------------------------------------------------------------------------------------------------------------------------------------------------------------------------------------------------------------------------------------------------------------------------------------------------------------------------------------------------------------------------------------------------------
>_R_Albizia_tomentella_Leach_Dunlop_3801@NODE_1_length_1731_cov_267.136638
-----------------------------------------------------------------------------------------------------------------------------------------------------------------------------------------------------------------------------------------------------------------------------------------------------------------------------------------------------------------------------------------------------------------------------------------------------------------------------------------cccccccccccccccccccccccccccccccccccccc--------------------------------------------------------------------------------------------------------------------------------------------------------------ccccccccccccccccccccc---------------------------------------------------------------------------------------------------------------------ccccccccccccccccccg------------------------------------------------------------------------------------------------------------------------------------------------------------------------------------------------------------------------------------------------------------cggcatgggaaacattagaatc------------tttaaaaaagctctagacaaaaatcctattac---------atatttaccttgtaaggcgctttattgcttaaaataagctaatccaaacactcactaagttgtaattagagcataattgaagact-ataaatacgcaattgggcgaacagtcacaaaaattggacaaaattacgaaaccaatggaaatgctttacaaaaataaaccatgctattcgatagacagaattctccgtcgcaatttcaccgaaagatgtggttttaaagaacaaagcaatatgaaaagtgaccaaaggatcgaatactcagaagactaggcatgagaatcttttctgaaaagaaagcaacagaatatagagacgaggaaggagtgacgatttattttagtgattgttacactattacagaagttcgacgaaaacctatttactttacactgaactgtaacagatgcagacctatttcctaggttatgttttaactgctatactttaggaagtaagaacc--agtctagcaaaagcgtcattgatcaatcaatatcaatatataataaaaagttcaaataaatagacaggtgagataccagaatcggtgaagtgtttaagtaactcctcatgcttcttgaacttcctctcaaagtcctcaaacttctgttggattgcctcagggctaaacctctcatcatcatcatcgctatcggagtcagtaggttcttcgtattcatctgcatccttagaatccttgattttctgccttcgaagcttccttaggatgggtctaacacccatatagtcctgccgagtttcggcgtcgatatcctcggtgtccaaaccatcccttattctctgctgtctttctctgagcctatccttctccacctcagccagaaggtcttgcactaaattagaagggatggactcagagtcagggtcactggtggatgaagtggagtagtaggctttccctagataagggagcgtcgatactgtgctcctgcagggaggaagaggaacggaagataacggggcgagtctgctggagaaatagatttgagatttgatggaatttcggaggagttggccgagaagcaggcgggaacaagaaaaagcttgtgatatggaactcatggtagtagctaggagctcatcaaaatgcggtgaatagcagcttaggtcgtgcgatgaagaaggcatggaagggcgtggccatgaaagaaggtaacaggacggtgcagaaatgaggaagatcaccgaagagggcagagggtgcagcagtgggctgaaactgggtcggagttggaagatgatcaaaattactaggcattttcttcgttcatttcggctactcttctctttcttgggcttttccatggctaaagggctatgctgggctttcattctgttggaaacgccttagcttcttttcttttcagggctttttcataggtaatgggctgaactgggctttcattttcgtagcgaataa-attgatttccacatgacttgttatta----------
>_R_Albizia_tomentella_Leach_Dunlop_3801@NODE_2_length_1169_cov_139.021062
gctttggcaaaaccaataaccccattatagttgccacaagctagcattgcggtgtactttacaacttgtcctccctacatagaaacaaactaagaaaatctgtgagactgggccacagcatggggccatgaggaagagatggaaggagagagatttgggtgtacctttgtaactttacatgtccgattcacatcaatcatttttacatcaaaaccctggcatcatatacaaaaacacacaaatcacagagtaaacacacatacacacacatacaaaagcccctataaaatataacttactggtgcaaaaagagctatgaacgacagcatcaggatcaaattcaatatttgcatgaaacagtaaaatttatatcagataagatcagcagaaagaactatgcatataatatatgcaccttccgataaagaggctttcttctagtctctgttaaggaattcctctcctctgcaagatctcttatctcttcctctagaaccttacccttcctcccaaatgtatattcaagttcagccagcttctcctcaagcttcttgtcaatagcttcaagtttccccagtagtttgttgtctttctctttcatgttatcgaactcatcatc------------------------------------------atcttgatcctcctcctcatcagctccctgagttagttggtcatccttttcaaatccagcatttcccagggcattatcagaaggccctcctcctaattcttcattctgaataactccataattggcaggattgttaggatcataagcttccttccactccaccaatctcatcgctctatttagtttctgttgtaaaacgaatttatcttttccttcggctactttcaggagattcatcaattctccaataaccctgtattcaggacgaagcctgaaatgcttttgttcgaacttgtcaattctattcatccacttaaaagcatcatcaagggtctctataagaaaatgaggaaacgaaaaagtatg-aaaatttacagacatgatacagagttccaggtaatatatggggggggcggcggcatgggaaacattagaatc-----------tt-taaaaaagctctagacaaaaatcctattacatatttacctt----------------------------------------------------------------------------------------------------------------------------------------------------------------------------------------------------------------------------------------------------------------------------------------------------------------------------------------------------------------------------------------------------------------------------------------------------------------------------------------------------------------------------------------------------------------------------------------------------------------------------------------------------------------------------------------------------------------------------------------------------------------------------------------------------------------------------------------------------------------------------------------------------------------------------------------------------------------------------------------------------------------------------------------------------------------------------------------------------------------------------------------------------------------------------------------------------------------------------------------------------------------------------------------------------------------------------------------------------------------------------------------------------------------------------------------------------------------------------------------------------------------------------------------
>_R_Archidendron_clypearia_Wieringa_1849@NODE_1_length_2768_cov_255.386845
gctttggcaaaaccaataaccccattatagttgccacaagctagcattgcagtgtactttacaacttgtcctccctatacagaaacaaactaagaaaatc--tgagactgggccacagcacggggccatgaggaagagatggaaggagaaagatttgggagtacctttgtaactttacatgtccggttcacatcaatcatttttacgtcaaaaccctgacatcatatacaaaaacacac-aatcatagagtaaacacacatatacacacatacaaaagcctctataaaatataatttactggtgcaaaaagacctatgaacgatagcatcagaatcaaattcaatatttgcatgaaacagtaaaatttatatgacataagatcagcagaaagaactatgcataaaatatacgcacctttcgataaagaggctttcttctagtctctgttaaggaattcctctcctctgcaagatctcttatctcttcctctagaaccttacccttcctcccaaatgtatattcaagttcagccagcttctcctcaagcttcttgtcaatagcttcaagtttctccagtagtttgttgtctttctctttcatgttatcaaactcatcatcatcttcatcttcatcatcctcatcactatcgtcattatttttatcttgatcctcctcctcatcagctccctgagttagtcgatcctccttttcaaatccagcatttcccagggcattatcagaaggccctcctcctaattcttcattctgaataactccataattggcaggatcgttaggatcataagcttccttccactccaccaatcgaattgctctgtttagtttctgttgtaaaacgaatttatcttttccttcagctactttcaggagattcatcaattctccaataaccctgtattcaggacgaagcctgaaatgcttttgttcgaacttgtcaattctattcatccacttgaaagcatcatcaagtgtctctataagaaaatgaggaaacgaaaaagtataaaaaatttacagacatgatacagagttccaagtaatat-------gggcgggggcatgggaaacattagaatcaattaaattttttttaaaaaagctctagacaaaactcctattacatattttacatatttaccttgtaaggcgcttgattgcttaaaataagctaatccaaacacacactaagttgtaattagagcgtaattgaagactaataaatacgcaattgggtgaacagtcacaaaaatcggacaaaattatgaaaccaatggaaatgctatccaaaaataaaccatgctattcaatagacagaattctccgtcgcaatttcaccgaaagatatggttttaaaaaacagagcaatatgaaaagcgaccaagggatcgaacacccagaagactaggcatgagaatcttttctgaaaaaaaagctacagaatatagagatgaggaaggagtaacagtttattttagtgattgttacactattccagacgttcgacgaaaaactatttactttacactgaactggaacagatgcagacgtatttcctaggttatgttttaactggcatcctttaggaagtaagaatcagagtctagcaaaagcggcattgatcaatcaatatcaatatataataaaaagatcaaataaatagacgggtgagataccagcatcggtgaagtttttaagtaactcttcatgcttcttgaacttcgtctcaaagtcctcaaacctctgttggattgcctcagggctaaacctctcgtcctcgtcatcgctatcggagtcagtaggctcttcgtattcgtcaaactccttagaatccttgattttctgccttcgaagcttccttaggatgggtctaacacccatatagtcctgccgagtttcggcatcgatatccttggtgtccaaaccatcccttatcctctgctgtctttctctgagcctatccttctccacctcagccagaaggtcttgcactaaatttgatgggatggcctcagagtcagggtcactagcggatgaagtggagtagtaggctttccctagagaagggagcgtcgatacagtgctcctgcagggagggagaggaagggaagataacggaacgagtttgcgggagaaatagatttgagatttgatggaatctcggaggagttgaccgagtagcaggcgggaacaagaaaaagcttgtgatttggaactca---tagtagctaggagctcatcgaaacgcagtgaacagcagcttaggtcgtgcgacgaagaaggcaggaaagggcgtggccatgaaagaaggtaacgggacggtgcagaaatgaggaagatcaccaaagagggcagggggggcagcaatgggctgaacctctgtcggagttagaagatgatcaaaattactagacattttcttcgctcattttggctactcttccctttctagggcttttcaatggctaatggaccatgctgggctttcattctgttggaaaagccttaggttcttctgtgtttagggctttttaatgggtaatgagctgaactggccttttatt---------------------------------------------------
>_R_Balizia_elegans_Iganci_870@NODE_2_length_1373_cov_94.456790
gctttggcaaaaccaatgaccccattatagttgccacaagctagcattgcggtgtactttacaacttgccctccctacacaaacacaaactaagaaaatctatgagactgggccacagcatggggccatgaggaagagatggaaggagaaagatttgggagtacctttgtaactttacatgtccggttcacatcaatcatttttacatcaaaaccctggcatcatatacaaaaacacacaaatcatagagtaaac----------acgcatacaaaagcctctataaaatataacttactggtgcaaaaagagcaatgaaa-acagcatcaggctcaaattcaatatttgcatgaaacagtaaaatttataacacataagatcagcaaaaagaactatgcatataatatacgcacctttcgataaagaggctttcttctagtctctgttaaggaattcctctcctctgcaagatctcttatctcttcctctagaaccttacccttcctcccaaatgtatattcaagttcagccagcttctcctcaagcttcttgtcaatagcttcaagtttctccagtagtttgttgtctttctctttcatgttatcaaactcatcatcatcttcatcttcatcatcctcatcactatcgtcatcatttttatcttgatcctcctcctcgtcagctccctgagtttgttggtcctccttttcaaatccagcatttcccagggcattatcagaaggccctcctcctaattcttcattctgaataactccataattggcaggattgttaggatcataagcttccttccactccaccaatctcatcgctctatttagtttctgttgtaaaacgaatttatctttcccttcggctactttcaggagattcatcaattctccaataaccctgtattcaggacgaagcctgaaatgcttttgttcgaacttgtcaattctattcatccacttgaaagcatcatcaagtgtctctataagaaaatgaggaaacg-aaaagtatgaaaaatttacagacatgctacagtgttccaagtaatatttgggggggggggggttatggaaaccattagaatcaat--------------------------------------------------------------------------------------------------------------------------------------------------------------------------------------------------------------------------------------------------------------------------------------------------------------------------------------------------------------------------------------------------------------------------------------------------------------------------------------------------------------------------------------------------------------------------------------------------------------------------------------------------------------------------------------------------------------------------------------------------------------------------------------------------------------------------------------------------------------------------------------------------------------------------------------------------------------------------------------------------------------------------------------------------------------------------------------------------------------------------------------------------------------------------------------------------------------------------------------------------------------------------------------------------------------------------------------------------------------------------------------------------------------------------------------------------------------------------------------------------------------------------------------------------------------------------------------------
>_R_Balizia_leucocalyx_Aguilar_1939@NODE_1_length_3027_cov_149.304746
gctttggcaaaaccaataaccccattatagttgccacaagctagcattgcggtgtactttacaacttgtcctccctacacagaaacaaactaagaaaatctgtgagactgggccacagcatggggccatgagcaagagatagaaggagaaagatttgggagtacctttgtaactatacatgtccggttcacatcaatcatttttacatcaaaaccctggcatcatatacaaaaacacacaaatcatagagtaa--acacatatacacacatacaaaagcctctataaaatataacttactggtgcaaaaagagctatgaa-cacagcatcaggatcaaattcaatatttg-atgaaacagtaaaatttatatcacataagatcagcagaaagaactatgcatataatatacgcacctttcgataaagaggctttcttctagtctctgttaaggaattcctctcctctgcaagatctcttatctcttcctctagaaccttacccttcctcccaaatgtatattcaagttcagccagcttcccctcaagcttcttgtcaatagcttcaagtttctccagtagtttgctgtctttctctttcatgttatcaaactcatcatcatcttcatcttcatcatcctcatcactatcgtcatcatttttatcttgatcctcctcctcatcagctccctgagttagttggtcctccttttcaaatccagcatttcccagggcattatcagaaggccctcctcctaattcttcattctgaataactccataattggcaggattgttaggatcataagcttccttccactccaccaatctcatcgctctatttagtttctgttgtaaaacgaatttatcttttccttcggctactttcaggagattcatcaattctccaataaccctgtattcaggacgaagcctgaaatgcttttgttcgaacttgtcaattctattcatccacttgaaagcatcatcaagtgtctctataagaaaatgaggaaacgaaaaagtatgaaaaatttacagacatgctacagtgttccaagtaatattg-----ggggggtgttatggaaaccattagaatcaattaatttttttaaaaaaaagctccaaacaaaaatcctattacatatttcacgtgtttaccttgtaaagcgcttgatcgcttaaaataagctaatccaaacactcactaagttgtaattagagtataattgaagactaataaatacgcaattgggttaacagtcacaaaaatggaacaaaattatgaaaccaatggaaatgctttccaaaaataaaccatgctattcaatagacagaattctccgtcgcaatttcaccgaaagatatggttttaaagaacagagcaatatgaaaagtgaccaagggatcgaatacccagaagactaggcatgagaatcttttctgaaaaaaaggctacagaatatagagatgaggaaggagtgacgatttatattagtgattgttacactattccagacgttcgacgaaaaaatatttactttacactgaactggaacagatgcagacctatttcctaggttatgttttaactggcatcctttaggaattaagaaccagagtctagcaaaagcggcattgatcaatcaataccaatacataataaaaagatcaaataaatagacgggtgagataccagcatcggtgaagtttttaagtaactcttcatgcttcttgaacttcctctcaaagtcctcaaacctctgttggattgcctcagggctaaacctctcgtcatcgtcatcgctatcggagtcagtaggctcttcgtattcgtctaactccttagaatccttgattttctgccttcgaagcttcctcaggatgggtctaacacccatatagtcctgccgagtttcggcatcgatatcctttgtgtccaaaccatcccttattctctgctgtctttctctgagcctatccttctccacctcagccagaaggtcttgcactaaattggaagggatggactcagagtcagggtcactagcggatgaagtggagtagtaggctttacctagagaagggagcgtcgatacagcgctcctgcagggagggagagaaagggaagataacggggcgagtttgcgggagagatatatttgagatttgatggaatctcggaggagttggccgagtagtaggcgggaacaagaaaaagcttgtgatttggaactcattgtagtagctagaagctcatcaaaatgcagtgaatagcagattaggtcgtgcgatgaagaaggcagggaagggcgtggccatgaaagaaggtaacggaacggtgcagaaataaggaagatcaccgaagagggcagagggagcagcaatgggctgagactgtgtcggagttggaagatgattaaaattactggacattttcttcgcttattttggctagtcttctctttctagggcttttcaatggctaatggactatgctgggctttcattctgttggaaatgtcttaggctcttctctttttagggctttttaatgggtaatggg-tgagatgggctttcttttgcgttgctaataatattgatttccccatgacttgttattattattcaaat
>_R_Calliandra_bella_LPQ15696@NODE_1_length_2738_cov_245.256295
gctttggcaaaaccaataaccccattatagttgccacaggctagcattgcagtgtactttacaacttgtcctccctacacataaacaaactaagaaaatatgcaagtctgggccacagcatggggc----------------aaggaggaagattttggtgtaccttggttactttacatgtccggttcacatcaatcatttttacgtcaaaaccctggcatcatatacaaaaccactcaaatcatagagtaaacacacgtatacacgcatataaaagcctctatataacttaacatacttgagtaacaagatctatgaatactatcatcaggatcaaattcaatatttgcatgaaacagtgaagtttgcatcacataggatcagcagaaaaaactatgcatataacattcgcacctttcgataaagaggctttcttctagtctctgttaaggaattcctctcctctgcaagatctctgatctcttcctctagaaccttacccttccttccaaatgtatactcaagttcagccagcttctcctcaagtttcttgtcaatagcttcaagtttctccaatagtttgttgtctttctctttcatgttatcaaactcatcgtcgtcgtcatcttcatcgtcctcatcactattgtcatcatttttatcctga---tcctgctcatcagctccctgagttagttggtcctccttttcaaacccagcatttcccagggcattatcagaaggc---cctcctaagtcttcattctgaataactccataattggcaggattgttaggatcatatgcttccttccactccaccaatctcattgctctatttagtttctgttgtaaaatgaatttatcttttccatcggctactttaaggagattgatcaaatctccaataaccctgtattcaggacgaagcttgaaatgcttttgttcgaacttgtcaattctattcatccacttgaaagcgtcatcaagtgtctctataagaaaatgtgaaaaagaagaagtatgaaaactgtacagacaaaacacagagatccgagtaacataa-------gggggtgtatgggaaacactagaatcaattaacttgtttaaaaaatagctctagataaaacttctgttacacattacacatatttaccttgtaaggagctaaagtgccaaaaacaagctaatccaaacacccactaagtagtaattagaccataattacagacgaataaacacgcatttgggtgaagagtcacaaaaatgggacaaagctaggaaaccaatggaaatgctttccacaaataaagcatgctattcaatagacagaaatcagcgtcgcaattttacagagagatatgattttaaagagcagagcaatatggaaagtgaccaaaggatcgaatgctcagaagactgggcgtgagaatcttcactgaaaaaaaaaatacagaatatagagacgaggaaggagtgagggtttattttagtgatcattacac---tccaaatgttcgacgaaaaacgatttactatacactcaactggaacagatgcagacc---atgcaaggttatgttttgacttgcatcctttactaagtaagaaccagagtctagcaaaatcggcatt----aatcaatatgaatgcatagtataaagatcaaatatatagcgggataagataccagcatcggtgaagtttttaagtaactcttcgtgcttcttgaacttcctttcaaagtcgtcaaacctctgctggattgcctcagggctaaacctctcgtcatcgtcatcgctatcggagtcagtaggctcttcgtattcgtctgtctccttagaatccttgattttccgccttcgcagcttcctcaggatgggtctaacacccatatagtcctgccgagtttcggcatcgatgtccttggtgtccaaaccatctcttattctctgatttctttctctgagcctatccttctccacctcagccagaaggtcttgcaccaaattggaagggatggattcagagtcagggtcactggagaatgaagtggagtagtaagctttccctagagaagggagcgtcgatacagtactggtgcggggagggagaggaagggaagataacggggcgagtttgcgggcgaaatatatttgagatttgaaggaatctcggaggagttggccgaggagcaggcggcaacaagaaaaagcttgtgatttggaagtcattg-------------------aaaatgcagtgaatgaaagcttaggtagtgcgagggaaaaggcatagaagggcgtagccatgaaagaaggcaacgggacggtgcagaaatgaggatgatc------agggggcgggagagcagcggtgggctgaagcactgtcggagtgatcacacgtccaaggt--------------------------------tcttctctggttagggctttgtaatgggtaatgggctgaactgggctttcatttttgttggaac--ctcatttttttttgtttaatgataattctgtttggcatccgtttaaaat----tcccaaatttatgataaaaagtagtttatttagaaaattgatgttttttgaaactatt
>_R_Cathormion_rhombifolium_Deighton_3618@NODE_1_length_1355_cov_118.896714
--------------------------------------------------------------------------------------------------------------------------------------------------------------------------------------------------------------------------------------------------------------------------------------------------------------------------------------------------------------------------------------------------------------------------------------------------------------------------------------------------------------------------------------------------------------------------------------------------------------------------------------------------------------------------------------------------------------------------------------------------------------------------------------------------------------------------------------------------------------------------------------------------------------------------------------------------------------------------------------------------------------------------------------------------------------------------------------------------------------------------------------------------------------------------------------------------------------------------------------------------------------------------------------------------------------------------------------------------------------------------------------------------------------cgaaagatatggttttaaagaacagagcaatatgaaaagtgaccaagggatcgaatacccagaagactaggcatgagaatcttttctgaaaaaaaggctacagaatatagagatgaggaaggagtgacgatttatattagtgattgttacactattccagacgttcgacgaaaaaacatttactttacactgaactggaacatatgcagacctatttcctaggt--tgttttaactggcatcctttaggaagtaagaaccagagtctagcaaaagcggcattggtcaatcaatatcaatatataataaaaagatcaaataaatagacgggtgagataccagcatcggtgaagtttttaagtaactcttcatgcttcttgaacttcctctcaaagtcctcaaacctctgttggattgcctcagggctaaacctctcgtcatcgtcatcgctatcggagtcagtaggctcttcgtattcgtctaactccttagaatccttgattttctgccttcgaagcttcctcaggatgggtctaacacccatatagtcctgccgagtttcggcatcgatatccttggtgtccaaaccatcccttattctctgctgtctttctctgagcctatccttctccacctcagccagaaggtcttgcactaaattggtagggatggactcagagtcagggtcactagcgaatgaagtggagtagtaggctttacctagagaagggagcgtcgatacagtgctcctgcagggagggagaggaagggaggataacggggcgagtttgcgggagagatatatttgagatttgatggaatctcggaggagttgaccgagtagcaggcgggaacaagaaaaagcttgtgatttggaactcattgtagtagctaggacctcatcaaaatgcagtgaatagcagcttaggtcgtgcgatgaagaaggcatggaagggcgtggccatgaaagaaggtaacggaacggtgcagaaataaggaagatcaccgaagagggcagagggggcagcaatgggctgagactgtgtcggagttggaagatgatcaaaattactggacattttcttcgcttattttggctcctcttctctttctagggcttttcaatggctaatggactatgctgggctttcattctgttggatacgtcttaggttgttctctttttagggctttttaatgggtaatgggctgaaatgggctttcttttgcgttgctaataatattgatttccccattacttattattattattcgaat
>_R_Cathormion_rhombifolium_Deighton_3618@NODE_2_length_1322_cov_72.424900
---------------------------------ccacaagctagcattgcggtgtactttacaacttgtcctccctacacaaacacaaactaagaaaatctgtgaaactgggccacagcacggggccatgaggaagagatggaaggagaaagatttgggagtacctttgtaactttacatgtccggttcacatcaatcatttttacatcaaaaccctggcatcatatacaaaaacacacaaatcatagagtaaacacacatata-aaacatacaaaagcctctataaaatataacttactggtgcaaaaagagctatgaaa-acagcatcaggatcaaattcaatatttgcatgaaacagtaaaatttataacacataagatcagcagaaagaactatgcatataatatacgcacctttcgataaagaggctttcttctagtctctgttaaggaattcctctcctctgcaagatctcttatctcttcctctagaaccttacccttcctcccaaatgtatattcaagttcagccagcttctcctcaagcttcttgtcaatagcttcaagtttctccagtagtttgttgtctttctctttcatgttatcaaactcgtcatcatcttcatcttcatcatcctcatcactatcatcatcatttttatcttgatcctcctcctcgtcagctccctgagttagttggtcctccttttcaaatccagcatttcccagggcattatcagaaggccctcctcctaattcttcattctgaataactccataattggcaggattgttaggatcataagcttccttccactccaccaatctcatcgctctatttagtttctgttgtaaaacgaatttatcttttccttcggctacttttaggagattcatcaattctccaataaccctgtactcaggacgaagcctgaaatgcttttgttcgaacttgtcaattctattcatccacttgaaagcatcatcaagtgtctctataagaaaatgaggaaacg-aaaagtatgaaaaatttacagacatgctacagtgttccaagtaatattt----gggggggggttatggaaaccattcgaatcaattaaatttttt-aaaaaaagctccagacaaaaattctattacatatttcacgtatttaccttgtaaagcgcttgattgcttaaaataagctaatccaaacactcactaagttgtaattagagtataattgaagactaataaacacgcaattgggttaacagtcacaaaaatggaacaaaattatgaaaccaatggaaatgctttccagaaataaaccatgctattcaatagacagaattctccgtcgcaatttcaccgaa-------------------------------------------------------------------------------------------------------------------------------------------------------------------------------------------------------------------------------------------------------------------------------------------------------------------------------------------------------------------------------------------------------------------------------------------------------------------------------------------------------------------------------------------------------------------------------------------------------------------------------------------------------------------------------------------------------------------------------------------------------------------------------------------------------------------------------------------------------------------------------------------------------------------------------------------------------------------------------------------------------------------------------------------------------------------------------------------------------------------------------------------------------------------------------------------------------------------------------------------------------------------------------------------------------------------------
>_R_Enterolobium_cyclocarpum_MWC9020@NODE_1_length_1425_cov_214.746291
gctttggcaaaaccaataaccccattatagttgccacaagctagcattgcagtgtactttacaacttgtcctccctacacagaaacaagttaagaaaatctgtgagactgggccaaggtatggggccatgaggaagagatggaaggagaaagatttgggagtacctttgtaactttacatgtccggttcacatcaatcatttttacatcaaaaccctagcatcatatacaaaaacacacaaatcatagagtaaacacacatatacacacatacaaaagcctcaataaaatataccttactggtgcaaaaagagctatgaatgacagcatcaggatcaaattcaatatttgcatgaaacagtaaaatttatatcacataagatcagcaggaagaactatgcataaaatatatgcacctttcgataaagaggctttcttctagtctctgttaaggaattcctctcctctgcaagatctcttatctcttcctctagaaccttacccttcctcccaaatgtatattcaagttcagccagcttctcctcaagcttcttgtcaatagcttcaagtttctccagtagtttgctgtctttctctttcatgttatcaaactcatcatcgtcttcatcttcatcatcctcatcactatcgtcatcatttttatcttgatcctcctcctcatcagctccctgagttagttggtcctccttttcaaatccagcatttcccagggcattatcagaaggccctcctcctaattcttcattctgaataactccataattggcaggattgttaggatcataagcttccttccactccaccaatctcatcgctctatttagtttctgttgtaaaacgaatttatcttttccttcggctacttttaggagattcatcaattctccaataaccctgtattcaggacgaagcctgaaatgcttttgttcgaacttgtcaattctattcatccacttgaaagcatcatcaagtgtctctataagaaaatgaggaaacgaaaaagtatgaaagattttcagacatgatacagagttccaggttttttttggggggggttgtgctatgggaaacatgagaatcaattaatttttttaaaaaaaagctctagacaaaaatcctgttacatatttcacatatttaccttgtaaggcgctttattgcttaaaataagctaatccaaacactcactaagttgtaattagagcataattgaagactaataaatacacaattgggcgaacagtaacaaaaatgggacaaaattatgaaaccaatggaaatgct-----------------------------------------------------------------------------------------------------------------------------------------------------------------------------------------------------------------------------------------------------------------------------------------------------------------------------------------------------------------------------------------------------------------------------------------------------------------------------------------------------------------------------------------------------------------------------------------------------------------------------------------------------------------------------------------------------------------------------------------------------------------------------------------------------------------------------------------------------------------------------------------------------------------------------------------------------------------------------------------------------------------------------------------------------------------------------------------------------------------------------------------------------------------------------------------------------------------------------------------------------------------------------------------------------------------------------------------------------------------------------------
>_R_Hydrochorea_corymbosa2_Iganci_862@NODE_2_length_1225_cov_474.282906
---------------------------------------------------------------------------------------------------------------------------------------------------------------------------------------------------------------------------------------------------------------------------------------------------------------------------------------------------------------------------------------------------------------------------------------------------------------------------------------------------------------------------------------------------------------------------------------------------------------------------------------------------------------------------------------------------------------------------------------------------------------------------------------------------------------------------------------------------------------------------------------------------------------------------------------------------------------------------------------------------------------------------------------------------------------------------------------------------------------------------------------------------------------------------------------------------------------------------------------------------------------------------------------------------------------------------------------------------------------------------------------------------------------------------------------------------------------------------------------------------------------------aatatagagatgaggaaggagtgacgatttatattagtgattgttacactattccagacgttcgacgaaaaaacatttactttacactgaactggaacagatgcagacctatttcctaggttatgttttaactggcatcctttaggaagtaagaaccagagtctagcaaaagcggcattggtcaatcaatatcaatatataataaaaagatcaaataaatagacgggtgagataccagcatcggtgaagtttttaagtaactcttcatgcttcttgaacttcctctcaaagtcctcaaacctctgttggattgcctcagggctaaacctctcgtcatcgtcatcgctatcggagtcagtaggctcttcgtattcgtctaactccttagaatccttgattttctgccttcgaagcttcctcaggatgggtctaacacccatatagtcctgccgagtttcggcatcgatatcattggtgtccaaaccatcccttattctctgctgtctttctctgagcctatccttctccacctcagccagaagatcttgcactaaattggtagggatggactcagagtcagggtcactagcggatgaagtggagtagtaggctttacctagagaagggagcgtcgatacattgctcctgcagggagggagaggaagggaagataacggggcgagtttgcgggagagatatatttgagatttgatggaatctcggaggagttggccgagtagcaggcgggaacaagaaaaagcttgtgatttggaactcattgtagtagctaggacctcatcaaaatgcagtgaatagcagcttaggtcgtgcgatgaagaaggcatggaagggcgtggccatgaaagaaggtaacggaacggtgcagaaatgaggaagatcaccgaagagggcagagggggcagcaatgggctgagactgtgtcggagttggaagatgatcaaaattactggacattttcttcgcttattttggttcctcttctctttctagggcttttcaatggctaatggactatgctgggctttcattctgttggaaacgtcttaggttgttctc-ttttagggctttttaatgggtaatgggctgaaatgggctttcttttgcgttgctaataatattgatttccccatgacttgttatcattattcgaat
>_R_Hydrochorea_marginata_Morim_563@NODE_1_length_1891_cov_242.418412
-----------------------------------------------------------------------------------------------------------------------------------------------------------------------------------------------------------------------------------------------------------------------------------------------------------------------------------------------------------------------------------------------------------------------------------------------------------------------------------------cccccccccccccccccccccccccccccccccccccc--------------------------------------------------------------------------------------------------------------------------------------------------------------ccccccccccccccccccccc---------------------------------------------------------------------------------------------------------------------cccccccccccccccccca----------------------------------------------------------------------------------------------------------------------------------------------------------------------------------------------------------------------------------------------------------------acggaaaccattcgaatcaattaattttttttaaaaaaagctccagacaaaaatcctattacatatttcacgtatttaccttgtaaagcgcttgattgcttaaaataagctaatccaaacactcactaagttgtaattagagtataattgaagactaataaacacgcaattgggttaacggtcacaaaaatggaacaaaattatgaaaccaatggaaatgctttccaaaaataaaccatgctattcaatagacagaattctccgtcgcaatttcaccgaaagatatggttttaaagaacagagcaatatgaaaagtgaccaagggatcgaatacccagaagactagacatgagaatcttttctgaaaaaaaggctacagaatatagagatgaggaaggagtgacgatttatattagtgattgttacactattccagacgttcgacgaaaaaacatttactttacactgaactggaacagatgcagacctatttcctaggttatgttttaactggcatcctttaggaagtaagaaccagagtctagcaaaagcggcattggtcaatcaatatcaatatataataaaaagatcaaataaatagacgggtgagataccagcatcggtgaagtttttaagtaactcttcatgcttcttgaacttcctctcaaagtcctcaaacctctgttggattgcctcagggctaaacctctcgtcatcgtcatcgctatcggagtcagtaggctcttcgtattcgtctaactccttagaatccttgattttctgccttcgaagcttcctcaggatgggtctaacacccatatagtcctgccgagtttcggcatcgatatccttggtgtccaaaccatcccttattctctgctgtctttctctgagcctatccttctccacctcagccagaaggtcttgcactaaattggtagggatggactcagagtcagggtcactagcggatgaagtggagtagtaggctttacctagagaagggagcgtcgatacattgctcctgcagggagggagaggaagggaagataacggggcgagtttgcgggagagatatatttgagatttgatggaatctcggaggagttggccgagtagcaggcgggaacaagaaaaagcttgtgatttggaactcattgtagtagctaggacctcatcaaaatgcagaaaatagcagcttaggtcgtgcgatgaagaaggcatggaagggcgtggccatgaaagaaggtaacggaacggtgcagaaatgagcaagatcaccgaagagggcagagggggcagcaatgggctgagactgcgtcggagttggaagatgatcaaaattactggacattttcttcgcttattttggctcctcttctctttctagggcttttcaatggctaatggactatgctgggctttcattctgttggaaacgtcttaggttgttctctttttagggctttttaatgggtaatgggctgaaatgggctttcttttgcgttgctaataatattgatttccccatgacttgttattattattcgaat
>_R_Hydrochorea_marginata_Morim_563@NODE_2_length_1272_cov_166.271130
gctttggcaaaaccaataaccccattatagttgccacaagctagcattgcggtgtactttacaacttgtcctccctacacaaacacaaactaagaaaatctgtgaaactgggccacagcacggggccatgaggaagagatggaaggagaaagatttgggagtacctttgtaactttacatgtccggttcacatcaatcatttttacatcaaaaccctggcatcatatacaaaaacacacaaatcatagagtaaacacacatata-aaacatacaaaagcctctataaaatataacttactggtgcaaaaagagctatgaaa-acagcatcaggatcaaattcaatatttgcatgaaacagtaaaatttataacacataagatcagcagaaagaactatgcatataatatacgcacctttcgataaagaggctttcttctagtctctgttaaggaattcctctcctctgcaagatctcttatctcttcctctagaaccttacccttcctcccaaacgtatattcaagttcagccagcttctcctcaagcttcttgtcaatagcttcaagtttctccagtagtttgttgtctttctctttcatgttatcaaactcgtcatcatcttcatcttcatcatcctcatcactatcgtcatcatttttatcttgatcctcctcctcgtcagctccctgagttagttggtcctccttttcaaatccagcatttcccagggcattatcagaaggccctcctcctaattcttcattctgaataactccataattggcaggattgttaggatcataagcttccttccactccaccaatctcatcgctctatttagtttctgttgtaaaacgaatttatcttttccttcggctactttcaggagattcatcaattctccaataaccctgtattcaggacgaagcctgaaatgcttttgttcgaacttgtcaattctattcatccacttgaaagcatcatcaagtgtctctataagaaaatgaggaaacg-aaaattatgaaaaatttacagacatgctacagtgttccaagtaatatttt-gggggggggggtaatggaaaccattcgaat------------------------------------------------------------------------------------------------------------------------------------------------------------------------------------------------------------------------------------------------------------------------------------------------------------------------------------------------------------------------------------------------------------------------------------------------------------------------------------------------------------------------------------------------------------------------------------------------------------------------------------------------------------------------------------------------------------------------------------------------------------------------------------------------------------------------------------------------------------------------------------------------------------------------------------------------------------------------------------------------------------------------------------------------------------------------------------------------------------------------------------------------------------------------------------------------------------------------------------------------------------------------------------------------------------------------------------------------------------------------------------------------------------------------------------------------------------------------------------------------------------------------------------------------------------------------------------------------
>_R_Jupunba_asplenifolia_Ekman_6383@NODE_1_length_1113_cov_32.896718
------------------------------ttgccacaagccagcattgcggtgtactttacaacttgtcctccctacacagaaacaaactaagaaaatctgtgagactgggccacagcat-ggtccatgaggaagagatagaaggagaaagatttgggagtacctttgtaactttacatgtccggttcacatcaatcatttttacatcaaaaccctggcatcatatacaaaaacacacaaattatagagtaaacacacatatacacacatacaaaagcctctataaaatataacttactggtgcaaaaagggctatgaac-acagcatcaggatcaaattcaatatttg-atgaaacagtaaaatttatatcacataagatcagcagaaagaactatgcatataatatacgcacctttcgataaagaggctttcttctagtctctgttaaggaattcctctcctctgcaagatctcttatctcttcctctagaaccttacccttcctcccaaatgtatattcaagttcagccagcttctcctcaagcttcttgtcaatagcttcaagtttctccagtagtttgttgtctttctctttcatgttatcaaactcatcatcatcttcatcttcatcatcctcatcactatcgtcatcatttttatcttga---tcctcctcatcagctccctgagttagttggtcctccttttcaaatccagcatttcccagggcattatcagaaggccctcctcctaattcttcattctgaataactccataattggcaggattgttaggatcataagcttccttccactccaccaatctcatcgctctatttagtttctgttgtaaaacgaatttatcttttccttcggctactttcaggagattcatcaattctccaataaccctgtattcaggacgaagcctgaaatgcttttgttcgaacttgtcaattctattcatccacttgaaagcatcatcaagtgtctctataagaaaatgaggaaacgaaaaagtatgaaaaatttacagacatgctacagtgttccaagtaatattgggggggggggtggttatggaaaccattggaatcaattaattttttt-aaaaaaagctccagacaaaaatcctatt-----------------------------------------------------------------------------------------------------------------------------------------------------------------------------------------------------------------------------------------------------------------------------------------------------------------------------------------------------------------------------------------------------------------------------------------------------------------------------------------------------------------------------------------------------------------------------------------------------------------------------------------------------------------------------------------------------------------------------------------------------------------------------------------------------------------------------------------------------------------------------------------------------------------------------------------------------------------------------------------------------------------------------------------------------------------------------------------------------------------------------------------------------------------------------------------------------------------------------------------------------------------------------------------------------------------------------------------------------------------------------------------------------------------------------------------------------------------------------------------------------------------------------------------------------
>_R_Jupunba_brachystachya_Lima_7438@NODE_1_length_2959_cov_146.323734
gctttggcaaaaccaataaccccattatagttgccacaagctagcattgcggtgtactttacaacttgtcctccctacacaaacacaaactaagaaaatctgtgagactgggccacagcatggggccatgaggaagagatggaaggagaaagatttgggagtacctttgtaactttacatgtccggttcacatcaatcatttttacatcaaaaccctggcatcatatacaaaaacacacaaatcatagagtaaacacacatacacacacatacaaaagcctctataaaatataacttactggtgcaaaaagagctatgaa-aacagcatcaggatcaaattcaatatttgcatgaaacagtaaaatttatatcacatgagatcagcagaaagaactaggcatataatatacgcacctttcgataaagaggctttcttctagtctctgttaaggaattcctctcctctgcaagatctcttatctcttcctctagaaccttacccttcctcccaaatgtatattcaagttcagccagcttctcctcaagcttcttgtcaatagcttcaagtttctccagtagtttgttgtctttctctttcatgttatcaaactcatcatcatcttcatcttcatcatcctcatcactatcgtcatcatttttatcttgatcctcctcctcgtcagctccctgagttagttggtcctccttttcaaatccagcatttcccagggcattatcagaaggccctcctcctaattcttcattctgaataactccataattggcaggattgttaggatcataagcttccttccactccaccaatctcatcgctctatttagtttctgttgtaaaacgaatttatcttttccttgggctactttcaggagattcatcaattctccaataaccctgtattcaggacgaagcctgaaatgcttttgttcgaacttgtcaattctattcatccacttgaaagcatcatcaagtgtctctataagaaaatgaggaaacg-aaaagtatgaaaaatttacagacatgctacagtgttccaagtaatattggtggtggggggcgttatggaaaccattagaatcaattaatttttttaaaaaaaagctccagacaaaaatccgatcacatatttcacgtatttaccttgtaaagcgcttgattgcttaaaataagctaatccaaacactcactaagttgtaattagagtataattgaagactaataaatccgcaattgggttaacagtcacaaaaatggaacaaaattatgaaaccaatggaaatgctttccaaaaataagccatgctattcaatagacagaattctccgtcgcaatttcaccgaaagatatggttttaaagaacagagcaatatgaaaagtgaccaagggatcgaatacccagaagactaggcatgagaatcttttctgaaaaaaaggctacagaatatagagatgaggaaggagtgacgatttatattagtgattgttacactattccagacgttcggcgaaaaaatatttactttacactgaactggaacagatgcagacctatttcctaggttatgttttaactggcatcctttaggaagtaagaaccagagtctagcaaaagcggcattcatcaatcaatatcaatatataataaaaagatcaaataaatagacgggtgagataccagcatcggtgaagtttttaagtaactcttcatgcttcttgaacttcctctcaaagtcctcaaacctcagttggattgcctcagggctaaacctctcgtcatcgtcatcgctatcggagtcagtaggctcttcgtattcgtctaactccttagaatccttgattttctgccttcgaagcttcctcaggatgggtctaacacccatatagtcctgccgagtttcggcatcgatatccttggtgtccaaaccatcccttattctctgctgtctttctctgagcctatccttctccacctcagccagaaggtcttgcactaaattggaagggatggactcagagtcagggtcactagcggatgaagtggagtagtaggctttacctagagaagggagcgtcgatacagtgctcctgcagggagggagaggaagggaagataacggggcgagtttgccggagagatatgtttgagatttgatggaatctcggaggagttggccgagtagcaggcgggaacaagaaaaagcttgtgatttggaactcattgtagtagctaggagctcatcaaaatgcagtgaatagcagcttaggtcgtgcgatgaagaaggcagggaagggcgtggccatgaaagaaggtaacggaacggtgcagaaatgaggaagatcaccgaagagggcagagggggcagcaatgggctgagactgtgtcggagttggaagatgatcaaaattactggaca--ttcttcgcttattttggctactcttctctttctagggcttttcaatggttaatggactatgctgggctttcattctgttggaaacgtcctaggctcttctctttttagggctttttaatgggcaatgggctgaaatgggctttcttttgcgttgctaataatattgattttcctatgacttgttattatcattcaaat
>_R_Jupunba_cochleata_Bonadeu_673@NODE_1_length_3344_cov_120.385369
gctttggcaaaaccaataaccccattatagttgccacaagctagcattgcggtgtactttacaacttgtcctccctacacaaacacaaactaagaaaatctgtgagactgggccacagcatggggccatgaggaagagatggaaggagaaagatttgggagtacctttgtaactttacatgtccggttcacatcaatcatttttacatcaaaaccctggcatcatatacaaaaacacacaaatcatagagtaaacacacatatacacacatacaaaagcctctataaaatataacttactggtgcaaaaagagctatgaa-aacagcatcaggatcaaattcaatatttgcatgaaacagtaaaatttatatcacataagatcagcaaaaagaactatgcatataatatacgcacctttcgataaagaggctttcttctagtctctgttaaggaattcctctcctctgcaagatctcttatctcttcctctagaaccttacccttcctcccaaatgtatattcaagttcagccagcttctcctcaagcttcttgtcaatagcttcaagtttctccagtagtttgttgtctttctctttcatgttatcaaactcatcatcatcttcatcttcatcatcctcatcactatcgtcatcatttttatcttgatcctcctcctcgtcagctccctgagttagttggtcctccttttcaaatccagcatttcccagggcattatcagaaggccctccacctaattcttcattctgaataactccataattggcaggattgttaggatcataagcttccttccactccaccaatctcatcgctctatttagtttctgttgtaaaacgaatttatcttttccttcggctactttcaggagattcatcaattctccaataaccctgtattcaggacgaagcctgaaatgcttttgttcgaacttgtcaattctattcatccacttgaaagcatcatcgagtgtctctataagaaaatgagtaaacg-aaaagtatgaaaaatttacagacatgctacagtgttccaagtaatattg-gggggaggggggttatggaaaccattagaatcaattaattttttttaaaaaaagctccagacaaaaatcctattacatgtttcacgtatttaccttgtaaagcgcttgattgcttaaaataagctaatccaaacactcactaagttgtaattagagtataattgaagactaataaatacgcaattgggttaacagtcacaaaaatggaacaaaattatgaaaacaatggaaatgctttccaaaaataaaccatgctattcaatagacagaattctccgtcgcaatttcaccgaaagatatggttttaaagaacagagcaatatgaaaagtgaccaagggatcgaatacccagaagactaggcataagaatcttttctgaaaaaaaggctacagaatatagagatgaggaaggagtgacgatttatattagtgattgttacactattccagacgttcggcgaaaaaatatttactttacactgaactggaacagatgcagacctatttcctaggttatgttttaactggcatcctttaggaagtaagaaccagagtctagcaaaagcggcattgatcaatcaatatcaatatataataaaaagatcaaataaatagacgggtgagataccagcatcggtgaagtttttaagtaactcttcatgcttcttgaacttcctctcaaagtcctcaaacctctgttggattgcctcagggctaaacctctcgtcatcgtcatcgctatcggagtcagtaggctcttcgtattcgtctaactccttagaatccttgattttctgccttcgaagcttcctcaggatgggtctaacacccatatagtcctgccgagtttcggcatcgatatccttggtgtccaaaccatcccttattctctgctgtctttctctgagcctatccttctccacctcagccagaaggtcttgcactaaattggaagggatggactcagagtcagggtcactagcggatgaagtggagtagtaggctttacctagagaagggagcgtcgatacagtgctcctgcagggagagagaggaagggaagataacggggcgagtttgcgggagagatatatttgagatttgatggaatctcggaggagttggccgagtagcaggcgggaacaagaaaaagcttgtgacttggaactcattttagtagctaggagctcatcaaaatgcagtgaatagcagcttaggtcgtgcgatgaagaaggcagggaagggcgtggccatgaaagaaggtaacggaacggtgcagaaatgaggaagatcaccgaagagggcagagggggcagcaatgggctgagactgtgtcggagttggaagatgatcaaaattactggacattttcttcgcttattttggctaatcttctctttctagggcttttcaatggctaatggactatgctgggctttcattctgttggaaacgtcttaggttcttctctttttagggctttttaatgggtaatgggctcaaatgggctttcttttgcgttgctaataatattgatttccccatgacttgttattattattcaaat
>_R_Jupunba_filamentosa_Lima_7487@NODE_1_length_3131_cov_124.536673
gctttggcaaaaccaataaccccattatagttgccacaagctagcattgcggtgtactttacaacttgtcctccctacacaaacacaaactaagaaaatctgtgagactgggccacagcatggggccatgaggaagagatgaaaggagaaagatttgggagtacctttgtaactttacatgtccggttcacatcaatcatttttacatcaaaaccctggcatcatatacaaaaacacacaaatcatagagtaaacacacatacactcacatacaaaagcctctataaaatataacttaccggtgcaaaaagagctatgaa-aacagcatcaggatcaaattcaatatttgcatgaaacagtaaaatttatatcacatgagacaagcagaaagaactatgcatataatatacgcacctttcgataaagaggctttcttctagtctctgttaaggaattcctctcctctgcaagatctcttatctcttcctctagaaccttacccttcctcccaaatgtatattcaagttcagccagcttctcctcaagcttcttgtcaatagcttcaagtttctccagtagtttgttgtctttctctttcatgttatcaaactcatcatcatcttcatcttcatcatcctcatcactatcgtcatcatttttatcttgatcctcctcctcgtcagctccctgagttagttggtcctccttttcaaatccagcatttcccagggcattatcagaaggccctcctcctaattcttcattctgaataactccataattggcaggattgttaggatcataagcttccttccactccaccaatctcatcgctctatttagtttctgttgtaaaacaaatttatcttttccttgggctactttcaggagattcatcaattctccaataaccctgtattcaggacgaagcctgaaatgcttttgttcgaacttgtcaattctattcatccacttgaaagcatcatcaagtgtctctataagaaaatgaggaaacg-aaaagtatgaaaaatttacagacatgctacagtgttccaagtaatattg-gtggggggggggttatggaaaccattagaatcaattaatttttttnaaaaaaagctccagacaaaaatcctatcacatatttcacgtagttaccttgtaaagcgcttgattgcttaaaataagctaatccaaacactcactaagttgtaattagagtataattgaagactaataaatacgcaattgggttaacagtcacaaaaatggaacaaaattatgaaaccaatggaaatgctttccaaaaataaaccatgctattcaatagacagaattctccgtcgcaatttcaccgaaagatatggttttaaagaacagagcaatatgaaaagtgaccaagggatcgaatacccagaagactaggcatgag-atcttttctgaaaaaaaggctacagaatatagagatgaggaaggagtgacgatttatattagtgattattacactattccagacgttcggcgaaaaaatatttactttacactgaactggaacagatgcagacctatttcctaggttatgttttaactggcatcctttaggaagtaagaaccagagtctagcaaaagcggcattgatcaatcaatatcaatatataataaaaagatcaaatacatagacgggtgagataccagcatcggtgaagtttttaagtaactcttcatgcttcttgaacttcctctcaaagtcctcaaacctcagttggattgcctcagggctaaacctctcgtcatcgtcatcgctatcggagtcagtaggctcttcgtattcgtctaactccttagaatccttgattttctgccttcgaagcttcctcaggatgggtctaacacccatatagtcctgccgagtttcggcatcgatatccttggtgtccaaaccatcccttattctctgctgtctttctctgagcctatccttctccacctcagccagaaggtcttgcactaaattggaagggatggactcagagtcagggtcactagcggatgaagtggagtagtaggatttacctagagaagggagcgtcgatacagtgctcctgcagggagggagaggaagggaagataacggggcgagtttgcgggagagatatatttgagatttgatagaatctcggaggagttggccgagtagcaggcgggaacaagaaaaagcttgtgatttggaactcattgtagtagctaggagctcatcaaaatgcagtgaatagcagcttaggtcgtgcgatgaagaaggtagggaagggcgtggccatgaaagaaggtaacggaacggtgcagaaatgaggaagatcaccgaagagggcagagggggcagcaatgggctgagactgtgtcggagttggaagatgatcaaaattactggaca--ttcttcgcttattttggctactcttctctttctagggcttttcaatggctaatggactatgctgggcttttattctgttggaaacgtcctaggctcttctctttttagggctttttaatgggcaatgggctgaaatgggctttcttttgcgttgctaataatgttgattttcccatgacttgttattattattcaaat
>_R_Jupunba_floribunda_Iganci_883@NODE_1_length_1807_cov_141.856647
-----------------------------------------------------------------------------------------------------------------------------------------------------------------------------------------------------------------------------------------------------------------------------------------------------------------------------------------------------------------------------------------------------------------------------------------------------------------------------------------cccccccccccccccccccccccccccccccccccccc--------------------------------------------------------------------------------------------------------------------------------------------------------------ccccccccccccccccccccc---------------------------------------------------------------------------------------------------------------------ccccccccccccccccc-----------------------------------------------------------------------------------------------------------------------------------------------------------------------------------------------------------------------------------------------------------------cagggaaaccattagaatcaattaa-tttttttaaaaaaagctccagacaaaaatcctattacatatttcacgtatttaccttgtaaagcgcttgattgcttaaaataagctaatccaaacactcactaagttgtaattagagtataattgaagactaataaatacgcaattgggttaacagtcacaaaaatggaacaaaattatgaaaccaatggaaatgctttccaaaaataaaccatgctattcaatagacagaattctccgtcgcaatttcaccgaaagatatggttttaaagaacagagcaatatgaaaagtgaccaagggatcgaatacccagaagactaggcatgagaatctttct--gaaaaagggctacagaatatagagatgaggaaggagtgacgatttatattagtgattgttacactattccagacgttcggcgaaaaaatatttactttacactgaactggaacagatgcagacctatttcctaggttatgttttaactggcatcctttaggaagtaagaaccagagtctagcaaaagcggcattgatcaatcaatatcaatatataataaaaagatcaaataaatggacgggtgagataccagcatcggtgaagtttttaagtaactcttcatgcttcttgaacttcctctcaaagtcctcaaacctctgttggattgcctcagggctaaacctctcgtcatcgtcatcgctatcggagtcagtaggctcttcgtattcgtctaactccttagaatccttgattttctgccttcgaagcttcctcaggatgggtctaacacccatatagtcctgccgagtttcggcatcgatatccttggtgtccaaaccatcccttattctctgctgtctttctctgagcctatccttctccacctcagccagaaggtcttgcactaaattggaagggatggactcagagtcagggtcactagcggatgaagtggagtagtaggctttacctagagaagggagcgtcgatgcagtgctcctgcagggagggagaggaagggaagataacggggcgagtttgcgggagagatatatttgagatttgatggaatctcggaggagttggccgagtagcaggagggaacaagaaaaagcttttgatttggaactcattgtagtagctaggagctcatcaaaatgcagtgaatagcagcttaggtcgtgcgatgaagaaggcagggaagggcgtggccatgaaagaaggtaacggaacggtgcagaaatgaggaagatcaccgaagagggcagagggggcagcaatgggctgagactgtgtcggagttggaagatgatcaaaattactggacactttcttcgcttattttggctactcttctctttctagggctcttcaatggctaatggactatgctgggctttcattctgttggaaacgtcctaggctcttctctttttagggctttttaatgggcaatgggctgaaatgggctttcttttgcgtagctaataatattgatttccccatgacttgttattattattcgaat
>_R_Jupunba_idiopoda_Quesada_1718@NODE_1_length_1182_cov_61.917647
-----------------------------------------------------------tacaacttgtcctccctacacagaaacaaactaagaaaatctgtgagactgggccacagcatggggccatgaggaagagatagaaggagaaagatttgggagtacctttgtaactttacatgtccggttcacatcaatcatttttacatcaaaaccctggcatcatatacaaaaacacacaaatcatagagtaaacacacatatacacacatacaaaagcctctataaaatataacttactggtgcaaaaagagctatgaac-acagcatcaggatcaaattcaatatttg-atgaaacagtaaaatttatatcacataagatcagcagaaagaactacgcatataatatacgcacctttcgataaagaggctttcttctagtctctgttaaggaattcctctcctctgcaagatctcttatctcttcctctagaaccttacccttcctcccaaatgtatattcaagtttagccagcttctcctcaagcttcttgtcaatagcttcaagtttctccagtagtttgttgtctttctctttcatgttatcaaactcatcatcatcttcatcttcatcatcctcatcactatcgtcatcatttttatcttgatcctcctcctcatcagctccctgagttagttggtcctccttttcaaatccagcatttcccagggcattatcagaaggccctcctcctaattcttcattctgaataactccataattggcaggattgttaggatcataagcttccttccactccaccaatctcatcgctctatttagtttctgttgtaaaacgaatttatcttttccttcggctactttcaggagattcatcaattctccaataaccctgtattcaggacgaagcttgaaatgcttttgttcgaacttgtcaattctattcatccacttgaaagcatcatcaagtgtctctataagaaaatgaggaaacgaaaaagtatgaaaaatttacagacaaaccaaaacctttcccccaacattggggggggggggtgttatggaaaccattagaatcaattaatcttttt-aaaaaaagctccagacaaaaatcctattacatatttcacgtatttaccttgtaaagcgcttgattgcttaaaataagctaa------------------------------------------------------------------------------------------------------------------------------------------------------------------------------------------------------------------------------------------------------------------------------------------------------------------------------------------------------------------------------------------------------------------------------------------------------------------------------------------------------------------------------------------------------------------------------------------------------------------------------------------------------------------------------------------------------------------------------------------------------------------------------------------------------------------------------------------------------------------------------------------------------------------------------------------------------------------------------------------------------------------------------------------------------------------------------------------------------------------------------------------------------------------------------------------------------------------------------------------------------------------------------------------------------------------------------------------------------------------------------------------------------------------------------------------------------------------------------------------------
>_R_Jupunba_idiopoda_Quesada_1718@NODE_2_length_1149_cov_98.820896
--------------------------------------------------------------------------------------------------------------------------------------------------------------------------------------------------------------------------------------------------------------------------------------------------------------------------------------------------------------------------------------------------------------------------------------------------------------------------------------------------------------------------------------------------------------------------------------------------------------------------------------------------------------------------------------------------------------------------------------------------------------------------------------------------------------------------------------------------------------------------------------------------------------------------------------------------------------------------------------------------------------------------------------------------------------------------------------------------------------------------------------------------------------------------------------------------------------------------------------------------------------------------------------------------------------------------------------------------------------------------------------------------------------------------------------gagcaatatgaaaagtgaccaagggatcgaatacccagaagactaggcatgagaatcttttctgaaaaaaaggctacagaatatagagatgaggaaggagtgacgatttatattagcgattgttacactattccagacgttcgacgaaaaaatatttactttacactgaactggaacagatgcagacctatttcctaggttatgttttaactggcatcctttaggaagtaagaaccagagtctagcaaaatcggcattgatcaatcaatatcaatacataataaaaagatcaaataaatagacgggtgagataccagcatcggtgaagtttttaagtaactcttcatgcttcttgaacttcctctcaaagtcctcaaacctctgttggattgcctcagggctaaacctctcatcatcgtcatcgctatcggagtcagtaggctcttcgtattcgtctaactccttagaatccttgattttctgccttcgaagcttcctcaggatgggtctaacacccatatagtcctgccgagtttcggcatcgatatccttggtgtccaaaccatcccttattctctgctgtctttctctgagcctatccttctccacctcagccagaaggtcttgcactaaattggaagggatggactcagagtcagggtcactggcggatgaagtggagtagtaggctttacctagagaagggagcgtcgatacagtgctcctgcagggagggagaggaagggaagataacggggcgagtttgcgggagagatatgtttgagatttgatggaatctcggaggagttggccgagtagcaggcgggaacaagaaaaagcttgtgatttggaactcattgtagtagctaagagctcatcaaaatgcagtgaatagcagcttaggtcgtgcgatgaagaaggcagggaagggcgtggccatgaaagaaggtaacggaacggtgcagaaatgaggaagatcgccgaagagggcagagggggcagcaatgggctgagactctgtcggagttggaagatgatcaaaattactggacattttcttcgcttattttggctactcttctctttcttgggcttttcaatggctaatggactatgctgggctttcattctgttggaaacgtcttaggc--------------------------------------------------------------------------------------------------------
>_R_Jupunba_limae_Iganci_261@NODE_1_length_3049_cov_134.495289
gctttggcaaaaccaataaccccattatagttgccacaagctagcattgcggtgtactttacaacttgtcctccctacacaaacacaaactaagaaaatctgtgagactgggccacagcatggggacatgaggaagagatggaaggagaaagatttgggagtacctttgtaactttacatgtccggttcacatcaatcatttttacatcaaaaccctggcatcatatacaaaaacacacaaatcatagagtaaacacagatacactcacatacaaaagcctctataaaatataacttactggtgcaaaaagagctatgaa-aacaggatcaggatcaaattcaatatttgcatgaaacagtaaaatttatatcacatgagatcagcagaaagaactatgcatataatatacgcacctttcgataaagaggctttcttctagtctctgttaaggaattcctctcctctgcaagatctcttatctcttcctctagaaccttacccttcctcccaaatgtatattcaagttcagccagcttctcctcaagcttcttgtcaatagcttcaagtttctccagtagtttgttgtctttctctttcatgttatcaaactcatcatcatcttcatcttcatcatcctcatcactatcgtcatcatttttatcttgatcctcctcctcgtcagctccctgagttagttggtcctccttttcaaatccagcatttcccagggcattatcagaaggccctcctcctaattcttcattctgaataactccataattggcaggattgttaggatcataagcttccttccactccaccaatctcatcgctctatttagtttctgttgtaaaacgaatttatcttttccttgggctactttcaggagattcatcaattctccaataaccctgtattcaggacgaagcctgaaatgcttttgttcgaacttgtcaattctattcatccacttgaaagcatcatcaagtgtctctataagaaaatgaggaaacg-aaaagtatgaaaaatttacagacatgctacagtgttccaagtaatattg---gtgggggggtttatggaaaccattagaatcaattaattttttttaaaaaaagctccagacaaaaatcctatcacatatttcacgtatttaccttgtaaagcgcttgattgcttaaaataagctaatccaaacactcactaagttgtaattagagtataattgaagactaataaatacgcaattgggttaacagtcacaaaaatggaacaaaattatgaaaccaatggaaatgctttccaaaaataaaccatgctattcaatagacagaattctccgtcgcaatttcaccgaaagatatggttttaaagaacagagcaatatgaaaagtgaccaagggatcgaatacccagaagactaggcatgagaatcttttctgaaaaaaaggctacagaatatagagatgaggaaggagtgacgatttatattagtgattgttacactattccagacgttcggcgaaaaaatatttactttacactgaactggaacagatgcagacctatttcctaggttatgttttaactggcatcctttaggaagtaagaaccagagtctagcaaaagcggcattgatcaatcaatatcaatatataataaaaagatcaaatatatagacgggtgagataccagcatcggtgaagtttttaagtaactcttcatgcttcttgaacttcctctcaaagtcctcaaacctcagttggattgcctcagggctaaacctctcgtcatcgtcatcgctatcggagtcagtaggctcttcgtattcgtctaactccttagaatccttgattttctgccttcgaagcttcctcaggatgggtctaacacccatatagtcctgccgagtttcggcatcgatatccttggtgtccaaaccatcccttattctctgctgtctttctctgagcctatccttctccacctcagccagaaggtcttgcactaaattggaagggatggactcagagtcagggtcactagcggatgaagtggagtagtaggctttacctagagaagggagcgtcgatacagtgctcctgcagggagggagaggaaggaaagataacggggcgagtttgcgggagagatatatttgagatttgatggaatctcggaggagttggccgagtagcaggcgggaacaagaaaaagcttgtgatttggaactcattgtagttgctaggagctcatcaaaatgcagtgaatagcagcttaggtcgtgcgatgaagaaggcagggaagggcgtggccatgaaagaaggtaacggaacggtgcagaaatgaggaagatcaccgaagagggcagagggggcagcaatgggatgagactgtgtcggagttggaagatgatcaaaattactggaca--ttcttcgcttattttggctactcttctctttctagggcttttcaatggctaatggactatgctgggctttcattctgttggaaacgtccttggctcttctctttttagggctttttaatgggcaatgggctgaaataggctttcttttgcgttgctaataatattgatttccccatgacttgttattatttttcgaat
>_R_Jupunba_longipedunculata_Cardona_2682@NODE_2_length_1047_cov_105.558763
-----------------------------gttgccacaagctagcattgcggtgtactttacaacttgtcctccctacacaaacacaaactaagaaaatctgtgagactgggccacagcatggggccatgaggaagagatggaaggagaaagatttgggagtacctttgtaactttacatgtccggttcacatcaatcatttttacatcaaaaccctggcatcatatacaaaaacacacaaatcatagagtaaacacacatatacacacatacaaaagcctctataaaatataacttaccggtgcaaaaaaagctatgaaa-acagcatcaggatcaaattcaatatttgcatgaaacagtaaaatttatatcacataagatcagcagaaagaactatgcatataatatacgcacctttcgataaagaggctttcttctagtctctgttaaggaattcctctcctccgcaagatctcttatctcttcctctagaaccttacccttcctcccaaatgtatattcaagttcagccagcttctcctcaagcttcttgtcaatagcttcaagtttctccaatagtttgttgtctttctctttcatgttatcaaactcatcatcatcttcatcttcatcatcctcatcactatcgtcatcatttttatcttgatcctcctcctcgtcagctccctgagttagttggtcctccttctcaaatccagcatttcccagggcattatcagaaggccctcctcctaattcttcattctgaataactccataattggcaggattgttaggatcataagcttccttccactccaccaatctcatcgctctatttagtttctgttgtaaaacgaatttatcttttccttcggctactttcaggagattcatcaattctccaataaccctgtattcaggacgaagcctgaaatgcttttgttcgaacttgtcaattctattcatccacttgaaagcatcatcaagtgtctctataagaaaatgaggaaacg-accagtatgaaaaatttacagacatgctacagtgttccaagtaatattgggggggggggg---------------------------------------------------------------------------------------------------------------------------------------------------------------------------------------------------------------------------------------------------------------------------------------------------------------------------------------------------------------------------------------------------------------------------------------------------------------------------------------------------------------------------------------------------------------------------------------------------------------------------------------------------------------------------------------------------------------------------------------------------------------------------------------------------------------------------------------------------------------------------------------------------------------------------------------------------------------------------------------------------------------------------------------------------------------------------------------------------------------------------------------------------------------------------------------------------------------------------------------------------------------------------------------------------------------------------------------------------------------------------------------------------------------------------------------------------------------------------------------------------------------------------------------------------------------------------------------------------------------------
>_R_Jupunba_macradenia_Lourteig_3021@NODE_2_length_1074_cov_81.842528
----------------taaccccattatagttgccacaagctagcattgcggtgtactttacaacttgtcctccctacacagaaacaaactaagaaaatctgtgagactgggccacagcatggggccatgaggaagagatagaaggagaaagatttgggagtacctttgtaactttacatgtccggttcacatcaatcatttttacatcaaaaccctggcatcatatacaaaaacacacaaatcatagagtaaacacacatatacacacatacaaaagcctctataaaatataacttactggtgcaaaaagagctatgaac-acagcatcaggatcaaattcaatattta-atgaaacagtaaaatttatatcacataagatcagtagaaagaactatgcatataatatacgcacctttcgataaagaggctttcttctagtctctgttaaggaattcctctcctctgcaagatctcttatctcttcctctagaaccttacccttcctcccaaatgtatattcaagttcagccagcttctcctcaagcttcttgtcaataacttcaagtttctccagtagtttgttgtctttctctttcatgttatcaaactcatcatcatcttcatcttcatcctcctcatcactatcgtcatcatttttatcttgatcctcctcctcatcagctgcctgagttagttggtcctccttttcaaatccagcatttcccagggcattatcagaaggccctcctcctaattcttcattctgaataactccataattggcaggattgttaggatcataagcttccttccactccaccaatctcatcgctctatttagtttctgttgtaaaacgaatttatcttttccttcggctactttcaggagattcatcaattctccaataaccctgtattcaggacgaagcctgaaatgcttttgttcgaacttgtcaattctattcatccacttgaaagcatcatcaagtgtctctataagaaaatgaggaaacgaaaaagtatgaaaaatttgcagacatgctacagtgttccaagtaatattgggggggggg--ggttatggaaacc--------------------------------------------------------------------------------------------------------------------------------------------------------------------------------------------------------------------------------------------------------------------------------------------------------------------------------------------------------------------------------------------------------------------------------------------------------------------------------------------------------------------------------------------------------------------------------------------------------------------------------------------------------------------------------------------------------------------------------------------------------------------------------------------------------------------------------------------------------------------------------------------------------------------------------------------------------------------------------------------------------------------------------------------------------------------------------------------------------------------------------------------------------------------------------------------------------------------------------------------------------------------------------------------------------------------------------------------------------------------------------------------------------------------------------------------------------------------------------------------------------------------------------------------------------------------------------------------------------
>_R_Jupunba_microcalyx_Iganci_855@NODE_1_length_1631_cov_114.725225
gctttggcaaaaccaataaccccattatagttgccacaagctagcattgcggtgtactttacaacttgtcctccctacacaaacacaaactaagaaaatctgtgagactgggccacagcatggggccatgaggaagagatggaaggagaaagatttgggagtacctttgtaactttacatgtccggttcacatcaatcatttttacatcaaaaccctggcatcatatacaaaaacacacaaatcatagagtaaacacacatatgcacacatacaaaagcctctataaaatataacttactggtgcaaaaagagctatgaaa-acagcatcaggatcaaattcaatatttgcatgaaacagtaaaatttatatcacataagatcagcagaaagaactatgcatataatatacgcacctttcgataaagaggctttcttctagtctctgttaaggaattcctctcctctgcaagatctcttatctcttcctctagaaccttacccttcctcccaaatgtatattcaagttcagccagcttctcctcaagcttcttgtcaatagcttcaagtttctccagtagtttgttgtctttctctttcatgttatcaaactcatcatcatcttcatcttcatcatcctcatcactatcgtcatcatttttatcttgatcctcctcctcgtcagctccctgagttagttggtcctccttttcaaatccagcatttcccagggcattatcagaaggccctcctcctaattcttcattctgaataactccataattggcaggattgttaggatcataagcttccttccactccaccaatctcatcgctctatttagtttctgttgtaaaacgaatttatcttttccttcggctactttcaggagattcatcaattctccaataaccctgtattcaggacgaagcctgaaatgcttttgttcgaacttgtcaattctattcatccacttgaaagcatcatcaagtgtctctataaggaaatgaggaaacg-aaaagtatgaaaaatttacagacatgctacagtgttccaagtaatattg--ggcggggggggttatggaaaccattagaatcaattaattttttt-aaaaaaagctccagacaaaaatcctattacatatttcacatatttaccttgtaaagcgcttgattgcttaaaataagctaatccaaacactcactaagttgtaattagagtataactgaagattaataaatacgcaattgggttaacagtcacaaaaatggaacaaaattatgaaaccaatggaaatgctttccaaaaataaaccatgctattcaatagacagaattctccgtcgcaatttcaccgaaagatatggttttaaagaaca-----------------------------------------------------------------------------------------------------------------------------------------------------------------------------------------------------------------------------------------------------------------------------------------------------------------------------------------------------------------------------------------------------------------------------------------------------------------------------------------------------------------------------------------------------------------------------------------------------------------------------------------------------------------------------------------------------------------------------------------------------------------------------------------------------------------------------------------------------------------------------------------------------------------------------------------------------------------------------------------------------------------------------------------------------------------------------------------------------------------------------------------------------------------------------------------------------------------------------------------------------------------------------------------------------
>_R_Jupunba_nipensis_Mayo_19662@NODE_1_length_966_cov_74.334083
------------------------------------------------------------------------------------------------------------------------------------------------------------------------------------------------------------------------------------------------------------------------------------------------------------------------------------------------------------------------------------------------------------------------------------------------------------------------------------------------------------------------------------------------------------------------------------------------------------------------------------------------------------------------------------------------------------------------------------------------------------------------------------------------------------------------------------------------------------------------------------------------------------------------------------------------------------------------------------------------------------------------------------------------------------------------------------------------------------------------------------------------------------------------------------------------------------------------------------------------------------------------------------------------------------------------------------------------------------------------------------------------------------------------------------------------------------------------------------------------------------------------------------aagaagtgacgatttatattagcgattgttacactattccagacgttcgacgaaaaaatatttactttacactgaactggaacagatgcagacctatttcctaggttatgttttaactggcatcctttaggaagtaagaaccagagtctagcaaacgcggcattgatcaatcaatatcaatacataataaaaagatcaaataaatagacgggtgagataccagcatcggtgaagtttttaagtaactcttcatgcttcttgaacttcctctcaaagtcctcaaacctctgttggattgcctcagggctaaacctctcgtcatcgtcatcgctatcggagtcagtaggctcttcgtattcgtctaactccttagaatccttgattttctgccttcgaagcttcctcaggatgggtctaacacccatatagtcctgccgagtttcggcatcgatatccttggtgtccaaaccatcccttattctctgctgtctttctctgagcctatccttctccacctcagccagaaggtcttgcactaaattggaagggatggactcagagtcagggtcactagcggatgaagtggagtagtaggctttacctagagaagggagcgtcgatacagtgctcctgcagagagggagaggaaggaaagataacggggcgagtttgcgggagagatatgtttgagatttgatggaatctcggaggagttggccgagtagcaggcgggaacaagaaaaagcttgtgatttggaactcattgtagtagctaggagctcatcaaaatgcagtgaatagcagcttaggtcgtgcgatgaagaaggcagggaagggcgtggccatgaaagaaggtaacggaacggtgcagaaatgaggaagatcgccgaagagggcagagggggcagcaatgggctgagacactgtcggagttggaagatgatcaaaattactggacattttctt-------------------------------------------------------------------------------------------------------------------------------------------------------------------------------------------------
>_R_Jupunba_nipensis_Mayo_19662@NODE_2_length_864_cov_41.987294
----------------------------------------------------------------------------------------------------------------------------------------------------------------------------------------------------tcatttttacatcaaaaccctggcatcatatacaaaaacacacaaatcatagagtaaacacacatatacacacatacaaaagcctctataaaatataacttactggtgcaaaaagggctatgaac-acagcatcaggatcaaattcaatatttg-atgaaacagtaaaatttatatcacataagatcagcagaaagaactatgcatataatatacgcacctttcgataaagaggctttcttctagtctctgttaaggaattcctctcctctgcaagatctcttatctcttcctctagaaccttacccttcctcccaaatgtatattcaagttcagccagcttctcctcaagcttcttgtcaatagcttcaagtttctccagtagtttgttgtctttctctttcatgttatcaaactcatca------tcatcttcatcatcctcatcactatcgtcatcatttttatcttgatcctcctcctcatcagctccctgagttagttggtcctccttttcaaatccagcatttcccagggcattatcagaaggccctcctcctaattcttcattctgaataactccataattggcaggattgttaggatcataagcttccttccactccaccaatctcatcgctctatttagtttctgttgtaaaacgaatttatcttttccttcggctactttcaggagattcatcaattctccaataaccctgtattcaggacgaagcctgaaatgcttttgttcgaacttgtcaattctattcatccacttgaaagcatcatcaagtgtctctataagaaaatgaggaaacgaaaaagtatgaaaaatttacagacatgctacagtgttccaagtaatcttgg-------------------------------------------------------------------------------------------------------------------------------------------------------------------------------------------------------------------------------------------------------------------------------------------------------------------------------------------------------------------------------------------------------------------------------------------------------------------------------------------------------------------------------------------------------------------------------------------------------------------------------------------------------------------------------------------------------------------------------------------------------------------------------------------------------------------------------------------------------------------------------------------------------------------------------------------------------------------------------------------------------------------------------------------------------------------------------------------------------------------------------------------------------------------------------------------------------------------------------------------------------------------------------------------------------------------------------------------------------------------------------------------------------------------------------------------------------------------------------------------------------------------------------------------------------------------------------------------------------------------------------
>_R_Jupunba_oppositifolia_Liegier_16014@NODE_1_length_1205_cov_213.713652
------------------------------------------------------------------------------------------------------------------------------------------------------------------------------------------------------------------------------------------------------------------------------------------------------------------------------------------------------------------------------------------------------------------------------------------------------------------------------------------------------------------------------------------------------------------------------------------------------------------------------------------------------------------------------------------------------------------------------------------------------------------------------------------------------------------------------------------------------------------------------------------------------------------------------------------------------------------------------------------------------------------------------------------------------------------------------------------------------------------------------------------------------------------------------------------------------------------------------------------------------------------------------------------------------------------------------------------------------------------------------------gacagaattctccgtcgcaatttcaccgaaagatatggttttaaagaacagagcaatatgaaaagtgaccaagggatcgaatacccagaagactaggcatgagaatcttttctgaaaaaaaggctacagaatatagagatgaggaaggagtgacgatttatattagcgattgttacactattccagacgttcgacgaaaaaatatttactttacactgaactggaacagatgcagacctatttcctaggttatgttttaactggcatcctttaggaagtaagaaccagagtctagcaaaagcggcattgatcaatcaatatcaatacataataaaaagatcaaataaatagacgggtgagataccagcatcggtgaagtttttaagtaactcttcatgcttcttgaacttcctctcaaagtcctcaaacctctgttggattgcctcagggctaaacctctcgtcatcgtcatcgctatcggagtcagtaggctcttcgtattcgtctaactccttagaatccttgattttctgccttcgaagcttcctcaggatgggtctaacacccatatagtcctgccgagtttcggcatcgatatccttggtgtccaaaccatcccttattctctgctgtctttctctgagcctatccttctccacctcagccagaaggtcttgcactaaattggaagggatggactcagagtcagggtcactagcggatgaagtggagtagtaggctttacctagagaagggagcgtcgatacagtgctcctgcagggagggagaggaaggaaagataacggggcgagtttgcgggagagatatgtttgagatttgatggaatctcggaggagttggccgagtagcaggcgggaacaagaaaaagcttgtgatttggaactcattgtagtagctaggagctcatcaaaatgcagtgaatagcagcttaggtcgtgcgatgaagaaggcagggaagggcgtggccatgaaagaaggtaacggaacggtgcagaaatgaggaagatcgccgaagagggcagagggggcagcaatgggctgagacactgtcggagttggaagatgatcaaaattactggacattttcttagcttattttggctactcttctctttctagggcttttcaatggctaatggactatgctgggcttt-attctgttggaaacgtcttaggctcttctc-------------------------------------------------------------------------------------------------
>_R_Jupunba_oppositifolia_Liegier_16014@NODE_2_length_996_cov_95.603917
-------------------------------------------------------------------------------------------------------------------cagcatggggccatgaggaagagatagaaggagaaagatttgggagtacctttgtaactttacatgtccggttcacatcaatcatttttacatcaaaaccctggcatcatatacaaaaacacacaaatcatagagtaaacacacatatacacacatacaaaagcctctataaaatataacttactggtgcaaaaagggctatgaac-acagcatcaggatcaaattcaatatttg-atgaaacagtaaaatttatatcacataagatcagcagaaagaactatgcatataatatacgcacctttcgataaagaggctttcttctagtctctgttaaggaattcctctcctctgcaagatctcttatctcttcctctagaaccttacccttcctcccaaatgtatattcaagttcagccagcttctcctcaagcttcttgtcaatagcttcaagtttctccagtagtttgttgtctttctctttcatgttatcaaactcatca------tcatcttcatcatcctcatcactatcgtcatcatttttatcttgatcctcctcctcatcagctccctgagttagttggtcctccttttcaaatccagcatttcccagggcattatcagaaggccctcctcctaattcttcattctgaataactccataattggcaggattgttaggatcataagcttccttccactccaccaatctcatcgctctatttagtttctgttgtaaaacgaatttatcttttccttcggctactttcaggagattcatcaattctccaataaccctgtattcaggacgaagcctgaaatgcttttgttcgaacttgtcaattctattcatccacttgaaagcatcatcaagtgtctctataagaaaatgaggaaacgaaaaagtatgaaaaatttacagacatgctacagtgttccaagtaatattggggggggggggggttatggaaaccattagaatcaattaatttttt--------------------aaaa-----------------------------------------------------------------------------------------------------------------------------------------------------------------------------------------------------------------------------------------------------------------------------------------------------------------------------------------------------------------------------------------------------------------------------------------------------------------------------------------------------------------------------------------------------------------------------------------------------------------------------------------------------------------------------------------------------------------------------------------------------------------------------------------------------------------------------------------------------------------------------------------------------------------------------------------------------------------------------------------------------------------------------------------------------------------------------------------------------------------------------------------------------------------------------------------------------------------------------------------------------------------------------------------------------------------------------------------------------------------------------------------------------------------------------------------------------------------------------------------------------------------------------------------------------------
>_R_Jupunba_trapezifolia_Simon_1600@NODE_1_length_1247_cov_211.172819
-----------------------------------------------------------------------------------------------------------------------------------------------------------------------------------------------------------------------------------------------------------------------------------------------------------------------------------------------------------------------------------------------------------------------------------------------------------------------------------------------------------------------------------------------------------------------------------------------------------------------------------------------------------------------------------------------------------------------------------------------------------------------------------------------------------------------------------------------------------------------------------------------------------------------------------------------------------------------------------------------------------------------------------------------------------------------------------------------------------------------------------------------------------------------------------------------------------------------------------------------------------------------------------------------------------------------------------------------------------------------------------------------------------------------------------------------------------------------------agactaggcatgagaatcttttctgaaaaaaaggctacagaatatagagatgaggaaggagtgataatttatattagtgattgttacactattccagacgttcggcgaaaaaatatttactttacactgaactggaacagatgcagacctatttcctaggttatgttttaactggcatcctttaggaagtaagaaccagagtctagcaaaagcggcattgatcaatcaatatcaatataaaataaaaagatcaaataaacagacgggtgagataccagcatcggtgaagtttttaagtaactcttcatgcttcttgaacttcctctgaaagtcctcaaacctctgttggattgcctcagggctaaacctctcgtcatcgtcatcgctatcggagtcagtaggctcttcgtattcgtctaactccttagaatccttgattttctgccttcgaagcttcctcaggatgggtctaacacccatatagtcctgccgagtttcggcatcaatatccttggtgtccaaaccatcccttattctctgctgtctttctctgagcctatccttctccacctcagccagaaggtcttgcaccaaattggtagggatggactcagagtcagggtcactagcggatgaagtggagtagtaggctttacctagagaagggagcgtcgatacagtgctcctgcagggagggagaggaagggaagataacggggcgagtttgcgggagagatatatttgagatttgatggaatctcggaggagttggccgagtagcaggcgg------gaaaaagcttgtgatttggaactcattgtagtagctaggagctcatcaaaatgcagtgaatcacagcttaggtcgtgcgatgaagaaggcagggaagggcgtggccatgaaagaaggtaacgggacggtgcagaaatgaggaagatcaccgaagagggcagagggggcagcaatgggctgagactgtgtcggagttggaagatgatcaaaattactggacattttcttcgcttattttggctactcttctctttctagggcttttctatggctaatgaactatgctgggctttcattctgttggaaacgtcctaggctcttctctttttagggctttttaatgggcagtgggctgaaatgggctttcttttgcgttgctaataatattgatttccccatgacttgttattattattcgaat
>_R_Jupunba_villosa_Borges_423@NODE_1_length_3066_cov_159.577116
gctttggcaaaaccaataaccccattatagttgccacaagctagcattgcggtgtactttacaacttgtcctccctacacaaacacaaactaagaaaatctgtgagactgggccacagcatggggccatgaggaagagatggaaggagaaagatttgggagtacctttgtaactttacatgtccggttcacatcaatcatttttacatcaaaaccctggcatcatatacaaaaacacacaaatcatagagtaaacacacatatacacacatacaaaagcctctataaaatataacttactggtgcaaaaagagctatgaa-aacagcatcaggatcaaattcaatatttgcatgaaacagtaaaatttatatcacatgagatcagcagaaagaactatgcatataatatacgcacctttcgataaagaggctttcttctagtctctgttaaggaattcctctcctctgcaagatctcttatctcttcctctagaaccttacccttcctcccaaatgtatattcaagttcagccagcttctcctcaagcttcttgtcaatagcttcaagtttctccagtagtttgttgtctttctctttcatgttatcaaactcatcatcatcttcatcttcatcatcctcatcactatcgtcatcatttttatcttgatcctcctcctcgtcagctccctgagttagttggtcctccttttcaaatccagcatttcccagggcattatcagaaggccctcctcctaattcttcattctgaataactccataattggcaggattgttaggatcataagcttccttccactccaccaatctcatcgctctatttagtttctgttgtaaaacgaatttatcttttccttgggctactttcaggagattcatcaattctccaataaccctgtattcaggacgaagcctgaaatgcttttgttcgaacttgtcaattctattcatccacttgaaagcatcatcaagtgtctctataagaaaatgaggaaacg-aaaagtatgaaaaatttacagacatgctacagtgttccaagtaatattatggggggcgggtgttatggaaaccattagaatcaattaattttttttaaaaaaagctccagacaaaaatcctatcacatatttcacgtatttaccttgtaaagcgcttgaatgcttaaaataagctaatccaaacactcactaagttgtaattagagtataattgaagactaataaatacgcaattgggttaacagtcacaaaaatggaacaaaattatgaaaccaatggaaatgctttccaaaaattaaccatgctattcaatagacagaattctccgtcgcaatttcaccgaaagatatggttttaaagaacagagcaatatgaaaagtgaccaagggatcgaatacccagaagactaggcatgagaatcttttctgaaaaaaaggctacagaatatagagatgaggaaggagtgacgatttatattagtgattgttacactattccagacgttcggcgaaaaaatatttactttacactgaactggaacagatgcagacctatttcctaggttatgttttaactggcatcctttaggaagtaagaaccagagtctagcaaaagcggcattgatcaatcaatatca--atataataaaaagatcaaataaatagacgggtgagataccagcatcggtgaagtttttaagtaactcttcatgcttcttgaacttcctctcaaagtcctcaaacctcagttggattgcctcagggctaaacctctcgtcatcgtcatcgctatcggagtcagtaggctcttcgtattcgtctaactccttagaatccttgattttctgccttcgaagcttcctcaggatgggtctaacacccatatagtcctgccgagtttcggcatcgatatccttggtgtccaaaccatcccttattctctgctgtctttctctgagcctatccttctccacctcagccagaaggtcttgcactaaattggaagggatggactcagagtcagggtcactagcggatgaagtggagtagtaggctttacctagagaagggagcgtcgatacagtgctcctgcagggagggagaggaagggaagataacggggcgagtttgcgggagagatatatttgagatttgatggaatctcggaggagttggccgagtagcaggcgggaacaagaaaaagcttgtgatttggaactcattgtagtagctaggagctcatcaaaatgcagtgaatagcagcttaggtcgtgcgatgaagaaggcagggaagggcgtggccatgaaagaaggtaacggaacggtgcagaaatgaggcagatcaccgaagagggcagagggggcagcaatgggctgagactgtgtcggagttggaagatgatcaaaattactggaca--ttcttcgcttattttggctactcttctctttctagggcttttcaatggctaatggactatgctgggctttcattctgttggaaacgtcctaggctcttctctttttagggctttttaatgggcaatgggctgaaatgggctttcttttgcgttgctaataatattgattttcccatgacttgttattattattcaaat
>_R_Punjuba_callejasii_Daly_5935@NODE_1_length_1053_cov_88.225410
---------------------------------------------------------------------------------------------------------------------------------------------------------------------------------------------------------------------------------------------------------------------------------------------------------------------------------------------------------------------------------------------------------------------------------------------------------------------------------------------------------------------------------------------------------------------------------------------------------------------------------------------------------------------------------------------------------------------------------------------------------------------------------------------------------------------------------------------------------------------------------------------------------------------------------------------------------------------------------------------------------------------------------------------------------------------------------------------------------------------------------------------------------------------------------------------------------------------------------------------------------------------------------------------------------------------------------------------------------------------------------------------------------------------------------------------------------------------------------------------------------------------------------aggaaggagtgacgatttattttagtgattgttacactattccagacgttcgacgaaaaactatttactttacactgaactggaacagatgcagacctatttcctaggttatgttttaactggcatcctttaggaagcaagaaccagagtctagcaaaaacggcattgatcaat-aatatcaatatataataaaaagatcaaataaatagaccggcgagataccagcatcagtgaagtttttaagtaactcttcatgcttcttgaacttcctctcaaagtcctcaaacctctgttggattgcctcagggctaaacctctcgtcatcgtcatcgctatcggagtcagtaggctcttcgtattcgtcgaactccttagaatccttgattttctgccttcgaagcttccttaggatgggtctaacacccatatagtcctgccgagtttcggcatcgatatccttggtgtccaaaccatcccttattctctgctgtctttctctgagcctatccttctccacctcagccagaaggtcttgcactaaattggaagggatggactcagagtcagggtcactagcggatgaagtggagtagtaggctttacctagagaagggagcgtcgatacagtgctcttgcagggagggagaggaagggaagatagcggggcgagtttgcgggagaaatcgatttgagatttgatggaatctcggaggagttggccgagtagcaggcgggaacaagaaaaagcttgtgatttagaactcattgtagtagctaggagctcatcaaaatgcagtgaatagcagcttaggtcgtgcgatgaagaagccagggaagggcgtgaccatgaaagaaggtaacgggacggtgcagaaatgaggaagatcaccgaagagggcagagggggcagtaatgggctgaaactgtgtcggagttggaagatgatcaa-----------attttcttcgcttattttggctactcttctctttctagggcttttcaatggctaatggactatgctgggctttgattctgttggaagcgtcttaggttcttct--------------------------------------------------------------------------------------------------
>_R_Punjuba_lehmannii_Escobar_7465@NODE_1_length_2706_cov_121.745531
gctttggcaaaaccaataaccccattatagttgccacaagctagcattgcagtgtactttacaacttgtcctccctacacagaaacaaactacgaaaatc--tgagactgggccacagcatggggccatgaggaagagatggaaggagaaagatctgggagtacctttgtaactttacatgtccggttcacatcaatcatttttacgtcaaaaccctgggatcatatacaaaaacacacaaatcatagagtaaacacacatatacacacatacaaaagcctctataaaatataacttactggtgcaaaaagagctatgaa-cacagcatctggatcacattcaataattgcatgaaacagtaaaatttatatcacataagatcagcagaaagaattatgcatataatatacgcacctttcgataaagaggctttcttctagtctctgttaaggaattcctctcctctgcaagatctcttatctcttcctctagaaccttacccttcctcccaaatgtatattcaagttcagccagcttctcctcaagcttcttgtcaatagcttcaagtttctccagtagtttgttgtctttctctttcatgttatcaaactcatcatcatct---------------tcatcactatcgtcatcatttttatcttgatcctcctcctcatcagctccctgagttagttggtcctccttttcaaatccagcatttcccagggcattatcagaaggccctcctcctaattcttcattctgaataactccataattggcaggattgttaggatcataagcttccttccactccaccaatctcatcgatctatttagtttctgttgtaaaacgaatttatcttttccttcggctactttcaggagattcatcaattctccaataaccctgtattcaggacgaagcctgaaatgcttttgttcgaacttgtcaattctattcatccacttgaaagcatcatcaagtgtctctataagaaaacgaggaaatgaaaaggtaagaaaaatttacaggcatgatacagagttccaagtaatatggcggggggggggtgttatggaaaacattagaatcaattaatttttttaaaaaacagctctagacaaaaatcctattacatatttcacacatttacctggtaaggcgcttgattgcttaaaataagctaatccaaacactcgctaagttgtaattagagcataattgaagactaataaatacgcaattgggtgaacagtcacaaaaatcggacaaaattatg-aaccgatggaaatgctttccaaaaataaaccatgctattcaatagacagaattctccgtcgcaatttcactgaaagatatggttttaaagaacagagcaatatgaaaagtgaccaagggatcgaatacccagaagactaggcatgagaatcttttctgaaaaaaaagctacagaatatagagatgaggaaggagtgacgatttattttagtgattgttacactattccagacgttcgacgaaaaactatttactttacactgaactggaacagatgcagacctatttcctaggttatgttttaactggcatcctttaggaagtaagaaccagagtctagcgaaagcggcattgatcaattaatatcaatatataataaaaagatcaaataaatagaccggcgagataccagcatcagtgaagtttttaagtaactcttcatgcttcttgaacttcctctcaaagtcctcaaacctctgttggattgcctcggggctaaacctctcgtcatcgtcatcgctgtcggagtcagtaggctcttcgtattcgtctaactccttagaatccttgattttctgccttcgaagcttccttaggatgggtctaacacccatatagtcctgccgagtttcggcatcgatatccttggtgtccaaaccatcccttattctctgctgtctttctctgagcctatccttctccacctcagccagaaggtcttgcactaaattggaagggatggactcagagtcagggtcactagcggatgaagtggagtagtaggctttacctagagaagggagcgtcgatacagtgctcctgcagggagggagaggaagagaagataacggggcgagtttgcgggagaaatcgatttgagatttgatggaatctcggaggagttggccgagtagcaggcgggaacaagaaaaagcttgtgatttagaactcattgtagtagctaggagctcatcaaaatgcagtgaatagcagcttaggtcgtgcgatgaagaaggcagggaagggagtggccatgaaagaaggtaacgggacggtgcagaaatgaggaagatcaccgaagagggcagggggggcagcaatgggctgaaactgtgtcggagttggaagatgatcaa-----------attttcttcgcttattttggctactcttctctttctagggcttttcaatggctaatggactatgctgggctttcattctgttggaaacgtcttaggttcttctctttttagggctttttaatgcgtaatgggctgaactgggctttcattttcgtcgctaataatattgatttccccgtgactcattattattattcaaat
>_R_Punjuba_racemiflora_Jimenez_Soares_3626@NODE_2_length_990_cov_133.420591
-----------accaataaccccattatagttgccacaagctagcattgcagtgtactttacaacttgtcctccctacacagaaacaaactaagaaaatctgtgagactgggccacagcatgggg-catgaggaagagatggaaggagaaagatttgggagtacctttgtaactttacatgtccggttcacatcaatcatttttacgtcaaaaccctggcatcatatacaaaaacacacaaatcatagagtaaacacac--atacacacatacaaaagcctctatgaaatataacttactggtgcaaaaagagctatgaag-acagcatcaggatcacattcaatatgtgcatgaaacagtaaaatttatatcacataagatcagcagaaagaactatgcatataatatacgcacctttcgataaagaggctttcttctagtctctgttaaggaattcctctcctctgcaagatctcttatcgcttcctctagaaccttacccttcctcccaaatgtatattcaagttcagccagcttctcctcaagcttcttgtcaatagcttcaagtttctccagtagtttgttgtctttctctttcatgttatcaaactca---------------tcatcatcctcatcactatcgtcatcatttttatcttgatcctcctcctcatcagctccctgagttagttggtcctccttttcaaatccagcatttcccagggcattatcagaaggccctcctcctaattcttcattctgaataactccataattggcaggattgttaggatcataagcttccttccactccaccaatctcatcgatctatttagtttctgttgtaaaacgaatttatcttttccttcggctactttcaggagattcatcaattctccaataaccctgtactcaggacgaagcctgaaatgcttttgttcgaacttgtcaattctattcatccacttgaaagcatcatcaagtgtctctataagaaaacgaggaaatgaaa-------------------------------------------------------------------------------------------------------------------------------------------------------------------------------------------------------------------------------------------------------------------------------------------------------------------------------------------------------------------------------------------------------------------------------------------------------------------------------------------------------------------------------------------------------------------------------------------------------------------------------------------------------------------------------------------------------------------------------------------------------------------------------------------------------------------------------------------------------------------------------------------------------------------------------------------------------------------------------------------------------------------------------------------------------------------------------------------------------------------------------------------------------------------------------------------------------------------------------------------------------------------------------------------------------------------------------------------------------------------------------------------------------------------------------------------------------------------------------------------------------------------------------------------------------------------------------------------------------------------------------------------------------------------------------
