# Supplementary material for: A new generic circumscription of Hydrochorea (Leguminosae, Caesalpinioideae, mimosoid clade) with an amphi-Atlantic distribution
Source: PhytoKeys. 2022 Aug 22;205:401–37. doi: 10.3897/phytokeys.205.82775 (PMC9849043; doi:10.3897/phytokeys.205.82775)
Supplement: Supplementary material 1 — Supplementary data file S1 [file phytokeys-205-401_article-82775__-s001.zip › MSC_m6979_comp22292_c0_seq1_exon01.aln-cln]

>Acacia_rostellifera_Murphy_466@NODE_1_length_1413_cov_153.962575
-------------------------------------------atgcaagggatt-gccataataatcccaat-ttttttttagggaacttagaatctagttccatgtac---agtaaaacaaaatcatga-------------acctaaaccctaacggcccaaaaatgaaaattctgaactagtcacaaggcctttctgcaaatcctcctctccaaatcgtccttttggttgctcttctcttaccgtcgtcggcgtcttcctgaagtccttgagcttacatttcgc-------------ttccttgaggatggtttattaggttatgcactacatctgatcttttccttcgatttttctgtagattagctgttcttcagacatggtttggaggattttgctccgcagacatgccattgaaaacctacctaggcccactccagctccgctattattttactctggtatttgtaaaactagctttaccgttacacttcctacttttccttcaattcattctcttgattgtggcttcactaacttgctgtcaaataaatgcacaaactccatttcgtccttctctagactccttcattctaacgcactgactagaccaaacaatttggactatgaccctaaatttagttcaaaggtggaggatgaggaggccgatggaatgatgaatgagttcttgtcgcggtttgtgtggataatgcgtaagaagcttgttgaagcttatccagcttctgataaacaaacaattgatggcatgctgttgttcatcgtcggcaaggttgtatcagagttagaaaaaggtgggttgcagccggtaatgaatgcggcggtctctccttcacaagattttagtgaggatttgtggaagacggtttgggaagtgagcaatatggtattggatgatatgaataaggaacggaagaaggaaaggatgaagggttttttgcagtccgaagaagtgaaggagatgtgcagatttgctggcgaaattggtgttcgtgggactttgcttagagagcttagattcaagtgggcgcgtgagaaaatggaggaacatgaattttatgagggtttggagcgtctgaggaaagagtcacaacctgaagaaaaagtgaaaacagagggcgagaaggttgatgatgttgtggagaaatctaagactgttactctccccaagagacgagggaagataaactacaagatatatgggcttaatctctctgatcctaagtgggcagaagtagctgacagaattcatgaggcagaggaactcatttggccgcctgagccaaaactcatatctgggaaagccaaacttgtcactgagaaaattctgtcattaaatgaggtggatgatccgacttcgctgatagctgagtacaaattgaaagatgccat
>Acacia_rostellifera_Murphy_466@NODE_2_length_788_cov_95.831224
--------------------------------------------------------------------------------ttggaggggatagattctagttccatggactgaaaaaaaaaaaaatcatgaggactttcccaatacctaaaccctaacggcccaaaaatgaaaattctgaaaaagtcacaagggctctctg--------------cacatcgtcctttctgttgtcctctccttaccgccgtcggcgtcttcctggagtccttgagcttacatttcgcttgacagttctctttttttagggatggtttattaggttatgcactgtatctgactctttccttcgattttcatgtagattagcccttcttcagacatggtttggaggactttgctccgcagacatgccattgaaaaactacctaaacccagttcagctccactattattctactctggtatttgtaaaactagctccaccgttacacttcctatttttcctttaattcattcttttgatcatggcttcactaccttgctgtcaaataaattcacaaactccatttcgtccttctttagactccttcattctaatgcactgactagaccaaaaaatttggactatgaccctaaatttagttcaaaggtggagaatgaggaggccgataaaatgatgaatgatttcttgtcgcggtttgtatggataatgcgtaagaagcttgttgaagcttatccagcttctgataaacaaacaattgatggcatgctgctgttcatcgtcggcaaggttgtgtcagagttagaaaaaggtgggttgcagccggtaatgaatgcggcggtctctccttcacaagattttagtgaggattt---------------------------------------------------------------------------------------------------------------------------------------------------------------------------------------------------------------------------------------------------------------------------------------------------------------------------------------------------------------------------------------------------------------------------------------------------------------------------------------------------------------------------------------------------------
>Albizia_adinocephala_FHO33_88@NODE_1_length_1689_cov_144.490695
-----------------------------------agatgaaaacgcaagggaattcctataataatcccaat-gttttttcggaggggatagattctaattccatggaccg-gaaaacaaaatgtcatgaggactttcccaacatctaaaccctaacggcccaaaaatgaaaattctgaa-----------------ctgcaaatcgtcctctccaaatcgtcctttctgttgctcttctcttaccgccgccggcgtcttcctggcgtccttgagcttacatttctctcgacagttctcttcctcgagggatggtttattagattatgcactgcatctgaccttttccttcgatttttctgtagattagccattcttcagacatggtttggatgactttactccgcagagatgccattgaaaaactacctagacccagttcagctctaatattattttactctagtatttgtaaaactagctccacagttacacttcctacttttccttcaattcattcttctggtcatggcttccctaccttcctttcaaataaatgcacaaactccatttcgcccttctctaggcaccttcattctaacgcgttgattagaccaaacaatttggactatgaccctaaatttagttcgaaggtgaaggatgcagaggcggatggaacgatgaatgagttcttgtcgcggtttgtgtggataatgcgtaagaagctcgtcgaagcttatccagcttctgataaacaaacaattgatggcatgctattgatcatcgtcggcaaggtcgtgtcagagttggaaaagggtgggttgcagccggtaatgaatgcggccgtctctccttcacaagattttagtgaggatttgtggaggacggtctgggaagtgagcaatatggtattggatgatatgaataaggaacggaagaaggaaaggatgaagagttttttgcagtccgaagaagtgaaggagatgtgcagatttgctggcgaaattggtgttcgtgggactttgcttagagagcttagattcaagtgggcgcgtgagaaaatggaggaacatgagttttatgagggtttggagcgtctgaggaaagaggcacaacctgaagaaaaagtgaaaacagagagcgagaaggttgatgatgttgaggagaaatctaagactgttactctccccaggagacgagggaagataaactacaagatatatgggcttaatctctctgatcctaagtgggcagaagtagctgacagaattcatgaggcagaggaactcatttggccgcctgagccaaaactcatatctgggaaagccaaacttgtcactgagaaaattctgtcattaaatgatgtggatgatccgtcttcgctgatagctgagtacaaattgaaagattccat
>Albizia_coripatensis_Hughes_2433@NODE_1_length_1673_cov_220.198622
---------------------------aaaaaatgggctaaaaacgcaaggggcttcctataataatccca----------------------attctaattccatgtactgaaaaaaaaaaaaatcatgaggactttccctacacctaaaccctaacggcccaaaaatgaaaattctgcacaagtcacaagggctctctg--------------caaatcgtcctttctgttgctctcctcttaccgtcgccggcgtcttcctggagtccttgagcttacatttcgctcgacagttctcttccttgagggatggtttattcggttatgcactgcttctgaccttttccttcgatttttctttagattagccattcttcagacatggtttggaggactttgctccgcagacatgccattgaaaaactacc---------ttcagctccactattattttactctggtatttgtaaaacgagctccactgttacacttcctacttttccttcaattcattcttttgatcatggcttcactaccttccggtcaaataaatgcacaaactccatttcgtccttttctaggcaccttcattctaacgcactgattagaccaaacaatttggactatgaccctaaatttagttcgaaggtggaggatgcagaggcggatggaacgatgaatgagttcttgtcgcggtttgtgtggataatgcgtaagaagctcgtcgaagcttatccagcttctgataaacaaacaattgatggcatgctattgatcatcgtcagcaaggtcgtgtcagagttggaaaagggtgggttgcagccggtaatgaatgcggccatctctccttcacaagattttagtgaggatttgtggaagacggtctgggaagtgagcaatatggtattggatgatatgaataaggaacggaagaaggaaaggatgaagggttttttgcagtccgaagaagtgaaggagatgtgcagatttgctggcgaaattggtgttcgtgggactttgcttagggagcttagattcaagtgggcgcgtgagaaaatggaggaacatgagttttatgagggtttggagcgtctgaggaaagaggcacaacctgaagaaaaagtgcaaacagagagcgagaaggttgatgatgttgaggagaaatctaagactgttactctccccaagagacgagggaagataaactacaggatatatgggcttaatctctctgatcctaagtgggcagaagtagctgacagaattcatgaggcagaggaactcatttggccgcctgagccaaaactcatatctgggaaagccaaacttgtcactgagaaaattctgtcattaaatgaggtggatgatccgtcttcgctgatagctgagtacaaattgaaagattccat
>Albizia_niopoides_Simon_1601@NODE_1_length_1217_cov_192.790351
---------------------------------------------------------ctataataatcccaattttttttttggaggagatagattctaattccatggactg---aaaaaaaaaatcatgaggactatcccaacatctaaaccctaacggcccaaaaatgaaaattctgaa-----------------ctccaaatcttcctctccaaagcgtcctttctgttgctcttctcttaccgtcgccggcgtcttcctggcgtccttgagctttcatttctctcgacagttctcttccttgagggatggtttattaggttaagcactgcatctgaccttttccttcgatttttctgtagattagccactctttagacatggtttggaggactttactccgccaacatgccattgaaaaactacctagacccagttcagctctagtattattttactctagtatttgtaaaactagctccacagttacacttcctacttttccttcaattcattcttttgatcatggcttccctaccttcctgtcaaataaatgcacaaactccatttcgtcctactctaggcaccttcattctaacgcactgattagaccaaacaatttggacgatgaccctaaatttagttcgaaggtggagggtccagagacggatggaacgatgaatgagttcttgtcgcggtttgtgtggataatgcgtaagaagctcgtcgaagcttatccagcttctgataaacaaacaattgatggcatgctattaatcgtcgtcggcaaggttgtgtcagagttggaaacgggtgggttgcagccggtaatgaatgcggccgtctctccttcacaagattttagtgaggatttgtggaagacggtctgggaagtgagcaatatggtattggatgatatgaataaggaacggaagaaggaaaggatgaagagttttttgcagtccgaagaagtgaaggagatgtgcagatttgctggcgaaattggtgttcgtgggactttgcttagagagcttagattcaagtgggcgcgtgaaaaaatggaggaacgcgagttttatgagggtttggagcgtctgaggaaagaggcacaacctgaagaaaaaatgaaaacagagagcgagaaggttgatgatgttgaggagaaatctaagactgttactctccccaagagacgagggaagataaactacaagatatatgggcttaatctctctgatcctaagtgggcagaagtagctgacagaattcatgaggcaga------------------------------------------------------------------------------------------------------------------------------------
>Albizia_sinaloensis_Hughes_1576@NODE_1_length_1350_cov_88.477612
----------------------------aaaaatgggctaaaaacgcaaggggattcctataataatcccaat-catttttttgaggagatagattctaattccatggactg-aaaaaaaaaatgtcacgaggactttcccaacatctaaaccctaacggcccaaaaatgaaaattctgaa-----------------cggcaaatcgtcctctccaaatcgtcctttctgttgctcttctctcaccgccgccggcgtcttccgggcgtccttgagcttacatttctctcgacagttctcttccttgagggatggtttattagattatgcactgcatctgaccttttccttcggtttttctgtagattagccattcttcagacatggtttggaggactttactccgcagagatgccattgaaaaactacctagacccagttcagctctactattattttactctagtatttgtaaaactagctccacagttacacttcctacttttccttcaattcattcttttgatcatggcttccctaccttcctgtcaaataaatgcacaaactccatttcgtccttctctaggcaccttcattctaacgcgttgattaaaccaaacaatttggactatgaccctaaatttagttcgaaggtgaaggatgcaggggcggatggaacgatgaatgagttcttgtcgcggtttgtgtggataatgcgtaagaagctcgccgaagcttatccagcttctgataaacaaacaattgatggcatgctattgatcatcgtcggcaaggtcgtgtcagagttggaaaagggtgggttgcggccggtaatgaatgcggccgcctctccttcacaagattttagtgaggatttgtggaggacggtctgggaagtgagcaatatggtattggatgatatgaataaggaacggaagaaggaaaggatgaagagttttttgcagtccgaagaagtgaaggagatgtgcagatttgctggcgaaattggtgttcgtgggactttgcttagagagcttagattcaagtgggcgcgtgagaaaatggaggaacatgagttttacgagggtttggagcgtctgaggaaagaggcacaacctgaagaaaaagtgaaaacagagagcgagaaggttgatgatgttgaggagaaatctaagactgttactctccccaggagacgagggaagataaactacaagatatatgggcttaatctctctgatcctaagtgggcagaagtagctgacagaattcatgaggcagaggaactcatttggccgcctgagccaaaactcatatctgggaaagccaaac----------------------------------------------------------------------------------
>Albizia_subdimidiata_var_minor_Gorts_341@NODE_1_length_1107_cov_46.911650
--------------------------------------------------------------------------------------------------------------------------------------------------ctaaaccctaacggcccaaaaatgaaaattctgaa-----------------ctgccagtcgtcctctccaaatcgtcctttctgttgctcttcccttaccgtcgccggcgtcttcctggcgtccttgagctttcatttctctcgacagttctcttccttgagggatggtttatttggttgtgcactgcatctgaccttttcgttcgatttttctgtagattagccactcttcagacatggtttggaggactttactccgccaacatgccattgaaaaactacctagacccagttcagctctagtgttattttactctagtatttgtaaaactagctccacagttacacttcctacttttccttcaattcattcttttgatcatggcttccctaccttcctgtcaaataaatgcacaaactccatttcgtccttctctaggcaccttcattctaacgcactgattagaccaaacaatttggactatgaccctaaatttagttcgaaggtggagggtgcagaggcggatggaacgatgaatgagttcttgtcgcggtttgtgtggataatgcgtaagaagctcgtcgaagcttatccagcttctgataaacaaacaattgatggcatgctattgatcatcgtcggcaaggtcgtgtcagagttggaaacgggtgggttgcagccggtaatgaatgcggccgtctctccttcacaagattttagtgaggatttgtggaagacggtctgggaagtgagcaatatggtattggatgatatgaataaggaacggaagaaggaaaggatgaagagtttcttgcagtccgaagaagtgaaggagatgtgcagatttgctggcgaaattggtgttcgcgggactttgcttagagagcttagattcaagtgggcgcgtgagaaaatggaggaacgtgagttttatgagggtttggagcgtctgaggagagaggcacaacctgaagaaaaagtgaaaacagagagcgagaaggttgatgatgttgaggagaaatctaagacagttactctccccaagagacgagggaagataaactacaagatatatgggcttaatctctctgatcctaagtgggcagaaatagctgacagaat------------------------------------------------------------------------------------------------------------------------------------------------
>Albizia_subdimidiata_var_subdimidiata_Ferreira_210@NODE_1_length_1144_cov_154.961575
-----------------------------------------------------------------------------------------------------------------------------tcatgagcactatcccaacatctaaaccctaacggcccaaaaatgaaaattctgaa-----------------ctg--------------caaatcgtcctttctgtcgctcttctcttaccgtcgccggcgtcttcctggcgtcctttggctttcatttctctcgacagttctcttccttgagggatggtttattaggttatgcactgcatctgaccttttccttcgatttttctgtagattagccactcttcagacatggtttggaggactttactccgccaacatgccattgaaaaactacctagacccagttcagctctagtgttattttactctagtatttgtaaaactagctccacagttacacttcctacttttccttcaattcattcttttgatcatggcttccctaccttcctgtcaaataaatgcacaaactccatttcgtccttctctaggcaccttcattctaacgcattgattagaccaaacaatttggactatgaccctaaatttagttcgaaggtggagggtgcagaggcggatggaacgatgaatgagtttttgtcgcggtttgtgtggataatgcgtaagaagctcgtcgaagcttatccagcttctgataaacaaacaattgatggcatgctattgatcatcgtcggcaaggtcgtgtcagagttggaaacgggtgggttgcagccggtaatgaatgcggccgtctctccttcacaagattttagtgaggatttgtggaagacggtctgggaagtgagcaatatggtattggatgatatgaataaggaacggaagaaggaaaggatgaagagtttcttgcagtccgaagaagtgaaggagatgtgcagatttgctggcgaaattggtgttcgcgggactttgcttagagagcttagattcaagtgggcgcgtgagaaaatggaggaacatgagttttatgagggtttggagcgtctgaggaaagaggcacaacctggagaaaaagtgaaaacagagagcgagaaggttgatgatgttgaggagaaatctaagactgttactctccccaagagacgagggaagataaactacaagatatatgggcttaatctctctgatcctaagtgggcagaagtagctgacagaattcatgaggcagaggaactcatttggccgcc------------------------------------------------------------------------------------------------------------------
>Albizia_tomentella_Leach_Dunlop_3801@NODE_1_length_1357_cov_216.403125
ttgaatttccatcttaatctcaaaattttaaactaagctaaaaacgcagggggatttctgtaataatcccaat-tctcttttggaggggataggttctagtccatgtaaaaaaaaaacaaaacaaaaaaaaggccttcgctaatgcctaaaccctcacggcccaaaaatgaaaattccgaacaagtcacaagggctccctgcaaa--------tgctaatcgtcctttctgttgctcttcccttactgtcgccggcgtcttcctggaatcctagagcttacatttcgcgcgacagttctcttccttgagggatggtttattaggttatgcactgcatctgaccttttccttcaatttttctgtagattagccattcttcagacatggtttggaggacttttctccgcagacatgccgttgaaaaactatctagacccagttcagctccactattattttactctggcatttgtaaaactagctccaccgttacacttcctacttttccttcgattcattattttgatcatggcttcactaccttcctgtcaaataaatgcacaaactctatttcgtccttctctaggcaccttcattctaacgcactgactagaccaaacaattcggaatatgaccctaaatttagttcgaaggtggaggat---gaagcggatggaacgatgaatgagttcttgtcacggtttgtgtggataatgcgtaagaagctcgttgaagcttatccagcttctgataaacaaacaattgatggcatgctgctgatcatcgtcggtaaggttgtgtcagagttggaaaagggtgggttgcagccggtaatgaatgcggcagtctctcatttacaatattttagtgaggatttgtggaagacagtttgggaagtgagcaatatggtattggatgatatgaataaggaacggaagaaggaaaggatgaagggttttttgcagtccgaagaagtgaaagagatgtgcagatttgctggcgaaattggtgttcgtggggctttgcttagagagcttagattcaagtgggcgcgtgagaaaatggaggaacatgagttttatgagggtttggagcgtctgaggaaagaggcacaagctgaagaaaaagtgaaaacagagagcgagaaggttgatgatgttgaggagaaatctaagactgttactctccccaagagacgagggaagataaactacaagatatatgggcttaatctctctgatcctaagtgggcaggagtggctgacagaattcatgaggcagaggaactcatttggccgcctgagccaaaactcatatctgggaaagccaaacttgtcactgagaaaattctgtc------------------------------------------------------------
>Albizia_tomentosa_Hughes_648@NODE_1_length_1377_cov_96.983846
----------------------------aaaaatgggctaaaaacgcaaggggattcctataataatcccaat-cattttttggaggagatagattctaattccatggactgaaaaaaaaatgaact-------------gcaaatctaaaccctaacggcccaaaaatgaaaattctgaa-----------------ctgcaaatcgtcctctcccaatcgtccttcctgttgctcttctcttaccgccgccggcgtcttccgggcgtccttgaa--tacatttctctcgacagttctcttccttgagggatggtttattagattatgcaatgcatctgaccttttccttcggtttttctgtagagtagccattcttcagacatggtttggaggactttacttcgcagagatgccattgaaaaactacctagacccagttcagctctactattattttactctggtatttgtaaaactagctccacagttacacttcctacttttccttcaattcattcttttgatcatgccttccctaccttcctgtcaaataaatgcacaaactccatttcgtccttctctaggcaccttcattctaacgcgttgattagaccaaataatttggactatgaccctaaatttagttcgaaggtgaaggatgcagaggcggatggaacgatgaatgagttcttgtcgcggtttgtgtggataatgcgtaagaagctcgtcgaagcttatccagcttctgataaacaaacaattgatggcatgctattgatcatcgtcggcaaggtcgtgtcagagttggaaaagggtgggttgcagccggtaatgaatgcggccgcctctccttcacaagattttagtgaggatttgtggaggacggtctgggaagtgagcaatatggtattggatgatatgaataaggaacggaagaaggaaaggatgaagagttttttgcagtccgaagaagtgaaggagatgtgcagatttgctggcgaaattggtgttcgtgggactttgcttagagagcttagattcaagtgggcgcgtgagaaaatggaggaacatgagttttttgagggcttggagcgtctgaggaaagaggcacaacctgaagaaaaagtgaaaacagagagtgagaaggttgat---gttgaggagaaatctaagactgttactctccccaggagacgagggaagataaactacaagatatatgggcttaatctctctgatcctaagtgggcagaagtagctgacagaattcatgaggcagaggaactcatttggccgcctgagccaaaact------------------------------------------------------------------------------------------------------
>Archidendron_clypearia_Wieringa_1849@NODE_1_length_1296_cov_208.147662
-------------------------------------------acgcaaggggattcctatcataatcccaattttttttttggagggtatagattctagttccatgtactgaaaaaaaaaaagatcatgaggactttcccaatacctaaaccctaacggctcaaaaatgaaaattcggaacacgtcacaagcgcgctctgcaaatcgtcctct-caaatcgtcctttctgttgctctcctcttaccgtcgccggcgtcttcctgtagtctttgagcttacatttcgcttgacagttctcttccttgagggatggtttattaggttatgcactgcatctgaccttttcattcgatttttctgtagattagccattcttcagacatggtttggaggactttgctccgcagacatgccattgaaaaactacctagacccagttcagctccactattatcttactctggtatttgtaaaactagctccaccgttacacttcctacttttccttcaattcattcttttgatcatgacttcactaccttgctgtcaaataaatgcataaactccatttcttccttctctagacaccttcattctaacgcactgactagaccaaaaaatttggactatgaccctaaatttagttcgaagggggaggatgaggagacggatggaacgatgaatgagttcttgtcgcggtttgtgtggataatgcgtaagaatcttgttgaagcttattcagcgtctgataaacaaac------------------gatcattgtcggcaaggttgtgtcagagttggaaaagggtgggttgcagccggtaatgaatgcgacggtctctccttcacaagattttagtgaggatttgtggaagacggtctgggaagtgagcaatatggtattggatgatatgaataaggaacggaagaaggaaaggatgaagggttttttgcagtccgaagaagtgaaggagatgtgcagatttgctggcgaaataggtgttcgtgggactttgcttagagagcttagattcaagtgggcgcgtgagaaaatggaggaacatgagttttatgagggtttggagcgtctgaggaaagaggcacaagctgaagaaaaagtgaaaacagagagcgagaaggttgatgatgttgtggagaaatctaagactgttactctccccaagagacgagggaagataaaatacaagatatatgggcttaatctctctgatcctaagtgggcagaagtagctgacagaattcatgaggcagaggaactcatttggccgcctgagccaaaactcatatctgggaaagccaaacttgtcactgag-----------------------------------------------------------------------
>Balizia_pedicellaris_Queiroz_15529@NODE_1_length_1460_cov_335.272598
ttgaatttctattttaatttcaaaattcaaaactgggataaaaacgcaaggggtttcctataatggttttttt-tttttttttgaggggatagattctaatcccatgtactggaaaaaaacaagatcatgaggactttcccaatgcctaaaccctaacggcccaaaaataaaaattctgaacaagtcacaagggctctctgcaaatcgtccgctccaaatcgtcccttctgttgctctcctcttaccgtcgccggcgtcttcctggggtcctttagcttacatttcgctcgacagttctcttccttgagggatggtttattaggttatgcactgcatctggca-tttttttcgatttttctgtagattagccattcttcagacatggtttggaggactttgctccgcagacatgccattgaaaaactacctaaacatagttcagctctcctactattttactcgagtatttgtaaaactagctccaccgtttcatttcctacttttccttcaattcattcttttgatcatggcttcactaccttcctgtcaaataaatgcacaaactccatttcgtccttctctaggcaccttcattctaacgcactgactagaccaaataatttggactatgatcctaaatttagttcgaaggtggaggatgaggaggcggaaggaacgatgaatgagttcttgtcgcggtttgtgtggataatgcgtaagaagctcgttgaagcctatccagcttctgataaacaaacaattgatggcatgctgttgatcatcgtcggcaaggtcgtgtcagagttggaaaagggtgggttgcagccagtaatgaatgtggcggtctctccttcacaagattttagtgaggatttgtggaagacggtctgggaagtgagcaatatggtattggatgatatgaataaggaacggaagaaggaaaggatgaagggttttttgcagtccgaagaagtgaaggagatgtgcagatttgctggcgaaattggtgttcgtgggactttgcttagagagcttagattcaagtgggcacgtgagaaaatggaggaacatgagttttatgagggtttggagcgtctgaggaaagaggcacaacctgaagaaaaagtgaaaacagagagcgagaaggttgacgccgtggaggagaaatctaagactgttactctccccaagagacgagggaagataaactacaagatatatgggcttaatctctctgatcctaagtgggcagaagtggctgacagaattcatgaggcagaggaattcatttggccgcctgagccaaaactcatatctgggaaagccaaacttgtcactgagaaaattctgtcattaaatgaggtggatgatccaacttcgctgatagctgagt-------------------
>Balizia_pedicellaris_Queiroz_15529@NODE_2_length_1181_cov_134.208703
------------------------------------------------------------------------------------------------------------------------------------------------------------------------------------actagtcacaaagccctc-------------------ggcattcagttgctcttcgcacctttggatgtcatcagtgt----------------acccaagagtctctcttaagtttatcttcgattacgatctcctcgtcaaccgtacgattgtatctgaaattttcctttgatttccttatagattagtcattcctcagacaaggtttggaggagtttgcttcccaggcatgccattgaaaatctacctagacccaattcagctctaatattattttgctctagtcg------aactaactccactgttacacttcctatatttccatcccttcattcttttgatcatggctttacttccttcctgtcacataaatgcccaaactccacttcgtccttctctaggcaccttcattctaatgcactaactagaccaaataatttggactatgaccctaaatttagctcgaaggtggaggatgaggagaacgatagaaagatgaatgagttcttgccgtgatttgtgtagataatgtgtaagaaactcattgaagcttatccagtttctgataaataaactattgatggcatgttgttgatcattgtcggcaatgttgtgttagagttggaaaagggtgggttgcagccggtaatgaatgtggcggtctctccatcacaagatttta-------------------------------------------------------------------------------------------------------------------------------------------------------------------------------------------------cattgacgaacat------------------------------------------------------------------------------------------atcaaattgtatattacatctcttcttgcaggactaaaggaaaaatacctaagcccaattcagctccattgttttactctcatatttataatactagctcaa----------------------ccatcacacttcctccatttctgtctcttttt-----------------taccatcacacttcctccatttcatgaagtgtatgatttaaaagttttaacaataaaacacaagttgtatgtttctat
>Calliandra_bella_LPQ15696@NODE_1_length_1328_cov_120.741807
----------------------------------------------------------------------------------------------------------------------------------------------------------caaagcccttagcgtttggttgctc---------------------------ttcctacctctggccgtcgtcgtcgtcg-gcgtcacttaccatcgccagcttcttactatcatctctcaccgtcgaactctttctgaggtgcttttcctttgatttccttgtttgagtttagattctccatttctcactctttctgaattcctttacatctcgtgattcagtgagaaatggtttggagaagtttgctccgcagaactgtcgtaaaacaaataccaagacccaattcaactccaatattgttttgctctgatat------agctagctctac---------ttcttcatttccgtcaattcattcttatgatcatggcttcactacctccctttcacataaatgcccaaactccatttcgtccttccctaggcaccttcattctaatgcactaactagaacaaacaatttggagtctgaccctaaatttagttcgaaggtggaggatgaggaggcggatggtacgatgaatgagttcttatcacggtttgtgtggataatgcgtaagaagctcgtcgaagcttatccggcttctgataagcaaactgttgatggcatgttgttggtcatcgtcagtaaggttgtgtcagagttggaaaagggtgggttgcaaccgttaatgaatgcggcggtctcttcttcagatgattttagtgaagatttgtggaagacggtctgggaggtgagtaatatggtattggaggatatgaataaggaacggaaaaaggaaaggatgaagggttttttacagtctgaagaagttaaggtgatgtgcaggtttgctggggaaattggtgttcgtgggactttgcttagagagcttagattcaagtgggcgcgtgagaaaatggaggaacatgagttttatgagggtttggagcgtatgaagaaagaggcacaagctgaagaaaaagtgaaaacagagggagagaaggttgataatgctggggagaaatctaagactattactctccccaagagacgagggaagatcaactacaagatatatggtcttaatctctctgatcctaagtgggcagaagtggctgacagaattcataaggcagaggaactcatttggccgcctgagccaaaactcatttctgggaaagccaaacttgtcactgagaaaattctgacattaaatgaggcagatgatccgacttgtctgataactgagtacaaattgaaagaatccgt
>Cathormion_obliquifoliolatum_Wieringa_6519@NODE_1_length_1215_cov_279.378448
ttaaagttctattttaatttcaaaattcaaagctgggctaaaaacgcaaggggattcctataatg---tttgt-ttttttttggagggtatagattc--------gtggaaa-aaaaaaacaagatcatgaggactttaccaatacctaaaccctaacggcccaaaaataaaaattctgaacaagtcacaagggctctctc--------------caaatcgtctttcctgttgctctcctctcaccgtcgccggcgtcttcctgaagtccttgagcttacatttcgctcgacagttctcttccttgagggatggtttattaggttatgcactgcatctggccttttttttctatttttctgtagattagccattcctcagacatggtttggagaactttgctccgtagacatgccattgaaaaactacctaaacatagttcagctctactattattttactctagtatttgtaaaactagctccaccgttacacttcctgcttttccttccgttcattcttttgatcatggcttcactaccttcctgtcgaataagtgcacaaactccatttcgtccttctctaggcaccttcattctaacgcactgactagaccaaataatttggactatgatcctaaatttagttcgaagatggaggatgaggaggcggaaggaacgatgaatgagttcttgtcgcggtttgtgtggataatgcgtaagaagctcgttgaagcttatccagcttctgataaacaaacaattgatggcatgctgttgatcatcgtcggcaaggtcgtgtcagagttgggaaagggtgggttgcagccagtaatgaatgtggcggtctctccttcacaagattttagtgatgatttgtggaagacggtctgggaagtgagcaatatggtattggatgatatgaataaggaacggaagaaggaaaggatgaagggttttttgcagtccgaagaagtgaaggagatgtgcagatttgctggcgaaattggtgttcgtgggactttgcttagagagcttagattcaagtgggcacgtgagaaaatggaggaacatgagttttatgagggtttggagcgtctgaggaaagaggcacaacctggagaaaaagtgcaaacagagagcgagaaggttgatgccgtggaggagaaatctaagactgttactctccccaagagacgagggaagataaactacaaggtatatgggcttaatc-------------------------------------------------------------------------------------------------------------------------------------------------------------------------------------
>Jupunba_abbottii_Zanoni_21220@NODE_1_length_1197_cov_139.183036
--------------------------------ctgggctaaaaacgcaagaggattccgaaaatg---gtttt-tttttttgggaggggatagattctaatcccatgtactgtaaaa------------aaggactttcccaaaacctaaaccctaacggcccaaaaatgaaaattctgaacaagtcacaagggctgtctgcaaatcgtcctctccaaatcgtcctttctgttgctctcctctcaccgtcgccggcgtcttcctggagtccttgagcttccatttcgctcgacagttctcttccttgagggatggtttattaggttatgcactgcatctggccttttttttcgatttttctgtagattagccattcctcagacatggtttggagaactttgctccgcagacatgccattgaaaaactacctaaacatagttcagccctactactattttactctagtatttgtaaaactagctccaccgttacacttcctacttttccttcaattcattcttttgatcatggcttcactaccttcctgtcaaataaatgcacaaactccatttcgtccttctctaggcaccttcattctaacgcactgactagaccaaacaatttggactatgaccctaaatttagttcgaaggtggaggatgagggggcggaaggaacgatgaatgagttcttgtcgcggtttgtgtggataatgcgtaagaagctcgttgaagcttatccagcttctgataaacaaacaattgatggcatgctgttgatcatcgtcggcaaggtcgtgtcagagttggaaaagggtgggttgcagccagtaatgaatgtggcggtctctccttcacaagattttagtgaggatttgtggaagacggtctgggaagtgagcaatatggtattggatgatatgaataaggaacggaagaaggaaaggatgaagggctttttgcagtccgcagaagtgaaggagatgtgcagatttgctggcgaaattggtgttcgtgggactttgcttagagagcttagattcaagtgggcacgtgagaaaatggaggaacatgagttttatgagggtttggagcgtctgaggaaagaggcacaacctgaagaaaaagtgaaaacagagagcgagaaggttgatgccgttgaggagaaatctaagactgttactctccccaagagacgagggaagataaactacaagatatatgggcttaatctctctgatcc---------------------------------------------------------------------------------------------------------------------------------------------------------------------------
>Jupunba_barbouriana_Iganci_847@NODE_3_length_540_cov_72.604752
-------------------------------------------------------------------------------------------------------------------------------------------------------ccctaacggcccaaaaatgaaaattctgaacaagtcacaggggctctctgcaattcgtcctctccaaatcgtcttttctgttgctctcctctcaccgtcgccggcgtcttcctggagtccttgagcttacttttcgctcgacagttctcttccttgagggatggtttattaggttatgcactgcatctggccttgtttttcgatttttctgtagattagccattcctcagacatggtttggagaactttgctccgcagacatgccattgcaaaactacctaaacatagttcagctctactattattttactctagtatttgtaaaactagctccaccgttacacttcctacttttccttcaattcattcttttgatcatggcttcactaccttcctgtcaattaaatgcacaaactccatttcgtccttctctaggcaccttcattctaacgctctgactagcccaaacaatttggactatgaccctaaatttagttcgaaggtggaggatgaggaggcggaaggaacgatgaatgagtt---------------------------------------------------------------------------------------------------------------------------------------------------------------------------------------------------------------------------------------------------------------------------------------------------------------------------------------------------------------------------------------------------------------------------------------------------------------------------------------------------------------------------------------------------------------------------------------------------------------------------------------------------------------------------------------------------------------------------------------------------
>Jupunba_brachystachya_Lima_7438@NODE_1_length_1489_cov_154.476629
ttgaatttctattttaatttcaaaattcaaaactgggctaaaaacgcaaggggattcccatgatgtatttttt-tcttttttggaggggatagatt------------actggaaaaaaacaagatcatgaggattttcccaatacctaaaccctaacggcccaaaaataaaaattctgaacaagtcacaagggctctctgcaaatcgtcctctccaaatcgtcttttctgttgctctcctctcaccgtcgccggcgtcttcctggagtccttgagcttacatttcggtcgacagttctcttccttgagggatggcttattaggttatgcactgcatctggccttttttttctatttttctgtagattagccattcctcagacatggtttggagaactttgctccgcagacatgccattgaaaaactacctaaacatagttcagctctactattattttactctagtatttgtaaaactagctccaccgttacacttcctgcttttccttcaattcattcttttgatcatggcttcactaccttcctgtcaaataaatgcacaaactccatttcgtccttctctaggcaccttcattctaacgcactgactagaccaaataatttggactatgatcctaaatttagttcgaaggtggaggatgaggaggcggaaggaacgatgaatgagttcttgtcgcggtttgtgtggataatgcgtaagaagctcgttgaagcttatccagcttctgataaacaaacaattgatggcatgctgttgatcatcgtcggcaaggtcgtgtcagagttggaaaagggtgggttgcagccagtaatgaatgtggcagtctctccttcacaagattttagtgaggatttgtggaagacggtctgggaagtgagcaatatggtattggatgatatgaataaggaacggaagaaggaaaggatgaagggttttttgcagtccgaagaagtgaaggagatgtgcagatttgctggcgaaattggtgttcgtgggactttgcttagagagcttagattcaagtgggcacgtgagaaaatggaggaacatgagttttatgagggtttggagcgtctgaggaaagaggcacaacctgaagaaagagtgaaaacagagagcgagaaggttgatgccgttgaggagaaatctaagactgttactctccccaagagacgagggaagataaactacaagatatatgggcttaatctctctgatcctaagtgggcagaagtagctgacagaattcatgaggcagaggaattcatttggccgcctgagccaaaactcatatctgggaaagccaaacttgtcactgagaaaattctgtcattaaatgaggtggatgatccaacttcgctgatagctgagt-------------------
>Jupunba_cochleata_Bonadeu_673@NODE_2_length_1299_cov_48.793781
atgaatttctattttaatttcaaaattcaaaattgggctaaaaacggaaggggattcttataataatccaattgtgttttttggaggggatggattctaattcaatggactgaaaaaaaa-------gtaaggactttcccaacacctaaaccctaagggcccaaaaatgaaacttctaaacacgtcacaagggctctctgcaaatcgtcctctccaaatcgtcctttctgttgctctcctcttaccgtcgccggcgtcttcctggaatccttgagcttacattttgctcgacaattctcttccttgagggatggtttattaggttatgcactgcatctgacctttttcttctatttttctgtagattagccattcttcagacatggcatggaggactttgctccgcagacatgccattgaaaaactacctagacccagttcagctctactattattttactctagtatttgtaaaactagctctaccgttacatttcctacttttccttcaattcattattttgatcatggctttactaccttcctgtcaaataaatgcacaaactccatttcatccttctctaggcatcttcattctaatgcactgactagaccaaataatttggactatgaccctaaatttagttcgaaggtggaggatgaggagaacgatagaataatgaatgagttctttccgcggtttgtgtagataatgtgtaagaaactcattgaagcttatccagtttctgataaataaacgattaatggcatgttgttgatcattgtcggcaa---tgtgttagagttggaaaagggtgggttgcagccggtaatgaatgtggcgg-----ccatcacaagatttta-------------------------------------------------------------------------------------------------------------------------------------------------------------------------------------------------cattgatgaacat------------------------------------------------------------------------------------------ttcaaattgtatattacatctcttcttgcaggactaaaggaaaaatacctaaacccaattcagctccattgttttactctcatatttataatactagctcaa----------------------ccatcacacttcctccatttc---------------------------------------------------atgaagtgtatgatttaaaagttttaacaataaaacacaagttgtatgtttctat
>Jupunba_cochleata_Bonadeu_673@NODE_3_length_1066_cov_20.630940
ttgaatttctattttaatttcaaaatcataca------aaaaaacataaaggaattgttattatactcc----caatttttttcacaggacataaacaaccaaaa--------aaaaaatcgagttatcttacacatacttaaaccctacccttaatagacccaaaaatgaaaatcatgaaccagtcacaaagccctc-------------------ggcattcagttgctcttcccacctttagatgtcatcggtgt----------------acccaagagcctctattaagtttatcttagattacgatctcctcatcgaccgtacggttgtatctgaaattttcctttaatttccttatagattagtcattcctcagacaaggtttggaggagtttgcttcacaagcatgccattgaaaatctacctagacccaattcagctctaatattgttttgctctggtct------aactaactccactgttacacttcctatatttccatcccttcattcttttgatcatggctttacttccttcctgtcacataaatgcccaaactccatttcgtccttctctaggcaccttcattctaatgcactaactagaccaaataatttggacgataaccctaaatttagctcgaaggtggaggatgaggagaatgatagaatgatgaatgagttcttgccacggtttgtgtagataatgtgtaagaaactcattaaagcttatccagtttctgataaataaacgattaatggcatgttgttgatcattgtcggcaatgttgtgttagagttggaaaagggagggttgcagctagtaatgaatgtggcgg-------------------------------------------------------------------------------------------------------------------------------------------------------------------------------------------------------------------------tgataaatcc------------------------------------------------------------------------------------------caaattttgtatattttatcccaccttattc-----------------------------ttgattgattagccaatttttgaaattataaatctgaatcaa----------------------ttatgagaatattt----------------------------------------------------------------------gcttaaattgttaataatttaatggcctattttgtgattgaat
>Jupunba_cochleata_Bonadeu_673@NODE_5_length_561_cov_10.376033
ttgaatttctatttcaatttcaaaattcaaaactgggctaaaaacgcaagggatt-cctataatggtt-----tttttttttggaggggatagattctaatcccatgtactggaaaaaaacaagatcatgaggactttcccaatacctaaaccctaccggcccaaaaatgaacattctgaacaagtcacgagggctctctgcaaatcgtcctctccaaatcgtcttttctgttgctctcctctcaccgtcgccggcgtcttcctggattccttgagcttacatttcgctcgacagttctct---------------------------------------------------------------------------------------------------------------------------------------------------------------------------------------------------------------------------------------------------------------------------------------------------------------------------------------------------------------------------------------------------------------------------------------------------------------------------------------------------------------------------------------------------------------------------------------------------------------------------------------------------------------------------------------------------------------------------------------------------------------------------------------------------------------------------------------------------------------------------------------------------------------------------------------------------------------------------------------------------------------------------------------------------------------------------------------------------------------------------------------------------------
>Jupunba_commutata_Maguire_46145@NODE_1_length_1643_cov_141.489783
-------------------------------actgggctaaaaacgcaaggggattcctataatg--------ttttgttttggagggtatggattctaatcccccgtactggaaaaaaacaaaatcatgaggactttcccaatacctaaaccctaacggcccaaaaatgaaaattttgaacaagtcgcaagggctctctgcaaatcgtcctctccaaatcgtcttttctgttgctctcctcttaccgtcgccggcgtcttcctggagtccttgagcttacatttcgctcgacagttctcttccttgagggatggtttattaggttatgcactgcatctggccttttttttcgattttcctgtagattagccattcctcagacatggtttggagaactttgcttcacagacatgccattgaaaaactacctaaacatagttcagctctactattattttactctagtatttgtaaaactagctccaccgttacacttcctacttttccttcaattcattcttttaatcatggcttcactaccttcctgtcaaataaatgcacaaactccatttcgtccttctctaggcaccttcattctaacgcactgactagaccaaacaatttggactatgaccctaaatttagttcgaaggtggaggatgaggaggcggaaggaacgatgaatgagttcttgtcgcggtttgtgtggataatgcgtatgaagctcgttgaagcttatccagcttctgataaacaaacaattgatggcatgctgttgatcatcgtcggcaaggtcgtgtcagagttggaaaagggtgggttgcagccagtaatgaatgtggcggtctctccttcacaagattttagtgaggatttgtggaagacggtctgggaagtgagcaatatggtattggatgatatgaataaggaacggaagaaggaaaggatgaagggttttttgcagtccgaggaagtgaaggagatgtgcagatttgctggcgaaattggtgttcgtgggactttgcttagagagcttagattcaagtgggcacgtgagaaaatggaggaacatgagttttatgagggtttggagcgtctgaggaaagaggcacaacctgaagaaaaagtgaaaacagagagcgagaaggttgatgccgttgaggagaaatctaagactgttaccctccccaagagacgagggaagataaactacaagatatatgggcttaatctctctgatcctaagtgggcagaagtagctgacagaattcatgaggcagaggaattcatttggcctcctgagccaaaactcatatctgggaaagccaaacttgtcactgagaaaattctgtcattaaatgaggtggatgatccaacttcgctgatagctgagtacaagttgaaaggttccat
>Jupunba_commutata_Maguire_46145@NODE_2_length_973_cov_30.171875
------------------------------------------------------------------------------------------------------------------------------------------------ccctacccttaataggcccaaaaatgaaaatcatgaaccaatcacaaagccctc-------------------gacattcagttgctcttcccacctttggtcgtcattggctt----------------acccaagagtctctgttaaatttatcttcgattatgatctcctcatcgaccgtacggttgtaactgaacttttcctttgatttccttatagattagtcatgcctcagacaaggtttggaggagtttgattcacaggcatgccactgaaaatctacctagacccatttcaactctaatattgttttgctctggtct------aactaactccactgttacgcttcctatatttccatcccttcattcttttgatcatggctttacttccttcctatcacataaatgcccaaactccatttcgtccttctctaggcaccttcattctaatgcactaactagaccaaataatttggactatgaccctaaattcagctcgaaggtggatgatgaggagaacaatggaacgaagaaagagttcttgtcgcggtttgtgtggataatgtataagaaactcattgaagcttatccagtttctaataaataaacgattgatgacatgttgttgatcattgtcggcaatgttatgttagagttggaaaagggtgggttgcagccggtaatgaatgtggcggtctctccttcacaagatttta-------------------------------------------------------------------------------------------------------------------------------------------------------------------------------------------------cattgatgaacat------------------------------------------------------------------------------------------atcaaattgtatattacatctcttcttgcgagactaaacg--------------------cagctccattattttactctgatatttataatactagctcaa----------------------ccatcacacttcctccatttctatctcttttt-----------------tgccatcacacttcctccatttcatgaagtgtatgatttaaaagttgtaacaataaaacgcaagttgtatgtttctat
>Jupunba_floribunda_Iganci_883@NODE_1_length_1298_cov_159.065520
-----------------------------------------------------------------------------------------------------------------------------------------------------------------------------------------------------------------------caaatcgtcttctctgttgctctcctctcaccgtcgccggcgtcttcctgcagtccttgagcttacatttcgcttgaaagttctcttccttgagggatggtttattaggttatgcactgcatctggccttttttttcgatttttctgtagattagccattcctcagacatggtttggagaactttgctccgcagacatgccattgaaaaactacctaaacatagttcagctctactattattttactctagtatttgtaaaactagctccaccgttacacttcctacttttccttcaattcattcttttgatcatggcttcactaccttcctgtcaaataaatgcacaaactccatttcgtccttctctaggcaccttcattctaacgcactgactagacgaaacaatttggactatgaccctaaatttagttcgaaggtggaggatgaggaggcggaaggaacgatgaatgagttcttgtcgcggtttgtgtggataatgcgtaagaaggtcgttgaagcttatccagcttctgataaacaaacaattgatggcatgctgttgatcatcgtcggcaaggtcgtgtcagagttggaaaagggtgggttgcagccagtaatgaatgtggcggtctctccttcacaagattttagtgaggatttgtggaagacggtctgggaagtgagcagtatggtattggatgatatgaataaggaacggaagaaagaaaggatgaagggttttttgcagtccgaagaagtgaaggagatgtgcagatttgctggcgaaattggtgttcgtgggactttgcttagagagcttagattcaagtgggcacgtgagaaaatggaggaacatgagttttatgagggtttggagcgtctgaggaaagaggcacaacctgaagaaaaagtgaaaacagagagcgagaaggttgatgccgttgaggataaatctaagactgttactctccccaagagacaagggaagataaactacaagatatatgggcttaatctctctgatccagagtgggcagaagtagctgacagaattcatgaggcagaggaattcatttggccgcctgagccaaaactcatatctgggaaagccaaacttgtcactgagaaaattctgtcattaaatgaggtggatgatccaacttcgctgatagctgagtacaaattgaaagataccat
>Jupunba_floribunda_Iganci_883@NODE_2_length_1003_cov_55.293737
---------------------------------------------------------------------------------------------------------------------------------------------------tacccttaatagacccaaaaatgaatatcatgaaccagtcacaaagccatc-------------------ggcgttcaattgctcttcccacctttggatgtcatcggtgt----------------acccaagagcctctattaagtttatcttagattacgatctcctcatcgaccgtacggctgtatctgaa-atttcctttgatttccttatagattagtcattcctcagacaaggtttggaggagtttgcttcacaggcatgtcattgaaaatctacctagacccaattcagctctaaaattgttttgctctggtct------aactaactccactgttacacttcctatatttccatcccttcattctcttgatcatggctttacttccttcctgtcacataaatgcccaaactccatttcgtccttctctaggcaccttcattctaatgcactaactagaccaaataatttggacgataaccctaaatttagctcgaaggtggaggatgaggagaacgatagaatgatgaatgagttcttgccacggtttgtgtagataatgtgtaagaaactcattgaagcttatccagtttctgataaataaacgattaatggcatgttgttgatcattgtcggcaatgttgtgttagagttggaaaagggtgggttgcagccgctaatgaatgtggcggtctctccttcacaagatttta-------------------------------------------------------------------------------------------------------------------------------------------------------------------------------------------------cattgatgaacat------------------------------------------------------------------------------------------atcaaattgtatattacatctctccttgcaggactaaagg--------------------cagctccattgttttactctcatatttataatactagctcaa----------------------ccatcacacttcctccatttctgtctcttttt-----------------tgccatcacacttcctccatttcataaagtgtatgatttaaaagttttaacaataaaacacaagttgtatgtttctat
>Jupunba_laeta_Mori_25147@NODE_1_length_1208_cov_61.783378
------------------------------------------------------------------------------------------------------------gtac-tggaaaaaaagatcatgaggactttcccaatacctaaaccctaacggcccaaaaatgaaaattccgaacaagtcacaaaggctgtctgcaaatcgtcctctccaaatcgtcctttctgttgctctcctcttaccgtcgccggcgtcttccttgagtccttgagcttacatttcgctcgacaggtctcttccttgaggcatggtttattaggttatgcactgcatctgacctttttcttcgtgttttctatagattagccattcttcagacacggtttggaggactttgctccgcagacatgcgattgaaaaactacgtagacccagttcagttctactattattttactctagtatttgtaaaactagctccaccgttacacttcctacttttccttcaattcattcttttgatcatggcttcactaccttcctgtcaaataaatgcacaaactccatttcgtccttctctaggcaccttcattctaacgcactgactagaccaaacaatttggactatgaccctaaatttagttcgaaggtggaggatgagaaggcggaaggaacgatgaatgagttcttgtcgcggtttgtgtggataatgcgtaagaagctcgttgaagcttatccagcttctgataaacaaacaattgatggcatgctgttgatcatcgtcggcaaggtcgtgtcagagttggaaaaggatgggttgcagccagcaatgaatgtggcggtctctccttcacaagattttagtgaggatttgtggaagacggtctgggaagtgagcaatatggtattggatgatatgaataaggaacggaagaaggaaaagatgaagggttttttgcagtccgaagaagtgaaggagatgtgcagatttgctggcgaaattggtgttcgtgggactttgcttagagagcttagattcaagtgggcacgtgagaaaatggaagaacatgagttttatgagggtttggagcgtctgaggaaagaggcacaacctgaagaaaaagtgaaaacagagagcgagaaggttgatgccgttgaggagaaatctaagactgttactctccccaagagacgagggaagataaactacaagatatatgggcttaatctctctgatcctaagtgggcagaagtagatgacagaattcatgaggcagaggaattcatttggccgcctgagccaaaactcatat-------------------------------------------------------------------------------------------------
>Jupunba_leucophylla_Iganci_839@NODE_2_length_879_cov_131.385287
ttgaatttctattttaattgcaaatttcgaaactgggctaaaaacgcaaggggattcctataatggtt-----tttttttttggaggggatagattttaatcccatgtactggaaaaaaacaagatcatgaggactttcccaatgcctaaaccctaacggcccaaaaatgaaaattctgaacgggtcacaagggctctctgcaaatcgtcctctccaaatcgtcttttctgttgctctcctctcaccgtcgccggcgtcttcctggagtccttgagcttacatttcgcccgacagttctcttccttgagggatggtttattaggttgtgcactgcatctggccttttttttcgatttttctgtagattagccattcctcagacatggtttggagaactttgctccgcagacatgccattgaaaaactacctaaacatagttcagctctactattattttactctggtatttgtaaaactagctccaccgttacacttcctgctttgcctttaattcattcttttgattatggtttcactaccttcctgttaaataaatgcacaaactccatttcgtccttctctaggcaccttcattctaacgcactgactagaccaaacaatttggactatgaccctaaatttagttcgaaggtggaggatgaggaggcggaaggaacgatgaatgagttcttgtcgcggtttgtgtggataatgcgcaagaagctcgttgaagcttatccagcttctgataaacaaacaattgatggcatgctgttgatcatcgtcggcaaggt------------------------------------------------------------------------------------------------------------------------------------------------------------------------------------------------------------------------------------------------------------------------------------------------------------------------------------------------------------------------------------------------------------------------------------------------------------------------------------------------------------------------------------------------------------------------------------------------------------------------------------------
>Jupunba_longipedunculata_Cardona_2682@NODE_2_length_858_cov_28.005122
----------------------------------------------------------------------------------------------------------------------------------------------------------------------------aatcatgaaccagtcacaaagccctc-------------------gacattcagttgctcttcgcacctttggacgtcattggcgt----------------acccaagagtctctgttaaatttatcttcgattatgatctccttgtcgaccgtacgattgtaactgaacttttcctttgatttccttatagattagtcattcctcagacaaggtttggaggagtttgattcacaggcataccattgaaaatctagctagacccaattcaactctaatattgctttgctctggtct------aactaactccactgttacgcttcctatatttccatcccttcattcttttgatcatggctttacttccttcctatcacataaatgcccaaactccatttcgtccttctctaggcaccttcattctaatgcactaactagaccaaataatttggactatgaccctaaattcagctcgaaggtggatgatgaggagaacaatggaacgatgaaagagttcttgtcgcggtttgtgtggataatgtgtaagaaactcattgaagcttatccagtttctgataaataaacgattgatgacatgttgttgatcattgtcggcaatgttatgttagagttggaaaagggtgggttgcagccggtaatgaatgtggcggtctctccttcacaagatttta-------------------------------------------------------------------------------------------------------------------------------------------------------------------------------------------------cattgatgaacat------------------------------------------------------------------------------------------atcaaattgtatattacatctgttcttgcaagactaaacg--------------------cagctccattgttttactctcatatttataatactagctcaa-------------------------------------------------------------------------ccatcacacttcctccatttcatgaagtgtatgatttaaaagt---------------------------------
>Jupunba_macradenia_Lourteig_3021@NODE_1_length_1184_cov_172.034327
----------------------------------------------caaggggtttcctataatggtt-----tttttttttgtaggggatagattctagccccatgtcctggaaaaaacaaagatcatgaggactttcccaatacctaaaccctaacggcccaaaaataaaaattctgaacaagtcacaagggctctctgcaaatcgtcccctccaaatcgtcctttctgttgctctcctcttaccgtcgcgggcgtcttcctggagtcctttagcttacatttcgctcgacagttctcttccttgagggatggtttattaggttatgcactgcatctggca-tttttttcgatttttctgtagattagccattcttcagacatggtttggaggactttgctccgcagacatgccattgaaaaactacctaaacatagttcagctctcctactattttactcgagtatttgtaaaactagctccaccattacacttcctacttttccttcaattcattcttttgatcatggcttcactaccttcctgtcaaataaatgcagaaactccatttcttccttctctaggcaccttcattctaacgcgctgactcaaccaaacaatttggactatgaccctaaatttagttcgaaggtggaggatgaggaggcggaaggaacgatgaatgagttcttgtcgcggtttgtgtggataatgcgtaagaagctcgttgaagcttatccagcttctgataaacaaacaattgatggcatgctgttgatcatcgtcggcaaggtcgtgtcagagttggaaaagggtgggttgcagccagtaatgaatgtggcggtctctccttcacaagattttagtgaggatttgtggaagacggtgtgggaagtgagcaatatggtattggatgatatgaataaggaacggaagaaggaaaggatgaagggttttttgcagtccgaagaagtgaaggagatgtgcagatttgctggcgaaattggtgttcgtgggactttgcttagagagcttagattcaagtgggcacgtgagaaaatggaggaacatgagttttatgagggtttgaagcgtctgaggaaagaggcacaacctgaagaaaaagtgaaaacagagagcgagaaggttgatgccgttgaggagaaatctaagactgttactct--ccaagagacgagggaagataaactacaagatatatgggcttaatct------------------------------------------------------------------------------------------------------------------------------------------------------------------------------------
>Jupunba_oppositifolia_Liegier_16014@NODE_1_length_1115_cov_153.061657
------------------------------------------------------------------------------------------------------------------------------------------------------------acggcccaaaaatgaaaattctgaacaagtcacaagggctgtctgcaaatcgtcctctccaaatcgtcctttctgttgctctcctctcaccgtcgccggcgtcttcctggagtccttgagcttccatttcgctcgacagttctcttccttgagggatggtttattaggttatgcactgcatctggccttttttttcaatttttctgtagattagccattcctcagacatggtttggagaactttgctccgcagacatgccattgaaaaactacctaaacatagttcagccctactattattttactctagtatttgtaaaactagctccaccgttacacttcctacttttccttcaattcattcttttgatcatggcttcactaccttcctgtcaaataaatgcacaaactccatttcgtccttctctaggcaccttcattctaacgcactgactagaccaaacaatttggactatgaccctaaatttagttcgaaggtggaggatgagggggcggaaggaacgatgaatgagttcttgtcgcggtttgtgtggataatgcgtaagaagctcgttgaagcttatccagcttctgataaacaaacaattgatggcatgctgttgatcatcgtcggcaaggtcgtgtcagagttggaaaagggtgggttgcagccagtaatgaatgtggcggtctctccttcacaagattttagtgaggatttgtggaagacggtctgggaagtgagcaatatggtattggatgatatgaataaggaacggaagaaggaaaggatgaagggttttttgcagtccgcagaagtgaaggagatgtgcagatttgctggcgaaattggtgttcgtgggactttgcttagagagcttagattcaagtgggcacgtgagaaaatggaggaacatgagttttatgagggtttggagcgtctgaggaaagaggcacaacctgaagaaaaagtgaaaacagagagcgagaaggttgatgccgttgaggagaaatctaagactgttactctccccaagagacgagggaagataaactacaagatatatgggcttaatctctctgatcctaagtgggcagaagtagctgacagaatt-----------------------------------------------------------------------------------------------------------------------------------------------
>Jupunba_oxyphyllidia_Yonker_6157@NODE_1_length_1252_cov_117.511489
------------------------------------------------------------------------------------------------------------gactgaaaaaaacaagatcatgaggactttcccaatacttaaaccctaacggcccaaaaatgaaaattctgaacaagtcacaagggctctctg--------------caaatcgtcctttgtgttggtctcctcttaccgtcgccggcgtcttcctggaatccttgagcttacatttcgctcgacagttctcttccttgagggatggtttattaggttatgcactgcatctggccttttttttcgatttttctgtagattagccattcctcagacatggtttggagaactttgctccgcagacatgccattggaaaactacctaaacatagttcagctctactattattttactctagtatttgtaaaactagctccaccgttacacttcctacttttccttcaattcattcttttgatcatggcttcactaccttcctgtcaaataaatgcacaaactccatttcgtccttctctcggcaccttcattctaacgcactgactagaccaaacaatttggactatgaccctaaatttagttcgaaggtggaggatgaggaggcggaaggaacgatgaatgagttcttgtcgcggtttgtgtggataatgcgtaagaagctcgttgaagcttatccagcttctgataaacaaacaattgatggcatgctgttgatcatcgtcggcaaggtcgtgtcagagttggaaaagggtgggttgcagccagtaatgaatgtggcggtctctccttcacaagattttagcgaggatttgtggaagacggtctgggaagtgagcaatatggtattggatgatatgaataaggaacggaagaaggaaaggatgaagggttttttgcagtccgaagaagtgaaggagatgtgcagatttgctggcgaaattggtgttcgtgggactttgcttagagagcttagattcaagtgggcacgtgagaaaatggaggaacatgagttttatgagggtttggagcgtctgaggaaagaggcacaacctgaagaaaaagtgaaaacagagagcgagaaggttgatgccgttgaggagaaatctaagactgttactctccccaagagacgagggaagataaactacaagatatatgggcttaatctctctgatcctaagtgggcagaagtagctgacagaattcatgaggcagaggaattcatttggcctcctgagccaaaactcatatctgggaaagccaaacttgtcactgagaaaattctgtcattaaatgaggtggatgat-----------------------------------------
>Jupunba_villosa_Borges_423@NODE_3_length_584_cov_59.700197
ttgaatttctattttaatttcaaaattcaaaactgggctaaaaacgcaaggggattcccataat-gtt-----tttttttttggaggggatagattcc-----------tggaaaaaaaacaagatcatgaggactttcccaatacctaaaccctgacggcccaaaaataaaaattctgaacaagtcacaagggctctctgcaaatcgtcctctccaaatcgtcttttctgttgctctcctctcaccgtcgccggcgtcttcctggagtccttgagcttacatttcgatcgacagttctcttccttgagggatggcttattaggttatgcactgcatctggccttttttttctatttttctgtagattagccattcctcagacatggtttggagaactttgctccgcagacatgccattgaaaaactacctaaacatagttcagctctactattattttactctagtatttgtaaaactagctccaccgttacacttcctgcttttccttcaattcattcttttgatcatggcttcactaccttcctgtcaaataaatgcacaaactccatttcgtcc--------------------------------------------------------------------------------------------------------------------------------------------------------------------------------------------------------------------------------------------------------------------------------------------------------------------------------------------------------------------------------------------------------------------------------------------------------------------------------------------------------------------------------------------------------------------------------------------------------------------------------------------------------------------------------------------------------------------------------------------------------------------------------------------------------------------------------------------------------------------
>Punjuba_callejasii_Daly_5935@NODE_1_length_1008_cov_40.425349
------------------------------------------------------------------------------------------------------------------------------------------------------------------------------------------------------------------------------------ctgttgatctcctcttaccgttgccggcgtcttcctggagtccttgagcttacatttcgctcgacagttctcttcctcgagggatggtttattaggttacgcactgcatctggcctttttcttcgatttttctgtagattagccattctccagacatggtttggaggactctgctccgcagacatgccattgacaaactacctagacccagttcagctctactattattttactctagtatttgtaaaactagctctaccgttacacttcctacttttccttcaattcattgttttgatcatggcttcactacctttctgtcaaataaatgcataaactccatttcatccttctctaggcaccttcattctaacgcactgattagacgaaacaatttggactatgaccctaaatttagttcgaagttggaggatgaggaggcggatggaacgatgaatgagttcttgtcgcggtttgtgtggataatgcgtaagaagctcgttgaagtttatccagcttctgataaacaaacaattgatggtatgctgttgatcctcgtcggcaaggttgtgtcagagttggaaaagggtggtttgcagccggtaatgaatgcggtggtctgtccttcacaagattttagtgaggatttgtggaagacggtctgggaagtgagcaatatggtattggatgatatgaataaggaacggaagaaggaaaggatgaagggttttttgcagtccgaagaagtgaaggagatgtgcagatttgctggcgaaattggtgttcgtggcactttgcttagagagcttagattcaagtgggcgcgtgagaaaatggaggaacatgagttttatgagggtttggagcgtctgaggaaagaggcacaatctgaagaaaaactgaaaacagagagcgagaaggttgatgatgttgaggagaaatctaagactgttactctccccaagagacgagggaagataaactacaagatatatgggcttaatctct----------------------------------------------------------------------------------------------------------------------------------------------------------------------------------
>Punjuba_lehmannii_Escobar_7465@NODE_1_length_1448_cov_102.024070
ttgaatttctattttaatttcaaaattcaaaactgggct-aaaacgcaagggtatttttat-------------ttatttttggagggtatagattctaatcccatgtactg-gaaaaaaaaagatcgtgaggactttccctatacctaaaccctaacggcccaaacatgaaaattctgaacaagtcacaagggctctctg--------------caaatcgtcctttctgttgatctcctcttaccgttgccggcgtcttcctggagtccttgagcttacatttcgctcgacagttctcttcctcgagggatggtttattaggttatgcactgcatctggcc-ttttcttcgatttttctgtagattagccattctccagacatggtttggaggactctgctccgcagacatgccattgacaaactacctagacccagttcagctctactattattttactctagtatttgtaaaactagctctaccgttacacttcctacttttccttcaattcattgttttgatcatggcttcactacctttctgtcaaataaatgcataaactccatttcatccttctctaggcaccttcattctaacgcactgattagaccaaacaatttggactatgaccctaaatttagttcgaagttggaggatgaggaggctgatggaacgatgaatgagttcttgtcgcggtttgtgtggataatgcgtaagaagctcgttgaagcttatccagcttctgataaacaaacaattgatggtatgctgttgatcctcgtcggcaaggttgtgtcagagttggaaaagggtgggttgcagccggtaatgaatgcggcggtctgtccttcacaagattttagtgaggatttgtggaagacggtctgggaagtgagcaatatggtattggatgatatgaataaggaacggaagaaggaaaggatgaagggttttttgcagtccgaagaagtgaaggagatgtgcagatttgctggcgaaattggtgttcgtggcactttgcttagagagcttagattcaagtgggcgcgtgagaaaatggaggaacatgagttttatgagggtttggagcgtctgaggaaagaggcacaatctgaagaaaaactgaaaacagagagcgagaaggttgatgatgttgaggagaaatctaagactgttactctccccaagagacgagggaagataaactacaagatatatgggcttaatctctctgatcctaagtgggcagaagtagctgacagaattcatgaggcagaggaactcatttggccgcctgagccaaaactcatatctgggaaagccaaacttgtcagtgagaaaattctgtcattaaatgaggtggatgatccaact-----------------------------------
>Punjuba_racemiflora_Jimenez_Soares_3626@NODE_1_length_1405_cov_237.006024
gtgagcccttttcacaggctataaaccacaatttgggctaaaaacgcaaggggattcctataataatcgcatttttttttttgaaggggatggattctaattccatgtactg-aaaaaaatcaaatcataaggactttccccacacctaaaccctaacggcccaaaaatgaaaattctgaacaggtcaccagggctctctgcaaatcgtcctctctaaatcgtcctctctgttgctctcctctttccgtagccggcgtcttcctggagtccttgagcttacatttcgctcgacagttctcttccttgagggatggtttattaggttatgcactgcatctggcctttttcttcgatttttctgtagattagacattcttcaggcatggcttggaggactttgctccgcagacatgccattgaaaaactacctagacccagttcagctctactattattttactctagtatttgtaaaactagctccaccgttacacttcctacttttccttcaatccattcttttgatcatggcttcactaccttcctgtcaaataaatgcacaaactccatctcgtccttctctaggcaccttcattctaacgcactgattagaccaaacaatttagactatgaccctaaatttagttcgaagttggaggatgaggaggcggatggaacgatgaatgagttcttgtcgcggtttgtgtggataatgcgtaagaagctcgttgaagcttatccagcttctgataaacaaacaattgatggcatgctgttgatcatcgtcggcaaggtcgtgtcagagttggaaaagggtgggttgcagccggtaatgaatgcggcggtctctccttcacaagattttagtgaggatttgtggaagacggtctgggaagtgagcaatatggtattggatgacatgaataaggaacggaagaaggaaaggatgaagaactttttgcagtccgaagaagtgaaggagatgtgcagatttgctggagaaattggtgttcgtgggactttgcttagagagcttagattcaagtgggcacgtgagaaaatggaggaacatgagttttatgagggtttggagcgtctgaggaaagaggcacaagctgaagaaaaagtgaaaacagagagcgagaaggttgatgatgttgaggagaaatctaagactgttggtctccccaagagacgagggaaggtaaactacaagatatatgggcttaatctctctgatcctaagtgggcagaagtagctgacagaattcacgaggcagaggaattcatttggccgcctgagccaaaactcatatctgggaaagccaaacttgtcactgagaaaattctgtcattaaatgacgtggatgatccgacttcgtt------------------------------
>_R_Afrocalliandra_redacta_Germishuizen_5585@NODE_1_length_1063_cov_133.327586
-------------------------------------------------------------------------------------------------------------------------------------accccccaatcagcccaaacaccacgatccaacccatcccgtcctc---aagtcccaccccatccctcgcgtctaccctgcccacttcaccttcctctgtttcaacatcaccttccgaccgtcacaccccagg------ttcgccttcacccatctccgatcttcccgctcctcccagattctctatta---------------------tcactctttaattcttctacatctcttgattcagtgagaaatggtttggaagagtttgctctgcagacctgtcataaaaaaattacctagacccaattcaacgccactattgttttgctctgatat------aactagctctac---------ttctacatttccgtcaactcactcttatgatcatggcttctctaccttcctgtcatataaat------------tttcgtccttctctgggcaccttcattctaatgcactaactagaacaaacaatttggactatgaccctaaatttagttcgaaggtggaggatgaggaggcggatggaacgatgaatgagttcttatcacggtttgtgtggataatgcgtaagaagctcgttgaagcttataaggcttctgataaacaaaccgttgatggcatgctgttggtcatcgtcggcaaggttgtgtcagagttggagaagggtgggttacagccggtaatgaatccggcggtctcttcttcacaagattttagtgaggacttgtggaagacagtctgggaagtgagtaatatggtattggatgatatgaataaggaacggaaaaaggaaaggatgaagggttttttacagtctgaagaagttaaggagatgtgcaggtttgctggtgaaattggtgttcgtgggactttgcttagagaacttagattcaagtgggcgcgcgagaaaatggaggaacatgagttttatgagggtttggagcgtatgaggaaagaggcacaagctgaagagaaagtgaaaacagagggagagaaggttgacgatgttgaggggaaatctaagactgttactcttcccaagagaaaagggaagataaattacaagatatatggccttaatctctctgatcc---------------------------------------------------------------------------------------------------------------------------------------------------------------------------
>_R_Albizia_burkartiana_StivalSantos_678@NODE_1_length_1012_cov_10.645768
-----------------------------------------------------------------------------------------------------------------------------------------------------------aacggcccaaaaatgaaaattcagagcaagtc-caagggctctctg--------------caaatcgtcctttctgttgctctcctcttaccgtcgccggcgttttcctggagttcttgagcttacatttcgctcgacagttctcttccttgagggatggtttgttaggctatgcactgcatctgacctttttcttcgatttttctgtagattagccattcttcagacatggtttggaggactttgctccgcagacatgccattgaaaaactacctagacccagttcagctctactattattttactctagtatttgtaaaactagctccaccgttacacttcctacttttccttcaattcattcttttgatcatggcttcactaccttcctgtcaaataaatgcacaaactccatttcgtccttctctaggcaacttcattctaatgcactgattagaccaaacaatttggactatgaccctaaatttagttcgaaggtggaggatgaagaggcggatggaacgatgaatgagttcttgtcgcggtttgtgtggataatgcgtaagaagctcgtcgaagcttatccagcttctgataaacaaacaattgatggcatgctgttgattatcgtcggcaaggtcgtgtcagagttggaaaagggtgggttgcagccggtaatgaatgcggccgtctctccttcacaagattttagtgaggatttgtggaagactgtctgggaagtgagcaatatggtattggatgatatgaataaggaacgaaagaaggaaaggatgaagggttttttgcagtccgaagaagtgaaggagatgtgcagatttgctggcgaaattggtgttcgtgggactttgcttagagagcttagattcaagtgggcgcgtgagaaaatggaggaacatgagttttatgagggtttggagcgtctgaggaaagaggcacaacctgaagaaaaagtgaaaacagagagcgagaaggttgacgttattgaggagaaatctaagactgtta----------------------------------------------------------------------------------------------------------------------------------------------------------------------------------------------------------------------------------------
>_R_Albizia_decandra_Vilhena_231@NODE_1_length_896_cov_54.644689
--------------------------------------------------------------------------------------------------------------------------------------------------------------------------------------------------------------------------------------------------------------------------cgtccttgagctttcatttctctcgacagttctcttccttgagggatggtttattaggttatgcactgcatctgaccttttccttcgatttttctgtagattagccactcttcagacatggtttggaggactttactccgccaacatgcgattgaaaaactacctagacccgtttcagctctagttttattttactctagtatttgtaaaactagctccacagttacacttcctacttttccttcagttcattcttttgatcatggcttccctaccttcctgtcaaataaatgcacaaactccatttcgtccttctctaggcaccttcattctaacgcactgattagaccaaacaatttggaccatgaccctaaatttagttcgaaggtggagggtgcagaggcggatggaaccatgaatgagttcttgtcccggtttgtgtggataatgcgtaagaagctcgtcgaagcttatccagcttctgataaacaaacaattgatggcatgctattgatcatcgtcggcaaggtcgtgtcagagttggaaacgggtgggttgcagccggtaatgaatgcggccgtctctccttcacaagattttagtgaggatttgtggaagacggtctgggaagtgagcaatatggtattggatgatatgaataaggaacggaagaaggaaaggatgaagagttttttgcagtccgaagaagtgaaggagatgtgcagatttgctggcgaaattggtgttcgtgggactttgcttagagagcttagattcaagtgggcgcgtgagaaaatggaggaacatgagttttatgagggtttggagcgtctgaggaaagaggcacaacctgaagaaaaagtgaaaacagagagcgagaaggttgaggatgttga------------------------------------------------------------------------------------------------------------------------------------------------------------------------------------------------------------------------------------------------------------
>_R_Albizia_edwallii_Dalmaso_272@NODE_1_length_1045_cov_12.359596
---------------------------------------------------------------------------------------------------------------------------------------------------------------------aaatgaaaattctgaacaagtcacaagggctctccg--------------caaatcgtcctttcttttgctctcctcttaccgtcgccggcgtcttcctggagtccttgagcttacatttcgctcgacagttctcttccttgagggatggtttattaggttatgcactgcatctgaccttttccttcgatttttctgtagattagccattcttcagacatggtttggaggactttgctccgcagacatgccattgaaaaactacc---------ttcagctccactattattttactctgttatttgtaaaacgagctccaccgttacacttcctacttttccttcaattccttcttttgatcatggcttcactaccttccggtcaaataaatgcacaaactccatttcgtccttttctaggcaccttcattctaacgcactgattagaccaaacaatttggactatgaccctaaatttagttcgaaggtggaggatgcagaggcggatggaacgatgaatgagttcttgtcgcggtttgtgtggataatgcgtaagaagctcgtcgaagcttatccagcttctgataaacaaacaattgatggcatgctattgatcatcgtcggcaaggtcgtgtcagagttggaaaagggtgggttgcagccggtaatgaatgcggccatctctccttcacaagattttagtgaggatttgtggaagacggtctgggaagtgagcaatatggtattggatgatatgaataaggaacggaagaaggaaaggatgaagggttttttgcagtccgaagaagtgaaggagatgtgcagatttgctggcgaaattggtgttcgtgggactttgcttagagagcttagattcaagtgggcgcgtgagaaaatggaggaacatgagttttatgagggtttggagcgtctgaggaaagaggcacaacctgaagaaaaagtgaaaacagagagcgagaaggttgatgatgttgaggagaaatctaagactgttactctccccaagagacgagggaagataaactacaggatatatgggcttaatc-------------------------------------------------------------------------------------------------------------------------------------------------------------------------------------
>_R_Albizia_glabripetala_Lewis_1652@NODE_1_length_1029_cov_45.809874
------------------------------------------------------------------tcccaattttttttttggagggaatagattctaattcgagggactgaacaaaaaaaaaaacatgagtactatcccaacatctaaaccctaacggcccaaaaatgaaaattctgaa-----------------ctgcaaatcgtcctctcctaatcgtcctttctgttgctcttctctgaccgtcgccggcgtcttcctggcgttcttgagcttacatttctctcaaaagttctcttccttgagggatggtttatttggttgtgcactgcatctgaccttttcgttcgatttttctgtagattagccactcttcagacatggtttggaggactttactccgccaacatgccattgaaaaactacctagacccagttcagctctagtgttattttactctagtatttgtaaaactagctccacagttacacttcctacttttccttcaattcattcttttgatcatggcttccctaccttcctgtcaaataaatgcacaaactccatttcgtccttctctaggcaccttcattctaacgcgctgattataccaaacaatttggactatgaccctaaatttagttcgaaggtgaaggatgaagaggcagatggaccgatgaatgagttcttgtcgcggtttgtgtggataatgcgtaagaagcttgtcgaagcttatccagcttctgataaacaaacaattgatggcatgctattgataatcgtcggcaaggtcgtgtcagagttggaaaagggtgggttgcagccggtaatgaatgcggccgtctctccttcacaagattttagtgaggatttgtggaggacggtctgggaagtgagcaatatggtgttggatgatatgaataaggaacgaaagaaggaaaggatgaagggttttttgcagtccgaagaagtgaaggagatgtgcagatttgctggcgaaattggtgttcgtgggactttgctcagagagcttagattcaagtgggcgcgtgagaaaatggaggaacatgagttttatgagggtttggagcgtctg--------------------------------------------------------------------------------------------------------------------------------------------------------------------------------------------------------------------------------------------------------------------------------------------------------------------------
>_R_Albizia_glabripetala_Lewis_1652@NODE_2_length_509_cov_70.944444
-----------------------------------------------------------------------------------------------------------------------------------------------------------------------------------------------------------------------------------------------------------------------------------------------------------------------------------------------------------------------------------------------------------------------------------------------------------------------------------------------------------------------------------------------catggcttccctaccttcctgtcaaataaatgcacaaactccatttcgtccttctctaggcaccttcattctaacgcactgattagaccaaacaatttggactatgaccctaaatttagttcgaaggtggagggtgcagaggcggatggaacgatgaatgagttcttgtcgcggtttgtgtggataatgcgtaagaagctcgtcgaagcttatccagcttctgataaacaaacaattgatggcatgctattgatcatcgtcggcaaggtcgtgtcagagttggaaacgggtgggttgcagccggtaatgaatgcggccgtctctccttcacaagattttagtgaggatttgtggaagacggtctgggaagtgagcaatatggtattggatgatatgaataaggaacggaagaaggaaaggatgaagagtttcttgcagtccgaagaagtgaaggagatgtgcagatttgctggcgaaattggtgttcgtgggactttgctcagagagct------------------------------------------------------------------------------------------------------------------------------------------------------------------------------------------------------------------------------------------------------------------------------------------------------------------------------------------------------------------------------------------
>_R_Albizia_inundata_Wood_26530@NODE_1_length_1059_cov_285.341633
---------------------------------------------------------------------------------------------------cttcgatggactgaaaaaaaaaaatatcatgagcactatcccaacatctaaaccctaacagcccaaaaatgaaaattctgaa-----------------ctgcaaatcgtcctctccaaatcgtcctttctgttgctgttctcttaccgtcgccggcgtcttcctggcgtccttgagctttcatttctctcgacagttctcttccttgagggatggtttattaggttatgcactgcatctgaccttttccttcgatttttctgtagattagccactcttcagacatggtttggaggactttactccgccaacatgccattgaaaaactacctagacccagttcagctctagtgttattttactctagtatttgtaaaactagctccacagttacacttcctacttttccttcaattcattcttttgatcatggcttccctaccttcctgtcaaataaatgcacaaactccatttcgtccttctgtaggcaccttcattctaacgcactgagtagaccaaacaatttggactatgaccctaaatttagttcgaaggtggagggtgcagaggcggatggaacgatgaatgagttcttgtcgcggtttgtgtggataatgcgtaagaagctcgtcgaagcttatccagcttctgataaacaaacaattgatggcatgctattgatcatcgtcggcaaggtcgtgtcagagttggaaacgggtgggttgcagccggtaatgaatgcggccgtctctccttcacaagattttagtgaggatttgtggaagacggtctgggaagtgagcaatatggtattggatgatatgaataaggaacggaagaaggaaaggatgaagagttttttgcagtccgaagaagtgaaggagatgtgcagatttgctggcgaaattggtgttcgagggactttgcttagagagcttagattcaagtgggcgcgtgagaaaatggaggaacatgagttttatgagggtttggagcgtctgaggaaagaggcacaacctgaagaaaaagtgaaaacagagagcgagaaggttgatgatgttgaggagaaatct--------------------------------------------------------------------------------------------------------------------------------------------------------------------------------------------------------------------------------------------------
>_R_Albizia_multiflora_Hughes_3090@NODE_1_length_1281_cov_125.976744
-----------------------------------------aaacgcaaggggattcctattata-tcccaattttttttttggaggggatagattctaattccaatgaatg---aaaaaaaaaataatgatgactattccaacatctaaaccctaacggcccaaaaatgaaaattctgaa-----------------ctgcaaatcgtcctctccaaatcggcctttctgttgctcttctcttaccgtcgccggcgtcttcctggcgtccttgagctttcatttctctcgacagttctcttccttgagggatggtttattaggttatgcactgcatctaaccttttccttcgatttttctgtagattagccactcttcagacatggtttggaggactttactccgccaacacgccattgaaaaactacctagacccagttcagctctagtattattttactctagtatttgtaaaactagctccacagttacacttcctacttttccttcaattcattcttttgatcatggcttccctaccttcctatcaaataaatgcacaaactccatttcgtccttctctaggcaccttcattctaacgcactgattagaccaaacaatttggactatgaccctaaatttagttcgaaggtggagggtgcagaggcggatggaacgatgaatgagttcttgtcgcggtttgtgtggataatgcgtaagaagctcgtcgaagcttatccagcttctgataaacaaacaattgatggcatgctattgatcatcgtcggcaaggtcgtgtcagagttggaaacgggtgggttgcagccggtaatgaatgcggccgtctctccttcacaagattttagtgaggatttatggaagacggtctgggaagtgagcaatatggtattggatgatatgaataaggaacggaagaaggaaaggatgaagagttttttgcagtccgaagaagtgaaggagatgtgcagatttgctggcgaaattggtgttcgtgggactttgcttagagagcttagattcaagtgggcgcgtgagaaaatggaggaacatgagttttatgagggtttggagcgtctgaggaaagaggcacaacctgaagaaaaagtgaaaacagagagcgagaaggttgatgatgttgaggagaaatctaagactgttactctccccaagagacgagggaagataaactacaagatatatgggcttaatctctctgatcctaagtgggcagaagtagctgacagaattcatgaggcagaggaactcatttggccgcctgagccaaaactcatatctgggaaagcc--------------------------------------------------------------------------------------
>_R_Albizia_xerophytica_Hughes_1435@NODE_1_length_1230_cov_95.454467
--------------------------------------------------------------------------------------------------------------------------------------ctttcccaacatctaaaccctaacggcccaaaaatgaaaattctgaa-----------------ctgcaaatcgtcctctccaaatcgtcctttctgttgctcttctcttaccgccgccggcgtcttcctggcgtccttgagcttacatttctctcgacagttctcttccttgaggaatggtttattagattatgcactgcatctgaccttttccttcgatttttctgtagattagccattcttcagacatggtttggaggactttactccgcagagatgccattgaaaaactacctagacccagttcagctctaatattattttactctagtatttgtaaaactagctccacagttacacttcctacttttccttcaattcattcttctggtcatggcttccctaccttcctttcaaataaatgcacaaactccatttcgcccttctctaggcaccttcattctaacgcgttgattagaccaaacaatttggactatgaccctaaatttagttcgaaggtgaaggatgcagaggcggatggaacgatgaatgagttcttgtcgcggtttgtgtggataatgcgtaagaagctcgtcgaagcttatccagcttctgataaacaaacaattgatggcatgctattgatcatcgtcggcaaggtcgtgtcagagttggaaaagggtgggttgcagccggtaatgaatgttgccgtctctccttcacaagattttagtgaggatttgtggaggacggtctgggaagtgagcaatatggtattggatgatatgaataaggaacggaagaaggaaaggatgaagagttttttgcagtccgaagaagtgaaggagatgtgcagatttgctggcgaaattggtgttcgtgggactttgcttagagagcttagattcaagtgggcgcgtgagaaaatggaggaacatgagttttatgagggtttggagcgtctgaggaaagaggcacaacctgaagaaaaagtgaaaacagagagcgagaaggttgatgatgttgaggagaaatctaagactgttactctccccaggagacgagggaagataaattacaagatatatgggcttaatctctctgatcctaagtgggcagaagtagctgacagaattcatgaggcagaggaactcatttggccgcctgagccaaaactcatatctgggaaagccaaacttgtcactgagaaaattctgtcattaaatgatgtggatgatccgtcttc---------------------------------
>_R_Archidendron_clypearia_Wieringa_1849@NODE_2_length_1069_cov_81.994960
ttgaatttctattttaatttcaaaatcatac----------aaacgtaaaggaattgttataataatcc----caattttttttagaggacataagcaaacaaaa--------aagagtgcaagttacattacccatccttaaaccctacccttaactaggcccaaaattgaaatcatgaaccagtcacaaatgct------------------------------ttgctcttcctacctttggatgtcgtcgtcgtcttcttcgaggctcttacccaagagtctctcttaagtttatcttcgattacgatctcctcgtggaccgaacggttgtatctgaactttttcttagatttccttatagattagccattcctcagacatggtttggaggagtttgctccgcaggcatgccattgaaaaactacctagacccaattcagctctaatattgttttgctctggtat------agttaactccgctattacacttcctaaatttccttcccttcattcttttgattatggcttcacttccttcctgtcacataaatgcccaaacttcatttcgtccttctctaggcaccttcattctaatgcactagctagaccaaataatttggactatgaccctaaatttagctcaaaggttgaagatgaggagaacaatggaacaacgaatgagttcttgtcgcaatttgtgtggataatgtgtaagaaacttgttgcagcttatctaacttctga-aaataaacgattgatggcatgttgttgatcattgt-ggcaatgtggtgttagagttggaaaagagtgggttgaagccagtaatgaatgcggcggtctctccttcacaaaatttta-------------------------------------------------------------------------------------------------------------------------------------------------------------------------------------------------cattgatgaacat------------------------------------------------------------------------------------------atcatattgtttattacatctcttcttgcatgattagaggaaaaatacctaaacccaagtcagctcggttgttttactctcatatttataatactagctcaa----------------------ccatcacacttcctccatttctttccc----------------------------------------------------------------------------------------------------
>_R_Balizia_elegans_Iganci_870@NODE_1_length_1727_cov_123.487879
ttgaatttctattttaatttcaaaattcgaaactgggctaaaaacgcaaggggattcctataataatctcaatgttttttttggaggggatggattctaattccatgtactg---aaaaaaaaagtcataaggactttcccaacacctaaaccctaacggcccaaaaatgaaaattctgaacaggtcacaagggccctctgcaaatcgtcctctccaaatcgtcctttctgttgctctcctctcaccgtcgccggcgtcttcctggagtccttgagcttacatttcgctcgacagttctcttccttgagggatggtttattaggttatgcactgcatctgacctttttcttcgatttttctatagattagccattcttcggacatggcttggaggactttgctccgcagacatgccattgaaaaactacctagacccagttcagctctattgttattttactctagtatttgtaaaactagctctactgttacacttcctacttttccttcaattcattgttttgatcatggcttcactaccttcctgtcaaataaatgcacaaactccatttcgtccttctctaggcatcttcattctaacgcactgattagaccaaacaatttggactatgaccctaaatttagttcaaaggtggaggatgaggaggcggatgtaacaatgaatgagttcttgtcgcggtttgtgtggataatgcgtaagaagctcgttgaagcttatccagcttctgataaacaaacaattgatggcatgctgttgatcatcgtcggcaaggtcgtgtcagagttggaaaagggtgggttgcagccagtaatgaatgtggcggtctctccttcacaagattttagtgaggatttgtggaagacggtctgggaagtgagcaatatggtattggatgatatgaataaggaacggaagaaggaaaggatgaagggttttttgcagtccgaagaagtgaaggagatgtgcagatttgctggcgaaattggtgttcgtgggactttgcttagagagcttagattcaagtgggcacgtgagaaaatggaggaacatgagttttatgagggtttggagcgtctgaggaaagaggcacaacctgaagaaaaagtgaaaacagagagcgagaaggttgatgccgtggaggagaaatctaagactgttactctccccaagagacgagggaagataaactacaagatatatgggcttaatctctctgatcctaagtgggcagaagtagctgacagaattcatgaggcagaggaattcatttggccgcctgagccaaaactcatatctgggaaagccaaacttgtcactgagaaaattctgtcattaaatgaggtggatgatccaacttcgctgatagctgagtacaaattgaaagattccat
>_R_Balizia_leucocalyx_Aguilar_1939@NODE_1_length_1661_cov_146.556818
ttgagtttctattttaatttcaaaattcaaaactgagctaaaaacgcaaggggtttcctacaatggtt-----cgtttttttgggggggatagattctaatcccatgtactggaaaaaaacaagatcatgaggactttcccaatgcctaaaccctaacggcccaaaaataaaaattctggacaagtcacaagggctctctccgaatcgtcctccccaaatcgtcctttccgttgctctcttcttaccgtcgccggcgtcttcctggagtcctttagcttacatttcgctcgacagttctcttccttgagggatggtttattaggttatgcactgcatctggcattttttttcgatttttctgtagattagccattcttcagacatggtttggaggactttgctccgcaggcatgccattgaaaaactacctaaacatagttcagctctcctactattttactcgagtatttgtaaagctagctccaccgttacacttcctgcttttccttcaattcattcttttgatcatggcttcactaccttcctgtcaaataaatgcacaaactccatttcgtccttctctaggcaccttcattctaacgcactgactcaaccaaacaatttgtactatgaccctaaatttagttcgaaggtggaggatgaggaggcggaaggaacgatgaatgagttcttgtcgcggtttgtatggataatgcgtaagaagctcgttgaagcttatccagcttctgataaacaaacaattgatggcatgctgttgatcatcgtcggcaaggtcgtgtcagagttggaaaagggtgggttgcagccagtaatgaatgtggcggtctctccttcacaagattttagtgaggatttgtggaagacggtctgggaagtgagcaatatggtattggatgatatgaataaggaacggaagaaggaaaggatgaagggttttttgcagtccgaagaagtgaaggagatgtgcagatttgctggcgaaattggtgttcgtgggactttgcttagagagcttagattcaagtgggcacgtgagaaaatggaggaacatgagttttatgagggtttggagcgtctgaggaaagaggcacaacctgaagaaaaagtgaaaacagagagcgagaaggttgatgccgtggaggagaaatctaagactgttactctccccaagagacgagggaagataaactacaagatatatgggcttaatctctctgatcctaagtgggcagaagtagctgacagaattcatgaggcagaggaattcatttggccgcctgagccaaaactcatatctgggaaagccaaactggtcactgagaaaattctgtcattaaatgaggtggatgatccaacttcgctgatagctgagtacaaattgaaagattccat
>_R_Balizia_leucocalyx_Aguilar_1939@NODE_2_length_868_cov_30.027813
---------------------------------------------------------------------------------------------------------------------------------------------------------------------------------------------------------------------------------------------------------------------------------------------------------------------------------------------------------------------ccttaaagattagtcattcctcagacaaggtttggagg------------aggcatgccattgaaaatctaccttgacccaattcagctctaatattgttttgctttggtct------aactaactccactgttacacttcttatatttccatcccttcatccttttgatcatggctttacttccttcctgtcacataaatgcccaaactccatttcgtccttctctaggcaccttcattctaatgcactagctagaccaaataatttggactatgaccctaaatttagctcgaaggtggaggatgaggagaacgatggaacgatgaatgagttcttgtcacggtttatgtggataatgtgtaagaaactcattgaagcttatccagtttctgataaataaaccattgatggtatgctgttgatcattgccgacaatgttgtgttagagttggaaaagggtgggttgcagctggtaatgaatgtggcggtctctccttcacaagatttta-------------------------------------------------------------------------------------------------------------------------------------------------------------------------------------------------cattgatgaacat------------------------------------------------------------------------------------------atcaaactgtatattacatctctccttgcaggactaaagg--------------------cagctccattgttttactctcatatttataatactagctcaa----------------------ccatcacacttcctccatttctgtctcttttt-----------------tgccatcacacttcctccatttcataaagtgtatgatttaaaagttttaacaat-aaacacaagttgtatgtttctat
>_R_Balizia_spnov_Morim_577@NODE_1_length_1352_cov_357.389360
ttgaatttctattttaatttcaaaattcaaaactgggctaaaaacgcaaggggattcctacaatg--------tttttttttggaggggatagattc--------ctggaaa-aaaaaaacaagatcatgaggactttaccaatacctaaaccctaacggcccaaaaataaaacttctgaacaagtcacaagggctctctgcaaatcgtcctctccaaatcgtctttcctgttgctctcctctcaccgtcgccggcgtcttcctggagtccttgagcttacatttcgctcgacagttctcttccttgagggatggtttattaggttatgcactgcatctggccttttttttctatttttctgtagattagccattcctcagacatggtttggagaactttgctccgcagacatgccattgaaaaactacctaaacataattcagctctactattattttactctagtatttataaaactagctccaccgttacacttcctgcttttccttcagttcattcttttgatcatggcttcactaccttcctgtcgaataagtgcacaaactccatttcgtccttctctaggcaccttcattctaacgcactgactagaccaaataatttggactatgatcctaaatttagttcgaaggtggaggatgaggaggcggaaggaacgatgaatgagttcttgtcgcggtttgtgtggataatgcgtaagaagctcgttgaagcttatccagcttctgataaacaaacaattgatggcatgctgttgatcatcgtcggcaaggtcgtgtcagagttggaaaagggtgggttgcagccagtaatgaatgtggcggtctctccttcacaagattttagtgaggatttgtggaagacggtctgggaagtgagcaatatggtattggatgatatgaataaggaacggaagaaggaaaggatgaagggttttttgcagtccgaagaagtgaaggagatgtgcagatttgctggcgaaattggtgttcgtgggactttgcttagagagcttagattcaagtgggcacgagagaaaatggaggaacatgagttttatgagggtttggagcgtctgaggaaagaggcacaacctgaagaaaaagtgaaaacagagagcgagaaggttgatgccgtggaggagaaatctaagactgttactctccccaagagacgagggaagataaactacaagatatatgggcttaatctctctgatcctaagtgggcagaagtagctgacagaattcatgaggcagaggaattcatttggccgcctgagccaaaactcatatctgggaaa-----------------------------------------------------------------------------------------
>_R_Cathormion_rhombifolium_Deighton_3618@NODE_1_length_1235_cov_90.094991
----------------------------------------------------------------------------------------------------------------------------------aggactttaccaatacctaaaccctaacggcccaaaaataaaaattctgaacaagtcacaagggctctctgcaaatcgtcctctctaaatcgtctttcctgttgctctcctctcaccgacgccggcgtcttcctggagtccttgagcttacatttcgctcgacagttctcttccttgagggatggtttattaggttatgcactgcatctggccttttttttctatttttctgtagattagccattcctcagacatggtttggagaactttgctccgtagacatgccattgaaaaactacctaaacatagttcagctctactattattttactctagtatttgtaaaactagttccaccgttacacttcctgcttttccttcagttcattcttttgatcatggcttcactaccttcctgtcgaataagtgcacaaactccgtttcgtccttctctaggcaccttcattctaacgcactgactagaccaaataatttggactatgatcctaaatttagttcgaaggtggaggatgaggaggcggaaggaacgatgaatgagttcttgtcgcggtttgtgtggataatgcgtaagaagctcgttgaagcttatccagcttctgataaacaaacaattgatggcatgctgttgatcatcgtcggcaaggtcgtgtcagagttggaaaagggtgggttgcagccagtaatgaatgtggcggtctctccttcacaagattttagtgaggatttgtggaagacggtctgggaagtgagcaatatggtattggatgatatgaataaggaacggaagaaggaaaggatgaagggttttttgcagtccgaagaagtgaaggagatgtgcagatttgctggcgaaattggtgttcgtgggactttgcttagagagcttagattcaagtgggcacgtgagaaaatggaggaacatgagttttatgagggtttggagcgtctgaggaaagaggcacaacctgaagaaaaagtgaaaacagagagcgagaaggttgatgccgtggaggagaaatctaagactgttactctccccaagagacgagggaagataaactacaagatatatgggcttaatctctctgatcctaagtgggcagaagtagctgacagaattcatgaggcagaggaattcatttggccgcctgagccaaaactcatatctgggaaagccaaactcgtcactgagaaaattctgtcattaaatgagg-------------------------------------------------
>_R_Cathormion_rhombifolium_Deighton_3618@NODE_2_length_652_cov_12.777391
--------------------------------------------------------------------------------------------------------------------------------------------------------------------------------------------------------------------------------------------------------------------------------------------------------------------------------------------------------------------------------------------gacaaggtttggagg------------aggcatgccattgaaaatctaccgtgacccaattcagctctaatattgttttgctttggtct------aactaactccactgttgcacttcctatatttccatcccttcatccttttgatcacggctttacttccttcctgtcacataaatgcccaaactccatttcatccttctccaagcaccttcattctaatgcactagttagaccaaataatttggactatgaccctaaatttagctcgaaggtggaggatgaggagaacgatggaacgatgaatgagttcttgtcgcggtttatgtggataa----taagaaactcattgaagcttatccaatttctgataaataaacgattgatggtatgttgttgatcattgtcgacaatgttgtgttagagttggaaaagggtgggttgcagccggtaatgaatgtcgcggtctctccttcacaagatttta-------------------------------------------------------------------------------------------------------------------------------------------------------------------------------------------------cattgatgaaca-------------------------------------------------------------------------------------------atcaaattttatattacatctttccttgcaggactaaagg--------------------cagctccattgttttactctcatatttataatacta-ctcaa----------------------ccatcacacttcctccatttctgtctcttttt-----------------tgccatcacacttcctctatttcataaag-------------------------------------------------
>_R_Enterolobium_cyclocarpum_MWC9020@NODE_1_length_1212_cov_315.266960
--------------------------------------------------------------------------------------------------------------------------------tgaagacttttccgaggcccaaaccctaaaggcctaaaaacgaaaattctgaacaagtcacaagggctctctgcaaatcgtcctctccaaatcgttctttctgttgctctcctctcaccgtcgccggcgtcttcctgaagtccttgagcttacatttccctcgacatttctctttcttgagggatgggttattaggttatgcactgcatctgacgttttccttcgatttttctgtagattagcgattcttcagacatggtttggaggactttgctccgcagacatgcctttggaaaactacc---------ttcagctccactattattttactctggtatttgtaaaactagctccaccgttacactttctacttttccttcaattcattattttgatcatggcttcactaccttgctgtcaaataaatccacaaactccacttcgtccttctctaggcaccttcattctaacgcactgactagaccaaacaatttgaactatgacactaaatttagttcgaaggtggagaatgaggaggcggatggaacgatgaatgagttcttgtcgcggtttgtgtggataatgcgtaagaagctcgttgaagcttatccagcttctgataaacaaacaattgatggcatgctgttgatcatcgtcggcaaggttgtgtcagagttggaaaagggtgggttgcagccggtaatgactgcggcggtccctccttcacaagattttagtgaggatttgtggaagacggtctgggaagtgagcaatatggtactggatgatatgaataaggaacggaagaaggaaaggatgaagggttttttgcagtccgaagaagtgaaggagatgtgcagatttgctggcgaaattggtgttcgtgggactttgcttagagagcttagattcaagtgggcgcgtgagaaaatggaggaacatgagttttatgagggtttggaacgtctgaggaaagaggcgcaagctgaagaaaaagtgaaaacagagagcgagaaggttgatgatgttgaggagaaatctaagactgttactctccccaagagacgagggaagataaactacaagatatatgggcttaatctctctgctcctaagtgggcagaagtagcagacagaattcatgaggcagaggaactcatt--------------------------------------------------------------------------------------------------------------------------
>_R_Hydrochorea_corymbosa1_Bonadeu_655@NODE_1_length_1061_cov_4561.220676
------------------------------aactgggctaaaaacgcaaggggattcctataatg---ttgtt-tttttt-------------------------ccaggaa-aaaaaaacaagatcatgaggactttaccaatacctaaaccctaacggcccaaaaataaaaatactgaacaagtcacaagggctctctgcaaatcgtcctctccaaatcgtctttcccgttgctctcctctcaccgtcgccggcgtcttcctggagtccttgagcttacatttcgctcgacagctctcttccttgagggatggtttattaggttatgcactgcatctggccttttttttctatttttctgtagattagccattcctcagacatggtttggagaactttgctccgtagacatgccattgaaaaactacctaaacatagttcagctctactattattttactctagtatttgtaaaactagctccaccgttacacttcctgcttttccttcagttcattcttttgatcatggcttcactaccttcctgtcgaataagtgcacaaactccatttcgtccttctctaggcaccttcattctaacgcactgactagaccaaataatttggactatgatcctaaatttagttcgaaggtggaggatgaggaggcggaaggaacgatgaatgagttcttgtcgcggtttgtgtggataatgcgtaagaagctcgttgaagcttatccagcttctgataaacaaacaattgatggcatgctgttgatcatcgtcggcaaggtcgtgtcagagttggaaaagggtgggttgcagccagtaatgaatgtggcggtctctacttcacaagattttagtgaggatttgtggaagacggtctgggaagtgagcaatatggtattggatgatatgaataaggaacgaaagaaggaaaggatgaagggttttttgcagtccgaagaagtgaaggagatgtgcagatttgctggcgaaattggtgttcgtgggactttgcttagagagcttagattcaagtgggcacgagagaaaatggaggaacatgagttttatgagggtttggagcgtctgaggaaagaggcacaagctga------------------------------------------------------------------------------------------------------------------------------------------------------------------------------------------------------------------------------------------------------------------------------------------------------
>_R_Hydrochorea_gonggrijpii_Tillett_45696@NODE_1_length_1144_cov_166.494845
--------------------------------------------------------------------------------------gggatagattc-----ctgacagaaa-aaaaaaacaagatcatgaggactttaccaatacctaaaccctaacggcccaaaaataaaaattctgaacaagtcacaagggctctctgcaaatcgtcctctccaaatcgtctttcctgttgctctcctctcaccgtcgccggcgtcttcctggagtccttgagcttacatttcgcttgacagttctcttccttgagggatcgtttattaggttatgcactgcatctggcttttttttgtcatttttctgtagattagccattcctcagacatgatttggagaactttgctccgcagacatgcaattgaaaaactacctaaacatagttcagctctactattattttactctagtatttgtaaaactagctccaccgttacacttcctgcttttccttcagttcattcttttgatcatggcttcactaccttcctgtcgaataagtgcacaaactccatttcgtccttctctaggcaccttcattctaacgcactgactagaccaaataatttggactatgatcctaaatttagttcgaaggtggaggatgaggaggcggaaggaacgatgaatgagttcttgtcgcggtttgtgtggataatgcgtaagaagctcgttgaagcttatccagcttctgataaacaaacaattgatggcatgctgttgatcatcgtcggcaaggtcgtgtcagagttggaaaagggtgggttgcagccagtaatgaatgtggcggtctctccttcacaagattttagtgaggatttgtggaagacggtctgggaagtgagcaatatggtattggatgatatgaataaggaacggaagaaggaaaggatgaagggttttttgcagtccgaagaagtgaaggagatgtgcagatttgctggcgaaattggtgttcgtgggactttgcttagagagcttagattcaagtgggcacgagagaaaatggaggaacatgagttttatgagggtttggagcgtctgaggaaagaggcacaacctgaagaaaaagtgaaaacagagagcgagaaggttgatgccgtggaggagaaatctaagactgttactctccccaagagacgagggaagataaactacaagatatatgggcttaatctc-----------------------------------------------------------------------------------------------------------------------------------------------------------------------------------
>_R_Hydrochorea_marginata_Morim_563@NODE_1_length_1763_cov_170.641756
ttgaatttctattttaatttcaaaattcaaaactgggctaaaaacgcaaggggattcctataatg--------ttttttttttgaggggataaattcctg-----------gaaaaaaagcaagatcatgaggactttaccaatacctaaaccctaacggcccaaaaataaaaattctgaacaagtcacaagggctctctgcaaatcgtcctctccaaatcgtctttcctgttgctctcctctcaccgtcgccggcgtcttcctggagtccttgagcttacatttcgctcgacagttctcttccttgagggatggtttattaggttatgcactgcatctggccttttttttctatttttctgtagattagccattcctcagacatggtttggagaactttgctccgcagacatgccattgaaaaactacctaaacatagttcagctctactattattttactctagtatttgtaaaactagctccaccgttacacttcctgcttttccttcagttcattcttttgattatggcttcactaccttcctgtcgaataagtgcacaaactccatttcgtccttctctaggcaccttcattctaacgcactgactagaccaaataatttggactatgatcctaaatttagttcgaaggtggaggatgaggaggcggaaggaacgatgaatgagttcttgtcgcggtttgtgtggataatgcgtaagaagctcgttgaagcttatccagcttctgataaacaaacaattgatggcatgctattgatcatcgtcggcaaggtcgtgtcagagttggaaaagggtgggttgcagccagtaatgaatgtggcggtctctccttcacaagattttagtgaggatttgtggaagacggtctgggaagtgagcaatatggtattggatgatatgaataaggaacggaagaaggaaaggatgaagggttttttgcagtccgaagaagtgaaggagatgtgcagatttgctggcgaaattggtgttcgtgggactttgcttagagagcttagattcaagtgggcacgagagaaaatggaggaacatgagttttatgagggtttggagcgtctgaggaaagaggcacaacctgaagaaaaagtgaaaacagagagcgagaaggttgatgccgtggaggagaaatctaagactgttactctccccaagagacgagggaagataaactacaagatatatgggcttaatctctctgatcctaagtgggcagaagtagctgacagaattcatgaggcagaggaattcatttggccgcctgagccaaaactcatatctgggaaagccaaacttgtcactgagaaaattctgtcattaaatgaggtggatgatccaacttcgctgatggctgagtacaaattgaaagattccat
>_R_Jupunba_asplenifolia_Ekman_6383@NODE_1_length_984_cov_68.242558
----------------------------------------------------------------------------------------------------------------------------------------------aaacctaaaccctaacggcccaaaaatgaaaattctgaacaagtcacaagggctggctg--------------caaatcgtcctttctgttgctctcctgtcaccgtcgccggcgtcttcctggagtccttgagcttacatttcgctcgacagttctcttccttgagggatggtttattaggttatgcactgcatctggccttttttttcgatttttctgtagattagccattcctcagacatggtttggagaactttgctccgcagacatgccattgaaaaactacctaaacgtagttcagccctactattattttactctagtatttgtaaaactagctccaccgttacacttcctacttttccttcaattcattcttttgatcatggcttcactaccttcctgtcaaataaatgcacaaactccatttcgtccttctctaggcaccttcattctaacgcactgactagaccaaacaatttggactatgaccctaaatttagttcgaaggtggaggatgagggggcggaaggaacgatgaatgagttcttgtcgcggtttgtgtggataatgcgtaagaagctcgttgaagcttatccagcttctgataaacaaacaattgatggcatgctgttgatcatcgtcggcaaggtcgtgtcagagttggaaaagggtgggttgcagccagtaatgaatgtggcggtctctccttcacaagattttagtgaggatttgtggaagacggtctgggaagtgagcaatatggtattggatgatatgaataaggaacggaagaaggaaaggatgaagggctttttgcagtccgcagaagtgaaggagatgtgcagatttgctggcgaaattggtgttcgtgggactttgcttagagagcttagattcaagtgggcacttgagaaaatggaggaacatgagttttatgagggtttggagcgtctgaggaaagaggcacaacctgaagaaaaagtgaaaacagaga----------------------------------------------------------------------------------------------------------------------------------------------------------------------------------------------------------------------------------------------------------------------------------
>_R_Jupunba_barbouriana_Iganci_847@NODE_1_length_1619_cov_123.957198
ttgaatttctattttaatttcaaaattcaaaactgggcta-----------ggattcatataacggtt-----ttttttgttggaggggatagattctaatcccatgtactggaaaaaaataagatcatgaggactttcgcaatacctaaaccctaacggcccaaaaatgaaaattctaaacaagtcacaagggctctctgcaaatcgccctctccaaatcgtcttttctgttgctctcctctcaccgtcgccggcgtcttcctggagtccttgagcttacatttcgctcgacagttctcttccttgagggatggtttattaggttatgcactgcatctggccttttttttcgatttttctgtagattagccattcctcagacatggtttggagaactttgctccgcagacatgccattgaaaaactacctaaacatagttcagttctactattattttactctagtatttttaaaactagctccgccgttacacttcctgcttttccttcaattcattcttttgatcatggcttcaataccttgctgtcaaataaatgcacaaactccatttcgtccttctctaggcaccttcattctaactcactgactagaccaaacaatttggactatgaccctaaatttagttcgaaggtggaggatgaggaggcggaaggaacgatgaatgagttcttgtcgcggtttgtgtggataatgcgtaagaagctcgttgaagcttatccagcttctgataaacaaacagttgatggcatgctgttgatcatcgtcggcaaggtcgtgtcagagttggaaaagggtgggttgcagccagtaatgaatgtggcggtctctacttcacaagattttagtgaggatttgtggaagacggtctgggaagtgagcaatatggtattggatgatatgaataaggaacggaagaaggaaaggatgaagggttttttgcagtccgaagaagtgaaggagatgtgcagatttgctggcgaaattggtgttcgtgggactttgcttagagaccttagattcaagtgggcacgtgagaaaatggaggaacatgagttttatgagggtttggagcgtctgaggaaagaggcacaacctgaagaaaaagtgaaaacagagagcgagaaggttgatgccgttgaggagaaatctaagaatgttactctccccaagagacgagggaagataaactacaagatatatgggcttaatctctctgatcctaagtgggcagaagtagctgacagaattcatgaggcagaggagttcatttggccgcctgagccaaaactcatatctgggaaagccaaacttgtcactgagaaaattctgtcattaaatgaggtggatgatccaacttcgctgatagctgagtacaagttgaaagattccat
>_R_Jupunba_barbouriana_Iganci_847@NODE_2_length_896_cov_35.851038
----------------------------------------------------------------------------------------------------------------------------------------------aaccctacccttaataggcccaaaaatgaaaatcatgaaccagtcacaaagctctc-------------------gacattcagttgctcttcccacctttggacgtcattggcgt----------------acccaagagtctctgttaaatttatcttcgattatgatctcctcgtcgaccgtacggttgtaactgaacttttcctttgatttccttatagattagtcattcctcagacaaggtttggaggagtttgattcacaggcatgccattgaaaatctacctagacccaattcaactctaatattattttgctctggtct------aactaactccactgttacacttcctatatttccatcccttcattcttttgatcatggctttacttccttcctatcacataaaagcccaaactccatttcgtccttctctaggcaccttcattctaatgcactaagtagaccaaataatttggactatgaccctaaattgagctcgaaggtggatgatgaggagaacaatgtaacgatgaaagagttcttgtcgcggtttgtgtggataatgtgtaagaaactcattgaagcttatccaatttctgataaataaacgattgatgatatgttgttgatcattgtcggcaatgttatgttagagttgaaaaagggtgggttgcagccggtaatgaatgtggcggtctctccttcacaagatttta-------------------------------------------------------------------------------------------------------------------------------------------------------------------------------------------------cattgatgaacat------------------------------------------------------------------------------------------atcaaattgtatattacatctcttcttgcaagactaaacg--------------------cagctccattgttttactctcatatttataatactagctcaa----------------------ccatcacacttcctccatttctatctcttttt-----------------tgccatcacacttcctccatttcat-----------------------------------------------------
>_R_Jupunba_cochleata_Bonadeu_673@NODE_1_length_1434_cov_256.761238
--------------------------------------------------------------------------------------------------------------------------------------------------------------------------------------------------------------------------------ttttctgttgctctcctctcaccgtcgccggcgtcttcctggattccttgagcttacatttcgctcgacagttctctcccttgagggatggtttattaggttatgcactgcatctggccttttttttcgatttttctgtagattagccattcctcagacatggtttggagaactttgctccgcagacatgccattgaaaaactacctaaacatagttcagctctactattattttactctagtatttgtaaaactagctccaccgttacacttcctacttttccttcaattcattcttttgatgatggcttcactaccttcctgtcaaataaatgcacaaactccatttcgtccttctctaggcgccttcattctaacgcactgactagaccaaacaatttggactatgaccctagatttagttcgaaggtggaggatgaggaggcggaaggaacgatgaatgagttcttgtcgcggtttgtgtggataatgcgtaagaagctcgttgaagcttatccagcttctgataaacaaacaattgatggcatgctgttgatcatcgtcggcaaggtcgtgtcagagttggaaaagggtgggttgcagccagtaatgaatgtggcggtctctccttcacaagattttagtgaggatttgtggaagacggtctgggaagtgagcaatatggtattggatgatatgaataaggaacggaagaaggaaaggatgaagggttttttgcagtccgaagaagtgaaggagatgtgcagatttgctggcgaaattggtgttcgtgggactttgcttagagagcttagattcaagtgggcacgtgagaaaatggaggaacatgagttttatgagggtttggagcgtctgaggaaagaggcacaacctgaagaaaaagtgaaaacagagggcgagaaggttgatgccgttgaggagaaatctaagactgttactctccccaagagacgagggaagataaactacaagatatatgggcttaatctctctgatcctaagtgggcagaagtagctgacagaattcatgaggcagaggaattcatttggccgcctgagccaaaactcatatctgggaaagccaaacttgtcactgagaaaattctgtcattaaatgaggtggatgatccaacttcgctgatagctgagtacaaattgaaagattccat
>_R_Jupunba_cochleata_Bonadeu_673@NODE_4_length_565_cov_38.782787
---------------------------------------------------------------------------------------------------------------------------------------------------------------------------------------------------------------------------------------------------------------------------------------------------------------------------------------------------------------------------------------------------------------------------atgccattgaaaaactacctagacccagttcagctctactattattttactctagtatttgtaaaactagctctaccattacatttcctacttttccttcaattcattgttttgatcatggctttactaccttcctgtcaaataaatgcaaaaactccatttcatccttctcaaggcgtcttcattctaatgcactgactagaccaaataatttggactatgaccctaaatttagtttgaaggtggaggatgaagagaacaatcgaatgatgaatgagttcttgccgcggtttgtgtagataatgtgtaagaaactcattgaagcttatccaatttctgataaataaacgattaatggcatgttgttgatcactgtcggcgatgttatgttagagttggaaaagggtgggttgcagtcggtaatgaatgtggcggtctctccttcacaag--------------------------------------------------------------------------------------------------------------------------------------------------------------------------------------------------------------------------------------------------------------------------------------------------------------------------attacatctctccttggaggactaaagg--------------------cagctccattgttttactctcatatttataatactagctcaa----------------------ccatcacacttcctccatttcggtctcttttt-----------------tgccatcacactt-----------------------------------------------------------------
>_R_Jupunba_filamentosa_Lima_7487@NODE_1_length_1685_cov_131.606965
ttgaatttctattttaatttcaaaattcaaaactgggctaaaaacgcaaggggattcccatactg-----tattttttttttggaggggatagattcctg-----------gaaaaaaaacaagatcatgaggactttcccaatacctaaaccctaacggcccaaatataaaaattctgaacaagtcacaagggctctctgcaaatcgtcctctccaaatcgtcttttctgttgctctcctctcaccgtcgccggcgtcttcctggagtccttgagcttacatttcgctcgacagttctcttccttgagggatggcttattaagttatgcactgcatctggccttttttttctatttttctgtagattagccattcctcagacatggtttggagaactttgctccgcagacatgccattgaaaaactacctaaacatagttcagctccactattattttactctagtatttgtaaaactagctccaccgttacacttcctgcttttccttcaattcattcttttgatcatggcttcactaccttcctgtcaaataaatgcacaaactccatttcgtccttctctaggcaccttcattctaacgcactgactagaccaaataatttggactatgatcctaaatttagttcgaaggtggaggatgaggaggcggaaggaacgatgaatgagttcttatcgcggtttgtgtggataatgcgtaagaacctcgttgaagcttatccagcttctgataaacaaacaattgatggcatgctgttgatcatcgtcggcaaggtcgtgtcagagttggaaaagggtgggttgcagccagtaatgaatgtggcagtctctccttcacaagattttagtgaggatttgtggaagacggtctgggaagtgagcaatatggtattggatgatatgaataaggaacggaagaaggaaaggatgaagggttttttgcagtccgaagaagtgaaggagatgtgcagatttgctggcgaaattggtgttcgtgggactttgcttagagagcttagattcaagtgggcacgtgagaaaatggaggaacatgagttttatgagggtttggagcgtctgaggaaagaggcacaacctgaagaaaaagtgaaaacagagagcgagaaggttgatgccgttgaggagaaatctaagactgttactctccccaagagacgagggaagataaactacaagatatatgggcttaatctctctgatcctaagtgggcagaagtagctgacagaattcatgaggcagaggaattcatttggccgcctgagccaaaactcatatctgggaaagccaaacttgtctctgagaaaattctgtcattaaatgaggtggatgatccaacttcgctgatagctgagtacaaattgaaagattccat
>_R_Jupunba_filamentosa_Lima_7487@NODE_2_length_1007_cov_18.055914
----------------------------------------------------------------------------------------------------------------------------------------------------------------------------aatcatgaactagttacaaagccctc-------------------ggcaatcagttgctcttcccacctttagacgtcatcggcat----------------acccaagagtctctgttaagtttatcttcgattatgatctcctcatcgaccgtacagttgtaactgaacttttcctttaatttccttatagattggtcattcctcagacaaggtttggaggagttttcttcacaggcatgccattgaaaatctacctagacccaattcagctctaatattgttttgctctggtct------aactaactccactgttacacttcctatattt-----ccttcattcttttgatcatggctttacttccttcttatcacataaatgcccaaactccattttgtccttctctaggcaccttcattctaatgcactaactagaccaaataatttggactatgtccctaaattcagatcaaaggtggaggatgaggagaacaatggaatgatgaaagagttcttgtcgcggtttgtgtggataacgtgtaagaaactcattgaagcttatccagtttttgataaataaacgattgatgacatgttgttgatcattgtcggcaatgttgtgttagagttggaaaagggtgggttgcagccggtaatgaatgtggcggtctctccttcacaagatttta-------------------------------------------------------------------------------------------------------------------------------------------------------------------------------------------------cattgatgaacat------------------------------------------------------------------------------------------atcaaattgtatattacatctcttcttgcaggactaaagg--------------------cagctccattgttttactcttatatttataatactagctcaa----------------------ccatcacacttcctccatt--tgtctcttttt-----------------tgccatcacactcccaccatttcatgaagtgtatgatttaaaagttttaacaataaaacacaagttgtacgtttctat
>_R_Jupunba_idiopoda_Quesada_1718@NODE_1_length_1138_cov_100.542884
---------------------------------------------------------------------------------------------------atcccatggactgtaaaaacacaagatcatgaggactttcccaatacttaaaccctaacggcccaaaaatgaaaattctgaacaagtcacaagggctctctg--------------caaatcgtcctttgtgttggtctcctcttaccgtcgccggcgtcttcctggaatccttgagcttacatttcgctcgacagttctcttccttgagggatggtttattaggttatgcactgcatctggccttttttttcgatttttctgtagattagccattcctcagacatggtttggaggactttgctccgcagacatgccattgaaaaactacctaaatatagttcagctctcctattattttactctagtatttgtaaaactagctccacctttacacttcctacttttccttcaattcattcttttgatcatggcttcactaccttactgtcaaataaatgcacaaactccatttcgtccttctctcggcaccttcattctaacgcactgactagaccaaacaatttggactatgaccctaaatttagttcgaaggtggaggatgaggaggcggaaggaacgatgaatgagttcttgtcgcggtttgtgtggataatgcgtaagaagctcgttgaagcttatccagcttctgataaacaaacaattgatggcatgctgttgatcatcgtcggcaaggtcgtgtcagagttggaaaagggtgggttgcagccagtaatgaatgtggcggtctctccttcacaagattttagcgaggatttgtggaagacggtctgggaagtgagcaatatggtattggatgatatgaataaggaacggaagaaggaaaggatgaagggttttttgcagtccgaagaagtgaaggagatgtgcagatttgctggcgaaattggtgttcgtgggactttgcttagagagcttagattcaagtgggcacgtgagaaaatggaggaacatgagttttatgagggtttggagcgtctgaggaaagaggcacaacctgaagaaaaagtgaaaacagagagcgagaaggttgatgccgttgaggagaaatctaagactgttactctccccaagagacgagggaagataaactacaagatatataggcttaatctctctgatcctaagtggg-------------------------------------------------------------------------------------------------------------------------------------------------------------------
>_R_Jupunba_laeta_Mori_25147@NODE_2_length_518_cov_55.537415
-------------------------------------------------------------------------------------------------------------------------------------------------------------------------------------------------------------------------------------------------------------------------------------------------------------------------------------------------------------------------------------------------------------------------------------------------------------------------tagtatttgtaa------aactagctccaccgttacacttcctacttttccttcaattcattcttttgatcatggcttcactatcttcctgtcaaataaatgcacaaactccatttcgtccttctctagtcaccttcattctaacgcactgactagaccaaacaatttggaccatgaccctaaatttagttcgaaggtgcaggatgagaaggcggaaggaacgatgaatgagttcttgtcgcggtttgtgtggataatgtgcaagaaactcattgaagcttatccagtttttgataaataaacgattgatgacaggctgttgatcattgtcggcaatgttgtattagagttggaaaagggtgggttgctaccggtaatgaatgtagcggtctctccttcacaagatttta-------------------------------------------------------------------------------------------------------------------------------------------------------------------------------------------------cattgatgaacat------------------------------------------------------------------------------------------atcaaattgtatattacatctctttttgcaggactaaagg--------------------tagctccattgttttactctcatatttataatactagctcaa----------------------ccatcacacttcctccatt------------------------------------------------------------------------------------------------------------
>_R_Jupunba_langsdorfii_Ribeiro_728@NODE_1_length_1555_cov_134.915426
ttgaatttctattttaatttcaaaattcaaaactgggataaaaacgcaaggggatt-----aatggttttttttttttttttggaggggctagattctaatcccatgtactggaaaaaaacaagatcataaggactttcccaatacctaaaccctaacggcccaaaaatgaaaattctgaacaagtcacaagggctctctgcaaatcgtcctctccaaatcgtcttttctgttgctctcctctcaccgttgccggcgttttcctggagtccttgagcttacatttcgctcgacagttctcttccttgagggatgatttattaggttatgcactgcatctggccttttttttcgatttttctgtagattagccattcctcagacatggtttggagaactttgctccgcagacatgccattgaaaaactacctaaacatagttcagctctactattattttactctagtatttgtataactaactccaccgttacacttcctatttttccttcaattcattcttttgatcatggcttcactaccttcctgtcaaataaatgcacaaactccatttcgtccttctctaggcaccttcattctaacgcactgactagaccaaacaatttggactatgaccctaaatttagttcgaaggtggaggatgaggaggcggaaggaacaatgaatgagttcttgtcgcggtttgtgtggataatgcgtaagaagctcgttgaagcttatccagcttctgataaacaaacaattgatggcatgctgttgatcatcgtcggcaaggtcgtgtcagagttagaaaagggtgggttgcagccagtaatgaatgtggcggtctctccttcacaagattttagtgaggatttgtggaagacggtctgggaagtgagcaatatggtattggatgatatgaataaggaacggaagaaggaaaggatgaagggttttttgcagtccgaagaagtgaaggagatgtgcagatttgctggcgaaattggtgttcgtgggactttgcttagagagcttagattcaagtgggcacgtgagaaaatggaggaacatgagttttatgagggtttggagcgtctgaggaaagaggcacaacctgaagaaaaagtgaaaacagagagcgagaaggttgatgccgttgaggagaaatctaagacagttactctccccaagagacgagggaagataaactacaagatatatgggcttaatctctctgatcctaagtgggcagaagtagctgacagaattcatgaggcagaggaattcatttggccgcctgagccaaaactcatatctgggaaagccaaacttgtcactgagaaaattctgtcattaaatgaggtggatgatccaaattcgctgatagctgagtacaaattgaaagattccat
>_R_Jupunba_langsdorfii_Ribeiro_728@NODE_2_length_662_cov_13.147009
--------------------------------------------------------------------------------------------------------------------------------------------------------------------------------------------------------------------------------------------------------------------------------------------------------------------------------------------------------------------------------------------gacaaggtttggagg------------aggcatgccagtgaaaatctacctagacccaattcagctctaatattgttttgctctggtct------aactgactccactgttacacttcctatatttccatcccttcatccttttgatcatggctttacttccttcctgtcacataaatgcccaaactccatttcatccttctctaggcatcttcattctaatgcactaactagaccaaataatttggactatgaccctaaatttagctcgaaggtggaggatgaggagaacgatggaacgatgaatgagttcttgtcgcggtttgtgtggataatgtgtaagaaactcattgaagcttatccagtttctgataaataaacgattgatggcatgttgttgatcattgtcggcaatgttgtgttagagttggaaaagggtgggttgcagccgataatgaatgtggctgtctctccttcacaagatttta-------------------------------------------------------------------------------------------------------------------------------------------------------------------------------------------------cattgatgaacat------------------------------------------------------------------------------------------atcaaattgtatattacatctctccttgcaggactaaagg--------------------cagctccattgttttactctcatatttataatactacctcaa----------------------ccatcacacttcctccatttctgtctcttttt-----------------tgccatcacacttcctccatttcatgaagtgtatgatttaaaag----------------------------------
>_R_Jupunba_leucophylla_Iganci_839@NODE_1_length_1860_cov_165.339316
ctgaatctgaattgggattttgggatttcaaactactgatttgtccttttccaatttccaaggta----------tttttttggaatccctagattctaatcccatgtactggaaaa------------aaggactttcccaatacctaaaccctaacggcccaaaaatgaaaattctgaacaagtcacaagggctctctgcaaatcgtcctctccaaatcgtcttttctgctgctctcctctcaccgtcgccggcgtcttcctggagtccttgagcttaca-ttcgctcgacagttctcttccttgagggatggtttattaggttatgcactgcatctggccttttttttcgatttttctgtagattagccattcctcagacatggtttggagaattttgctccgcagacatgccattggaaaactacctaaacatagttcagctctactattattttactctggtatttgtaaaactagctccaccgttacacttcctgcttttccttcaattcattcttttgatcatggcttcactaccttcctgtcaaataaatgcacaaactccatttcgtccttctctaggcaccttcattctaacgcaatgactagaccaaacaatttggactatgaccctaaatttagttcgaaggtggaggatgaggtggcggaaggaacgatgaatgagttcttgtcgcggtttgtgtggataatgcgtaagaagctcgttgaagcttatccagcttctgataaacaaacaattgatggcatgctgttgatcatcgtcggcaaggtcgtgtcagagttggaaaagggtgggttgcagccagtaatgaatgtggcggtctctccttcacaagattttagtgaggatttgtggaagacggtctgggaagtgagcaatatggtattggatgatatgaataaggaacggaagaaggaaaggatgaagggttttttgcagtccgaagaagtaaaggagatgtgcagatttgctggcgaaattggtgttcgtgggactttgcttagagagcttagattcaagtgggcacgtgagaaaatggaggaacatgagttttatgagggtttggagcgtctgaggaaagaggcacaacctgaagaaaaagtgaaaacagagagcgagaaggttgatgctgttgaggagaaatctaagactgttactctccccaagagacgagggaagataaactacaagatatatgggcttaatctctctgatcctaagtgggcagaagtagctgacagaattcatgaggcagaggaattcatttggccgcctgagccaaaactcatatctgggaaagccaaacttgtcactgagaaaattctgtcattaaatgaggtggatgatccaacttcgctgatagctgagtacaaattgaaagattccat
>_R_Jupunba_limae_Iganci_261@NODE_1_length_1710_cov_130.361911
ttgaatttctattttaatttcaaaattcaaaactgggctaaaaacgcaaggggattcctataatgatccaattgtgttttttggaggggatggattctaattccatggactg-caaaaaaaaaaatcataaggactttcccaacacctaaaccctaagggcccaaaaatgaaaattctgaacaggtcacaggggctctctgcaaatcgtcctatccaaatcgtcctttctgttgctctcctcttaccgtcgccggcgtcttcctggagtccttgagcttacatttcgctcgacagttctcttccttgagggatggtttattaggttatgcactgtatctgacctttttcttcgatttttctgtagattagccattcttcagacatggcttggaggactttgctccgcagacatgccattgaaaaactacctagacccaattcagctctactattattttactctagtatttgtaaaactagctctaccgtcacacttcctacttttccttcaattcattgttttgatcatggcttcacttccttcctgtcaaataaatgcacaaactccatttcgtccttctctaggcatcttcattctaacgcactgattagaccaaacaatttggactatgaccctaaatttagttcgaaggtggaggatgaggagacggatggaacaatgaatgagttcttgtcgcggtttgtgtggataatgcgtaagaagctcgttgaagcttatccagcttctgataaacaaacaattgatggcatgctgttgatcatcgtcggcaaggtcgtgtcagagttggaaaagggtgggttgcagccagtaatgaatgtggcagtctctccttcacaagattttagtgaggatttgtggaagacggtctgggaagtgagcaatatggtattggatgatatgaataaggaacggaagaaggaaaggatgaagagttttttgcagtccgaagaagtgaaggagatgtgcagatttgctggcgaaattggtgttcgtgggactttgcttagagagcttagattcaagtgggcacgtgagaaaatggaggaacatgagttttatgagggtttggagcgtctgaggaaagaggcacaacctgaagaaaaagtgaaaacagagagcgagaaggttgatgccgttgaggagaaatctaagactgttactctccccaagagacgagggaagataaactacaagatatatgggcttaatctctctgatcctaagtgggcagaagtagctgacagaattcatgaggcagaggaattcatttggccgcctgagccaaaactcatatctgggaaagccaaacttgtcactgagaaaattctgtcattaaatgaggtggatgatccaacttcgctgatagctgagt-------------------
>_R_Jupunba_longipedunculata_Cardona_2682@NODE_1_length_1269_cov_144.412752
ttgaatttctattttaatttcaaaattcaaaactgggctaaaaacgcaagaggattcccataatggttgtttt-ttttttttggaggggatagattctaatcccatgtactgg-----aaaaaactcatgaggactttcccaatacctaaaccctaacggcccaaaaatgaaaattctgaacaagtcacaagggctctctgcaaatcgtcctctccaaatcgtcttttctgttgctctcctctcaccgtcgccggcgtcttcctggagtccttgaggttacatttcgctcgacagttctcttccttgagggatggtttattaggttatgcactgcatctggccttttttttcgatttttctgtagattagccattcctcagacatggtttggagaactttgctccgcagacatgccattgaaaaactacctaaacatagttcagctctactattattttactctagtatttgtaaaactagctccaccgttacacttcctacttttccttcaattcattcttttgatcatggcttcactaccttcctgtcaaataaatgtacaaactccatttcgtccttctctaggcaccttcattctaacgcactgactagaccaaacaatttggactatgaccctaaatttagttcgaaggtggaggatgaggagggggaaggaacgatgaatgagttcttgtcgcggtttgtgtggataatgcgtaagaagctcgttgaagcttatccagcttctgataaacaaacaattgatggcatgctgttgatcatcgtcggcaaggtcgtgtcagagttggaaaagggtgggttgcagccagtaatgaatgtggcgttctctccttcacaagattttagtgaggatttgtggaagacggtctgggaagtgagcaatatggtattggatgatatgaataaggaacggaagaaggaaaggatgaagggttttttgcagtccgaagaagtgaaggagatgtgcagatttgctggcgaaattggtgttcgtgggactttgcttagagagcttagattcaagtgggcacgtgagaaaatggaggaacatgagttctatgagggtttggagcgtctgaggaaagaggcacaacctgaagaaaaagtgaaaacagagagcgagaaggttgatgccgttgagcagaaatctaagactgttactctccccaagagacgagggaagataaactacaagatatatgggcttaatctctctgatcctaagtgggcagaagtagctgacaaaattc----------------------------------------------------------------------------------------------------------------------------------------------
>_R_Jupunba_macradenia_Lourteig_3021@NODE_2_length_602_cov_26.626667
----------------------------------------------------------------------------------------------------------------------------------------------------------------------------------------------------------------------------------------------------------------------------------------------------------------------------------------------------------------gatttccttatagattagtcattcctcagacaaggtttggaggagtttgcttcacaggcatgccattgaaaatcttgctagacccaattcagctctaatattgttttgctctggtct------aactaactccactgttacacttcctatatttccatcccttcgttcttttgatcatggctttacttccttcctgtcacataaatgcccaaacgccacttcgtccttctctaggcaccttcattctaatgcactaactagaacaaataatttggactatgaccctaaatttagctcgaaggtggaggatgaggagaacgatagaacgatgaatgagttcttgccgcgatttgtgtagataatgtgtaagaaactcattgaagcttatccagtttctgataaataaactattgatggcatgttgttgatcattgtcggcaatgttgtgttagagttggaaaagggtagattgcagccggtaatgaatgtggcggtctctccttcacaagatttta-------------------------------------------------------------------------------------------------------------------------------------------------------------------------------------------------cattgatgaacat------------------------------------------------------------------------------------------atcaaattgtatattacatctcttattgcaggactaaagg--------------------ca---------------------------------------------------------------------------------------------------------------------------------------------------------------------------------------------
>_R_Jupunba_microcalyx_Iganci_855@NODE_1_length_1658_cov_184.665402
ttgaatttctattttaatttcaaatttcaaaactgggctaaaaacgcaaggggattcctataatggttttttttttttttttggaggggatagattttaatcccatgtactggaaaaaaacaagatcatgaggactttcccattgcctaaaccctaacggcccaaaaatgaaaattctgaacaggtcacaagggctctctgcaaatcgtcctctccaaatcgtcttttctgttgctctcctctcaccgtcgccggcgtcttcctggagtccttgagcttacatttcgcccgacagttctcttccttgagggatggtttattaggttgtgcactgcatctggccttttttttcgatttttctgtagattagccattcctcagacatggtttggagaactttgctccgcagacatgccattgaaaaactacctaaacatagttcagctctactattattttactctggtatttgtaaaactagctccaccgttacacttcctgcttttccttcaattcattcttttgatcctggcttcactaccttcctgtcaaataaatgcacaaactccatttcgtccttctctaggcaccttcattctaacgcactgactagaccaaacaatttggactatgaccctaaatttagttcgaaggtggaggatgaggaggcggaaggaacgatgaatgagttcttgtcgcggtttgtgtggataatgcgcaaaaagctcgttgaagcttatccagcttctgataaacaaacaattgatggcatgctgttgatcatcgtcggcaaggtcgtgtcagagttggaaaagggtgggttgcagccagtaatgaatgtggcggtctctccttcacaagattttagtgaggatttgtggaagacggtctgggaagtgagcaatatggtattggatgatatgaataaggaacggaagaaggaaaggatgaagggttttttgcagtccgaagaagtaaaggagatgtgcagatttgctggcgaaattggtgttcgtgggactttgcttagagagcttagattcaagtgggcacgtgagaaaatggaggaacatgagttttatgagggtttggagcgtctgaggaaagaggcacaacctgaagaaaaagtgaaaacagagagcgagaaggttgatgccgttgaggagaaatctaagactgttactctccccaagagacgagggaagataaactacaagatatatgggcttaatctctctgatcctaagtgggcagaagtagctgacagaattcatgaggcagaggaattcatttggccgcctgagccaaaactcatatctgggaaagccaaacttgtcactgagaaaattctgtcattaaatgaggtggatgatccaacttcgctgatagctgagtacaaattgaaagattccat
>_R_Jupunba_microcalyx_Iganci_855@NODE_2_length_1160_cov_36.273315
---------------------------------------------------gaattgttataatactcccaatttttttttttcagaggacataagcaaacaaaa--------aaaagtccgagttaccttacacattcttaaaccctacccttaataggcccaaaaatgaaaatcatgaaccagtcacaaagccctc-------------------gacattcagttactcttcccacctttggacatcattggcat----------------acccaagagtctctgttaaatttatcctc-attgtgatctcctcgttgaccgtacggttgtaactgaacttttcctttgatttccttatagattagccattcctcagacaaggtttggaggagtttgattcacaggcatgccattgaaaatctacctagacccaattcagctctaatattgttttgctctagtct------aactaactccacttttacgcttcctatatttctatcccttcattcttttgatcatggctttacttccttcctatcacataaatgcccaaactccatttcgtccttctctaggcaccttcattcttatgcactaactagaccaaataatttggactatgaccctaaattcagctcgaaggtggatgatgaggagaacaatggaacgatgaaagagttcttgtcgcggtttgtgtggataatgtgtaagaaactcattgaagcttatccagtttctgataaataaatgattgatgacatgttgttgatcattgtcggcaatgttatgttagagttggaaaagggtgggttgcagccggtaatgaatgcggcggcctctcgttcacaagatttta-------------------------------------------------------------------------------------------------------------------------------------------------------------------------------------------------cattgatgaacat------------------------------------------------------------------------------------------atcaaattgtatattacatctcttcttgcaagactaaacg--------------------cagctccattgttttactctcatatttataatactagctcaa----------------------ccatcacacttcctccatttctatctcttttt-----------------tgccatcacacttcctccatttcatgaagtgtatgatttaaaagttttaacaataaaacacaagtggtatgtttctat
>_R_Jupunba_nipensis_Mayo_19662@NODE_1_length_1056_cov_51.124617
-----------------------------------------------------------------------------------------------------------------------------------------------------------------------atgaaaattctgaacaagtcacaagggctggctg--------------caaatcgtcctttctgttgctctcctctcaccgtcgccggcgtcttcctggagtccttgagcttacatttcgctcgacagttctcttccttgagggatggtttattaggttatgcactgcatctggccttttttttcgatttttctgtagattagccattcctcagacatggtttgtagaactttgctccgcagacttgccattgaaaaactacctaaacgtagttcagccctactattattttactctagtatttgtaaaactagctccaccgttacacttcctacttttccttcaattcattcttttgatcatggcttcactaccttcctgtcaaataaatgcacaaactccatttcgtccttctctaggcaccttcattctaacgcactgactagaccaaacaatttggactatgaccctaaatttagttcgaaggtggaggatgagggggcggaaggaacgatgaatgagttcttgtcgcggtttgtgtggataatgcgtaagaagctcgttgaagcttatccagcttctgataaacaaacaattgatggcatgctgttgatcatcgtcggcaaggtcgtgtcagagttggaaaagggtgggttgcagccagtaatgaatgtggcggtctctccttcacaagattttagtgaggatttgtggaagacggtctgggaagtgagcaatatggtattggatgatatgaataaggaacggaagaaggaaaggatgaagggttttttgcagtctgcggaagtgaaggagatgtgcagatttgctggcgaaattggtgttcatgggactttgcttagagagcttagattcaagtgggcacgtgagaaaatggaggaacatgagttttatgagggtttggagcgtctgaggaaagaggcacaacctgaagaaaaagtgaaaacagagagcgagaaggttgatgccgttgaggagaaatctaagactgttactctccccaagagacaagggaagataaactacaagatatatgggcttaatct------------------------------------------------------------------------------------------------------------------------------------------------------------------------------------
>_R_Jupunba_villosa_Borges_423@NODE_1_length_1509_cov_138.631285
ttgaatttctattttaatttcaaaattcaaaactgggctaaaaacgcaaggggattcctataatt---ttttttttttttttggaggggctagattctaatcccatgtactggaaaacaacaagatcatgaggactttaccaatacctaaaccctcacggcccaaaaatgaaaattctgaacaagtcacaagggtcctctgcaaatcgtcctctccaaatcgtcttttctgttgctctgctctcaccgtcgccggcgtcttcctggagtccttgagcttacatttcgctcgacagttctcttccttgagggatggttttttaggttatgcactgcatctggccttttttttcgatttttctgtagattagcccttcctcagacatggtttggagaactttgctccgcagacatgccattgaaaaactacctaaacatagttcagctccactattattttactctagtatttgtaaaactagctccaccgttacacttcctacttttccttcaattcattcttttgatcatggcttcactaccttcctgtcaaataaatgcacaaactccatttcgtccttctctaggcaccttcattctaacgcactgactagaccaaacaatttggactatgaccctaaatttagttcgaaggtggaggatgaggaggcggaaggaacgatgaatgagttcttgtcgcggtttgtgtggataatgcgtaagaagctcgttgaagcttatccagcttctgataaacaaacaattgatggcatgctgttgatcatcgtcggcaaggtcgtgtcagagttggaaaagggtgggttgcagccagtaatgaatgtggcggtctctccttcacaagattttagtgaggatttgtggaagacggtctgggaagtgagcaatatggtattggatgatatgaataaggaacggaagaaggaaaggatgaagggttttttgcaatccgaagaagtgaaggagatgtgcagatttgctggcgaaattggtgttcgtgggactttgcttagagagcttagattcaagtgggcacgtgagaaaatggaggaacatgagttttatgagggtttggagcgtctgaggaaagaggcacaacctgaagaaaaagtgaaaacagagagcgagaaggttgatgccgttgaggagaaatctaagactgttactctccccaagagacgagggaagataaactacaagatatatgggcttaatctctctgatcctaagtgggcagaagtagctgacagaattcatgaggcagaggaattcatttggccgcctgagccaaaactcatatctgggaaagccaaacttgtcactgagaaaattctgtcattaaatgaggtggatgatccaacttcgctgatagctgagtacaaattgaaagattgcat
>_R_Jupunba_villosa_Borges_423@NODE_2_length_714_cov_10.781790
------------------------------------------------------------------------------------------------------------------------------------------------------------------------------------------------------------------------------------------------------catcattggcgt----------------acccaagattctctgttaagtttatcttcgattatgatctcctcatcgacccaacggttgaaactgaacttttcttttgatttccttatagattagtcattcctcagagaaggtttggaggagttttcttcataggcatgccattgaaaatctacctagacccaattcagctctaatattgttttgctctggtct------aactaactccactgttacgcttcctatatttccatcccttcattcttttgatcatggctttacttccttcctatcacataaatgcccaaactccattttgtccttctctaggcaccttcattctaatgcactaactagaccaaataatttggactatgtccctaaattcagctcaaaggtggaggatgaggagaacaatggaatgatgaaagagttcttgtcgcggtttgtgtggataatgtgtaagaaactcattgaagcttatccagtttttgataaataaacgattgatgacatgttgttgatcattgtcggcaatgttgtgttagagttggaaaagggtgggttgcagccggtaatgaatgtggcggtctctccttcacaagatttta-------------------------------------------------------------------------------------------------------------------------------------------------------------------------------------------------cattgatgaacgt------------------------------------------------------------------------------------------atcaaattgtatattacatctcttcttgcaggactaaagg--------------------cagc-------------------------------------------------------------------------------------------------------------------------------------------------------------------------------------------
>_R_Punjuba_killipii_Palodorios_6252@NODE_1_length_1065_cov_73.347166
----------------------------------------------------------------------------------------------------------------------------------------------------------------------------------------gtcacaagggctctctg--------------caaatcgtcctttctgttgatctcctcttaccgttgccggcgtcttcctggagtccttgagcttacatttcgctcgacagttctcttcctcgagggatggtttattaggttatgcactgcatctggcctttttcttcgatttttctgtagattagccattctccagacatggtttggaggactttgttccgcagacatgccattgaaaaactacctagacccagttcagctctactattattatactctagtatttgtaaaactagctctaccgttacacttcctacttttccttcaattcattgttttgatcatggcttcactacctttctgtcaaataaatgcataaactccatttcatccttctctaggcaccttcattctaacgcactgattagaccaaacaatttggactatgaccctaaatttagttcgaagttggaggatgaggaggcggatggaacgatgaatgagttcttgtcgcggtttgtgtggataatgcgtaagaagctcgttgaagcttatccagcttctgataaacaaacaattgatggcatgctgttgatcctcgtcggcaaggttgtgtcagagttggaaaagggtggtttgcagccggtaatgaatgcggcggtctgtccttcacaagattttagtgaggatttgtggaagacggtctgggaagtgagcaatatggtattggatgatatgaataaggaacggaagaaggaaaggatgaagaactttttgcagtccgaagaagtgaaggagatgtgcagatttgctggagaaattggtgttcgtgggactttgcttagagagcttagattcaagtgggcacgtgagaaaatggaggaacatgagttttatgagggtttggagcgtctgaggaaagaggcacaagctgaagaaaaagtgaaaacagagagcgagaaggttgatgacgttgaggagaaatctaagactgttactctccccaagagacgagggaagataaactacaagatatatgggcttaatctgtctgatcctaagtgggcagaagtagctg-------------------------------------------------------------------------------------------------------------------------------------------------------
>_R_Punjuba_killipii_Palodorios_6252@NODE_2_length_532_cov_19.883516
----------------------------------------------------------------------------------------------------------------------------------------------------------------------------------------------------------------------------------------------------------------------------------------------------------------------------------------------------------------------------------------------------------------------------------------------------------------------------------------------------------------------------------acattcttttgatcatggctttacttccttcctgtcacataaatgcccaaactccatttcgtccttcactaggcaacttcattctaatgcactaactagaccaaataatttggactatgaccctaaattcaattcgaaggtggaggatgaggagaacgatggaatgatgaatgagttcttgtcgcggtttgtgtggataatgtgtaagaaactcattgaagcttatccagtttctgataaataaattattgatggcatgttgttgatcattgtcggcaatgttgtgttagagttggaaaagggtgggttgcagccggtaatgaatgtggcggtctctccttcacaagatttta-------------------------------------------------------------------------------------------------------------------------------------------------------------------------------------------------cattgatgaacat------------------------------------------------------------------------------------------atcaaattgtatattacatctcttcttgcaggactaaaggagaaatacctaaacccaattcagctccattgttttactctcatatttataatactagctcaa----------------------c------------------------------------------------------------------------------------------------------------------------------
