# Supplementary material for: A new generic circumscription of Hydrochorea (Leguminosae, Caesalpinioideae, mimosoid clade) with an amphi-Atlantic distribution
Source: PhytoKeys. 2022 Aug 22;205:401–37. doi: 10.3897/phytokeys.205.82775 (PMC9849043; doi:10.3897/phytokeys.205.82775)
Supplement: Supplementary material 1 — Supplementary data file S1 [file phytokeys-205-401_article-82775__-s001.zip › MSC_m6984_comp22295_c0_seq1_exon01.aln-cln]

>Acacia_rostellifera_Murphy_466@NODE_1_length_1513_cov_137.167131
gagaccccatccaaactcgaactataacgttttttgggcctaaacaaaaaatgtcccccc---------------acagagctgggctcctggttagatagcttcttccagt---------cgggctcacgacacttcc--------gcattctggatcattcgattccaacttttatccctcccccattatttatcc-ttctcccttgaagtgctggatttccttccatcaccatatcttctcgcttctctaatcacctgaaagcttagaaaccgccgtctgcgattccgttgtaggttgttttggacttagatcggcaagcgaagctttggtgctccaaatcattaacgcctgtcgggcgctttacggtggttgtggtcgcgatcgccgtagaggattcgaatccttaagcaataaggatgccgaaaaagatgggcgttaacagcaaggctgaggccgccagggctcgcaagagcgttgtcgaatccgagcgcaaggaacgcgatgctcttgaaaaggcggatcagtattggcgcgaagccgagggttccaaatcgcgtgctgccaagaagcgcgaggaagaggccgagaaaaaagccgaagccgccgctcgacgggctgaggcccgtcgcttagccgagatggaggagaaggaaatcgataagtcgattagaaagcctgacaagaaggctaaccgagtttctatcccgttgccaaaggtgacggaggctgagctccggaagcagcgtgaggaagagcaggcggaaattcagaaaaaggcggacgaggttaagaggcggcaggcccgcactgcagcggaggaggaatatgagaggatggtgcttgtaacgaataccaatcgcgacgattctatcatagaggcaaggacagtggaagatgccatcgctcagatgaatgtcactgataacttgccggttgataagcatccggagaggcgccttaaggcgtccttcaaggttggtttgattttcgtttattcattactactgtgccgatttctatataaggttgttccctgttccagacta------tccggtttagtttgttttacaacatacttgtgattctatgagtttgggcttaaac--------------------tatatattgtatgatcagaaatgtgtcatgattatttattaaatggatgttgtcgcttgtacgtgataaatcaatctcttaaacttatttggttgactttaatgctatgtgacgagataagagtaacaac-tttttttaaagaagcagcagtaataataaaaatctcatgaactaatc--gttgattttaatgcgatgcttcggtcttttggtaactggctgcttgtacttgctggccagaagagtaga
>Afrocalliandra_redacta_Germishuizen_5585@NODE_1_length_1089_cov_103.342885
------------------------------------gagataaacaaaaaaattgccc-------------atagaaaaagttgggcttcaggctcgatagctccctccatttagaacaagcgggctcagg-------------ctcactttttggatcgttcgattccaactgttatccctcaccgatattccccct------------ggtgctggaa----ttccattaccgtatccgctcgcttctataatcaccttaaagcttagaaaccgtcgactgcgtttccgttgcattttggtctggacttagaacggcaagcgaagtgttggcactccaaatcatctccgcctgtcggacgctttacggtggttgtgcttgcgatccccgtagaggattcgaatcctaaagccataaggatgccgaaaaagatgggcgttaacagcaaggctgaggccgccagggctcgtaagagcgcagtcgaatccgagcgcaaggaacgcgatgctcgcgacaaggaggagcagtattggcgagaagctgagggctccaaatcgcgtgctgccaagaagcgtgaggaagaggccgagaaaaaagctgaagccgccgctcgacgggctgaggcccgtcgcttagccgagatggaggaaaaggaaatcgataagtcgattagaaagcctgacaagaaggctaaccgggtctctatcccgatgccaaaggtgacggaagctgagctccagaagcttcgtgagcaggagcagacggaaatgcagaagaaggcggtcgaggctaagaagcggcaggcccgcacggcagcggaggaggaatatgagaggatggtgcttgtgacgaataccaatcgcgacgattctataattgaggcaaggacggtggaagatgccatcgctcatatgagtgtcactgataacttgccggttgataagcatccagagagacgccttaaggcgtcctttaaggttggtttgattttcgtttattcattattgccgtgccgatctcaatataatgttgttccctgttcccctctgtaaatttcggttttagtttgtttgacaagatgcttgtgattctaagggttagggctcaaactaacttaactcgtactgcagtatatgttctataatataaaatgtgttatgattgt----------------------------------------------------------------------------------------------------------------------------------------------------------------------------------------------------------------------
>Albizia_adinocephala_FHO33_88@NODE_1_length_1532_cov_108.918900
gagaccccatcaaaactcgaactgcaacgttttttgggcctaaacaaaaaagagccccccatagaaattaagcagaacaagttgggcttcatgttagacagcttcgtccagtcagaataagcgggctcacgacacttccaagtaccaactttctggatcattcggttcgaacttttatccctcacccattgttttcccccctccctcgaaagtgctggaatccctttcattaccatatcttctcgcttctctaatcacctgaaagcttagaaactgccgtctgcgttttcgttgtaggttggtttagacttagaacggcaagcgaagcgttggtgctccaaatcat---------tcggacgctttacggtggttgtggtcgcgatcgccgtagaggattcgaatcctaaagcaataaggatgccgaaaaagatgggcgttaacagcaaggctgaggccgccagggctcgtaagagcgctgtcgaatctgatcgcaaggaacgcgatgctcgtgaaaaggaggatcagtattggcgcgaagcggagggctccaaatcgcgtgctgccaagaagcgtgaggaagaggccgagaaaaaagccgaagtcgccgctcgacgggctgaggcccgtcgcttagccgagatggaggagaaggaaatcgacaagtcgattagaaagcctgacaagaaggctaaccgagtctctatcccggtgccaaaggtgacggaggctgagctccggaagcagcgtgaggaagagcagacggaaattcataagaaggcggacgaggctaagaagcggcaggcacgcactgcagcggaggaggaatatgagaggatggtgcttgtaacgaataccaatcgcgacgattctatcatcgaggcaaggacggtggaagatgccattgctcagatgagtgtcactgatgacttgccggtagataagcatccggagaggcgccttaaggcgtccttcaaggttgttttgattttcgtttattcattactactgtgccgatttcaatataatgttgttccctgcttccggctacaaattccgggtttagtttgttttacaacatacttgtgattctatgagtttgggcttaaactaactttactcgcgttgcaatatatgttgtatgatcagaaatctgttatgattatttattaaatggatggtgtcgcttgtacgtgatcaatcaatctcttaaacttatttggttgatttaaatgctatgtgaccagataaaaata--aac-tttttttaaagaagcagtagtattaataaaaatctcatgaactaatctggttgattttaatgcgatgctttggtcttttggtaactggctgcttgtgcttactggcaagaagagttga
>Albizia_decandra_Vilhena_231@NODE_1_length_843_cov_18.125326
---------------------------------------------------------------------------------------------------------------------------------------------------------------------------------------------------------------------------------------------------------------------------------ccgccgtctgcgtttccgttgtaggttggtttggaattagaacggcaagcgaagcgttggtgctccaaatcattaaagcctgttggacgctttgcggtggttgtggtcgcgatcgccgtacaggattcgaatcctaaagcaataaggatgccgaaaaagatgggcgttaacagcaaggctgaggccgcaagggctcgtaagagcgctgtcgaatctgatcgcaaggaacgcgatgctcgtgaaaaggaggatcagtattggcgcgaagcggagggctccaaatcgcgtgctgtcaagaagcgtgaggaagaggccgagaaaaaagccgaagctgccgctcgacgggctgaggcccgtcgcttagccgagatggaggagaaggaaatcgataagtcgattagaaagcctgacaagaaggctaaccgagtatctatcccggtgccaaaggtgacggaggctgagctccggaagcagcgtgaggaagagcaggcggaaattcataagaaggcggatgaggctaagaagcggcaggcccgcactgcagcggaggaggaatatgagaggatggtgcttgtaacgaataccaatcgcgacgattctatcatcgaggcaaggacagtggaagatgccatcgctcagatgagtgtcactgatgacttgccggttgataagcatccggagaggcgccttaaggcgtccttcaaggttgttttaattttcgtttattcattactaccgtgccgatttcaatataatgttgttccctgcttccgactacaaattccgggtttagtttgttttacaacatacttgtgattctatgagtttgggcttaaactaact------------------------------------------------------------------------------------------------------------------------------------------------------------------------------------------------------------------------------------------------------------------------
>Albizia_multiflora_Hughes_3090@NODE_1_length_1493_cov_73.220339
----------------tcgaactgcaacgttttttgggcctaagcaaaaaaagtccccccatacaaactgggcagaacaggttgggctgcaggttaaatagcttcttccagtcagaataagcgggctcacgacacttccaagtaccaacattctggatcattcggttagaacttttatccctcacccattattccc---ccctccctcgaagtgctggaattctttccattgccatatcttctcgctcctctaattacctgaaagcttagaaaccgccgtctgcgtttccgttgtaggttggtttggacttagaacggcaagcgaagtgttggtgctccaaatcattaacgcctgtcggacgctttgcggtggttgtggtctcgatctccgtacaggattcgaatcctaaagcaataaggatgccgaagaagatgggcgttaacagcaaggctgaggccgccagggctcgtaagagcgctgtcgaatctgatcgcaaggaacgcgatgctcgtgaaaaggaggatcagtattggcgcgaagcggagggctccaaatcgcgtgctgccaagaagcgtgaggaagaggccgagaaaaaagccgaagccgccgctcgacgggctgaggcccgtcgcttagccgagatggaggagaaggaaatcgataagtcgattagaaagcctgacaagaaggctaaccgagtatctatcccggtgccaaaggtgacggaggctgagctccggaagcagcgtgaggaagagcaggcggaaattcataagaaggcggatgaggctaagaagcggcaggcccgcactgcagcggaggaggaatatgagagaatggtgcttgtgacgaataccaatcgcgacgattctatcatcgaggcaaggacagtggaagatgccatcgctcagatgagtgtcactgatgacttgccggttgataagcatccggagaggcgccttaaggcgtccttcaaggttgttttaattttcgtttattcattactactgtgccgatttcaatataatgttgttccctgcttccgactacaaattccgggtttagtttgttttacaacatacttgtgattgtatgattttgggcttaaactaa------------------------------atcagaaatgtgttatgattatttattaaatgggtggtgtcgcttgtacgtgatcaatcgatctcttaaacttatttggttgatttaactgctatgtgacgagataaaagtaacaac-tttttttaaagaagcagtagtattaataaaaatctcatgaactaatctggctgattttaacgcgatgcttcggtcttttggtaactggctgcttgtgcttactggcaagaagagtaga
>Archidendron_clypearia_Wieringa_1849@NODE_1_length_1262_cov_156.643038
--------------------------------------------------------------------------------gctgggctccaggttagatagcttcttcccgtcagaacaagcgggctcacgacacttccaagtaccaacattctggatcattcgattcgaacttttacccctcacccatttttctcccccgattcctcgaactgctggaattccttccatcaccatatcttctcgcttctctaatcacctgaaagcttagaaaccgccgtctgcgtttccgttgtaggtcggtctggacttagatcggcaagcgaagcgttgttgctccaaatcattaacgcctgtcggacgctttacggtggttgtggtcgcgatcgccgtagaggattcgaatcctaaagcaataaggatgccgaaaaagatgggcgttaacagcaaggctgaggccgccagggctcgtaagagcgttgtcgaatccgagcgcaaggaacgcgatgctcgtgaaaaggacgatcagtattggcgcgaagccgagggctccaaatcgcgtgctgccaagaagcgtgaggaagaggccgagaaaaaagccgaagccgccggtcgacgggctgaggcccgacgcttagccgagatggaggagaaggaaatcgataagtcgattagaaagcctgacaagaaggctaaccgagtttctatcccggtgccaaaggtgacggaggctgagctccggaagcagcgtgaggaagagcaggcgaaaattcagaagaaggcggacgaggctaagaggcggcaggtccgcactgcagcggaggaggaatatgagaggatggtgcttgtaacgaataccaatcgcgacgattctatcatcgaggcaaggacagtggaagatgccatcgctcagatgagtgtcactgataacttgccggttgataagcatcctgagaggcgccttaaggcgtccttcaaggttggtttgattttcgtttattcattacaactgtgccgatttcaatataatgttgttccttgttcccgactacaaattccgggtttagtttgttttacagcatacttgtgattctatgagtttgggcttaaactaacttagctcgcgctgcaatatatattgtattatcagaaatgtgttatgattatttattaaatgaatggtgtggcttgtacgtgataaatcaatctcttaaacttatttggttgattttaatgctatgtgacgagataagagtaacaac-tttttttaaagaagcagcagtaataataaaaatctcatgaactaatctggttgattttaa----------------------------------------------------------
>Archidendron_clypearia_Wieringa_1849@NODE_2_length_528_cov_16.909091
-------------------------------------------------------------------------------------------------------------------------------------------------------------------------------------------------------------------------------------------------------------------------------------------------------------------------------aagcgaagcgttgttgctccaaatcattaacgcctgtcggacgctttacggtggttgtggtcgcgatcgccgtagagaat------------------------------------------------------------------------------------------------------------------------gacgatcagtattggcgcgaagccgaggactccaaatcgcgtgctgccaagaagcgtgaggaagaggccgagaaaaaaaccgaagccgccggtcgacgggct-------ctcgcctaatgaagaaggaaataataaagaaaaaaaaatttctactataacctcttaaaattccatatttaaaatttccct--------------------------------------tttcagaaaagataggcagagaatca----------------------------------------------------------gagaacttggctttgataccaaatgtta-----gaaaattttctcat-------------------------------------------------------------------------------------------------------------------gctcaatcat-------------------------------------------------------------------------------------------------------------------------------atatatcttaaacaagcataatttccttacaattacagcataaatacctctcgccatt------------gctaatttctgaaactcagggaggaaatccacacg------aacaagatg-------caac------tgcaaggtagaatattgtc-agaaggttgtcaggtactcttctgactgactgcaaggcacagtgatggcaact----------------------------------------
>Balizia_elegans_Iganci_870@NODE_1_length_1380_cov_86.754413
gagaccccatccaaactcgaactacaacgttttttgggcctaaacaaaaaaagtccccccatggaaattgagcagaaaaacttgggcttcaggttagatagcttctgccagtcagaacaagcgggctcacgacacttccaagtaccaactttctggatcattcgattcgaacttctatccctcacccattatttcctccctctccctcgaagggttggaattccttccatcaccttatcttctcgcttctctaatcacctgcaagcttagaaaccgccgtctgcgtttccgttgtaggttggtttggacttataacggcaagcgaagcgttggtgctccaaatcattaacgcctgtcggacgctttacggtggttgtggtcgggatcgccgtggaggattcgaatcctaaagcaataaggatgccgaaaaagatgggcgttaacagcaaggctgaggccgccagggctcgtaagagcgctgtcgaatccgatcgcaaggaacgcgatgctcgtgaaaaggaggatcagtattggctcgaagccgagggctccaaatcgcgtgctgccaagaagcgtgaggaagaggccgagaaaaaggccgaagccgccgctcgacgggctgaggcccgtcgcttagccgagatggaggagaaggaaatcgataagtcgattagaaagcctgacaagaaggctaaccgagtctctatcccggtgccaaaggtgacggaggctgagctccggaagcagcgtgaggaagagcaggcagaaattcataagaaggcggacgatgctaagaagcggcaggcccgcactgcagcggaggaggaatatgagagggtggtgcttgtaacgaataccaatcgcgacgattctatcatcgaggcaaggacagtggaagatgctatcgctcagatgagtgtcactgataacttgccggttgataagcatccggagaggcgccttaaggcgtccttcaaggttggtttgattttcgtttattcattactgctgtgccgatttcaatataatgttgttccctgttcccgactacaaattcctggtttagtttgttttacaacatacctgtgattctatgagttttggcttaaactaacataactcgtgctgcaatatatattgtatgatcagaaatgtgttatggttgtttattaaatggatggtgtcgcttgtacgtgataagtcaatgtcttaaacttatttggttgatttaaatgctatgtgacgagatgaaagtatcaacttttttttaaagaagcagtagtgttaataaaaatctcatgaactaatctggttgattttaatgcgatgctttggtctttt---------------------------------------
>Calliandra_bella_LPQ15696@NODE_1_length_1250_cov_190.999147
----------------------------------------------------------------------------------------------------gtgtctgcta-----------ttaaactacatcatggtaatgtgtatatgtttgtggaagattgctacaaattgtttgcacaagagaaaatctacgcca----------------tagcatgatgccgattatgattgtccttatcccacctaatcgcctgaaacctttgaaaccgccgtttgcgtttttgttgcatgttcgtttgggcttagaacggcaagcgaactgttagtacccaaaatcatttccgcctctcggacgctttacggtggttgtggtcgcgatcgccgtagaggattcgaatcctaaagccgcaaggatgccgaaaaagatgggcgttaacagcaaggctgaggctgccagggctcgtaagagcactgtcgaatccgagcgcaaggaacgcgatgcccgcgaaaaggaggatcagtattggcgcgaagctgagggctccaaatcgcgtgctgccaagaggcgtgaggaagaggccgagaaaaaagctgaagccgctgctcgacgggctgaggtccgtcgcttagcggagatggaggagaaggaaatcggtaagtcgattaaaaagcctgacaagaaggctagccgggtctctatcccagtgccaaaggtgacggaggctgagctccagaagcggcgtgagcaggagcaggcggaaatgcagaagaaggtggacgaggctaagaagcagcaggcccgcactgcagcggaggaggaatacgagaggatggtgcttgtaacgaatactaatcgcgacgattctatcatcgaggcgaggacagtggaagatgccatcgctcagatgagtgtcactgataacttgccggctgataagcatccggagagacgccttacggcatccttcaaggttggttcaattttcgtttatccattattgccatgccgatttcaatataatgctgttccctgttcccctctataaatttcgggtttagtttgttttacaacatgcttgtgattctatgagttggggcttaaattaacttaactcttactgctgtatatattgtatgatgggaaatgtgttatgattatttattaaatggatggtggcgcttgtacgtgttgaatcaatttcctgacctgatttggttgagttta---------------atcagagtgacaac--ctttttaaagacacattagtaataataaaaatctcatgaactaatctggatgattttaatgtaatgatctggtgttttgataactgg----------ttgctgacaagaagtgtgg-
>Cathormion_rhombifolium_Deighton_3618@NODE_1_length_1094_cov_46.159292
---------------------------------------------------------------------------------------------------------------------------------------------------------------------------------------------------ccccctctccctcgaagtgctggaattccttccatcaccttatcttctagcttctctaatcaccggaaagcttagaaaccgccgtctgcgtttccgttgtaggttggtttggacttataacggcaagcgaagcgttggtgctccaaatcattaacgcctgtcggacgctttacggtggttgtggtcgcgatcgccgtggaggattcgaatcctaaagcaataaggatgccgaaaaagatgggcgttaacagcaaggctgaggccgccagggctcgtaagagcgctgtcgaatccgatcgcaaggaacgcgatgctcgtgaaaaggaggatcagtattggcgcgaagcccagggctccaaatcgcgtgctgccaagaagcgtgaggaagaggccgagaaaaaagccgaagccgccgctcgacgggctgaggcccgtcgcttagccgagatggaggagaaggaaatcgataagtcgattagaaagcctgacaagaaggctaaccgagtctctatccccgtgccaaaggtgacggaggctgagctccggaagcagcgtgaggaagagcaggcagaaattcataagaaggcggacgatgctaagaggcggcaggcccgcactgcagcggaggaggaatatgagaggatggtgcttgtaacgaataccaatcgcgacgattcgatcatcgaggcaagcacagtggaagatgctatcgctcagatgagtgtcactgataacttgccggttgataagcatccggagaggcgccttaaggcgtccttcaaggttggtttgattttcgtttattcattactgctgtgccgatttcaatataatgttgttccctgttcccgactacaaattccgggtttagttttttttacaacatacttgtgattctatgagtttgggcttatactaacataactcgtgctgcaatatatattgtatgatcagaaatgtgttgtggttgtttattaaatggatggtgtcgcttgtacgtgataagtcaatgtcttaaacttatttggttgatttaaatgctatgtgacgagataataggatcaacttttttttaaagaagcagtagtgtt----------------------------------------------------------------------------------------------
>Hydrochorea_corymbosa1_Bonadeu_655@NODE_1_length_1071_cov_126.520669
---------------------------------------------------------------------------------------ttcagtttggatagcttctgccagtcagaacaagcgggttcacgacacttccaagtaccaactttctggatcattcgattcgaacttttatccctcacccattatttcctccctctccctcgaagtgctggaattccttccatcaccttatcttctagcttctctaatcaccagaaagcttagaaaccgccgtctgcgtttccgttgtaggttggtttggacttataacggcaagcgaagcgttggtgctccaaatcattaacgcctttcggacgctttacggtggttgtggtcgcgatcgccgtggaggattcgaatcctaaagcaataaggatgccgaaaaagatgggcgttaacagcaaggctgaggccgccagggctcgtaagagcgctgtcgaatccgatcgcaaggaacgcgatgctcgtgaaaaggaggatcagtattggcgcgaagccgagggctccaaatcgcgtgctgccaagaagcgtgaggaagagaccgagaaaaaagccgaagccaccgctcgacgggctgaggcccgtcgcttagccgagatggaggagaaggaaatcgataagtcgattagaaagcctgacaagaaggctaaccgagtctctatcccggtgccaaaggtgacggaggctgagctccggaagcagcgtgaggaagagcaggcagaaattcataagaaggcggacgatgctaagaggcggcaggcccgcactgcagcggaggaggaatatgagaggatggtgcttgtaacgaataccaatcgcgacgattctatcatcgaggcaaggacagtggaagatgctatcgctcagatgagtgtcactgataacttgccggttgataagcatccggagaggcgccttaaggcgtccttcaaggttggtttgattttcgtttattcattactgctgtgccgatttcaatataatgttgttcgctgttcccgactacaaattccgggtttagttttttttacaacatacttgtgattctatgagtttgggcttaaactaacataactcgtactgcaatatatattgtatgatcagaaatgtgtt------------------------------------------------------------------------------------------------------------------------------------------------------------------------------------------------------------------------------
>Jupunba_abbottii_Zanoni_21220@NODE_1_length_1063_cov_129.092292
----------------------------------------------------------------------------------------------------------------------------------------------------------------------------------------------------ccgccccccctcgaagtgctggaattccttccatcaccttatcttctcgcttctctaatcacctgaaagcttagaaaccgccgtctgcgtttccgttgtaggttggtttggacttataacggcaagcgaagcgtt-gtgctccaaatcattaacgcctgtcggacgctttacggtggttgtggtcgcgatcgccgtggaggattcgaatcctaaagcaataaggatgccgaaaaagatgggcgttaacagcaaggctgaggccgccagggctcgtaagagcgctgtcgaatccgatcgcaaggaacgcggtgctcgtgaaaaggaggatcagtattggcgcgaagccgagggctccaaatcgcgtgctgccaagaagcgtgaggaagaggccgagaaaaaagccgaagccgccgctcgacgggctgaggcccgtcgcttagccgagatggaggagaaggaaatcgataagtcgattagaaagcctgacaagaaggctaaccgagtccctatcccggtgccaaaggtgacggaggctgagctccggaagcagcgtgaggaagagcaggcagaaattcataagaaggcggacgatgctaagaggcggcaggcccgcactgcagcggaggaggaatatgagaggatggtgcttgtaacgaataccaatcgcgacgattctatcatcgaggcaaggacagtggaagatgctatcgctcagatgagtgtcactgataacttgccggttgataagcatccggagaggcgccttaaggcgtccttcaaggttggtttgattttcgtttattcattactgctgtgccgatttcaatataatgttgttccctgttctcgactacaaattccgggtttagtttgttttacaacatacttgtgattcgatgagtttgggcttaaagtaacataactcgtgctgcaatatatattgtatgatcagaaatgtgttatggttgtttattaaatggatggtgtcgcttgtacgtgataagtcaatgtcttaaacttatttggttgatttaaatgctatgtgacgagataaaagta----------------------------------------------------------------------------------------------------------------------------
>Jupunba_asplenifolia_Ekman_6383@NODE_1_length_939_cov_66.810905
----------------------------------------------------------------------------------------------------------------------------------------------------------------------------------------------------------------------ctggaattccttccatcaccttatcttctcgcttctctaatcacctgtaagcttagaaaccgccgtctgcgtttccgttgtaggttggtttggacttataacggcaagcgaagcgtt-gtgctccaaatcattaacgcctgtcggacgctttacggtggttgtggtcgcgatcgccgtggaggattcgaatcctaaagcaataaggatgccgaaaaagatgggcgttaacagcaaggctgaggccgccagggctcgtaagagcgctgtcgaatccgatcgcaaggaacgcggtgctcgtgaaaaggaggatcagtattggcgcgaagccgagggctccaaatcgcgtgctgccaagaagcgtgaggaagaggccgagaaaaaagccgaagccgccgctcgacgggctgaggcccgtcgcttagccgagatggaggagaaggaaatcgataagtcgattagaaagcctgacaagaaggctaaccgagtccctatcccggtgccaaaggtgacggaggctgagctccggaagcagcgtgaggaagagcaggcagaaattcataagaaggcggacgatgctaagaggcggcaggcccgcactgcagcggaggaggaatatgagaggatggtgcttgtaacgaataccaatcgcgacgattctatcatcgaggcaaggacagtggaagatgctatcgctcagatgagtgtcactgataacttgccggttgataagcatccggagaggcgccttaaggcgtccttcaaggttggtttgattttcgtttattcattactgctgtgccgatttcaatataatggtgttccctgttctcgaatacaaattccgggtttagtttgttttacaacatacttgtgattctatgagtttgggcttaaactaacataactcgtgctgcaatatatattgtatgatcagaaatg----------------------------------------------------------------------------------------------------------------------------------------------------------------------------------------------------------------------------------
>Jupunba_barbouriana_Iganci_847@NODE_1_length_1412_cov_124.756554
gagaccccatccaaactcgaactacaaccttttttgggcctaaacaaaaaaagtcccccc----atattgagcagaaaaagttgggcttcaggttagctagcttctgccagtcagaacaagcgggctcaggacacttccaagtaccaactttctggatcattcgattcgaacttttatccctcacccattatttcctccctctccctcgaagtgctggaactccttccatctccttatcttctcacttctctaatcaccggaaagcttagaaaccgccgtctgcgtttccgttgtaggttggtttggacttataacggcaagcgaagcgttggtgctccaaatcattaacgcctgtcggacgctttacggtggttgtggtcgcgatcgccgtggaggattcgaatcctaaagcaataaggatgccgaaaaagatgggcgttaacagcaaggctgaggccgccagggctcgtaagagcgctgtcgaatccgatcgcaaggaacgcgatgctcgtgaaaaggaggatcagtattggcgcgaagccgagggctccaaatcgcgtgctgccaagaagcgtgatgaagaggccgagaaaaaagccgaagccgccgctcgacgggctgaggcccgtcgcttagccgagatggaggagaaggaaatcgataagtcgattagaaagcctgacaagaaggctaaccgagtctctatcccggtgccaaaggtgacggaggctgagctccggaagcagcgtgaggaagagcaggcagaaattcataagaaggcggacgatgctaagaggcggcaggcccgcactgcagcggaggaggaatatgagaggatggtgcttgtaacgaacaccaatcgcgacgattctatcatcgaggcaaggacagtggaagatgctatcgctcagatgagtgtcactgataacttgccggttgataagcatccggagaggcgccttaaggcgtccttcaaggttagtttaattttcgtttattcattactactgtgccgatttcaatataatgttgttccctgttcccgactacaaattccgggtttagtttgttttacaacatacttgtgattctatgagtttgggcttaaactaacataactcgtgctgcaatatatattgtatgatcagaaatgtgttatggttgtttattaaatggatggtgtcgcttgtacgtgataagtcaatgtcttaaacttatttggttgatttaaatgctatgtgacgagataaaagtatcaacttttttttaaagaagcagtagtgttaataaaaatctcatgaactaatctggttgattttaatgcgatgctttggtcttttggtaactggctgcatgtacttgctggcaagaagagtaga
>Jupunba_brachystachya_Lima_7438@NODE_1_length_1282_cov_68.150207
gaga-cccatccaaactcgaactacaatgttttttggg-ctaaacaaaaaaagtccccccatagaaattgagcagaaaaagttgggcttcaggttagatagcttcggccagtcagaataagcggactcacgacacttccaagtaccaactttctggatcattcgattcgaacttttatccctcacccatt-ttccccccctctccctcgaagtgctggaattccttccatcaccttatcttctcgcttctctaatcacctgaaagcttagaaaccgccgtctgcgtttccgttgtaggttggtttggacttataacggcaagcgaagcgttggtgctccaaatcattaacgcctgtcggacgctttacggtggttgtggtcgcgatcgccgtggaggattcgaatcgtaaagcaataaggatgccgaaaaagatgggcgttaacagcaaggctgaggccgccagggctcgtaagagcgccgtcgaatctgatcgcaaggaacgcgatgctcgtgaaaaggaggatcattattggcgcgaagccgagggctccaaatcgcgtgctgccaagaagcgtgaggaagaggccgagaaaaaagccgaagccgccgctcgacgggctgaggcccgtcgcttagccgagatggaggagaaggaaatcgataagtcgattagaaagactgacaagaaggctaaccgagtctctatcccggtgccaaaggtgacagaggctgagctccggaagcagcgtgaggaagagcaggcagaaattcataagaaggcggacgatgctaagaggcggcaggcccgcactgcagcggaggaggaatatgagaggatggtgattgtaacgaataccaatcgcgacgattctatcatcgaggcaaggacagtggaagatgctatcgctcagatgagtgtcactgataacttgcctgttgataagcatccggagaggcgccttaaggcgtccttcaaggttggtttgattttcgtttattcattactactgtgccgatttcaatataatgttgttccctgtccccgactacaaattccgggtttagtttgttttacaacatacttgtgattctatgagtttgggcttaaactaacataactcgtgctgcaatatatattgtatgatcagaaatgtgttatggttgtttattaaatggatggtgtggcttgtacgtgataagtcaatgtcttaaacttatttggttgatttaaatgctatgtgacgagataaaagtatcaac-----------------------------------------------------------------------------------------------------------------------
>Jupunba_cochleata_Bonadeu_673@NODE_1_length_1625_cov_78.377907
gagaccccatccaaactcgaactacaacgttttttgggcctaaacaaaaaaagtccccccatagaaattgagcagaaaaagttgggcttcaggttagatagcttctgccactcagaacaagccggttcacgacacttccaagtaccaactttctggatccttcgattcgaacttttatccctcacccattttttcccccctctccctcgaagtgctggaattccttccatcaccttatcttctcgcttctctaatcacctgaaagcttagaaaccgccgtctgcgtttcggttgtaggttggtttggacttataacggcaagcgaagcgttggtgctccaaatcattaacgcctgtcggacgctttacggtggttgtggtcgcgatcgccgtggaggattcgaatcctaaagcaataaggatgccgaaaaagatgggcgttaacagcaaggctgaggccgccagggctcgtaagagcgctgtcgaatccgatcgcaaggaacgcgatgctcgtgaaaaggaggatcagtattggcgcgaagccgagggctccaaatcgcgtgctgccaagaagcgtgaggaagaggccgagaaaaaagccgaagccgccgctcgacgggccgaggcccgtcgcttagccgagatggaggagaaggaaatcgataagtcgattagaaagcctgacaagaaggctaaccgagtctctatcccggtgccaaaggtgacggaggctgagctccagaagcagcgtgaggaagagcaggcagaaattcataagaaggcggacgatgctaagaggcggcaggcccgcactgcagcggaggaggaatatgagagggtggtgcttgtaacgaataccaatcgcgacgattctatcatcgaggcaaggacagtggaagatgctatcgctcagatgagtgtcactgataacttgccggttgataagcatccggagaggcgccttaaggcgtccttcaaggttggtttgattttcgtttattcattactgctgtgccgatttcaatataatgttgttccctgttcccgactacaaattccgggtttagtttgttttacaacatacttgtgattctatgagtttgggcttaaactaacataactcgtgctgcaatatatattgtatgatcag-aatgtgttatggttgtttattaaatggatggtgtcgcttgtacgtgataagtcaatgtcttaaacgtatttggttgatttaaatgctatgtgacgagataaaagtatcaacttttttttaaagaagcagtagtgttaataaaaatctcatgaactaatctggttgattttaatgcgatgctttggtcttttggtaactggctgcttgtacttgctggcaagaagagtaga
>Jupunba_filamentosa_Lima_7487@NODE_1_length_1437_cov_74.552206
gagaccccatccaaactcgaactacaacgttttttgggtctaaacaaaaaaag-tcccccatagaaattgagcagaaaaagttgggcttcaggttagatagcttctgccagtaagaacaagcgggctcacgacacttccaagtaccaactctctggatcattcgattcgaacttttatccctcacccattatttcccccatctccctcgaagtgctggaattcctcccatctccttatcttctcgcttctctaatcacctgaaagcttagaaaccaccgtctgcgtttccgttgtaggttggtttggacttataacggcaagcgaagcgttggtgctccaaatcattaacgcctgtcggacgctttacggtggttgtggtcgcgatcgccgtggaggattcgaatcgtaaagcaataaggatgccgaaaaagatgggcgttaacagcaaggctgaggccgccagggctcgtaagagcgccgtcgaatctgatcgcaaggaacgcgatgctcgtgaaaaggaggatcagtattggcgcgaagccgagggctccaaatcgcgtgctgccaagaagcgtgaggaagaggccgagaaaaaagccgaagccaccgctcgacgggctgaggcccgtcgcttagccgagatggaggagaaggaaatcgataagtcgattagaaagcctgacaagaaggctaaccgagtctctatcccggtgccaaaggtgacggaggctgagctccggaagcagcgtgaggaagagcaggcagaaattcataagaaggcggacgatgctaagatgcggcaggcccgcactgcagcggaggaggaatatgagaggatggtgcttgtaacgaataccaatcgcgacgattctatcatcgaggcaaggacagtggaagatgctatcgctcagatgagtgtcactgataacttgccggttgataagcatccggagaggcgccttaaggcgtccttcaaggttggtttgattttcgtttattcattactgctgtgccgatttcaatataatgttgttccctgttcccgactacaaattccgggtttagtttgttttacaacatacttgtgattctatgagtttgggcttaaactaacttaactcgtgctgcaatatatattgtatgatcagaaatgtgttatggttgtttattaaatggatggtgtcgcttgttcgtgataagtcaatgtcttaaacttatttggttgatttaaatgctatgtgacgagataaaagtatcaacttttttttaaagaagcagtagtgttaataaaaatctcatgaactaatctggttgattttaatgcgatgctttggtcttttggtaactggctgcttgtacttgctggcaagaagagttga
>Jupunba_leucophylla_Iganci_839@NODE_1_length_1806_cov_108.970503
gaga--ccatccaaactcgaactacaactttttttgggcctaaacaaaaaaagcccccccatagaaattgagcagaaaaagttgggcttca---------------------cagaacaagcgggtccacgacacttccaagtaccaacattctggatcattcgattggaacttttatccctcacccatttttccccc-ctctccctcgaagtgccggaattccttccatcaccttgtcttctcgcttctctaatcacctgaaagcttagaaaccgccgtctgcgtttccgttgtaggttggtttggacttataacggcaagcgaagcgttggggctccaaatcattaacgcctgtcggacgctttacggtggttgtggtcgcgatcgccgtggaggattcgaatcctaaagcaataaggatgccgaaaaagatgggcgttaacagcaaggctgaggtcgccagggctcgtaagagcgctgtcgaatccgatcgcaaggaacgcgatgctcgcgaaaaggaggatcagtattggcgcgaagccgagggctccaaatcgcgtgctgccaagaagcgtgaggaagaggccgagaaaaaagccgaagccgccgctcgacgggctgaggcccgtcgcttagccgagatggaggagaaggaaatcgataagtcgattagaaagcctgacaagaaggctaaccgagtctctatcccggtgccaaaggtgacggaggctgagctccagaagcagcgtgaggaagagcaggcagaaattcataagaaggcggacgatgctaagaggcggcaggcccgcactgcagcggaggaggaatatgagaggatggtgcttgtaacgaataccaatcgcgacgattctatcatcgaggcaaggacagtggaagatgctatcgctcagatgagtgtcactgataacttgccggttgataagcatccggagaggcgccttaaggcgtccttcaaggttggtttgattttcgtttattcattaatactgtgccgatttcaatataatgttgttccctgttcccgactacaaattccgggtttagtttgttttacaacatacttgtgattctatgagtttgggcttaaactaacataactcgtgctgcaatatatattgtatgatcagaaatgtgttatggttgtttattaaatggatggtgtcgcttgtacgtgaacagtcaatgtcttaaacttatttggttgatttaaatgctatgtgacgagataaaagtatcaacttttttttaaagaagcagtagtgttaataaaaatctcatgaactaatctggttgattttaatgcgatgctttggtcttttggtaactggctgcttgtacttgctggcaagaagagtaga
>Jupunba_macradenia_Lourteig_3021@NODE_1_length_1148_cov_117.589169
-------------------------------------------------------------------------agaaaaagttgggcttcaggttagatagcttctgccagtcagaacaagcgggctcacgacacttccaagtaccaactttctggatcattcgattctaacttttatccctcacccattatttcccccctctccctcgaagtgctggaattccttccatcgccttatcttctagcttctctaatcacctgaaagcttagaaaccgccgtctgcgtttccgttataggttggtttggacttataacggcaagcgaagcgttggtgctccaaatcattaacgcctgtcggacgctttacggtggttgtggtcgcgatcgccgtggaggattcgaatcctaaagcaataaggatgccgaaaaagatgggcgttaacagcaaggctgaggccgccagggctcgtaagagcgctgtcgaatccgatcggaaggagcgcgatgctcgtgaaaaggaggatcagtattggcgcgaagccgagggctccaaatcgcgtgctgccaagaagcgtgaggaagaggccgagaaaaaagccgaagccgccgctcgacgggctgaggcccgtctcttagccgagatggaggagaaggaaatcgataagtcgattagaaagcctgacaagaaggctaaccgagtctctatcccggtgccaaaggtgacggaggctgagctccggaagcagcgtgaggaagagcaggcagaaattcataagaaggcggacgatgctaagaggcggcaggcccgcactgcagcggaggaggaatatgagaggatggtgcttgtaacgaataccaatcgcgacgattctatcatcgaggcaaggacagtggaagatgctatcactcagatgagtgtcactgataacttgccggttgataagcatccggagaggcgccttaaggcgtccttcaaggttggtttgattttcgtttattcattactactgtgctgatttcaatataatgttgttctctgttcccgactacaaattccgggtttagtttgttttacaacatacttgtgattctatgagtttgggcttaaactaacataactcgtgctgcaatatatattgtatgatcagaaatgtgttatggttgtttattaaatggatggtgtcgcttgtacgtgataagtcaatgtcttaaacttattt---------------------------------------------------------------------------------------------------------------------------------------------------------------
>Jupunba_microcalyx_Iganci_855@NODE_2_length_1156_cov_84.130677
gagaccccatccaaactcgaactacaacgttttttgggcctaaacaaaaaaagtccccccacagaaattgagcagaaaaagttgggcttcaggttagatagcttctgccagtcagaacaagcgggttcacggcacttccaagtaccaactttctggatcattcgattctaacttttatccctcacccatt-tttcccccctctccctcgaagtgctggaattccttccatcgccttatcttctcgcttctctaatcacctgaaagcttagaaaccgccgtctgcgtttccgttgtaggttggtttgcacttataacggcaagcgaagcgttggtgctccaaatcattaacgcctgtcggacgctttacggtggttgtggtcgcgatcgccgtggaggattcgaatcctaaagcaataaggatgccgaaaaagatgggcgttaacagcaaggctgaggccgccagggctcgtaagagcgctgtcgaatccgatcgcaaggaacgcgatgctcgtgaaaaggaggatcagtactggcgcgaagccgagggctccaaaccgcgtgctgccaagaagcgtgaagaagaggccgagaaaaaagccgaagccgccgctcgacgggctgaggcccgtcgcttagccgagatggaggagaaggaaatcgataagtcgattagaaagcctgacaagaaggctaaccgagtctctatcccggtgccaaaggtgacggaggctgagctccggaagcagcgtgaggaagagcaggcagaaattcataagaaggcggacgatgctaagaggcggcaggcccgcactgcagcggaggaggaatatgagaggatggtgcttgtaacaaataccaatcgcgacgattctatcatcgaggcaaggacagtggaagatgctctctctcagatgagtgtcactgataacttgccagttgataagcatccggagaggcgccttaaggcgtccttcaaggttggtttgattttcgtttattcattactactgtgccgatttcaatataatgttgttccctgttcccgactacaaattccgggtttagtttgttttacaacatacttgtgattctatgagtt----------------------------------------------------------------------------------------------------------------------------------------------------------------------------------------------------------------------------------------------------------------------------------------
>Jupunba_microcalyx_Iganci_855@NODE_3_length_531_cov_10.114537
--------------------------------------------------------------------------------------------------------------------------------------------------------------------------------------------------------------------------------------------------------------------------------------------------------------------------------------------------------------------------------------------------------------------------------------------------------------------------------------------------------------------------------------------------------------------------------------------------------------------------------------------------------------------------------------------------------------------------------------------------------------------------------------------------------------------------------------------------------------------------------------------------------------------------------------------------------------------------------------------------------------------------------------------------------------------tgttgttccctgttcccgactacaaattccgggtttagtttgttttacaacatacttgtgattctatgagtttgggcttaaactaacataactcgtgctgcaatatattttgtatgatcagaaatgtgttatggttgtttattaaatggatggtgtcgcttgtacgtgataagtcaatgtcttaaacttatttggttgatttaaatgctatgtgacgagataaaagtatcaacttttttttaaagaagcagcagtgttaataaaaatctcatgaactaatctggt--------------tgctttggtcttttggtaactggctgcttgtacttgctggcaagaagagtaga
>Jupunba_oppositifolia_Liegier_16014@NODE_1_length_1188_cov_97.646265
--------------------------------------------------------------------------gaaaaagttgggcttcaggttagatagcttctgccagtcagaacaagcgggttcacgacacttccaagtaccaactttctggatcattcgattcgaacttttatccctcaccca---ttccccccaaccccctcgaagtgctggaattccttccatcaccttatcttctcgcttctctaatcacctgaaagcttagaaaccgccgtctgcgtttccgttgtaggttggtttggacttataacggcaagggaagcgtt-gtgctccaaatcattaacgcctgtcggacgctttacggtggttgtggtcgcgatcgccgtggaggattcgaatcctaaagcaataaggatgccgaaaaagatgggcgttaacagcaaggctgaggccgccagggctcgtaagagcgctgtcgaatccgatcgcaaggaacgcgatgttcgtgaaaaggaggatcagtattggcgcgaagccgagggctccaaatcgcgtgctgccaagaagcgtgaggaagaggccgagaaaaaagccgacgccgccgctcgacgggctgaggcccgtcgcttagccgagatggaggagaaggaaatcgataagtcgattagaaagcctgacaagaaggctaaccgagtctctatcccggtgccaaaggtgacggaggctgagctccggaagcagcgtgaggaagagcaggcagaaattcataagaaggcggacgatgctaagaggcggcaggcccgcactgcagcggaggaggaatatgagaggatggtgcttgtaacgaataccaatcgcgacgattctatcatcgaggcaaggacagtggaagatgctatcgctcagatgagtgtcactgataacttgccggttgataagcatccggagaggcgccttaaggcgtccttcaaggttggtttgattttcgtttattcattactgctgtgccgatttcaatataatgttgttccctgttctcgactacaaattccgggtttagtttgttttacaacatacttgtgattctatgagtttgggcttaaactaacataactcgtgctgcaatatatattgtatgatcagaaatgtgttatggttgtttattaaatggatggtgtcgcttgtacgtgataagtcaatgtcttaaacttatttggttgatttaaatgctatgtgacgagataaaagtatcaacttttt------------------------------------------------------------------------------------------------------------------
>Jupunba_oxyphyllidia_Yonker_6157@NODE_1_length_1145_cov_85.965356
-------------------------------------------------------------------------------------------------------------------------cgggttcacgacacgtccaagtacaaactttctggatcattcgattcgaacttttatccctcgcccattttttcccccctctccctcgaagtgctggaattccttccatcaccttatcttctcgcttctctaatcacctgaaagcttagaaaccgccgtctgcgttttcgttgtaggttggtttggacttataacggcaagcgaagcgttggtgctccaaatcattaacgcctgttggacgctttacggtggttgtggtcgcgatcgccgtggaggattcgaatcctaaagcaataaggatgccgaaaaagatgggcgttaacagcaaggctgaggccgccagggctcgtaagagcgctgtcgaatccgatcgcaaggaacgcgatgctcgtgaaaaggcggatcagtattggcgcgaagccgagggctccaaatcgcgtgctgccaagaagcgtgaggaagaggccgagaaaaaagccgaagccgccgctcgacgggctgaggcccgtcgcttagccgagatggaggagaaggaaatcgacaagtcgattagaaagcctgacaagaaggctaaccgagtctctatcccggtgccaaaggtgacggaggctgagctccggaagcagcgtgaggaagagcaggcagaaattcataagaaggcggacgatgctaagaggcagcaggcccgcactgcagcggaggaggaatatgagaggatggtgcttgtaacgaataccaatcgcgacgattctatcatcgaggcaaggacagtggaagatgctatcgctcagatgggtgtcactgataacttgccggttgataagcatccggagaggcgccttaaggcgtccttcaaggttggtttgattttcgtttattcattactgctgtgccgatttcaatataatattgttccctgttcccgactactaattccgggtttagtttgttttacaacatacttgtgattctatgagtttgggcttaaactaacataactcgtgctgcaatatatattgtatgatcagaaatgtgttatggttgtttattaaatggatggtgtcgcttgtacgtgataagtcaatgtcttaaacttatttggttgatttaaatgctatgtgacgagataaaagtatcaactattt------------------------------------------------------------------------------------------------------------------
>_R_Albizia_burkartiana_StivalSantos_678@NODE_1_length_841_cov_13.662850
--------------------------------------------------------------------------------------------------------------------------------------------------------------------------------------------------------------------tgctggaattccttcaattaccatatctactcgcttctctaatcacctgaaagcttagaaacccccgtctgcgtttccgttgtaggttggtctggacttagatcggcaagcgaagcgttggtgctccaaatcattaacgcctgttggacgcttgacgttggttgtggtcgcgatcgccgtacaggattcgaatcctaaagcaataaggatgccgaaaaagatgggcgttaacagcaaggctgaggccgccagggctcgtaagagcgttgtcgaatctgatcgcaaggaacgcgatgctcgtgaaaaggaggatgagtattggcgcgaagcggagggctccaaatcgcgtgctgccaagaagcgtgaggaagaggccgagaaaaaagccgaagccgccgctcgacgggctgaggcccgtcgcttagccgagatggaggagaaagaaatcgataagtcgattagaaagcctgacaagaaggctaaccgagtctctatcccggtgccaaaggtgacggaggctgagctccggaagcagcgtgaggaagagcaggcggaaattcataagaaggcggacgaggctaagaagcggcaggcccgcactgcagcggaggaggaatatgagaggatggtgcttgtaacgaataccaatcgcgacgattctatcatcgaggcaaggacagtggaagatgccatcgctcagatgagtgtcactgatgagttgccggttgataagcatccggagaggcgccttaaggcgtccttcaaggttgttttgattttcgtttattcattactactgtgccgatt-----------------------------tacaaattccgggtttagtttgttttacaacata----------------------------------------------------------------------------------------------------------------------------------------------------------------------------------------------------------------------------------------------------------------------------------------------------------
>_R_Albizia_coripatensis_Hughes_2433@NODE_1_length_1563_cov_133.251682
gagaccccatctaaactcgaactgcaactttttttgggcctaaaaaaaaaaagtccccccatagaaattgggcagaacaagttgggcttcaggttagatagcttcttctagtcagaagaagcgggctcacgatatttccaagtaccaactttctggatcattcggttcgaacttttatccctcaccaattatttcgc--ccctccctcgaagtgctggaattccctccattaccatattttctcgcttctctaatcacctgaaagcttagaaaccgcagtctgcgtttccgttgtaggttggtttggacttagaacggcaagcgaagcgttggtgctccaaatcattaacgcctgtcggacgctttacggtggttgtggtcgcgatcgccgtacaggattcgaatcctaaagcaataaggatgccgaaaaagatgggcgttaacagcaaggctgaggccgccagggctcgtaagagcgctgtcgaatctgatcgcaaggaacgcgatgctcgtgaaaaggcggatcagtattggcgcgaagcggagggctccaaatcgcgtgctgccaagaagcgtgaggaagaggccgagaaaaaagccgaagccgccgctcgacgggctgaggcccgtcgcttagccgagatggaggagaaggaaatcgataagtcgattagaaagcctgacaagaaggctaaccgagtctctatcccggtgccaaaggtgacggaggctgagctccagaagcagcgtgaggaagagcaggcggaaattcataagaaggcggacgaggctaagaagcggcaggcccgcactgcagcggaggaggaatatgagaggatggtgcttgtaacgaataccaatcgcgacgattctatcatcgaggcaaggacagtggaagatgccatcgctcagatgagtgtcactgatgacttgccggttgataagcatccggagaggcgccttaaggcgtccttcaaggttgttttgattttcgtttattcattactactgtgccgatttcaatataatgttgttccctgttcccgactacaaattccgggtttagtttgttttacaacatacttgtgattctatgagtttgggcttaaactaactttactcgcgttgcaatatatattgtatgatcagaaatgtgttatgattatttattaaatgggtggtgtcgcttgtacgtgataaatcaatctcttaaacttatttggttgatttaaatgctatgtgacgagataaaagtaacaagttttttttaaagaagcagtagtattaataaaaatctcatgaactaatctggttgattttaatgcgatgctttggtcttttggtaactggctgcttgtacttactggcaagaagagtaga
>_R_Albizia_edwallii_Dalmaso_272@NODE_1_length_889_cov_14.606715
---------------------------------------------------------------------------------------------------------------------------------------------------------------------------------------------------------------------------------------------------------------cacctgaaagcttagaaaccgccgtctgcgtttccgttgtaggttggtttggacttagaacggcaagcgaagcgttggtgctccaaatcattgacgcctgtcggacgctttacggtggttgtggtcgcgatcgccttacagaattcgaatcctaaagcaataaggatgccgaaaaagatgggcgttaacagcaaggctgaggccgccagggctcgtaagagcgctgtcgaatctgatcgcaaggaacgcgatgctcgtgaaaaggaggatcagttttggcgcgaagcggagggctccaaatcgcgtgctgccaagaagcgtgaggaagaggccgagaaaaaagccgaagccgccgctcgacgggctgaggcccgtcgcttagccgagatggaggagaaggaaatcgataagtcgattagaaagcctgacaagaaggctaaccgagtctctatcccggtgccaaaggtgacggaggctgagctccagaagcagcgtgaggaagagcaggcggaaattcataagaaggcggacgaggctaagaagcggcaggcccgaactgcagcggaggaggaatatgagaggatggtgcttgtaacgaataccaatcgcgacgattctatcatcgaggcaaggacagtggaagatgccatcgctcagatgagtgtcactgatgacttgccggttgataagcatccggagaggcgccttaaggcgtccttcaaggttgttttgattttcgtttattcattactgctgtgccgatttcaatataatgttgttccctgttcccgactacaaattccgggtttagtttgttttacaacatacttgtgattctatgagttcgggcttaaactaactttactcgcgctgcaatatatattgtatg--------------------------------------------------------------------------------------------------------------------------------------------------------------------------------------------------------------------------------------------
>_R_Albizia_glabripetala_Lewis_1652@NODE_1_length_1100_cov_42.865103
-----------------------------------------------------------------------------------------------------cttcttccagtcagaaaaaccgggctcacgacccttccaagtaccaactttctggatcattcggttagaacttttatccctcacccattatccctc--ccctccctcgaagtgctggaattctttccattgccatatcttctcgctcctctaatcacctgaaagcttagaaaccgccgtctgcgtttccgttgtgggttggtttggacttagaacggcaagcgaagcgttggttctccaaatcattaacgcctgtcggacgctttgcggtggttgtggtcgcgatcgccgtacaggattcgaatccgaaagcaataaggatgccgaaaaagatgggcgttaacagcaaggctgaggcctccagggctcgtaagagcgctgtcgaatctgatcgcaaggaacgcgatgctcgtgaaaaggaggatcagtattggcgcgaagcggagggctccaaatcgcgtgctgccaagaagcgtgaggaagaggccgagaaaaaagcggaagccgccgctcgacgggctgaggcccgtcgcttagccgagatggaggagaaggaaatcgataagtcgattagaaagcctgacaagaaggctaaccgagtatctatcccggtgccaaaggtgacggaggctgagctccggaagcagcgtgaggaagagcaggcggaaattcataagaaggcggatgaggctaagaagcggcaggcccgcactgcagcggaggaggaatatgagaggatggtgcttgtgacgaataccaatcgcgacgattctatcatcgaggcaaggacagtggaagatgccatcgctcagatgagtgtcactgatgacttgccggttgataagcatccggagaggcgccttaaggcgtccttcaaggttgttttaattttcgtttattcattactactgtgccgatttcaatataatgttgttccctgcttccgactgcaaattccgggtttagtttgttttacaacatacctgtgattctatgattttgggcttaaactaactttactcgcgctgcaatatatattgtatgatcagaaatgtgttatgattatttattaaatggatggtgtcgcttgtacgtg----------------------------------------------------------------------------------------------------------------------------------------------------------------------------------------
>_R_Albizia_inundata_Wood_26530@NODE_1_length_924_cov_78.025316
-----------------------------------------------------------------------------------------------------------------------------------------------------------------------agaacttttatccctcacccattatccc----ccctccctcgaagtgctggaattccttccattgccatatcttctcgctcctctaatcacctgaaagcttgtaaaccgccgtctgcgtttccgttgtaggttggtttggacttagaacggcaagcgaagcgttggtgctccaaatcattaaagcctgtcggacgctttgtggtggttgtggtcgcgattgccgtacaggattcgaatcctaaagcaataaggatgccgaaaaagatgggcgttaacagcaaggctgaggccgccagggctcgtaagaacgctgtcgaatctgatcgcaaggaacgcgatgctcgtgtaaaggaggagcagtattggcgcgaagcggagggctccaaatcgcgtgctgccaagaagcgtgaggaagaggccgagaaaaaagcggaagccgccgctcgacgggctgaggcccgtcgcttagccgagatggaggagaaggaaatcgataaggcgattagaaagcctgacaagaaggctaaccgagtatctatcccggtgccaaaggtgacggaggctgagctccggaagcagcgtgaggaagagcaggcggaaattcataagaaggcggatgaggctaagaagcggcaggcccgcactgcagcggaggaggaatatgagaggatggtgcttgtaacgaataccaatcgcgacgattctatcatcgaggcaaggacagtggaagatgccatcgctcagatgagtgtcactgatgacttgccggttgataagcatccggagaggcgccttaaggcgtctttcaaggttgttttaattttcgttttttcattactaccgtgccgatttcaatacaatgttgttccctgcttccgactacaaattccgggtttagtttgttttacaacatacttgtgattctat---------------------------------------------------------------------------------------------------------------------------------------------------------------------------------------------------------------------------------------------------------------------------------------------
>_R_Albizia_niopoides_Simon_1601@NODE_1_length_1202_cov_93.073778
-------------------------------------------------------------------------------------------------------------------------------------acttccaagtaccaactttctggatcattcggttagaacgtttatccctcacccattaacc-----ccccccctcgaagtgctggaattctttccattatcatatctccgcgctcctctaatcaccagaaagcttagaaaccgccgtctgcgtttccgttgtaggttggtttggacttggaacggcaagcgaagcgttggttctccaaatcattaacgcctgtcggacgctttgcggtggttgtggtcgcgatcgccgtacaggattcgaatcctaaagcaataaggatgccgaaaaagatgggcgttaacagcaaggctgaggccgccagggctcgtaagagcgctgtcgaatctgatcgcaaggaacgcgacgctcgtgaaaaggtggatcagtattggcgcgaagcggagggctccaaatcgcgtgctgccaaaaagcgtgaggaagaggccgagaaaaaagccgaagccgccgctcgacgggctgaggcccgtcgcttagccgagatggaggagaaggaaatcgataagtcgattagaaagcctgacaagaaggctaaccgagtatctatcccggtgccaaaggtgacggaggctgagctccgaaagcagcgtgaggaagagcaggcggaaattcataagaaggcggatgaggctaagaagcggcaggcccgcactgcagcggaggaggaatatgagaggatggtgcttgtaacgaataccaatcgcgacgattctatcatcgaggcaaggacagtggaagatgccatcgctcagatgagtgtcactgatgacttgccggttgataagcatccggagaggcgccttaaggcgtccttcaaggttgttttaattttcgtttattcattaccactgtgccgatttcaacataatgttgttccctgcttccgactgcaaattccgggtttagtttgttttacaacatacttttgattctatgattttgggcttaaactaactttactcgcgctgcaatgtatattgtatgatcagaaatgtgttatgattatttattaaatggatggtgtcgcttgtacgtgatcaatcaatctcttaaactcatttggttgatttaaatgctatgtgacgagatacaagtaacaac-tttttttaaagaagcagtagtattaataaaaatctcatgaactaatctggctgattttaatgcgatggtttgg---------------------------------------------
>_R_Albizia_sinaloensis_Hughes_1576@NODE_1_length_1264_cov_58.091828
--------------------------------------------------------------------------------------------------------------------------------acgacacttccaagtaccaactttctggatcattcggttcgaacttttatccctcacccattatttttccctctccctcgaaagagctggaatcccttccattaccatatcttctcgcttctctaatcacctgaaagcttagaaactgccgtctgcgttttcgttgtaggttggtttggacttagaacggcaagcgaagcgttggtgctccaaatcattaacgcctgtcggacgctttacggtggttgtggtcgcgatcgccttagaggatttgaatcctaaagcaataaggatgccgaaaaagatgggcgttaacagcaaggctgaggccgccagggctcgtaagaccgctgtcgaatctgatcgcaaggaacgcgatgctcgtgaaaaggaggatcagtattggcgcgaagcggagggctccaaatcgcgtgctgccaagaagcgtgcggaagaggccgagaaaaaagccgaagccgccgctcgacgggctgaggcccgtcgcttagccgagatggaggagaaggaaatcgataagtcgattagaaagcctgacaagaaggctaaccgagtctctatcccggtgccaaaggtgacggaggctgagctccggaagcagcgggaggaagagcaggcggaaattcataagaaggcggacgaggctaggaagcggcaggcacgcactgcagcggaggaggaatatgagaggatggtgcttgtaacgaataccaatcgcgacgattctatcatcgaggcaaggacggtggaagatgccattgctcagatgagtgtcactgatgacttgccggttgataagcatccggagaggcgccttaaggcgtccttcaaggttgttttgattttcgtttattcattactactgtgccgatttcaatataatgttgttccctgcttccgactacaaattccgggtttagtttgttttacaacatacttgtgattctatgagtttgggcttaaactaactttactcgcgttgcaatatatgttgtatgatcagaaatctgttatgattatttattaaatggatggtgtcgcttgtacgtgatcaatcaatctcttaaacttatttggttgatttaaatgctatgtgacgagataataata--aac--ttttttaaagaagcagtagtatta-------------taactaatctggttgattttaatgtgatgctttggtcttttggtaactggctgcttgtgcttactggcaagaagaataga
>_R_Albizia_subdimidiata_var_minor_Gorts_341@NODE_1_length_887_cov_27.201235
---------------------------------------------------------------------------------------------------------------------------------------------------------------------------------------------------------------------------------------gccatatcttctcgctcctctaatcacctgaaagcttataaaccgccgtctgcgtttccgttgtaggttggtttggacttagaacggcaagcgaagcgttggtgctccaaatcattaaagcctatcgaacgctttgtggtggttgtggtcgcgatcgccgtacaggattcgaatcctaaagcaataaggatgccgaaaaagatgggcgttaacagcaaggctgaggccgccagggctcgtaagaacgctgtcgaatctgatcgcaaggaacgcgatgctcgtgtaaaggaggatcagtattggcgcgaagcggagggctccaaatcgcgtgctgccaagaagcgtgaggaagaggccgagaaaaaagcggaagccgccgctcgacgggctgaggcccgtcgcttagccgagatggaggagaaggaaatcgataagtcgattagaaagcctgacaagaaggctaaccgagtatctatcccggtgccaaaggtgacggaggctgagctccggaagcagcgtgaggaagagcaggcggaaattcataagaaggcggatgaggctaagaagcggcaggcccgcactgcagcggaggaggaatatgagaggatggtgcttgtaacgaataccaatcgcgacgattctatcatcgaggcaaggacagtggaagatgccatcgctcagatgagtgtcactgatgacttgccggttgataagcatccggagaggcgccttaaggcgtccttcaaggttgttttaattttcgttttttcattactatcgtgccgatttcaatacaatgttgttccctgcttccgactacaaattccgggtttagttttttttacaacatacttgtgattctatgagtttgggcttaaactaacttt----------------------------------------------------------------------------------------------------------------------------------------------------------------------------------------------------------------------------------------------------------------------
>_R_Albizia_subdimidiata_var_subdimidiata_Ferreira_210@NODE_1_length_1180_cov_66.889393
------------------------------------------------------------------------------------------------gttagtttcttccagtcagaataagcgggctcacgacacttccaagtaccaactttctggaccattcggttagaacttctatccctcacccattatcccc---ccctccctcgaagtgctggaattctttccattgccatatcttctcgctcctctaatcacctgaaagcttagaaaccgccgtctgcgtttccgttgtaggttggtttggacttagaacggcaagcgaagcgttggtgctccaaatcattaacacctgttggacgctttgcggtggttgtgatctcgatcgccgtacaggattcgaatcctaaagcaataaggatgccgaaaaagatgggcgttaacagcaaggctgaggcagccagggctcgtaagagcgctgtcgaatctgatcgcaaggaacgcgatgctcgtgaaaaggaggatcagtattggcgcgaagctgagggctccagatcgcgtgctgccaagaagcgtgaggaagaggccgagaaaaaagcggaagccgccgctcgacgggctgaggcccgtcgcttagccgagatggaggagaaggaaatcgataagtcgattagaaagcctgacaagaaggctaaccgagtatctatcccggtgccaaaggtgacggaggctgagctccggaagcagcgtgaggaagagcaggcggaaattcataagaaggcggatgaggctaagaagcggcaggcccgcactgcagcggaggaggaatatgagaggatggtgcttgtaacgaataccaatcgcgacgattctatcatcgaggcaaggacagtggaagatgccatcgctcagatgagtgtcactgatgacttgccggttgataagcatccggagaggcgccttaaggcgtccttcaaggttgttttaattttcgttttttcattacgaccgtgccgatttcaatacaatgttgttccctgcttccgactacaaattccgggtttagtttgttttacaacatacttgtgattctatgagtttgggcttaaactaactttacccgcgctgcaatatatattgtatgatcagaaatgtgttatgattatttattaaatggatggtgtcgcttgtacgtgatcaatcaatctcttaaacttatttggttgatttaaatgctatgtgatgagatagaagtaacaac-tttttttaaagaagcag-----------------------------------------------------------------------------------------------------
>_R_Albizia_tomentella_Leach_Dunlop_3801@NODE_1_length_1347_cov_129.360630
-agaccccaaccaaactcgaactacaacgttttttgggcctaaataaaaaaggcccccaaacagagattgagcagaaaaagctgggctgcaggttagatagcttcttccagtcagaacaagcgggctcatgtcacttcctactaccaactttctggatcattccattcgaacttctatccctcacccgttattttc---ccctccctcgaagtgctggaattccttcaatcaatgtatcttctcgcttctccaatcacctgaaagcttagaaaccgctgtctgcgtttccgttgtaggttggtttggacatagaaaggcaggcgaagcgttggtgctacaaatcattaacgcctgtcggacgctttacggtggttgtggtcgcgatcgccgtagaggattcgaatcctaaagcattaaggatgccgaaaaagatgggcgttaacagcaaggctgaggccgccagggcacgtaagagcgctgtcgaatccgaccgcaaggaacgagatgctcgtgaaaaggaggatcagtattggcgcgaagccgaggggtctaaatcgcgtgctgccaagaagcgtgaggatgaggccgagaaaaaagccgaagccgccgctcgacgggctgaggcccgtcgcttagctgagatggaggagaaggaaatcgacaagtctattagaaagcctgataagaaggctaaccgagtctctatcccggtgccaaaggtgacggagtctgagctccggaagcagcgtgaggaagagcagggggaaattcagaagaaggcggacgaggctaagaggaggcaggcccgcactgcagcggaggaggaatatgagaggatggtgcttgtaatgaataccaatcgcgacgattctatcatcgaggcaaggacagtggaagatgccatcgctcagatgagtgtcactgatagcttgccggttgataagcatccggagaggcgccttaagtcctcctttaaggttggtttgattttcgttcattcattactactgtgccgatttcaatataatgttattccctgttccctattacaaattccgggtttagtttgttttacaacatacttgtgattctatgagtttgggcttaaactggcttaactcgcgctgcaatatatattttatgatcagaaatgtgttatgatt---------atggatggtgttgcttgtacgtgataaatcaatctcttaaacttatttggttgatttaaatgctatgtgccgagataagagtaacaac-tatttttaaagaagcagtatgaataatagaaatctcatgaactaatctggttgattttaatgcgatgctttggtcttttgg-------------------------------------
>_R_Albizia_tomentosa_Hughes_648@NODE_1_length_1212_cov_51.626432
--------------------------------------------------------------------------------------------------------------------------------------cttccaagtaccaattttctggatcattcggttcgaacttttatccctcacccattatttttccctctccttcgaaagagctggaatcccttccattaccatatcttctcgcttctctaatcacctgaaagcttagaaactgccgtctgcgttttcgttgtaggttggtttggacttagaacggcaagcgaagcgttggtgctccaaatcattaacgcctgtcggacgctttacggtgg-tgtggtcgcgatcgccttagaggattcgaatcctaaagcaataaggatgccgaaaaagatgggcgttaacagcaaggctgaggccgccagggctcgtaagagcgctgtcgaatctgatcgcaaggaacgcgatgctcgtgaaaaggaggatcagtattggcgcgaagcggagggctccaaatcgcgtgctgccaagaagcgtgaggaagaggccgagaaaaaatctgaagccgccgctcgacgggctgaggcccgtcgcttagccgagatggaggagaaggaaatcgataagtcgattagaaagcctgacaagaaggctaaccgagtctctatcccggtgccaaaggtgacggaggctgagctccggaagcagcgggaggaagagcaggcggaaattcataagaaggcggacgaggctaagaagcggcaagcacgcactgcagcggaggaggaatacgagaggatggtgcttgtaacgaataccaatcgcgacgattctatcattgaggcaaggacggtggaagatgccattgctcagatgagtgtcactgatgacttgccggttgataagcatccggagaggcgccttaaggcgtccttcaaggttgttttgattttcgtttattcattactactgtgccgatttcaatataatgttgttccctgcttccgactacaaattccgggtttagtttgttttacaacatacttgtgattctatgagtttgggcttaaactaactttactcgcgttgcaatatatgttgtatgatcagaaatctgttatgattatttattaaatggatggtgtcgcttgtacgtgatcaatcaatctcttaaacttatttggttgatttaaatgctatgtgacgagataaaaata--aac-tttttttaaagaagcagtagtattaataaaaatctcatgaactaatctggttgattttaatgcgatgctttggtcttttggtaa----------------------------------
>_R_Albizia_xerophytica_Hughes_1435@NODE_1_length_1225_cov_37.738676
-----------------------------------------------------------------------------------------------------------------------------ctcacgacacttccaagtaccaactttctggatcattcggttcgaacttttatccctcacccattgttt-----tctcccttgaaagtgctggaatcccttccattaccatatcttctcgcttctctaatcacctgaaagcttagaaactgccgtctgcgttttcgttgtaggttggtttggacttagaacggcaagcgaagcgttggtgctccaaatcattaacgcctgtcggacgctttacggtggttgtggtcgcgatcgccgtagaggattcgaatcccaaagcaataaggatgccgaaaaagatgggcgttaacagcaaggctgaggccgccagggctcgtaagagcgctgtcgaatctgatcgcaaggaacgcgatactcgtgaaaaggaggatcagtattggcgcgaagcggagggctccaaatcgcgtgctgccaagaagcgtgaggaagaggccgagaaaaaagccgaagccgccgctcgacgggctgaggcccgtcgcttagccgagatggaggagaaggaaatcgacaagtcgattagaaagcctgacaagaaggctaaccgagtctctatcccggtgccaaaggtgacggaggctgagctccggaagcagcgtgaggaagagcaggcggaaattcataagaaggcggacgaggctaagaagcggcaggcacgtactgcagcgggggaggaatatgagaggatggtgcttgtaacgaataccaatcgcgacgattccatcatcgaggcaaggactgtggaagatgccattgctcagatgagtgtcactgatgacttgccggttgataagcatccggagaggcgccttaaggcgtccttcaaggttgttttgattttcgtttattcattactactgtgccgatttcaatataatgttgttccctgcttccgactgcaaattccgggtttagtttgttttacaacatacttgtgattctatgagtttgggcttaaactaactttactcgcgttgcaatatatgttgtatgatcagaaatctgttatgattatttattaaatggatggtgtcgcttgtacgtgatcaatcaatctcttaaacttatttggttgatttaaatgctatgtgacgagataaaaata--aac-tttttttaaagaagcagtagtattaataaaaatctcatgaactaatctggttgattttaatgcgatgctttggtcttttggtaactggctgcttg-----------------------
>_R_Balizia_leucocalyx_Aguilar_1939@NODE_1_length_1522_cov_75.827682
---------------ctcgaactacaacggtttttgggcctaaacaaaaaaagtcccgccatagaaattgagcagaaaaagttgggcttcaggttagatagcttctgccagtcagaacaagcgggctcacgacacttccaagtaccaactttctggatcgttcgattctaacttttatccctcacccattatttaccccatctccctcgaagtgctggaattctttccatcgccttatcttcttgcttctctaatcacctgaaagcttagaaaccgccgtctgcgtttccgttgtaggttggtttggacttataacggcaagcgaagcgttggtgttccaaatcattaacgcctgtcggacgctttacggtggttgtggtcccgatcgccgtggaggattcgaatcctaaagcaataaggatgccgaaaaagatgggcgttaacagcaaggctgaggccgccagggctcgtaagagcgctgtcgaatccgatcgcaaggaacgcgatgctcgtgaaaaggaggatcagtattggcgcgaagccgagggctccagatcgcgtgctgccaagaagcgtgaggaagaggccgagaaaaaagccgaagccgccgctcgacgggctgaggcccgtcgcttggccgagatggaggagaaggaaatcgataagtcgattagaaagcctgacaagaaggctaaccgagtctctatcccggtgccaaaggtgacggaggctgagctccggaagcagcgtgaggaagagcaggcagaaattcataagaaggcggacgatactaagaggcggcaggcccgcactgcagcggaggaggaatatgagaggatggtgcttgtaacgaataccaatcgcgacgattctatcatcgaggcaaggacagtggaagatgctatcactcagatgagtgtcactgataacttgccggttgataagcatccggagaggcgccttaaggcgtccttcaaggttggtttgattttcgtttattcattactactgtgccgatttcaatataatgttgttccctgttcccgactacaaattccgggtttagtttgttttacaacatacttgtgattctatgagtttgggcttaaactaacataactcgtgctgcaatatatattgtatgatcagaaatgtgttatggttgtttattaaatggatggtgtcgcttgtacgtgataagtcaatgtcttaaacttatttggttgatttaaatgctatgtgatgagataaaagtatcaacttttttttaaagaagcagtagtgttaataaaaatctcatgaactaatctggttgattttaatgcgatgctttggtcttttggtaactggctgcttgtacttgctggcaagaagagtaga
>_R_Balizia_pedicellaris_Queiroz_15529@NODE_1_length_635_cov_253.724138
----------------------------------------------------------------------------------------------------------------------------------------------------------------------------------------------------------------------------------------------------------------------------------------------------------------------------------------------------------------------------------------------------------------------------------------------------------------------------------------------------------------------------------------------------------------------------------------------------------------------------------------------------------------------------------------------------------------------------------------------------------------------------------------aggtagaaattcataagaaggcggacgatgctaagaggcggcaggcccgcactgcagcggaggaggaatatgagaggatggtgcttgtaacgaataccaatcgcgacgattctatcatcgaggcaaggacagtggaagatgctatcgctcagatgagtgtcgctgataacttgccggttgataagcatccggagaggcgccttaaggcgtccttcaaggttggtttgattttcgtttattcattactgctgtgccgatttcaatataatgttgttccccgttcccgattacaaattccgggtttagtttgttttacaacatacttgtgattctatgagtttcggcttaaactaacataactcgtgctgtaatatgtattgtatgatcagaaatgtgttatggttgtttattaaatggatggtgtcgcttgtacgtgataagtcaatgtcttaaacttatttggttgatttaaatgctatgtgacgagataaaagtatcaacttttttttaaagaagcagtagtgttaataaaaatctcatgaactaatctggttgattttaatgcgatgctttggtcttttggtaactggctgcttgtacttgctagcaagaagagtaga
>_R_Balizia_pedicellaris_Queiroz_15529@NODE_2_length_590_cov_178.848598
gagaccccatccacactcgaattacaacgttttttgggcctaaacaaaaaaggtccccccatagaaattgagcagaaaaagttgggcttcaggttagatagcttctgccagtcagaacaagcgggttcacgacacttccaagtgccaactttctggatcgttcgattcgaacttttatccctcacccattgttccccc-ttctccctcgaagtgctggaattccttccatcaccttatcttctcgcttctctaatcaccggaaagcttagaaaccgccgtctgcgtttccgttgtaggttggtttggacttataacggcaagcgaagcgttggtgctccaaatcattaacgcctgtcggacgctttacggtggttgtggtcgcgatcgccgtggaggattcgaatcctaaagcaataaggatgccgaaaaagatgggccttaacagcaaggctgaggccgccagggctcgtaagagcgctgtcgaatccgatcgcaaggaacgcgatgctcgtgaaaaggaggatcactattggcgcgaagccgagggctccaaatcgcgtgctgccaagaagcgtgaggaagag---------------------------------------------------------------------------------------------------------------------------------------------------------------------------------------------------------------------------------------------------------------------------------------------------------------------------------------------------------------------------------------------------------------------------------------------------------------------------------------------------------------------------------------------------------------------------------------------------------------------------------------------------------------------------------------------------------------------------------------------------------------------------------------------------------------------------
>_R_Balizia_spnov_Morim_577@NODE_1_length_1373_cov_218.117602
-agaccccatccaaactcgaactacaacgttttttgggcctaaacaaaaaaactcccgccatagaaattgagcagaaaaagttgggcttcatgttagataacttctgccggtcagaacaagcgggctcacaacacttccaagtaccaactttctggatcattcgattcgaacttttatccctcgcccattatttcctccctctccctcgaagtgctggaattccttccatcagcttatcttctcgcttctctaatcacccgaaagcttagaaaccgccgtctgcgtttccgttgtaggttggtttggacttataacggcaagcgaagcgttggtgctccaaatcattagcgcctgtcggacgctttacggtggttgtggtcgcgatcgccgtggaggattcgaatcctaaagcaataaggatgccgaaaaagatgggcgttaacagtaaggctgaggccgccagggctcgtaagagtgctgtcgaatcagatcgcaaggaacgcgatgctcgtgaaaaggaggatcactattggcgcgaagccgagggctccaaatcgcgtgctgccaagaagcgtgaggaagaggccgagaaaaaagccgaagccgccgctcgacgggctgaggcccgtcgcctagccgagatggaggagaaggaaatcgataagtcgattagaaagcctgacaagaaggctaaccgagtctctatcccggtgccaaaggtgacggaggctgagctccggaagcagcgtgaggaagagcaggcagaaattcataagaaggcggacgatgctaagaggcggcaggcccgcactgcagcggaggaggaatatgagaggatggtgcttgtaacgaataccaatcgcgacgattctatcatcgaggcaaggacagtggaagatgctatcgctcagatgagtgtctctgataacttgccggttgataagcatccggagaggcgccttaaggcgtccttcaaggttggtttgattttcgtttattcattactactgtgccgatttcaatataatgttgttccctgttcccgactacaaattccgggtttagtttgttttacaacatacttgtgattctatgagtttgggcttaaactaatataactcgtgctgcaatatatattgtatgattagaaatgtgttatggttgtttattaaatggatggtgtcgcttgtacgtgataagtcaatgtcttaaacttatttggttgatttgaatgctatgtgacgagataaaagtatcaacttttttttaaagaagcagtagtgttaataaaaatctcatgaactaatctggttgattttaatgcgatgctttggtcttttggtaactggctgtttgtacttgctggcaaga--------
>_R_Cathormion_obliquifoliolatum_Wieringa_6519@NODE_1_length_1229_cov_151.733390
-------------------------------------------acaaaaaaagtccccccatagaaattggacagaaaaagttgggcttcaggttggatagcttctgccagtcagaacaagcgggttcacgacacttccaagtaccaactttctggatcattcgattcgaacttttatccctcacccatttccccccctctctccctcgaagtgctggaattccttccatcaccttatcttctagcttctctaatcaccggaaagcttagaaaccgccgtctgcgttttcgttgtaggttggtttggacttataacggcaagcgaagcgttggtgctccaaatcattaacgcctgtcggacgctttacggtggttgtggtcgcgatcgccgtggaggattcgaatcctaaagcaataaggatgccgaaaaagatgggcgttaacagcaaggctgaggccgccagggctcgtaagagcgctgtcgaatccgatcgcaaggaacgcgatgctcgtgaaaaggaggatcagtattggcgcgtagccgagggctccaaatcgcgtgctgccaagaagcgtgaggaagaggccgagaaaaaagccgaagccgccgctcgacgggctgaggcccgtcgcttagccgagatggaggagaaggaaatcgataagtcgattagaaagcctgacaagaaggctaaccgagtctctatcccggatccaaaggtgacggaggctgagctccggaagcagcgtgaggaagagcaggcagaaattcataagaaggcggacgatgctaagaggcgtcaggcccgcactgcagcggaggaggaatatgagaggatggtgcttgtaacgaataccaatcgcgacgattcgatcatcgaggcaagcacagtggaagatgctatcgctcagatgagtgtcactgataacttgccggttgataagcatccggagaggcgccttaaggcgtccttcaaggttggtttgagtttcgtttattcattactgctgtgccgatttcaatataatgttgttccctgttcccgactacaaattccgggtttagttttttttacaacatacttgtgattctatgagtttgggcttaaactaacataactagtgctgcaatatatattgtatgatcagaaatgtgttatggttgtttattaaatggatggtgtcgcttgtacgtgataagtcaatgtcttaaacttat----ttgatttaaatgctatgtgacgagataaaagtatcaacattttttttttaaag--------------------------------------------------------------------------------------------------------
>_R_Enterolobium_cyclocarpum_MWC9020@NODE_1_length_579_cov_174.276892
--------------------------------------------------------------------------------------------------------------------------------------------------------------------------------------------------------------------------------------------------------------------------------------------------------------------------------------------------------------------------------------------------------------------------------------------------------------------------------------------------------------------------------------------------------------------------------------------------------------------------------------------------------------------------------------------------------------------------agtctctatcccggtgccaaaggtgacggaggctgagctccggaagcagcgtgaggaagagcaggcggaaattcagaagaaggcggacgaggctaagaggcggcaggcccgcactgcagcggaggaggagtatgagaggatggtgcttgtaacgaataccaatcgcgacgattctatcatcgaggcaaggacagtggaagatgccatctctcagatgagtgtcactgagagcttgccggttgataagcatccggagaggcgccttaaggcgtccttcaaggttggtttgattttcgtttattcattactactgtgccgatttcaatataatgttgttccctgttcccgactgcaatttccgggtttagtttgttttacaccatacttgtgattctatgagtttgggcctaaactaacttaactcgcgctgcaatata---tgtatgatcagaaatgtgttatgattatttattaaatggatggtgtcgctcgtacgtgataaatcagtctcttaaacttatttggttgatttaaatgctatgtgacgagatgagagtaacaac-tttttttaacgaagcagta---------------------------------------------------------------------------------------------------
>_R_Hydrochorea_gonggrijpii_Tillett_45696@NODE_1_length_1221_cov_120.487762
gagaccccatccaaactcgaactacaa--gtttttgggcctaaacaaaaaaagtccccccatagaaattggacagaaaaagttgggcttcaggttggatagcttctgccagtcagaacaagcgggttcacgacacttccaagtaccaactttctggatcattcgattcgaacttttatccctcacccattgccccccctctctccctcgaagtgctggaattccttccatcaccttatcttctagcttctctaatcaccggaaagcttagaaaccgccgtctgcgtttccgttgtaggttggtttggacttataacggcaagcgaagcgttggtgctccaaatcattaacgcctgtcggacgctttacggtggttgtggtcgcgatcgccgtggaggattcgaatcctaaagcaataaggatgccgaaaaagatgggcgttaacagcaaggctgaggccgccagggctcgtaagagcgctgtcgaatccgatcgcaaggaacgcgatgctcgtgaaaaggaggatcagtattggcgcgaagccgagggctccaaatcgcgtgctgccaagaagcgtgaggaagaggccgagaaaaaagccgaagccgccgctcgacgggctgaggcccgtcgcttagccgagatggaggagaaggaaattgataagtcgattagaaagcctgacaagaaggctaaccgagtctctatcccggtgccaaaggtgacggaggctgagctccagaagcagcgtgaggaagagcaggcagaaattcataagaaggcggacgatgctaagaggcggcaggcccgcactgcagcggaggaggaatatgagaggatggtgcttgtaacgaataccaatcgcgacgattcgatcatcgaggcaagcacagtggaagatgctatcgctcagatgagtgtcactgataacttgccggttgataagcatccggagaggcgccttaaggcgtccttcaaggttggtttgattttcgtttattcattactgctgtgccgatttcaatataatgttgttccctgttcccgactacaaattccgggtttagttttttttacaacatacttgtgattctatgagtttgggcttaaactaacataactcgtgctgcaatatatattgtatgatcagaaatgtgttatggttgtttattaaatggatggtgtcgcttgtacgtgataagtcaatgtcttaaacttatttgg-------------------------------------------------------------------------------------------------------------------------------------------------------------
>_R_Hydrochorea_marginata_Morim_563@NODE_1_length_1543_cov_117.726467
gagaccccatccaaactcgaactacaa--gtttttgggcctaaacaaaaaaagtccccccatagaaattgggcagaaaaagttgggcttcaggttggatagcttctgccggtcagaacaagcgggttcacgacacttccaagtaccaactttctggatcattcgattcgaacttttatccctcacccattaccccccccctctccctcgaagtgctggaaatccttccatcaccttatcttctagcttctctaatcaccggaaagcttagaaaccgccgtctgcgtttccgttgtaggttggtttggacttataacggcaagcgaagcgttggtgccccaaatcattaacgcctgtcggacgctttacggtggttgtggtcgcgatcgccgtggaggattcgaatcctaaagcaataaggatgccgaaaaagatgggcgttaacagcaaggctgaggccgccagggctcgtaagagcgctgtcgaatccgatcgcaaggaacgcgatgctcgtgaaaaggaggatcactattggcgcgaagccgagggctccaaatcgcgtgctgccaagaagcgtgaggaagaggccgagaaaaaagccgaagccgccgctcgacgggctgaggcccgtcgcttagccgagatggaggagaaggaaatcgataagtcgattagaaagcctgacaagaaggctaaccgagtctctatcccggtgccaaaggtgacggaggctgagctccggaagcagcgtgaggaagagcaggcagaaattcataagaaggcggacgatgctaagaggcggcaggcccgcactgcagcggaggaggaatatgagaggatggtgcttgtaacgaataccaatcgcgacgattcgatcatcgaggcaagcacagtggaagatgctatcgctcagatgagtgtcactgataacttgccggttgataagcatccggagaggcgccttaaggcgtccttcaaggttggtttgattttcgtttattcattactgctgtgccgatttcaatataatgttgttccctgttcccgactacaaattccgggtttagttttttttacaacatacttgtgattctatgagtttgggcttaaactaacataactcgtgctgcaatatatattgtatgatcagaaatgtattatggttgtttattaaatggatggtgtcgcttgtacgtgataagtcaatgtcttaaacttatttggttgatttaaatgctatgtgacgagataaaagtatcaacttttttttaaagaagcagtagtgttaataaaaatctcatgaactaatctggttgattttaatgcgatgctttggttttttggtatctggctgcttgtacttgctggcaagaagagtaga
>_R_Jupunba_commutata_Maguire_46145@NODE_1_length_1103_cov_110.789474
-----------------------------------------------------------------------------------------------------------actgtcagaacaagcgggctcacgacgcttccaagtaccaactttctggatcattcgattcgaacttttatccctcacccattatttcctccctctccctcgaagtgctggaattccttccatcacgttatcttctcgcttctctaatcacctgaaagcttagaaaccgccgtctgcgtttccgttgtaggttggtttggacttataacggcaagcgaagcgttggtgctccaaatcattaacgtctgtcggacgctttacggtggttgtggtcgcgatcgccgtggaggattcgaatcctaaagcaataaggatgccgaaaaagatgggcgttaacagcaaggctgaggccgccagggctcgtaagagtgctgtcgaatccgatcgcaaggaacgcgatgctcgtgaaaaggaggatcagtattggcacgaagccgagggctccaaatcgcgtgctgccaagaaacgtgaggaagaggccgagaaaaaagccgaagccgccgctcgacgggctgaggcccgtcgcttagccgagatggaggagaaggaaatcgataagtcgattagaaagcctgacaagaaggctaaccgagtctctatcccggtgccaaaggtgacggaggctgagctccggaagcagcgtgcggaagagcaggcagaaattcataagaaggcggacgatgctaagaggcggcaggcccgcactgcagcggaggaggaatatgagaggatggtgcttgtaacgaataccaatcgcgacgattctatcatcgaggcaaggacagtggaagatgctattgctcagatgagtgtcactgataacttgccggttgataagcatccggagaggcgccttaaggcatccttcaaggttggtttgattttcgtttattcattactactgtgccgatttcaatataatgttgttccctgttcccgactacaaattccgggtttagtttgttttacaacatacttgtgattctatgagtttgggcttaaactaacataactcgtgctgcaatatatattgtatgatcagaaatgtgttatggttgtttattaaatggatggtgtcgcttgtacgtgataagtcaatgtct--------------------------------------------------------------------------------------------------------------------------------------------------------------------------
>_R_Jupunba_floribunda_Iganci_883@NODE_1_length_1450_cov_82.059723
gagaccccatccaaactcgaactacaacgttttttgggcctaaacaaaaaaagtccccccatagaaattgagcagaaaaagttgggcttcaggttagatagcttctgccagtcagaacaagcgggttcacg---------------tactttctggatcattcgattcgaacttttatccctcacccatttttcccccccgctccctcgaagtgctggaattccttccatcaccttatcttctcgcttctctaatcacctgcaagcttagaaaccgccgtctgcgtttccgttgtaggttggtttggactcataacggcaagcgaagcgttggtgctccaaatcattaacgcctgtcggacgctttacggtggttgtggtcgcgatcgctgtggaggattcgaatcctaaagcaataaggatgccgaaaaagatgggcgttaacagcaaggctgaggccgctagggctcgtaagagcgctgtcgaatccgatcgcaaggaacgcgatgctcgtgaaaaggaggatcagtattggcgcgaagccgagggctccaaatcgcgtgctgccaagaagcgtgaggaagaggccgagaaaaaagccgaagccgccgctcgacgggctgatgcccgtcgcttagccgagatggaggagaaggaaatcgataagtcgattagaaagcctgacaagaaggctaaccgagtctctatcccggtgccaaaggtgacggaggctgagctccggaagcagcgtgaggaagagcaggcagaaattcataagaaggcggacgatgctaagaggcggcaggcccgcactgcagcggaggaggaatatgagaggatggtgcttgtaacgaataccaatcgcgacgattctatcatcgaggcaaggacagtggaagatgctatcgctcagatgagtgtcactgataacttgccggttgataagcatccggagaggcgccttaaggcgtccttcaaggttggtttgattttcgtgtattcattactactgtgccgatttcaatataatgttgttccctgttcccgactacaaattccgggtttggtttgttttacaacatacttgtgattctatgagtttgggcttaaactaacataactcgtgctgcaatatatattgtatgatcagaaatgtgttatggttgtttattaaatggatggtgtcgcttgtacgtgataagtcaatgtcttaaacttatttggttgatttaaatgctatgtgacgagataaaagtatcaacttttttttaaagaagcagtagtgttaataaaaatctcatgaactaatctggttgattttaatgcgatgctttggtcttttggtaactggctgcttgtacttactggcaagaagagtaga
>_R_Jupunba_idiopoda_Quesada_1718@NODE_1_length_1053_cov_33.564549
--------------------------------------------------------------------------------------------------------------------------------------------------------------------------acttttatccctcacccatttttccccccctctccctcgaagtgctggaattccttccatcaccttatcttctcgcttctctaatcacctgaaagcttagaaaccgccgtctgcgtttccgttgtaggttggtttggacttataacggcaagcgaagcgttggtgcttcaaatcattaacgcctgttggacgctttacggtggttgtggtcgcgatcgccgtggaggattcgaatcctaaagcaataaggatgccgaaaaagatgggcgttaacagcaaggctgaggccgccagggctcgtaagagcgctgtcgaatccgatcgcaaggaacgcgatgctcgtgaaaaggcggatcagtattggcgcgaagccgagggctccaaatcgcgtgctgccaagaagcgtgaggaagaggccgagaaaaaagccgaagccgccgctcgacgggctgaggcccgtcgcttagccgagatggaggagaaggaaatcgataagtcgattagaaagcctgacaagaaggctaaccgagtctctatcccggtgccaaaggtgacggaggctgagctccggaagcagcgtgaggaagagcgggcagaaattcataagaaggcggacgatgctaagaggcggcaagcccgcactgcagcggaggaggaatatgagaggatggtgcttgtaacgaataccaatcgcgacgattctatcgtcgaggcaaggacagtggaagatgctatcgctcagatgggtgtcactgataacttgccggttgataagcatccggagaggcgccttaaggcgtccttcaaggttggtttgattttcgtttattcattactgctgtgccgatttcaatataatgttgttccctgttcccgactacaaattccgggtttagtttgttttacaacatacttgtgattctatgagtttgggcttaaactaacataactcgtgctgcaatatatattgtatgatcagaaatgtgttatggttgtttattaattggatggtgtcgcttgtacgtgataagtcaatgtcttaaacttatttgg-------------------------------------------------------------------------------------------------------------------------------------------------------------
>_R_Jupunba_laeta_Mori_25147@NODE_1_length_974_cov_57.457079
--------------------------------------------------------------------------------------------------------------------------------------------------------------------------------------------ttttttcctccatctccctcgaagtgctggaattccttccatctccttatcttctcgcttctctaatcacctgaaagcttagaaaccgctgtctgcgtttccgttgtaggttggtttggacttataacggcaagcgaagcgttggtgctccaaatcattaacgcctgtcggacgctttacggtggttgtagtcgcgatcgccgtggaggattcgaatcctaaagcaataaggatgccgaaaaagatgggcgttaacagcaaggctgaggccgccagggctcgtaagagtgctgtcgaatccgatcgcaaggaacgcgatgctcgtgaaaaggaggatcagtattggcgggaagccgagggctccaaatcgcgtgctgccaagaagcgtgagggagaggccgagaaaaaggccgaagccgccgctcgacgggctgaggcccgtcgcttagccgagatggaggagaaggaaatcgataagtcgattagaaagcctgacaaaaaggctaaccgagtctctatcccggtgccaaaggtgacggaggctgagctccggaagcagcatgaggaagagcaggcagagattcataagaaggcggacgatgctaagaggcggcaggcccgcactgcagcggaggaggaatatgagaggatggtgcttgtaacgaataccaatcgcgacgattctatcatcgaggcaaggacagtggaagatgctatcgctcagatgagtgtcactgataacttgccggttgataagcatccggagaggcgccttaaggcgtccttcaaggttagtttgattttcgtttattcattactactgtgccgatttcaatataatgttgttccctgttcccgactacaaattccgggtttagtttgttttacaacatacttgtgattctatgagtttgggcttaaactaacataactcgtgctgcaatatatattgtatgatcagaaatttgttatgg--------------------------------------------------------------------------------------------------------------------------------------------------------------------------------------------------------------------------
>_R_Jupunba_langsdorfii_Ribeiro_728@NODE_1_length_1798_cov_65.138873
gagaccccatccaaactcgaactacaacgttttttgggcctaaaaaaaaaaagtccccccatagaaattgagcagaaaaagttgggcttcaggttagatagcttctgccagtcagaacaagcgggctcacgacacttccaagtaccaactttctggatcattcgattcgaacttttatccctcacccattatttccccc-tctccctcgaactgctggaattccttccatcatcttatcttctcgcttctctaatcacctgaaagcttagaaaccgccgtctgcgtttccgttgtaggttggtttggacttataacgacaagcgaagcgttggtgctccaaatcattaacgcctgtcggacgctttacggtggttgtggtcgcgatcgccgtggaggattcgaatcctaaagaaataaggatgccgaaaaagatgggcgttaacagcaaggctgaggccgccagggctcgtaagagcgctgtcgaatccgatcgcaaggaacgcgatgctcgtgaaaaggaggatcagtattggcgcgaagccgagggctccagatcgcgtgctgccaagaagcgtgaggaagaggccgagaaaaaagccgaagccgccgctcgacgggctgaggcccgtcgcttagccgagatggaggagaaggaaatcgataagtcgattagaaagcctgacaagaaggctaaccgagtctctatcccggtgccaaaggtgacggaggctgagctccggaagcagcgtgaggaagagcaggcagaaattcataagaaggcggacgatgctaagaggcagcaggcccgcactgcagcggaggaggaatatgagaggatggtgcttgtaacgaataccaatcgcgacgattctatcatcgaggcaaggacagtggaagatgctatcactcagatgagtgtcactgataacttgccggttgataagcatccggagaggcgccttaaggcgtccttcaaggttggtttgattttcgtttattcattactactgtgccgatttcaatataatgttgttccctgttcccgactacaaattccgggtttagtttgttttacaacatacttgtgattctatgagtttgggcttaaactaacataactcgtgctgcaatatatattgtatgatcagaaatgtgttatggttgttaattaaatggatggtgtcgcttgtacgtgataagtcaatgtcttaaacttatttggttgatttaaatgctatgtgacgagataaaagtatcaacttttttttaaagaagcagtagtgttaataaaaatctcatgaactaatctggttgattttaatgctatgctttggtcttttggtaactggctgcttgtacttgctggcaagaagagtaga
>_R_Jupunba_limae_Iganci_261@NODE_1_length_1593_cov_73.366095
gagaccccatccaaactcgaactacaacgttttttgggcctaaacaaaaaaagtccccccatagaaattgagcagaaaaagttgggcttcaggttagatagcttctgccagtcagaacaagcgggctcacgacacttccaagtaccaactttctggatcattcgattcgaacttttatccctcacccattatttcccccatctccctcgaagtgctggaattccttccatctccttatcttctcgcttctctaatcacctgaaagcttagaaaccaccgtctgcgtttccgttgtaggttggtttggacttataacggcaagcgaagcgttggtgctccaaatcattaacgcctgtcggacgctttacggtggttgtggtcgcgatcgccgtggaggattcgaatcgtaaagcaataaggatgccgaaaaagatgggcgttaacagcaaggctgaggccgccagggctcgtaagagcgccgtcgaatctgatcgcaaggaacgcgatgctcgtgaaaaggaggatcagtattggcgcgaagccgagggctccaaatcgcgtgctgccaagaagcgtgaggaagaggccgagaaaaaagccgaagccgccgctcgacgggctgaggcccgtcgcttagccgagatggaggagaaggaaatcgataagtcgattagaaagcctgacaagaaggctaaccgagtctctatcccggtgccaaaggtgacggaggctgagctccagaagcagcgtgaggaagagcaggcagaaattcataagaaggcggacgatgctaagatgcggcaggcccgcactgcagcggaggaggaatatgagaggatggtgcttgtaacgaataccaatcgcgacgattctatcatcgaggcaaggacagtggaagatgctatcgctcagatgagtgtcactgataacttgccggttgataagcatccggagaggcgccttaaggcgtccttcaaggttggtttgattttcgtttattcattactgctgtgccgatttcaatataatgttgttccctgttcccgactacaaattccgggtttagtttgttttacaacatacttgtgattctatgagtttgggcttaaactaacttaactcgtgctgcaatatatattgtatgatcagaaatgtgttatggttgtttattaaatggatggtgtcgcttgtacgtgataagtcaatgtcttaaacttatttggttgatttaaatgctatgtgacgagataaaagtatcaacttttttttaaagaagcagtagtgttaataaaaatctcatgaactaatctggttgattttaatgcgatgctttggtcttttggtaactggctgcttgtacttgctggcaagaagagttga
>_R_Jupunba_longipedunculata_Cardona_2682@NODE_1_length_1254_cov_115.908241
gaaaccccatccaaactcgaagtacagcgttttttgggcctaaacaaaaaaagtccccccatagaaattgagcagaaaaagttgggcttcaggttagatagcttctgccagtcagaacaagcgggctcacgacacttccaaataccaactgtctggatcattcgtttcgaacttttatccctcactcattatttcctccctctcccacgaagtgctggaattccttccatcaccttatcttctcgcttctctaatcacctgaaagcttagaaaccgccgtctgcgtttccgttgtaggttggtttggacttataacggcaagcgaagcgttggtgctccaaatcattaacgcctgtcggacgctttacggtggttgtggtcgcgatcgccgtggaggattcgaatcctaaagcaataaggatgccgaaaaagatgggcgttaacagcaaggctgaggccgccagggctcgtaagagcgctgtcgaatccgatcgcaaggaacgcgatgctcgtgaaaagcaggatcagtattggcgcgaagccgagggctccaaatcgcgtgctgccaagaagcgtgaggaagaggccgagaaaaaagccgaagccgccgctcgacgggctgaggcccgtcgcttagccgagatggaggagaaggaaatcgataagtcgattagaaagcctgacaagaaggctaaccgagtctctatcccggtgccaaagatgacggaggctgagctccggaagcagcgtgaggaagagcaggcagaaattcataagaaggcggacgatgctaagaggcggcaggcccgcactgcagcggaggaggaatatgagaggatggtgcttgtaacgaataccaatcgcgacgattctatcatcgaggcaaggacagtggaagatgctatcgctcagatgagtgtcactgataacttgccggttgataagcatccggagaggcgccttaaggcgtccttcaaggttggtttgattttcgtttattcattactactgtgccgatttcaatataatgttgttccctgttcccgactacaaattccgggtttagtttgttttacaacatacttgtgattctatgagtttgggcttaaactaacataactcgtgctgcaatatatattgtatgatcagaaatgtgttatggttgtttattaaatggatggtgtcgcttgtacgtgataagtcaatg-----------------------------------------------------------------------------------------------------------------------------------------------------------------------------
>_R_Jupunba_microcalyx_Iganci_855@NODE_1_length_1278_cov_70.773522
gagaccccatccaaactcgaactacaacgttttttgggcctaaacaaaaaaag-ttccccatagaaattgagcagaaaaagttgggcttcaggttagatagtttctgccagtcagaacaagcgggctcacgacactttcaagtaccaactttctggatcattcgattcgaacttttatccctcacccattatttcctccttctccctcgaagtgctggaattccttccatcaccgtatcttctcgcttctctaataacctgaaagcttagaaaccgccgtctgcgtttccgttgtaggttggtttggacttataacggcaagcgaagcgttggggctccaaatcattaacgcctgtcggacgctttacggtggttgtggtcgcgatcgccgtggaggattcgaatcctaaagcaataaggatgccgaaaaagatgggcgttaacagcaaggctgaggccgccagggctcgtaagagcgctgtcgaatccgatcgcaaggaacgcgatgctcgtgaaaaggaggatcagtattggcgcgaagccgagggctccaaatcgcgtgctgccaagaagcgtgaggaagagtccgagaaaaaagtcgaagccgccgctcgacgggctgaggcccgtcgcttagccgagatggaggagaaggaaatcgataagtcgattagaaagcctgacaagaaggctaaccgagtctctatcccggtaccaaaggtgacggaggctgagctccggaagcagcgtgaggaagagcaggcagaaattcataagaaggcggacgattctaagaggcggcaggcccgcactgcagcggaggaggaatatgagaggatggtgcttgtaacgaataccaatcgcgacgattctatcatcgaggcaaggacagtggaagatgctatcgctcagatgagtgtcactgataacttgccggttgataagcatccggagaggcgccttaaggcgtccttcaaggttggtttgattttcgtttattcattaatactgtgccgatttcattataatgttgttccctgttcccgactacaaattccgggtttagtttgttttacaacatacttgtgattctatgagtt----------------------------------------------------------------------------------------------------------------------------------------------------------------------------------------------------------------------------------------------------------------------------------------
>_R_Jupunba_nipensis_Mayo_19662@NODE_1_length_888_cov_42.574599
--------------------------------------------------------------------------------------------------------------------------------------------------------------------------------------------------ccccgccccccctcgaagtgctggaattccttccatcaccttatcttctcgcttctctaatcacctgtaagcttagaaaccgccgtctgcgtttccgttgtaggttggtttggacttataacggcaagcgaagcgtt-gtgctccaaatcattaacgcctgtcggacgctttacggtggttgtggtcgcgatcgccgtggaggattcgaatcctaaagcaataaggatgccgaaaaagatgggcgttaacagcaaggctgaggccgccagggctcgtaagagcgctgtcgaatccgatcgcaaggaacgcggtgctcgtgaaaaggaggatcagtattggcgcgaagccgagggctccaaatcgcgtgctgccaagaagcgtgaggaagaggccgagaaaaaagccgaagccgccgctcgacgggctgaggcccgtcgcttagccgagatggaggagaaggaaatcgataagtcgattagaaagcctgacaagaaggctaaccgagtctctatcccggtgccaaaggtgacggaggctgagctccggaagcagcgtgaggaagagcaggcagaaattcataagaaggcggacgatgctaagaggcggcaggcccgcactgcagcggaggaggaatatgagaggatggtgcttgtaacgaataccaatcgcgacgattctatcatcgaggcaaggacagtggaagatgctatcgctcagatgagtgtcactgataacttgccggttgataagcatccggagaggcgccttaaggcgtccttcaaggttggtttgattttcgtttattcattactgctgtgccgatttcaatataatggtgttccctgttctcgaatacaaattccgggtttagtttgttttacaacatac---------------------------------------------------------------------------------------------------------------------------------------------------------------------------------------------------------------------------------------------------------------------------------------------------------
>_R_Jupunba_trapezifolia_Simon_1600@NODE_1_length_1146_cov_213.545371
-------------------------------------------------------------------------------agttgggcttcaggttagatagcttctgccagtcagaacaagcgggctcacgacacttccaagtaccaattttctggatcattcgattctaacttttatccctcacccattatttcctccctctccctcgaagtgctggaattccttccatcaccttatcttctcgcttctctaatcacctgaaagctttgaaaccgccgtctgcgtttccgttgtaggttggtttggacttataacggcaagcgaagcgttggtgctccaaatcattaacgcctgtcggacgctttacggtggttgtggtcgcgatcgccgtggaggattcgaatcctaaagcaataaggatgccgaaaaagatgggcgttaacagcaaggctgaggccgccagggctcgtaagagcgctgtcgaatccgatcgcaaggaacgcgatgctcgtgaaaaggaggatcagtattggcgcgaagccgagggctccaaatcgcgtgctgccaagaagcgtgatgaagaggccgagaaaaaagccgaagccgccgctcgacgggctgaggcccgtcgcttagccgagatggaggagaaggaaatcgataagtcgattagaaagcctgacaagaaggctaaccgagtctctatcccggtgccaaaggtgacggaggctgagctccggaagcagcgtgaggaagagcaggcagaaattcataagaaggcggacgatgctaagaggcggcaggcccgcactgcagcggaggaggaatatgagaggatggtgcttgtaacgaataccaatcgcgacgattctatcatcgaggcaacgacagtggaagatgctatcgctcagatgagtgtcactgataacttgccggttgataagcatccggagaggcgccttaaggcgtccttcaaggttggtttgattttcgtttattcattactactgtgccgatttcaatataatgttgttccctgttcccgactacgaattccgggtttagtttgttttacaacatacttgtgattctatgagtttgggcttaaactaacataactcgtgctgcaatatatattgtatgatcagaaatgtgttatggttgtttattaaatggatggtgtcgcttgtacgtgataagtcaatgtcttaaacttatttggtt-----------------------------------------------------------------------------------------------------------------------------------------------------------
>_R_Jupunba_villosa_Borges_423@NODE_1_length_1594_cov_70.429136
---accccatccaaactcgaactacaacgttttttgggcctaaacaaaaaaag-tcccccatagaaattgagcagaaaaagttgggcttcaggttagatagcttctgccagtaagaaaaagcgggctcacgacacttccaagtaccaactgtctggatcattcgattcgaacttttatccctcacccattatttcccccatctccctcgaagtgctggaattccttccatcaccttatcttctcgcttctctaatcacctgaaagcttagaaaccgccgtctgcgtttccgttgtaggttggtttggacttataacggcaagcgaagcgttggtgctccaaatcattaacgcctgtcggacgctttacggtggttgtggtcgcgatcgccgtggaggattcgaatcgtaaagcaataaggatgccgaaaaagatgggcgttaacagcaaggctgaggccgccagggctcgtaagagcgccgtcgaatctgatcgcaaggaacgcgattctcgtgaaaaggaggatcagtattggcgcgaagccgagggctccaaatcgcgtgctgccaagaagcgtgaggaagaggccgagaaaaaagccgaagccgccgctcgacgggctgaggcccgtcgcttagccgagatggaggagaaggaaatcgataagtcgattagaaagcctgacaagaaggctaaccgagtctctatcccggtgccaaaggtgacggaggctgagctccggaagcagcgtgaggaagagcaggcagaaattcataagaaggcggacgatgctaagatgcggcaggcccgcactgcagcggaggaggaatatgagaggatggtgcttgtaacgaataccaatcgcgacgattctatcatcgaggcaaggacagtggaagatgctatcgctcagatgagtgtcactgataacttgccggttgataagcatccggagaggcgccttaaggcgtccttcaaggttggtttgattttcgtttattcattactgctgtgccgatttcaatataatgttgttccctgttcccgactacaaattccgggtttagtttgttttacaacatacttgtgattctatgagtttgggcttaaactaacttaactcgtactgcaatatatattgtatgatcagaaatgtgttatggttgtttattaaatggatggtgtcgcttgtacgtgataagtcaatgtcttaaacttatttggttgatttgaatgctatgtgacgagataaaagtatcaacgtttttttaaagaagcagtagtgttaataaaaatcgcatgaactaatctggttgattttaatgcgatgctttggtcttttggtaactggctgcttgtacttgctggcaagaagagttga
>_R_Punjuba_callejasii_Daly_5935@NODE_1_length_1168_cov_64.591201
-----------------------------------------------------------------------------aaaattgggcttcaggttagatagcttcctccagtcagaacaagcgggctcacgacacttccaagtaccgactttctggatcattcgattcgaacttttatccctcacccattatttcccccctccacctcgaattgctggaattccttcgatcaccttatcttctcgcgtctctaatcacctgaaagcttagaaaccgccgtctgtgtttccgttgtaggttggtttggacttagaacggcaagcgaagcgttggtgctccaaatcattaacgcctgttagacgctttacggtggttgtggtcgcgatcgccgtggaggattcgaatcctaaagcaataaggatgccgaaaaagatgggtgttaacagcaaggctgaggccgccagggctcgtaagagcgctgtcgaatccgatcgcaaggaacgcgatgctcgtgaaaaggaggatcagtattggcgcgaagccgagggctccaaatctcgtgctgccaagaagcgtgaggaagaggctgagaagaaatccgaagccgccactcgacgggctgaggcccgtcgcttagccgagatggaggagaaggaaatcgataagtcgattagaaagcctgacaagaaggctaaccgagtctctatcccggtgccaaaggtgacggaggctgagctccagaagcagcgtgaggaagagcaggaggaaattcataagaaggcggacgaggctaagaggcggcaggcccgcactgcagcggaggaggaatatgagaggatggtgcttgtaacgaataccaatcgcgacgattctatcatcgaggcaaggacagtggaagatgccatcgctcagatgagtgtcactgataacttgccggttgataagcatccggagaggcgccttaaggcgtccttcaaggttggtttgattttcgtttattcattactactgtgccgatttcaatataatgttgttccctgttcccgactacaaattccgggtttagtttgttttacaaca----tgtgattctatgagtttgggcttaaactaacttattttgtgctgcaatatatattgtattatcagaaatgtgttatgattatttattaaatggatggtgtcgcttgtacgtgataaatcaatgtcttaaacttatttggttgatttaaacgctgtgtgcgaga-------------------------------------------------------------------------------------------------------------------------------------
>_R_Punjuba_killipii_Palodorios_6252@NODE_1_length_944_cov_20.779700
------------------------------------------------------------------------------------------------------------------------------------------------------------------------------------------------------------------------------------------------------------------------------------------gtgtttccgttgtaggttggtttggacttagaacggcaagcgaagcgttggtgctccaaatcattaacgcctgtcggacgctttacggtggttgtggtcgtgatcgccgtagaggattcgaatcctaaagcaataaggatgccgaaaaagatgggtgttaacagcaaggctgaggccgccagggctcgtaagagcgctgtcgaatccgatcgcaacgaacgcgatgctcgtgaaaaggaggatcagtattggcgcgaagccgagggctccaaatcgcgtgctgccaagaagcgtgaggaagaggccgagaagaaagccgaaaccgccgctcgacgggctgaggcccgtcgcttagccgagatggaggagaaggaaatcgataagtcgattagaaaacctgacaagaaggctaaccgagtctctatcccggtgccaaaggtgacggaggctgagctccagaagcagcgtgaggaagagcaggaggaaattcataagaaggcggacgaggctaagaggcggcaggcccgcactgcagcggaggaggaatatgagaggatggtgcttgtaacgaataccaatcgcgacgattctatcatcgaggcaaggacagtggaagatgccatcgctcagatgaatgtcactgataacttgccggttgataagcacccggagaggcgccttaaggcgtccttcaaggttggtttgattttcgtttattcattactactgtgccgatttcaatataatgttgttccttgttcccgactacaaattccgggtttagtttgttttacaacatacttgtgattctatgagtttgggcttaaactaacttaactcgcgctgcaatatatattgtatgatcagaaatgtgttataattatttattaaatggatggtgtcgcttgtacgtgataaatcaatgtcttaaacttatttggttg----------------------------------------------------------------------------------------------------------------------------------------------------------
>_R_Punjuba_lehmannii_Escobar_7465@NODE_1_length_1281_cov_58.610465
-----------------------------------------------------------------aattgagcagaaaaagttgggcttcaggttagatagcttcttccagtcagaacaagcgggctcacaacacttccaagtaccaactttctggatcattcggttcgaacttttatccctcacccattatttccccgctctccctcgaagtggcggaattccttcgatcaccttatcttctcgcttctctaatcacctgaaagctcagaagccgccgtctgtgtttccgttgtagtttggtttggacttagaacggcaagcgaagcgttggtgctccaaatcattaacgcctgtcggacgctttacggtggttgtggtcgtgatcgccgtagaggattcgaatcctaaagcaataaggatgccgaaaaagatgggtgttaacagcaaggctgaggccgccagggctcgtaagagcgctgtcgaatccgatcgcaacgaacgcgatgctcgtgaaaaggaggatcagtattggcgcgaagccgagggctccaaatcgcgtgctgccaagaagcgtgaggaagaggccgagaagaaagccgaaaccgccgctcgacgggctgaggcccgtcgcttagccgagatggaggagaaggaaatcgataagtcgattagaaagcccgacaagaaggctaaccgagtctctatcccggtgccaaaggtgacggaggctgagctccagaagcagcgtgaggaagagcaggcggaaattcataagaaggcggacgaggctaagaggcggcaggcccgcactgcagcggaggaggaatatgagaggatggtgcttgtaacgaataccaatcgcgacgattctatcatcgaggcaaggacagtggaagatgccatcgctcagatgaatgtcactgataacttgccggttgataagcacccggagaggcgccttaaggcgtccttcaaggttggtttgattttcgtttattcattactactgtgccgatttcaatataatgttgttccttgttcccgactacaaattccgggtttagtttgttttacaacatacttgtgattctatgagtttgggcttaaactaacttaactcgcgctgcaatatatattgtatgatcagaaatgtgttataattatttattaaatggatggtgtcgcttgttcgtgataaatcaatgtcttaaacttatttggttgatttaaatgctatgtgacgagataaaagtaacaacttttttttaaagaagcagtattattaataaaaatctaatgaactaatctggttgattttaatgcgatgctttggtcttttggtaa----------------------------------
>_R_Punjuba_racemiflora_Jimenez_Soares_3626@NODE_1_length_1414_cov_77.439043
gagaccccatccaaactcgaaccacaacgttttttgggcctaaacaaacaaagtccccccatagaaattgagcagaaaaagttgggcttcaggttagatagcttcttccagtcagaaccagcgggctcacgacacttccaagtaccgactttctggatcattcgattcgaacttttatccctcacccattattccccccctccacctccagttgctggaattccttcgatcaccttatcttctcgcttctctaatcacctgaaagcttagaaaccgccgtctgtgtttccg-tgtaggttggtttggacttagaacggcaagcgaagcgttggtgctccaaatcattaacgactgtcggacgctttacggtggttgtggtcgcgatcgccgtagaggattcgaatcctaaagcaataaggatgccgaaaaagatgggtgttaacagcaaggctgaggccgccagggctcgtaagagcgctgtcgaatccgatcgcaaggaacgcgatgctcgtgaaaaggaggatcagtattggcgcgaagccgagggttccaaatcgcgtgctgtcaagaagcgtgaggaagaggctgagaagaaagccgaagccgccactcgacgggctgaggtccgtcgcttagccgagatggaggagaaggaaatcgataagtcgattagaaagcctgacaagaaggctaaccgagtctctatcccggtgccaaaggtgacggaggctgagctccagaagcagcgtgaggaagagcaggcggaaattcataagaaggcggacgaggctaagaggcggcaggcccgcactgcagcggaggaggaatatgagagggcggtgcttgtaacgaataccaatcgcgacgattctctcatcgaggcaaggacagtggaagatgccatcgctcagatgagtgtcactgataacttgccggttgataagcatccggagaggcgccttaaggcgtccttcaaggttggtttgattttcgtttattcattactactgtgccgatttcaatataatgttgttccctgttcccgactacaaattccgggtttagtttgttttacaaca----tgtgattctatgagtttgggcttaaactaacttaacttgcgctgcaatatatattgtattatcagaaatgtgttatgattatttattaaatggatggtgtcgcttgtacttgataaatcaatgtcttaaacttatttggttgatttaaatgctatgtgacgagataaaagtaacaacttttttttaaagaagcagtagtattaataaaaatctaatgaactaatctggttgattttaatgcgatgctttggtcttttggtaactggctacttgtacttgctggcaagaagagtaga
