# Supplementary material for: A new generic circumscription of Hydrochorea (Leguminosae, Caesalpinioideae, mimosoid clade) with an amphi-Atlantic distribution
Source: PhytoKeys. 2022 Aug 22;205:401–37. doi: 10.3897/phytokeys.205.82775 (PMC9849043; doi:10.3897/phytokeys.205.82775)
Supplement: Supplementary material 1 — Supplementary data file S1 [file phytokeys-205-401_article-82775__-s001.zip › MSC_m7083_comp22355_c0_seq1_exon02.aln-cln]

>Acacia_rostellifera_Murphy_466@NODE_1_length_2620_cov_239.694849
gaagaaaaagcgtgggaaacacaaaacggtcatgcgccgccaggcgcgaagcctgagagagtgacacgtcatcataaacaaatcccaagcgtccaccatggcattccatcgaatcctgtttgaattcctccct---aacgcggaagtagtttactagccaagaaaactgaaggggagctaattcctagttcgttttttgggttatggagatctccggtaccgttctccagcgagcctcccacatctaccgcgccggagctgatagcttgtcttttcctcggagattagtgtccggcgggtcggtggatgtgggtggtgatggtgctcgttttcaagggcgcgttcggggtataagggtttcggttagggctagattggattctgggttttctgacgatgggcatctccaatattaccaggcgtcggcgactaggtgcggtggtggggacaagcaaaagggttcggccgttctgacgactaagaagaagatgaaactgctcaagggtttgtataagggattgtcgatggcctctgaattggggttctcttttgatacggaaaagcttaatttgttggaggaagttcaggggaagctaacctcggtaagtctcgtgtttttactcttgtttaccacataattcgttcggtctatggtgatgttacttcatttttggcaagcaataaac--tgtgttttggcatgtttaagattgtagttttagaagtttacttcttagcaatgagtgacgttgaattgaat-ttttttgggatgggggataggttcatgattagtgaatgcattatcaattatctggttttatgtttgccggtaagaaaggcgcattttaagatttgaaaattgggtatggaggcgcaaagttttgtccgcagaacgtaaatgtacctttttagctccttttttttggaaaacagt-gaaaaaaaccattaggttgggtgaacttaaagacgtggacgttgaatggatcgtgtaaatccctgcattctattttgttgtaaattttagatggagctcagcttc-ccatggaccgcatcctcatatttgttctttcctgtccacaggatgctgctggggttttactgaaacaaatagaacaactaaaagcagaggagaaggaaatgaagagactaaagaaacaagagaaagcccagcagaaagctgctaggatgaaaactgcacctgattgtga------atcttcatcttcatctgaatcaagtgatagtgactgtggggagatagttgatatgcgcagccttaaagcaagcaccggccttgccccagctaccgcggatcaattacagtcacctgt------tgctgtgctctccccaccaccctcaccaagctctctgtctcaagagaagactactaacgagaacctttgtgagcttggtgataccaatattagcagcagcatgaatgttggccttaaattttatgatatagctactaccactgtacctcaaaagaggattgaagtatgtatgggtaacaagtgcaaaaagtcaggagctcctgcattgcttcaggaatttgagaaggttgtgggcgctgaaggcgctgttgtaggttgcaagtgcatggggaagtgcaaaactggtcccaatgtgagggttcaaaattctgttggtgaaggtctcactgagggattgaataatgactctgtcatgattcctgctaacccgctctacattggggtttctctggaggacgtggatgctatcgtggccaggctcctcccggagaatcagagcgatccaggttctggtcttgctactgctccttgacgatggatttgggcgacttgaagctctagttatgtttatcaagt--tgtgtttggattagtcaggcgatcatgggacgccttctgtagccgtagatccggcaattgtaaatatctaaatcacattagttgcacaaatggctagttgttttgggttggggtgtttttatttagtgttatgctttgtgcggtcattattataaaaacctcctaaatgtttcatgtgtatgacatcttttgt----------------------------aaaaagtattatttatttttatttataacatgttttgaatgatccctagcttctcgtatcttcttggtgaaagttgttcatgtcttacatgttttttgca------cttaatcattgatgtatccacctttttctcataacaatgttgtagagttttcagttcttgttggttgttttcaag
>Afrocalliandra_redacta_Germishuizen_5585@NODE_1_length_1979_cov_169.661409
-------------------------------------------------------------------------------------------------------------------------------------------------------------------------------------------------------ggctatggaggtctccggcaccgttctccagcgagtttccaacatctacggccctagaactgatcgattgtcttttcatcggaaattagcgtcctgcggctcggtggatgtgggaggtggtggcgctcgtttcaatcggcgagttcttggtgttagggtttcgttgagggctggattggattctgaattttcggatgatgggcatcttcagtattaccaggcgtcggcgcctaggtgtggaggtagggacaaggaaaagggttcggctgttttgacgactaagaagaaaatgaaactgctcaagggcttgtataagggattgtcgatggcctctgaattggggttctctttggatacagaaaagcttaatttgttggaggaagttcaggggaagctaagctcggttagtcttgtgtttttattattgtacttcacataattccgtttgtctgtggtgatgttacttttttttttgcaagcaattaactgtgtttttttccatgcttaagaattaaaattgtagttttacgatataaacgatgattgacgctgaattgaaaacttcttttttggggagattggttcatgattagtcagtacattatcaattgtatgtttttatgtttaccagttataaaggggcattttaagatatggcaattggctatggaagcgcaaagatttgtctgtagaacataaatgtacctgtttggtttatttttatttgaaaatagtg--aaaaaatctttaggttgggtgaactttaagacgtgggcgttgaatggattgtgtaagtccgtgcattctattttgttgtaaattgtaaatggagcttagcttc-ccatgggtgtcatcctcatatttgttctttcctgtacacaggataattctgaggttttattgaaacaaatagaacaactaaaagcagaggagaaggaaatgaagagacaaaagaaacgagagaaagcccagcgaaaagctgccatgatgaaaactgcacctgcttgtgaatcttcatcttcatcttcatctgaatcaagtgacagcgactgtggggaggtagttgatatgcgcagccttagagcaagtaccgccctcccccaagtaaccacaaatcaactactgtcagctgttcaggttgctgtactctccctaccaccctcaccaagctctctgtctcaaggaagtactgttaataagaagctttgcaagcttggtgatactaatattagcagcaacatcaatgttggccttaaatttgatgatatagctactaccactgtacctcaaaagaggattgaagtctgtatgggaaacaagtgcaaaaagtcaggagctcctgcattacttcaagaatttgagagggttgtcggcactgaaggtgctgttgtaggttgcaagtgcatggggaagtgtaaaactggtcccaatgtgagggttcaaaattctat---tgaaggtctcactgatggattaaataatgactctgtcatgattcctgctaatcccctgtacattggggtttctctggaagatgtggattctatcgtgtctaggctccttgtggagaatcagagcgatacaggttcggctgctgctgctgctcttggatgatcgatttgggcaacataaagatctagttatgtttatcaagttttgtgtttggattgatcaggagatcatgggacgctttctgtagctatagatccggcaattgtaaatacttgcattacggtagctaggcaaatggctagttgttctgggtttgaacgtttttgtgtagtgttatgctctgtgcggtcgttattataagaacctttcaaatgtttcatatgcataacatgctctgtgtaaagtatta------------------------attaattatttttatcaataacatgctttgaata---------tattcgtttctcgtggttttagg-----------------------------------------------------------------------------------------------------------c
>Albizia_adinocephala_FHO33_88@NODE_1_length_2593_cov_162.752782
gaagaaaaagcgtgggacacacaaaacggtcatgcgccgccaggcgcgaagcctgagagagtcccacgtcatcataaacaaattcccagcgtccaccatggcattcctttgaatcctgtttgaattcctccattaaaacgcggaagtagttcgctagccaagaaaactgaagggggactaatacctaattcgattctttggttatggaggtctccggtaccgttctccagcgagtctcccacatctgcggcgccggagccgatagcttgtcttttcctcggaaattagtgtccggcgcgtcggtggatgtgggtggtgatggcgctcgttttcatgggcgcgttcggggtattagggtttcggtgagggctagattggattctggcttttcggacgatgggcatctccaatattaccaggcgtctatgcctaggtgcgatggtggggacaagcaaaagggttcggcagttctgacgactaagaagaagatgaaactgctcaagggtttgtatgagggattgtcgatggcctctcaattggggttctctttggatacggaacagcttaatttgttggaggaagttcaggggaagctaacctcggtaagtctcgtgtttttattcttgtttaccacataattcgttcgatctgtggtgatgttacttcatttttggccagcaataagctgtgtgttttggcatgcttaagattgtagttttacaagtttacttcttagcaatgattgacgttgaattgatttttttttgggatgggggataggttcatgattagtgaatacattatcaattatctggttttatgtttgccggtaataaaggcgcattttaagatttgataattgggtatggaggcgcaaagatttgtccgcagaacataaatgtacctttttagttccttttgcttggaaaacagtgaaaaaaacccattaggttgcgtgaacttaaagacgtggacgttgaatggattgtgtaaatccctgcattctatttcgttgtaaattttagatggagctcagcttc-ccattggtgatatcctcatatttgttctttcctgtacacagggtgctacggaggttttactgaaacaattagaacaactaaaagcagaggagaaggagattaagagactaaagaaacaagagagagcccatcagaaagccgctaggatgaaaactgcagctgattgtgaatcttcatcttcatcttcatctgaatcaagtgatagtgactgtggggagatagttgatatgcgcagccttaaagcaagtaccgcccttgccctagcaaccacagatcagttacagccacctgttcaggctgatgtgctctccccaccaccctcgtcaagctctctgtctcaagaaaagactaccaatgagaacctttgtgagcttggtgataccaatattgggagcagcatcaatgttggccttaaatttgatgatatagctactatcactgtacctcaaaataggattgaagtctgtatgggtaacaagtgcaaaaagtcaggagctcctgcattgcttcaagaatttgagagggttgtgggcgctgaaggtgctgttgtaggttgcaagtgcatggggaagtgcaaaactggtcccaatgtgagggttcaaaattctgttggtgaaggtctcactgagggattgaataatgactctgtcatgattcctgctaaccccctctatattggggtttctctggaggacgtggatgctatcgtggccgggctcctcggggagaatcttagcgatccaggttatggtgttgctgctgctccttgacgatggatttgggtgacatgaatttctagttatgtttatctagttgtgtgtttggattagtcaggcgatcatgggacgccttctgttgccatagatccggcaattgtaaatatctacatcactttagttgcacaaatggctagttgttttgggttgggatgtttttatttagtgtcatgctttgtgcggtcattattataagaacctcctaaatgtttcatatgcataagatgctctgtatgaaggatcatttataacatgcattgtaaaaggtagtaattatttttacctataacatgctatgaatgatccctagcta-----------------------------------cacgttatttgtagaactgcctaatgattggtgtattcacctttttccaatatcaacgttgtagagctttcagctcttgttgaaagttttcaat
>Albizia_coripatensis_Hughes_2433@NODE_2_length_887_cov_192.458025
gaagaaaaagcgtgggaaacacaaaacggtcatgcgccgccaggcgcgaagcctgagagagtgccacatcatcacaaacaaatgcctagcgtccaccgtggcatccatttgaatcctttttgaattcctccattaaaacgcgaaagtagtttactagccaagaaaactgaaggggggctaatacctaattcgattctttggttatggaggtctccggtaccgttctccagcgtgtctcccatatctacggcgccggagctgatagcttgtcttttcctcggaaattagtgtccggcgggtgggtggatgtgggtggtgatggtgctcgttttcatgggcgcgttcggggttttagggtttcggtgagggctagattggattctgggttttctgacgatgggcatctccaatattaccaaccgtcgacgcctaggtgcggtggtggggacaagcaaaagggttcggcagttctgacgactaagaagaagatgaaactgctcaagggtttgtataagggattgtcgatggcctctgaattggggttctctttggatgcggaacagcttaatttgttggaggaagttcaggggaagctaacctcggtaagtctcgtgtttttgttcttgtttaccacataattcgttcgatctgtggtgatgttacttca--------aagcaataagctgtgtgttttggcatgcttaagagtgtagttttacaagtttacttcttagcaatgattgacgttgaattgat-tgttttt----------------------------------------------------------------------------------------------------------------------------------------------------------------------------------------------------------------------------------------------------------------------------------------------------------------------------------------------------------------------------------------------------------------------------------------------------------------------------------------------------------------------------------------------------------------------------------------------------------------------------------------------------------------------------------------------------------------------------------------------------------------------------------------------------------------------------------------------------------------------------------------------------------------------------------------------------------------------------------------------------------------------------------------------------------------------------------------------------------------------------------------------------------------------------------------------------------------------------------------------------------------------------------------------------------------------------------------------------------------------------------------------------------------------------------------------------------------------------------------------------------------------------------------------------g
>Albizia_edwallii_Dalmaso_272@NODE_1_length_1221_cov_12.260720
--------------------------------------------------------------------------------------------------------------------------------------------------------------------------------------------------------------------------------------------------------------------------------------------------------------------------------------------------------------------------------------------------------------------------------------------------------------------------------------------------------------------------------------------------------------------------------------------------------------------------------------------------------------------------------------------------------------------------------------------------------------------------------------------------------------------------------------------------------------------------------------------------------------------------------------------------------------------------------------gttgggtgaacttaaagacgtggacgttgaatggattgtgtaaatccctgcattctattttgttgtaaattttagatggagctcagcttc-ccatgggtgtcatgctcatatttgttctttcctgtacacagggtgctactgaggttttactgaaacaattagaacaactaaaagcagacgagaaggaaatgaagagactaatgaaacaagagaaagcccagcagaaagccgctaggatgaaaactacacctgattgtgaatcttcatcttcatcttcatctgaatcaagtgatagtgactgtggggagatagtggatatgcgcagccttaaagcaagtaccgcccttgccccagcaaccacagatcaattacagtcacctgttcaggctgctgtgctctccccaccaccctctccaagctctctgtctctagaaaagactactaatgagaacctttgtgagcttggtgataccaatattggcagcagcatcaatgttggccttaaatttgatgatatagctactaccactgtacctcaaaagaggattgaagtctgtatgggtaacaagtgcaaaaagtcaggagctcctgcactgcttcaagaatttgagagggttgtgggcgctgaaggtgctattgtaggttgcaagtgcatggggaagtgcaaaactggtcccaatgtgagggttcaaaattctgttggtgaaggtctcactgagggattgaataatgactctgtaatgattcctgctaaccccctctacattggggtttctctggaggacgtggatgctatcgtggccaggctcctcggggagaatctgagcgatccaggttatggtgttgctgctgctccttgacgatggatttgggtgacatgaagttctagttatgtttatcaaattgtgtgtttggattagtcaggcgatcatgggacgccttctgttgccatagatccggcaattgtaaatatctacatcacattagttgcacaaatgactagttgttttgggttgggatgtttttatttagtgtcatgctttgtgtggtcattattataagaacctcctaaatgtttcatatgtataacatgctctagatgaagtattaattataacatgctttgtaaaatgtattaattatttttacctataacatgctttgaatgatccctagctattcgtatcttgttggtgaaagttgttcatatcttaca--------------------------------------------------------------------------------------------
>Albizia_edwallii_Dalmaso_272@NODE_2_length_580_cov_8.068571
----------------------------------------------------------------------------------------------------------------------------------------------------------------------------------------------------------------ggtctccggtaccgttctccagcgagtctcccatatctacggcgccggagctgatagcttgtcttttcctcggaaattagtgtccggcggatcggtggatgtgggtggtgatggtgctcgttttcatgggcgcgtccggggttttagggtttcggtgagggctagattggattctgggttttctgacgatgggcatctccaatattaccaggcgtcgacgcctaggtgcggtggtggggacaagcaaaaggtttcggcagttctgacgactaagaagaagatgaaactgctcaagggtttgtataagggattgtcgatggcctctgaattggggttctctttggatacggaacagcttaatttgttggaggaagttcaggggaagctaacctcggtaagcctcgtgtttttattgttgtttaccacataattcgttcgatctgtggtgatgttacttcatttttggcaagcaataagctgtgtgctttggcatgcttaagattgtagttttacaagtttacttcttagcaatgatggacgttgaattgat-tttttttgggatgggggataggttcatgat------------------------------------------------------------------------------------------------------------------------------------------------------------------------------------------------------------------------------------------------------------------------------------------------------------------------------------------------------------------------------------------------------------------------------------------------------------------------------------------------------------------------------------------------------------------------------------------------------------------------------------------------------------------------------------------------------------------------------------------------------------------------------------------------------------------------------------------------------------------------------------------------------------------------------------------------------------------------------------------------------------------------------------------------------------------------------------------------------------------------------------------------------------------------------------------------------------------------------------------------------------------------------------------------------------------------------------------------------------------------------------------------------------------------------------------------------------------------------------------------------------------------------
>Albizia_glabripetala_Lewis_1652@NODE_1_length_1496_cov_55.189570
-----------------------------------------------------------------------------------------------------------------------------------------------------------------------------------------------------------------------------------------------------------------------------------cctcggaaattagtgtacggcgcgtcggtggatgtgggtggtgatggtgctcgttctcatgggcgcgttcggggtataagggtttcggtgagggctagattggattctggatttttggacgatgggcatctccaatattaccaggcatcgatgcctaggtgcgatggtgtggacaagcaaaaggtttcggcagttctgacgactaagaagaagatgaaactgctcaagggtttgtataagggattgtcgatggcctctgaattggggttctctttggacacggaacagcttaatttgttggaggaagttcaggggaagctaacctcggtaagtctcgtgtttttattcttgtttagcacttaattcgtccgatctgtggtg-tgttacttcatttttggcaagcaataagctgtgtgttttggcatgcttaagattgtagttttacaagtttacttcttagcaaggattgacgttgaattgatttttttttgggatgggggataggttcatgattagtgaatacattatcaattatctggttttatgtttgccggtaataaaggcgcattttaagatttgataattgggtgtggaggcgcaaaaatttgtccacagaacataaatgtacctttttagttcctttttcttgatagacagtgaaaaaaacccattaggttgggtgaacttaaagacgtggacgttgaatggattgtgtaaatccctgcattctatttttttgtaaattttagatggagctcagcttc-ccatgggtgtcatcctcctatttgttctttcctgtacacagggtgctgctgagattttactgaaacaattagaacaactaaaagcagaggagaaggaaatgaagagactaaaaaaacaagagagagcgcagcggaaagccgctaggatgaaaactgcacctgattgtgaatcttcatcttcatcttcatctgaatcaagtgatagtgactgtggggagatagttgatatgcgcagccttaaagcaagtaccacccttgccccagcaaccacagatcagttacagtcacctgttcagactgctgtgctctccccaccaccctcaccaagctctctgtctcaagaaaaggctactaatgagaacctttgtgagcttggtgatacctatattgggagcagcatcagtgttggccttaaatctgacgatatagctactaccactgtacctcaaaagaggattgaagtctgtatgggtaacaagtgcaaaaggtcaggagctcctgcattgcttcaagaatttgagagggttgtgggcgctgaaggtgctgttgtaggttgcaagtgcatggggaagtgcaaaactggtcccaatgtgagggttcaaaattctgttggtgaaggtctcactgagggattgactaatgactctgtcatgattcctgctaaccccctctacattggggtttctctggaggacgtggatgctatcgtggccaggctc-------------------------------------------------------------------------------------------------------------------------------------------------------------------------------------------------------------------------------------------------------------------------------------------------------------------------------------------------------------------------------------------------------------------------------------------------------------------------------------------------------------------
>Albizia_multiflora_Hughes_3090@NODE_1_length_2225_cov_163.447393
------------------acacaaaacggtcctgcgccgccaggcgcgaagcctaagagagtgccacgtcataataaacaaatacctagcgtccaccatggcattcctttgaatcctgtttgaattcctccattaaaacgcggaagtagttcaccagccaagaaaactgaaggggggctaatacctaattcgattctttggtcatggaggtctccggtaccgttctccagcgagtctcccacatctacggcgccggagccgatagcttgtcttttcctcggaagttagcgtacggcgcgtcggtggatgtgggtggtgatggcgctccttttcatgggcgcgttaggggtattagggtttcggtgagggctagattggattctggattttcggacgatgggcatctccaatattaccaggcgtcgatgcctaggtgcgatggtggggacaagcaaaaggtttcggcagttctgacgactaagaagaagatgaaactgctcaagggtttgtacaagggattgtcgatggcctctgaattggggttctctttggacacggaacagcttaatttgttggaggaagttcaggggaagctaacctcggtaagtctcgtgtttttattcttgtttaccacttaattcgttcgatctgtggtgatgttacttcatttttgccaagcaataagctgtgtgttttggcatgcttaagattgtagttttacaagtatacttcttagcaatgattgacgttgaattgatttttttttgggatgggggataggttcatgattagtgaatacattatcaattatctggttttatgtttgccggtaataaaggcgcattttaatatttgataattgggtatggaggcgcaaagatttgtccgcagaacataaatgtacctttttaattcctttttcttggaaaacagtgaaaaaaacccattaggtcgggtgaacttaaagacgtggacgttgaatggattgtgtaaatccctgcattctattttgttgtaaattttagatggagctcagcttc-ccatgggtgtcatcctcatatttgttctttcctgtacacagggtgctgctgaggttttactgaaacaattagaacaactaaaagca---gagaaggaaatgaagagactaaagaaacaagagagagcccagcggaaagccgctaggatgaaaactgcacctgattgtgaatcttcatcttcatcttcatctgaatcaagtgatagtgactgtggggagatagttgatatgcgcagccttaaagcaagtaccgcccttgccccagcaaccacagatcagttacagtcacctgttcaggctgctgtgctctccccaccaccctcaccaagcactctgtctcaagaaaagactactaatgagaacctttgggagcttggtgataccaatattgggagcagcatcagtgttggccttaaatttgatgatatagctactatcactgtacctcaaaagaggattgaagtctgtatgggtaacaagtgcaaaaagtcaggagctcctgcattgcttcaagaatttgagagggttgtgggcgctgaaggtgctgttgtaggttgcaagtgcatggggaagtgcaaaactggtcccaatgtgagggttcaaaattctgttggtgaaggtctcactgggggattgaataatgactctgtcatgattcctgctaaccccctctacattggggtttctctggaggacgtggatgctatcgtggccaggctcctcggggagaatctgagcgatccaggttatggtgttgatgctgctccttgacgatggatttgggtgacatgaagttctagttatgtttatcaagttgtgtgtttggattagtcaggcgatcatgggacgccttctgttgccatagatccggcaattgtaaatatctacatcacattagctgcacaaatggctagttgttttgggttgggatgtttttatttagtgtcatgctttgtgcggtcattattataagaacctcctaaatgtttcatatgtat-acatgctctgtttgaagtattaattataacatgctttgtaaaaagtattagttatttttacttataacatgctttgaatgatcactagctattcgtatcttgttggtgaaagtagttcatatcttgcatgttatttgtataactgcctaatcattgatgtattcacctttttccaatatctacgtcgtagag----------------------------
>Albizia_niopoides_Simon_1601@NODE_1_length_2217_cov_174.804673
----------------------aaaacggtcatgcgccgccaggcgcgacgtctgagagagtgccacgtcataataaacaaatacctagcgtccaacgtggcattcctttgaatcctgtttgaattcctccattaaaacgcggaagtagttcactagccaagaaaactgaaggggggctaatacctaattcgattctttggtcatggaggtctccggtaccgttctccagcgagtttcccacatctacggtgccggagccgatagcttgtcttttcctcggaaattagtgtacggcgcgtcggtggatgtgggtggtgatggtgatttttttcatgggcgcgttcggggtattagggtttcggtgagggctagattggattctggattttcggacgatgggcatctccaatattaccaggcgtcgatgcctaggtgcgatggtagggacaagcaaaaggttttggcagttctgacgactaagaagaagatgaaactgctcaagggtttgtataagggattgtcgatggcctctgaattggggttctctttggacacggaacagcttaatttgttggaggaagttcaggggaagctaacctcggcaagtctcatgtttttattcttgtttaccacttaattcgttcgatctgtggtgatgttacttcatttttgccaagcaataagttgtgtgttttggcttgcttaagattgtagttttacaagtttacttcttagcaatgattgacgttgaattgatttttttttgggatgggggatagtttcatgattagtgaatacattatcaattatctggttttatgtttgccggtaataaaggcgcattttaagatttgataattgggtatggaggcgcaaagatttgtccgcagaacataaatgtacctttttaattcctttttcttggaaaacagtgaaaaaaacccattaggttgggtgaacttaaagacgtggacgttgaatggattgtgtaaatccctgcattctattttgttgtaaattttagatggagctcagcttc-ctatgggtgtcatcctcatgtttgttctttcctgtacacagggtgctgctgaggttttactgaaacaattagaacaactaaaagcagaggagaaggaaatgaagagactaaagaaacaagagagagcccagcggaaagccgctaggatgaaaactgcacctgattgtgaatcttcatcttcatcttcatctgaatcaagtgatagtgactgtggggagatagttgatatgcgcagccttaaagccagtaccgcccttgccccagcaaccacagatcagttacagtcacctgttcaggctgctgtgctctccccaccaccctccccaagctctctgtctcaagaaaagactactaatgagaacctttgtgagcttggtgataccaatattgggagcagcatcagtgttggccttaaatttgatgacatagctactatcactgtacctcaaaagaggattgaagtctgtatgggtaacaagtgcaaaaagtcaggagctcctgcattgcttcaagaatttgagagggttgtgggcgctgaaggtgctgttgtaggttgcaagtgcatggggaagtgcaaaactggtcccaatgtgagggttcaaaattctgttggtgaaggtctcagtgagggattgaataatgactctgtcatgattcctgctaaccccctctacattggggtttctctggaggacgtggatgctatcgtggccaggctccttggggagaatctgagcgatccaggttatggtgttgatgctgctccttgacgatggatttgggtgacatgaagttctagttatgtttatcaaggtgtgtgtttggattaatcaggcgatcatgggacgccttctgttgccatggatcgggcaattgtaaatatctacatcacattagttgcacaaatagctagttgttttgggttgggatgtttttatttagtgtcatactttgtgcggtcattattataagaacctcctaaatgtttcatttgtataacatgctctgtatgaagtattaattataacatgctttgtaaaaagtattagttatttttacttataacttgctttgaatgatcactagctattcgtatcttgttggtgaaagttgttcatgtcttgcatgttatttgtataactgcctaatcattgatgtattcacctttttccaatatctacgttgtagagt---------------------------
>Albizia_sinaloensis_Hughes_1576@NODE_1_length_1425_cov_128.166172
------------------------------------------------------------------------------------------------------------------------------------------------------------------------------------------------------------------------------------------------------------------------------------------------------------------------------------------------------------------------------------------------------------------------------------------------------------------------------------------------------------------------------------------------------------------------------------------------------------------------------------------------------------------------------------------------------------------------------------------------------tacttcttagcaatgattgacgttgaattga-ttttttttgggatgggggataggttcttgattagtgaatacattatcaatgatctggttttatgtttgccggtaataaaggctcattttaagatttcataattgggtatggaggcgcaaagatttgtccgcagaacataaatgtacctttttagttccttttgcttggaaaacagtgaaaaaaacccattaggttgggtgaacttaaagacgtggacgttgaatggattgtgtaaatccctgcattctattttgttgtaaattatagatggagctcagcttc-ccattggtgatatcctcatatttgttctttcctgtacacagggtgctgcggaggttttactgaaacaattagaacaactaaaagcagaggagaaggaaatcaagagactaaagagacaagagagagcccagcagaaagccgctaggatgaaaactgcagctgattgtgaatcttcatcttcatcttcatctgaatcaagtgatagtgactgtggggagatagttgatatgcgcagccttaaagcaagtacagcctttgccctagcaaccacagatcagttacagtcacctgttcaggctgatgtgctctccccaccaccctcaccaagctctctgtctcaagaaaagattaccaatgagaacctttgtgagcttggtgataccaatattgggagcagcatgaatgttggccttaaatttgatgatatagctactatcactgtacctcaaaagaggattgaagtctgtatgggtaacaagtgcaaaaagtcaggagctcctgcattgcttcaagaatttgagagggttgtgcgcgctgaaggtgctgttgtaggttgcaagtgcatggggaagtgcaaaactggtcccaatgtgagggttcaaaattctgttggtgaaggtctcactgagggattgaataatgactctgtcatgattcctgctaaccccctctatattggggtttctctggaggacgtggatgctatcgtggccaggctcctcggggagaatctgagcgatccaggttatggtgttgctgctgctccttgacgatggatttgggtgacatgaatttctagttctgtttatcaagttgtgtgtttggattagtcaggcgatcatgggacgccttctgttgccatagatccggcaattgtaaatatctacatcactttagttgcacaaatggctagttgttttgggttgggatgtttttatttagtg-catgctttgtgcggtcattattataagaacctcctaaatgtttcatatgtataacatgctctgtatgaaggatcatttataacttgcattgtaaaaggtagtaattatttttgcccataacatgctatgaatgatccctagcta-----------------------------------cacgttatttgtagaactg---------------------------------------------------------------------------
>Albizia_subdimidiata_var_minor_Gorts_341@NODE_2_length_609_cov_34.122180
---------------------------------------------------------------------------------------------------------------------------------------------------------------------------------------------------------------------------------tccagcgagtctcccatatctacggcgccggagccgatagcttgtcttttcctcggaaattagtgtacggcgcgtcggtggatgtgggtggtgatggtgctcgttctcatgggcgcgttcggggtataagggtttcggtgagggctagattggattctggatttttggacgatgggcatctccaatattaccaggcatcgatgcctaggtgcgatggtgtggacaagcaaaaggtttcggcagttctgacgactaagaagaagatgaaactgctcaagggtttgtataagggattgtcgatggcctctgaattggggttctctttggacacggaacagcttaatttgttggaggaagttcaggggaagctaacctcggtaagtctcgtgtttttattcttgtttagcacttaattcgtccgatctgtggtg-tgttacttcatttttggcaagcaataagctgtgtgttttggcatgcttaagattgtagttttacaagtttacttcttagcaaggattgacgttgaattgatttttttttgggatgggggataggttcatgattagtgaatacattatcaattatctggttttatgttt-----------------------------------------------------------------------------------------------------------------------------------------------------------------------------------------------------------------------------------------------------------------------------------------------------------------------------------------------------------------------------------------------------------------------------------------------------------------------------------------------------------------------------------------------------------------------------------------------------------------------------------------------------------------------------------------------------------------------------------------------------------------------------------------------------------------------------------------------------------------------------------------------------------------------------------------------------------------------------------------------------------------------------------------------------------------------------------------------------------------------------------------------------------------------------------------------------------------------------------------------------------------------------------------------------------------------------------------------------------------------------------------------------------------------------------------------------------------------------------------g
>Albizia_subdimidiata_var_subdimidiata_Ferreira_210@NODE_2_length_960_cov_75.456399
---------------gacacacaaaacggtcatgcgccgccaggcgcgaagcctgagagagtgccacgtcataataaacaaaaacctagcgtccaccgtggcattcctttgaatcctgtttgaattcctccattaaaacgcggaagtagtacactagccaataaaactgaaggggggctaatacctaattcgattctttggtcatggaggtctccggtaccgttctccagcgagtctcccatatctacggcgccggagccgatagcttgtcttttcctcggaaattagtgtacggcgcgtcggtggatgtgggtggtgatggtgctcgttctcatgggcgcgttcggggtataagggtttcggtgagggctagattggattctggatttttggacgatgggcatctccaatattaccaggcatcgatgcctaggtgcgatggtggggacaagcaaaaggtttcggcagttctgacgactaagaagaagatgaaactgctcaagggtttgtataagggattgtcgatggcctctgaattggggttctctttggacacggaacagctaaatttgttggaggaagttcaggggaagctaacctcggtaagtctcgtgtttttattcttgtttagcacttaattcgtccgatctgtggtgatgttacttcatttttggcaagcaataacctgtgtgttttggcatgctaaagattgtagttttacaagtttacttcttagcaatgattgacgttgaattgatttttttttgggatgggggataggttcatgattagtgaatacattatcaattatctggttttatgtttgctggtaataaaggcgcattttaagatttgataattgggtatgtatgcgcaaagatttgtccacagaacataaacgtacctttttagttcctttttcttgatagacagtgaaaaaaacccattaggttgggtgaacttaaagacgt---------------------------------------------------------------------------------------------------------------------------------------------------------------------------------------------------------------------------------------------------------------------------------------------------------------------------------------------------------------------------------------------------------------------------------------------------------------------------------------------------------------------------------------------------------------------------------------------------------------------------------------------------------------------------------------------------------------------------------------------------------------------------------------------------------------------------------------------------------------------------------------------------------------------------------------------------------------------------------------------------------------------------------------------------------------------------------------------------------------------------------------------------------------------------------------------------------------------------------------------------------------------------------------------------------------------------------------g
>Albizia_tomentella_Leach_Dunlop_3801@NODE_1_length_929_cov_126.896714
ggagaaaaagcgtgggaaacacaaaaccgccaggcgcagccgggggcgaagcctgagagagtgccacatcatcataaacaaatcccaagcgtccaccatggcattcccttgaatcgtgtttgaattcctcccttaaaacgcggaagcagtttactagccgacaaaactgaaggggggctagttcctaacccgattctttggttatggaggtctccggtaccgttctccagcgagtctcccacgtccacggcgccggagctgatagcttgtcttttcctcggagattagtgtccggcggatcggtggatgtgggtggtgatcgtgcccgttttcatgggcgcgttcggggtattagagtttcggtgagggctagattggattctgggttttctgacgatgggcatctccaatattaccaggcgtcgatgcctagttgcggcggtggggacaagcgaaagggttcggcagctctgacgactaagaagaagatgaaactgctcaagggtttgtataagggactgtcgatggcctctgaattggggttctctttggatacggagaagcttaatttattggaggaagttcaggggaagctaatcccggtaagtctc--gtttttgttcttgtttaccacataattcgttcgatctgtggtgatgttactttattcttggcaagcaataaactgtgtgttttggcatgcttaaggttgtagttttacaggtttacttcttagcaacgagtgacgttgaattgat-ttcttt------------------------------------------------------------------------------------------------------------------------------------------------------------------------------------------------------------------------------------------------------------------------------------------------------------------------------------------------------------------------------------------------------------------------------------------------------------------------------------------------------------------------------------------------------------------------------------------------------------------------------------------------------------------------------------------------------------------------------------------------------------------------------------------------------------------------------------------------------------------------------------------------------------------------------------------------------------------------------------------------------------------------------------------------------------------------------------------------------------------------------------------------------------------------------------------------------------------------------------------------------------------------------------------------------------------------------------------------------------------------------------------------------------------------------------------------------------------------------------------------------------------------------------------------------
>Albizia_tomentella_Leach_Dunlop_3801@NODE_2_length_571_cov_621.459514
--------------------------------------------------------------------------------------------------------------------------------------------------------------------------------------------------------------------------------------------------------------------------------------------------------------------------------------------------------------------------------------------------------------------------------------------------------------------------------------------------------------------------------------------------------------------------------------------------------------------------------------------------------------------------------------------------------------------------------------------------------------------------------------------------------------------------------------------------------------------------------------------------------------------------------------------------------------------------------------------------------------------------------------------------------------------------------------------------------------------------------------------------------------------------------------------------------------------------------------------------------------------tcgtcttcgtctgaatcaagtgatagtgactgtggggagatagttgatatgcgcagccttaaagcaagtaccgcccttgccccagcaaccgcagatcaattacagtcacccattcaggctgctgtgctctccccaccaccctcattaagccctctgtctcaagaaaatactactaatgagaacctttgtgagcttggtgataccaatattagcagcagcatcaatgttggccttaaatttggtgatatagctactaccactgtacttcaaaagaggattgaagtctgtatgggtaacaagtgcaaaaagtcaggagctcctgcattgcttcaagaatttgagagggttgtgggcgctgaaggtgctgttgtaggttgcaagtgcatggggaagtgcaaaactggtcccaatgtgagggttcaaaattctgtaggtgaaggtctcactgagggattgaataatgactctgtcatgattcctgctaaccccctctacattggggtttctctggaggacgtggatgctatcgtggccaggcttctcggggagaatcagaacgatccaggtt---------------------------------------------------------------------------------------------------------------------------------------------------------------------------------------------------------------------------------------------------------------------------------------------------------------------------------------------------------------------------------------------------------------------------------------------------------------------------------------
>Albizia_tomentosa_Hughes_648@NODE_2_length_650_cov_117.363002
---------------------------------------------------------------------------------------------------------------------------------------------------------------------------------------------------------------------------------------------------------------------------------------------------------------------------------------------------------------------------------------------------------------------------------------------------------------------------------------------------------------------------------------------------------------------------------------------------------------------------------------------------------------------------------------------------------------------------------------------------------------------------------------------------------------------------------------------------------------------------------------------------------------------------------------------------------------------------------------------------------------------------------------------------------------------------------------------------------------------------------------------------------------------------------------------------------------------------------ggatgaaaactgcagctgattgtgaatcttcatcttcatcttcatctgaatcaagtgatagtgactgtggggagataattgatatgcgcagccttaaagcaagtaccgcccttgccctagcaaccacagatcagttacagtcacctgttcaggctgatgtgctctccccaccaccgtcatcaagctctctgtctcaagaaaagactaccaatgagaacctttgtgagcttgttgataccaatattgggagcagcatcaatgttggccttaaatttgatgatatagctactatcactgtacctcaaaagaggattgaagtctgtttgggtaacaagtgcaaaaagtcaggagctcctgcattgcttcaagaatttgagagggttgtgggtgctgtaggtgctgttgtaggttgcaagtgcatggggaagtgcaaaacaggtcccaatgtgagggttcaaaattctgttggtgaaggtctcattgagggattgaataatgactctgtcatgattcctgctaaccccctctatattggagtttctctggaggacgtggatgctatcgtggccgggctcctcggggagaatctgagcgatccaggttatggtgttgctgctgctccttgacgatggatttgggtgacatga-------------------------------------------------------------------------------------------------------------------------------------------------------------------------------------------------------------------------------------------------------------------------------------------------------------------------------------------------------------------------------------------------------------------------------------------
>Albizia_xerophytica_Hughes_1435@NODE_1_length_2148_cov_88.977306
---------------------------------------ccaggcgcgaagcctgagagagtcccacgtcatcataaacaaatacccagcgtccaccatggcattcctttgaatcctgtttgaattcctccattaaaacgcggaaatagttcgctagccaagaaaactgaagggggactaatacctaattcgattctttggttatggaggtctccggtaccgttctccagcgagtctcccacatctgcggcgccggagccgatagcttgtcttttcctcggaaattagtgtccggcgcgtcggtggatgtgggtggtgatggcgctcgttttcgtgggcgcgttcggggtatcagggtttcggtgagggctagattggattctgggttttcggacgatgggcatctccaatattaccaggcgtctatgcctaggtgcgatggtggggacaagcaaaagggttcggcagttctcacgactaagaagaagatgaaactgctcaagggtttgtatgagggattgtcgattgcctctgaattggggttctctttggatacggaacagcttaatttgttggaggaagttcaggggaagctaacctcggtaggtcttgtgtttttattcttgtttaccacataattcgttcgatctgtggtgatgttacttcatttttggccagcagtaagctgtgtgttttggcatccttaagattgtagttttacaagtttacttcttagcaatgattgacgttgaattga-ttttttttgggatgggggataggttcatgattagtgaatacattatcaattatctggttttatgtttgctggtaataaaggcgcattttaagatttgataattgggtatggaggcgcaaagatttgtccgcagaacataaatgtacctttttagttccttttgcttggaaaacagtgaaaaaaacccattaggttgggtgaacttaaagacttggacgttgaatggattgtgtaaatccctgcattctatttcgttgtaaattttagatggagctcagcttc-ccattggtgatatcctcatatttgttctttcctgtacacagggtgctgcggaggttttactgaaacaattagaacaactaaaagcagaggagaaggaaattaagagactaaagaaacaagagagagcccagcagaaagccgctaggatgaaaactgcagctgattgtgaatcttcatcttcatcttcatctgaatcaagtgatagtgactgtggggagatcgttgatatgcgcagccttaaagcaagtaccgcccttgccctagcaaccacagatcagttacagtcacctgttcaggctgatgtgctctccccaccaccctcaccaagctctctgtctcaagaaaagattaccaatgagaacctttgtgagcttggtgataccaatattgggagcagcatcaatgttggccttaaatttgatgatatagctactatcactgtacctcaaaagaggattgaagtctgtatgggtaacaagtgcaaaaagtcaggagctcctgcattgcttcaagaatttgagagggttgtgggcgctgaaggtgctgttgtaggttgcaagtgcatggggaagtgcaaaactggtcccaatgtgagggttcaaaattctgttggtgacggtctcactgagggattgaataatgactctgtcatgattcctgctaaccccctctatattggggtttctctggaggacgtggatgctatcgtggccgggctcctcggggagaatctgagcgatccaggttatggtgttgctgctgctccttgacgatggatttgggtgacatgaatttctagttatgtttatcaagttgtgtgtttggattagtcaggcgatcatgggacgccttctgttgccatagatccggcaattgtaaatatctacatcactttagttgtacaaatggctagttgttttgggttgggatgtttttatttagtgtcatgctttgtgcggtcattattataagaacctcctaaatgtttcatatgtataacatgctctgtatgaaggatcatttataacatgcattgtaaaaggtagtaattatttttacttataacatgctatgaatgatccctagcta-----------------------------------cacgttatttgtagagctgcctaatgattggtgtattcacccttttccaata-----------------------------------------t
>Archidendron_clypearia_Wieringa_1849@NODE_1_length_2272_cov_292.635991
gtagaaaatgcgtgggaaacacaaaacggtcatgcgccgccaggcgtgaggcctaagagagtgccacgtcatcagaaacaaatcccaagcgtccaccgtggcatt-ctttgaatcctgtttgaattcctcccttaaaatgcggatgtagtttactagccaagaaaactgaaggggggctaattcctgattcgattctttggttatggaggtctccggtaccgttctccagcgagtctcccacatctacggtgccggagctgatagcttgtcttttcctcggagattagtatccggcgggtcggtggatgtgggtggtgatggtgctcgttttcatgggcgcgttcggggtattagggtttcggtgagggctagattggattatgggttttctgacgatgggcatctccaatattaccaggcgtcgacgcctaggtgcggtggtggggacaagcaaaaggggtcggcagttctgacgactaagaagaagatgaaactgctcaagggtttgtctaggggattgtcgatggcctctgaattggggttctctttggatacggaaagccttaatttgttggaggaagttcaggggaagctaacctctgtaagtctcgtggttttattcttgtttaccacataattcgttcgatctgtggtgatgttacttcatttttggcaagcaataaactgtgtgttttggcatggttaagattgtagttttacaagtttacttcttagcaatgagtgatgttgaattgaat-tttttggggatgggggataggttcatgattagtgaatacattatcaattatctggttttatgtttgcc-gcaataaaggcgcattttatgatttgataattgggtatggaggcgcaaagatttgtccgcagaacataaatgtacctttttagttcctttttcttggaaaacagtgggaaaaaacccttaggttgggtgaacttaaagacgtggacgttgaatggattgtgtaaatccctgcatcctatgttgttgtaaattttagatggagttcagcttc-ccatgggtggggtcctcatatttgttctttcctgtacacaggatgctactgaggtcttactgaaacaattagaacaactaaaagcagaggagaaggaaatgaagagactaaagaaacaagagaaagcccagcggaaagccgctgcgaagaaaactgcacctgattgtga------atcttcatcttcatctgaatcaagtggtagtgactgtggggagatagttgatatgcgcagccttaaagcaagcaccgcccttgccccagcaaccgcagatcaattactgtcacctgttcaggctgctgtgctctccccaccaccctcaccaagctctctgtctcaagaaaagactactaatgagaacctttgtgagcttggtgataccaatgttagcagcagcatgaatgttggccttaaatttgatgatatagctactaccactttacctcaaaagagaattgaagtctgtatgggtaacaagtgcaaaaagtcaggagctcctgcattgcttcaagaatttgagaaggttgtgggccctgaaggtgctgttgtaggttgcaagtgcatggggaagtgcaaaactggtcccaatgtgagggttcaaaattctgttggtgaaggtctcactgagggattgaataatgactctgtcatgattcctgctaaccccctctacattggggtttctctggaggacgtggatgctatcgtggccaggctcctccgggagaatcagagcgatccaggttttggtgttgctactgctccttgacgatggatttgggcaacatgaagttctagttgtgtttattaagttgtgtgtttggattagtcaggcgatcatgggacgccttctgtagccatagatccggcaattgtaaatatctacatcacattagttgcaccaatggctagtggttttgggttgggatgtttttatttagtgttatgctttgcgcggtcattattataagaacctcctaaatgtttcatttgtataacatgctttgtatgaa----------------------------gtattatttatttttacctggaacatgctttgaatgatccctagctgttcttatcttgtttttgaaagttgttcatatcttgcatgttaactgtataactgcttaatcattgatgtattcacctttttccg---------------------------------------------
>Balizia_elegans_Iganci_870@NODE_2_length_577_cov_16.402000
gaattaaaagcgtgggaaacacaaaacgatcatgcgccgccaggcgcgaagcctgagagagtgccacgtcatcataaacaaatgcctagcgtcctccgtggcattcctttgaatcctgtttgaattcctccattaaaacgcggtagtagtttactagccacgaaaactgaaggggggctaatacctaattcgattctttggttatggaggtctccggtaccgttctccagcgagtctcccacatctacggcgccggagctgatagcttgtcttttcctgggaaattagtgtccggcgggtcggtggatgtgggtggtgatggtgctcgttttcgtgggcgcgttcggggtattagggtttcggtgagggctaga-------------------------------------------------------------------------------------------------------------------------------------------------------------------------------------------------------------------------------------------------------------------------------------------------------------------------------------------------------------------------------------------------------------------------------------------------------------------------------------------------------------------------------------------------------------------------------------------------------------------------------------------------------------------------------------------------------------------------------------------------------------------------------------------------------------------------------------------------------------------------------------------------------------------------------------------------------------------------------------------------------------------------------------------------------------------------------------------------------------------------------------------------------------------------------------------------------------------------------------------------------------------------------------------------------------------------------------------------------------------------------------------------------------------------------------------------------------------------------------------------------------------------------------------------------------------------------------------------------------------------------------------------------------------------------------------------------------------------------------------------------------------------------------------------------------------------------------------------------------------------------------------------------------------------------------------------------------
>Balizia_elegans_Iganci_870@NODE_4_length_505_cov_34.971963
----------------------------------------------------------------------------------------------------------------------------------------------------------------------------------------------------------------------------------------------------------------------------------------------------------------------------------------------------------------------------------------------------------------------------------------------------------------------------------------------------------------------------------------gtcgatggcctctgaattggggttctctttggatacggaaaagcttaatttgttggaggaagttcaggggaagctaaactcggtaagtctcgtgtttttattcttgtttaccacataattcgttcgatctgtggtgatgttacttca-ttctggcaagcaataagctgtgtgttttggcatgcttaagattgtagttttacaactgtacttcttagcaatgattgacgttgaattgaa-tttttttgggatggggggtagtttcatgattggtgaatacattatcaattatctggttttatgtttgccggtaatgaaggcgcattttaagatttgataattgggtatggaggggcaaagatttgttcgcagaacataaatgtacctttttagttcctttttcgtggaaaacagtgaaaaaaaaccattacgttgggtgaacttaaagacgtggacgttgaatggattgtgtaaatccctgcattctattttgttgtaaattttagat--------------------------------------------------------------------------------------------------------------------------------------------------------------------------------------------------------------------------------------------------------------------------------------------------------------------------------------------------------------------------------------------------------------------------------------------------------------------------------------------------------------------------------------------------------------------------------------------------------------------------------------------------------------------------------------------------------------------------------------------------------------------------------------------------------------------------------------------------------------------------------------------------------------------------------------------------------------------------------------------------------------------------------------------------------------------------------------------------------------------------------------------------------------------------------------------------------------------------------------------------------------------------------
>Balizia_leucocalyx_Aguilar_1939@NODE_1_length_1704_cov_216.903503
----------------------------------------------------------------------------------------------------------------------------------------------------------------------------------------------------------------------------------------------------------------------------------------------------------------------------------------------------------------------------------------------------------------------------------------------------------------------------------------------------------------------------------------------------------------------------------------------------------------------------------------------------------------------------------------------------------------------------tgcttaagattgtagttttacaactttacttcttagcaatgattgacgttgaattgaat-ttttttgggatgggggattgtttcattattggtgaatacattatcaattatctggttttaagtttgccggtaataaaggcgcattttaagatttgataatttggtatggaggggcaaagatttgtccgcagaacataaatgtacctttttagttcctttttcttggaaaacagtaaaaaaaaaccattaggttgggtgaacttaaagacgtggacggtgaatggattgtgtaaatccctgcattctattttgttgtaaattttagatggagctcagcgtccccatggttgtcatcctcatatttgttctttcctgtacacaggatgctgctgaggttttactgaaacaattagaacaactaaaagcagaggagaagggaatgaagagacaaaagaaacaagaggaagcccagcggaaagccgctaggatgaaaactgcacctgattgtgaatcttcgtcttcatcttcatctgaatcaagtgatagtgactgtggggagatagttgatatgcgcagccttaaagcaagtaccgcccttacccctacaaccgcagatcaattacagtcacctgttcaggctgctgtgctctccccaccaccctcaccaagctctctgtctcaagaaaagactactaatgagaacctttgtgagcttggtgataccaatattagcagcagcatcaatgttggccttaaatttgatgatatagctactaccactgtacctcaaaggaggattgaagtctgtatgggtaacaagtgcaaaaagtcaggagctcctgtattgcttcaagaatttgagagggttgtgggcactgaaggtgctgttgtaggttgcaagtgcatgggtaagtgcaaaactggtcccaatgtgagggttcaaaattctgttggtgaaggtctcactgagggattgaataatgactctgtcatgattcctgctaaccccctctacattggggtttctctggaggacgtggatgctatcgtggccaggcttctcggggagaatcagagcgatccaggttctggtgttgctgctgctccttgacgatggatttgggtgacatgaagttctagttatgtttatcaagttgtgtgtttggattagtcaggcgatcatgggacgccttctgtagccatagatccggcaattgtaaatatctacatcacattagttgcacaaatggccagttgttttgggttgggatgtttttatttagtgttatgctttgtgcggtcattattataagaacctcctaaatgtttcatatgtataacatgctttgtatgaattattaattataacatgctctgtgtgaagtattaattatttttacataggtcatgctttgaatgatccctagctattcgcatcttgttcgttaaagttgttcatattttacatgttatttgtaaaactgcataatcattgatgtatgcacctttttccgatatcaacgttgtagagttttcggttc---ttgaaagttttcaat
>Balizia_pedicellaris_Queiroz_15529@NODE_1_length_1356_cov_111.096080
gaattaaaagcgtgggaaacacaaaacgatcatgcgccgccaggcgcgaagcctgagagagtgccacgtcatcataaacaaatgcctagcgtccaccgtggcattcc-----------tttgaattcctccattaaaacgcggaagtagtttactagccaataaaactgaaggggggctgatacctaattcgattctttggttatggaggtctccggtaccgttctccagcgagtctcccacatctacggcgcgggagctgatagcttgtcttttcctgggaaattagtgtccggcgggtcggtggatgtgggtggtgatggtgctcgttttcgtgggcgcgttcggggtattagggtttcggtgagggctagattggattctgggttttctgacgatggacatctccaatattaccaggcgtcgacgcctaggtgcggtggtggggacaagcaaaagggttcggcagttctgacggctaagaagaagatgaaactgctcaagggtttgtacaagggattgtcgatggcctctgaattggggttctctttggatacggaaaagcttaatttgttggaggaagttcaggggaagctaacctcggtaagtctcgtgtttttattcttgtttaccacataattcgttcgatccgtggtgattttacttca-ttttggcaagcaataagctgtgtgttttggcatgcttaagattgtagttttacaactttacttcttagcaatgattgacgttgaattgaa-tttttttgggatgggagatagtttcatgattggtgaatacattatcaattatctggttttatggttgccggtgataaaggcgcattttaagatttgataattgggtatggaggggcaaagatttgttcgcagaacataaatttacctttttagttcctttttcttggaaaacagtgaaaaaaaaccattaggttgggtgaacttaaagacgtggacgttgaatggattgtgtaaatccctgcattctattttgttgtaaattttagatggagctctgcttccccatgggtgtcatcctcatatttgttctttcctgtacacaggatgctgctgaggttttactgaaacaattagaacaactaaaagcagaggagaaggaaatgaagagacaaaagaaacaagaggaagcccagcggaaagccgctaggatgaaaactgcacctgattgtgaatcttcatcttcatcttcatctgaatcaagtgatagtgactgtggggagatagtt----------------------------------------------------------------------------------------------------------------------------------------------------------------------------------------------------------------------------------------------------------------------------------------------------------------------------------------------------------------------------------------------------------------------------------------------------------------------------------------------------------------------------------------------------------------------------------------------------------------------------------------------------------------------------------------------------------------------------------------------------------------------------------------------------------------------------------------------------------------------------------------------------------------------------------------------------------------------------------------------------------------------------------
>Balizia_pedicellaris_Queiroz_15529@NODE_3_length_578_cov_660.892925
----------------------------------------------------------------------------------------------------------------------------------------------------------------------------------------------------------------------------------------------------------------------------------------------------------------------------------------------------------------------------------------------------------------------------------------------------------------------------------------------------------------------------------------------------------------------------------------------------------------------------------------------------------------------------------------------------------------------------------------------------------------------------------------------------------------------------------------------------------------------------------------------------------------------------------------------------------------------------------------------------------------------------------------------------------------------------------------------------------------------------------------------------------------------------------------------------------------------------------------------------------atcttcatcttcatcttcatctgaatcaagtgatagtgactgtggggagatagttgatatgcgcagccttaaagcaagtaccgcccttgcccctgcaaccgcagatcaattacagtcacctgttcaggctgctgtgctctccccaccaccgtcaccaagctctctgtctcaagaaaagactactaatgagaacctttgcgagcttggtgatacccatattagcagcagcatcaatgttggccttaaatttgatgatatagctattaccactgtacctcaaaagaggattgaagtctgtatgggtaacaagtgcaaaaagtcaggagctcctgcattgcttcaagaatttgagaagtttgtgggcgctgaaggtgctgttgtaggttgcaagtgcatggggaagtgcaaaactggtcccaatgtgagggttcaaaattctgttggtgaaggtctcactgagggattgaataatgactctgtcatgattcctgctaaccccctctacattggggtttctctggaggacgtggatgctatcgtggccaggctcctcggggagaatcagagcgatccaggtt---------------------------------------------------------------------------------------------------------------------------------------------------------------------------------------------------------------------------------------------------------------------------------------------------------------------------------------------------------------------------------------------------------------------------------------------------------------------------------------
>Balizia_spnov_Morim_577@NODE_1_length_2287_cov_322.810484
--------------------------------------------------------------------------------aatgcctagcgtccaccatggcatttctttgaattctgtttgaattcttccattaaaacgcggaagtagtgtactagccaagaaaactaaaggggggctaatatctaattcgattctttggttatggaggtctccggtaccgttctccagcgagtctcccacgtctacggcgccggagctgatagcttgtcttttcctgggaaattagtgtccggcgggtcggtggatgtgggtggtgatggtgctcgttttcgtgggcgcgttcggggtattagggtttcggtgagggctagattggattctgggttttctgacgatggacatctccaatattaccaggcgtcgacgcctaggtgcgatggtggggacaagcaaaagggttcggcagttctgacgactaagaagaagatgaaactgctcaagggtttgtacaagggattgtcgatggcctctgaattggggttctctttggatacggaaaagcttaattcgttggaggaagttcaggggaagctaacctcggtaagtttcgtgtttttattcttgtttaccacataattcgttcgatctgtggtgatgttacttcatttttggcaagcaataagctgtgtgttttggcatgcttaagattgtagttttacagctttacttcttagcaatgattgacgttgaattgaat-ttttttgggat-gggtatagtttcatgattggtgaatacattatcaattatctggttttatgtttgccggtaataaaggcgcatttaaatatttgataattgggtatggaggggcaaagatttgtccgcagaacataaatttacctttttagtttctttttcttggaaaacagtgaaaaaaaaccagtaggtggggttaacttaaagacgtggacgttgaatggattgtgtaaatccctgcattctattttgttgtaaattttagatggagctcagcttgcccatgggtgtcatcctcatatttgttctttcctgtacacaggatgctgctgaggttttactgaaacaattagaacaactaaaagcagaggagaaggaaatgaagagacaaaagaaacaaggggaagcccagcggaaagccgcaacgatgaaaactgcacctgattgtgaatcttcatcttcatcttcatctgaatcaagtgatagtgactgtggggagatagttgatatgcgcagccttgaagcaagtgccgcccttgcccctgcaaccgcagatcaattacagtcacctgttcaggctgctgtgctctctccaccaccctcaccaagctctctgtctcaagaaaagactactaatgggaacctttgtgagcttggtgatgccaatattagcagcagcatcaatgttggccctaaatttgatgatatagctactaccactgtgcctcagaagaggattgaagtctgtatgggtaacaagtgcaaaaagtcaggagctcctgcattgcttcaagaatttgagaaggttgtgggcgctgaaggtgctgttgtaggttgcaagtgcatggggaagtgcaaaactggtcccaatgtgagggttcaaaattctgttggtgaagatctcactgagggattgaataatgactctgtcatgattcctgctaaccccctctacattggggtttctctggaggacgtggatgctatcgtggccaggctcctcggggagaatcagagcgatccaggttctggtgttgctgctgctccttgacgatggatttgggtgacatgaagttctagttatgtttatcaagttgtgtgtttggattagtc------------gacgccttctgtagccatagatccggcaattgtaaatatctacatcacattagttgcacaaatggctagttgttttgggttgggatgtttttattcagtgttatggtttgtgcggtcattattataagaacctcctaaatgtttcatatgtataacatgctttgtatgaagtattaattataacatgctttgtaaaaagtattattcatttttacctataacatgctttgaatgatctctagctattcgtatcttcttggtgaaagttgttcatatcttgcatgttatttgtataactgcttaatcattgatgtattcacctttttccgatatcaacgttgtagagtattcagttcttgttgaaagttttcaat
>Cathormion_rhombifolium_Deighton_3618@NODE_1_length_2401_cov_116.128227
gaattaaaagcgtaggaaacacaaaacgatcatgagccgcccggcgcgaagcctgagagagtgccacgtcatcataaacaaatgcctagcgtccaccgtagcattccttcgaatcatgtttgaattcctcctttaaaacgcggaagtagttt-ctaggcaagaaaactgaaggggggctaatacctaattcgattctttggttatggaggtctccggtaccgttctccagcgagtctcccacatctacggcgccggagctgatagcttgtcttttccttggaaattagtgtccggcggatcggtggatgtgggtggtgatggtgctcgttttcgtgggcgtgttcggggtattagggtttcggtgagggctagattggattctgggttttctgacgatggacatctccaatattaccaggcgtcgacgcctaggtgcgatggtggggacaagcaaaagggttcggcagttctgacgactaagaagaagatgaaactgctcaagggtttgtacaagggattgtcgatggcctctgaattggggttctctttggatacggaaaagcttaatttgttggaggaagttcaggggaagctaacctcggtaagtctcgtgtttttattcttgtttaccatataattcgttcgatctgtggtgatgttacttcatttttggcaagcaataagctgtgtgttttggcatgcttaagattgtagttttacagctttacttcttagcaatgattgacgttgaattgaat-ttttttgggatgggggatagtttcatgattggtgaatacattatcaattatctggttttatgttttccggtaataaatgcgcattttaagattagataattgggtatggaggggcaaagatttgtccgcagaacataaatttacctttttagtttctttttcttggaaaacagtgaaaaaaaaccattaggttgggtgaacttaaagacgtggacgttgaatggaatgtgtaaatccctgcattctattttgttgtaaattttagatggagctcagcttccccatgggtgtcatcctcatatttgttctttcctgtacacagaatgctgctgaggttttactgaaacaattagaacaactaaaagcagaggagaaggaaatgaagagacaaaagaaacaagaggaagcccagcggaaagccgcaacactgaaaactgcacctgattgtgaatcttcatcttcatcttcatctgaatcaagtgatagtgactgtggggagatagttgatatgcgcagccttaaagcaagtgccgcccttgcccctgcaaccgcagatcaattacagtcacctgttcaggctgctgtgctctccccaccaccctcaccaagctctccgtctcaagaaaagactactaatgggaacctttgtgagcttggtgataccaatattagcagcagcatcaatgttggccctaaatttgatgatatagctactaccactgcacctcaaaagaggattgaagtctgtatgggtaacaagtgcaaaaagtcaggagctcctgcattgcttcaagaatttgagaaggttgtgggcgctgaaggtgctgttgtaggttgcaagtgcatggggaagtgcaaaactggtcccaatgtgagggttcaaaattctgttggtgaagatctcaccgagggattgaataatgactctgtcatgattcctgctaa--------------------ctctggaggatgtggatgctatcgtggccaggctcctcggggagaatcagagcgatccagggtctggtgttgctgctgctccttgacgatggatttgggtgacatgaagttctagttatg------gagttgtgtgtttggattagtc------------gacgccttctgtagccatagatccggcaattgtaaatatctacatcacattagttgcacaaatggctagttgttttgggttgggatgtttttattcagtgttatgctttgtgcggtcattattataagaacctcctaaatgtttcttatgtataacatgctttgtatgaagtattaattataacatgctttgtaaaaagtattatttatttttacctataacatgcttcgaatgatctctagctattcgtatcttcttggtgaaagttgttcatatcttacatgttatttgtataactgcttagtcattgatgtattcacctttttccgatatcaacgttgtagagtattcagttcttgttgaaagttttcaa-
>Enterolobium_cyclocarpum_MWC9020@NODE_1_length_2405_cov_300.710481
gaagaaaaagcgtgggaaacacaaaaccgccg-gcgccgccgggtgcg-agcctgagagagtgccatgtcatcatgaacaaatcccaagcgtccaccgtggcattcctttgaatcccgtttgaattcctcccttaaaacgcggaagtagtttaccacccaagaaaactggaggggggctaattcctaattcgattctttggttatggaggtctccggtaccgttctgcagcgagtctctcacatctacggcgccggagctgatagcttgtcttttcctccgaaattagtgtccggcgggtcggtggatgtgggtggtgatggtgctcgttttcatgggcgcgttcgtggtattagggtttcggcgagggctagattggattctggcttttctgacgatggacatctccaatattaccaggcgtcgacgcctaggtgcggtggtggggacaagcgaaagggttcggtagtgctgacgactaagaagaagatgaaactgctcaagggtttgtataagggattgtcgatggcctctgaattggggttctctttggatacggaaaagcttaatttgttggaggaagttcacgggaagctaacctcggtaagtctcgtgtttttattcttgtttaccacataattcgttcgatctgtggtgatgttacttcattcttggcaagcaataaactgtgtgttttggcatgtttaagattgtagttttacaagtttacttcttagcaacgagtgacgttgaattgaa--ttttttgggatgggggatgggttcatgattagtgaatacattatcaattatctgattttacgtttcccggtaatgaaggcgcattttaagatttaataattgggtatggaggcgcaaagatttgtccgaagaacataaatgtacctttttagttcctttttcttggaagacagtgagagagagccattaggttggatgaacttaaagacgtggacgttgaatggatggtgtaaatccctgcattctactttgttgtaaattttagatggagctcagcttc-ccatgggtgtcatcctcatatttgttctttcctgtacacagggtgctgctgaggttttagtggaacaattagaacaattaaaagcagaggagaaggaaatgaagagactgaagaaacaagaggaagcccagcggaaagctgctagaatgaaaactgcacctgattgtgaatcttcatcttcgtcttcgtctgaatcaagtgatagtgactgtggggagatagttgatatgcgcagccttaaagcaagtactgccattgccccagcaaccgcagatcaattacagtcacctgttcaggctgctgtgctctcccctccaccctcacttagccctgtgtctcaagaaaagaccactaatgagaacctttgtgagcttggtgataccaatattagcagcagcatcaatgttagccttaaatttgataatatagctactaccactgtacctcaaaagaggattgaagtctgtatgggtaacaagtgcaaaaagtcaggatctcctgcattgcttcaagaatttgagagggtcgtgggcactgaaggtgctgttgtaggttgcaagtgcatgggaaagtgcaaaactggtcccaatgtgagggttcgaaattctgttggtgaaggtctcactgagggattgaataatgactctgtcatgattcctgctaaccccctctacattggggtttctctggaggacgtggatgctattgtggccaggctcctcggggagaatcagagcgatccaggttctggtgctgctgctgctccttgacgatggatttgggtgacatgaagttctagttatgtttatcaagt--tgtgtttggattaggcaggcgaacatgggacgccttctgtagccattgatccggccattgtaaatatctacatcacattagttgcacaaatggctagttgttttgggtttggatgtttttatttagtcttatgctttgtgcgttcattattataagaacctcctaaatgtttcatatgtataacatgctttgt----------------------------aaaaagtattaattatttttacccataacatgctttgaatgatccctagcaattcgtatcttgtcggtgaaagttgttcgtatcttacatgttatttgtataactgcttaatcattgatgtattcacctttttccgatatcaacgttgtagagttttcagttctttttggaagt-------
>Hydrochorea_corymbosa1_Bonadeu_655@NODE_1_length_1508_cov_206.299381
-------------------------------------------------------------------------------------------------------------------------------------------------------------------------------------------------------------------------------------------------------------------------------------------------------------------------------------------------------------------------------------------------------------------------------------------------------------------------------------------------------------------------------------------------------------------------------------------------------------------------------------------------------------------------------------------------------------------------------------------------------------------------------------------------------------------------------------------------------------------------------------------------------------------------agaacataaatttacctttttagtttctttttcttggaaaacagtgaaaaaaaaccattaggtcgggttaactttaagacgtggacgttgaatggattgtgtaaatccctgcattctattttgttgtaaattttagatggagctcagcttccccatgggtgtcatcctcatatttgttctttcctgtacacaggatgctgctgaggttttactgaaacaattagaacaactaaaagcagaggagaaggaaatgaagagacaaaagaaacaagaggaagctcagcggaaagccgcaacgatgaaaactgcacctgattgtgaatcttcatcttcatcttcatctgaatcaagtgatagtgactgtggggagatagttgatatgcgcagccttaaagcaagtgccgcccttgcccctgcaaccacagatcaattacagtcacctgttcaggctgctgtgctctctccaccaccctcaccaagctctctgtctcaagaaaagactactaatgggaacctttgtgagcttggtaataccaatattagcagcagcatcaatgttggccctaaatttgatgatatagctactaccactgtacctcaaaagaggattgaagtctgtatgggtaacaagtgcaaaaagtcaggagctcctgcattgcttcaagaatttgagaaggttgtgggcgctgaaggtgctgttgtaggttgcaagtgcatggggaagtgcaaaactggtcccaatgtgagggttcaaaattctgttggtgaagatctcactgagggattgaataatgactctgtcatgattcctgctaaccccctctacattggggtttctctggaggacgtggatgctatcgtggccaggctcctcggggagaatcagagcgatccaggttatggtgttgctgctgctccttgacgatggatttgggtgacatgaagttctagttctgtttatcaagttgtgtgtttggattagtc------------gacgccttctg-acccatggatccggcaattgtaaatatctacatcacattagttgcacaaatggctagttgttttgggttggcatgtttttatttagtgttttgctttgtgcggtcattattggaagaacctcctaaatgtttcgtatgtataacatgcattgtatgaagtattaattataacatgcattgtatgaagtattattcatttttacctataacatgctttgaatgatctctagccattcgtatcttcttggtgaaagttgttcatatcttacatgttatttgtataactgcttaaccattgatgtatccaccgttttccgatatcaacgttgaagagtattcagttcttgttgaaagttttcaat
>Hydrochorea_corymbosa1_Bonadeu_655@NODE_2_length_715_cov_78.968182
--------------------------------------------------------------------------------------------------------------------------------------------cgaaagtagtttactagacaagaaaactgaagcggggctaatacctaattcgattctttggttatggaggtctccggtaccgttctccagcgagtctcccacatctacggcgccggaggtgatagcttgtcttttcctgggaagttagtgtccggcgggtcggtggatgtgggtggtgatggtgctcgttttcgtgggcgcattcggggtattagggtttcggtgagggctagattggattctgggttttctgacgatggacatctccaatattaccaggcgtcgacgcctaggtgcgatggtggggacaagcaaaagggttcggaagttctgacgactaagaagaagatgaaactgctcaagggtttgtacaagggattgtcgatggcctctgaattggggttctctttggatacggaaaagcttaattcgttggaggaagttcaggggaagctaacctcggtaagtttcgtgtttttattcttgtttaccacataattcgttcgatctgtggtgatgttacttcatttttggcaagcaataagctgtgtgttttggcatgcttaagattgtagttttacagctttacttcttagcaatgattgacgttgaattgaa-tttttttgggat-gggtatagtttcatgattggtgaatacattatcaattatctggttttatgtttgccggtaataaaggcgcattttaagatttgat----------------------------------------------------------------------------------------------------------------------------------------------------------------------------------------------------------------------------------------------------------------------------------------------------------------------------------------------------------------------------------------------------------------------------------------------------------------------------------------------------------------------------------------------------------------------------------------------------------------------------------------------------------------------------------------------------------------------------------------------------------------------------------------------------------------------------------------------------------------------------------------------------------------------------------------------------------------------------------------------------------------------------------------------------------------------------------------------------------------------------------------------------------------------------------------------------------------------------------------------------------------------------------------------------------------------------------------------------------------------------------------------------------------------------------------------------------
>Hydrochorea_corymbosa2_Iganci_862@NODE_1_length_1795_cov_321.812069
gaattaaaagcgtgggaaacacaaaacgatcatgcgccgccgggcgcgaagcctgagagagtgccacgtcatcataaacaaatgcccagcgtccaccgtggcattcctttgaatcctgtttgaattcctccgttaaaacgcgaaagtagtttactagataagaaaactgaaggggggctaatacctaattcgattctttggttatggaggtctccggtaccgttctccagcgagtctcccacatctacggcgccggaggtgatagcttgtcttttcctgggaagttagtgtccggcgggtcggtggatgtgggtggtgatggtgctcgttttcgtgggcgcattcggggtattagggtttcggtgagggctagattggattctgggttttctgacgatggacatctccaatattaccaggcgtcgacgcctaggtgcgatggtggggacaagcaaaagggttcggaagttctgacgactaagaagaagatgaaactgctcaagggtttgtacaagggattgtcgatggcctctgaattggggttctctttggatacggaaaagcttaattcgttggaggaagttcaggggaagctaacctcggtaagtttcgtgtttttattcttgtttaccacataattcgttcgatctgtggtgatgttacttcatttttggcaagcaataagctgtgtgttttggcatgcttaagattgtagttttacagctttacttcttagcaatgattgacgttgaattgaa--ttttttgggat-gggtatagtttcatgattggtgaatacattatcaattatctggttttatgtttgccggtaataaaggcgcattttaagatttgataattgggtatggaggggcaaagatttgtccgcagaacataaatttacctttttagtttctttttcttggaaaacagtaaaaaaaaaccattaggtcgggttaactttaagacgtggacgttgaatggattgtgtaaatccctgcattctattttgttgtaaattttagatggagctgagcttccccatgggtgtcatcctcatatttgttctttcctgtacacaggatgctgctgaggttttactgaaacaattagaacaactaaaagcagaggagaaggaaatgaagagacaaaagaaagaagaggaagcccagcggaaagccgcaacgatgaaaaatgcacctgattgtgaatcttcatcttcatcttcatctgaatcaagtgatagtgactgtggggagatagttgatatgcgcagccttaaagcaagtgccgcccttgcccctgcaaccgcagatcaattacagtcacctgttcaggatgctgtgctctctccaccaccctcaccaagctctctgtctcaagaaaagactactaatgggaacctttgtgagcttggtaataccaacattagcagcagcatcaatgttggccctaaatttgatgatatagctactaccactgtacctcaaaagaggattgaagtctgtatgggtaacaagtgcaaaaagtcaggagctcctgcattgcttcaagaatttgagaaggttgtgggcgctgagggtgctgttgtaggttgcaagtgcatggggaagtgcaaaactggtcccaatgtgagggttcaaaattctgttggtgaagatctcactgagggattgaataatgactctgtcatgattcctgctaaccccctctacattggggtttctctggaggacgtggatgctatcgtggccaggctcctcggggagaatcagagcgatccaggtt---------------------------------------------------------------------------------------------------------------------------------------------------------------------------------------------------------------------------------------------------------------------------------------------------------------------------------------------------------------------------------------------------------------------------------------------------------------------------------------
>Hydrochorea_marginata_Morim_563@NODE_1_length_2643_cov_250.105222
gaattaaaagcgtgggaaacacaaaacgatcatgcgctgccaggcgcgaagcctgagaaagtgccacgtcatcataaacaaatgcctagcgtccaccgtggcattcctttgaatcctgtttgaattcctccgttaaaacgcgaaagtagtttactagccaagaaaactgaaggggggctaatacctaattcgattctttggttatggaggtctccggtaccgttctccagcgagtctcccacatctacggcaccggaggtgatagcttgtcttttcctgggaaattagtgtccggcgggtcggtggatgtgggtggtgatggtgctcgttttcgtgggcgcgttcggggtattagggtttcggtgagggctagattggattctgggttttctgacgatggacatctccaatattaccaggcgtcgacgcctaggtgcgatggtggggacaagcaaaagggttcggcagttctgacgactaagaagaagatgaaactgctcaagggtttgtacaagggattgtcgatggcctctgaattggggttctctttggatacggaaaagcttaattcgttggaggaagttcaggggaagctaacctcggtaagtttcgtgtttttattcttgtttaccacataattcgttcgatctgtggtgatgttacttcatttttggcaagcaataagctgtgtgttttggcatgcttaagattgtagttttacagctttacttcttagcaatgattgacgttgaattgaat-ttttttgggat-gggtatagtttcatgattggtgaatacattatcaattatctggttttatgtttgccggtaataaaggcgcattttaagatttgataattgggtatgcaggggcaaagatttgtccgcagaacataaatttacctttttagtttctttttcttggaaaacagtgaaaaaaaaccattaggtcgggttaactttaagacgtggacgttgaatggattgtgtaaatccctgcattctattttgttgtaaattttagatggagctcagcttccccatgggtgtcatcctcatatttgttctttcctgtacacaggatgctgctgaggttttactgaaacaattagaacaactaaaagcagaggagaaggaaatgaagagacaaaagaaacaagaggaagcccagcggaaagccgcaacgatgaaaaatgcacctgattgtgaatcttcatcttcatcttcatctgaatcaagtgatagtgactgtggggagatagttgatatgcgcagccttaaagcaagtgccgcccttgcccctgcaaccgcagatcaattacagtcacctgttcaggctgctgtgctctctccaccaccctcatcaagctctctgtctcaagaaaagactactaatgggaacctttgtgagcttggtaataccaatattagcagcagcatcaatgttggccctaaatttgatgatatagctactaccactgtacctcaaaagaggattgaagtctgtatgggtaacaagtgcaaaaagtcaggagctcctgcattgcttcaagaatttgagaaggttgtgggcgctgaaggtgctgttgtaggttgcaagtgcatggggaagtgcaaaactggtcccaatgtgagggttcaaaattctgttggtgaagatctcactgagggattgaataatgactctgtcatgattcctgctaaccccctctacattggggtttctctggaggacgtggatgctatcgtggccaggctcctcggggagaatcagagcgatccaggttctggtgttgctgctgctccttgacgatggatttgggtgacatgaagttctagttatgtttatcaagttgtgtgtttggattagtc------------gacgccttctg-agccatggatccggcaattgtaaatatcaacatcacattagttgcacaaatggctagttgttttgggttggcatgtttttatttagtgttatgctttgtgcggtcattattataagaacctcctaaatgtttcgtatgtataacatgcattgtatgaagtattaattataacatgctttgtaaaaagtattattcatttttacctataacatgctttgaatgatctctagctattcgtatcttcttggtgaaagttgttcatatcttacatgttatttgtataactgcttaaccattgatgtatccaccgttttccgatatcaacgttgtagagtattcagttcttgttgaaagttttcaaa
>Jupunba_abbottii_Zanoni_21220@NODE_1_length_1342_cov_162.692490
-----------------------------------------------------------------------------------------------------------------------------------------------------------------------------------------------------------------------------------------------------------------------------------------------------------------------------------------------------------------------------------------------------------------------------------------------------------------------------------------------------------------------------------------------------------------------------------------------------------------------------------------------------------------------------------------------------------------------------------------------------------------------------------------------------------------------------------tcaattatctggttttatgtttgccggtaataaaggcgcattttaagatttgataattgggtatggaggggcaaagatttgttcgcagaacataaatgttcctttttagttcctttttcttggaaaacagtgaaaaaaaaccattaggttgggtgaacttaaagacgtggacgttgaatggattgtgtaaatccctgcattctattttgttgtaaattttagatggagctcagcttccccatgggtgtcatcctcatatttgttctttcctgtacacaggatgctgctgaggttttactgaaacaattagaacaactaaaagcagaggagaaggaaatgaagagacaaaagaaacaagaggaagcccagcggaaagccgctaggatgaaaactgcacctgattgtgaatcttcatcttcatcttcatctgaatcaagtgatagtgactgtggggagatagttgatatgcgcagccttaaagcaagtaccacccttgcccctgcaactgcagatcaattacagtcacctgttcaggctgctgtgctctccccaccaccctcaccaagctctctctctcaagaaaagactactaatgagaacctttgtgagcttggtgatacccatattagcagcagcatcaatgttggccttaaatttgatgatatagctactaccactgtacctcaaaagaggattgaagtctgtatgggtaacaagtgcaaaaagtcaggagctcctgcattgcttcaagaatttgagaaggttgtgggcgctgaaggtgctgttgtaggttgcaagtgcatggggaagtgcaaaactggtcccaatgtgagggttcaaaattctgttggtgaaggtctcactgagggattgaataatgactctgtcatgattcctgctaaccccctctacattggggtttctctggaggacgtggatgctatcgtggccaagctcctcggggagaatctgagcgatccaggttctggtgttgctgctgctccttgacgaaggatttgggtgacatgaagttctagttatgtttatcaagttgtgtgtttggattagtc------------gacgccttctgtagccatagatccggcaattgtaaatatctacatcacattagttgcacaaatggctatttgttttgggttgggatgtttttatttagtgttatgctttgtgcggt-------------acctccttaatgtttcatatgtataacatgctttgtatgaagtattaattataacatgctgtgtaaaaagtattattcatttttacctataacatgctttgaatgatctctagctattcgtatcttcttggtgaaagttgttcatatcttacatgt-----------------------------------------------------------------------------------------
>Jupunba_asplenifolia_Ekman_6383@NODE_2_length_733_cov_54.500000
--------------------------------------------------gcctgagagagtgccacgtcatcataaacaaatgccttgcgtccaccgtggcattcctgtgaatcctgttttaattcctccattaaatcgcggaagtagtttactagccaagaaaactgaaggggggctaatacctaattcgattctttggttatggaggtctccggtaccgttctccagcgagtctcccacatctacggcgccggagctgatagcttgtcttttcctgggaaattagtgtccggcgggtcggtggatgtgggtggtgatggttctcgttttcgtgggcgcgttcggggtattagggtttcggtgagggctagattggattctgggttttctgacgatggacatctccaatattaccaggcgtcgacgcctaggtgcggtggtgggcacaagcaaaagggttcggcagttctgacgactaagaagaagatgaaactgctcaagggtttgtacaagggattgtcgatggcctctgaattggggttctctttggatacggaaaagcttaatttgttggaggaagttcaggggaagctaacctcggtaagtctcgtgtttttattcttgtttaccacataattcgttcgatctgtggtgatgttacttcatttttggcaagcaataagctttgtgttttggcatgcttaagattgtagttttacaactttacttcttagcaatgattgacgttgaattgaa-tttttttgggatgggggatagtttc-----------------------------------------------------------------------------------------------------------------------------------------------------------------------------------------------------------------------------------------------------------------------------------------------------------------------------------------------------------------------------------------------------------------------------------------------------------------------------------------------------------------------------------------------------------------------------------------------------------------------------------------------------------------------------------------------------------------------------------------------------------------------------------------------------------------------------------------------------------------------------------------------------------------------------------------------------------------------------------------------------------------------------------------------------------------------------------------------------------------------------------------------------------------------------------------------------------------------------------------------------------------------------------------------------------------------------------------------------------------------------------------------------------------------------------------------------------------------------------------------------------------------------------
>Jupunba_barbouriana_Iganci_847@NODE_1_length_2361_cov_253.150175
gaattaaaagcgtgggaaacacaaaacgatcatgcgccgccaggcgctaagcctgagagagtgccacgtcatcataaacaaatgcctagcgtccaccgtggcattcctttgaatcctgtttgaattcctccattaaaacgcggaagtagtttactagccaagaaaaccgaaggggggctaatacctaattccattctttggttatggaggtctccggtaccgttctccagcgagtctcccacatctacggcgccggagctgatagcttgtcttttcctgggaaattagtgtccggcgggtcggtggatgtgggtggtgatggtgctcgttttcgtgggcgcgttcggggtattagggtttcggtgagggctagattggattctgggttttctgacgatggacatctccaatattaccaggcgtcgacgcctaggtgcggtggtggggacaagcaaaagggttcggcggttctgacgactaagaagaagatgaaactgctcaagggtttgtacaagggattgtcgatggcctctgaattggggttctctttggatacggaaaagcttaatttgttggaggaagttcaggggaagctaacctcggtaagtctcgtgtttttattcttgttaaccacataattcgttcgatctgtggtgatgttacttcatttttggcaagcaataagctgtgtgttttggcatgcttaagattgtagttttacaactttacttcttagcaatgattgacgttgaattgaat-ttttttgggatgggggatagtttcatgattggtgaatacattatcaattatctggttttatgtttgccggtaataaaggcgcattttaagatttgataatcgggtatgaaggggcaaagatttgttcgcagaacataaatgtacctttttagttcctttttcttggaaaacagtgaaaaaaaatcattaggttgggtgaacttaaagacttggacgttgaatggattgtgtaaatccctccattctattttgttgtaaattttagatggagctcagcttccccatgggtgtcatcctcatatttgttctttcctgtacacaggatactgctgaggttttactgaaacaattagaacaactaaaagcagaggagaaggaaatgaagagaccaaagaaacaagaggaagcccagcggaaagccgctaggatgaaaactgcacctgattgtgaatcttcatcttcatcttcatctgaatcaagtgatagtgactgtggggagatagttgatatgcgcagccttaaagcaagtaccgcccttgcccctgcaaccgcagatcaattacagtcacctgttcaggctgctgtgctctccccaccaccctcaccaagctctctgtctcaagaaaagactactaatgagaacctttgtgagcttggtgatacccatattagcagcagcatcaatgttggccttaaatttgatgatatagctactaccactgtacctcaaaagaggattgaagtctgtatgggtaacaagtgcaaaaagtcaggagctcctgcattgcttcaagaatttgagaaggttgtgggcgctgaaggtgctgttgtaggttgcaagtgcatggggaagtgcaagactggtcccaatgtgagggttcaaaattctgttggtgaaggtctcactgagggattgaataatgactctgtcatgattcctgctaaccccctctacattggggtttctctggaggacgtggatgctatcgtggccaggctcctcggggagaatcagagcgatccaggttatggtgttgcttctgctccttgacgatggatttgggtgacatgaagttctagttatgtttatcaagttgtgtgtttggattagtcaggcgatcatgggacgccttctgtagccatagatccggcaattgtaaatatctacagcacattaggtgcacaaatggctagttgttttgggttgggatgtttttatttagtgttatgctttgtgtggtcattattataagaacctcctaaatgtttcatatgtaaa----------------------------acatgctttgtaaaaagtattattcatttttacctataacatgctttgaatgatctctagctattcgtatattcttggtgaaagttgttcatatcttacatgttatttgtataactgcttaatcattgatgtattcacctttttccggtatcaacgttgtagagtattcagttcttgttgaaagttttcaa-
>Jupunba_brachystachya_Lima_7438@NODE_1_length_2429_cov_155.803146
gaattaaaaccgtgggaaacacaaaacgatcatgcgccgccaggcgcgaagcctgagagagtgccacgtcatcataaacaaatgcctagcgtccaccgtggcattcctttgaatcctgtttgaattcctccattaaaacgcggaagtagtttaccagccaagaaaactgaaggggggctaatacctaattcgattctttggttatggaggtctccggtaccgttctccagcgagtctcccacatctacggcgccggagctgatagcttgtcttttcctgggaaattagtgtccggcgggacggtggatgtgggtggtgatggtgctcgttttcgtgggcgcgttcggggtattagggtttcggtgagggctagattggattctgggttttctgacgatggacatctccaatattaccaggcgtcgacgcctaggtgcggtggtggggacaagcaaaagggttcggcagttctgacgactaagaagaagatgaaactgctcaagggtttgtacaagggattgtcgatggcctctgaattggggttctctttggatacggaaaagcttaatttgttggaggaagttcaggggaagctaacctcggcaagtctcgtgtttttattcttgtttaccacataattcgttcgatctgtagtgatgttacttcatttttggcatgcaataagctgtgtgtcttgtcatgcttaagattgtagttttacaactttacttcttagcaatgattgacgttgaattgaatgttttttgggatgggggatagtttcatgattggtgaatacattatcaattatctggttttatgtttgccggtaataaaggcgcattttaagatttgataattgggtatggaggggcaaagatttgttcgcagaacataaatgtacctttttagttcctttttattggaaaacagtgaaaaaaaaccattaggttgggtgaacttaaagacgtggatgttgaatggattgtgtaaatccctgcattctattttgttgtaaattttagatggagctcagcttccccatgggtgtcatcctcatatttgttctttcctgtacacaggatgctgctgaggttttactgaaacaattagaacaactaaaagcagaggagaaggaaatgaagagacaaaagaaacaagaggaagcccagcggaaagccgctaggatgaaaaccgcacctgattgtgaatcttcatcttcatcttcatctgaatcaagtgatagtgactgtggggagatagttgatatgcgcagccttaaagcaagtaccgcccttgcccctgcaaccgcagatcaattacagtcacctgttcaggctgctgtgctctccccaccaccctcaccaagctctctgtctcaagaaaagactactaatgagaacctttgtgagcttggtgatacccatattagcagcagcatcaatgttggccttaaatttgatgatgtagctactaccactgtacctcaaaagaggattgaagtctgtatgggtaacaagtgcaaaaagtcaggagctcctgcattgcttcaagaatttgagaaggttgtgggcgctgaaggtgctgttgtaggttgcaagtgcatggggaagtgcaaaactggtcccaatgtgagggttcaaaattctgttggtgaaggtctcactgagggattgaataatgactctgtcatgattcctgctaaccccctctacattggggtttctctggaggacgtggatgctatcgtggccaggctcctcggggagaatcagagcgatccaggttatggtgttgctgctgctccttgacgatggatttgggtgacatgaagttctagttatgtttatcaagttgtgtgtttggattagtcaggcgatcatgggacgccttctgtagccatagatccggcaattgtaaatatctacatcacattaggtgcacaaatggctagttgttttgggttgggatgtttttatttagtgttatgctttgtgcggtcattattataagaacctcgtaaatgtttcatatgtaaaacatgctttgtatgaagtattaattataacatgctttgtaaaaagtattattcatttttacctataacatgctttgaatgatctctagctattcgta---tcttggtgaaagttgttcatatcttacatgttatttgtataactgcttaatcattgatgtattcacctttttccggt-------------------------------------------
>Jupunba_cochleata_Bonadeu_673@NODE_1_length_1569_cov_192.809651
-------------------------------------------------------------------------------------------------------------------------------------------------------------------------------------------------------------------------------------------------------------------------------------------------------------------------------------------------------------------------------------------------------------------------------------------------------------------------------------------------------------------------------------------------------------------------------------------------------------------------------------------------------------------------------------------------------------------------------------------------------------------------------------------------------------------------------------------------ttatgtttgccggtaataaaggcgcattttaagatttgataattgggtatggaggggcaaagatttgttcgcagaacataaatgtacctttttagttcctttttcttggaaaacagtgaaaaaaaaccatttggttgggtgaacttaaagacgtggacgttgaatggattgtgtaaatccctgcattctattttgttgtaaattttagatggagctcagcttccccatgggtgtcatcctcatatttgttctttcctgtacacaggatgctgctgaggttttactgaaacaattagaacaactaaaagcagaggagaaggaaatgaagagacaaaaggaacaagaggaagcccagcggaaagccgctaggatgaaaactgcacctgattgtgaatcttcatcttcatcttcatctgaatcaagtgatagtgactgtggggagatagttgatatgcgcagccttaaagcaagtaccgcccttgcccctgcaaccgcagaacaattacagtcacctgttcaggctgctgtgctctccccaccaccctcaccaagctctctgtctcaagaaaagactactaatgagaacctttgtgatcttggtgatacccatattagcagcagcatcaatgttggccttaaatttgatgatatagctactaccactgtacctcaaaagaggattgaagtctgtatgggtaacaagtgcaaaaagtcaggagctcctgcattgcttcaagaatttgagaaggttgtgggcgccgaaggtgctgttgtaggttgcaagtgcatggggaagtgcaaaactagtcccaatgtgagggttcaaaattctgttggtgaaggtctcactgagggattgaataatgactctgtcatgattcctgctaaccccctttacattggggtttctctggaggacgtggatgctatcgtggccagactcctcggggagaatcagagcgatccaggttctggtgttgctgctgctccttgacgatggatttgggtgacatgaagttctagttatgtttatcaagttgtgtgtttggattagtcaggcgatcatgggacgccttctgtagccatagatccggcaattgtaaatatctacatcacattagttgcacaaatggcttgttgttttgggttgggatgtttttatttattgttatgctttgtgcggtcattattataagaacctcctaaatgtttcatatgtataacatgctttgtatgaagtattaattataacatgctttgtaaaaagtattgttcatttttacctataacatgctttgaatgatctctagctattcgtatcttcttggtgaaagttgttcatatcttaaatgttatttgtataactgcttaatcattgaggtattcacctttttccgatatcaacgttgtagagtattcagttcttgttgaaagttttcaag
>Jupunba_cochleata_Bonadeu_673@NODE_2_length_1073_cov_95.841365
gaattaaaagcgtgggaaacacaaaacgatcatgcgtcgccaggcgcgaagcctgagagcgtgccacgtcatcataaacaaatgcctagcgtccaccgtggcattcctttgaatcctgtttgaattcctccattaaaacgcggaagtagtttactagccaagaaaactgagggggggctaatacctaattcgattctttggttatggaggtctccggtaccgttctccagcgagtctcccacatctacggcgccgtagctgatagcttgtcttttcctgggaaattagtgtctggcgggtcggtggatgtgggtggtgatgtttctcgttttcgtgggcgcgttcggggtattagggtttcggtgagggctagattggattctgggttttctgacgatggacatctccaatattaccaggcgtcgacgcctaggtgcggtggtggggacaagcaaaagggttcggcagttctgacgactaagaagaagatgaaactgctcaagggtttgtacaagggattgtcgatggcctctgaattggggttctctttggatacggaaaagcttgatttgttggaggaagttcaggggaagctaacctcggcaagtctcgtgtttttgttcttgtataccacataattcgttcgatctgtggtgatgttacttcatttttggcaagcaataagctgtgtgttttttcatgcttaagattgtagttttacaactttacttcttagcaatgattgacgttgaattgaa-tttttttgggatgggggatagtttcatgattggtgaatacattatcaattatctggttttatgtttgccggtaataaaggcgcattttaagatttgataattgggtatggaggggcaaagatttgttcgcagaac---------------------------------------------------------------------------------------------------------------------------------------------------------------------------------------------------------------------------------------------------------------------------------------------------------------------------------------------------------------------------------------------------------------------------------------------------------------------------------------------------------------------------------------------------------------------------------------------------------------------------------------------------------------------------------------------------------------------------------------------------------------------------------------------------------------------------------------------------------------------------------------------------------------------------------------------------------------------------------------------------------------------------------------------------------------------------------------------------------------------------------------------------------------------------------------------------------------------------------------------------------------------------------------------------------------------------------------------------------------------------------------------------------------------
>Jupunba_filamentosa_Lima_7487@NODE_1_length_2518_cov_153.225317
gaattaaaagcgtgggaaacacaaaacgatcatgcgccgccaggcgcgaagcctgagagagtgccacgtcatcataaacaaatgcctagcgtccaccgtggcattcctttgaatcctgtttgaattcctccattaaaacgcggaagtagttt-ctagccgagaaaactgaaggggggctaatacctaattcgattctttggtcatggaggtctccggtaccgttctccagcgagtctcccacatctacggcgccggagctgatagcttgtcttttcctgggaaatttgtgtccggcgggtcggtggatgtgggtggtgatggtgctcgttttcgtgggcgcgttcgggatattagggtttcggtgagggctagattggattctgggttttctgacgatggacatctccaatattaccaggcgtcgacgcctaggtgcggtggtggggacaagcaaaagggttcggcagttctgacgactaagaagaagatgaaactgctcaagggtttgtacaagggattgtcgatggcctctgaattggggttctctttggatacggaaaagcttaatttgttggaggaagttcaggggaagctaacctcggtaagtcttgtgtttttattcttgtttaccacataattcgttcgatctgtggtgatgttacttcatttctggcaagcaataagctgtgtgttttggcatgcttaagattgcag--ttacaactttacttcttagcaatgattgacgttgaattgaat-ttttttgggatgggggatggtttcatgattggtgaatacattatcaattatctggttttatgtttgccggtaataaaggcgcattttaagatttgataattgggtatggaggggcaaagatttgttcgcagaacttaaatgtacctttttagttcctttttcttggaaaacagtgaaaaaaaaccattaggttgggtgaacttaaagacgtggacgttgaatggattgtgtaaatccctgcattctattttgttgtaaattttagatggagctcagcttccccatgggtgtcatcctcatatttgttctttcctgtacacaggatgctgctgaggttttactgaaacaattagaacaactaaaagcagaggagaaggaaatgaagagacaaaagaaacaagaggaagccccgcggaaagccgctaggatgaaaactgcacctgattgtgaatcttcatcttcatcttcatctgaatcaagtgatagtgactgtggggagatagttgatatgcgcagccttaaagcaagtaccgcccttgcccctgcaaccgcagatcaattacagtcacctgttcaggctgctgtgctctccccaccaccctcaccaagctctctgtctcaagaaaagactactaatgagaacctttgtgagcttggtgatacccatattagcagcagcatcaatgttggccttaaatttgatgatgtagctactaccactgtacctcaaaagaggattgaagtctgtatgggtaacaagtgcaaaaagtcaggagctcctgcattgcttcaagaatttgagaaggttgtgggcgctgaaggtgctgttgtaggttgcaagtgcatggggaagtgcaaaactggtcccaatgtgagggttcaaaattctgttggtgaaggtctcactgagggattgaataatgactctgtcatgattcctgctaaccccctctacattggggtttctctggaggacgtggatgctatcgtggccaggctcctcggggagaatcagagcgatccaggttatggtgttgctgctgctccttgacgatggatttgggtgacatgaagttctagttatgtttatcaagttgtgtgtttggattggtcaggcgatcatgggacgccttctgtagccatagatccggcaattgtgaatatctacatcacattaggtgcacaaatggctagttgttttgggttgggatgtttttatttagtgttatgctttgtgcggtcattattataagaacctcgtaa---tttcatatgtaaaacatgctttgtatgaagtattaattataacatgctttgtaaaaagtattattcatttttacctataacatgctttgaatgatctctagctattcgtatcttcttggtgaaagttgttcatatcttgcatgttatttgtataactgcttcatcattgatgtattcacctttttccgatatcaacgttgtagagtattcagttcttgttgaaagttttcaa-
>Jupunba_floribunda_Iganci_883@NODE_2_length_745_cov_94.227545
-------------------------------------------------------------------------------------------------------------------------------------------------------------------------------------------------------------------------------------------------------------------------------------------------------------------------------------------------------------------------------------------------------------------------------------------------------------------------------------------------------------------------------------------------------------------------------------------------------------------------------------------------------------------------------------------------------------------------------------------------------------------------------------------------------------------------------------------------------------------------------------------------------------------------------------------------------------------------------------------------------------------------------------------------------------------------------------------------------------------------------------------------------------------------------------------------------------------------------------------------------------------------------------------------------------------------------------------------------------------------------------------------------------------------------------------------------------------------------------------------------------------------------------------------------------------------------------------------------------------------------------------------------------------------------------------------------------------------------------------------------------------------------ctacatcggggtttcactggaggatgtggatgctatcgtggccaggctcctcggggagaatcagagcgatccaggttctggtgttgctgctgttccttgacgatgg-tttgggtgacatgaagttctagttatgtttatcaagttgtgtgtttggattagtcaggcgatcatgggacgccttctttagccatagattcggcaattgtaaatatctacatcacattacgtgcacaaatggctagttgttttgggttgggatgtttttatttagtgttatgctttgtgcggtcattattataagaacctcctaaatgtttcatatgtaaaacatgctttgtatgaagtattaattataacatgctttgtaaaaagtattattcatttttacctataacatgctttgaatgatctctagctattcgtatattcttggtgaaagttgttcatatcttacatgttatttgtataactgcttaatcattgctgtattcacctttttccgatatcaacgttgtagagtattcagttcttgttgaaagttttcaa-
>Jupunba_idiopoda_Quesada_1718@NODE_1_length_1975_cov_73.202318
-----------------------------------------------------------------------------------------------------cattcctttgaatcctgtttgaattcctccattaaaacgcggaagtagtttactagccaagaaggctgaaggggggctaatacctaattcgattctttggttatggaggtctccggtaccgttctccagcgagtctcccacatctacggcgccggagctgatagcttgtcttttcctgggaaattagtgtccggcgggtcggtggatgtgggtggtgatggtgctcgttttcgtgggcgcgttcggggtattagggtttcggtgagggctagattggattctgtgttttctgacgatggacatctccaatattaccaggcgtcgacgcctaggtgcggtggtggggacaagcaaaagggttcggcagttctgacgactaagaagaagatgaaactgctcaagggtttgtacaagggattgtcgatggcctctgaattggggttctctttggatacggaaaagcttaatttgttggaggaagttcaggggaagctaacctcggtaagtctcgtgtttttattcttgtttaccacataattcgttcgatctgtggtgatgttacttcatttttggcaagcaataagctgtttgttttggcatgcttaagattgtagttttacaactttacttcttagcaatgattgacgttgaattgaat-ttttttgggatgggggatagtttcatgattggtgaaaacattatcaattatctggttttatgtttgccggtaataaaggcgcattttaagatttgataattgggtatggaggggcaaagatttgttcgcagaacataaatgtacctttttagttcctttttcttggaaaacagtgaaaaaaaaccattaggttgggtgaacttaaagacgtggacgttgaatggattgtgtaaatccctgctttccattttgttgtaaattttagatggagctcagcttccccatgggtgtcatcctcatatttgttctttcctgtacacaggatgctgctgaggttttactgaaacaattagaacaactaaaagcagaggagaaggaaatgaagagacaaaagaaacaagaggaagcccagcggaaagccgctaggatgaaaactgcacctgattgtgaatcttcatcttcatcttcatctgaatcaagtgatagtgactgtggggagatagttgatatgcgcagccttaaagcaagtaccgccctggcccctgcaaccgcagatcaattacagtcacctgttcaggctgctgtgctctccccaccaccctcaccaagctctctgtctcaagaaaagactactaatgagaacctttgtgagcttggtgatacccatattagcagcagcatcaatgtcggccttaaatttgatgatatagctactaccactgtacctcaaaagaggattgaagtctgtatgggtaacaagtgcaaaaagtcaggagctcctgcattgcttcaagaatttgagaagcttgtgggcgctgaaggtgctgttgtaggttgcaagtgcatggggaagtgcaaaactggtcccaatgtgagggttcaaaattctgttggtgaaggtctcactgagggattgaataatgactctgtcatgattcctgctaaccccctctacattggggtttctctggaggacgtggatgatatcgtggccaggctcctcggggagaatcagagcgatccaggttctggtgttgctgctgctccttgacgatgg-tttgggtgacatgaagttctagttatgtttatcaagttgtgtgtttggattagtcaggcgatcatgggacgccttctgtagccatagatccggcaattgtaaatatctacatcacattagttgcacaaatggctagttgttttgcgttgggatgtttttatttagtgttatgctttgtgtggtcattattataagaacctcctaaatgtttcatatgtataacatgctttgtatgaagtattaattataacatgctttgt-------------------------------------------------------------------------------------------------------------------------------------------------------------------------------------
>Jupunba_laeta_Mori_25147@NODE_2_length_513_cov_55.474771
-----------------------------------------------------------------------------------------------------------------------------------------------------------------------------------------------------------------------------------------------------------------------------------------------------------------------------------------------------------------------------------------------------------------------------------------------------------------------------------------------------------------------------------------------------------------------------------------------------------------------------------------------------------------------------------------------------------------------------------------------------------------------------------------------------------------------------------------------------------------------------------------------------------------------------------------------------------------------------------------------------------------------------------------------------------------------ctcagcttccccatgggtgtcatcctcatatttgttctttcctgtacacaggatgctgctgaggttttactgaaacagttagaacaactaaaagcagaggagaaggaaatgaagagacaaaagaaacaggaggaagcccagcggaaagctgctaggatgaaaactgcacctgattgtgaatcttcatcttcatcttcatctgaatcaagtgatagtgactgtggggagacagttgatatgcgcagccttaaagcaagtaccgcccttgcccctgcaaccgcagatcaattacagttatctgttcaggctgctgtgctctccccaccaccctcaccaagctctgtgtctcaagaaaagactactaatgaaaacctttgtgagcttggtgatacccatattagcagcagcatcaatgttggccttaaatttgatggtgtagctactaccactgtacctcaaaagaggattgaagtctgtatgggtaacaagtgcaaaaagtcaggagctcctgca-------------------------------------------------------------------------------------------------------------------------------------------------------------------------------------------------------------------------------------------------------------------------------------------------------------------------------------------------------------------------------------------------------------------------------------------------------------------------------------------------------------------------------------------------------------------------------------------------------------------------------------------------------------------------------------------------------------------------------------------
>Jupunba_leucophylla_Iganci_839@NODE_1_length_857_cov_106.843590
-------------------------------------------------------------------------------------------------------------------------------------------------------------------------------------------------------------------------------------------------------------------------------------------------------------------------------------------------------------------------------------------------------------------------------------------------------------------------------------------------------------------------------------------------------------------------------------------------------------------------------------------------------------------------------------------------------------------------------------------------------------------------------------------------------------------------------------------------------------------------------------------------------------------------------------------------------------------------------------------------------------------------------------------------------------------------------------------------------------------------------------------------------------------------------------------------------------------------------------------------------------------------------------------------------------------------------------------------------------------------------------------------------------------------------------------------------------------------------------------------------------------------------------------------------------------------------------------------------------------------------------------------------------------------------------------------------------------------------------------------------------------------------ctacattggggtttctctggaggacgtggatgctatcgtggccaggctcctcggggagaatcagagcgatccaggttctggtgttgctgctgctccttgacgatggatttgggtgacatgaagttctagttgtgtttatcaagttgtgtgtttggattagtc------------gacgccttctgtagccatagatccggcaattgtaaatatctacatcacattagttgcacaaatggctagttgttttgggttgggatgtttttatttagtgttatgctttgtgtggtcattattataagaacctcctaaatgtttcatatgtataacatgctttgtatgaagtattaattataacatgctttgtaaaaagtattattcatttttacctataacaagctttgaatgatctctagctattcgtatcttcttggtgaaagttgttcatatcttacatgttatttgtataactgcttaatcattgatgtattcacctttttccgatatcaacgttgtagagtattcagttcttgttgaaagttttcaat
>Jupunba_leucophylla_Iganci_839@NODE_3_length_581_cov_745.857143
-------------------------------------------------------------------------------------------------------------------------------------------------------------------------------------------------------------------------------------------------------------------------------------------------------------------------------------------------------------------------------------------------------------------------------------------------------------------------------------------------------------------------------------------------------------------------------------------------------------------------------------------------------------------------------------------------------------------------------------------------------------------------------------------------------------------------------------------------------------------------------------------------------------------------------------------------------------------------------------------------------------------------------------------------------------------------------------------------------------------------------------------------------------------------------------------------------------------------------------------------------tgaatcttcatcttcatcttcatctgaatcaagtgatagtgactgtggggagatagttgatatgcgcagccttaaagcgagtaccgcccttgcccctgcaactgcagatcaattacagtcacctgttcaggctgctgtgctctacccaccaccctcaccaagctctctgtctcaagaaaagactactaatgagaacctttgtgagcttggtgatacccatattagcagcagcatcaatgttggccttaaatttgatgatatagctactaccactgtacctcaaaagaggattgaagtctgtatgggtaacaagtgcaaaaagtcaggagctcctgcattgcttcaagaatttgagaaggttgtgggcgctgaaggtgctgttgtaggttgcaagtgcatggggaagtgcaaaactggtcccaatgtaagggttcaaaattctgttggtgaagatctcaccgagggattgaataatgactctgtcatgattcctgctaaccccctctacattggggtttctctggaggacgtggatgctatcgtggccaggctcctcggggagaatcagagcgatccaggtt---------------------------------------------------------------------------------------------------------------------------------------------------------------------------------------------------------------------------------------------------------------------------------------------------------------------------------------------------------------------------------------------------------------------------------------------------------------------------------------
>Jupunba_limae_Iganci_261@NODE_1_length_1636_cov_187.195638
-------------------------------------------------------------------------------------------------------------------------------------------------------------------------------------------------------------------------------------------------------------------------------------------------------------------------------------------------------------------------------------------------------------------------------------------------------------------------------------------------------------------------------------------------------------------------------------------------------------------------------------------------------------------------------------------------------------------------------------------------------------------------------------------------------------------------------------------------------------------------------------------------------------------------------------------tttagttcctttttcttggaaaacagtgaaaaaaaaccattaggttgggtgaacttaaagacgtggacgttgaatggattgtgtaaatccctgcattctattttgttgtaaattttagatggagctcagcttccccatgggtgtcatcctcatatttgttctttcctgtacacaggatgctgctgaggttttactgaaacaattagaacaactaaaagcagaggagaaggaaatgaagagacaaaaggaacaagaggaagcccagcggaaagccgctaggatgaaaactgcacctgattgtgaatcttcatcttcatcttcatctgaatcaagtgatagtgactgtggggagatagttgatatgcgcagccttaaagcaagtaccgcccttgcccctgcaaccgcagatcaattacagtcacctgttcaggctgctgtgctctccccaccaccctcaccaagctctctgtctcaagaaaagactactaatgagaacctttgtgagcttggtgatacccatattagcagcagcatcaatgttggccttaaatttgatgatgtagctactaccactgtacctcaaaagaggattgaagtctgtatgggtaacaagtgcaaaaagtcaggagctcctgcattgcttcaagaatttgagaaggttgtgggcgctgaaggtgctgttgtaggttgcaagtgcatggggaagtgcaaaattggtcccaatgtgagggttaaaaattctgttggtgaaggtctcactgggggattgaataatgactctgtcatgattcctgctaaccccctctacattggggtttctctggaggacgtggatgctatcgtggccaggctcctcggggagaatcagagcgaaccaggttctggtgttgctgctgctccttgacgatgg-tttgggtgacatgaagttctagttatgtttatcaagttgtgtgtttggattagtcaggcgatcatgggacgccttctgtagccatagatccggcaattgtaaatatctacatcacattagttgcacaaatggctagttgttttgggttgggatgtttttatttagtgttatgctttgtgcggtcattattataagaacctcgt-aatgtttcatatgtaaaacatgctttgtatgaagtattaattataacatgctttgtaaaaagtattattcatttttacctataacatgctttgaatgatctctagctattcgtatcttcttggtgaaagttgttcatatcttacatgttatttgtataactgcttaatcattgatgtatttacctttttccgatatcaacgttgtagagtatccagttcttgttgaaagttttcaat
>Jupunba_longipedunculata_Cardona_2682@NODE_1_length_2179_cov_199.562322
gaattaaaagcgtgggaaacacaaaacgatcatgcgccgccaggcgcgaagccttagagagtgccacgtcatcataaacaaatgcctagcgtccaccgtggcattcctttgaatcctgtttgaattcctccattaaaacgcgaaagtagtttactagccaagaaaactgaaggggggctaatacctaattcgattctttggttatggaggtctccggtaccgttctccagcgagtctcccacatctacggcgccggagctgatagcttgtcttttcctgggaaattagtgtccggcgggtcggtggatgtgggtggtgatggtgctcgttttcgtgggcgcgttcggggtattagggtttcggtgagggctagattggattctgggttttctgacgatggacatctccaatattaccaggcgtcgacgcctaggtgcggtggtggggacaagcaaaagggttcggcagttctgacgactaagaagaagatgaaactgctcaagggtttgtacaagggattgtcgatggcctctgaattggggttctctttggatacggaaaagcttaatttgttggaggaagttcaggggaagctaacctcggtaagtctcgtgtttttattcttgtttaccacataattcgttcgatctgtggtgatgttacttcatttttggcaagcaataagctgtgtgttttggcatgcttaagattgtagttttacaactttacttcttagcaatgattgacgttgaattgaat-ttttttgggat-gggcatagtttcatgattggtgaatacattatcaattatctggttttatgtttgccggtaataaaggcgcattttaagatttgataattgggtatggaggggcaaagatttgttcgcagaacataaatgtacctttttagttcctttttcttggaaaacagtgaaaaaaaaccattaggttgggtgaacttaaagacgtggacgttgaatggattgtgtaaatccctgcattctattttgttgtaaattttagatggagctcagcttccccatgggtgtcatcctcatatttgttctttcctgtacacaggatgctgctgaggttttgttgaaacaattagaacaactaaaagcagaggagaaggaaatgaagagacaaaagaaacaagaggaagcccagcggaaagccgctaggatgaaaactgcacctgattgtgaatcttcatcttcatcttcatctgaatcaagtgatagtgactgtggggagatagttgatatgcgcagccttaaaacaagtaccgcccttgcccctgcaaccgcagatcaattacagtcacctgttcaggctgctgtgctctccccaccaccctcaccaagctctctgtctcaagaaaagactactaatgaaaacctttgtgagcttggtgatacccatattagcagcagcatcaatgttggccttaaatttgatgatatagctactaccactgtacctcaaaagaggattgaagtctgtatgggtaacaagtgcaaaaagtcaggagctcctgcattgcttcaagaatttgagaagtttgtgggtgctgaaggtgctgttgtaggttgcaagtgcatggggaagtgcaaaactggtcccaatgtgagggttcaaaattctgttggtgaaggtctcactgagggattgaataatgactctgtcatgattcctgctaaccccctctacattggggtttctctggaggacgtggatgctatcgtggccaggctcctcggggagaatcagagcgatccaggttctggtgttgctgctgctccttgacgatggatttgggtgacatgaagttctagttatgtttatcaagttgtgtgtttggattagtc------------gacgccttctgtagccatagatccggcaattgtaaatatctgcatcacattagttgcacaaatggctagttgttttgggttgggatgtttttatttagtgttatgctttgtgcggtcattattataagaacctcctaaatgtttcatatgtataacatgctttgtatgaagtattaattataacatgctttgtatgaattattattcatttttacctataacatgctttga-----------------------------------------------------------------------------------------------------------------------------------------------
>Jupunba_microcalyx_Iganci_855@NODE_1_length_2582_cov_137.463872
gaattaaaagcgtgggaaacacagaacgatcatgcgccgccaggcgcgaagcctgagagcgtgccacgtcatcataaacaaatgcctagcgtccaccgtggcattcctttgaatcctgtttgaattcctccattaaaacgcggaagtggttt-ctagccaagaaaactgaaggggggctaatacctaattcgattttttggttatggaggtctccggtaccgttctccagcgagtctcccacatctacggcgccggatctgatagcttgtcttttcctgggaaattagtgtccggcgggtcggtggatgtgggtggtgatggtgctcgttttcgtgggcgcgttcggggtattagggtttcggtgagggctagattggattctgggttttctgacgatggacatctccaatattaccaggcgttgacgcctaggtgcggtggtggggacaatcaaaaggggtcggcagttctgacgactaagaagaagatgaaactgctcaagggtttgtacaagggattgtcgatggcctctgaattggggttctctttggatacggaaaagcttaatttgtcggaggaagttcaggggaagctaacctcggtaagtctcgtgtttttattcttgtttaccacataattcgttcgatctgtggtgatgttacttcatttttggcaagcaataagctgtgtgttttggcatgcttaagattgtagttttacaactttacttcttagcaatgattgacgttgaattgaattttttttgggatgggggacagcttcatgattggtgaatacattatcaattatctggttttatgtttgccggtaataaaggcgcattttaagatttgataattgggtatggaggggcaaagatttgttcgcagaacataaatgtacctttttagttcctttttcttggaaaacagtgaaaaaaaaccattaggttgggtgaacttaaagacgtggacattgaatggattgtgtaaatccctgcattctattttgttgtaaattttagatggagctcagcttccccatgggtgtcatcctcatatttgttctttcctgtacacaggatgctgctgaggttttactgaaacaattagaacaactaaaagcagaggagaaggaaatgaagagacaaaagaaacaagaggaagcccagcggaaagccgctaggatgaaaactgcacctgattgtgaatcttcatcttcatcttcatctgaatcaagtgatagtgactgtggagagatagttgatatgcgcagccttaaagcaagtaccacccttgcccctgaaaccgcagatcaattacagtcacctgttcaggctgctgtgctctccccaccaccctcaccaagctctctgtctcaagaaaagactactaatgaaaacctttgtgagcttggtgatacccatattagcagcagcatcaatgttggccttaaatttgatgatatagctactaccactgtacctcaaaagaggattgaagtctgtatgggtaacaagtgcaaaaagtctggagctcctgcattgcttcaagaaattgagagggttgtgggcgctgaaggtgctgttgtaagttgcaagtgcatgggtaagtgcaaaactggtcccaatgtgagggttcaaaattctgttggtgaaggtctcactgagggattgaataatgactctgtcatgattcctgctaaccccctctacatcggggtttctctggaggatgtggatgctatcgtggccaggctcctcggggagaatcagagcgatccaggttctggtgttgctgctgctccttgacgatgg-tttgggtgacatgaagttctagttatgtttatcaagttgtgtgtttggattagtcaggcgatcatgggacgccttctgtagccatagatccggcaattgtaaatatctacatcgcattagttgcacaaatggctagttgttttgggttgggatgtttttatttagtgttatgctttgtgcggtcattattataagaacctcctaaatgtttcgtatgtataacatgctttgt----------------------------aaaatgtattattcatttttacctataacatgctttgaatgatctctagctattcgtatctt---ggtgaaagttggcgacggcttgctggtaacttcaacagatagttaaacatccgcatttacgtttttctttttggctaattctccaatgatccgtctccgagtcgaaaggatttaaa
>Jupunba_microcalyx_Iganci_855@NODE_2_length_1238_cov_170.818260
-----------------------------------------------------------------------------------------------------------------------------------------------------------------------------------------------------------------------------------------------------------------------------------------------------------------------------------------------------------------------------------------------------------------------------------------------------------------------------------------------------------------------------------------------------------------------------------------------------------------------------------------------------------------------------------------------------------------------------------------------------------------------------------------------------------------------------------------------------------------------------------------------------------------------------------------------------------------------------------------------------------------------------------------------------------------------------------------------------------------------------------------------------ttagaacaactaaaagcagaggagaaggaaatgaagagacaaaagaaacaagaggaagcccagcggaaagccgctagaatgaaaactgcacctgattgtgaatctgaatcttcatcttcatctgaatcaagtgatagtgactgtggggagatagttgatatgcgcagccttaaagcaagtaccgcccttgcccctgcaaccgcagatcaattacagtcacctgttcaggctgctctgctctccccatcaccctcaccaagctctctgtctcaagaaaagactactaatgagcacctttgtgagcttggtgatacccatattagcagcagcatcaatgttggtcttaaatttgatgatatagctactaccattgtacctcaaaagaggattgaagtctgtatgggtaacaagtgcaaaaagtcaggagctcctgcattgcttcaagaatttgagaaggttgtgggcgctgaaggtgctgttgtaggttgcaagtgcatggggaagtgcaaaactggtcccaatgtaagggttcaaaattctgttggtgaagatctcactgagggattgaataatgactctgtcatgattcctgctaaccccctctacattggggtttctctggaggacgtggatgctatcgtggccaggctcctcggggagaatcagagcgatccaggttctggtgttgctgctgctccttgacgatggatttgggtgacatgaagttctagttgtgtttatcaagttgtgtgtttggattagtc------------gacgccttctgtagccatagatccggcaattgtaaatatctacatcacattagttgcacaaatggctagttgttttgggttgggatgtttttatttagtgttatgctttgtgtggtcattattataagaacctcctaaatgtttcgtatgtataacatgctttgtatgaagtattaattataacatgctttgtaaaaagtattattcatttttacctataacaagctttgaatgatctctagctattcgtatcttcttggtgaaagttgttcatatcttacatgttatttgtataactgcttaatcattgatgtattcacctttttccgatatcaacgttgtagagtattcagttcttgttgaaagttttcaa-
>Jupunba_nipensis_Mayo_19662@NODE_1_length_1100_cov_67.222874
-------------------------------------------------------------------------------------------------------------------------------------------------------------------------------------------------------------------------------------------------------------------------------------------------------------------------------------------------------------------------------------------------------------------------------------------------------------------------------------------------------------------------------------------------------------------------------------------------------------------------------------------------------------------------------------------------------------------------------------------------------------------------------------------------------------------------------------------------------------------------------------------------------------------------------------------------------------gaaaacagtgaaaaaaaaccattaggttgggtgaacttaaagacgtggacgttgaatggattgtgtaaatccctgcattctattttgttgtaaattttagatggagctcagcttccccatgggtgtcatcctcatatttgttctttcctgtacacaggatgctgctgaggttttactgaaacaattagaacaactaaaagcagaggagaaggaaatgaagagacaaaagaaacaagaggaagcccagcggaaagccgctaggatgaaaactgcacctgattgtgaatcttcatcttcatcttcatctgaatcaagtgatagtgactgtggggagatagttgatatgcgcagccttaaagcaagtaccgcccttgcccctgcaactgcagatcaattacagtcacctgttcaggctgctgtgctctccccaccaccctcaccaagctctctgtctcaagaaaagactactaatgagaacctttgtgagcttggtgatacccatattagcagcagcatcaatgttggccttaaatttgatgatatagctactaccactgtacctcaaaagaggattgaagtctgtatgggtaacaagtgcaaaaagtctggagctcctgcattgcttcaagaatttgagaaggttgtgggcgctgaaggtgctgttgtaggttgcaagtgcatggggaagtgcaaaactggtcccaatgtgagggttcaaaattctgttggtgaaggtctcacggagggattgaataatgactctgtcatgattcctgctaaccccctctacattggggtttctctggaggacgtggatgctatcgtggccaagctcctcggggagaatctgagcgatcctggttctggtgttgctgctgctccttgacgatggatttgggtgacatgaagttctagttatgtttatcaagt--tgtgtttggattagtc------------gacgccttctgtagccatagatccggcaattgtaaatatctacatcacattagttgcacaaatggctttttgttttgggttgggatgtttt-------tgttatgctttgtgcggtcattattataagaacctccttaatgtttcatatgtataacatgct---------------------------------------------------------------------------------------------------------------------------------------------------------------------------------------------------------------------
>Jupunba_nipensis_Mayo_19662@NODE_2_length_641_cov_47.661348
-----------------------------------------------------------------------------------------------------------------------------------------------------------------------------------------------------------------gtctccggtaccgttctccagcgagtctcccacatctacggcgccggagctgatagcttgtcttttcctgggaaattagtgtccggcgggtcggtggatgtgggtggtgatggttctcgttttcgtgggcgcgttcggggtattagggtttcggtgagggctagattggattctgggttttctgacgatggacatctccaatattaccaggcgtcgacgcctaggtgcggtggtggggacaagcaaaagggttcggcagttctgacgactaagaagaagatgaaactgctcaagggtttgtacaagggattgtcgatggcctctgaattggggttctctttggatacggaaaagcttaatttgttggaggaagttcaggggaagctaacctcggtaagtctcgtgtttttattcttgtttaccacataattcgttcgatctgtggtgatgttacttcatttttggcaagcaataagctttgtgttttggcatgcttaagattgtagttttacaactttacttcttagcaatgattgacgttgaattgaa-tttttttgggatgggggatagtttcatgattggtgaatacattatcaattatctggttttatgtttgccggtaataaaggcgcattttaata----------------------------------------------------------------------------------------------------------------------------------------------------------------------------------------------------------------------------------------------------------------------------------------------------------------------------------------------------------------------------------------------------------------------------------------------------------------------------------------------------------------------------------------------------------------------------------------------------------------------------------------------------------------------------------------------------------------------------------------------------------------------------------------------------------------------------------------------------------------------------------------------------------------------------------------------------------------------------------------------------------------------------------------------------------------------------------------------------------------------------------------------------------------------------------------------------------------------------------------------------------------------------------------------------------------------------------------------------------------------------------------------------------------------------------------------------------------
>Jupunba_trapezifolia_Simon_1600@NODE_1_length_1193_cov_154.115993
-------------------------------atgcgccgcccggcgcgaagcctgagagagtgccacgtcatcataaacaaatgcctagcgtccaccgtggcattcctttgaatcctgtttgaattccttcattaaaacgcggaagtagttt-ctagccaagaaaactgaaggggggctaatacctaattcgattctttggttatggaggtctccggtaccgttctccagcgagtctcccacatctacggcgccggagctgatagcttgtcttttcctgggaaattagtgtccggcgggtcggtggatgtgggtggcgatggggctcgttttcgtgggcgcgttcggggtattagggtttcggtgagggctagattggattctgggttttctgacgatggacatctccaatattaccaggcgtcgacgcctaggtgcggtggtggggacaagcaaaagggttcggcggttctgacgactaagaagaagatgaaactgctcaagggtttgtacaagggattgtcgatggcctctgaattggggttctctttggatacggaaaagcttaatttgttggaggaagttcaggggaagctaacctcggtaagtctcgtgtttttattcttgttaaccacataattcgttcgatctgtggtgatgttacttcatttttggcaggcaataagctgtgtgttttggcatgcttaagattgtagttttacaactttacttcttagcaatgattgacgttgaattgaa-tttttttgggatgggggatagtttcatgattggtgaatacattatcaattatctggttttatgtttgccggtaataaaggcgcattttaagatttgataattgggtatgaaggggcaaagatttgttcgcagaacataaatgtacctttttagttcc-ttttcttggaaaacagtgaaaaaaaaccattaggttgggtgaacttaaagacttggacgttgaatggattgtgtaaatccctccattctattttgttgtaaattttagatggagctcagcttccccatgggtgtcatcctcatatttgttctttcctgtacacaggatactgctgaggttttactgaaacaattagaacaactaaaagcagaggagaaggaaatgaagagacaaaagaaacaagaggaagcccagcggaaagccgctaggatgaaaactgcacctgattgtgaatcttcatcttcatct-------------------------------------------------------------------------------------------------------------------------------------------------------------------------------------------------------------------------------------------------------------------------------------------------------------------------------------------------------------------------------------------------------------------------------------------------------------------------------------------------------------------------------------------------------------------------------------------------------------------------------------------------------------------------------------------------------------------------------------------------------------------------------------------------------------------------------------------------------------------------------------------------------------------------------------------------------------------------------------------------------------------------------------------------------------------------
>Jupunba_trapezifolia_Simon_1600@NODE_2_length_1161_cov_259.584087
----------------------------------------------------------------------------------------------------------------------------------------------------------------------------------------------------------------------------------------------------------------------------------------------------------------------------------------------------------------------------------------------------------------------------------------------------------------------------------------------------------------------------------------------------------------------------------------------------------------------------------------------------------------------------------------------------------------------------------------------------------------------------------------------------------------------------------------------------------------------------------------------------------------------------------------------------------------------------------------------------------------------------------------------------------------------------------------------------------------------------------------------------------------------------------------------------------------------------------------------------------------atcttcatcttcatctgaatcaagtgatagtgactgtggggagatagttgatatgcgcagccttaaagcaagtaccgcccttgcccctgcaaccgcagatcaattacagtcacctgttcaggctgctgtgctctccccaccaccctcaccaagctctctgtctcaagaaaagactactaatgagaacctttgtgagcttggtgatacccatattagcagcatcatcaatgttggccttaaatttgatgatatagctactaccactgtgcctcaaaagaggattgaagtctgtatgggtaacaagtgcaaaaagtcaggagctcctgcattgcttcaagaatttgagagggttgtgggtgctgaaggtgctgttgtaggttgcaagtgcatgggtaagtgcaaaactggtcccaatgtgagggttcaaaattctgttggtgaaggtctcactgagggattgaataatgactctgtcatgattcctgctaaccccctctacattggggtttctctggaggatgtggatgctatcgtggctaggctcctcggggagaatcagagcgatccaggttctggtgttgctgctgctccttgacgatgg-tttgggtgacatgaagttctagttatgtttatcaagttgtgtgtttggattagtcaggcgatcatgggacgccttctgtagccatagatccggcaattgtaaatatctacatcacattagttgcacaaatggctagttgttttgggttgggatgtttttatttagtgttatgctttgtgtggtcattattataagaacctcctaaatgtttcatatgtataacatgctttgtatgaagtattaattataacatgctttgtaaaaagtattattcatttttacctataacatgctttgaatgatctctagctattcgtatcttcttggtgaaagttgttcatatcttacatgttatttgtataactgcttaatcattgatgtattcacctttttccgatatcaacg--gtggagtattcagttcttgttgaaagttttcaa-
>Jupunba_villosa_Borges_423@NODE_1_length_2580_cov_146.359169
gaattaaaagcgtgggaaacacaaaacgatcatgcgccgccaggcgcgaagcctgagagagtgccacgtcatcataaacaaatgcctagcgtccaccgtggcattcctttgaatcctgtttgaattcctccattaaaacgcggaagtagtttactagccaagaaaactgaaggggggctaataccttattcgattctttggttatggaggtctccggtaccgttctccagcgagtctcccacatctacggcgccggagctgatagcttgtcttttcctgggaaattagtgtccggctggtcggtggatgtgggtggtgatggtgctcgttttcgtgggcgcgttcggggtattagggtttcggtgagggctagattggattctgggttttctgacgatggacatctccaatattaccaggcgtcgacgcctaggtgcggtggtggggacaagcaaaagggttcggcagttctgacgactaagaagaagatgaaactgctcaagggtttgtacaagggattgtcgatggcctctgaattggggttctctttggattcggaaaagcttaatttgttggaggaagttcaggggaagctaacctcggtaagtcttgtgtttttattcttgtttaccacataattcgttcgatctgtggtgatgttacttcatttttggcaagcaataagctgtgtgttttggcatgcttaagattgtagttttacaactttacttcttagcaatgattgacgttgaattgaat-ttttttgggatgggggatagtttcatgattggtgaatacattatcaattatctggttttatgtttgccggtaataaaggcgcattttaagatttgataattgggtatggaggggcaaagatttgttcgcagaacataaatgtacctttttagttcctttttcttggaaaacagtgaaaaaaaaccattaggttgggtgaacttaaagacgtggacgttgaatggattgtgtaaatccctgcattctattttgttgtaaattttagatggagctcagcttccccatgggtgtcatcctcatatttgttctttcctgtacacaggatgctgctgaggttttactgaaacaattagaacaactaaaagcagaggagaaggaaatgaagagacaaaagaaacaagaggaagcccagcggaaagccgctaggatgaaaactgcacctgattgtgaatcttcatcctcatcttcatctgaatcaagtgatagtgactgtggggagatagttgatatgtgcagccttaaagcaagtaccacccttgcccctgcaaccgcagatcaattacagtcacctgttcaggctgctgtgctctccccaccaccctcaccaagctctctgtctcaagaaaagactactaatgagaacctttgtgatcttggtgatacccatattagcagcagcatcaatgttggccttaaatttgatgatgtagctactaccactgtacctcaaaagaggattgaagtctgtatgggtaacaagtgcaaaaagtcaggagctcctgcattgcttcaagaatttgagaaggttgtgggcgctgaaggtgctgttgtaggttgcaagtgcatggggaagtgcaaaactggtcccaatgtgagggttcaaaattctgttggtgaaggtctcactgagggattgaataatgactctgtcatgattcctgctaaccccctctacattggggtttctctggaggacgtggatgctatcgtggccaggctcctcggggagaatcagagcgatccaggttatggtgttgctgctgctccttgacgatggatttgggtgacatgaagttctagttatgtttatcaagttgtgtgtttggattagtcaggcgatcatgggacgccttctgtagccatagatccggcaattgtaaatatctacatcacattaggtgcacaaatggctagttgttttgggttgggatgtttttatttagtgttatgctttgtgcggtcattaatataagaacctcgtaaatgtttcatatgtaaaacatgctttgtatgaagtattaattataacatgctttgtaaaaagtattattcatttttacctataacatgctttgaatgatctctagctattcgtatcttcttggtgaaagttgttcatatcttacatgttatttgtataactgcttaatcattgatgtattcacctttttccggtatcaacgttgt--cgtattcagttcttgttgaaagttttcaaa
>Punjuba_lehmannii_Escobar_7465@NODE_1_length_2130_cov_154.622017
----------------------------------------------------------------------------------tgcctagcgtccaccgtggcattcctttgaatcctgtttgaattcctccattaaaacgcggaaatagtttaccagccaagaaaactgaaggggggctaatacctaattcgattctttggttatggaggtctccggtaccgttctccagcgagtctcccacatccacggcgccggagctgatagcttgtcttttcctcggaaattagtgtccggcgtgtcggtggatgtgggtggtgatggtgctcgttttcatggccgcgttcggggtattagggtttcggtgagggctagattggattctgggttttctgacgatgggcatctccaatattaccaggcgtcgacgcctaggtgcggtggtggggacaagcaaaagggttcggcagttctgacgactaagaagaagatgaaactgctcaagggtttgtacaagggattgtcgttggcctctgaattggggttctctttggatacggaaaagcttaatttgttggaggaagttcaggggaagctaacctcggtaagtctcgtgtttttatttttgtttaccacataattcgttcgatctgtggtgatgttacttcatttttggcaagcaataagctgtgtgttttggcatgcttacgattgtagttttacaagtttacttcttagcaatgattgacgttgaattgaattttttttgggatgggggataggttcatgattagtgaatacattatcaattatctggttttatgtttgccggtaataaaggcgcattttaagatttgataattgggtatggaggcgcaaagatttgtccgcagaacataaatgtccctttttagttcctttttcttggaaaacagtgaaaaaaaaccattaggttgggtgaacttaaagacgtggacgttgaatggattgtgtaaatccctgcattctattttgttgtaaattgtagatggagctcagcttc-ccatgggtgtcatcctcatatttgttctttcctgtacgcaggatgctgctgaggttttactgaaacaattagaacaactaaaagcagaggagaaggaaatgaagagactaaagaaacaagaggaagcccagcggaaagccgctaggatgaaaactgcacctgattgtgaatcttcatcttcgtcttcatctgaatcaagtgacagtgactgtggggagatagttgatatgcgccgccttaaagcaagtaccgcccttgccccagcaaccgcagatcaattacagtcacctgttcaggctgctgtgctctccccagcaccctcaccaagctctctgtctcaagaaaagactactaatgagaacctttgtgtgcttggtgataccaatattagcagcagcatcaatattggccttaaatttgatgatatagctactaccactgtgcctcaaaagaggattgaagtctgtatgggtaacaagtgcaaaaagtcaggagctcctgcattgcttctagaatttgagaaggttgtgggcgctgaaggtgctgttgtaggttgcaagtgcatggggaagtgcaaaactggtcccaatgtgagggttcaaaattctgttggtgaaggtcttactgagggattgaataatgactctgttatgattcctgctaaccccctctacattggggtttctctggaggacgtggatgctatcgcggccaggctcctcggggagaatcagagcgatccaggttctggtgttgctgctgctccttgacgatggatttgggtgacatgaagttctagttatgtttatcaagttgtgtgtttggattaggcaggcgatcatgggacgccttctgtagccatagatccggcaattgtaaatatctacatcacattagttgcacaaatggccagttgttttgggttgggatgtttttatttagtgttatgctttgtgcggtcattattataagaacctcctaaatgtttcatatgtataacatgctttgta----------------------------------------------------------------------------------------------------------------------------------------------------------------------------------------------------------------
>Punjuba_racemiflora_Jimenez_Soares_3626@NODE_1_length_2508_cov_183.888935
gaattaaaagcgtgggcaacacaaaacggtcatgggccgcctggcgcgaagcctgagagagtaccacgtcatcataaacaaatgcctagcgtccaccgtggcattcctttgaatcctgtttgaattcctccattaaaacgcggaaatagtttaccagccaagaaaactgaaggggggctaatacctaattcgattctttggttatggaggtctccggtaccgttctccagcgagtctcccacatccacggcgccggagctgatagcttgtcttttcctcggaaattagtgtccggcgtgtcggtggatgtgggtggtgatggtggtcgttttcatggccgcgttcggggtattagggtttcggtgagggctagattggattctgggttttctgacgatgggcatctccaatattaccaggcgtcgacgcctaggtgcggtggtggggacaagcaaaagggttcggcagttctgacgactaagaagaagatgaaactgctcaagggtttgtataagggattgtcgatggcctctgaattggggttctctttggatacggaaaagcttaatttgttggaggaagttcaggggaaactaacctcggtaagtctcgtgtttttattcttgtttactacataattcgtttgatctgttgtgatgttacttca--tttggcaagcaataagctgtgtgttttggcatgcttaagattgtagttttacaagtttacttcttagcaatgattgacgttgaattgaat-tttcttgggatggaggattggttcatgattagtgaatacattatcaattatctggttttatgtttgccggtaataaaggcgcattttaagatttgataattgggtatggaggcgcaaagatttgtcagcagaacataaatgtacctttttagttcctttttcttggaaaacaatgaaaaaaaaccattaggttgggtgaacttaaagacgtggacgttgaatggattgtgtaaatccctgcattctattttgttgtaaattttagatggagcccggcttc-ccatgggtgtcatcctcatatttgttctttcctatacacaggatgctactgaggttttactgaaacaattagaacaactaaaagcagaggagaaggaaatgaagagactaaagaaacaagaggaagcccagcggaaagccgcttggatgaaaactgcacctgattgt------tcatcttcatcttcatctgaatcaagtgatagtgactgtggggagatagttgatatgcgcagccttaaagcaagtaccacccttgccccagcaaccgcagatcaattacagtcacctgttcaggctgctgtgctctccccaccaccctcaacaagctctctgtctcaagaaaagactactaatgagaacctttgtgaccttggtgataccaatattggcagcggcatcaatgttggccttaaatttgatgatatagctactaccactgtacctcaaaataggattgaagtctgtatgggtaacaagtgcaaaaagtcaggagctcctgcattgcttcaagaatttgagagggttgtgggcgctgaaggtgctgttgtaggttgcaagtgcatgggtaagtgcaaaactggtcccaatgtgagggttcaaaattctgttggtgaagctctcactgagggattgaataatgactctgtcatgattcctgctaaccccctctacattggggtttctctggaggacgtggatgctatcgcggccaggctcctcggggagaatcggagcgatccaggttctggtgttgctgctgctccttgacgatggatttgggtgacatgaagttctagttatgtttatcaagttgtgtgtttggattagtcaggcgatcatgggacgccttctgtagccatagatccggcaattgtaaatatctacatcacattagtagcacatatggccggttgttttgggttgggatgtttttatttagtgttgtgctttgtgcggtcattattataagaacctcctaaatgtttcatatgtataacatgcattgtatgaa----------------------------gtattaattatttttacctataacatgctttgaatgatccatagctattcgcatcttgttggtgaaagttgttcatatcttacatgttatttgcaaaactgcataatcatttatgtattcacctttttccgatatcggcgttgtagagttttcggttcttgttgaaagttttcaag
>_R_Albizia_burkartiana_StivalSantos_678@NODE_1_length_1246_cov_13.743073
----------------------------------------------------------------------------------------------------------------------------------------------------------------------------------------------------------------------------------------------------------------------------------------------------------------------------------------------------------------------------------------------------------------------------------------------------------------------------------------------------------------------------------------------------------------------------------------------------------------------------------------------------------------------------------------------------------------------------------------------------------------------------------------------------------------------------------------------------------------------------------------------ggtatggaggtgcaaagatttgtccgcataacatacatgtacctttttagttcctctttcttggaaaacagtgaaaaaaacccattaggttgggtaaacttaaagacgtggacgttgaatggattgtgtaattccctgcattctattttgttgtaaattttagatggagctcagcttt-ccattggtgtcatcctcatatttgttctttcctgtacacagggtgctgctgaggttttactgaaacaattagaacaactaaaagcagaggagaaggaaatgaagagactaaaaaaacaagagagagcccagcggaaagcctctaggatgaaaactgcacctgattgtgaatcttcatcttcatcttcatctgaatcaagtgatagtgactgtggggagatagttgatatgcgcagccttaaagcaagtaccgcccttgccccagcaaccacagatcagttacagtcacctgttcaggctgctgtgctctcctcaccaccctcaccaagctctctgtctcaagaaaagactactaatgagagcctttgtgagcttggcgataccaatattgggagcagcatcaatgttggccttaaatttgatgatatagctactatcactgtacctcaaaagaggattgaagtctgtatgggtaacaagtgcaaaaagtcaggagctcctgcattgcttcaagaatttgagagggttgtgggcgctgaaggtgctgttgtaggttgcaagtgcatggggaagtgcaaaactggtcccaatgtgagggttcaaaattctgttggtgatggtctcactgagggattgaataatgactctgtcatgattcctgctaaccccctctacattggcgtttctctggaggacgtggatgctatcgtggccaggctcctcggggagaatctgagcgatccaggttatggtgttgctgctgctccttgacgatggatttggttgacatgaagttctagttatgtttatcaagttgtgtgtttggattagtcaggcgatcatgggacgccttctgttgccatagatccggcaattgtaaatatctacatcacattagttgcacaaatggctagttgttttgggttgggatgtttttatttagtgtcatgctttgtgcggtcattattataagaacctccttaatgtttcatatgtataacatgctctgtatgaagtattaattataacatactttgaaaaaagtattaattatttttaccta------------------------------------------------------------------------------------------------------------------------------------------------------------
>_R_Albizia_burkartiana_StivalSantos_678@NODE_2_length_693_cov_6.219436
------------------------------------------------------------------------------------------------------------------------------------------------agtagctcactagccaagaaaactgaagggggacttgtacctaattcgattctttggttatggaggtctccggtaccgttctccagcgagtctcccacatctacggcgccggagccgatagcttgtcttttgctcggaaattagtgttgggcgcgtcggtggatgtggctggtgatggtgctcgttttcatgggcgcgttcggggtattagggtttcggtgagggctagattggattctgggttttcggacgatgggcatctccaatattaccaggcgtcgatgcctaggtgcgatggtggggacaagcaaaagggttcggcagttctgacgactaagaagaaaatgaaactgctcaagggtttgtataagggattgtcgatggcctctgaattggggttctctttggacacggaacagcttaatttgttggaggaagttcaggggaagctaaccttggtaagtctcgtgtttttattcttgtttaccacataattcgttcgatctgtggtgatgttacttcatttttggcaagcaataagctgtgttttttggcatgcttaagattgtagttttacaagtttacttcttagcaatgattgacgttgaattgat-tttttttgggatgggggataggttcatgattagtgaatacattatcaattatctggttttatgtttgccggtaataaa-----------------------------------------------------------------------------------------------------------------------------------------------------------------------------------------------------------------------------------------------------------------------------------------------------------------------------------------------------------------------------------------------------------------------------------------------------------------------------------------------------------------------------------------------------------------------------------------------------------------------------------------------------------------------------------------------------------------------------------------------------------------------------------------------------------------------------------------------------------------------------------------------------------------------------------------------------------------------------------------------------------------------------------------------------------------------------------------------------------------------------------------------------------------------------------------------------------------------------------------------------------------------------------------------------------------------------------------------------------------------------------------------------------------------------------------------------------------------------g
>_R_Albizia_coripatensis_Hughes_2433@NODE_1_length_1675_cov_301.554443
-----------------------------------------------------------------------------------------------------------------------------------------------------------------------------------------------------------------------------------------------------------------------------------------------------------------------------------------------------------------------------------------------------------------------------------------------------------------------------------------------------------------------------------------------------------------------------------------------------------------------------------------------------------------------------------------------------------------gtgttttggcatgcttaagagtgtagttttacaagtttacttcttagcaatgattgacgttgaattgatt-gtttttgggatgggggataggttcatgattagtgaatacattatcaattatctggttttatgtttgctggtaataaaggcgcattttaagattcgataattgggtatggaggcgaaaagatttgtccgcatagcataaatgcacctttttagttcctctttcttggaaaacagtgaaaaaaaccca-------ggatgaacttaaagacgtggacgttgaatggattgtgtaaatccctgcattctattttgttgtaaattttagatggagctcagcttc-ccatgggtgtcatcctcatatttgttatttcctgtacacagggtgctgctgaggttttactgaaacaattagaacaactaaaagcagaggagaagggaatgaagaggctaaagaaacaagagaaagcccagcggaaagctactaggatgaaaactgcacctgattgtgaatcttcatcttcatcttcatctgaatcaagtgatagtgactgtggggagatagttgatatgcgcagccttaaagcaagtaccgcccttgccccagcaaccacagatcaattacagacacctgttcaggctgctgtgctctccccaccaccctcaccaagctctttgtctcaagaaaagactactaatgagaacctttgtgagcttggtgataccaatattggcagcagcatcaatgttggccttaaatttgatgatatagctactaccactgtacctcaaaagaggattgaagtctgtatgggtaacaagtgcaaaaagttaggagctcctgcattgcttcaagaatttgagagggttgtgggcgctgaaggtgctgttgtaggttgcaagtgcatggggaagtgtaaaactagtcccaatgtgagagttcaaaattctgttggtgaaggtctcacagagggattgaataatgactctgtcatgattcctgctaaccccctctacattggggtttctctggaggacgtggatgctatagtggccgggctcctcggggagaatctgagcgatccaggttatggtgttgctgctgctccttgacgatggatttgggtgacatgaagttctagttatgtttatcaaattgtgtgtttggattagccaggcgatcatgggacgccctctgttgccatggatccggcaattgtaaatatctacatcgcattaattgcacaaatggctggttgttttgggttgggatg-ttttatttggtgtcatgctttgtacggtcattattatacgaacctccaaagtttttcatatgtatagcatgctctgtatgaagtattaattataacatgcttcgtaaaatgtattaattatttttgcctataacatgctttgaatgatccctagctattcgtatcttgttggtgaaagttgttcatatcttacatgttatttgtataactgcctaatcactgatgtattcgcctttttccaatatcaacgttgtagag--ttcagttcttgttgaaagttttcaac
>_R_Albizia_decandra_Vilhena_231@NODE_1_length_1101_cov_36.116211
---------------------------------------------------------------------------------------------------------------------------------------------------------------------------------------------------------------------------------------------------------------------------------------------------------------------------------------------------------------------------------------------------------------------------------------------------------------------------------------------------------------------------------------------------------------------------------------------------------------------------------------------------------------------------------------------------------------------------------------------------------------------------------------------------------------------------------------------------------------------------------------------------------------------------------------------------------------------------------attaggtcgggtgaacttaaagacgtggacgttgaatggatcgtgtaaatccctgcattctattttgttgtaaattttagatggagctcagcttc-ccatggctgtcatcctcatatttgttctttcctgtacacagggtgctgctgaggttttactgaaacaattagaacaactaaaagca---gagaaggaaatgaagagactaaagaaacaagagagagcccagacgaaagccgctaggatgaaaactgcacctgattgtgaatcttcatcttcatcttcatctgaatcaagtgatagtgactgtggggaggtagttgatatgcccagccttaaagcaagtaccgcccttgtcccagcaaccacagatcagttacagtcacctgttcaggctgctgtgctctccccaccaccctcaccaagcactctgtctcaagaaaagactactaatgagaacctttgtgagcttggtgataccaatattgggagcagcatcagtgttggccttaaatttgatgatatagctactatcactgtacctcaaaagaggattgaagtctgtatgggtaacaagtgcaaaaagtcaggagctcctgcattgcttcaagaatttgagagggttgtgggcgctgaaggtgctgttgtaggttgcaaatgcatggggaagtgcaaaactggtcccaatgtgagggttcaaaattctgttggtgaaggtctcactgagggattgaataatgactctgtcatgattcctgctaaccccctctacattggggtttctctggaggacgtggatgctatcgtggccaggctcctcggggagaatctgagcgatccaggttatggtgttgatgctgctccttgacgatggatttgggtgacatgaagttctagttatttttatcaagttgtgtgtttggattagtcaggcgatcatgggacgccttctgctgccatagatccggcaattgtaaatatctacatcacattagttgcacaaatggctagttgttttgggttgggatgtttttatttagtgtcatgctttgtgcggtcattattacaagaacctcctaaatgtttcatatgtat-acatgct---------------------------------------------------------------------------------------------------------------------------------------------------------------------------------------------------------------------
>_R_Albizia_inundata_Wood_26530@NODE_1_length_1929_cov_165.390075
----------------------------------------------------------------------------------------------------------------------------------------------------------------------------------taatacctaattcgattctttggtcatggaggtctccggtaccgttctccagcgagtctcccacatctacggcgccggagccgatagcttgtcttttcctcggaaattagtgtacggcgcgtcggtggatgtgggtggtgatggtgctcgttctcatgggcgcgttcggggtataagggtttcggtgagggcgagattggattctggatttttggacgatgggcatctccaatattaccaggcatcgatgcctaggtgcgatggtggggacaagcaaaaggtttcggcagttctgacgactaagaagaagatgaaactgctcaagggtttgtataagggattgtcgatggcctctgaattggggttctctttggacacggaacagctaaatttgttggaggaagttcaggggaagctaacctcggtaagtctcgtgtttttattcttgtttagcacttagttcgtccgatctgtggtgatgttacttcatttttggcaagcaataacctgtgtgttttggcatgctaaagattgtagttttacaagtttacttcttagcaatgattgacgttgaattgatttttttttgggatggcggataggttcatgattagtgaatacattatcaattatctggttttatgtttgctggtaataaaggcgcattttaagatttgataattgggtatggatgcgcaaagatttgtccacagaacataaacgt-cctttttagttcctttttcttgatagacagtgaaaaaaacccattaggttgggtgaacttaaagacgtgaacgttgaatggattgtgtaaatccctgcattctattttgttgtaaattttagatggagctcagcttc-ccatgggtgtcatcctcatatttgttctttcctgtacacagggtgctgctgaggttttactgaaacaattagaacaactaaaagcagaggagaaggaaatgaagagactaaagaaacaagagagagcccagcagaaagccgctaggatgaaaactgcacctgattgtgaatcttcatcttcatcttcatctgaatcaagtgatagtgactgtggggagatagttgatatgcgcagccttaaagcaagtaccacccttgccccagcaaccacatatcagttacagtcacctgttcaggctgttgtgctctccccaccaccctcaccaagctctctgtctcaagaaaagactactaatgagaacctttgtgagcttggtgataccaatattgggagcagcatcagtgttggccttaaatttgatgacatagctactatcactgtacctcaaaagaggattgaagtctgtacgggtaacaagtgcaaaaagtcaggagctcctgcattgcttcaagaatttgagagggttgtgggcgctgaaggtgctgttgtaggttgcaagtgcatggggaagtgtaaaactggtcccaatgtgagggttcaaaattctgttggtgaaggtctcactgagggattgactaatgactctgtcatgattcctgctaaccccctctacattggggtttctctggaggacgtggatgctatcgtcgccaggctcctcggggagaatctgagcgatccaggttatggtgttgatgctgctccttgacgatggatttgggtgacatgaagttctagttatttttatcaagttgtgtgtttggattagtcaggcgatcatgggacgccttctgttaccatagatccggcaattgtaaatatttacatcacattagttgcacaaatggctagttgttttgggttgggatgtttttatttagtgtcatgctttgtgcggtcattattataagaacctcctaaatgtttcatatgtataacatgctctgtatgaagtattaattataacatgctttgtaaaaagtattagttatttttac---------------------------------------------------------------------------------------------------------------------------------------------------------------
>_R_Albizia_subdimidiata_var_minor_Gorts_341@NODE_1_length_1235_cov_71.755613
-----------------------------------------------------------------------------------------------------------------------------------------------------------------------------------------------------------------------------------------------------------------------------------------------------------------------------------------------------------------------------------------------------------------------------------------------------------------------------------------------------------------------------------------------------------------------------------------------------------------------------------------------------------------------------------------------------------------------------------------------------------------------------------------------------------------------------------------------------------------------------------------------------aggcgcaaaaatttgtccacagaacataaatgtacctttttagttcctttttcttgatagacagtgaaaaaaacccattaggttgggtgaacttaaagacgtggacgttgaatggattgtgtaaatccctgcattctatttttttgtaaattttagatggagctcagcttc-ccatgggtgtcatcctcctatttgttctttcctgtacacagggtgctgctgagattttactgaaacaattagaacaactaaaagcagaggagaaggaaatgaagagactaaaaaaacaagagagagcgcagcggaaagccgctaggatgaaaactgcacctgattgtgaatcttcatcttcatcttcatctgaatcaagtgatagtgactgtggggagatagttgatatgcgcagccttaaagcaagtaccacccttgccccagcaaccacagatcagttacagtcacctgttcagactgctgtgctctccccaccaccctcaccaagctctctgtctcaagaaaaggctactaatgagaacctttgtgagcttggtgatacctatattgggagcagcatcagtgttggccttaaatctgacgatatagctactaccactgtacctcaaaagaggattgaagtctgtatgggtaacaagtgcaaaaggtcaggagctcctgcattgcttcaagaatttgagagggttgtgggcgctgaaggtgctgttgtaggttgcaagtgcatggggaagtgcaaaactggtcccaatgtgagggttcaaaattctgttggtgaaggtctcaccgagggattgactaatgactctgtcatgattcctgctaaccccctctacattggggtttctctggaggacgtggatgctatcgtggccaggctcatcggggagaatctgagcgatccaggttatggtgttgatgctgctccttgacgatggatttgggtgacatgaagttctagttatgtttatcaagttgtgtgtttggattagtcaggcgatcatgggacgccttctgttgccatagatccggcaattgtaaatatctacatcacattggttgcacaaatggctagttgttttgggttgggatgtttttatttagtgtcatgctttgtgcggtcattattataagaacctcctaaatgtttcatttgtataacatgctctgtatgaagtattaattatgacatgctttgtaaaaagtattagttatttttac---------------------------------------------------------------------------------------------------------------------------------------------------------------
>_R_Albizia_subdimidiata_var_subdimidiata_Ferreira_210@NODE_1_length_1307_cov_168.300813
-------------------------------------------------------------------------------------------------------------------------------------------------------------------------------------------------------------------------------------------------------------------------------------------------------------------------------------------------------------------------------------------------------------------------------------------------------------------------------------------------------------------------------------------------------------------------------------------------------------------------------------------------------------------------------------------------------------------------------------------------------------------------------------------------------------------------------------------------------------------------------------------------------------------------------taaacgtacctttttagttcctttttcttgatagacagtgaaaaaaacccattaggttgggtgaacttaaagacgtgatcgttgaatggattgtgtaaatccctgcattctattttgttgtaaattttagatggagctcagcttc-ccatgggtgtcatcctcatatttgttctttcctgtacacagggtgctgctgaggttttactgaaacaattagaacaactaaaagcagaggagaaggaaatgaagcgactaaagaaacaagagagagcccagcagaaagccgctaggatgaaaactgcacctgattgtgaatcttcatcttcatcttcatctgaatcaagtgatagtgactgtggggagatagttgatatgcgcagccttaaagcaagtaccacccttgccccagcaaccacagatcagttacagtcacctgttcaggctgttgtgctctccccaccaccctcaccaagctctctgtctcaagaaaagactactaatgagaacctttgtgagcttggtgataccaatattgggagcagcatcagtgttggccttaaatttgatgatatagctactatcactgtacctcaaaagaggattgaagtctgtatgggtaacaagtgcaaaaggtcaggagctcctgcattgcttcaagaatttgagagggttgtgggcgctgaaggtgctgttgtaggttgcaagtgcatggggaagtgtaaaactggtcccaatgtgagggttcaaaattctgttggtgaaggtctcactgagggattgactaatgactctgtcatgattcctgctaaccccctctacattggggtttctctggaggacgtggatgctatcgtggccaggctcatcggggagaatctgagcgatccaggttatggtgtcgatgctgctccttgacgatggatttgggtgacatgaagttctagttatgtttatcaagttgtgtgtttggattagtcaggcgatcatgggacgccttctgttgccatagatccggcaattgtaaatatctacatcacattggttgcacaaatggctagttgttttgggttgggatgtttttatttagtgtcatgctttgtgcggtcattattataagaacctcctaaatgtttcatatgtataacatgctctgtatgaagtattaattataacatgctttgtaaaaagtattagttatttttacttataacatgctttgaatgatcactggctattcgtatcttgttggtgaaagttgttaatatcttgcaagttatttatatagctgcctaatcattgatg-------------------------------------------------------------
>_R_Albizia_tomentosa_Hughes_648@NODE_1_length_2231_cov_64.822191
gaagaaaaagcgtgggacacacaaaacggtcatgcgccgccaggcgcgaagcctgagagagtcccacgtcatcataaacaaatacccagcgtccaccatggcattcctttgaatcctgtttgaattcctccgttaaaacgcggaagtagttcactagccaagaaaactgaagggggactaatacctaattcgattctttggttatggaggtctccggtaccgttctccagcgagtctcccacatctacggcgccggagccgatagcttgtcttttcctcggaaattagtgtccggcgcgtcggtggatgtgggtggtgatggcgctcgttttcatgggcgcgttcggggtattagggtttcggtgagggctagattggattctgtgtttttggacgatgggcatctccaatattaccaggcgtctatgcctaggtgcgatggtggggacaagcaaaagggttcggcagttcggacgactaagaagaagatgaaactgctcaagggtttgtatgagggattgtcgatggcctctgaattggggttctctttggatacggaacagcttaatttgttggaggaagttcaggggaagctaacctcggtaagtctcgtgtttttattcttgtttaccacgtaattcgttcgatctgtggtaattttacttcatttttggcaagcaataagctgtgtgttttggcatgcttaagattgtagttttacaagtttacttctttgcaatgattgacgttgaattga-ttttttttgggatgggggataggttcttgattagtgaatacattatcaatgatctggttttatgtttgccggtaataaaggcgcattttaagatttcataattgggtatggaggcgcaaagatttgtccgcagaacataaatgtacctttttagttccttttgcttggaaaacagtgaaaaaaacccattaggttgggtgaacttaaagacgtggacgttgaatggattgtgtaaatccctgcattctattttgttgtaaattatagatggagctcagcttc-ccattggtgatatcctcatatttgttctttcctgtacacagggtgctgcggaggttttactgaaacaattagaacaactaaaagcagaggagaaggaaatcaagagactaaagaaacaagagagagcccagcagaaagccgctaggatgaaaactgcagctgattgtgaatcttcatcttcatcttcatctgaatcaagtgatagtgactgtggggagatagttgatatgcgcagccttaaagcaagtacagcctttgccctagcaaccacagatcagttacagtcacctgttcaggctgatgtgctctccccaccaccctcaccaagctctctgtctcaagaaaagattaccaatgagaacctttgtgggcttggtgataccaatattgggagcagcatgaatgttggccttaaatttgatgatatagctactatcactgtacctcaaaagaggattgaagtctgtatgggtaacaagtgcaaaaagtcaggagctcctgcattgcttcaagaatttgagagggttgtgggcgctgaaggtgctgttgtaggttgcaagtgcatggggaagtgcaaaactggtcccaatgtgagggttcaaaattctgttggtgaaggtctcactgagggattgaataatgactctgtcatgattcctgctaaccccctctatattggggtttctctggaggacgtggatgctatcgtggccaggctcctcggggagaatctgagcgatccaggttatggtgttgctgctgctccttgacgatggatttgggtgacatgaatttctagttatgtttatcaagttgtgtgtttggattagtcaggcgatcatgggacgccttctgttgccatagatccggcaattgtaaatatctacatcactttagttgcacaaatggctagttgttttgggttcggatgtttttatttagtgtcatgctttgtgcggtcattattataagaacctcctaaatgtttcatatgtataacatgctctgtatgaaggatcatttataacatgcattgtaaaaggtagtaattatttttacctataacatgctatgaatgatccctagcta-----------------------------------cacgttatttgtagaactgcctaatgattggtgtattcacccttttccaatatcaacgttgtagagctttcagttcttgttgaaagttttcaat
>_R_Balizia_elegans_Iganci_870@NODE_1_length_677_cov_52.531667
-------------------------------------------------------------------------------------------------------------------------------------------------------------------------------------------------------------------------------------------------------------------------------------------------------------------------------------------------------------------------------------------------------------------------------------------------------------------------------------------------------------------------------------------------------------------------------------------------------------------------------------------------------------------------------------------------------------------------------------------------------------------------------------------------------------------------------------------------------------------------------------------------------------------------------------------------------------------------------------------------------------------------------------------------------------------------------------------------------------------------------------------------------------------------------------------------------------------------------------------------------------------------------------------------------------------------------------------------------------------------------------------------------------------------------------------------------------------------------------------------------------------------------------------------------------------------------------------------------------------------------------------------------------------------------------------------------------------------------------------------------------------------------------------------------------------------------------------------------------tggtgttgctgctgctccttgacgatggatttgggtgacatgaagttctagttatgtttatcaagttgtgtgtttggattagtc------------gacgccttctgtagccattgatccggcaattgtaaatatctacatcacattagttgcacaaatggctagttgttttgggttgggatgtttttatttagtgttatgctttgtgcggtcattattataagaacctcctaaatgtttcatatgtataacatgctttgtatgaagtatcaattataacatgctttgtaaaaagtattattcatttttacctataacatgctttgaatgatctctagctattcgtatcttcttggtgaaagttgttcatatcttacatgttatttgtataagtgcttaatcattgatgtattcacctttttccgatatcaacgttgtaaagtattcagttcttgttgaaagttttcaa-
>_R_Balizia_elegans_Iganci_870@NODE_3_length_505_cov_36.691589
----------------------------------------------------------------------------------------------------------------------------------------------------------------------------------------------------------------------------------------------------------------------------------------------------------------------------------------------------------------------------------------------------------------------------------------------------------------------------------------------------------------------------------------gtcgatggcctctgaattggggttctctttggatacggaaaagcttaatttgttggaggaagttcaggggaagctaacctcggtaagtctcgtgtttttattcttgtttaccacataattcgttcgatctggggtgatgttacttca-ttttggcaagcaataagctgtgtgttttggcatgcttaagattgtagttttacaactttacttcttagcaatgattgacgttgaattgaa-tttttttgggatgggggatagtttcatgattggtgaatacattatcaattatctggttttatgtttgccggtaataaaggcgcattttaagatttgataattgggtatgaaggggcaaagatttgttcgcagaacataaatgtacctttttagttcctttttcttggaaaacagtgaaaaaaaaccattaggttgggtgaacttaaagacgtggacgttgaatggattgtgtaaatccctgcattctattttgttgtaaattttagat--------------------------------------------------------------------------------------------------------------------------------------------------------------------------------------------------------------------------------------------------------------------------------------------------------------------------------------------------------------------------------------------------------------------------------------------------------------------------------------------------------------------------------------------------------------------------------------------------------------------------------------------------------------------------------------------------------------------------------------------------------------------------------------------------------------------------------------------------------------------------------------------------------------------------------------------------------------------------------------------------------------------------------------------------------------------------------------------------------------------------------------------------------------------------------------------------------------------------------------------------------------------------------
>_R_Balizia_leucocalyx_Aguilar_1939@NODE_2_length_948_cov_143.951780
gaattaaaagcgtgggaaacac-acacgatcatgcgccgccaggcgcgaagcctgagagcgtgccacgtcatcataaacaaatgcctagcgtccaccgtggcattcccttgaatcctgtttgaattcctccattaaaacgcggaagtagtttactaaccaagaaaactgaaggggggctaatacgtaattcgattctttggttatggaggtctccggtaccgttctccagcgagtctcccacatctacggcaccggagctgatagcttgtcttttcctgggaaattagtgtccggcgggtcggtggatgtgggtggtgatggtgctcgttttcgtgggcgtgttcggggtattagggtttcggtgagggctagattggattctgggttttctgacgatggacatctccaatattaccaggcgtcgacgcctaggtgcggtggtggggacaagcaaaagggttcggcagttctgacgactaagaagaagatgaaactgctcaagggtttgtacaagggattgtcgatggcctctgaattggggttctctttggatacggaaaagcttaatttgttggaggaagttcaggggaagctaacctcggtaagtctcgtgtttttattcttgtttaccacataattcgttcgatctgtggtgatgttacttcatttttggcaagcaataagctgtgtgttttggcatgcttaagattgtagttttacaactttacttcttagcaatgattgacgttgaattgaa-tttttttgggatgggggat-----------------------------------------------------------------------------------------------------------------------------------------------------------------------------------------------------------------------------------------------------------------------------------------------------------------------------------------------------------------------------------------------------------------------------------------------------------------------------------------------------------------------------------------------------------------------------------------------------------------------------------------------------------------------------------------------------------------------------------------------------------------------------------------------------------------------------------------------------------------------------------------------------------------------------------------------------------------------------------------------------------------------------------------------------------------------------------------------------------------------------------------------------------------------------------------------------------------------------------------------------------------------------------------------------------------------------------------------------------------------------------------------------------------------------------------------------------------------------------------------------------------------------------------
>_R_Balizia_pedicellaris_Queiroz_15529@NODE_2_length_643_cov_285.217687
-----------------------------------------------------------------------------------------------------------------------------------------------------------------------------------------------------------------------------------------------------------------------------------------------------------------------------------------------------------------------------------------------------------------------------------------------------------------------------------------------------------------------------------------------------------------------------------------------------------------------------------------------------------------------------------------------------------------------------------------------------------------------------------------------------------------------------------------------------------------------------------------------------------------------------------------------------------------------------------------------------------------------------------------------------------------------------------------------------------------------------------------------------------------------------------------------------------------------------------------------------------------------------------------------------------------------------------------------------------------------------------------------------------------------------------------------------------------------------------------------------------------------------------------------------------------------------------------------------------------------------------------------------------------------------------------------------------------------------------------------------------------------------------------------------gacgtggatgctatcgtggccaggctcctcggggagaatcagagcgatccaggttctggtgttgctgctgctccttgacgatggatttgggtgacatgaagttctaattatgtttatcaagttgtgtgtttggactagtc------------gacgccttctgtagccatagatccggcaattgtaaatatctacatcacatcagttgcacaaatggctagttgttttgggttgggatgtttttatttagtgttatgctttgtgcggtcattattataagaacctcctaaatgtttcatatgtataacatgctttgtatgaagtatcaattataacatgctttgtaaaaagtattattcatttttacctataacatgctttgaatgatctctagctattcgtatcttcttggtgaaagttgttcatatcttacatgttatttgtctaagtgcttaatcattgatgtattcacctttttccgatatcaacgttgtagagtattcagttcttgttgaaagttttcaat
>_R_Calliandra_bella_LPQ15696@NODE_1_length_1602_cov_228.362623
---------------------------------------------------------------------------------------------------------------------------------------------------------------------------------------------------------------------------------------------------------------------------------------------------------------------------------------------------------------------------------------------------------------------------------------------------------------------------------ctgttctgacaactaagaagaagatgaaacttctcaagggcttgtataagggattgtcgatggcctctgaattggggttctctttggatacagaaaagcttaatttgttggaggagggtcaggggaaggaaaccttggtaggtctcgt--------------------cgtgtttttattgatctggggggatgttacttcattttttgtaagcaattaaccgtttgttttggcatgcttaatatggtagttttacatgtttacttcgaaattatgggtgacgttgaatgga----tttttatttttggggataggtccatgattaaccaatacattacccatttt-------------------------------------------------------------------------------------------------------------------------------------------------------------------tattttatggattgtgtaaatccctgcattctattttgttgtaaattgtaaatggagctcagcttc-tcataggtgtcatcctcatatcgattctttcctgta-acaggatgctgctgaggttttactgaaacaaatagagcaactaaaagcagaggagaaggaaatgaagagacagaagaaacaagagaaatcccagcgaaaagccgcaatgatgaaaactgcacctgattgtaaatcttcatcttcatcttcatctgaatcaagtgacagcgactgcggggaggtggttgatatgcgcagccttagagcgagtactgcccttgccccagcaaccccaaatcaactaccgtcatctggtcaggttgctgtgctctccccgccaccttcaccaagctctctgtctcaaggaagtaacgctcataagaacctttgcgagcttggtgatactaatgttagcagcagcatcaatcttggcgttaaatttgacaatatagctactaccattgtacctccaaagaggattgaagtctgtatgggaaacaagtgcaaaaaggcaggagcacctgaattgcttcaagaatttgagagggttgtgggcacagaaggtgctgttgtaggttgcaagtgcatggggaaatgcaaaactggtcctaatgtgagggttcaaaattctgttggtgaaggtcttactgatagactaaataatgactctgtcgtgattcctgctaatcccctctacattggggtttctctggaggatgtggatgctatcgtggccaggctcctcggggagaatcagagtgatccaggttcaggtgctgctgctgttccttgatgatcaattctg-----ttgaagttctagctatgtttattaagttgtgtgtttggattagtcatgggatcatgggacgtcttctgttgccatagatccgataattgtaaatatgcgcatctcattagtaggacatatgcctagttgttttgggttgtggtgtatttattc----------------------ccttaagaaggacctccttctgaccccaaaaaaataggaggtgtttcataaaattgtaatagtaataggctatgtataaaatattccttatttttgcctttaacatgttttgaatgatccctagctattggtgatttg----------------gtatcttatggtgagttaggat-------------------------------------------------gagcaatcggttcaaaatggggttattaaac
>_R_Cathormion_obliquifoliolatum_Wieringa_6519@NODE_1_length_2279_cov_228.794964
-------------------------------------------------------------------gtcatcataaacaaatgcctagcgtccaccatggcatttctttgaattctgtttgaattccttcattaaaacgcggaagtagtttactagccaagaaaactaaagaggggctaatatctgattcgattctttggttatggaggtctccggtaccgttctccagcgagtctcccacatctacggcgccggagctgatagcttgtcttttcctgggaaattagtgtccggcgggtcggtggatgtgggtggtgatggtgctcgttttcgtgggcgcgttcggggtattagggtttcggtgagggccagattggattctgggttttctgacgatggacatctccaatattaccaggtgtcgacgcctaggtgcgatggtggggacaagcaaaagggttcggcagttctgacgactaagaagaagatgaaactgctcaagggtttgtacaagggattgtcgatggcctctgaattggggttctctttggatacggaaaagcttaattcgttggaggaagttcaggggaagctaacctcggtaagtttcgtgttttaattcttgtttaccacataattcgttcgatctgtggtgatgttacttcatttttggcaagcaataagctgtgtgttttggcatgcttaagattgtagttttacagctgtacttcttagcaatgattgacgttgaatcgaat-ttttttgggat-tggtatagtttcatgattggtgaatacattatcaattatctggttttatgtttgctggtaataaaggcgcattttaagctttaataattgggtatggaggggcaaagatttgtccgcagaacataaatttacctttttagtttctttttcttggaaaacagtgaaaaaaacccattaggttgggttaacttaaagacgtggacgttgaatggattgtgtaaatccctgcattctattttgttgtaaattttagatggagctcagcttccccatgggtgtcatcctcatatttgttctttcctgtacacaggatgctgctgaggttttactgaaacaattagaacaactaaaagcagaggagaaggaaatgaagagacaaaagaaacaagaggaagcccagcggaaagccgcaacgatgaaaactgcacctgattgttcatcttcatcttcatcttcatctgaatcaagtgatagcgactgtggggagatagttgatatgcgcagccttaaagcaagtgccgcccttgcccctgcaaccgcagatcaattacagtcacctgttcaggctgctgtgctctctccaccaccctcaccaagctctctgtctcaagaaaagactactaatgggaacctttgtgagcttggtgataccaatattagcagcagcatcaatgttggccctaaatttgatgatatagctactaccactgtacctcaaaagaggattgaagtctgtatgggtaacaagtgcaaaaagtcaggagctcctgcattgcttcaagaatttgagaaggttgtgggcgctgaaggtgctgttgtaggttgcaagtgcatggggaagtgcaaaactggtcccaatgtgagggttcaaaattctgttggtgaagatctcactgagggattgaataatgactctgtcatgattcctgctaaccccctctacattggggtttctctggaggacgtggatgctatcgtggccaggctcctcggggagaatcagagcgatcgagggtctggtgttgctgctgctccttgacgatggatttgggtgacatgaagttctagttatg--------gagttgtgtttggattagtc------------gacgccttctgtagccatagatccggcaattgtaaatatctacatcacattagttgcacaaatggctagttgttttgggttgggatgtttttattcagtgttatgctttgtgcggtcattattataagaacctcctaaatgtttcatatgtgtagcatgctttgtatgaagtattaattataacatgctttgtaaaaagtattattcatttttacctataacatgcttcgaatgatctctagctattcgtatcttcttggttaaagttgtttatatcttacatgttatttgtataactgcttaatcattgatgtattcacctttttccgatatcaacgttgtagagtattcagttcttgttgaaagttttcaa-
>_R_Hydrochorea_corymbosa2_Iganci_862@NODE_2_length_628_cov_224.558464
---------------------------------------------------------------------------------------------------------------------------------------------------------------------------------------------------------------------------------------------------------------------------------------------------------------------------------------------------------------------------------------------------------------------------------------------------------------------------------------------------------------------------------------------------------------------------------------------------------------------------------------------------------------------------------------------------------------------------------------------------------------------------------------------------------------------------------------------------------------------------------------------------------------------------------------------------------------------------------------------------------------------------------------------------------------------------------------------------------------------------------------------------------------------------------------------------------------------------------------------------------------------------------------------------------------------------------------------------------------------------------------------------------------------------------------------------------------------------------------------------------------------------------------------------------------------------------------------------------------------------------------------------------------------------------------------------------------------------------------------------------------------------------------------------------------------------------------------agagcgatccaggttctggtgttgctgctgctccttgacgatggatttgggtgacatgaagttctagttatgtttatcaagttgtgtgtttggattagtc------------gacgccttctg-agccatggatccggcaattgtaaatatctacatcacattagttgcacaaatggctagttgttttgggttggcaagtttttatttagtgttatgctttgtgcggtcattattataagaacctcctaaatgtttcgtatgtataacatgcattgtatgaagtattaattataacatgctttgtaaaaagtattattcatttttacctataacatgctttgaatgatctctagctattcgta---tcttggtgaaagttgttcatatcttacatgttatttgtataactgcttaaccattgatgtatccaccgttttccgatatcaacgttgtagagtattcagttcttgttgaaagttttcaaa
>_R_Hydrochorea_gonggrijpii_Tillett_45696@NODE_1_length_1996_cov_224.759771
--------------------------------------------------------------------------------------------------------------------------------------------cggaagtagtttaatagccaagaaaactaaaggggggctaatatctaattcgattctttggttatggaggtctccggtaccgttctccagcgagtctcccacatctacggcgccggagctgatagcttggcttttcctgggaaattagtgtccggcgggtcggtggatgtgggtggtgatggtgctcgttttcgtgggcgcgttcggggtattagggtttcggtgagggctagattggattctgggttttctgacgatggacatctccattattaccaggcgtcgacgcctaggtgcgatggtggggacaagcaaaagggttcggcagttctgacgactaagaagaagatgaaactgctcaagggtttgtacaagggattgtcgatggcctctgaattggggttctctttggatacggaaaagcttaattcgttggaggaagttcaggggaagctaacctcggtaagtttcgtgtttttattcttgtttaccacataattcgttcgatctgtggtgatgttacttcatttttggcaagcaataagctgtgtgttttggcatgcttaagattgtagttttacagctttacttcttagcaatgattgacgttgaattgaat-atttttgggat-gggtatagtttcatgattggtgaatacattatcaattatctggttttatgtttgccggtaataaaggcgcattttaagatttgataattgggtatggaggggcaaagatttgtccgcagaacataaatttacctttttagtttctttttcttggaaaacagtgaaaaaaaaccattaggttgggttaactttaagacgtggacgttgaatggattgtgtaaatccctgcattctattttgttgtaaattttagatggagctcagcttccccatgggtgtcatcctcatatttgttctttcctgtacacaggatgctgctgaggttttactgaaacaattagaacaactaaaagcagaggagaaggaaatgaagagacaaaagaaacaagaggaagcccagcggaaagccgcaacgatgaaaactgcacctgattgtgaatcttcatcttcatcttcatctgaatcaagtgatagtgactgtggggagatagttgatatgcgcagccttaaagcaagtgcagcccttgcccctgcaaccgcagatcaattacagtcacctgttcaggctgctgtgctctctccaccaccctcaccaagctctctgtctcaagaaaagactactaatgggaacctttgtgagcttggtgataccaatattagcagcagcatcaatgttggccctaaatttgatgatatagctactaccactgtacctcaaaagaggattgaagtctgtatgggtaacaagtgcaaaaagtcaggagctcctgcattgcttcaagaatttgagaaggttgtgggcgctgaaggtgctgttgtaggttgcaagtgcatggggaagtgcaaaactggtcccaatgtgagggttcaaaattctgttggtgaagatctcactgagggattgaataatgactctgtcatgattcctgctaaccccctctacattggggtttctctggaggacgtggatgctatcgtggccaggctcctcggggagaatcagagcgatccaggttctggtgttgctgctgctccttgacgatggatttgggtgacatgaagttctagttatgtttatcaagttgtgtgtttggattagtc------------gacgccttctg-agccatggatccggcaattgtaaatatctacatcacattagttgcacaaatggctagttgttttgggttggcatgtttttatttagtgttatgctttgtgcggtcattattataagaacctcctaaatgtttcgtatgtataacatgcattgtatgaagtattaattataacatgctttgtaaaaagtattattcatttttacctataacatgctttg------------------------------------------------------------------------------------------------------------------------------------------------
>_R_Jupunba_abbottii_Zanoni_21220@NODE_2_length_762_cov_135.291971
----------------------------------------------------------gagtgccacgtcatcataaacaaatgcctagtgtccaccgtggcattcctgtgaatcctgttttaatccctccattaaaacgcggaagcagtttactagccaagaaaactgaaggggggctaatacctaattcgattctttggttatggaggtctccggtaccgttctccagcgagtctcccacatctacggcgccggagctgatagcttgtcttttcctgggaaattagtgtccggcgggtcggtggatgtgggtggtgatggttctcgttttcgtgggcgcgttcggggtattagggtttcggtgagggctagattggattctgggttttctgacgatggacatctccaatattaccaggcgtcgacgcctaggtgcggtggtggggacaagcaaaagggttcggcagttctgacgactaagaagaagatgaaactgctcaagggtttgtacaagggattgtcgatggcctctgaattggggttctctttggatacggaaaagcttaattttttggaggaagttcaggggaagctaacctcggtaagtctcgtgtttttattcttgtttaccacataattcgttcgatctgt-gtgatgttacttcatttttggcaagcaataagctttgtgttttggcatgcttaagattgtagttttacaactttacttcttagcaatgattgacgttgaattgaa-tttttttgggatgggggatagtttcatgattggtgaatacattatcaattatctggttttat---------------------------------------------------------------------------------------------------------------------------------------------------------------------------------------------------------------------------------------------------------------------------------------------------------------------------------------------------------------------------------------------------------------------------------------------------------------------------------------------------------------------------------------------------------------------------------------------------------------------------------------------------------------------------------------------------------------------------------------------------------------------------------------------------------------------------------------------------------------------------------------------------------------------------------------------------------------------------------------------------------------------------------------------------------------------------------------------------------------------------------------------------------------------------------------------------------------------------------------------------------------------------------------------------------------------------------------------------------------------------------------------------------------------------------------------------------------------------------------------g
>_R_Jupunba_asplenifolia_Ekman_6383@NODE_1_length_1147_cov_75.721495
--------------------------------------------------------------------------------------------------------------------------------------------------------------------------------------------------------------------------------------------------------------------------------------------------------------------------------------------------------------------------------------------------------------------------------------------------------------------------------------------------------------------------------------------------------------------------------------------------------------------------------------------------------------------------------------------------------------------------------------------------------------------------------------------------------------------------------------------------------------------------------------------------tggaggggcaaaaatttgttcgcagaatataaatgttcctttttagttcctttttattggaaaacagtgaaaaaaaaccattaggttgggtgaacttaaagacgtggacgttgaatggattgtgtaaatccctgcattctattttgttgtaaattttagatggagctcagcttccccatgggtgtcatcctcatatttgttctttcctgtacacaggatgctgctgaggttttactgaaacaattagaacaactaaaagcagaggagaaggaaatgaagagacaaaagaaacaagaggaagcccagcggaaagccgctaggatgaaaactgcacctgattgtgaatcttcatcttcatcttcatctgaatcaagtgatagtgactgtggggagatagttgatatgcgcagccttaaagcaagtaccgcccttgcccctgcaactgcagatcaattacagtcacctgttcaggctgctgtgctctccccaccaccctcaccaagctctctgtctcaagaaaagactactaatgagaacctttgtgagcttggtgatacccatattagcagcagcatcaatgttggccttaaatttgatgatatagctactaccactgtacctcaaaagaggattgaagtctgtatgggtaacaagtgcaaaaagtctggagctcctgcattgcttcaagaatttgagaaggttgtgggcgctgaaggtgctgttgtaggttgcaagtgcatggggaagtgcaaaactggtcccaatgtgagggttcaaaattctgttggtgaaggtctcactgagggattgaataatgactctgtcatgattcctgctaaccccctctacattggggtttctctggaggacgtggatgctatcgtggccaagctcctcggggagaatctgagcgatccaggttctggtgttgctgctgctccttgacgaaggatttgggtgacatgaagttctagttatgtttatcaagttgtgtgtttggattagtc------------gacgccttccgtagccatagatccggcaattgtaaatatctacatcacattagttgcacaaatggctatttgttttgggttgggatgttttta-ttagtgttatgctttgtgcggtcattattataagaacctccttaatg-----------------------------------------------------------------------------------------------------------------------------------------------------------------------------------------------------------------------------------------
>_R_Jupunba_commutata_Maguire_46145@NODE_1_length_2242_cov_142.405081
gaattaaaagcgtgggaaacacaaaacgatcatgcgccgcccggcgcgaagcctgagagagtgccacgtcatcataaacaaatgcctagcgtccaccgtagcattcctttgaatcctgtttgaattcctccattaaaa-----------gtttctagccaataaaactgaaggggggctaatacctaattcgattctttggttatggaggtctccggtaccgttctccagcgagtcccccacatctacggcgccggagctgatagcttgtcttttcctgggaaattagtgtccggcgggtcggtggatgtgggtggtgatggtgctcgttttcgtgggcgcgttcggggtattagggtttcggtgagggctagattggattctgggttttctgacgatggacatctccaatattaccaggcgtcgacgcctaggtgcggtggtggggacaagcaaaagggttcggcggttctgacgactaagaagaagatgaaactgctcaagggtttgtacaagggattgtcgatggcctctgaattggggttctctttggatacggaaaagcttaatttgttggaggaagttcaggggaagctaacctcggtaagtctcgtgtttttattcttgtgaaccacataattcgttcgatctgtggtgatgttacttcatttttggcaagcaataagctgtgtgttttggcatgcttaagattgtagttttacaactttacttcttagcaatgattgacgttgaattgaattttttttgggatgggggatagtttcatgattggtgaatacattatcaattatctggttttatgtttgccggtaataaaggcgcattttaagatttgataattgggtatgaaggggcaaagatttgttcgcagaacataaatgtacctttttagttcctttttcttggaaaacagtgaaaaaaaaccattaggttgggtgaacttaaagacttggacgttgaatggattgtgtaaatccctccattctattttgttgtaaattttagatggagctcagcttccccatgggtgtcatcctcatatttgttctttcctgtacacaggatactgctgaggttttactgaaacaattagaacaactaaaagcagaggagaaggaaatgaagagacaaaagaaacaagaggaagcccagcggaaagccgctaggatgaaaactgcacctgattgtgaatcttcatcttcatcttcatctgaatcaagtgatagtgactgtggggagatagttgatatgcgcagccttaaagcaagtaccgcccttgcctctgcaaccgcagatcaattacagtcacctgttcgggctgctgtgctctccccaccaccctcaccaagctctctgtctcaagaaaagactactaatgagaacctttgtgagcttggtgatacccatattagcagcagcatcaatgttggccttaaatttgatggtatagctactaccactgtacctcaaaagaggattgaggtctgtatgggtaacaagtgcaaaaagtcaggagctcctgcattgcttcaagaatttgagaaggttgtgggcgttgaaggtgctgttgtaggttgcaagtgcatggggaagtgcaaaactggtcccaatgtgagggttcaaaattctgttggtgaagatctcactgagggattgaataatgactctgtcatgattcctgctaaccccctctacattggggtttctctggaggacgtggatgctatcgtggccaggctcctcggggagaatcagagcgatccaggttatggtgttgctgctgctccgtgacgatggatttgggtgacatgaagttctagttatgtttatcaagttgtgtgtttggattagtcaggcgatcatgggacgccttctgtagccatagatccggcaattgtaaatatctacatcacattagtttcacaaatggctagttgttttgggttgggatgtttttatttagtgttatgctttgtgtggtcattattataagaacctcctaaatgtttcata--------------tgtatgaagtattaattataacatgctttgtaaaaagtattattcatttttacctataacatgctttgaatgatctctagctattcgtatcttcttggtgaaagttgttcatatcttacatcttatt-------------------------------------------------------------------------------------
>_R_Jupunba_floribunda_Iganci_883@NODE_1_length_1425_cov_101.584570
gaattaaaagcgtgggaaacacaaaacgatcatgcgccgccaggcgcgaagccagagagagtgccacgtcatcataaacaaatgcctagcgtccaccgtggcattcctttgaatcctgtttgaattcctccattaaaacgcggaagtagtttactagccaagaaaactgaaggggggctaatacctaattcgattctttggttatggaggtctccggtaccgttctccagcgagtctcccacatctacggcgccggagctgatagcttgtcttttcctgggaaattagtgtccggcgggtcggtggatgtgggtggtgatggtgctcgttttcgtgggcgcgttcgaggtattagggtttcggtgagggctagattggattctgggttttctgacgatggacatctccaatattaccaggcgtcgacgcctaggtgcggtggtggggacaagcaaaagggttcggcagttctgacgaccaagaagaagatgaaactgctcaagggtttgtacaagggattgtcgatggcctctgaattggggttctctatggatacggaaaagcttaatttgttggaggaagttcaggggaagctaacctcggtaagtctcgtgtttttattcttgcttaccacataattcgttcgatctgtggtgatgttacttcatttttggcaagcaataagctgtgtgttttggcatgcttaagattgtagttttacaactttacttcttagcaatgattgacgttgaattgaa-tttttttgggatgggggatagtttcatgattggtgaatacattatcaattatctggttttatgtttgccggtaataaaggcgcattttaagatttgataattgggtatggaggggcaaagatttgttcgcagaacataaatgtacctttttagttcctttttcttggaaaacagtgaaaaaaaaccattaggttgggtgaacttaaagacgtggacgttgaatggattgtgtaaatccctgcattctattttgttgtaaattttagatggagctcagcttccccatgggtgtcatcctcatatttgttctttcctgtacacaggatgctgctgaggttttactgaaacaattagaacaactaaaagcagaggagaaggaaatgaagagacaaaagaaacaagaggaagcccagcagaaagccgctaggatgaaagctgcacctgattgtgattcttcatcttcatcttcatctgaatcaagtgatagtgactgtggggagatagttgatatgcgcagccttaaagcaa-----------------------------------------------------------------------------------------------------------------------------------------------------------------------------------------------------------------------------------------------------------------------------------------------------------------------------------------------------------------------------------------------------------------------------------------------------------------------------------------------------------------------------------------------------------------------------------------------------------------------------------------------------------------------------------------------------------------------------------------------------------------------------------------------------------------------------------------------------------------------------------------------------------------------------------------------------------------------------------------------------------g
>_R_Jupunba_floribunda_Iganci_883@NODE_3_length_577_cov_381.516000
-----------------------------------------------------------------------------------------------------------------------------------------------------------------------------------------------------------------------------------------------------------------------------------------------------------------------------------------------------------------------------------------------------------------------------------------------------------------------------------------------------------------------------------------------------------------------------------------------------------------------------------------------------------------------------------------------------------------------------------------------------------------------------------------------------------------------------------------------------------------------------------------------------------------------------------------------------------------------------------------------------------------------------------------------------------------------------------------------------------------------------------------------------------------------------------------------------------------------------------------------------------tcttcatcttcatcttcatctgaatcaagtgatagtgactgtggggagatagttgatatgcgcagccttaaagcaagtaccgcccttgcccctgcaaccgcagatcaattacagtcacctgttcaggctgctgtgctctccccaccaccctcaccaagctctctgtctcaagaaaagactactaatgaaaacctttgtgagcttggtgatacccatattagcagcggcatcaatgttggccttaaatttgatgatatagctactaccactgtacctcaaaagaggattgaagtctgtatgggtaacaagtgcaaaaagtcaggagctcctgcattgcttcaagaatttgagagggttatgggcgctgaaggtgctgttgtaggttgcaagtgcatgggtaagtgcaaaactggtcccaatgtgagggttcaaaattctgttggtgaaggtctcactgagggattgaataatgactctgtcatgattcctgctaaccccctctacatcggggtttcactggaggatgtggatgctatcgtggccaggctcctcggggagaatcagagcgatccaggtt---------------------------------------------------------------------------------------------------------------------------------------------------------------------------------------------------------------------------------------------------------------------------------------------------------------------------------------------------------------------------------------------------------------------------------------------------------------------------------------
>_R_Jupunba_laeta_Mori_25147@NODE_1_length_2136_cov_51.749393
gaattaaaagcgtgggaaacacaaatcgatcgtgcgccgcctggcgcgaagcctgagagagtgccacgtcatcat-aacaaatgcctagcgtccaccgtggcattcctt-------tttttgaattcctccattaaaacgcggaagtagtttactagccaagaaaactgaaggggggctaatacctaattcgattctttggttatggaggtctccggtaccgttctccagcgagtctcccacatctacggcgccggagctgatagcttgtcttttcctgggaaattagcgtccggcgggtcggtggatgtgggtggtgatggtgctcgttttcgtaggcgcgttcggggtattagggtttcggtgagggctagattggattctgggttttctgacgatggacatctccaatattaccaggcgtcgacgcctaggtgcgctggtggggacaagcaaaagggttcggcagttctgacgactaagaagaagatgaaactgctcaagggtttgtacaagggattgtcgatggcctctgaattggggttctctttggatacggaaaagcttaatttgttggaggaagttcaggggaagctaacgtcggtaagtctcgtgtttttattcttgtttaccacataattcgttcgatctgtggtgatgttacttcatttttggcaagcaataagctgtgtgttttggcatgcttaagattgtagttttacaactttacttcttagcaatgattgacgttgaattgaat-ttttttgggatgggggatagtttcatgattggtgaatacattatcaattatctggttttatgtttgccggtaataaaggcgcattttaagatttgataattgggtatggaggggcagagatttgttcgcagaacataaatgtacctttttagttcctttttcttgggaaacagtgaaaaaaaaccattaggttgggtgaacttaaagacgtggacgttgaatggattgtgtaaatccctgcattctattttgttgtaaattttagatggagctcagcttccccatgggtgtcatcctcatatttgttctttcctgtacacaggatgctgctgaggttttactgaaacaattagaacaactaaaagcagaggagaaggaaatgaagagacaaaagaaacaagaggaagcccagcggaaagccgctaggatgaaaactgcacctgattgtga------atcttcatcttcatctgaatcaagtgatagtgactgtggggagatagttgatatgcgcagccttaaagcaagtaccgcccttgcccctgcaaccgcagatcaattacagtcacgtgttcaggctgctgtgctctccccaccaccctcaccaagctctctctctcaagaaaagactactaatgagaacctttgtgagcttggtgatacccatattagcagcagcatcaatgttggccttaaaattgatgatatagctactaccactgtacctcaaaagaggattgaagtctgtatgggtaacaagtgcaaaaagtcaggagctcctgcattgcttcaagaatttgagaagtttgtgggcgctgaaggtgctgttgtaggttgcaagtgcatggggaagtgcaaaactggtcccaatgtgagggttcaaaattctgttggtgaaggtctcactaagggattgaataatgactctgtcatgattcctgctaaccccctctacattggggtttctctggaggacgtggatgctatcgtggccagtctgctcggggagaatcagagcgatccaggttatggtgttgctgctgctccttgacgatggatttgggtgacatgaagttctagttatgtttatcaagttgtgtgcttggattagtc------------gacgccttctgtagccatagatccggcaattgtaaatatctaca-cacattagttgcacaaatgactagttgttttgggttgggatgtttttatttagtgttatgctttgtgcggtcattattacaagaacctcctaaatgtttcgtatgtattacatgctttgtatgaagtattaattataacatgctttgtaaaaaatattattcatttttacctataacctgctttgaatgatcccttgctattcgtatcttcttggtgaaagttgt--------------------------------------------------------------------------------------------------------
>_R_Jupunba_langsdorfii_Ribeiro_728@NODE_1_length_2416_cov_151.127832
gaattaaaagcgtgggaaacacaaaacgatcatgcgccgccaggcgcgaagcctgagagagtgccacgtcatcataaacaaatgccaagcgtccaccgtggcattcctttgaatcctgtttgaattcctccattaaaacgcggaagtagtttactagccaagaaaactgaaggggggctaatacctaattccattatttggttatggaggtctccggtaccgttctccagcgagtctcccacatctacggcgccggagctgatagcttgtcttttcctgggaaattactgtccggcggttcggtggatgtgggtggtgatggtgctcgttttcgtgggcgcgttcggggtattagggtttcggtgagggctagattggattctgggttttctgacgatggacatctccaatattaccaggcgtcgacgcctaggtgcggtggtggggacaagcaaaagggttcggcagttctgacgactaagaagaagatgaaactgctcaagggtttgtacaagggattgtcgatggcctctgaattagggttcgctttggatacggaaaagcttaatttgttggaggaagttcaggggaagctaacctcggtaagtctcgtgtttttattcttgtttaccacataattcgttcgatctgtggtgatgttacttcatttttggcaagcaataagctgtgtgttttggcatgcttaagattgtagttttacaactttacttcttagcaatgattgacgttgaattgaat-ttttttgggatgggggatagtttcatgattggtgaatacattatcaattatctggttttatgcttgccggtaataaaggcgcattttaagatttgataattgggtatggaggggcaaagatttgttcgcagaacataaatgtacctttttagttcctttttcttggaaaacagtgaaaaaaaaccattaggttgggtgaacttaacgacgtggacgttgaatggattgtgtaaatccctgcattctattttgttgtaaattttagatggagctcagcttccccatgggtgtcatcctcatttttgttctttactgtacacaggatgctgctgaggttttactgaaacaattagaacaactaaaagcagaggagaaggaaatgaagagacaaaagaaacaagaggaagcccagcggaaagccgctaggatgaaaactgcacctgattgtga------atcttcatcttcatctgaatcaagtgatagtgactgtggggagatagttgatttgcgcagccttaaagcaagtaccgcccttgcccctgcaaccgcagatcaattacagtcacctgttcaggctgctgtgctctcccccccaccctcaccaagctctctgtctcaagaaaagactactaatgagaacctttgtgagcttggtgatacccatattagcagcagcatcaatgttggccttaaatttgatgatatagctactaccactgtacctcaaaagaggattgaagtctgtatgggtaacaagtgcaaaaagtcaggggctcctgcattgcttcaagaatttgagaaggttgtgggcgctgaaggtgctgttgtaggttgcaagtgcatggggaagtgcaaaactggtcccaatgtgagggttcaaaattctgttggtgaaggtctcactgagggattgaataatgactctgtcatgattcctgctaaccccctctacattggggtttctctggaggacgtggatgctatcgtggccaggctcctcggggagaatcagagcgatccaggctatggtgttgctgctgctccttgacgatggatttgggtgacatgaagttctagttatgtttatcaagttgtgtgtttggattagtcaggcgatcatgggacgccttctgtagccatagatccggcaattgtaaatatctacatcacattaggtgcacaaatggctagttgttttgggttgggatgtttttatttagtgttatgctttgtgtggtcattattataagaacctcctaaatgtttcatatgtataacatgctttgtatgaagtattaattataacatgctttgtaaaaagtattattcatttttacctataacatgctttgaatgatctctcgctattcgtatcttcttggtgaaagttgttcatatcttacatcttatttgtataactgcttaatcattgatgtattcgcctttttccgatatcaacgttgtagagtattcagttcttgttgaaagttttcaa-
>_R_Jupunba_leucophylla_Iganci_839@NODE_2_length_732_cov_302.566412
-----------------------------------------------------------------------------------------------------------------------------------------------------------------------------------aatacctaattcgattctttggttatggaggtctccggtaccgttctccagcgagtctcccacatctacggcgccggagctgatagcttgtcttttcctgggaaattagtgtccggcgggtcggtggatgtgggtggtgatggtgctcgttttcgtgggcgcgttgggggtattagggtttcggtgagggctagattggattctgggttttctgacgatggacatctccaatattaccaggcgtcgacgcctaggtgcggtggtggggacaagcaaaagggttcggcagttctgacgactaagaagaagatgaaactgctcaagggtttgtacaagggattgtcgatggcctctgaattggggttctctttggatacggaaaagcttaatttgttggaggaagttcaggggaagctaacctcggtaagtctcgtgtttttattcttgtttaccacataattcgttcgatctgtggtgatgttacttcatttttggcaagtaataagctgtgtgttttagcatgcttaagattgtagttttacaactttacttcttagcaatgattgacgtcgaattgaa-tttttttgggatgggggacagtttcatgattggtgaatacattatcaattatctgattttatgtttgccggtaataaaggcgcattttaagatttgataattgggtatggaggggcaaagatttgttcgcagaacataaatgtaccttttta---------------------------------------------------------------------------------------------------------------------------------------------------------------------------------------------------------------------------------------------------------------------------------------------------------------------------------------------------------------------------------------------------------------------------------------------------------------------------------------------------------------------------------------------------------------------------------------------------------------------------------------------------------------------------------------------------------------------------------------------------------------------------------------------------------------------------------------------------------------------------------------------------------------------------------------------------------------------------------------------------------------------------------------------------------------------------------------------------------------------------------------------------------------------------------------------------------------------------------------------------------------------------------------------------------------------------------------------------------------------------------------------------g
>_R_Jupunba_limae_Iganci_261@NODE_2_length_1301_cov_75.077614
gaattaaaagcgtgggaaacacaaaacgatcatgcgccgccaggcgcgaagcctgagagagtgccacgtcatcataaacaaatgcctagcgtccaccgtggcattcc-tagaatcctgtttgaattcctccattaaaacgcggaagtagtttactagccaagaaaactgaaggggggctaatacctaattcgattctttggttatggaggtctccggtaccgttctccagcgagtctcccacatctacggcgccggagctgatagcttgtcttttcctgggaaattagtgtccggctggtcggtggatgtgggtggtgatggtgctcgttttcgtgggcgcgttcggggtattagggtttcggtgagggctagattggattctgggttttctgacgatggacatctccaatattaccaggcgtcgacgcctaggtgcggtggtggggacaagcaaaagggttcggcagttctgacgactaagaagaagatgaaactgctcaagggtttgtacaagggattgtcgatggcctctgaattggggttctctttggatacggaaaagcttaatttgttggaggaagttcaggggaagctaacctcggtaagtcttgtgtttttattcttgtttaccacataattcgttcgatctgtggtgatgttacttcatttttggcaagcaataagctgtgtgttttggcatgcttaagattgtagttttacaactttacttcttagcaatgattgacgttgaattgaa-tttttttgggatgggggatagtttcatgattggtgaatatattatcgattatctggttttatgtttgccggtaataaaggcgc--------atttgataattgggtatggaggggtaaagatttgttcgcagaacataaatgtacctctttagttcctttttcttggaaaacagtgaaaaaaaaccattaggttgggtgaacttaaagacgtggacgttgaatg---------------------------------------------------------------------------------------------------------------------------------------------------------------------------------------------------------------------------------------------------------------------------------------------------------------------------------------------------------------------------------------------------------------------------------------------------------------------------------------------------------------------------------------------------------------------------------------------------------------------------------------------------------------------------------------------------------------------------------------------------------------------------------------------------------------------------------------------------------------------------------------------------------------------------------------------------------------------------------------------------------------------------------------------------------------------------------------------------------------------------------------------------------------------------------------------------------------------------------------------------------------------------------------------------------------------------g
>_R_Jupunba_macradenia_Lourteig_3021@NODE_1_length_2120_cov_160.443955
--attaaaagcgtgggaaacacaaaacgatcatgcgccgtcaggcgcgaagcctgagtgagtgccacgtcatcataaacaaatgcctagcgtccaccgtggcattcctttgaatcctgtttgaattcctccattaaaacgcggaagtagtttactagccaagaaaactgaaggggggctaaaacctaattcgattctttggttatggaggtctccggtaccgttctccagcgagtctcccacacctacggcgccggagctgatagcttgtcttttcctgggaaattagtgtctggcgggtcggtggatgtgggtggtgatggtgctcgttttcgtgggcgcgttcggggtattagggtttcggtgagggctagattggattctgggttttctgacgatggacatctccaatattaccaggcgtcgacgcctaggtgcggtggtggggacaagcaaaagggttcggcagttctgacgactaagaagaatatgaaactgctcaagggtttgtacaagggattgtcgatggcctctgaattggggttctctttggatacggaaaagcttaatttgttggaggaagttcaggggaagctaacctcggtaagtttcgtgtttttattcttgtttaccacataattcgttcgatctgtggtgatgttacttcctttttggcaagcaataagctgtgtgttttggcatgcttaagattgtagttttacaactttacttcttagcaatgattgacgttgaattgaat-ttttttgggatgggggatagtttcatgattggtgaatacattatcaattatctggttttatgtttgccggtaataaaggcgcattttaagatttgataattgggtaaggagaggcaaagatttgttcgcagaacataaatgtacctttttagttcctttttcttggaaaacagtaaaaaaaaaccattaggttgggtgaacttaaagacgtggacgttgaatggattgtgtaaatccctgcattctattttgttgtaaattttagatggagctctgcttccccatgggtgtcatcctcatatttgttctttcctgtacacaggatgctgctgaggttgtcctgaaacaattagaacaactaaaagcagaggagaaggaaatgaagagacaaaagaaacaagaggaagcccagcggaaagccgctaggatgaaaactgcacctgattgtaaatcttcatcttcatcttcatctgaatcaagtgatagtgactgtggggagatagttgatatgcgcagccttaaagcaagtaccgcccttgcccctgcaaccgcagatcaattacagtcacctgttcaggctgctgtgctctccccaccaccctcaccaagctctctgtctcaagaaaaggctactaatgagaacctttgtgagcttggtgatacccatattagcagcagcatcaatgttggccttaaatttgatgatatagctactaccactgtacctcaaaagaggattgaagtctgtatgggtaacaagtgcaaaaagtcaggagctcctgcattgcttcaagaatttgagaaggttgtgggcgctgaaggtgctgttgtaggttgcaagtgcatggggaagtgcaaaactggtcccaatgtgagggttcaaaattctgttggtgaaggtctcactgagggattgaataatgactctgtcatgattcctgctaaccccctctacattggggtttctctggaggacgtggatgctatcgtggccaggctcctcggggagaatctgagcgatccaggttatggtgttgctgctgctccttgacgatggatttgggtgacatgaagctctagttatgtttatcaagttgtgtgtttggattagtc------------gacgccttctgtagccatagatccggcaattgtaaatatctacatcacattagttgcacaaatggctagttgttttgggttgggatgtttttatttagtgttatgctttgtgcggtcattattataagaacctcctaaatgtttcatatgtataacgtgctttgtatgaagtattaattataacatgctttgtaaaaagtattattcatttttacccataacatgctttgaattatctctagctattcg-----------------------------------------------------------------------------------------------------------------------------
>_R_Jupunba_oppositifolia_Liegier_16014@NODE_1_length_2096_cov_159.063398
---------------------------------------------------------------------catcataaacaaatgcctagtgtccaccgtggcattcctgtgaatcctgttttaattcctccattaaaacgcggaagtagtttactagccaagaaaactgaaggggggctaatacctaattcgattctttggttatggaggtctccggtaccgttctccagcgagtctcccacatctacggcgccggagctgatagcttgtcttttcctgggaaattagtgtccggcgggtcggtggatgtgggtggtgatggttctcgttttcgtgggcgcgttcggggtattagggtttcggtgagggctagattggattctgggttttctgacgatggacatctccaatattaccaggcgtcgacgcctaggtgcggtggtggggacaagcaaaagggttcggcagttctgacgactaagaagaagatgaaactgctcaagggtttgtacaagggattgtcgatggcctctgaattggggttctctttggatacggaaaagcttaatttgttggaggaagttcaggggaagctaacctcggtaagtctcgtgtttttattcttgtttaacacataattcgttcgatctgt-gtgatgttacttcatttttggcaagcaataagctttgtgttttggcatgcttaagattgtagttttacaactttacttcttagcaatgattgacgttgaattgaat-ttttttgggatgggggatagtttcatgattggtgaatacattatcaattatctggttttatgtttgccagtaataaaggcgcattttaagatttgataattgggtatggaggggcaaagatttgttcgcagaacataaatgttcctttttagttcctttttcttggaaaacagtgaaaaaaaaccattaggttgggtgaacttaaagacgtggacgttgaatggattgtgtaaatccctgcattctattttgttgtaaattttagatggagctcagcttccccatgggtgtcatcctcatatttgttctttcctgtacacaggatgctgctgaggttttactgaaacaattagaacaactaaaagcagaggagaaggaaatgaagagacaaaagaaacaagaggaagcccagcggaaagccgctaggatgaaaactgcacctgattgtgaatcttcatcttcatcttcatctgaatcaagtgatagtgactgtggggagatagttgatatgcgcagccttaaagcaagtaccacccttgcccctgcaactgcagatcaattacagtcacctgttcaggctgctgtgctctccccaccaccctcaccaagctctctctctcaagaaaagactactaatgagaacctttgtgagcttggtgatacccatattagcagcagcagcaatgttggccttaaatttgatgatatagctactaccactgtacctcaaaagaggattgaagtctgtatgggtaacaagtgcaaaaagtcaggagctcctgcattgcttcaagaatttgagaaggttgtgggcgctgaaggtgctgttgtaggttgcaagtgcatggggaagtgcaaaactggtcccaatgtgagggttcaaaattctgttggtgaaggtctcactgagggattgaataatgactctgtcatgattcctgctaaccccctctacattggggtttctctggaggacgtggatgctatcgtggccaagctcctcggggagaatctgagcgatccaggttccggtgttgctgctgctcctcgacgaaggatttgggtgacatgaagttctagttatgtttatcaagttgtgtgtttggattagtc------------gacgccttctgtagccatagatccggcaattgtaaatatctacatcacattagttgcacaaatggctatttgttttgggttgggatgtttttatttagtgttatgctttgtgcggtcattattataagaacctccttaatgtttcatatgtataacatgctttgtatgaagtattaattataacatgctgtgtatgaagtattattcatttttacctataacatgctttgaatgatctctagctattcgtatcttcttggtgaaagttgttcatatcttacatat----------------------------------------------------------------------------------------g
>_R_Jupunba_oxyphyllidia_Yonker_6157@NODE_1_length_2102_cov_186.710123
--------------------------------------------------------------------------------------tagcgtccaccgtggcattcctttgaatcctgtttgaattcctccattaaaacgcggaagtagtttactagccaagaaggctgaaggggggctaatacctaattcgattctttggttatggaggtctccggtaccgttctccagcgagtctcccacatctacggcgccggagctgatagcttgtcttttcctgggaaattagtgtccggcgggtcggtggatgtgggtggtgatggtgctcgttttcgtgggcgcgttcggggtaatagggtttcggtgagggctagattggattctgggttttctgacgatggacatctccaatattaccaggcgtcgacgcctaggtgcggtggtggggacaagcaaaagggttcggcagttctgacgactaagaagaagatgaaactgctcaagggtttgtacaagggattgtcgatggcctctgaattggggttctctttggatacggaaaagcttaatttgttggaggaagttcaggggaagctaacctcggtaagtctcgtgtttttattgttgtttaccacataattcgttcgatctgtggtgatgttacttcatttttggcaagcaataagctgtttgttttggcatgcttaagattgtagttttacaactttacttcttagcaatgattgacgttgaattgaat-ttttttgggatgggggatagtttcatgattggtgaaaacattatcaattatctggttttatgtttgccggtaataaaggcgcattttaagatttgataattgggtatggaggggcaaagatttgttcgcagaacataaatgtacctttttagttcctttttcttggaaaacagtgaaaaaaaaccattaggttgggtgaacttaaagacgtggacgttgaatggattgtgtaaatccctgcattccattttgttgtaaattttagatggagctcagcttccccatgggtgtcatcctcatatttgttctttgctgtacacaggatgctgctgaggttttactgaaacaattagaacaactaaaagcagaggagaaggaaatgaagagacaaaagaaacaagaggaagcccagcggaaagacgctaggatgaaaactgcacctgattgtgaatcttcatcttcatcttcatctgaatcaagtgatagtgactgtgaggagatagttgatatgcgcagccttaaagcaagtaccgcccttgcccctgcaaccgcagatcaattacagtcacctgttcaggctgctgtgctctccccaccaccctcaccaagctctctatctcaagaaaagactactaatgagaacctttgtgagcttggtgatacccatattagcagcagcatcaatgttggccttaaatttgatgatatagctactaccactgtacctcaaaagaggattgaagtctgtatgggtaacaagtgcaaaaagtcaggagctcctgcattgcttcaagaatttgagaaggttgtgggcgctgaaggtgctgttgtaggttgcaagtgcatggggaagtgcaaaactggtcccaatgtgagggttcaaaattctgttggtgaaggtctcactgagggattgaataatgactctgtcatgattcctgctaaccccctctacattggggtttctctggaggacgtggatgctatcgtggccaggctactcggggagaatcagagcgatccaggttctggtgttgctgctgctccttgacgatgg-tttgggtgacatgaagttctagttatgtttatcaagttgtgtgtttggattagtcaggcgatcatgggacgccttctgtagccatagatccggcaattgtaaatatctacatcacattagttgcacaaatggctagttgttttgcgttgggatgtttttatttagtgttatgctttgtgtggtcattattataagaacctcctaaatgtttcatatgtataacatgctttgtatgaagtattaattataacatgctttgtatgaagtattattcatttttacctataacatgctttgaatgatctctagctattcgtatcttcttggtgaaagttg---------------------------------------------------------------------------------------------------------
>_R_Punjuba_callejasii_Daly_5935@NODE_1_length_1311_cov_58.749595
----------------------------------------------------------------------------------------------------------------------------------------------------------------------------------------------------------------------------------------------------------------------------------------------------------------------------------------------------------------------------------------------------------------------------------------------------------------------------------------------------------------------------------------------------------------------------------------------------------------------------------------------------------------------------------------------------------------------------------------------------------------------------------------------------------------------------------------------------------------------gcgcattttaagatttgataattgggtatggaggcgcaaagatttgtccgcagaacagaaatgtatctttttagttcctttttcttggaaaacagtgaaaaaaaaccattaggttgggtgaacttaaagacgtggacgttgaatggattgtgtaaatccctgcattctattttgttgtaaattgtagatggagctcagcttc-ccatgggtgtcatcctcatatttgttctttcctgtacacaggatgctgctgaggttttactgaaacaattagaacaactaaaagcagaggagaaggaaatgaagagactaaaaaaacatgaggaagcccagcggaaagccgctaggatgaaaactgcacctgattgtgaatcttcatcttcgtcttcatctgaatcaagtgatagtgactgtggggagatagttgatatgcgccgccttaaagcaagtaccgcccttgccccagcaaccgcagatcaattacagtcacctgttcaggctgctgtgctctgcccagcaccctcaccaagctctctgtctcaagaaaagactactaatgagaacctttgtgtgcttggtgataccaatattagcagcagcatcaatgttggccttaaatttgatgatatagctactaccactgtacctcaaaagaggattgaagtctgtatgggtaacaagtgcaaaaagtcaggagctcctgcattgcttcaagaatttgagaaggttgtgggcgctgaaggtgctgttgtaggttgcaagtgcatggggaagtgcaaaactggtcccaatgtgagggttcaaaattctgttggggaaggtcttactgagggattgaataatgactctgtcatgattcctgctaaccccctctacattggggtttctctggaggacgtggatgctatcgcggccaggctcctcggggagaatcagagcgatccaggttctggtgttgctgctgctccttgacgatggatttgggtgacatgaagttctagttaagtttatcaagttgtgtgattggattagtcaggcgatcatgggacgccttctgtagccatagatcgggcaattgtaaatatctacatcacattagttgcacaaatggccagttgttttgggttgggatgtttttatttagtgttatgctttgtgcggtcattattataagaacctcctaaatgtttcatatgtataacatgctttgtatgaagtattaattataacatgctttgtaaaaagtattaattatttttacctataacatgc----------------------------------------------------------------------------------------------------------------------------------------------------
>_R_Punjuba_callejasii_Daly_5935@NODE_2_length_742_cov_39.190977
-aagaaaaagcgtgggaaacacaaaacggtcatgcgccgccaggcgcgaagcctgagagggtgccacgtcatcataaacaaatgcctagcgtccaccgtggcattcctttgaatcctgtttggattcctccattaaaacgcggaagtagtataacagccaagaaaactgaaggggggctaatacctaattcgattctttggttatggaggtctccggtatcgttctccagcgagtctcccacatctacggcgccggagctgatagcttgtcttttcctcggaaattagtgtccggcgggtcggtggatgtgggtggtgatggtgctcgttttcatgggcgcgttcggggtattagggtttcggtgagggctagattggattctgggttttctgacgatgggcatctccaatattaccaggcgtcgacgcctaggtgcggtggtggggacaagcaaaagggttcggcagttctgacgactaagaagaagatgaaactgctcaagggtttgtacaagggattgtcgatggcctctgaattggggttctctttggatacggaaaagcttaatttgttggaggaagttcaggggaagctaacctcggtaagtctcgtgtttttattcttgtttaccacataattcgttcgatctgcggtgatgttacttcatttttggcaagcaataagctgtgtgttttggcatgcttaagattgtagtttttcaagtttacttcttagcaatga-----------------------------------------------------------------------------------------------------------------------------------------------------------------------------------------------------------------------------------------------------------------------------------------------------------------------------------------------------------------------------------------------------------------------------------------------------------------------------------------------------------------------------------------------------------------------------------------------------------------------------------------------------------------------------------------------------------------------------------------------------------------------------------------------------------------------------------------------------------------------------------------------------------------------------------------------------------------------------------------------------------------------------------------------------------------------------------------------------------------------------------------------------------------------------------------------------------------------------------------------------------------------------------------------------------------------------------------------------------------------------------------------------------------------------------------------------------------------------------------------------------------------------------------------------------------------------
>_R_Punjuba_killipii_Palodorios_6252@NODE_1_length_1338_cov_86.397304
----------------------------------------------------------------------------------------------------------------------------------------------------------------------------------------------------------------------------------------------------------------------------------------------------------------------------------------------------------------------------------------------------------------------------------------------------------------------------------------------------------------------------------------------------------------------------------------------------------------------------------------------------------------------------------------------------------------------------------------------------------------------------------------------------------------------------------------------------tgtttgccggtaataaaggcgcattttaagatttgataattgggtatggaggcgcaaagatttgtccgcagaacataaatgtacctttttagttcctttttctttgaaaacagtgaaaaaaaaccattaggttcggtgaacttaaagacgtagacgttgaatggattgtgtaaatccctgcattctattttgttgtatattgtagatggagctcagcttc-ccatgggtgtcatcctcatatttgttctttcctgtacacaggatgctgctgaggttttactgaaacaattagaacaactaaaagcagaggagaaggaaatgaagagactaaagaaacaagaggaagcccagcggaaagccgctaggatgagaactgcacctgattgtgaatcttcatcttcgtcttcatctgaatcaagtgatagtgactgtggggagatagttgatatgcgccgccttaaagcaagtaccgcccttgctccagcaaccgcagatcaattacagtcacctgttcaggctgctgtgctctccccagcaccctcaccaagctctctgtctcaagaaaagactactaatgagaacctttgtgtgcttggtgataccaatattagcagcagcatcaatattggccttaaatttgatgatatagctactaccactgtacctcaaaagaggattgaagtctgtatgggtaacaagtgcaaaaagtcaggagctcctgcattgcttcaagaatttgagaaggttgtgggcgctgaaggtgctgttgtaggttgcaagtgcatggggaagtgcaaaactggtcccaatgtgagggttcaaaattctgttggtgaaggtcttactgagggattgaataatgactctgtcatgattcctgctaaccccctctacattggggtttctctggaggacgtggatgctatcgcggccaggctcctcggggagaatcagagcgatccaggttctggtgttgctgctgctccttgacgatggatttgggtgacatgaagttctagttatgtttatcaagttgtgtgtttggattaggcaggcgatcatgggacgccttctgtagccatagatccggcaattgtaaatatctacatcacattagttgcacaaatggccagttgttttgggttgggatgtttttatttagtgttatgctttgtgcggtcattattataagaacctcctaaatgtttcatatgtataacatgctttgtatgaagtattaattataacatgctttgtaaaaagtattaattatttttacctataacatgctttgaatga-------------------------------------------------------------------------------------------------------------------------------------------
>_R_Punjuba_killipii_Palodorios_6252@NODE_2_length_820_cov_40.379542
----------------cattaaaacgcggaaatagtttaccagccaagaaaactgaaaggaagcggcttctctcc------ttttctcttgtgatccgctgccctccttttttataagactgcatcgttttggtgtaacttacccgtttttttttttaaaaaaaaactgaaggggggctaatacctaattcgattctttggttatggaggtctccggtaccgttctccagcgagtctcccacatccacggcgccggagctgatagcttgtcttttcctcggaaattagtgtccggcgtgtcggtggatgtgggtggtgatggtgctcgttttcatggccgcgttcggggtattagggtttcggtgagggctagattggattctgggttttctgacgatgggcatctccaatattaccaggcgtcgacgcctaggtgcggtggtggggacaagcaaaagggttcggcagttctgacgactaagaagaagatgaaactgctcaagggtttgtacaagggattgtcgatggcctctgaattggggttctctttggatacggaaaagcttaatttgttggaggaagttcaggggaagctaacctcggtaagtctcgtgtttttattcttgtttaccacataattcgttcgatctgtggtgatgttacttcattttaggcaagcaataagctgtgtgttttggcatgcttacgattgtagttttacaagtttacttcttagcaatgattgacgttgaattgaattttttttgggatgggggataggttcatgattagtgaatacattatcaattatctggttttatgtttgccg-------------------------------------------------------------------------------------------------------------------------------------------------------------------------------------------------------------------------------------------------------------------------------------------------------------------------------------------------------------------------------------------------------------------------------------------------------------------------------------------------------------------------------------------------------------------------------------------------------------------------------------------------------------------------------------------------------------------------------------------------------------------------------------------------------------------------------------------------------------------------------------------------------------------------------------------------------------------------------------------------------------------------------------------------------------------------------------------------------------------------------------------------------------------------------------------------------------------------------------------------------------------------------------------------------------------------------------------------------------------------------------------------------------------------------------------------------------------------------------g
