# Supplementary material for: A new generic circumscription of Hydrochorea (Leguminosae, Caesalpinioideae, mimosoid clade) with an amphi-Atlantic distribution
Source: PhytoKeys. 2022 Aug 22;205:401–37. doi: 10.3897/phytokeys.205.82775 (PMC9849043; doi:10.3897/phytokeys.205.82775)
Supplement: Supplementary material 1 — Supplementary data file S1 [file phytokeys-205-401_article-82775__-s001.zip › MSC_m7347_comp22517_c0_seq1_exon10.aln-cln]

>Albizia_adinocephala_FHO33_88@NODE_1_length_1689_cov_180.324442
tgttctccttcttgttgatggtattgatttgctattttggtgttcaaagctttgctttttgctaatttatgctacatttaattgctattgtagcccagaatcctttttaatattcctctcacaggtagtagtcccattgacgtcacagatccaaggtgggaactgtatctcctgattcagaaaaaaagtgatcagcaaggagagacccagtgtaggcttattggttttactgctgtttatcgatttttccactatcctgatggttctcgattgcgtctaagtcaggtttgatacatcctctctactatcagttacatgacag--cctctcaaaattttagaatgctctcaaattgttattctctgtcttctcataagaccttttgattgcagatacttgtattgcctccttaccaacacaagggttatggtaggtaccttctagaggtgctaaataatgttgccatatctgaagatgtttttgacttaactgtagaagagccattagatcacttccaacatgttcgcacttgcgtagacacacttcgcctgcttcactttgacccaatccaacgaatggtttcttccgctgtttcatatctaaagcaaggaaaattctcaaagaaagtgcactctcttcgactcttgccacccccaaatgctattgaagatgtcaggaaaaacctgaagattaacaagaagcaatttctccaatgttgggaggttttgatctatcttggccttcatcctgtcgagaaacacatggaagacctctccagcattatatcaagccgtgtcaagtatgatatactgggtaaagattctgggacttctgggaagcaacttattgaagtaccaagcgaatatgatccggaggtgtcttttgtcatgttcagatcagaagcaaacgaatctagtgcagtgcagatggatgacaatcagaaaaatcaggaggagcaactccagaagttagtgcaagagaggctggatgagatcaagttgattgccgagaagataactatgcatcgtgtgaagtgttaggtttcctaaacatgcagctacttcattgacgtattcttaggtaggggagctgtagttttcatggttcaatgagtttccctttgttgtatcgattgtctaatttggtaaaaggggg-tacaatgtcagcatctaaccatactaccaaaatcgagtgcctgtttgcaacagacgatattatgcgtttaatattagacatttggtattccaatatcactattacattgtgatcctttaatatgac--attataccagtgtatgatgtttcattgccaaatgttatggtatccaatattctagtaaatatagttattagttataaccaagcatgatgttcctattctatgaagacatgactgaacaatcaagatgc----atttagtttagaaattgaagcgaaaaaaaggctctattgccgttgaaaaatattaccagcctctatt---------
>Albizia_decandra_Vilhena_231@NODE_1_length_1026_cov_47.967334
------------------------------------------------------------------------------------------------------------------------------------------------------------------------------------aaaaaaagtgatcagcaaggagagacccagtgtaggcttattggttttactgctctttatcgatttttccactatcctgatggttctcgattgcgtctaagtcaggtttgatacatcctctctactatcagttacatgacag--cctctcaaaattttagaatgctctcaaattgttattctctgtcttctcataagaccttttgattgcagatacttgtattgcctccttaccaacacaagggttatggtcggtaccttctagaggtgctaaataatgttgccatatctgaagatgtttttgacttaactgtagaagagccattagatcacttccaacatgttcgcacttgcgtagacacacttcgcttgcttcagtttgaccccatccaacgaatcgtttcttctgctgtttcatatctaaagcaaggaaaattctcaaagaaagtgcactctcttcgactcttaccacccccaaatgctattgaagatgtcaggaaaaacctgaagattaacaagaagcaatttctccagtgttgggaggttttgatctatcttggccttcatcctgtcgagaaacacatggaagacctctccagcattatatcaagccgtgtcaagtatgatatactgggtaaagattttgggacttgtgggaagcaacttattgaagtaccaagcgaatatgatccggagatgtcttttgtcatgttcagatcagaagcaaacgaatctagtgctgtgcagatggatggcaatcggaaaaatcaggaggagcaactccagaagttagtacaagagaggctggatgagatcaagttgattgctgagaagataactctgcatcgtgtgaaatgttaggtttcctaaacatgcagctacttcattgacgtattcttaggtaggggagctgtagttttcatggttcaatgagtttcactttgttgtatcgattgtgtaatttggtaaaaggggg-tacaatgtcagcatctaaccatactaccaaaattgagtgcctg-----------------------------------------------------------------------------------------------------------------------------------------------------------------------------------------------------------------------------------------------------------------------------------------------------
>Albizia_inundata_Wood_26530@NODE_2_length_585_cov_228.300000
------------------------------------------------------------------------------aaattgctattgtagcccagaatcctttttaatattcctctcacaggtagcagtcccattgacgtcacagatccaaggtgggaactgtatctcctgattcagaaaaaaagtgatcagcaaggagagacccagtgtaggcttattggttttactgctgtttatcgatttttccactatcctgatggttctcgattgcgtctaagtcaggtttgatacatcctctctactatcagttacatgacagc--ctctcaaaattttagaatgctctcaaattgttattctctgtcttctcataagaccttttgattgcagatacttgtattgcctccttaccaacacaagggttatggtcggtaccttctagaggtgctaaataatgttgccatatctgaagatatttttgacttaactgtagaagagccattagatcacttccaacatgttcgcacttgcgtagacacacttcgcttgcttcactttgacccaatccaacgaattgtttcttctgctgtttcatatctaaagcaaggaaaattctcaaagaaagtgcactctcttcgactcttac----------------------------------------------------------------------------------------------------------------------------------------------------------------------------------------------------------------------------------------------------------------------------------------------------------------------------------------------------------------------------------------------------------------------------------------------------------------------------------------------------------------------------------------------------------------------------------------------------------------------------------------------------------------------------------------------------------------------------------------------------------------------------------------------------------------------------------------------------------------------------
>Albizia_niopoides_Simon_1601@NODE_1_length_1564_cov_193.414257
tgttctccttcttgttgatggtattgatttgctattttggtgttcaaagctttgctttttgctaatttatgctacgttaaattgcaattgtagcccagaatcctttttaatattcctctcacaggtagtagtcccattgacgtcacagatccaaggtgggaactgtatctcctgattcagaaaaaaagtgatcagcaaggagagacccagtgtaggcttattggttttactgctgtttatcgatttttccactatcctgatggttctcgattgcgtctaagtcaggtttgatacatcctctctactatcagttacatgacag--cctctcaaaattttagaatgctctcaaattgttattctctgtcttctcataataccttttgattgcagatacttgtattgcctccttaccaacacaagggttatggtcggtgccttctagaggtgctaaataatgttgccatatctgaagatgtttttgacttaactgtagaagagccattagatcacttccaacatgttcgcacttgcgtagacacacttcgcttgcttcactttgacccaatccaacaaatcgtttcttccgctgtttcatatctaaagcaaggaaaattctcaaagaaagtgcactctcttcgactcttacctcccccaaatgctattgaagatgtcaggaaatacctgaagattaacaagaagcaatttctccagtgttgggaggttttgatctatcttggccttcatcctgtcgagaaacacatggaagacctctccagcattatatcaagccgtgtcaagtatgatatactgggtaaagattttgggacttctgggaagcaacttattgaagtaccaagcgaatatgatccggagatgtcttttgtcatgttcagatcagaagcaaacgaatctagtgctgtgcagatggatgacaatcagaaaaatcaggaggagcaactccagaagttagtacaagagaggctggatgagatcaagttgattgctgagaagataactctgcatcgtgtgaagtgttaggtttcctaaacatgcagctacttcatggacgtattcttaggtaggggagctgtagttttcatggttcaatgagtttcactttgttgtatcaattgtgtaatttggtaaaaggggg-tataatgtcagcatctaaccatactaccaaaattgagtgcctgtttgcaacagacaatattatgcgtttagtatcgggcatttggtatcccaatatcagtattatgttgtgatcctttaatatgacagattataccagtgtatgatgtttcattgccaaatgttatggtatccaatattctagtaaatatagttattagttataaccaagcaagatgttcctatgctatgaagacatggctgaacagtgaacaatcatgcatttagttcagaaattgaagcgaaaaaaaggctct-----------------------------------------
>Albizia_sinaloensis_Hughes_1576@NODE_1_length_1339_cov_100.630745
--------------------------------------------------------------------------------------------------aatcctttttaatattcctctcacaggtagtagtcccattgacgtcacagatccaaggtgggaattgtatctcctgattcagaaaaaaagtgatcagcaaggagagacccagtgtaggcttattggttttactgctgtttatcgatttttccactatcctgatggttctcgattgcgtctaagtcaggtttgatacatcctctctactatcagttacatgacag--cctctcaaaattttagaatgctctcaaattgttattctctgtcttctcataagaccttttgattgcagatacttgtattgcctccttaccaacacaagggttatggtcggtaccttctagaggtgctaaataatgttgccatatctgaagatgtttttgacttaactgtagaagagccattagatcacttccaacatgttcgcacttgcgtagacacacttcgcctgcttcactttgacccaatccaacgaattgtttcttccgccgtttcatatctaaagcaaggaaaattctcaaagaaagtgcactctcttcgactcttgccacccccaaatgctattgaagatgtcaggaaaaacctgaagattaacaagaagcaatttctccaatgttgggaggttttgatctatcttggccttcatcctgtcgagaaacacatggaagacctctccagcattatatcaagccgtgtcaagtatgatatactgggtaaagattctgggacttctaggaagcaacttattgaagtaccaagcgaatatgatccggaggtgtcttttgtcatgttcagatcagaagcaaacgaatctagtgctgtgcagatggatgacaatcagaaaaatcaggaggagcaactccagaagttagtgcaagagaggctggatgagatcaagttgattgccgagaagataactctgcatcgtgtgaagtgttaggtttcctaaacatgcagctacttcattgacgtattcttaggtaggggagctgtagttttcatggttcaatgagtttcactttgttgtatcgattgtgtaatttggtaaaaggggg-tacaatgtcagcatctaaccatactaccaaaatcgagtgcctgtttgcaacagacaatattatgcgtttaatatcagacatttggtatcccaatatcagtattacattgtgatcctttaatatgacagattataccagtgtatgatgtttcattgccaaatgttatggtatccaatattctagtaaatatagttattagttataaccaagcatgatgttcctatgctatgaagacatgactgaacaatcaagatgcattaatttagtttagaaa--------------------------------------------------------------
>Albizia_subdimidiata_var_minor_Gorts_341@NODE_1_length_1207_cov_43.481416
------------------------------------------------------------------------------aaattgctattgtagcccagaatcctttttaatattcctctcacaggtagtagtcccattgacgtcacagatccaaggtgggaactgtatctcctgattcagaaaaaaagtgatcagcaaggagagacccagtgtaggcttattggttttactgctgtttatcgatttttccactatcctgatggttctcgattgcgtctaagtcaggtttgatacatcctctctactatcagttacatgacag--cctctcaaaattttagaatgctctcaaattgttattctctgtcttctcataagaccttttgattgcagatacttgtattgcctccttaccaacacaagggttatggtcggtaccttctagaggtgctaaataatgttgccatatctgaagatgtttttgacttaactgtagaagagccattagatcacttccaacatgttcgcacttgcgtagacacacttcgcttgcttcactttgacccaatccaacgaatcgtttcttctgctgtttcatatctaaagcaaggaagattctcaaagaaagtgcactctcttcggctcttaccacccccaaatgcta------------------------------------------------------------------------------ttcatcctgtcgagaaacacatggaagacctctccagcattatatcaagccgtgtcaagtatgatatactgggtaacgattttgggacttctgggaagcaacttattgaagtaccaagcgaatatgatccggagatgtcttttgtcatgttcagatcagaagcaaacgaatctagtgctgtgcagatggatgacaatcagaaaaatcaggaggagcaactccagaagttagtacaagagaggctggatgagatcaagttgattgccgagaagataactctgcatcgtgtgaagtgttaggtttcctaaacatgcagctacttcattgacgtattcttaggtagggaagctgtagttttcatggttcaatgagtttcactttgttgtatcgattgtgttatttggtaaaaagggg-tataatgtcagcatttaaccatactaccaaaattgagtgcctgtttgcaacagacaatattatgcgtttagtattagacatttggtatcctaatatcagtattacattgtgatcctttaatatgacagattataccagtgtatgatgtttcattgccaaatgttatggtatccaatgttctagtaaatatagttattagtt---------------------------------------------------------------------------------------------------------------------------------------
>Albizia_subdimidiata_var_subdimidiata_Ferreira_210@NODE_1_length_1474_cov_210.810308
tgttctccttcttgttgatggtattgattttctattttggtgttcaaagctttgcttttttctaatttatgctacgttaaattgctattgtagcccagaatcctttttaatattcctctcacaggtagtagtcccattgacgtcacagatccaaggtgggaactgtatctcctgattcagaaaaaaagtgatcagcaaggagagacccagtgtaggcttattggttttactgctgtttatcgatttttccactatcctgatggttctcgattgcgtctaagtcaggtttgatacatcctctctactatcagttacatgacag--cctctcaaaattttagaatgctctcaaattgttattctctgtcttctcataagaccttttgattgcagatacttgtattgcctccttaccaacacaagggttatggtcggtaccttctagaggtgctaaataatgttgccatatctgaagatgtttttgacttaactgtagaagagccattagatcacttccaacatgttcgcacttgcgtagacacacttcgcttgcttcactttgacccaatccaacgaatcgtttgttctgctgtttcatatctaaagcaaggaaaattctcaaagaaagtgcactctcttcgactcttaccacccccaaatgctattgaagatgtcaggaaaaacctgaagattaacaagaagcaatttcttcagtgttgggaggttttgatctatcttggccttcatcctgtcgagaaacacatggaagacctctccagcattatatcaacccgtgtcaagtatgatatactgggtaacgattttgggacttctgggaagcaacttattgaagtaccaagcgattatgatccggagatgtcttttgtcatgttcagatcagaagcaaacgaatctagtgctgtgcagatggatgacaatcagaaaaatcaggaggagcaactccagaagttagtacaagagaggctggatgagatcaagttgattgccgagaagataactctgcatcgtgtgaagtgttaggtttcctaaacatgcagctacttcattgacgtattcttaggtagggaagctgtagttttcatggttcaatgagtttcactttgttgtatcgattgtgttatttggtaaaaagggg-tataatgtcagcatttaaccatactaccaaaattgagtgcctgtttgcaacagacaatattatgcgtttagtattagacatttggtatcctaatatcagtattacattgtgatccttta--atgacagattataccagtgtatgatgtttcattgccaaatgttatggtatccaatgttctagtaaatatagttattagttataaccaagcatgatgttcctatgctatgaagacatggctgaacaatcaagatgcattaat--------------------------------------------------------------------------
>Albizia_xerophytica_Hughes_1435@NODE_1_length_1598_cov_104.087442
tgttctccttcttgttgatggtattgatttgctattttggtgttcaaagatttgctttttgctaatttatgctacgtttaattgctattgtagcccagaatcctttttaatattcctctcacaggtagtagtcccattgacgtcacagatccaaggtgggaactgtatctcctgattcagaaaaaaagtgatcagcaaggagagacccagtgtaggcttattggttttactgctgtttatcgatttttccactatcctgatggttctcgattgcgtctaagtcaggtttgatacatcctctctactatcagttacatgacag--cctctcaaaattttagaatgctctcaaattgttattctctgtcttctcataagaccttttgattgcagatacttgtattgcctccttaccaacacaagggttatggtcggtaccttctagaggtgctaaataatgttgccatatctgaagatgtttttgacttaactgtagaagagccattagatcacttccaacatgttcgcacttgcgtagacacacttcgcctgcttcactttgacccaatccaacgaatcgtttcttccgctgtttcatttctaaagcaaggaaaattctcaaagaaagtgcactctcttcgacttttgccacccccaaatgctattgaagatgtcaggaaaaacctgaagattaacaagaagcaatttctccaatgttgggaggttttgatctatcttggccttcatcctgtcgagaaacacatggaagacctctccagcattatatcaagccgtgtcaagtatgatatactgggtaaagattctgggacttctgggaagcaacttattgaagtaccaagcgaatatgatccggaggtgtcttttgtcatgttcagatcagaagcaaacgaatctagtgctgtgcagatggatgacaatcagaaaaatcaggaggagcaactccagaagttagtgcaagagaggctggatgagatcaagttgattgccgagaagataactctgcatcgtgtgaagtgttaggtttcctaaacgtgcagctacttcattgacgtattcttaggtaggggagctgtagttttcatggttcaatgagtttcactttgttgtatcgattgtctaatttggtaaaaggggg-tacaatgtcagcatctaaccatactaccaaaatcgagtgcctgtttgcaacagacaatattatgcgtttaatattagacatttggtatcccaatatcagtattacattgtgatcctttaatatgacagattataccagtatatgatgtttcattgccaaatgttatggtatccaatattctagtaaatatagttattagttataaccaatcatgatgttcctatgctatgaagacatgactgaacaatcaagatgcattaatttagtttagaaattgaagcgaaaaaaaggctctattgccgttgaaaaatattaccagcctctatt---------
>Archidendron_clypearia_Wieringa_1849@NODE_1_length_1512_cov_309.030662
tgttctccttcttgttgatggtattgatttgctattttggtgttcaaagctttgctttttgctaatttatgctacattaaattgctattgtagcccagaatcctttttaatattcctctcacaggtagtagtcccattgacgtcacggatccaaggtgggaactgtatctcctgattcggaagaaaagtgatcagcaaggagagacccaatgtaggcttattggttttactgctgtttatcgatttttccactatcctgatggttctcgattgcgtctaagtcaggtttgatacatcctctctactatcagttacatgacagcctctctcaaaatttt--agtgctctcaaattgttcttctctgtcttctcataagaccttttgattgcagatacttgtattgcctccttaccaacacaagggttatggtcggtaccttctagaggtgctaaataatgttgccatatctgaagatgtttttgacttaactgtagaagagcctttagatcacttccaacatgttcgcacttgcgtagacacacttcgcctgcttcactttgacctaatccaacaaaccgtttcttctgctgtttcatatctaaagcaaggaaaattatcaaagaaagtgcactctcttcgactcttaccacccccaagtgctattgaagatgtcaggaaaaacctgaagattaacaagaagcaatttctccagtgttgggaggttttaatctatctgggcctttatcctgtcgagaaacacatggaagacttctccagcattatttcaagccgtgtcaagtatgatatactggggaaggattctgggacttctgggaagcaacttattgaagtaccaagcgaatatgatccggagatgtcttttgtcatgttcagatcagaagcaaacgaatctagtgctgtgcagatggatgacaatcagaaaaatcaggaggagcaactccagaagttagtacaagagaggctggatgagatcaagttgattgctgagaaggtaactctgcatcgtgtaaagtgttaggtttcctaaacatgcagctacttcaatgacgtattcttaggtaggggagctgtaattttcatggttcaatgagtttcactttgttgtatcgattgtgtaatttggtaaaaggggg-tacaaattgagcatctaaccatactaccaaaattgagtgcctgtttgcaacaaccaata-------tttagtattagacatttggtatcccaatattagtattacattgtgatcctttaatatgacagattataccagtgtaggatgtttcattgccaaatgttatgggatcaaatattctagtaaatttagttattatttatacccaagcatgatgttcctaagcaatgaagacatggctgaacaatcaagatgcattaatttagtttagaaattgaagcggaataaaggctctattgctattgaaaaatattaccagcctttattggttgaagg
>Balizia_elegans_Iganci_870@NODE_3_length_1144_cov_122.071228
-----------------------------------------------------------------------------------------------------------------------------------------------------------------------------------------------------------------------------------------------tcgatttttccactatcctgatggttctcgattgcgtctaagtcaggtttgatacatcctctctactctcagttacatgactgcctctctcaaaattttagagtgctctcaaattgttcttctctgtcttctcacaagaccttttgattgcagatacttgtattgcttcctcaccaacacaagggttatggtcggtaccttctagaggtgctaaataatgttgccatttctgaacatgtttttgacttaactgtggaagagccattagatcacttccaacatgttcgcacttgcgtagacacacttcgcctgcttcattttgacccaatccaacgtaccgtttcttccgctgtttcatatctaaaggcaggaaaattatcaaagaaagtgttctctgtttgactcttaccacccccagatgctatggaagatgtcaggaaaaacctgacgattaacaggaagcaatttctccagtgttgggaggttttaatctatctgggccttcatcctgtcgagaaacacatggaagacttctccagcattatttcaagcagtgtcaagtatgatatactggggaaagattctgggacttctgggaagcaacttattgaagtaccaagcgaatatgatccggagatgtcttttgtcatgttcagatcagaagcaaacgaatctagtgctgtgcagatggatgacaatcagaaaaatcaggagaagcaactcctgaagttagtacaacagaggctggatgagatcaagttgattgctgagaaggtaactctgcatcgtgtaaagtgtaaggttccctaaacaagcagctacttcaatgccgtattcttaggtagaggagctgtaattttcatggttcaatgagttttactttgttgtatcgtttgtgtaatttagtaaaggggtac--------------------------------------------------------aaattatgcatttagtattagacatttggcatcccagtattagcattacattgtgatcctttaaaatgacagattataccagtgtatgatgtttcattgtcaaatgttatggtaccaaatattctagtaaatttagttaatagttatgaccaagcatgatgttcgtaagcaatgaagacatggctgaacaatcaagatgcattaatttagtttagaaattgaagc-------------------------------------------------------
>Balizia_pedicellaris_Queiroz_15529@NODE_1_length_872_cov_382.873929
tgttctccttcttgttgatggtattgatttgttattttggtgttcaaagctttgccctt-------------------aaattgctattgtagcccagaatcttctttaatattcctctcacaggtagcagtcccattgacgtcacggatccaaggtgggaactgtatctcctgattcagaagaaaagtgatcagcaaggagagacccaatgtaggcttattggttttactgctgtttatcgatttttccactatcctgatggttctcgattgcgtctaagtcaggtttgatacatcctctctactatcagttacatgacagtctctctcaaaattttagagtgctctcaaatggttcttctctgtcttctcacaagaccttttgatcgcagatacttgtattgcctccttaccaacacaagggttatggtcggtaccttctagaggtgctaaataatgttgccatatctgaagatgtttttgacttaactatagaagagccattagatcacttccaacatgttcgcacttgcgtagacatacttcgcctgcttcactttgacccaatccaatgtaccgttccttccactgtttcatatctaaagcaaggaaaattctcaaagaaagtgcactctcttcaactcttaccaccccaaagtgctattgaagatgtcaggaaatacctgaagattaacaagaagcaatttctccagtgttgggaggttttaatctatctgggccttcatcctgtcgagaaacacatggaagacttctccagcattatttcaagccgtgtcaagtatgatat------------------------------------------------------------------------------------------------------------------------------------------------------------------------------------------------------------------------------------------------------------------------------------------------------------------------------------------------------------------------------------------------------------------------------------------------------------------------------------------------------------------------------------------------------------------------------------------------------------------------------------------------------------------------------------------------------------
>Balizia_pedicellaris_Queiroz_15529@NODE_5_length_591_cov_156.182836
-------------------------------------------------------------------------------------------------------------------------------------------------------------------------------------------------------------------------------------------------------------------------------------------------------------------------------------------------------------------------------------------------------------------------------------------------------------------------------------------------------------------------------------------------------------------------------------------------------------------------------------------------------------------------------------------------------------------------------------------------------------------------------------------------------------------------------------------------------------------------------------------------------------------------------------------------------------------------------------------------------------------gaggctggatgagatcaagttgattgctgagaaggtaactctgcatcgtgtaaagagtaaggttccctaaagaagcagctacttcaatgccgtattcttaggtaggggagctgtacttttcatggttcaatgagtttcactttgtcgt-----ttgtgtaatttggtaaaggagtgc--------------------------------------------------------aaattatgcatttagtattagacatttggcatcccagtattagtattacactgtgatcctttaatatgacagattataccagtgtatgatgtttcattgccaaatgttatggtaccaaagattctagtaaatttagttaatagttataacaaagcttgatgttcctaagcaatgaagacatggctgaacaatcaagatgcattaatttagtttagaaattgaagcgaaggaaaggctctattgctattgaaaaatattaccagcttttgttgattcaagg
>Balizia_spnov_Morim_577@NODE_1_length_769_cov_285.955182
----------cttgttgattttattgattttctatttttgtgttcaaagctttgc-ttttgcatatttatgctacgttaaatcgctattgtagcccagaatcctttttaatattcctctcacaggtagtagtcccattgatgtcacggatccatggtgggaactgtaactcctgattcagaagaaaagtgatcagcaaggagagacccaatgtaggcttattggttttactgctgtttatcgatttttccactatcctgatggttctcgattgcgtctaagtcaggtttgatacatcctctctactatcagttacatgacagtctctctcaaaattttagagtgctctcaaattgttcttctctgtcttctcataagaccttttgattgcagatacttgtattgcctccttaccaacacaagggttatggtcggtaccttctagaggtgctaaataatgttgccatatctgaagatgtttttgacttaactgtagaagagccattagatcacttccaacatgttcgcacttgcgtagacatacttcgcctgcttcactttgacccaatccaacgtaccgttcctttcactgtttcatatctaaagcaaggaaaattctcaaagaaagtgcactctcttcaactcttaccaccccaaagtgctattgaagatgtcaggaaaaacctgaagattaacaagaagcaatttctccagtgttgggaggttttaatctatctgggccttcatcctgtc--------------------------------------------------------------------------------------------------------------------------------------------------------------------------------------------------------------------------------------------------------------------------------------------------------------------------------------------------------------------------------------------------------------------------------------------------------------------------------------------------------------------------------------------------------------------------------------------------------------------------------------------------------------------------------------------------------------------------------------------------------------------
>Balizia_spnov_Morim_577@NODE_2_length_752_cov_712.766141
--------------------------------------------------------------------------------------------------------------------------------------------------------------------------------------------------------------------------------------------------------------------------------------------------------------------------------------------------------------------------------------------------------------------------------------------------------------------------------------------------------------------------------------------------------------------------------------------------------------------------------------------------------------------------------------------------------------------------------------------------------------------------------------------------------------------------------------------------------------------------------------------------------------------------------------------gaatctagtgctgtgcagatggatgacaatcagaaaaatcaggaggagcaactccagaagttagtacaagagaggctggatgagatcaagatgattgctgagaaggtaactctgcatcgtataaagtgttaggtttcctaaacaagcagctacttcaatgacgtattcttaggtaggggagctataattttcatggttcaatgagtttcactttgttgtatcgattgtgtaatttggtaaaagggggatacaaattcagcatctaaccatactaccaaaattgagtgcctgtttgcaacagacaatattatgcatttagtattagacgtttggtatcccaatattagtattgcattgtgatcctttaatatgacagatcataccagtgtatgatgtttcattgccaaatgttatggtatcaaatattctagtaaatttagttattagttataaccaagcatgatgttcctaagcaatgaagacattgctgaacaatcaagatgcattaatttagtttagaaattgaag-ggaaaaaaggctctattgctgttgaaaaatattaccagcctttattggttgaagg
>Cathormion_obliquifoliolatum_Wieringa_6519@NODE_1_length_1232_cov_464.711980
----------------------------------------------------------------------------------------------------------------------------------------------------------------------------------------------------------------------ggcttattggttttactgctgtttatcgatttttccactatcctgatggttctcgcttgcgtctaagtcaggtttgatacatcctctctactatcagttgcatgacagtctctctcaaaattttagagggctctcaaattgttcttctctgtcttctcataagacc-tttgattgcagatacttgtattgcctccttaccaacacaagggttatggtcggtaccttctagaggtgctaaataatgttgccatatctgaagatgtttttgacttaactgtagaagagccattagatcacttccaacatgttcgcacttgcgtagacatacttcgcctgcttcactttgacccaatccaacgtaccgttccttccactgtttcatatctaaagcaaggaaaattctcaaagaaagtgcactctcttcaactcttaccacccccaagtgctattgaagatgtcaggaaaaacctgaagattaacaagaagcaatttctccagtgttgggaggttttaatctatctgggccttcatcctgtcgagaaacacatggaagacttctccagcattatttcaagccgtgtcaagtatgatatacttgggaaagattctgggacttctgggaagcaacttattgaagtaccag--cgatatgattcggagatgtcttttgtcatgttcagatcagaagcaaacgaatctagtgctgtgcagatggatgacaatcagaaaaatcaggaagagcaactccagaagttagtacaagagaggctggatgagatcaagatgattgctgagaaggtaactctgcatcgtgtaaagtgttaggtttcctaaacaagcagctacttcaatgacatattcttaggtaggggagctataattttcatggttcaatgagtttcactttgttgtatcgattgtgtaatttggtgaaaggggtttacaaattcagcatctaatcatactaccaaaattgagtgcctgtttgcaacagacaatgttatgcatttagtattagacgtttggtatcccaatattagtattatattgtgatcctttaatatgacagatcataccagtgtatgatgtttcattgctaaatgttatggtatcaaatattctagtaaatttagttattagttataaccaagcatgatgttcctaagcaatgaagacattgctgaacaatcaagatgcattaatttagtttagaaattgaagggggaaaaaggct-------------------------------------------
>Cathormion_rhombifolium_Deighton_3618@NODE_1_length_1219_cov_136.410683
------------------------------------------------------------------------------------------------------------------------------------------------------------------------------------------------cagcaaggagagacccaatgtaggcttattggttttactgctgtttatcgatttttccactatcctgatggttctcgcttgcgtctaagtcaggtttgatacatcctctctactatcagttacatgacagtctctctcaaacttttagagggctctcaaattgttcttctctgtcttctcataagacc-tttgattgcagatacttgtattgcctccttaccaacacaagggttatggtcggtaccttctagaggtgctaaataatgttgccatatctgaagatgtttttgacttaactgtagaagagccattagatcacttccaacatgttcgcacttgcgtagacatacttcgcctgcttcactttgacccaatccaacgtaccgttccttccactgtttcatatctaaagcaaggaaaattctcaaagaaagtgcactctcttcaactcttaccacccccaagtgctattgaagatgtcaggaaaaacctgaagattaacaagaagcaatttctccagtgttgggaggttttaatctatctgggccttcatcctgtcgagaaacacatggaagacttctccagcattatttcaagccgtgtcaagtatgatatactgggtagagattctgggacttctgggaagcaccttattgaagtaccaagcgaatatgatctggagatgtcttttgccatgttcagatcagaagcaaacgaatctagtgctgtgcagatggatgacaatcagaaaaatcaggaggagcaactccagaagttagtacaagagaggctggatgagatcaagatgattgctgagaaggtaactctgcatcgtgtaaagtgttaggtttcctaaacaagcagctacttcaatgacatattcttaggtaggggagctataattttcatggttcaatgagtttcacttttttgtatcgattgtgtaatttggtaaaaggggtttacaaattcagcatctaatcatactaccaaaattgagtgcccgtttgcaacagacaatattatgcatttagtattagacgtttggtatcccaatattagtattacagtgtgatcctttaatatgacagatcataccagtgtatgatgtttcattgctaaatgttatggtatcaaatattctagtaaatttagttattagttataaccaagcatgatgttcctaagcaatgaagacattgctgaacaatcaagatgc--------------------------------------------------------------------------------
>Enterolobium_cyclocarpum_MWC9020@NODE_2_length_976_cov_125.056730
agatttgatttataaagataaattagatctattagctctttattcaaatttagacgatttaattaaattaattttatttaatttcaaaattaatcaagattaattttgaatataaccctcataggtta-----------------taaaaatgatgtagctaagagacttatggacgtatgagaattcaaagc--cgcaagaaaaccctagcagatgttggaggtactagcacacagtccgtgttggagtaccattcatgtggatactgat--------aaaaggagttgattgat---------tgtcagctctttaaagatcgtaaaccaaaaacacaaattcgaaaaggtacgttttctttactattcgatttaaacgcctattgttagatctgcgattgggattgataaaaaaaaaaaaaaaaaaaatttcctccgctatgcctacca------------attccaacaaatatttttgacttaactgtagaagagccattagatcatttccaacatgttcacacttacgtagacacacttcgcctgcttcattttggtccaatccaacgtaccgtttcttctgctgtttcatatctaaagcaaggaaaattatcaaagaaagtgcactctcttcgactcttactacccccaagtgctattgaagatgtcaggaaaatccttaagaataacaggaagcaatttctccagtgttgggaggtttcaatctatctgggccttcatcctgtcgagaaacacatgaaagatttctccagcattatttcaagccgtgtcaagtatgatatactggggaaagattctgggacttctgggcagcaactttttgaagtaccaagcgaaaatgatccggagatgtcttttgacatgttcagctcagaagcaaacgaat----------------------------------------------------------------------------------------------------------------------------------------------------------------------------------------------------------------------------------------------------------------------------------------------------------------------------------------------------------------------------------------------------------------------------------------------------------------------------------------------------------------------------------------------------------------------------------------------------
>Enterolobium_cyclocarpum_MWC9020@NODE_3_length_532_cov_118.643956
-----------------------------------------------------------------------------------------------------------gaatataaccctcataggtta-----------------taaaaatgatgtagctaagagacttatggacgtatgagaattcagagc--cgcaagaaaacactagcagatgttggaggtactagcacacagtccgtgttggagtaccattcatgtggatactgat--------aaagggagttgattgat---------tgtcagcttcttaaaaatcgtaaaccaaaaacacaaattcaaaaagatacgttttctttactattcgatttaaacgccta---------------------------------------------------------------------------------------------------------------------------------------------------------------------------------------------------------------------------------------------------gcactctcttcgactcttactacccccaagtgctattgaagatgtcaggaaaatccttaagactaacagtaagcaatttctccagtgttgggaggtttcaatctatctgggccttcatcctgtcgagaaacacatggaagatttctccagcattatttcaagccgtgtcaagtatgatatactggggaaagattctgggacttctggacagcaactttttgaagtaccaagcgaaaatgatccggagatgtcttttgacatgttcagctcagaagcaaacgaat----------------------------------------------------------------------------------------------------------------------------------------------------------------------------------------------------------------------------------------------------------------------------------------------------------------------------------------------------------------------------------------------------------------------------------------------------------------------------------------------------------------------------------------------------------------------------------------------------
>Hydrochorea_corymbosa1_Bonadeu_655@NODE_1_length_1209_cov_1109.060659
----------------------------------------------------------------------------------------------------------------------------------------------------------------------------------------------------------------------ggcttattggttttactgctgtttatcgatttttccactatcctgatggttctcgcttgcgtctaagtcaggtttgatacatcctctctactatcagttacatgacagtctctctcaaaattttagagggctctaaaattgtgcttctctgtcttctcataagaccttttgattgcagatacttgtattgcctccttaccaacacaagggttatggtcggtaccttctagaggtgctaaataatgttgccatatctgaagatgtttttgacttaactgtagaagagccattagatcacttccaacatgttcgcacttgcgtagacatacttcgcctgcttcactttgacccaatccaacgtaccgttccttccactgtttcatatctaaagcaaggaaaattctcaaagaaagtgcactctcttcaactcttaccacccccaagtgctattgaagatgtcaggaaaaacctgaagattaacaagaagcaatttctccagtgttgggaggttttaatctatctgggccttcatcctgtcgagaaacacatggaagacttctccagcattatttcaagccgtgtcaagtatgatatactgggtaaagattctgggacttctgggaagcagcttattgaagtaccaagcgaatatgatctggagatgtcttttgccatgttcagatcagaagcaaacgaatctagtgccgtgcagatggatgacaatcagaaaaatcaggaggagcaactccagaagttagtacaagagaggctggatgagatcaagatgattgccgagaaggtaactctgcatcgtgtaaagtgttaggtttcctaaacaagcagctacttcaatgacgtattcttaggtaggggagctataattttcatggttcaatgagtttcactttgttgtatcgattgtgtaatttggtaaaaggggtttacgaattcagcatctaatcatactaccaaaattgagtgcctgtttgcaacagacaatattatgcatttagtattagacgtttggtatcccaatattagtattacattgtgatcctttaatatgacagatcataccagtgtatgatgtttcattgctaaatgtgatggtatcaaatattcgagtaaatttagttattagttataaccaagcgtgatgttcctaagcaatgaagacattgctgaacaatcaagatgcattaatttagt---------------------------------------------------------------------
>Hydrochorea_corymbosa2_Iganci_862@NODE_1_length_1376_cov_594.356548
----------------------------------------------------------------------------------------------------------------------------------------------------------------------------------------------------------------------ggcttattggttttactgctgtttatcgatttttccactatcctgatggttctcgcttgcgtctaagtcaggtttgatacatcctctctactatcagttacatgacagtctctctcaaaattttagagggctctaaaattgttcttctctgtcttctcataagaccttttgattgcagatacttgtattgcctccttaccaacacaagggttatggtcggtaccttctagaggtgctaaataatgttgccatatctgaagatgtttttgacttaactgtagaagagccattagatcacttccaacatgttcgcacttgcgtagacatacttcgcctgcttcactttgacccaatccaacgtaccgttccttccactgtttcatatctaaagcaaggaaaattctcaaagaaagtgcactctcttcaactcttaccacccccaagtgctattgaagatgtcaggaaaaacctgaagattaacaagaagcaatttctccagtgttgggaggttttaatctatctgggccttcatcctgtcgagaaacacatggaagacttctccagcattatttcaagccgtgtcaagtatgatatactgggtaaagattctgggacttctgggaagcagcttattgaagtaccaagcgaatatgatctggagatgtcttttgccatgttcagatcagaagcaaacgaatctagtgccgtgcagatggatgacaatcagaaaaatcaggaggagcaactccagaagttagtacaagagaggctggatgagatcaagatgattgccgagaaggtaactctgcatcgtgtaaagtgttaggtttcctaaacaagcagctacttcaatgacgtattcttaggtaggggagctataattttcatggttcaatgagtttcactttgttgtatcgattgtgtaatttggtaaaaggggtttacgaattcagcatctaatcatactaccaaaattgagtgcctgtttgcaacagacaatattatgcatttagtattagacgtttggtatcccaatattagtattacattgtgatcctttaatatgacagatcataccagtgtatgatgtttcattgctaaatgttatggtatcaaatattcgagtaaatttagttattagttataaccaagcgtgatgttcctaagcaatgaagacattgctgaacaatcaagatgcattaatttagtttagaaattgaaggggaaaaaaggctctattgctgttgaaaaatattaccagcctttattggttgaagg
>Hydrochorea_gonggrijpii_Tillett_45696@NODE_1_length_1307_cov_180.165041
------------------------------------------------------------------------------------------------------------------------------------------------------------------------------------------------cagcaaggagagacccaatgtaggcttattggttttactgctgtttatcgatttttccactatcctgatggttctcgattgcgtctaagtcaggtttgatacatcctctctactctcagttacatgactgcctctctcaaaattttagagtgctctcaaattgttcttctctgtcttctcacaagaccttttgattgcagatacttgtattgcctcctcaccaacacaagggttatggtcggtaccttctagaggtgctaaataatgttgccatttctgaacatgtttttgacttaactgtagaagagccattagaccacttccaacatgttcgcacttgcgtagacacacttcgcctgcttcattttgacccaatccaacgtaccgtttcttccgctgtttaatatctaaagccaggaaaattatcaaagaaagtgttctctctttcactcttaccacccccagatgctatggaagatgtcaggaaaaacctgacgattaacaggaagcaatttctccagtgttgggaggttttaatctatctgggccttcatcctgtcgagaaacacatggaagacttctccagcattatttcaagccgtgtcaagta---------------------------ttctgggaagcaacttattgaagtaccaagcgaatatgatccggagatgtcttttgtcatgttcagatcagaagcaaacgaatctagtgctgtgcagatggatgacaatcagaaaaattaggaggagcaactcctgaagttagtacaagagaggctggatgagatcaagttgattgctgagaaggtaactctgcatcgtgtaaagtgtaaggttccctaaacaagaagctacttcaatgccgtattcttaggtaggggagctgtaattttcatggttcaatgagtttcactttgttgtatcgtttgtgtaatttggtaaaggggtac--------------------------------------------------------aaattatgcatttagtattagacatttggtatcccagtattagtattacattgtgatcctttaatatgacagattataccagtgtatgatgtttcattgccaaatgtcatggtat-----attctagtaaatttagttaatagttataaccaagcatgatgttcctaagcaatgaagacatggctgaacaatcaagatgcattaatttagtttagaaattgaagcgaaggaaaggctctattgctattgaaaaatattatcagcctttattgatttaagg
>Hydrochorea_gonggrijpii_Tillett_45696@NODE_2_length_1115_cov_220.093449
------------------------------------------------------------------------------------------------------------------------------------------------------------------------------------------------cagcaaggagagacccaatgtaggcttattggttttactgctgtttatcgatttttccactatcctgatggttctcgcttgcgtctaagtcaggtttgatacatcctctctactatcagttacatgacagtctctctcaaaattttagagggctctcaaattgttcttctctgtcttctcataagacc-tttgattgcagatacttgtattgcctccttaccaacacaagggttatggtcggtaccttctagaggtgctaaataatgttgccatatctgaagatgtttttgacttaactgtagaagagccattagatcacttccaacatgttcgcacttgcgtagacatacttcgcctgcttcactttgacccaatccaacgtaccgttccttccactgtttcatatctaaagcaaggaaaattctcaaagaaagtgcactctcttcaactcttaccacccccaagtgctattgaagatgtcaggaaaaatctgaagattaacaagaagcaatttctccagtgttgggaggttttaatctatctgggccttcatcctgtcgagaaacacatggaagacttctccagcattatttcaagccgtgtcaagtatgatatactgggtaaagattctgggacttctgggaagcaccttgttgaagtaccaagcgaatatgatctggagatgtcttttgccatgttcagatcagaagtaaacgaatctagtgctgtgcagatggatgacaatcagaaaaatcaggaggagcaactccagaagttagtacaagagaggctggatgagatcaagatgattgctgagaaggtaactctgcatcgtgtaaagtgttaggtttcctaaacaagcagctacttcaatgacatattcttaggtaggggagctataattttcatggttcaatgagtttcactttgttgtatcgattgtgtaatttggtaaaaggggtttacaaattcagcatctaatcatactaccaaaattgagtgcctgtttgcaacagacaatattatgcatttagtattagacgtttggtatcccaatattagtattacattgtgatcctttaatatgacagattataccagtgtatgatgtttca----------------------------------------------------------------------------------------------------------------------------------------------------------------------------------------
>Hydrochorea_marginata_Morim_563@NODE_1_length_1396_cov_298.098560
------------------------------------------------------------------------------------------------------------------------------------------------------------------------------------------------cagcaaggagagacccaatgtaggcttattggttttactgctgtttatcgatttttccactatcctgatggttctcgcttgcgtctaagtcaggtttgatacatcctctctactatcagttacatgacagtctctctcaaaattttagagggctctaaaattgttcttctctgtcttctcataagaccttttgattgcagatacttgtattgcctccttaccaacacaagggttatggtcagtaccttctagaggtgctaaataatgttgccatatctgaagatgtttttgacttaactgtagaagagccattagatcacttccaacatgttcgcacttgcgtagacatacttcgcctgcttcactttgacccaatccaacgtaccgttccttccactgtttcatatctaaagcaaggaaaattctcaaagaaagtgcactctcttcaactcttaccacccccaagtgctattgaagatgtcaggaaaaacctgaagattaacaagaagcaatttctccagtgttgggaggttttaatctatctgggccttcatcctgtcgagaaacacatggaagacttctccagcattatttcaagccgtgtcaagtatgatatactgggtaaagattctgggacttctgggaagcaccttattgaagtaccaagcgaatatgatctggagatgtcttttgccatgttcagatcagaagcaaacgaatctagtgccgtgcagatgggtgacaatcagaaaaatcaggaggagcaactccagaagttagtacaagagaggctggatgagatcaagatgattgctgagaaggtaactctgcatcgtgtaaagtgttaggtttcctaaacaagcagctacttcaatgacgtattcttaggtaggggagctataattttcatggttcaatgagtttcactttgttgtatcgattgtgtaatttggtaaaaggggtttacaaattcagcatctaatcatactaccaaaattgagtgcctgtttgcaacagacaatattatgcatttagtattagacgtttggtatcccaatattagtattacattgtgatcctttaatatgacagatcataccagtgtatgatgtttcattgctaaatgttatggtatcaaatattctagtaaatttagttattagttataaccaagcatgatgttcctaagcaatgaagacattgctgaacaatcaagatgc----atttagtttagaaattgaaggggaaaaaaggctctattgctgttgaaaaatattaccagcctttattggttgaagg
>Hydrochorea_marginata_Morim_563@NODE_2_length_1069_cov_204.365927
------------------------------------------------------------------------------------------------------------------------------------------------------------------------------------------------cagcaaggagagacccaatgtaggcttattggttttactgctgtttatcgatttttccactatcctgatggttctcgattgcgtctaagtcaggtttgatacatcctctctactctcagttacaaggctgcctctctcaaaattttagagtgctctcaaattgttcttctctgtcttctcacaagaccttttgattgcagatacttgtattgcctcctcaccaacacaagggttatggtcggtaccttctagaggtgctaaataatgttgccatttctgaacatgtttttgacttaactgtagaagagccattagatcacttccaacatgttcgcacttgcgtagacacacttcgcctgcttcattttgacccaatccaacttaccgtttcttccgctgtttcatatgtaaagccaggaaaattatcaaagaaagtgcactctctttgactcttaccacccccaagtgctattgaagatgtcagaaaaagcctgaag---aacaggaagcaatttctccagtgttgggaggttttaatctatctgggccttcatccagtatagaaacacatggaagacttctccagcattatttcaagccgtgtcaagtatgatatactggggaaagattctgggacttctgggaagcaacttattgaagtaccaagcgaatatgatccggagatgtcttctgtcatgttcagatcagaagcaaacgaatctagtgctgtgcagatgcatgacaatcagaaaaatcaggaggagcaactactgaagttagtacaagagaggctggatgagatcaagttgattgctgggaaggtaaatctgcatcgtgtaaagtgtaaggttccctaaacaagaagctacttcaatgccgtattcttaggtaggggagctgtaattttcatggttcaatgagtttcactttgttgtatcgtttgtctaatttggtaaaggggtac--------------------------------------------------------aaattatgcatttagtattagacatttggtatcccagtattagtattacattgtgatcctttaatatgacagattataccagtgtatgatgtttcattgccaaatgt-----------------------------------------------------------------------------------------------------------------------------------------------------------------------------
>Hydrochorea_marginata_Morim_563@NODE_3_length_999_cov_190.872017
------------------------------------------------------------------------------------------------------------------------------------------------------------------------------------------------------------------------------------------------------------------------tctcgattgcgtctaagtcaggtttgatacatcctctctactctcagttacaaggctgcctctctcaaaattttagaatgctgtcaaattgttcttctctgtcttctcacaagaccttttgattgcagacacttgtattgcctcctcagcaacacaagggttatggtcggtaccctctagaggtgctaaataatgttgccatttctgaacatgtttttgacttaactgtagaagagccatcagaccacttccaacatgttcgcacttgcgtagacacacttcgcctgcttcattttgacccaatccaacgtaccgtttcttccgctgtttcatatctaaagccaggaaaattatcaaagaaagtgttctctctttgactcttaccacccccagatgctatggaagatgtcaggaaaaacctgacgattaacaggaagcaatttctccagtgttgggaggttttaatctatctggggcttcatcctgtatagaaacacatggaagacttctccagcattatttcaagcagtgtcaagtatgatatactggggaaagattctgggacttctgggaagcagcttattgaagtaccaagcgaatatgatccggagatgtctttagtcatgttcagatcagaagcaaacgaatctagtgctgtgcagatggatgacaatcagaaaaatcaggaggagcaactcctgaagttagtacaagagaggctggatgagatcaagttgattgctgagaacgtaactctgcatcgtgtaaagtgtaaggttccctaaacaagcagctacttcaatgccgtattcttaggtagggcagctgtaattttcatggttcaaagagtttcactttgttgtatcgtttgtgtaatttggtaaaggggtgc--------------------------------------------------------aaattatgcgtttagtattagacatttggcatcccagtattagtattacattgtgatcctttaatatgacagattataccagtgtatgatgtttcattgccaaatgt-----------------------------------------------------------------------------------------------------------------------------------------------------------------------------
>Jupunba_abbottii_Zanoni_21220@NODE_1_length_1609_cov_126.439295
tgttctccttcttgttgatggtattgatttgttattttggtgttcaaagctttgctttttgctaatttatgctacgttaagttgctattgtagcccagaatcctttttaatattcctctcacaggtagcagtcccattgacgtcacggatccaaggtgggaactgtatctcctgattcagaagaaaagtgatcagcaaggagagacccaatgtaggcttattggttttactgctgtttatcgatttttccactatcctgatggttctcgattgcgtctaagtcaggtttgatacatcctctctactatcagttacatgacagtctctctcaaaattttagagtgctctcaaattgttcttctctgtcttctcataagaccttttgattgcagatacttgtattgcctccttaccaacacaagggttatggtcggtaccttctagaggtgctaaataatgttgccatatctgaagatgtttttgacttaactgtagaagagccattagatcacttccaacatgttcgcacttgcgcagacatacttcgcctgcttcactttgacccaatccaacgtgccattccttccactgtttcatatctaaagcaaggaaaattctcaaagaaagtgcactctcttcaactcttaccacccccaagtgctactgaagatgtcaggaaaaacctgaagattaacaagaagcaatttctccagtgttgggaggttttaatctatctgggccttcatcctgtcgagaaacacatggaagacttctccagcattattgcaagccgtgtcaagtatgatatactgggtaaagattctggaacttctgggaagcatcttattgaagtaccaagcgaatatgatccggagatgtcttttgtcatgttcagatcagaagcaaacgaatctagtgccgtgcagatggatgacaatcagaaaaatcaggaggagcaactccagaagttagtacaagagaggctggatgagatcaagttgattgctgagaaggtaactctgcatcgtgtaaagtgtttggtttcctaaacaagcagctacttcaatgacgtattcttaggtaggggagctataattttcatggttcaatgagtttcactttgttgtatcaattgtgtaatttggtaaaagggggttacaaattcagcatctaacgatactaccaaaattgagtgcctgtttgcaaaagacaatattatgcatttaatattagacgtttggtatcccaatattagtattacattgtgatcctttaatatgacagattataccagtgtatgatgtttcattgccaaatgttatggtatcaaatattctagtaaatttagttattagttataaccaagcatgatgttcctaagcaatgaagacattgctgaa--------------------------------------------------------------------------------------------
>Jupunba_barbouriana_Iganci_847@NODE_1_length_1246_cov_258.025663
-------------------------------------------------------------------------------------------------------------------------------------------------------------------------------------------------------------------------------------ctgctgtttatcgatttttccactatcctgatggttctcgattgcgtctaagtcaggtttgatacatcctctctactctcagttacatgactgcctctctcaaaattttagagtgctctcaaattgttcttctctgtcttctcacaagaccttttgattgcagatacttgtattgcctcctcaccaacacaagggttatggtcggtaccttctagaggtgctaaataatgttgccatttctgaagatgtttttgacttaactgtagaagagccattagatcgtttgcaacatgttcgcgcttgcgtagacacacttcgcctgcttcattttgacccaatccaacgtaccgtttcttccgctgtttcatatataaagccaggaaaattatcaaagaaagtgcactctc--tgactcttaccacccccaagtgctattgaagatgtcaggaaaaacctgaag---aacaggaagcaatttctccagtgttgggaggttttaatctatctgggccttcatcctgtatagaaacacatggaagacttctccagcattatttcaagcggtgtcaagtatgatatactggggaaagattctgggacttctgggaagcaacttcttgaagtaccaagcg-atatgatccggagatgtcttttgtcatgttcagatcagaagcaaacgaatctagtgctgtgcagatggatgacaatcagaaaaatcaggaggagcaactcctgaagttagtacaagagaggctggatgagatcaagttgattgctgggaaggtaactctgcatcgtgtaaagtgtaaggttacctaaacaagcagctacttcaatgccgtattcttaggtaggggagctgtaattttcatggttcaatgagtttcactttgttgtatcgtttgtgtaatttggtaaaggggtac--------------------------------------------------------aaattatgcatttagtattaggcatttggtatcccagtattagtgttacattgtgatcctttaatatgacagattataccagtgtatgatgtttcattgccaaatgttatggtaccacata-tctagtaaatttagttaatagttataaccaagcatgatgttcctaagcaatgaagacatggctgaacaatcaagatgcattaatttagtttagaaattgaagagaaggaaagactctattgctattgaaaaatattaccagccgctattaattcaagg
>Jupunba_barbouriana_Iganci_847@NODE_2_length_1216_cov_318.305531
-------------------------------------------------------------------------------------------------------------------------------------------------------------------------------------------------------------------------------------ctgctgtttatcgatttttccactatcctgatggttctcgattgcgtctaagtcaggtttgatacatcctctctactatcagttacatgacag--tctctcgaaattttagagtgctctcaaattgttcttctttgtcttctcataagaccttttgattgcagatacttgtattgcctccttaccaacacaagggttatggtcggtaccttctagaggtgctaaataatgttgccatatctgaagatgtttttgacttaactgtagaagagccattagatcacttccaacatgttcgcacttgcgtagacatacttcgcctgcttcactttgacccaatccaacgtgctgttccttccactgtttcatatctaaagcaaggaaaattctcaaagaaagtgcactctcttcaactcttaccacccccaagcgctactgaagatgtcaggaaaaacctgaagattaacaagaagcaatttctccagtgttgggaggttttaatctatatgggccttcatcctgtcgagaaacacatggcagacttctccagcattatttcaagccgtgtcaagtatgatatactgggtaaagattctggaacttctgggaagcaccttattgaagtaccaagcgaatatgatccggagatgtcttttgtcatgttcagatcagaagcaaacgaatctagtgctgtgcagatggatgacaatcagaaaaatcaggaggagcaactccagaagttagtacaagagaggctggatgagatcaaattgattgctgagaaggtaactctgcatcgtgtaaagtgttaggtttcctaaacaagcagctacttcaatgacgtattcttcagtaggggagctataattttcatggttcaatgagtttcactttgttgtatcgattgtgtaatttggtaaaagggggttacaaattcagcatttaacgatactaccaaaattgagtgcctgtttgcaacagacaatattatgcatttagtattagacgtttggtatcccaatattagtattacattgtgatcctttaatatgacagattataccagtgtatgatgtttcattgccaaatgttatggtatcaaatattctagtaaatttagttattagttataaccaagcatgatgttcctaagcaatgaagacatggctgaacaatcaagatgc----atttagtttagaaattgaaggggaaaaaaggctc------------------------------------------
>Jupunba_brachystachya_Lima_7438@NODE_1_length_2037_cov_42.325000
tgttctccttcttgttgatggtattgatttgttattttggtgttcaaagctttgctttttgctgatttatgctacattatatcgctattgtagcccagaatccttttgaatattcctttcataggtaatagtcccattgacgtcatggatccatggtgggaactgtaactcctgattcagaagaaaagtgatcaggaaggagagacccaatgtaggcttattggttttactgttgtttatcgatttttccactatcctgatggttctcgattgcgtctaagtcaggtttgatacatcctctctactctcagctacatgactgcctctctcaaaattttagagtgctctcaaattgttcttctctgtcttctcacaagaccttttgattgcagatacttgtattgcctcctcaccaacacaagggttatggtcggcaccttctagaggtgctaaataatgttgccatttctgaagaagtttttgacttaactgtagaagagccattagatcgcttgcaacatgttcgcacttgcgtatacacacttcgcctgcttcattttgacccaatccaacgtaccgtttcttccgctgtttcatatataaagccaggaaaactatcaaagacagtgcactctctttgactcttaccacccccaagtgctattgaagatgtcaggaaaaacctgaag---aacaggaagcaatttgtccagtgttgggaggttttaatctatctgggccttcatcctgtatagaaacacatggaagacttctccagcattatttcaagccgtgtcaagtatgatatactggggaaagattctgggacttctgggaagcaacttattgaagtaccaagcg-atatgatccggagatgtcttttgtcatgttcagatcagaagcaaacgaatctagtgctgtgcagatggatgacaatcagaaaaatcagga-gagtaccagcctttattgattcaaggatgtttagaagcaacttattgaagtgccagcaaggatgtttagaaattgaacaatcaaccaatgctttgtgtggtcatggttctcgttctgatattctatgagagaggaaatgtcttttctatcattcaataaatatttatttgtgttgtaaataatgcaagtaaagaatggaaaaatagagagtgaaaacaatggaaaaaaatacaggtttaaatataaaatgagagaaaaagatatataactttatacatatacatttaatgtgatgatattaaaattatattgtaaatacttaaaaaaattaattagatatatttaatagataaaaatgtatagaaatctcatatc----------------------------------cgagaatgtt---------------aaacttttttaactaaataaaattagataactaatttttaagagtaaaaggaaaacgagaatgtttaacttttt-------------------tttaactaaata
>Jupunba_brachystachya_Lima_7438@NODE_3_length_1253_cov_89.141156
tgtttttctttttgtatatc-tatctgtgtccagttctgttgttt-----ttctctttttacgtacgcacattacaac------------------aaaaccgttctccccaaaactctcaagaaaaatgttcccact------------------------ttttgatttttaaatcatttagggaat-attactaataaataccccatgatttgagtgttcatctttttggcgccaatggatttttgggctaatccaccaagggtggaccaagcccaatttccaacagatacatcctctctactctcagctacatgactgcctctctcaaaattttagagtgctttcaaattgttcttctctctcttctcacaagaccttttgattgcagatacttgtatggcctcctcaccaacaaaagggttatggtcggtaccttctagaggtgctaaataatgttgcaatttctgaagatgtttttgacttaactgtagaagagccattagatcgcttgcaacatgttcgcacttgcgtagacacacttcgtctgcttcattttgacccaatccaacgtaccgtttcttctgctgtttcatatataaagccaggaaaattatcaaagaaagtgaactctctttgactcttaccacccccaagtgctattgaagatgtcagtaaaaacctgaaa---aataggaagcaatttctccagtgttgggaggttttaatctatctgggccttcatcctgtatagaaacacatagaagacttctgtagcattatttcaagccgtgtcaagtatgatatactagggaaagattctgggacttttgggaagcaacttattgaagtaccaagca-atatgatccggagatgtcttttgacatgttcagatcagaagcaaatgaatctagtgctgtgcagatggatgacaatcagaaaaatcaggaggagaaactcctgaatttagtgcaagagaggctggatgagatcaagttgattgcagagaaggtaactctgcatcgtgtaaagtgtaaggttccctaaacaagcagctacttcaatgccgtattcttaggtaggggagctat--ttttcatggttcaatgagtttcactttgttgtatcgtttgtgtaacttggtaaaggggtat--------------------------------------------------------aaattatgcatttagcattagacatttggtatcccagtattagtagtacattgtgatcctttaatatgacagattataccagtgtatgatgtttcattgccaaatgttatggtatcaaatatt-------------------------------------------------------------------------------------------------------------------------------------------------------------
>Jupunba_cochleata_Bonadeu_673@NODE_1_length_1495_cov_84.200987
tgtttcaatgtctctcgagcttctctatttatagatggggggtgcaaaaatttcctcattgttaggt-----------taattactattgtatgtgacaattatgttcagcccacttttgacttttaatggtggaattaatgtgatctcatgaaagttgtatctctagatcttagct------------------taaagacagaactag---aagctccttattttgaattttgtagctcaaa-------ttatggtcaaattagtgggtaaaggtcaaattgggacaaattcacactctcaacatctaagcaaaaaactggattcctcaacataatatagagctttt---tcttagctttttatccatataaagaatgtctcaatccaaaatctatagctcttgcctaaaaaatgaaaagggtaaaatttagtattttttcaattaattctattttatgtcaaaatcattatttatttatcaattacacccaaataagctcaaatatcattcacaaaatcatcttataagggaaaatatattttacttcattaactttaagttaatgatggaaaatgttgactaagcaaagctaaaccatgattgtgcaaagttgacaaagcaat--aacttaattgtgttaaaacaaaattcagattttaattaaaatataaacaaaaaaataaaattcaatttaaatcaatttttttgtttcctctgcgttctaacccttttacgcctccttccgcattagaaacacatggaagacttctccagcattatttcaagccgtgtcaagtatgatatactggggaaagattctgggacttctgggaagcaacttattgaagtaccaagct-atatgatcaggagatgtcttttgtcatgttcagatcagaagcaaacgaatctagtcctgtgcagatggatcacaatcagaaaaatcaggaggagcaactcctgaagttagtacaagagaggcgggatgagatcaagttgattgctgagaaggtaactctgcatcgtgtaaggtgtaaggttccctaaacaagcagctacttcaatgccgtattcttaggcaggggagctgtaattttcatggttcaatgagtttcactgtgttgtatcgtttgtgtaatttggtaaaggggtac--------------------------------------------------------aaattatgcatttagtattagacatttggtatcccagtattaggattacattgtgatgctttaatatgacagattataccagtgtatgatgtttcattgccaaatgttatggtatcaaatattctagtaaattta-------------------------------------------------------------------------------------------------------------------------------------------------
>Jupunba_cochleata_Bonadeu_673@NODE_3_length_682_cov_11.185124
tgttctccttcttgttgatggtattgatttgttattttggtgttcaaagctttgctttttgctaatttatgctacgttaaattgctattgtagcccagaatcctttttaatattcctctcacaggtagcagtcccattgacgtcatggatccaaggtgggaactgtatctcctgattcagaagaaaagtgatcagcaaggagagacccaatgtaggcttattggttttactgctgtttatcgatttttccactatcctg---------------------------------------------------------------------------------------------------------------------------------------------------------------------------------------------------------------------------------------------------------------------------------------------------------------------------------------------------------------------------------------------------------------------------------------------------------------------------------------------------------------------------------------------------------------------------------------------------------------------------------------------------------------------------------------------------------------------------------------------------------------------------------------------------------------------------------------------------------------------------------------------------------------------------------------------------------------------------------------------------------------------------------------------------------------------------------------------------------------------------------------------------------------------------------------------------------------------------------------------------------------------------------
>Jupunba_cochleata_Bonadeu_673@NODE_4_length_644_cov_133.026455
--------------------------------------------------------------------------------------------------------------------------------------------------------------------------------------gaaaagtgatcagcaaggagagacccaatgtaggcttattggttttactgctgtttatcgatttttccactatcctggtggttctcgattgcgtctaagtcaggtttgatacatcctctctactctcagctacatgactgcctctctcaaaattttagagtgctctcaaattgttcttctctgtcttctcacaagaccttttgattgcagatacttgtattgcctcctcaccaacacaagggttatggtcggtaccttctagaggtgctaaataatgttgccatttctgaaggtgtttttgacttaactgtagaagagccattagatcgcttgcaacatgttcgcacttccgtagacacacttcgcctgcttcattttgacccaatccaacgtaccgtttcttccgctgtttcatatataaagccaggaaaattatcaaagaaagtgcactctctttgactcttaccacccccaagtgctattgaagatgtcaggaaaaacctgaag---aacaggaagcaatatctccagtgttgggaggttttaatctatctgggccttcatcctgtatagaaacacatggaagacttctccagcattatttcaagccgtgtcaagtatgatatactggggaaagattctggga----------------------------------------------------------------------------------------------------------------------------------------------------------------------------------------------------------------------------------------------------------------------------------------------------------------------------------------------------------------------------------------------------------------------------------------------------------------------------------------------------------------------------------------------------------------------------------------------------------------------------------------------------------------------------------------
>Jupunba_cochleata_Bonadeu_673@NODE_5_length_533_cov_10.618421
----------------------------------------------------------------------------------------------------------------------------------------------------------------------------------------------------------------------------------------------------------------------------------------------------------------------------------------------------------------------------------------------------------------------------------------------------------------------------------------------------------------------------------------------------------------------------------------------------------------------------------------------------------------------------------------------------------------------------------------------------------------------------------------------------------------------------------------------------------------------------------------------------------------------------------------------------------------------------------------------------------------------------------------------------------------------------------------------------------------------------------------------------------------------------------------------------------------------------------------------------------------------------------------------------------------------ctttaatatgacagattataccagtgtatgatgtttcattgccaaatgttatggtatcaaatattctagtaaatttagttattagttataaccaagcatgatgttcctaagcaatgaagacattgccgaacaatcaagatgcgttaatttagtttagaaattgaag-ggaaaaaaggctctattgctgttgaaaaatattaccagcctttattggttgaagg
>Jupunba_commutata_Maguire_46145@NODE_2_length_1205_cov_230.796099
-------------------------------------------------------------------------------------------------------------------------------------------------------------------------------------------------------------------------------------ctgctgtttatcgatttttccactatcctgatggttctcgattgcgtctaagtcaggtttgatacatcctctctactatcagttacatgacagtctctctc-aaattttagagtgctctcaaattgt--ttttctgtcttctcataagaccttttgattgcagatacttgtattgcctccttaccaacacaagggttatggtcggtaccttctagaggtgctaaataatgttgccatatctgaagatgtttttgacttaactgtagaagagccattagatcacttccaacatgttcgcacttgcgtagacatacttcgcctgcttcactttgacccaatccaacgtgccgttccttccactgtttcatatctaaagcaaggaaaattctcaaagaaagtgcactctcttcaactcttaccacccccaagtgctactgaagatgtcaggaaaaacctgaagattaacaagaagcaatttctccagtgttgggaggttttaatctatatgggccttcatcctgtcgagaaacacatggaagacttctccagcattatttcaagccgtgtcaagtatgatatactgggtaaagattctggaacttctgggaagcaccttattgaagtaccaagcgaatatgatccggagatgtcttttgtcatgttcagatcagaagcaaacgaatctagtgctgtgcagatggatgacaatcagaaaaatcaggagcagcaactccagaagttagtacaagagaggctggatgagatcaagttgattgctgagaaggtagctctgcatcgtgtaaagtgttaggtttcctaaacaagcagctacttcaatgacgtattcttcagtaggggagctataattttcatggttcaatgagtttcactttgttgtatcgattgtgtaatttggtaaaagggggttacaaattcagcatttaacgatactaccaaaattgagtgcctgtttgcaacagacaatattatgcatttagtattaggcgtttggtatcccgatattagtattacattgtgatcctttaatatgacagattataccagtgtatgatgtttcattgccaaatgttatggtatcagatattctagtaaatttagttattagttataaccaagcatgatgttcctaagcaatgaagacattgctgaaaaaacacgatcaattaatttattttataaattgaagg-------------------------------------------------------
>Jupunba_filamentosa_Lima_7487@NODE_1_length_1125_cov_227.519084
---------------------------------------------------------------------------------------------------------------------------------------------------------------------------------------------------------gagacccaatgtaggcttattggttttactgctgtttatcgatttttccactatcctgatggttctcgattgcgtctgagtcaggtttgatacatcctctctactatcagttacgtgacagtctctctcaaaattttagagtgctctcaaattgttcttctctgtcttcttatgagaccttttgattgcagatacttgtattgcctccttaccaacacaagggttatggtcggtaccttctagaggtgctaaataatgttgccatatctgaagatgtttttgacttaactgtagaagagccattagatcacttccagcatgttcgcacttgcgtagacttacttcgcctgcttcactttgatccaatccaacgtactgttccttccactgtttcatatctaaagcaaggaaaattctcaaagaaagtgcactctcttcaactcttaccacccccaagtgctattgaagatgtcaggaaaaacctgaagattaacaagaagcaatttctccagtgttgggaggttttaatctatctgggccttcaccctgtcgagaaacacatggaagacttctccagcattatttcaagccgtgtcaagtatgatatactgggtaaagattctgggacttctgggaagcaccttattgaagtaccaagcgaatatgatccggagatgtcttttgtcatgttcagatcagaagcaaacgaatctagtgctgtgcagatggatgacaatcagaaaaatcaggaggagcaactccagaagttagtacaagagaggctggttgagatcaagttgattgctgagaaggtaactctgcatcgtgtaaagtgttaggttttctaaacatgcagctacttcaatgacgtattcttaggtaggggagctataattttcatggttcaatgagtttcactttgttgtatcgattgtgtaatttggtaaaagggggttacaaattcagcatccaaccatactaccaaaattgagtgcctgtttgcaacagacaatattatgcatttagtattagacgtttggtatcccaatattagtattacattgtgatcctttaatatgacagattataccagtgtatgatgtttcattgccaaatgttatggta----------------------------------------------------------------------------------------------------------------------------------------------------------------------
>Jupunba_filamentosa_Lima_7487@NODE_2_length_1065_cov_222.182186
---------------------------------------------------------------------------------------------------------------------------------------------------------------------------------------------------------gagacccaatgtaggcttattggttttactgctgtttatcgatttttccactatcctgatggttctcgattgcgtctaagtcaggtttgatacatcctctctactctcagctacatgactgcctctctcaaaattttagagtgctctcaaattgttcttctctgtcttctcacaagaccttttgatcgcagatacttgtattgcctcctcaccaacacaagggttatggtcggcaccttctagaggtgctaaataatgttgccatttctgaagaagtttttgacttaactgtagaagagccattagatcgcttgcaacatgttcgcacttgcgcagacacacttcgcctgcttcattttgacccaatccaacgtaccgtttcttccgctgtttcatatatgaagccaggaaaattatcaaagaaagtgcactctctttgactcttaccacccccaagtgctattgaagatgtcaggaaaaacctgaag---aacaggaagcaatttgtccagtgttgggaggttttaatctatctgggccttcatcctgtatagaaacacatggaagacttctccagcattatttcaagccgtgtcaagtatgatatactggggaaagattctgggacttctgggaagcaacttattgaagtaccaagcg-atatgatccggagatgtcttttgtcatgttcagatcagaagcaaacgaatctagtgctgtgcagatggatgacaatcagaaaaatcaggaggagcaactcctgaagttagtacaagagaggcgggatgagatcaagttgattgctgagaaggtaactctgcatcgtgtaaagtgtaaggttccctaaacaagcagctacttcaatgccgtattcttaggtaggggagctgtaattttcatggttcaatgagtttcactttgttgtatcgtttgtgtaatttggtaaaggggtac--------------------------------------------------------aaattatgcgtttagtattagacatttggtatcccagtattagtattacattgtgatcctttaatatgacagattataccagtgtatgatgtttcattgccaaatgttatggta----------------------------------------------------------------------------------------------------------------------------------------------------------------------
>Jupunba_idiopoda_Quesada_1718@NODE_2_length_1161_cov_179.089483
----------------------------------------------------------------------------------------------------------------------------------------------------------------------------tgattcagaagaaaagtgatcagcaaggagagacccaatgtaggcttattggttttactgctgtttatcgatttttcgactatcctgatggttctcgattgcgtctaagtcaggtttgatacatcctctctactctcagttacatgactgcctctctcaaaattttagagtgctctcaaattgttcttctctgtcttctgacaagaccttttgatttcagatacttgtattgcctcctcaccaacacaagggttatggtcggtaccttctagaggtgctaaataatcttgccatttctgaagatgtttttgacttaactgtagaagagccattagatcgcttgcaacatgttcgcacttgcgtagacacacttcgcctgcttcattttgacccaatccaacgtaccgtttcttccgctgtttcatatataaagccaggaaaattatcaaagaaagtgcactctctttgactcttaccacccccaagtgctattgaagatgttaggaaaaacctgaag---aacaggaagcaatttctccagtgttgggaggttttaatctatctgggccttcatcctgtatagaaacacatggaagacttctccagcattatttcaagccgtgtcaagtatgatatgctggggaaagattctgggacttctgggaagcaacttattgaagtaccaagcg-atatgatccggatatgtcttttgtcatgttcagatcagaagcaaacgaatctagtgctgtgcagatggatgacaatcagaaaaatcaggaggagcaactcctgaagttagtacaagagaggctggatgagatcaagttgattgctgagaaggtaactctgcatcgtgtaaagtgtaaggttccctaaacaagcagctacttcaatgccgtattcttaggtaggagagctgtaattttcatggttcaatgagtttcactttgttgtatcgtttgtgtaatttggtaaaggggtac--------------------------------------------------------aaattatgcatttagtattagacatttggtatcccagtattagtattacattgtgatcctttaatattgcagattataccagtgtatgatgtttcattgccaaatgttatggtaccaaatattctagtaaatttagttaatagttataaccaagcatgatgttcctaagcaatgaagacat---------------------------------------------------------------------------------------------------
>Jupunba_laeta_Mori_25147@NODE_1_length_1249_cov_45.958191
--------------------------------------agcaaaaaaaaatttttttttgtttattttagacgtccctgacgtccctttttgaattagggacatctaaaacaatcaagttcctatctataattacaaaaatgccaccgcttt------taatttttacttccctattt-----------------taaaaagggacttcttttagggtagtagaatcta----tattccgtagtagttccactatcttgatggttctcgattgcgtctaagtcaggtttgatacatcctctctactctcagctacatgactgcctctctcaaaattttagagtgctctcaaattgttcttctctgtctcctcacaagaccttttgattgcagatacttgtattgcctcctcaccaacacaagggttatggtcggtaccttctagaggtgctaaataatgttgccatttctgaagatgtttttgacttaactgtagaagagccattagatcgcttgcaacatgttcgcacttgcatagacacacttcgcctgcttcattttgacccaatccaacgtaccgtttcttccgctgcttcatatataaagccaggaaaattatcaaagacagtgcactctctttgactcttaccacccccaagtgctattgaagatgtcaggaaaaacctgaaa---aacaggaagcaatttctccagtgttgggaggttttaatctatctgggccttcatcctgtatagaaacacatggaagacttctccagcattatttcaagccgtgtcaagtatgatatactggggaaagattctgggacttctgggaagcaacttattgaagtaccaagcg-atatgatccggagatgtcttttgtcatgttcagatcagaagcaaacgaatctagtgctgtgcagatggatgtcaatcagaaaaatcaggaggagcaactcctgaagttagtacaagagaggcgggatgagatcaagttgattgctgagaaggtaactctgcatcgtgtaaagtgtaaggttccctaaacaagcagctacttcaatgccgtattcttaggtaggggagctgtaattttcatggttcaatgagtttcactttgttgtatcgtttgtgtaatttggtaaaggggtac--------------------------------------------------------aaattatgcatttagtattagacatttggtatcccagtattagtattacattgtgatcctttaatatgacagattataccagtgtatgatgtttcattgccaaatgttatggtatcaaatattctag---------------------------------------------------------------------------------------------------------------------------------------------------------
>Jupunba_langsdorfii_Ribeiro_728@NODE_3_length_599_cov_8.680077
tattctccttcttgttgatggtattgatttgctattttggtgttcaaagcttagctttttgctgatttatgctacgttaaatcgctattgtagcccagaatcctttttaatattcctctcacaggtagtagtcccattgacgtcacggatccatggtgggaactgtaactcctgattcagaagaaaagtgatcagcaaggagagacccaatgtaggcttattggttttactgctgtttatcgatt-----------------------------------------------------------------------------------------------------------------------------------------------------------------------------------------------------------------------------------------------------------------------------------------------------------------------------------------------------------------------------------------------------------------------------------------------------------------------------------------------------------------------------------------------------------------------------------------------------------------------------------------------------------------------------------------------------------------------------------------------------------------------------------------------------------------------------------------------------------------------------------------------------------------------------------------------------------------------------------------------------------------------------------------------------------------------------------------------------------------------------------------------------------------------------------------------------------------------------------------------------------------------------------------------
>Jupunba_leucophylla_Iganci_839@NODE_1_length_1982_cov_228.358005
tgttctccttcttgttgatggtattgatttgttattttggtgttcaaagctttgctttttgctaatttatgctacgttaaattgctattgtagcccagaatcctttttaatattcctctcacaggtagcagtcccattgacgtcacggatccaaggtgggaactgtatctcctgattcagaagaaaagtgatcagcaaggagagaaccaatgtaggcttattggttttactgctgtttatcgatttttccactatcctgatggttctcgattgcgtctgagtcaggtttgatacatcctctctactatcagttacatgacagtctctctcaaaattttagagtgctctcaaattgttcttctctgtcttctcatgagaccttttgattgcagatacttgtattgcctccttaccaacacaagggttatggtcggtaccttctagaggtgctaaataatgttgccatatctgaagatgtttttgacttaactgtagaagagccattagatcacttccaacatgttcgcacttgcgtagacttacttcgcctgcttcactttgacccaatccaacgtaccgttccttccactgtttcatatctaaagcaaggaaaattctcaaagaaagtgcactctcttcaactcttaccacccccaagtgctattgaagatgtcaggaaaaacctgaagattaacaagaagcaatttctccagtgttgggaagttttaatctatctgggccttcatcctgtcgagaaacacatggaagacttctccagcattatttcaagccgtgtcaagtatgatatactgggtaaagattctgggacttctgggaagcaccttattgaagtaccaagcgaatatgatccggagatgtcttttgtcatgttcagatcagaagcaaacgaatctagtgctgtgcagatggatgacaatcagaaaaatcaggagaagcaactccagaagttagtacaagagaggctggatgagatcaagttgattgctgagaaggtaactctgcatcgtgtaaagtgttaggtttcctaaacaagcagctacttcaatgacgtattcttaggtaggggagctataattttcatggttcaatgagtttcactttgttgtatcgattgtgtaatttggtaaaagggcgttacaaattcagcatctaaccattctaccaaaattgagtgcctgtttgcaacagacaatattatgcatttagtattagacgtttggtatcccaatattagtattacattgtgatcctttaatatgacagactataccagtgtatgatgtttcattgccaaatgttatggtatcaaatattctagtaaatttagttattagttataaccaagcatgatgttcctaagcaatgaagacattgctcaacaatcaagatgcgttaatttagtttagaaattgaaggggaaaaaaggctctattgctattgaaaaatattaccagcctttattggttgaagg
>Jupunba_leucophylla_Iganci_839@NODE_2_length_1884_cov_226.969563
tgagcgtactaagcacattgaaatagattgtcactttgttcatgaaaagg-----agctcatcaagctgcagcatgtgctacaactatggaaacacagaatc---------aatcctcagcaagttagtggt------------------------taatatatatgacccccaacttgagaag-----------gagtgttggaatagataaagagtgttgagtataattattgtaataggatatgggctttagcccaagtgtatgtgataatgt----gttaggcccaatgtggcttatgctgtaggatatatataacatttttactccagtttctataataaagcagagtggttcctgttcactagttcaagatacgctagtgtcttaccagccaac----actcctcaccaacacaagggttatggtcagtaccttctagaggtgctaaataatgttgccatttctgaagatgtttttgacttaactgtagaagagccattagatcgcttgcaacatg-tcgcacttgcgtagacacacttcgcatgcttcattttgacccaatccaacgtaccgtttcttccgctgtttcatatataaagccaggaaaattatcaaagaaagtgcactctctttgactcttaccacccccaagtgctattgaagatgtcaggaaaaacctgaag---aacaggaagcaatttctccagtgttgggaggttttaatctatctgggccttcatcctgtatagaaacacatggaagacttctccagcattatttcaagccatgtcaagtatgatatactggggaaagattttgggacttctgggaagcaacttattgaagtaccaagcg-atatgatccggagatgtcttttgtcatgttcagatcagaagcaaacgaatctagtgctgtgcagatggatgacaatcagaaaaatcaggaggagcaactcctgaagttagtacaagagaggctggatgagatcaagttgattgctgagaaggtaactctgcatcgtgtaaagtgtaaggttccctaaacaagcagctacttcaatgccgtattcttaggtaggggagctgtaattttcatggttcaatgagtttcactttgttgtatcgtttgtgtaatttggtaaaggggtac--------------------------------------------------------aaattatgcatttagtattagacatttggtatcccagtattagtattacattgtgatcctttaatatgacaaattataccagtgtatgatgtttcatcgccaaatgttatggtaccaaatattctagtaaatttagttaatagttataaccaagcatgatgttcctaagcaatgaagacatagctgaacaatcaagatgcattaatttagtttagaaattgaagcgaaggaaaggctctattgctattgaaaaatattaccagccgctattgatttaagg
>Jupunba_limae_Iganci_261@NODE_2_length_1610_cov_171.241357
---------------------------------------------------------------------------------------------------------------------------------------------------------------------------------------------------------gagacccaatgtaggcttattggttttactgctgtttatcgatttttccactatcctgatggttctcgattgcgtctgagtcaggtttgatacatcctctctactatcagttacatgacagtctctctcaaaattttagagtgctctcaaattgttcttctctgtcttcttatgagaccttttgattgcagatacttgtattgcctccttaccaacacaagggttatggtcggtaccttctagaggtgctaaataatgttgccatatctgaagatgtttttgacttaactgtagaagagccattagatcacttccagcatgttcgcacttgcgtagacttacttcgcctgcttcactttgacccaatccaacgtactgttccttccactgtttcatatctaaagcaaggaaaattctcaaagaaagtgcactctcttcaactcttaccacccccaagtgctattgaagatgtcaggaaaaacctgaagattaataagaagcaatttctccagtgttgggaggttttaatctatctgggccttcatcctgtcgagaaacacatggaagacttctccagcattatttcaagccgtgtcaagtatgatatactgggtaaagattctgggacttctgggaagcaccttattgaagtaccaagcgaatatgatccggagatgtcttttgtcatgttcagatcagaagcaaacgaatctagtgctgtgcagatggatgacaatcagaaaaatcaggaggagcaactccagaagttagtacaagagaggctggatgagatcaagttgattgctgagaaggtaactctgcatcgtgtaaagtgttaggtttcctaaacaagcagctacttcaatgacgtattcttaggtaggggagctataattttcatggttcaatgagtttcactttgttgtatcgattgtgtaatttggtaaaagggggttacaaattcagcatccaaccatactaccaaaattgagtgcctgtttgcaacagacaatattatgcattcagtattagacgtttggtatcccaatattagtattacattgtgatcctttaatatgacagattataccagtgtatgatgtttcattgccaaatgttatggtatcaaatattctagtaaatttagttattagttataaccaagcatgatgttcctaagcaatgaagacattgctgaacaatcaagatgcgttaatttagtttagaaattgaag-ggaaaaaaggctctattgctgttgaaaaatattaccagcctttattggttgaaga
>Jupunba_longipedunculata_Cardona_2682@NODE_2_length_706_cov_243.139905
-------------------------------------------------------------------------------------------------------------------------------------------------------------------------------------------------------------------------------------ctgctgtttatcgatttttccactatcctgatggttctcgattgcgtctaagtcaggtttgatacatcctctctactctcagttacatgactgcctctctcaaaattttagagtgctctcaaattgttcttctctgtcttctcacaagaccttttgattgcagatacttgtattgcctcctcaccaacacaagggttatggtcggtaccttctagaggtgctaaataatgttgccatttctgaagatgtttttgacttaactgtagaagagccattagatcgcttgcaacatgttcgcacttgcgtagacacacttcgcctgcttcattttgacccaatccaacgtaccgtttcttccgctgtttcatatataaagccaggaaaattatcaaagaaagtgcactctctttgactcttaccaccctcaagtgctattgaagatgtcaggaaaaacctgaag---aacaggaagcaatttctccagtgttgggaggttttaatctatctgggccttcatcctgtatagaaacacatggaagacttctccagcattatttcaagccgtgtcaagtatgatatactggggaaagagtctgggacttctgggaagcaacttattgaagtaccaagcg-atatgatccggagatgtcttttgtcatgttcagatcagaagcaaacgaatctagtgctgtgcagatggatgacaatc-------------------------------------------------------------------------------------------------------------------------------------------------------------------------------------------------------------------------------------------------------------------------------------------------------------------------------------------------------------------------------------------------------------------------------------------------------------------------------------------------------------------------------------------------------------------------
>Jupunba_macradenia_Lourteig_3021@NODE_1_length_1307_cov_161.819512
-----------------------------------------------agctttgctttttgctaatttatgctacgttaaattgctattgtagcccagaatcctttttaatattcctctcacaggtagcagtcccattgacatcacggatccaaggtgggaactgtatctcctgattcagaagaaaagtgatcagcaaggagagacccaatgtaggcttattggttttactgctgtttatcgatttttccactatcctgatggttctcgattgcgtctaagtcaggtttgatacatcttctctactatcagttacatgacagtctctctcaaaattttagagtgctctcaaattgttcttctctgtcttctcataagaccttttgattgcagatacttgtattgcctctttaccaacacaagggttatggtcggtaccttctagaggtgctaaataatgttgccatatctgaagatgtttttgacttaactgtagaagagccattagatcacttccaacatgttcgcacttgcgtagacatacttcgcctgcttcactttgacccaatccaacgtaccgttccttccactgtttcatatctaaagcaaggaaaattctcaaagaaagtgcactctcttcaactcttaccacccccaagtgctattgaagatgtcagaaagaacctgaagattaacaagaagcaatttctccagtgttgggaggttttaatctatctgggccttcatcctgtcgagaaacacatggaagacttctccagcattatttcaagccgtgtcaagtatgatatactgggtaaagattctgggacttctgggaagcaccttgttgaagtaccaagcgaatatgatccggagatgtcttttgtcatgttcagatcagaagcaaacgaatctagtgctgtgcagatggatgacaatcagaaaaatcaggaggagcaactccagaagttagtacaagagaggctggatgagattaagttgattgctgagaaggtaactctgcatcgtgtaaagtgttaggtttcctaaacaagcagctacttcaatgacgtattcttaggtaggggagctataatttgcatggttcaatgagtttcactttgttgtatcgattgtgtaatttggtaaaagggggttacaaattcagcatctaacgatactaccaaaattgagtgcctgtttgcaacagacaatattatgcatttagtattagacgtttggtatcccaatattagtattacattgtgatcctttaatatgacagattatatcagtgtatgatgtttcattgccaaatgttatggta----------------------------------------------------------------------------------------------------------------------------------------------------------------------
>Jupunba_microcalyx_Iganci_855@NODE_1_length_1837_cov_183.979545
tgagcgtactaagcacattgaaatagattgtcactttgttcatgaaaagg-----agctcatcaagctgcagcatgtgctacaactatggaaacacagaatc---------aatcctcagcaagttagtggt------------------------taatatatatgacccccaacttgagagg-----------gagtgttggaatagataaagagtgttgagtataattattgtaataggatatgggctttagcccaagtgtatgtgataatgt----gttaggcccaatgtggcttatgctgtaggatatatataacatttttactccagtttctataataaagcagagtggttcctgttcactagttcaagatacgctagtgtcttacccgccaac----actcctcaccaacacaagggttatggtcagtaccttctagaggtgctaaataatgttgccatttctgaagatgtttttgacttaactgtagaagagccattagatcgcttgcaacatg-tcgcacttgcgtagacacacttcgcctgcttcattttgacccaatccaacgtaccgtttcttccgctgtttcatatataaagccaggaaaattatcaaagaaagtgcactctctttgactgttaccacccccaagtgctattgaagatgtcaggaaaaacctgaag---aacaggaagcaatttctccagtgttgggaggttttaatctatctgggccttcatcctatatagaaacacatggaagacttctccagcattatttcaagccatgtcaagtatgatatactggggaaagattctgggacttctgggaagcaacttattgaagtaccaagcg-atatgatccggagatgtcttttgtcatgttcagatcagaagcaaacgaatctagtgctgtgcagatggatgacaatcagaaaaatcaggaggagcaactcctgaagttagtacaagagaggctggatgagatcaagttgattgctgagaaggtaactctgcatcgtgtaaagtgtaaggttccctaaacaagcagctacttcaatgccgtattcttaggtaggggagctgtaattttcatggttcaatgagtttcactttgttgtatcgtttgtgtaatttggtaaaggggtac--------------------------------------------------------aaattatgcatttagtattagacatttggtatcccagtattagtattacattgtgatcctttaatatgacaaattataccagtgtatgatgtttcatcgccaaatgttatggtaccaaatattctagcaaatttagttaatagttataaccaagcatgatgttcctaagcaatgaagacatagctgaacaatcaagatgcattaatttagtttagaaattgaagcgaaggaaaggctctattgctattgaaaaatattaccagccgctattaatttaagg
>Jupunba_microcalyx_Iganci_855@NODE_2_length_1784_cov_192.309900
tgttctccttcttgttgatggtattgatttgttattttggtgttcaaagctttgctttttgctaatttatgctacgttaaattgctattgtagcccagaatcctttttaatattcctctcacaggtagcagtcccattgacgtcacggatccaaggtgggaactgtatctcctgattcagaagaaaagtgatcagcaaggagagaaccaatgtaggcttattggttttactgctgtttatcgatttttccactatcctgatggttctcgattgcgtctgagtcaggtttgatacatcctctctactatcagttacatgacagtctctctcaaaattttagagtgctctcaaattgttcttctctgtcttctcatgagaccttttgattgcagatacttgtattgcctccttaccaacacaagggttatggtcggtaccttctagaggtgctaaataatgttgccatatctgaagatgtttttgacttaactgtagaagagccattagatcacttccaacatgttcgcacttgcgtagacttacttcgcctgcttcactttgacccaatccaacgtaccgttccttccactgtttcatatctaaagcaaggaaaattctcaaagaaagtgcactctcttcaactcttaccacccccaagtgctattgaagatgtcaggaaaaacctgaagattaacaagaagcaatttctccagtgttgggaagttttaatctatctgggccttcatcctgtcgagaaacacatcgaagacttctccagcattatttcaagccgtgtcaagtatgatatactgggtaaagattctgggacttctgggaagcaccttattgaagtaccaagcgaatatgatccggagatgtcttttgtcatgttcagatcagaagcaaacgaatctagtgctgtgcagatggatgacaatcagaaaaatcaggagaagcaactccagaagttagtacaagagaggctggatgagatcaagttgattgctgagaaggtaactctgcatcgtgtaaagtgttaggtttcctaaacaagcagctacttcaatgacgtattcttaggtaggggagctataattttcatggttcaatgagtttcactttgttgtatcgattgtgtaatttggtaaaagggcgttacaaattcagcatctaaccattctaccaaaattgagtgcctgtttgcaacagacaatattatgcatttagtattagacgtttggtatcccaatattagtattacattgtgatcctttaatatgacagattataccagtgtatgatgtttcattgccaaatgttatggtatcaaatattctagtaaatttagttattagttataaccaagcatgatgttcctaagcaatgaagacattgctgaacaatcaagatgcgttaatttagtttagaaattgaaggggaaaaaaggctctattgctattgaaaaatattaccagcctttattggttgaagg
>Jupunba_nipensis_Mayo_19662@NODE_1_length_1041_cov_48.883817
----------------------------------------------------------------------------------------------------------------------------------------------------------------aactgtatctcctgattcagaagaaaagtgatcagcaaggagagacccaatgtaggcttattggttttactgctgtttatcgatttttccactatcctgatggttctcgattgcgtctgagtcaggtttggtacatcttctctactatcagttacatgacagtctctctcaaaattttagagtgctgtcaaattgttcttctctgtcttctcataagaccttttgattgcagatacttgtattgcctccttaccaacacaagggttatggtcggtaccttctagaggtgctaaataatgttgccatatctgaagatgtttttgacttaactgtagaagagccattagatcacttccaacatgttcgcacttgcgtagacatacttcgcctgcttcactttgatccaatccaacgtgccattccttccactgtttcatatctaaagcaaggaaaattctcaaagaaagtgcactctcttcaactcttaccaaccccaagtgctactgaagatgtcaggaaaaacctgaagattaacaagaagcaatttctccagtgttgggaggttttaatctatctgggccttcatcctgtcgagaaacacatggaagacttctccagcattatttcaagccgtgtcaagtatgatatactgggtaaagattctggaacttctgggaagcaccttattgaagtaccaagcgaatatgatccggagatgtcttttgtcatgttcagatcagaagcaaacgaatctagtgccgtgcagatggatgacaatcagaaaaatcaggaggagcaactccagaagttagtacaagagaggctggatgagatcaagttgattgctgagaaggtaactctgcatcgtgtaaagtgttaggtttcctaaacaagcagctacttcaatgacgtattcttaggtaggggagctataattttcatggttcaatgagtttcactttgttgtatcaattgtgtaatttggtaaaagggggttacaaattcagcatctaacgatactaccaaaattgag-----------------------------------------------------------------------------------------------------------------------------------------------------------------------------------------------------------------------------------------------------------------------------------------------------------
>Jupunba_oppositifolia_Liegier_16014@NODE_1_length_1385_cov_151.421254
---------------------------------------------------------------------------------------------------atcctttttaatattcctctcacaggtagcagtcccattgacgtcacggatccaaggtgggaactgtatctcctgattcagaagaaaagtgatcagcaaggagagacccaatgtaggcttattggttttactgccgtttatcgatttttccactatcctgatggttctcgattgcgtctaagtcaggtttgatacatcctctctactatcagttacatgacagtctctctcaaaattttagagtgctctcaaattgttcttctctgtcttctcataagaccttttgattgcagatacttgtattgcctccttaccaacacaagggttatggtcggtaccttctagaggtgctaaataatgttgccatatctgaagatgtttttgacttaactgtagaagagccattagatcacttccaacatgttcgcacttgcgcagacatacttcgcctgcttcactttgacccaatccaacgtgccattccttccactgtttcatatctaaagcaaggaaaattctcaaagaaagtgcactctcttcaactcttaccacccccaagtgctactgaagatgtcaggaaaaacctgaagattaacaagaagcaatttctccagtgttgggaggttttaatctatctgggccttcatcctgtcgagaaacacatggaagacttctccagcattattgcaagccgtgtcaagtatgatatactgggtaaagattctggaacttctgggaagcaccttattgaagtaccaagcgaatatgatccggagatgtcttttgtcatgttcagatcagaagcaaacgaatctagtgccgtgcagatggatgacaatcagaaaaatcaggaggagcaactccagaagttagtacaagagaggctggatgagatcaagttgattgctgagaaggtaactctgcatcgtgtaaagtgtttggtttcctaaacaagcagctacttcaatgacgtattcttaggtaggggagctataattttcatggttcaatgagtttcactttgttgtatcaattgtgtaatttggtaaaagggggttacaaattcagcatctaacgatactaccaaaattgagtgcctgtttgcaaaagacaatattatgcatttaatattagacgtttggtatcccaatattagtattacattgtgatcctttaatatgacagattataccagtgtatgatgtttcattgccaaatgttatggtatcaaatattctagtaaatttagttattagttataaccaagcatgatgttcctaagcaatgaagacattgctgaacaatcaagatgcattaatttagtttagaaattgaaggggaaaaaaggctctattgctgttgaaaaatattacgag-----------------
>Jupunba_oppositifolia_Liegier_16014@NODE_2_length_1189_cov_152.621403
---------------------------------------------------------------------------------------------------------------------------ggtagtagtcccattgaagtcagggatccatggtgggaactgtaactcctgattcagaagaaaagtgatcagcaaggagagacccaatgtaggcttattggttttactgctgtttatcgatttttccactatcctgatggttctcgattgcgtctaagtcaggtttgatacatcctctctactctcagttacatgaatgcc--tctcaaaattttagagtgctctcaaattgttcctctctgtcttctcacaagaccttttgattgcagatacttgtattgcctcctcaccaacacaagggttatggtcggtaccttctagaggtgctaaataatgttgccatttctgaagatgtttttgacttaactgtagaagagccattagatcacttccaacatgttcgcacttgcgtagacacacttcgcctgcttcattttgacccaatccaacgtaccgtttcttccgctgtttcatatctaaagccaggaaaattatcaaagacagtgcactctctttgactcttaccacccccagatgctatggaagttgtcaggaaaaacctgacgattaacaggaagcaatttctccagtgttgggaggttttaatctatctgggccttcatcctgtatagaaacacatggaagacttctccagcattatttcaagccgtgtcaattatgatatcctggggaaagattctgggacttctgggaagcaacttattgaagtaccaagcg-atatgatccagagatgtcttttgtcatgttcagatcagaagcaaacgaatctagtgctgtgcagatggatgacaattagaaaaatcaggaggagcaactcctgaagttagtacaagagaggctggatgagatcaagttgattgctgtaacaccttcttttatttgtatagtttgacagtgatataagatcaacttcgagtttaaaatactattttgaatcattaggatatcaacttaaatacagggattggccctatacttaagtgggttttcaaaaattttctaaaacattactatattgatattatttca-------------------------ttttc-----------tcaaatcttctattttaatcaattctgtttccattatcagagttatttcctaatttctctgtggaagtggtttggttatctaaagg---------accacgttggatggtacc--------------------------------------------------------------------------------------------------------------------------------------------------------------------
>Jupunba_oxyphyllidia_Yonker_6157@NODE_1_length_1292_cov_193.250206
----------------------------------ttttggtgttcaaagctttgctttttgctaatttatgctacgttaaattgctattgtagcccagaatcctttttaatattcctctcacaggtagcagtcccattgacgtcacggatccaaggtgggaactgtatctcctgattcagaagaaaagtgatcagcaaggagagacccaatgtaggcttattggttttactgctgtttatcgatttttccactatcctgatggttctcgattgcgtctaagtcaggtttgatacatcctctctactatcagttacatgacagtctctctcaaaattttagagtgctctcaaattgttcttctctgtcttctcataagaccttttgattgcagatacttgtattgcctccttaccaacacaagggttatggtcggtaccttctagaggtgctaaataatgttgccatatctgaagatgtttttgacttaactgtagaagagccattagatcacttccaacatgttcgcacttgcgtagacatacttcgcctgcttcactttgacccaatccaacatgccgttccttccactgtttcatatctaaagcaaggaaaattctcaaagaaagtgcacgctcttcaactcttaccacccccaagtgctactgaagatgtcaggaaaaacctgaagattaacaagaagcaatttctccagtgttgggaggttttaatctatctgggccttcatcctgtcgagaaacacatggaagacttctccagcattatttcaagccgtgtcaagtatgatatactgggtaaagattctgggacttctgggaagcaccttattgaagtaccaagcgaatatgatccggagatgtcttttgtcatgttcagatcagaagcaaacgaatctagtgctgtgcagatggatgacaatcagaaaaatcaggaggtgcaactccagaagttagtacaagagaggctggatgagatcaagttgattgctgagaaggtaactctgcatcgtgtaaagtgttaggtttcctaaacaagcagctacttcaatgacgtattcttaggtaggggagctataattttcatggttcaatgagtttcactttgttgtatcgattgtgtaatttggtaaaagggggttacaaattcagcatctaacgatactaccaaaattgagtgcctgtttgcaacagacaatattatgcatttagtattagacgtttggtatcccaatattagtattacattgtgatcctttaatatgacagattataccagtgtatgatgtttcattgccaaatgttatggta----------------------------------------------------------------------------------------------------------------------------------------------------------------------
>Jupunba_oxyphyllidia_Yonker_6157@NODE_3_length_857_cov_15.312821
ggcgaaaactcctagaattgggaggaaaaacccaatgggggggacaaaatctgccctgccctagaattggggtagaac--------gcgtgagggcagaatggcgcgggacccgtccgttacaag---tagtcccattaacgtcaaggatccatggtgggaactgtaactcctgattcagaagaaaagtgatcagcaaggagagacccaatgtaggcttattggttttactactgtttatcgatttttcgactatcctgatggttctcgattgcgtctaaatcaggtttgatacatcctctctactctcagttacatgactgcctctctcaaaattttagagtgctctcaaattgttcttctctgtcttctcacaacaccttttgattgcagatacttgtattgcctcctcaccaacacaagggttatggtcggtaccttctagaggtgctaaataatcttgccatttctgaagatgtttttgacttaactatagaagagccattagatcgcttgcaacatgttcgcacttgcgtagat--------------------------------------------------------------------------------------------------------------------------------------------------------------------------------------------------tacgggcgtaaatggtgtagaaaagtgc----------------------------------------------------------------------------------------------------------------aagtgtacactgtcgtaatcaagtaataaagtagtgagtaaagtatcgttcccacgaggattgatca---------------------------------------------------------------------------------------------------------------------------------------------------------aaataccaaaatttggtaatttcaattctatatgattgatcgattagttggtg------------------------------------------------------------------att--------------------------------------------------------------------gagaatacaaaagaaaaatgatt-------aaatatgaaagcaattgatatgaaaataattatgagaaaaagtc-----ctagggatttgatttcacttaacaaatttcggattgaatcacttatctattctagtccaattta------------tcaacaagat--------------------------------------------
>Jupunba_villosa_Borges_423@NODE_1_length_1796_cov_102.886562
----------------------------------------------------------------------------------------------------------------------------------------------------------------------------------------------------aaggagagacccaatgtaggcttattggttttactgctgtttatcgatttttccactatcctgatggttctcgattgtgtctaagtcaggtttgatacatcctctctactctcagctacatgactgcctctctcaaaattttagagtgctcttaaattgttcttctctgtcttctcacaagaccttttgattgcagatacttgtattgcctcctcaccaacacaagggttatggtcgacaccttctagaggtgctaaataatgttgccatttctgaagaagtttatgacttaactgtagaagagccattagatcgcttgtaacatgttcgcacttgcgtagacacacttcgcctgcttcattttgacccaatccaacgtaccgtttcttccgctgtttcatatataaagccaggaaaactatcaaagacagtgcactctgtttgactcttaccacccccaagtgctattgaagatgtcaggaaaaacctgaag---aacaggaagcaatttgtccagtgttgggaggttttaatctatctgggccttcatcctgtatagaaacacatggaagacttctccagcattatttcaagccgtgtcaagtatgatatactggggaaagattctgggacttctgggaagcaacttattgaagtaccaagcg-atatgatccggagatgtcttttgtcatgttcagatcagaagcaaacgaatctagtgctgtgcagatggatgacaatcagaaaaatcagga-gagtaccagcctttattgattcaaggatgtttagaagcaacttattgaagtaccagcaaggatgtttagaaattgaacaatcaaccaatgctttgtgtggtcatggttctcgttctgatattctatgagagaggaaatgtcttttctatcattcaataaatatttatttgtgttgtaaataatgcaagtaaagaatggaaaaatagagagtgaaaacaatggaaaaaaatacaggtttaaatataaaatgagagaaaaagatatataactttatacatatacatttaatgtgatgatattaaaattatattgtaaatacttaaaaaaattaattagatatatttaatagataaaaatgtatagaaatctcatatc----------------------------------cgagaatgtt---------------aaacttttttaactaaataaaattagataactaatttttaagagtaaaaggaaaacgagaatgtttaacttttt-------------------tttaactaaata
>Punjuba_callejasii_Daly_5935@NODE_2_length_531_cov_36.352423
---------------------------------------------------------------------------------------------------------------------------------------------------------------------------------------------------------------------------------------------------tttttccactatcctgatggttctcgattgcgtctaagtcaggtttgatacatcctctctactatcagttacatgactgcctctctcaaaattttagagtgctctcaaattgttcttctctgtcttctcataagaccttttgattgcagatacttgtattgcctcctcaccaacacaagggttatggtcggtaccttctagaggtgctaaataatgttgtcatatctgaagatgtttttgacttaactgtagaagagccattagatcacttccaacatgttcggacttgcgtagacacacttcgcctgcttcattttgactcaatccaacgtaccgtttcttccgctgtttcatatctaaagccaggaaaattatcaaagaaagtgcactctctttgactcttaccacccccaagtgctattgaagatgtcaggaaaaacctgaagattaacaggaagcaatttctccagtgttgggaggttttaatctatctgggccttcatcctgtcgagaaacacatggaagacttct----------------------------------------------------------------------------------------------------------------------------------------------------------------------------------------------------------------------------------------------------------------------------------------------------------------------------------------------------------------------------------------------------------------------------------------------------------------------------------------------------------------------------------------------------------------------------------------------------------------------------------------------------------------------------------------------------------------------------------------------
>Punjuba_killipii_Palodorios_6252@NODE_1_length_1232_cov_136.883983
------------------------------------------------------------------------------------------------------------aatattcctctcacaggtagtagtcccattgatgtcacggatccaaggtgggaactgtatctcctgattcagaagaaaagtgatcagcaaggagagacccaatgtaggcttattggttttactgctgtttatcgatttttccactatcctgatggttctcgattgcgtccaagtcaggtttgatacatcctctctactatcagttacatgactgcctctctcaaaattttagagtgctctcaaattgttcttctctgtcttctcataagaccttttgattgcagatacttgtattgcctcctcactaacacaagggttatggtcggtaccttctagaggtgctaaataatgttgccatatcagaagatgtttttgacttaactgtagaagagccattagatcacttccaacatgttcgcacttgcgtagacacacttcgcctgcttcattttgactcaatccaacgtaccgtttcttccgctgtttcatatctaaagccaggaaaattatcaaagaaagtgcactctctttgactcttaccacccccaagtgctattgaagatgtcaggaaaaacctgaagattaacaggaagcaatttctccagtgttgggaggttttaatctatctgggccttcatcctgtcgagaaacacatggaagacttctccagcattatttcaagccgtgtcaagtatgacatactgggtaaagattctgggacttctgggaagcaacttattgaagtaccaagcgaatatgatccggagatgtcttttgtcatgttcagatcagaagcaaacgaatctagtgctgtgcagatggatgacaatcagaaaaatcaggaggagcaactccagaagttagtacaagagaggctggatgagatcaagttgattgctgagaaggtaactctgcatcgtgtaaagtgttaggtttcctaaacatgcagctacttcaatgacgtattcttaggtaggggagctgtaattttgatggttcaatgagtttcactttgttgtatcgatcgtgtaatttggtaaaagggggttacaaattcagcatcgaaccatactaccaaaattgagtgcctgtttgcaacagacaatattatgcatttcgtattagacatttggtatcccaatattagtgttttattatgatcctttaatatgacagattataccagtgtatgatgtttcattgccaaatgttatggtatcaaatattctag---------------------------------------------------------------------------------------------------------------------------------------------------------
>Punjuba_killipii_Palodorios_6252@NODE_2_length_531_cov_107.242291
---------------------------------------------------------------------------------------------------------------------------------------------------------------------------------------------------------------------------------------------------tttttccactatcctgatggttctcgattgcgtccaagtcaggtttgatacatcctctctactatcagttacatgacagtctctctcaaaattttagagtgctctcaaattgttcctctctgtcttctcataagaccttttgattgcagatacttgtattgcctccttaccaacacaagggttatggtcggtaccttctagaggcgctaaataaagttgccatatctgaagatgtttttgacttaactgtagaagagccattagatcacttccaacatgtacgcacttgcgtagacacacattgcctgcttcactttgacccaatccaacggaccatttcttccattgtttcatatctaaagcaaggaaaattctcaaagaaagtgcactctcttcaactcttaccacccccaagtgctattgaagatgtcaggaaaaacctgaagattaacaagaagcaatttctccagtgttgggaggttttaatctatctgggccttcatcctgtcgagaaacacatggaagacttct----------------------------------------------------------------------------------------------------------------------------------------------------------------------------------------------------------------------------------------------------------------------------------------------------------------------------------------------------------------------------------------------------------------------------------------------------------------------------------------------------------------------------------------------------------------------------------------------------------------------------------------------------------------------------------------------------------------------------------------------
>Punjuba_lehmannii_Escobar_7465@NODE_1_length_886_cov_272.420272
--------------------------------------------------------------------------------------------------------------------------------------------------------------------------------------------------------agagacccaatgtaggcttattggttttactgctgtttatcgatttttccactatcctgatggttctcgattgcgtctaagtcaggtttgatacatcctctctactatcagttacatgacagtctctctcaaaattttagagtgctctcaaattgttcctctctgtcttctcataagaccttttgattgcagatacttgtattgcctccttaccaacacaagggttatggtcggtaccttctagaggtgctaaataaagttgccatatctgaagatgtttttgacttaactgtagaagagccattagatcacttccaacatgtacgcacttgcgtagacacacattgcctgcttcactttgacccaatccaacggaccgtttcttccattgtttcatatctaaagcaaggaaaattctcaaagaaagtgcactctcttcaactcttaccacccccaagtgctattgaagatgtcaggaaaaacctgaagattaacaagaagcaatttctccagtgttgggaggttttaatctatctgggccttcatcctgtcgagaaacacatggaagacttctccagcattatttcaagccgtgtcaagtttgacatactgggtaaagattctgggacttctgggaagcaacttattgaagtaccaagcgaatatgatccggagatgtcttttgtcatgttcagatcagaagcaaacgaatctagtgctgtgcagatggatgacaatcagaaaaatcaggaggagcaactccagaagttagtacaagagaggctggatgagatcaagttgattgctgagaaggtaactctgcatcgtgtaaagtgttaggtttcctaaacatgcagctacttcaatgacgtattcttaggtaggg----------------------------------------------------------------------------------------------------------------------------------------------------------------------------------------------------------------------------------------------------------------------------------------------------------------------------------------------------------------------------------------------------------------------
>Punjuba_racemiflora_Jimenez_Soares_3626@NODE_1_length_1755_cov_183.812277
tgttctccttcttgttgatggtattgatttgctatattggtgttcaaagctttgctttttgctgatttatgctacgttaaatcgctgttgtagcccaaaatcctttttaatattcctctcacaggtagtagtcccattgacgtcacggatccagggtgggagctgtaactcctgattcagaagaaaagtgatcagcaaggagagacccaatgtaggcttattggttttactgctgtttatcaatttttccactatcctgatggttctcgattgcgtctaagtcaggtttgatacatcc----------------------------------------------------------------------------------------------------------tctcctcaccaacacaagggttatggtgggtaccttctagaggtgctaaataatgttgccatatctgaagatgtttttgacttaactgtagaagagccattagatcacttccaacatgttcgcacttgcgtagacacacttcgcctgcttcattttgactcaatccaacgtaccgtttcttccgctgtttcatatctaaagccaggaaaattatcaaagaaagtgcactctctttgactcttaccacccccaagtgctattgaagatgtcaggaaaaacctgaagattaacaggaagcaatttctccagtgttgggaggttttaatctatctgggccttcatcctgtcgagaaacacatggaagacttctccagcattatttcaagccgtgtcaagtatgacatactgggtaaagattctgggacttctgggaagcaacttattgaagtaccaagcgaatatgatccggagatgtcttttgtcatgttcagatc---tgcaaatgaatctaatgctgtgcagatggatgacaatcagaaaaatcaggaggagcaactccagaagttggtacaagagaggctggatgagagcaagttgattgttgagaaggtaactctgcatcgtgtaaagtgttaggtttcctaaacatgcagctacttcaatgacgtattcttaggtaggggagcagtaattttcatggttcaatgagtttcact---ttgtatcgtttgtgtaatttggtaaaagggg--tacaaattgagcatctaacc-----accaaaattgagtgcctgttcgcaacagacaatattatgcatttagtattacacatttggtatcccagtattagtattacattgtaatcctttaatatgacagattataccagtgtatgatgtttcattgccaaatgttatggtatcaaatattctagtaaatttagttattagttataaccaaacatgatgttcctaagcaatgaagacatggctgaccaatcaagatgcattaatttagtttagaaattgaagcgaaagaaaggctctattgctattgaaaaatattaccagcctttattgattgaagg
>Punjuba_racemiflora_Jimenez_Soares_3626@NODE_2_length_1572_cov_203.713043
tgttctccttcttgttgatggtattgatttgttattttggtgttaaaagctttgctttttgctaatttatgctacgttaaattgctattgtagcccagaatcctttttaatattcctctcacaggtagtagtcccattgatgtcacggatccaaggtgggaactgtatctcctgattcagaagaaaagtgatcagctaggagagacccaatgtaggcttattggttttactgctgtttatcgatttttccactatcctgatggttctcgattgcgtctaagtcaggtttgatacatcctctctactatcagtttcatgacagtttctctcaaaattttagagtgctctcaaattgttcctctctgtcttctcataagaccttttgattgcagatacttgtattgcctccttaccaacacaagggttatggtcggtaccttctagaggtgctaaataaagttgccatatctgaagatgtttttgacttaactgtagaagagccattagatcacttccaacatgtacgcacttgcgtagacacacattgcctgcttcactttgacccaatccaacggaccgtttcttccattgtttcatatctaaagcaaggaaaattctcaaagaaagtgcactctcttcaactcttaccacccccaagtgctattgaagatgtcaggaaaaacctgaagattaacaagaagcaatttctccagtgttgggaggttttaatctatctgggccttcatcctgtcgagaaacacatggaagacttctccagcattatttcaagccgtgtcaagtatgacatactgggtaaagattctgggacttctgggaagcaacttattgaagtaccaagcgaatatgatccggagatgtcttttgtcatgttcagatcagaagcaaacgaatctagtgctgtgcagatggatgacaatcagaaaaatcaggacgagcaactccagacgttagtacaagagaggctggatgagatcaagttgattgctgagaaggtaactctgcatcgtgtaaagtgttaggtttcctaaacatgcagctacttcaatgacgta---ttaggtaggggagctttaattttcatggttcaatgagtttcactttgttgtatcgattgtgtaatttggtaaaagggggttacaaattcagcatcgaaccatactaccaaaattgagtgcctgtttgcaacagacaatattatgcatttagtattagacatttggtatcccaatattagtattacattgtgatcctttaatatgacagagtataccagtgtatgatgtttcgttgccaaatgttatggtatcaaatattctagtaaatttagttgatagttataaccaagcatgatgttcctaagcaatgaagacatggctgaccaatcaagatgcattaatttagtttgaaaattgaagcg-aaaaaaggctctattgctgttgaaaaatattaccagcctttattgattgaagg
>_R_Acacia_rostellifera_Murphy_466@NODE_1_length_1688_cov_240.579764
tgttctccttcttgttgatggtattgatttgctattttggtgttcaaagctttgctttttgctaatttatgctacgttatattgctattgtagcccagaatcctttttaatattcctctcacaggtagtagtcctattgatgtcacggatccaaggtgggaactgtatctcctgattaagaagaaaattgatcagcaaggagaaatccaacgtaggcttattggttttactgctgtttatcgatttttccactatcctgatggttctcgattgcgtctaagtcaggtttgatacataatctatactatcagttacatgacaacctctctcaaaattttagagtgctctcaaattgttcttctctgtcttcttataagaccttttgattgcagatacttatattgcctccttaccaacataagggttatggtcggtaccttctagaggtgctaaataatgttgccatatgtgaagatgtttttgacataactgtagaagagccattagatcacttccaacatgttcgcacttgtgtagacacacttcgcctgcttcactttgaccccatccaaggaaccgtttcttccgctgtttcatatctaaagcaaggaaaattatcaaagaaagtgcactctcttcgactcttaccacccccaagtgctattgaagatgttaggaaaaacctgaagattaacaaaaagcaatttctccagtgttgggaggttttaatttatctgggccttcatcctgtcaagaaacacatggaagacttctccagcattatttcaagccgtgtcaagtatgatatactggggaaagattctgggacttctgggaagcaacatattgaagtaccaagcgaatatgatccggagatgtcttttgtcatgttcagatcagaaccaaacgaatctagtgctgtgcagatggatgacaatcagaaaaatcaggaggagcaactccagaagttagtacaagagaggctggatgagatcaagttgattgctgagaaggtaactctgcatcgtgtaaagtgttaggtttcctaaacatgcagctacttcaatgacgtattcttaggtaggggagctgtaattttcatggttcaatgagtttcactttgttctatcgattgtgtaatttgg--aaaagggagtacaaattgagcatctaaccatactgccaaaattgagtgcctgtttgtaacagacaatattatgcatttagtattagacatttggtatcccaatattagtattacattgtgatcctttaatatgacagattataacagtgtatgatgtttcattgccaaatgttatggtatcaaatattctagtaaatttagttagtagttataatccaagatgatgttcctaaccaatgaagacatgcctgaacaatcaagatgcattaatttagtttagaaattgaagccaaaaaaaggctctattgctactgaaaaatattaccagcctttattggttgaacg
>_R_Afrocalliandra_redacta_Germishuizen_5585@NODE_1_length_1355_cov_310.098592
---------------------------------------------------------------------------------ttactattgtagcccagaatcctttttaatattgctctcacaggtagtagtcccattgacgtcacggatccaaggtgggaactgtatctcctgattcagaagaaaagtgatcagcaaggagagacccaatgtaggcttattggttttactggtgtttatcgattcttccactatcctgatggttctcgattgcgtttaagtcaggtttgatttatcctctctactatcagttacatgaaagcctctc----aattttagagtgctctcgaattgttct--tctgtctcctcatatgaccttttgattgcagatacttgtattgcctccttaccaacacatgggttatggtcggtaccttcttgaggttttaaataatgttgccatatctgaagatgtttttgacttgactgtagaagagccattagatcactttcaacatgttcgcacttgcgtagacactcttcgcctacttcattttgacccaatccaacgtactgtttcttctgctgtctcatttctgaagcaaggaaaattatcaaagaaagtgcactctcttcgactcttaccactcccaagtgccgttgaagatgtcaggaaaaacctgaagatcaacaagaagcaatttctccagtgttgggaggttttgatctatctggcccttgatcctataaaaaaacatatggaagacttctccaacattatttcaagccgtgtcaagtatgatatactggggaaagattctgagacttctgggaagcaacttattgaagtatcaagtgaatatgatccggagatgtcttttgtcttgttcagatcagaagcaaacaaatctagtgctgtgcagatggatggcaatcagaaaaatcaggaggagcaactgcagaagttagtacaagagaggctggatgagataaagttgattgctgagaaggtaactctgcatcgtgtaaagcgttaggtttcccaaacatgctgctacttcaatgacgtattgttcttaggtataggagtaatttccatggttcaatgagtttcgctttcttgtatcgattatgtaatttcgtgaaggcgtac---aaattgagcacctaatcacactaccaaacctgagtgagtgtttgcaacaga--ctattttgcattttgtattagacatttggtacctcaatataagtatcacattgtgatcctgtaatatgacagattataccattgtatgatgtttcattgctaaatattatggtatcagatattctagtaaattcgg-------ccatagacaagattgatgttc----gtaatgaagacatggctgaacaatcaagatgcaatcatttaatttaataa--------------------------------------------------------------
>_R_Albizia_burkartiana_StivalSantos_678@NODE_1_length_1170_cov_16.643946
-----------------------------------------------------------------------------------------------------------------------------------------------------------------------------------------------tcagcaaggagagacccagtgtaggcttattggttttactgctgtttatcgatttttccactatcctgatggttctcgattgcgtctaagtcaggtttgatacatcctctctactatcagttacatgacag--cccctcaaaattttagaatgctctcaaattgttattctctgtcttctcataagaccttttgattgcagatacttgtattgcctccttaccaacacaagggttatggtcggtaccttctagaggtgctaaataatgttgccatatctgaagatgtttttgacttaactgtagaagagccattagatcacttccaacatgttcgcacttgcgtagacacacttcgcctgcttcactttgacccaatccaacaaatcatttcttccgctgtttcatatctaaagcaagcaaaattctcaaagaaagtgcactctcttcgactcttaccaccctcaaatgctattgaagatgtcaggaaaaacctgaagattaacaagaagcaatttctccagtgttgggaggttttgatctatcttggccttcatcctgtcgagaaacacatggaagacctctccagcattatatcaagccgtgtcaagtatgatatactgggtaaagattctgggacttctgggaagcaacttattgaagtaccaagcgaatatgatccggagatgtcttttgtcatgttcagatcagaagcaaacgaatctagtgctgtgcagatggatgacaatcagaaaaatcaggaggagcaattccagaagttagtacaagagaggctggatgagatcaagttgattgctgagaagataactctgcatcatgtgaagtgttaggtttcctaaacatgcagctacttcattgacgtattcttaggtaggggagctgtggttttcttggttcaatgagtttcactttgttgtatcgattgtgtaatttggttaaaggggg-tacaatgtcagcatctaaccatactaccaaaattgagtgcctgtttgcaacagacaatattatgcgtttagtattagacatttggtatccccatatcagtattacattgtgatcctttaatatgacagattataccagtgtatgatgtttcattgccaaatgttatggtatcaaatattctagtaaatttagttattag-----------------------------------------------------------------------------------------------------------------------------------------
>_R_Albizia_coripatensis_Hughes_2433@NODE_1_length_1952_cov_180.824533
tgttctccttcttgttgatggtattgatttgctattttggtgtccaaagcttcgctttttggtaatttatgctacgtt-aattgctattg-----tagaatcctttttaatatttctctcacaggtagtagtcccattgacgtcacggatccaaggtgggaactgtatctcctgattcagaagaaaagtgaccagcaaggagagacccaatgtaggcttattggttttactgctgtttatcgatttttccactatcctgatggttctcgattgcgtctacgtcaggtttgatacat--------------------------cctctctcaaaattttagagtgctctcaaattgttcttctctgtcttctcataagaccttttgattgcaaatacttgtattgcctccttaccaacacaagggttatggtcggtaccttctagaggtgctaaataatgttgccatatctgaagatgtttttgacttaactgtagaagagccattagattacttccaacatgttcgtactctcttcgactcttaccaccccctgaagattaacacactgctacaaaaagttattttaattaattaacgtccggaaaaaaaaaaatcgttgaaaaggagtcactgtcttcggctaatatttcaacaactatttacaaaagacatcaatgaatggcttttgattgacaggaagcaatttctccaatgttgggaggttttaatctatctgggccttcatcctgtcgacaaacacatggaagacttctccagcatta-ttcaagccgtgtcaagtatgatatactggggaaaga---------ttctgggaagcaacttattaaagtaccaagcgaatatgatccggagatgtcttttgtcatgttcagataagaagcaaatgaatctagtgctgtgcagatggatgacaatcagaaaaatcaggaggagcaactccagaagttagtacaagagaggctgaatgagatcaagttgattgatgagaaggtaactctgcatcgtgtaaagtgttaggtttcctaaacatgcagccgcttcaatgacgtat---------------ctgtaattttcatggttcaatgagtttcactttgttgcatcatttgtgtaatttggtaaaggggtac--------------------------------------------------------aaattatgcatttagtactagacatttggtatcccagtattagtattacattgtgatcctttaatatgacagattataccaatgcatgatgtttcactgccaaatgttatggcatcaaatattccaataaatttagttattagttataaccaagcatgatgttcctaagcaatgtagacatggctgaacaatcaagatgcattaatttagtttagattttgaagcgaaagaaaggctctattgctattgaaaaatagtaccagcctttattggttgaagg
>_R_Albizia_coripatensis_Hughes_2433@NODE_2_length_1698_cov_281.195558
tgttctccttcttgttgatggtattgatttgctattttggtgttcaaagcttttctttttgctaatttatgctacgtgaaattgctattgtagcccagaatcctttttaatattcctctcacaggtagtagtcccattgacgtcacagatccaaggtgggaactgtatctcctgattcagaaaaaaagagatcagcaaggagagacccagtgtatgcttattggttttactgctgtttatcgatttttccactatcctgatggttctcgattgcgtctaagtcaggtttgatacttcctctctactatcagttacatgacag--cctctcaaaattttagagtgctctcaaattgttct--tctgtcttctcataagaccttttgattgcagatacttgtattgcctccttaccaacacaagggttatggtcggtaccttctagaggtgctaaataatgttgccatatctgaagatgtttttgacttaactgtagaagagccattagatcacttccaacatgttcgcacttgcgtagacacacttcgcctgcttcactttgacccaatccaacgaaccgtttcttccgctgtttcatatctaaagcaaggaaaattctcaaagaaagtgcactctcttcgactcttaccacccccaagtgctattgaagatgtcaggaaaaacctgaagattaacaagaagcaatttctccagtgttgggaggttttaatctatcttggccttcatcctgtcgagaaactcatggaagacctcaccagcattatatcaagccgtgtcaagtatgatatactgggtaaagattctgggacttctgggaagcaacttattgaagtaccaagcgaatatgatccggagatgtcttttgtcatgttcagatcagaagcaaacgaatctagtgctgtgcagatgggtgacaatcagaaaaatcaggaggagcaactccagaagttagtacaagagaggctggatgagatcaagttgattgctgagaaggtaactctgcatcgtgtggagtgttaggtttcctaaacatgcagctacttcaatgacgaattcttaggtaggggagctgtaattttcatggttcaatgagtttcactttgttgtatcgatcgtgtaatttggtgaaaggggg-tacaaagtcagcatctaaccatactaccaaaattgagtgcctgtttgcaacagacaatattatgcatttagtattagacattcggtatcccaatattagtattacattgtgatcctttaatatgacagattataccagtgtatgacgttccattgccaaatgatatggtatcaaaaattctagtaaatttagttattagttataaccaagcatgatgtttctaagctgtgaagacatggctgaacaatcaagatgccttaatttagtttagaaattgaagcgaaaaaaaggctctattgctgttgaaaaatattaccagcctctatt---------
>_R_Albizia_edwallii_Dalmaso_272@NODE_1_length_1233_cov_12.138370
-----------------------------------------------------------------------------------------------------cctttttaatatttctctcacaggtagtagtcccattgacgtcacggatccaaggtgggaactgtatctcctgattcagaaaaaaagagatcagcaaggagagacccagtgtaggcttattggttttactgctgtttatcgatttttccactatcctgatggttctcgattgcgtctaagtcaggtttgatacatcctc-------------------------ctctcaaaattttagagtgctctcaaattgttcttctctgtcttctcataagaccttttgattgcaaatacttgtattgcctccttaccaacacaagggttatggtcggtaccttctagaggtgctaaataatgttgccatatctgaagatgtatttgacttaactgtagaagagccattagatcactttcaacatgttcgcacttgcatagacacacttcgcctgcttcactttgacccaatccaacgaaccgtttcttccgctgtttcatatctaaagcaaggaaaattctcaaagaaagtgcactctcttcgactcttaccaaccccaagtgctattgaagatgtcaggaaaaacctgaagattaacaagaagcaatttctccagtgttgggaggttttaatctatcttggccttcatcctgtcgagaaactcatggaagacctctccagtattatatcaagccgtgtcaagtatgatatactgggtaaagattgtgggacttctgggaagcaacttattgaagtaccaagcgaatatgatccggagatgtcttttgtcatgttcagatcagaagcaaacgaatctagtgctgtgcagatgggtgacaatcagaaaaatcaggaggagcaactccagaagttagtacaagagaggctggatgagatcaagttgattgctgagaaggtaactctgcatcgtgtggagtgttaggtttcctaaacatgcagctatttcaatgacgtattcttaggtaggggagctgtaattttcatggttcaatgagtttcactttgttgtatcgatcgtgtaatttggtgaaggggg--tacaaagtcagcatctaaccatactaccaaaattgagtgcccgtttgcaatagacaatattatgcatttagtattagacatttggtatcccaatattagtattacattgtgatcctttaatatgacagattatgccagtgtatga------------------------------------------------------------------------------------------------------------------------------aaggagaaaagaaataaagga--------------------------------------------
>_R_Albizia_glabripetala_Lewis_1652@NODE_1_length_1114_cov_70.173578
--------------------------------------------------------------------------------------------------------------------------------------------------------------------------------------------------------agagacccagtgtaggcttattggttttactgctgtttatcgatttttccactatcctgatggttctcgattgcgtctaagtcaggtttgatacatcctctctactatcagttacatgacag--cctctcaaaattttagaatgctctcaaattgttattctctgtcttctcataagaccttttgattgcagatacttgtattgcctccttaccaacacaagggttatggtcggtaccttctagaggtgctaaataatgttgccatatctgaagatgtttttgacttaactgtagaagagccattagatcacttccaacatgttcgcacttgcgtagacacacttcgcttgcttcactttgacccaatccaacgaatcatttcttccgctgtttcatatctaaagcaaggaaaattctcaaagaaagtgcactctcttcgactcttaccacccccaaatgctattgaagatgtcaggaaaaacctgaagattaacaagaagcaatttctccagtgttgggaggttttgatctatcttggccttcatcctgtcgagaaacacatggaagacctctccagcattatatcaagccgtgtcaagtatgatatactgggtaaagattttgggacttctgggaagcaacttattgaagtaccaagcgaatatgatccggagatgtcttttgtcatgttcagatcagaagcaaacgaatctagtgctgtgcagatggatgacaatcagaaaaatcaggaggagcaactccagaagttagtacaagagaggctggatgagatcaagttgattgccgagaagataactctgcatcgtgtgaagtgttaggtttcctaaacatgcagctacttcattgacgtattcttaggtagggaagctgtagttttcatggttcaatgagtttcactttgttgtatcgattgtgttatttggtaaaaggggg-cataatgtcagcatttaaccatactaccaaaattgagtgcctgtttgcaacagacaatattatgcgtttagtattagacatttggtatcctaatatcagtattacattgtgatcctttaatatgacagattataccagtgtatgatgtttca----------------------------------------------------------------------------------------------------------------------------------------------------------------------------------------
>_R_Albizia_inundata_Wood_26530@NODE_1_length_912_cov_3940.360560
-----------------------------------------------------------------------------------------------------------------------------------------------------------------------------------------------------------------------------------------------------------------------------------------------------------------------------------------------------------------------------------------------------------------------------------------------------------------------------------------------------------------------------------------------------------------------------------------------------------------tcatatctaaagcaaggaaaattctcaaagaaagtgcactctcttcgactcttaccacccccaaatgctattgaagatgtcaggaaaaacctgaagattaacaagaagcaatttcttcagtgttgggaggttttgatctatcttggccttcatcctgtcgagaaacacatggaagacctctccagcattatatcaagccgtgtcaagtatgatatactgggtaacgattttgggacttctgggaagcaacttattgaagtaccaagcgaatatgatccggagatgtcttttgtcatgttcagatcagaagcaaacgaatctagtgctgtgcagatggatgacaatcagaaaaatcaggaggagcaactccagaagttagtacaagagaggctggatgagatcaagttgattgccgagaagataactctgcatcgtgtgaagtgttaggtttcctaaacatgcagctacttcattgacgtattcttaggtagggaagctgtagttttcatggttcaatgagtttcactttgttgtatcgattgtgttatttggtaaaaagggg-tataatgtcagcatttaaccatactaccaaaattgagtgcctgtttgcaacagacaatattatgcgtgtagtattagacatttggtatcctaatatcagtattacattgtgatcctttaatatgacagattataccagtgtatgatgtttcattgccaaatgttatggtatccaatgttctagtaaatatagttattagttataaccaagcatgatgttcctatgctatgaagacatggctgaacaatcaagatgcattaatttagtttagaaattgaagggaaaaaaaggctctattgctgttgaaaaatattaccagcctctatt---------
>_R_Albizia_multiflora_Hughes_3090@NODE_1_length_1521_cov_174.419668
tgttctccttcttgttgatggtattgatttgctattttggttttcaaagctttgctttttgctaatttatgctacgttaaattgctattgtagctcagaatcctttttaatattcctctcacaggtagtagtcccattgacgtcacagatccaaggtgggaactgtatctcctgattcagaaaaaaagtgatcagcaaggagagacccagtgtaggcttattggttttactgctgtttatcgatttgtccactatcctgatagttctcgattgcgtctaagtcaggtttgatacatcctctctactatcagttacatgacag--cctctcaaaattttagaatgctctcaaattgttattctctgtcttctcataagaccttttgattgcagatacttgtattgcctccttaccaacacaagggttatggtcggtaccttctagaggtgctaaataatgttgccatatctgaagatgtttttgacttaactgtagaagagccattagatcacttccaacatgttcgcacttgcgtagacacacttcgcttgcttcactttgacccaatccaacaaatcgtttcttccgctgtttcatatctaaagcaaggaaaattctcaaagaaagtgcactctcttcgactcttaccacccccaaatgctattgaagatgtcaggaaaaacctgaagattaacaagaagcaatttctccagtgttgggaggttttgatctatattggccttcatcctgttgagaaacacatggaagacctctccagcattatatcaagccgtgtcaagtatgatatactgggtaaagattttgggacttctgggaagcaacttattgaagtaccaagcgaatatgatccggagatgtcttttgtcatgttcagatcagaagcaaacgaatctagtgctgtgcagatggatgacaatcagaaaaatcaggaggagcaactccagaagttggtacaagagaggctggatgagatcaagttgattgccgagaagataactctgcatcgtgtgaagtgttaggtttcctaaacatgcagctacttcattgacgtattcttaggtagggaagctgtagttttcatggttcaatgagtttcactttgttgtatcgattgtgtaatttgttaaaaggggg-tataatgtcagcatttaaccatactaccaaaattg-gtgcctgtttgcaacagacaatattatgcgtttaggattagacatttggtatcccaatatcagtattacattgtgagcctttaatatgacagattataccagtgtatgatgtttcattgccaaatgttatggtatccaatattctagtaaatatagttattagttataaccaagcatgatgttcctatgctatgaagacatggctgaacaatcaagatgcattaatttagtttagaaattgaagcgaaaaaaaggctctattgctgttgaaaaatattac--------------------
>_R_Albizia_tomentella_Leach_Dunlop_3801@NODE_1_length_1841_cov_84.785147
--------------------------------------------------ctttc-------------------------------attgttcttctccgtcttctcctaagaccttttaattggagatacttgtattctccttaccaacacaaaggttacggtcaatttccctgcccattcaaatctgaatcattagatagatctaaatagtataaatttaaattttttcattatttatttttttaaaaaatattttaatgg---------atacaaaatctaaaataaagataatatttttactaacatttttttaaaaaaataatttaaaaatcacccatttaaaaaaattaaattt---------------aaaccatttaaatccagat--ctggacaaactctttaaataggcaccgaaacaggtc---cctttctagaggtgctagataatgttgccatatctgaagatgtttttgacttaactgtagaagagccattagatcatttccaacatgttcacacttacgtagacacccttcgcctgcttcattttgacccaatccaacgtaccgtttcttctgttgtttcatatctgaagccaggaaaattatcaaagcaagtgcactctctttgacgcttgccacccccaagtgctattgaagatatcagaaaaaacctgaagattaacaggaaacaatttctcgagtgttgggaggttttaatctatgtaggccttcgccctgtagagagacatacatggaagacttctagcattagttcaagcctcgtcaagtatgatatagcgggg-aacattctgggacttctgggaagcaacttattgaagtaccaagcgaatatgatcaggagatgtcttttatcatgttcagatcacaagcaaacgaatctagtgccgtacagatggatgacaatcaaaaaattcaggaggagcaactccagaagttagtacaagagaggctggatgagatcaagttgactgctgagaagatagctctgcatcgtgtaaagtgttaggtttcctaaacatgcagttacttcaatgacgtattcttaggtaggggagctgtaattttcatggttcaatgagttccactttgttgtatcgtttgtgtaatttggtaaaggggg--tacagattgagcatctaa-----ccaccaaaattgagtgcctgcttgcaacagacaatattatgaatttagtattagatatttgttatcccagtattagtattacattgtgatcctttaatatgacagattataccagtgtatgatgtttcattgccaaatgttatggtatcaaatattctagtaaatttagttattagttttaaccaagcatgatgttcctaagcaatgaagacatggctgaacaatcaagatgcatcaatttagtttagaaattgaagcgaaagaaaggc--------------------------------------------
>_R_Albizia_tomentella_Leach_Dunlop_3801@NODE_2_length_1650_cov_213.912270
tgttctccttcttgttgatggtattgatttgctattttggtgttcaaagctttgctttttgctaatttatgctacgttaacaaattgttgtagtccagaatcctttttaatattcctctcacaggtagtagtcccattgacatcacggatccaaggtgggaactttatctcctgattcagaagaaaagtgatcagcaaggagagacccaatgtaggattattggctttactgctgtttatcgatttttccactatcctgattgttctcgattgcgtctaagtcaggtttggtacatactctctgctatcagttccatgatag--cctctcaaaatttcagagtgctctcaaatttttct--cctgtcttctcataaaaccttttgattgcagatacttgtgttgcctccttaccaacacaagggttatggtcggtaccttctagaggtgctaaataatgttgccatatctgaagatgtttttgacttaactgtagaagagccattagaccaattccaacatgttcgcacttgcgtagacacacttcgcctgcttcactttgacccaatccaacctaccatttcttccgccgtttcatatctaaagcaaggaaaattatcaaagaaagtgcactgtcttcgactcttaccacccctaagtgctattgaagatgtcaggaaaagcctgaagattaacaagaagcaatttctccagtgttgggaggttttaatctatctgggccttcatcctgttgagaaacacatggaagacttctccagcattatttcaagccgtgtcaagtatgatatactgggaaaagattctgggacttctgggaagcaacttactgaagtgccaagcgaatatgatctggagatgtcttttgtcatgttcagattagaagcaaacgaatctagtgctgtgcagatggatgacaatcagaaaattcaggaggagcaactccagaagttagtacaagagaggctgtatgagatcaagttgattgctgagaaggtaactctgcatcgtgcaaagtgttaggttacctaaacacgcagctacttcaatgacgtattcttaggtaggggagctttaattttcttggttcaacgggtttaggtttgttgtatcgattgtgtaatttagtaaaaggggg-tactaattgagcatctaaccatactaccaaaattaagtgcccatttgcaacggacgatattatgcatttaatattagacatttggcatcccaatattagtattacattgtgatcctttaatacgacagcttataccagtgtatgatgtttcgttgccaaatattgtggtatcaaatattctagtaaatttagttattagttatgaccaagcatgatgttcctaagcaatgaagacatggctgaa--------------taatttagtttagaaattgaagcgaagaaaaggctttatcgctgttgaaaaacgttaccagcctttattggttgaagg
>_R_Albizia_tomentosa_Hughes_648@NODE_1_length_1461_cov_124.601879
tgttctccttcttgttgatggtattgatttgctattttggtgttcaaagctttgctttttgctaatttatgctacgtttaattgctattgtagcccagaatcctttttaatattcctctcacaggtagtagtcccattgacgtcacagatccaaggtgggaactgtatctcctgattcagaaaaaaagtgatcagcaaggagagacccagtgtaggcttattggttttactgctgtttatcgatttttccactatcctgatggttctcgattgcgtctaagtcaggtttgatacatcctctctactatcagttacatgacag--cctctcaaaattttagaatgctctcaaattgttattctttgtcttctcataagaccttttgattgcagatacttgtattgcctccttaccaacacaagggttatggtcggtaccttctagaggtgctaaataatgttgccatatctgaagatgtttttgacttaactgtagaagagccattagatcacttccaacatgttcgcacttgcgtagacacacttcgcctgcttcactttgacccaatccaacgaatcgtttcttccgctgtttcatatctaaagcaaggaaaattctcaaagaaagtgcactctcttcgactcttgccacccccaaatgctattgaagatgtcaggaaaaacctgaagattaacaagaagcaatttctccaatgttgggaggttttgatctatcttggccttcatcctgtcgagaaacacatggaagacctctccagcattatatcaagccgtgtcaagtatgatatactgggtaaagattctgggacttctaggaagcaacttattgaagtaccaagcgaatatgatccggaggtgtcttttgtcatgttcagatcagaagcaaacgaatctagtgctgtgcagatggatgacaatcagaaaaatcaggaggagcaactccagaagttagtgcaagagaggctggatgagatcaagttgattgccgagaagataactctgcatcgtgtgaagtgttaggtttcctaaacatgcagctacttcattgacgtattcttaggtaggggagctgtagttttcatggttcaatgagtttcactttgttgtatcgattgtgtaatttggtaaaaggggg-tacaatgtcagcatctaaccatactaccaaaatcgagtgcctgtttgcaacagacaatattatgcgtttaatatcagacatttggtatcccaatatcagtattacattgtgatcctttaatatgacagattataccagtgtatgatgtttcattgccaaatgttatggtatccaatattctagtaaatatagttattagttataaccaagcatgatgttcctatgctatgaagac-----------------------------------------------------------------------------------------------------
>_R_Archidendron_clypearia_Wieringa_1849@NODE_2_length_999_cov_319.023861
-----------------------------------------------------------------------------------------------------------------------------------------------------------------------------------------------------------------------------------------------------------------------------------------------------------------------------------------------------------------------------------------------------------------------------------------tatggtcggtaccttctagaggtgctaaataatgttgccatatctgaagatgtttttgacttaactgtagaagagccattagatcacttccaacatgttcgcacttgtgtag--atacttcgcctgcttcattttgacccaatccgacgtaccgtttcttctgctgtttcatatctgaagcaaggaaaattatcaaagaaagtgcactctcttcgactcttacca-ccccaagtgctattgaagatgtccggaaaaacctgaagattaacaggaagcaatttctccagtgttgggaggttttaatctaactgggccttcatcctgtcgagaaacacatggaagacttctccagcattatttcaagccgtgtcaagtatg--atactggggaaagattctgggacatctgggaagcaacttattgaagtaccaagcgagtatgatcgggagatgtcttttgtcatgttcagatcagaagcaaacgaatctagtgctgtgcagatggatgacaatcagaaaaataaggaggagcaactccagaagttagtacaagagaggctggatgagattaagttgattgctgagaaggtaactctgcatcgtgtaaagtgcaaggtttcctaaacatgcagctacttcaatgacgtattctttggtaggggagctgtaattttcatggttcaatgagtttcactttgttgtatcgtttgtgtaatttggtaaaaggggg-tataaattgagcatctaagc-----accaaaattgagtgcctgtttgcaacagacaatattatgcatttagtattagacatttggtatcccagtattagtattacattgtgaaccttaaatatgacagattataccagtgtatgatgtttcattgccaaatgttatggtatcaaatattctagtaaatttacttattagttatacccaagcatgatgttcctaagcaatgaagacatggctgaacaatcaagatgcattaattcagtttagaatt-------------------------------------------------------------
>_R_Archidendron_clypearia_Wieringa_1849@NODE_3_length_545_cov_143.861111
--------------------------------------------------------------------------------------------------------------------------------------------------------------------------------------------tgatcagcaaggaaagacccaatgtaggcttattggttttcctgctgtttatcgatttttccactatcctgatggtttgcgattgcatctaagtcaggtttgatacatcctctctactatcagttacatgacagc--ctctcaaaattttagagtgctctcaaattgttgttctctgtcttctcataagaccttttgattgcagatacttgtattgcctccttaccaacacaagggttatggttggtaccttctagaggtgctaaataatgttgcaatatctgaagatgtttttgacttaactgtagaagagccattagatcacttccaacatgttcgcacttgtgtag--acacttcgcctgcttcattttgacccaatccgacgaaccgtttcttctgctgtttcatatctgaagcaaggaaaattatcaaagaaagtgtgctttcttcgactcttaccacccccaagtgctattgaagatgtccggaaaaacctgaagattaacaggaagcaatttctccagtgttgggaggtttta--------------------------------------------------------------------------------------------------------------------------------------------------------------------------------------------------------------------------------------------------------------------------------------------------------------------------------------------------------------------------------------------------------------------------------------------------------------------------------------------------------------------------------------------------------------------------------------------------------------------------------------------------------------------------------------------------------------------------------------------------------------------------------------------
>_R_Balizia_elegans_Iganci_870@NODE_1_length_1583_cov_180.683267
tgttctccttcttgttgatggtattgatttgttattttggtgttcaaagctttgccttttgctaatttatgctacgttaaattgctattgtagcccagaatcttttttaatattcctctcacaggtagcagtcccattgacgtcacggatccaaggtgggaactgtatctcctgattcagaagaaaagtgatcagcaaggagagacccaatgtaggcttattggttttactgctgtttaccgatttttccactatcctgatggttctcgattgcgtctaagtcaggtttgatacatcctctctactatcagttacatgatagtctctctcaaaattttagagtgctctcaaattgttcttctctgtcttctcatatgaccttttgattgcagatacttgtattgcctccttaccaacacaagggttatggtcggtaccttctagaggtgctaaataatgttgccatatctgaagatgtttttgacttaactgtagaagagccattagatcacttccaacatgttcgcacttgcgtagacatacttcgcctgcttcactttgacccaatccaacttaccgttccttccactgtttcatatctaaagcaaggaaaattctcaaagaaagtgcactctcttcaactcttaccaccccaaagtgctattgaagatgtcaggaaaaacctgaagattaacaagaagcaatttctccagtgttgggaggttttaatctatctgggccttcatcctgtcgagaaacacatggaagacttctccagcattatttcaagccgtgtcaagtatgatatactgggtaaagattctgggacttctgggaagcaccttattgaagtaccaagcgaatgtgatccggagatgtcttttgtcatgttcagatcagaagcaaacgaatctagtactgagcagatggatgacaatcagaaaaatcaggaggagcaactccagaagttagtacaagagaggctggatgagatcaagatgattgctgagaaggtaactctgcatcgtgtaaagtgttaggtttcctaaacaagcagctacttcaatgacgtattcttaggtagcggagctataattttcatggttcaatgagtttcactttgttgtatcggttgtgtaatttggtaaaagggggttacaaattcagcatctaaccatactaccaaaatttagtgcctgtttgcaacagacaatattatgcattgagtattagacgtttggtatcccaatattagtattacgttgtgatcctttaatatgacagatcataccagtgtatgatgtttcattgccaaatgttatggtatcaaatattctagtaaatttagttattagttataaccaagcatgatgttcctaagcaatgaagacatggctgaacaatcaagatgcattaatttggtttagaaattgaaggggaaaaaaggctc------------------------------------------
>_R_Balizia_elegans_Iganci_870@NODE_2_length_1214_cov_104.741425
-----------------------------------------------------------------------------------------------------------------------------------------------------------------------------------------------------------------------------------------------tcgatttttccactatcctgatggttctcgattgcgtctaagtcaggtttgatacatcctctctactctcagttacaagactgcctctctcaaaattttagagtgctctcaaactgtccttctatgtcttctcacaagaccttttgattgcagacacttgtattgcctcctcaccaacacaagggttatggtcggtaccttctagagatgctaaataatgttggcatttctgaagatgtttttgacttaactgtagaagagccattagatcgcttgcaacatgatcgcacttgcgtagacacacttcgcctgcttcattttgacccaatccaacgtaccgtttcttccgctgtttcatatataaagccaggaaaattatcaaagaaagtgcactctctttgactcttaccacccccaagtgctattgaagatgtcaggaaaaacctgaag---aacaggaagcaatttctccagtgttgggaggttttaatctatctgggccttcatcctgtcgagaaacacatggaagacttctccagcattatttcaagccgtgtcaagta---------------------------ttctgggaagcaacttattgaagtaccaagcg-atatgattcggagatgtcttttgtcatgttcagatcagaagcaaacgaatctagtgctgagcagatggatgacaatcagaaaaatcaggaggagcaactcctgaagttagtacaacagaggctggatgagatcaagttgattgctgagaaggtaactctgcatcgtgtaaagtgtaaggttccctaaacaagcagctacttcaatgccgtattcttagttaggggagctgtaattttcatggttcaaagagtttcactttgctgtatcctttgtgtaatttggtaaaggggtac--------------------------------------------------------aaattatgcatttagtattagacatttggtatcccagtattagtattacattgtgatcctttaatatgacagattataccagtgtatgatgtttcattgccaaatgttatggtaccaaagattctagtaaatttagttaatagttataaccaagcttgatgttcctaagcaatgaagacatggctgaacaatcaagatgcattaatttagtttagaaattgaagcaaaggaaagactctattgctatggaaaaatattatcagcctttattgattcaagg
>_R_Balizia_leucocalyx_Aguilar_1939@NODE_1_length_1307_cov_236.736585
-------------------------------------------------------------------------------------------------------------------------------------------------------------------------------------------------------gagagacccaatgtaggcttattggttttactgctgtttatcgatttttccactatcctgatggttctcgattgcgtctaagtcaggtttgatacatcctctctactctcagttacatgactgcctctctcaaaattttagagtgctctcaaattgttcttctctgtcttctcacaagaccttttgattgcagatacttgtattgcctcctcaccaacacaagggttatggtcggtaccttctagaggtgctaaataatgttgccatttctgaacatgtttttgacttaactgtagaagagccattagaccacttccaacatgttcgcacttgcgtagacacacttcgcctgcttcattttgacccaatccaacgaaccgtttcttccgctgtttcatatataaagccaggaaaattatcaaagaaagtgcactctctttgactcttaccacccccagatgctatggaagatgtcaggaaaaacctgacgattaacaggaagcaatttctccagtgttgggaggttttaatctatctgggccttcatcctgtatagaaacacatcgaagacttctccagcattatttcaagccgtgtcaagtatgatatactggggaaagattctgggacttctgggaagcaacttattgaagtaccaagcgaatatgatccggagatgtcttttgtcatgttcagatcagaagcaaacgaatctagtgctgtgcagatggatgacaatcag-aaaatcaggaggagcaactcctgaagttagtacaacagaggctggatgagatcaagttgattgctgagaaggtaactctgcatcgtttaaagtgtaaggttccctaaacaagcagctacttcaatgccgtattcttaggtaggggagctgtaattttcatggttcaatgagtttcactttgttgtatcggttgtgtagtttggtaaaggggtac--------------------------------------------------------aaattatgcatttagtattagacatttggcatcccagtattagtattacattgtgatcctttaatatgacagattataccagcgtatgatgtttcattgtcaaatgttatggtaccaaatattctagtaaatttagttaatagttatgaccaagcatgatgttcgtaagcaatgaagacatggctgaacaatcaagatgcactaatttagtttagaaattgaagcgaaggaaaggctctattgctatggaaaaatattatcagcctttattgattcaagg
>_R_Balizia_leucocalyx_Aguilar_1939@NODE_2_length_1302_cov_253.884898
-------------------------------------------------------------------------------------------------------------------------------------------------------------------------------------------------------gagagacccaatgtaggcttattggttttactgctgtttatcgatttttccactatcctgatggttctcgattgcgtttaagtcaggtttgatacatcctctctactatcagttacatgacagtctctctcaaaattttagagtgctctcaaattgttcttctctgtcttctcataagaccttttgattgcagatacttgtattgcctccttaccaacacaagggttatggtcggtaccttctagaggtgctaaataatgttgccatatctgaagatgtttttgacttaactgtggaagagccattagatcacttccaacatgttcgcacttgcgtagacatacttcgcctgcttcactttgacccaatccaacgtaccgttccttccactatttcatatctaaagcaaggaaaattctcaaagaaagtgcactctcttcaactcttaccacccccaagtgctattgaagatgtcaggaaaaacctgaagattaacaagaagcaatttctccagtgttgggaggttttaatctatctgggccttcatcctgtcgagaaacacatggaagacttctccagcattatttcaagccgtgtcaagtatgatatactgggtaaagattctgggacttctgtgaagcaccttattgaagtaccaagcgaatatgatccggagatgtcttttgtcatgttcagatcagaagcaaacgaatctagttctgtgcagatggatgacaatcagaaaaatcaggaggagcaactccagaagttagtacaagagaggctggataagatcaagatgattgctgagaaggtaactctgcatcgtgtgaagtgttaggtttcctaaacaagcagctgcttcaatgacgtattcttaggtaggggagctataattttcatggttcaatgagtttcactttgttgtatcgattgtgtaatttggtaaaagggggttataaattcagcatctaaccatactaccaaaattgagtgcttgtttgcaacagacaatattatgcatttagtattagacgtttggtatcccaatattagtattacattgtgatcctttaatatgacagatcataccagtgtatgatgtttcattgccaaatgttgtggtatcaaatattctagtaaatttagttattagttataaccaagcatgatgttcctaagcaatgaagacattgctgaacaatcaagatgcattaatttagtttagaaattgaaggggaaaaaaggctctattgctgttgaaaaatattaccagacttcattggttgaagg
>_R_Balizia_pedicellaris_Queiroz_15529@NODE_2_length_750_cov_318.451799
------------------------------------------------------------------------------aaatcgctattgtagcccagaatcctttttaatattcctctcacaggtactagtcccaatgacgtcacggatccatagtgggaactgtaactcctgattcagaagaaaagttatcagctaggagagacccaatgtaggcttgttggttttactgctatttattgatttttccactatcctgatggttcttgattgcgtctaagtcaggtttgatacatcctctctactctcagttgcatgactgcctctcttaaaattttagaatgctcttaaattgttcttctctgtcttctcacaagaccttttaattgcagatacttgtatcacttcctcaccaacacaagggttatggtcggtaccttctagaggtgctaaataatgttgccatttctgaacatgtttttgacttaactgtagaagagccattagatcacttccaacatgttcgcacttgcgtagacacacttcgcctgcttcattttgatccaatccaaagtaccgtttcttccgctgtttcatatctaaaggcaggaaaattatcaaagaaagtgttctctctttgactcttaccacccccatatgctatggaagatgtcaggaaaaacctgacaattaataggaagcaatttctccagtgttgggaggttttaatctatctgggccttcatcctgtatagaaacacatggaagacttctccagcattatttcaagccgtgtcaagtatgatat------------------------------------------------------------------------------------------------------------------------------------------------------------------------------------------------------------------------------------------------------------------------------------------------------------------------------------------------------------------------------------------------------------------------------------------------------------------------------------------------------------------------------------------------------------------------------------------------------------------------------------------------------------------------------------------------------------
>_R_Balizia_pedicellaris_Queiroz_15529@NODE_3_length_720_cov_597.165414
--------------------------------------------------------------------------------------------------------------------------------------------------------------------------------------------------------------------------------------------------------------------------------------------------------------------------------------------------------------------------------------------------------------------------------------------------------------------------------------------------------------------------------------------------------------------------------------------------------------------------------------------------------------------------------------------------------------------------------------------------------------------------------------------------------------------------------------------------------------------------------------------------------------------------------------------gaatctagtgctgtgcagatggatgacaatcagaaaaatcaggaggagcaactccagaagttagtacaagagaggctggatgagatcaagatgattgctgagaaggtaactctgcatcgtgtaaagtgttaggtttcctaaacaagcagctacttcaatgacgtattcttaggtaggggagctataattttcatggttcaatgagtttcaccttgttgtatcgattgtgtaatttggtaaaagggggttacaaattcagcatctaaccatactaccaaaattgagtgcctgtttgcaacagacaatattatgcatttagtattagacgtttggtatcccaatattagtattacattgtgatcctttaatatgacagatcataccagtgtatgatatttcattgccaaatgttatggtatcaaatattctggtaaatttagttattagttataaccaagcatgatgttcctaagcaatgaagacattgctgaacaatcaagatgcattaatttagtttagaaattgaag-ggaaaaaaggctctattgctgttgaaaaatattaccagcctttattggttgaagg
>_R_Balizia_pedicellaris_Queiroz_15529@NODE_4_length_593_cov_152.587361
--------------------------------------------------------------------------------------------------------------------------------------------------------------------------------------------------------------------------------------------------------------------------------------------------------------------------------------------------------------------------------------------------------------------------------------------------------------------------------------------------------------------------------------------------------------------------------------------------------------------------------------------------------------------------------------------------------------------------------------------------------------------------------------------------------------------------------------------------------------------------------------------------------------------------------------------gaatctagtgctgtgcagatggatgacaatcagaaaaatcaggaggagcaactcctgaagttggtactgtagggatttttcatgcttaaatcaaacatgtcacaaataatcctaca---gatacaacggaagacttctaaaatacc------tcttgccattgcagtctttgattgaggagatcaaatctgcaaaacagaataggtttcaggttgtcaggtcactcttctgactgactaaaggcacagtgatggcttctggtgtgg------------aagccgtcgccggcctcaaaagagcaatattatacgctctgttttgtgcggccgttatcttattatcagaaataagccctaatcctgtagttaggccggatattttaattaataataattaataaataactaatatattatattatattatattatattaaa---------atatc---------------tcacaagtacaagagaggctggatgatcaagttga--------------------------gtgagaaggt--------------------------------------------
>_R_Calliandra_bella_LPQ15696@NODE_1_length_1613_cov_393.000651
tgttctccttcttgttgatggtattgatttgctattttggcgttcaaagctttgctttttgctaatttatccttcgtcaaattactattgtagcccagaatcctttctaatatccctctcacaggtagtagtccaattgatgtcacggatcctaggtgggaactgtatctcttgattcagaagaaaagtgatcagcaaggagagaccccatgtaggcttattggctttactgctgtttatcgatttttccactatcctgatggttctcgattgcgtttaagtcaggtttgatatatcctctctactatcagttacatgagagc----ctcaaaattttagagtgctctggaattgttcttctctgtcttctcaaaagaccttttgattgcagatacttgtattgcctccttaccaacacaagggttatggtcggtacctcctagaggtgctaaataatgttgtcatatctgaagatgtttatgacttaactgtagaagagccattagatcacttccaacatgttcgctcttgcgtagacgctcttcgcctgcttcattttgacccaatccaacgtatggtttcttctgctgtctcatttctgaagcaaggaaaattatcaaagaaagtgcgctctcctcgactcttaccacccccaagtgctattgaagatgtcaggaaaaacctgaagattaacaagaagcaatttctccagtgctgggaggttttgatctatctggcccttgatcctgtcaaacaacacatggaagacttctccagcattatttcaagccgtgtcaagtacgatatactggggaaagattctgggacttctgggaagcaacttattgaagtaccaagtgaatatgatccggagatgtcttttgtcatgatcagatcagaagcgaacaaatctagtgctgtgcagatggatgacaaccagaaaaatcaggaggagcaactccagaagttagtacaagagaggctggatgagataaagttgattgctgagaaggtaactctacatcgtgtaaagtgttaggtttcctaaacttgctgctacttcaatgaattatttttaggtatggaaggagtaatttc---------------------------------------------gtagtagggg--tataaattgagtatctaaccacaacaccaaaactgagtgcct-tttgcaacagacaatattatgcatttcatattagacatttggtatcccaatgctagtattacat---------------tgatgattataaccagtgtatgatgttttattgccaaatgttatggtaccaaatactccctctggtatttttataagatat------------------ttacctaatttaataaaattaaagaagttagttgagttaattaaaatgatatat-------tgtaaaacatccaactattttccttaactactccactccctttctaccttgata
>_R_Cathormion_obliquifoliolatum_Wieringa_6519@NODE_2_length_1179_cov_427.447509
----------------------------------------------------------------------------------------------------------------------------------------------------------------------------------------------------------------------ggcttattggttttactgctgtttatcgatttttccactatcctgatggttctcgattgcgtctaagtcaggtttgatacatcctctctactctcagttacatgactgcctctctcaaaattttagagtgctctcaaattgttcttctctgtcttctcacaagaccttttgattgcagatacttgtattgcctcctcaccaacacaagggttgcggtcggtaccttctagaggtgctaaataatgttgccatttctgaacatgtttttgacttaaccgtagaagagccattagatcacttccaacatgttcgcacttgcgtagacacacttcgcctgcttcattttgacccaatccaacgtaccgtttcttcggctgtttcatatctaaaggcaggaaaattatcaaagaaagtgtcctctctttgactcttaccacccccagatgctatggaagatatcaggaaaaacctgacgattaacaggaagcaatttctccagtgttgggaggttttaatctatctgggccttcatcctgtatagaaacacatggaagacttctccagcattatttcaagccgtgtcaagtatgatatacttgggaaagattctgggacttctgggaagcaacttattgaagtaccag--cgatatgattcggagatgtcttttgtcatgttcagatcagaagcaaacgaatctagtgctgtgcagatggatgacaatcagaaaaatcaggaggagcaactcctgaagttagtacaagagaggctggatgagatcaagttgattgctgagaaggtaactctgcatcgtgtaaagtgtaaggttccctaaacaagcagctacttcaatgccctattcttaggtagcggagctgtaattttcatggttcaatgagtttctctttgttgtatcgtttgtgtaatttggtaaaggggtac--------------------------------------------------------aaattatgcatttagtattagacatttggtatcccagtattagtattgcattgtcatcctttaatatgacagattataccagtgtatgatgtttcattgccaaatgttatggtaccaaatattctagtaaatttagttaatagttataaccaagcatgatgttcctaagcaatgacgacatggctgaacaatcaagatgcattaatttagtttagaaattgaaggggaaaaagg----------------------------------------------
>_R_Cathormion_rhombifolium_Deighton_3618@NODE_2_length_744_cov_142.530735
------------------------------------------------------------------------------------------------------------------------------------------------------------------------------------------------cagcaaggagagacccaatgtaggcttattggttttactgctgtttatcgatttttccactatcctgatggttctcgattgcgtctaagtcaggtttgatacatactctctactctcagttacaaggctgcctctctcaaaattttagagtgctctcaaattgttcttctctgtcttctcacaagaccttttgattgcagacacttgtattgcctcctcagcaacacaagggttatggtcggtaccttctagaggtgctaaataatgttgccatttctgaacatgtttttgacttgactgtagaagagccattagatcacttccaacatgttcgcacttgcgtagacacacttcgcctgcttcattttgacccaatccaacgtaccgtttcttccgctgtttcatatctaaagccaggaaaattatcaaagaaagtgttctctctttgactcttaccacccccagatgctatggaagatgtcaggaaaaacctgacgattaacaggaagcaatttctccagtgttgggaggttttaatctatctgggccttcagcctgtcgagaaacacatggaagacttctccagcattatttcaagccgtgtcaagta---------------------------ttctgggaagcaacttattgaaataccaagcgaatatgatccggagatgtcttttgtcatgttcagatcagaagcaaacgaatctagtgctgtgcagatggatgacaatcagaaaaatcaggaggagcaactcc-------------------------------------------------------------------------------------------------------------------------------------------------------------------------------------------------------------------------------------------------------------------------------------------------------------------------------------------------------------------------------------------------------------------------------------------------------------------------------------------------------------------------------------------------
>_R_Enterolobium_cyclocarpum_MWC9020@NODE_1_length_1488_cov_337.698086
----------------------------------------------------------------------------ttgaattgctgttgtaggccagaatcctttttaatattcctctcacaggtagtagtcccattgacatcacggatccaaggtgggaactgtatctcctgattcagaagaaaggtgatcagcaaggagagacccaatgtaggcttattggttttactgctgtttatcgattttttcactatcctgatggttctcgattgcgtctgagtcaggtttgatacatcctctctactatcagttccatgacatcctctctcaaaatattggagtgctctcaaattgttcttctctgtcttctcataagaccttttgattgcagatacttgtattgcctccttaccaacacaagggttatggtcggtaccttctagaggtgctaaatactgttgccatatctgaagatgtttttgacttaactgtagaagagccattagatcatttccaacatgttcgcacttgcgtagacacacttcgcctgcttcactttgacccaatccaaagtaccatttcttccgctgtttcatatcttaagcaaggaaaattatcaaagaaagtgcactctcttcgactcttgctacccccaagtgctattgaagatgtcaggaaaaacctgaagattaacaagaagcaatttctccagtgttgggaggttttaatctatttgggccttcatcctgtcgagaaacacatggaagacttctccagcattatttcaagccgtgtcaagtatgatatactgggaaaagattctgggacttctgggaagcaacttattgaagtgccaagcgaatatgatccggagatgtcttttgtcatgttcagatcagaagcaaacgaatctagtgctgtgcagatggatgacaatcagaaaattcaggacgagcaactccggaagttagtacaagagaggctggatgagatcaagttgattgctgagaaggtaactctgcatcgtgtaaagtgttaggtttcctaagcatgcagctacttaaatgacgtattcttaggtaggggagctgtaattttcatggttcaatgagtttaactttgttgtatcgattgtgtaatttggtaaaacgggggtacaaattgagcatctaaccatactaccaaaattaagtgcctgtttgcaatagacaatattatgcatttagtattagacatttggtatcccaatattagtattacattgtgatcctttagtatgacagattataccagtgtatgatgtttcattgccaaatgttatggtatcaa------tagtaaatttagttattagttataagcaagcatgatgttcctaagcaatgaagacagggctgaacaatcaggatgcactaatttagtttagaaattgaagcgaaaaaaaggctctcttgctattgaaaaatattatcagcctttatcggttgaagg
>_R_Hydrochorea_corymbosa1_Bonadeu_655@NODE_2_length_901_cov_508.572104
-----------------------------------------------------------------------------------------------------------------------------------------------------------------------------------------------------------------------------------------------------------------------------------------------------------------------------------------------------------------------------------------------------------------------------caacacaagggttatggtcggtaccttctagaggtgctaaataatgttgccatttctgaacatgtttttgacttaactgtagaagagccattagaccacttccaacatgttcgcacttgcgtagacacacttcgcctgcttcattttgacccaatccaacgtaccgtttcttccgctgtttcatatctaaagccaggaaaattatcaaagaaagtgttctctctttgactcttaccacccccagatgctatggaagatgtcaggaaaaacctgacgattaacaggaagcaatttctccagtgttgggaggttttaatctatctgggccttcatcctgtcgagaaacacatggaagacttctccagcattatttcaagccgtgtcaagta---------------------------ttctgggaagcaacttattgaagtaccaagcgaatatgatccggagatgtcttttgtcatgttcagatcagaagcaaacgaatctagtgctgtgcagatggatgacaatcagaaaaatcaggaggagcaactcctgaagttagtacaagagaggctggatgagatcaagttgattgctgagaaggtaactctgcaccgtgtaaagtgtaaggttccctaaacaagcagctacttcaatgccgtattcttaggtaggggagctgtaattttcatggttcaatgagtttcactttgttgtatcgtttgtgtaatttggtaaaggggtac--------------------------------------------------------aaattatgcatttagcattagacatttggcatcccagtatcagtattacattgtgatcctttaatatgacagattataccagtgtatgatgtttcattgccaaatgttatggtat-----attctagtaaatttagtaaatagttataaccaagcatgatgttcctaagcaatgaagacatggctg----------------------------------------------------------------------------------------------
>_R_Hydrochorea_corymbosa2_Iganci_862@NODE_2_length_1051_cov_476.015060
-----------------------------------------------------------------------------------------------------------------------------------------------------------------------------------------------------------------------------------------------------------------------------------------------------------------------------------------------------------------------------------------------------------------------------------------------------------------------------------------------------ttaactgtagaagagccattagatcacttccaacatgttcgcacttgcgtagacacacttcgcctgcttcattttgacccaatccaacttaccgtttcttccgctgtttcatatgtaaagccaggaaaattatcaaagaaagttcactctctttgactcttaccacccccaagtgctattgaagatgtcagaaaaagcctgaag---aacaggaagcaatttctccagtgttgggaggttttaatctatctgggccttcatcctgtcgagaaacacatggaagacttctccagcattatttcaagccgtgtcaagtatgatatactggggaaagattctgggacttctgggaagcaacttattgaagtaccaagcaaatatgatccggagatgtcttctgtcatgttcagatcagaagcaaacgaatctagtgctgtgcagatggatgacaatcagaaaaatcaggaggagcaactcctgaagttagtacaagagaggctggatgagatcaagttgattgctgagaaggtaactctgcatcgtgtaaagtgtaaggttccctaaacaagaagctacttcaatgccgtattcttaggtaggggagctgtaattttcatggttcaatgagtttcactttgttgtatcgtttgtgtaatttggtaaaggggtac--------------------------------------------------------aaattgtgcatttagtattagacatttggtatcccagtattagtattacattgtgatcctttaatatgacagattataccagtgtatgatgtttcattgccaaatgttatggt-----atattctagtaaatttagttaatagttataaccaagcatgatgttcctaagcaatgaagacatggctgaacaatcaagatgcattaatttagtttagaaattgaagcgaaggaaaggctctattgctattgaaaaatattatcagcctttattgatttaagg
>_R_Jupunba_asplenifolia_Ekman_6383@NODE_1_length_985_cov_44.653084
-----------------------------------------------------------------------------------------------------------------------------------------------------------------------------------------------------------------atgtaggcttattggttttactgctgtttatcgatttttccactatcctgatggttctcgattgcgtctgagtcaggtttggtacatcttctctactatcagttacatgacagtctctctcaaaattttagagtgctgtcaaattgttcttctctgtcttctcataagaccttttgattgcagatacttgtattgcctccttaccaacacaagggttatggtcggtaccttctagaggtgctaaataatgttgccatatctgaagatgtttttgacttaactgtagaagagccattagatcacttccaacatgttcgcacttgcgtagacatacttcgcctgcttcactttgacccaatccaacgtgccattccttccactgtttcatatctaaagcaaggaaaattctcaaagaaagtgcactctcttcaactcttaccaaccccaagtgctactgaagatgtcaggaaaaacctgaagattaacaagaagcaatttctccagtgttgggaggttttaatctatctgggccttcatcctgtcgagaaacacatggaagacttctccagcattatttcaagccgtgtcaagtatgatatactgggtaaagattctggaacttctgggaagcaccttattgaagtaccaagcgaatatgatccggagatgtcttttgtcatgttcagatcagaagcaaacgaatctagtgc-----------------------------------agcaactccagaagttagtacaagagaggctggatgagatcaagttgattgctgagaaggtaactctgcatcgtgtaaagtgttaggtttcctaaacaagcagctacttcaatgacgtattcttaggtaggggagctataattttcatggttcaatgagtttcactttgttgtatcaattgtgtaatttggtaaaagggggttacaaattcagcatctaacgatactaccaaaattgagtgcctgtttgcaaaagacaatattatgc-------------------------------------------------------------------------------------------------------------------------------------------------------------------------------------------------------------------------------------------------------------------------------
>_R_Jupunba_brachystachya_Lima_7438@NODE_2_length_1376_cov_182.550423
tgttctccttcttgttgatggtattgatttgttattttggtgttcaaagctttgctttttgctaatttatgctacgttaaattgctattgtagcccagaatcctttttaatattcctctcacaggtagcagtcccattgacgtcacggatccaaggtgggaactgtatctcctgattcagaagaaaagtgatcagcaaggagagacccaatgtaggcttattggttttactgctgtttatcgatttttccactatcctgatggttctcgattgcgtctgagtcaggtttgatacatcctctctactaccagttacatgacagtctctctcaaaattttagagtgctctcaaattgttcttctctgtcttcttatgagaccttttgattgcagatacttgtattgcctccttaccaacacaagggttatggtcggtaccttctagaggtgctaaatactgttgccatatctgaagatgtttttgacttaactgtagaagagccattagatcacttccagcatgttcgcacttgcgtagacttacttcgcctgcttcactttgacccaatccaacgtaccgttccttccactgtttcatatctaaagcaaggaaaattctcaaagaaagtgcactctcttcaactcttaccacccccaagtgctattgaagatgtcaggaaaaacctgaagattaacaagaagcaatttctccagtgttgggaggttttaatctatctgggccttcatcctgtcgagaaacacatggaagacttctccagcattatttcaagccgtgtcaagtatgatatactgggtaaagattctgggacttctgggaagcaccttattgaagtaccaagcgaatatgatccggagatgtcttttgtcatgttcagatcagaagcaaacgaatctagtgctgtgcagatggatgacaatcagaaaaatcaggaggagcaactccagaagttagtacaagagaggctggatgagatcaagttgattgctgagaaggtaactctgcatcgtgtaaagtgttaggtttcctaaacaagcagctacttcaatgacgtattcttaggtaggggagctataattttcatggttcaatgagtttcactttgttgtatcgattgtgtaatttggtaaaagggggttacaaattcagcatccaaccatactaccaaaattgagtgcctgtttgcaacagacaatattatgcatttagtattagacgtttggtatcccaatattagtattacattgtgatcctttaatatgacagattataccagtgtatgatgtttcattgccaaatgttatggtatcaaatatt-------------------------------------------------------------------------------------------------------------------------------------------------------------
>_R_Jupunba_cochleata_Bonadeu_673@NODE_2_length_1165_cov_262.045956
--------------------------------------------------------------------------------------------------------------------------------------------------------------------------------------gaaaagtgatcagcaaggagagacccaatgtaggcttattggttttactgctgtttatcgatttttccactatcctgatggttctcgattgcgtctgagtcaggtttgatacatcctctctactatcagatacatgacagtctctctcaaaattttagagtgctctcaaattgttcttatctgtcttctcatgagaccttttgattgcagatacttgtattgcctccttaccaacacaagggttatggtcggtaccttctagaggtgctaaataatgttgccatatctgaagatgtttttgacttaactgtagaagagccattagatcacttccaacatgttcgcacttgcgtagacttacttcgcctgcttcactttgacccaatccaacgaaccgttccttccactgtttcatatctaaagcaaggaaaattctcaaagaaagtgcactctcttcaactcttaccacccccaagtgctattgaagatgtcaggaaaaacctgaagattaacaagaagcaatttctccagtgttgggaggttttaatctatctgggccttcatcctgtcgagaaacacatggaagacttctccagcattatttcaagccgtgtcaagtatgatatactgggtaaagattctgggacttctgggaagcaccttattgaagtaccaagcgaatatgatccggagatgtcttttgtcatgttcagatcagaagcaaacgaatctagtgctgtgcagatggatgacaatcagaaaaatcaggaggagcaactccagaagttagtacaagagaggctggatgagatcaagttgattgctgagaaggtaactctgcatcgtgtaaagtgttaggtttcctacacaagcagctacttcaatgacgtattcttaggtaggggagctataattttcatggttcaatgagtttcactttgttgtatcgattgtgtaatttggtaaaagggggttacaaattcagcatctaaccatactaccaaaattgagtgcctctttgcaacagacaatattatgcacttagtattagacgtttggtatcccaatattagtgttacattgtgatcctttaatatgacagattataccagtgtatgatgtttcattgccaaatgttatggtatcaaatattctagtaaattta-------------------------------------------------------------------------------------------------------------------------------------------------
>_R_Jupunba_commutata_Maguire_46145@NODE_1_length_1644_cov_169.197192
tgttctccttcttgttgatggtattgatttgttattttggtgttcaaagctttgctttttgctaatttatgctacgttaaattgctattgtagcccagaatcctttttaatattcctctcacaggtagcagtcccattgacgtcacggatccaaggtgggaactgtatctcctgattcagaagaaaagtgatcagcaaggagagacccaatgtaggcttattggttttactgctgtttatcgatttttccactatcctgatggttctcgattgcgtctaagtcaggtttgatacatcctctctactctcagttacatgactgcctctctcaaaattttagagtgctctcaaattgttcttctcattcttctcacaagaccttttgattgcagatacttgtattgcctcctcaccaacacaagggttatggtcggtaccttctagaggtgctaaataatgttgccatttctgaagatgtttttgacttaactgtagaagagccattagatcgtttgcaacatgttcgcacttgcgtagacacacttcgcctgcttcattttgacccaatccaacgtaccgtttcttccgctgtttcatatataaagccaggaaaattatcaaagaaagtgcactctctttgactcttaccacccccaagtgctattgaagatgtcaggaaaaacctgaag---aacaggaagcaatttctccagtgttgggaggttttaatctatctgggccttcatcctgtatagaaacacatggaagacttctccagcattatttcaagcggtgtcaagtatgatatactggggaaagattctgggacttctgggaagcaacttcttgaagtaccaagcg-atatgatccggagatgtcttttgtcatgttcagatcagaagcaaacgaatctagtgctgtgcagatggatgacaatcagaaaaatcaggaggagcaactcctgaagttagtacaagagaggctggatgagatcaagttgattgctgggaaggtaactctgcatcgtgtaaagtgtaaggttccctaaacaagcagctacttcaatgccgtattctcaggtaggggagctgtaattttcatggttcaatgagtttcactttgttgtatcgtttgtgta------------------------------------------------------------------------------------------------atttggtatcccagtattagtgttacattgtgatcctttaatatgacagattataccagtgtatgatgtttcattgccaaatgttatggtaccaaatattctagtaaatttagttaatagttataaccaagcatgatgttcctaagcaatgaagacatggccgaacaatcaagatgcattaattcagtttagaaattgaagcgaaggaaagactctattgctattgaaaaatattatcagccgctattaattcaagg
>_R_Jupunba_floribunda_Iganci_883@NODE_1_length_1397_cov_202.903788
tgttctccttcttgttgatggtattgatttgttattttggtgttcaaagctttgctttttgctaacttatgctacgttaaattgctattgtagcccagaatcctttttaatattcctctcacaggtagcagtcccattgacgtcaccgatccaaggtgggaactgtatctcttgattcagaagaaaagtgatcagcaaggagagacccaatgtaggcttattggttttactgctgtttatcgatttttccactatcctgatggttctcgattgcgtctaagtcaggtttgatacatcctctctactatcagttacatgacag--tctctcaaaattttagagtgctctcagattgttcttctctgtcttctcataagaccttttgattgcagatacttgtattgcctccttaccaacacaagggttatggtcggtaccttctagaggtgctaaataatgttgccatatctgaagatgtttttgacttaactgtagaagagccattagatcacttccaacatgttcgcacttgcgtagacatacttcgcctgcttcactttgacccaatccaacgtgccgttccttccactgtttcatatctaaagcaaggaaaattctcaaagaaagtgcactctcttcaactcttaccacccccaagtgctactgaagatgtcaggaaaaacctgaagattaacaagaagcaatttctccagtgttgggaggttttaatctatctgggccttcatcctgtcgagaaacacatggaagacttctccagcattatttcaagccgtgtcaagtatgatatactgggtaaagattctgggacttctgggaagcaccttattgaagtaccaagcgaatatgatccggatatgtcttttgtcatgttcagatcagaagcaaacgaatctagtgctgtgcagatggatgacaatcagaaaaatcaggaggagcaactccagaagttagtacaagagaggctggatgagatcaagttgattgctgaggaggtaactctgcatcgtgtaaagtgttaggtttcctaaacaagcagctacttcaatgacgtattcttaggtaggggagctataattttcatggttcaatgagtttcactttgttgtatcgattgtgtaatttggtaaaagggggttacaaattcagcatctaacgatactaccaaaattgagtgcctgtttgcaacagacaatattatgcatttagtattagacgtttggtatcccaatattagtattacattgtgatcctttaatatgacagattataccagtgtatgatgttccattgccaaatgttatggta----------------------------------------------------------------------------------------------------------------------------------------------------------------------
>_R_Jupunba_floribunda_Iganci_883@NODE_2_length_1342_cov_197.973913
tgttctccttcttgttgatggtattgatttgctattttggtgttcaaagctttgctttttgctgatttatgctacgttaaatcgctattgtagcccagaatccttttgaatattcctctcacaggtagtagtcccattgacgtcacggatccatggtgggaactgtaactcctgattcagaagaaaagtgatcagcatggagagaccc-atgtaggcttattggttttactgctgtttatcgatttttccactatcctgatggttctcaattgcgtctaagtcaggtttgatacatcctctctactctcagttacatgactgcctctctcaaaattttagagtgctctcaaattgttcctctctgtcttctcacaagaccttttgattgcagatacttgtattgcctcctcaccaacacaagggttatggtcggtaccttctagaggtgctaaataatgttgccatttctgaagatgtttttgacttaactgtagaagagccattagatcacttccaacatgttcgcacttgcgtagacacacttcgcctgattcattttgacccaatccaacgtaccgtttcttccgctgtttcatatctaaagccaggaaaattatcaaagaaagtgcactctctttgactcttaccacccccagatgctatggaagatgtcaggaaaaacctgacgattaacaggaagcaatttctccagtgttgggaggttttaatctatctgggccttcatcctgtatagaaacacatggaagacttctcccccattatttcaagccgtgtcaagtatgatatactggggaaagattctgggacttctgggaagcaacttattgaagtaccaagcg-atatgatccggagatgtcttttgtcatgttcagatcagaagcaaacgaatctagtgctgtgcagatggatgacaatcagaaaaatcaggaggagcaactcctgaagttagtacaagagaggctggatgagatcaagttgattgctgagaaggtaactctgcatcgtgtaaactgtaaggttccctaaacaagcagctacttcaatgccgtattcttaggtaggggagctgtaattttcatggttcaatgagtttcactttgttgtatcgtttgtgtaatttggtaaaggggtac--------------------------------------------------------aaattatgcatttagtattagacatttggtatcccagtattagtattacattgtgatcctttaatatgacagattataccagtgtatgatgttccattgccaaatgttatggta----------------------------------------------------------------------------------------------------------------------------------------------------------------------
>_R_Jupunba_idiopoda_Quesada_1718@NODE_1_length_1171_cov_173.608775
----------------------------------------------------------------------------------------------------------------------------------------------------------------------------tgattcagaagaaaagtgatcagcaaggagagacccaatgtaggcttattggttttactgctgtttatcgatttttccactatcctgatggttctcgattgcgtctaagtcaggtttgatacatcctctctactatcagttacatgacagtctctctcaaaattttagactgctctcaaattgttcttctctgtcttcttataagaccttttgattgcagatacttgtattgcctccttaccaacacaagggttatggtcggtaccttctagaggtgctaaataatgttgccatatctgaagatgtttttgacttaactgtagaagagccattagatcacttccaacatgttcgcacttgcgtagacatacttcgcctgcttcactttgacccaatccaacatgccgttccttccactgtttcatatctaaagcaaggaaaattctcaaagaaagtgcacgctcttcaactcttaccacccccaagtgctactgaagatgtcaggaaaaacctgaagattaacaagaagcaatttctccagtgttgggaggttttaatctatctgggccttcatcctgtcgagaaacacatggaagacttctccagcattatttcaagccgtgtcaagtatgatatactgggtaaagattctgggacttctgggaagcaccttattgaagtaccaagcgaatatgatccggagatgtcttttgtcatgttcagatcagaagcaaacgaatctagtgctgtgcagatggatgacaatcagaaaaatcaggaggagcaactccagaagttagtacaagagaggctggatgagatcaagttgattgctgagaaggtaactctgcatcgtgtaaggtgttaggtttcctaaacaagcagctacttcaatgacgtattcttaggtaggggagctataattttcatggttcaatgagtttcactttgttgtatcgattgtgtaatttggtaaaagggggttacaaattcagcatctaacgatactaccaaaattgagtgcctgtttgcaacagacaatattatgcatttagtattagacgtttggtatcccaatattagtattacattgtgatcctttaatatgacagattataccagtgtatgatgtttcattgccaaatgttatggtaccaaatattctagtaaa-----------------------------------------------------------------------------------------------------------------------------------------------------
>_R_Jupunba_laeta_Mori_25147@NODE_2_length_1203_cov_53.747780
-------------------------------------------------------------------------------------------------------------------------caggtagcagtcccattgacgtcacggatccaaggtgggaactgtacctcctgattcagaagaaaagtgatcagcaaggagagacccaatgtaggcttattggttttactgctgtttatcgatttttccactatcctgatggttctcgattgcgtctgagtcaggtttgatacatcctctctactatcagttacatgacagtctctctcaaaattttagagtgctctcaaattgttcttctctgtcttctcatgagaccttttgattgcagatacttgtattgcctccttaccaacacaagggttatggtcggtaccttctagaggtgctaaataatgttgccatatctgaagatgtttttgacttaactgtggaagagccattagatcacttccaacatgttcgcacttgcgtagacttacttcgcctgcttcactttgacccaatccaacgtaccgttccttccactgtttcatatctaaagcaaggaaaattctcaaagaaagtgcactctcttcaactcttaccacccccaagtgctattgaagatgtcaggaaaaacctgaagattaacaagaagcaatttctccagtgttgggaggttttaatctatctgggccttcatcctgtcgagaaacacatggaagacttctccagcattatttcaagccgtgtcaagtatgatatactgggtaaagattctgggacttctgggaagcaccttagtgaagtaccaagcgaatatgatccggagatgtcttttgtcatgttcagatcagaagcaaacgaatctagtgctgtgcagatggatgacaatcaaaaaaatcaggaggagcaactccagaagttagtacaagagaggctggatgagatcaagttgattgctgagaaggtaactctgcatcgtgtaaagtgttaggtttcctaaacaagcagctacttcaatgacgtattcttaggtaggggagctataattttcatggttcaatgagtttcactttgttgtatcgattgtgtaatttggtaaaagggggttacaaattcaacatctaaccatactaccaaaattgagtgcctgtttgcaacagacaatattatgcatttagtattagacgtttggtatcccaatattggtattacattgtgatcctttaatatgacagattataccagtgtatgatgtttcattgccaaatgttatgg------------------------------------------------------------------------------------------------------------------------------------------------------------------------
>_R_Jupunba_langsdorfii_Ribeiro_728@NODE_1_length_1472_cov_214.627957
------------------------------------------------------------------------------------------------------------------------------------------------------------------------ctcctgattcagaagaaaagtgatcagcaaggagagacccaatgtaggcttattggttttactgctgtttatcgatttttccactatcctgatggttctcgattgcgtctaagtcaggtttgatacatcctctctactatcagttacatgacagtctctctcaaaattttagagtgctctcaaattgttcttctctgtcttctcataagaccttttgattgcagatacttgtattgcctccttaccaacacaagggttatggtcgctaccttctagaggtgctaaataatgttgccatatctgaagatgtttttgacttaactgtagaagagccattagatcacttccaacatgttcgcacttgcatagacatacttcgcctgcttcactttgacccaatccaacgtaccgttccttccactgtttcatatctaaagcaaggaaaattctcaaagaaagtgcactctcttcaactcttaccacccccaagtgctattgaagatgtcaggaaaaacctgaagattaacaagaagcaatttctccagtgttgggaggttttaatctatctgggccttcatcctgtcgagaaacacatggaagacttctccagcattatttcaagccgtgtcaagtatgatatactgggtaaagattctgggacttctgggaagccccttattgaagtaccaagcgaatatgatccggagatgtcttttgtcatgttcagatcagaagcaaacgaatctagtgctgtgcagatggatgacaatcagaaaaatcaggaggagcaactacagaagttagtacaagagaggctggatgagatcaagttgattgctgagaaggtaactctgcatcgtgtaaagtgttaggtttcctaaacaagcagctacttcaatgacgtattcttaggtaggggagctataattttcatggttcaatgagtttcactttgttgtatcgattgtgtaatttggtaaaagggggttacaatttcagcatctaacgatactaccaaaattgagtgcctgtttgcaacagacaatattatgcatttagtattagacgtttggtatcccaatattagtattacattgtg---------------agattagaccagtgtacgatgtttcattgccaaatgttatggtatcaaatattctagtaaatttagttattagttataaccaagcatgaagttcctaagcaatgaagacattgctgaacaatcaagatgcattaatttagtttagaaattgaaggggaaaaaaggctctattgctgttgaaaaatattaccagcctttattggttgaagg
>_R_Jupunba_langsdorfii_Ribeiro_728@NODE_2_length_916_cov_132.156138
-----------------------------------------------------------------------------------------------------------------------------------------------------------------------------------------------------------------------------------------------------------------------------------------------------------------------------------------------------------------------------------------------------------------------------------------------------------------------------------------------------------------------------------------------------------------------------------------------------------------------------------------------------------------------------------------------------------------------------------------------------------------ggccttcatcctgtcgagaaacacatggaagacttctccagcattatttcaagccgtgtcaagtatgatatactggggaaagattctaggacttctgggaagcaacttattgaagtaccaagcgaatatgatccggagatgtcttttgtcatgttcagatcggaagcaaacgaatctagtgctgtgcagatggatgacaatcagaaaaatcaggaggagcaactccagaagttagtgcaagagtggctggatgagatcaagttgattgctgagaaggtaactctgcatagtgtaaagtgttaggtttcctaaacatgcagctacttcaatgacgtattcttaggcaggggagctgtaattttcatggttcaatgagtttcactttgttgtatcgtttgtgtaatttggtaaaggggtac--------------------------------------------------------aaattatgcatttagtattagacatttggtatcccagtatcagtattacattgtgatcctttaatatgacagattataccagtgtatgatgtttcattgccaaatgttatggtatcaaatattctagtaaatttagttattagttataaccaagcatgatgttcctaagcaatgaagacaacgctgaacaatcaagatgcattaatttagtttagaaattgaagcgaaggaaaggctctattgctattgaaaaatattaccagcctttattgattcaagg
>_R_Jupunba_limae_Iganci_261@NODE_1_length_1830_cov_92.482601
---------------------------------------------------------------------------------------------------------------------------------------------------------------------------------------------------------gagacccaatgtaggcttattggttttactgctgtttatcgatttttccactatcctgatggttctcgattgcgtctaagtcaggtttgatacatcctctctactttcagctacatgactgcctctctcaaaattttagagtgctctcaaattgttcttctctgtcttctcacaagaccttttgattgcagatacttgtattgcctcctcaccaacacaagggttatggtcggcaccttctagaggtgctaaataatgttgccatttctgaagaagcttttgacttaactgtagaagagccattagatcgcttgcaacatgttcgcatttgcgtagacacacttcgcctgcttcattttgacccaatccaacgtaccgtttcttctgctgtttcatatataaagccaggaaaactatcaaagacagtgcactctctttgactcttaccacccccaagtgctattgaagatgtcaggaaaaacctgaag---aacaggaagcaatgtgtccagtgttgggaggttttaatctatctgggccttcatcctgtatagaaacacatggaagacttctccagcattatttcaagccgtgtcaactatgatatactggggaaagattctgggacttctgggaagcaacttattgaagtaccaagcg-atatgatccggagatgtcttttgtcatgttcagatcagaagcaaacgaatctagtgctgtgcagatggatgacaatcagaaaaatcagga-gagtaccagcctttattgattcaaggatgtttagaagcaacttattgaagtaccagcaaggatgtttagaaattgaacaatcaaccaatgctttgtgtggtcatggttctcgttctgatattctatgagagaggaaatgtcttttctatcattcaataaatattattttgtgttgtaaataatgcaagtaaagaatggaaaaatagagagtgaaaacaatgggaaaaaaaacaggtttaaatataaaatgagagaaaaagatatataactttatacatatacatttaatgtgatgatattaaaattatattgtaaatacttaaaaaaattaattagatatatttaatggataaaaatgtatagaaatctcatatc----------------------------------cgagaatgtt---------------aaacttttttaactaaataaaattagataactaatttttaagagtaaaaggaaaacgagaatgtttaacttttt-------------------tttaactaaata
>_R_Jupunba_limae_Iganci_261@NODE_3_length_554_cov_19.534591
tgttctccttcttgttgatggtattgatttgttattttggtgttcaaagctttgctttttgctaatttatgctacgttaaattgctattgtagcccagaatcctttttaatattcctctcacaggtagcagtcccattgacgtcacggatccaaggtgggaactgtatctcctgattcagaagaaaagtgatcagcaaggagagacccaatgtaggcttattggttttactgctgtttatcgatttttccactatcctgatggttctcgattgcgtct--------------------------------------------------------------------------------------------------------------------------------------------------------------------------------------------------------------------------------------------------------------------------------------------------------------------------------------------------------------------------------------------------------------------------------------------------------------------------------------------------------------------------------------------------------------------------------------------------------------------------------------------------------------------------------------------------------------------------------------------------------------------------------------------------------------------------------------------------------------------------------------------------------------------------------------------------------------------------------------------------------------------------------------------------------------------------------------------------------------------------------------------------------------------------------------------------------------------------------------------------------------
>_R_Jupunba_longipedunculata_Cardona_2682@NODE_1_length_1100_cov_188.572825
-------------------------------------------------------------------------------------------------------------------------------------------------------------------------------------------------------------------------------------ctgctgtttatcgatttttccactatcctgatggttctcgattgcgtctaagtcaggtttgatacatcctctctactatcagttacatgacag--tctctcaaaattttagagtgctctcaaattgttcttctctgtcttctcataagaccttttgattgcagatacttgtattgcctccttaccaacacaagggttatggtcgataccttctagaggtgctaaataatgttgccgtatctgaagatgtttttgacttaactgtagaagagccattagatcacttccaacatgttcgcacttgcgtagacatacttcgcctgcttcactttgacccaatccaacgtgccgttccttccactgtttcatatctaaagcaaggaaaattctcaaagaaagtgcactctcttcaactcttaccacccccaagtgctactgaagatgtcaggaaaaacctgaagattaacaagaagcaatttctccagtgttgggaggttttaatctatctgggccttcatcctgtcgagaaacacatggaagacttctccaacattatttcaagccgtgtcaagtatgatatactgggtaaagattctgggacttctgggaagcaccttattcaagtaccaagcgaatatgatccggagatgtcttttgtcatgttcagatcagaagcaaacgaatctagtgctgtgcagatggatgacaatcagaaaaatcaggaggagcaactccagaagttagtacaagagaggctggatgagatcaagttgattgctgagaaggtaactctacatcgtgtaaagtgttaggtttcctaaacaagcagctacttcaatgacgtattcttaggtaggggagctataattttcatggttcaatgagtttcactttgttgtatcgattgtgtaatttggtaaaatggggttacaaattcagcatctaacgatactaccaaaattgagtgcctgtttgcaacagacaatattatgcatttagtattagacgtttggtatcccaatattagtattacattgtgatcctttaatatgacagattataccagtgtatgatgtttcattgccaaatgttatggtatcaaa-----------------------------------------------------------------------------------------------------------------------------------------------------------------
>_R_Jupunba_macradenia_Lourteig_3021@NODE_2_length_1080_cov_143.464606
-----------------------------------------------------------------------------------------------------------------------------------------------------------------atagcaactaataaataataaataggacaacaataagagaaataccaga--------atctaatttcactctaaataatttataagtgaaatactataagaaat---gaaaagatacaaatgtcttaagagataattgttgaggtgtaaattagagggggactccttttatagcataagagccccc---------------------aaccataatggaatcccaccgatgtgggacttccaattttttcacaatcaacagggttatggtcggtaccttctagaggtgctaaataatgttgccatttctgaagatggttttgacttaactgtagaagagccattagatcgcttgcaacatgttcgcacttgc-tagacacacttcgcctggttcattttgacccaatccaacgtaccgtttcttccgctgtttcatatataaagccaggaaaattatcaaagaaagtgcactctctttgactcttaccacccccaagtgctattgaagatgtcaggaaaaacctgaag---aacaggaagcaatttctccagtgttgggaggttttaatctatctgggccttcatctgctatagaaacacatggaagacttctccagcattatttcaagccgtgtcaagtatgatatactggggaaagattctgggacttctgggaagcaacttattgaagtaccaagcg-atatgatccggagatgtcttttgtcatgttcagatcagaagcaaacgaatctagtgctgtgcagatggatgacaatcagtaaaatca-gaggagcaactcctgaagttagtacaagagaggctggatgagatcaagttgatagctgagaaggtaactctgcatcgtgtaaagtgtaaggttccctaaacaagcagctacttcaatgccgtattcttaggcaggggagctgtaattttcatggttcaatgagtttcactttgttgtgtcgtttgtgtaatttggtaaaggggtac--------------------------------------------------------aaattatgcatttagtattagacatttggtatcccagtattagtattacattgtgatcctttaatatgacagattatatcagtgtatgatgtttcattgccaaatgttatggta----------------------------------------------------------------------------------------------------------------------------------------------------------------------
>_R_Jupunba_oxyphyllidia_Yonker_6157@NODE_2_length_1067_cov_161.063636
--------------------------------------------------------------------------------------------------------------------------------------------------------------------------------------------------------------------------caaaggtcaaactggaacaaattcaccctctcaatgcccaagcaaattggaaatctttaaaggcagaactgggtttttgcttcaacataaaagttatagatctttttcttttatctatataaagaacgtccaaatccgagttctagagctcaagatattgccatttagtgtttttcaattaattctattttatgccaaatcattatttattattaattacacccaaattcattaaattaagctcaaatatc-------atccacaaaatcattatataagagaaaataaat---atacaagtattttacatatcaatagacacacttcgcctacttcattttgacccaatccaacgtaccgtttcttccgctgtttcatatataaagccaggaaaattatcaaagaaagtgcactctctttgactcttaccacccccaagtgctattgaagatgttaggaaaaacttgaag---aacaggaagcaatttctccagtgttgggaggttttaatctatctgggccttcatcctgtatagaaacacatggaagacttctccagcattatttcaagccgtgtcaagtatgatatgctggggaaagattctgggacttctgggaagcaacttattgaagtaccaagcg-atatgatccggagatgtcttttgtcatgttcagatcagaagcaaacgaatctagtgctgtgcagatggatgacaatcagaaaaatcaggaggagcaactcctgaagttagtacaagagaggctggatgagatcaagttgattgctgagaaggtaactctgcatcgtgtaaagtgtaaggttccctaaacaagcagctacttcaatgccgtattcttaggtaggggagctgtaattttcatggttcaatgagtttcactttgttgtatcgtttgtgtaatttggtaaaggggtac--------------------------------------------------------aaattatgcatttagtattagacatttggtatcccagtattagtattacattgtgatcctttaatatgacagattataccagtgtatgatgtttcattgccaaatgttatggta----------------------------------------------------------------------------------------------------------------------------------------------------------------------
>_R_Jupunba_villosa_Borges_423@NODE_2_length_1399_cov_237.080182
----------------------------------------------------------------------------------------------------------------------------------------------------------------------------------------------------aaggagagacccaatgtaggcttattggttttactgctgtttatcgatttttccactatcctgatggttctcgattgcgtctgagtcaggtttgatacatcctctctactatcagttacatgacagtctctctc--aattttagagtgctctcaaattgttcttctctgtcttcttatgagaccttttgattgcagatacttgtattgcctccttaccaacacaagggttatggtcggtaccttctagaggtgctaaataatgttgccatatctgaagatgtttttgacttaactgtagaagagccattagatcacttccagcatgttcgcacttgcgtagacttacttcgcctgcttcactttgacccaatccaacgtactgttccttccactgtttcatatctaaagcaaggaaaattctcaaagaaagtgcactctcttcaactcttaccacccccaagtgctattgaagatgtcaggaaaaacctgaagattaacaagaagcaatttctccagtgttgggaggttttaatctatctgggccttcatcctgtcgagaaacacatggaagacttctccagcattatttcaagccgtgtcaagtatgatatactgggtaaagattctgggacttctgggaagcaccttattgaagtaccaagcgaatatgatccggagatgtcttttgtcatgttcagatcagaagcaaacgaatctagtgctgtgcagatggatgacaatcagaaaaatcaggagaagcaactccagaagttagtacaagagaggctggatgagatcaagttgattgctgagaaggtaactctgcatcgtgtaaagtgttaggtttcctaaacaagcagctacttcaatgacgtattcttaggtaggggagctataattttcatggttcaatgagtttcactttgttgtatcgattgtgtaatttggtaaaagggggttacaaattcagcatccaaccatactaccaaaattgagtgcctgtttgcaacagacaatattatgcatttagtattagacgtttggtatcccaatattagtattacattgtgatcctttaatatgacagattataccagtgtatgatgtttcattgccaaatgttatggtatcaaatattctagtaaatttagttattaattataaccaagcatgatgttcctaagcaatgaagacattgctgaacaatcaagatgcgttaatttagtttagaaattgaaggggaaaaaaggctctattgctgttgaaaaatattaccagcctttattggttgaaga
>_R_Punjuba_callejasii_Daly_5935@NODE_1_length_1319_cov_46.829308
------------------------------------------------------ctttttgttaatttatgctacgttaaattgctattgtagcccagaatcctttttaatattcctctcacaggtagtagtcccattgacgtcacggatccagggtgggaactgtaactcctgattcagaagaaaagtgatcagcaaggagagacccaatgtaggcttattggttttactgctgtttatcgatttttccactatcctgatggttctcgattgcgtctaagtcaggtttgatacatcctctctactatcagttacatgacagtctctctcaaaattttagagtgctctcaaattgttcctctctgtcttctcataagaccttttgattgcagatacttgtattgcctccttaccaacacaagggttatggtcggtaccttctagaggtgctaaataaagttgccatatctgaagatgtttttgacttaactgtagaagagccattagatcacttccaacatgtacgcacttgcgtagacacacattgcctgcttcactttgacccaatccaacggaccgtttcttccattgtttcatatctaaagcaaggaaaattctcaaagaaagtgcactctcttcaactcttaccacccccaagtgctattgaagatgtcaggaaaaacctgaagattaacaagaagcaatttctccagtgttgggaggttttaatctatctgggccttcatcctgtcgagaaacacatggaagacttctccagcattatttcaagccgtgtcaagtatgacatactgggtaaagattctgggacttctgggaagcaacttattgaagtaccaagcgaatatgatccggagatgtcttttgtcatgttcagatcagaagcaaacgaatctagtgctgtgcagatggatgacaatcagaaaaatcaggaggagcaactccagaagttagtacaagagaggctggatgagatcaagttgattgctgagaaggtaactctgcatcgtgtaaagtgttaggtttcctaaacatgcagctacttcaatgacgtattcttaggtaggggagctgtaattttcatggttcaatgagtttcactttgttgtatcgattgtgtaatttggtaaaagtgggttacaaattcagcatcgaaccatactaccaaaattgagtgcctgcttgcaacagacaatattatgcatttagtattagacatttggtatcccaatattagtattacattgtgatcctttaatatgacagattataccagtgtatgatgtttcattgccaaatgttatggtatcaaatattctagtaaat----------------------------------------------------------------------------------------------------------------------------------------------------
>_R_Punjuba_lehmannii_Escobar_7465@NODE_2_length_572_cov_159.218182
--------------------------------------------------------------------------------------------------------------------------------------------------------------------------------------------------------agagacccaatgtaggcttattggttttactgctgtttatcgatttttccactatcctgatggttctcgattgcgtccaagtcaggtttgatacatcctctctactatcagttacatgactgcctctctcaaaattttagagtgctctcaaattgttcttctctgtcttctcataagaccttttgattgcagatacttgtattgcctcctcactaacacaagggttatggtcggtaccttctagaggtgctaaataatgttgccatatcagcagatgtttttgacttaactgtagaagagccattagatcacttccaacatgttcgcacttgcgtagacacacttcgcctgcttcattttgactcaatccaacgtaccgtttcttccgctgtttcatatctaaag-aaggaaaattatcaaag-aagtgcactctctttgactcttaccagccccaagtgctattgaagatgtcaggaaaaacctgaatattaacaggaagcaatttctccagtgttgggaggttttaatctatctgggccttcatcctgtcgagaaacacatggaagacttct----------------------------------------------------------------------------------------------------------------------------------------------------------------------------------------------------------------------------------------------------------------------------------------------------------------------------------------------------------------------------------------------------------------------------------------------------------------------------------------------------------------------------------------------------------------------------------------------------------------------------------------------------------------------------------------------------------------------------------------------
