# Supplementary material for: A new generic circumscription of Hydrochorea (Leguminosae, Caesalpinioideae, mimosoid clade) with an amphi-Atlantic distribution
Source: PhytoKeys. 2022 Aug 22;205:401–37. doi: 10.3897/phytokeys.205.82775 (PMC9849043; doi:10.3897/phytokeys.205.82775)
Supplement: Supplementary material 1 — Supplementary data file S1 [file phytokeys-205-401_article-82775__-s001.zip › MSC_m8250_comp23964_c0_seq2_exon02.aln-cln]

>Acacia_rostellifera_Murphy_466@NODE_1_length_1853_cov_258.697072
gaagagttgagagaaaatgctaatcgtgaaattaaagagcattcttcggagctcaggaagcaaaaaaatatcttcatcggtaagttattggagcataaggaggagtcagaactgatgatccagaaattatctatggaggtatcaaaattgcacaaggatttggaacagaaaggtaggattttgtcggcaatgttaaaga-----aaactggattctgcagagaagcaaatgctggtaaaagaagctaaatggtcaaaggcaaggaggaaacacgctgagcaagaaacagaaaagtggagggcagtctcaggtggaagatataaaagaccgccacgtgtttcaaaagaaccaaaacatttttctcccctatctgatcactactcgctcaaatcctacaaggaatccggtaagaactgggaaatctatattattcgtgtatatat-----aaaaaaaaaaactataaccgtagcttgagattctattctgcctgtaggttttactggtaatgagaagcatttggaagattgggtaaaagcggaggcacaaaattatgcagctatgattgagcagaggcatcaattagagcttgaagcttttgcagaagagctgagtaataaagctgagaaaatagagtcgtttcaatggcaattattgaggatggaattagaaacaaagaagctccattcccacttgaagggattgatcaaggatgttgcacaactcagacatgataagatgaagttggagacaatgttgttggagagagacaaagagatgacttccccgaaagagaagcttgaattacaattgaagtcttctaactgcttcaaacataacttgcttttgccttcacagtcatcagagcgagctgaagatgccattttgtccgaactcaagagaaaagctgtggagaaagagcaagaaatgaaggaaactttgatggtggaatactgcaaaaaggaagcattatctgcagaaatgaaggacagtcttg---------------tgagtgaagtagactctgatgcagccgaaaacatagcatccaccagcaatagctccaatgaggcaagccatttcccatggaagatggatcttcatgcagttggagtgttttacaagatcaagaggctgaagcagcaacttgttcttgttgacagatcgatcggacggcaaaccaacggcgaagcaaaagaaattaatgatgatagcaactctaatatgatgacctacctgtctctgacttctctgctgaataaacaagttgaaagataccaatccctccaagagaagatggacaatctttgcaaactgatggtaaaaatcattctaagcaattttgtcagttttaagttataatccattcattactctatataaaattccataaactccgaatcagtcgaaggtcacagcatttgtagtgatttattttcgtccttgattgggttaaggaagtagtctttgcatcttttgggcacccagatcttttgttaagctaatactcaattagatgttgtacattgtttcagcatgagaatgacctacatgcaacaaagggtaaaacagaaacactagagctattcctagaggaaacgttccaagtgcagagatgtgtagttgcaacaggacagaagttggtgaaaattcaatccaggatggtttctgggttcgcaggagtgaccaaagagatggaggaaagttctggaattgacgcgaagaaatttgctgatagtattagaaacctgttgcatgaagttcaaagaggccttgaaattcggacagccagaataattggagatcttgaggggaca------------------------------------
>Albizia_coripatensis_Hughes_2433@NODE_1_length_2116_cov_238.037273
gaagagttgagagaaaatgccaagcgtgaaattaaagagcattcttctgagctcaggcagcaaaaaactgtcttcatcggcaagttattggaccagaagaaggagtcagaactgatgatccagaaattatccatggaggcatcaaaattgcaaaaggatttggaacagaaaggtaggattttgtcggcaatgttaaagaaagctaagctggattctgcagaaaagcaaatgctgataaaagaagctaaatggtcaaaggctaggaggaaacaagctgaacaagaaacagaaaagtggagggcagtctcaggtggaagatataaacgaccgccacgtgtttcaaaagaaccaaaacatttttctcccctatctgatcactactcgctcaaatcctacaaggaatccggtaagaactaagaaatctatattattcgtgtatattcat----aaaaaaaaatctgtaactgtagcttgagattctattctgtctgtagatattactggtaataagaagcatttggaagattgggtaaaagcggaggcacaaaattatgcagctatgattgagcagaggcatcaattagagcttgaagcttttgcagaagagctgagtaataaagctgagaaaatacagtcgtttcaatggcagttaatgaggatggaattagaaacaaagaagctgcagtcccacgtgaagggattgatcaaggatgttgcacaactcagacatgataagatgaagttggagacaatgttgttggagagagaccaagaaatgacttccccgaaggagaagcttgaattacaattgaagtcttccaactgcttcaaacataacttgcttttgccttcacagtcatcagaacgagctgaagatgccattttgtccgaactcaagagaaaatctgtggagaaagagcaagaaatgaaggaaactttgatggtggaatactgcaaaaaggaagcattatctgtagaattgaaggacagtctagtgctgaagaagagtacgagtgaagtagactctgatgcagccgaaaacgtagcatccaccagcaatagctccaatgaggcaagccatttctcatggaagatggatcttcatgctgttggagtgttttacaagatcaagaggctgaagcagcaacttgttcttgttgacagattgatcggacggcagaccaacggtgaagcaaaagaaattaatgatgatagcaacactaatatgatgacctacctatctctgacttctctgctgaataaacaagttgaaagataccaatccctccaagagaagatggacaatctttgcaaactgatggtaaaaatcattctaagcaattttgtcagtttcaagttataatccattcattactcc-tataaaattccataaactcccaatcagtcgaaggtcacagcatttgtagtgatttcttttcttccttgattgggttgaggaagttgtctttgcatcttttgggcatccagatcttttgttaagctaatactcaatcagatgttgtacattgtttcagcatgaggatgacctacatgcaacaaagggtaaaacagaaacactagagctattcctagaggaaacgttccaagtgcagagatgtatagttgcaacaggacagaagttggtggaaattcaatccaggatgatttctgggttcgcaggagtgaccaaagagatggaggaaagttctggaattgacacgaagagatttgctgatagtattagaaatctgttgcaggaagttcaaagaggccttgaaattcggacagccagaataattggagatcttgaggggacacttacttgttgtgaagggatggtgcaattgagaaga
>Albizia_glabripetala_Lewis_1652@NODE_1_length_1455_cov_92.833817
-------------------------------------------------------------------------------------------------------------------------------------------------------------------------------------------------------------------------------------------------------------------------------------------aaacagaaaagtggagggcagtctcaggtggaagatataaaagaccgccacgtgtttcaaaagaaccaaaacatttttcccccctatctgatcactactcgctcaaatcctacaaggaatccggtaagaactaagaaatctatattattcgtgtatattc-----at-aaaaaaatctgtaactgtagcttgagattctattctgtctgtaggtattactggtaatgagaagcatttggaagattgggtaaaagcggaggcacaaaattatgcagctatgaatgagcagaggcatcaattagagcttgaagcttttgcagaagagctgagtaataaagctgagaaaatagagtcatttcaatggcaattaatgaggatggaattagaaacaaagaaactgcagtcccacgtgaagggattgatcaaggatgttgcacaactcagacatgataagatgaagttggagacaatgttgttggagagagacatagaaatgacttccccgaaagagaagcttgaattacaattgaagtcttccaactgcttcaaacataacttccttttgccttcacagtcatcagagcgagctgaaggtgccattttgtccgaactcaagagaaaatctgtggagaaagagcaagaaatgaaggaaactttgatggtggaatactgcaaaaaggaagcattatctgcagaaatgaaggacagtcttgtgctgaaggagagtacgagcgaagtggactctgatgcagccgaaaacacagcatccaccagcaatagctccaaggaggcaagccatttctcatggaagatggatcttcatgctgttggagtgttttacaagatcaagaggctgaagcagcaacttgttcttgttgacagattgatcggacggcagaccaacggtgaagcaaaagaaattaatgatgatagcaacactaatatgatgacctacctatctcttacttctctgctgaataaacaagttgagagataccaatccctccaagagaagatggacaatctttgcaaactgatggtaaaaatcattctaagcaattttgtcagtttcaagttataatccattcattactcc-tataaaattccataaactcccaatcagtcgaaggtcacggcatttgtagtgatttattttcttccttgattgggttgaggaagttgtattcgcatcttttgggcatccagatcttttgttaagctaatactcaatcagatgttgtaaattgtttcagcatgaggatgacctacatgcaacaaatggtaaaacagaaacactagagctattcctagaggaaacgttccaagtgcagagatgtatagttgcaacaggacagaagttggtggaaattcaatccaggatgatttctgggttcgcaggagtgaccaaagagatggaggaaagttctggaattgacacgaagagatttgctgata--------------------------------------------------------------------------------------------------------------------
>Albizia_niopoides_Simon_1601@NODE_2_length_736_cov_158.039454
-----------agaaaatgccaagcgtgaaattaaagagcattcttctgagctcaggcagcaaaaaactgcctttatcggcaagttattggagcagaaggaggagtcagaacggatgatccagaaattatccatggagacatcaaaattgcacaaggatttggagcagaaaggtaggattttgtcagcaatgttaaagaaagctaagctggattccacagaaaagcaaatgctgataaaagaagctaaatggtcaaaggctaggaggaaacaagctgaacaagaaacagaaaagtggagggcagtctcaggtggaagatataaaagaccgccacgtgtttcaaaagaaccaaaacatatttctcccccatctgatcactactcgctcaaatcctacaaggaatccggtaagaactaagaaatgtatattattcgtgtatat------t-cataaaaaatctgtaactgtagcttgagattctattctatctgtaggtattactggtaatgagaagcatttggaagattgggtaaaagcggaggcacaaaattatgcagctatgattgagcagaggcatcaattagagcttgaagcttttgcagaagagctgagtaataaagctgagaaaatagagtcgtttcaatggcaattaatgaggatggaattagaaacaaagaagctgcagtcccacgtgaagggattgatcaaggatgttgcacaactcagacatgataagatgaagttggagacaat---------------------------------------------------------------------------------------------------------------------------------------------------------------------------------------------------------------------------------------------------------------------------------------------------------------------------------------------------------------------------------------------------------------------------------------------------------------------------------------------------------------------------------------------------------------------------------------------------------------------------------------------------------------------------------------------------------------------------------------------------------------------------------------------------------------------------------------------------------------------------------------------------------------------------------------------------------------------------------------------------------------------------------------------------------------------------------------------------------------------------------------------
>Albizia_subdimidiata_var_minor_Gorts_341@NODE_1_length_1282_cov_45.960996
-------------------------------------------------------------------------------------------------------------------------------------------------------------------------------------------------------------------------------------tgctgataaaagaagctaaatggtcaaaggctaggaggaaacaagctgaacaagaaacagaaaagtggagggcagtttcaggtggaagatataaaagaccgccacgcgtttcaaaagaaccaaaacatttttctccccaatctgatcactacttgctcaaatcctacaaggaatccggtaagaactaagaaatctatattattcgtgtatattc------ataagaaaaactgtaactgtagcttgagattctattctgtctgtaggtattactggtaatgagaagcatttggaagattgggtaaaagcggaggcacaaaattatgcagctatgaatgagcagaggcatcaattagagcttgaagcttttgcagaagagctgagtaataaagctgagaaaatagagtcatttcaatggcaattaatgaggatggaattagaaacaaagaaactgcagtcccacgtgaagggattgatcaaggatgttgcacaactcagacatgataagatgaagttggagacaatgttgttggagagagacatagaaatgacttccccgaaagagaagcttgaattacaattgaagtcttccaactgcttcaaacataacttccttttgccttcacagtcctcagagcgagctgaaggtgccattttgtccgaactcaagagaaaatctgtggagaaagagcaagaaatgaaggaaactttgatggtggaatactgcaaaaaggaagcattatctgcagaaatgaaggacagtcttgtgatgaaggagagtacgagcgaagtggactctgatgcagccgaaaacacagcatccaccagcaatagctccaaggaggcaagccatttctcatggaagatggatcttcatgctgttggagtgttttacaagatcaagaggctgaagcagcaacttgttcttgttgacagattgatcggacggcagaccaacggtgaagcaaaagaaattaatgatgatagcaacactaatatgatgacctacctatctctgacttctctgctgaataaacaagttgagagataccaatccctccaagagaagatggacaatctttgcaaactgatggtaaaaatcattctaagcaattttgtcagtttcaagttataatccattcattactcc-tataaaaatccataaactcccaatcagtcgaaggtcacggcgtttgtagtgatttattttcttccttgattgggttgaggaagttgtctttgcatcttttgggcatccagatcttttgttaatctaatactcaat----------------------------------------------------------------------------------------------------------------------------------------------------------------------------------------------------------------------------------------------------------------------------------------------------------------------------------------------------
>Albizia_tomentella_Leach_Dunlop_3801@NODE_1_length_1692_cov_210.915789
---------------------aagcgtgaaattaaagagcattcttctgagctcaggaagcaaaaaactgtcttcatcggtaagttattggagcagaacgaggagtcagaactgacgatccagaaattatctatggaggtatcaaaattgcacaaggatttggaacagaaaggtaggattttgtcggcaatgttaaagaaagctaagctagattctgcagaaaagaaaatgctgataaaagaagctaaatggtcaaaggctaggaggaaacaagctgaacaagaaacagaaaagtggagggcagtctcaggtggaagatataaaagaccgccacgtgtttcaaaagaaccaaaacatttttctctcctatctgatcactactcgctcaaatcctacaaggaatccggtaagaactaagaaatatatattattcgtttgtgtgtgtgtg-------gaagctataactgtagcttgagattctattctgtctgcaggtattactggtaatgagaagcatttggaagattgggtaaaagccgaggcacaaaattatgcagctatgattgagcagaggcatcaattagagcttgaagcttttgcagaagagctgagtaataaagctgagaaaatagagtcgtttcaatggcaattattgaggatggaattagaaacaaagaagctgcagtcccacgtgaagggtttgatcaaggatgttgcacatctcagacatgataagatgaagttggagacaatgttgttggagagatacaaagagatgacttccccgaaagagaagcttgaattacaattgaagtcttctaactgcttcaaacataactcgcttttgccttcacagtcatcagagcgagctgaagatgccattttgtccgaactcgagagaaaatctgtggagaaagagcaagaaatgaaggaaactttgatggtggaatactgcaaaaaggaagcattatctgcagaaatgaaggacagtcttgttctgaagaagagtatgagtgaagtagactccgatgcagccgaaaacatggcatccaccagcaatagctccaatgaggcaagccatttcccattgaagatggatcttcattctgttggggtgttttacaagatcaagaggctgaagcagcaactagttcttgttgacagattgatcggacggcagaccaacggcgaagaaaaagaaattaacgatgatagcaacactaatgtgacgacctacgtatccctgacttctctgctgaataaacaagttgaaagataccaattcctccaagagaagatggacaatctttgcaacttgatggtaaaaatcattctaagcaattttatcagtttcaagttataatccattcattactccatataaaattccataaactcccaatcagtcgaaggtcacagcatttgtagtgatttattttcttccttgattgggttaaataagttgtttttgcatcttttgggcacccaaatattttgttaagctaatactgaatcagatgttgtacatcgtttcagcatgagaatgacctacatgcaacaaagggtaaaatagaaacactagagctattcttagaggaaacgttccaagtgcagaaatgtatagttgcaacaggacagaagctggtggaaattcaatccaggatggtttctgggttcgcaggagtgaccaaagagatggaggaaagttctggagttga----------------------------------------------------------------------------------------------------------------------------------------
>Albizia_tomentosa_Hughes_648@NODE_1_length_1691_cov_123.380421
-----------------------------------------------------------------------------------gttattggagcagaaggaggagtcagaactgatgatccggaaattatccatggaggcatcaaaattgcacaaggatttggaacagaaaggtaggattttgtcggcaatgttaaagaaagctaagctggattcttcagaaaagcaaatgctgataaaagaagctaaatggtcaaaggctaggaggaaacaggctgaacaagaaacagaaaagtggagggcagtctctggtggaagatataaaagaccgccacgtgtttcaaaagaaccaaaacatttttctcccctatttgatcacaactcgctcaaatcctacaaggaatccggtaagaactaagaaatctatattattcgtgtatattc-----at-gaaaaagtctttaactgtagcttgagattctattctgtctgtaggtattactggtaatgagaagcatttggaagattgggtaaaagcggaggcacaaaattatgcagctatgattgagcagaggcatcaattagagcttgaagcttttgcagaagagctgagtaataaagctgagaaaatagagtcgtttcagtggcaattaatgaggatggaattagaaacaaagaagctgcagtcccacgtgaagggattgatcaaggatgttgcacaactcagacatgataagatgaagttggagacaatgttgttggagagagacaaagaaatgacttccccgaaagagaagcttgaattacaattgaagtcttccaactgcttcaaacataacttgcttttgccttcacagtcatcagagcgagttgaagatgccattttgtccgaactcgagagaaaatctgtggagaaagagcaagaaatgaaggaaactttgatggtggaatactgcaaaaaggaagaattatctgcagaaatgaaggacagtcttgtgctgaagaagagtactagtgaagtagactctgatgcagccaaaaacatagcatccaccagcaatagctccaatgaggcaagccatttctcatggaagatggatcttcatgctgttggagtgttttacaagatcaagaggctgaagcagcaacttgttcttgttgacagattgatcggacggcagaccaacggtgaagcaaaagaaattaatgacgatagcgacactaatatgatgacctacctatctctgacttctctgctgaatgaacaagttgagagatatcaatccctccaagagaagatggacaatctttgcaaactgatggtaaaaatcattctaagcaattttgtcagttttaagttataatcctttcattactcc-tataaaattccataaactcccaatcagtcgaaggtcacggcatttgtagtgatttattttcttccttgattgggttgaggaagttgtctttgcatcttttgggcatccagatcttttgtaaagctaatactcaatcagatgttgtacattgtttcagcatgaggatgacctacatgcaacaaagggtaaaacagaaacactagagctattcctagaggaaacgttccaagtgcagagatgtacagttgcaacaggacagaagttggtggaaattcaatccaggatgatttctgggttcgcaggagtgaccaaagagatggaggaaagttctggaattgacacgaagagatttgctgacagtattagaaatctgttgcaggaagttcaaagaggcct-------------------------------------------------------------------------------
>Albizia_xerophytica_Hughes_1435@NODE_1_length_1830_cov_92.196235
---------------------aagcgtaaaattaaagagcattcttctgagctcaggcagcaaaaaactgtcttcatcggcaagttattggagcagaaggaggagtcagaactgatgatccggaaattatccatggaggcatcaaaattgcacaaggatttggaacagaaaggtaggattttgtcggcaatgttaaagaaagctaagctggattctgcagaaaagcaaatgctgataaaagaagctaaatggtcaaaggctaggaggaaacaggctgaacaagaaacagaaaagtggagggcagtctcaggtggaagatataaaagaccgtcacgtgtttcaaaagaaccaaaacatttttctcccctatttgatcactactcgctcaaatcctacaaggaatccggtaagaactaagaaatctatattattcgtgtatattc-----at-aaaaaagtcttcaactgtagcttgagattctattctgtctgtaggtattactggtaataagaagcatttggaagattgggtaaaagcggaggcacaaaattatgcagctatgattgagcagaggcatcaattagagcttgaagcttttgcagaagagctgagtaataaatctgagaaaatagagtcgtttcagtggcaattaatgaggatggaattagaaacaaagaagctgcagtcccacgtgaagggattgatcaaggatcttgcacaactcagacatgataagatgaagttggagacaatgttgttggagagagacaaagaaatgacttccccgaaagagaagcttgaattacaattgaagtcttccaactgcttcaaacataacttgcttttgccttcacagtcatcagagcgagttgaagatgccattttgtccgaactcaagagaaaatctgtggagacagagcaagaaatgaaggaaactttgatggtggaatactgcaaaaaggaagaattatctgcagaaatgaaggacagtcttgtgctgaagaagagtacgagtgaagtagactctgatgaagccgaaaacatagcatccaccagcaatagctccaatcaggcaagccatttctcatggaagatggatcttcatgctgttggagtgttttacaagatcaagaggctgaagcagcaacttgttcttgttgacagattgatcggacggcagaccaacggtgaagcaaaagaaattaatgatgatagcgacactaatatgatgacctacctatctctgacttctctgctgaatgaacaagttgagagatatcaatccctccaagagaagatggacaatctttgcaaactgatggtaaaaatcattctaagcaattttgtcagttttaagttataatccattcattactcc-tataaaattccataaactcccaatcagtcgaaggtcacggcatttgtagtgatttattttcttctttgattggtttgaggaagttgtctttgcatcttttgggcatccagatcttttgtaaagctaatactgaatcagatgttgtacattgtttcagcatgaggatgacctacatgcaacaaagggtaaaacagaaacactagagctattccaagaggaaacgttccaagtgcagagatgtatagttgcaacaggacagaagttggtggaaattcaatccaggatgatttccgggttcgcaggagtgaccaaagagatggaggaaagttctggaattgacacgaagagatttgctgatagtattagaaatctgttgcaggaagttcaaagaggccttgaaattcggacagccagaataattggagatcttgaggggacacttacttgttgtgaagggatggtgcaattgagaaga
>Archidendron_clypearia_Wieringa_1849@NODE_1_length_1600_cov_273.244911
-----------------------------------------------------------------------------------------------gaaggaggagtcagaactgatgatccagaaattatctatggaggtatcaaaattgcacaaggatttggaacagaaaggtaggattttgtcggcaatgttaaagaaagttaagctggattctgcagaaaagcaaatgctgataaaagaagctaaatggtcaaaggctaggaggaaacaagctgaacaagaaacagaaaagtggagggcagtctcaggtggaagatataaaagaccgccacgtgtttcaaaaggaccaaaacatttttctcccctatctgatcactactcactcaaatcctacaaggaatccggtaagaactaagaaatctatattatttgtgtttatgt------ataaaaatatctataactgtagcttgagattctattctgtctgtaggtattactggtaatgagaagcatttggaagattgggtaaaagcggaggcacaaaattatgcagctatgattgagcagaggcatcaattagagcttgaagcttttacagaagagctgagtaataaagctgagaaaatagagtcgtttcaatggcaattgttgaggatggaattggaaacaaagaagctgcagtcccacgtgaagggattgatcaaggatgttgcacagctcagacatgataagatgaagttggagacaatgttgttggagagagacaaagaaatgacttccccgaaagagaagcttgagttacaattgaaggcttctaactgcttcaaacataacttgcttttgccttcacagtcatcagagcgagctgaagatgccattttgtccgaactcaagagaaaatctgtggagaaagagcaagaaatgaaggaaactttgatggtggaatactgcaaaaaggaagcattatctgcagaaatgaaggacagtcttgtgctgaagaagagtatgagtgaagtagactctgatgcagccgaaaacatagcatccactagcaatagctccaatgaggctagccatttcccatggaagatggatcttcatgctgtgggagtgttttacaagatcaagaggctgaagcagcaacttgttcttgttgacagattgatcggacggcaaaccaacggcgaagcaaaagaaaataatgatgatagcaacactaatatgatgacctacctatctctgacttctctgctgaataaacaagttgaaagataccaatccctccaagagaagatggacaatctttgcaaactgatggtaaaaatcattctaagcaattttgtcagtttcaagttataatccattcattactccatataaaattccataaactccctatcagtcgaaggtcacagcatttgtagtgatttattttcttccttgattgggttaaggaagttgtctttgcatcttttgggcacccagatcttttgttaagctaatactcaatcagatattgtacattgtttcagcatgagaatgacctacatgcaacaaagggtaaaacagaaacactagagctattcctagaggaaacgttccaagtgcagagatgtatagttgcaacaggacagaagttggtggaaattcaatccaggatggtttctgggttcgcaggagtgaccaaagagatgga----------------------------------------------------------------------------------------------------------------------------------------------------------
>Balizia_pedicellaris_Queiroz_15529@NODE_1_length_1695_cov_468.495122
---------------------------------------------------------------------------------------------------------------------------------------------------ttgcacaaggatttggaacagaaaggtaggattttgtcggcaatgttaaagaaagctaagctggattctgcagaaaagcaaatgctgataaaagaagctaaatggtcaaaggctaggaggaaacaagctgaacaagaaacagaaaagtggagggcagtctcaggtggaagatataaaaggccgccacgtgtttcaaaagaaccaaaacatttttctcccctatcttatcattactcgctcaaatcctacaaggaatccggtaagaactaagaaatctatattattcgtgtatatat-----atatataaaatctataactgtagcttgagattctattctgtctgtaggtgttactggtaatgagaagcatttggaagattgggtaaaagcggaggcacaaaattatgcagctatgattgagcagaggcatcaattagagcttgaagcttttgcagaagagctgagtaataaagctgagaaaatagagtcgtttcaatggcaattattgaggatggaattagaaacaaagaagctgcagtcccacgtgaagggattgatcaaggatgttgcacagctcagacatgataagatgaagttggag---atgttgttgaagagagacgaagaaatgacttccccgaaagagaagcttgacttacaattgaagtcttccaactgcttcaaacataacttgcttttgccttcacagtcatcagagcgagctgaagatgccattttgtccgaactgaagagaaaatctgtggagaaagagcaagaaatgaaggaaactttggcggtggaatactgcaaaaaggaagcattatctgcagaaatgaaggacagtcttgtgctgaagaagagtatgagtgaagcagactctgatgcagccgaaaacatagcatccaccagcaatagcttccatgaggcaagccatttcccatggaagatggatcttcatgctgttgtagtgttttacaagatcaagaggctgaagcagcaacttgttcttgttgacagattgatcggacggcagaccaacggcgaagcaaaagaaattaatgatgatagcaacactaatatgatgacttacctatctctgacttctctgctgaataaacaagttgaaagataccaatccctccaagagaagatggacaatctttgcaaactgatggtaaaaatcattctaagcaattttgtcagtttcaagttataatccattcattactccatataaaattccataaactcccattcagtcgaaggtcacagcatttgtagtgatttattttcttccttgattgggttaaggaggttgtctttgcatcttttgggtacccagatcttttgttaagctaatactcaatcagatgttgtacattgtttcagcatgagaatgacctacatgcaacaaagggtaaaacagaaacactagagctattcctagaggaaacgttccaagtgcagagatgtatagttgcaacaggacagaagttggtggaaattcaatccaggatggtttctgggttcgcaggagtgaccaaagagatggagaaaagatctggaattgacacgaagagatttgctgatggtattagaaatcttttgcaggaagttcaaagaggccttgaaattcggacagccagaataattggagaccttgaggagacacttacttgttgtgaagggatggtgcaattga-----
>Balizia_spnov_Morim_577@NODE_1_length_1734_cov_451.416319
------------------------------------------------------------------------------------------------------------gaactgatgatcaagaaattatctatggaggtatcaaaattgcacaaggatttggaacagaaaggtaggattttgtcggcaatgttaaagaaagctaagctggattctgcagaaaagcaaatgctgataaaagaagctaaatggtcaaaggctaggaggaaacaagctgaacaagaaacagaaaagtggagggcagtctcaggtggaagatataaaaggccgccacgtgtttcaaaagaaccaaaacatttttctcccctatcttatcactactcgctcaaatcctacaaggaatccggtaagaactaagaaatctatattattcgtgtgtgtgtgtgtg-tatataaaatctataactgtagcttgagattcta-tctgtctgtaggtattactggtaatgagaagcatttggaagattgggtaaaagcggaggcacaaaattatgcagctatgattgagcagaggcatcaattagagcttgaagcttttgcagaagagctgagtaataaagctgagaaaatagagtcgtttcaatggcaattattgaggatggaattagaaacaaagaagctgcagtcccacgtgaagggattgatcaaggatgttgcacagctcagacatgataagatgaagttggag---atgttgttgaagagagacaaagaaattacttccccgaaagagaaacttgaattacaattgaagtcttccaactgcttcttacataacttgcttttgccttcacagtcatcagagcgagctgaagatgccgttttgtccgaactgaagagaaaatctgtggagaaagagcaagaaatgaaggaaactttggtggtggaatactgcaaaaaggaagcattatctgcagaaatgaaggacagtcttgtgctgaagaagagtatgagtgaagcagactctgatgcagccgaaaacatagcatccaccagcaatagcttcaatgaggcaagccatttcccatggaagatggatcttcatgctgttggagtgttttacaagatcaagaggctgaagcagcaacttgttcttgttgacagattgatcggacggcagaccaacggcgaagcaaaagaaattaatgatgatagcaacactaatatgatgacctacctatctctgactgctctgctgaataaacaagttgaaagataccaatccctccaagagaagatggacaatctttgcaaactgatggtaaaaatcattctaagcaattttgtcagtttcaagttataatccattcattactccatataaaattccataaactcccattcagtcgaaggtcacagcatttgtagtgatttattttcttccttgattgggttaaggaggttgtctttgcatcttttgggcacccagatcttttgttaagctaatactcaatcagatgttgtacattgtttcagcatgagaatgacctacatgcgacaaagggtaaaacagaaacactagagctattcctagaggaaacgttccaagtgcagaaatgtatagttgcaacaggacagaagttggtggaaattcaatccaggatggtttctgggttcgcaggagtgaccaaagagatggaggaaagttctggaattgacacgaagagatttgctgatagtattagaaatctgttgcaggaagttcaaagaggccttgaaattcggacagccagaataattggagatcttgaggggacacttacttgttgtgaagggatggtgcaat--------
>Cathormion_obliquifoliolatum_Wieringa_6519@NODE_1_length_1611_cov_228.593188
---------------------------------------------------------------------------------------------------------------------------------------gaggtatcaaaattgcacaaggatttggaacagaaaggtaggattttgtcggcaatgttaaagaaagctaagctggattctgcagaaaagcaaatgctgataaaagaagctaaatggtcaaaggctaggaggaaacacgctgaacaagaaacagaaaaatggagggcagtctcaggtggaagatataaaaggccgccacgtgtttcaaaagaaccaaaacatttttctcccctatcttatcactactcgctcaaatcctacaaggaatccggtaagaactaagaaatctatataattcgtgtgtgtgtgtgtg-tgtataaaatctataactgtggcttgagattcta-tctgtctgtaggtattactggtaatgagaagcatttggaagattgggtaaaagcggaggcacaaaattatgcagctatgattgagcagaggcatcaattagagcttgaagcttttgcagaagagctgagtaataaagctgagaaaatagagtcgtttcaatggcaattattgaggatggaactagaaacaaagaagctgcagtcccacgtgaagggattgatcaaggatgttgcacagctcagacatgataagatgaagttggag---atgttgttgaagagagacaaaggaatgacttccccgaaagagaagcttgaattacaattgaagtcttccaactgcttcaaacataacttgcttttgccttcacagtcatcagagcgagctgaagatgccgttttgtccgaactgaagagaaaatctgtggagaaagagcaagaaatgaaggaaactttggtggtggaatactgcaaaaaggaagcattatctgcagaaatgaaggacagtcttgtgctgaagaagagtatgagtgaagcagactctgatgcagccgaaagcatagcatccaccagcaatagcttcaatgaggcaagccatttcctgtggaagatggatcttcatgctgttggagtgttttacaagatcaagaggctgaagcagcaacttgttcttgttgacagattgatcggacggcagaccaacggcgaagcaaaagaaattaatgatgatagcaacactaatatgatgacctacctatctctgacttctctgctgaataaacaagttgaaagataccaatccctccaagagaagatggacaatctttgcaaactgatggtaaaaatcattctaagcaattttgtcagtttcaagttataatccattcattactccatataaaattctataaactcccattcagtcgaaggtcacagcatttgtagtgatttattttcttacttgattgggttaaggaggttgtctttgcatcttttgggcacccagatcttttgttaagctaatactcaatcagatgttgtacattgtttcagcgtgagaatggcctacatgcgacaaagggtaaaacagaaacactagagctattcctagaggaaacgttccaagtgcagagatgtatagttgcaacaggacagaagttggtggaaattcaatccaggatggtttctgggttcgcaggagtgaccaaagagatggaggaaagttctggaattgacacgaagagatttgctgatagtattagaaatc--------------------------------------------------------------------------------------------------------
>Cathormion_rhombifolium_Deighton_3618@NODE_1_length_1807_cov_111.205202
gaagaggtgagagaaaatgctaagcttgaaattaaagagcattcttctgagctcaggaagcaaaaaactgtcttcatcggtaagttattggagcagaaggaggagtcagaactgatgatccagaaattatctatggaggtatcaaaattgcacaaggatttggaacagaaaggtaggattttgtcggcaatgttaaagaaagctaagctggattccgcagaaaagcaaatgctgataaaagaagctaaatggtcaaaggctaggaggaaacaagctgaacaagaaacagaaaaatggagggcagtctcaggtgaaagatataaaaggccgccacgtgtttcaaaagaaccaaaacatttttctcccctatcttatcactactcgctcaaatcctacaaggaatccggtaagaactaagaaatctatattattcgtgtgtgtgtgtgtg-tgtataaaatctataactgtagcttgagattcta-tctgtctgtaggtattactggtaatgagaagcatttggaagattgggtaaaagcggaggcacagaattatgcagctatgattgagcagaggcatcaattagagcttgaagcttttgcagaagagctgagtaataaagctgagaaaatagagtcgtttcaatggcaattattgaggatggaattagaaacaaagaagctgcagtcccacgtgaagggattgatcaaggatgttgcacagctcagacatgataagatgaagttggag---atgttgttgaagagagacaaaggaatgacttccccgaaagagaagcttgaattacaattgaagtcttccaactgcttcaaacataacttgcttttgccttcacagtcatcagagcgagctgaagatgccgttttgtccgaagtgaagagaaaatctgtggagaaagagcaagaaatgaaggaaactttggtggtggaatactgcaaaaaggaagcattatctgcagaaatgaaggacagtcttgtgctgaagaagagtatgagtgaagcagactctgatgcagccgaaagcatagcatccaccagcaatagcttcaatgaggcaagccatttcctatggaagatggatcttcatgctgttggagtgttttacaagatcaagaggctgaagcagcaacttgttcttgttgacagattgatcggacggcagaccaacggcgaagcaaaagaaattaatgatgatagcaacactaatatgatgacctacctatctctgacttctctgctgaataaacaagttgaaagataccaatccctccaagagaagatggacagtctttgcaaactgatggtaaaaatcattctaagcaattttgtcagtttcaagttataatccattcattactccatataaaattctataaactcccattcagtcgaaggtcacagcatttgtagtgatttattttcttccttgattgggttaaggaggttgtctttgcatcttttgggcacccagatcttttgttaagctaatactcaatcagatgttgtacattgtttcagcgtgagaatggcctacatgcgacaaagggtaaaacagaaacactagagctattcctagaggaaacgttccaagtgcagagatgtatagttgcaacaggacagaagttggtggaaattcaatccaggatggtttctgggttcgcaggagtgaccaaagagatggaggaaagttctggaattgacacgaagagatttgctgatagtattagaaatctgttgcaggaagttcaaagaggccttgaaattcg----------------------------------------------------------------------
>Hydrochorea_corymbosa2_Iganci_862@NODE_1_length_1598_cov_406.550875
----------------------------------------------------------------------------------------------------------------------------------------------caaaattgcacaaggatttggaacagaaaggtaggattttgtcggcaatgttaaagaaagctaagctggattctgcagaaaagcaaatgctgataaaagaagctaaatggtcaaaggctaggaggaaacaagctgaacaagaaacagaaaagtggagggcagtctcaggtggaagatataaaaggccgccacgtgtttcaaaagaaccaaaacatttttctcccctatcttatcactactcgctcaaatcctacaaggaatccggtaagaactaagaaatctatattattcgtgtgtgtat--tta-tatataaaatctataactatagcttgagattcta-tctgtctgtaggtattactggtaatgagaagcatttggaagattgggtaaaagcggaggcacaaaattatgcagctatgattgagcagaggcatcaattagagcttgaagcttttgcagaagagctgagtaataaagctgagaaaatagagtcgtttcaatggcaattattgaggatggaattagaaacaaagaagctgcagtcccacgtgaagggattgatcaaggatgttgcacagctcagacatgataagatgaagttggag---atgttgttgaagagagacaaagaaatgactctcccgaaagagaagcttgaattacaattgaagtcttccaactgcttcttacataacttgcttttgccttcacagtcatcagagcgagctgaagatgccgttttgtccgaactgaagagaaaatctgtggagaaagagcaagaaatgaaggaaactt------------------------------------------------------ttgtgctgaagaagagtatgagtgaagcagattctgatgcagccgaaaacatagcatccaccagcaatagcttcaatgaggcaagccatttcccatggaagatggatcttcatgccgttggagtgttttacaagatcaagaggctgaagcagcaacttgttcttgttgacagattgatcggacggcagaccaacggcgaagcaaaagaaattaatgatgatagcaacactaatatgatgacctacctatctctgacttctctgctgaataaacaagttgaaagataccaatccctccaagagaagatggacaatctttgcaaactgatggtaaaaatcattctaagcaattttgtcagtttcaagttataatccattcattactccatataaaattccataaagtcccattcagttgaaggtcacagcatttgtagtgatttattttcttccttgattgggttaaggaggttgtctttgcatcttttgggcacccagatcttttgttaagctaatactcaatcagatgttgtacattgtttcagcatgagaatgacctacatgcgacaaagggtaaaacagaaacactagagctattcctagaggaaacgttccaagtgcagaaatgtatagttgcaacaggacagaagttggtggaaattcaatccaggatggtttctgggttcgcaggagtgaccaaagagatggaggaaagttctggaattgacacgaagagatttgctgatagtattagaaatctgttgcaggaagttcaaagaggccttgaaattcggacagccagaataatt------------------------------------------------------
>Hydrochorea_gonggrijpii_Tillett_45696@NODE_1_length_1539_cov_190.057456
------------------------------------------------------------------------------------------------------------------atgatccagaaattatctatggaggtatcaaaattgcacaaggatttggaacagaaaggtaggattttatcggcaatgttaaagaaagctaagctggattctgcagaaaagcaaatgctgataaaagaagctaaatggtcaaaggccaggaggaaacaagctgaacaagaaacagaaaagtggagggaagtctcaggtggaagatataaaaggccgccacgtgtttcaaaagaaccaaaacatttttctcccctatcttatcactactcgctcaaatccaataaggaatccggtaagaactaagaaatctatattattcgtgtgtgtgtgtgtg-tgtgtaaaatctataactgtagcttgagattcta-tctgtctgtaggtattactggtaatgagaagcatttggaagattgggtaaaagcggaggcacaaaattatgcagctatgattgagcagaggcatcaattagagcttgaagcttttgcagaagagctgagtaataaagctgagaaaatagagtcgtttcaatggcaattattgaggatggaattagaaacaaagaagctgcagtcccacgtgaagggattgatcaaggatgttgcacagctcagacatgataagatgaagttggag---atgttgttgaagagagacaaagaaatgacttccccgaaagagaagcttgaattacaattgaagtcttccaactgcttcttacataacttgcttttgccttcacagtcatcagagcgagctgaagatgccgttttgtccgaactgaagagaaaatctgtggagaaagagcaagaaatgaaggaaactttggtggtggaatactgcaaaaaggaagcattatctgcagaaatgaaggacagtctcgtgctgaagaagagtatgagtgaagcagactctgatgcagccgaaaacatagcatccaccagcaatagcttcaatgaggcaagccatttcccatggaagatggatcttcatgctgttggagtgttttacaagatcaagaggttgaagcagcaacttgttcttgttgacagattgatcggacggcagaccaacggcgaagcaaaagaaattaatgatgatagcaacactaatatgatgacctacctatctctgacttctctgctgaataaacaagttgaaagataccaatccctccaagagaagatggacaatctttgcaaactgatggtaaaaatcattctaagcaattttgtcagtttcaagttataatccattcattactccatataaaattccataaactcccattcagtcgaaggtcacagcatttgtagtgatttattttcttccttgattgggttaaggaggttgtctttgcatcttttgggcacccagatcttttgttaagctaatactcaatcagatgttgtacattgtttcagcataagaatgacctacatgcgacaaagggtaaaacagaaacactagagctattcctagaggaaacgttccaagtgcagaaatgtatagttgcaacaggacagaagttagtggaaattcaat-----------------------------------------------------------------------------------------------------------------------------------------------------------------------------------------------------
>Jupunba_abbottii_Zanoni_21220@NODE_1_length_1714_cov_159.142334
-----------------tgctaagcttgaaattaaagagcattcttctgagctcaggaagcaaaaaactgtcttcatcggtaagttattggagcagaaggaggagtcagaactgatgatccagaaattatctatggaggtatcaaaattgcacaaggatttggaccagaaaggtaggattttgtcggcaatgttaaagaaagctaagctggattctgcagaaaagcaaatgctgataaaagaagctaaatggtcaaaggctaggaggaaacaagctgaacaagaaacagaaaagtggagggcagtctcaggtggaagatataaaaggccgccacgtgtttcaaaagaaccaaaacatttttctcccatatcttatcactactcgctcaaatcctacaaggaatccggtaagaactaagaaatctatattattcgcgcgcgcgt--gtg-tgtataaaatctataactgtagcttgagattctattctgtctgtaggtattactggtaatgagaagcatttggaagattggataaaagcggaggcacaaaattatgcagctatgattgagcagaggcatcaattagagcttgaagcttttgcagaagagctgagtaataaagctgagaaaatagaatcgtttcaatggcaattattgaggatggaattagaaacaaagaagctgcagtcccacgtgaagggattgatcaaggatgttgcacagctcagacatgataagatgaagttggagacaatgttgttggagagagacaaagaaatgacttccccgaaagagaagcttgaattacaattgaagtcttccaactgcttcaaacataacttgcttttgccttcacagtcatcagagcgagctgaagatgccattttgtccgaactgaagagaaaaactgtggtgaaagagcaagaaatgaaggaaactttggtggtggaatactgcaaaaaggaagcattatctgcagaaatgaaggacagtcttgtgctgaagaagagtatgagtgaagcagactctgatgaagccgaaaacatagcatccaccagcaatagcttcaatgaggcaagccatttcccatggaagatggatcttcatgctgttggagtgttttacaagatcaagaggctgaagcaccaacttgttcttgttgacagattgatcggacggcagaccaacggcgaagcaaaagaaattaatgatgatagcaacactaatatgatgacctacctatctctgacttctctgctgaataaacaagttgaaagataccaatccctccaaaagaagatggacaatctttgcaaactgatggtaaaaatcattctaagcaattttgtcagtttcaagttataatccattcattactccatataaaatttcataaacttccattcagtcgaaggtcacagcatttgtagtgatttattttcttccttgattgggttaaggaagttgtctttgcatcttttgggcacccagatcttttgttaagctaatactcaatcagatgttgtacattgtttcagcatgagaatgacctgcatgcaacaaagggtaaaacagaaacactagagctattcctagaggaaacgttccaagtgcagagatgtatagttgcaacaggacagaagttggaggaaattcaatccaggatggtttctgggttcgcaggagtgaccaaagagatggaggaaagttctggaattgacacgaagagatttgc-------------------------------------------------------------------------------------------------------------------------
>Jupunba_asplenifolia_Ekman_6383@NODE_1_length_1243_cov_57.822470
------------------------------------------------------------------------------------------------------------------------------------------------------------------------------------------------------------------------------------------------------------------------------------------------------------------------------------------ccacgtgtttcaaaagaaccaaaacatttttctcccatatcttatcactactcgctcaaatcctacaaggaatccggtaagaactaagaaatctatattactcgtgtgtgtgt-----gtgtgtgtaatctataactgtagcttgagattctattctgtctgtaggtattactggtaatgagaagcatttggaagattgggtaaaagcggaggcacaaaattatgcagctatgattgagcagaggcatcaattagagcttgaagcttttgcagaagagctgagtaataaagctgagaaaatagaatcgtttcaatggcaattattgaggatggaattagaaacaaagaagctgcagtcccacgtgaagggattgatcaaggatgttgcacagctcagacatgataagatgaagttggagacaatgttgttggagagagacaaagaaatgacttccccgaaagagaagcttgaattacaattgaagtcttccaactgcttcaaacataacttgcttttgccttcacagtcatcagagcgagctgaagatgccattttgtccgaactgaagagaaaaactgtggtgaaagagcaagaaatgaaggaaactttggtggtggaatactgcaaaaaggaagcattatctgcagaaatgaaggacagtcttgtgctgaagaagagtatgagtgaagcagactctgatgaagccgaaaccatagcatccaccagcaatagcttcaatgaggcaagccatttcccatggaagatcgatcttcatgctgttggagtgttttacaagatcaagaggctgaagcaccaacttgttcttgttgacagattgatcggacggcagaccaacggcgaagcaaaagaaattaatgatgatagcaacactaatatgatgacctacctatctctgacttctctgctgaataaacaagttgaaagataccaatccctccaagagaagatggacaatctttgcaaactgatggtaaaaatcattctaagcaattttgtcagtttcaagttataatccattcattactccatataaaatttcataaacttccattcagtcgaaggtcacagcatttgtagtgatttattttcttccttgattgggttaaggaagttgtctttgcatcttttgggcacccagatcttttgttaagctaatactcaatcagatgttgtacattgtttcagcatgagaatgacctgcatgcaacaaagggtaaaacagaaac-------------------------------------------------------------------------------------------------------------------------------------------------------------------------------------------------------------------------------------------------------------------------------------
>Jupunba_barbouriana_Iganci_847@NODE_2_length_672_cov_129.206723
----------------------agcttgaaattaaagagcattcttctgagctcaggaagcaaaaaactgtcttcatcggtaagttattggagcagaaggaggagtcagaactgatgatccagaaattatccatggaggtatcaaaattgcacaaggatttggaacagaaaggtaggattttgtcggcaatgttaaagaaagctaagctggattctgcagagaagcaaatgctgataaaagaagctaaatggtcaaaggctaggaggaaacaagctgaacaagaaacagaaaagtggagggcagtctcaggtggaagatataaaaggccgccacgtgtttcaaaagaaccaaaacatttttctcccctatcttatcactactcgctcaaatcctacaaggaatccggtaagaactaagaaatctatattattcgtgtatatatataca-catataaaatctataactgtagcttgagattctattctgtctgtaggtattactggtaatgagaagcatttggaagattgggtaaaagcggaggcacaaaattatgcagctatgattgagcagaggcatcaattagagcttgaagcttttgcagaagagctgagtaataaagctgagaaaatagaatcgtttcaatggcaattattgaggatggaattagaaacaaagaagctgcagtcccacgtg--------------------------------------------------------------------------------------------------------------------------------------------------------------------------------------------------------------------------------------------------------------------------------------------------------------------------------------------------------------------------------------------------------------------------------------------------------------------------------------------------------------------------------------------------------------------------------------------------------------------------------------------------------------------------------------------------------------------------------------------------------------------------------------------------------------------------------------------------------------------------------------------------------------------------------------------------------------------------------------------------------------------------------------------------------------------------------------------------------------------------------------------------------------------------------------------------------
>Jupunba_brachystachya_Lima_7438@NODE_1_length_1999_cov_151.982830
gaagagttgagagaaaatgctaagcttgaaattaaagagcattcttctgagctcaggaagcaaaaaactgtcttcatcggtaagttattggagcagagggaggagtcagaactgatgatccagaaattatctatggaggtatcaaaattgcacaaggatttggaacagaaaggtaggattttgtcggcaatgttaaagaaagctaagctggattctgcagaaaagcaaatgctgataaaagaagctaaatggtcaaaggctaggaggaaacaagctgaacaagaaacagaaaagtggagggcagtctcaggtggaagatataaaaggccgccacgtgtttcaaaagaaccaagacattttcctcccctatcttatcactactcgctcaaatcctacaaggaatccggtaagaactaagaaatctatattattcgtgtgtgtgtatata-tatataaaatctataactgtagcttgagattctattctgtctgtaggtattactggtaatgagaagcatttggaagattgggtaaaagcggaggcacaaaattatgcagctatgattgagcagaggcatcaattagagcttgaagcttttgcagaagagctgagtaataaagctgagaaaatagaatcgtttcaatggcaattattgaggatggaattagaaacaaagaagctgcagtcccacgtgaagggattgatcaaggatgttgcacagctcagacatgataagatgaagttggagacaatgttgttggagagagacaaagaaatgacttccccgaaagagaagcttcaattacgattgaagtcttccaactgcttcaaacataacttgcttttgccttcacagtcatcagagcgagctgaagatgccattttgtccgaactgaagagaaaatctgtggagaaagagcaagaaatgaaggaaactttggtggtggaatactgcaaaaaggaagcattatctgcagaaatgaaggacagtcttgtgctgaagaagagtatgagtgaagcagactctgatgcagctgacaacatggcatccaccagcaatagcttcaatgaggcaagccatttcccatggaagatggatcttcatgctgtaggagtgttttacaagatcaagaggctgaagcagcaacttgttcttgttgacagattgatcggacggcagaccaacggcgaagcaaaagaaattaatgatgatagcaacactaatatgatgacctacctatctctgacttctctgctgaataaacaagttgaaagataccaatccctccaagagaagatggacaatctttgcaaactgatggtaaaaatcattctaagcaattttgtcagtttcaagttataatccattcattactccacataaaattccataaactcccattcggtcgaaggtcacagcatttgtagtgatttattttcttccttgattgggttaaggaagttgtctttgcatctttttggcacccagatcttttgttaagctaatactcaatcagatgttgtccattgtttcagcatgagaatgacctacatgcaacaaagggtaaaacagaaatactagagctattcctagaggaaacgttccaagtgcagagatgtatagttgcaacaggacagaagttggtggaaattcaatccaggatggtttctgggttcgcaggagtgaccaaagagatggaggaaagttctggaattgacacgaagagatttgctgatagtattagaaatctgttgcaggaagttcaaagaggccttgaaattcggacagccagaataattggagatcttgaggggacacttacttcttgtgaagggatggtgcaattgagaaga
>Jupunba_cochleata_Bonadeu_673@NODE_1_length_2280_cov_146.233772
gaagagttgagagaaaatgctaagcatgaaattaaagagcattcttctgagctcaggaagcaaaaaactgtcttcatcggtaagttattggagcagaaggaagagtcagaactgatgatccagaaattatctatggaggtatcaaaattgcacaaggatttggaacagaaaggtaggattttgtcggcaatgttaaagaaagctaagctggattctgcagaaaagcaaatgctgataaaagaagctaaatggtcaaaggctaggaggaaacaagctgaacaagaaacagaaaagtggagggcagtctcaggtggaagatataaaaggccgccacgtgtttcaaaagaaccaaaacatttttctcccctatcttatcactactcgctcaaatcctacaaggaatccggtaagaactaagaaatctatattattcgtgtatatat-------atatataatctataactgtagcttgagattctattctgtctgtaggtattactggtaatgagaagcatttggaagattgggtaaaagcggaggcacaaaattatgcagctatgattgagcagaggtatcaattagagcttgaagcttttgcagaagagctgagtaataaagctgagaaaatagaatcatttcaatggcaattattgaggatggaattagaaacaaagaagctgcagtcccacgtgaagggattgatcaaggatgttgcacagctcagacatgataagatgaagttggagacaatgttgttggagagagacaaagaaatgacttccccgaaagagaggcttgaattacaattgaagtcttccaactgcttcaaacataacttgcttttgccttcacagtcatcagagcgagctgaagatgccattttgtccgaactgaagagaaaaactgtggagaaagagcaagaaatgaaggaaactttggtggtggaatactgcaaaaaggaagcattatctgcagaaatgaaggacagtcttgtgctgaagaagagtatgagtgaagcagactctgatgcagccgaaaacatagcatccaccagcaatagcttcaatgaggcaagccatttcccatggaagatggatcttcatgctgttggagtgttttacaagatcaagaggctgaagcagcaacttgttcttgttgacagattgatcggacggcagaccaacggcgaagcaaaagaaattaatgatgatagcaacactaatatgatgacctacctatctctgacttctctgctgaataaacaagttgaaagataccaatccctccaagagaagatggacaatctttgcaaactgatggtaaaaatcattctaagcaattttgtcagtttcaagttataatccattcattactccatataaaattccataaactcccattcagtcgaaggtcacagcatttgtagtgatttattttcttccttgattgggttaaggaagttgtctttgcatcttttgggcacccagatcttttgttaagctaatactcaatcagatgttgtcctttgtttcagcatgagaatgacctacacgcaacaaagggtaaaacagaaatactagagctattcctagaggaaacgttccaagtgcagagatgtatagttgcaacaggacagaagttggtggaaattcaatccaggatggtttctgggttcgcaggagtgaccaaagagatggaggaaagttctggaattgacacgaagagatttgctgatagtattagaaatctgttgcaggaagttcaaagaggccttgaaattcggacagccagaataattggagatcttgaggggacacttacttgttgtgaagggatggtgcaattgagaaga
>Jupunba_laeta_Mori_25147@NODE_1_length_1611_cov_64.774446
------------------------------------------------------------------------------------------------------------gaactgacgatccagaaattatctatggaggtatcaaaattgcacaaggatttggaacagaaaggtaggattttgtcggcaatgttaaagaaagctaagctggattctgcagaaaagcaaatgctgataaaagaagctaaatggtcaaaggctaggaggaaacaagctgaacaagaaacagaaaagtggagggcagtctcaggtggaagatataaaaggccgccacgtgtttcaaaagaaccaaaacatttttctcccctatcttatcactactcgctcaaattctacaaggaatccggtaagaactaagaaatctatattattcgtgtgtgtgt-----gtatatataatctataactgtagcttgagattctattctgtctgtaggtattactggtaatgagaagcatttggaagcttgggtaaaagcggaggcacaaaaatatgcagctgtgattgagcagaggcatcaattagagcttgaagcttttgcagaagagctgagtaataaagctgagaaaatagaatcgtttcaatggcaattattgaggatggaattagaaacaaaaaagctgcagtcccacgtgaagggattgatcaaggatgttgcacagctcagacatgataagatgaagttggagacaatgttgttggagagagacaaagaaatgacttccccgaaagagaagcttgaattacgattgaagtcttccaactgcttcaaacataacttgcttttgccttcacagtcatcagagcgagctgaagatgccattttgtccgaactgaagagaaaatctgtggagaaagagcaagaaatgaaggaaactttggtggtggaatactgcaaaaaggaagcattatctgcagaaatgaaggacagtcttgtgctgaagaagagtatgagtgaagcagactctgatgcagccgaaaacatagcatccaccagcaatagcttcaatgaggcaagccatttcccatggaagatggatcttcatgctgttggagtgttttacaagatcaagaggctgaagcagcaacttgttcttgttgacagattgatcggacggcagaccaacggcgaagcaaaagaaattaatgatgatagcaacactaatatgatgacctacctatctctgacttctctgctgaataaacaagttgaaagatatcaatccctccaagagaagatggacaatctttgcaaactgatggtaacaatcattctaagcaattttgtcagtttcaagttataatccattcattactccatataaaattccatgaactcccattcagtcgaaggtcacagcatttgtagtgatttattttcttccttgattgggttaaggaagttgtctttgcatcttttgggcacccagatcttttgttaagctaatactcaatcaaatgttgtacattgtttcagcatgagaatgacctacatgcaacaaagggtaaaacagaaacactagagctattcctagaggaaacgttccaagtgcagagatgtatagttgcaacaggacagaagttggtggaaattcaatccaggatggtttctgggttcgcaggagtgaccaaagagatggaggaaagttctggaattgac---------------------------------------------------------------------------------------------------------------------------------------
>Jupunba_macradenia_Lourteig_3021@NODE_1_length_1532_cov_142.439863
----------------------------------------------------------------------------------------------------------------------------------------aggtatcaaaattgcacaaggatttggaacagaaaggtaggattttgtcggcaatgttaaagaaagctaagctggattctgcagaaaagcaaatgctgataaaagaagctaaatggtcaaaggctaggaggaaacaagctgaacaagaaacagaaaagtggagggcagtctcaggtggaagatataaaaggccgccacgtgtttcaaaagaaccaaaacatttttctcccctatcttatcactactcgctcaagtcctacaaggaatccggtaagaactaagaaatctatattattcgtgtgtgtgtgtgtg-tgtgtataatctataactgtagcttgagattctattctgtctgtaggtattactggtaatgagaagcatttggaagattgggtaaaagcggaggcacaaaattatgcagctatgattgagcagaggcatcaattagaggttgaagcttttgcagaagagctgagtgataaagctgagaaaatagagtcgtttcaatggcaattattgaggatggaattagaaacaaagaagcttcagtcccacgtgaagggattgatcaaggatgttgcacagctcagacatgataagatgaagttggag---atgttgttggagagagacaaagaaatgacttccccgaaagataagcttgaattacaattgaagtcttccaactgcttcaaacataacttgcttttgccttcacagtcatcagagcgagctgaagatgccattttgtccgaactgaagagaaaatctgtggagaaagagcaagaaatgaaggaaactttggtggtggaatactgcaaaaaggaagcattatctgcagaaatgaaggacagtcttgtgctgaagaagagtatgaatgaagcagactctgatgcagccgaaaacatagcatccaccagcaatagcttcaatgaggcaagccatttcccatggaagatggatcttcatgctgttggagtgttttacaagatcaagaggctgaagcagcaacttgttcttgttgacagattgatcggacggcagaccaacggcgaagcaaaagaaattaacgatgatagcaacactaatatgatgacctacctatctctgacttctctgctgaataaacaagttgaaagataccaatccctccaagagaagatggacaatctttgcaaactgatggtaaaaatcattctaagcaattttgtcagtttcaagttataatccattcattactccatataaaattccataaactcccattcagtcgaaggtcacagcatttgtagtgatttattttcttccttgattgggttaaggaggttgtctttgcatcttttgggcacccagatcttttgttaagctaatactcaatcagatgttgtacattgtttcagcatgagaatgacctacatgcagcaaagggtaaaacagaaacactagagctattcctagaggaaacgttccaagtgcagagatgtatagttgcaacaggacagaagttggtggaaattcaatccaggatggtttct---------------------------------------------------------------------------------------------------------------------------------------------------------------------------------------
>Jupunba_microcalyx_Iganci_855@NODE_1_length_2209_cov_190.849906
gaagagttgagagaaaatgctaagcttgaaattaaagagcattcttctgagctcaggaagcaaaaaactgtcttcatcggtaagttattggagcagaaggaggagtcagaactgatgatccagaaattatccatggaggtatcaaaattgcacaaggatttggaacagaaaggtaggattttgtcggcaatgttaaagaaagctaagctggattctgcagaaaagcaaatgctgataaaagaagctaaatggtcaaaggctaggaggaaacaagctgaacaagaaacagaaaagtggagggcagtctccggtggaagatataaaaggccgccacgtgtttcaaaagaaccaaaacatttttctcccctatcttatcactactcgatcaaatcctacaaggaatccggtaagaactaagaaatctatattattcgtgtgtgtgtgtgtg-tatataaaatctataactgtagcttgagattctattctgtctgtaggtattactggtaatgagaagcatttggaagattgggtaaaagcggaggcacaaaattatgcagctatgattgagcagaggcatcaattagagcttgaagcttttgcagaagagctgagtaataaagctgagaaaatagaatcgtttcaatggcaattattgaggatggaattagaaacaaagaagctgcagtcccacgtgaagggattgatcaaggatgttgcacagctcagacatgataagatgaagttggagacaatgttgttggagagagacaaagaaatgacttccccgaaagagaagcttgaattacgattgaagtcttccaactgcttcaaacataacttgcttttgccttcacagtcatcagagcgagctgaagatgccattttgtccgaactgaagagaaaatctgtggagaaagagcaagaaatgaaggaaactttggtggtggaatactgcaaaaaggaagcattatctgcagaaatgaaggacagtcttgtgctgaagaagagtatgagtgaagcagactctgatgcagccgaaaacatagcatccaccagcaatagcttcaatgaggcaagccatttcccatggaagatggatcttcatgctgttggagtgttttacaagatcaagaggctgaagcagcaacttgttcttgttgacagattgatcggacggcagaccaacggcgaagcaaaagaaattaatgatgatagcaacactaatatgatgacctacctatctctgacttctctgctgaataaacaagttgaaagataccaatccctccaagagaagatggacaatctttgcaaactgatggtaaaaatcattctaagcaattttgtcagtttcaagttataatccattcattactccatataaacttccataaacttccattcagtcgaaggtcacagcatttgtagtgatttattttcttccttgattgggttaaggaagttgtctttgcatcttttgggcacccagatcttttgttaagctaatactcaatcagatgttgtacattgtttcagcatgagaatgacctacatgcaacaaagggtaaaacagaaacactagagctattcctagaggaaacgttccaagtgcagagatgtatggttgcaacaggacagaagttggtggaaattcaatccaggatggtttctgggttcgcaggagtgaccaaagagatggaggaaagttctggaattgacacgaagagatttgctgatagtattagaaatcttttgcaggaagttcaaagaggccttgaaattcggacagccagaataattggagatcttgaggggacacttacttgttgtgaagggatggtgcaattgagaaga
>Jupunba_nipensis_Mayo_19662@NODE_1_length_1188_cov_70.396040
---------------------------------------------------------------------------------------------------------------------------------------------------------------------------------------------------------------------------------------------------------------------------------------------------------------gtctcaggtggaagatataaaaggccgccacgtgtttcaaaagaaccaaaacatttttctcccatatcttatcactactcgctcaaatcctacaaggaatccggtaagaactaagaaatctatattattcgtgtgtgtgtgtgtg-tgtgtgtaatctataactgtagcttgagattctattctgtctgtaggtattactggtaatgagaagcatttggaagattgggtaaaagcggaggcacaaaattatgcagctatgattgagcagaggcatcaattagagcttgaagcttttgcagaagagctgagtaataaagctgagaaaatagaatcgtttcaatggcaattattgaggatggaattagaaacaaagaagctgcagtcccacgtgaagggattgatcaaggatgttgcacagctcagatatgataagatgaagttggagacaatgttgttggagagagacaaagaaatgacttccccgaaagagaagcttgaattacaattgaagtcttccaactgcttcaaacataacttgcttttgccttcacagtcatcagagcgagctgaagatgccattttgtccgaactgaagagaaaaactgtggtgaaagagcaagaaatgaaggaaactttggtggtggaatactgcaaaaaggaagcattatctgcagaaatgaaggacagtcttgtgctgaagaagagtatgagtgaagcagactctgatgaagccgaaaccatagcatccaccagcaatagcttcaatgaggcaagccatttcccatggaagatggatcttcatgctgttggagtgttttacaagatcaagaggctgaagcaccaacttgttcttgttgacagattgatcggacggcagaccaacggcgaagcaaaagaaattaatgatgatagcaacactaatatgatgacctacctatgtctgacttctctgctgaataaacaagttgaaagataccaatccctccaaaagaagatggacaatctttgcaaactgatggtaaaaatcattctaagcaattttgtcagtttcaagttataatccattcattactccatataaaatttcataaacttccattcagtcgaaggtcacagcatttgtagtgatttattttcttccttgattgggttaaggaagttgtctttgcatcttttgggc-----------------------------------------------------------------------------------------------------------------------------------------------------------------------------------------------------------------------------------------------------------------------------------------------------------------------------------------------------------------------------------
>Jupunba_oppositifolia_Liegier_16014@NODE_1_length_1448_cov_200.279358
------------------------------------------------------------------------------------------------------------------------------------------------------------------------------------------------------------------------------------atgctgataaaagaagctaaatggtcaaaggctaggaggaaacaagctgaacaagaaacagaaaagtggagggcagtctcaggtggaagatataaaaggccgccacgtgtttcaaaagaaccaaaacatttttctcccatatcttatcactactcgctcaaatcctacaaggaatccggtaagaactaagaaatctatattattcgcgcgcgcgcgtgtg-tgtataaaatctataactgtagcttgagattctattctgtctgtaggtattactggtaatgagaagcatttggaagattggataaaagcggaggcacaaaattatgcagctatgattgagcagaggcatcaattagagcttgaagcttttgcagaagagctgagtaataaagctgagaaaatagaatcgtttcaatggcaattattgaggatggaattagaaacaaagaagctgcagtcccacgtgaagggattgatcaaggatgttgcacagctcagccatgataagatgaagttggagacaatgttgttggagagagaaaaagaaatgacttccccgaaagagaagcttgaattacaattgaagtcttccaactgcttcaaacataacttgcttttgccttcacagtcatcagagcgagctgaagatgccattttgtccgaactgaagagaaaaactgtggtgaaagagcaagaaatgaaggaaactttggtggtggaatactgcaaaaaggaagcattatctgcagaaatgaaggacagtcttgtgctgaagaagagtatgagtgaagcagactctgatgaagccgaaaacatagcatccaccagcaatagcttcaatgaggcaagccatttcccatggaagatggatcttcatgctgttggagtgttttacaagatcaagaggctgaagcaccaacttgttcttgttgacagattgatcggacggcagaccaacggcgaagcaaaagaaattaatgatgatagcaacactaatatgatgacctacctatctctgacttctctgctgaataaacaagttgaaagataccaatccctccaaaagaagatggacaatctttgcaaactgatggtaaaaatcattctaagcaattttgtcagtttcaagttataatccattcattactccatataaaatttcataaacttccattcagtcgaaggtcacagcatttgtagtgatttattttcttccttgattgggttaaggaagttgtctttgcatcttttgggcacccagatcttttgttaagctaatactcaatcagatgttgtacattgtttcagcatgagaatgacctgcatgcaacaaagggtaaaacagaaacactagagctattcctagaggaaacgttccaagtgcagagatgtatagttgcaacaggacagaagttggaggaaattcaatccaggatggtttctg--------------------------------------------------------------------------------------------------------------------------------------------------------------------------------------
>Jupunba_oxyphyllidia_Yonker_6157@NODE_1_length_1541_cov_180.698087
----------------------------------------------------------------------------------------------------------------------tccagaaattatctatggaggtatcaaaattgcacaaggatttggaacagaaaggtaggattttgtcggcaatgttaaagaaagctaagctggattctgcagaaaagcaaatgctgataaaagaagctaaatggtcaaaggctaggaggaaacaagctgaacaagaaacagaaaagtggaggtcagtctcaggtggaagatataaaaggccgccacgtgtttcaaaagaaccaaaacatttttctcccctatcttatcactactcgctcaaatcctacaaggaatccggtaagaactaagaaatctatattattcgtgtgtgtgt--ata-tatataaaatctataactgtagcttgagattctattctgtctgtaggtattactagtaatgagaagcatttggaagattgggtaaaagcggaggcacaaaattatgcagctatgattgagcagaggcatcaattagagcttgaagcttttgcagaagagctgagtaataaagctgagaaaatagaatcgtttcaatggcaattattgaggatggaattagaaacaaagaagctgcagtcccacgtgaagggattgatcaaggatgttgcacagctcagacatgataagatgaagttggagacaatgttgttggagagagacaaagaaatgacttccccgaaagagaagcttgaattacgattgaagtcttccaactgcttcaaacataacttgcttttgccttcacagtcatcagagcgagctgaagatgccattttgtccgaactgaagagaaaatctgtggagaaagagcaagaaatgaaggaaactttggtggtggaatacttcaaaaaggaagcattatctgcagaaatgaaggacagtcttgtgctgaagaagagtatgagtgaagcagactctgatgcagccgaaaacatagcatccaccagcaatagcttcaatgaggcaagccatttcccatggaagatggatcttcatgctgttggagtgttttacaagatcaagaggctgaagcagcaacttgttcttgttgacagattgatcggacggcagaccaacggcgaagcaaaagaaattaatgatgatagcaacactaatatgatggcctacctatctctgacttctctgctgaataaacaagttgaaagataccaatccctccaagagaagatggacaatctttgcaaactgatggtaaaaatcattctaagcaattttgtcagtttcaagttataatccattcattactccatataaaattccataaactcccattcagtcgaaggtcacagcatttgtagtgatttattttcttccttgattgggttaaggaagttgtctttgcatcttttgggcacccagatcttttgttaagctaatactcaatcagatgttgtacattgtttcagcatgagaatgacctacatgcaacaaagggtaaaacagaaacactagagctattcctagaggaaacgttccaagtgcagagatgtatagttgcaacaggacagaagttggtggaaattcaatccag-------------------------------------------------------------------------------------------------------------------------------------------------------------------------------------------------
>Jupunba_trapezifolia_Simon_1600@NODE_1_length_1239_cov_425.296453
-------------------------------------------------------------------------------------------------------------------------------------------------------------------------------------------------------------------------------------------------------------------------------------------------------------------------------------------------------------------------------------------------------------------------------------------------------------------------------------------------tattctgtccgtaggtattactggtaatgagaagcatttggaagattgggtaaaagcggaggcacaaaattatgcagctatgattgagcagaggcatcaattagagcttgaagcttttgcagaagagctgagtaataaagctgagaaaatagaatcgtttcaatggcaattattgaggatggaattagaaacaaagaagctgcagtcccacgtgaagggattgatcaaggatgttgcacagctcagacatgataagatgaagttggagacaatgttgttggagagagacaaagaaatgacttccccgaaagagaagcttgaattacgattgaagtcttccaactgcttcaaacataacttgcttttgccttcacagtcatcagagcgagctgaagatgccattttgtccgaactgaagagaaaatctgtggagaaagagcaagaaatgaaggaaactttggtggtggaatactgcaaaaaggaagcattatctgcagaaatgaaggacagtcttgtgctgaagaagagtatgagtgaagcagactctgatgcagccgaaaacatagcatccaccagcaatagcttcaatgaggcaagccatttcccatggaagatggatcttcatgctgttggagtgttttacaagatcaagaggctgaagcagcaacttgttcttgttgacagattgatcggacggcagaccaacggcgaagcaaaagaaattaatgatgatagcaacactaatatgatgacctacctatctctgacttctctgctgaataaacaagttgaaagataccaatccctccaagagaagatggacaatctttgcaaactgatggtaaaaatcattctaagcaattttgtcagtttcaagttataatccattcattactccatataaaattccataaactcccattcagtcgaaggtcacagcatttgtagtgatttattttcttccttgactgggttaaggaagttgtctttgcatcttttgggcacccagatcttttgttaagctaatactcaatcagatgttgtacattgtttcagcatgagaatgacctacatgcaacaaagggtaaaacagaaacactagagctattcctagaggaaacgttccaagtgcagagatgtatagttgcaacaggacagaagttggtggaaattcaatccaggatggtttctgggttcgcaggagtgaccaaagagatggaggaaagttctggaattgac---------------------------------------------------------------------------------------------------------------------------------------
>Jupunba_villosa_Borges_423@NODE_1_length_2014_cov_174.167785
gaagagttgagagaaaatgctaagcttgaactgaaagagcattcttctgagctcaggaagcaaaaaactgtcttcatcggtaagttattggggcagaaggaggagtcagaactgatgatccagaaattatctatggaggtatcaaaattgcacaaggatttggaacagaaaggtaggattttgtcggcaatgttaaagaaagctaagctggattctgcagaaaagcaaatgctgataaaagaagctaaatggtcaaaggctaggaggaaacaagctgaacaagaaacagaaaagtggagggcagtctcaggtggaagatataaaaggccgccacgtgtttcaaaagaaccaaaacatttttctcccctatcttatcactactctctcaaatcctacaaggaatccggtaagaactaagaaatctatattattcgtgtgtgtgt-----gtgtataaaatctataactgtagctttagattctattctgtctgtaggtattactggtaatgagaagcatttggaagattgggtaaaagcggaggcacaaaattatgcagctatgattgagcagaggcatcaattagagcttgaagcttttgcagaagagctgagtaataaagctgagaaaatagaatcgtttcaatggcaattattgaggatggaattagaaacaaagaagctgcagtcccacgtgaagggattgatcaaggatgttgcacagctcagacatgataagatgaagttggagacaatgttgttggagagagacaaagaaatgacttccccgaaagagaagcttgaattacgattgaagtcttccaactgcttcaaacataacttgcttttgccttcacagtcatcagagcgagctgaagatgccattttgtccgaactgaagagaaaatctgtggagaaagagcaagaaatgaaggaaactttggtggtggaatactgcaaaaaggaagcattatctgcagaaatgaaggacagtcttgtgctgaagaagagtatgagtgaagcagactctgatgcagccgaaaacatagcatccaccagcaatagcttcaatgaggcaagccatttcccatggaagatggatcttcatgctgttggagtgttttacaagatcaagaggctgaagcagcaacttgttcttgttgacagattgatcggacggcagaccaacggcgaagcaaaagaaattaatgatgatagcaacactaatatgatgacctacctatctctgacttctctgctgaataaacaagttgaaagataccaatccctccaagagaagatggacaatctttgcaaactgatggtaaaaatcattctaagcaattttgtcagtttcaagttataatccattcattactccatataaaattccataaactcccattcagtcgaaggtcacagcatttgtagtgatttattttcttccttgattgggttaaggaagttgtctttgcatcttttgggcacccagatcttttgttaagctaatactcaatcagatgttgtccattgtttcagcatgagaatgacctacatgcaacaaagggtaaaacagaaatactagagctattcctagaggaaacgttccaagtgcagagatgtatagttgcaacaggacagaagttggtggaaattcaatccaggatggtttctgggttcgcaggagtgaccaaagagatggaggaaagttctggaattgacacgaagagatttgctgatagtattagaaatctgttgcaggaagttcaaagaggccttgaaattcggacagccagaatacttggagatcttgaggggacacttacttgttgtgaagggatggtgcaattgagaaga
>Punjuba_lehmannii_Escobar_7465@NODE_1_length_2063_cov_109.090131
gaagagttgagagaaaatgctaagcgtgaagttaaagagcattcttctgagctcaggaagcaaaaaactgtcttcatcggtaagttattggagcagaaggaggagtcagaactgatgatccagaaattatctatggaggtatcaaaattgcacaaggatttggaacagaaaggtaggattttgtcggcaatgttaaagagagctaagctggattctgcagaaaagcaaatgctgataaaagaagctaaatggtcaaaggctaggaggaaacaagccgaacaagaaacagaaaagtggagggcagtctcaggtggaagatataaaaggccgccacgtgtttcaaaagaaccaaaacatttttctcccctatcttatcactactcgctcaaatcctacaaggaatccggtaagaactaagaaatctatattattcgtgtatatat-----aaaaaaaaaatctataactgtagcttgagattctattctgtctgtaggtattactggtaatgagaagcatttggaagattgggtaaaagcggaggcacaaaattatgctgctatgattgagcagaggcatcaattagagcttgaagcttttgcagaagagctgagtaataaagctgagaaaatagagtcgtttcaatggcaattattgaggatggaattggaaacaaagaagctgcagtcccacgtgaagggattgatcaaggatgttgcacagctcagacatgataagatgaagttggagacaatgttgttggagagagacaaagaaatgacttccccgaaagagaagcttgaattacaattgaagtcttccaactgcttcaaacataacttgcttttgccttcacagtcatcagagcgagctgaagatgccattttgtccgaactgaagagaaaatctgtggagaaagagcaagaaatgaaggaaactttggtggaggaatactgcaaaaaggaagcagtatctgcagaaatgaaggacagtcttgtgctgaagaagagtatgagtgaagcagactctgatgcacccgaaaacatagcatccaccagcaatagctccaatgaggcaagccattttccatggaagatggatcttcatgctgttggagtgttttacaagatcaagaggctgaagcagcaacttgttcttgttgacagattgatcggacggcagaccaacggcgaagcaaaagaaattaatgatgatagcaacactaatatgatgacctacctatctctgacttctctgctgaataaacaagttgaaagataccaatccctccaagagaagatggacaatctttgcaaactgatggtaaaaatcattctaagcaattttgtcagtttcaagttataatccattcattactccatataaaattccataaactcccaatcagtcgaaggtcacagcatttgtagtgatttattttcttccttgattgggttaaggaagttgtctttgcatcttttggtcacccagatcttttattaagctaatactcaatcagatgttgtacattgtttcagcatgagaatgacctacatgcaacaaagggtaaaacagaaacactagagctattcctagaggaaacgttccaagtgcagagatgtatagttgcaacaggacagaagttggtggaaattcaatccaggatggtttctgggttcgcaggagtgaccaaagagatggaggaaagttctggaattgatacaaagagatttgctgatagtattagaaatctgttgcaggaagttcaaagaggccttgaaattcggacagccagaataattggagatcttgaggggacacttacttgttgtgaagggatggtgcaattgagaaca
>_R_Afrocalliandra_redacta_Germishuizen_5585@NODE_1_length_1416_cov_176.388350
-------------------------------------------------------------------------------------------------------------------------------------------------------------------------------------------------------------------------------------------------------------------------------------------------------gaaccatgttggttagctcaggttcaacaaggacaccacacgtttcaagagaattaaaacatttttctcccctgtctgatcactactctcccaaatccttcaaggaatacggtaagaactaagaaacctatattatttgtgttactgtatttgctatactttgtgtataactatagcttgagattctattttttctgtaggtattagtgataagggaaagtatttggaagaatggctaaaagaggaggcacaaaattatgcagctatgattgagcagaggcatcaattagagcttgaagcttttgcagaagagctgagtaataaagctgagaaaatagagtcatttcgatggcaattattgaggatggaattagaaacaaagaagctgcagtcccaagtgaagggattgatcaaagatgttgcgcagctcagacatgataagatgaagttgaagacaatgctgttggagagagacagagaattgacatgcccaaaagagaaacttgcattacaagtaaagtcttcaaactgcttcaaacataacttgcctcttccttcacagccatc------------------------------------------------------agagcaagagacgaacgaaaatataatggtggaacactgcgaaacggaagcattatctgca------------------------------------------------------------gaaaacgtagcatccgctagcaagagctccaatgaggcaagccatttcccatggaagatggatcttcatgctgttggagtgttctacaagatcaagaggctgaagcagcaacttgttcttgttgacagattgataggacggcaaaccaatggcgaatcaaaagaaattaatgatgccagcaacagtaatactatgacttacctatctttgacttttctgctgaataaacaagttgaaaaataccaatccctccaagagaagatggacaatctatgcaaactgatggtataaatcattctaagcaattttgtcagtt--aagttgtaatccattcat---------------------------------ataaaaggt--------------------------------------------------------------------------gaaattttgtgaagctaatagtcaatta-ttgtacattattgtttcagcatgagaacgaacaacatgaaacaatgggtaaaacagaagcattagagaaattcctagaggaaatgtttgaagtgcagagatgtgtagttggaacaggacagaaattggtagagattaaatccaggatggtttctgggtttgcaggggtgaccaaagagatggaggaaagttctggaattgacacagagagatttgctgagagtataagaaacctgttgcaggaa---------------------------------------------------------------------------------------------
>_R_Albizia_adinocephala_FHO33_88@NODE_1_length_1951_cov_166.999466
gaagagttgagagaaaatgccaagcgtaaaattaaagagcattcttctgagctcaggcagcaaaaaactgtcttcatcggcaagttattggagcagaaggaggagtcagaactgatgatccggaaattatccatggaggcgtcaaaattgcacaaggatttggaacagaaaggtaggattttgtcggcaatgttaaagaaagctaagctggattctgcagaaaagcaaatgctgataaaagaagctaaatggtcaaaggctaggaggaaacaggctgaacaagaaacagaaaagtggagggcagtctcaggtggaagatataaaagaccgccacgtgtttcaaaagaaccaaaacatttttctcccctatttgatcactactcgctcaaatcctataaggaatccggtaagaactaagaaatctatattattcgtgtatattc-----at-aaaaaagtctttaactgtagcttgagattctattctgtctgtaggtattactggtaatgaaaagcatttggaagattgggtaaaagcggaggcacaaaattatgcagctatgattgagcagaggcatcaattagagcttgaagctcttgcagaagagctgagtaataaagctgaaaaaatagagtcgtttcagtggcaattaatgaggatggaattagaaacaaagaagctgcagtcccacgtgaagggattgatcaaggatgttgcacaactcagacatgataagatgaagttggagacaatgttgttggagagagacaaagaaatgacttccccgaaagagaagcttgaattacaattgaagtcttccaactgcttcaaacataacttgcttttgccttcacagtcatcagagcgagttgaagatgccattttgtccgaactcaagagaaaatctgtggagaaagagcaagaaatgaaggaaactttgatggtggaatactgcaaaaaggaagaattatctgcagaaatgaaggacagtcttgtgctgaagaagagtacgagtgaagtagactctgatgcagccgaaaacatagcatccaccagcaatagctctaatgaggcaagccatttctcatggaagatggatcttcatgctgttggagtgttttacaagatcaagaggctgaagcagcaacttgttcttgttgacagattgatcggacggcagaccaacggtgaagcaaaagaaattaatgatgatagcgacactaatatgatgacctacctatctctgacttctctgctgaatgaacaagttgagagatatcaatccctccaagagaagatggacaatctttgcaaactgatggtaaaaatcattctaagcaattttgtcagttttaagttataatccattcattactcc-tataaaattccatgaactcccaatcagtcgaaggtcacggcatttgtagtgatttattttcttccttgattgggttgaggaagttgtctttgcatcttttgggcatccagatcttttgtaaagctaatactcaatcagatgttgtacattgtttcagcatgaggatgacctacatgcaacaaagggtaaaacagaaacactagagctattcctagaggaaacgttccaagtgcagaggtgtatagttgcaacaggacagaagttggtggaaattcaatccaggatgatttctgggttcgcaggagtgaccaaagagatggaggaaagttctggaattgacacgaagagatttgctgatagtattagaaatctgttgcaggaagttcaaagaggcctggaaattcagacagccagaataattggagatcttgaggggacacttacttgttgtgaagggatggtgcaatagagaaga
>_R_Albizia_burkartiana_StivalSantos_678@NODE_1_length_1159_cov_15.310688
------------------------------------------------------------------------------------------------------------------------------------------------------------------------------------------------------------------------------------------------------------------------------------------------------------------------------------------------------aaaggaccaaaacatttttatcccctatctgatcactactccctcaaatgctacaaggaatccggtaagaactaaga----tatattattcgtgtatattc------ataaaaaaatctgtaactgtagcttgagattctattctgtctgtaggtattactggtagtgagaagcatttggaagattgggtaaaagcgaaggcacaaaattatgcagctatgattgagcagaggcgtcaattagagcttgaagcttttgcagaagagctgagtaataaagctgagaaaatagagtggtttcaatggcaattaatgaggatggaattagaaacaaagaagctgcagtcccacgtgaagggattgatcaaggatgttgcacaactcagacatgataagatgaagttggagacaatgttgttggagagagacaaagaaatgacttccccgaaagagaagcttgaattacaattgaagtcttccaactgcttcgaacataacttgcttttgccttcacagtcatcagagcgagctgaaggtgccattttctccgaactcaagagaagatctgtggagaaagagcaagaaatgaaggaaactttgatggtggaatactgcaaaaaggaagcattatctgcagaaatgaaggacagtcttgtgctgaagaagagtacgagtgaagtagactctgatgcagccgaaaacatagcatccaccagcaatagctccaatgaggcaagccatttgtcatggaagatggatcttcatgctgttggagtgttctacaagatcaagaggctgaagcagcaacttgttcttgttgacagattgatcggacggcagaccaacggtgaagcaaaagaaattaatgatgatagcaacactaatatgatgacctacctatctctgacttctctgctgaataaacaagttgagagataccaatccctccaagagaagatggacaatctttgcaaactgatggtaaaaatcattctaagcaattttgtcagtttcaagttataatccattcattactcc-tataaaattccataaactcccaatcagtggaaggtcacggcatttgtagtgatttattttcttccttgattgggttgaggaagttgtctttgcatcttttgggcatccagatcttttgttaagctaata----------------------------------------------------------------------------------------------------------------------------------------------------------------------------------------------------------------------------------------------------------------------------------------------------------------------------------------------------------
>_R_Albizia_decandra_Vilhena_231@NODE_1_length_1193_cov_52.646057
--------------------------------------------------------------------------------------------------------------------------------------------------------------------------------------------------------------------------------------------------------------------------------------------------------------------------aagatataaaagaccgccacgtgtttcaaaagaaccaaaacatttttctcccctatctgatcactactcgctcaaatcctacaaggaatccggtaagaactaagaaatctatattattcgtgtatattc------ataaaaaaatctgtaactgtagcttgagattctattctgtctgtaggtaatactggtaatgagaagcatttggaagattgggtaaaagcggaggcacaaaattatgcagctatgattgagcagaggcatcaattagagcttgaagcttttgcagaagagctgagtaacaaagctgagaaaatagagtcgtttcaatggcaattaatgaggatggaattagaaacaaaaaagcttcagtcccacgtgaagggattgatcaaggatgttgcacaactcagacatgataagatgaagttggagacaatgttgttggagagagacatagaaatgacttccccgaaagagaagcttgaattacaattgaagtcttccaactgcttcaaacataacttccttttgccttcacagtcatcagagcgagctgaaggtgccattttgtcagaactcaagagaaaatctgtggagaaagagcaagaaatgaaggaaactttgatggtggagtacggcaaaaaggaagcattatctgcagaaatgaaggacagtcttgtgctgaagaagagtaagagtgaagtagactctgatgcagccgaaaacatagcatccaccagcaatagctccaatgaggcaagccatttctcatggaagatggatcttcatgctgttggagtgttttacaagatcaagaggctgaagcagcaacttgttcttgttgacagattgatcggacggcagaccaacggtgaagcaaaagaaattaatgatgatagcaacactaatatgatgacctacctatctctgacttctctgctgaataaacaagttgagagataccaatccctccaagagaagatggacaatctttgcaaactgatggtaaaaatcattctaagcaattttgtcagtttcaagttataatccattcattactcc-tataaaattccataaactcccaatcagtcgaaggtcacggcatttgtagtgatttattttcttccttgattgggttgaggaagttgtctttgcatcttctgggcatccagatcttttgttaagctaatact--------------------------------------------------------------------------------------------------------------------------------------------------------------------------------------------------------------------------------------------------------------------------------------------------------------------------------------------------------
>_R_Albizia_edwallii_Dalmaso_272@NODE_1_length_942_cov_13.635851
--------------------------------------------------------------------------------------------------------------------------------------------------------------------------------------------------------------------------------------------------------------------------------------------------------------------------------------------------------------------------------------------------------------------------------------ctatattattcgtgtatattc-----ataaaaaaaatctgtaactgtagcttgagattctattctgtctgtagatattactggtaataagaagcatttggaagattgggtaaaagcggaggcacaaaattatgcagctatgattgagcagaggcatcaattagaacttgaagcttttgcagaagagctgagtaataaagctgagaaaatagagtcgtttcaatggcagttaatgaggatggaattagaaacaaagaagctgcagtcccacgtgaagggattgatcaaggatgttgcacaactcagacatgataagatgaagttggagacaatgttgttggagagagaccaagaaatgacttccccgaaagagaagcttgaattgcaattgaagtcttccaactgcttcaaacataacttgcttttgccttcacagtcatcagagcgagctgaagatgccattttgtccgaactcaagagaaaatctgtggagaaagagcaagaaatgaaggaaactttgatggtggaatactgcaaagaggaagcattatctgcagaaatgaaggacagtctagtgctgaagaagagtacgagtgaagtagactctgatgcagccgaaaacgtagcatccaccagcaatagctccaatgaggcaagccgtttctcatggaagatggatcttcatgctgttggagtgttttacaagatcaagaggctgaagcagcaacttgttcttgttgacagattgatcggacggcagaccaacggtgaagcaaaagaaattaatgatgatagcaacactaatatgatgacctacctatctctgacttctctgctgaataaacaagttgaaagataccaatccctccaagagaagatggacaatctttgcaaactgatggtaaaaatcattctaagcaattttgtcagtttcaagttataa-----------------------------------------------------------------------------------------------------------------------------------------------------------------------------------------------------------------------------------------------------------------------------------------------------------------------------------------------------------------------------------------------------------------------------------------------------------------------------------------------------------
>_R_Albizia_inundata_Wood_26530@NODE_1_length_1355_cov_741.982308
--------------------------------------------------------------------------------------------------------------------------------------------------------------------------------------------------------------------------------------------aaaagaagctaaatggtcaaaggctaggaggaaacaagctgaacaagaaacagaaaagtggagggcagtttcaggtggaagatataaaagaccgccacgcgtttcaaaagaaccaaaacatttttctcccctatctgatcactactcgctcaaatcctacaaggaatccggtaagaactaagaaatctatattattcgtgtatattc------ataagaaaaactgtaactgtagcttgagatcctattctgtctgtaggtattactggtaatgagaagcatttggaagattgggtaaaagcggaggcgcaaaattatgcagctatgattgagcagaggcatcaattagagcttgaagcttttgcagaagagctgagtaataaagctgagaaaatagagtcgtttcaatggcaattaatgaggatggaattagaaacaaagaagctgcagtcccacgtgaagggattgatcaaggatgttgcacaactcagacatgataagatgaagttggagacaatgttgttggagagagacatagaaatgacttccccgaaagagaagcttgaattacaattgaagtcttccaactgcttcaaacataacttccttttgccttcacagtcatcagagcgagctgaaggtgccattttgtccgaactcaagagaaaatctgtggagaaagagcaagaaatgaaggaaactttgatggtggaatactgcaaaaaggaagcattatctgcagaaatgaaggacagtcttgtgctgaaggagagtacgagcgaagtggactctgatgcagccgaaaacacagcatccaccagcaatagctccaaggaggcaagccatttctcatggaagatggatcttcatgctgttggagtgttttacaagatcaagaggctgaagcagcaacttgttcttgttgacagattgatcggacggcagaccaacggtgaagcaaaagaaattaatgatgatagcaacactaatatgatgacctacctatctctgacttctctgctgaataaacaagttgagagataccaatccctccaagagaagatggacaatctttgcaaactgatggtaaaaatcattctaagcaattttgtcagtttcaagttataatccattcattactcc-tataaaaatccataaactcccaatcagtcgaaggtcacggcgtttgtagtgatttattttcttccttgattgggttgaggaagttgtctttgcatcttttgggcatccagatcttttgttaagctaatactcaatcagatgttgtacattgtttcagcatgaggatgacctacatgcaacaaagggtaaaacagaaacactagagctgttcctag--------------------------------------------------------------------------------------------------------------------------------------------------------------------------------------------------------------------------------------------------------------------
>_R_Albizia_multiflora_Hughes_3090@NODE_1_length_1973_cov_143.261603
gaagagttgagagaaagtgccaagcgtgaaattaaagagcattcttctgagctcaggcagcaaaaaactgtctttatcggcaagttattggagcagaaggaggagtcagaacggatgatccagaaattatccatggaggcatcaaaattgcacaaggatttggaacagaaaggtaggattttgtcggcaatgttaaagaaagctaaactggattctacagaaaagcaaatgctgataaaagaagctaaatggtcaaaggctaggaggaaacaagctgaacaagaaacagaaaagtggagggcagtttcaggtggaagatataaaagaccgccacgtgtttcaaaagaaccaaaacatttttctcccctatctgatcactactcgctcaaatcctacaaggaatccggtaagaactaagaaatctatattattcgtgtatattc-----ataaaaaaaatctgtaactgtagcttgagattctattctgtctgtaggtattactggtaatgagaagcatttggaagattgggtaaaagcggaggcacaaaattatgcagctattattgagcagaggcatcaattagagcttgaagcttttgcagaagagctgagtaataaagctgagaaaatagagtcgtttcaatggcaattaatgaggatggaattagaaacaaagaagctgcagtcccacgtgaagggattgatcaaggatgttgcacaactcagacatgataagatgaagttggagacaatgttgttggagagagacatagaaatgacttccccgaaagagaagcttgaattacaattgaagtcttccaactgcttcaaacataacttccttttgccttcacagtcatcagagcgagctgaaggtgccattctgtccgaactcaagagaaaatctgtggagaaagagcaagaaatgaaggaaactttgatggtggaatactgcaaaaaggaagcattatctgcagaaatgaaggacagtcttgtgctggagaagagtacgagtgaagtggactctgatgcagccgaaaacatagcatccaccagcaatagctccaaggaagcaagccatttctcatggaagatggatcttcatgctgttggagtgttttacaagatcaagaggctgaagcagcaacttgttcttgttgacagattgatcggacggcagaccaacggtgaagcaaaagaaattaatgatgatagcaacactaatatgatgacctacctatctctgacttctctgctgaataaacaagttgagagataccaatccctccaagagaagatggacaatctttgcaaactgatggtaaaaatcattctaagcaattttgtcagtttcaagttataatccattcattactcg-tataaaattccataaactcccaatcagtcgaaggtcacggcatttgtagtgatttattttcttccttgattgggttgaggaagttgtctttgcatcttttgggcatccagatcttttgttaagctaatactcaatcagatgttgtacattgtttcagcatgaggatgacctacatgcaacaaagggtaaaacagaaacactagagctgttcctagaggaaacgttccaagtgcagagatgtacagttgcaacaggacagaagttggtggaaattcaatccaggatgatttctgggttctcaggagtgaccaaaaagatggaggaaagttctggaattgacacgaagagatttgctgatagtattagaaatctgttgcaggaagttcaaagaggccttgaaattcggacagccagaataattggagatcttgaggggacacttacttgttgtgaagggatggtgcaattgagaag-
>_R_Albizia_niopoides_Simon_1601@NODE_1_length_928_cov_124.485311
--------------------------------------------------------------------------------------------------------------------------------------------------------------------------------------------------------------------------------------------------------------------------------------------------------------------------------------------------------------------------------------------------------------------------------------------------------------------------------------------------------------------------------------------------------------------------------------------------------------------------------------------------------------------------------------------------------------------------------------------------------------------------------------------------------------------------------------------------------------------------------------cagtcatcagagcgagctgaaggtgccattttgtccgaactcaagagaaaatctgtggagaaagagca------------------------------------------------------agaaatgaaggatagtcttgtgctgaagaagagtacgagtgaagtagactctgatgcagccgaaaacatagcatccaccagcaatagctccaatgaggcaagccatttctcatggaagatggatcttcatgctgttggagtgttttacaagatcaagaggctgaagcagcaacttgttcttgttgacagattgatcggacggcagaccaacggtgaagcaaaagaaattaatgatgatagcaacactaatatgatgacctacctatctctgacttctctgctgaataaacaagttgagagataccaatccctccaagagaagatggacaatctttacaaactgatggtaaaaatcattctaagcaattttgtcagtttcaagttataatccattcattactcc-tataaaattccataaactcccaatctgtcgaaggtcacggcatttgtagtgatccattttcttccttgattgagttgaggaagttgtctttgcatcttttgggcatccagattttttgttaagctaatactcaattagatgttgtacattgtttcagcatgaggatgacctacatgcagcaaagggtaaaacagaaacactagagctattcctagaggaaacgttccaagtgcagagatgtatagttgcaacaggacagaagttggtggaaattcaatccaggatgatttctgggttcgcaggagtgaccaaagagatggaggaaagttctggaattgacacgaagagatttgctgatagtattagcaatctgttgcaggaagttcaaagaggccttgaaattcggacagccagaataattggagatcttgaggggaca----cttgttgtgaaggga-----------------
>_R_Albizia_sinaloensis_Hughes_1576@NODE_1_length_1675_cov_113.105757
-----------------------------------------------------------------aactgtcttcatcggcaagttattggagcagaaggaggagtcagaactgatgatccggaaattatccatggaggcatcaaaattgcacaaggatttggaacagaaaggtaggattttgtcggcaatgttaaagaaagctaagctggattctgcagaaaagcaaatgctgataaaagaagctaaatggtcaaaggctaggaggaaacaggctgaacaagaaacagaaaagtggagggcagtctcaggtggaagatataaaagaccgccacgtgtttcaaaagaaccaaaacatttttctcccctatttgatcactactcgctcaaatcctacaaggaatccggtaagaactaagaaatctatattattcgtgtatattc-----at-aaaaaagtctttaactgtagcttgagattctagtctgtctgtaggtattactggtaatgagaagcatttggaagattgggtaaaagcggaggcacaaaattatgcagctatgattgagcagaggcatcaattagagcttgaagcttttgcagaagagctgagtaataaagctgagaaaatagagtcgtttcagtggcaattaatgaggatggaattagaaacaaagaagctgcagtcccacgtgaagggattgatcaaggatgttgcacaactcagacatgataagatgaagttggagacaatgttgttggagagagacaaagaaatgacttccccgaaagagaagcttgaattacaattgaagtcttccaactgcttcaaacataacttgcttttgccttcacagtcatcagagcgagttgaagatgccattttgtccgaactcaagagaaaatctgtggagaaagagcaagaaatgaaggaaactttgatggtggaatactgcaaaaaggaagaattatctgcagaaatgaaggacagtcttgtgctgaagaagagtacgagtgaagtagactctgatgcagccgaaaacatagcatccaccagcaatagctccaatgaggcaagccatttctcatggaagatggatcttcatgctgttggagtgttttacaagatcaagaggctgaagcagcaacttgttcttgttgacatattgatcggacggcagaccaacggtgaagcaaaagaaattaatgatgatagcgacactaatatgatgacctacctatctctgacttctctgctgaatgaacaagttgagagatatcaatccctccaagagaagatggacaatctttgcaaactgatggtaaaaatcattctaagcaattttgtcagttttaagttataatccattcattactcc-tataaaattccataaactcccaatcagtcgaaggtcacggcatttgtagtgatttattttcttccttgattgggttgaggaagttgtctttgcatcttttgggcatccagatcttttgtacagctaatactcaatcagatgttgtacattgtttcagcatgaggatgacctacatgcaacaaagggtaaaacagaaacactagagctattcctagaggaaacgttccaagtgcagagatgtatagttgcaacaggacagaagttgatggaaattcaatccaggatgatttctgggttcgcaggagtgaccaaagagatggaggaaagttctggaattgacacgaagagatttgctgatagtatt---------------------------------------------------------------------------------------------------------------
>_R_Albizia_subdimidiata_var_subdimidiata_Ferreira_210@NODE_1_length_1624_cov_171.549451
----------------------------------------------------------------------------------------------------------------------------------------aggcatcaaaattgcacaaggatttggaacagaaaggtaggattttgtcggcaatgttaaagaaagctaaactggattctacagaaaagcaaatgctgataaaagaagctaaatggtcaaaggctaggaggaaacaagctgaacaagaaacagaaaagtggagggcagtttcaggtggaagatataaaagaccgccacgcgtttcaaaagaaccaaaacatttttctcccctatctgatcactactcgctcaaatcctacaaggaatccggtaagaactaagaaatctatattattcgagtatattc-----at-aagaaaaactgtaactgtagcttgagctcctattctgtctgtaggtattactggtaatgagaagcatttggaagattgggtaaaagcggaggcacaaaattatgcagctatgattgagcagaggcatcaattagagcttgaagcttttgcagaagagctgagtaataaagctgagaaaatagagtcgtttcaatggcaattaatgaggatggaattagaaacaaagaagctgcagtcccacgtgaagggattgatcaaggatgttgcacaactcagacatgataagatgaagttggagacaatgttgttggagagagacatagaaatgacttccccgaaagagaagcttgaattacaattgaagtcttccaactgcttcaaacataacttccttttgccttcacagtcatcagagcgagctgaaggtgccattttgtccgaactcaagagaaaatctgtggagaaagagcaagaaatgaaggaaactttgatggtggaatactgcaaaaaggaagcattatctgcagaaatgaaggacagtcttgtgctgaaggagagtacgagcgaagtggactctgatgcagccgaaaacacagcatccaccagcaat------aaggaggcaagccatttctcatggaagatggatcttcatgctgttggagtgttttacaagatcaagaggctgaagcagcaacttgttcttgttgacagattgatcggacggcagaccaacggtgaagcaaaagaaattaatgatgatagcaacactaatatgatgacctacctatctctgacttctctgctgaataaacaagttgagagataccaatccctccaagagaagatggacaatctttgcaaactgatggtaaaaatcattctaagcaattttgtcagtttcaagttataatccattcattactcc-tataaaaatccataaactcccaatcagtcgaaggtcacggcgtttgtagtgatttattttcttccttgattgggttgaggaagttgtctttgcatcttttgggcatccagatcttttgttaagctaatactcaatcagatgttgtacattgtttcagcatgaggatgacctacatgcaacaaagggtaaaacagaaacactagagctgttcctagaggaaactttccaagtgcagagatgtacagttgcaacaggacagaagttggtggaaattcaatccaggatgatttctgggttcgcaggagtgaccaaagagatggaggaaagttctggaattgacacgaagagatttgctgatagtattggaaatctgttgcaggaagttcaaagagg----------------------------------------------------------------------------------
>_R_Albizia_tomentella_Leach_Dunlop_3801@NODE_2_length_1262_cov_114.214346
---------------------aagcgtgaaattaaagagcattcttctgagctcaggaagcaaaaaactgtcttcatcggtaagttattggagcagaaggaggagtcagaactgatgatccagaaattatctatggaggtgtcaaaattgcacaaagatttggaacagaaaggtaggattttgtcggcaatgttaaagaaagctaagctggattctgcagaaaagaaaatgctgataaaagaagctaaatggttaaaggctaggaggaaacaagctgaacaagaaacagaaaagtggagggcagtctcaggtagaagatataaaagaccgccacgtgtttcaaaagaaccaaaacatttttctcccctatttgatcactactcgctcaaatcctacaaggaatccggtaagaactaagaaatctatattatttgtttgtgtgtgtgtg-tgtgtggaagctataactgt--cttgagattttattctgtctgcaggtattactcgtaatgagaagcatttggaagattgggtaaaagccgaggcacaaaattatgcagctatgattgagcaaaggcatcaattagagcttgaagcttttgcagaag-------------agctgagaaaatagagtcttttcaatggcaattattgaggatggaattagaaacaaagaagctgcagtcccaagtgaagggtttgatcaaggatgttgcacatctcagacatgataagatgaagttggagacaatgttgttggagagatacaaagagatgacttccacgaaagagaagcttgaattacaattgaagtcttctaactgcttcaaacataacttgcttttgtcttcacagtcatcagatcgagctgaagaagccattttgtccgaactt------------------------------------------------------------------------------------------------------------------------------------------------------gcttttgccagc-----------------------------------------------tgcttgtgtgttattttcaaaaatcttaattatatgctaatcatttgttttttttaat-----------------------------------------------------taataataatattatag------------taataattaaaatgcgtgtatgaaagggatgatatatattagtatagaatgataggcttgattcattgtatcagaaggcaacgatagctatctataatcttattcgcagaaattcctaaataaatgtggatttttaacaagctgaaacacagaatggatttgttgaagatcataataatccaagtgatgtagcttccacatcaactatctgtagattatcatc-----------------------------------------------------------------------------------------------------------------------------------------------------------------------------------------------------------------------------------------------------aatacacatgaatgatgttcgtggtaggatcagaagccaatggttgggagt-------------------------------------------------------------------------------------------
>_R_Balizia_elegans_Iganci_870@NODE_1_length_2161_cov_117.877639
gaagagttgagagaaaatgctaagcttgaaattaaagagcattcttctgagctcaggaagcaaaaaactgtcttcatcggtaagttattggagcagaaggaggagtcagaactgatgatccagaaattatctatggaggtatcaaaattgcacaaggatttggaacagaaaggtaggattttgtcggcaatgttaaagaaagctaagctggattctgcagaaaagcaaatgctgataaaagaagctaaatggtcaaaggctaggaggaaacaagctgaacaagaaacagaaaagtggagggcagtctcaggtggaagatataaaaggccgccacgtgtttcaaaagaaccaaaacatttttctcccctatcttatcactactcgctcaaatcctacaaggaatccggtaagaactaagaaatctatattattcgtgtgtgtgtgtgtggtataaaaaatctataactgtagcttgagattctattctgtctgtaggtattactggtaatgagaagcatttggaagattgggtaaaagcggaggcacaaaattatgcagctatgattgagcagaggcatcaattagagcttgaagcttttgcagaagagctgagtaataaagctgagaaaatagagtcgtttcaatggcaattattgaggatggaattagaaacaaagaagctgcagtcccacgtgaagggattgatcaaggatgttgcacagctcagacatgataagatgaagttggag---atgttgttgaagagagacaaagaaatgacttccccgaaagagaaggttgacttacaattgaagtcttccaactgcttcaaacataacttgcttttgccttcacagtcatcagagcgagctgaagatgccattttgtccgaactgaagagaaaatctgtggagaaagagcaagaaatgaaggaaactttggtggtggaatactgcaaaaaggaagcattatctgcagaaatgaaggacagtcttgtgctgaagaagagtatgagtgaagcagactctgatgcagccgaaaacatagcatccaccagcaatagcttccatgaggcaagccatttcccatggaagatggatcttcatgctgttggagtgttttacaagatcaagaggctgaagcagcaacttgttcttgttgacagattgatcggacggcagaccaacggcgaagcaaaagaaattaatgatgatagcaacactaatatgatgacttacctatctctgacttctctgctgaataaacaagttgaaagataccaatccctccaagagaagatggacaatctttgcaaactgatggtaaaaatcattctaagcaattttttcagtttcaagttataatccattcattactccatataaaattccataaactcccattcagtcgaaggtcacagcatttgtagtgatttattttcttccttgattgggttaaggaggttgtctttgcatcttttgggcacccagatcttttgttaagctaatactcaatcagatgttgtacattgtttcagcatgagaatgacctacatgcaacaaagggtaaaacagaaacactagagctattcctagaggaaacgttccaagtgcagagatgtatagttgcaacaggacagaagttggtggaaattcaatccaggatggtttctgggttcgcaggagtgaccaaagagatggagaaaagatctggaattgacacgaagagatttgctgatagtattagaaatcttttgcaggaagttcaaagaggccttgaaattcggacagccagaataattggagatcttgaggggacacttacttgttgtgaagggatggtgcaattgagaaga
>_R_Balizia_leucocalyx_Aguilar_1939@NODE_1_length_2101_cov_144.330040
gaagagttgagagaaaaagctaagcttgaaattaaagagcattcttctgagctcaggaagcaaaaaactgtcttcatcggtaagttgttggagcagaaggaggagtcagaactgatgatccagaaattatctatggaggtatcaaaattgcacaaggatatggaacagaaaggtaggattttgtcggcaatgttaaagaaagctaagctggattctgcagaaaagcaaatgctgataaaagaagctaaatggtcaaaggctaggaggaaacaagctgaacaagaaacagaaaagtggagggcagtctcaggtggaagatataaaagaccgccacgtgtttcaaaagaaccaaaacatttttctcccctatcttatcactactcgctcaaatcctacaaggaatccggtgagaactaagaaatctatattattcatgtgtgtgtgtgta-tatatataatctataactgtagcttgagattctattctgtctgtaggtattactggtaatgagaagcatttggaagattgggtaacagcggaggcacaaaattatgcagctatgattgagcagaggcatcaattagagcttgaagcttttgcagaagagctgagtgataaagctgagaaaatagagtcgtttcaatggcaattattgaggatggaattagaaacaaagaagctgcagtcccacgtgaagggattgatcaaggatgttgcacagctcagacatgataagatgaagttggag---atgttgttggagagagacaaagaaatgactttcccgaaagagaagcttgaattacaattgaagtcttccaactgcttcaaacataacttgcttttgccttcacagtcatcagagcgagctgaagatgccaatttgtccgaactgaagagaaaatctgtggagaaagagcaagaaatgaaggaaactttggtggtggaatactgcaaaaaagaagcattatctgcagaaatgaaggacagtcttgtgctgaagaagagtatgagtgaagcagactctgatgcagccgaaaacatagcatccaccagcaatagcttcaatgaggcaagccatttcccatggaagatggatcttcatgctgttggagtgttttacaagatcaagaggctgaagcagcaacttgttcttgttgacagattgatcggacggcagaccaacggcgaagcaaaagaaattaatgatgatagcaacactaatatgatgacctacctatctctgacttctctgctgaataaacaagttgaaagataccaatccctccaagagaagatggacaatctttgcaaactgatggtaaaaatcattctaagcaattttgtcagtttcaagttataatccattcattactccatataaaattccataaactcccattcagtcgaaggtcacagcatttgtagtgatttattttcttccttgattgggttaaggaagttgtctttgcatcttttgggcacccagatcttttgttaagctaatactcaatcagatgttgtacattgtttcagcatgagaatgacctacatgcaacaaagggtaaaacagaaacactagagctattcctagaggaaacgttccaagtgcagagatgtatagttgcaacaggacagaagttggtggaaattcaatccaggatggtttctgggttcgcaggagtgaccaaagcgatggaggaaagttctggaattgacacgaagagatttgctgatagtattagaaatctgttgcaggaagttcaaagaggccttgaaattcggacagccagaataattggagatcttgaggggacacttacttgttgtgaagggatggtgcaattgagaaga
>_R_Calliandra_bella_LPQ15696@NODE_1_length_1515_cov_183.609179
--------------------------------------------------------------------------------------------------------------------------------------------------------------------------------------------------------------attaagttttcacttagaaacatcgttgctctaaaagttt--------------------------------tttaagtacagtgttgtcatttactgttaaaaaggtaacgaactaatgatcaatattatttttcaatggtcaatgttattttttaatggtataggatcactactttttggaattcaacattaaatctgaaaaactttaagataactacacttttagggcaaattt----g-cacattaacctgaaaattatagcttgagattctattttgtcagtaggtattactggtaaggggaagcatttggaagattgggtaaaagtggaggcacaaaattatgcatctatgatagagcaaaggcataaattagaacttgaagcttttacagaagaattgagtgataaagctgagaaaatagagtcatttcaatggaaactatggaggatggaattagaaacaaagaagcttcaatcccaagttaaggggttgatcaaggacgttgctcagctcagacatgataagatgaagttggagacaatgctgttggagagagacagagaattgacttccccagaagagaaacttgcattacaagtaaagtcttcaaactgcttcaatcataacttgcatttgccttcacagtcatc------------------------------------------------------ggagcaagaaatgaagaaaactattatgggggaacacagtgaaaaggaagcgttatctgca------------------------------------------------------------gaaaacatagcatccaccagcaagagctccgatgagaggagcgatttcccatggaaggtggatctttatgctgttggagtgttttacaagatcaaaaggctgaagcagcaacttgttcttgttgacagattgataggacggcaaaccaacagcgaatcaaaagaaattaatgatgctagcaacactaataatatgacctacctatctttgattagtctgctcaataaacaagttgaaagataccaatccctccaagagaagatggacaatctttgcaaactgatggtaaaaatcattctaagcaattttgtcagtt--atgttgtaatccattcata--------------------------------taaaaaggt--------------------------------------------------------------------------gaaattttgtta-------------------------tattgtttcagaatgagaatgagctacatgcaaaaaggggtaaaacagaagccttagagagattcctagacgaaacgtttgaagtgcagagatgtatagttgggacaggacagagattggtggagattgaatccaggatggtttctgggtttgcaggagtgaccaaagagatggaggaaagttcaggaattgacacgaagagatttgctgatagtattagaaatctgttgcaggaagttcaaagaggccttgaaattaggacggccaggataattggagatcttgatgggacacttgcttatagtgaagggatggtgcaattgagaaga
>_R_Enterolobium_cyclocarpum_MWC9020@NODE_1_length_1730_cov_319.903811
-------------------------------------------------------ggaagcaaaaaacggtcttcatcgataagttattggaacagaaggcggagtcagaactgatgatccagaaattatctatggaggtatcaaaattgcacaaggatttggaacagaaaggtcggattttgtcggcaatgataaagaaagctaagctggattctgcagaaaagcaaatgctgataaaagaagctaaatggtcaaaggctaggaggaaacaagctgaacaagaaacagaaaagtggcgggtagtctcaggtggaagatataaaagaccgccacgtgtttcaaaagaaccaaaacatttttctcccctatctgatcgctactcgctcaaattctacaaggaatccggtaagaactaagaaatctatattattcgtgtgtgtgtgtgtg-tgtat-aaaactataactgtagcttgagattctattctgtctgtagccattactggtagtcagaagcatatggaagattgggtaaaaacggaggcacaaaattatgtagccatgattgagcagaggcatcaattagagcttgaagcttttgctgaagagctgagtaataaagctgagaaaatagagtcgtttcaatggcaattattgaggatggaattagaaacaaagaagctgcagtcccacgtgaagggattgatcaaggatgttacacagctcagacatgataagatgaagttggagacaatgttgttggagagagaccaagaaatgactttcccgaaagagaagcttgaattacaattgaagtcttctaactgcttcaaacataacttgcttttgccttcacagtcatcagagcgagctgaagatgccattttgtccgaactcaagagaaaatctgtggagaaagagcaagaaatgaaggaaactttgatggtggaatactgcaaaagggaagcattatctgcagagatgaaggacagtcttgtgctgaagaagagtatgagtgaagtagactctgatgcaggcgaaaacatagcatccaccagcaatagctccaatgaagcaagccatttcccgtggaagatggatcttcatgctgttggagtgttttacaagatcaagaggctgaagcagcaacttgttcttgttgacagattgatcggacggcagaccaacggcgaagcaaaagaaat---tgatgatagcaacactaatatgacgacctacctatccctgacttctctgctgaacaaacaagttgaaagataccaatccctccaagagaagatggacaatctttgcaaactgatggtaaaaatcattctaagcaattttgtcagtttcaagttataatccattcattactccatataaaattccataaactcccaatcagtcgaaggtcacaacatatgtagtgatttattttcttccttgattgggttaaggaagttgtctttgcatcttttgggcatccagatcttttgttaagctagtactcaatcagatgttgtacattgtttcagcatgagaatgacctacatgcaacaaagggtagaacagaaacacaagagctattcctagaggaaacgttccaagtgcaggcatgtatagttgcaacaggacagaagttggtggaaattcaatccaggatggtttctgggttctcaggagtgaccaaagagatggaggaaggttctggaattgacacgaagagatttgctgatagtattagaaatctgttgcaggaagttcaaagaggccttgaaattcggacag-----------------------------------------------------------------
>_R_Hydrochorea_corymbosa1_Bonadeu_655@NODE_1_length_591_cov_1697.807836
--------------------------------------------------------------------------------------------------------------------------------------------------------------------------------------------------------------------------------------------------------------------------------------------------------------------------------------------------------------------------------------------------------------------------------------ctatattattcgtgtgtgtat--tta-tatataaaatctataactatagcttgagattcta-tctgtctgtaggtattactggtaatgagaagcatttggaagattgggtaaaagcggaggcacaaaattatgcagctatgattgagcagaggcatcaattagagcttgaagcttttgcagaagagctgagtaataaagctgagaaaatagagtcgtttcaatggcaattattgaggatggaattagaaacaaagaagctgcagtcccacgtgaagggattgatcaaggatgttgcacagctcagacatgataagatgaagttggag---atgttgttgaagagagacaaagaaatgactttcccgaaagagaagcttgaattacaattgaagtcttccaactgcttcttacataacttgcttttgccttcacagtcatcagagcgagctgaagatgccgttttgtccgaactgaagagaaaatctgtggagaaagagcaagaaatgaaggaaactttggtggtggaatactgcaaaaaggaagcattatctgcagaaatgaaggacagtcttgtgctgaagaagagtatgagtgaag-------------------------------------------------------------------------------------------------------------------------------------------------------------------------------------------------------------------------------------------------------------------------------------------------------------------------------------------------------------------------------------------------------------------------------------------------------------------------------------------------------------------------------------------------------------------------------------------------------------------------------------------------------------------------------------------------------------------------------------------------------------------------------------------------------------------------------------------------------------------
>_R_Hydrochorea_corymbosa1_Bonadeu_655@NODE_2_length_528_cov_254.594080
-----------------------------------------------------------------------------------------------------------------------------------------------------------------------------------------------------------------------------------------------------------------------------------------------------------------------------------------------------------------------------------------------------------------------------------------------------------------------------------------------------------------------------------------------------------------------------------------------------------------------------------------------------------------------------------------------------------------------------------------------------------------------------------------------------------------------------------------------------------------------------------------------------------------------------------------------------------------------------------------------------------------------------------------------------------------------------------------------------------------------------------------------------gttggagtgttttacaagatcaagaggctgaagcagcaacttgttcttgttgacagattgatcggacggcagaccaacggcgaagcaaaagaaattaatgatgatagcaacactaatatgatgacctacctatctctgacttctctgctgaataaacaagttgaaagataccaatccctccaagagaagatggacaatctttgcaaactgatggtaaaaatcattctaagcaattttgtcagtttcaagttataatccattcattactccatataaaattccataaactcccattcagttgaaggtcacagcatttgtagtgatttattttcttccttgattgggttaaggaggttgtctttgcatcttttgggcacccagatcttttgttaagctaatactcaatcagatgttgtacattgtttcagcatgagaatgacctacatgcgacaaagggtaaaacagaaacactagagctattcctagaggaaacgttccaagtgcagaaatgtatagttgcaacaggac--------------------------------------------------------------------------------------------------------------------------------------------------------------------------------------------------------------------------
>_R_Hydrochorea_marginata_Morim_563@NODE_1_length_1658_cov_201.456040
-------------------------------------------------------------------------------------------------------------------------------------------------------------------------------------------------------------------------------------------------------------------------------aagctgaacaagaaacagaaaagtggagggcagtctcaggtggaagatataaaaggccgccacgtgtttcaaaagaatcaaaacatttttctcccctatcttatcactactcgctcaaatcctacaaggaatccggtaagaactaagaaatctatattattcgtgtgtgtat--tta-tatataaaatctataactatagcttgagattcta-tctgtctgtaggtattactggtaatgagaagcatttagaagattgggtaaaagcggaggcacaaaattatgcagctatgattgagcagaggcatcaattagagcttgaagcttttgcagaagagctgagtaataaagctgagaaaatagagtcgtttcaatggcaattattgaggatggaattagaaacaaagaagctgcagtcccacgtgaagggattgatcaaggatgttgcacagctcagacatgataagatgaagttggag---atgttgttgaagagagacaaagaaatgactttcccgaaagagaagcttgaattacaattgaagtcttccaactgcttcttacataacttgcttttgccttcacagtcatcagagcgagctgaagatgccgttttgtccgaactgaagagaaaatctgtggagaaagagcaagaaatgaaggaaactttggtggtggaatactgcaaaaaggaagcattatcagcagaaatgaaggacagtcttgtgctgaagaagagtatgagtgaagcagactctgatgcagccgaaaacatagcatccaccagcaatagcttcaacgaggcaagccatttcccatggaagatggatcttcatgccgttggagtgttttacaagatcaagaggctgaagcagcaacttgttcttgttgacagattgatcggacggcagaccaacggcgaagcaaaagaaattaatgatgatagcaacactaatatgatgacctacctatctctgacttctctgctgaataaacaagttgaaagataccaatccctccaagagaagatggacaatctttgcaaactgatggtaaaaatcattctaagcaattttgtcagtttcaagttataatccattcattactccatataaaattccataaactcccattcagtcgaaggtcacagcatttgtagtgatttattttcttccttgattgggttaaggaggttgtctttgcatcttttgggcacccagatcttttgttaagctaatactcaatcagatgttgtacattgtttcagcatgagaatgacctacatgcgacaaagggtaaaacagaaacactagagctattcctagaggaaacgttccaagtgcagaaatgtatagttgcaacaggacagaagttggtggaaattcaatccaggatggcttctgggttcgcaggagtgaccaaagagatggaggaaagttctggaattgacacgaatagatttgctgatagtattagaaatctgttgcaggaagttcaaagaggccttgaaattcggacagccagaataattggagatcttgaggggacacttacttgttgtgaagggatggtgcaattgagaaga
>_R_Jupunba_barbouriana_Iganci_847@NODE_1_length_947_cov_177.132184
-------------------------------------------------------------------------------------------------------------------------------------------------------------------------------------------------------------------------------------------------------------------------------------------------------------------------------------------------------------------------------------------------------------------------------------------------------------------------------------------------------------------------------------------------------------------------------------------------------------------------------------------------------------------------------------------------------------------------------------------------------------------------------------------------------------------------------------------------------------------------------------------------------------------------------------------------------------------ggaaactttggtggtggaatactgcaaaaaggaagcattatctgcagaaatgaaggacagtcttgtgctgaagaagagtatgagtgaagcagactctgatgcagccgaaaacatagcatccaccagcaatagcttcaatgaggcaagccatttcccatggaagatggatcttcatgctgttggagtgttttacaagatcaagaggctgaagcagcaacttgttcttgttgacagattgatcggacggcagaccaacggcgaagcaaaagaaattaatgatgatatcaacactaatttgatgacctacctatctctgacttctctgctgaataaacaagttgaaagataccaatccctccaagagaagatggacaatctttgcaaactgatggtaaaaatcattctaagcaattttgtcagtttcaagttataatccattcattactccatataaaattccataaactcccaatcagtcgaagatcacagcatttgtagtgatttattttcttccttgattgggttaaggaagttgtctttgcatcttttgggcacccagatcttttgttaagctaatactcaatcagatgttgtacattgtttcagcatgagaatgacctacatgcaacaaagggtaaaacagaaacactagagctattcctagaggaaacgttccaagtgcagagatgtatcgttgcaacaggacagaagttggtggaaattcaatccaggatggtttctgggttcgcaggagtgaccaaagagatggaggaaagttctggaattgacacgaagagatttgctgatagtattagaaatctgttgcaggaagttcaaagaggccttgaaattcggacagccagaataattggagatcttgaggggacacttacttgttgtgaagggatggtgcaattgagaaga
>_R_Jupunba_commutata_Maguire_46145@NODE_1_length_2081_cov_150.666168
gaagagttgagagaaaatgctaagcttgaaattaaagagcattcttctgagctcaggaagcaaaaaactgtcttcatcggtaagttattggagcagaaggaggagtcagaactgatgatccagaaattatccatggaggtatcaaaattgcacaaggatttggaacagaaaggtaggattttgtcggcaatgttaaagaaagctaagctggattctgcagaaaagcaaatgctgataaaagaagctaaatggtcaaaggctaggaggaaacaagctgaacaagaagcagaaaagtggagggcagtctcaggtggaagatataaaaggccgccacgtgtttcaaaagaaccaaaacatttttctcccctatcttatcactactcgctcaaatcctacaaggaatccggtaagaactaagaaatctatattattcgtgtatatatatata-caaataaaatctataactgtagcttgagattctattctgtctgtaggtattactggtaatgagaagcatttggaagattgggtaaaagcggaggcacaaaattatgcagctatgattgagcagaggcatcaattagagcttgaagcttttgcagaagagctgagtaataaagctgagaaaatagaatcgtttcaatggcaattattgaggatggaattagaaacaaagaagctgcagtcccacgtgaagggattgatcaaggatgttgcacagctcagacatgataagatgaagttggagacaatgttgttggagagagacaaagaaatgacttccccgaaagagaagcttgaattacgattgaagtcttcctactgcttcaaacataacttgcttttgccttcacagtcatcagagcgagctgaagatgccattttgtccgaactgaagagaaaatctgtggagaaagagcaagaaatgaaggaaactttggtggtggaatactgcaaaaaggaagcattatctgcagaaatgaaggacagtcttgtgctgaagaagagtatgagtgaagcagactctgatgcagccgaaaacatagcatccaccagcaatagcttcaatgaggcaagccatttcccatggaagatggatcttcatactgttggagtgttttacaagatcaagaggctgaagcagcaacttgttcttgttgacagattgatcggacggcagaccaacggcgaagcaaaagaaattaatgatgatagcaacactaatatgatgacctacatatctctgacttctctgctgaataaacaagttgaaagataccaatccctccaagagaagatggacaatctttgcaaactgatggtaaaaatcattctaagcaattttgtcagtttcaagttataatccattcattactccatataaaattccataaactcccaatcagtcgaaggtcacagcatttgtagtgatttattttcttccttgattgggttaaggaagttgtctttacatcttttgggcacccagatattttgttaagctaatactcaatcagatgttgtacattgtttcagcatgagaatgacctacatgcaacaaagggtaaaacagaaacactagagctattcctagaggaaacgttccaagtgcagagatgtatagttgcaacaggacagaagttggtggaaattcaatccaggatggtttctgggttcgcaggagtgaccaaagagatggaggaaagttctggaattgacacgaagagatttgctgatagtattagaaatctgttgcaggaagttcaaagaggccttgaaattcggacagccagaataattggagatcttgaggggacacttacttgttgtgaagggatggtgcaattgagaaga
>_R_Jupunba_filamentosa_Lima_7487@NODE_1_length_2001_cov_153.403846
gaagagttgagagaaaatgctaagcttgaaattaaagagcattcttctgagctcaggaagcaaaaaactgtcttcatcggtaagttattggagcagaaggaggagtcagaactgatgatccagaaattatctatggaggtatcaaaattgcacaaggatttggaacagaaaggtaggattttgtcggcaatgttaaagaaagctaagctggattctgcagaaaagcaaatgctgataaaagaagctaaatggtcaaaggctaggaggaaacaagctgaacaagaaacagaaaagtggagggcagtctcaggtggaagatataaaaggccgccacgtgtttcaaaagaaccaaaacattttcctcccctatcttatcactactcgctcaaatcctacaaggaatccggtaagaactaagaaatctatattattcgtgtgtgtgtatata-tatataaaatctataactgtagcttgagattctattttgtctgtaggtattactggtaatgagaagcatttggaagattgggtaaaagcggaggcacaaaattatgcagctatgattgagcagaggcatcaattagagcttgaagcttttgcagaagagctgagtaataaagctgagaaaatagaatcgtttcaatggcaattattgaggatggaattagaaacaaagaagctgcagtcccacgtgaagggattgatcaaggatgttgcacagctcagacatgataagatgaagttggagacaatgttgttggagagagacaaagaaatgacttccccgaaagagaagcttgaattacgattgaagtcttccaactgcttcaaacataacttgcttttgccttcacagtcatcagagcgagctgaagatgccattttgtccgaactgaagagaaaatctgtggagaaagagcaagaaatgaaggaaactttggtggtggaatactgcaaaaaggaagcattatctgcagaaatgaaggacagtcttgtgctgaagaagagtatgagtgaagcagactctgatgcagccgaaaacatagcatccaccagcaatagcttcaatgaggcaagccatttcccatggaagatggatcttcatgctgttggagtgttttacaagatcaagaggctgaagcagcaacttgttcttgttgacagattgatcggacggcagaccaacggcgaagcaaaagaaattaatgatgatagcaacactaatatgatgacctacctatctctgacttctctgctgaataaacaagttgaaagataccaatccctccaagagaagatggacaatctttgcaaactgatggtaaaaatcattctaagcaattttgtcagtttcaagttataatccattcattactccatataaaattccataaactcccattcagtcgaaggtcacagcatttgtagtgatttattttcttccttgattgggttaaggaagttgtctttgcatcttttgggcatccagatcttctgttaagctaatactcaatcagatgttgtccattgtttcagcatgagaatgacctacatgcaacaaagggtaaaacagaaatactagagctattcctagaggaaacgttccaagtgcagagatgtatggttgcaacaggacagaagttggtggaaattcaatccaggatggtttctgggttcgcaggagtgaccaaagagatggaggaaagttctggaatttacacgaagagatttgctgatagtattagaaatctgttgcaggaagttcaaagaggccttgaaattcggacagccagaataattggagatcttgaggggacacttact------------------------------
>_R_Jupunba_floribunda_Iganci_883@NODE_1_length_2004_cov_155.244421
gaagagttgagagaaactgctaagcttgaaattaaagagcattcttctgagctcaggaagcaaaaaactgtcttcatcggtaagttattggagcagaaggaggagtcagaactgatgatccagaaattatctatggaggtatcaaaattgcacaaggatttggaacagaaaggtaggattttgtcggcaatgttcaagaaagctaagctggattctgcagataagcaaatgctgataaaagaagctaaatggtcaaaggctaggaggaaacaagctgaacaagaaacagaaaagtggagggcagtctcaggtggaagatataaaaggccgccacgtgtttcaaaagaactaaaacatttttctcccctatcttatcactactccctcaaatcctacaaggaatccggtaagaactaagaaatctatattattcgtgtatgtgtatata-tatataaaatctataactgtagcttgagattctattctgtctgtaggtattactggtaatgagaagcatttggaagattgggtaaaagcggaggcacaaaattatgcagctatgattgaacagaggcatcaattagagcttgaagcttttgcagaagagctgagtaataaagctgagaaaatagaatcgtttcaatggcaattattgaggatggaattagaaacaaagaagctgcagtcccacgtgaagggattgatcaaggatgttgcacagctcagacatgataagatgaagttggagacaatgttgttggagagagacaaagaaatgacttccccgaaagagaagcttgaattacgattgaagtcttccaactgcttcaaacataacttgcttttgccttcacagtcatcagagcgagctgaagatgccaatttgtccgaactgaagagaaaatctgtggagaaagagcaagaaatgaaggaaactttggtggtggaatactgcaaaaaggaagcattttctgcagaaatgaaggacagtcttgtgctgaagaagtgtgtgagtgaagcagactctgatgcagccgaaaacatagcatccaccagcaacagcttcaatgaggcaagccatttcccatggaagatggatcttcatgctgttggagtgttttacaagatcaagaggctgaagcagcagcttgttcttgttgacagattgatcggacggcagaccaacggcgaagcaaaagaaattaatgatgatagcaacactaatatgatgacctacctatctctgacttctctgctgaataaacaagttgaaagataccaatccctccaagagaagatggacaatctttgcaaactgatggtaagaatcattctaagcaattttgtcagtttcaagttataatccattcattactccatataaaattccataaactcccattcagtcgaaggtcacagcatttgtagtgatttattttcttccttgattgggttaaggaagttgtctttgcatcttttgggcacccagatcttttgttaagctaatactcaatcagatgttgtacattgtttcagcatgagaatgacctacatgcaacaaagggtaaaacagaaacactagagctattcctagaggaaacgttccaagtgcagagatgtatagttgcaacaggacaggagttggtggaaattcaatccaggatggtttctgggttcgcaggagtgaccaaagagatggaggaaagttctggaattgacacgaagagatttgctgatagtattagaaatctgttgcaggaagttcaaagaggccttgaaattcggacagccagaataattggagatcttgaggggacacttacttgttgtgaagggatggtgcaattgagaaga
>_R_Jupunba_idiopoda_Quesada_1718@NODE_1_length_1415_cov_101.154709
------------------------------------------------------------------------------------------------------------------------------------------------------------------------------------------------ttaaagaaagctaagctggattctgcagaaaagcaaatgctgataaaagaagctaaatggtcaaaggctaggaggaaacaagctgaacaagaaacagaaaagtggaggtcagtctcaggtggaagatataaaaggccgccacgtgtttcaaaagaaccaaaacatttttctcccctatcttatcactactcgctcaaatcctacaaggaatccggtaagaactaagaaatctatattattcgtttgtgtgt--ata-tatataaaatctataactgtagcttgagattctattctgtctgcaggtattactagtaatgagaagcatttggaagattgggtaaaagcggaggcacaaaattatgcagctatgattgagcagaggcatcaattagagcttgaagcttttgcagaagagctgagtaataaagctgagaaaatagaatcgtttcaatggcaattattgaggatggaattagaaacaaagaagctgcagtcccacgtgaagggattgatcaaggatgttgcacagctcagacatgataagatgaagttggagacaatgttgttggagagagacaaagaaatgacttccccgaaagagaagcttgaattacgattgaagtcttccaactgcttcaaacataacttgcttttgccttcacagtcatcagagcgagctgaagatgccattttgtccgaactgaagagaaaatctgtggaaaaagagcaagaaatgaaggaaactttggtggtggaatactgcaaaaaggaagcattatctgcagaaatgaaggacagtctcgtgctgaagaagagtatgagtgaagcagactctgatgcagccgaaaacatagcatccaccagcaatagcttcaatgaggcaagccatttcccatggaagatggatcttcatgctgttggagtgttttacaagatcaagaggctgaagcagcaacttgttcttgttgacagattgatcggacggcagaccaacggcgaagcaaaagaaattaatgatgatagcaacactaatatgatggcctacctatctctgacttctctgctgaataaacaagttgaaagataccaatccctccaagagaagatggacaatctttgcaaactgatggtaaaaatcattctaagcaattttgtcagtttcaagttataatccattcattactccatataaaattccataaactcccattcagtcgaaggtcacagcatttgtagtgatttattttcttccttgattgggttaaggaagttgtctttgcatcttttgggcacccagatcttttgttaagctaatactcaatcagatgttgtacattgtttcagcatgagaatgacctacatgcaacaaagggtaaaacagaaacactagagctattcctagaggaaacgttccaag-----------------------------------------------------------------------------------------------------------------------------------------------------------------------------------------------------------------------------------------------------
>_R_Jupunba_langsdorfii_Ribeiro_728@NODE_1_length_2324_cov_122.004005
gaagagttgagagaaaatgctaagcttgaaattaaagagcattcttctgagctcaggaagcaaaaaactgtcttcatcggtaagttattggagcagaaggaggagtcagaactgatgatccagaaattatccatggaggtatcaaaattgcacaaggatttggaacagaaaggtaggattttgtcggcaatgttaaagaaagctaagctggattctgcagaaaagcaaatgctgataaaagaagctaaatggtcaaaggctaggaggaaacaagctgaacaagaaacagaaaagtggagggcagtctcaggtggaagatataaaaggccgccacgtgtttcaaaagaaccaaaacatttttctcccctatcttatcactactcgctcaaatcctacaaggaatccggtaagaactaagaaatctatattattcgtgtatatatatata-tatataaaatctataactgtagcttgagattctattctgtctgtaggtattactggtaatgagaagcatttggaagattgggtaaaagcggaggcacaaaattatgcagctatgattgagcagaggcatcaattagagcttgaagcttttgcagaagagctgagtaataaagctgagaaaatagaatcgtttcaatggcaattattgaggatggaattagaaacaaagaagctgcagtcccacgtgaagggattgatcaaggatgttgcacagctcagacatgataagatgaagttggagacaatgttgttggagagagacaaagaaatgacttccccgaaagagaagcttgaattacgattgaagtcttccaactgcttcaaatataacttgcttttgccttcacagtcatcagagcgagctgaagatgccattttgtccgaactgaagagaaaatctgtggagaaagagcaagaaatgaaggaaactttggtggtggaatactgcaaaaaggaagcattatctgcagaaatgaaggacagtcttgtgctgaagaagagtatgagtgaagcagactctgatgcagccgaaaacatagcatccaccagcaatagcttcaatgaggcaagccatttcccatggacgatggatcttcatgctgttggagtgttttacaagatcaagaggctgaagcagcaacttgttcttgttgacagattgatcggacggcagaccaacggcgaagcaaaagaaattaatgatgatagctacactaatatgatgacctacctatctctgacttctctgctgaataaacaagttgaaagataccaatccctccaagagaagatggacaatctttgcaaaatgatggtaaaaatcattctaagcaattttgtcagtttcaagttataatccattcattactccatataaaattccataaactcccattcagtcgaaggtcacagcatttgtagtgatttattttcttccttgattgggttgaggaagtagtctttgcatcttttgggcacccatatcttttgttaagctaatactcaatcagatgttgtacattgtttcagcatgagaatgacctacatgcaacaaagggtaaaacagaaacactagagctattcctagaggaaacgttccaagtgcagagatgtatagttgcaacaggacagaagttggtggaaattcaatccaggatggtttctgggttcgcaggagtgaccaaagagatggaggaaagttctggaattgacacgaagagatttgctgatagtattagaaatctgttgcaggaagttcaaagaggccttgaaattcggacagccagaataattggagatcttgaggggacactaacttgttgtgaagggatggtgcaattgagaaga
>_R_Jupunba_leucophylla_Iganci_839@NODE_1_length_2217_cov_299.552804
gaagagttgagagaaaatgctaagcttgaaattaaagagcattcttctgagctcagtaagcaaaaaactgtcttcatcggtatgttattggagcagaaggaggagtcagaactgatgatccagaaattatctatggaggtatcaaaattgcacaaggatttggaacagaaaggtaggattttgtcggcaatgttaaagaaagctaagctggattcggcagaaaagcaaatgctgataaaagaagctaaatggtcaaaggctaggaggaaacaagctgaacaagaaacagaaaagtggagggcagtctccggtggaagatataaaaggccgccacgtgtttcaaaagaaccaaaacatttttctcccctatcttatcactactcgctcaaatcctacaaggaatccggtaagaactaagaaatctatattattcgtgtgtgtgtatata-tatataaaatctataactgtagcttgagattctattctgtctgtaggtattactggtaatgagaagcatttggaagattgggtaaaagcggaggcacaaaattatgcagctatgattgagcagaggcatcaattagagcttgaagcttttgcagaagagctgagtaataaagctgagaaaatagaatcgtttcaatggcaattattgaggatggaattagaaacaaagaagctgcagtcccacgtgaagggattgatcaaggatgttgcacagctcagacatgataagatgaagttggagacaatgttgttggagagagacaaagaaatgacttccccgaaagagaagcttgaattacgattgaagtcttccaactgcttcaaacataacttgcttttgccttcacagtcatcagagcgagctgaagatgccattttgtccgaactgaagagaaaatctgtggagaaagagcaagaaatgaaggaaactttggtggtggaatactgcaaaaaggaagcattatctgcagaaatgaaggacagtcttgtgctgaagaagagtatgagtgaagcagactctgatgcagccgaaaacatagcatccaccagcaatagcttcaatgaggcaagccatttcccatggaagatggatcttcatgctgttggagtgttttacaagatcaagaggctgaagcagcaacttgttcttgttgacagattgatcggacggcagaccaacggcgaagcaaaagaaattaatgatgatagcaacactaatatgatgacctacctatctctgacttctctgctgaataaacaagttgaaagataccaatccctccaagagaagatggacaatctttgcaaactgatggtaaaaatcattctaagcaattttgtcagtttccagttataatccattcattactccatataaaattccataaacttccattcagtcgaaggtcacagcatttgtagtgatttattttcttccttgattgggttaaggaagttgtctttgcatcttttgggcacccagatcttttgttaagctaatactcaatcagatgttgtacattgtttcagcatgagaatgacctacatgcaacaaagggtaaagcagaaacactagagctattcctagaggaaacgttccaagtgcagggatgtatagttgcaacaggacagaagttggtggaaattcaatccaggatggtttctgggttcgcaggagtgaccaaagagatggaggaaagttctggaattgacacgaagagatttgctgatagtattagaaatctgttgcaggaagttcaaagaggccttgaaattcggacagccagaataattggagatcttgaggggacacttacttgttgtgaagggatggtgcaattgagaaga
>_R_Jupunba_limae_Iganci_261@NODE_1_length_1678_cov_162.377264
----------------------------------------------------------------------------------------------------------------------------------------------------------------------------------------------------------------------------------------------------------------------------------------------------------------------------------------------------------------------------ccctatcttatcactactcgctcaaatcctacaaggaatccggtaagaactaagaaatctatattattcgtgtgtgtatatata-tatataaaatctataactgtagcttgagattctgttctgtctgtaggtattactggtaatgagaagcatttggaagattgggtaaaagcggaggcacaaaattatgcggctatgattgagcagaggcatcaattagagcttgaagcttttgcagaagagctgagtaataaagctgagaaaatagaatcgtttcaatggcaattattgaggatggaattagaaacaaagaagctgcagtcccacgtgaagggattgatcaaggatgttgcacagctcagacatgataagatgaagttggagacaatgttgttggagagagacaaagaaatgacttccccgaaagagaagcttgaattacgattgaagtcttccaactgcttcaaacataacttgcttttgccttcacagtcatcagagcgagctgaagatgccattttgtccgaactgaagagaaaatctgtggagaaagagcaagaaatgaaggaaactttggtggtggaatactgcaaaaaggaagcattatctgcagaaatgaaggacagtcttgtgctgaagaagagtatgagtgaagcagactctgatgcagccgaaaacatagcatccaccagcaatagcttcaatgaggcaagccatttcccatggaagatggatcttcatgctgttggagtgttttacaagatcaagaggctgaagcagcaacttgttcttgttgacagattgatcggacggcagaccaacggcgaagcaaaagaaattaatgatgatagcaacactaatatgatgacctacctatctctgacttctctgctgaataaacaagttgaaagataccaatccctccaagagaagatggacaatctttgcaaactgatggtaaaaatcattctaagcaattttgtcagtttcaagttgtaatccattcattactccatataaaattccataaactcccattcagtcgaaggtcacagcatttgtagtgatttattttcttccttgattgggttaaggaagttgtctttgcatcttttgggcacccagatcttttgttaagctaatactcaatcagatgttgtccattgtttcagcatgagaatgacctacatgcaacaaagggtaaaacagaaatactagagctattcctagaggaaacgttccaagtgcagagatgtatagttgcaacaggacagaagttggtggaaattcaatccaggatggtttctgggttcgcaggagtgaccaaagagatggaggaaagttctggaattgacacgaagagatttgctgatagtattagaaatctgttgcaggaagttcaaagaggccttgaaattcggacagccagaataattggagatcttgaggggacacttacttgttgtgaagggatggtgcaattgagaaga
>_R_Jupunba_limae_Iganci_261@NODE_2_length_844_cov_13.767927
gaagagttgagagaaaatgctaagcttgaaattaaagagcattcttctgagctcaggaagcaaaaaactgtcttcatcggtaagttattggagcagaaggaggagtcagaactgatgatccagaaattatctatggaggtatcaaaattgcacaaggatttggaacagaaaggtaggattttgtcggcaatgttaaagaaagctaagctggattctgcagaaaagcaaatgctgataaaagaagctaaatggtcaaaggctaggaggaaacaagctgaacaagaaacagaaaagtggagggcagtctcaggtggaagatataaaaggccgccacgtgtttcaaaagaaccaaaacatttttctcccctatcttatcactactcgctcaaatcctacaaggaatccggtaagaactaagaaatctatattattcgtgtgtgt----------------------------------------------------------------------------------------------------------------------------------------------------------------------------------------------------------------------------------------------------------------------------------------------------------------------------------------------------------------------------------------------------------------------------------------------------------------------------------------------------------------------------------------------------------------------------------------------------------------------------------------------------------------------------------------------------------------------------------------------------------------------------------------------------------------------------------------------------------------------------------------------------------------------------------------------------------------------------------------------------------------------------------------------------------------------------------------------------------------------------------------------------------------------------------------------------------------------------------------------------------------------------------------------------------------------------------------------------------------------------------------------------------------------------------------------------------------------
>_R_Jupunba_longipedunculata_Cardona_2682@NODE_1_length_857_cov_146.716667
--------------------------------------------------------------------------------------------------------------------------------------------------------------------------------------------------------------------------------------------------------------------------------------------------------------------------------------------------------------------------------------------------------------------------------------------------------------------------------------------------------------------------------------------------------------------------------------------------------------------------------------------------------------------------------------------------------------------------------------------------------------------------------------------------------------------------------------------------------------------------------------cagtcatcagagcgagctgaagatgccattttgtccgaactgaagagaaaatctgtggagaaagagcaagaaatgaaggaaactttggtggtggaatactgcaaaaaggaagcattttctgcagaaatgaaggacagtcttgtgctgaagaagtgtgtgagtgaagcagactctgatgcagccgaaaacatagcatccaccagcaatagcttcaatgaggcaagccatttcccatggaagatggatcttcatgctgttggagtgttttacaagatcaagaggctgaagcagcagcttgttcttgttgacagattgatcggacggcagaccaacggcgaagcaaaagaaattaatgatgatagcaacactaatatgatgacctacctatctctgacttctctgctgaataaacaagttgaaagataccaatccctccaagagaagatggacaatctttgcaaactgatggtaaaaatcattctaagcaattttgtcagtttcaagttataatccattcattactccatataaaattccataaactcccattcagtcgaagatcacagcatttgtagtgatttattttcttgcttgattgggttaaggaagttgtctttgcctcttttgggcacccagatcttttgttaagctaatactcaatcagatgttgtacattgtttcagcatgagaatgacctacatgcaacaaagggtaaaacagaaacactagagctattcctagaggaaacgttccaagtgcagagatgtatagttgcaacaggacagaagttggtggaaattcaatccaggatggtttctgggttcgcaggagtgaccaaagagatggaggaaagttct------------------------------------------------------------------------------------------------------------------------------------------------
>_R_Punjuba_callejasii_Daly_5935@NODE_1_length_1273_cov_36.803512
--------------------------------------------------------------------------------------------------------------------------------------------------------------------------------------------------------------------------------------------------------------------------gaaacaagccgaacaagaaacagaaaagtggagggcagtctcaggtggaagatataaaaggccgccacgtgtttcaaaagaaccaaaacatttttctcccctatcttatcactactcgctcaaatcctacaaggaatccggtaagaactaagaaatctatattattcgtgtatatat-----ataaaaaaaatctataactgtagcttgagattctattctgtctgtaggtattactggtaatgagaagcatttggaagattgggtaaaagcggaggcacaaaattatgctgctatgattgagcagaggcatcaattagagcttgaagcttttgcagaagagctgagtaataaagctgagaaaatagagtcgtttcaatggcaattattgaggatggaattagaaataaagaagctgcagtcccacgtgaagggattgatcaaggatgttgcacagctcagacatgataagatgaagttggagacaatgttgttggagagagacagagaaatgactttcccgaaagagaagcttgaattacaattgaagtcttccaactgcttcaaacataacttgcttttgccttcacagtcatcagagcgagctgaagatgccattttgtccgaactgaagagaaaatctgtggagaaagagcaagaaatgaaggaaactttggtggtggaatactgcaaaaaggaagcattatctgcagaaatgaaggacagtcttgtgctgaagaagagtatgagtgaagcagactctgatgcacccgaaaacatagcatccaccagcaatagctccaatgaggcaagccattttccatggaagatggatcttcatgctgttggagtgttttacaagatcaagaggctgaagcagcaacttgttcttgttgacagattgatcggacggcagaccaacggcgaagcaaaagaaattaatgatgatagcaacactaatatgataacctacctatctctgacttctctgctgaataaacaagttgaaagataccaatccctccaagagaagatggacaatctttgcaaactgatggtaaaaatcattctaagcaattttgtcagtttcaagttataatccattcattactccatataaaattccataaactcccaatcagtcgaaggtcacagcatttgtagtgatttattttcttccttgattgggttaaggaagttgtctttgcatcttttgggcacccagatcttttattaagctaatactcaatcagatgttgtacattgtttcagca----------------------------------------------------------------------------------------------------------------------------------------------------------------------------------------------------------------------------------------------------------------------------------------------------------------------------
>_R_Punjuba_killipii_Palodorios_6252@NODE_1_length_1369_cov_79.132353
----------------------------------------------------------------------------------------------------------------------------------------------------------------------------------------------------------------------------------------------------------------aggctaggaggaaacaagccgaacaagaaacagaaaagtggagggcagtctcaggtggaagatataaaaggccgccacgtgtttcaaaagaaccaaaacatttttctcccctatcttatcactactcgctcaaatcctacaaggaatccggtaagaactaagaaatctatattattcgtgtatatat-----ataaaaaaaatctataactgtagcttgagattctattctgtctgtaggtattactggtaatgagaagcatttggaagattgggtaaaagcggaggcacaaaattatgctgctatgattgagcagaggcatcaattagagcttgaagcttttgcagaagagctgagtaataaagctgagaaagtagagtcgtttcaatggcaattattgaggatggaattagaaacaaagaagctgcagtcccacgtgaagggattgatcaaggatgttgcacagctcagacatgataagatgaagttggagacaatgttgttggagagagacagagaaatgacttccccgaaagagaagcttgaattacaattgaagtcttccaactgcttcaaacataacttgcttttgtcttcacagtcatcagagccagctgaagatgccattttgtccgaactgaagagaaaatctgcggagaaagagcaagaaatgaaggaaactttggtggtggaatactgcaaaaaggaagcattatctgtagaaatgaaggacagtcttgtgctgaagaagagtatgagtgaagcagactctgatgcacccgaaaacatagcatccaccagcaatagctccaatgaggcaagccattttccatggaagatggatcttcatgctgttggagtgttttacaagatcaagaggctgaagcagcaacttgttcttgttgacagattgatcggacggcagaccaacggcgaagcaaaagaaattaatgatgatagcaacactaatatgatgacctacctatctctgacttctctgctgaataaacaagttgaaagataccaatccctccaagagaagatggacaatctttgcaaactgatggtaaaaatcattctaagcaattttgtcagtttcaagttataatccattcattactccatataaaattccataaactcccaatcagtcgaaggtcacagcatttgtagtgatttattttcttccttgattgggttaaggaagttgtctttgcatcttttgggcacccagatcttttattaagctaatactcaatcagatgttgtacattgtttcagcatgagaatgacctacatgcaacaaagggtaaaacagaaacactagagctattcctagaggaaacgttccaagtgcagagatgtatag--------------------------------------------------------------------------------------------------------------------------------------------------------------------------------------------------------------------------------------
>_R_Punjuba_racemiflora_Jimenez_Soares_3626@NODE_1_length_1774_cov_159.027696
------------------------cgtgaagttaaagagcattcttctgagctcaggaagcaaaaaaatgtcttcattggtaagttattggagcagaaggaggagtcagaactgatgatccagaaattatctacggaggtatcaaaattgcacaaggatttggaacagaaaggtaggattttgtcggcaatgttaaagaaagctaagctggattctgcagaaaagcaaatgctgataaaagaagctaaatggtcaaaggctaggaggaaacaagccgaacaagaaacagaaaagttgagggcagtctcaggtggaagatataaaaggccgccacgtgtttcaaaagaaccaaaacatttttctcccctatcttatcactacttgctcaaatcctacaaggaatccggtaagaactaagaaatctatattattcgtgtatatat-----atataaaaaatctataactgtagcttgagattctattctgtctgtaggtattactggtaatgagaagcatttggaagattgggtaaaagcggaggcacaaaattatgctgctatgattgagcagaggcatcaattagagcttgaggcttttgcagaagagctgagtaataaagctgagaaaatagagtcgtttcaatggcaattattgaggatggaattagaaacaaagaagctgcagtcccacgtgaagggattgatcaaggatgttgcacagctcagacatgataagatgaagttggagacaatgttgttggagagagacagagaaatgacttccccgaaagagaagcttgaattacaattgaagtcttccaactgcttcaaacataacttgcttttgccttcacagtcatcagagcgagctgaagatgccattttgtccgaactgaagagaaaatctgtggagaaagagcaagaaatgaaggaaactttggtggtggaatactgcaaaaaggaagcattatctgcagaaatgaaggacagtcttgtgctgaagaagagtatgagtgaagcagactctgatgcacccgaaaacatagcatccaccagcaatagctccaatgaggcaagccattttccatggaagatggatcttcatgctgttggagtgttttacaagatcaagaggctgaagcagcaacttgttcttgttgacagattgatcggacggcagaccaacggcgaagcaaaagaaattaatgatgatagcaacactaatatgatgacctacctatctctggcttctctgctgaataaacaagttgaaagataccaatccctccaagagaagatggacaatctttgcaaactgaaggtaaaaatcattctaagcaattttgtcagtttcaagttataatccattcattactccatataaaattccataaactcccaatcagtcgaaggtcacagcatttgtagtgatttattttcttacttgattgggttaaggaagttgtctttgcatcttttgggcacccagatcttttattaagctaatactcaatcagatgttgtacattgtttcagcatgagaatgacctacatgcaacaaagggtaaaacagaaacactagagctattcctagaggaaacgtcccaagtgcagagatgtatagttgcaacaggacagaagttggtggaaattcaatccaggatggtttctgggttcgcaggagtgaccaaagagatggaggaaagttctggaattgacacagagagatttgctgatagtattagaaatctgttgcaggaagttcaaagaggccttgaaattcggacagccagaata---------------------------------------------------------
