# Supplementary material for: A new generic circumscription of Hydrochorea (Leguminosae, Caesalpinioideae, mimosoid clade) with an amphi-Atlantic distribution
Source: PhytoKeys. 2022 Aug 22;205:401–37. doi: 10.3897/phytokeys.205.82775 (PMC9849043; doi:10.3897/phytokeys.205.82775)
Supplement: Supplementary material 1 — Supplementary data file S1 [file phytokeys-205-401_article-82775__-s001.zip › MSC_m8250_comp23964_c0_seq2_exon03.aln-cln]

>Afrocalliandra_redacta_Germishuizen_5585@NODE_1_length_1109_cov_206.329457
-----------------------------------------------------------------------------------------gatcaagaggctgaagcagcaacttgttcttgttgacagaatgataggacgggaaaccaatggcgaatcaaaagaaattaatgatgccagcaacagtactatgaagtcttacctatctttgacttttctactgaataaacaagttgaaaaataccaatccctccaagagaagatggacaatctatacaaactgatggtataaatcattctaagcaattttgtcagtt--aagttgtaatccattcat---------------------------------ataaaaggt--------------------------------------------------------------------------gaaattttgtgaagctaatagtcaatta-ttgtacattattgtttcagcatgagaacgaacaacatgaaacaatgggtaaaacagaagcattagagaaattcctagaggaaatgtttgaagtgcagagatgtgtagttggaacaggacagaaattggtagagattaaatccaggatggtttctgggtttgcaggggtgaccaaagagatggaggaaagttctggaattgacacagagagatttgctgagagtataagaaacctgttgcaggaaatccaaagaggccttgaaattaggacagccagaataattggagatcttgaggggacacttacttattgtgaagggatggtgcaattgagaagatagctttgtcaaggtgggaacaatttagttcatgtg-----------------------gtatttatgcgtctgcagtgatatctttagctaataacgcagtcgttttgtacagacaagtcaaagacagatccccctggaattgaaatgtataggctttttctttctgttatgcacacattgctccatgcgactaataacagatcacaaagtttatggtaagcttacgacctacttgttat-------------------------------------------------caacatcagttttgttaaaacacaaatttatcccgaa--aatcttgtcattatctatattagttttgagcaaataatgtaaattagcaatcaagatgt---tatctatgttaatgacatgtgactactaggtcac---------cttatgcagttataagatgattatcaagataaaattgcccttaaaaaaatccgcagcaa--aaacatcctttagggaggattttcaaaacaaaattggcat
>Albizia_coripatensis_Hughes_2433@NODE_1_length_1602_cov_173.842623
gaaaacgtagcatccaccagcaatagctccaatgaggcaagccatttctcatggaagatggatcttcatgctgttggagtgttttacaagatcaagaggctgaagcagcaacttgttcttgttgacagattgatcggacggcagaccaacggtgaagcaaaagaaattaatgatgatagcaacactaatatgatgacctacctatctctgacttctctgctgaataaacaagttgaaagataccaatccctccaagagaagatggacaatctttgcaaactgatggtaaaaatcattctaagcaattttgtcagtttcaagttataatccattcattactcc-tataaaattccataaactcccaatcagtcgaaggtcacagcatttgtagtgatttcttttcttccttgattgggttgaggaagttgtctttgcatcttttgggcatccagatcttttgttaagctaatactcaatcagatgttgtacattgtttcagcatgaggatgacctacatgcaacaaagggtaaaacagaaacactagagctattcctagaggaaacgttccaagtgcagagatgtatagttgcaacaggacagaagttggtggaaattcaatccaggatgatttctgggttcgcaggagtgaccaaagagatggaggaaagttctggaattgacacgaagagatttgctgatagtattagaaatctgttgcaggaagttcaaagaggccttgaaattcggacagccagaataattggagatcttgaggggacacttacttgttgtgaagggatggtgcaattgagaagatagcactgtgaaagtgggagccttttagttcctgtggtgcttcacatgatggccttcctgtatttatatgtctatactgatttctttagccaattacgcagtcgttttgtacagacaagtcacagacagatccccctgaaattaaaatgtaagagctgtttcttgctgttatacacacattgctccatgcagcagctaacggatcaccaagttaaatataaatatcaaggtgagtgttcgttctgttatcaagttaaagaaatcaaaagaaaaattccattaaatcgctgcattgttaagtttttaaatctgtacaataaccatatgacagagtcactgcttaccgtatatctgttccacaatcaatcaactgcaatact-aaaaaaaaagtgtttgtgtttatgttgtgtgtgtgtgatataacgattttctatttaggacagcatagaattgttttggcagtgttttcattttatagtcaccaacttaccattggatgaa-caaatttgagat-ttgcaaacaaaaaaattgt
>Albizia_decandra_Vilhena_231@NODE_1_length_542_cov_47.819355
--------------------------------------------------------------------------------------------------------------------------------------------------------------------------------------------------------------------------------------------------------------------------------------------------------------------------------------------------------------------------------------------------------tgatttattttcttccttgattgggttgaggaagttgtctttgcatcttctgggcatccagatcttttgttaagctaatactcaatcagatgttgtacattgtttcagcatgaggatgacctacatgcaacaaagtgtaaaacagaaacactagagctgttcctagagggaacgttccaagtgcagagatgtatagttgcaacaggacagaagttgttggaaattcaatccaggatgatttctgggttcgcaggagtgaccaaagagatggaggaaagttctggaattgacacgaagagatttgctgatagtattagaaatctgttgcaggaagttcaaagaggccttgaaattcggacagccagaataattggagatcttgaggggacacttacttgttgtgaagggatggtgcaattgagaagatagcagcgtgaaagtgggagccttttagttcctgtggtgcttcacatggtggccttcctgtatttatatgtctatactgatttctttagccaataacgcagtcgttttgtacagac-----------------------------------------------------------------------------------------------------------------------------------------------------------------------------------------------------------------------------------------------------------------------------------------------------------------------------------------------------------------------------------------------------------------------------------
>Albizia_edwallii_Dalmaso_272@NODE_1_length_967_cov_7.323465
-----------------------------------------------------------------------------------------------------------------------------------------------------------------------------------------------------ctacctatctctgacttctctgctgaataaacaagttgaaagataccaatccctccaagagaagatggacaatctttgcaaactgatggtaaaaatcattctaagcaattttgtcagtttcaagttataatccattcattactcc-tataaaattccataaactcccaatcagtcgaaggtcacagcatttgtagtgatttcttttcttcgttgattgggttgaggaagatgtctttgcatcttttgggcatccagatcttttgttaagctaatactcaatcagatgttgtacattgtttcagcatgaggatgacctacatgcaaaaaagggtaaaacagaaacactagagctattcctagaggaaacgttccaagtgcagagatgtatagttgcaacaggacagaagttggtggaaattcaatccaggatgatttctgggttcgcaggagtgaccaaagagatggaggaaagttctggaattgacacgaagagatttgctgatagtattagaaatctgttgcaggaagttcaaagaggccttgaaattcggacagccagaataattggagatcttgaggggacacttacttgttgtgaagggatggtgcaattgagaagatagcactgtgaaagtgggagccttgtagttcctgtggtgcttcacatgatggccttcctgtatttatatgtctatactgatttctttagccaattacgcagtcgttttgtacagacaagtcacagacagatccccctgaaattaaaatgtaagagctgttcctttctgttatacacacattgctccatgcagcagctaacggatcaccaagttaaatataaatatcaaggtgagtgttcgttctgttatcaggttaaagaaatcaaaagaaaaattccattaaatcgctgcattgttaagtttttaaatctgtacagtaaccatatgacagagtcactgcttac-----------------------------------------------------------------------------------------------------------------------------------------------------------------------------------------------
>Albizia_tomentella_Leach_Dunlop_3801@NODE_1_length_1317_cov_124.562097
---------------------aatagctccattgaggcaagccatttcccattgaagatggatcttcattctgttggggtgttttacaagatcaagaggctgaagcagcgactcgttcttgttgacagattgatcggacggcagatcaacggcgaagaaaaagaaattaacgatgatagcaacactaatgtgacgacctacgtatccctgacttctctgctgaataaacaagttgaaagataccaattcctccaagagaagatggacaatctttgcaacttgatggtaaaaatcattctaagcaattttatcagtttcaagttataatccattcattactccatataaaattccataaactcccaatcagtcgaaggtcacagcatttgtagtgatttattttcttccttgattgggttaaataagttgtttttgcatcttttgggcacccagatattttgttaagctaatactgaatcagatgttgtacatcgtttcagcatgagaatgacctacatgcaacaaagggtaaaatagaaacactagagctattcttagaggaaacgttccaagtgcagaaatgtatagttgcaacaggacagaagctggtggaaattcaatccaggatggtttctgggttcgcaggagtgaccaaagagatggaggaaagttctggagttgacacgaagagatttgctgatagtattagaaatctgttgcaggaagttcaaagaggccttgaaattcggacagccagaataattggagatcttgaggggacacttacttgctgagaagggatggtgcaattgagaagatagcacagtgaaagtgggagccttttagttcctgtggtgcttcacatgatggccttcctgtatttatatatctatactgatttctttagccaataacgtagttgttttgtacagacaagtcacagacagatccccctggaattaaaatgtataggctgtttctttctgttatacacacactgctccatgcaagaattgaaggtatatttgtatttatacatttgtaagatttggagaatatttttctgttaggtcatatgtatatgtgtaaaggatctgatgatttgcatagttgtaaaatcctctagaatgttgtatcaacatagtataaa-------tatatagaaggtccaaagcacaattcattctgtg----atttggatcattcttctttgtttttct------tgaaaatgtcggaatcctcctctgctgatctggttcttcaaccgaccctaaaacatattcactctttagc-----------------------------------tcttccagcgaaaccacta-
>Archidendron_clypearia_Wieringa_1849@NODE_1_length_1255_cov_208.889643
-------------------------------------ctagccatttcccatggaagatggatcttcatgctgtgggagtgttttacaagatcaagaggctgaagcagcaacttgttcttgttgacagattgatcggacggcaaaccaacggcgaagcaaaagaaaataatgatgatagcaacactaatatgatgacctacctatctctgacttctctgctgaataaacaagttgaaagataccaatccctccaagagaagatggacaatctttgcaaactgatggtaaaaatcattctaagcaattttgtcagtttcaagttataatccattcattactccatataaaattccataaactccctatcagtcgaaggtcacagcatttgtagtgatttattttcttccttgattgggttaaggaagttgtctttgcatcttttgggcacccagatcttttgttaagctaatactcaatcagatgttgtacattgtttcagcatgagaatgacctacatgcaacaaagggtaaaacagaaacactagagctattcctagaggaaacgttccaagtgcagagatgtatagttgcaacaggacagaagttggtggaaattcaatccaggatggtttctgggttcgcaggagtgaccaaagagatggaggaaagttctggaattgacacgaagagatttgctgatagtattagaaacctgttgcaggaagttcaaagaggccttgaaattcggacagccagaataattggagatcttgaggggacacttacttcttgtgaagggatggtgcaattgagaagatagcactgtgaaagtgggagccttttagttcctgtggtgcttcacatgatggccttcctgtatttatatgtctatactgatttctttagccaataacgcagtcgttttgtacagacaagtcacagacagatccccctggaattaaaatgtataggctgtttctttctgttatacacacactacgccatgcagcaactaacggatcaccaagttagatataaatatcaatgtgagtgttcgttctgttatgaagttaaagaaatcaaaagaaacattccattcaatcgctgcattgttaagttttcaaatctgtactgtaaccatatgacagagtcactgcttacagtatatgtgttccactatcaatcaactgcaatacttacaaaata--tgtctgtatttatgttgtgtgtgtgtaatacaacgattttctcttttggacaatgtagaattgttttggcagagtgttcatttta-----------------------------------------------------------
>Balizia_leucocalyx_Aguilar_1939@NODE_1_length_1377_cov_126.221538
gaaaacatagcatccaccagcaatagcttcaatgaggcaagccatttcccatggaagatggatcttcatgctgttggagtgttttacaagatcaagaggctgaagcagcaacttgttcttgttgacagattgatcggacggcagaccaacggcgaagcaaaagaaattaatgatgatagcaacactaatatgatgacctacctatctctgacttctctgctgaataaacaagttgaaagataccaatccctccaagagaagatggacaatctttgcaaactgatggtaaaaatcattctaagcaattttgtcagtttcaagttataatccattcattactccatataaaattccataaactcccattcagtcgaaggtcacagcatttgtagtgatttattttcttccttgattgggttaaggaagttgtctttgcatcttttgggcacccagatcttttgttaagctaatactcaatcagatgttgtacattgtttcagcatgagaatgacctacatgcaacaaagggtaaaacagaaacactagagctattccttgaggaaacgttccaagtgcagagatgtatagttgcaacaggacagaagttggtggaaattcaatccaggatggtttctgggttcgcaggagtgaccaaagcgatggaggaaagttctggaattgacacgaagagatttgctgatagtattagaaatctgttgcaggaagttcaaagaggccttgaaattcggacagccagaataattggagatcttgaggggacacttacttgttgtgaagggatggtgcaattgagaagatagcactgtgaaagtgggagccttttagttcctgtggtgcttcacatgatggccttcctgtatttatatgtctatactgatttctttagcc-ataacgcagtcgttttgtacagacaagtcacagacagatccccctggaattaaaatgtataggctgtttctttcttttatacacacactgctccatgcagcaactaacggatcaccaagttaaatataaatatgaaggtgggtgttcgttctgttatgaagttaaagaaaacaaaagaaaaattccattaaatcgctgcattgttaagtttttaaatctgtactgtaaccatatgacagagtcactgcttaccgtatatctgttccacaatcaatcaaccgcaatactcaaaaaatatgtgactgtatttatgttgtgtgtgtgtgatataacgattttctctttaggacaatatagaactgttttggtagagtgttcattttatagtcaccaacttaccattggatgaagcaaatttgagattttgcaaacaaaaaaattgt
>Balizia_pedicellaris_Queiroz_15529@NODE_1_length_1328_cov_333.793401
-----------------------------------------------------------------------tgttgtagtgttttacaagatcaagaggctgaagcagcaacttgttcttgttgacagattgatcggacggcagaccaacggcgaagcaaaagaaattaatgatgatagcaacactaatatgatgacttacctatctctgacttctctgctgaataaacaagttgaaagataccaatccctccaagagaagatggacaatctttgcaaactgatggtaaaaatcattctaagcaattttgtcagtttcaagttataatccattcattactccatataaaattccataaactcccattcagtcgaaggtcacagcatttgtagtgatttattttcttccttgattgggttaaggaggttgtctttgcatcttttgggtacccagatcttttgttaagctaatactcaatcagatgttgtacattgtttcagcatgagaatgacctacatgcaacaaagggtaaaacagaaacactagagctattcctagaggaaacgttccaagtgcagagatgtatagttgcaacaggacagaagttggtggaaattcaatccaggatggtttctgggttcgcaggagtgaccaaagagatggagaaaagatctggaattgacacgaagagatttgctgatggtattagaaatcttttgcaggaagttcaaagaggccttgaaattcggacagccagaataattggagaccttgaggggacacttacttgttgtgaagggatggtgcaattgagaagatagcaccgtgaaagtgggagccttttagttcctgtggtgcttcacatgatggccttcctgtatttatatgtctatactgatttctttagcc-ataacgcagtcgttttgtacagacaagtcacagacagatccccctggaattaaaatgtataggctgtttctttctgttatacacacactgctccatgcagcaactaacggatcaccaagttaaatataaatatgaaggtgagtgttcgttctgttatgaagttaaagaaaacaaaagaaaaattccattaaatcgctgcatcgtgaagtttttaaatctgtactgtaaccatatgacagagtcactgcttaccgtatatctgttccacaatcaatcaactgcaatactcaaagaatatgtgtctgtatttatgttgtgtgtgtgtgatataacgattttctctttaggacaatgtagaactgttttggcagagtgttcattttatagtcaccaacttaccattggatgaagcaaatttgagattttgcaaacaaaaaaattgt
>Calliandra_bella_LPQ15696@NODE_1_length_1175_cov_233.836066
gaaaacatagcatccaccagcaagagctccgatgagaggagcgatttcccatggaaggcggatctttatgctgttggagtgttttacaagatcaaaaggctgaagcagcaacttgttcttgttgacagattgataggacggcaaaccaacagcgaatcaaaagaaattaatgatgctagcaacactaatatgaagtcctacctatctttgattagtctgctcaataaacaagttgaaagataccaatccctccaagagaagatggacaatctttgcaaactgatggtaaaaatcattctaagcaattttgtcagtt--atgttgtaatccattcatataaaaaggtgaaattttgt-----------------------------------------------------------------------------------------------------------------------------------tatattgtttcagaatgagaatgagctacatgcaaaaaggggtaaaacagaagccttagagagattcctagacgaaacgtttgaagtgcagagatgtatagttgggacaggacagagattggtggagattgaatccaggatggtttctgggtttgcaggagtgaccaaagagatggaggaaagttcaggaattgacacgaagagatttgctgatagtattagaaatctgttgcaggaagttcaaagaggccttgaaattaggacggccaggataattggagatcttgatgggacacttgcttatagtgaagggatggtgcaattgagaagatagctttgtcaaggtgggaaacttttagttcatg-------------------------gtgtttatatgtctatactgatttctttagccaataacatagtcgttttgtacagacagatc-----ctgatcccccctcaattgaaacgcataggctttttctttctattatacacaca--gctccatgcaactaataacagatcaccaagtttatggtg------------------------------------------------------------------------------agctaacaagggtatagtgtcaccacttg--aacggtgaagcgcatcctacccttgttcaatagagattgtattggacaagtccaggcat----------------------------------------------------aagctacaaaatggagctcatagctcggttatcctcaaattggccatcgggcatgagctttgccctatctaatcttacccatgccttaccctaga
>Cathormion_obliquifoliolatum_Wieringa_6519@NODE_1_length_1135_cov_211.764815
----------------------------------------------------------------------------------------------------------------------------------------------------acggcgaggcaaaagaaactaatgatgatagcaacactaatatgatgacctacctatctctgacttctctgctgaataaacaagttgaaagataccaatccctccaagagaagatggacaatctttgcaaactgatggtaaaaatcattctaagcaattttgtcagtttcaagttataatccattcattactccatataaaattctataaactcccattcagtcgaaggtcacagcatttgtagtgatttattttcttacttgattgggttaaggaggttgtctttgcatcttttgggcacccagatcttttgttaagctaatactcaatcagatgttgtacattgtttcagcgtgagaatggcctacatgcgacaaagggtaaaacagaaacactagagctattcctagaggaaacgttccaagtgcagagatgtatagttgcaacaggacagaagttggtggaaattcaatccaggatggtttctgggttcgcaggagtgaccaaagagatggaggaaagttctggaattgacacgaagagatttgctgatagtattagaaatctgttgcaggaagttcaaagaggccttgaaattcggacagccagaataattggagatcttgaggggacacttacttgttgtgaagggatggtgcaattgagaagatagcaccgtgaaagtgggagccttttagttcctgtggtgcttcacatgatggccttcttgtatttatatgtccatactgatttctttagcc-ataacgcagtcgttttgtacagacaagtcacagacaggtccccctggaattaaaatgtataggctgtttctttctgttatacacacattgctccatgcagcaactaacggatcaccaagttaaatataaatatgaaggtgagtgttcgttctgttatgacgttaaagaaatcaaaagaaaaattccattaaatcgctgcattgttaagtttttaaatctgtactgtatccatatg--agagtcactgcttaccgtatatctgttccacaatcaatcaactgcaatactcaaaaaatatgtgcctgcgtttatgttgtgtgtgtgtgatataacgattttctctttaggacaatatagagctgtttttgcagattgt-------------------------------------------------------------------
>Cathormion_rhombifolium_Deighton_3618@NODE_1_length_1120_cov_96.284756
---------------------------------------------ttcctatggaagatggatcttcatgctgttggagtgttttacaagatcaagaggctgaagcagcaacttgttcttgttgacagattgatcggacggcagaccaacggcgaagcaaaagaaattaatgatgatagcaacactaatatgatgacctacctatctctgacttctctgctgaataaacaagttgaaagataccaatccctccaagagaagatggacagtctttgcaaactgatggtaaaaatcattctaagcaattttgtcagtttcaagttataatccattcattactccatataaaattctataaactcccattcagtcgaaggtcacagcatttgtagtgatttattttcttccttgattgggttaaggaggttgtctttgcatcttttgggcacccagatcttttgttaagctaatactcaatcagatgttgtacattgtttcagcgtgagaatggcctacatgcgacaaagggtaaaacagaaacactagagctattcctagaggaaacgttccaagtgcagagatgtatagttgcaacaggacagaagttggtggaaattcaatccaggatggtttctgggttcgcaggagtgaccaaagagatggaggaaagttctggaattgacacgaagagatttgctgatagtattagaaatctgttgcaggaagttcaaagaggccttgaaattcggacagccagaataattggagatcttgaggggacacttacttgttgtgaagggatggtgcaattgagaagatagcaccgtgaaagtgggagccttttagttcctgtggtgcttcacatgatggccttcttgtatttatatgtctatactgatttctttagcc-ataacgcagtcgttttgtacagacaagtcacagacagatccccctggaattaaaatgtataggctgtttctttctgttatacacacattgctccatgcagcaactaacggatcaccaagttaaatataaatatgaaggtgagtgttcgttctgttatgacgttaaagaaatcaaaagaaaaattccattaaatcgctgcattgttaagtttttaaatctgtactgtatccatatg--agagtcactgcttaccgtata-----------------------------------------------------------------------------------------------------------------------------------------------------------------------------------------
>Enterolobium_cyclocarpum_MWC9020@NODE_1_length_1447_cov_203.871533
gaaaacatagcatccaccagcaatagctccaatgaagcaagccatttcccgtggaagatggatcttcatgctgttggagtgttttacaagatcaagaggctgaagcagcaacttgttcttgttgacagattgatcggacggcagaccaacggcgaagcaaaagaaat---tgatgatagcaacactaatatgacgacctacctatccctgacttctctgctgaacaaacaagttgaaagataccaatccctccaagagaagatggacaatctttgcaaactgatggtaaaaatcattctaagcaattttgtcagtttcaagttataatccattcattactccatataaaattccataaactcccaatcagtcgaaggtcacaacatatgtagtgatttattttcttccttgattgggttaaggaagttgtctttgcatcttttgggcatccagatcttttgttaagctagtactcaatcagatgttgtacattgtttcagcatgagaatgacctacatgcaacaaagggtagaacagaaacacaagagctattcctagaggaaacgttccaagtgcaggcatgtatagttgcaacaggacagaagttggtggaaattcaatccaggatggtttctgggttctcaggagtgaccaaagagatggaggaaggttctggaattgacacgaagagatttgctgatagtattagaaatctgttgcaggaagttcaaagaggccttgaaattcggacagccagaataatcggagatcttgagggggcacttacttgttgagaagggatggtgcaattgagaagataccactgtgaaagtgggagccttttagttcctctggtgcttcacatgatggtcttcctgtatttatatgtctatactgatttctttagccaataacgcagtcgttttgtacagacaagtcacagacagatccccctgaaattaaaatgtattggctgtttctttctgttgcacacacactgctccatgcagcaactaacggatcatcaagttgaatataaatatcaaggtgagcgttcgttctgttatgaagttaaagaaatcagaagaaaaattccactaaatcgttgcattgttaagtttttaaatctgcactgtaaccatatgacagtgtcactgcttaccgtatttctgttccacaatcaatcaactgcgatactcaaaaaatatgtgtctgtatttatgttatgtgtgtgtgatataacgattttctctttaggacaatatagaattgttttggcagagggtccattttatagtcaccaactttccattggaggaagcaaatt--------------------------
>Hydrochorea_corymbosa1_Bonadeu_655@NODE_1_length_899_cov_211.087678
--------------------------------------------------------------------------------------------------------------------------------------------------------------------------------------------------------------------------------------------------------cctccaagagaagatggacaatctttgcaaactgatggtaaaaatcattctaagcaattttgtcagtttcaagttataatccattaattactccatataaaattccataaactcccattcagttgaaggtcacagcatttgtagtgatttattttcttccttgattgggttaaggaggttgtctttgcatcttttgggcacccagatcttttgttaagctaatactcaatcagatgttgtacattgtttcagcatgagaatgacctacatgcgacaaagggtaaaacagaaacactagagctattcctagaggaaacgttccaagtgcagaaatgtatagttgcaacaggacagaagttggtggaaattcaatccaggatggtttctgggttcgcaggagtgaccaaagagatggaggaaagttctggaattgacacgaagagatttgctgatagtattagaaatctgttgcaggaagttcaaagaggccttgaaattcggacagccagaataattggagatcttgaggggacacttacttgttgtgaagggatggcgcaattgagaagatagcaccgtgaaagtgggagccttttagttcctgtggtgcttcacatgatggcct---tgtatttatatgtctatactgatttctttagcc-ataacgcagtcgttttgtacagacaagtcacagacagatccccctggaattaaaatgtataggcggtttctttctgttatacacacactgctccatgcagcaactaacggatcaccaagttaaatataaatatgaaggtgagcgttcgttctgttatgacgttaaagaaaccaaaagaaaaattccattaaatcgctgcattgttacgtttttaaatctgtactgtatccatatgagag------------------------------------------------------------------------------------------------------------------------------------------------------------------------------------------------------------
>Hydrochorea_gonggrijpii_Tillett_45696@NODE_1_length_906_cov_174.767189
----------------------------------------------------------------------------------------------------------------------------------------------------------------------------------------------------cctacctatctctgacttctctgctgaataaacaagttgaaagataccaatccctccaagagaagatggacaatctttgcaaactgatggtaaaaatcattctaagcaattttgtcagtttcaagttataatccattcattactccatataaaattccataaactcccattcagtcgaaggtcacggcatttgtagtgatttattttcttccttgattgggttaaggaggttgtctttgcatcttttgggcacccagatcttttgttaagctaatactcaatcagatgttgtacattgtttcagcataagaatgacctacatgcgacaaagggtaaaacagaaacactagagctattcctagaggaaacgttccaagtgcagaaatgtatagttgcaacaggacagaagttggtggaaattcaatccaggatggtttctgggttcgctggagtgaccaaagagatggaggaaagttctggaattgacacgaagagatttgctgatagtattagaaatctgttgcaggaagttcaaagaggccttgaaattcggacagccagaataattggagatcttgaggggacacttacttgttgtgaagggatggtgcaattgagaagatagcaccgtgaaagtgggagccttttagttcctgtggtgcttcacatgatggccttcttgtatttatatgtccatactgatttctttagcc-ataacgcagtcgttttgtacagacaagtcacagacagatccccctggaattaaaatgtataggctgtttctttctgttatacacacattgctccatgcagcaactaacggatcaccaagttaaatataaatatgaaggtgagtgttcgttctgttatgacgttagagaaatcaaaagaaaaattccattaaat----------------------------------------------------------------------------------------------------------------------------------------------------------------------------------------------------------------------------------------------------------
>Jupunba_abbottii_Zanoni_21220@NODE_1_length_952_cov_128.579429
----------------------------------------------------------------------------------------------------------------------------------------------------------------------------------------------------cctacctatctctgacttctctgctgaataaacaagttgaaagataccaatccctccaaaagaagatggacaatctttgcaaactgatggtaaaaatcattctaagcaattttgtcagtttcaagttataatccattcattactccatataaaatttcataaacttccattcagtcgaaggtcacagcatttgtagtgatttattttcttccttgattgggttaaggaagttgtctttgcatcttttgggcacccagatcttttgttaagctaatactcaatcagatgttgtacattgtttcagcatgagaatgacctgcatgcaacaaagggtaaaacagaaacactagagctattcctagaggaaacgttccaagtgcagagatgtatagttgcaacaggacagaagttggaggaaattcaatccaggatggtttctgggttcgcaggagtgaccaaagagatggaggaaagttctggaattgacacgaagagatttgctgatagtattagaaatcttttgcaggaagttcaaagaggccttgaaattcggacagccagaataattggagatcttgaggggacacttgcttgttgtgaagggatggtgcaattgagaagatagcactgtgaaagtgggagccttttagttcctgtggtgcttcacatgatggccttcctgtatttatatgtctatactgatttctttagcc-ataacgcagtcgttttgtacagacatgtcacagacagatccccctggaattaaaatttataggctgtttctttctgttatacacacactgctccatgcagcaactaacggatcaccaagttaaatgtaaatatccaggtgagtgttcgttctgttgtgaagttaaagaaatcaaaagaaaaattccattaaatcgctgcattgttaagtttttaaatctgtactgtaaccatatgacag------------------------------------------------------------------------------------------------------------------------------------------------------------------------------------------------------------
>Jupunba_brachystachya_Lima_7438@NODE_1_length_1565_cov_96.381048
gacaacatggcatccaccagcaatagcttcaatgaggcaagccatttcccatggaagatggatcttcatgctgtaggagtgttttacaagatcaagaggctgaagcagcaacttgttcttgttgacagattgatcggacggcagaccaacggcgaagcaaaagaaattaatgatgatagcaacactaatatgatgacctacctatctctgacttctctgctgaataaacaagttgaaagataccaatccctccaagagaagatggacaatctttgcaaactgatggtaaaaatcattctaagcaattttgtcagtttcaagttataatccattcattactccacataaaattccataaactcccattcggtcgaaggtcacagcatttgtagtgatttattttcttccttgattgggttaaggaagttgtctttgcatctttttggcacccagatcttttgttaagctaatactcaatcagatgttgtccattgtttcagcatgagaatgacctacatgcaacaaagggtaaaacagaaatactagagctattcctagaggaaacgttccaagtgcagagatgtatagttgcaacaggacagaagttggtggaaattcaatccaggatggtttctgggttcgcaggagtgaccaaagagatggaggaaagttctggaattgacacgaagagatttgctgatagtattagaaatctgttgcaggaagttcaaagaggccttgaaattcggacagccagaataattggagatcttgaggggacacttacttcttgtgaagggatggtgcaattgagaagatagcactgtgaaagtgggagccttttagttcctgtggtgcttcacatgatggccttcctgtatttatatgtctatactgatttctttagcc-ataacgcagtcgttttgtacagaccagtcacagacagatccccctggaattaaaatgtataggctgtttctttctgttatacacacactgctccatgcagcaactaacggatcaccaagttaaatataaatatcaaggtgagtgttcgttctgttatgaagttaaagaaatcaaaagaaaaattccattaaatcgctgcattgttaagtttttaaatctgtactgtaaccatatgacagagtcactgcttaccgtatatctgttccacaatcaatcaactgcaatactcaaaaaatatgtgtctgtatttatgttgtgtgtgtgtgatataacgattttctctttaggacaatatagaactgttttggcagagtgttcattttatagtcaccaacttaccattggatgaagcaaatttgagatattgcaaacaaaaaaattga
>Jupunba_commutata_Maguire_46145@NODE_1_length_1326_cov_122.707766
gaaaacatagcatccaccagcaatagcttcaatgaggcaagccatttcccatggaagatggatcttcatgctgttggagtgttttacaagatcaagaggctgaagcagcaacttgttcttgttgacagattgatcggacggcagaccaacggcgaagcaaaagaaattaatgatgatagcaacactaatatgatgacctacatatctctgacttctctgctgaataaacaagttgaaagataccaatccctccaagagaagatggacaatctttgcaaactgatggtaaaaatcattctaagcaattttgtcagtttcaagttataatccattcattactccatataaaattccataaactcccaatcagtcgaaggtcacagcatttgtagtgatttattttcttccttgattgggttaaggaagttgtctttacatcttttgggcacccagatattttgttaagctaatactcaatcagatgttgtacattgtttcagcatgagaatgacctacatgcaacaaagggtaaaacagaaacactagagctattcctagaggaaacgttccaagtgcagagatgtatagttgcaacaggacagaagttggtggaaattcaatccaggatggtttctgggttcgcaggagtgaccaaagagatggaggaaagttctggaattgacacgaagagatttgctgatagtattagaaatctgttgcaggaagttcaaagaggccttgaaattcggacagccagaataattggagatcttgaggggacacttacttgttgtgaagggatggtgcaattgagaagatagcactgtgaaagtgggagccttttagttcctgtggtgcctcacatgatggccttcctgtatttatatgtctatactgatttctttagcc-ataacgcagtcgttttgtacagacaagtcacagacagatccccctggaattaaaatgtataggctgtttctttctgttatacacacactgctccatgcagcaactaacggatcaccaagttaaatataaatatcaaggtgagtgttcgttctgttatgaagttaaagaaattaaaagaaaaattccattaaatcgctgcattgttaagtttttaaatctgtactgtaaccatatgacagagtcactgcttaccgtatatctgttccacaatcaatcaactgcaatactcaaaaaatatgtgcctgtatttatgttgtgtgtgtgtgatataacgattttctctttaggacaatatataa------------------------------------------------------------------------------------
>Jupunba_filamentosa_Lima_7487@NODE_1_length_1436_cov_105.138337
gaaaacatagcatccaccagcaatagcttcaatgaggcaagccatttcccatggaagatggatcttcatgctgttggagtgttttacaagatcaagaggctgaagcagcaacttgttcttgttgacagattgatcggacggcagaccaacggcgaagcaaaagaaattaatgatgatagcaacactaatatgatgacctacctatctctgacttctctgctgaataaacaagttgaaagataccaatccctccaagagaagatggacaatctttgcaaactgatggtaaaaatcattctaagcaattttgtcagtttcaagttataatccattcattactccatataaaattccataaactcccattcagtcgaaggtcacagcatttgtagtgatttattttcttccttgattgggttaaggaagttgtctttgcatcttttgggcatccagatcttctgttaagctaatactcaatcagatgttgtccattgtttcagcatgagaatgacctacatgcaacaaagggtaaaacagaaatactagagctattcctagaggaaacgttccaagtgcagagatgtatggttgcaacaggacagaagttggtggaaattcaatccaggatggtttctgggttcgcaggagtgaccaaagagatggaggaaagttctggaatttacacgaagagatttgctgatagtattagaaatctgttgcaggaagttcaaagaggccttgaaattcggacagccagaataattggagatcttgaggggacacttacttgttgtgaagggatggtgcaattgagaagatagcactgtgaaagtgggagccttttagttcctgtggtgcttcacatgatggccttcctgtatttatatgtctatactgatttctttagcc-ataacgcagtcgttttgtacagacaagtcacagacagatccccctggaattaaaatgtataggctgtttctt--tgttattcacacactgctccatgcagcaactaacggaccaccaagttaaatataaatatcaaggtgagtgttcgttctgttatgaagttaaagaaatcaaatgaaaaatttcattaaatcgctgcattgttaagtttttaaatctgtactgtaaccatatgacagagtcactgcttaccgaatatctgttccacaatcaatcaactgcaatactcaaaaaatatgtgtctgtatttatgttgtgtgtgtgtgatgtaacgattttctctttatgacaatatagaactgttttggcagagtgttcgttttatagtcaccaacttaccattggatgaagcaaatttgagattttgcaaacaaaaacattgt
>Jupunba_floribunda_Iganci_883@NODE_1_length_1285_cov_113.479305
gaaaacatagcatccaccagcaacagcttcaatgaggcaagccatttcccatggaagatggatcttcatgctgttggagtgttttacaagatcaagaggctgaagcagcagcttgttcttgttgacagattgatcggacggcagaccaacggcgaagcaaaagaaattaatgatgatagcaacactaatatgatgacctacctatctctgacttctctgctgaataaacaagttgaaagataccaatccctccaagagaagatggacaatctttgcaaactgatggtaagaatcattctaagcaattttgtcagtttcaagttataatccattcattactccatataaaattccataaactcccattcagtcgaaggtcacagcatttgtagtgatttattttcttccttgattgggttaaggaagttgtctttgcatcttttgggcacccagatcttttgttaagctaatactcaatcagatgttgtacattgtttcagcatgagaatgacctacatgcaacaaagggtaaaacagaaacactagagctattcctagaggaaacgttccaagtgcagagatgtatagttgcaacaggacaggagttggtggaaattcaatccaggatggtttctgggttcgcaggagtgaccaaagagatggaggaaagttctggaattgacacgaagagatttgctgatagtattagaaatctgttgcaggaagttcaaagaggccttgaaattcggacagccagaataattggagatcttgaggggacacttacttgttgtgaagggatggtgcaattgagaagatagcactgtgaaagtgggagccttttagttcctgtggtgcttcacatgatggccttcctgtatttatatgtctatactgatttctttagcc-ataacgcagtcgttttgtacagacatgtcacagacagatccccctggaattaaaatgtataggctgtttctttctgttatacacacactgctccatgcagcaactaacggatcaccaagttaaatataaatatcaaggtgagtgttcgttctgttatgaagttaaagaaatcaaaagaaaaattccattaaatcgctgcattgttaagtttttaaatctgtactgtaaccatatgacagagtcactgcttaccgtatatctgttccacaatcaatcaactgcaatactcaaaaaatatgtgtctgtatttatgttgtgtgtgtgtgatataacgattttctc-----------------------------------------------------------------------------------------------------
>Jupunba_leucophylla_Iganci_839@NODE_1_length_1851_cov_169.788613
gaaaacatagcatccaccagcaatagcttcaatgaggcaagccatttcccatggaagatggatcttcatgctgttggggtgttttacaagatcaagaggctgaagcatcaacttgttcttgttgacagattgatcggacggcagaccaacggcgaagcaaaagaaattaatgatgatagcaacactaatatgatgacctacctatctctgacttctctgctgaataaacaagttgaaagataccaatccctccaagagaagatggacaatctttgcaaactgatggtaaaaatcattctaagcaattttgtcagtttccagttataatccattcattactccatataaaattccataaacttccattcagtcgaaggtcacagcatttgtagtgatttattttcttccttgattgggttaaggaagttgtctttgcatcttttgggcacccagatcttttgttaagctaatactcaatcagatgttgtacattgtttcagcatgagaatgacctacatgcaacaaagggtaaagcagaaacactagagctattcctagaggaaacgttccaagtgcagggatgtatagttgcaacaggacagaagttggtggaaattcaatccaggatggtttctgggttcgcaggagtgaccaaagagatggaggaaagttctggaattgacacgaagagatttgctgatagtattagaaatctgttgcaggaagttcaaagaggccttgaaattcggacagccagaataattggagatcttgaggggacacttacttgttgtgaagggatggtgcaattgagaagatagcactctgaaagtggaagccttttagttcctgtggtgcttcacatgatggccttcctgtatttatatgtctatactgatttctttagcc-ataacgcagtcgttttgtacagacatgtcacagacagatccccatggaattaaaatttataggctgtttctttctgttatacacacactgctccatgcagcaactaacggatcaccaagttaaatataaatatccaggtgagtgttcgttctgttgtgaagttaaagaaatcaaaacaaaaattccgttaaatcgctgcattgttaagttcttaaatctgtactgtaaccatatgacagagtcactgcttactgtatatctgttccaccatcaatcaactgcaatactcaaaaaatatgtgtctgtatttatgttttgtgtctgtgatataacgattttctctttaggacaatatagaattgttttggcagagtgttcattttatagtcaccaacttaccattggatcaagcaaatttgagattttgaaaacaaaaaattgtt
>Jupunba_limae_Iganci_261@NODE_1_length_1733_cov_93.048309
gaaaacatagcatccaccagcaatagcttcaatgaggcaagccatttcccatggaagatggatcttcatgctgttggagtgttttacaagatcaagaggctgaagcagcaacttgttcttgttgacagattgatcggacggcagaccaacggcgaagcaaaagaaattaatgatgatagcaacactaatatgatgacctacctatctctgacttctctgctgaataaacaagttgaaagataccaatccctccaagagaagatggacaatctttgcaaactgatggtaaaaatcattctaagcaattttgtcagtttcaagttataatccattcattactccatataaaattccataaactcccattcagtcgaaggtcacagcatttgtagtgatttattttcttccttgattgggttaaggaagttgtctttgcatcttttgggcacccagatcttttgttaagctaatactcaatcagatgttgtccattgtttcagcatgagaatgacctacatgcaacaaagggtaaaacagaaatactagagctattcctagaggaaacgttccaagtgcagagatgtatagttgcaacaggacagaagttggtggaaattcaatccaggatggtttctgggttcgcaggagtgaccaaagagatggaggaaagttctggaattgacacgaagagatttgctgatagtattagaaatctgttgcaggaagttcaaagaggccttgaaattcggacagccagaataattggagatcttgaggcgacacttacttgttgtgaagggatggtgcaattgagaagatagcactatgaaagtgggagccttttagttcctgtggtgcttcacatgatggccttcctgtatttatatgtctatactgatttctttagcc-ataacgcagtcgttttgtacagacaagtcacagacagatccccctggaattaaaatgtataggctgtttctttctgttatacacacactgctccatgcagcaactaacggatcaccaagttaaatataaatatcaaggtgagtgttcgttctgttatgaagttaaagaaatcaaaagaaaaattccattaaatcgctgcattgttaagttgttaaatctgtgctgtaaccatatgacagagtcactgcttaccgtatatctgttccacaatcaatcaactgcaatactcaaaaaatatgtgtctgtatttatgttttgtgtgtgtgatataacgattttctctttaggacaatatagaactgttt----------ttcattttatagtcaccaacttaccattggatgaagcaaatttgagattttgcaaacaaaaaattgtt
>Jupunba_macradenia_Lourteig_3021@NODE_1_length_1033_cov_107.878661
---------------------------------------------------------------------------------------------------------------------------------ttgatcggacggcagaccaacggcgaagcaaaagaaattaacgatgatagcaacactaatatgatgacctacctatctctgacttctctgctgaataaacaagttgaaagataccaatccctccaagagaagatggacaatctttgcaaactgatggtaaaaatcattctaagcaattttgtcagtttcaagttataatccattcattactccatataaaattccataaactcccattcagtcgaaggtcacagcatttgtagtgatttattttcttccttgattgggttaaggaggttgtctttgcatcttttgggcacccagatcttttgttaagctaatactcaatcagatgttgtacattgtttcagcatgagaatgacctacatgcagcaaagggtaaaacagaaacactagagctattcctagaggaaacgttccaagtgcagagatgtatagttgcaacaggacagaagttggtggaaattcaatccaggatggtttctgggttcgcaggagtgaccaaagagatggaggaaagttctggaattgacacgaagagatttgctgatagtattagaaatctgttgcaggaagttcaaagaggccttgaaattcggacagccagaataattggagatcttgaggggacacttacttgttgtgaagggatggtgcaattgagaagatagcactgtgaaagtgggagccttttagttcctgtggtgcttcacatgatggccttcctgtatttatatgtctatactgatttctttagcc-ataacgcagtcgttttgtacagacaagtcacagacagatccccctggaattaaaatgtataggctgtttctttctgttatacacacactgctccatgcagcaactaacggatcaccaagttaaatataaatatgaaggtgagtattcgttctgttatgaagttaaagaaaacaaaagaaaaattccattaaatcgctgcattgttaagtttttaaatctgtactgtaaccatatgacagagtca-------------------------------------------------------------------------------------------------------------------------------------------------------------------------------------------------------
>Jupunba_microcalyx_Iganci_855@NODE_1_length_1666_cov_123.779736
gaaaacatagcatccaccagcaatagcttcaatgaggcaagccatttcccatggaagatggatcttcatgctgttggagtgttttacaagatcaagaggctgaagcagcaacttgttcttgttgacagattgatcggacggcagaccaacggcgaagcaaaagaaattaatgatgatagcaacactaatatgatgacctacctatctctgacttctctgctgaataaacaagttgaaagataccaatccctccaagagaagatggacaatctttgcaaactgatggtaaaaatcattctaagcaattttgtcagtttcaagttataatccattcattactccatataaacttccataaacttccattcagtcgaaggtcacagcatttgtagtgatttattttcttccttgattgggttaaggaagttgtctttgcatcttttgggcacccagatcttttgttaagctaatactcaatcagatcttgtacattgtttcagcatgagaatgacctacatgcaacaaagggtaaaacagaaacactagagctattcctagaggaaacgttccaagtgcagagatgtatggttgcaacaggacagaagttggtggaaattcaatccaggatggtttctgggttcgcaggagtgaccaaagagatggaggaaagttctggaattgacacgaagagatttgctgatagtattagaaatcttttgcaggaagttcaaagaggccttgaaattcggacagccagaataattggagatcttgaggggacacttacttgttgtgaagggatggtgcaattgagaagatagcactctgaaagtggaagccttttagttcctgtggtgcttcacatgatggccttcctgtatttatatgtctgtactgatttctttagcc-ataacgcagtcgttttgtacagacatgtcacagacagatccccctggaattaaaatttataggctgtttctttctgttatacacacactgctccatgcagcaactaacggatcaccaagttaaatataaatatccaggtgagtgttcgttctgttgtgaagttaaagaaatcaaaacaaaaattccgttaaatcgctgcattgttaagttcttaaatctgtactgtaaccatatgacagagtcactgcttactgtatatctgttccaccatcaatcaactgcaatactcaaaaaatatgtgtctgtatttatgttttgtgtctgtgatataacgattttctctttaggacaatatagaattgttttggcagagtgttcattttatagtcaccaacttaccattggatcaagcaaatttgagattttgaaaacaaaaaattgtt
>Jupunba_nipensis_Mayo_19662@NODE_1_length_733_cov_50.782012
--------------------------------------------------------------------------------------------------------------------------------------------------------------------------------------------------------------------------------------------------------------------------------------------------------------------------tttcaagttataatccattcattactccatataaaatttcataaacttccattcagtcgaaggtcacagcatttgtagtgatttattttcttccttgattgggttaaggaagttgtctttgcatcttttgggcacccagatcttttgttaagctaatactcaatcagatgttgtacattgtttcagcatgagaatgacctgcatgcaacaaagggtaaaacagaaacactagagctattcctagaggaaacgttccaagtgcagaaatgtatagttgcaacaggacagaagttggaggaaattcaatccaggatggtttctgggttcgcaggagtgaccaaagagatggaggaaagttctggaattgacacgaagagatttgctgatagtattagaaatcttttgcaggaagttcaaagaggccttgaaattcggacagccagaataattggagatcttgaggggacacttacttgttgtgaagggatggtgcaattgagaagatagcactgtgaaagtggaagccttttagttcctgtggtgcttcacatgatggccttcctgtatttatatgtctatactgatttctttagcc-ataacgcagtcgttttgtacagacatgtgacagacagatccccctggaattaaaatttataggctgtttctttctgttatacacacactgctccatgcagcaactaacggatcaccaagttaaatgtaaatatccagg-----------------------------------------------------------------------------------------------------------------------------------------------------------------------------------------------------------------------------------------------------------------------------------------------------------------
>Jupunba_oppositifolia_Liegier_16014@NODE_1_length_972_cov_116.102793
------------------------------------------------------------------------------------------------------------------------------------------------------------------------------------------aatatgatgacctacctatctctgacttctctgctgaataaacaagttgaaagataccaatccctccaaaagaagatggacaatctttgcaaactgatggtaaaaatcattctaagcaattttgtcagtttcaagttataatccattcattactccatataaaatttcataaacttccattcagtcgaaggtcacagcatttgtagtgatttattttcttccttgattgggttaaggaagttgtctttgcatcttttgggcacccagatcttttgttaagctaatactcaatcagatgttgtacattgtttcagcatgagaatgacctgcatgcaacaaagggtaaaacagaaacactagagctattcctagaggaaacgttccaagtgcagagatgtatagttgcaacaggacagaagttggaggaaattcaatccaggatggtttctgggttcgcaggagtgaccaaagagatggaggaaagttctggaattgacacgaagagatttgctgatagtattagaaatcttttgcaggaagttcaaagaggccttgaaattcggacagccagaataattggagatcttgaggggacacttgcttgttgtgaagggatggtgcaattgagaagatagcactgtgaaagtgggagccttttagttcctgtggtgcttcacatgatggccttcctgtatttatatgtctatactgatttctttagcc-ataacgcagtcgttttgtacagacatgtcacagacagatccccctggaattaaaatttataggctgtttctttctgttatacacacactgctccatgcagcaactaacggatcaccaagttaaatataaatatccaggtgagtgttcgttctgttgtgaagttaaagaaatcaaaagaaaaattccattaaatcgctgcattgttaagtttttaaatctgtactgtaaccatatgacagagtcactgct--------------------------------------------------------------------------------------------------------------------------------------------------------------------------------------------------
>Jupunba_oxyphyllidia_Yonker_6157@NODE_1_length_1046_cov_132.019608
----------------------------------------------------------------------------------------------------------------------------------------------------------------------------------------ctaatatgatggcctacctatctctgacttctctgctgaataaacaagttgaaagataccaatccctccaagagaagatggacaatctttgcaaactgatggtaaaaatcattctaagcaattttgtcagtttcaagttataatccattcattactccatataaaattccataaactcccattcagtcgaaggtcacagcatttgtagtgatttattttcttccttgattgggttaaggaagttgtctttgcatcttttgggcacccagatcttttgttaagctaatactcaatcagatgttgtacattgtttcagcatgagaatgacctacatgcaacaaagggtaaaacagaaacactagagctattcctagaggaaacgttccaagtgcagagatgtatagttgcaacaggacagaagttggtggaaattcaatccaggatggtttctgggttcgcaggagtgaccaaagagatggaggaaagttctggaattgacacgaagagatttgctgatagtattagaaatctgttgcaggaagttcaaagaggccttgaaattcggacagccagaataattggagatcttgatgggacacttacttgttgtgaagggatggtgcaattgagaagatagcactgtgaaagtgggagccttttagttcctgtggtgcttcacatgatggccttcctgtatttatatgtctatactgatttctttagcc-ata---------------acagacaagtcacagacagatccccctggaattaaaatgtataggctgtttctttctgttatacacacactgctccatgcagcaactaacggatcaccaagttaaatataaatatcaaggtgagtgttcgttctgttatgaagttaaagaaatcaaaagaaaaattccattaaatcgctgcattgttcagtttttaaatctgtactgtaaccatatgacagagtcactgcttaccgtatatatgttccacaatcaatcaactgcaatactcaaaaaatatgtgtctgtatttatgttgtgtgtgtgtgatataacgat-----------------------------------------------------------------------------------------------------------
>Jupunba_trapezifolia_Simon_1600@NODE_1_length_886_cov_203.882070
---------------------------------------------------------------------------------------------------------------------------------------ggacggcagaccaacggcgaagcaaaagaaattaatgatgatagcaacactaatatgatgacctacctatctctgacttctctgctgaataaacaagttgaaagataccaatccctccaagagaagatggacaatctttgcaaactgatggtaaaaatcattctaagcaattttgtcagtttcaagttataatccattcattactccatataaaattccataaactcccattcagtcgaaggtcacagcatttgtagtgatttattttcttccttgactgggttaaggaagttgtctttgcatcttttgggcacccagatcttttgttaagctaatactcaatcagatgttgcacattgtttcagcatgagaatgacctacatgcaacaaagggtaaaacagaaacactagagctattcctagaggaaacgttccaagtgcagagatgtatagttgcaacaggacagaagttggtggaaattcaatccaggatggtttctgggttcgcaggagtgaccaaagagatggaggaaagttctggaattgacacgaagagatttgctgatagtattagaaatcttttgcaggaagttcaaagaggccttgaaattcggacagccagaataattggagatcttgaggggacacttacttgttgtgaagggatggtgcaattgagaagatagcactgtgaaagtgggagccttttagttcctgtggtgcttcacatgatggccttcctgtatttatatgtctatactgatttctttagcc-ataacgcagtcgttttgtacagacaagtcacagacagatccccctggaattaaaatgtataggctgtttctttctgttatacacacactgctccatgcagcaactaacggat-------------------------------------------------------------------------------------------------------------------------------------------------------------------------------------------------------------------------------------------------------------------------------------------------------------------------------------------
>Jupunba_villosa_Borges_423@NODE_1_length_1430_cov_124.385809
gaaaacatagcatccaccagcaatagcttcaatgaggcaagccatttcccatggaagatggatcttcatgctgttggagtgttttacaagatcaagaggctgaagcagcaacttgttcttgttgacagattgatcggacggcagaccaacggcgaagcaaaagaaattaatgatgatagcaacactaatatgatgacctacctatctctgacttctctgctgaataaacaagttgaaagataccaatccctccaagagaagatggacaatctttgcaaactgatggtaaaaatcattctaagcaattttgtcagtttcaagttataatccattcattactccatataaaattccataaactcccattcagtcgaaggtcacagcatttgtagtgatttattttcttccttgattgggttaaggaagttgtctttgcatcttttgggcacccagatcttttgttaagctaatactcaatcagatgttgtccattgtttcagcatgagaatgacctacatgcaacaaagggtaaaacagaaatactagagctattcctagaggaaacgttccaagtgcagagatgtatagttgcaacaggacagaagttggtggaaattcaatccaggatggtttctgggttcgcaggagtgaccaaagagatggaggaaagttctggaattgacacgaagagatttgctgatagtattagaaatctgttgcaggaagttcaaagaggccttgaaattcggacagccagaataattggagatcttgaggggacacttacttgttgtgaagggatggtgcaattgagaagatagcactgtgaaagtgggagccttttagttcctgtggtgcttcacatgatggccttcctgtatttatatgtctatactgatttctttagcc-ataacgcagtcgttttgtacagacatgtcacagacagatccccctggaattaaaatttataggctgtttctttctgttatacacacactgctccatgcagcaactaacggatcaccaagttaaatataaatatccaggtgagtgttcgttctgttgtgaagttaaagaaatcaaaagaaaaattccattaaatcgctgcattgttaagtttttaaatctgtactgtaaccatatgacagagtcactgcttaccgtatatctgttccacaaccaatcaactgcaatactcaaaaaatatgtgtctgtatttatgttttgtgtctgtgatataacgattttctctttaggacaatatagaattgttttggcagagtgttcattttatagtcaccaacttaccattggatgaagcaaatttgagattttgcaaacaaaaaattgtt
>Punjuba_callejasii_Daly_5935@NODE_1_length_841_cov_29.418848
----------------------------------------------------------------------------------------------------------------------------------------------------------------------------------------------------------------------------------aacaagttgaaagataccaatccctccaagagaagatggacaatctttgcaaactgatggtaaaaatcattctaagcaattttgtcagtttcaagttataatccattcattactccatataaaattccataaactcccaatcagtcgaaggtcacagcatttgtagtgatttattttcttccttgattgggttaaggaagttgtctttgcatcttttgggcacccagatcttttattaagctaatactcaatcagatgttgtacattgtttcagcatgagaatgacctacatgcaacaaagggtaaaacagaaacactagagctattcctagaggaaacgttccaagtgcagagatgtatagttgcaacaggacagaagttggtggaaattcaatccaggatggtttctgggttcgcaggagtgaccaaagagatggaggaaagttctggaattgacacacagagatttgctgatagtattagaaatctgttgcaggaagttcaaaaaggccttgaaattcggacagccagaataattggagatcttgaggggacacttacttgttgtgaagggatggtgcaattgagaacatagcac--tgaaagtgggagccttttagttcctgtggtgcttcacacgatggccttcttgtatttgtatgtctatactgatttctttagccaataacgcagtcgttttgtacagacaagtcacagacagatccccctggaattaaaatgtataggctgtttctttctgttatacacacactgctccatgcagcaactaacgaatcaccaagttaaatataaatatcaaggtgagtgttcgttctgttgt----------------------------------------------------------------------------------------------------------------------------------------------------------------------------------------------------------------------------------------------------------------------------------------------
>Punjuba_killipii_Palodorios_6252@NODE_1_length_1022_cov_62.546032
-------------------------------------------------------------------------------------------------------------------------------------------------------------------------------------------atatgatgacctacctatctctgacttctctgctgaataaacaagttgaaagataccaatccctccaagagaagatggacaatctttgcaaactgatggtaaaaatcattctaagcaattttgtcagtttcaagttataatccattcattactccatataaaattccataaactcccaatcagtcgaaggtcacagcatttgtagtgatttattttcttccttgattgggttaaggaagttgtctttgcatcttttgggcacccagatcttttattaagctaatactcaatcagatgttgtacattgtttcagcatgagaatgacctacatgcaacaaagggtaaaacagaaacactagagctattcctagaggaaacgttccaagtgcagagatgtatagttgcaacaggacagaagttggtggaaattcaatccaggatggtttctgggttcgcaggagtgaccaaagagatggaggaaagttctggaattgacacagagagatttgctgatagtattagaaatctgttgcaggaagttcaaagaggccttgaaattcggacagccagaataattggagatcttgaggggacacttacttgttgtgaagggatggtgcaattgagaacatagcac--tgaaagtgggagccttttagttcctgtggtgcttcacacgatggcctacttgtatttgtatgtctatactgatttctttagccaataacgcagtcgttttgtacagacaagtcacagacagatccccctggaattaaaatgtataggctgtttctttctgttatacacacgctgctccatgcagcaactaacggatcaccaagttaaatataaatatcaaggtgagtgttcgttctgttgtgaagttaaagaaatcaaaagaaaaattccattaaatcgctgcattgttaagtttttaaatctgtaatgtaaccatatgacagagtcactgcttaccgtacatctgttcctcaatcaatcaagtgcaatactcaaaaaatatg------------------------------------------------------------------------------------------------------------------------------------------------
>_R_Acacia_rostellifera_Murphy_466@NODE_1_length_1558_cov_143.319379
gaaaacatagcatccaccagcaatagctccaatgaggcaagccatttcccatggaagatggatcttcatgcagttggagtgttttacaagatcaagaggctgaagcagcaacttgttcttgttgacagatcgatcggacggcaaaccaacggcgaagcaaaagaaattaatgatgatagcaactctaatatgatgacctacctgtctctgacttctctgctgaataaacaagttgaaagataccaatccctccaagagaagatggacaatctttgcaaactgatggtaaaaatcattctaagcaattttgtcagttttaagttataatccattcattactctatataaaattccataaactccgaatcagtcgaaggtcacagcatttgtagtgatttattttcgtccttgattgggttaaggaagtagtctttgcatcttttgggcacccagatcttttgttaagctaatactcaattagatgttgtacattgtttcagcatgagaatgacctacatgcaacaaagggtaaaacagaaacactagagctattcctagaggaaacgttccaagtgcagagatgtatagttgcaacaggacagaagttggtgaaaattcaatccaggatggtttctgggttcgcaggagtgaccaaagagatggaggaaagttctggaattgacgcgaagaaatttgctgatagtattagaaacctgttgcatgaagttcaaagaggccttgaaattcggacagccagaataattggagatcttgaggggacacacacttgttgtgaagggatggtgcaattgagaaggtagcagtgtaaaagtgggagccttttagttcctgtggtgcttcacacgatggccttcctgtatttatatgtctatactgatttctttagccaataatgcagtcgttttgtacagacaagtcacagacagatccccctggaattaaaatgtataggatgtttctttctgttatacacacactgctccatgctgcaactaacggatcaccaagttaagtataaatatcaaggtgagtgttcgttctgttatgaagttaaagaaatcaaaagaaaaattccattaaatcgctgcattgttaagtttttaaatatgtgctgtagccatatgacagagtcactgcttaccgtatatctgttccacaatcaatcaactacaatactcaaaaaat--gtgtctgtatttttgttaagtgtgcattgttaaatataaatctctttaggacgatatagaattgttttggcagggtgttcattttatagtcaccagcttaccgttggatgaagcaaatatgagattttgcag-------------
>_R_Albizia_adinocephala_FHO33_88@NODE_1_length_1348_cov_138.672699
---------------------aatagctctaatgaggcaagccatttctcatggaagatggatcttcatgctgttggagtgttttacaagatcaagaggctgaagcagcaacttgttcttgttgacagattgatcggacggcagaccaacggtgaagcaaaagaaattaatgatgatagcgacactaatatgatgacctacctatctctgacttctctgctgaatgaacaagttgagagatatcaatccctccaagagaagatggacaatctttgcaaactgatggtaaaaatcattctaagcaattttgtcagttttaagttataatccattcattactcc-tataaaattccatgaactcccaatcagtcgaaggtcacggcatttgtagtgatttattttcttccttgattgggttgaggaagttgtctttgcatcttttgggcatccagatcttttgtaaagctaatactcaatcagatgttgtacattgtttcagcatgaggatgacctacatgcaacaaagggtaaaacagaaacactagagctattcctagaggaaacgttccaagtgcagaggtgtatagttgcaacaggacagaagttggtggaaattcaatccaggatgatttctgggttcgcaggagtgaccaaagagatggaggaaagttctggaattgacacgaagagatttgctgatagtattagaaatctgttgcaggaagttcaaagaggcctggaaattcggacagccagaataattggagatcttgaggggacacttacttgttgtgaagggatggtgcaatagagaagatagcaccgtgaaagt-ggagccttttagttcctgtggtgcttcacatggcggccttcctgtatttatatgtctatactgatttctttagccaataacgcagtcgttttgtacagacaagtcacagacagatccccctggaattaaaatgtataggctgtttctttctgttatacacacactgctccatgcagcagctaacggatcaccaagttaaatataaatatcaaggtgagtgttcgttatgttatcaagttacaaaaatcaaaagaaaaattccattaaatcgctgcattgttaagtttttaaatctgtacagtaaccatatgccagaggcactgcttaccgtatgtctgttccacaatcaatcaactctaatactcaaa--atatgtgtttgtgtttatgttgtgtgtgtgtgatgtaacgattttctctttaggacagtatagaattgttttggcagtgttttcattttgtagtcgccaagttaccattggatgaagcgaatttgagatattgcaaacaaaaaaattgt
>_R_Albizia_burkartiana_StivalSantos_678@NODE_1_length_705_cov_15.707692
-----------------------------------------------------------------------------------------------------------------------------------------------------------------------------------------------------------------------------------------------------------------------------------------------------------------------------------------------------------aaattccataaactcccaatcagtggaaggtcacggcatttgtagtgatttattttcttccttgattgggttgaggaagttgtctttgcatcttttgggcatccagatcttttgttaagctaatactcaatcagatattgtacattgtttcagcatgaggatgacctgcatgcaacaaagggtaaaacagaaacactagagctattcctagaggaaacgttccaagtgcagagatgtatagttgcaacaggacagaagttggtggaaattcaatccaggatgatttctgggttcgcaggagtgaccaaagagatggaggaaagttctggaattgacacggagagatttgctgatagtattagaaatctgttgcaggaagttcaaagaggccttgaaattcggacagccagaataattggagatcttgaggggacacttacttgttgtgaagggatggtgcaattgagaagatagcaccgtgaaactgggagccttttagttcctgtggtgcttcacatgatggccttcctgtatttatatgtctatactgatttctttagccaataacgcagtcgttttgtacagacaagtcacagacagatccccctggaattaaaatgtataggctgtttctttctgttatacacacactgctccatgtagcagctaacggatcaccaagtcaaatataaatatcaaggtgag-------------------------------------------------------------------------------------------------------------------------------------------------------------------------------------------------------------------------------------------------------------------------------------------------------------
>_R_Albizia_glabripetala_Lewis_1652@NODE_1_length_772_cov_77.208633
-------------------------------------------------------------------------------------------------------------------------------------------------------------------------------------------------------------------------------------------------------------------------------------------------------------------------------------------ttcattactcc-tataaaaatccataaactcccaatcagtcgaaggtcacggcgtttgtagtgatttattttcttccttgattgggttgaggaagttgtctttgcatcttttgggcatccagatcttttgttaagctaatactcaatcagatgttgtgcattgtttcagcatgaggatgacctacatgcaacaaagggtaaaacagaaacactagagctgttcctagaggaaactttccaagtgcagagatgtacagttgcaacgggacagaagttggtggaaattcaatccaggatgatttctgggttcgcaggagtgaccaaagagatggaggaaagttctggaattgacacgaagagatttgctgatagtattagaaatctgttgcaggaagttcaaagaggccttgaaattcggacagccagaataattggagatcttgaggggacacttacttgttgtgaagggatggtgcaattgagaagatagcaccgtgaaagtgggagccttttagttcctgtggtgctgcacatgatggccttcctgtatttatacgtctatactgatttctttagccaataacgcagtcgttttgtacagacaagtcacagacagattcccctggaattaaaatgtagaggctgtttctttctgttatacacactctgctccatgcagcagctaacggaccaccaagttaaatacaaatatcaaggtgagtgttcgttatgttgtcaagttaaagaaatcaaaagaaaaatcccattaaatc---------------------------------------------------------------------------------------------------------------------------------------------------------------------------------------------------------------------------------------------------------
>_R_Albizia_inundata_Wood_26530@NODE_1_length_864_cov_203.276885
-----------------------------------------------------------------------------------------------------------------------------------------------------------------------------------------------------------------------------------acaagttgagagataccaatccctccaagagaagatggacaatctttgcaaactgatggtaaaaatcattctaagcaattttgtcagtttcaagttataatccattcattactcc-tataaaaatccataaactcccaatcagtcgaaggtcacggcgtttgtagtgatttattttcttccttgattgggttgaggaagttgtctttgcatcttttgggcatccagatcttttgttaagctaatactcaatcagatgttgtacattgtttcagcatgaggatgacctacatgcaacaaagggtaaaacagaaacactagagctgttcctagaggagactttccaagtgcagagatgtacagttgcaacaggacagaagttggtggaaattcaatccaggatgatttctgggttcgcaggagtgaccaaagagatggaggaaagttctggaattgacacgaagagatttgctgatagtattggaaatctgttgcaggaagttcaaagaggccttgaaattcggacagccagaataattggagatcttgaggggacacttacttgttgtgaagggatggtgcaattgagaagatagcaccgtgaaagtgggagccttttagttcctgtggtgcttcacatgatggccttcctgtatttatacgtctatactgatttctttagccaataacgcagtcgttttgtacagacaagtcacagacagatcccccgggaattaaaatgtagaggctgtttctttctgttatacacacactgctccatgcagcagctaacggaccaccaagttaaatacaaatatcaaggtgagtgttcgttatgttatcaagttaaagaaatcaaaagaaaaa---------------------------------------------------------------------------------------------------------------------------------------------------------------------------------------------------------------------------------------------------------------------
>_R_Albizia_multiflora_Hughes_3090@NODE_1_length_1137_cov_128.836792
---------------------------------------------------------------------------------------------------------------------------------------------cagaccaacggtgaagcaaaagaaattaatgatgatagcaacactaatatgatgacctacctatctctgacttctctgctgaataaacaagttgagagataccaatccctccaagagaagatggacaatctttgcaaactgatggtaaaaatcattctaagcaattttgtcagtttcaagttataatccattcattactcg-tataaaattccataaactcccaatcagtcgaaggtcacggcatttgtagtgatttattttcttccttgattgggttgaggaagttgtctttgcatcttttgggcatccagatcttttgttaagctaatactcaatcagatgttgtacattgtttcagcatgaggatgacctacatgcaacaaagggtaaaacagaaacactagagctgttcctagaggaaacgttccaagtgcagagatgtacagttgcaacaggacagaagttggtggaaattcaatccaggatgatttctgggttctcaggagtgaccaaaaagatggaggaaagttctggaattgacacgaagagatttgctgatagtattagaaatctgttgcaggaagttcaaagaggccttgaaattcggacagccagaataattggagatcttgaggggacacttacttgttgtgaagggatggtgcaattgagaagatagcaccgtgaaagtgggagccttttagttcctgtggtgcttcacatgatggccttcctgtatttatatgtctatactgatttctttagccaataacgcagtcgttttgtacagacaagtcacagacagat-cccctggaattaaaatgtataggccgtttctttctgttatacacacactgctccatgcagcagctaacggaccaccaagttaaatataaatatcaaggtgagtgttcgttatgttatcaagttaaagaaatcaaaagaaaaattccattaaatcgctgcattgttaagtttttaaatatgtacagtaaccatatgacagagtcactgcttactgtatatctgtcccacaatcaatcaactgcaacactcaaaaaatatgtgtttgcgtttatgtcttgtgtgtgtcatataacgattttctctttaggacagtatagaattgttttgg---------------------------------------------------------------------------
>_R_Albizia_niopoides_Simon_1601@NODE_1_length_1168_cov_141.867094
------------------------------------------------------------------------gttggagtgttttacaagatcaagaggctgaagcagcaacttgttcttgttgacagattgatcggacggcagaccaacggtgaagcaaaagaaattaatgatgatagcaacactaatatgatgacctacctatctctgacttctctgctgaataaacaagttgagagataccaatccctccaagagaagatggacaatctttacaaactgatggtaaaaatcattctaagcaattttgtcagtttcaagttataatccattcattactcc-tataaaattccataaactcccaatctgtcgaaggtcacggcatttgtagtgatccattttcttccttgattgagttgaggaagttgtctttgcatcttttgggcatccagattttttgttaagctaatactcaattagatgttgtacattgtttcagcatgaggatgacctacatgcagcaaagggtaaaacagaaacactagagctattcctagaggaaacgttccaagtgcagagatgtatagttgcaacaggacagaagttggtggaaattcaatccaggatgatttctgggttcgcaggagtgaccaaagagatggaggaaagttctggaattgacacgaagagatttgctgatagtattagcaatctgttgcaggaagttcaaagaggccttgaaattcggacagccagaataattggagatcttgaggggac----acttgttgtgaagggatgatgcaattgagaagatagcaccgtgaaag-gggagccttttagttcctgtggtgcttcacatgatggccttcctgtatttatatgtctatactgatttctttagccaataacgcagtctttttgtacagacaagtcacaggcagatcccccaggaattaaaatgtataggctgtttctttctgttatacacacactgctccatgcagccgctaacggttcaccaagttaaatgcaaatatcaaggtgagtgttcgttatgttatcaagttaaagaaatcaaaagaaaaattcgattaaatcgctgcattgttaa--tgttgaatttcgggcgta----------------------------------------cctgaagcgtaatcttgcactccgaaggtacccacgc----------------------------------------------------gaatcggatcacgatcggactccgattataccacacagcaa----------------------aaacactggaaaggaaagagtga-
>_R_Albizia_sinaloensis_Hughes_1576@NODE_1_length_1159_cov_89.519409
-------------------------------------------------------agatggatcttcatgctgttggagtgttttacaagatcaagaggctgaagcagcaacttgttcttgttgacatattgatcggacggcagaccaacggtgaagcaaaagaaattaatgatgatagcgacactaatatgatgacctacctatctctgacttctctgctgaatgaacaagttgagagatatcaatccctccaagagaagatggacaatctttgcaaactgatggtaaaaatcattctaagcaattttgtcagttttaagttataatccattcattactcc-tataaaattccataaactcccaatcagtcgaaggtcacggcatttgtagtgatttattttcttccttgattgggttgaggaagttgtctttgcatcttttgggcatccagatcttttgtacagctaatactcaatcagatgttgtacattgtttcagcatgaggatgacctacatgcaacaaagggtaaaacagaaacactagagctattcctagaggaaacgttccaagtgcagagatgtatagttgcaacaggacagaagttgatggaaattcaatccaggatgatttctgggttcgcaggagtgaccaaagagatggaggaaagttctggaattgacacgaagagatttgctgatagtattagaaatctgttgcaggaagttcaaagaggccttgaaattcggacagccagaataattggagatcttgaggggacacttacttgttgtgaagggatggtgcaattgagaagatagcaccgtgaaagt-ggagccttttagttcttgtggtgcttcacatggcggccttcctgtatttatatgtctatactgatttctttagccaataacgcagtcgttttgtacagacaagtcacagacagatccccctggaattaaaatgtacaggctgtttctttctgttatacacacactgctccatgcagcagctaacggatcaccaagttaaatataaatatcaaggtgagtgttcgttatgttatcaagttacaaaaatcacaataaaaattccattaaatcgctgcattgttaagtttttaaatctgtacagtaaccatatgacagaggcactgcttaccgtatgtctgttccacaaccaatcaactgcaatactcaaaatatatgtgtttgt-----------------------------------------------------------------------------------------------------------------------------------------
>_R_Albizia_subdimidiata_var_minor_Gorts_341@NODE_1_length_907_cov_39.644578
-------------------------------------------------------------------------------------------------------------------------------------------------------------------------------------------------------------------------------------------agagataccaatccctccaagagaagatggacaatctttgcaaactgatggtaaaaatcattctaagcaattttgtcagtttcaagttataatccattcattactcc-tataaaaatccataaactcccaatcagtcgaaggtcacggcgtttgtagtgatttattttcttccttgattgggttgaggaagttgtctttgcatcttttgggcatccagatcttttgttaagctaatactcaatcagatgttgtgcattgtttcagcatgaggatgacctacatgcaacaaagggtaaaacagaaacactagagctgttcctagaggaaactttccaagtgcagagatgtacagttgcaacgggacagaagttggtggaaattcaatccaggatgatttctgggttcgcaggagtgaccaaagagatggaggaaagttctggaattgacacgaagagatttgctgatagtattagaaatctgttgcaggaagttcaaagaggccttgaaattcggacagccagaataattggagatcttgaggggacacttacttgttgtgaagggatggtgcaattgagaagatagcaccgtgaaagtgggagccttttagttcctgtggtgctgcacatgatggccttcctgtatttatacgtctatactgatttctttagccaataacgcagtcgttttgtacagacaagtcacagacagattcccctggaattaaaatgtagaggctgtttctttctgttatacacactctgctccatgcagcagctaacggaccaccaagttaaatacaaatatcaaggtgagtgttcgttatgttgtcaagttaaagaaatcaaaagaaaaatcccattaaatcgctgcattgttaaatttttaaatctgtacagtaaccata------------------------------------------------------------------------------------------------------------------------------------------------------------------------------------------------------------------
>_R_Albizia_subdimidiata_var_subdimidiata_Ferreira_210@NODE_1_length_1102_cov_132.572683
-------------------------------------------------------------------------------------------------------------------------------------------------ccaacggtgaagcaaaagaaattaatgatgatagcaacactaatatgatgacctacctatctctgacttctctgctgaataaacaagttgagagataccaatccctccaagagaagatggacaatctttgcaaactgatggtaaaaatcattctaagcaattttgtcagtttcaagttataatccattcattactcc-tataaaaatccataaactcccaatcagtcgaaggtcacggcgtttgtagtgatttattttcttccttgattgggttgaggaagttgtctttgcatcttttgggcatccagatcttttgttaagctaatactcaatcagatgttgtacattgtttcagcatgaggatgacctacatgcaacaaagggtaaaacagaaacactagagctgttcctagaggaaactttccaagtgcagagatgtacagttgcaacaggacagaagttggtggaaattcaatccaggatgatttctgggttcgcaggagtgaccaaagagatggaggaaagttctggaattgacacgaagagatttgctgatagtattggaaatctgttgcaggaagttcaaagaggccttgaaattcggacagccagaataattggagatcttgaggggacacttacttgttgtgaagggatggtgcaattgagaagatagcaccgtgaaagtgggagccttttagttcctgtggtgcctcacatgatggccttcctgtatttatacgtctatactgatttctttagccaataacgcagtcgttttgtacagacaagtcacagacagatcccccgagaattaaaatgtagaggctgtttctttctgttatacacacactgctccatgcagcagctaacggaccaccaagttaaatacaaatatcaaggtgagtgttcgttatgttatcaggttaaagaaatcaaaagaaaaattccattaaatcgctgcattgttaaatttttaaatctgtacagtaaccatatgacagagtcactgcttactgtatatctgttccacaatcaatcaactgcaatactcaaaaaatatgtgtttgcgtttatgttgtgtgtgtgtg-------------------------------------------------tgtgtcatataa--------------------------------------------------------
>_R_Albizia_tomentosa_Hughes_648@NODE_1_length_1282_cov_104.974274
-----------------------------------------------------------------------------agtgttttacaagatcaagaggctgaagcagcaacttgttcttgttgacagattgatcggacggcagaccaacggtgaagcaaaagaaattaatgacgatagcgacactaatatgatgacctacctatctctgacttctctgctgaatgaacaagttgagagatatcaatccctccaagagaagatggacaatctttgcaaactgatggtaaaaatcattctaagcaattttgtcagttttaagttataatcctttcattactcc-tataaaattccataaactcccaatcagtcgaaggtcacggcatttgtagtgatttattttcttccttgattgggttgaggaagttgtctttgcatcttttgggcatccagatcttttgtaaagctaatactcaatcagatgttgtacattgtttcagcatgaggatgacctacatgcaacaaagggtaaaacagaaacactagagctattcctagaggaaacgttccaagtgcagagatgtacagttgcaacaggacagaagttggtggaaattcaatccaggatgatttctgggttcgcaggagtgaccaaagagatggaggaaagttctggaattgacacgaagagatttgctgacagtattagaaatctgttgcaggaagttcaaagaggccttgaaattcggacagccagaataattggagatcttgaggggacacttacttgttgtgaagggatgatgcaattgagaagatagcaccgtgaaagt-ggagccttttagttcctgtggtgcttcacatggcggccttcctgtatttatatgtctatactgatttctttagccaataacgcagtcgttttgtacagacaagtcacagacagatccccctggaattaaaatgtataggctgtttctttctgttatacacacactgctccatgcagcagctaacggatcaccaagttaaatataaatatcaaggtgagtgttcgttatgttatcaagttacaaaaatcaaaagaaaaattccattaaatcgctgcattattaagtttttaaatctgtacagtaaccatatgacagaggcactgcttaccgtatgtctgttccacaaccaatcaactgcaatactcaaaatatatgtgtttgtgtttatgttgtgtgtgtgtgatacaacgattttctctttaggacagtatagaattgttttggcagtgttttcattttgtagtcaccgagttaccattggatgaagcgaatttgagatgttgcaaacaaaaaaattgt
>_R_Albizia_xerophytica_Hughes_1435@NODE_1_length_1140_cov_90.150517
---------------------------------------------------------------------------------ttttacaagatcaagaggctgaagcagcaacttgttcttgttgacagattgatcggacggcagaccaacggtgaagcaaaagaaattaatgatgatagcgacactaatatgatgacctacctatctctgacttctctgctgaatgaacaagttgagagatatcaatccctccaagagaagatggacaatctttgcaaactgatggtaaaaatcattctaagcaattttgtcagttttaagttataatccattcattactcc-tataaaattccataaactcccaatcagtcgaaggtcacggcatttgtagtgatttattttcttctttgattggtttgaggaagttgtctttgcatcttttgggcatccagatcttttgtaaagctaatactgaatcagatgttgtacattgtttcagcatgaggatgacctacatgcaacaaagggtaaaacagaaacactagagctattccaagaggaaacgttccaagtgcagagatgtatagttgcaacaggacagaagttggtggaaattcaatccaggatgatttccgggttcgcaggagtgaccaaagagatggaggaaagttctggaattgacacgaagagatttgctgatagtattagaaatctgttgcaggaagttcaaagaggccttgaaattcggacagccagaataattggagatcttgaggggacacttacttgttgtgaagggatggtgcaattgagaagatagcaccgtgaaagt-ggagccttttagttcctgtggtgcttcacatggcggccttcctgtatttatatgtctataccgatttctttagccaataacgcagtcgttttgtacagacaagtcacagacagatccccctggaattaaaatgtataggctctttctttctgttatacacacactgctccatgcagcagctaacggatcaccaagttaagtataaatatcaaggtgagtgttcgttatgttatcaagttacaaaaatcaaaagaaaaattccattaaatcgctgcattgttaagtttttaaatctgtacagtaaccatatgacagaggcactgcttaccgtatgtctgttccacaatcaatcaactgcaatactcaaaatatatgtgtttgtgtttatg----------------------------------------------------------------------------------------------------------------------------------
>_R_Balizia_elegans_Iganci_870@NODE_1_length_1372_cov_100.230888
gaaaacatagcatccaccagcaatagcttccatgaggcaagccatttcccatggaagatggatcttcatgctgttggagtgttttacaagatcaagaggctgaagcagcaacttgttcttgttgacagattgatcggacggcagaccaacggcgaagcaaaagaaattaatgatgatagcaacactaatatgatgacttacctatctctgacttctctgctgaataaacaagttgaaagataccaatccctccaagagaagatggacaatctttgcaaactgatggtaaaaatcattctaagcaattttttcagtttcaagttataatccattcattactccatataaaattccataaactcccattcagtcgaaggtcacagcatttgtagtgatttattttcttccttgattgggttaaggaggttgtctttgcatcttttgggcacccagatcttttgttaagctaatactcaatcagatgttgtacattgtttcagcatgagaatgacctacatgcaacaaagggtaaaacagaaacactagagctattcctagaggaaacgttccaagtgcagagatgtatagttgcaacaggacagaagttggtggaaattcaatccaggatggtttctgggttcgcaggagtgaccaaagagatggagaaaagatctggaattgacacgaagagatttgctgatagtattagaaatcttttgcaggaagttcaaagaggccttgaaattcggacagccagaataattggagatcttgaggggacacttacttgttgtgaagggatggtgcaattgagaagatagcaccgtgaaagtgggagccttttagttcctgtggtgcttcacatgatggcctccctgtatttatatgtctatactgatttctttagcc-ataacgcagtcgttttgtacagacaagtcacagacagatccccctggaattaaaatgtataggctgtttctttctgttatacacacactgctccatgcagcaactaacggatcaccaagttaaatataaatatgaaggtgagtgttcgttctgttatgaagttaaagaaaacaaaagaaaaattccattaaatcgctgcatcgtgaagtttttaaatctgtactgtaaccatatgacagagtccctgcttaccgtatatctgttccacaatcaatcaactgcaatactcaaaaaatatgtgtctgtatttatgttgtgtgtgtgtgatataacgattttctctttaggacaatatagaactgttttagcagagtggtca----------------------------------------------------------------
>_R_Balizia_spnov_Morim_577@NODE_1_length_1249_cov_285.136516
-----------------------------------ggcaagccatttcccatggaagatggatcttcatgctgttggagtgttttacaagatcaagaggctgaagcagcaacttgttcttgttgacagattgatcggacggcagaccaacggcgaagcaaaagaaattaatgatgatagcaacactaatatgatgacctacctatctctgactgctctgctgaataaacaagttgaaagataccaatccctccaagagaagatggacaatctttgcaaactgatggtaaaaatcattctaagcaattttgtcagtttcaagttataatccattcattactccatataaaattccataaactcccattcagtcgaaggtcacagcatttgtagtgatttattttcttccttgattgggttaaggaggttgtctttgcatcttttgggcacccagatcttttgttaagctaatactcaatcagatgttgtacattgtttcagcatgagaatgacctacatgcgacaaagggtaaaacagaaacactagagctattcctagaggaaacgttccaagtgcagaaatgtatagttgcaacaggacagaagttggtggaaattcaatccaggatggtttctgggttcgcaggagtgaccaaagagatggaggaaagttctggaattgacacgaagagatttgctgatagtattagaaatctgttgcaggaagttcaaagaggccttgaaattcggacagccagaataattggagatcttgaggggacacttacttgttgtgaagggatggtgcaattgagaagatagcaccgtgaaagtgggagccttttagttcctgtggtgcttcacatgatggctttcttgtatttatatgtctatactgatttctttagcc-ataacgcagtcgttttgtacagacaagtcacagacagatccccctggaattaaaatgtataggctgtttctttctgttatacacacactgctccttgcagcaactaacggatcaccaagttaaatataaatatgaaggtgagtgttcgttctgttatgacgttaaagaaatcaaaagaaaaattccattaaatcgctgcattgttaagtttttaaatctgtactgtatccatatg--agagtcactgcttaccgtatatctgttccacaatcaatcaactgcaatactcaaaaa--atgtgtctgcgtttatgtcgtgtgtgtgtgatataacgattttctctttaggacaatatagaactgttttggcagagtgttca----------------------------------------------------------------
>_R_Hydrochorea_corymbosa2_Iganci_862@NODE_1_length_1203_cov_309.383275
------------------------------------------------------------------------------------------------------------------------------------------------------------------------------gatagcaacactaatatgatgacctacctatctctgacttctctgctgaataaacaagttgaaagataccaatccctccaagagaagatggacaatctttgcaaactgatggtaaaaatcattctaagcaattttgtcagtttcaagttataatccattcattactccatataaaattccataaactcccattcagttgaaggtcacagcatttgtagtgatttattttcttccttgattgggttaaggaggttgtctttgcatcttttgggcacccagatcttttgttaagctaatactcaatcagatgttgtacattgtttcagcatgagaatgacctacatgcgacaaagggtaaaacagaaacactagagctattcctagaggaaacgttccaagtgcagaaatgtatagttgcaacaggacagaagttggtggaaattcaatccaggatggtttctgggttcgcaggagtgaccaaagagatggaggaaagttctggaattgacacgaagagatttgctgatagtattagaaatctgttgcaggaagttcaaagaggccttgaaattcggacagccagaataattggagatcttgaggggacacttacttgttgtgaagggatggcgcaattgagaagatagcaccgtgaaagtgggagccttttagttcctgtggtgcttcacatgatggcct---tgtatttatatgtctatactgatttctttagcc-ataacgcagtcgttttgtacagacaagtcacagacagatccccctggaattaaaatgtataggcggtttctttctgttatacacacactgctccatgcagcaactaacggatcaccaagttaaatataaatatgaaggtgagcgttcgttctgttatgacgttaaagaaaccaaaagaaaaattccattaaatcgctgcattgttaagtttttaaatctgtactgtatccatatg--agagtcactgcttaccgtatatctgttccacaatcaatcaactgcaatactcaaaaaatatgtgtctgcgtttatgttgtgtgtgtgtgatataacgattttctctttaggacaatatagaactgtttttgcagagtgttcattttatagtccccaacttaccattggatgaagcaaatttgaaattttgcaagcaaaaaaattgt
>_R_Hydrochorea_marginata_Morim_563@NODE_1_length_1514_cov_160.892832
gaaaacatagcatccaccagcaatagcttcaacgaggcaagccatttcccatggaagatggatcttcatgccgttggagtgttttacaagatcaagaggctgaagcagcaacttgttcttgttgacagattgatcggacggcagaccaacggcgaagcaaaagaaattaatgatgatagcaacactaatatgatgacctacctatctctgacttctctgctgaataaacaagttgaaagataccaatccctccaagagaagatggacaatctttgcaaactgatggtaaaaatcattctaagcaattttgtcagtttcaagttataatccattcattactccatataaaattccataaactcccattcagtcgaaggtcacagcatttgtagtgatttattttcttccttgattgggttaaggaggttgtctttgcatcttttgggcacccagatcttttgttaagctaatactcaatcagatgttgtacattgtttcagcatgagaatgacctacatgcgacaaagggtaaaacagaaacactagagctattcctagaggaaacgttccaagtgcagaaatgtatagttgcaacaggacagaagttggtggaaattcaatccaggatggcttctgggttcgcaggagtgaccaaagagatggaggaaagttctggaattgacacgaagagatttgctgatagtattagaaatttgttgcaggaagttcaaagaggccttgaaattcggacagccagaataattggagatcttgaggggacacttacttgttgtgaagggatggtgcaattgagaagatagcaccgtgaaagtgggagccttttagttcctgtggtgcttcacatgatggccttcttgtatttatatgtctatactgatttctttagcc-ataacgcagtcgttttgtacagacaagtcacagacagatccccctggaattgaaatgtataggcggtttctttctgttatacacacactgctccatgcagcaactaacggatcaccaagttaaatataaatatgaaggtgagcgttcgttctgttatgacgttaaagaaaccaaaagaaaaattccattaaatcgctgcattgttaagtttttaaatctgtaatgtttccatatg--agagtcactgcttaccgtatatctgttccacaatcaatcaactgcaatactcaaaaaatatgtgtctgcgtttatgttgtgtgtgtgtgatataacgattttctctttaggacaatatagaactgtttttgcagagtgttcattttatagtccccaacttaccattgg--------------------------------------
>_R_Jupunba_asplenifolia_Ekman_6383@NODE_1_length_714_cov_82.442700
--------------------------------------------------------------------------------------------------------------------------------------------------------------------------------------------------------------------------------------------------------------------------------------------------------------------------tttcaagttataatccattcattactccatataaaatttcataaacttccattcagtcgaaggtcacagcatttgtagtgatttattttcttccttgattgggttaaggaagttgtctttgcatcttttgggcacccagatcttttgttaagctaatactcaatcagatgttgtacattgtttcagcatgagaatgacctgcatgcaacaaagggtaaaacagaaacactagagctattcctagaggaaacgttccaagtgcagaaatgtatagttgcaacaggacagaagttggaggaaattcaatccagtatggtttctgggttcgcaggagtgaccaaagagatggaggaaagttctggaattgacacgaagagatttgctgatagtattagaaatcttttgcaggaagttcaaagaggccttgaaattcggacagccagaataattggagatcttgaggggacacttacttgttgtgaagggatggtgcaattgagaagatagcactgtgaaagtggaagccttttagttcctgtggtgcttcacatgatggccttcctgtatttatatgtctatactgatttctttagcc-ataacgcagtcgttttgtacagacatgtgacagacagatccccctggaattaaaatttataggctgtttctttctgttatacacacactgctccatgcagcaactaacggatcaccaag------------------------------------------------------------------------------------------------------------------------------------------------------------------------------------------------------------------------------------------------------------------------------------------------------------------------------------
>_R_Jupunba_barbouriana_Iganci_847@NODE_1_length_1202_cov_182.743111
------------------------------------------------------------------------------------------------aggctgaagcagcaacttgttcttgttgacagattgatcggacggcagaccaacggcgaagcaaaagaaattaatgatgatatcaacactaatttgatgacctacctatctctgacttctctgctgaataaacaagttgaaagataccaatccctccaagagaagatggacaatctttgcaaactgatggtaaaaatcattctaagcaattttgtcagtttcaagttataatccattcattactccatataaaattccataaactcccaatcagtcgaagatcacagcatttgtagtgatttattttcttccttgattgggttaaggaagttgtctttgcatcttttgggcacccagatcttttgttaagctaatactcaatcagatgttgtacattgtttcagcatgagaatgacctacatgcaacaaagggtaaaacagaaacactagagctattcctagaggaaacgttccaagtgcagagatgtatcgttgcaacaggacagaagttggtggaaattcaatccaggatggtttctgggttcgcaggagtgaccaaagagatggaggaaagttctggaattgacacgaagagatttgctgatagtattagaaatctgttgcaggaagttcaaagaggccttgaaattcggacagccagaataattggagatcttgaggggacacttacttgttgtgaagggatggtgcaattgagaagatagcactgtgaaagtgggagccttttagttcctgtggtgcttcacatgatggccttcctgtatttatatgtctatactgatttctttagcc-ataacgcagtcgttttgtacagacaagtcacagacagatccccctggaattaaaatgtgtaggctgtttctttctgttatacacacactgctccatgcagcaactaacggatcaccaagttaaatataaatatcaaggtgagtgttcgttctgttatgaagttaaagaaattaaaagaaaaattccattaaatcgctgcattgttaggtttttaaatctgtactgtaaccatatgacagagtcactgcttaccgtatatctgttccacaatcaatcaactgcattactcaaaaaatatgtgtctgtatttatgttgtgtgtgtgtgatataacgattttctctttaggacaatatagaactgttttggcggagtgttcattttatagtc------------------------------------------------------
>_R_Jupunba_cochleata_Bonadeu_673@NODE_1_length_1478_cov_113.883655
gaaaacatagcatccaccagcaatagcttcaatgaggcaagccatttcccatggaagatggatcttcatgctgttggagtgttttacaagatcaagaggctgaagcagcaacttgttcttgttgacagattgatcggacggcagaccaacggcgaagcaaaagaaattaatgatgatagcaacactaatatgatgacctacctatctctgacttctctgctgaataaacaagttgaaagataccaatccctccaagagaagatggacaatctttgcaaactgatggtaaaaatcattctaagcaattttgtcagtttcaagttataatccattcattactccatataaaattccataaactcccattcagtcgaaggtcacagcatttgtagtgatttattttcttccttgattgggttaaggaagttgtctttgcatcttttgggcacccagatcttttgttaagctaatactcaatcagatgttgtcctttgtttcagcatgagaatgacctacacgcaacaaagggtaaaacagaaatactagagctattcctagaggaaacgttccaagtgcagagatgtatagttgcaacaggacagaagttggtggaaattcaatccaggatggtttctgggttcgcaggagtgaccaaagagatggaggaaagttctggaattgacacgaagagatttgctgatagtattagaaatctgttgcaggaagttcaaagaggccttgaaattcggacagccagaataattggagatcttgaggggacacttacttgttgtgaagggatggtgcaattgagaagatagcactgtgaaagtgggagccttttagttcctgtggtgcttcacatgatggccttcctgtatttatatgtctatactgatttctttagcc-ataacgcagtcgttttgtacagacaagtcacagacagatccccctggaattaaaatgtataggctgtttctttctgttatacacacactgctccatgcagcaactaacggatcaccaagttaaatataaatatcaaggtgagtgttcgttctgttatgaagttaaagaaatcaaatgaaaaattccattaaatcgctgcattgttaagtttttaaatctgtgctgtaaccatatgacagagtcactccttaccgtatatctgttccacaatcaatcaactgcaatactcaaaaaatatgtgtctgtatttatgttgtgtgtgtgtgatataacgattttctctttgtgacaatatagaactgttttggcagagtgttcattttatagttaccaacttaccattggatgaagcaaatttgagattttgcaaac-----------
>_R_Jupunba_idiopoda_Quesada_1718@NODE_1_length_862_cov_91.057325
-----------------------------------------------------------------------------------------------------------------------------------------------------------------------------------------------------------------------------------acaagttgaaagataccaatccctccaagagaagatggacaatctttgcaaactgatggtaaaaatcattctaagcaattttgtcagtttcaagttataatccattcattactccatataaaattccataaactcccattcagtcgaaggtcacagcatttgtagtgatttattttcttccttgattgggttaaggaagttgtctttgcatcttttgggcacccagatcttttgttaagctaatactcaatcagatgttgtacattgtttcagcatgagaatgacctacatgcaacaaagggtaaaacagaaacactagagctattcctagaggaaacgttccaagtgcagagatgtatagttgcaacaggacagaagttggtggaaattcaatccaggatggtttctgggttcgcaggagtgaccaaagagatggaggaaagttctggaattgacacgaagagatttgctgatagtattagaaatctgttgcaggaagttcaaagaggccttgaaattcggacagccagaataattggagatcttgaggggacacttacttgttgtgaagggatggtgcaattgagaagatagcactgtgaaagtgggagccttttagttcctgtggtgcttcacatgatggccttcctgtatttatatgtctatactgatttctttagcc-ata---------------acagacaagtcacagacagatccccctggaattaaaatgtataggctgtttctttctgttatacacacactgctccatgcagcaactaacggatcaccaagttaaatataaatatcaaggtgagtgttcgttctgttatgaagttaaagaaatcaaaagaaaaattccattaaatcg--------------------------------------------------------------------------------------------------------------------------------------------------------------------------------------------------------------------------------------------------------
>_R_Jupunba_laeta_Mori_25147@NODE_1_length_789_cov_65.401685
-----------------------------------------------------------------------------------------------------------------------------------------------------------------------------------------------------------------------------------------------------------------------------------caaactgatggtaacaatcattctaagcaattttgtcagtttcaagttataatccattcattactccatataaaattccatgaactcccattcagtcgaaggtcacagcatttgtagtgatttattttcttccttgattgggttaaggaagttgtctttgcatcttttgggcacccagatcttttgttaagctaatactcaatcaaatgttgtacattgtttcagcatgagaatgacctacatgcaacaaagggtaaaacagaaacactagagctattcctagaggaaacgttccaagtgcagagatgtatagttgcaacaggacagaagttggtggaaattcaatccaggatggtttctgggttcgcaggagtgaccaaagagatggaggaaagttctggaattgacacgaagagatttgctgatagtattagaaatctgttgcaggaagttcaaagaggccttgaaattcggacagccagaataattggagatcttgaggggacacttacttgttgtgaagggatggtgcaattgagaagatagcactgtgaaagtgggagccttttagttcctgtggtgcttcacatgatggccttcctgtatttatatgtctatactgatttctttagcc-ataacgcagtcgttttgtacagacaagtcacagacagatcccccttgaattaaaatgtattggctatttctttctgttatacaaacactgctccatgcagcaactaacggatcaccaagttcaatataaatatgaaggtgagtgttcgttctg--------------------------------------------------------------------------------------------------------------------------------------------------------------------------------------------------------------------------------------------------------------------------------------------------
>_R_Jupunba_langsdorfii_Ribeiro_728@NODE_1_length_1635_cov_95.149551
gaaaacatagcatccaccagcaatagcttcaatgaggcaagccatttcccatggacgatggatcttcatgctgttggagtgttttacaagatcaagaggctgaagcagcaacttgttcttgttgacagattgatcggacggcagaccaacggcgaagcaaaagaaattaatgatgatagctacactaatatgatgacctacctatctctgacttctctgctgaataaacaagttgaaagataccaatccctccaagagaagatggacaatctttgcaaaatgatggtaaaaatcattctaagcaattttgtcagtttcaagttataatccattcattactccatataaaattccataaactcccattcagtcgaaggtcacagcatttgtagtgatttattttcttccttgattgggttgaggaagtagtctttgcatcttttgggcacccatatcttttgttaagctaatactcaatcagatgttgtacattgtttcagcatgagaatgacctacatgcaacaaagggtaaaacagaaacactagagctattcctagaggaaacgttccaagtgcagagatgtatagttgcaacaggacagaagttggtggaaattcaatccaggatggtttctgggttcgcaggagtgaccaaagagatggaggaaagttctggaattgacacgaagagatttgctgatagtattagaaatctgttgcaggaagttcaaagaggccttgaaattcggacagccagaataattggagatcttgaggggacactaacttgttgtgaagggatggtgcaattgagaagatagcactgtgaaagtgggagccttttagttcctgtggtgcttcacatgatggccttcctgtatttatatgtctatactgatttctttagcc-ataacgcagtcgttttgtacagacaagtcacagacagatccccctggaattaaaatgtataggctgtttctttctgttatacacacactgctccatgcagcaactaacggatcaccaagttaagtataaatatcaaggcgagtgttcgttctgttatgaagttaaagaaatcaaaagaaaaattccattaaatcgctgcattgttaagtttttaaatctgtactgtaaccatatgacagagtcactgcttaccgtatatctgttccacaatcaatcaactgcaatactcaaaaaatatgtgtctgtatttatgttgtgtgtgtgtgatataacgattttctctttatgacaatatagaactgttttggcagagtgttcgttttatagtcaccaacttaccattggatgaagcaaatttgagattttgcaaacaaaaacattgt
>_R_Jupunba_leucophylla_Iganci_839@NODE_2_length_677_cov_76.671667
----------------------------------------------------------------------------------------------------------------------------------------------------------------------------------------------------------------------------------------------------------------------------------------------------------------------------------------------------------------------------------------------------------------------------------------------------------------------------------------------------------------------------------------------------------------------------------------------------------------------------------------------------------------------------------------------------------------------------------------------------------------------------gacagccagaataattggagatcttgaggggacacttacttgttgtgaagggatggtgcaattgagaagatagcactgtgaaagtgggagccttttagttcctgtggtgcttcacatgatggccttcctgtatttatatgtctatactgatttctttagtc-ataacgcagtcgttttgtacagacaagtcacagacagatccccctggaattaaaatgtatgggctgtttctttctgttatacacacgctgctccatgcagcaactaacggatcaccaagttaaatataaatatcaaggtgagtgttcgttctgttatgaagttaaagaaatcaaaagaaaaattccattaaatcgctgcattgttaagtttttaaatctgtactgtaaccatttgacagagtcactgcttaccgtatatctgttccacaatcaatcaactgcaatactcaaaaaatatgtgtctgaatttatgttgtg--tgtgtgatataacgattttctctttatgacaatatagaactgttttggcagagtgttcattttatagtcaccaacttaccattggatgaagcaaatttgagattttgcaaacaaaagcattgt
>_R_Jupunba_longipedunculata_Cardona_2682@NODE_1_length_1060_cov_130.564598
----------------------------------------------------------------------------------------------------------------------------------tgatcggacggcagaccaacggcgaagcaaaagaaattaatgatgatagcaacactaatatgatgacctacctatctctgacttctctgctgaataaacaagttgaaagataccaatccctccaagagaagatggacaatctttgcaaactgatggtaaaaatcattctaagcaattttgtcagtttcaagttataatccattcattactccatataaaattccataaactcccattcagtcgaagatcacagcatttgtagtgatttattttcttgcttgattgggttaaggaagttgtctttgcctcttttgggcacccagatcttttgttaagctaatactcaatcagatgttgtacattgtttcagcatgagaatgacctacatgcaacaaagggtaaaacagaaacactagagctattcctagaggaaacgttccaagtgcagagatgtatagttgcaacaggacagaagttggtggaaattcaatccaggatggtttctgggttcgcaggagtgaccaaagagatggaggaaagttctggaattgacacgaagagatttgctgatagtattagaaatctgttgcaggaagttcaaagaggccttgaaattcggacagccagaataattggagatcttgaggggacacttacttgttgtgaagggatggtgcaattgagaagatagcactgtgaaagtgggagccttttagttcctgtggtgcttcacatgatggccttcccgtatttatatgtctatactgatttctttagcc-ataacgcagtcgttttgtacagacatgtcacagacagatccccctggaattaaaatttataggctgtttctttctgttatgcacacactgctccatgcagcaactaacggatcaccaagttaaatataaatatccaggtgagtgttcgttctgttgtgaagttaaagaaatcaaaagaaaaattccattaaatcgctgcattgttaaatttttaaatctgtactgtaaccatatgacagagtcactgcttactgtatatctgttccacaatcaatcaactg------------------------------------------------------------------------------------------------------------------------------------------------------------------
>_R_Punjuba_lehmannii_Escobar_7465@NODE_1_length_1363_cov_85.335148
----------------------------------------------------------------------ctgttggagtgttttacaagatcaagaggctgaagcagcaacttgttcttgttgacagattgatcggacggcagaccaacggcgaagcaaaagaaattaatgatgatagcaacactaatatgatgacctacctatctctgacttctctgctgaataaacaagttgaaagataccaatccctccaagagaagatggacaatctttgcaaactgatggtaaaaatcattctaagcaattttgtcagtttcaagttataatccattcattactccatataaaattccataaactcccaatcagtcgaaggtcacagcatttgtagtgatttattttcttccttgattgggttaaggaagttgtctttgcatcttttggtcacccagatcttttattaagctaatactcaatcagatgttgtacattgtttcagcatgagaatgacctacatgcaacaaagggtaaaacagaaacactagagctattcctagaggaaacgttccaagtgcagagatgtatagttgcaacaggacagaagttggtggaaattcaatccaggatggtttctgggttcgcaggagtgaccaaagagatggaggaaagttctggaattgatacaaagagatttgctgatagtattagaaatctgttgcaggaagttcaaagaggccttgaaattcggacagccagaataattggagatcttgaggggacacttacttgttgtgaagggatggtgcaattgagaacatagcac--tgaaagtgggagccttttagttcctgtggtgcttcacacgatggccttcttgtatttgtatgtctatactgatttctttagccaataacgcagtcgttttgtacagacaagtcacagacagatccccctggaattaaaatgtataggctgtttctttctgttatacacacactgctccatgcagcaactaacggatcaccaagttaaatataaatatcaaggtgagtgttcgttctgttgtgaagttaaagaaatcaaaagaaaaattccattaaatcgctgcattgttaagtttttaaatctgtaatgtaaccatatgacagagtcactgcttaccgtacatctgttcctcaatcaatcaactgcaatactcaaaaaatatgtgtctgtatttatgttatgtgtgtgtgatataacgattttttcttgaggacagtatagaattgttttggctgaatgttcattttatagtcaccaacttaccattggatgaagcaaatttgagattttgcaaacaaaaaaattgt
>_R_Punjuba_racemiflora_Jimenez_Soares_3626@NODE_1_length_1333_cov_115.781051
-------catccaccagcagcaatagctccaatgaggcaagccattttccatggaagatggatcttcatgctgttggagtgttttacaagatcaagaggctgaagcagcaacttgttcttgttgacagattgatcggacggcagaccaacggcgaagcaaaagaaattaatgatgatagcaacactaatatgatgacctacctatctctggcttctctgctgaataaacaagttgaaagataccaatccctccaagagaagatggacaatctttgcaaactgaaggtaaaaatcattctaagcaattttgtcagtttcaagttataatccattcattactccatataaaattccataaactcccaatcagtcgaaggtcacagcatttgtagtgatttattttcttccttgattgggttaaggaagttgtctttgcatcttttgggcacccagatcttttattaagctaatactcaatcagatgttgtacattgtttcagcatgagaatgacctacatgcaacaaagggtaaaacagaaacactagagctattcctagaggaaacgtcccaagtgcagagatgtatagttgcaacaggacagaagttggtggaaattcaatccaggatggtttctgggttcgcaggagtgaccaaagagatggaggaaagttctggaattgacacagagagatttgctgatagtattagaaatctgttgcaggaagttcaaagaggccttgaaattcggacagccagaataattggagatcttgaggggacacttgcttgttgtgaagggatggtgcaattgagaatatagcac--tgaaagtgggagccttttagttcctgtggtgctctacacgatggccttcttgtatttgtatgtctatactgatttctttagccaataacgcagtctttttgtacagacaagtcacagacagatccccctggaattaaaatgtataggctgtttctttctgttatacacacactgctccatgcagcaactaacggatcaccaaggtaaatataaatatcaaggtgagtgttcgttctgttgtgaagttaaagaaatcaaaagaaaaattccattaaatcgctgcattgttaagtttttaaatctgtaatttaaccatatgacagagtcactgcttaccgtacatctgttcctcaatcaatcaactgcaatactcaaaaaatatgtgtctgtatttttgttatgtgtgagtgatataacgattttttctttaggacagtatagaattgttttggcagaatgttcattttatagtcaccagcttaccattggatgaagcaaatttgaatagtgaaaa-------------
