# Supplementary material for: A new generic circumscription of Hydrochorea (Leguminosae, Caesalpinioideae, mimosoid clade) with an amphi-Atlantic distribution
Source: PhytoKeys. 2022 Aug 22;205:401–37. doi: 10.3897/phytokeys.205.82775 (PMC9849043; doi:10.3897/phytokeys.205.82775)
Supplement: Supplementary material 1 — Supplementary data file S1 [file phytokeys-205-401_article-82775__-s001.zip › MSC_m10562_comp27977_c0_seq1_exon04.aln-cln]

>Acacia_rostellifera_Murphy_466@NODE_2_length_511_cov_18.020737
tcttgatccttagaattttgctccaaactctttttcatttctaagacagacctgtattcaggagcacactcaggacattccttttcattatccccgaggcagcgcaaatggaacgaatgcatgcacatgaaatgaaccgctgggagatcaagagtgaaagtgcatgcagtgcacttgcttaattgaaaaattctggcatttgtcctaagatcttgtatctcttttctcattgcgagtgtatcttcctgcaccaagagaaaaatcattaacattctttcccgcctgaatataaaaataat-attaaatacaacatctgcgtaaattatcaagtatattagaatatgaaaggagtcataagagctattgg------------------------------------------------------------------------------------------------------------------------------------------------------------------------------------------------------------------------------------------------------------------------------------------------------------------------------------------------------------------------------------------------------------------------------------------------------------------------------------------------------------------------------------------------------------------------------------------------------------------------------------------------------------------------------------------------------------------------------------------------------------------------------------------------------------------------------------------------------------------------------------------------------------------------------------------------------------------------------------------------------------------------------------------------------------------------------------------------------------------------------------------------------------------------------------------------------------------------------------------------------------------------------------------------------------------------------------------------------------------------------------------------------------------------------------------------------------------------------------------------------------------------------------------------------------------------------------------------------------------------------------------------------------------------------------------------------------------------------------------------------------------------------------------------------------------------------------------------------------------------------------------------------------------------------------------------------------------------------------------------------------------------------------------------------------------------------------------------------------------------------------------------------------------------------------------------------------------------------------------------------------------------------------------------------------------------------------------------------------------------------------------------------------------------------------------------------------------------
>Albizia_burkartiana_StivalSantos_678@NODE_1_length_2185_cov_12.341315
----------------------------------------------------------------------------------------------------------------------------------------------------------------------------------------------------------------gatcctgtatctcttttctcattgcgagtgtatcttcctgcaccgagagaaaaatcattaaaattcttttccgtctgaatataaaaataat-attaaatacaacttctgcgtaaattatcaagtatattagaatatgaaaggagtcataagagatattgaccccatgtgatggacaccacatggatggaaagtgagacataaaacatcaaaatgcgccatcatcaactctttttttacc--------------------ccggggaaccaacctgataattttcaattgcttgtctgtcctcctcaatcatcttagattcctgttcaagctttctagcaatgtaatccttgattacagaaagtgtgaggcatggatttgttgaaagagtttgaaggacaactattgggggcaaaatatcatccctctctatataagtcaaaacttctttcacttccttggagcaatcttctccaagctcgccaaaatatttaagtaaatctgcccaaagggaaggatcccctcctttacctgaatccccaagccttctgcagcaagcaattagcccctcgtgatcatgtgtctgcatatagcaagcaatcacttctttatagagtttcatcttttcatataaatataacagtccttctttgaaagcattcatttcacacaagataattgctaaatcaacatcataaagtggatgttccatctctgctggccatgcactcttgagtaagcttagacctttctcacgcctttttagacgatctgtttcctcttttgaacttttgtgatcagcagttgttccatttgactgagattttaacatagtagatttcactgatgctaccttgtggttaagatctccatcatcagtaacttgagatattgaaggaaagttcaattccttggatatatacaattccaacagtgtgttgtgaatctccacttgagcaggtgagtccttgaccttgttggcatacttttcaagaaaatccattagggattggggatgatgaatgaagatgctaagaaagtcaacaggagatggcaacatagagatatatgcactatttgaagctctttttttgtctccatcctctgtgcaaagccttatgaggatctcgatcgtctcagctggcctgtgctctgttaaaatcttaccatactccttaattgttactcctgcttgactgggttcgagacttgaaatatatctcaaagcctcatcataccgaccaaggtcttcaagcaagatcttcaagtaccactcatgtctcccggccttctttgcaacatacattgcatgttcatggtaattagcagcacgacaaaccctgattgcagtttccacatcaaacttatgttctccgacactgtcatcacttttaataaataaattaagcttttcaacatctttcaatttggtgtagcaattcaatagtagagtggtatgatctttagaagcaagacccttctcatgtaacttttctaagtaatttgtaaggttatagattctttgagcatccaaaaacttctgtatcacatatgaaggctcaaggtgaccaatggtatggatgtactgggccattgcctcatcatagtcttgcttgccgtatagatgatctccatactttcttagcacttcagcagtagctgcagcatcagcttgttgggtctgaacaagattgattgctactgtatataaatttttcttaaaaagcatgtccaatttgctttccatatccttttccccaatacacaaagttgatttgtcagtcattatgagtattatgttaccccattcatagagcaaatgagaaacttccttaaccgatacactgtgagctatcaaacgattctttaagtcatagatgttgaaagtatgtcttccatttctttgatcttcaataacacataaaaggtatccacgaaaccatcccagaaatttcttctctccctcaaaagcccaacaaggaccacgtccatcaacttcataaaaatatacagcctcaggtcgtccaattatcaattcctgtttacgttaccatataaaaacatttagcttttaccgaaaaaatatatagctagcaataaaattcattgataattaatgagctatgtaattgcatacagagcggtcactcattgccacactgttgacaccgcatccaatctgatctagtgtttgccttctaggtggtt------------------------------------------------------------------------------------------------------------------------------------------------------------------------------------------------------------------------------------------------------------------------------------------------------------------------------------------
>Albizia_coripatensis_Hughes_2433@NODE_1_length_3040_cov_382.553156
tcttgatccttagaattttgctccaaactctttttcatttctaagacagacctgtattcaggagcacactcaggacattccttttcattatccccgaggcagcgcaaatggaacgaatgcatgcacatgaaatgaactgctgggagatcaagagtgaaagtgcatgcagtgcacttgcttaattgaaaaattctggcatttgtcctaagatcctgtatctcttttctcattgcgagtgtatcttcctgcaccgagagaaaaatcattaaaaaaattttctgcctgaatataaaaataat-attaaatacaacttctgcgtaaattatcaagtatattaggatatgaaaagagtcataagagctattggccccatgtaatggacaccacatggatggaacgtgagacataaaatatcaaaatgcgccatcatcatctctttttttcccc--------------------cggggaaccaacctgataattttcaattgcttgtctgtcctcctcaatcatcttagattcctgttcaagctttctagcaatgtaatccttgattacagaaagtgtgaggcatggatttgttgaaagagtttgaaggacaactattgggggcaaaatatcatccctctctatataagtcaaaacttctttcacttctttggagcaatcttctccaagctcgccaaaatatttaagtaaatctgcccaaagggaaggatcccctcctttacctgaatccccaagccttctgcagcaagcaattagcccgtcgtgatcatgtgtctgcatatagcaagcaatcacttccttatagagtttcatcttttcatataaatataacagtccttctttgaaagcattcatttcacacaagataattgctaaatcaacatcataaagtggatgttccatctctgctggccatgcactcttgagtaagcttagacctttctcacgcctttttagacgatctgtttcctcttttgaacttttgtgatcagcacttgttccatttgactgagcttttaacatagtagatttcactgatgctaccttatggttaagatctccatcatcagtaacttgagatattgaaggaaagttcaattccttggatatatacaattccaacagtgtgttgtgaatctccacttgagcgggtgagtccttgacgttgttggcatacttttcaagaaaatccattagggattggggatgatgaatgaagatgctaagaaagtcaacaggagatggcaacatagagatatatgcactatttgaagctccttttttgtctccgtcctctgtgcaaagccttatgaggatctcgatcgtctcagctggcctctgctctgttaaaatcttaccatactccttaattgttactcctgcttgactgggttcaagacttgaaatatatctcaaagcctcatcataccgaccaaggtcttcaagcaagatcttcaagtaccactcatgtctcccggccttctttgcaacatacattgcatgttcatggtaattagcagcacgacaaaccctgattgcagtttccacatcaaacttatgttctccaacgctgtcatcacttttaataaataaattaagcttttcaacatctttcaacttggtgtagcaattcaatagtagagtggtatgatctttagaagcaagacccttctcatgtaacttttctaggtaatttgtaaggttatagattctttgagcatccaaaaacttctgtatcacatatgaaggctcaaggtgaccaatggtatggatgtactgggccattgcctcatcatagtcttgcttgctgtatagatgatccccatactttcttagcacttcagcagtagctgcagcatcagcttgttgggtctgaacaagattgattgctactgtatataaatttttcttaaaaagcatgtccaatttgctttccatatccttttccccaatacacaaagttgatttgtcagtcattatgagtattatgttaccccattcatagagcaaatgagaaacttccttaaccgatacactgtgagctatcaagcgattttttaagtcatagatgttgaaagtatgtcttccatttctttgatcttcaataacacataaaaggtatccacgaaaccatcccagaaatttcttctctccctcaaaagcccaacaaggaccacgcccatcaacttcataaaaatatacagcctcaggtcgtccaagtatcaattcctgtttacgttaccatataaaaacatttagcttttacagaaaaaatatatagctagcaataaaattcattgataattaatgagctatgtaattgcatacagagcggtcactcattgccacactgttgacaccgcatccaatctgatctagtgtttgccttctaggtggttgatgatgcatagtgaacaagctcactgaagttggagttacagcaaacaattgaagggattcaccatccaccctaaatccaaggccagttatagacgaaagggttttctctgaatggtattccacctgaagcttgaaacgggtgatacgttcccgtgcaatgtctcctttgatgcagtaaataaaaccattatccaagccaatagctatgagcagtataggtggaacttcttcaaagactatgaaagatgtaatctgtagtatatcacggttcccacaacatcaaaatgagagcttggaagaatcaaatca------------agtttcag
>Albizia_glabripetala_Lewis_1652@NODE_1_length_2377_cov_142.001739
---------------------------------------------------------------------------------------------------------------------------------------------------------------------------------------------------------------------------------------gcgagtgtatcttcctgcaccgagagaaaaatcattaaaattcttcttcgcaggaatataaaaataat-attaaatacaacttctgcgtaaattatcaaatatattagaatatgaaaggagtcatacgagctattgaccccttgtgatggacaccacatggatggaaagtgagacataaaatatcaaaatgcgccatcatcatctctttttttacc---------------------cggggaaccaacctgataattttcaattgcttgtctgtcctcctcaatcatcttagattcctgttcaagctttctagcaatgtaatccttgattacagaaagtgtgaggcatggatttgttgaaagagtttgaaggacaactattgggggcagaatatcatccctctctatataagtcaaaacttctttcacttccttggagcaatcttctccaagctcgccaaaatatttaagcaaatctgcccaaagggaaggatcccctcctttacctgaatccccaagccttctgcagcaagcaattagcccctcgtgatcatgtgtctgcatatagcaagcaatcacttctttatagagtttcatcttttcatataaatataacagtccttctttgaaagcattcatttcacacaagataattgctaaatcaacatcataaagtggatgttcgatctctgctggccatgcactcttgagtaagcttagacctttctcacacctttttagacgatctgtttcctcttttgaacttttgtgatcagcacttgttccatttgacagagcttttaacatagtagatttcactgatgataccttgtggtcaagatctccatcatcagtaacttgagatattgaaggaaagttcaattccttggatatatacaattccaacagtgtgttgtgaatctccacttgagcaggtgagtccttgaccttgttggcatacttttcaagaaaatccattagggattgaggatgatgaatgaagatgctaagaaagtcaacaggagatggcaacatagagatatatgcactatgtgaagctccttttttgtctccatcctctgtgcaaagccttatgaggatctcgatcgtctcagctggcctgtgctctgttaaaatcttaccatactccttaattgttactcctgcttgactgggttcaagacttgaaatatatctcaaagcctcatcataccgaccaaggtcttcaagcaagatcttcaagtaccactcatgtctctcggccttctttgcaacatacattgcatgttcatggtaattagcagcacgacaaaccctgattgcagtttccacatcaaacttatgttctccgacgctgtcatcacttttaataaataaattaagcttttcaacatctttcaatttggtgtagcaattcaatagtagagtggtatgatctttagaagcaagacccttctcatgtaacttttctaagtaatttgtaaggttatagattctttgagcatccaaaaacttctgtatcacatatgaaggctcaaggtgaccaatggtatggatgtactgggccattgcctcatcatagtcttgctttccgtatagatgatctccatactttcttagcacttcagcagtagctgcagcatcagcttgttgggtctgaacaagattgattgccactgtatataaatttttcttaaaaagcatgtccaatttgctttccatatccttttccccaatacacaaagtcgatttgtcagtcattatgagtattatgttaccccattcatagagcaaatgagaaacttccttaaccgatacactgtgagctatcaaacgattctttaagtcatagatgttgaaagtatgtcttccatttctttgatcttcaataacacataaaaggtatccacgaaaccatcccagaaatttcttctctccctcaaaagcccaacaaggaccacgcccatcaacttcataaaaatatacagcctcaggtcgtccaattatcaattcctgtttacattaccatataaaaacatttagcatttacagaaaaaatatatagctagcaataaaattcattgataattaatatgctatgtaactgcatacagagcggtcactcattgccacactgttgacaccgcatccaatctgatctagtgtttgccttctaggtggttgatgatgcatagtgaacaagctcactgaagttggagttacagcaaacaattgaagggatccaccatccaccctaaatccaagaccagttatagatgaaaggattttctctgaatggtattccacctgaagcttgaaacgggtaatacgttcccgtgcaatgtcccctttgatgcagtaaataaaaccattgtccaagccaatagctatgagcagta------------------------------------------------------------------------------------------------------------------
>Albizia_multiflora_Hughes_3090@NODE_1_length_2695_cov_220.825057
---tgatccttagaattttgctccaaactctttttcatttccaagacagacctgtattcaggagcacactcaggacattccttttcattatccccaaggcagcgcaaatggaacgaatgcatgcacatgaaatgaactgctgggagatcaagagtgaaagtgcatgcagtgcacttgcttaattgaaaaattctggcatttgtccgaagatcctgtatctcttttctcattgcgagtgtatcttcctgcaccgagagaaaaatcattaaaattcttttccgcctgaatataaaaataat-attaaatacaacttctgcgtaaattatcaagtatattagaatatgaaaggagtcataagagctattgaccccatgtgatggacaccacatggatggaaagtgagacataaaatatcaaaatgcgccatcatcagctccctttttacc---------------------cggggaaccaacctgataattttcaattgcttgtctgtcctcctcaatcatcttagattcctgttcgagctttctagcaatgtagtcctttattacagaaagtgtgaggcatggatttgttgaaagagtttgaaggacaactattgggggcagaatatcatccctctctatataagtcaaaacttctttcacttccttggagcaatcttctccaagctcgccaaaatatttaagtaaatctgcccaaagggaaggatcccctcctttacctgaatccccaagccttctgcagcaagcaattagcccctcgtgatcatgtgtctgcatatagcaagcaatcacttctttatagagtttcatcttttcatataaatacaacagtccttctttgaaagcattcatttcacacaagataattgctaaatcaacatcataaagtggatgttccatctctgctggccatgcactcttgagtaagcttagacctttctcacgcctttttagacgatctgtttcctcttttgaacttttgtgatcagcacttgttccatttgactgagcttttaacatagtagatttcactgatgctaccttgtggttaagatctccatcatcagtaacttgagatattgaaggaaagttcaattccttggatatatacaattccaacagtgtgttgtgaatctccacttgagcaggtgagtccttgaccttgttggcatacttttcaagaaaatccattagggattgaggatgatgaatgaagatgctaagaaagtcaacaggtgatggcaacatagagatatatgcactatttgaagctccttttttgtctccatcctctgtgcaaagccttatgaggatcttgatcgtctcagctggcctgtgctctgttaaaatcttaccatactccttaattgttactcctgcttgactgagttcaagacttgaaatatatctcaaagcctcatcataccgaccaaggtcttcaagcaagatcttcaagtaccactcatgtctctcggccttctttgcaacatacattgcatgttcatggtaattagcagcacgacaaaccctgattgcagtttccacatcaaacttatgttctccgacgctgtcatcacttttaataaataaattaagcttttcaacatctttcaatttggtgtagcaattcaatagtagagtggtatgatctttagaagcaagacccttctcatgtaacttttctaagtaatttgtaaggttatagattctttgagcatccaaaaacttctgtatcacatatgaaggctcaaggtgaccaatggtatggatgtactgggccattgcctcatcatagtcttgcttgccgtatagatgatctccatactttcttagcacttcagcagtagctgcagcatcagcttgttgggtctgaacaagattgattgccaccgtatataaatttttcttaaaaagcatgtccaatttgctttccatatccttttccccaatacacaaagtggatttgtcagtcattatgagtattatgttaccccattcatagagcaaatgagaaacttccttaaccgatacactgtgagctatcaaacgattctttaagtcatagatgttgaaagtatgtcttccatttctttgatcttcaataacacataaaaggtatccacgaaaccatcccagaaatttcttctctccctcaaaagcccaacaaggaccacgcccatcaacttcataaaaatatacagcctcaggtcgtccaattatcaattcctgtttacgttaccatataaaaacatttagcatttacagaaaaaatatatagctagcaataaaattcattgataattaatgagctatgtaacggcatacagagcggtcactcattgccacactgttgacaccgcatccaatctgatctagtgtttgccttctaggtggttgatgatgcatagtgaacaagctcactgaagttggagttacagcaaacaattgaagggatccaccatccaccctaaatccaaggccagttatagatgaaaggattttctctgaatggtattccacctgaagcttgaaacgggtaatacgttcccgtgcaatgtcccctttgatgcagtaaataaaaccattgtccaagccaatagctatgagcagtataggtggaacttcttcaaagactatgaaagatgtaatctgtagtatatcacggttcccacaacatcaaaatgagagcttggaagaatcaa------------------------
>Albizia_niopoides_Simon_1601@NODE_1_length_2790_cov_266.669738
tcttgatccttagaattttgctccaaactctttttcatttctaagacagacctgtattcaggagcacactcaggacattccttttcattatccccaaggcagcgcaaatggaacgaatgcatgcacatgaaatgaactgctgggagatcaagagtgaaagtgcatgcagtgcacttgcttaattgaaaaattctggcatttgtcctaagatcctgtatctcttttctcattgcgagtgtatcttcctgcaccaagagaaaaatcattaaaattcttttccgcctgaatataaaaataat-attaaatacaacttctgcgtaaattatcaagtatattagaatatgaaaggagtcataagagctattgaccccatgtgatggacaccacatggatggaaagtgagacataaaatatcaaaatgcgccatcaatatctctttttttacc---------------------cggggaaccaacctgataattttcaattgcttgtctgtcctcctcaatcatcttagattcctgttcaagctttctagcaatgtaatccttgattacagaaagtgtgaggcatggatttgttgaaagagtttgaaggacaactattgggggcaaaatatcatccctctctatataagtcaaaacttctttcacttccttggagcaatcttctccaagctcgccaaaatatttaagtaaatctgcccaaagggaaggatcccctcctttacctgaatccccaagccttctgcagcaagcaattagcccctcgtgatcatgtgtctgcatatagcaagcaatcacttctttatagagtttcatcttttcatataaatataacagtccttctttgaaagcattcatttcacacaagataattgctaaatcaacatcataaagtggatgttccatctctgctggccatgcactcttgagtaagcttagacctttctcacgcctttttagacgatctgtttcctcttttgaacttttgtattcagcacttgttccatttgactgagcttttaacataatagatttcactgatgctaccttgtggttaagatctccatcatcagtaacttgagatattgaaggaaagttcaattccttggatatatacaattccaacagtgtgttgtgaatctccacttgagcaggtgagtccttgaccttgttggcatacttttcaagaaaatccattagggattgaggatgatgaatgaagatgctaagaaagtcaacaggagatggcaacatagagatatatgcactatttgaagctccttttttgtctccatcctctgtgcaaagccttatgaggatctcgatcgtctcagctggcctgtgctctgttaaaatcttaccatactccttaattgttactcctgcttgactgggttcaagacttgaaatatatctcaaagcctcatcataccgaccaaggtcttcaagcaagatcttcaagtaccactcatgtctctcggccttctttgcaacatacattgcatgttcatggtaattagcagcacgacaaaccctgattgcagtttccacatcaaacttatgttctccaacactgtcatcacttttaataaataaattaagcttttcaacatctttcaatttggtgtagcaattcaatagtagagtggtatgatctttagaagcaagacccttctcatgtaacttttctaagtaatttgtaaggttatagattctttgagcatccaaaaacttctgtatcacatatgaaggctcaaggtgaccaatggtatggatgtattgggccattgcctcatcatagtcttgcttgccgtatagatgatctccatactttcttagcacttcagcagtagctgcagcatcagcttgttgggtctgaactagattgattgccactgtatataaatttttcttaaaaagcatgtccaatttgctttccatatccttttccccaatacacaaagttgatttgtcagtcattatgagtattatgttgccccattcatagagcaaatgagaaacttccttaaccgatacactgtgagctatcaaacgattctttaagtcatagatgttgaaagtatgtcttccagttctttgatcttcaataacacataaaaggtatccacgaaaccatcccagaaatttcttctctccctcaaaagcccaacaaggaccacgcccatcaacttcataaaaatatacagcctcaggtcgtccaattatcaattcctgtttacattaccatataaaaacatttagcatttacagaaaaaatatatagctagcaataaaatttattgataattaatgagctatgtaattacatacagagcggtcactcattgccacactgttgacaccgcatccaatctgatctagtgtttgccttctaggtggttgatgatgcatagtgaacaagctcactgaagttggagttacagcaaacaattgaagggatccaccatccaccctaaatccaaggccagctatagatgaaaggattttctctgaatggtattccacctgaagcttgaaacgggtaatacgttcccgtgcaatgtcccctttgatgcaataaataaaaccattgtccaagccaatagctatgagcagtataggtggaacttcttcaaagactatgaaagatgtaatctgtagcatatcacggttcccacaacatcaaaatgagagcttggaagaatgaaatcgagttacaaatcgagtttcag
>Albizia_sinaloensis_Hughes_1576@NODE_1_length_2553_cov_174.870355
---------------------------------------------------------------------------------------------------------aaatggaacgaatgcatgcacatgaaatgaactgctgggagatcaagagtgaaagtgcatgcagtgcacttgcttaattgaaaaattctggcatttgtcctaagatcctgtatctcttttctcattgcgagtgtatcgtcctgcaccgagagaaaaatcattaaaattcttttctgcctgaatataaaaataat-attacatacaacttctgcgtaaattatcaagtatattagaatatgaaaggagtcataagagctattgaccccatgtgatggacaccacatggatggaaagtgagacataaactatcaaaatgcgccatcatcatctcttttttcacc---------------------cggggaaccaacctgataattttcaattgcttgtctgtcctcctcaatcatcttagattcctgttcaagctttctagcaatgtaatccttgattacagaaagtgtgaggcatggatttgttgaaagcgtttgaaggacaactattgggggcaaaatatcatccctctctatataagtcaaaacttctttcacttccttggagcaatcttctccaagctcgccaaaatatttaagtaaatctgcccaaagggaaggatcccctcctttacctgaatccccaagccttctgcagcaagcaattagcccctcgtgatcatgtgtctgcatatagcaagcaatcacttctttatagagtttcatcttttcatataaatataacagtccttctttgaaagcattcatttcacacaagataattgctaaatcaacatcataaagtggatgttccatctctgctggccatgcactcttgagtaagctaagacctttctcacgcctttttagactatctgtttcctcttttgaacttttgtgatcagcacttgttccatttgactgagcttttaacatagtagatttcactgatgctatcttgtggttaagatctccatcatcagtaacttgagatattgaaggaaagttcaattccttggatatatacaattccaacagtgtgttgtgaatctccacctgagcaggtgagtccttgaccttgttggcatacttttcaagaaaatccattagggattgaggatgatgaatgaagatggtaagaaagtcaacaggagatggcaacatagagatatatgcactatttgaagctccttttttgtctccatcctctgtgcaaagccttataaggatctcgcttgtctcagctggcctgtgctctgttaaaatcttaccatactccttaattgttactcctgcttgactgggttcaagacttgaaatatatctcaaagcctcatcataccgaccaaggtcttcaagcaagatcttcaagtaccactcatgtctctcggccttctttgcaacatacattgcatgttcatggtaattagcagcacgacaaaccctgattgcagtttccacatcaaacttatgttctccgacgctgtcatcacttttaataaataaattaagcttttcaacatctttcaatttggtgtagcaattcaatagtagagtggtatgatctttagaagcaagacccttctcatgtaacttttctaagtaatttgtaaggttatggattctttgagcatccaaaaacttctgtatcacatatgaaggctcaaggtgaccaatggtatggatgtactgggccattgcctcatcatagtcttgcttgccatatagatgatctccatactttcttagcactttagcagtagctgcagcatcagcttgttgggtctgaacaagattgattgccactgtatataaatttttcttaaaaagcatgtccaatttgctttccatatccttttccccaatacacaaagtcgatttgtcagtcattatgagtattatgttaccccattcatagagcaaatgagaaacttccttaaccgatacactgtgagctatcaaacgattctttaagtcatagatgttgaaagtatgtcttccatttctttgatcttcaataacacataaaaggtatccacgaaaccatcccagaaatttcttctctccctcaaaagcccaacaaggaccacgcccatcaacttcataaaaatatacagcttcaggtcgtccaattatcaattcctgtttacgttaccatataaaaacatttagcatttacagaaaaaatatacagctagcaataaaattcattgataattaatgagctatgtaattgcatacagagcggtcactcattgccacactgttgacaccacatccaatctgatctagtgtttgccttctaggtggttgatgatgcatagtgaacaagctcactgaagttggagttacagcaaacaattgaagggatccaccatccaccctaaatccaaggccagttatagatgaaaggattttctctgaatggtattccacctgaagcttgaaacgggtaatacgttcccgtgcaatgtcccctttgatgcagtaaataaaaccattgtccaagccaatagctatgagcagtataggtggaacttcttcaaagactatgaaagatgtaatctgtagtatatca----------------------------------------------------------------
>Albizia_tomentosa_Hughes_648@NODE_1_length_2581_cov_216.992013
-----------------------------------------------------------------------------------------------------------------------------catgaaatgaactgctgggagatcaagagtgaaagtgcatgcagtgcacttgcttaattgaaaaattctggcatttgtcctaagatcctgtatctcttttctcattgcgagtgtatcgtcctgcaccgagag-aaaatcattaaaattcttttctgcctgaatataaaaataat-attacatacaacttctgcgtaaattatcaagtatattagaatatgaaaggagtcataagagctattgaccccatgtgatggacaccacatggatggaaagtgagacataaactatcaaaatgcgccatcatcatctcttttttcacc---------------------cggggaaccaacctgataattttcaattgcttgtctgtcctcctcaatcatcttagattcctgttcaagctttctagcaatgtaatccttgattacagaaagtgtgaggcatggatttgttgaaagagtttgaaggacaactattgggggcaaaatatcatccctctctatataagtcaaaacttctttcacttccttggagcaatcttctccaagctcgccaaaatatttaagtaaatctgcccaaagggaaggatcccctcctttacctgaatccccaagccttctgcagcaagcaattagcccctcgtgatcatgtgtctgcatatagcaagcaatcacttctttatagagtttcatcttttcatataaatataacagtccttctttgaaagcattcatttcacacaagataattgctaaatcaacatcataaagtggatgttccatctctgctggccatgcactcttgagtaagcttagacctttctcacgcctttttagactatctgtttcctcttttgaacttttgtgatcagcacttgttccatttgactgagcttttaacatagtagatttcactgatgctatcttgtggttaagatctccatcatcagtaacttgagatattgaaggaaagttcaattccttggatatatacaattccaacagtgtgttgtgaatctccacctgagcaggtgagtccttgaccttgttggcatacttttcaagaaaatccattagggattgaggatgatgaatgaagatgctaagaaagtcaacaggagatggcaacatagagatatatgcactatttgaagctccatttttgtctccattctctgtgcaaagccttataaggatctcgcttgtctcagctggcctgtgctctgttaaaatcttaccatactccttaattgttactcctgcttgactgggttcaagacttgaaatatatctcaaagcctcatcataccgaccaaggtcttcaagcaagatcttcaagtaccactcatgtctctcggccttctttgcaacatacattgcatgttcatggtaattagcagcacgacaaaccctgattgcagtttccacatcaaacttatgttctccgacgctgtcatcacttttaataaataaattaagcttttcaacatctttcaatttggtgtagcaattcaatagtagagtggtatgatctttagaagcaagacccttctcatgtaacttttctaagtaatttgtaaggttatggattctttgagcatccaaaaacttctgtatcacatatgaaggctcaaggtgaccaatggtatggatgtactgggccattgcctcatcatagtcttgcttgccatatagatgatctccatactttcttagcacttcagcagtagctgcagcatcagcttgttgggtctgaacaagattgattgccactgtatataaatttttcttaaaaagcatgtccaatttgctttccatatccttttccccaatacacaaagtcgatttgtcagtcattatgagtattatgttaccccattcatagagcaaatgagaaacttccttaaccgatacactgtgagctatcaaacgattctttaagtcatagatgttgaaagtatgtcttccatttctttgatcttcaataacacataaaaggtatccacgaaaccatcccagaaatttcttctctccctcaaaagcccaacaaggaccacgcccatcaacttcataaaaatatacagcctcaggtcgtccaattatcaattcctgtttacgttaccatataaaaacatttagcatttacagaaaaaatatacagctagcaataaaattcattgataattaatgagctatgtaattgcatacagagcggtcactcattgccacactgttgacaccgcatccaatctgatctagtgtttgccttctaggtggttgatgatgcatagtgaacaagctcactgaagttggagttacagcaaacaattgaagggatccaccatccaccctaaatccaaggccagttatagatgaaaggattttctctgaatggtattccacctgaagcttgaaacgggtaatacgttcccgtgcaatgtcccctttgatgcagtaaataaaaccattgtccaagccaatagctatgagcagtataggtggaacttcttcaaagactatgaaagatgtaatctgtagtatatcacggttcccacaacatcaaaatgagagcttggaagaatcaaatcgagtta---------------
>Archidendron_clypearia_Wieringa_1849@NODE_1_length_2958_cov_360.157931
tcttgatccttagaattttgctccaaactctttttcatttctaagacagacctgtattcaggagcacactcaggacattccttttcattatccccgaggcagcgcaaatggaacgaatgcatgcacatgaaatgaactgctgggagatcaagtgtgaaagtgcatgcagtgcacttgcttaattgaaaaattctggcatttgtcctaagatcctgtatctcttttctcattgcgagtgtatcttcctgcaccaagagaaaaatcattaaaattctttcctgcctgaatataaaaataat-attaaatacaacttgtgcgtaaattatcaagtatattagaatatgaaagaagtcataagagctattggccacatgtgatggacaccacatggatggaaagtgagacataaaatatcaaaatgcgccatcatcatctttctttctttcttttt--gggggggggggtgttgggggtgcaacctgataattttcaattgcttgtctgtcctcctcaatcatcttagattcctgttcaagctttcgagcaatgtaatccttgattacagaaagtgtgaggcatggatttgttgaaagagtttgaaggacaactattgggggcaaaatatcatccctctctatataagtcaaaacttctttcacttctttggagcaatcttctccaagctcgccaaaatatttaagtaaatctgcccaaagggaaggatcccctcctttacctgaatccccaagccttttgcagcaagcaattagcccctcgtgatcatgtgtctgcatatagcaagcaatcacttctttataaagtttcatcttttcatataaatataacagtccttctttgaaagcattcatttcacacaagataattgctaaatcaacatcataaagtggatgttccatctctggtggccatgcactcttgagtaagcttagacctttctcacgcctttttagacaatctgtttccgcttttgaacttttgtgatcagcacttgttccatttgactcagcttttaacatagtagatttcactgatgctaccttatggttaagatctccattatcagtaacttgagatattgaaggaaagttcaattccttggatatatacaattccaacagtgtgttgtgaatctccacttgagcaggtgagtccttgaccttgttggcatacttttcaagaaaatccattagggattgaggatgatgaatgaagatgctaagaaagtcaacaggagatggcaacatagagatatatgcactatttgaagctccttttttatctccatcctctgtgcaaagccttatgaggatctcaatcgtctcagctggcctgtgctctgttaaaatcttaccatactccttaattgttactcctgcttgactgggttcaagacttgaaatatatctcaaagcctcatcataccgaccaaggtcttcaagcaagatcttcaagtaccactcatgtctcccggccttctttgcaacatacattgcatgttcatggtaattagcagcacgacaaaccctgattgcagtttccacatcaaacttatgttctccaacgctgtcatcacttttaataaataaattaagcttttcaacatctttcaatttggtgtagcaattcaatagtagagtggtatgatctttagaagcaagacccttctcatgtaacttttctaagtaatttgtaaggttatagattctttgagcatccaaaaacttctgtatcacatatgaaggctcaaggtgaccaatggtatggatgtactgggccattgcctcatcatagtcttgcttgctgtatagatgatccccatactttcttagcacttcagcagtagctgcagcatcagcttgttgggtctgaacaagattgattgctaccgtatataaatttttcttaaaaagcatgtccaatttgctttccatatccttttccccaatacacaaagttgatttgtcagtcattatgagtattatgttacccgattcatagagcaaatgagaaacttctttaaccgatacactgtgagctatcaaacgattctttaagtcatagatgttgaaagtatgtcttccatttctttgatcttcaataacacataaaaggtatccacgaaaccatcccagaaatttcttctctccctcaaaagcccaacaaggaccacgcccatcaacttcataaaaatatacagcctcaggtcgtccaattatcaattcctgtttacgttaccatatagaaacatttagcttttacagaaaaaatatatagctagcaataaaattcattgataattaatgagctatgtaattgcatacagagcggtcactcattgccacaccgttgacaccgcatccaatctgatctagtgtttgccttcttggtggttgatcatgcatagtgaacaagctcactgaagttggagttacagcaaacaattgaagggattcaccatccaccctaaatccaacgccagttatagatgaaagggttttctctgaatggtattccacctgaagcttgaaacgggtaatacgttcccgtgcaatgtctcctttgatgcagtaaataaaaccattgtccaagccaatagctatgagcactataggtggaacttcttcaaagactatgaaagatgtaatctgtagtatatcacggttcccacaacatcaaaatgagagcttggaagaatcaaatcaagttacaaattgactttcag
>Balizia_elegans_Iganci_870@NODE_1_length_2672_cov_248.170328
----------------------------------tcatttctaagacagacctgtattcaggagcacactctggacattccttttcattatccccgaggcagcgcaaatggaatgaatgcatgcacatgaagtgaacggctgggagatcaagagtgaaagtgcatgcagtgcacttgcttaattgaaaaattctggcatttgtcctaagatcctgtatctcttttctcattgcgagtgtatcttcctgcaccaagagaaaaatcattaaaattctttcccccctgaatataaaaataataattgaatacaacttcagcctaaattatcaagtataatagaatatgaaaggagtcgaaagagctattggccacatgtgatggacaccacattgatggaaagtgagatatgaaatatcaaaatgctccatcatcgtctttttttttttttggttgggggggggttggggggtggggaccaacctgataattttcaattgcttgtctgtcctcctcaatcatcttagattcctgttcaagctttcgagcaatgtaatccttgattacagaaagtgtgaggcatggatttgttgaaagagtttgaaggacaactattgggggcaaaatatcatccctctctataaaagtcaaaacttctttcacttctttggagcagtcttctccaagctcgccaaaatatttaagtaaatctgcccaaagggaaggatcccctcctttacctgaatccccaagccttttgcagcaagtaattagcccctcgtgatcatgtgtctgcatatagcaagcaatcacttctttatagagtttcatcttttcatataaatataacagtccttctttgaaagcattcatttcacacaagataattgctaaatcaacatcataaagtggatgttccatctctggtgcccatgcactcttgagtaagcttagacctttctcacgcctttttagacgatctgtttcctcttttgaacttttgtgatcagcacttgttccatttgactgagctttaaacatagtagatttcactgatgctaccttatggttaagatctccatcatcagtaacttgagatattgaaggaaagttcaattccctggatatatacaattccaacagtgtgttgtgaatctccacttgagcaggtgagtccttgaccttgtgggcatacttttcaagaaaatccattagggattggggatgatgaatgaagatgctaagaaagtcaacaggagatggcaacatagagatatatgcactatttgaagctccttttttgtctccatcctctgtgcaaagccttatgaggatctcgatcgtctcagctggcctgtgctctgttaaaatcttaccatactccttaattgttactcctgcttgactgggttctagacttgaaatatatctcaaagcctcatcataccgaccaaggtcttcaagcaagatcttcaagtaccactcatgtctcccggccttctttgcaacatacattgcatgttcatggtaattagcagcacgacaaaccctgattgcagtttccacatcaaacttatgttctccgacactgtcatcacttttaataaataaattaagcttttcaacatctttcaatttggtgtagcaattcaatagtagagtggtatgatctttagaagcaagagccttctcatgtaacttttctaagtaatttgtaaggttatagattctttgagcatccaaaaacttctgtatcacatatgaaggctcaaggtgaccaatggtatggatgtactgggccattgcctcatcatagtcttgcttgctgtatagatgatccccatactttcttagcacttcagcagtagctgcagcatcagcttgttgggtttgaacaagattgattgctaccgtatataaatttttcttaaaaagcatgtccaatttgctttccatatccttttctccaatacacaaagttgatttgtcagtcattatgagtattatgttaccccattcatagagcaaatgagaaacttctttaaccgatacactgtgagctatcaaacgattcttcaagtcatagatgttgaaagtatgtcttccatttctttgatcttcaataacacataaaaggtatccacgaaaccatcccagaaatttcttctctccctcaaaagcccaacaaggaccacgcccatcaacttcataaaaatatacagcctcagatcgtccaattatcaattcctgttcacgttaccatatataaacatttagcttttacagaaaaaatatatagctagcaataaaattcattgataattaatgagctatgtaattgcatacagagcggtcactcattgccacactgttgacaccgcatccaatctgatctagtgtttgccttcttggtggttgatcatgcatagtgaacaggctcactgaagttggagttacagcaaacaattgaagggattcaccatccaccctaaatccaaggccgattatagacggaagggttttctctgaatggtattccacctgaagcttgaaacgggtaatacgttcccgtgcaatatctcctttgatgcagtaaataaaaccattgtccaagccaatagctatgagcagtataggtggaacttcttcaaagactatgaaagatgtaatctgtagtatatcacggttcccacaacatcaaaat-------------------------------------------
>Balizia_leucocalyx_Aguilar_1939@NODE_1_length_2428_cov_280.646533
-------------------------------------------------------------------------------------------------------------------------------------------------------------------------------------------------------------------------------------------------------------------------------------------------------------------------------------------------------------------------------------------------------------------------------------------------ttttttttttttttttggtagcggggtgttggggggtggggaccaacctgataattttcaatcgcttgtctgtcctcctcaatcatcttagattcctgttcaagctttcgagcaatgtaatccttgattacagaaagtgtgaggcatggatttgttgaaagagtttgaaggacaactatcggaggcaaaatatcatccctctctatataagtcaaaacttctttcacttctttggagcaatcttctccaagctcgccaaaatatttaagtaaatctgcccaaagggaaggatcccctcctttacctgaatccccaagccttttgcagcaagcaattagcccctcgtgatcatgtgtctgcatatagcaagcaatcacttctttatagagtttcatcttttcatataaatataagagtccttctttgaaagcattcatttcacacaagataattgctaaatcaacatcataaagtggatgttccatctctggtgcccatgcactcttgagtaagcttagacctttctcacgcctttttagacgatctgtttcctcttttgaacttttgtgatcagcacttgttccatttgactgagctttaaacatagtagatttcactggtgctaccttatggttaagatctccatcatcagtaacttgagatattgaaggaaagttcaattccttggatatatacaattccaacagtgtgttgtgaatctccacttgcgcaggtgagtccttgaccttgtgggtatacttttcaagaaaatccattagggattcgggatgatgaatgaagatgctaagaaagtcaacaggagatggcaacatagagatatatgcactatttgaagctccttttttgtctccatcctctgtgcaaagccttatgaggatctcgatcgtctcagctggcctgtgctctgttaaaatcttaccatactccttaattgttacccctgcttgactgggttctagacttgaaatatatctcaaagcctcatcataccgaccaaggtcttcaagcaagatcttcaagtaccactcatgtctcccggccttctttgcaacatacattgcatgttcatggtaattagcagcacgacaaaccctgattgcagtttccacatcaaacttatgttctccgacactgtcatcacttttaataaataaattaagcttttcaacatctttcaatttggtgtagcaattcaatagtagagtggtatgatctttagaagcaagacccttctcatgtaacttttctaagtaatttgtaaggttatagattctttgagcatccaaaaacttctgtatcacatatgaaggctcaaggtgaccaatggtatggatgtactgggccattgcctcatcatagtcttgcttgctgtatagatgatccccatactttcttagcacttcagcagtagctgcagcatcagcttgttgggtttgaacaagattgattgctaccgtatataaatttttcttaaaaagcatgtccaatttgctttccatatccttttctccaatacacaaagtcgatttgtcagtcattatgagtattatgttaccccattcatagagcaaatgagaaacatctttaaccgatacactgtgagctattaaacgattcttcaagtcatagatgttgaaagtatgtcttccatttctttgatcttcaataacacataaaaggtatccacgaaaccatcccagaaatttcttctctccctcaaaagcccaacaaggaccacgcccatcaacttcataaaaatatacagcctcagatcgtccaattatcaattcctgtttacgttaccatatataaacatttagcttttacagaaaaaatatatagctagcaataaaattcattgataattaatgagctatgtaattgcatacagagcggtcactcattgccacactgttgacaccgcatccaatctggtctagtgtttgccttcttggtggttgatcatgcataatgaacaggctcactgaagttggagttacagcaaacaattgaagggattcaccatccaccctaaatccaaggccagttatagacgaaagggttttctctgaatggtattccacctgaagcttgaaacgggtaatacgttcccgtgcaatgtctcctttgatgcagtaaataaaaccattgtccaagccaatagctatgagcagtataggtggaacttcttcaaagactatgaaagatgtaatctgtagtatatcacggttcccacaacatcaaaatgagagcttggaagaatcaaatcaagttacaaattgagtttcag
>Balizia_spnov_Morim_577@NODE_1_length_2293_cov_570.732350
--------------------------------------------------------------------------------------------------------------------------------------------------------------------------------------------------------------------------------------------------------------------------------------------------------------------------------------------------------------------------------------------------------------------------------------------------------------------agagaagtgttggggggtggggaccaacctgataattttcaattgcttgtctgtcctcctcaatcatcttagattcctgttcaagctttcgagcaatgtaatccttgattacagaaagtgtgaggcatggatttgttgaaagagtttgaaggacaacaattgggggcaaaatatcatccctctctatataagtcaaaacttctttcacttctttggagcaatcttctccaagctcgccaaaatatttaagtaaatctgcccaaagggaaggatcccctcctttacctgaatccccaagccttttgcagcaagcaattagcccctcgtgatcatgtgtctgcatatagcaagcaatcacttctttatagagtttcatcttttcatataaatataacagtccttctttgaaagcattcatttcacacaagataattgctaaatcaacatcataaagtggatgttccatctctggtgcccatgcactcttgagtaagcttagacctttctcacgcctttttagacgatctgtttcctcttttgaacttttgtgatcagcacttgttccatttgactgagctttaaacatagtagatttcactgatgctaccgtatggttaagatctccatcatcagtaacttgagatattgaaggaaagttcaattccttggatatatacaattccaacagtgtgttgtgaatctccacttgagcaggtgagtccttgaccttgtgggtatacttttcaagaaaatccattagggattggggatgatgaatgaagatgctaagaaagtcaacaggagatggcaacatagagatatatgcactatttgaagctccttttttgtctccatcctctgtgcaaagccttatgaggatctcgatcgtctcagctggcctgtgctctgttaaaatcttaccatactccttaattgttactcctgcttgactgggttctagacttgaaatatatctcaaagcctcgtcataccgaccaaggtcttcaagcaagatcttcaagtaccactcatgtctcccggccttctttgcaacatacatagcatgttcatggtaattagcagcacgacaaaccctgattgcagtttccacatcaaacttatgttctccgacactgtcatcacttttaataaataaattaagcttttcaacatctttcaatttggtgtagcaattcaatagtagagtggtatgatctttagaagcaagacccttctcatgtaacttttctaagtaatttgtaaggttatagattctttgagcatccaaaaacttctgtatcacatatgaaggctcaaggtgaccaatggtatggatgtactgggccattgcctcatcatagtcttgcttgctgtatagatgatccccatactttcttagcacttcagcagtagctgcagcatcagcttgttgggtttgaacaagattgattgctaccgtatataaatttttcttaaaaagcatgtccaatttgctttccatatccttttctccaatacacaaagttgatttgtcagtcattatgagtattatgttaccccattcatagagcaaatgagaaacttctttaaccgatacactgtgagcgatcaaacgattcttcaagtcatagatgttgaaagtatgtcttccatttctttgatcttcaataacacataaaaggtatccacgaaaccatcccagaaatttcttctctccctcaaaagcccaacaaggaccacgcccatcaacttcataaaaatatacagcctcagatcgtccaattatcaattcctgtttacgttaccatatataaacatttagcttttacagaaaaaatatatagctagcattaaaattcattgataattaatgagctatgtaattgcatacagagcggtcactcattgccacactgttgacaccgcatccaatctgatctagtgtttgcctccttggtggttgatcatgcatagtgaacaggctcactgaagttggagttgcagcaaacaattgaagggattcaccatccaccctaaatccaaggccagttatagacgaaagggttttctctgaatggtattccacctgaagcttgaaacgggtaatacgctcccgtgcaatgtctcctttgatgcagtaaataaaaccattgtccaagccaatagctatgagcagtataggtggaacttcttcaaagactatgaaagatgtaatctgtagtatatcacggttctcacaacattaaaatgagagctcggaagaatcaaatcaagttacaaattgagtt----
>Cathormion_rhombifolium_Deighton_3618@NODE_1_length_2411_cov_179.540274
---------------------------------------------------------------------------------------------------------------------------------------------------------------------------------------------------------------agatcctgtatctcttttctcattgcgagtgtatcttcctgcaccaagagaaaaatcattaaaattctttcccgcctgaatataaaaataataattgaatacaacttctgcctaaattatcaagtataatagaatatgaaaggagtcataagagctattggccacatgtgatggacaccacattgatggaaagtgagctatgaaatatcaaaatgcgccatcatcgtctttttttctttttttttgggggggtgttggggggtggggaccaacctgataattttcaattgcttgtctgtcctcctcaatcatcttagattcctgttcaagctttcgagcaatgtaatccttgattacagaaagtgtgaggcatggatttgttgaaagagtttgaaggacaacaattgggggcaaaatatcatccctctctatataagtcaaaacttctttcacttctttggagcaatcttctccaagctcgccaaaatatttaagtaaatctgcccaaagggaaggatcccctcctttacctgaatccccaagccttttgcagcaagcaattagcccctcgtgatcatgtgtctgcatatagcaagcaaccacttctttatagagtttcatcttttcatataaatataacagtccttctttgaaagcattcatttcacacaagataattgctaaatcaacatcataaagtggatgttccatctctggtgcccatgcactcttgagtaagcttagacctttctcacgcctttttagacgatctgtttcctcttttgaacttttgtgatcagcacttgttccatttgactgagctttaaacatagtagatttcactgatgctaccttatggttaagatctccatcatcagtaacttgagatattgaaggaaagttcaattccttggatatatacaattccaacagtgtgttgtgaatctccacttgagcaggtgagtccttgaccttgtgggtatacttttcaagaaaatccattagggattggggatgatgaatgaagatgctaagaaagtcaacaggagatggcaacacagagatatatgcactatttgaagctccttttttgtctccatcctctgtgcaaagccttatgaggatctcgatcgtctcagctggcctgtgctctgttaaaatcttaccatactccttaattgttactcctgcttgactgggttctagacttgaaatatatctcaaagcctcgtcataccgaccaaggtcttcaagcaagatcttcaagtaccactcatgtctcccggccttctttgcaacatacatagcatgttcatggtaattagcagcacgacaaaccctgattgcagtttccacatcaaacttatgttctccgacactgtcatcacttttaataaataaattaagcttttcaacatctttcaatttggtgtagcaattcaatagtagagtggtatgatctttagaagcaagacccttctcatgtaacttttctaagtaatttgtaaggttatagattctttgagcatccaaaaacttctgtatcacatatgaaggctcaaggtgaccaatggtatggatgtactgggccattgcctcatcatagtcttgcttgctgtatagatgatccccatactttcttagcacttcagcagtagctgcagcatcagcttgttgggtttgaacaagattgattgctaccgtatataaatttttcttaaaaagcatgtccaatttgctttccatatccttttctccaatacacaaagttgatttgtcagtcattatgaggattatgttaccccattcatagagcaaatgagaaacttctttaaccgatacactgtgagctatcaaacgattcttcaagtcatagatgttgaaagtatgtcttccatttctttgatcttcaataacacataaaaggtatccacgaaaccatcccagaaatttcttctctccctcaaaagcccaacaaggaccacgcccatcaacttcataaaaatatacagcctcagatcgtccaattatcaattcctgtttacgttaccatatataaacatttagcttttacagaaaaaatatatagctagaattaaaattcattgatagttaatgagctatgtaattgcatacagagcggtcactcattgccacactgttgacaccgcatccaatctgatctagtgtttgccttcttggtggttgatcatgcatagtgaacaggctcactgaagttggagttgcagcaaacaattgaagggattcaccatccaccctaaatccaaggccagttatagacgaaagggttttctctgaatggtattccacctgaagcttgaaacgggtaatacgctcccgtgcaatgtctcctttgatgcagtaaataaaaccatt--------------------------------------------------------------------------------------------------------------------------------------------
>Hydrochorea_corymbosa1_Bonadeu_655@NODE_1_length_2030_cov_302.198481
----------------------------------------------------------------------------------------------------------------------------------------------------------------------------------------------------------------------------------------------------------------------------------------------------------------------------------------------------------------------------------------------------------------------------------------------------------------------gggagtgttggggggtggggaccaacctgataattttcaattgcttgtctgtcctcctcaatcatcttagattcctgttcaagctttcgagcaatgtaatccttgattacagaaagtgtgaggcatggatttgttgaaagagtttgaaggacaacaattgggggcaaaatatcatccctctctatataagtcaaaacttctttcacttctttggagcaatcttctccaagctcgccaaaatatttaagtaaatctgcccaaagggaaggatcccctcctttacctgaatccccaagccttttgcagcaagcaattagcccctcgtgatcatgtgtctgcatatagcaagcaatcacttctttatagagtttcatcttttcatataaatataacagtccttctttgaaagcattcatttcacacaagataattgctaaatcaacatcataaagtggatgttccatctctggtgcccatgcactcttgagtaagcttagacctttctcacgcctttttagacgatctgtttcctcttttgaacttttgtgatcagcacttgttccatttgactgagctttaaacatagtagatttcactgatgctaccgtatggttaagatctccatcatcagtaacttgagatattgaaggaaagttcaattccttggatatatacaattccaacagtgtgttgtgaatctccacttgagcaggtgagtccttgaccttgtgggtatacttttcaagaaaatccattagggattggggatgatgaatgaagatgctaagaaagtcaacaggagatggcaacatagagatatatgcactatttgaagctccttttttgtctccatcctctgtgcaaagccttatgaggatctcgatcgtctcagctggcctgtgctctgttaaaatcttaccatactccttaattgttactcctgcttgactgggttctagacttgaaatatatctcaaagcctcgtcataccgaccaaggtcttcaagcaagatcttcaagtaccactcatgtctcccggccttctttgcaacatacatagcatgttcatggtaattagcagcacgacaaaccctgattgcagtttccacatcaaacttatgttctccgacactgtcatcacttttaataaataaattaagcttttcaacatctttcaatttggtgtagcaattcaatagtagagtggtatgatctttagaagcaagacccttctcatgtaacttttctaagtaatttgtaaggttatagattctttgagcatccaaaaacttctgtatcacatatgaaggctcaaggtgaccaatggtatggatgtactgggccattgcctcatcatagtcttgcttgctgtatagatgatccccatactttcttagcacttcagcagtagctgcagcatcagcttgttgggtttgaacaagattgattgctaccgtatataaatttttcttaaaaagcatgtccaatttgctttccatatccttttctccaatacacaaagttgatttgtcagtcattatgagtattatgttaccccattcatagagcaaatgagaaacttctttaaccgatacactgtgagctatcaaacgattcttcaagtcatagatgttgaaagtatgtcttccatttctttgatcttcaataacacataaaaggtatccacgaaaccatcccagaaatttcttctctccctcaaaagcccaacaaggaccacgcccatcaacttcataaaaatatacagcctcagatcgtccaattatcaattcctgtttacattaccatatataaacatttagcttttacagaaaaaatatatagctaacattaaaattcattgataattaatgagctatgtaattgcatacagagcggtcactcattgccacactgttgacaccgcatccaatctgatctagtgtttgccttcttggtggttgataatgcatagtgaacaagctcactgaagttggagttacagcaaacaattgaagggattcaccatccac--------------------------------------------------------------------------------------------------------------------------------------------------------------------------------------------------------------------------------------------------------------------
>Hydrochorea_corymbosa2_Iganci_862@NODE_1_length_1973_cov_522.298227
--------------------------------------------------------------------------------------------------------------------------------------------------------------------------------------------------------------------------------------------------------------------------------------------------------------------------------------------------------------------------------------------------------------------------------------------------------------------gtgggggtgttggggggtggggaccaacctgataattttcaattgcttgtctgtcctcctcgatcatcttagattcctgttcaagctttcgagcaatgtaatccttgattacagaaagtgtgaggcatggatttgttgaaagagtttgaaggacaacaattgggggcaaaatatcatccctctctatataagtcaaaactt------------------------------------------------------------------------------------------------------------------------------------------------------caatcacttctttatagagtttcatcttttcatataaatataacagtccttctttgaaagcattcatttcacacaagataattgctaaatcaacatcataaagtggatgttccatctctggtgcccatgcactcttgagtaagcttagacctttctcacgcctttttagacgatctgtttcctcttttgaacttttgtgatcagcacttgttccatttgactgagctttaaacatagtagatttcactgatgctaccgtatggttaagatctccatcatcagtaacttgagatattgaaggaaagttcaattccttggatatatacaattccaacagtgtgttgtgaatctccacttgagcaggtgagtccttgaccttgtgggtatacttttcaagaaaatccattagggattggggatgatgaatgaagatgctaagaaagtcaacaggagatggcaacatagagatatatgcactatttgaagctccttttttgtctccatcctctgtgcaaagccttatgaggatctcgatcgtctcagctggcctgtgctctgttaaaatcttaccatactccttaattgttactcctgcttgactgggttctagacttgaaatatatctcaaagcctcgtcataccgaccaaggtcttcaagcaagatcttcaagtaccactcatgtctcccggccttctttgcaacatacatagcatgttcatggtaattagcagcacgacaaaccctgattgcagtttccacatcaaacttatgttctccgacactgtcatcacttttaataaataaattaagcttttcaacatctttcaatttggtgtagcaattcaatagtagagtggtatgatctttagaagcaagacccttctcatgtaacttttctaagtaatttgtaaggttatagattctttgagcatccaaaaacttctgtatcacatatgaaggctcaaggtgaccaatggtatggatgtactgggccattgcctcatcatagtcttgcttgctgtatagatgatccccatactttcttagcacttcagcagtagctgcagcatcagcttgttgggtttgaacaagattgattgctaccgtatataaatttttcttaaaaagcatgtccaatttgctttccatatccttttctccaatacacaaagttgatttgtcagtcattatgagtattatgttaccccattcatagagcaaatgagaaacttctttaaccgatacactgtgagctatcaaacgattcttcaagtcatagatgttgaaagtatgtcttccatttctttgatcttcaataacacataaaaggtatccacgaaaccatcccagaaatttcttctctccctcaaaagcccaacaaggaccacgcccatcaacttcataaaaatatacagcctcagatcgtccaattatcaattcctgtttacattaccatatataaacatttagcttttacagaaaaaatatatagctagcattaaaattcattgataattaatgagctatgtaattgcatacagagcggtcactcattgccacactgttgacaccgcatccaatctgatctagtgtttgcctccttggtggttgatcatgcatagtgaacaggctcactgaagttggagttgcagcaaacaattgaagggattcaccatccaccctaaatccaaggccagttatagacgaaagggttttctctgaatggtattccacctgaagcttgaaacgggtaatacgctcccgtgcaat--------------------------------------------------------------------------------------------------------------------------------------------------------------------------
>Hydrochorea_marginata_Morim_563@NODE_1_length_3054_cov_348.403762
tcttgatccttagaattttgctccaaactccttttcatttctaagacatacctgtattcaggagcacactctggacattccttttcattatccccgaggcagcgcaaatggaatgaatgcatgcacatgaagtgaacggctgggagatcaagagtgaaagtgcatgcagtgcacttgcttaattgaaaaattctcgcatttgtcctaagatcctgtatctcttttctcattgcgagtgtatcttcctgcaccaagagaaaaatcattaaaattctttcccgcctgaatataaaaataataattgaatacaacttctgcctaaattatcgactataatagaatatgaaaggagtcgtaagagctattggccacatgtgatggacaccacattgatggaaagtgagctatgaaatatcaaaatgcgccatcatcgtctttttttctttttttttgaggaagtgttggtgggtggggaccaacctgataattttcaattgcttgtctgtcctcctcaatcatcttagattcctgttcaagctttcgagcaatgtaatccttgattacagaaagtgtgaggcatggatttgttgaaagagtttgaaggacaacaattgggggcaaaatatcatccctctctatataagtcaaaacttctttcacttctttggagcaatcttctccaagctcgccaaaatatttaagtaaatctgcccaaagggaaggatcccctcctttacctgaatccccaagccttttgcagcaagcaattagcccctcgtgatcgtgtgtctgcatatagcaagcaatcacttctttatagagtttcatcttttcatataaatataacagtccttctttgaaagcattcatttcacacaagataattgctaaatcaacatcataaagtggatgttccatctctggtgcccatgcactcttgagtaagcttagacctttctcacgcctttttagacgatctgtttcctcttttgaactattgtgatgagcacttgttccatttgactgagctttaaacatagcagatttcactgatgctaccgtatggttaagatctccatcatcagtaacttgagatattgaaggaaagttcaattccttggatatatacaattccaacagtgtgttgtgaatctccacttgagcaggtgagtccttgaccttgtgggtatacttttcaagaaaatccattagggattggggatgatgaatgaagatgctaagaaagtcaacaggagatggcaacatggagatatatgcactatttgaagctccttttttgtctccatcctctgtgcaaagccttatgaggatctcgatcgtctcagctggcctgtgctctgttaaaatcttaccatactccttaattgttactcctgcttgactgggttctagacttgaaatatatctcaaagcctcgtcataccgaccaaggtcttcaagcaagatcttcaagtaccactcatgtctcccggccttctttgcaacatacatagcatgttcatggtaattagcagcacgacaaaccctgattgcagtttccacatcaaacttatgttctccgacactgtcatcacttttaataaataaattaagcttttcaacatctttcaatttggtgtagcaattcaatagtagagtggtatgatctttagaagcaagacccttctcatgtaatttttctaagtaatttgtaaggttatagattctttgagcatccaaaaacttctgtatcacatatgaaggctcaaggtgaccaatggtatggatgtactgggccattgcctcatcatagtcttgcttgctgtatagatgatccccatactttcttagcacttcagcagtagctgcagcatcagcttgttgggtttgaacaagattgattgctaccgtatataaatttttcttaaaaagcatgtccaatttgctttccatatccttttctccaatacacaaagttgatttgtcagtcattatgagtattatgttaccccattcatagagcaaatgagaaacttctttaaccgatacactgtgagctatcaaacgattcttcaagtcatagatgttgaaagtatgtcttccatttctttgatcttcaataacacataaaaggtatccacgaaaccatcccagaaatttcttctctccctcaaaagcccaacaaggaccacgcccatcaacttcataaaaatatacagcctcagatcgtccaattatcaattcctgtttacattaccatatataaacatttagcttttacagaaaaaatatatagctagcattaaaattcattgataattaatgagctatgtaattgcatacagagcggtcactcattgccacactgttgacaccgcatccaatctgatctagtgtttgcctccttggtggttgatcatgcatagtgaacaggctcactgaagttggagttgcagcaaacaattgaagggattcaccatccaccctaaatccaaggccagttatagacgaaagggttttctctgaatggtattccacctgaagcttgaaacgggtaatacgctcccgtgcaatgtctcctttgatgcagtaaataaaaccattgtccaagccaatagctatgagcagtataggtggaacttcttcaaagactatgaaagatgtaatctgtagtatatcacggttctcacaacattaaaatgagagcttggaagaatcaaatcaagttacaatttgagtttcag
>Jupunba_abbottii_Zanoni_21220@NODE_1_length_2527_cov_174.113469
------------------------------------------------------------------------------------------------------------------------atgcacatgaagtgaacggctgggagatcaagagtgaaagtgcatgcagtgcacttgcttaattgaaaaattctggcatttgtcctaagatcctgtatctcttttctcattgcgagtgtatcttcctgcaccaagagaaaaatcattaaaattctttcccgcctgaatataaaaataataattgaatacaacttctgcctaaattatcaagtataatagaatatgaaaggagtcgtaagagctattggccaaatg---------------tgatggaaagtgagctatgaaatatcaaaatgcgccatcatcgtccttttttttttttggtt-ggggggggggggggggtggagaccaacctgataattttcaattgcttgtctgtcctcctcaatcatcttagattcctgttcaagctttcgagcaatgtaatccttgattacagaaagtgtgaggcatggatttgttgaaagagtttgaaggacaactattgggggcaaaatatcatccctctctatataagtcaaaacttctttcacttctttggagcaatcttctccaagctcgccaaaatatttaagtaaatctgcccaaagggaaggatcccctcctttacctgaatccccaagccttttgcagcaagcaattagcccctcgtgatcatgtgtctgcatatagcaagcaatcacttctttatagagtttcatcttttcatataaatataacagtccttctttgaaagcattcatttcacacaagataattgctaaatcaacatcataaagtggatgttccatgtctggtgcccatgcactcttgagtaagcttagacctttctcacgcctttttagacaatctgtttcctcttttgaacttttgtgatcagcacttgttccatttgactgagctttaaacatagtagatttcactgatgctaccttatggttaagatctccatcatcagtaacttgagatattgaaggaaagttcaattccttggatatatacaattccaacagtgtgttgtgaatctccacttgagcaggtgagtccttgaccttgtgggcatacttttcaagaaaatccattagggattggggatgatgaatgaagatgctaagaaagtcaacaggagatggcaacatagagatatatgcactatttgaagctccttttttgtctccatcctctgtgcaaagccttatgaggatctcaatcgtctcagctggcctgtgctctgttaaaatcttaccatactccttaattgttactcctgcttgactgggttctagacttgaaatatatctcaaagcctcatcataccgaccaaggtcttcaagcaagatcttcaagtaccactcatgtctcccggccttctttgcaacatacattgcatgttcatggtaattagcagcacgacaaaccctgattgcagtttccacatcaaacttatgttctccgacactgtcatcacttttaataaataaattaagcttttcaacatctttcaatttggtgtagcaattcaatagtagagtggtatgatctttagaagcaagacccttctcatgtaacttttctaagtaatttgtaaggttatagattctttgagcatccaaaaacttctgtatcacatatgaaggctcaaggtggccaatggtatggatgtactgggccattgcctcatcatagtcttgcttgctgtatagatgatccccatactttcttagcacttcagcagtagctgcagcatcagcttgttgggtttgaacaagattgattgctaccgtatataaatttttcttaaaaagcatgtccaatttgctttccatatccttttctccaatacacaaagttgatttgtcagtcattatgagtattatgttaccccattcatagagcaaatgagaaacttctttaaccgatacactgtgagctatcaaacgattcttcaagtcatagatgttgaaagtatgtcttccatttctttgatcttcaataacacataaaaggtatccacgaaaccatcccagaaatttcttgtctccctcaaaagcccaacaaggaccacgcccatcaacttcataaaaatatacagcctcaggtcgtccaattatcaattcctgtttacgttaccatatataaacatttagcttttacagaaaaaatatatagctagcaataaaattcattgataattaatcagctatgtaattgcatacagagcggtcactcattgccacactgttgacaccgcatccaatctgatctagtgtttgccttcttggtggttgatcatgcatagtgaacaggctcactgaagttggagttacagcaaacaattgaagggattcaccatccaccctaaatccaaggccagttatagacgaaagggttttctctgaatggtattccacctgaagcttgaaacgggtaatacgttcccgagcaatgtctcctttgatgcagtaaataaaaccattgtccaagccaatagctatgagcagtataggtggaacttcttcaaagactatgaaagat----------------------------------------------------------------------------------
>Jupunba_asplenifolia_Ekman_6383@NODE_1_length_2055_cov_71.717391
--------------------------------------------------------------------------------------------------------------------------------------------------------------------------------------------------------------------------------------------------------------------------------------------------------------------------------------gcaagtcgaatagaatatgaaaggagtcgtaagagctattggccacatgt---------------gatggaaagtgagctatgaaatatcaaaatgcgccatcatcgtcctttttttttttttggt-------ttgggggggggggggaccaacctgataattttcaattgcttgtctgtcctcctcaatcatcttagattcctgttcaagctttcgagcaatgtaatccttgattacagaaagtgtgaggcatggatttgttgaaagagtttgaaggacaactattgggggcaaaatatcatccctctctatataagtcaaaacttctttcacttctttggagcaatcttctccaagctcgccaaaatatttaagtaaatctgcccaaagggaaggatcccctcctttacctgaatccccaagccttttgcagcaagcaattagcccctcgtgatcatgtgtctgcatgtagcaagcaatcacttctttatagagtttcatcttttcatataaatataacagtccttctttgaaagcattcatttcacacaagataattgctaaatcaacatcataaagtggatgttccatgtctgctgcccatgcactcttgagtaagcttagacctttctcacgcctttttagacaatctgtttcctcttttgaacttttgtgatcagcacttgttccatttgactgagctttaaacatagtagatttcactgatgctaccttatggttaagatctccatcatcagtaacttgagatattgaaggaaagttcaattccttggatatatacaattccaacagtgtgttgtgaatctccacttgagcaggtgagtccttgaccttgtgggcatacttttcaagaaaatccattagggattggggatgatgaatgaagatgctaagaaagtcaacaggagatggcaacatagagatatatgcactatttgaagctccttttttgtctccatcctctgtgcaaagccttatgaggatctcaatcgtctcagctggcctgtgctctgttaaaatcttaccatactccttaattgttactcctgcttgactgggttctagacttgaaatatatctcaaagcctcatcataccgaccaaggtcttcaagcaagatcttcaagtaccactcatgtctcccggccttctttgcaacatacattgcatgttcatggtaattagcagcacgacaaaccctgattgcagtttccacatcaaacttatgttctccgacactgtcatcacttttaataaataaattaagcttttcaacatctttcaatttggtgtagcaattcaatagtagagtggtatgatctttagaagcaagacccttctcatgtaacttttctaagtaatttgtaaggttatagattctttgagcatccaaaaacttctgtatcacatatgaaggctcaaggtggccaatggtatggatatactgggccattgcctcatcatagtcttgcttgctgtatagatgatccccatactttcttagcacttcagcagtagctgcagcatcagcttgttgggtttgaacaagattgattgctaccgtatataaatttttcttaaaaagcatgtccaatttgctttccatatccttttctccaatacacaaagttgatttgtcagtcattatgagtattatgttaccccattcatagagcaaatgagaaacttctttaaccgatacactgtgagctatcaaacgattcttcaagtcatagatgttgaaagtatgtcttccatttctttgatcttcaataacacataaaaggtatccacgaaaccatcccagaaatttcttgtctccctcaaaagcccaacaaggaccacgcccatcaacttcataaaaatatacagcctcaggtcgtccaattatcaattcctgtttatgttaccatatataaacatttagcttttacagaaaaaatatatagctagcaataaaattcattgataattaatcagctatgtaattgcatacagagcggtcactcattgccacactgttgacaccgcatccaatctgatctagtgtttgcct-----------------------------------------------------------------------------------------------------------------------------------------------------------------------------------------------------------------------------------------------------------------------------------------------------------------------------------------------------
>Jupunba_barbouriana_Iganci_847@NODE_1_length_2900_cov_309.288700
tcttgatccttagaattttgctccaaactctttttcatttctaagacagacctgtattcaggagcacactctggacattccttttcattatccccgaggcagcgcaaatggaatgaatgcatgcacatgaagtgaacggctgggagatcaagagtgaaagtgcatgcagtgcacttgcttaattgaaaaattctggcatttgtcctaagatcctgtatctcttttctcattgcgagtgtatcttcctgcaccaagagaaaaatcattaaaattctttcccgcctgaatatgaaaataataattgaatacaacttctgcctaaattatcaagtataatagaatatgaaaggagtcgtaagagctattggccacatgtgatggacaccacattgatggaaagtgagctatgaaatatcaaaatgcgccatcatcgtctttgttttttttttttgggggggggtgtggggggtggggaccaacctgataattttcaattgcttgtctgtcctcctcaatcatcttagattcctgttcaagctttcgagcaatgtaatccttgattacagaaagtgtgaggcatggatttgttgaaagagtttgaaggacaactattgggggcaaaatatcatccctctctatataagtcaaaacttctttcacttctttggagcaatcttctccaagctcgccaaaatatttaagtaaatctgcccaaagggaaggatcccctcctttacctgaatccccaagccttttgcagcaagcaattagcccctcgtgatcatgtgtctgcatatagcaagcaatcacttctttatagagtttcatcttttcatataaatataacagtccttctttgaaagcattcatttcacacaagataattgctaaatcaacatcataaagtggatgttccatctctggtgaccatgcactcttgagtaagcttagacctttctcacgcctttttagacgatctgtttcctcttttgaacttttgtgatcagcacttgttccatttgactgagctttaaacatagtagatttcactgatgctaccttatggttaagatctccatcatcagtaacttgagatattgaaggaaagttcaattccttggatatatacaattccaacagtgtgttgtgaatctccacttgagcaggtgagtccttgaccttgtgggcatacttttcaagaaaatccattagggattggggatgatgaatgaagatgctaagaaagtcaacaggagatggcaacatagagatatatgcactatttgaagctccttttttgtccccatcctctgtgcaaagccttatgaggatctcgatcgtctcagctggcctgtgctctgttaaaatcttaccatattccttaattgttactcctgcttgactgggttctagacttgaaatatatctcaaagcctcatcataccgaccaaggtcttcaagcaagatcttcaagtaccactcatgtctcccggccttctttgcaacatacattgcatgttcatggtaattagcagcacgacaaaccctgattgcagtttccacatcaaacttatgttctccgacactgtcatcacttttaataaataaattaagcttttcaacatctttcaatttggtgtagcaattcaatagtagagtggtatgatctttagaagcaagacccttctcatgtaacttttctaagtaatttgtaaggttatagattctttgagcatccaaaaacttctgtatcacatatgaaggctcaaggtgaccaatggtatggatgtactgggccattgcctcatcatagtcttgcttgctgtatagatgatccccatactttcttagcacttcagcagtagctgcagcatcagcttgttgggtttgaacaagattgattgctaccgtatataaatttttcttaaaaagcatgtccaatttgctttccatatccttttctccaatacacaaagttgatttgtcagtcattatgagtattatgttaccccattcatagagcaaatgagaaacttctttaaccgatacactgtgagctatcaaacgattcttcaagtcatagatgttgaaagtatgtcttccatttctttgatcttcaataacacatagaaggtatccacgaaaccatcccagaaatttcttctctccctcaaaagcccaacaaggaccacgcccatcaacttcataaaaatatacagcctcaggacgtccaattattaattcctgtttacgttaccatatataaacatttagcttttacagaaaaaatatatagctagcaataaaattcattgataattaatgagctatgtaattgcatacagagcggtcactcattgccacactgttgacaccgcatccaatctgatctagtgtttgccttcttggtggttgatcatgcatagtgaacaggctcactgaagttggagttacagcaaacaattgaagggattcaccatccaccctaaatccaaggccagttatagacgaaagggttttctctgaatggtattccacctgaagcttgaaacgggtaatacgttcccgtgcaatgtctcctttgatgcagtaaataaaaccattgtccaagccaatagctatgagcagtataggtggaacttcttcaaagactatgaaagatgtaatctgtagtatatcacggttcccacaacatcaaaatgagagcttggaagaatcaaatcaagttacaaattgagtttcag
>Jupunba_brachystachya_Lima_7438@NODE_1_length_2428_cov_287.541897
---------------------------------------------------------------------------------------------------------------------------------------------------------------------------------------------------------------------------------------------------------------------------------------------------------------------------------------------------------------------------attggccacatgtgatggacaccacattgatggaaagtgagctatgaaatatcaaaatgcgccatcatcgtcttttttttttttttggtggggggg-----gtggttggggaccaacctgataattttcaattgcttgtctgtcctcctcaatcatcttagattcctgttcaagctttcgagcaatgtaatccttgattacagaaagtgtgaggcatggatttgttgaaagagtttgaaggacaactattgggggcaaaatatcatccctctctatataagtcaaaacttctttcacttctttggagcaatcctctccaagctcgccaaaatatttaagtaaatctgcccaaagggaaggatcccctcctttacctgaatccccaagccttttgcagcaagcaattagcccctcgtgatcatgcgtctgcatatagcaagcaatcacttctttatagagtttcatcttttcatataaatataacagtccttctttgaaagcattcatttcacacaagataattgccaaatcaacatcataaagtggatgttccatctctggtgcccatgcactcttgagtaagcttagacctttctcacgcctttttagactatctgtttcctcttttgaacttttgtgatcagcacttgttccatttgactgagctttaaacatagtagatttcactgatgctaccttatggttaagatctccatcatcagtaacttgagatattgaaggaaagttcaattccttggatatatacaattccaacagtgtgttgtgaatctccacttgagcaggtgagtccttgaccttgtgggcatacttttcaagaaaatccattagggattggggatgatgaatgaagatgctaagaaagtcaacaggagatggcaacatagagatatatgcactctttgaagctccttttttgtctccatcctctgtgcagagccttatgaggatctcgatcgtctcagctggcctgtgctctgttaaaatcttaccatactccttaattgttactcctgcttgactgggttctagacttgaaatatatctcaaagcctcatcataccgaccaaggtcttcaagcaagatcttcaagtaccactcatgtctcccggccttctttgcaacatacattgcatgttcatggtaattagcagcacgacaaaccctgattgcagtttccacatcaaacttatgttctccgacactgtcatcacttttaataaataaattaagcttttcaacatctttcaatttggtgtagcaattcaatagtagagtggtatgatctttagaagcaagacccttctcatgtaacttttctaagtaacttgtaaggttatagattctttgagcatccaaaaacttctgtatcacatatgaaggctcaaggtgaccaatggtatggatgtactgggccattgcctcatcatagtcttgcttgctgtatagatgatccccatactttcttagcacttcagcagtagctgcagcatcagcttgttgggtttgaacaagattgattgctaccgtatataaatttttcttaaaaagcatgtccaatttgctttccatatccttttctccaatacacaaagttgatttgtcagtcattatgagtattatgttaccccattcatagagcaaatgagaaacttctttaaccgatacactgtgagctatcaaacgattcttcaagtcatagatgttgaaagtatgtcttccatttctttgatcttcaatgacacataaaaggtatccacgaaaccatcccagaaatttcttctctccctcaaaagcccaacaaggaccacgcccatcaacttcataaaaatatacagcctcaggtcgtccaattatcaattcctgtttacgttaccatatataaacatttagcttttacagaaaaaatatatagctagcaataaaattcattgataattaatgagctatgtaattgcatacagagcggtcactcattgccacactgttgacaccgcatccaatctgatctagtgtttgccttcttggtggttgatcatgcatagtgaaaaggctcactgaagtgggagttacagcaaacaattgaagggattcaccatccaccctaaatccaaggccagttatagacgaaagggttttctctgaatggtattccacctgaagcttgaaacgggtaatacgttcccgtgcaatgtctcctttgatgcagtaaataaaaccattgtccaagccaatagctatgagcagtataggtggaacttcttcaaagactatgaaagctgtaatctgtagtatatcacggttcccacaacatcaaaacgagagcttggaagaatcaaatcaagttacaaattgagtttcag
>Jupunba_brachystachya_Lima_7438@NODE_2_length_532_cov_20.725275
tcttgatccttagaattttgctccaaactctttttcatttctaagacagacctgtattcaggagcacactctggacattccttttcattatccccgaggcagcgcaaatggaatgaatgcatgcacatgaagtgaacggctgggagatcaagagtgaaagtgcatgcagtgcacttgcttaattgaaaaattctggcatttgtcctaagatcctgtatctcttttctcattgcgagtgtatcttcctgcaccgagagaaaaatcattaaaattctttcccgcctgaatataaaaataataattgaatacaacttctgcctaaattatcaagtataatagaatatgaaaggagtcgtaagaactattggccacatgtgatggacaccacattgatggaaagtgagctatgaaatatcaaaatgcgccatcatcgtc------------------------------------------------------------------------------------------------------------------------------------------------------------------------------------------------------------------------------------------------------------------------------------------------------------------------------------------------------------------------------------------------------------------------------------------------------------------------------------------------------------------------------------------------------------------------------------------------------------------------------------------------------------------------------------------------------------------------------------------------------------------------------------------------------------------------------------------------------------------------------------------------------------------------------------------------------------------------------------------------------------------------------------------------------------------------------------------------------------------------------------------------------------------------------------------------------------------------------------------------------------------------------------------------------------------------------------------------------------------------------------------------------------------------------------------------------------------------------------------------------------------------------------------------------------------------------------------------------------------------------------------------------------------------------------------------------------------------------------------------------------------------------------------------------------------------------------------------------------------------------------------------------------------------------------------------------------------------------------------------------------------------------------------------------------------------------------------------------------------------------------------------------------------ttttt------------------------------------------------------------------------------------------------------------------------------------------------------------------------------------------------------------------------------
>Jupunba_commutata_Maguire_46145@NODE_1_length_2729_cov_234.900830
----------------------------tctttttcatttctaagacagacctgtattcaggagcacactctggacattccttttcattatccccgaggcagcgcaaatggaatgaatgcatgcacatgaagtgaacggctgggagatcaagagtgaaagtgcatgcagtgcacttgcttaattgaaaaattctggcatttgtcctaagatcctgtatctcttttctcattgcgagtgtatcttcctgcaccaagagaaaaatcattaaaattctttcccgcctgaatataaaaataataattgaatacaacttctgcctaaattatcaagtataatagaatatgaaaggagtcgtaagagctattggccacatgtgatggacaccacattgatggaaagtgagctatgaaatatcaaaatgcgccatcatcgtcttttcttttttttgtttgtgggggtgttggggggtggggaccaacctgataattttcaattgcttgtctgtcctcctcaatcatcttagattcctgttcaagctttcgagcaatgtaatccttgattacagaaagtgtgaggcagggatttgttgaaagagtttgaaggacaactattgggggcaaaatatcatccctctctatataagtcaaaacttctttcacttctttagagcaatcttctccaagctcgccaaaatatttaagtaaatctgcccaaagggaaggatcccctcctttacctgaatccccaagccttttgcagcaagcaattagcccctcgtgatcatgtgtctgcatatagcaagcaatcacttctttatagagtttcatcttttcatataaatataacagtccttctttgaaagcattcatttcacacaagataattgctaaatcaacatcataaagtggatgttccatctctggtgcccatgcactcttgagtaagcttagacctttctcacgcctttttagacgatctatttcctcttttgaacttttgtgatcagcacttgttccatttgactgagctttaaacatagtagatttcactgatgctaccttatggttaagatctccatcatcagtaacttgagatattgaaggaaagttcaattccttggatatatacaattccaacagtgtgttgtgaatctccacttgagcaggtgagtccttgaccttgtgggcatacttttcaagaaaatccattagggattggggatgatgaatgaagatgctaagaaagtcaacaggagatggcaacatagagatataggcactatttgaagctccttttttgtctccatcctctgtgcaaagccttatgaggatctcgatcgtctcagctggcctgtgctctgttaaaatcttaccatactccttaattgttactcctgcttgactgggttctagacttgaaatatatctcaaagcctcatcataccgaccaaggtcttcaagcaagatcttcaagtaccactcatgtctcccggccttctttgcaacatacattgcatgttcatggtaattagcagcacgacaaaccctgattgcagtttccacatcaaacttatgttctccgacactgtcatcacttttaataaataaattaagcttttcaacatctttcaatttggtgtagcaattcaatagtagggtggtatgatctttagaagcaagacccttctcatgtaacttttctaagtaatttgtaaggttatagattctttgagcatccaaaaacttctgtatcacatatgaaggctcaaggtgaccaatggtatggatgtactgggccattgcctcatcatagtcttgcttgctgtatagatgatccccatactttcttagcacttcagcagtagctgcagcatcagcttgttgggtttgaacaagattgattgctaccgtatataaatttttcttaaaaagcatgtccaatttgctttccatatccttttctccaatacacaaagttgatttgtcagtcattatgagtattatgttaccccattcatagagcaaatgagaaacttctttaaccgatacactgtgagctatcaaacgattcttcaagtcatagatgttgaaagtatgtcttccatttctttgatcttcaataacacataaaaggtatccacgaaaccatcccagaaatttcttctctccctcaaaagcccaacaaggaccacgcccatcaacttcataaaaatatacagcctcaggtcgtccaattatcaattcctgtttacgttaccatatataaacatttagcttttacagaaaaaatatatagctagcaataaaattcattgataattaatgagctatgtaattgcatacagagcggtcactcattgccacactgttgacaccgcatccaatctgatctagtgtttgccttcttggtggttgatcatgcatagtgaacaggctcactgaagttggagttacggcaaacaattgaagggattcaccatccaccctaaatccaaggccagttatagacgaaagggttttctctgaatggtgttccacctgaagcttgaaacgggtaatacgttcccgtgcaatgtctcctttgatgcagtaaataaaaccattgtccaagccaatagctatgagcagtataggtggaacttcttcaaagactatgaaagatgtaatctgtagtatatcacggttcccacaacatcaaaatgagagcttggaagaatcaaatcaagttacaaattgagtttcag
>Jupunba_filamentosa_Lima_7487@NODE_1_length_2483_cov_266.360349
---------------------------------------------------------------------------------------------------------------------------------------------------------------------------------------------------------------------------------------------------------------------------------------------------------------------------------------------------------------------------------------------------------------------------------------------------ttttttttttttttggtggggggg-----ggtgttggggaccaacctgataattttcaattgcttgtctgtcctcctcaatcatcttagattcctgttcaagctttcgagcaatgtaatccttgattacagaaagtgtgaggcatggatttgttgaaagagtttgaaggacaactattgggggcaaaatatcatccctctctatataagtcaaaacttctttcacttctttggagcaatcctctccaagctcgccaaaatatttaagtaaatctgcccaaagggaaggatcccctcctttacctgaatccccaagccttttgcagcaagcaattagcccctcgtgatcatgcgtctgcatatagcaagcaatcacttctttatagagtttcatcttttcatataaatataacagtccttctttgaaagcattcatttcacacaagataattgccaaatcaacatcataaagtggatgttccatctctggtgcccatgcactcttgagtaagcttagacctttctcacgcctttttagacgatctgtttcctcttttgaacttttgtgatcagcacttgttccatttgactgagctttaaacatagtagatttcactgatgctaccttatggttaagatctccatcatcagtaacttgagatattgaaggaaagttcaattccttggatacatacaattccaacagtgtgttgtgaatctccacttgagcaggtgagtccttgaccttgtgggcatacttttcaagaaaatccattagggattggggatgatgaatgaagatgctaagaaagtcaacaggagatggcaacatagagatatatgcactatttgaagctccttttttgtctccatcctctgtgcagagccttatgaggatctcgatcgtctcagctgacctgtgctctgttaaaatcttaccatactccttaattgttactcctgcttgactgggttctagacttgaaatatatctcaaagcctcatcataccgaccaaggtcttcaagcaagatcttcaagtaccactcgtgtctcccggccttctttgcaacatacattgcatgttcatggtaattagcagcacgacaaaccctgattgcagtttccacatcaaacttatgttctccaacactgtcatcacttttaataaataaattaagcttttcaacatctttcaatttggtgtagcaattcaatagtagagtggtatgatctttagaagcaagacccttctcatgtaacttttctaagtaacttgtaaggttatagattctttgagcatccaaaaacttctgtatcacatatgaaggctcaaggtgaccaatggtatggatgtactgggccattgcctcatcatagtcttgcttgctgtatagatgatccccatactttcttagcacttcagcagtagctgcagcatcagcttgttgggtttgaacaagattgattgctaccgtatataaatttttcttaaaaagcatgtccaatttgctttccatatccttttccccaatacacaaagttgatttgtcagtcattatgagtattatgttaccccattcatagagcaaatgagaaacttctttaaccaatacactgtgagctatcaaacgattcttcaagtcgtagatgttgaaagtatgtcttccatttctttgatcttcaatgacacataaaaggtatccacgaaaccatcccagaaatttcttctctccctcaaaagcccaacaaggaccacgcccatcaacttcataaaaatatacagcctcaggtcgtccaattatcaattcctgtttacgttaccatatataaacatttagcttttacagaaaaaatatatagctagcaataaaattcattgataattaatgagccatgtaattgcatacagagcggtcactcattgccacactgttgacaccgcatccgatctgatctagtgtttgccttcttggtggttgatcatgcatagtgaaaaggctcactgaagttggagttacagcaaacaattgaagggattcaccatccaccctaaatccaaggccagttatagacgaaagggttttctctgaatggtattccacctgaagcttgaaacgggtaatacgttcccgtgcaatgtctcctttgatgcagtaaataaaaccattgtccaagccaatagctatgagcagtataggtggaacttcttcaaagactatgaaagctgtaatctgtagtatatcacggttcccacaacatcaaaacgagagcttggaagaataaaatcaagttacaaattgagtttcag
>Jupunba_floribunda_Iganci_883@NODE_1_length_744_cov_337.667166
----------------------------------------------------------------------------------------------------------------------------------------------------------------------------------------------------------------------------------------------------------------------------------------------------------------------------------------------------------------------------------------------------------------------------------------------------------------------------------------------------------------------------------------------------------------------------------------------------------------------------------------------------------------------------------------------------------------------------------------------------------------------------------------------------------------------------------------------------------------------------------------------------------------------------------------------------------------------------------------------------------------------------------------------------------------------------------------------------------------------------------------------------------------------------------------------------------------------------------------------------------------------------------------------------------------------------------------------------------------------------------------------------------------------------------------------------------------------------------------------------------------------------------------tcatgtctcccggccttctttgcaacatacattgcatgttcatggtaattagcagcacgacaaaccctgattgcagtttccacatcaaacttatgttctccgacactgtcatcacttttaataaataaattaagcttttcaacatctttcaatttggtgtagcaattcaatagtagagtggtatgatctttagaagcaagacccttctcatgtaacttttctaagtaatttgtaaggttatagattctttgagcatccaaaaacttctgtatcacatatgaaggctcaaggtgaccaatggtatggatgtactgggccattgcctcatcatagtcttgcttgctgtatagatgatccccatactttcttagcacttcagcagtagctgcagcatcagcttgttgggtttgaacaagattgattgctaccgtatataaatttttcttaaaaagcatgtccaatttgctttccatatccttttctccaatacacaaagttgatttgtcagtcattatgagtattatgttaccccattcatagagcaaatgagaaacttctttaaccgatacactgtgagctatcaaacgattcttcaagtcatagatgttgaaagtatgtcttccatttctttgatcttcaataacacataaaaggtatccacgaaaccatcctagaaatttcttctctccctcaaaagcccaacaaggaccacgcccatcaacttcataaaaatatacagcctc-----------------------------------------------------------------------------------------------------------------------------------------------------------------------------------------------------------------------------------------------------------------------------------------------------------------------------------------------------------------------------------------------------------------------------------------------------------------------------------------------------------------------------------------
>Jupunba_floribunda_Iganci_883@NODE_3_length_549_cov_360.190678
------------------------------------------------------------------------------------------------------------------------------------------------------------------------------------------------------------------------------------------------------------------------------------------------------------------------------------------------------------------------------------------------------------------------------------------------------------------------------------------------------------------------------------------------------------------------------------------------------------------------------------------------------------------------------------------------------------------------------------------------------------------------------------------------------------------------------------------------------------------------------------------------------------------------------------------------------------------------------------------------------------------------------------------------acttgttccatttgactgagctttaaacatagtagatttcactgatgctaccttatggttaagatctccatcattagtaacttgagatattgaaggaaagttcaattccttggatatatacaattccaacagtgtgttgtgaatctccacttgagcaggtgagtccttgaccttgtgggcatacttttcaagaaaatccattagggattggggatgatgaatgaagatgctaagaaagtcaacaggagatggcaacatagagatatatgcactatttgaagctccttttttgtctccatcctctgtacaaagccttatgaggatctcgatcgtctcagctggcctgtgctctgttaaaatcttaccatactccttaattgttactcctgcttgactgggttctagacttgaaatatatctcaaagcctcatcataccgaccaaggtcttcaagcaagatcttcaagtaccactcatgtctcccggccttctttgcaacatacattgcatgttcatggtaattagcagcacgacaaaccctgattgcagt-----------------------------------------------------------------------------------------------------------------------------------------------------------------------------------------------------------------------------------------------------------------------------------------------------------------------------------------------------------------------------------------------------------------------------------------------------------------------------------------------------------------------------------------------------------------------------------------------------------------------------------------------------------------------------------------------------------------------------------------------------------------------------------------------------------------------------------------------------------------------------------------------------------------------------------------------------------------------------------------------------------------------------------------------------------------------------------------------------------------------------------------------------------------------------------------------------------------------------------
>Jupunba_idiopoda_Quesada_1718@NODE_1_length_2284_cov_150.504304
--------------------------------------------------------------------------------------------------------------------------------------------------------------------------------------------------------------------------------------------------------------------------------------------------------------------------------------------------------------------------------------------gacaccacattgatggaaagtgagctatgaaatatcaaaatgcgccatcatcgtcttttttttttttttt--tggggggggggggggggggggaaccaacctgataattttcaattgcttttctgtcctcctcaatcatcttagattcctgttcaagctttcgagcaatgtaatccttgattacagaaagtgtgaggcatggatttgttgaaagagtttgaaggacaactattgggggcaaaatatcatccctctctatataagtcaaaacttctttcacttctttggagcagtcttctccaagctcgccaaaatatttaagtaaatccgcccaaagggaaggatcccctcctttacctgaatccccaagccttttgcagcaagcaattagcccctcgtgatcatgtgtctgcatatagcaagcaatcacttctttatagagtttcatcttttcatataaatataacagtccttctttgaaagcattcatttcacacaagataattgctaaatcaacatcataaagtggatgttccatctctggtgcccatgcactcttgagtaagcttcgacctttctcacgcctttttagacgatctgtttcctcttttgaacttttgtgatcagcacttgttccatttgactgagctttaaacatagtagatttcactgatgctaccttatggttaagatctccatcatcagtaacttgagatattgaaggaaagttcaattccttggatatatacaattccaacagtgtgttgtgaatctccacttgagcaggtgagtccttgaccttgtgggcatacttttcaagaaaatccattagggattggggatgatgaatgaagatgctaagaaagtcaacaggagatggcaacatagagatataggcactatttgaagctccttttttgtctccatcctctgtgcaaagccttatgaggatctcgatcgtctcagctggcctgtgctctgttaaaatcttaccatactccttaattgttactcctgcttgactgggttctagacttgaaatatatctcaaagcctcatcataccgaccaaggtcttcaagcaagatcttcaagtaccactcatgtctcccggccttctttgcaacatacattgcatgttcatggtaattagcagcacgacaaaccctgattgcagtttccacatcaaacttatgttctccgacactgtcatcacttttaataaataaattaagcttttcaacatctttcaatttggtgtagcaattcaataatagagtggtatgatctttagaagcaagacccttctcatgtaacttttctaagtaatttgtaaggttatagattctttgagcatccaaaaacttctgtatcacatatgaaggctcaaggtgaccaatggtatggatgtactgggccattgcctcatcatagtcttgcttgctgtatagatgatccccatactttcttagcacttcagcagtagctgcagcatcagcttgttgggtttgaacaagattgattgctaccgtatataaatttttcttaaaaagcatgtccaatttgctttccatatccttttctccaatacacaaagttgatttgtcagtcattatgagtattatgttaccccattcatagagcaaatgagaaacttctttaaccgatacactgtgagctatcaaacgattcttcaagtcatagatgttgaaagtatgtcttccatttctttgatcttcaataacacataaaaggtatccacgaaaccatcccagaaatttcttctctccctcaaaagcccaacaaggaccacgcccatcaacttcataaaaatatacagcctcaggtcgtccaattatcaattcctgtttacgttaccatatataaacatttagcttttacagaaaaaatatatagctagcaataaaattcattgataattaatgagctatgtaattgcatacagagcggtcactcattgccacactgttgacaccgcatccaatctgatctagtgtttgccttcttggtggttgatcatgcatagtgaacaggctcactgaagttggagttacagcaaacaattgaagggattcaccatccaccctaaatccaaggccagttatagacgaaagggttttctctgaatggtattccacctgaagcttgaaacgggtaatacgttcccgtgcaatgtctcctttgatgcagtaaataaaaccattgtccaagccaatagctatgagcagtataggtggaacttcttcaaagactatgaaaga-----------------------------------------------------------------------------------
>Jupunba_langsdorfii_Ribeiro_728@NODE_1_length_2570_cov_242.316085
-----------------------------------------------------------------------------------------------------------------------------------------------------------------------------------------------------------------------------------------------------------------------------------------------------------------------------------------------------------------------------------catgtgatggacaccacattgatggaaagtgagctatgaaatatcaaaatgcgccatcatcgtcttttttttttttttggt-------------gggttggggaccaacctgataattttcaattgcttgtctgtcctcctcaatcatcttagattcctgttcaagctttcgagcaatgtaatccttgattacagaaagtgtgaggcatggatttgttgaaagagtttgaaggacaactattgggggcaaaatatcatccctctctatataagtcaaaacttctttcacttctttggagcaatcttctccaagctcgccaaaatatttaagtaaatctgcccaaagggaaggatcccctcctttacctgaatccccaagccttttgcagcaagcaattagcccctcgtgatcatgtgtctgcatatagcaagcaatcacttctttatagagtttcatcttttcatacaaatataacagtccttctttgaaagcattcatttcacacaagataattgctaaatcaacatcataaagtggatgttccatctctggtgcccatgcactcttgagtaagcttagacctttctcacgcctttttagacgatctgtttcctcttttgaacttttgtgatcagcacttgttccatttgactgagctttaaacatagtagatttcactgcagctaccttatggttaagatctccatcatcagtaacttgagatattgaaggaaagttcaattccttggatatatacaattccaacagtgtgttgtgaatctccacttgagcaggtgagtccttgaccttgtgggcatacttttcaagaaaatccattagggattggggatgatgaatgaagatgctaagaaagtcaacaggagatggcaacatagagatatatgcactatttgaagctccttttttgtctccatcctctgtgcaaagccttatgaggatctcgatcgtctcagctggcctgtgctctgttaaaatcttaccatactccttaattgttactcctgcttgactgggttctagacttgaaatatatctcaaagcctcatcataccgaccaaggtcttcaagcaagatcttcaagtaccactcatgtctcccggccttctttgcaacatacattgcatgttcatggtaattagcagcacgacaaaccctgattgcagtttccacatcaaacttatgttctccgacactgtcatcacttttaataaataaattaagcttttcaacatctttcaatttggtgtagcaattcaatagtagagtggtatgatctttagaagcaagacccttctcatgtaacttttctaagtaatttgtaaggttatagattctttgagcatccaaaaacttctgtatcacatatgaaggctcaaggtgaccaatggtatggatgtactgggccattgcttcatcatagtcttgcttgctgtatagatgatccccatactttcttagcacttcagcagtagctgcagcatcagcttgttgggtttgaacaagattgattgctaccgtatataaatttttcttaaaaagcatgtccaatttgctttccatatccttttctccaatacacaaagttgatttgtcagtcattatgagtattatgttaccccattcatagagcaaatgagaaacttctttaaccgatacactgtgagctatcaaacgattcttcaagtcatagatgttgaaagtatgtcttccatttctttgatcttcaataacacataaaaggtatccacgaaaccatcccagaaatttcttctctccctcaaaagcccaacaaggaccacgcccatcaacttcataaaaatatacagcctcaggtcgtccaattatcaattcctgtttacgttaccatatataaacatttagcttttacagaaaaaatatatagctagcaataaaattcattgataattaatgggctaagtaattgcatacagagcggtcactcattgccacactgttgacaccgcatccaatctgatctagtgtttgccttcttggtggttgatcatgcatagtgaacaggctcactgaagttggagttacagcaaacaattgaagggattcaccatccaccctaaatccaaggccagttatagacgaaagggttttctctgaatggtattccacctgaagcttgaaacgggtaatacgttcccgtgcaatgtctcctttgatgcagtaaataaaaccattgtccaagccaatagctatgagcagtataggtggaacttcttcaaagactatgaaagatgtaatctgtagtatatcacggttcccacaacatcaaaatgagagcttggaagaatcaaatcaagttacaaattgagtttcag
>Jupunba_microcalyx_Iganci_855@NODE_1_length_3024_cov_290.186970
tcttgatccttagaattttgctccaaactctttttcatttctaagacagacctgtattcagaagcacactcaggacattccttttcattatccccgaggcagcgcaaatggaatgaatgcatgcacatgaagtgaacggctgggagatcaagagtgaaagtgcatgcagtgcacttgcttaattgaaaaattctggcatttgtcctaagatcctgtatctcttttctcattgcgagtgtatcttcctgcaccaagagaaaaatcattaaaattctttcccacctgaatataaaaataataattgaatacaacttctgcctaaattatcaagtataatagaatatgaaaggagtcgtaagagctattggccacatgtgatggacaccacattgatggaaagtgagatatgaaatatcaaaatgcgccaccatcgtctttttttttttt-----ggtgtgggggggggggggggagaccaacctgataattttcaattgcttgtctgtcctcctcaatcatcttagattcctgttcaagctttcgagcaatgtaatccttgattacagaaagtgtgaggcatggatttgttgaaagagtttgaaggacaactattgggggcaaaatatcatccctctctatataagtcaaaacttcgttcacttctttggagcaatcttctccaagctcgccaaaatatttaagtaaatctgcccaaagggaaggatcccctcctttacctgaatccccaagccttttgcagcaagcaatgagcccctcgtgatcatgtgtctgcatatagcaagcaatcacttctttatagagtttcatcttttcatataaatataacagtccttctttgaaagcattcatttcacacaagataattgctaaatcaacatcataaagtggatgttccatctctggtgcccatgcactcttgagtaagcttagacctttctcacgcctttttagacgatctgtttcctcttttgaacttttgtgatcagcacttgttccatttgactgagttttaaaca---tagatttcactgatgctaccttatggttaagatctccatcatcagtaacctgagatattgaaggaaagttcaattccttggatatatacaattccaacagtgtgttgtgaatctccacttgagcaggtgagtccttgaccttgtgggcatacttttcaagaaaatccattagggattggggatgatgaatgaagatgctaagaaagtcaacaggagatggcaacatagagatatatgcactatttgaagctccttttttgtctccatcctctgtgcaaagccttatgaggatctcgatcgtctcagctggcctgtgctctgttaaaatcttaccatactccttaatagttactcctgcttgactgggttctagacttgaaatatatctcaaagcctcatcataccgaccaaggtcttcaagcaagatcttcaagtaccactcatgtctcccggccttctttgcaacatacattgcatgttcatggtaattagcagcacgacaaaccctgattgctgtttccacatcaaacttatgttctccgacactgtcatcacttttaataaataaattaagcttttcaacatctttcaatttggtgtagcaattcaatagtagagtggtatgatctttagaagcaagacccttctcatgtaacttttccaagtaatttgtaaggttatagattctttgagcatccaaaaacttctgtatcacatatgaaggctcaaggtgaccaatggtatggatgtactgggccatcgcctcatcatagtcttgcttgctgtatagatgatccccatactttcttagcacttcagcagtagctgcagcatcagcttgttgggtttgaacaagattgattgctaccgtatataaatttttcttaaaaagcatgtccaatttgctttccatatccttttctccaatacacaaagttgatttgtcagtcattatgagtattatgttaccccattcatagagcaaatgagaaacttctttaaccgatacactgtgagctatcaaacgattcttcaagtcatagacgttgaaagtatgtcttccatttctttgatcttcaataacacataaaaggtatccacgaaaccatcccagaaatttcttctctccctcaaaagcccaacaaggaccacgcccatcaacttcataaaaatatacagcctcaggtcgtccaattatcaattcctgtttacgttaccatatataaacatttagcttttacagaaaaaatatatagctagcaataaaattcattgataattaatgagctatgtaattgcatacagagcggtcactcattgccacactgttgacaccgcatccaatctgatctagtgtttgccttcttggtggttgatcatgcatagtgaacaggctcactgaagttggagtaacagcaaacaattgaagggattcaccatccaccctaaatccaaggccagttatagacgaaagggttttctctgaatggtattccacctgaagcttgaaacgggtaatacgttcccgtgcaatgtctcctttgatgcagtaaataaaaccattgtccaagccaatagctatgagcagtataggtggaacttcttcaaagactatgaaagatgtaatctgtagtatatcacggttcccacaacatcaaaatgagagcttggaagaatcaaatcaagttacaaattgagtttcag
>Jupunba_nipensis_Mayo_19662@NODE_1_length_1984_cov_62.062402
----------------------------------------------------------------------------------------------------------------------------------------------------------------------------------------------------------------------------------------------------------------------------------------------------------------------------------------------------------------------------------------------------------------------------------------------------------------------------ggggggggggggcgaccaacctgataattttcaattgcttgtctgtcctcctcaatcatcttagattcctgttcaagctttcgagcaatgtaatccttgattacagaaagtgtgaggcatggatttgttgaaagagtttgaaggacaactattgggggcaaaatatcatccctctctatataagtcaaaacttctttcacttctttggagcaatcttctccaagctcgccaaaatatttcagtaaatctgcccaaagggaaggatcccctcctttacctgaatccccaagccttttgcagcaagcaattagcccctcgtgatcatgtgtctgcatgtagcaagcaatcacttctttatagagtttcatcttttcatataaatataacagtccttctttgaaagcattcatttcacacaagataattgctaaatcaacatcataaagtggatgttccatgtctggtgcccatgcactcttgagtaagcttagacctttctcacgcctttttagacaatctgtttcctcttttgaacttttgtgatcagcacttgttccatttgactgagctttaaacatagtagatttcactgatgctaccttatggttaagatctccatcatcagtaacttgagatattgaaggaaagttcaattccttggatatatacaattccaacagtgtgttgtgaatctccacttgagcaggtgagtccttgaccttgtgggcatacttttcaagaaaatccattagggattggggatgatgaatgaagatgctaagaaagtcaacaggagatggcaacatagagatatatgcactatttgaagctccttttctgtctccatcctctgtgcaaagccttatgaggatctcaatcgtctcagctggcctgtgctctgttaaaatcttaccatactccttaattgttactcctgcttgactgggttctagacttgaaatatatctcaaagcctcatcataccgaccaaggtcttcaagcaagatcttcaagtaccactcatgtctcccggccttctttgcaacatacattgcatgttcatggtaattagcagcacggcaaaccctgattgcagtttccacatcaaacttatgttctccgacactgtcatcacttttaataaataaattaagcttttcaacatctttcaatttggtgtagcaattcaatagtagagtggtatgatctttagaagcaagacccttctcatgtaacttttctaagtaatttgtaaggttatagattctttgagcatccaaaaacttctgtatcacatatgaaggctcaaggtggccaatggtatggatatactgggccattgcctcatcatagtcttgcttgctgtatagatgatccccatactttcttagcacttcagcagtagctgcagcatcagcttgttgggtttgaacaagattgattgctaccgtatataaatttttcttgaaaagcatgtccaatttgctttccatatccttttctccaatacacaaagttgatttgtcagtcattatgagtattatgttaccccattcatagagcaaatgagaaacttctttaaccgatacactgtgagctatcaaacgattcttcaagtcatagatgttgaaagtatgtcttccatttctttgatcttcaataacacataaaaggtatccacgaaaccatcccagaaatttcttgtctccctcaaaagcccaacaaggaccacgcccatcaacttcataaaaatatacagcctcaggtcgtccaattatcaattcctgtttatgttaccatatataaacatttagcttttacagaaaaaatatatagctagcaataaaattcattgataattaatcaactatgtaattgcatacagagcggtcactcattgccacactgttgacaccgcatccaatctgatctagtgtttgccttcttggtggttgatcatgcatactgaacaggctcactgaag------------------------------------------------------------------------------------------------------------------------------------------------------------------------------------------------------------------------------------------------------------------------------------------------------------
>Jupunba_oxyphyllidia_Yonker_6157@NODE_1_length_2223_cov_253.732060
----------------------------------------------------------------------------------------------------------------------------------------------------------------------------------------------------------------------------------------------------------------------------------------------------------------------------------------------------------------------------------------------------attgatggaaagtgagctatgaaatatcaaaatgcgccatcatcgtcttttttttttttttttt-ggtttgggggggaggggggggaccaacctgataattttcaattgcttttctgtcctcctcaatcatcttagattcctgttcaagctttcgagcaatgtaatccttgattacagaaagtgtgaggcatggatttgttgaaagagtttgaaggacaactattgggggcaaaatatcatccctctctatataagtcaaaacttctttcacttctttggagcagtcttctccaagctcgccaaaatatttaagtaaatctgcccaaagggaaggatcccctcctttacctgaatccccaagccttttgcagcaagcaattagcccctcgtgatcatgtgtctgcatatagcaagcaatcacttctttatagagtttcatcttttcatataaatataacagtccttctttgaaagcattcatttcacacaagataattgctaaatcaacatcataaagtggatgttccatctctggtgcccatgcactcttgagtaagcttagacctttctcacgcctttttagacgatctgtttcctcttttgaacttttgtgatcagcacttgttccatttgactgagctttaaacatagtagatttcactgatgctaccttatggttaagatctccatcatcagtaacttgagatattgaaggaaagttcaattccttggatatatacaattccaacagtgtgttgtgaatctccacttgagcaggtgagtccttgaccttgtgggcatacttttcaagaaaatccattagggattggggatgatgaatgaagatgctaagaaagtcaacaggagatggcaacatagagatataggcactatttgaagctccttttttgtctccatcctctgtgcaaagccttatgaggatctcgatcgtctcagcaggcctgtgctctgttaaaatcttaccatactccttaattgttactcctgcttgactgggttctagacttgaaatatatctcaaagcctcatcataccgaccaaggtcttcaagcaagatcttcaagtaccactcatgtctcccggccttctttgcaacatacattgcatgttcatggtaattagcagcacgacaaaccctgattgcagtttccacatcaaacttatgttctccgacactgtcatcacttttaataaataaattaagcttttcaacatctttcaatttggtgtagcaattcaatagtagagtggtatgatctttagaagcaagacccttctcatgtaacttttctaagtaatttgtaaggttatagattctttgagcatccaaaaacttctgtatcacatatgaaggctcaaggtgaccaatggtatggatgtactgggccattgcctcatcatagtcttgcttgctgtatagatgatccccatactttcttagcacttcagcagtagctgcagcatcagcttgttgggtttgaacaagattgattgctaccgtatataaatttttcttaaaaagcatgtccaatttgctttccatatccttttctccaatacacaaagttgatttgtcagtcattatgagtattatgttaccccattcatagagcaaatgagaaacttctttaaccaatacactgtgagctatcaaacgattcttcaagtcatagatgttgaaagtatgtcttccatttctttgatcttcaataacacataaaaggtatccacgaaaccatcccagaaatttcttctctccctcaaaagcccaacaaggaccacgcccatcaacttcataaaaatatacagcctcaggtcgtccaattatcaattcctgtttacgttaccatatataaacatttagcttttacagaaaaaatatatagctagcaataaaattcattgataattaatgagctatgtaattgcatacagagcggtcactcattgccacactgttgacaccgcatccaatctgatctagtgtttgccttcttggtggttgatcatgcatagtgaacaggctcactgaagttggagttacagcaaacaattgaagggattcaccatccaccctaaatccaaggccagttatagacgaaagggttttctctgaatggtattccacctgaagcttgaaacgggtaatacgttcccgtgcaatgtctcctttgatgcagtaaataaaaccattgtccaag-------------------------------------------------------------------------------------------------------------------------------------
>Jupunba_trapezifolia_Simon_1600@NODE_1_length_2311_cov_305.909131
----------------------------------------------------------------------------------------------------------------------------------------------------------------------------------------------------------------------------------------------------------------------------------------------------------------------------------------------------------------------------------------------------------------------------------------ccatcatcgtcttttcttttttttgtttgtgggggtgttggggggtggggaccaacctgataattttcaattgcttgtctgtcctcctcaatcatcttagactcctgttcaagctttcgagcaatgtaatccttgattacagaaagtgtgaggcatggatttgttgaaagagtttgaaggacaactattgggggcaaaatatcatccctctctatataagtcaaaacttctttcacttctttggagcaatcctctccaagctcgccaaaatatttaagtaaatctgcccaaagggaaggatcccctcctttacctgaatccccaagccttttgcagcaagcaattagcccctcgtgatcatgtgtctgcatatagcaagcaatcacttctttatagagtttcatcttttcatataaatataacagtccttctttgaaagcattcatttcacacaagataattgctaaatcaacatcataaagtggatgttccatctctggtgcccatgcactcttgagtaagcttagacctttctcacgcctttttggacgatctatttcctcttttgaacttttgtgatcagcacttgttccatttgactgagctttaaacatagtagatttcactgatgctaccttatggttaagatctccatcatcagtaacttgagatattgaaggaaagttcaattccttggatatatacaattccaacagtgtgttgtgaatctccacttgagcaggtgagtccttgaccttgtgggcatacttttcaagaaaatccattagggattggggatgatgaatgaagatgctaagaaagtcaacaggagatggcaacatagaaatatatgcactatttgaagctccttttttgtctccatcctctgtgcaaagccttatgaggatctcgatcgtctcagctggcctgtgctctgttaaaatcttaccatactccttaattgttactcctgcttgactgggttctagacttgaaatatatctcaaagcctcatcataccgaccaaggtcttcaagcaagatcttcaagtaccactcatgtctcccggccttctttgcaacatacattgcatgttcatggtaattagcagcacgacaaaccctgattgccgtttccacatcaaacttatgttctccgacactgtcatcacttttaataaataaattaagcttttcaacatctttcaatttggtgtagcaattcaatagtagggtggtatgatctttagaagcaagacccttctcatgtaacttttctaagtaatttgtaaggttatagattctttgagcatccaaaaacttctgtatcacatatgaaggctcaaggtgaccaatggtatggatgtactgggccattgcctcatcatagtcttgcttgctgtatagatgatccccatactttcttagcacttcagcagtagctgcagcatcagcttgttgggtttgaacaagattgattgctaccgtatataaatttttcttaaaaagcatgtccaatttgctttccatatccttttctccaatacacaaagttgatttgtcagtcattatgagtattatgttaccccattcatagagcaaatgagaaacttctttaaccgatacactgtgagctattaaacgattcttcaagtcatagatgttgaaagtatgtcttccatttctttgatcttcaataacacataaaaggtatccacgaaaccatcccagaaatttcttctctccctcaaaagcccaacaaggaccacgcccatcaacttcataaaaatatacagcctcaggtcgtccaattatcaattcctgtttacgttaccatatataaacatttagcttttacagaaaaaatatatagctagcaataaaattcattgataattaatgagctatgtaattgcatacagagcggtcactcattgccacactgttgacaccgcatccaatctgatctagtgtttgccttcttggtggttgatcatgcatagtgaacaggctcactgaagttggagttacggcaaacaattgaagggattcaccatccaccctaaatccaaggccagttatagacgagagggttttctctgaatggtattccacctgaagcttgaaacgggtaatacgttcccgtgcaatgtctcctttgatgcagtaaataaaaccattgtccaagccaatagctatgagcagtataggtggaacttcttcaaagactatgaaagatgtaataggtcttcaagcaagatcttcaag-----------------------------------------------------
>Jupunba_villosa_Borges_423@NODE_1_length_3011_cov_252.581118
tcttgatccttagaattttgctccaaactctttttcatttctaagacagacctgtattcaggagcacactctggacattccttttcattatccccgaggcagcgcaaatggaatgaatgcatgcacatgaagtgaacggctgggagatcaagagtgaaagtgcatgcagtgcacttgcttaattgaaaaattctggcatttgtcctaagatcctgtatctcttttctcattgcgagtgtatcttcctgcaccgagagaaaaatcattaaaattctttaccgcctgaatataaaaataataattgaatacaacttctgcctaaattatcaagtataatagaatatgaaagtagtcgtaagaactattggccacatgtgatggacaccacattgatggaaagtgagctatgaaatatcaaaatgcgccatcatcgtctttttttttttttggttgggggggggggggttgttggggaccaacctgataattttcaattgcttgtctgtcctcctcaatcatcttagattcctgttcaagctttcgagcaatgtaatccttgattacagaaagtgtgaggcatggatttgttgaaagagtttgaaggacaactattgggggcaaaatatcatccctctctatataagtcaaaacttctttcacttctttggagcaatcctctccaagctcgccaaaatatttaagtaaatctgcccaaagggaaggatcccctcctttacctgaatccccaagccttttgcagcaagcaattagcccctcgtgatcatgcgtctgcatatagcaagcaatcacttctttatagagtttcatcttttcatataaatataacagtccttctttgaaagcattcatttcacacaagataattgccaaatcaacatcataaagtggatgttccatctctggtgcccatgcactcttgagtaagcttagacctttctcacgcctttttggacgatctgtttcctcttttgaacttttgtgatcagcacttgttccatttgactgagctttaaacatagtagatttcactgatgctaccttatggttaagatctccatcatcagtaacttgagatattgaaggaaagttcaattccttggatatatacaattccaacagtgtgttgtgaatctccacttgagcaggtgagtccttgaccttgtgggcatacttttcaagaaaatccattagggattggggatgatgaatgaagatgctaagaaagtcaacaggagatggcaacatagagatatatgcactatttgaagctccttttttgtctccatcctctgtgcagagccttatgaggatctcgatcgtctcagctggcctgtgctctgttaaaatcttaccatactccttaattgttactcctgcttgactgggttctagacttgaaatatatctcaaagcctcatcataccgaccaaggtcttcaagcaagatcttcaagtaccactcatgtctcccggccttctttgcaacatacattgcatgttcatggtaattagcagcacgacaaaccctgattgcagtttccacatcaaacttatgttctccgacactgtcatcacttttaataaataaattaagcttttcaacatctttcaatttggtgtagcaattcaatagtagagtggtatgatctttagaagcaagacccttctcatgtaacttttctaagtaacttgtaaggttatagattctttgagcatccaaaaacttctgtatcacatatgaaggctcaaggtgaccaatagtatggatgtactgggccattgcctcatcatagtcttgcttgctgtatagatgatccccatactttcttagcacttcagcagtagctgcagcatcagcttgttgggtttgaacaagattgattgctaccgtatataaatttttcttaaaaagcatgtccaatttgctttccatatccttttctccaatacacaaagttgatttgtcagtcattatgagtattatgttaccccattcatagagcaaatgagaaacttctttaaccgatacactgtgagctatcaaacgattcttcaagtcatagatgttgaaagtatgtcttccatttctttgatcttcaatgacacttaaaaggtatccacgaaaccatcccagaaatttcttctctccctcaaaagcccaacaaggaccacgcccatcaacttcataaaaatatacagcctcaggtcgtccaattatcaattcctgtttacgttaccatatataaacatttagcttttacagaaaaaatatatagctagcaataaaattcattgataattaatgagctatgtaattgcatacagagcggtcactcattgccacactgttgacaccgcatccaatctgatctagtgtttgccttcttggtggttgatcatgcatagtgaaaaggctcactgaagttggagttacagcaaacaattgaaggtattcaccatccaccctaaatccaaggccagttatagacgaaagggttttctctgaatggtattccacctgaagcttgaaacgggtaatacgttcccgtgcaatgtctcctttgatgcagtaaataaaaccattgtccaagccaatagctatgagcagtataggtggaacttcttcaaagactatgaaagctgtaatctgtagtatatcacggttcccacaacatcaaaacgagagcttggaagaatcaaatcaagttacaaattgagtttcag
>Punjuba_killipii_Palodorios_6252@NODE_1_length_2396_cov_113.273825
--------------------------------------------------------------------------------------------------------------gaacgaatgcatgcacatgaaatgaactgctgggagatcaagagtgaaagtgcatgcagtgcacttgcttaattgaaaaattctggcatttgtcctaagatcctgtatctcttttctcattgcgagtgtatcttcctgcaccaagagaaaaatcattaaaattctttcccgcctgaatataaaaataat-attaaatacggcttctgcgtaaattatcaagtatattagaatatgaaaggagtcataagagctattggccacatgtgatcgacaccacatggatggaaagtgagacataaaacatcaaaatgcgccatcatcatcttttttttcccc--------------------ggggggaaccaacctgataattttcaattgcttgtctgtcctcctcaatcatcttagattcttgttcaagctttcgagcaatgtagtccttgattacagaaagtgtgaggcatggatttgttgaaagagtttgaaggacaactattgggggcaaaatatcatccctctctatataagtcaaaacttctttcacttctttggagcaatcttctccaagctcgccaaaatatttaagtaaatctgcccaaagggaaggatcccctcctttacctgaatccccaagccttttgcagcaagcaattagcccctcgtgatcgtgtgtctgcatatagcaagcaataacttctttatagagtttcatcttttcatataaatataacagtccttctttgaaagcattcatttcacacaagataattgctaaatcaacatcataaagtggatgttccatctctggtggccatgcactcttgagtaagcttagacctttctcacgcctttttagacgatctgtttcctcttttgaacttttgtgatcagcacttgttccatttgactgagcttttaacatagtagatttctctgatgctaccttatggttaagatctccatcatcagtaacttgagatattgaaggaaagttcaattccttggatatatacaattccaacagtgtgttgtgaatctccacttgagcaggtgagtccttgaccttgttggcatacttttcaagaaaatccattagggattggggatgatgaatgaagatgctcagaaagtcaacaggagatggcaacatagagatatatgcactatttgaagctccttttttgtctccatcctctgtgcaaagccttatgaggatctcgatcgtctcagctggcctgtgctctgttaaaatcttaccatactccttaattgttactcctgcttgactgggttcaagacttgaaatatatctcaaagcctcatcataccgaccaaggtcttcaagcaagatcttcaggtaccactcatgtctcccggccttctttgcaacatacattgcatgttcatggtaattagcagcacgacaaaccctgattgcagtttccacatcaaacttatgttctccaatgctgtcatcacttttaataaataaattaagcttttcaacatctttcaatttggtgtagcaattcaatagtagagtggtatgatctttagaagcaagacccttctcatgtaacttttctaagtaatttgtaaggttatagattctttgagcatccaaaaacttctgtatcacataagaaggctcaaggtgaccaatggtatggatgtactgggccattgcctcatcatagtcttgcttgctgtatagatgatccccatactttcttagcacttcagcagtagctgcagcatcagcttgttgggtctgaacaagattgattgctaccgtatataaatttttcttaaaaagcatgtccaatttgctttccatatccttttccccaatacacaaagttgatttgtcagtcattatgagtattatgttaccccattcatagagcaaatgagaaacttctttaaccgatacactgtgagctatcaaacgattctttaagtcatagatgttgaaagtatgtcttccatttctttgatcttcaataacacataaaaggtatccacgaaaccatcccagaaatttcttctctccctcaaaagcccaacaaggaccacgcccatcaacttcataaaaatatacagcctcaggtcgtccaattatcaattcctgtttacgttaccatataaaaacatttagctttcacacaaaaaatatatagctagcaataaaattcgttgataattaatgagctatgtaattgcatacagagcggtcactcattgccacactgttgacaccgcatccaatctgatctagtgtttgccttcttggtggttgatcatgcatagtgaacaagctcactgaagttggagttacagcaaacaattgaagggattcaccatccaccctaaatccaaggcccgttatagacgaaagggttttctctgaa-------------------------------------------------------------------------------------------------------------------------------------------------------------------------------------------------------------------------
>Punjuba_lehmannii_Escobar_7465@NODE_1_length_2950_cov_163.918204
tcttgatccttcgaattttgctccaaactctttttcatttctaagacagatctgtattcaggagcacactcaggacattccttttcattatccccgaggcagcgcaaatggaacgaatgcatgcacatgaaatgaactgctgggagatcaagagtgaaagtgcatgcagtgcacttgcttaattgaaaaattctggcatttgtcctaagatcctgtatctcttttctcattgcgagtgtatcttcctgcaccaagagaaaaatcattaaaattctttcccgcctggatataaaaataat-attaaatacggcttctgcgtaaattatcaagtttattagaatatgaaaggagtcataagagctattggccacatgtgatggacaccacatggatggaaagtgagacataaaatatcaaaatgcgccatcatcatctttttttccccccccc----------------gggaggaaccaacctgataattttcaattgcttgtctgtcctcctcaatcatcttagattcctgttcaagctttcgagcaatgtaatccttgattacagaaagtgtgaggcatggatttgttgaaagagtttgaaggacaactattgggggcaaaatatcatccctctctatataagtcaaaacttctttcacttctttggagcaatcttctccaagctcgccaaaatatttaagtaaatctgcccaaagggaaggatcccctcctttacctgaatccccaagccttttgcagcaagcaattagcccctcgtgatcatgtgtctgcatatagcaagcaatcacttctttatagagtttcatcttttcatataaatataacagtccttctttgaaagcattcatttcacacaagataattgctaaatcaacatcataaagtggatgttccatctctggtggccatgcactcttgagtaagcttagacctttctcacgcctttttagatgatctgtttcctcttttgaacttttgtgatcagcacttgttccatttgactgagcttttaaca---tagatttctctgatgctaccttatggttaagatctccatcatcagtaacttgagatattgaaggaaaattcaattccttggatatatacaattccaacagtgtgttgtgaatctccacttgagcaggtgagtccttgaccttgttggcatacttttcaagaaaatccattagggattggggatgatgaatgaagatgctcagaaagtcaacaggagatggcaacatagagatatatgcactatttgaagctccttttttgtctccatcctctgtgcaaagccttatgaggatctcgatcgtctcagctggcctgtgctctgttaaaatcttaccatactccttaattgttactcctgcttgactgggttcaagacttgaaatatatctcaaagcctcatcataccgaccaaggtcttcaagcaagatcttcaggtaccactcatgtctcccggccttttttgcaacatacattgcatgttcatggtaattagcagcacgacaaaccctgattgcagtttccacatcaaacttatgttctccaacgctgtcatcacttttaataaataaattaagcttttcaacatctttcaatttggtgtagcaattcaatagtagagtggtatgatctttagaagcaagacccttctcatgtaacttttctaagtaatttgtaaggttatagattctttgagcatccaaaaacttctgtatcacatatgaaggctcaaggtgaccaatggtatggatgtactgagccattgcctcatcatagtcttgcttgctgtatagatgatccccgtactttcttagcacttcagcagtagctgcagcatcagcttgttgggtctgaacaagattgattgctaccgtatataaatttttcttaaaaagcatgtccaatttgctttccatatccttttccccaatacacaaagttgatttgtcagtcattatgagtattatgttaccccattcatagagcaaatgagaaacttctttaaccgatacactgtgagctatcaaacgattctttaagtcatagatgttgaaagtatgtcttccatttctttgatcttcaataacacataaaaggtatccacgaaaccatcccagaaatttcttctctccctcaaaagcccaacaaggaccacgcccatcaacttcataaaaatatacagcctcaggtcgtccaattatcaattcctgtttacgttaccatataaaaacatttagctttcacacaaaaaatatatagctagcaataaaattcattgataattaatgagctatgtaattgcatacagagcggtcactcattgccacactgttgacaccgcatccaatctgatctagtgtttgccttcttggtggttgatcatgcatagtgaacaagctcactgaagttggagttacagcaaacaattgaagggattcaccatccaccctaaatccaaggcccgttatagacgaaagggttttctctgaatggtattccacctgaagcttgaaacgggtaatacgttcccgtgcaatgtctcctttgatgcagtaaataaaaccattgtccaagccaatagctataagcagtataggtggaacttcttcaaagactatgaaagatgtaatctgaagtatatcacggttcccac-acatcaaaatgagagcttggaagaatcaaatcaagttacaaatcgagtttcag
>Punjuba_racemiflora_Jimenez_Soares_3626@NODE_1_length_2945_cov_228.699093
tcttgatccttagaattttgctccaaactctttttcatttctaagacagatctgtattcaggagcacactcaggacattccttttcattatccccgaggcagcgcaaatggaacgaatgcatgcacatgaaatgaactgctgggagatcaagagtgaaagtgcatgcagtgcacttgcttaattgaaaaattctggcatttgtcctaagatcctgtatctcttttctcattgcgagtgtatcttcctgcaccaagagaaaaatcatcaaaattctttcccgcctgaatataaaaataat-attaaatacaacttctgcgtaaattatcaagtatattagaatatgaaaggagtcataagaactattggccacatgtgatggacaccacatggatggaaagtgagacataaaatatcaaaatgcgccatcatcatctttttttttccc---------------------gggggaaccaacctgataattttcaattgcttgtctgtcctcctcaatcatcttagattcctgttcaagctttcgagcaatgtaatccttgattacagaaagtgtgaggcatggatttgttgaaagagtttgaaggacaactattgggggcaaaatatcatccctctctatataagtcaaaacttctttcacttctttggagcaatcttctccaagctcgccaaaatatttaagtaaatctgcccaaagggaaggatcccctcctttacctgaatccccaagccttttgcagcaagcaattagcccctcgtgatcatgtgtctgcatatagcaagcaatcacttctttatagagtttcatcttttcatataaatataacagtccttctttgaaagcattcatttcacacaagataattgctaaatcaacatcataaagtggatgttccatctctggtggccatgcactcttgagtaagcttagacctttctcacgcctttttagacgatctgtttcgtcttttgaacttttgtgatcagcacttgttccatttgactgagcttttaacatagtagatttctctgatgctaccttatggttaagatctccatcatcagtaacttgagatattgaaggaaagttcaattccttggatatatacaattccaacagcgtgttgtgaatctccacttgagcaggtgagtccttgaccttgttggcatacttttcaagaaaatccattagggattggggatgatgaatgaagatgctcagaaagtcaacaggagatggcaacatagagatatatgcactatttgaagctccttttttgtctccatcctctgtgcaaagccttatgaggatctcgatcgtctcagctggcctgtgctctgttaaaatcttaccatactccttaattgttactcctgcttgactgggttcaagacttgaaatatatctcaaagcctcatcataccgaccaaggtcttccagcaagatcttcaggtaccactcgtgtctaccggccttctttgcaacatacattgcatgttcatggtaattagcagcacgacaaaccctgattgcagtctccacatcaaacttatgttctccgacgctgtcatcacttttaataaataaattaagcttttcgacatctttcaatttggtgtagcaattcaatagtagagtggtatgatctttagaagcaaggcccttctcatgtaacttttctaagtaatttgtaaggttatagattctttgagcatccaaaaacttctgtatcacatatgaaggctcaaggtgaccaatggtatggatgtactgggccattgcctcatcatagtcttgcttgctgtatagatgatccccatactttcttagcacttcagcagtagctgcagcatcagcttgttgggtctgaacaagattgattgctaccgtatataaatttttcttaaaaagcatgtccaatttgctttccatatccttttccccaatacacaaagttgatttgtcagtcattatgagtattatgttaccccattcatagagcaaatgagaaatttctttaaccgatacactgtgagctatcaaacgattctttaagtcatagatgttgaaagtatgtcttccatttctttgatcttcaataacacataaaaggtatccacgaaaccatcccagaaatttcttctctccctcaaaagcccaacaaggaccacgcccatcaacttcataaaaatatacagcctcaggtcgtccaattatcaattcctgtttacgttaccatataaaaacatttagctttcacacaaaaaatatatagccagcaataaaatttattgataattaatgagctacgtaattgcatacagagcggtcactcattgccacactgttgacaccgcatccaatctgatctagtgtttgccttcttggtggttgatcatgcatagtgaacaagctcactgaagttgaagttacagcaaacaattgaagggattcaccatccaccctaaatccaaggcccgttatagacgaaagggttttctctgaatggtattccacctgaagcttgaaacgggtaatacgttcccgtgcaatgtctcctttgatgcagtaaataaaaccattgtccaagccaatagctatgagcagtataggtggaacttcttcaaagactatgaaagatgtaatctgtagtatatcacggttcccacgacatcaaaatgagagcttggaagaatcaaatcaagttacaaatcgagtttcag
>_R_Acacia_rostellifera_Murphy_466@NODE_1_length_2632_cov_399.980822
--------------------------------------------------------------------------------------------------------------------------------------------------------------------------------------------------------------------------------------------------------------------------------------------------aaaaataat-attaaatacaacatctgcgtaaattatcaagtatattagaatatgaaaggagtcataagagctattgggcacatgtgatggacaccacatggatggaaagtgagacataaaatatcaaaatgcgccatcatcatctttttttttggaaggt--------gttcttggggagggggggaacctgataattttcaattgcttgtctgtcctcctcaatcatcttagattcctgttcaagctttcgagcaatataatccttgattacagaaagtgtgagacatggatttgttgaaagagtttgaaggacgactattgggggcaaaatatcatccctctctatataagtcaaaacttctttcacttctttggagcaatcttctccaagctcgccaaaatatttaagtaaatctgcccaaagggaaggatcccctcctttacctgaatccccaagccttttgcagcaagcaattagccccttgtgatcatgtgtctgcatatagcaagcaatcacttctttataaagtttcatcttttcatataaatataacagtccttctttgaaagcattcatttcacacaagataattgctaaatcaacatcataaagtggatgttccatctctggtggccatgcactcttgagtaagcttagacctttctcacaccgttttagacgatctgtttcctcttttgaacttttgtgatcagcacttgttccatttgactgagcttttaacatagtagatttcactgatgctaccttgtggttaagatctccatcatcagtaacttgagatattgaaggaaagtccaattccttggatatatacaattccaacagtgtgttgtgaatctccacttgagcaggagagtccttgaccttgttggcatacttttcaagaaaatccattagggattggggatgatgaatgaagatgctaagaaagtcaacaggagatggcagcatagatatatatgcaccatttgaagctccttttttgtctccatcctctgtgcaaagccttatgaggatctcgatcgtctcagctggcctgtgctctgttaaaatcttaccatactccttaattgttactcctgcttgactgggttcaagacttgaaatatatctcaaagcctcatcataccgaccaaggtcttcaagcaagatcttcaagtaccactcatgtcttccggccttctttgcaacatacattgcatgttcatggtaattagcagcacgacaaaccctgattgcagtttccacatcaaacttatgttctccgacgctgtcatcacttttaataaataaattaagcttctcaacgtctttcaatttggtgtagcaattcaatagaagagtggtatgatctttagaagcaagacccttctcatgtaacttttctaagtaattggtaaggttatagattctttgagcatccaaaaacttctgtatcacatatgaaggctcaaggtgaccaatggtatggatgtactgggccattgcctcatcatagtcttgcttgctgtatagatgatccccatactttcttagcacttcagcagtagctgcggcgtcagcttgttgggtctgaacaagattgattgctaccgtatataaatttttcttaaaaagcatgtccaatttgctttccatatccttttccccaatacacaaagttgatttgtctgtcattatgagtattatgttaccccattcatagagcaaatgagaaacttctttaaccgatacactgtgagctatcaaacgattctttaagtcatagatgttgaaagtatgtcttccatttctttgatcttcaataacacataaaaggtatccacgaaaccatcccagaaatttcttctctccctcaaaagcccaacaaggaccacgcccatcaacttcataaaaatacacagcctcaggtcgtccaattatcaattcctgtttacgttaccatataaaaacatttagcttttacagaaaaaatatatagctagcaataaaattcattgataattaatgagctatgtaattgcatacagagcggtcactcattgccacaccattgacactgcatccaatctgatctagtgtttgccttcttggtggttgatcatgcatagtgaacaagctcactgaagttggagttacagcaaacagttgaagggattcaccatccaccctaaatccaaggccagttatagacgaaagggttttctctgaatggtattccacctgaagcttgaaacgggtaatacgttcccgtgcaatgtctcctttgatgcagtaaataaaaccattgtccaagccaatagctatgagcagtataggtggaacttcttcaaagactatgaaagatgtaatctgtagtatatcacggttcccacaacatcaaaacgagtgcttgggagaatcaaatcaagttacaaattgagtttcag
>_R_Afrocalliandra_redacta_Germishuizen_5585@NODE_1_length_2507_cov_489.881481
----------------------------------------------------------------------------------------tatctccgaggcagcgcaaatggaatgaatgcatgcacatgaaatgaacggctgggagatcaagagtgaaagtacatgcagtgcacttgcttaattgaaaaattctggcatttgtcctaagatcctgaatctcttttctcattgcgagtgtatcttcctgcaccaggagaaaaatcaaaaaaaaaaatttccacctgaacataaaaataatagttaaatacaacttcttcctaaattatcaagtatattagaatacaaaaggatgagtaagagctactggccacatgagttggacaccacattgatggaaaatgagatatgaactatcaaaacacgccattattattatatctttctt--------------------------ggtccaacctgataattttcaatggcttgtctgtcctcctcaatcatcttagattcctgctcaagcttccgagcaatgtaatccttgattacagaaagcgtgaggcatggatttgtcgaaagagtttgaaggacaactattgggggcaaaatatcatccctctctatataagtcaaaacttctttcacttctttggagcaatcttctccaagctcgccaaaatatttaagtaaatctgcccaaagggaaggatcccctcctttaccagaatccccaagccttttacagcaagcaattagcccctcatgatcatgcgtttgcatatagcaagcaatcacttctttataaagtttcatcttttcatataaatataataatccttctttgaaagcattcatttcacacaagataattgctaaatcaacatcataaagtggatgttccatctctggtggccatgcactcttgagtaagctaagacctttctcacgcctttttagacaatctgtttcctcttttgaacttttgtgatcggcacttgttccatttgactgagcttttaacatagtagatttcactgatgctaccttatggttaagatctccatcatcagtaccctgagatattgaaggaaagttcaattccttggatatatacaattccaacagtgtgttgtggatctccacttgagcaggtgagtccttgaccttgttgacatacttttcaagaaaatccattagggattggggataatgaatgaagatgctaagaaagtcaacaggagatggcaacatagagatatatgcactacttgaagatccttttttgtctccatcttcggtgcaaagccttatgaggatctcgattgtctcctctggcctgtgctctgttaaaatcttaccatattccttaattgttactcctgcctgactgggttcaagacttgaaatatatagcaaagcctcatcataccgaccaaggtcttcaagcaagatcttcaagtaccattcatgtctcccggctttctttgcaacatacattgcatgttcatggtaattagcagcacgacaaaccctgattgcagtttccacatcaaacttatggtctccgacgctgtcatcacctttaataaataaattaagcttttcaacatctttcaatttggtgtagcaattcaacagtagagtggtatgatctttagaagcaagacccttctcatgtaacttttctaagtaatttgtaaggttatagattctttgagcatccaaaaacttctgtatcacatatgaaggctcaaggtgaccaattgtatggatgtactgggccattgcctcatcatagtcttgcttgctgtatagatgatccccatactttcttagcacttcagcagtagccgcagcatcagcttgttgggtctgaacaagattgattgctacagtatataaatttttcttaaaaagcatgtccaatttgctttccatatctttttccccaatacacaaggttgatttgtcagtcattatgagtattatgttaccccattcataaagcaaatgagaaacttctttaaccaatacactgtgagcaatcaaacgattctttaagtcatagatgttgaaagtatgtcttccatttctttggtcttcaataacacacaacagatatccacgaaaccatcccagaaatttcttctctccctcaaaagcccaacaaggaccacgcccatcgacttcataaaaatacacagcctcaggtcgaccaatcatcaattcctgtttacattaccacataaaaacatttagcttttacagaaaatgtatataactagtaataaagttcactgataattaattagctatgaaattgcatacagagcggtcactcatcgccacactattgacaccacatccaatctgatcaagggtttgccttcttggaggttgatcatgcaaagtgaacaagctcactgaacttggagttaccgcaaacaattgaagggatacaccatccaccctaaatccaaggccagttatagacgaaagggctttctctgaatggtattccacctgaagcttgaaacgggtgatgcgttcccgagcaatgtctcctttgatgcagtatatagaaccattgtctaagccaatag------------------------------------------------------------------------------------------------------------------------------
>_R_Albizia_adinocephala_FHO33_88@NODE_1_length_2918_cov_268.838085
tcttgatccttagaattttgctccaaactctttttcatttctaagacagacctgtattcaggagcacactcaggacattccttttcattatccccaaggcagcgcaaatggaacgaatgcatgcacatgaaatgaactgctgggagatcaagagtgaaagtgcatgcagtgcacttgcttaattgaaaaattctggcatttgtcctaagatcctgtatctcttttctcattgcgagtgtatcttcctgcaccgagagaaaaatcattaaaattcttttccgcctgaatataaaaataat-gttaaatacaacttctgcgtaaattatcaagtatattagaatatgaaaggagtcataagagctattgaccccatgtgatggacaccacatggatggaaagtgagacataaaatatcaaaatgcgccatcatcatctcttttttcacc---------------------cggggaacgaacctgataattttcaattgcttgtctgtcctcctcaatcatcttagattcctgttcaagctttctagcaatgtaatccttgattacagaaagtgtgaggcatggatttgttgaaagagtttgaaggacaactattgggggtaaaatatcatccctctctatataagtcaaaacttctttcacttccttggagcaatcttctccaagctcgccaaaatatttaagtaaatctgcccaaagggaaggatcccctcctttacctgaatccccaagctttctgcagcaagcaattagcccctcgtgatcatgtgtctgcatatagcaagcaatcacttctttatagagtttcatcttttcatataaatataacagtccttctttgaaggcattcatttcacacaagataattgctaaatcaacatcataaagtggatgttccatctctgctggccatgcactcttgagtaagcttagacctttctcacgcctttttagactatctgtttcctcttttgaacttttgtgatcagcacttgttccatttgactgagcttttaacatagtagatttcactgatgctatcttgtggttaagatctccatcatcagtaacttgagatattgaaggaaagttcaattccttggatatatacaattccaacagtgtattgtgaatctccacctgagcaggtgagtccttgaccttgttggcatacttttcaagaaaatccattagggattgaggatgatgaatgaagatgctgagaaagtcaacaggagatggcaacatagagatatatgcactatttgaagctccttttttgtctccatcctctgtgcaaagccttatgaggatctcgatcgtctcagctggcctgtgctctgttaaaatcttaccatactccttaattgttactcctgcttgactgggttcaagacttgaaatatatctcaaagcctcatcataccgaccaaggtcttcaagcaagatcttcaagtaccactcatgtctctcggccttctttgcaacatacattgcatgttcatggtaattagcagcacgacaaaccctgattgcagtttccacatcaaacttatgttctccgacgctgtcatcacttttaacaaataaattaagcttttcaacatctttcaatttggtgtagcaattcaatagtagagtggtatgatctttagaagcaagacccttctcatgtaacttttctaagtaatttgtaaggttatggattctttgagcatccaaaaacttctgtatcacatatgaaggctcaaggtgaccaatggtatggatgtactgggccattgcctcatcatagtcttgcttgccgtatagatgatctccatactttcttagcacttcagcagtagctgcagcatcagcttgttgggtctgaacaagattgattgccaccgtatataaattcttcttaaaaagcatgtccaatttgctttccatatccttttccccaatacacaaattcgatttgtcagtcattatgagtattatgttaccccattcatagagcaaatgagaaacttccttaaccgatacactgtgagctatcaaacgattctttaagtcatagatgttgaaagtatgtcttccatttctttgatcttcaataacacataaaaggtatccacgaaaccatcccagaaatttcttctctccctcaaaagcccaacaaggaccacgcccatcaacttcataaaaatatacagcctcaggtcgtccaattatcaattcctgttcacgttaccatataaaaacatttagcatttacagaaaaaatatacagctagcaataaaattcattgataattaatgagctatgtaattgcatacagagcggtcactcattgccacactgttgacaccgcatccaatctgatctagtgtttgccttctaggtggttgatgatgcatagtgaacaagctcactgaagttggagttacagcaaacaattgaagggatccaccatccaccctaaatccaaggccagttatagatgaaaggattttctccgaatggtattccacctgaagcttgaaacgggtaatacgttcccgtgcaatgtcccctttgatgcagtaaataaaaccattgtccaagccaatagctatgagcagtataggtggaacttcttcaaagactatgaaagatgtaatctgtagtataccacggttcccacaacatcaaaatg------------------------------------------
>_R_Albizia_decandra_Vilhena_231@NODE_1_length_2036_cov_48.791220
-----------------------------------------------------------------------------------------------------------------------------------------------------------------------------------------------------------------------------------------------------------------------------------------------------------------------------------------------------------------------------------------atggacaccacatggatggaaagtgagacataaaatatcaaaatgcgccatcatcatctctttttttacc---------------------cggggaaccaacctgataattttcaattgcttgtctgtcctcctcaatcatcttagattcctgttcaagctttctagcaatgtaatccttgattacagaaagtgtgaggcatggatttgttgaaagagtttgaaggacaactattgggggcagaatatcatccctctctatataagtcaaaacttctttcacttccttggagcaatcttctccaagctcgccaaaatatttaagtaaatctgcccaaagggaaggatcccctcctttacctgaatccccaagccttctgcagcaagcaattagcccctcgtgatcatgtgtctgcatatagcaagcaatcacttctttatagagtttcatcttttcatataaatataacagtccttctttgaaaacattcatttcacacaagataattgctaaatcaacatcataaagtggatgttccatctctgctggccatgcactcttgagtaagcttagacctttctcacgcctttttagactatctgtttcctcttttgaacttttgtgatcagcacttgttccatttgactgagcttttaacatagtagatttcactgatgctaccttgtggttaagatctccatcatcagtaacttgagatattgaaggaaagttcaattccttggatatatacaattccaacagtgtgttgtgaatctccacttgagcaggtgagtccttgaccttgttggcatacttttcaagaaaatccattagggattgaggatgatgaatgaagatgctaagaaagtcaacaggagatggcaacatagagatatatgcactattggaagctccttttttgtctccatcctctgtgcaaagccttatgaggatctcgatcgtctcagctggcctgtgctctgttaaaatcttaccatactccttaattgttactcctgcttgactgggttcaagacttgaaatatatctcaaagcctcatcataccgaccaaggtcttcaagcaagatcttcaagtaccactcatgtctctcggccttctttgcaacatacattgcatgttcatggtaattagcagcacgacaaaccctgattgcagtttccacatcaaacttatgttctccgacgctgtcatcacttttaataaataaattaagcttttcaacatctttcaatttggtgtagcaattcaatagtagagtggtatgatctttagaagcaagacccttctcatgtaacttttctaagtaatttgtaaggttatagattctttgagcatccaaaaacttctgtatcacatatgaaggctcaaggtgaccaatggtatggatgtactgggccattgcctcatcatagtcttgcttgccgtatagatgatctccatactttcttagcacttcagcagtagctgcggcatcagcttgttgggtctgaacaagattgattgccaccgtatataaatttttcttaaaaagcatgtccaatttgctttccatatccttttccccaatacacaaagtggatttgtcagtcattatgagtattatgttaccccattcatagagcaaatgagaaacttccttaactgatacactgtgagctatcaaacgattctttaagtcatagatgttgaaagtatgtcttccatttctttgatcttcaataacacataaaaggtatccacgaaaccatcccagaaatttcttctctccctcaaaagcccaacaaggaccacgcccatcaacttcataaaaatatacagcctcaggtcgtccaattatcaattcctgtttacgttaccatataaaaacatttagcatttacagaaaaactatatagctagcaataaaattcattgataattaatgagctatgtaactgcatacagagcggtcactcattgccacactgttgacaccgcatccaatctgatctagtgtttgccttctaggtggttgatgatgcatagtgaacaag----------------------------------------------------------------------------------------------------------------------------------------------------------------------------------------------------------------------------------------------------------------------------------------------------------------------
>_R_Albizia_edwallii_Dalmaso_272@NODE_1_length_2025_cov_8.184772
--------------------------------------------------------------------------------------------------------------------------------------------------------------------------------------------------------------------------------------------------------------------------------------------------------------------------------------------------------------------------tattggccccatgtaatggacaccacatggataaaacgtgagacacaaaatatcaaaatgcgccatcatcatctcttttttttcc--------------------ccggggaaccaacctgataattttcaattgcttgtctgtcctcctcaatcatcttagattcctgttcaagctttctagcaatgtaatccttgattacagaaagtgtgaggcatggatttgttgaaagagtttgaaggacaactattgggggcaaaatatcatccctctctatataagtcaaaacttctttcacttctttggagcaatcttctccaagctcgccaaaatatttaagtaaatctgcccaaagggaaggatccccacctttacctgaatccccaagccttctgcagcaagcaattagcccctcgtgatcatgtgtctgcatatagcaagcaatcacttccttatagagtttcatcttttcatataaatataacagtccttctttgaaagcattcatttcacacaagataattgctaaatcaacatcataaagtggatgttccatctctgttggccatgcactcttgagtaagcttagacctttctcacgcctttttagtcgatctgtttcctcttttgaacttttgtgatcagcacttgttccatttgactgagcttttaacatagtagatttcactgatgctgccttatggttaagatctccatcatcagtaacttgagatattgaaggaaagttcaattccttggacatatacaattccaacagtgtgttgtgaatctccacttgagcaggtgagtccttgaccttgttggcatacttttcaagaaaatccattagggattggggatgatgaatgaagatgctaagaaagtcaacaggagatggcaacatagagatatatgcactatttgaagctcctttgttgtctccatcctctgtgcaaagccttatgaggatctcgatcgtctcagttggcctgtgctctgttaaaatcttaccatactccttaattgttactcctgcttgactgggttcaagacttgaaatatatctcaaagcctcatcataccgaccaaggtcttcaagcaagatcttcaagtaccactcatgtctcccggccttctttgcaacatacattgcatgttcatggtaattagcagcacgacaaaccctgattgcagtttccacatcaaacttatgttctccgacgctgtcatcacttttaataaataaattaagcttttcaacatctttcaacttggtgtagcaattcaatagtagagtggtatgatctttagaagcaagacccttctcatgtaacttttctaggtaatttgtaaggttatagattctttgagcatccaaaaacttctgtatcacatatgaaggctcaaggtgaccaatggtatggatatactgggccattgcctcatcatagtcttgcttgctgtatagatgatccccatactttcttagcacttcagcagtagctgcagcatcagcttgttgggtctgaacaagattgattgctactgtatataaatttttcttaaaaagcatgtccaatttgctttccatatccttttccccaatacacaaagttgatttgtcagtcattatgagtattatgttaccccattcatagagcaaatgagaaacttccttaaccgatacactgtgagctatcaagcgattttttaagtcatagatgttgaaagtatgtcttccatttctttgatcttcaataacacataaaaggtatccacgaaaccatcccagaaatttcttctctccctcaaaagcccaacaaggaccacgcccatcaacttcataaaaatatacagcctcaggtcgtccaattatcaattcctgtttacgttaccatataaaaacatttagcttttacagaaaaaatatatagctagaaataaaattcattgataattaatgagctatgtaattgcatacagagcggtcactcattgccacactgttgacaccgcatccaatctgatctagtgtttgccttcta-------------------------------------------------------------------------------------------------------------------------------------------------------------------------------------------------------------------------------------------------------------------------------------------------------------------------------------------------
>_R_Albizia_inundata_Wood_26530@NODE_1_length_2154_cov_306.089566
---------------------------------------------------------------------------------------------------------------------------------------------------------------------------------------------------------------------------------------------------------------------------------------------------------------------aacttctgcgtaaattatcaagtatattagaatatgaaaggagtcataagagcaattgacccgatgtgatggacaccacatggatggaaagtgagacataaaatatcaaaatgcgccatcatcatctttttttttacc---------------------cgcggaaccaacctgataattttcaattgcttgtctgtcctcctcaatcatcttagattcctgttcaagctttctagcaatgtaatccttgattacagaaagtgtgaggcatggatttgttgaaagagtttgaaggacaactattgggggcaaaatatcatccctctctatataagtcaaaacttctttcacttccttggagcaatcttctccaagctcgccaaaatatttaagtaaatctgcccaaagggaaggatcccctcctttacctgaatccccaagccttctgcagcaagcaattagcccctcgtgatcatgtgtctgcatatagcaagcaatcacttctttatagagtttcatcttttcatataaatataacagtccttctttgaaagcattcatttcacacaagataattgctaaatcaacatcataaagtggatgttccatctctgctggccatgcactcttgagtaagcttagacctttctcacgcctttttagacgatctgtttcgtcttttgaacttttgtgatcagcacctgttccatttgactgagcttttaacatagtagatttcactgatgctaccttgtggttaagatctccatcatcagtaacttgagatattgaaggaaagttcaattccttggatatatacaattccaacagtgtgttgtgaatctctacttgagcaggtgagtccttgaccttgttggcatacttttcaagaaaatccatcagggattgaggatgatgaatgaagatgctaagaaagtcaacaggagatggcaacatagagatatatgcactatttgaagctccttttttgtctccatcctctgtgcaaagccttatgaggatctcaattgtctcagctggcctgtgctctgttaaaatcttaccatattccttaattgttactcctgcttgactgggttcaagacttgaaatatatctcaaagcctcatcataccgaccaaggtcttcaagcaagatcttcaagtaccactcatgtctctcggccttctttgcaacatacattgcatgttcgtggtaattagcagcacgacaaaccctgattgcagtttccacatcaaacttatgttctccgatgctgtcatcacttttaataaataaattaagcttttcaacatctttcaatttggtgtagcaattcaatagtagagtggtatgatctttagaagcaagacccttctcatgtaacttttctaagtaatttgtaaggttatagattctttgagcatccaaaaacttctgtatcacatacgaaggctcaaggtgaccaatggtatggatgtactgggccattgcctcatcatagtcttgcttgccgtatagatgatctccatactttcttagcacttcagcagtagctgcagcatcagcttgttgggtctgaacaagattgattgccactgtatataaatttttcttaaaaagcatgtccaatttgctttccatatccttttccccaatacacaaagttgatttgtcagtcattatgagtattatgttaccccattcatagagcaaatgagaaacttccttaaccgacacactgtgagctatcaaacgattctttaagtcatagatgttgaaagtatgtcttccatttctttgatcttcaataacacataaaaggtatccacgaaaccatcccagaaatttcttctctccctcaaaagcccaacaaggaccacgcccatcaacttcataaaaatacacagcctcaggtcgtccaattatcaattcctgtttacgttaccatataaagacatttagcatttacagaaaaaatatatagctagcaataaaatgcattgataattaatgagctatgtaattgcatacagagcggtcactcattgccacactgttgacaccgcatccaatctgatctagtgtttgccttcttggtggttgataatgcatagtgaacaagctcactgaagttggagttacagcaaacaattgaagggattcaccatccac--------------------------------------------------------------------------------------------------------------------------------------------------------------------------------------------------------------------------------------------------------------------
>_R_Albizia_subdimidiata_var_minor_Gorts_341@NODE_1_length_2394_cov_55.126888
-----------------------------------------------------------------------------------------------------------------------------------------------------------------------------------------------------------------atcctgtatctcttttctcattgcgagtgtatcttcctgcaccgagagaaaaatcattaaaattcttcttcgcaggaatataaaaataat-attaaatataacttctgcgtaaattatcaaatatattagaatatgaaaggagtcatacgagctattgaccccttgtgatggacaccacatggatggaaagtgagacataaaatatcaaaatgcgccatcatcatctctttttttacc---------------------cggggaaccaacctgataattttcaattgcttgtctgtcctcctcaatcatcttagattcctgttcaagctttctagcaatgtaatccttgattacagaaagtgtgaggcatggatttgttgaaagagtttgaaggacaactattgggggcagaatatcatccctctctatataagtcaaaacttctttcacttccttggagcaatcttctccaagctcgccaaaatatttaagcaaatctgcccaaagggaaggatcccctcctttacctgaatccccaagccttctgcagcaagcaattagcccctcgtgatcatgtgtctgcatatagcaagcaatcacttctttatagagtttcatcttttcatataaatataacagtccttctttgaaagcattcatttcacacaagataattgctaaatcaacatcataaagtggatgttccatctctgctggccatgcactcttgagtaagcttaggcctttctcacgcctttttagacgatctgtttcctcttttgaacttttgtgatcagcacttgttccatttgactgagcttttaacatagtagatttcactgatgctaccttgtggttaagatctccatcatccgtaacttgagatattgaaggaaagttcaattccttggatatgtacaattccaacagtgtgttgtgaatctccacttgagcaggtgagtccttgaccttgttggcatacttttcaagaaaatccattagggattgaggatgatgaatgaagatgctaagaaagtcaacaggagatggcaacatagagatatatgcactatgtgaagctccttttttgtctccatcctctgtgcaaagccttatgaggatctcaattgtctcagctggcctgtgctctgttaaaatcttaccatattccttaattgttactcctgcttgactaggttcaagacctgaaatatatctcaaagcctcatcataccgaccaaggtcttcaagcaagatcttcaagtaccactcatgtctctcggccttctttgcaacatacattgcatgttcatggtaattagcagcacgacaaaccctgattgcagtttccacatcaaacttatgttctccgatgctgtcatcacttttaataaataaattaagcttttcaacatctttcaatttggtgtagcaattcaatagtagagtggtatgatctttagaagcaagacccttctcatgtaacttttctaagtaatttgtaaggttatagattctttgagcatccaaaaacttctgtatcacatatgaaggctcaaggtgaccaatggtatggatgtactgggccattgcctcatcatagtcttgctttccgtatagatgatctccatactttcttagcacttcagcagtagctgcagcatcagcttgttgggtctgaacaagattgattgccactgtatataaatttttcttaaaaagcatgtccaatttgctttccatatccttttccccaatacacaaagtcgatttgtcagtcattatgagtattatgttaccccattcatagagtaaatgagaaacttccttaaccgatacactgtgagctatcaaacgattctttaagtcatagatgttgaaagtatgtcttccatttctttgatcttcaataacacataaaaggtatccacgaaaccatcccagaaatttcttctctccctcaaaagcccaacaaggaccacgtccatcaacttcataaaaatatacagcctcaggtcgtccaattatcaattcctgtttacgttaccatataaaaacatttagcatttacagaaaaaatatatagctagcaataaaattcattgataattaatgagctatgtaattgcatacagagcggtcactcattgccacactgttgacaccgcatccaatctgatctagtgtttgccttctaggtggttgatgatgcatagtgaacaagctcactgaagttggagttacagcaaacaattgaagggatccaccatccaccctaaatccaagaccagttatagatgaaaggattttctctgaatggtattccacctgaaccttgaaacgggtaatacgttcccgtgcaatgtcccctttgatgcagtaaataaaaccattgtccaagccaatagctatgag-----------------------------------------------------------------------------------------------------------------------
>_R_Albizia_subdimidiata_var_subdimidiata_Ferreira_210@NODE_1_length_2613_cov_269.767744
--------------------------------------------gacagacctgtattcaggagcacactcaggacattccttttcattatccccaaggcagcgcaaatggaacgaatgcatgcacatgaaatgaaccgctgggagatcaagagtgaaagtgcatgccgtgcacttgcttaattgaaaaattctggcatttgtcctaagatcctgtatctcttttctcattgcgagtgtatcttcctgcaccgagagaaaaatcattaaaattcttcttcgccggaatataaaaataat-attaaatataacttctgcgtaaattatcaaatatattagaatatgaaaggagtcatacgagctattgaccccttgtgatggacaccacatggatggaaagtgagacataaaatatcaaaatgcgccatcatcatctctttttttacc----------------------cgggaaccaacctgataattttcaattgcttgtctgtcctcctcaatcatcttagattcctgttcaagctttctagcaatgtaatccttgattacagaaagtgtgaggcatggatttgttgaaagagtttgaaggacaactattgggggcaaaatatcatccctctctatataagtcaaaacttctttcacttccttggagcaatcttctccaagctcgccaaaatatttaagcaaatctgcccaaagggaaggatcccctcctttacctgaatccccaagccttctgcagcaagcaattagcccctcgtgatcatgtgtctgcatatagcaagcaatcacttctttatagagtttcatcttttcatataaatataacagtccttctttgaaagcattcatttcacacaagataattgctaaatcaacatcataaagtggatgttccatctctgctggccatgcactcttgagtaagcttaggcctttctcacgcctttttagacgatctgtttcctcttttgaacttttgtgatcagcacttgttccatttgactgagcttttaacatagtagatttcgctgatgctaccttgtggttaagatctccatcatccgtaacttgagatattgaaggaaagttcaattccttggatatgtacaattccaacagtgtgttgtgaatctccacttgagcaggtgagtccttgaccttgttggcatacttttcaagaaaatccattagggattgaggatgatgaatgaagatgctaagaaagtcaacaggagatggcaacatagagatatatgcactatgtgaagctccttttttgtctccatcctctgtgcaaagccttatgaggatctcaattgtctcagctggcctgaactctgttaaaatcttaccatattccttaattgttactcctgcttgactaggttcaagacttgaaatatatctcaaagcctcatcataccgaccaaggtcttcaagcaagatcttcaagtaccactcatgtctctcggccttctttgcaacatacattgcatgttcatggtaattagcagcacgacaaaccctgattgcagtttccacatcaaacttatgttctccgacgctgtcatcacttttaataaataaattaagcttttcaacatctttcaatttggtgtagcaattcaatagtagagtggtatgatctttagaagcaagacccttctcatgtaacttttctaagtaatttgtaaggttatagattctttgagcatccaaaaacttctgtatcacatatgaaggctcaaggtgaccaatggtatggatgtactgggccattgcctcatcatagtcttgctttccgtatagatgatctccatactttcttagcacttcagcagtagctgcagcatcagcttgttgggtctgaacaagattgattgccactgtatataaatttttcttaaaaagcatgtccaatttgctttccatatccttttccccaatacacaaagtcgatttgtcagtcattatgagtattatgttaccccattcatagagtaaatgagaaacttccttaaccgatacactgtgagctatcaaacgattctttaagtcatagatgttgaaagtatgtcttccatttctttgatcttcaataacacataaaaggtatccacgaaaccatcccagaaatttcttctctccctcaaaagcccaacaaggaccacgtccatcaacttcataaaaatatacagcctcaggtcgtccaattatcaattcctgtttacgttaccatataaaaacatttagcatttacagaaaaaatatatagctagcaataaaattcattgataattaatgagctatgtaattgcatacagagtggtcactcattgccacactgttgacaccgcatccaatctgatctagtgtttgccttctaggtggttgatgatgcatagtgaacaagctcactgaagttggagttacagcaaacaattgaagggatccaccatccaccctaaatccaaggccagttatagatgaaaggattttctctgaatggtattccacctgaagcttgaaacgggtaatacgttcccgtgcaatgtcccctttgatgcagtaaataaaaccattgtccaagccaatagctatgagcagtataggtggaacttcttcaaagactatgaaagatgtaatctgtagtatataa----------------------------------------------------------------
>_R_Albizia_tomentella_Leach_Dunlop_3801@NODE_1_length_2205_cov_350.402726
-------------------------------------------------------------------------------------------------------------------------------------------------------------------------------------------------------------------------------------------------------------------------------------------------------------------------------------------------------------------------------------------------------------------------------------------------------------------------------------------------------------------------------tcaatcatcttagattcctcttcaagctttcgagcaatgtaatccttgattacagaaagtgtgaggcatggatttgttgaaagagtttgaaggacaactatagggggcaaaatatcatccctctctatataagttaaaacttctttcacttctttggagcaatcttctccaagttcgccaaaatatttaagtaaatctgcccaaagggaaggatcccctcctttacctgaatccccaagccttttgcagcaagcaattagcccctcgtgatcatgtgtctgcatatagcaagcaatcacttctttatagagtttcatcttttcatataaatataacagtccttctttgaaagcattcatttcacacaagataattgctaaatcaacatcataaagtggatattccatctctggtggccatgcactcttgagtaagcttagacctttctcacgcctttttagacgatctgtttcctctatcgaacttttgtgatcagcacttgttccatttgactgagcttttaacatagtagatttcactgaagctaccttatggttaagatctccatcatcagtaacttgagatattgaaggaaagttcaattccttggatatatacaattccaacagtgtgttgtgaatctccacttgagcaggtgagtccttgaccttgttggcatacttttcaagaaaatccattagggattggggatgatgaatgaagatgctaagaaagtcaacaggagatggcaacatagagatatatgcactatttgaagctccttttttgtctccatcctctgtgcaaagccttataaggatctcaatcgtctcagctggcctgtgctctgttaaaatcttaccatactccttaattgttagtcctgcttgactgggttcaagacttgaaatatatctcaaagcctcatcataccgaccaaggtcttcaagcaagatcttcaagtaccactcatgtctcccggccttctttgcaacatacattgcatgttcatggtaattagcagcacgacaaaccctgattgcagtttccacatcaaacttatgttctccaacgctgtcatcacttttaataaataaattaagcttttcaacatctttcaatttggtgtagcaattcaatagtagagtggtatgatctttagaagcaagacccttctcatgtaacttttctaagtaatttgtaaggttatagattctttgagcatccaaaaatttctgtatcacatatgaaggctcaagatgaccaatcgtatggatgtactgggccattgcctcatcatagtcttgcttgctgtatagatgatccccatactttcttagcacttcagcagtagctgcagcatcagcttgttgggtctgaacaagattgattgctactgtatataaatttttcttaaaaagcatgtccaatttgctttccatatccttttccccaatacacaaagttgatttatcagtcattatgagtattatgttaccccattcatagagcaaatgagaaacttctttaactgatatactatgagctatcaaacgattctttaagtcatagatgttgaaagtatgtcttccatttctttgatcttcaatgacacataaaaggtatccacgaaaccatcccagaaatttcttctctccctcaaaagcccaacaaggaccgcgcccatcaacttcataaaaatatacagcctcaggtcgtccaattatcaattcctgtttatgttaccatataaaaacatttagcttttacagaaaaaatatatagcgagcaataaaattcattgataattgatgagctatgtaattgcacacagagcggtcactcattgccacactgttgacaccgcatccaatctgatctagtgtttgccttcttggtggttgataatgcatggtgaacaagctaactgaagttggagttacagcaaacaattgaagggattcactatccaccctaaatccaaggccagttatagacgaaagggttttctctgaatggtattccacctgaagcttgaaatgggtaatacgttcccgtgcaatgtctcctttgatgcagtaaataaaaccattatctaagcctatagctatgagcactataggtggaacttcttcaaagactatgaaagatgtaatctgcagtatatcacggttcccacaacatcaaaatgagagcttgga--------------------------------
>_R_Albizia_tomentella_Leach_Dunlop_3801@NODE_2_length_1414_cov_163.249813
acttgatccttagaattttgctccaaactctttttcatttctaagacagacctgtattcaggagcacactcaggacattccttttcattatccccaaggcagcgcaaatggaacgaatgcatgcacatgaaatgaactactgggagatcaagagtgaaagtgcatgcagtgcacttgcttaattgacaaattctggcatttgtcctaagatcctgtatctcttttctcattgcgagtgtatcttcctgcaccaagagaaaaatcattaaaattttttcccgcctgaatataaaaataat-attaaatacaacttctgcataaattatcaagtatattagaatatgaaaggagtcataagagatattggccacgtgtgatggacgccacatggatggaaagtgaggcataaaatatcaaaatgcgccatcataatatccccccc---------------------ggggaaaaaaagagacctgataattttcaattgcttgtctgtcctcctcaatcatcttagattcctcttcaagctttcgagcaatgtaatccttgattacagaaagtgtgaggcatggatttgt---------------------------gaggcatggattaccttgttatatacag---------------------------------------------------------------------------------------------------------------------------------------------------------tagcaatcaat--------------------------------------------------------------------------------cttgttcagacccaacaagctgatgctgcagctact---------------------------------------------------------------------------------------------------gctgaagtgctaagaaagta-------------------------------------------------------------------------------------------------------tggggatcatctatacagcaagcaagactacgatgattt----atagtttcaaaaa---------aggggttctggtaattcagctaatgaagcaaaagtaacaattacagaagaggatgtatagct------------------------------------------------------------------------------------------------------------------------------tcaacaaatttatgggcttttaagatatttcaaacacttgac------------------------------------cagctctttcattctttcatcctttactgaatatgtttaagcatcatcagcaatcataatacaa------------------------------------------------------------------------------------------------------------------------------------------------------------------------------------------------------------------------------------------------------------------------------------------------------------------------------------------------------------------------------accgcataaaaacc--------------------agttgctaggtatcacttttccataaacccagcgaaacaatttcaattgcattatgagag------------atagagagagaaaattagagat------------tgaaccttgagctgctggagaaa-------------------------------------------------gagaacggaggaggaatgagcagaaaacccataattgaacttaaggccgcgatcaagcaagcagatggcaccg------------------------------tcatcacagccaatcaccaccttccctctc------------------------------------------------------------------------------------------------------------------ccgcttgagcagcattcgatcttccctg----tcacctcttcaggaatcgcgca--------------------------------------------------------------------------------------------------ttttcctgcgtgtttttcctcaaagaactcg--------aacttcctccaccggtacatctgctttcaaaccagaaatatcgcgtttcaaaaagccaa------------------------------------------------------------------ggttttcataatattacgactggtgct------------------------------------
>_R_Albizia_tomentella_Leach_Dunlop_3801@NODE_3_length_970_cov_89.343785
---------------------------------------------------------------------------------------------------------------------------------------------------------------------------------------------------------------ggctcttccattttttttctaatt----------------------------------------------------------------------------------------------------------------------------------------------------------------------------------------------------------------------------------------------------------------------------------------------------------------------------------------------------------------------------------------------------------------------------------------------------------------------------------------------------------------------------------------------------------------------------------------------------------------tttatccctatgaatgattacgacagaccct------------------------------------------------------------------------------------------------------------------------------------------------------------------------acttaactttag-----------------------------------------------------------------------------------------------------------------------------cgagcaagaaagaccatggca--------gtagtttaacgtataaatcatgggtgagatgagatatcaaattgaataaaacaaagagctaatgaggcatacataaccaagcaaataaaaa--------------ttttgcacttttatcacttttatatggctttggcataaataaaaacacttgaat---------ctcaatagtgatatcccagaaaaattaaactgccatgataac--aacaattcttctaccttgaattcacaccaaaactctagacattccctcaagagt----------------------------------------attctccaatattttgctgatgtgatcaagagaggta-ttctgttaaaaacccgtgcgatatagcatgcatcaaacttatgctctccaatgctgtcatcacttttaataaataaattaagcttttcaacatctttcaatttggtgtagcaattcaatagtagagtggtatgatctttagaagcaagacccttctcatgtaacttttataagtaatttgtaaggttatagattctttgagcatccaaaaatttctgtatcacatatgaaggctcaaggtgaccaatagcatgg-----------------------------------------------------------------------------------------------------------------------------------attggtacagaaacgaaaacacacaatgtttaactcaattcttcatctgatacaacca-----------------------tagcaagcaatcctattta-----------------------------------------tactagtcacacactcaaaccatagacgttttacagatg--------------ggaatgtaggaacataaaccaatggcagacaaga-----------------------------------------------------------------------------------------------------------------------------------ttaaaagtaaagtcataaagcaaaaaaaggaaataagtaaaaggtagtagttggcatggtggttgtaatggaggttggtctctgtcataatgatgtttctgtatc-------------------------------------------------------------------------------------------------------------------------------------------------------------------------------atgatgtttctgtatcatg-------------gatgtactgggccattgcctcatcatagtcttgcttgctgtatagatgatccccat--------------------------------------actttcttagcact------------------------------------------------
>_R_Albizia_tomentella_Leach_Dunlop_3801@NODE_4_length_735_cov_156.314590
-------------------------------------------------------------------------------------------------------------------------------------------------------------------------------------------------------------------------------------------------------------------------------------------------------------------------------------------------------------------------------------------------------------------------------------------------------------------------------------------------------------------------------------------------------------------------------------------------------------------------------------------------------------------------------------------------------------------------------------------------------------------------------------------------------------------------------------------------------------------------------------------------------------------------------------------------------------------------------------------------------------------------------------------------------------------------------------------------------------------------------------------------------------------------------------------------------------------------------------------------------------------------------------------------------------------------------------------------------------------------------------------------------------------------------------------------------------------------------------------------------------------------------------------------------------------------------------------------------------------------------------------------------------------------------------------------------------------------------------------------------------------------------------------------------------------------------------------------------------------------------------------------------------------------------------------------------------------------------------------------------------------------------------------------------gttgatttatcagtcattatgagtattatgttaccccattcatagagcaaatgagaaacttctttaactgatatactgtgagctatcaaacgattctttaagtcatagatgttgaaagtatgtcttccatttctttgatcttcaataacacataaaaggtatccacgaaaccatcccagaaatttcttctctccctcaaaagcccaacaaggaccacgcccatcaacttcataaaaatatacagcctcaggtcgtccaattatcaattcctgtttacgttacc--ataaaaacatttagcttttacagaaaaaatatatagttagcaataaaattcattgataattaatgagctatgtaattgcatacagagcggtcactcattgccacactgttgacaccacatccaatctgatctagtgtttgccttcttggtggttgataatgcatagtgaacaagctaactgaagttggagttacagcaaacaattgaagggattcaccatccaccctaaatccaaggccagttatagacgaaagggttttctctgaatggtattccacctgaagcttgaaacgggtaatacgttcccgtgcaatgtctcctttgatgcagtaaataaaaccattgtctaagcctatagctatgagcagtataggcggaacttcttcaaagactatgaaagatgtaatctgcagtatatcacggttcccacaacatcaaaatgagagcttgga--------------------------------
>_R_Albizia_xerophytica_Hughes_1435@NODE_1_length_2672_cov_174.610019
------------gaattttgctccaaactctttttcatttctaagacagacctgtattcaggagcacactcaggacattccttttcattatccccaaggcagcgcaaatggaacgaatgcatgcacatgaaatgaactgctgggagatcaagcgtgaaagtgcatgcagtgcacttgcttaattgaaaaattctggcatttgtcctaagatcctgtatctcttttctcattgcgagtgtatcttcctgcaccgagagaaaaatcattaaaattctgttctgcctgaatataaaaataat-attaaatacaacttctgcgtaaactatcaagtatattagaatatgaaaggagtcataagagctattgaccccatgtgatggacaccacatggatggaaagtgagacataaaatatcaaaatgcgccatcatcatctcttttttcacc---------------------cggggaaccaacctgataattttcaattgcttgtctgtcctcctcaatcatcttagattcctgttcaagctttctagcaatgtaatccttgattacagaaagtgtgaggcatggatttgttgaaagagtttgaaggacaactattgggggcaaaatatcatccctctctatataagtcaaaacttctttcacttccttggagcaatcttctccaagctcgccaaaatatttaagtaaatctgcccaaagggaaggatcccctcctttacctgaatccccaagctttctgcagcaagcaattagcccctcgtgatcatgtgtctgcatatagcaagcaatcacttctttatagagtttcatcttttcatataaatataacagtccttctttgaaagcattcatttcacacaagataattgctaaatcaacatcataaagtggatgttccatctctgctggccatgcactcttgagtaagcttagacctttctcacgcctttttagactatctgtttcctcttttgaacttttgtgatcagcacttgttccatttgactgagcttttaacatagtagatttcactgatgctatcttgtggttaagatctccatcatcagtaacttgagatattgaaggaaagttcaattccttggatatatacaattccaacagtgtgttgtgaatctccacctgagcaggtgagtccttgaccttgttggcatacttttcaagaaaatccattagggattgaggatgatgaatgaagatgctaagaaagtcaacaggagatggcaacatagagatatatgcactatttgaagctccttttttgtctccatcctctgtgcaaagccttatgaggatctcgatcgtctcagctggcctgtgctctgttaaaatcttaccatactccttaattgttactcctgcttgactgggttcaagacttgaaatatatctcaaagcctcatcataccgaccaaggtcttcaagcaagatcttcaagtaccactcatgtctctcggccttctttgcaacatacattgcatgttcatggtaattagcagcacgacaaaccctgattgcagtttccacatcaaacttatgttctccgatgctgtcatcacttttaataaataaattaagcttttcaacatctttcaatttggtgtagcaattcaatagtagagtggtatgatctttagaagcaagacccttctcatgtaacttttctaagtaatttgtaaggttatggattctttgagcatccaaaaacttctgtatcacatatgaaggctcaaggtgaccaatggtatggatgtactgggccattgcctcatcatagtcttgcttgccgtatagatgatctccatactttcttagcacttcagcagtagctgcagcatcagcttgttgggtctgaacaagattgattgccaccgtatataaatttttcttaaaaagcatgtccaatttgctttccatatccttttccccaatacacaaagtcgatttgtcagtcattatgagtattatattaccccattcatagagcaaatgagaaacttccttaaccgatacactgtgagctatcaaacgattctttaagtcatagatgttgaaagtatgtcttccatttctttgatcttcaataacacataaaaggtatccacgaaaccatcccagaaatttcttctctccctcaaaagcccaacaaggaccacgcccatcaacttcataaaaatatacagcctcaggtcgtccaattatcaattcctgtttacgttaccatataaaaacatttagcatttacagaaaaaatatacagctagcaataaaattcattgataattaatgagctatgtaattgcatacagagcggtcactcattgccacactgttgacaccgcatccaatctgatctagtgtttgccttctaggtggttgatgatgcatagtgaacaagctcactgaagttggagttacagcaaacaattgaagggatccaccatccaccctaaatccaaggccagttatagatgaaaggattttctctgaatggtattccacctgaagcttgaaacgggtaatacgttcccgtgcaatgtcccctttgatgcagtaaataaaaccattgtccaagccaatagctatgagcagtataggtggaacttcttcaaagactatgaaagatgtaatctgtagtatatcacggttcccacaacatcaaaatgagag--------------------------------------
>_R_Balizia_pedicellaris_Queiroz_15529@NODE_1_length_2175_cov_688.683019
----------------------------------------------------------------------------------------------------------------------------------------------------------------------------------------------------------------------------------------------------------------------------------------------------------------------------------------------------------------------------------------------------------------------------------------------------------------------------------------------acctgataattttcaattgcttgtctgtcctcctcaatcatcttagattcctgttcaagctttcgagcaatgtaatccttgattacagaaagtgtgaggcatggatttgttgaaagagtttgaaggacaactattgggggcaaaatatcatccctctctatataagtcaaaacttctttcacttctttggagcaatcttctccaagctcgccaaaatatttaagtaaatctgcccaaagggaaggatcccctcctttacctgaatccccaagccttttgcagcaagcaattagcccctcgtgatcatgtgtctgcatatagcaagcaatcacttctttatagagtttcatcttttcatataaatataacagtccttctttgaaagcattcatttcacacaagataattgctaaatcaacatcataaagtggatgttccatctctggtgcccatgcactcttgagtaagcttagacctttctcacgcctttttagacgatctgtttcctcttttgaacttttgtgatcagcacttgttccatttgactgagctttaaacatagtagatttcactgatgctaccttatggttaagatctccatcatcagtaacttgagatattgaaggaaagttcaattccttggatatatacaattccaacagtgtgttgtgaatctccacttgagcaggtgagtccttgaccttgtgggcatacttttcaagaaaatccattagggattggggatgatgaatgaagatgctaagaaagtcaacaggagatggcaacatagagatatatgcactatttgaag----------------------------------------------------------------------------------------ctccttaattgttactcctgcttgactgggttctagacttgaaatatatctcaaagcctcatcataccgaccaaggtcttcaagcaagatcttcaagtaccactcatgtctcccggccttctttgcaacatacattgcatgttcatggtaattagcagcacgacaaaccctgattgcagtttccacatcaaacttatgttctccgacactgtcatcacttttaataaataaattaagcttttcaacatctttcaatttggtgtagcaattcaatagtagagtggtatgatctttagaagcaagacccttctcatgtaacttttctaagtaatttgtaaggttatagattctttgagcgtccaaaaacttctgtatcacatatgaaggctcaaggtgaccaatggtatggatgtactgggccattgcctcatcatagtcttgcttgctgtatagatgatccccatactttcttagcacttcagcagtagctgcagcatcagcttgttgggtttgaacaagattgattgctaccgtatataaatttttcttaaaaagcatgtccaatttgctttccatatccttttctccaatacacaaagttgatttgtcagtcattatgagtattatgttaccccattcatagagcaaatgagaaacttctttaaccaatacactgtgagctatcaaacgattcttcaagtcatagatgttaaaagtatgtcttccatttctttgatcttcaataacacataaaaggtatccacgaaaccatcccagaaatttcttctctccctcaaaagcccaacaaggaccacgcccatcaacttcataaaaatatacagcctcagatcgtccaattatcaattcctgtttacgttaccatatataaacatttagcttttacagaaaaaatatatagctagcaataaaattcattgataattaatgagctatgtaattgcatacagagcggtcactcattgccacactgttgacaccacatccaatctgatctagtgtttgccttcttggtggttgatcatgcatagtgaacaggctcactgaagttggagttacagcaaacaattgaagggattcaccatccaccctaaatccaaggccagttatagacgaaagggttttctctgaatggtattccacctgaagcttgaaacgtgcaatacgttcccgtgcaatgtctcctttgatgcagtaaataaaaccattgtccaagccaatagctatgagtagtataggtggaacttcttcaaagactatgaaagatgtaatctgtagtatatcacggttcccacaacatcaaaatgagagcttggaagaatcaaatcaagttacaaattgagttt---
>_R_Calliandra_bella_LPQ15696@NODE_1_length_2788_cov_497.083733
tcttgatccttagagttctgctccaaactctttttcatttctaagacagacctgtattcaggagcacactcaggacattccttttcattatccccaagacagcgcaaatggaatgaatgcatgcacatgaaatgaacggctgggagatcaagagtgaaagtgcatgcagtgcacttgcttaattgaaaaattctggcatttgtcctaagatcctgaatctcttttctcattgcgagagtatcttcctgcactaggaaaacaatcattaaaaacctttccctcctgaatataaaaataatagttaaatacaacttctgcttaagttatcaagtatattagaatacaaaaggatgagtaagagccactggccacatgtgatggacaccacaatgatggaaagtgatat------------------------taattttaattttttac---------------------ttttggcccaacctgataattttcaatggcttgtctgtcctcctcaatcatcttagattcttgctcaagctttcgagcaatgtaatccttgattacagaaagtgtgaggcatggatttgtcgaaagtgtttgaaggacaactatggggggcaaaatatcatccctctctatataagtcaaaacttctttcacttctttggagcaatcttctccaagctcgccaaaatatttaagtaaatctgcccaaagggaaggatcccctcctttaccagaatctccaagccttttgcagcaagcaattagcccctcatgatcatgtgtctgcatatagcaagcaatcacttctttataaagtttcatcttttcatataaatataataatccttctttgaaagcattcatttcacacaagataattgctaaatcaacatcataaagtggatgttccatctctggtggccatgcactcttgagtaagcgaagacctttctcacgcctttttagacaatcagtttcctcttttgaacttttgtgatcagcacttgttccatttgactgggcttttaacatagtagatttcactgatgctaccttatggttaagatctccatcatcagtaacttgagatattgaaggaaagttcaattccttcgatatatacaattccaacaatgtgttgtggatctccacttgagcaggcgagtccttgaccttgttgacatacttttcaagaaaatccatcagagattggggataatgaatgaagatactaagaaagtcaacaggagatggcaacatagagatatatgcactatttgaagctccttttttgtctccatcctccgtgcaaagccttatgagattctcgattgtctcctctggcctgtgctctgttaaaatcttaccatattccttaattgttactcctgcctgactgggttcaagacttgaaatatatagcaaggcctcatcataccgaccaaggtcttcaagcaagatctttaagtaccactcatgtctcccggccttctttgcaacatacattgcatgttcatggtagttagcagcacgacaaaccctgattgcagtttccacatcaaacttatggtctcctacgctgtcatcacttttaataaataaattgagcttttcaacatctttcaatttggtgtagcaattcaatagtagagtggtatgatctttagaagcaagacccttttcatgtaacttttctaagtaatttgtaaggttataaattctttgagcatccaaaaacttctgtatcacatatgaaggttcaaggtgaccaatggtatggatgtactgggccattgcctcatcatagtcttgcttgctgtataggtgatccccatactttctaagcacttcagcagtagctgcagcatcagcttgttgggtctgaacaagattgattgctacagtatataaatttttcttaaaaagcatgtccagtttgctttccatatccttttccccaatacacaaagttgatttgtcagacattatgagtattatgttaccccattcatagagcaaatgagaaacttctttaaccaatacactgtgagcaatcaaacgattctttaagtcatagatgttgaaggtatgtcttccatttctttgatcttcaataacacataaaaggtatcctcgaaaccatcccagaaatttcttttctccctcaaaagcccaacaaggaccacgcccatcgacttcataaaaatacacagcctcaggtcgaccaatcatcaattcctgtttatgttaccatataaaaacatttagcttttacagaaaatgtatatagttagcaataaagtttattgataattaatgagctatgaaactgcatacagagcggtcactcattgccacactattgacaccgcatccaatctgatcaagggtttgccttcttggaggttgatcatgcaaagtaaacaagctcactgaacttggagttaccgcaaacaactgaagggatacaccatccaccctaaatccaaggccagttatagatgaaagggttttctctgaatggtattccacctgaagcttgaaacgggtaatgcgttcccgagcaatgtctcctttgatacagtaaatagaaccattgtctaagccaatagctatgagcagtataggtggaacttcttcaaagactatgaaagatgtaatctgtagtatatcagagttccagtaacaacaaaatgaaagc-------------------------------------
>_R_Cathormion_obliquifoliolatum_Wieringa_6519@NODE_1_length_2260_cov_1126.899773
----------------------------------------------------------------------------------------------------------------------------------------------------------------------------------------------------------------------------------------------------------------------------------------------------------------------------------------------------------------------------------------------------------ggacagtgagacataaaatatcaaaatgcgccatcatcatctttaattttttttccc----------------ggggggaaccaacctgataattttcaattgcttgtctgtcctcctcaatcatcttagattcctgttcaagctttcgagcaatataatccttgattacagaaagtgtgaggcatggatttgttgaaagagtttgaaggacaacaattgggggcaaaatatcatccctctctatataagtcaaaacttctttcacttctttggagcaatcttctccaagctcgccaaaatatttaagtaaatctgcccaaagggaaggatcccctcctttacctgaatccccaagccttttgcagcaagcaattagcccctcgtgatcatgtgtctgcatatagcaagcaatcacttctttatagagtttcatcttttcatataaatataacagtccttctttgaaagcattcatttcacacaagataattgctaaatcaacgtcataaagtggatgttccatctctggtgcccatgcactcttgagtaagcttagacctttctcacgcctttttagacgatctgtttcctcttttgaacttttgagatcagcacttattccatttgactgagctttaaacatagtagatttcactgatgctaccttatggttaagatctccatcatcagtaacttgagatattgaaggaaagttcaattccttggatatatacaattccaacagtgtgttgtgaatctccacttgagcaggtgagtccttgaccttgtgggtatacttttcaagaaaatccattagggattggggatgatgaatgaagatgctaagaaagtcaacaggagatggcaacatagagatatatgcactatttgaagctccttttttgtctccatcctctgtgcaaagccttatgaggatctcgatcgtctcagctggcctgtgctctgttaaaatcttaccatactccttaattgttactcctgcttgactgggttctagacttgaaatatatctcaaagcctcgtcataccgaccaaggtcttcaagcaagatcttcaagtaccactcatgtctcccggccttctttgcaacatacatagcatgttcatggtaattagcagcacgacaaaccctgattgctgtttccacatcaaacttatgttctccgacactgtcatcacttttaataaataaattaagcttttcaacatctttcaatttggtgtagcaattcaatagtagagtggtatgatctttagaagcaagacccttctcatgtaacttttctaagtaatttgtaaggttatagattctttgagcatccaaaaacttctgtatcacatatgaaggctccaggtgaccaatggtatggatgtactgagccattgcctcatcatagtcttgcttgctgtatagatgatccccatactttcttagcacttcagcagtagctgcagcatcagcttgttgggtttgaacaagattgattgctaccgtatataaatttttcttaaaaagcatgtccaatttgctttccatatccttttctccaatacacaaagttgatttgtcagtcattatgagtattatgttaccccattcatagagcaaatgagaaacttcttgaaccgatacactgtgagctatcaaacgattcttcaagtcatagatgttgaaagtatgtcttccatttctttgatcttcaataacacataaaaggtatccacgaaaccatcccagaaatttcttctctccctcaaaagcccaacaaggaccacgcccatcaacttcataaaaatatacagcctcagatcgtccaattatcaattcctgtttacgttaccatatataaacatttagcttttacagaaaaaatatatagctagcattaaaattcattgataattaatgagctatgtaattgcatacagagcggtcactcattgccacactgttgacaccgcatccaatctgatctagtgtttgccttcttggtggttgatcatgcatagtgaacaggctcactgaagttggagttacagcaaacaattgaagggattcaccatccaccctaaatccaaggccagttatagacgaaagggttttctctgaatggtattccacctgaagcttgaaacgggtaatacgttcccgtgcaatgtctcctttgatgcagtaaataaaaccattgtccaagccaatagctatgagcagtataggtggaacttcttcaaagactatgaaagatgtaatctg--------------------------------------------------------------------------
>_R_Enterolobium_cyclocarpum_MWC9020@NODE_1_length_2701_cov_484.590701
tcttgatccttagaattttgctccaaactctttttcatttccaagacagacctatattcaggagcacactcaggacattccttttcattatcccccaggcagcgcaaatggaacgaatgcatgcacatgaaatgaactgctgggagatcaagagtgaaagtgcatgcagtgcacttgcttaattgaaaaattctggcatttgtcctaagatcctgtatctcttttctcattgcgagtgtatcttcctgcaccaagagaaaaatcattaaaattctttcccgcctgaatataaaaataat-attaaatacaacttctgcgtaaattatcaagtatattggaatatgaaagcagtcataagagctattggtcacatgtgatggacaccacatggatggaaaatgagat---------------------------------------------------------------tgttaaccaacctgataattttcaattgcttgtctgtcctcctcaatcatcttagattcctgttcaagctttcgagcaatgtaatccttgattacagaaagtgtgaggcatggatttgttgaaagagtttgaaggacaactattggaggcaaaatatcacccctctctatataagtcaaaacttctttcacttctttggagcaatcttctccaagctcgccaaaatatttaagtaaatctgcccaaagggaaggatcccctcctttacctgagtccccaagccttttgcagcaagcaattagccccttgtgatcatgtgtctgcatatagcaagcaatcacttctttatagagtttcatcttttcatataaatataacagtccttctttgaaagcattcatttcacacaagataattgctaaatcaacatcataaagcggatgttccatctctggtggccatgcactcttgagtaagcttagacctttctcacgcctttttagacgatctgtttcttcttttgaacttttgtgatcagcacttgttccatttgactgaacttttaacatagtagatttcactgatgctaccttatggttaagttctccatcatcagtaacttgagatattgaaggaaagttcaattccttggatatatacaattccaacagtgtgttgtgaatttccacttgagcaggtgagtccttgaccttgttggcataattttcaagaaaatccattagggattggggatgatgaatgaagatgctaagaaagtcaacaggagatggcaacatagagatatatgcactatttgaagctccttttttgtctccatcctctgtgcaaagccttatgaggatctcgattgtctcagctggcctgtgctccgttaaaatcttaccatactccttaattgttactcctgcttgactgggttcaagacttgaaatatatctcaaagcctcatcataccgaccaaggtcttcaagcaagatcttcaagtaccactcatgtcgcccagccttctttgcaacatacattgcatgttcatggtaattagcagcacgacaaacccttattgcagtttccacatcaaacttatgttctccgatgctgtcatcacttttaataaatatattaagcttttcaacatctttcaatttggtgtagcaattcaatagtagagtggtatgatctttagaagcaagacccttctcatgtaacttttctaagtaatttgtaaggttatagattctttgagcatccaaaaacttctgtatcacatatgaaggctcaaggtgaccaatggtatggatgtactgggccattgcctcatcatagtcttgcttgctgtatagatgatccccatactttcttagcacttcagcagtagctgcagcatcagcttgttgactctgaacaagattgattgctaccgtatataaatttttcttaaaaagcatgtccaatttgctttccatatccttttccccaatacacaaagttgatttgtcagtcattatgagtattatgttaccccattcatagagcaaatgagaaacttctttaactgatacactgtgagctatcaaacgattctttaagtcatagatgttgaaagtatgtcttccatttctttgatcttcaataacacataaaaggtatccacgaaaccatcccagaaatttcttctctccctcaaaagcccaacaaggaccacgcccatcaacttcataaaaatatacagcctcaggtcgtccaattatcaattcctgtttacgttaccatataaaaacatttaggttttacaggaaaaatatatagctagaaattaaatttattgataattaatgagctatgtaattacatactgagcggtcactcattgccacactgttgacaccgcatccaatctgatctagtgtttgccgtcttggtggttgataatgcatagtgaacaagctcactgaagttggagttacagcaaacaattgaagggattcaccatccaccctaaatccaaggccagttatagacgaaagggttttctctgaatggtattccacctgaagcttgaaacgggtaatacgttcccgtgcaatgtctcctttgatgcagtaaataaaaccattgtccaagccaatagctatgagcagtatcggtggaacttcttcaaagactataaaagatgtaatctgtagtatatcacggttcccacaacatcaaaatgagagcttggaagaatcaaatc------------gagtttcag
>_R_Hydrochorea_gonggrijpii_Tillett_45696@NODE_1_length_2499_cov_235.814616
-------------------------------------------------------------------------------------------------------------------------------------------------gatcaagagtgaaagtgcatgcagtgcacttgcttaattgaaaaattctcgcatttgtcctaagatcctgtatctcttttctcattgcgagtgtatcttcctgcaccaagagaaaaatcattaaaattctttcccgcctgaatataaaaataataattgaatacaacttctgcctaaattatcgactataatagaatatgaaaggagtcgtaagagctattggccacatgtgatggacaccacattgatggaaagtgagctatgaaatatcaaaatgcgccatcatcgtcttttattctttttttttgggggagtgttggggggtggggaccaacctgataattttcaattgcttgtctgtcctcctctatcatcttagattcctgttcaagctttcgagcaatgtaatccttgattacagaaagtgtgaggcatggatttgttgaaagagtttgaaggacaacaattgggggcaaaatatcatccctctctatataagtcaaaacttctttcacttctttggagcaatcttctccaagctcgccaaaatatttaagtaaatctgcccaaagggaaggatcccctcctttacctgaatctccaagccttttgcagcaagcaattagcccctcgtgatcatgtgtctgcatatagcaagcaatcacttctttatagagtttcatcttttcatataaatataacagtccttctttgaaagcattcatttcacacaagataattgctaaatcaacatcataaagtggatgttccatctctggtgcccatgcactcttgagtaagcttagacctttctcacgcctttttagacgatgtgtttcctcttttgaacttttgtgatcagcacttgttccatttgactgagctttaaacatagtagatttcactgatgctaccgtatggttaagatctccatcatcagtaacttgagatattgaaggaaagttcaattccttggatatatacaattccaacagtgtgttgtgaatctccacttgagcaggtgagtccttgaccttgtgggtatacttttcaagaaaatccattagggattggggatgatgaatgaagatgctaagaaagtcaacaggagatggcaacatagagatatatgcactatttgaagctccttttttgtctccatcctctgtgcaaagccttatgaggatctcgatcgtctcagctggcctgtgctctgttaaaatcttaccatactccttaattgttactcctgcttgactgggttctagacttgaaatatatctcaaagcctcatcataccgaccaaggtcttcaagcaagatcttcaagtaccactcatgtctcccggccttctttgcaacatacatagcatgttcatggtaattagcagcacggcaaaccctgattgcagtttccacatcaaacttatgttctccgacactgtcatcacttttaataaataaattaagcttttcaacatctttcaatttggtgtagcaattcaatagtagagtggtatgatctttagaagcaagacccttctcatgtaacttttctaagtaatttgtaaggttatagattctttgagcatccaaaaacttctgtatcacatatgaaggctcaaggtgaccaatggtatggatgtactgggccattgcctcatcatagtcttgcttgctgtatagatgatccccatactttcttagcacttcagcagtagctgcagcatcagcttgttgggtttgaacaagattgattgctaccgtatataaatttttcttaaaaagcatgtccaatttgctttccatatccttttctccaatacacaaagttgatttgtcagtcattatgagtattatgttaccccattcatagagcaaatgagaaacttctttaaccgatacactgtgagctatcaaacgattcttcaagtcatagatgttgaaagtatgtcttccatttctttgatcttcaataacacataaaaggtatccacgaaaccatcccagaaatttcttctctccctcaaaagcccaacaaggaccacgcccatcaacttcataaaaatatacagcctcagatcgtccaattatcaattcctgtttacgttaccatatataaacatttagcttttacagaaaaaatatatagctagcattaaaattcattgataattaatgagctatgtaattgcatacagagcggtcactcattgccacactgttgacaccgcatccaatctgatctagtgtttgccttcttggtggttgatcatgcatagtgaacaggctcactgaagttggagttgcagcaaacaattgaagggattcaccatccaccctaaatccaaggccagttatagacgaaagggttttctctgaatggtattccacctgaagcttgaaacgggtaatacgctcccgtgcaatgtctcctttgatgcagtaaataaaaccattgtccaagccaatagctatgagcag--------------------------------------------------------------------------------------------------------------------
>_R_Jupunba_cochleata_Bonadeu_673@NODE_1_length_2498_cov_271.798430
------------------------------------------------------------------------------------------------------------------------------------------------------------------------------------------------------------------------------------------------------------------------------------------------------------------------------------------------------------------------------------------------------cgatggaaagtgagctatgaaatatcaaaatgcgccatcatcgtcttttttttttttttggtggggggg-----ggggttggggaccaacctgataattttcaattgcttgtctgtcctcctcaatcatcttagattcctgttcaagctttcgagcaatgtaatccttgattacagaaagtgtgaggcatggatttgttgaaagagtttgaaggacaactattgggggcaaaatatcatccctctctatataagtcaaaacttctttcacttctttggagcaatcctctccaagctcgccaaaatatttaagtaaatctgcccaaagggaaggatcccctcctttacccgaatccccaagccttttgcagcaagcaattagcccctcgtgatcatgcgtctgcatatagcaagcaatcacttctttatagagtttcatcttttcatataaatataacagtccttctttgaaagcattcatttcacacaagataattgctaaatcaacatcataaagtggatgttccatctctggtgcccatgcactcttgagtaagcttagacctttctcacgcctttttagacgatctgtttcctcttttgaacttttgtgatcagcacttgttccatttgactgagctttaaacatagtagatttcactgatgctaccttatggttaagatctccatcatcagtaacttgagatattgaaggaaagttcaattccttggatatatacaattccaacagtgtgttgtgaatctccacttgagcaggcgagtccttgaccttgtgggcatacttttcaagaaaatccattagggattggggatgatgaatgaagatgctaagaaagtcaacaggagatggcaacatagagatatatgcactatttgaagctccttttttgtctccatcctctgtgcaaagccttatgaggatctcgatcgtctcagctggcctgtgctccgttaaaatcttaccatactccttaattgttactcctgcttgactgggttctagacttgaaatatatctcaaagcctcatcataccgaccaaggtcttcaagcaagatcttcaagtaccactcatgtctcccggccttctttgcaacatacattgcatgttcatggtaattagcagcacgacaaaccctgattgcagtttccacatcaaacttatgttctccgacactgtcatcacttttaataaataaattaagcttttcaacatctttcaatttggtgtagcaattcaatagtagagtggtatgatctttagaagcaagacccttctcatgtaacttttctaagtaatttgtaaggttatagattctttgagcatccaaaaacttctgtatcacatatgaaggctcaaggtgaccaatggtatggatgtactgggccattgcctcatcatagtcttgcttgctgtatagatgatccccatactttcttagcacttcagcagtagctgcagcatcagcttgttgggtttgaacaagattgattgctaccgtatataaatttttcttaaaaagcatgtccaatttgctttccatatccttttctccaatacacaaagttgatttgtcagtcattatgagtattatgttaccccattcatagagcaaatgagaaacttctttaaccgatacactgtgagctatcaaacgattcttcaagtcatagatgttgaaagtatgtcttccatttctttgatcttcaatgacacataaaaggtatccacgaaaccatcccagaaatttcttctctccctcaaaagcccaacaaggaccacgcccatcaacttcataaaaatatacagcctcaggtcgtccaattatcaattcctgtttacgttaccatatataaacatttagcttttacagaaaaaatatatagctagcaataaaattcattgataattaatgagctatgtaattgcatacagagcggtcactcattgccacactgttgacaccgcatccgatctgatctagtgtttgccttctcggtggttgatcatgcatagtgaaaaggctcactgaagttggagttacagcaaacaattgaagggattcaccatccaccctaaatccaaggccagttatagacgaaagggttttctctgaatggtattccacctgaagcttgaaacgggtaatacgttcccgtgcaatgtctcctttgatgcagtaaataaaaccattgtccaagccaatagctatgagcagtataggtggaacttcctcaaagactatgaaagctgtaatctgtagtatatcacggttcccacaacatcaaaaggagagcttggaagaatcaaatcaagttacaaattgagtttcag
>_R_Jupunba_cochleata_Bonadeu_673@NODE_2_length_628_cov_16.992740
tcttgatccttagaattttgctccaaactctttttcatttctaagacagacctgtactcaggagcacactctggacattccttttcattatccccaaggcagcgcaaatggaatgaatgcatgcacatgaagtgcacggctgggagatcaagagtgaaagtgcatgcagtgcacttgcttaattgaaaaattctggcatttgtcctaagatcctgtatctcttttctcattgcgagtgtatcttcctgcaccaagagaaaaatcatt-aaattctttcccgcctgaatataaaaataataattgaatacaacttctgcctaaattatcaagtgtaatagaatatgaaaggagtcgtaagaactattggccacatgtgatggacaccacatcgatggaaagtgagctatgaaatatcaaaatgcgccatcat---------------------------------------------------------------------------------------------------------------------------------------------------------------------------------------------------------------------------------------------------------------------------------------------------------------------------------------------------------------------------------------------------------------------------------------------------------------------------------------------------------------------------------------------------------------------------------------------------------------------------------------------------------------------------------------------------------------------------------------------------------------------------------------------------------------------------------------------------------------------------------------------------------------------------------------------------------------------------------------------------------------------------------------------------------------------------------------------------------------------------------------------------------------------------------------------------------------------------------------------------------------------------------------------------------------------------------------------------------------------------------------------------------------------------------------------------------------------------------------------------------------------------------------------------------------------------------------------------------------------------------------------------------------------------------------------------------------------------------------------------------------------------------------------------------------------------------------------------------------------------------------------------------------------------------------------------------------------------------------------------------------------------------------------------------------------------------------------------------------------------------------------------------------------------------------------------------------------------------------------------------------------------------------------------------------------------------------------------------------------------------------------------------
>_R_Jupunba_filamentosa_Lima_7487@NODE_2_length_612_cov_20.289720
tcttgatccttagaattttgctccaaactctttttcatttctaagacagacctgtattcaggagcacactctggacattccttttcattatccccgaggcagcgcaaatggaatgaatgcatgcacatgaagtgaacggctgggagatcaagagtgaaagtgcatgcagtgcacttgcttaattgaaaaattctggcatttgtcctaagatcctgtatctcttttctcattgcgagtgtatcttcctgcaccgagagaaaaatcattaaaattctttcccgcctgaatataaaaataataattgaatacaacttctgcctaaattatcaagtataatagaatatgaaaggagtcgtaagaactattggccacatgtgatggacaccacattgatggaaagtgagctatgaaatatcaaaatgcgccatcatcgtc-------------------------------------------------------------------------------------------------------------------------------------------------------------------------------------------------------------------------------------------------------------------------------------------------------------------------------------------------------------------------------------------------------------------------------------------------------------------------------------------------------------------------------------------------------------------------------------------------------------------------------------------------------------------------------------------------------------------------------------------------------------------------------------------------------------------------------------------------------------------------------------------------------------------------------------------------------------------------------------------------------------------------------------------------------------------------------------ttttttttt--------------------------------------------------------------------------------------------------------------------------------------------------------------------------------------------------------------------------------------------------------------------------------------------------------------------------------------------------------------------------------------------------------------------------------------------------------------------------------------------------------------------------------------------------------------------------------------------------------------------------------------------------------------------------------------------------------------------------------------------------------------------------------------------------------------------------------------------------------------------------------------------------------------------------------------------------------------------------------------------------------------------------------------------------------------------ttttt------------------------------------------------------------------------------------------------------------------------------------------------------------------------------------------------------------------------------
>_R_Jupunba_floribunda_Iganci_883@NODE_2_length_673_cov_18.481544
-----------------------------------------------------------------------------------------------------------------------------------------------------------------------------------------------------------------------------------------------------------------------------------------------------------------------------------------------------------------------------------------------------------------------------------------------------------------------------------------------------------------------------------------------------------------------------------------------------------------------------------------------------------------------------------------------------------------------------------------------------------------------------------------------------------------------------------------------------------------------------------------------------------------------------------------------------------------------------------------------------------------------------------------------------------------------------------------------------------------------------------------------------------------------------------------------------------------------------------------------------------------------------------------------------------------------------------------------------------------------------------------------------------------------------------------------------------------------------------------------------------------------------------------------------------------------------------------------------------------------------------------------------------------------------------------------------------------------------------------------------------------------------------------------------------------------------------------------------------------------------------------------------------------------------------------------------------------------------------------------------------------------------------------------------------------------------------------------------------------------------------------------------------------------------------------------------------------------------------atcctagaaatttcttctctccctcaaaagcccaacaaggaccacgcccatcaacttcataaaaatatacagcctc-----------------------------------------------------------------------------caataaaattcattgataattaatgagctatgtaattgcatacagagcggtcactcattgccacactgttgacaccgcatccaatctgatctagtgtttgccttcttggtggttgatcatgcatagtgaacaggctcactgaagttggagttacagcaaacaattgaagggattcaccatccaccctaaatccaaggccagttatagacgaaagggttttctctgaatggtattccacctgaagcttgaaacgggtaatacgttcccgtgcaatgtctcctttgatgcagtaaataaaaccattgtccaagccaatagctatgagcagtataggtggaacttcttcaaagactatgaaagatgtaatctgtagtatatcacggttcccacaacatcaaaatgagagcttggaagaatcaaatcaagttacaaattgagtttcag
>_R_Jupunba_laeta_Mori_25147@NODE_1_length_2524_cov_72.396812
----------------------------------------------------------------cacactctggacattccttttcattatccccgaggcagcgcaaatggaatgaatgcatgcacatgaagtgaacggctgggagatcaagagtgaaagtgcatgcagtgcacttgcttaattgaaaaattctggcatttgtcctaagatcctgtatctcttttctcattgcgagtgtatcttcctgcaccaagagaaaaatcattaaaattctttcccgcctgaatataaaaataataattgaatataacttctgcctaaattatcaagtataatagaatatgaaaggagtcgtaagaactattggccacatgtgatggacaccacattgatggaaagtgagctatgaaatatcaaaatgcgccatcatcgtcttttttttttttttggtggggggggggggagggttggggaccaacctgataattttcaattgcttgtctgtcctcctcaatcatcttagattcctgttcaagctttcgagcaatgtaatccttgattacagaaagtgtgaggcatggatttgttgaaagagtttgaaggacaactattgggggcaaaatatcatccctctctatataagtcaaaacttctttcacttctttggagcaatcctctccaagctcgccaaaatatttaagtaaatctgcccaaagggaaggatcccctcctttacctgaatccccaagccttttgcagcaagcaattagcccctcgtgatcatgcgtctgcatatagcaagcaatcacttctttatagagtttcatcttttcatataaatataacagtccttctttgaaagcattcatttcacacaagataattgctaaatcaacatcataaagtggatgttccatctctggtgcccatgcactcttgagtaagcttagacctttctcacgcctttttagacgatctgtttcctcttttgaacttttgtgatcagcacttgttccatttgactcagctttaaacatagtagatttcactgatgctaccttatggttaagatctccatcatcagtaacttgagatattgaaggaaagttcaattccttggatatatacaattccaacagagtgttgtgaatctccacttgagcaggtgagtccttgaccttgtgggcatacttttcaagaaaatccattagggattggggatgatgaatgaagatgctaagaaagtcaacaggagatggcaacatagagatatatgcactatttgacgctccttttttgtctccatcctctgtgcaaagccttatgaggatctcgatcgtctcagctggcctgtgctctgttaaaatcttaccatactccttaattgttactcctgcttgactgggttctagacttgaaatatatctcaaagcctcatcataccgaccaaggtcttcaagcaagatcttcaagtaccactcatgtctcccggccttctttgcaacatacattgcatgttcatggtaattagcagcacgacaaaccctgattgcagtttccacatcaaacttatgttctccgacactgtcatcacttttaataaataaattaagcttttcaacatctttcaatttggtgtagcaattcaatagtagagtggtatgatctttagaagcaagacccttctcatgtaacttttctaagtaatttgtaaggttatagattctttgagcatccaaaaacttctgtatcacatatgaaggctcaaggtgaccaatggtatggatgtactgggccattgcctcatcatagtcttgcttgctgtatagatgatccccatactttcttagcacttcagcagtagctgcagcatcagcttgttgggtttgaacaagattgattgctaccgtatataaatttttcttaaaaagcatgtccaatttgctttccatatccttttctccaatacacaaagttgatttgtcagtcattatgagtattatgttaccccattcatagagcaaatgagaaacttctttaaccgatacactgtgagctatcaaacgattcttcaagtcatagatgttgaaagtatgtcttccatttctttgatcttcaatgacacataaaaggtatccacgaaaccatcccagaaatttcttctctccctcaaaagcccaacaaggaccacgcccatcaacttcataaaaatatacagcctcaggtcgtccaattatcaattcctgtttacgttaccatatataaacatttagcttttacag-aaaaatatatagctagcaataaaattcattgataattaatgagctatgtaattgcatacagagcggtcactcattgccacactgttgacaccgcatccaatctgatctagtgtttgccttcttggtggttgatcatgcatagtgaaaaggctcactgaagttggagttacagcaaacaattgaagggattcaccatccaccctaaatccaaggccagttatagacgaaagggttttctctgaatggtattccacctgaagcttgaaacgggtaatacgttcccgtgcaatgtctcctttga---------------------------------------------------------------------------------------------------------------------------------------------------------------
>_R_Jupunba_langsdorfii_Ribeiro_728@NODE_2_length_566_cov_9.098160
tcttgatccttagaattttgctccaaactctttttcatttctaagacagacctgtattcaggagcacattctggacattccttttcattatccccgaggcagcgcaaatggaatgaatgcatgcacatgaagtgaacggctgggagatcaagagtgaaagtgcatgcagtgcacttgcttaattgaaaaattctggcgtttgtcctaagatcctgtatctcttttctcattgcgagtgtatcttcctgcaccaagagaaaaatcattaaaattctttcccgcctgaatataaaaataataattgaatacaacttctgcctaaattatcaagtata---------------------------------------------------------------------------------------------------------------------------------------------------------------------------------------------------------------------------------------------------------------------------------------------------------------------------------------------------------------------------------------------------------------------------------------------------------------------------------------------------------------------------------------------------------------------------------------------------------------------------------------------------------------------------------------------------------------------------------------------------------------------------------------------------------------------------------------------------------------------------------------------------------------------------------------------------------------------------------------------------------------------------------------------------------------------------------------------------------------------------------------------------------------------------------------------------------------------------------------------------------------------------------------------------------------------------------------------------------------------------------------------------------------------------------------------------------------------------------------------------------------------------------------------------------------------------------------------------------------------------------------------------------------------------------------------------------------------------------------------------------------------------------------------------------------------------------------------------------------------------------------------------------------------------------------------------------------------------------------------------------------------------------------------------------------------------------------------------------------------------------------------------------------------------------------------------------------------------------------------------------------------------------------------------------------------------------------------------------------------------------------------------------------------------------------------------------------------------------------------------------
>_R_Jupunba_leucophylla_Iganci_839@NODE_1_length_3220_cov_427.881324
tcttgatccttagaattttgctccaaactctttttcatttctaagacagacctgtattcaggagcacactcaggacattccttttcattatccccgaggcagcgcaaatggaatgaatgcatgcacatgaagtgaacggctgggagatcaagagtgaaagtgcatgcagtgcacttgcttaattgaaaaattctggcatttgtcctaagatcctgtatctcttttctcattgcgagtgtatcttcctgcaccaagagaaaaatcattaaaattctttcccacctgaatataaaaataataattgaatacaacttctgcctaaattatcaagtataatagaatatgaaaggagtcgtaagagctattggccacatgtgatggacaccacattgatggaaagtgagctatgaaatatcaaaatgcgccaccatcgtctttttttttttg-----gtgtggggggggggggggggagaccaacctgataattttcaattgcttgtctgtcctcctcaatcatcttagattcctgttcaagctttcgagcaatgtaatccttgattacagaaagtgtgaggcatggatttgttgaaagagtttgaaggacaactattgggggcaaaatatcatccctctctatataagtcaaaacttcgttcacttctttggagcaatcttctccaagctcgccaaaatatttaagtaaatctgcccaaagggaaggatcccctcctttacctgaatccccaagccttttgcagcaagcaatgagcccctcgtgatcatgtgtctgcatatagcaagcaatcacttctttatagagtttcatcttttcatataaatataacagtccttctttgaaagcattcatttcacacaagataattgctaaatcaacatcataaagtggatgttccatctctggtgcccatgcactcttgagtaagcttagacctttctcacgccttttaagacgatctgtttcctcttttgaacttttgtgatcagcacttgttccatttgactgagctttaaacatagtagatttcactgatgctaccttatggttaagatctccatcatcagtaacttgagatattgaaggaaagttcaattccttggatatatacaattccaacagtgtgttgtgaatctccacttgagcaggtgagtccttgaccttgtgggcatacttttcaagaaaatccattagggattggggatgatgaatgaagatgctaagaaagtcaacaggagatggcaacatagagatatatgcactatttgaagctccttttttgtctccatcctctgtgcaaagccttatgaggatctcgatcgtctcagctggcctgtgctctgttaaaatcttaccatactccttaattgttactcctgcttgactgggttctagacttgaaatatatctcaaagcctcatcataccgaccaaggtcttcaagcaagatcttcaagtaccactcatgtctcccggccttctttgcaacatacattgcatgttcatggtaattagcagcacgacaaaccctgattgctgtttccacatcaaacttatgttctccgacactgtcatcacttttaataaataaattaagcttttcaacatctttcaatttggtgtagcaattcaatagtagagtggtatgatctttagaagcaagacccttctcatgtaacttttccaagtaatttgtaaggttatagattctttgagcatccaaaaacttctgtatcacatatgaaggctcaaggtgaccaatggtatggatgtactgggccatcgcctcatcatagtcttgcttgctgtatagatgatccccatacttccttagcacttcagcagtagctgcagcatcagcttgttgggtttgaacaagattgattgctaccgtatataaatttttcttaaaaagcatgtccaatttgctttccatatccttttctccaatacataaagttgatttgtcagtcattatgagtattatgttaccccattcatagagcaaatgagaaacttctttaactgatacactgtgagctatcaaacgattcttcaagtcatagatgttgaaagtatgtcttccatttctttgatcttcaataacacataaaaggtatccacgaaaccatcccagaaatttcttctctccctcaaaagcccaacaaggaccacgcccatcaacttcataaaaatacacagcctcaggtcgtccaattatcaattcctgtttacgttaccatatataaacatttagcttttacagaaaaaatatatagctagcaataaaattcattgataattaatgagctatgtaattgcatacagagcggtcactcattgccacactgttgacgccgcatccaatctgatctagtgtttgccttcttggtggttgatcatgcatagtgaacaggctcactgaagttggagttacagcaaacaattgaagggattcaccatccaccctaaatccaaggccagttatagacgaaagggttttctctgaatggtattccacctgaagcttgaaacgggtaatacgttcccgtgcaatgtctcctttgatgcagtaaataaaaccattgtccaagccaatagctatgagcagtataggtggaacttcttcaaagactatgaaagatgtaatctgtagtatatcacggttcccacaacatcaaaataagagcttcgaagaatcaaatcaagttacaaattgagtttcag
>_R_Jupunba_limae_Iganci_261@NODE_1_length_3000_cov_209.872049
tcttgatccttagaattttgctccaaactctttttcatttctaagacagacctgtattcaggagcacactctggacattccttttcattatccccgaggcagcgcagatggaatgaatgcatgcacatgaagtgaacggctgggagatcaagagtgaaagtgcatgcagtgcacttgcttaattgaaaaattctggcatttgtcctaagatcctgtatctcttttctcattgcgagtgtatcttcctgcaccgagagaaaaatcattaaaattctttcccgcctgaatataaaaataataattgaatacaacttctgcct-aattatcaagtataacagaatatgaaaggagtcgtaagaactattggccacatgtgatggacaccacattgatggaaagtgagctatgaaatatcaaaatgcgccatcatcgtctttttttttttttggttggggggg-----gggtttggggaccaacctgataattttcaattgcttgtctgtcctcctcaatcatcttagattcctgttcaagctttcgagcaatgtaatccttgattacagaaagtgtgaggcatggatttgttgaaagagtttgaaggacaactattgggggcaaaatatcatccctctctatataagtcaaaacttctttcacttctttggagcaatcctctccaagctcgccaaaatatttaagtaaatctgcccaaagggaaggatcccctcctttacctgaatccccaagccttttgcagcaagcaattagcccctcgtgatcatgcgtctgcatatagcaagcaatcacttctttatagagtttcatcttttcatataaatataacagtccttctttgaaagcattcatttcacacaagataattgccaaatcaacatcataaagtggatgttccatctctggtgcccatgcactcttgagtaagcttagacctttctcacgcctttttagacgatctgtttcctcttttgaacttttgtgatcagcacttgttccatttgactgagctttaaacatagtagatttcactgatgctaccttatggttaagatctccatcatcagtaacttgagatattgaaggaaagttcaattccttggatatatacaattccaacagtgtgttgtgaatctccacttgagcaggtgagtccttgaccttgtgggcatacttttcaagaaaatccattagggattggggatgatgaatgaagatgctaagaaagtcaacaggagatggcaacatagagatatatgcactatttgaagctccttttttgtctccatcctctgtgcagagccttatgaggatctcgatcgtctcagctggcctgtgctctgttaaaatcttaccatactccttaattgttactcctgcttgactgggttctagacttgaaatatatctcaaagcctcatcataccgaccaaggtcttcaagcaagatcttcaagtaccactcatgtctcccggccttctttgcaacatacattgcatgttcatggtaattagcagcacgacaaaccctgattgcagtttccacatcaaacttatgttctccgacactgtcatcacttttaataaataaattaagcttttcaacatctttcaatttggtgtagcaattcaatagtagagtggtatgatctttagaagcaagacccttctcatgtaacttttctaagtaacttgtaaggttatagattctttgagcatccaaaaacttctgtatcacatatgaaggctcaaggtgaccaatggtatggatgtactgggccattgcctcatcatagtcttgcttgctgtatagatgatccccatactttcttagcacttcagcagtagctgcagcatcagcttgttgggtttgaacaagattgattgctaccgtatataaatttttcttaaaaagcatgtccaatttgctttccatatccttttctccaatacacaaagttgatttgtcagtcattatgagtattatgttaccccattcatagagcaaatgagaaacttctttaaccgatacactgtgagctatcaaacgattcttcaagtcatagatgttgaaagtatgtcttccatttctttgatcttcaatgacacataaaaggtatccacgaaaccatcccagaaatttcttctctccctcaaaagcccaacaaggaccacgcccatcaacttcataaaaatatacagcctcaggtcgtccaattatcaattcctgtttacgttaccatatataaacatttagcttttacagaaaaaatatatagctagcaataaaattcattgataattaatgagctatgtaattgcatacagagcggtcactcattgccacactgttgacaccgcatccaatctgatctagtgtttgccttcttggtggttgatcatgcatagtgaaaaggctcactgaagttggagttacagcaaacaattgaagggattcaccatccaccctaaatccaaggccagttatagacgaaagggttttctctgaatggtattccacctgaagcttgaaacgggtaatacgttcccgtgcaatgtctcctttgatgcagtaaataaaaccattgtccaagccaatagctatgagcagtataggtggaacttcttcaaagactatgaaagctgtaatctgtagtatatcacggttcccacaacatcaaaacgagagcttggaagaatcaaatcaagttacaaattgagtttcag
>_R_Jupunba_longipedunculata_Cardona_2682@NODE_1_length_2234_cov_239.663885
-------------------------------------------------------------------------------------------------------------------------------------------------------------------------------------------------------------------ccccccccccccccccccccccccccccccccccccccccc------------------------------------------------------------------------------------------------------------------------------------------------------------------ccccccccccccccccccccccccccccccccc---------------------cccccccccaacctgataattttcaattgcttgtctgtcctcctcaatcatcttagattcctgttcaagctttcgagcaatgtaatccttgattacagagagtgtgaggcatggatttgttgaaagagtttgaaggacaactattgggggcaaaatatcatccctctctatataagtcaaaacttctttcacttctttggagcaatcttctccaagctcgccaaaatatttaagtaaatctgcccaaagggaaggatcccctcctttacctgaatccccaagccttttgcagcaagcaattagcccctcgtgatcatgtgtctgcatatagcaagcaatcacctctttatagagtttcatcttttcatataaatataacagtccttctttgaaagcattcatttcacacaagataattgctaaatcaacatcataaagtggatgttccatctctggtgcccatgcactcttgagtaagcttagacctttcccacgcctttttagacgatctgtttcctcttttgaacttttgtgatcagcacttgttccatttgactgagctttaaacatagtagatttcactgatgctaccttatggttaagatctccatcatcagtaacttgagatattgaaggaaagttcaattccttggatatatacaattccaacagtgtgttgtgaatctccacttgagcaggtgagtccttgaccttgtgggcatacttttcaagaaaatccattagggattggggatgatgaatgaagatgctaagaaagtcaacaggagatggcaacatagagatatatgcactatttgaagctccttttttgtctccatcctctgtgcaaagccttatgaggatctcgatcgtctcagctggcctgtgctctgttaaaatcttaccatactccttaattgttactcctgcttgactgggttctagacttgaaatatatctcaaagcctcatcataccgaccaaggtcttcaagcaagatcttcaagtaccactcatgtctcccggccttctttgcaacatacattgcatgttcatggtaattagcagcacgacaaaccctgattgcagtttccacatcaaacttttgttctccgacactgtcatcacttttaataaataaattaagcttttcaacatctttcaatttggtgtagcaattcaatagtagagtggtatgatctttagaagcaagacccttctcatgtaacttttctaagtaatttgtaaggttatagattctttgagcatccaaaaacttctgtatcacatatgaaggctcaaggtgaccaatggtatggatgtactgggccatcgcctcatcatagtcttgcttgctgtatagatgatccccatactttcttagcacttcagcagtagctgcagcatcagcttgttgggtttgaacaagattgattgctaccgtatataaatttttcttaaaaagcatgtccaatttgctttccatatccttttctccaatacataaagttgatttgtcagtcattatgagtattatgttaccccattcatagagcaaatgagaaacttctttaaccgatacactgtgagctatcaaacgattcttcaagtcatagatgttgaaagtatgtcttccatttctttgatcttcaataacacataaaaggtatccacgaaaccatcccagaaatttcttctctccctcaaaagcccaacaaggaccacgcccatcaacttcataaaaatatacagcctcaggtcgtccaattatcaattcctgtttacgttaccatttataaacatttagcttttacagaaaaaatatatagctagcaataaaattcattgataattaatgagctatgtaattgcatacagagcggtcactcattgccacactgttgacaccgcatccaatctgatctagtgtttgccttcttggtggttgatcatgcatagtgaacaggctcactgaagttggagttacagcaaacaattgaagggattcaccatccaccctaaatccaaggccagttatagacgaaagggttttctctgaatggtattccacctgaagcttgaaacgggtaatacgttcccgtgcaatgtctcctttgatgcagtaaataaaaccattgtccaagccaatagctatgagcag--------------------------------------------------------------------------------------------------------------------
>_R_Jupunba_macradenia_Lourteig_3021@NODE_1_length_2484_cov_170.983382
---------------------------------------------------------------------------------------------------------------aatgaatgcatgcacatgaagtgaacggctgggagatcaagagtgaaagtgcatgcagtgcacttgcttaattgaaaaattctggcatttgtcctaagatcctgtatctcttttctcattgcgagtgtatcttcctgcaccaagagaaaaatcattaaaattctttcccgcctgaatataaaaataataattgaatacaacttctgcctaaattatcaagtataatagaatatgaaaggactcgtaagagctattggccacatgtgatggacaccacattgatggaaagtgagctatgaaatatcaaaatgcgccatcatcgtcttttttttttttggtttgggggtgtgttggggggtggggaccaacctgataattttcaattgcttgtctgtcctcctcaatcatcttagattcctgttcaagctttcgagcaatgtaatccttgattacagaaagtgtgaggcatggatttgttgaaagagtttgaaggacaactattgggggcaaaatatcatccctctctatataagtcaaaacttctttcacttctttggagcaatcttctccaagctcgccaaaatatttaagtaaatctgcccaaagggaaggatcccctcctttacctgaatccccaagccttttgcagcaagcaattagcccctcgtgatcatgtgtctgcatatagcaagcaatcacttctttatagagtttcatcttttcatataaatataacagtccttctttgaaagcattcatttcacacaagataattgctaaatcaacatcataaagtggatgttccatctctggtgcccatgcactcttgagtaagcttagacctttctcacgcctttttaaacgatctgtttcctcttttgaacttttgtgatcagcacttgttccatttgactgagctttaaacatagtagatttcactgatgctaccttatggttaagatctccatcatcagtaacttgagatattgaaggaaagttcaattccttggatatatacaattccaacagtgtgttgtgaatctccacttgagcaggtgagtccttgaccttgtgggcatacttttcaagaaaatccattagggattggggatgatgaatgaagatgctaagaaagtcaacaggagatggcaacatagagatatatgcactatttgaagctccttttttgtctccatcctctgtgcaaagccttatgaggatctcgatcgtctcagctggcctgtgctctgttaaaatcttaccatactccttaattgttactcctgcttgactgggttctagacttgaaatatatctcaaagcctcatcataccgaccaaggtcttcaagcaagatcttcaagtaccactcatgtctcccggccttctttgcaacatacattgcatgttcatggtaattagcagcacgacaaaccctgattgcagtttccacatcaaacttatgttctccgacactgtcatcacttttaataaataaattaagcttttcaacatctttcaatttggtgtagcaattcaatagtagagtggtatgatctttagaagcaagacccttctcatgtaacttttctaagtaatttgtaaggttatagattctttgagcatccaaaaacttctgtatcacatatgaaggctcaaggtgaccaatggtatggatgtactgggccattgcctcatcatagtcttgcttgctgtatagatgatccccatactttcttagcacttcagcagtagctgcagcatcagcttgttgggtttgaacaagattgattgctaccgtatataaatttttcttaaaaagcatgtccaatttgctttccatatccttttctccaatacacaaagttgatttgtcagtcattatgagtattatgttaccccattcatagagcaaatgagaaacttctttaaccgatatactgtgagctatcaaacgattcttcaagtcatagatgttgaaagtatgtcttccatttctttgatcttcaataacacataaaaggtatccacgaaaccatcccagaaatttcttctctccctcaaaagcccaacaaggaccacgcccatcaacttcataaaaatatacagcctcaggtcgtccaattatcaattcctgtttacgttaccatatataaacatttagcttttacagaaaaaatatatagctagcaataaaattcattgataattaatgagctatgtaattgcatacagagcggtcactcattgccacactgttgacaccgcatccaatctgatctagtgtttgccttcttggtggttgatcatgcatagtgaacaggctcactgaagttggagttacagcaaacaattgaagggattcaccatccaccctaaatccaaggccagttatagacgaaagggttttctctgaatggtattccacctgaagcttgaaacgggtaatacgttcccgtgcaatgtctcct-------------------------------------------------------------------------------------------------------------------------------------------------------------------
>_R_Jupunba_oppositifolia_Liegier_16014@NODE_1_length_2352_cov_180.446593
-----------------------------------------------------------------------------------------------------------------------------------------------------------------gcatgcagtgcacttgcttaattgaaaaattctggcatttgtcctaagatcctgtatctcttttctcattgcgagtgtatcttcctgcaccaagagaaaaatcattaaaattctttcccgcctgaatataaaaataataattgaatacaacttctgcctaaattatcaagtataatagaatatgaaaggagtcgtaagagctattggccaaatg---------------tgatggaaagtgagctatgaaatatcaaaatgcgccatcatcgtcctttttttttttttt-------ggtttgggggggaggggaccaacctgataattttcaattgcttgtctgtcctcctcaatcatcttagattcctgttcaagctttcgagcaatgtaatccttgattacagaaagtgtgaggcatggatttgttgaaagagtttgaaggacaactattgggggcaaaatatcatccctctctatataagtcaaaacttctttcacttctttggagcaatcttctccaagctcgccaaaatatttaagtaaatctgcccaaagggaaggatcccctcctttacctgaatccccaagccttttgcagcaagcaattagcccctcgtgatcatgtgtctgcatatagcaagcaatcacttctttatagagtttcatcttttcatataaatataacagtccttctttgaaagcattcatttcacacaagataattgctaaatcaacatcataaagtggatgttccatgtctggtgcccatgcactcttgagtaagcttagacctttctcacgcctttttagataatctgtttcctcttttgaacttttgtgatcagcacttgttccatttgactgagctttaaacatagtagatttcactgatgctaccttatggttaagatctccatcatcagtaacttgagatattgaaggaaagttcaattccttggatatatacaattccaacagtgtgttgtgaatctccacttgagcaggtgagtccttgaccttgtgggcatacttttcaagaaaatccattagggattggggatgatgaatgaagatgctaagaaagtcaacaggagatggcaacatagagatatatgcactatttgaagctccttttttgtctccatcctctgtgcaaagccttatgaggatctcaatcgtctcagctggcctgtgctctgttaaaatcttaccatactccttaattgttactcctgcttgactgggttctagacttgaaatatatctcaaagcctcatcataccgaccaaggtcttcaagcaagatcttcaagtaccactcatgtctcccggccttctttgcaacatacattgcatgttcatggtaattagcagcacgacaaaccctgattgcagtttccacatcaaacttatgttctccgacactgtcatcacttttaataaataaattaagcttttcaacatctttcaatttggtgtagcaattcaatagtagagtggtatgatctttagaagcaagacccttctcatgtaacttttctaagtaatttgtaaggttatagattctttgagcatccaaaaacttctgtatcacatatgaaggctcaaggtggccaatggtatggatgtactgggccattgcctcatcatagtcttgcttgctgtatagatgatccccatactttcttagcacttcagcagtagctgcagcatcagcttgttgggtttgaacaagattgattgctaccgtatataaatttttcttaaaaagcatgtccaatttgctttccatatccttttctccaatacacaaagttgatttgtcagtcattatgagtattatgttaccccattcatagagcaaatgagaaacttctttaaccgatacactgtgagctatcaaacgattcttcaagtcatagatgttgaaagtatgtcttccatttctttgatcttcaataacacataaaaggtatccacgaaaccatcccagaaatttcttgtctccctcaaaagcccaacaaggaccacgcccatcaacttcataaaaatatacagcctcaggtcgtccaattatcaattcctgtttacgttaccatatataaacatttagcttttacagaaaaaatatatagctagcaataaaattcattgataattaatcagctatgtaattgcatacagagcggtcactcattgccacactgttgacaccgcatccaatctgatctagtgtttgccttcttggtggttgatcatgcatagtgaacaggctcactgaagttggagttacagcaaacaattgaagggattcaccatccaccctaaatccaaggccagttatagacgaaagggttttctctgaatggtattc-----------------------------------------------------------------------------------------------------------------------------------------------------------------------------------------------------------------
>_R_Punjuba_callejasii_Daly_5935@NODE_1_length_2302_cov_31.432360
----------------------------------------------------------------------------------------------------------------------------------aatgaactgctgggagatcaagagtgaaagtgcatgcagtgcacttgcttaattgaaaaattctggcatttgtcctaagatcctgtatctcttttctcattgcgagtgtatcttcctgcaccaagagaaaaatcattaaaattctttcccgcctgaatataaaaataat-attaaatacaacttctgcgtaaattatcaggtatattagaatatgaaaggagtcataagaactattggccacatgtgatggacaccacatggatggaaagtgagacataaaatatcaaaatgcgccatcatcatctttttttttcccc-------------------gaggggaaccaacctgataattttcaattgcttgtctgtcctcctcaatcatcttagattcctgttcaagctttcgagcaatgtaatccttgattacagaaagtgtgaggcatggatttgttgaaagagtttgaaggacaactattgggggcaaaatatcatccctctctatataagtcaaaacttctttcacttctttggagcaatcttctccaagctcgccaaaatatttaagtaaatctgcccaaagggaaggatcccctcctttacctgaatccccaagccttttgcagcaagcaattagcccctcgtgatcatgtgtctgcatatagcaagcaatcacttctttatagagtttcatcttttcatataaatataacagtccttctttgaaagcattcatttcacacaagataattgctaaatcaacatcataaagtggatgttccatctctggtggccatgcactcttgagtaagcttagacctttctcacgcctttttagacgatctgtttcctcttttgaacttttgtgatcagcacttgttccatttgactgagcttttaacattgtagatttctctgacgctaccttatggttaagatctccatcatcagtaacttgagatattgaaggaaagttcaattccttggatatatacaattccaacagtgtgttgtgaatctccacttgagcaggtgagtccttgaccttgttggcatacttttcaagaaaatccattagggattggggatgatgaatgaagatgctcagaaagtcaacaggagatggcaacatagagatatatgcactatttgaagctccttttttgtctccatcctctgtgcaaagccttatgaggatctcgatcgtctcagctggcctgtgctctgttaaaattttaccatactccttaattgttactcctgcttgactgggttcaagacttgaaatatatctcaaagcctcatcataccgaccaaggtcttccagcaagatcttcaggtaccactcgtgtctcccggccttctttgcaacatacattgcatgttcatggtaattagcagcacgacaaaccctgattgcagtttccacatcaaacttatgttctccgacgctgtcatcacttttaataaataaattaagcttttcaacatctttcaatttggtgtagcaattcaatagtagagtggtatgatctttagaagcaagacccttctcatgtaacttttctaagtaatttgtaaggttatagattctttgagcatccaaaaacttctgtatcacatatgaaggctcaaggtgatcaatggtatggatgtactgggccattgcctcatcatagtcttgcttgctgtatagatgatccccatactttcttagcacttcagcagtagctgcagcatcagcttgttgggtctgaacaagattgattgctactgtatataaatttttcttaaaaagcatgtccaatttgctttccatatccttttccccaatacacaaagttgatttgtcagtcattatgagtattatgttaccccattcatagagcaaatgagaaacttctttaaccgatacactgtgagctatcaaacgattctttaagtcatagatgttgaaagtatgtcttccatttctttgatcttcaataacacataaaaggtatccacgaaaccatcccagaaatttcttctctccctcaaaagcccaacaaggaccacgcccatcaacttcataaaaatatacagcctcaggtcgtccaattatcaattcctgtttatgttaccatataaaaacatttagctttcacacaaaaaatatatagccagcaataaaattcattgataattaatgagctatgtaattgcatacagagcggtcactcattgccacactgttgacaccacatccaatctgatctagtgtttgccttcttggtggttgatcatgcatagtgaacaagctcactgaagttggagt-----------------------------------------------------------------------------------------------------------------------------------------------------------------------------------------------------------------------------------------------------------------------------------------------------
