# Supplementary material for: A new generic circumscription of Hydrochorea (Leguminosae, Caesalpinioideae, mimosoid clade) with an amphi-Atlantic distribution
Source: PhytoKeys. 2022 Aug 22;205:401–37. doi: 10.3897/phytokeys.205.82775 (PMC9849043; doi:10.3897/phytokeys.205.82775)
Supplement: Supplementary material 1 — Supplementary data file S1 [file phytokeys-205-401_article-82775__-s001.zip › MSC_m10986_comp28241_c0_seq1.aln-cln]

>Acacia_rostellifera_Murphy_466@NODE_1_length_1594_cov_367.365194
----------------------------------------------------------------------caaaagtatattacaataaaaataattacaatgtca---------------tttttggaattccatcataattgtcttatatcaatactatcaaattttttttcaatataaggcactaagcaatcattcaaccattcattctcatccgattacgaagtgcagtattgatgtattaatcattcaaacatatatttttttttttttttttttttttgaaatctcaaattcaagggggggcacttgcccccccaacccaatacct----gcgtccgcctttgcccgcaggtctgaatttcttcttccacaacaatccaaaccccaaaatcgtctctctgtctccatctctcttcttccatggacaccttctcaagctctgtctcaaccctcaaagtcccttcccttccttctactcaccgtgacgtctatcacttcaaaaccgctccttgttcatcacctaaactccctacacaacctcacgcccatgtcttctcctcttctaaacctaactttacccccaaaaccaaacctttccctcacaagggttttcattcagttgtcttttcttcttcctcttctagtaccccatcttctaaaaatccaatctgtcatcgcaatcctgctattgggtatgctgcagcagtcatagacatagctcagaacagcgattctcttcaccaggttcaaagggatgttcagaggcttctcgggtttctgaaaaatgtgaactttgaagaatcagccatggtgagggcagttttagagcaggggaggttccataggcatctggtggtgttggtgaagatgctgctaaagaagaacaaggttgggattgtgaagcgagtgttggaagaattcgagaggatttatgatgagctttgtggtacgcaggttgtcttggtttcttcggcaactaagatggaggaagatcaactgtttgggattgccgagaatgtgcacaaaataagtggggcattgaaggttaaggtgaggaacttggttcatgagaatttgccctcctttgctgtgtgaaaaaaaaaagcaatgaaaaaaactcttgtaatcatcaacaaaactcttccctccttgatatttgttccttttgatgttgagattatattctggaagtgcctgtggcttatcacttcaattagtgatactgttgaattcttgatatggcaaataggtgcctttgatggggaaaaa-----aagaaatgatgatgaagtggtttgttttttgtatatgtaaactaatatatctacaatgggttcaatcagcattcgcttaatactgttccatgcttttgctaatattctcatcattgttctgtattagtggccatctttttcatgccatgtcatatttcgtttctgtttaaattgttataagcttgatataaagaaccagagagatcattaactcaagctgcgaactgagacttgcttctgtgctagattgtagattaattgaatgcaggagtggattaagcatggtgatcttgttagtgtagaaattgtactgtat
>Albizia_burkartiana_StivalSantos_678@NODE_1_length_1265_cov_15.438017
-----------------------------------------------------------------------------------------------------------------------------------------------------------aatcttcat-----tcttttttgcagaagtatatatatgtatgtaaagaacag--------------------tccatcttgaattttatctcaaacagacaaataattaatcctcagaaatctcaagggaatggttgctttcatgtaagctccac-----caccacc----tacttcgtggcaaaagctcatccccgcaggtctgaatttcttctcccacaacaatccaaactccaaaatcgtctctctgtttccatctctcttcttccatggacactttctcaagctctgtttcaaccctcaaagtcccttcccttccctctgctcaccgtgacgtctataacttcaaaaccgctccttgttcatcacctaagctccctccacaacctcacgcccatgtctcctcctcttctaaacctaacttaaccccaaaaaccaagcctttctctctcaagggttttgcttcactggtctt---ttcttcctcttctcgtaccccaccctctcaaaatccgatcttttatcgcaatccggctactgggtatgctgctgcagtcatagacatagctcagaacagcaattctcttcaccaggttcaaagggatgttcaggggcttctggggtttctgaaaaatgtgaactttgaagaatcagccatggtgagggcagttttagagcgggggaggttccatgggcatctggtggtgttggtgaagatgctgctaaagaagaacaagattgggattgtgaagcaagtgttggaagaattcgagaggatttatgatgagctttgtgtgacgcaggttgtcttggtttcttcatcaactaagatggaggaagatcaactgtttgggattgctgagaatgtgcacaaaataagtggggctttgaaggttaaggtgaggaatttggttcatgagaatttgccctcctttgctgtgtga----------------aaaaaaatcttgtaatcatcaacaaaactcttccctgcttgatatttgttccttttgatgttgatattgtattctggaagtgcctgtggcttctcacttcaattagtgatactattgaattattcatatggcaaataggtgcctttgatggaaaaaaaaaataaagaaatgatgatgacatggtttgtttttcgtgtatgtaaactaatatatctacaatgggtttaatcagcattcgcttaacacttttccatgcttttgctaatattctcatcattctttagtattagttgccatctttttcatgccatggcatatttcgtttctgtataaatcgttataaacttaatataa-----------------------------------------------------------------------------------------------------------------------------
>Albizia_edwallii_Dalmaso_272@NODE_1_length_1271_cov_17.334704
--------------------------------------------------------gcccaactccgccattcgtaagtgtggccacagaggaatgggcctctat----------------taggtgcaagcctgtctttgcagtttatt-ggaaagttttcat-----tcgttttgacagaattatacatatgtatttaatgaacgg--------------------tccatcttgaattttacatcaaacagacaaataattaatcctcagagatctcaagggaatggttgctttcacgtaagctc--------caccaccaccatacttcgtggcaaaagctcatccccgcaggtctgaatttcttctcccacaacaatccaaaccccaaaatcgtctctctgtttccatctctcttcttccatggacaccttctcaagctctgtttcaagcctcaaagtcccttcccttccctctactcaccgcgacgtctatcacttcaaaaccgctccttgttcatcacctaagctccctccacaacctcacgcccatgtctcctccttttctaaacctaacttaaccccaaaaaccaagcttttctctcacaagggttttccttcactgatctt---ttcttccccttctcgaaccccatcttctcaaaatccgatcttttatcgcagtcctgctactgggtatgctgctgcagtcatagacatagctcagaacagcgattctcttcaccaggttcaaagggatgttcaggggcttctggggtttctgaaaaatgtgaactttgaagaatcagccatggtgagggcagttttagagcaggggaggttccataggcatctggtggtgttgatgaagatgctgctaaagaagaacaagattgggattgtgaagcaagtgttggaagaattcgagaggatttatgatgagctttgtggtacgcaggttgtcttggttccttcagcaactaagatggaggaagatcaactgtttgggattgctgagaatgtgcacaaaacaagtggggctttgaaggttaaggtgaggaacttggttcatgagaatttgccctcctttgctgtgtga----------------aaaaaaatcttttaatcatcaacaaaactcttccctgcttgatatttgttccttttgatgttgatattgtattctggaagtgcctgtggcttagcacttcaattagtgataccattgaattattgatatggcaaataggtgcctttgatggggaaaaaaaggaaagaaatgatgacgacatggtttgtttttcgtgtatgtaaactaatatatctacaatgggtttaatcagcattcgcttaacacttttccatgcttttgctcata-------------------------------------------------------------------------------------------------------------------------------------------------------------------------------------------------------------------t
>Albizia_glabripetala_Lewis_1652@NODE_2_length_568_cov_136.340122
--------------------------------------------------------------------------------------------------------------------------------------------------------------------------------------------------------------------------------------------------------------------------------------------------------------------------------------------------------------------------------------------------------------------------------tcttcttccatggacaccttctcaagctctgtttcaaccctcaaagtcccttcccttccctctactcaccgtgacgtttatcacttcaaaaccgctccttgttcatcacctaagctccctccacaacctcacgcccatgtctcctcctcttctaaacctaacttaacccaaaaaaccaagcctttctctcacaaaggatttccttcactggtctt---ttcttcctcttctcgtaacccatcttctcaaaatccaatcttttatggcaatcctgctacagggtatgctgctgcagtcatagacatagctcagaatagcgattctcttcaccaggttcaaagggatgttcagaggcttctggggtttctgaaaaatgtgcactttgaagaatcagccatggtgagggcagttttagagcaggggaggttccataggcatctggtggtgttggtgaagatgctgctaaagaagaacaagattgggattgtgaagcgagtgttggaagaattcgagaggatttatgatgagctttgtggtacgcaggttgtcttggtttcttcagcaactaaga--------------------------------------------------------------------------------------------------------------------------------------------------------------------------------------------------------------------------------------------------------------------------------------------------------------------------------------------------------------------------------------------------------------------------------------------------------------------------------------------------------------------------------------------------------------------------------------------------------------------------------
>Albizia_niopoides_Simon_1601@NODE_1_length_1533_cov_285.168956
tacttaaagttccaaggagtgagctattactacaatttcatttttgaggg------------ctgcgccattcgtaagtgtgaccacagaggtatgggcctcca-----------------taggtgcaagcctgtctttacag-ttatt-ggaaaattttcatca---tatttttggcagaagtatacatatgtatgtaaagaacgg--------------------tccatcttgaattttacctcaaacagacaaataattaatcctcagaaatctcaagggaatggttgctttcatgtaagctc--------caccaccaccatacttcgtggcaaaagctcatccccgcagttctgaatttcttcttccacaacaatccaaacctcaaaatagtctctctgtttccatctctcttcttccatggacactttctcaagctctgtttcaaccctcaaagtcccttcccttccctctactcaccgtgacgtctatcacttcaaaaccgctccttgttcatcacctaagctccctccacaacctcacgcccatgtctcctccttttctaaacctaacttaaccccaaaaaccaagcctttctctcacaagggttttccttcactggtctt---ttcttcctcttctcgttccccatcttctcaaaatccgatcttttatcgcaatcctgctactgggtatgctgctgcagttatagacatagctcagaacagcgattctcttcaccaggttcaaagggatgttcaggggcttctggggtttctgaaaaatgtgaactttgaagaatcagccatagtgagggcagttttagagcaggggaggttccataggcacctggtggtgttggtgaagatgctgctgaagaagaacaagattgggattgtgaagcaagtgttggaagaattcgagaggatttatgatgagctttgtggtacgcaggttgtattggtttcttcagcaactaagatggaggaagatcaactgtttgggattgctgagaatgtacacaaaataagcggggctttgaaggttaaggtgaggaacttggttcatgagaatttgccctcctttgctgtttga----aaaaaacaatg-aaaaaaatcttgtaatcatcaacaaaactcttccctgcttgatatttgttccctttgaagttgagattatattctggaagtgcctgtggcttatcacttcaattagtgatacttttgaaatattgatatggcaaataggtgcctttgattcaaaaaaaaa-------aaaaatgatgatcattttttttttttgtgtatgtaaactaatctatctacgatgggtttaatctgcattcgcttaatactgttccatacttttgctaatattctcatcattgttcggtattagtggccatcttttccatgccatggcatatttcgtttctgtataaatcgttataagcataatataaagaaccagagagataattaactcaagctgcgaactgagacctgcttctgtgctagattgtagattaagtaattgcaggagtggattaagcatggtgatcttgttagtgtagaaa----------t
>Albizia_subdimidiata_var_subdimidiata_Ferreira_210@NODE_1_length_1468_cov_235.438533
------------------------tatcactacaatttcatttttgagggtaagaagcccaactcggccattcgtaagtttgaccacagaggaatgggcctctata---------------taggtgcaagcctgtctttacag-ttatt-ggaaaattttcat-----actgttttgcagaagcttacatatgtatgtaaagaaagg--------------------tccatcttgaattttacctcaaacagacaaataattaatcctcagaaatctcaagggaatggttgctttcatgtaagcgccac-----caccactaccatacttcgtggcaaaagctcatccccgcaggtctgaatctcttcttccacaacaatccaaaccccaaaatcgtctctctgtttccatctctcttcttccatggacaccttctcaagctctgtttcaaccctcaaagtcccttcccttccctctactcaccgtgacttctatcacttcaaaaccgctccttgttcatcacctaagctccctccacagcctcacgcccatgtctcctccttttctaaacctaacttaaccccaaaaaccaagcctttctctcacaagggttttccttcactggtctt---ttcttcctcttctcgtgccccatcttctcaaaatccgatcttttatcgcaatcctgctactgggtatgctgctgcagtcatagacatagctcagaacagcgattctcttcaccaggttcaaagggatgttcaggggcttctggggtttctgaaaaatgtgaactttgaagaatcagccatggtgagggcagttttagagcagggaaggttccataggcatctggtggtgttggtgaagatgctgctaaaaaagaacaagattgggattgtgaagcaagtgttggaagaattcgagaggatttatgatgagctttgtggtacgcaggttgtcttggtttcttcagcaactaagatggaggaagatcaactgtttgggattgctgagaatgtgcgcaaaataagtggggctttgaaggttaaggtgaggaacttggttcatgagaatttgccctcctttgctgtgtga----aaaaaacaatgaaaaaaaatcttgtaatcatcaacaaagctcttccctgcttgatatttgttccttttgatgttgagattatattctggaagtgcctgtggcttatcacttcaatcagtgatacttttaaaatattgatatgtcaaataggtgcctttgatgaaaaaagaaaaaaaagaaatgatgatgacatggtttgttttttgtgtatgtaaactaatatatctgcaatgggtttaatcagcattcgcttaatagtgttccatgcttttgctaatattctcatcattgttcagtattagtggccatctttttcatgccatggcatatttcgtttctgtataaatcgttataagcttaatacaaagaaccagagagatcattaactcaagctgcgaactgagacttgcttctgtgctgga--------------------------------------------------------------------t
>Albizia_tomentella_Leach_Dunlop_3801@NODE_1_length_1391_cov_419.247336
catttagtgttaaataaaagaaaatat---aataaaataaattttttaaataccaaaattggatttaatactgtagagtttaatcaatcaaatatctataaattta---------------tcggcgtgagcgtcacttttaaacttatt-aataaatatttatag-----------------------------atttattgataaaattagaatgaaaaaatattttacataatactttgttttcccataaaactaataattgatccccaaaaatctcaagagaatggttgc--tcaagcaatccccat-----ccccacca----acttcgtggcaaaagctcatccccgcagggctgaatttcttctcccaaaacaatccaaaccccaaaatcgtccttctgtctccatctctcttcttccatggacaccttctcaagctctgtttcaaccctcaaagtccattcccttccttctactcaccgtgacgtctatcaattcaaaaccgctccttgttcatcacctaggcgccctccacaacctcacgcccatgtctcctcctctgctaaacctaacttaacccccaaaaccaagcctttctctcacaagggttttccttcactggtctt---ttcttcctcttctcgtaccccatcttctcaaaatccaatcttcaatcgcaatcctgctactgggtatgctgccgcagtcatagacatagctcagaacagcgattcccttcaccaggttcaaagggatgttcagaggcttctggggtttctgaaatatgtgaactttgaagaatctgccatggtgagggcagttttagagtatgggaggttccataggcatctggtggtgttggtgaatatgctgctaaacaagaacaagattgggattgtgaggcaagtgttggaagaattcgagaggatttatgatgagctttgtggtacgcaggttgtcttggtctcttcggcaactaagatggaggaagatcaactgtttgggattgctgagaatgtgcacaaaataagtggggctttgaaggttaaggtgaggaacttggttcatgagaatttgccgtcctttgctgtgtgaaaacaaaaaacaatttaaaaaaatcttgtaatcataaacaaaactcttccttgcttgatatttgttccttttgatgttgagattatattctggaagtgcgtgtggcttatcacttcaattagtgatactattgaattattgatatggcaaataggcgcctttatgggggaaaaagt--taaggaatgacgacgacatggttttttgtttgtatatgtaaacta--atatttacaatgggttt-atcagcattcgcttaatactgttccatgcttttgctaatattctcatcatttttcagtagtgac-------------------------------------------------------------------------------------------------------------------------------------------------------------------------------------------c
>Balizia_spnov_Morim_577@NODE_2_length_529_cov_165.031646
------------------------------------------------------------------------------------------------------------------------------------------------------------------------------------------------------------------------------------------------------------------------------------------------------------------------------------------------------------------------------------------------------------------------------------------------------------------------------------------------------------------------------------------------------------------------------------------------------------------------------------------------------------------------------------------------------------------------------------------------------------------------------------------------------------------------------------------------------------------------------------------------------------------------------------------------------------------------------------------------------------------------------------------------------------------------------------------------------------------agaatttgccctcctttgctgtgtgaaaaaaaaaaacaatgaaaaaaaatcttgtaatcaccaacaaaactcttccctgtttgatatttgttccttttgatgttgagattatgttctggaagtgcctgtggcatatcacttcaattagtgatactattggattattgatatggcaaattggtgcctttgatgggaaaaaaaa--taagaaatgatgatgacatggtttgttttttgtgtatgtaaactaatatatctacaatgggtttaatcagcattcgcttaatactgtttcatgcttttgctaatattctcatcattgttcagtattagtggccatctttttcatgccatggcatatttcgtttctgtataaatccttgtaagcttaatataaagaaccagagaggtcattaactaaagctgcgaactgagacttgcttctatcctagattgtagattaagtaaatgcaggagtggattaagcatggtgatcttgttagtgtagaaattgtactgtat
>Calliandra_bella_LPQ15696@NODE_1_length_1450_cov_444.650401
-----------------------------------------------------------------------------------------aaacatggatccgatca---------------ctattaatattggattccttcaaccacctaaaaaaagtttggttattttaccgtatatatatatttccataagtgactaaataatagtattaagt-------atttttcctttttacagtattcattgaatagacaaataattgat-cccagaaatttcaagagaatggttgctttcaattaagccc--------caccaacatcaaacctcgtggcaaaagctcatccccgcaggtctcaatttcttctgccacaacattccaagccccaaaatcatttctctgtcttcatctctcttcttccatggatactttctcaagctctgtttcaaccctcaaagtcccttcccttccttcaactcaccgtgacgtttatcacttcaaaacagcaccttgttcatcacctagatttcctccacaacctcacgcccatgtctcatcctcttctaaacctaacctaacccccaaaaccaaacctttctctcaaaagggttttcattcactgctttt---ttcttcatcttctcgcactccatcttctcaaaatccaatctttcatcgcaatcctgctactgggtatgctgcagcagtcatagacatagctcagaacagcgattctcttcaccacgttcaaagggatgttcaaaggcttctggggtttctgaaaaatttgaactttgaagaatcttccatggtgagggcagttttagaacaggggagattccataggcatttggtggtgttgttgaagatgctgatgaagaagaacaagattgggattgtgaagcaggtgttggaagaatttgagaggatttacgatgagctttgtgggacccaggttgtcttggtttcttctgcaactaagatggaggaagatcaactatttgggattgctgagaatgttcagaaaataagtggggctttgaaggttaaggtgaggaacttggttcatgagaatttgccctcctatgctgtctgaaaa------------aaacaaaaggttgtgatcataaaaaaaagtattccctgcttgatat------------atgttgagattgtaatcttaaactggctatggc-tatcacttcaattggtga---tattgaattagtgacatgttaactgatatctctacaaagggtgtttaagtattggattaatg----------ttgttctttgcttttgcaaactcatctttttatgataaacccgatgttaattcggtttgtgagatgcggacctactattggaattatcaacagtttcttgtattaatagccatctttttcttgctaacgcatatttggtttttatgtataaatgagtaagcttaatataaagaacctgagatgtcatttgctcaagctgagaacagag--------------------------------------------------------------------------------------t
>Enterolobium_cyclocarpum_MWC9020@NODE_1_length_1651_cov_400.834816
--------------------aaaattacatgaaaatt---------------------------------tcataaaattttataaatcaaatacttataagttta---------------ttattagtataaactttttttgatttatt-agtaaatacttatagttattcttttcacagaaatataattttgagtttaaatgcaattt------ccatgaaactgctccaccttgaattttgcatcaaacacacaaataattgatccccataaatgtcaatagaatggttgctttcaagtaagccccac-----ccccgccaccatacttcgtggcaaaagctcatccccgcaggtctgaatttcttcttccacaacaatccaaaccccaaaatcggctctctgtctccatctctcttcttccatggacaccttctcaagctctgtttcaaccctcaaagtcccttcccttccttctacgcaccgtgacgtctatcacttcaaaaccgctccttgttcatcacctaggctccctccccaacctcacgcccatgtctcctcctcttctaaaccgaacttaaccaccaaaaccaagcctttctctcacaagggttttccttcactggtcct---ttcttccccttctcgtaccccatcttctcaaaatccaatcttttatcgcaatcctgctactgggtatgccgctgcagtcatagacatagctcagaacagcgattctcttcaccaggttcaaagggatgttcagaggcttctggggtttctgaaaaatgtgaactttgaagaatcaaccatggtgagggcagttttagagcaggggaggttccataggcatctggtggtgttggtgaagatgctgctaaagaagaacaaggttgggattgtgaagcaagtgttggaggaattcgagaggatttacgatgagctttgtggcacgcaggttgtcttggtttcttcagcaactaagatggaggaaaatcaactgtttgggattgctgagaatgtgcacaaaataagtggggctttgaaggttaaggtgaggaacttggttcattagaatttgccctcctttgctgtgtgaaaaggaaaaaaaaaaaaaaaaaaacttgtaatcatcaacaaaactcttccctgctttatatttgttccttttgatgttgagattatattctggaagtgcgcgtggcttaccacttcaattagtgatactattgaattattgatatggcaaataggtgcctttgatggggaaacaaa--aaagaaatgacgacgacgtggtttgctttttgtgtatgtaaacta--atatttacaatgggttt-atcagcattcgcttaatactgttccatgcttttgctaatattctcatcattgttcagtagtagtggccatgtttttcatgccatggcatatttcgtttctgtataaatcgt-----------tataaagaaccagagagatcattaa----------------aggtatgtttgttttggtgattgaaaggcttataagtgtttgtgcacataaatcgagacataccctcttacata---cttatctcgtag
>Hydrochorea_corymbosa2_Iganci_862@NODE_1_length_1509_cov_374.434663
------------------------------------------------------------------------------------------------------------------------------------------------------------atttttataatttttttatttccaaaagtgtacgtatgtatttaatgaccggcttgaagccgatgaaacttctccatcctgaattttacatcaaacagacaaataattgatccccagggatttcaagagaattgttgctttcgagtaagccccaccacggcaccaccaccacacttcgtggcaaaggcgcatccccgcagttctgaatttcttcttccacaacaatccaaaccccaaaatcgtctctctgtctccatctctcttcttccatggataccttctcaagctctgtttcaaccctcaaagtccctccccttccttcaactcaccgtgacgtctatcacttcaaaaccgctccttgttcatcgcctaagctccctccacaacctcacacccatttctcctcctcctctaaacctaacttaaccccaaaaacccagcctttctctcacaaggattttccttcgctggtcttttcttcttcctcttctcgcaccccttcttctcaaaatccaatcttttgtcgcaatcctgctactgggtatgctgctgcagtcatagacatagctcaaaacagcgattctcttcaccaggttcaaagggatgttcagaggc---------ttctgaaaaatgtgaactttgaagaatcagccatggtgagggcagttttagagcaggggaggttccataggcatctggtggtgttggtgaagatgctgctaaagaagaacaagattgggactgtgaagcaagtgttggaagaattcgagaggatttatgatgagctttgtggtacgcaggttgtcttggtttcttcggcaactaagatggaagaagatcaactgtttgggattgctgagaatgtgcacaaaataagtggggctttgaaggttaaggtgagggacttggttcatgagaatttgccctcctttgctgtgtg--aaaaaaaaacaatgaaaaaaaatcttgtaatcatcagcaaaactcttccctgcttgatatttgttccttttgatgttgagattatattctggaagtgcctgtggcatgtcacttcaattagtgatactattggattattgatatggcaaattggtgcctttgatggg-aaaaaaa--taagaaatgatgatgacatggtttgttttttgtttatgtaaactaatatatctacaatgggtttaatcagcattcgcttaatactgttccatgcttttgctaatattctcatcattgttcagtattagtggccatctttttcatgccatggcatgtttcgtttctgtataaatccttgtaagcttaatataaagaaccagagagatcattaactaaagctgcgaactgagacttgcttctatcctagattgtagattaagtaaatgcaggagtggattaagcatggtgatcttgttagtgtagaaattgtactgtag
>Hydrochorea_marginata_Morim_563@NODE_1_length_1405_cov_282.141566
---------tattgtaaatcacgttgtaaaagtagtttatactgctaatctaaacagactaagtgtggaattagagaatgtaataaaataaataaggatgtctataagtttaaatagtatttt-------taagaattttcttttttttttaatgtatttttacaatttttttatttccaaaagtatacgtatgtatttaatgaccggcttgaagcagatgaagcttctccattctgaattttacatcaaacagacaaataattgatccccagggatttcaggagaattgttgctttccagtaagccccaccacggtgccaccaccacacttcgtggcaaaggctcatccccgcagttctgaatttcttcttccacaacaatccaaaccccaaaatcgtctctctgtctccatctctcttcttccatggacaccttctcaagctctgtttcaaccctcaaagtccctccccttccttcaactcaccgtgacttctatcactttaaaaccgctccttgttcatcgcctaagctcccgccacaacctcacgcccctgtgtcctcctcttctaaacctaacttaaccgcaaaaaccaagcctttctcccacaagggttttccttcactggtcttttcttcgtcctcttctcgcaccctttcttctcaaaatccaatcttttgtcgcaatcctgctactgggtatgctgctgcagtcatagacatagctcaaaacagcgattctcttcaccaggttcaaagggatgttcagaggc---------ttctgaaaaatgtgaactttgaagaatcagccatggtgagggcagttttagagcaggggaggttccataggcatctggtggtgttggtgaagatgctgctaaagaagaacaagattgggattgtgaagcaagtgttggaagaattcgagaggatttatgatgagctttgtggtacgcaggttgtcttggtttcttcggcaactaagatggaggaagatcaactgtttgggattgctgagaatgtgcacaaaataagtggggctttgaaggttaaggtgaggaacttggttcatgagaatttgccctcctttgctgtgtgaaa-aaaaaaacaatgaaaaaaaatcttgtaatcatcaacaaaactcttccctgcttgatatttgttccttttgatgttgagattatattctggaagtgcctgtggcatatcacttcaattagtgatactattggattattgatatggcaaattggtgcctttgatgggaaaaaaaa-------------------------------------------------------------------------------------------------------------------------------------------------------------------------------------------------------------------------------------------------------------------------------------------------------------------------------
>Jupunba_abbottii_Zanoni_21220@NODE_1_length_1375_cov_250.412943
---------------------------------aacttatggtgtcaatccta------tactctttttgttaatctcattactcttcttatcaa-----------agtttaaattatatttt----ttttaaaattttcttttttttaaaaaaatatttttgtaatttttttatttccaaaagtatacgtatgtatttaatgaccggcttgaagcagatgaaacttctccatcctgaattttacatcaaacagacaaataattgatccccagaaa-ttcaagagaattgttgctttcgagtaagccccaccacggcaccaccaccacacttcgtggcaaaggctcatccccgcagttctgaatttcttcttccacaacaatccaaaccccaaaatcgtctctctgtctccatctctctccttccatggatactttctcaagctctgtttcaaccctcaaagtcccttcccttccttcaactcaccgtgacgtatatcatttcaaaaccgctccttgttcatcgcctaagctcccgccacaatctcacgcccatgtgtcctcctcttctaaacctaacttaaccccaaaaaccaagcctttctcccacaagggttttccttcactggtcttttcttcttcctcttctcgcaccccttcttctcaaaatccaatcttttgtcgcaatcctgctactgggtatgctgcagcagtcatagacatagctcagaacagcgattctcttcaccaggttcaaagggatgttcagaggc---------ttctgaaaaatgtgaactttgaagaatcagccatggtgagggcagttttagagcaggggaggttccataggcatctggtggtgttggtgaagatgctgctaaagaagaacaagattgggattgtgaagcaagtgttggaagaattcgagaggatttatgatgagctttgtggtacgcaggttgtcttggtttcttcggcaactaagatggaggcagatcaactgtttgggattgctgagaatgtgcacaaaataagtggggctttgaaggttaaggtgaggaacttggttcatgagaatttgccctcctttgctgtgtgaaagaaaaaaacaatgaaaaaaaatcttgtaatcatcaacaaaactcttccctgcttgatatttgttccttttgatgttgagattatattctggaagtgcctgtgacatatcacttcaattagtgatactattggattattgatatggcaaattggtgcctttgatgggaaaaaaaa--aaagaaatgatgatgacatggtttgttttttgtgtatgcaaactaatatatctacaatgggtttaatcagcattcgcttaatatcgttccatacttttgctaatattctcatcattgttcagtattagtggccatctttttcatgccatg----------------------------------------------------------------------------------------------------------------------------------------------------------------------g
>Jupunba_barbouriana_Iganci_847@NODE_1_length_1399_cov_288.563540
-----------------------------------------------------------------------------------------------------------------------------------------------------------tatttttataatttttttatttccaaaagtatacgcatgtatttaatgaccgccttgaagcagatgaaacttctccgtcctgaattttacatcaaacagacgaataattgatccccagaaatttcaagagaactgttgctttcaagtaagccccaccacggcagcaccaccacacttcgtggcaaaggctcatccccgcagttctgaatttcttcttccacaacaatccaaaccccaaaatcgtctctctgtctccatctctcttcttccatggataccttctcaagctctgtttcaaccctcaaagtcccttcccttccttcaactcaccgtgacgtctatcacttcaaaaccgctccttgttcatcgcctaagcct---ccacaacctcacgcccatttcttctcctcttctaaacctaacttaaccccaaaaacccggcctttctctcacaaggattttccttcactggtcttttcttcttcctcttctcgcaccccttcttctcaaaatccaatcttttgtcgcaatcctgctactgggtatgctgcagcagtcatagacatagctcagaacagcgattctcttcaccaggttcaaagggatgttcagaggc---------ttctgaaaaatgtgaactttgaagaatcagccatcgtgagggcagttttagagcaggggaggttccataggcatctggtggtgttggtgaagatgctgctaaagaagaacaagattgggattgtgaagcaagtgttggaagaattcgagaggatttatgatgagctttgtggtacgcaggttgtcttggtttcttcggcaactaagatggaggaagatcaactgtttgggattgctgagaatgtgcacaaaataagtggggctttgaaggttaaggtgaggaacttggttcatgagaatttgccctcctttgctgtgtgaaaaaaaaaca-atgaaaaaaaaatcttgtaatcatcaacaaaactcttccctgcttgatatttgttccttttgatgttgagattatattctggaagtgcctgtggcatatcacttcaattagtgatactattggattattgatatggcaaattggtgcctttgatgggaaaaaaaa--taagaaatgatgatgacatggtttgttttttgtgtatgtaaactaatatatctacaatgggtttaatcagtattcgcttaatactgttccatgcttttgctaatattctcatcattgttcagtattagtggccatctttttcatgccatggcatatttcgtttctgtataaatcgttataagcttaatataaagaacctgagagatcattaactcaagctgcgaactgagacttgcttctgtgctggattgtagattaagtaaatgcatag--agactgtattttgagat--------------------------c
>Jupunba_brachystachya_Lima_7438@NODE_1_length_1679_cov_182.159800
---------------------------------------------------------------------------------------ataaacaaggatgtctataaatttaaatagtatttt---tttaaaattttttcttttttttttaaatatatttttataatttttttatttccaaaagtatatgtatgtatttaatgaccggcttgaagcagatgaaacttctccatcctgaattttacatcaaacagacaaataattgatccccagaaatttcaagagaattgttcctttcaagtaagccccaccacggcagcaccaccacacttcgtggcaaaggctcatccccgcagttctgaatttcttcttccacaacaatccaaaccccaaaatcgtctctctgtctccatctctcttcttccatggatactttctcaagctctgtttcaaccctcaaagtcccttcccttccttcaactcaccgtgaagtatatcacttcaaaaccgctccttgttcatcgcctaagctcccgccacaacctcacgcccatgtcccctcctcttctaaacctaacttaaccccaaaaaccaagcctttctcccacaagagttttccgtcactggtcttttcttcttcctcttctcgcaccccttcttctcaaaatccaatcttttgtcgcaatcctgctactgggtatgctgcagcagtcatagacatagctcagaacagcgattctcttcaccaggttcaaagggatgttcagaggc---------ttctgaaaaatgtgaactttgaagaatcagccatggtgagggcagttttagagcaggggaggttccataggcatctggtggtgttggtgaagatgctgctaaagaagaacaagattgggattgtgaagcaagtgttgaaagaattcgagaggatttatgatgagctttgtggtacgcaggttgtcttggtttcttcggcaactaagatggaggaagatcaactgtttgggattgctgagaatgtgcacaaaataagtggggctttgaaggttaaggtgaggaacttggttcatgagaatttgccctcttttgctgtgtgaaaaaaaaaaacaatgaaaaaaaatcttgtaatcatcaacaaaactcttccatgcttgatatttgttccttttgatgttgagattatattctggaagtgcctgtggcatatcacttcaattagtgatactattggattattgatatggcaaattggtgcctttgatgggaaaaaaaa--aaagaaatgatgatgacatggtttgttttttgtgtatgtaaactaatatatctacaatgggtttaatcagcattcgcttaatactgttccatgcttttgctaatatcctcatcattgttcagtattagtggccatctttttcatgccatggcatatttcgtttctgtataaatcgttataagcttaatataaagaaccagagaggtcattaactccagctgcgaactgagacttgcttctgtgctggattgtagattaagtaaatgcataga--gactgtactttgaaatcttgttaatgtagaaattgtagtgtac
>Jupunba_cochleata_Bonadeu_673@NODE_1_length_1797_cov_174.990116
tacttaatacatcgcaaattacgttgtaaaaatagtttttaccgctaatctaaacagactaaatatggaattagataatgtaataaaataaataaggatgtctataatttttta---------------atttttttatcactcttttttaaatgtatttttataatgtttttatttccaaaagtatacgtatgtatttaatgaccggcttggagctgatgaaacttctccatcctgaattttacatcaaacagacaaataattgatccccagaaatttcaagagaattgttgctttcaagtaagccccaccactgcaccaccaccacacttcgtggcaaaggctcatccccgtgggtctgaatttcttcttccacaacaatccaaaccccaaaatcgtctctctgtctccatctctcttcttccatggataccttctcaagctctgtttcaaccctcaaagtcccttcccttccttcaactcaccgtgacgtatatcacttcaaaaccgctccttgttcagcacctaagcttcctccacaacctcacgcccatgtctcctcctcttctaaacccaacttaaccccaaaaaccaagcctttctcccacaagggttttccttcactggtcttttcttcttcctcttctcgcaccccttcttctcaaaatccaatcttttatcgcaatcctgctactgggtatgctgcagcagtcatagacatagctcagaacagcgattctcttcaccaggttcaaagggatgttcagaggc---------ttctgaaaaatgtgaactttgaagaatcagccatggtgagggcagttttagagcgggggaggttccataggcatctggtggtgttggtgaagatgctgctaaagaagaacaagattgggattgtgaagcaagtgttggaagaattcgagaggatttatgatgagctttgtggtacgcaggttgtcttggtttcttcggcaactaagatggaggaagatcaactgtttgggattgctgagaatgtgcacaaaataagtggggctttgaaggttaaggtgaggaacttggttcatgagaatttgccctcctttgctgtgtgaaaaaaaaaaacaatgaaaaaaaatcttgtaatcatcaacaaaactcttccctgcttgatatttgttccttttgatgttgagattatattctggaagtgcctgtggcatatcacttcaattagtgatactattggattattgatatggcaaattggtgcctttgatgggaaaaaaaa--taagaa---atgatgacatggtttgttttttgtgtatgtaaagtaatatatctacaatgggtttaatcagcattcgcttaatactgttccatgcttttgctaatattctcatcattgttcagtattagtggccatctttttcatgccatggcatatttcgtttctgtataaatcgttataagcttaatataaagaaccagagagatcattaactcaagctgcgaactgagacttgcttctgtgctagattgtagattaagtaaatgcaggagtggattaagcattgtgatcttgttagtgtagaaattgtactgtag
>Jupunba_floribunda_Iganci_883@NODE_1_length_1333_cov_256.262739
tacttaatacatcgtaaattaagttataaaagtaatttctactgttaatctaaacagactaa-tatggaattagagaatgtaataaaataaacaaggatgtctataatttttttctttttttt--tactttttttttatcactcttatttaaatgtatttttataatttttttatttccaaaagtatacgtatgtatttaatgaccggcttgaagcagatgaaacttctccatcctgaattttacatcaaacagacaaataattgatccccagaaatttcaagagaattgttgctttcaagtaagccccaccacggcaccaccaccacacttcgtggcaaaggcccatctctgcagttctgaatttcttcttccgcaacaatccaaaccccaaaatcgtctctctgtctccatctctcttcttccatggataccttctcaagctctgtttcaaccctcaaagtcccttcccttccttcaactcaccgtgacgtgtatcacttcaaaaccgctccttgttcatcgcctaagctccctccacaacctcacgcccatgtctcctcctcttctaaacctaacttaaccccaaaaaccaagcctttctcccacaagggttttccttcactggtcttttcttcttcctcttctcgcaccccttcttctcaaaatccaatcttttatcgcaatcctgctactgggtatgctgcagcagtcataaacatagctcagaacagcgattctcttcaccaggttcaaagggatgttcagaggcttctggggtttctgaaaaatatgaactttgaagaatcagccatggtgagggcagttctagagcaggggaggctccataggcatctggtggtgttggtgaagatgctgctaaagaagaacaagattgggattgtgaagcaagtgttggaagaattcgagaggatttatgatgagctttgtggtacgcaggttgtcttggtttcttcagcaactaagatggaggaagatcaactgtttgggattgctgagaatgtgcacaaaataagtggggctttgaaggttaaggtgaggaacttggttcatgagaatttgccctcctttgctgtgtga---aaaaaaacaatgaaaaaaaatcttgtaatcatcaacaaaactcttccctgcttgatatttgttccttttgatgttgagattatattctagaagtgcctgtggcttatcacttcaattattgatgctattgaattattgatatggcaaataggtgcctttgatttgggggggggtggggggaatgatgatgacat---------------------------------------------------------------------------------------------------------------------------------------------------------------------------------------------------------------------------------------------------------------------------------------------------------g
>Jupunba_idiopoda_Quesada_1718@NODE_1_length_1306_cov_158.121237
-------------------------------------------------------------------------------------------------------------------------------------------------------------------------------------------------gtatttaatgaccgccttgaagcatatgaaacttctccaccctgaattttacatcaaacagacaaattattgatccccagaaatttcaagagaattgttgctttcaagtaagccccaccacggcaccaccaccacactacgtggcaaaggctcatccccgcagttctgaatttcttctcccacaacaatccaaaccccaagatcgtctctctgtctccatctctcttcttccatggataccttctcaagctctgtttcaaccctcaaagtcccttcccttccttcaactcaccgtgacgtatatcacttcaaaaccgctacttgttcatcgcctaagctccctccacaacctcacgcccatgtctcctcctcttctaaacctaacttaaccccaaaaaccaagcctttctcccacaagggttttccttcactggtcttttcttcttcctcttctcgcaccccttcttctcaaaatccaatcttttatcgcaatcctgctactgggtatgctgcagcagtcataaacatagctcagaacagcgattctcttcaccaggttcaaagggatgttcagaggcttctggggtttctgaaaaatgtgaactttgaagaatcagccatggtgagggcagttttagaacaggggaggctccataggcatctggtggtgttggtgaagatgctgctaaagaagaacaagattgggattgtgaagcaagtgttggaagaattcgagaggatttatgatgagctttgtggtacgcaggttgtcttggtttcttcagcaactaagatggaggaagatcaactgtttgggattgctgagaatgtgcacaaaataagtggggctttgaaggttaaggtgaggaacttggttcatgagaatttgccctcctttgctgtgt----------------gaaaaatttttttgtgatcatcaacaaaactcttccctgcttgatatttgttccttttgatgttgagattatattctggaagtgcctgtggcatatcacttcaattagtgatactattggattattgatatggcaaattggtgcctttgatgggaaaaaata--taagaaatgatgatgacatggtttgttttttgtgcatgtaaactaatatatctacaatgggtttaatcagcattcgcttaatactgttccatgcttttgctaatattctcatcattgttcagtattagtggccatctttttcatgccatggcatatttcgtttctgtataaatccttgtaagcttaatataaagaaccagagagatcattaactaaagctgcgaactgagacttgctt------------------------------------------------------------------------------c
>Jupunba_laeta_Mori_25147@NODE_1_length_1349_cov_92.664308
---------------------------aaaactagattttaccgttaatctaaacggactaagtgtgggatcagagaatgtaataaaataaacaatgatgtctataatttttttatttttttt---------------atcactctttttaaatgtatttttataatttttttatttccaaaagtacacgcatgtatttaatgaccgccttgaagcggatgaaacttctccatcctgaattttacatcaaacag----aaaattgatccccgggaatttcaggagaattgttgctttcaagtaagccccaccacggcaccaccaccacacttcgtggcaaaggctcatccccgctgttctgaatttcttcttccacaacaatccaagccccaaaatcgtctctctgtctccatctctcttcttccatggataccttctcaagctctgtttcaaccctcaaagtcccttcccttccttcaactcaccgtgacgtctatcacttcaaaaccgctccttgttcatcgcctaagctcccgccacaacctcgcgcccatgtctcctcctcctctaaacctaacttaaccccaaaaaccaagcctttctcccacaagggttttccttcactggtcttttcttcttcctcttctcgcaccccttcttctcaaaatccaatcttttgtcgcaatcctgctactgggtatgctgctgcagtcatagacatagctcagaacagcgattctcttcaccaggttcaaagggatgttcagaggc---------ttctgaaaaatgtgaactttgaagaatcagccatggtgagggcagttttagagcaggggaggttccataggcatctggtggtgttggtgaagatgctgctaaagaagaacaagattgggattgtgaagcaagtgctggaagaattcgagaggatttatgatgagctttgtggtacgcaggttgtcttagtttcttcggcaactaagatggaggaagatcaactgtttgggattgctgagaatgtgcacaaaataagtggggctttgaacgttaaggtgaggaacttggttcatgcgaatttgccctcctttgctgtgt----------------gaaaaaaaatcttgtaatcatcaacaaaactcttccctgcttgatatttgttccttttgatgttgagattatattctggaagtgcctgtggcatatcacttcaattagtgatactattggattattgatatggcaaattggtgccttcgatggggaaaaaaa--aaagaaatgatgatgacatggtttgttttttgtgtatgtaaactaatatatctacaatgggtttgatcagcattcgcttaatactgttccatgcttttgctaatattctcatcattgttcagtattagtggccatatttt--------------------------------------------------------------------------------------------------------------------------------------------------------------------------------t
>Jupunba_longipedunculata_Cardona_2682@NODE_1_length_514_cov_194.517162
-----------------------------------------------------------------------------------------------------------------------------------------------------------------------------------------------------------------------------------------------------------------------------------------------------------------------------------------------------------------------------------------------------------------------------------------------------------------------------------------------------------------------------------------------------------------------------------------------------------------------------------------------------------------------------------------------------------------------------------------------------------------------------------------------------------------------------------------------------------------------------------------------------------ctgctaaagaagaacaagattgggattgtgaagcaagtgctggaagaattcgagaggatttatgatgagctttgtggtacgcaggttgtcttagtttcttcggcaactaagatggaggaagatcaactgtttgggattgctgagaatgtgcacaaaataagtggggctttgaaggttaaggtgaggaacttggttcatgagaatttgccctcctttgctgtgtgaaa-aaaaaaacaatgaaaaaaaatcttgtaatcatcaacaaaactcttccctgcttgatatttgttccttttgatgttgagattatattctggaagtgcctgtggcatatcacttcaattagtgatactattggattattgatatggcaaattggtgcctttgatgggaaaaaaagaaaaagaaatgatgatgacatggtttgttttttgtgtatgtaaactaatatatctacaatgggtttaatcagcattcgcttaatactgttccatgc-tttgctaatattctcat------------------------------------------------------------------------------------------------------------------------------------------------------------------------------------------------------------c
>Jupunba_macradenia_Lourteig_3021@NODE_1_length_1395_cov_306.317906
---------------gattagtattttgataa-agacttacttatcaatccta------tactctttttgtcaatcctattattcttcttatcaa-----------agtttttggaatttt-----------------tactttttttttaaatatatttttatagtttttttatttctaaaagtatacgtatgtatttaatgaccggcttgaagcagatgaaactcctccatcctgaattttacatcgaacagacaaataattgatccccagaaatttcaagagaattgttgctttcaagtaagccccaccacggctgcaccaccacacttcgtggcaaaggctcatccccgcagttctgaatttcttcttccacaacaatccaaaacccaaaatcgtctctctgtctccatctctcttcttccatggatactttctcaagctctgtttcaaccctcaaagtcccttcccttctttcaactcaccgtgacgtatatcacttcaaaaccgctccttgttcatcgcctaagctcccgccacaacctcacgcccatgtctcctcctcttctaaacctaacttaaccccaaaaaccaagcctttctcccacaagggttttccttcactggtcttttcttcttcctcttctcgcaccccttcttctcaaaatccaatcttttgtcgcaatcctgctactgggtatgctgcagcagtcatagacatagctcagaacagcgattctcttcaccagattcaaagggatgttcagaggc---------ttctgaaaaatgtgaactttgaagaatctgccatggtgagggcagttttagagcaggggaggttccataggcatctggtggtgttggtgaagatgctgctaaagaagaacaagattgggattgtgaagcaagtgttggaagaattcgagaggatttatgatgaactttgtggtacgcaggttgtcttggtttcttcggcaactaagatggaggaagatcaactgtttgggattgctgagaatgtgcacaaaataagtggggctttgaaggttaaggtgaggaacttggttcatgagaatttgcccttctttgctgtgtgaaagaaaaaaacaatgaaaaaaaatcttgtaatcatcaacaaaactcttccctgcttgatatttgttccttttgatgttgagattatattctggaagtgcctgtggtatatgacttcaattagtgatactattggattattgatatggcaaattggtgcctttgatgggaaaaaaaaaaaaagaaatgatgatgacatggtttgttttttgtgtatgtaaactaatatatctacaatgggtttagtcagcattcgcttgatactgttccatgcttttgctaatattctcatcattgttcagtattggtggccatctttttcatgccatggcatatttc-------------------------------------------------------------------------------------------------------------------------------------------------------------g
>Jupunba_microcalyx_Iganci_855@NODE_2_length_561_cov_26.694215
------------------------------------------------------------------------------------------------------------------------------------------------------------------------------------------------------------------------------------------------------------------------------------------------------------------------------------------------------------------------------------------------------------------------------------------------------------------------------------------------------------------------------------------------------------------------------------------------------------------------------------------------------------------------------------------------------------------------------------------------------------------------------------------------------------------------------------------------------------------------------------------------------------------------------------------------------------------------------------------------------------------------------------------------------------------------------------------------------------------------------------------------------------------------------------------------------------ttccttttgatgttgagattatattctggaagtgcctgtggcttatcacttcaattagtgatactattgaattattgatatggcaaataggtgcctttgatgggggaaaaa---taagaaatgatgatgacatggtttgttttttgtgcatgtaaactaatatatctacaatgggtttaatcagctttcgcttaatattgttccatgcttttgctaatatcctcatcattgttcagtattagtggccatctttttcatgccatggcatatttcgtttctgtataaatcgttataagcttaatataaagaaccagagagatcattaactccagctgcgaactgagacttgcttctgtgctggattgtagattaagtaaatgcatagatgaaatcgttataagcagattgttaatgtagaaattgtactgtaa
>Jupunba_oxyphyllidia_Yonker_6157@NODE_1_length_709_cov_442.610759
----------------------------------------------------------------------------------------------------------------------------------------------------------------------------------------------------------------------------------------------------------------------------------------------------------------------------------------------------------------------------------------------------------atcgtctctctgtctccatctctcttcttccatggataccttctcaagctctgtttcaaccctcaaagtcccttcccttccttcaactcaccgtgacgtatatcacttcaaaaccgctacttgttcatcgcctaagctccctccacaacctcacgcccatgtctcctcctcttctaaacctaacttaaccccaaaaaccaagcctttctcccacaagggttttccttcactggtcttttcttcttcctcttctcgcaccccttcttctcaaaatccaatcttttatcgcaatcctgctactgggtatgctgcagcagtcataaacatagctcagaacagcgattctcttcaccaggttcaaagggatgttcagaggcttctggggtttctgaaaaatgtgaactttgaagaatcagccatggtgaggtcagttttagaacaggggaggctccataggcatctggtggtgttggtgaagatgctgctaaagaagaacaagattgggattgtgaagcaagtgttggaagaattcgagaggatttatgatgagctttgtggtacgcaggttgtcttggtttcttcagcaactaagatggaggaagatcaactgtttgggattgctgagaatgtgcacaaaataagtggggctttgaaggttaaggtgaggaacttggttcatgagaatttgccctcctttgctgtgtgaaaa------------------------------------------------------------------------------------------------------------------------------------------------------------------------------------------------------------------------------------------------------------------------------------------------------------------------------------------------------------------------------------------------------------------------------------------------------------------------------------------------------------
>Punjuba_killipii_Palodorios_6252@NODE_1_length_1178_cov_95.275204
----------------------------------------------------------------------------------------------------------------------------------------------------------gtatttttataatttttttatttccaaaattatacgtatgtatttaatgaccggcttgaagcagatgaaatttctccatcttgaattttacatcaaacagacaaataattgatccacagaaatttcaagagaactgttgctttcaagtaagcc-----------ccaccaccacacttcgtggcaaaggctcatccccgcagttctgaatttcttcttccacaacaatccaaaccccaaaatcgtctctctgtctccatctctcttcttccatggataccttctcaagctctgtttcaaccctcaaagtcccttcccttccttcaactcatcgtgacgtctatcacttcaaaaccgctccttgttcatcgcctaagctccctccacaacctcacgcccatgtctcctcctcttctaaacctaacttaaccccaaaaaccaagcctttctctcacaagggttttccttcactggtcttttcttcttcctcttctcgcaccccttcttctcaaaatccaatcttttatcgcaatcctgctactgggtatgctgctgcagtcatagacatagctcagaacagctattctcttcaccaggttcaaagggatgttcagaggc---------ttctgaaaaatgtgaactttgaagaatcagccatggtgagggcagttttagagcaggggaggttccataggcatctggtggtgttggtgaagatgctgctaaagaagaacaagattgggattgtgaagcaagtgttggaagaattcgagaggatttatgatgagctttgtggtacgcaggttgtcttggtttcttcggcaactaagatggaggaagatcaactgtttgggattgctgagaatgtgcacaaaataagtggggctttgaaggttaaggtgaggaacttggttcatgagaatttgccctcctttgctgtgtgataa--aaaaacaacgaaaaaaaatcttgtaatcatcaacaaaactcttccctgcttgatatttgttccttttgatgttgagattatattctggaagtgcctgtggcttatcacttcaattagtgatactattgaattattgatatggcaaatacgtgcctttgatgggaaaaaaaa--taagaaatgatgatgacatggtttgttttttgtgtatgtaaactaatatatctacagtgggtttaatcagcattcg------------------------------------------------------------------------------------------------------------------------------------------------------------------------------------------------------------------------------------------------c
>_R_Afrocalliandra_redacta_Germishuizen_5585@NODE_1_length_778_cov_478.980029
--------------------------------------------------------------------------------------------------------------------------------------------------------------------------------------------------------------------------------------------------ttcattaaacagataaataattgat-cccagaattttcaagagaatggctgctttcaattaagccc--------caccaccaccaaacctcgtggcaaaagctcatccctgcgggtctcaaattcttattccacaacaatccaaaccccaaaa---cctctctgtcctcatccctcttcttccatggataccttctcaagctctgtttcaaccctcaaagtcccttcccttccttcaactcaccgtgacgtttatcacttcaaaaccgcaccttgttcatcacctaaacttcatccacaacctcacgcccatttctcctcttcttctatacttaacttaacccccaataccaaacctttatctcagaagggttttcattcactggtttt---ttcttcatctcctcgcaccccatcttctcaaaatccaatctttcatcgcaatcctgctactgggtatgctgcagcagtcatagacatagctcagaacagcgattctcttcaccaggttcaaagggatgttcaaaggcttctggggtttctgaaaaatttgaactttgaagaagcttccatggtgagggcagttttagagcaggggagattccataggcatctggtggtgttggtgaagatgctgataaagaagaacaagactgggattgtgaagcaagttttggaagaatttgagaggatttatgatgagctttgtggtacacaggttgtcttggtttcttcagcaactaggatggaggaagatcaactttttgggattgctgagaatgtgcacaaa-----------------------------------------------------------------------------------------------------------------------------------------------------------------------------------------------------------------------------------------------------------------------------------------------------------------------------------------------------------------------------------------------------------------------------------------------------------------------------------------------------------------------------------------------------------------------------------t
>_R_Albizia_adinocephala_FHO33_88@NODE_1_length_1565_cov_232.236559
tccttgaatttccaaggagtgagctatcactacaatttcattgttgagggtaagcagcccaactcggccattcattagtgtgaccacagaggaaggggcctctata---------------taggtgcaagcctgtctttacagtttatt-ggaaacttttcat-----tcttttttgcagaag--tacacatgtatttacagaacgg--------------------tccatcttgaattttacctcaaacagaaaaataattaatcctcagaaatctcgagggaatggttgctttcatgtcagctccac-----caccaccaccatacttcgtggcaaaagctcatccccgcaggtctgaatttcttcttccacaacaatccaaaccccaaaatcgtctccctgtttccatctctcttcttccatggacaccttctcaagctctgtttcaaccctcaaagtcccttcccttccctctactcaccgtgacgtctatcacttcaaaaccgctccttgttcatcacctaagctccctccacaacctcaagcccatgtctcctccttttctaaacctaacttaaccccaaaaaccaagcctttctctcacaagggttttccttcactggtctt---ttcgtcctcttctcgtaccccatcttctcaaaatccgatcttttatcgccatcctgctactgggtatgctgctgcagtcatagacatagctcagaacagcgattctcttcaccaggttcaaagggatgttcaggggcttctggggttcctgaaaaacgtgaactttgaagaatcagccatggtgagggcagttttagagcaggggaggttccataggcatctggtggtgttggtgaagatgctgctaaagaagaacaagattgggattgtgaagcaagtgttggaagaattcgagaggatttatgatgagctttgtggtacgcaggttgtcttggtttcttcagcaactaagatggagggagatcaactgtttcggattgctgagaatgtgcacaaaataagtggggctttgaaggttaaggtgaggaacttggttcatgagaatttgccctcctttgctgtgtga----aaaaaacaatg-aaaaaaatcttgtaatcatcaacaaaactcttccctgcttgatatttgttccttttgatgttgcgattatattctggaagtgcctgtggcttatcacttcaattggtgatacttttgaaatattgatatggcaaataggtgcctttgatggaaaaaaagaaaaaagaaatgatgatgacatggtttgttttttgagcatgtaaactaatatatctacgatgggtttaatcagcattcgcttaatactgttccatgcttttgccaatattctcatcattgttcggtattagtggccatcttttgcatgccatggcatatctcgtttctgtataaatcgttataagcttaatacaaagaaccagagagatcattaactcaagctgcgaactgagact------------------------------------------------------------------------------------
>_R_Albizia_coripatensis_Hughes_2433@NODE_1_length_1818_cov_355.524986
cacttaaagttccaaggagtgagctatcactacaacttcatttttgagggcaagcagcccaactcggccattcgtaagtatgaccacagaggaatgggcctctata---------------tatgtgcaagcctgtctttgcagtttgtt-ggaaaattttcat-----tctttttttcagaatgatacatttgtatttaaagaacgg--------------------tccatcttgaattttacatccaacagacaaataattaatcctcagaaatctcaagggaatggttgctttcatgtaagctc--------caccaccaccatacttcgtggcaaaagctcagccccgcaggtctgaatttcttcttccataacaatccaaaccccaaaatcgtttctctgttttcatctctcttcttccatggacaccttctcaagctctgtttcaaccctcaaagtcccttcccttccctctgctcaccgcgacgtctatcacttcaaaaccgctccttgttcatcacctaagctccctccacaacctcacgcccatgtctcctcctctgctaaacctaacttaaccccaaaaaacaagcctttctctcacaagggttttccttcactggtctt---ttcttcctcttctcgtaccccatcttctcaaaatccgatcttttatcgcaatcctgctactgggtatgctgctgcagtcatagacatagctcagaaaagcgcttctcttcaccaggttcaaagggatgttcaggggcttctgtggtttctgaaaaatgtgaactttgaagaatcagccatggtgagggcagttttagagcaggggaggttccataggcatctggtggtgttggtgaagattctgctaaagaagaacaagattgggattgtgaagcaagtgttggaagaattcgagaggatttataatgagctttgtggtacgcaggttgtcttggtttcttcagcaactaagatggaggaagatcaactgtttgggattgctgagaatgtgcacaaaataagtggggctttgaaggttaaggtgaggaacttggttcatgagaatttgccctcctttgctgtgtga----------------aaaaaaatcttttaatcatcaacaaaactcttccctgcttgatatttgttccttttgatgttgatattgtattctggaagtgcctgtggcgtagcacttcaattagtgatactattgaattattgatatggcaaataggtgcctttgatggaaaaataaaataaagaaatgatgatgacatggtttgtttttcgtgtatgtaaactaatatatctacaataggtttaatcagcattcgcttatcacttttccatgcttttgctaatattctcatcattgttcagtattagtggccatctttttcatgccatggcatatttcgtttctgtataaatcgttataaacttaatataaagaaccagagagatcattaactcaagatgcgaactgagacttgcttccgtgctagattgtagattaagtaagtgcaggagtggattaagcatggtgatcttgttagtgtagaaattgtactgcat
>_R_Albizia_decandra_Vilhena_231@NODE_1_length_1062_cov_87.082234
------------------------------------------------------------------------------------------------------------------------------------------------------------------------------------------------------aaaagaacgg--------------------tccatcttgaattttatctcaaacagacaaataattaatcctcggaaatctcaagggagtggttgctttcatgtaagctccac-----caccaccaccatacttcgtggcaaaagctcattcccgcaggtctgaatttcttcttccacagcaatccaaaccccaaaatcg--tctctgtttccatctctcttcttccatggacaccttctcaagctctgtttcaaccctcaaagtcccttcccttccctctactcaccgtgacgtctatcacttcaaaaccgctccttgttcatcacctaagctccctacacaacctcacgcccatgtctcctccttttctaaacctaacttaaccccaaaacccaagcctttctctcacaagggttttccttcactggtctt---ttcttcctcttctcgtgccccatcttctcaaaatccgatcttttatcgcaatcctgctactgggtatgctgctgcagtcatagacatagctcagaacagcgattctcttcaccaggttcaaagggatgttcagtggcttctggggtttctgaaaaacgtgaacttggaagaatcagccatggtgagggcagttttagagcaggggaggttccataggcatctggtggtgttggtgaagatgctgctaaagaagaacaagattgggattgtgaagcaagtgttggaagaattcgagaggatttatgatgagctttgtggtacgcaggttgtcttggtttcttcagcaactaagatggaggaagagcaactgtttgggattgctgagaatgtgcacaaaataactgggactttgaaggttaaggtgaggaacttggttcatgagaatttgccctcctttgctgtgtga----aaaaaacaatg-aaaaaaatcttgtaatcatcaacaaaactcttccctgcttgatatttgttccttttgatgttgagattatattctggaagtgcctgtggcttatcacttcaattagtgatacttttgaaatattgatatggcaaataggtgcctttgatggtaaaaaaaaataaagaaatga-------------------------------------------------------------------------------------------------------------------------------------------------------------------------------------------------------------------------------------------------------------------------------------------------------------------
>_R_Albizia_glabripetala_Lewis_1652@NODE_1_length_1240_cov_73.638005
------------------------------------------------------------------------------------------------------------------------------------ctctctttacagtttgtt-ggaaaattttcat-----tccttttttcagaagtatacatacgtgtgtagagaacgg--------------------tccatcttcaattttacttcaaacagacaaaaaattaatcccctgaaatctcaagagaatggttgctttcaagtaagctc--------caccaccagcgttcttcgtggc-aaagctcatccccacaggtctgaatttcttcttccgcaacaatccaatccccaaaatcgtctctttgtttccatctctcttcttccatggacaccttctcaagctctgtttcaaccctcaaagtcccttcccttccctctactcaccgtgacgtctatcacttcaaaaccgctccttgttcatcacctaagctccctccacaacctcacgcccatgtctcctccttttctaaacctaacttaaccccaaaaaccaagcctttctctcacaagggttttccttcactggtctt---ttcttcctcttctcgtaccccatcttctcaaaatccgatcttttatcgcaatcctgctactgggtatgctgctgcagtcatagacatagctcagaacagcgattctcttcaccaggttcaaagggatgttcaggggcttctggggtttctgaaaaatgtgaactttgaagaatcagccatggtgagggcagttttagagcagggaaggttccataggcatctggtggtgttggtgaagatgctgctaaaaaagaacaagattgggattgtgaagcaagtgttggaagaattcgagaggatttatgatgagctttgtggtacgcaggttgtcttggtttcttcagcaactaagatggaggaagatcaactgtttgggattgctgagaatgtgcgcaaaataagtggggctttgaaggttaaggtgaggaacttggttcatgagaatttgccctcctttgctgtgtga----aaaaaacaatgaaaaaaaatcttgtaatcatcaacaaagctcttccctgcttgatatttgttccttttgatgttgagattatattctggaagtgcctgtggcttatcacttcaatcagtgatacttttaaaatattgatatgtcaaataggtgcctttgatgaaaaaagaaaaaaaagaaatgatgacgacatggtttgttttttgtgtatgtaaactaatatatctacgatgggtttaatcagcattcgcttaatactgttcaatgcttttgctaatattctcatcattgttcggtatt-----------------------------------------------------------------------------------------------------------------------------------------------------------------------------------------------
>_R_Albizia_inundata_Wood_26530@NODE_1_length_1336_cov_231.645589
-------------------------------------------------------------------------------------------------------------------------------------tgtctttacct-ttatt-ggaaaattttcac-----acttttttgcagaagcttacatatgtatgtaaagaacgg--------------------tccatcttgaattttacctcaaacagacaaataattaatcctcagaaatctcaagggaatggttgctttcatataagcgccac-----caccaccaccatacttcgtggcaaaagctcgtccccgcagctctgaatttcttcctccacaacaatccaaaccccaaaatcgtctctttgtttccatctctcttcttccatggacaccttctcaagctctgtttcaaccctcaaagtcccttcccttccctctactcaccgtgacgtctatcacttcaaaaccgctccttgttcatcacctaagctccctccacaacctcacgcccatgtctcctccttttctaaacctaacttaaccccaaaaaccaagcctttctctcacaagggttttccttcactggtctt---ttcttcctcttctcgtaccccatcttctcaaaatccgattttttatcgcaatcctgctactgggtatgctgctgcagtcatagacatagctcagaacagcgattctcttcaccaggttcaaagggatgttcaggggcttctggggtttctgaaaaatgtgaactttgaagaatcagccatggtgagggcagttttagagcagggaaggttccataggcatctggtggtgttggtgaagatgctgctaaaaaagaacaagattgggattgtgaagcaagtgttggaagaattcgagaggatttatgatgagctttgtggtacgcaggttgtcttggtttcttcagcaactaagatggaggaagatcaactgtttgggattgctgagaatgtgcgcaaaataagtggggctttgaaggttaaggtgaggaacttggttcatgagaatttgccctcctttgctgtgtga----aaaaacaattaaaaaaaaatcttgtaatcatcaacaaagctcttccctgcttgatatttgttccttttgatgttgagattatattctggaagtgcctgtggcttatcacttcaatcagtgatacttttgaaatattgatatgacaaataggtgcctttgatgaaaaaaaagaaaaaagaaatgatgatgacatggtttgttttttgtgtatgtaaactaatatatctacaatgggtttaatcagcattcgcttaatagtgttccatgcttttgctaatattctcatcattgttcagtattagtggccatctttttcatgccatgtcatatttcgtttctgtataaatcgttataagcttaatacaaagaaccagagagatcattaac--------------------------------------------------------------------------------------------------------
>_R_Albizia_multiflora_Hughes_3090@NODE_1_length_1381_cov_264.917178
tccttaaagttacaaggagtgagctatcactacaatttcatttttgagggtaagcaacccaactcgggcattcgtaagcatgaccacagaggaatgggcctatata---------------taggtgcaagcctgtctttacag-ttatt-ggaaaattttcat-----acttttttgcagaagcttacatttgtatgcaaagaacgg--------------------tccatcttgaattttacctcaaacagacaaataattaatcctcagaaatctcaagggaatggttgctttcatgtaagctccac-----caccaccaccatacttcgtggcaaaagctcatccccgcaggtctgaatttcttcttccacaacaatccaaaccccaaaatcgtctctttgtttccatctctcttcttccatggacacattctcaagctctgtttcaaccctcaaagtcccttcccttccctctactcaccgtgacgtctatcacttcaaaaccgctccttgttcatcacctaagctccctccacaacctcacgcccatgtctcctccttttctaaacctaacttaaccccaaaaaccaagcctttctctcacaagggttttccttcactggtctt---ttcttcctcttctcgtaccccatcttctcaaaatccgatcttttatcgcaatcctgctactgggtatgctgctgcagtcatagacatagctcagaacagcgattctcttcaccaggttcaaagggatgttcaggggcttctggggtttctgaaaaatgtgaactttgaagaatcagccatggtgagggcagttttagagcaggggaggttccataggcatctggtggtgttggtgaagatgctgctaaagaagaacaagattgggattgtgaagcaagtgttggaagaattcgagaggatttatgatgagctttgtggtacgcaggttgtcttggtttcttcagcaactaagatggaggaagatcaactgtttgggattgctgagaatgtgcacaaaatcagtggggctttgaaggttaaggtgaggaacttggttcatgagaatttgccctcctttgctgtgtga----gaaaaacaatg-aaaaaaatcttgtaatcatcaacaaaactcttccctgcttgatatttgttccttttgatgttgagattatattctggaagtgcctgtggcttatcacttcaattagtgatacttttgaaatattgatatggcaaataggtgcctttgat----------tggggagaaatgatgatgacatgttttgttttttgtgtatgtaaactaatatatctacgatgggtttaatcagcattcgctt----------------------------------------------------------------------------------------------------------------------------------------------------------------------------------------------------------------------------------------------
>_R_Albizia_sinaloensis_Hughes_1576@NODE_1_length_1558_cov_152.278190
tccttaaagttccaaggggtgagctatcactacaatttcatttttgagggtaagtagcccaactcggccgttcgtaagtgtgaccacagaggaatgggcctctata---------------taggtacaagcctgtctttacagtttatt-ggaaaattttcat-----tcttttttgcagaagtatacgtatgtatttacagaacgg--------------------tccatcttgaattttacctcaaacagacaaataattaatcctgagaaatttcgagggaatggttgctttcatgtcagctccac-----caccaccaccatactccgtggcaaaagctcatccccgcaggtctgaatttcttcttccacaacagtccaaaccccaaaatcgtctctctgtttccatctctcttcttccatggacaccttctcaagctctgtttcaaccctcaaagtcccttcccttccctcaactcaccgtgaggtctatcacttcaaaaccgctccttgttcatcacctaggctccctccacaacctcacgcccatgtctcctccttttctaaacctaacttaaccccaaaagccaagcctttctctcacaagggttttccttcactggtctt---ttcttcctcttctcgtaccccatcttctcaaaatccgatcttttatcgcaatcctgctactgggtatgctgctgcagtcatagacgtagctcagaacaccgattctcttcaccaggttcaaagggatgttcaggggcttctggggtttctgaaaaatgtgaactttgaagaatcagccatggtgagggcagttttagagcaggggaggttccataggcatctggtggtgttggtgaagatgctgctcaagaagaacaagattgggattgtgaagcaagtgttggaagaattcgagaggatctatgatgagctttgtggtacgcaggttgtcttggtttcttcagcaacaaagatggagggagatcaactgtttcggattgctgagaatgtgcacaaaataagtggggctttgaaggtcaaggtgaggaacttggttcatgagaatttgccctcctttgctgtgtga----aaaaaacaatg-aaaaaattcttgtaatcatcaacaaaactcttccctgcttgatatttgttccttttgatgttgagattttattctggaagtgcccgtagcttatcacttcaattggtgatacttttgaaatactgatatggcaaataggtgcctttgatggaaaaaaagaaaaaagaaatgatgacgacatggtttgttttttgtgcatgtaaactaatatatctacgatgggtttaatcagcattcgcttaatactgttccatgcttttgccaatattctcatcattgttcggtattagtcgccatgtttttcatgccatggcatatttcgtttctgtataaatcgttataagcttaatataaagaaccagagagatcattaactcaaactgcgaactgagacttgcttct----------------------------------------------------------------------------g
>_R_Albizia_subdimidiata_var_minor_Gorts_341@NODE_1_length_1287_cov_89.983471
----------------------gctatcactacaatttcatttttgagggtaagaagcccaactcggccattcgtaagtttgaccacagaggaatgggcctctata---------------taggtgcaagcctgtctttacag-ttatt-ggaaaattttcat-----actgttttgcagaagcttacatatgtatgtaaagaacgg--------------------tccatcttgaattttacctcaaacagacaaataattaatcctcagaaatctcaagggaatggttgctttcatgtaagcgccac-----caccaccaccatacttcgtggcaaaagctcatccccgcaggtctgaatttcttcttccacaacaatccaaaccccaaaatcgtctctctgtttccatctctcttcttccatggacaccttctcaagctctgtttcaaccctcaaagtcccttcccttccctctactcaccgtgacgtctatcacttcaaaaccgctccttgttcatcacctaagctccctccacaacctcacgcccatgtctcctccttttctaaacctaacttaaccccaaaaaccaagcctttctctcacaagggttttccttcactggtctt---ttcttcctcttctcgtaccccatcttctcaaaatccgatcttttatcgcaatcctgctactgggtatgctgctgcagtcatagacatagctcagaacagcgattctcttcaccaggttcaaagggatgttcaggggcttctggggtttctgaaaaatgtgaactttgaagaatcagccatggtgagggcagttttagagcagggaaggttccataggcatctggtggtgttggtgaagatgctgctaaaaaagaacaagattgggattgtgaagcaagtgttggaagaattcgagaggatttatgatgagctttgtggtacgcaggttgtcttggtttcttcagcaactaagatggaggaagatcaactgtttgggattgctgagaatgtgcgcaaaataagtggggctttgaaggttaaggtgaggaacttggttcatgagaatttgccctcctttgctgtgtga----aaaaaacaatgaaaaaaaatcttgtaatcatcaacaaagctcttccctgcttgatatttgttccttttgatgttgagattatattctggaagtgcctgtggcttatcacttcaatcagtgatacttttaaaatattgatatgtcaaataggtgcctttgatgaaaaaagaaaaaaaagaaatgatgacgacatggtttgttttttgtgtatgtaaactaatatatctacaatgggtttaa-----------------------------------------------------------------------------------------------------------------------------------------------------------------------------------------------------------------------------------------------------------
>_R_Albizia_tomentosa_Hughes_648@NODE_1_length_1424_cov_201.829250
-----------------------------ctacaatttcattttttagggtaagtaggccaactcggccattcgtaagtgtgaccacagagcaatgggcctctata---------------taggtacaagcctgtctttacagtttatt-ggaaaattttcat-----tcttttttgcagaagtatacatttgtttttacagaacgg--------------------tccatcttgaattttacctcaaacagacaaataattaatcctgagaaatttcgagggaatggttgctttcatgtcagctccac-----caccaccaccatacttcgtggcaaaagctcgtccccgcaggtctgaatttcttcttccacaacagtccaaaccccaaaatcgtctctctgtttccatctctcttcttccatggacaccttctcaagctctgtttcaaccctcaaagtcccttcccttccctctactcaccgtgaggtctatcacttcaaaaccgctccttgttcatcgcctaggctccctccacaacctcacgcccatgtctcctccttttctaaacctaacttaaccccaaaagccaagcctttctctcacaagggttttccttcactggtctt---ttcttcctcttctcgtaccccatcttctcaaaatccgatcttttatcgcaatcctgctactgggtatgctgctgcagtcatagacatagctcagaacagcgattctcttcaccaggttcaaagggatgttcaggggcttctggggtttctgaaaaatgtgaactttgtagaatcagccatggtgagggcagttttagagcaggggaggttccataggcatctggtggtgttggtgaagatgctgctaaagaagaacaagattgggattgtgaagcaagtgttggaagaattcgagaggatctatgatgagctttgtggtacgcaggttgtcttggtttcttcagcaacaaagatggagggagatcaactgtttcggattgctgagaatgtgcacaaaataagtggggctttgaaggttaaggtgaggaacttggttcatgagaatttgccctcctttgctgtgtga----aaagaacaatg-aaaaaaatcttgtaatcatcaacacaactcttccctgcttgatatttgttccttttgatgttgagattatattctggaagtgcccgtggcatatcacttgaattggtgatacttttgaaatattgatatggcaaataggtgcctttgatggaaaaaaagaaaaaagaaatgatgacgacatggtttgttatttgtgcatgtaaactaatatatctacgatgcgtttaatcagcattcgcttaatagtgttccatgcttttgccaatattctcatcattgttcggtattagtggccatgtttttcatgccatggcatatttcgtttctgtataaatcg----------------------------------------------------------------------------------------------------------------------------------------------
>_R_Albizia_xerophytica_Hughes_1435@NODE_1_length_1653_cov_133.431472
ttcttaaagttccaaggagtgagctatcactacaatttcatttttcagggtaagcagcccaactcggccattcgtaagtgtgcccacagaggaatgggcctctata---------------taggtgcaagcctgtctttacagtttatt-ggaaaattttcat-----tggttttttcaggagtgtacatatgtatttacagcacgg--------------------tccatcttgaattttacctcaaacagacaaataattaatcctcagaaatctcgagggaatggttgctttcatgtcagttccac-----cacggccactatacttcgtggcaaaagctcatccccgcaggtctgaatttcttcttccacaacaatccaaacctcaaaatcgtctttctgtttccatctctcttcttccatggacaccttctcaagctctgtttcaaccctcaaagtcccttcccttccctctactcaccgtgacgtctatcacttcaaaaccgctccttgttcatcacctaagctccctccacaacctcacgcccatgtctcctccttttctaaacctaacttaaccccaaaaaccaagcctttctctcacaagggttttccttcactggtctt---ttcttcctcttctcgcaccccatcttctcaaaatccgatcttttatcgcaatcctgctactgggtatgctgctgcagtcatagacatagctcagaacagcgattctcttcaccaggttcaaagggatgttcaggggcttatggggtttctgaaaaatgtgaactttgaagaatcagccatggtgagggcagttttagagcaggggaggttccataggcatctggtggtgttggtgaagatgctgctaaagaagaacaagattgggattgtgaagcaagtgttggaagaattcgagaggatttatgatgagctttgtggtacgcaggttgtcttggtttcttcagcaactaagatggagggagatcaactgtttaggattgctgagaatgtgcacaaaataagtggggctttgaaggttaaggtgaggaacttggttcatgagaatttgccctcctttgctgtgtga----aaaaaacaaag-aaaaaaatcttgtaatcatcaacaaaacccttccctgcttgatatttgtcccttttgatgttgagattatattctggaagtgcctgtggcttatcacttcaattggtgatacttttgaaatattgatatggcaaataggtgcctttgatggaaaaaaagaaaaaagaaatgatgatgacatggtttgttttttgagcatgtaaactaatatatctacgatgggtttaatcagcattcgcttaatactgttccatacttttgccaatattctcatcattgttcggtattagtggccatctttttcatgccatggcatatttcgtttctgtataaatcgttataagcttaatataaagaaccagagagatcattaactcaagctgcgaactgagacttgcttctgtgctagattgtagattaagtaaatgcaggagtggattaagcatggtgatcttgttagtgtacaaattgtactctag
>_R_Archidendron_clypearia_Wieringa_1849@NODE_1_length_1418_cov_428.921700
---------------gcagtgagctttcactacaatttcatttttgagggtaagcagcccaactcagccattcgtaagtgtgcccacagggaaatggacctctaca---------------taggaacaattctgtatttacagcttttt-ggaaaattttcat--tttttttttttgaagaagtatacatatgtatttaaagaacggcttgcagcaaatg-----------------------------------aaataattgatccccagaaatctcaagagaatggttgctttcaagtaagccc--------caccaccaccatacttcgtggcaaaagctcatccccgcaggtctgaatttcttcttccacaacaatccaaaccccaaaatcgtctctctgtctccatctctcttcttccatggacaccttctcaagctctgtttcaaccctcaaagtcccttcactcccttctactcaccgtgacgtctatcacttcaaaaccgctccttgttcatcacctaagcttcctccacaacctcacgcccatgtctcctcctcttctaaacctaacttaacccccaaaaccagacctttctctcacaagggttttcattcactggtcttttcttcttcctcttctagtaccccatcttctaaaaatccaatcttttatcgcaatcctgctactgggtatgctgcagcagtcatagacatagctcagaacagcgattctcttcaccaggttcaaagcgatgttcagaggcttctggggtttctgaaaaatgtgaactttaaagaatcagccatggtgagggcagttttagagcaggggagattccataggcatctggtggtgttggtgaagatgctgctaaagaagaacaagattgggattgtaaagcaagtattggaagaattcgagaggatttatgatgagctttgtggtacgcagcttgtcttggtttcttcggcaactaagatggaggaagatccactatttgggattgctgagaatttgcacaaaat-------------aaggttaaagtgaggaacttggttcatgagaaaatgccctcctttgctgtgtga--------------aaaaaaaaatcttgtaatcaccaataaaactcttccctgcttgatatttgttccttttgatgttgagattatattctggaagcgcctgtggcttatcacttcaattagtgatcctattgaattattgatatggcaaataggtgcctttgatggacaaaaaag-aaaagaaatgatgatgacatggtttgttttctgtatatgtaaactaatatatctacaatgggtccaatgaggattagctt------------------------------------------------------------------------------------ttgaaataattttaacgattt-------aggaagtaagaggagttttatcacatcctataaaaaaaa----------------------------------------------------------ctcctgaaaccacagtttttgtgtggttc
>_R_Balizia_elegans_Iganci_870@NODE_1_length_863_cov_191.197201
--------------------------------------------------taaacagactaaatgtggaattagagaatgtaataaaataaacaaggatgtctataagt---aatggtatttttttggaa-------------tttttttaaatatatttttataatttttttattcccaaaagtatacgtatgtatttagcgaccggcttgaagcagatgaaacttctccatcctgaattttccatcaaacggacaagcaattgatcccccgaaatttcaagagaattgttgctttcgagtaagccccaccacggcacccccaccacacttcgtggcaaaggctcatccccgcagttctgaatttcttcttccacaacaatccaaaccccaaaaccgtctctctgtctccatctctcttcttccatggataccttctccagctctgtttcaaccctcaaagtccctccccttccttcaactcaccgtgacgtctatcacttcaaaaccgctccttgttcatcgcctaagctccctccacaacctcacgcccatttctcctcctcttctaaacctaacttaaccccaaaaacccagcctttctctcacaaggattttcctcccctggtcttttcttctccctcttctcgcaccccttcttctcaaaatccaatcttttgtcgcaatcctgctactgggtatgctgctgcagtcatagacatagctcaaaacagcgattctcttcaccaggttcaaaggg--------------------------------------------------------------------------------------------------------------------------------------------------------------------------------------------------------------------------------------------------------------------------------------------------------------------------------------------------------------------------------------------------------------------------------------------------------------------------------------------------------------------------------------------------------------------------------------------------------------------------------------------------------------------------------------------------------------------------------------------------------------------------------------------------------------------------------------------------------------------
>_R_Balizia_elegans_Iganci_870@NODE_2_length_637_cov_121.251786
---------------------------------------------------------------------------------------------------------------------------------------------------------------------------------------------------------------------------------------------------------------------------------------------------------------------------------------------------------------------------------------------------------------------------------------------------------------------------------------------------------------------------------------------------------------------------------------------------------------------------------------------------------------------------------------------------------------------------------------------------------------------------------------------------------------------------------------------------------------------------------------------------------------------------------------------------------------------------------------gtacgcaggttgtcttggtttcttcggcaactaagatggaggaagatcaactgtttgggattgctgagagtgtgcacaaaataagtggggctttgaaggttaaggtgaggaacttggttcatgagaatttgccctcctttgctgtgtgaaagaaaaaaacaatgaaaaaaaatcttgtaatcatcaacaaaactcttccctgcttgatatttgttccttttgatgttgagattatattctgaaagtgcctgtggcatatcacttcaattagtgatactattggattattgatatggcaaattggtgcctttgatggggaaaaaaa--aaagaaatgatgataacatggtttgttttttgtttatgtaaactaatatatctacaatgggtttaatcagcattcgcttaatactgttccatgcttttgctaatattctcatcgttgttcagtattagtggccatctttttcatgccatggcatatttcgtttctgtataaatccttgtaagcttaatataaagaaccagagagatcattaactaaagctgcgaactgagacttgcttctatcctagattgtagattaagtaaatgcaggagtggattaagcatggtgatcttggtagtgtagaaattgt------a
>_R_Balizia_leucocalyx_Aguilar_1939@NODE_1_length_1697_cov_229.670988
------------------------------agtagtttatactactaatttaaacagactaagtgtggaattagagaatgtaataaaataaacaaggatgtctataag---------------------------------------tttaaatatatttttataattattttatttccaaaagtatacttatgtatttaatgaccggcttgaagcacgtgaaacttctccatcctgaattttccatcaaagagacaaataattgatccccagaaatttcaagagaattgttgctttcaagtaagcccccccacggcaccaccactacacttcgtggcaaaggctcatccccgcagttctgaatttcttcttccacaacaatccaaaccccaaaatcgtctctctgtctccatctctcttcttccatggatactttctcaagctctgtttcaaccctcaaagtcccttcccttccttcaactcaccgtgacgtatatcacttcaaaaccgctccttgttcatcgcctaagctcccgccccaacctcacgcccatgtctcctcctcttctaaacctaacttaaccccaaaaaccaagcctttctcccacaagggttttccttcactggtcttttcttcttcctcttctcgcgccccttcttctcaaaatccaatcttttgtcgcaatcctgctactgggtatgctgcagcagtcatagacatagctcagaacagcgattctcttcaccaggttcaaagggatgttcagacgc---------ttctgaaaaatgtgaactttgaagaatcagccatggtgagggcagttttagagcagaggaggttccataggcatctggtggtgttggtgaagatgctgctaaagaagaacaagattgggattgtgaagcaagtgttggaagaattcgagaagatttatgatgagctttgtggtacgcaggttgtcttagtttcttcggcaactaagatggaggaagatcaactatttgggattgctgagaatgtgcacaaaataagtggggctttgaaggttaaggtaaggaacttggttcatgagaatttgccctcctttgctgtgtgaaaaaaaaaacaatgaaaagaaaatcttgtaatcatcaacaaaactcttccttgcttgatatttgttccttttgatgttgagattatattctggaagtgcctgtggcatatcacttcaattagtgatgctattggattattgatatggcaaattggtgcctttgatggagaaaaaagagaaagaaatgatgatgacatggtttgttttttgtgtatgcaaactaatatatctacaatgggtttaatcagcattcgcttaatactgttccatgcttttgctaatattctcatcattgttcagtattagtggccatctttttcatgccatggcatatttcgtttctgtataaatccttgtaagcttaatataaagaaccagagagatcattaactaaagctgcgaactgagacttgcttctgtcctagattgtagattaagtaaatgcaggagtggattaagcatggtgatcttgttagtgtagaaattgtactgtat
>_R_Balizia_spnov_Morim_577@NODE_1_length_886_cov_275.819495
----------------------------------------------------------------------------------------------------------agtactgat--tacaccttcaaat-----atagtttgaggtactggatacacctttatcctttttttattttcaaaagtatacgtatgtatttaatgaccggcttgaagccgatgaaacttctccatcctgaattttacatcaaacagacaaataattgatccccagggatttcaagagaattgttgctttcgagaaagccccaccacggcaccaccaccacacttcgtggcaaaggctcacccccgcagttctgaatttcttcttccacaacaatccaaaccccaaaatcgtctctctgtctccatctctcttcttccatggataccttctcaagctctgtttcaaccctcaaagtccctccccttccttcaactcaccgtgacgtctatcacttcaaaaccgctccttgttcatcgcctaagctccctccacaacctcacgcccatttctcctcctcttctaaacctaacttaaccccaaaaacccagcctttctctcacaaggattttccttcgctggtcttttcttcttcctcttctcgcaccccttcttctcaaaatccaatcttttgtcgcaatcctgctactgggtacgctgctgcagtcatagacatagctcaaaacagccattctcttcaccaggttcaaagggatgttcagaggc---------ttctgaaaaatgtgaactttgaagaatcagccatggtgagggcagttttagagcaggggaggttccataggcatctggtggtgttggtgaagatgctgctaaagaagaa----------------------------------------------------------------------------------------------------------------------------------------------------------------------------------------------------------------------------------------------------------------------------------------------------------------------------------------------------------------------------------------------------------------------------------------------------------------------------------------------------------------------------------------------------------------------------------------------------------------------------------------------------------------------------------------------------------------------------------
>_R_Cathormion_obliquifoliolatum_Wieringa_6519@NODE_1_length_1472_cov_253.778405
------------------------------------------------------------------------------------------------------------------------------------------------------------atttttataa-ttttttatttccaaaagtatacgtatgtatttaataaccggcttgaagccgatgaaacttctccatcctgaattttacatcaaacagacaaataattgatccccagggatttcaagagaattgttgctttcgagtaagccccaccacggcaccaccaccacacttcgtggcaaaggctcatccccgcagttctgaatttcttcttccacaacaatccaaaccccaaaatcgtctctctgtctccatctctcttcttccatggataccttctcaagctctgtttcaaccctcaaagtccctccccttccttcaactcaccgtgacgtctatcacttcaaaaccgctccttgttcatcgcctaagctccctccacaacctcacgcccatttctcctcctcttctaaacctaacttaaccccaaaaacccagcctttctctcacaaggattttccttccctggtcttttcttcttcctcttctcgcaccccttcttctcaaaatccaatcttttgtcgcaatcctgctactgggtatgctgcagcagtcatagacatagctcagaacagcgattctcttcaccaggttcaaagggatgttcagaggc---------ttctgaaaaatgtgaactttgaagaatcagccatggtgagggcagttttagagcaggggaggttccataggcatctggtggtgttggtgaagatgctgctaaagaagaacaagattgggattgtgaagcaagtgttggaagaattcgagaggatttatgatgagctttgtggtacgcaggttgtcttggtttcttcggcaactaagatggaggaagatcaactgtttgggattgctgagaatgtgcacaaaataagtggggctttgaaggttaaggtgaggaacttggttcatgagaatttgccctcctttgctgtgtgaaaaaaaaaaacaatgaaaaaaaatcttgtaatcatcaacaaaactcttccctgcttgatatttgttccttttgatgttgagattatattctggaagtgcctgtggcatatcacttcaattagtgatactattgaattattgatatggcaaattggtgcctttgatgggaaaaaaaa--aaagaaatgatgatgacatggtttgttttttgtgtatgtaaactaatatatctacaatgggtttaatcagcattcgcttaatactgttccatgcttttgctaatattctcatcattgttcggtattagtggccatctttttcatgccatggcatatttcgtttctgtataaatccttgtaagcttaatataaagaaccagagagatcattaact---------aactgaggcttgcttctatcctagattgtagattaagtaaatgcaggagtggattaagcatggtgatcttgttagtgtagaaattgtagtgtaa
>_R_Cathormion_rhombifolium_Deighton_3618@NODE_1_length_1522_cov_142.734256
tttgaaaaaatctcatattagtattttgacaaagacttgtgcagtcaatctca------tactctttttattaatctcattactcttattatgaa-----------agttcaaatgatatttt---------------tggaattttttaaaatatatttttataatttttttatttccaaaagtatacgtatgtatttaataaccggcttgaagccgatgaaacttctccatcctgaattttacatcaaacagacaaataattgatccccagggatttcaagagaattgttgctttcgagtaagccccaccacggcaccaccaccacgcttcgtggcaaaggctcatccccgcagttctgaatttcttcttccacaacaatccaaaccccaaaatcgtctctctgtctccatctctcttcttccatggataccttctcaagctctgtttcaaccctcaaagtccctcctcttccttcaactcaccgtgacgtctatcacttcaaaaccgctccttgttcatcgcctaagctccctccacaacctcacgcccatttctcctcctcttctaaacctaacttaaccccaaaaacccagcctttctctcacaaggattttccttccctggtcttttcttcttactcttctcgcaccccttcttctcaaaatccaatcttttgtcgcaatcctgctactgggtatgctgcagcagtcatagacatagctcagaacagcgattctcttcaccaggttcaaagggatgttcagaggc---------ttctgaaaaatgtgaactttgaagaatcagccatggtgagggcagttttagagcaggggaggttccataggcatctggtggtgttggtgaagatgctgctaaagaagaacaagatcgggattgtgaagcaagtgttggaagaattcgagaggatttatgatgagctttgtggtacgcaggttgtcttggtttcttcggcaactaagatggaagaagatcaactgtttgggattgctgagaatgtgcacaaaataagtggggctttgaaggttaaggtgaggaacttggttcatgagaatttgccctcctttgctgtgtgaaaaaaaaaaacaatgaaaaaaaatcttgtaatcatcaacaaaactcttccctgcttgatatttgttccttttgatgttgagattatattctggaagtgcctgtggcatatcacttcaattagtgatactattggattattgatatggcaaattggtgcctttgatgggaaaaaaca---aagaaatgatgatgacatggtttgttttttgtgtatgtaaactaatatatctacaatgggtttaatcagcattcgcttaatactgttccatgcttttgctaatattctcatcattgttcggtattagtggccatctttttcatgccatggcatatttcagaatatatttcatccttgtaagcttaatataaagaaccagagagatcattaactaa----------------------------------------------------------------------------------------------------c
>_R_Hydrochorea_corymbosa1_Bonadeu_655@NODE_1_length_963_cov_332.139868
--------------------------------------------------------------------------------------------------------------------------------------------------------------------------------------------------------------------------------------------------------------------------------------------------------------------------------------------------------------------------------------------------------aaatcgtctctctgtctccatctctcttcttccatggataccttctcaagctctgtttcaaccctcaaagtccctccccttccttcaactcaccgtgacgtctatcacttcaaaaccgctccttgttcatcgcctaagctccctccacaacctcacacccatttctcctcctcctctaaacctaacttaaccccaaaaacccagcctttctctcacaaggattttccttcgctggtcttttcttcttcctcttctcgcaccccttcttctcaaaatccaatcttttgtcgcaatcctgctactgggtatgctgctgcagtcatagacatagctcaaaacagcgattctcttcaccaggttcaaagggatgttcagaggc---------ttctgaaaaatgtgaactttgaagaatcagccatggtgagggcagttttagagcaggggaggttccataggcatctggtggtgttggtgaagatgctgctaaagaagaacaagattgggattgtgaagcaagtgttggaagaattcgagaggatttatgatgagctttgtggtacgcaggttgtcttggtttcttcggcaactaagatggaggaagatcaactgtttgggattgctgagaatgtgcacaaaataagtggggctttgaaggttaaggtgaggaacttggttcatgagaatttgccctcctttgctgtgtgaaaa--aaaaacaatgaaaaaaaatcttgtaatcatcaacaaaactcttccctgcttgatatttgttccttttgatgttgagattatattctggaagtgcctgtggcatgtcacttcaattagtgatactattggattattgatatggcaaattggtgcctttgatgggaaaaaaaa--taagaaatgatgatgacatggtttgttttttgtttatgtaaactaatatatctacaatgggtttaatcagcattcgcttaatactgttc-----------------------------------------------------------------------------------------------------------------------------------------------------------------------------------------------------------------------------------c
>_R_Hydrochorea_gonggrijpii_Tillett_45696@NODE_1_length_1193_cov_217.062724
----------------------------------------------------------------------------------------------------------agttcaaaaggtatttt---------------ttgtaattttttaaatatatttttataatttttttatttccaaaagtatacgtatgtatttaatgaccggcttgaagccgatgaaacttctccatcctgaattttacatcaaacagacaaataattgatccccagggatttcaagagaattgttgctttcgagtaagccccaccacggcaccaccaccacacttcgtggcaaaggctcatccccgcagttctgaatttcttcttccacaacaatccaaaccccaaaatcgtctctctgtctccatctcccttcttccatggataccttctcaagctctgtttcaaccctgaaagtccctccccttccttcaactcaccgtgacgtctatcacttcaaaaccgctccttgttcatcgcctaagctcccgccacaacctcacgcccctgtgtcctcctcttctaaacctaacttaaccgcaaaaaccaagcctttctcccacaagggttttccttcactggtcttttcttcttcctcttctcgcaccctttcttctcaaaatccaatcttttgtcgcaatcctgctactgggtatgctgcagcagtcatagacatagctcagaacagcgattctcttcaccaggttcaaagggatgttcagaggc---------ttctgaaaaatgtgaactttgaagaatctgccatggtgagggcagttttagagcaggggaggttccataggcatctggtggtgttggtgaagatgctgctaaagaagaacaagattgggattgtgaagcaagtgttggaagaattcgagaggatttatgacgagctttgtggtacgcaggttgtcttggtttcttcggcaactaagatggaggaagatcaactgtttgggattgctgagaatgtgcacaaaataagtggggctttgaaggttaaggtgagaaacttggttcatgagaatttgccctcccttgctgtgtgaaagaaaaaaacaatgaaaaaaaatcttgtaatcatcaacaaaactcttccctgcttgatatttgttccttttgatgttgagattatattctggaagtgcctgtggcatatcacttcaattagtgatactattggattattgatatggcaaattggtgcctttgatgggaaaaaaaa------------------------------tatgtttatgtaaactaatatatctacaatgg----------------------------------------------------------------------------------------------------------------------------------------------------------------------------------------------------------------------------------------------------------------g
>_R_Hydrochorea_marginata_Morim_563@NODE_2_length_783_cov_139.443343
-------------------------------------------------------------------------------------------------atgtctataagttcaaaagatat-tttttgtaa-------------tttttttaaatatatttttataatttttttatttccaaaagtatacgtatgtatttaatgaccggcttggagccgatgaaacttctccatcctgaattttacatcaaacagacaaataattgatcccctgggatttcaagagaattgttgctttcgagaaagccccaccacggcaccaccaccgcacttcgtggcaaaggctcgtccccgcagttctgaatttcttcttccacaacaatccaaaccccaaaatcgtctctctgtctccatctctcttcttccatggataccttctcaagctctgtttcaaccctcaaagtccctccccttccttcaactcaccgtgacgtctatcacttcaaaaccgctccttgttcatcgcctaagctccctccacaagctcacgcccatttctcctcctcctctaaacctaacttaaccccaaaaacccagcctttctctcacaaggattttccttcgctggtcttttcttcttcctcttctcgcaccccttcttctcaaaatccaatcttttgtcgcaatcctgctactgggtatgctgctgcagtcatagacatagctcaaaaca-----------------------------------------------------------------------------------------------------------------------------------------------------------------------------------------------------------------------------------------------------------------------------------------------------------------------------------------------------------------------------------------------------------------------------------------------------------------------------------------------------------------------------------------------------------------------------------------------------------------------------------------------------------------------------------------------------------------------------------------------------------------------------------------------------------------------------------------------------------------------------------------------
>_R_Jupunba_asplenifolia_Ekman_6383@NODE_1_length_1038_cov_125.204995
---------------------------------------------------------------------------------------------------------------------------------------------------------------------------------------------------------------------------------------------------------aacagacaaataattgatcccccgaaatttcaagagaattgttgctttcgagtaagccccaccacggcaccaccaccacacctcgtggcaaaggctcatccccgcagttctgaatttcttcttccacaacaatccaaaccccaaaatcgtctctctgtctccatctctcttcttccatggatactttctcaagctctgtttcaaccctcaaagtcccttcccttccttcaactcaccgtgacgtatatcacttcaaaaccgctccttgttcatcgcctaagctcccgccacaacctcacgcccatgtgtcctcctcttctaaacctaacttaaccccaaaaaccaagcctttctcccacaagggttttccttcactggtcttttcttcttcctcttctcgcaccccttcttctcaaaatccaatcttttgtcgcaatcctgctactgggtatgctgcagcagtcatagacatagctcagaacagcgattctattcaccaggttcaaagggatgttcagaggc---------ttctgaaaaatgtgaactttgaagaatcagccatggtgagggcagttttagagcaggggaggttccataggcatctggtggtgttggtgaagatgctgctaaagaagaacaagattgggattgtgaagcaagtgttggaagaattcgagaggatttatgatgagctttgtggtacgcaggttgtcttggtttcttcggcaactaagatggaggaagatcaactgtttgggattgctgagaatgtgcacaaaataagtggggctttgaaggttaaggtgaggaacttggttcatgagaatttgccctcctttgctgtgtgaaagaaaaaaacaatgaaaaaaaatcttgtaatcatcaacaaaactcttccctgcttgatatttgttccttttgatgttgagattatattctggaagtgcctgtggcatatcacttcaattagtgatactattggattattgatatggcaaattggtgcctttgatggtaaaaaaaa---aagaaatgatgatgacatg--------------------------------------------------------------------------------------------------------------------------------------------------------------------------------------------------------------------------------------------------------------------------------------------------------g
>_R_Jupunba_commutata_Maguire_46145@NODE_1_length_1645_cov_222.568878
tatttaatatatcgtaaatcacattgt---aatgatttttaccgttaatctaaacagactaaatgtcaaatgagaggatgtaata-----------------------------------------------------------------aaatgtatttttataacttttttatttccaaaagtatatgcatgtatttaatgaccgccttgaagcagatgaaacttctccatcctgaattttacatcacacagacaaataattgatccccagaaatttcaagagaattgttgctttgaagtaagccccaccacggcaccaccaccacacttcgtggcaaaggctcatccccgcagttctgaatttcttcttccacaacaatccaaaccccaaaatcgtctctctgtctccatctctcttcttccatggataccttctcaagctctgtttcaaccctcaaagtcccttcccttccttcaactcaccgtgacgtctatcacttcaaaaccgctccttgttcatcgcctaagctccctccacaacctcacgcccatttcttctcctcttctaaacctaacttaaccccaaaaacccagcctttctctcacaaggattttccttcactggtcttttcttcttcctcttctcgcaccccttcttctcaaaatccaatcttttatcgcaatcctgctactgggtatgctgctgcagtcatagacatagctcagaacagcgattctcttcaccaggttcaaagggatgttcagaggc---------ttctgaaaaatgtgaactttgaagaatcagccatggtgagggcagttttagagcaggggaggttccataggcatctggtggtgttggtgaagatgctgctaaagaagaacaagattgggattgtgaagcaagtgttggaagaattcgagaggatttatgatgagctttgtggtacgcaggttgtcttggtttcttcggcaactaagatggaggaagatcaactgtttgggattgctgagaatgtgcacaaaataagtggggctttgaaggttaaggtgaggaacttggttcatgagaatttgccctcctttgctgtgtgaaaaaaaaaaacaatgaaaaaaaatcttgtaatcatcaacaaaactcttccctgcttgatatttgttccttttgatgttgagattatattctggaagtgcctgtggcatatcacttcaattagtgatactattggattattgatatggcaaattggtgcctttgatgggaaaaaaag-aaaagaaatgatgatgacatggtttgttttttgtgtatgtaaactaatatatctacaatgggtttaatcagcattcgcttaatactgttccatgcttttgctaatattctcatcattgttcagtattagtggccatctttttcatgccatggcatatttcgtttctgtataaatcgttataagcttaatataaagaaccagagagatcattaactcaagctgcgcactgagacttgcttctgtgctagattgtagattaagtaaatgcaggagtggattaagcgtggtgatcttgttagtgtagaaattgtactgtat
>_R_Jupunba_filamentosa_Lima_7487@NODE_1_length_1017_cov_41.877660
tgcttaatacatcgtaaatcacgttgtaaaagcagtttctaccgtcaatctaaacagactaagtgtggaattagagaatgtaataaaataaacaaggatgtctataagttcaaatagtatttttttgaaa-----ttttttcttttttttaaatatatttttataatttttttatttccaaaagtatacgtatgtatttaatgaccggcttgaagcagatgaaacttctccatcctgaattttacatcaaacagacaaataactgatccccagaaatttcaagagagttgttgctttcaagtaagccccaccacggcaccaccaccacacttcgtggcaaaggctcatctccgcagttctgaatttcttcttccacaacaatccaaaccccaaaatcgtctatctgtctccatctctctacttccatggatactttctcaagctctgtttcaaccctcaaagtcccttcccttccttcaactcaccgtgaagtatatcacttcaaaaccgctccttgttcatcgcctaagctcccgccacaacctcacgcccatgtcccctcctcttctaaacctaacttaaccccaaaaaccaagcctttctcccacaagggttttccttcactggtcttttct------------------------------------------------------------------------------------------------------------------------------------------------------------------------------------------------------------------------------------------------------------------------------------------------------------------------------------------------------------------------------------------------------------------------------------------------------------------------------------------------------------------------------------------------------------------------------------------------------------------------------------------------------------------------------------------------------------------------------------------------------------------------------------------------------------------------------------------------------------------------------------------------------------------------------------------------------------------------------------------------
>_R_Jupunba_filamentosa_Lima_7487@NODE_2_length_685_cov_67.766447
tatttagtacaccgtaaatcacgttataaaaacagcttctac-------tttaacgggctaaatctagaattagagaatgtaatagcataaacaaggatgtctata--------------------------------tcactcttttttaaatgtatttttataatttttttttttccaaaagtatacgtatgtatttaaagaccggcttgaagcagttgaaacttctccatcttgaattttacatcaaacagacaaataattgatccccagaaatttcaagagaactgttgctttcaagtaagccccaccacggcaacaccaccgcacttcgtggcaaaggctcgtccctgcaggtctgaatttcttcttccacaacattccaaaccccaaaatcgtctctctgtctccatctctcttcttccatggataccttctcaagctctgtttcaaccctcaaagtcccttcccttccttcaactcaccgtgacgtctatcacttcaaaaccgctccttgttcatcgcctaagctccctccacaacctcacgcccatgtctcctcctcttctaaacctaacttaaccccaaaaaccaagcctttctcccacaagggttttccttcactggtcttttct------------------------------------------------------------------------------------------------------------------------------------------------------------------------------------------------------------------------------------------------------------------------------------------------------------------------------------------------------------------------------------------------------------------------------------------------------------------------------------------------------------------------------------------------------------------------------------------------------------------------------------------------------------------------------------------------------------------------------------------------------------------------------------------------------------------------------------------------------------------------------------------------------------------------------------------------------------------------------------------------
>_R_Jupunba_filamentosa_Lima_7487@NODE_3_length_547_cov_340.804255
------------------------------------------------------------------------------------------------------------------------------------------------------------------------------------------------------------------------------------------------------------------------------------------------------------------------------------------------------------------------------------------------------------------------------------------------------------------------------------------------------------------------------------------------------------------------------cctcctcttctaaacctaacttaaccccaaaaaccaagcctttctcccacaagggttttccttcactggtcttttcttcttcctcttctcgcaccccttcttctcaaaattcaatcttttatcgcaatcctgctactgggtatgctgcagcagtcatagacatagctcataacagctattctcttcaccaggttcaaagggatgttcagaggcttctgggttttctgaaaaatgtgaactttgaagaatcagccatggtgagcgcagttttagagcaggggaggttccataggcatctggtggtgttggtgaagatgctgctaaagaagaacaagattgggattgtgaagcaagtgttggaagaattcgagaggatttatgatgagctttgtggtacgcaggttgtcttggtttcttcagcaactaagatggaggaagatcaactgtttgggattgctgagaatgtgcacaaaataagtggggctttgaaggttaaggtgaggaacttggttcatgagaatttgccctcctttgctgtgtga----aaaa------------------------------------------------------------------------------------------------------------------------------------------------------------------------------------------------------------------------------------------------------------------------------------------------------------------------------------------------------------------------------------------------------------------------------------------------------------------------------------------------------a
>_R_Jupunba_langsdorfii_Ribeiro_728@NODE_1_length_1893_cov_172.455947
tacttaatataccgtaaatcacgttgtaaaaataatttttatcactaacgtatacggactagatctagaattagagaatgtaataaaataaacaaggatgtctataattttttatttttccta--ctttttgttttcatcactcttttataaatgtatttttataatttttttatttccaaaagtatacgtatgtatttaaagaccggcttgtggcagatgaaacttctccctcttgaattttccatcaaaccgacaaataattgatccccagaaatttcaagagaattgttgctttcaagtaagccccaccacggcaccaccaccacacttcgtggcaaaggctcatccccgcaggtctgaatttcttcttccacaacaatccaaaccccaaaatcgtctctctgtctccatctctcttcttccatggataccttctcaagctctgtttcaaccctcaaagtcccttcccttccttcaactcaccgtgacgtatatcacttcaaaaccgctccttgttcatcgcctaagctccctccacaacctcacgcccatttctcctcctcttctaaacctaacttaacccaaaaaacccagcctttctctcacaaggattttccttcactggtcttttcttcttcctcttctcgcaccccttcttctcaaaatccaatcttttatcgcaatcctgctactgggtatgctgcagcagtcatagacatagctcagaacagctattctcttcaccaggttcaaagggatgttcagaggcttctggggtttctgaaaaatgtgaactttgaagaatcagccatggtgagcgcagttttagagcaggggaggttccataggcatctggtggtgttggtgaagatgctgctaaagaagaacaagattgggattgtgaagcaagtgttggaagaattcgagaggatttatgatgagctttgtggtacgcaggttgtcttggtttcttcagcaactaagatggaggaagatcaactgtttgggattgctgagaatgtgcacaaaataagtggggctttgaaggttaaggtgaggaacttggttcatgagaatttgccctcctttgctgtgtga----aaaaaactacgaaaaaaaatcttgtaa---------------ttccctgcttgacatttgttccttttgatgttgagactatattctggaagtgcctgtggcttatcacttcaattagtgatactattgaattattgatatggcaaataggtgcctttgatgggaaaaaaaa--taagaaatgatgatgacatggtttgttttttgtgtatgtaaactaatatatctacaatgggtttaatcagcattcgcttaatactgttccatgcttttgctaatattctcatcattgttcagtattagtggccatctttttcatgccatggcatatttcgtttctgtataaatccttgtaagcttaatataaagaaccagagagatcattaactaaagctgcgaactgagacttgcttctgtcctagattgtaggttaagtaaatgcaggagtggattaagcatggtgatcttgttagtgtagaaattgtactgtat
>_R_Jupunba_leucophylla_Iganci_839@NODE_1_length_1659_cov_364.759798
----------------------------------------------------------------------------------------------------------------------------------------------------------------------------------------------------------------cttgaagcagatgaaacttctccatcctgaattttacatcaaacag-caaataattgatccccagaaatttcaagagaactattgctttcaagtaagccccaccacggcaccaccaccatacttcgtggcaaaggctcatccccgcagttctgaatttcttcttccacaacaatccaaaccccaaaatcgtctctctgtctccatctctcttcttccatggatactttctcaagctctgtttcaaccctcaaagtcccttcccttccttcaactcaccgtgacgtatatcacttcaaaaccgctccttgttcagcgcctaagctccctccacaacctcacgcccatgtctcctcctcttctaaacctaacttaaccccaaaaaccaagcctttctcccacaagggttttccttcactggtcttttcttcttcctcttctcgcaccccttcttctcaaaatccaatcttttatcgcaatcctgctacggggtatgctgcagcagtcataaacatagctcagaacagcgattctcttcaccaggttcaaagggatgttcagaggcttctggggtttctgaaaaatatgaacttcgaagaatcagccatggtgagggcagttttagagcagggaaggctccataggcatctggtggtgttggtgaagatgctgctaaagaagaacaagattgggattgtgaagcaagtgttggaagaattcgagaggatttatgatgagctttgtggcacgcaggttgtcttggtttcttcggcaactaagatggaggaagatcaactgtttgggattgctgagaatgtgcacaaaataagtggggctttgaaggtgaaggtgaggaacttggttcatgagaatttgccctcctttgctgtgtgaaa-aaaaaaacaatgaaaagaaatcttgtaatcatcaacaaaactcttccctgcttgatatttgttccttttgatgttgagattatattctggaagtgcctgtggcatatcacttcaattaatgatactattggattattgatatggcaaataggtgcctttgatggggaaaaaaa--ttagaaatgatgatgacatggtttgttttttgtgtatgtaaactaatatatctacaatgggtttaatcagcattcgcttaatactgttccatgcttttgctaatatcctcatcgttgttcagtattagtggccatctttttcatgccatggcatatttcgtttctgtataaatcgttataagcttaatataaagaaccagataggtcattaactccagctgcgaactgagacttacttctgtactggattgtagattaagtaaatgcatagatgaaatcgttataagcagattgttaatgtagaaattgtactgtac
>_R_Jupunba_limae_Iganci_261@NODE_1_length_1963_cov_144.532344
tgcttaatacatcgtaaatcacgttgtaaaaacagtttctaccgttaatgtaaacagactaagtatggaattagagaatgtaataaaataaacaaggatgtctataaattcaaatagtatttt-tttggaattttttctttcttttttttaaatatatttttataatttttttatttccaaaagtatacgtatgtatttaatgaccggcttgaagcggatgaaacttctccatcctgaattttacatcaaacagacaaataattgatccccagaaatttcaagagaattgttgctttcaagtaagccccaccacggcaccaccaccacacttcgtggcaaaggctcatccccgcagttctgaatttcttcttccacaacaatccaaaccccaaaatcgtctctctgtctccatctctcttcttccatggatactttctcaagctctgtttcaaccctcaaagtcccttcccttccttcaactcaccgtgaagtatatcacttcaaaaccgctccttgttcatcgcctaagctcccgccacaacctcacgcccatgtctcctcctcttctaaacctaacttaaccccaaaaaccaagcctttctcccacaagggttttccttcactggtcttttcttcttcctcttctcgcaccccttcttctcaaaatccaatcttttgtcgcaatcctgctactgggtatgctg--------------------cagaacagcgattctcttcaccaggttcaaagggatgttcagaggc---------ttctgaaaaatgtgaactttgaagaatcagccatggtgagggcagttttagagcaggggaggttccataggcatctggtggtgttggtgaagatgctgctaaagaagaacaagattgggattgtgaagcaagtgttgaaagaattcgagaggatttatgatgagctttgtggtacgcaggttgtcttggtttcttcggcaactaagatggaggaagatcaactgtttgggattgctgagaatgtgcacaaaataagtggggctttgaaggttaaggtgaggaacttggttcatgagaatttgccctcttttgctgtgtgaaaaaaaaaaacaatgaaaaaaaatcttgtaatcatcaacaaaactcttccatgcttgatatttgttccttttgatgttgagattatattctggaagtgcctgtggcatatcacttcaattagtgatactattggattattgatatggcaaattggtgcctttgatgggaaaaaaaaaataagaaatgatttcgacatggtttgttttttgtgtatgtaaactaatatatctacaatgggtttaatcagcattcgcttaatactgttccatgcttttgccaatatcctcatcattgttcagtattagtggccatctttttcatgccatggcatatttcgtttctgtataaatcgttataatcttaatataaagaaccagagagatcattaactcaagctgcgaactgagacctgcttctgtgctagattgtggattaagtaaatgcaggagtggattaagcatggtgatcttgttagtgtagaaattgtactgtac
>_R_Jupunba_microcalyx_Iganci_855@NODE_1_length_1384_cov_312.763581
ttcttaatacatcataaatcatgttgtaaaagcagtttttaccgttaatctaaacggattaagtgtggaattagagaatgtaataaaataaacaaggatgtctataatttttttttaactttt----------ttttatcactcttttttaaatgtgtttttataatttttttatttccaaaagtatacgtatgtatttaatgaccggcttgaagcagatgaaacttctccatcctgaattttacatcaaacag-caaataattgatccccagaaatttcaagagaactattgctttcaagtaagccccaccacggcaccaccaccatacttcgtggcaaaggctcatccccgcagttctgaatttcttcttccacaacaatccaaaccccaaaatcgtctctctgtctccatctctcttcttccatggatactttctcaagctctgtttcaaccctcaaagtcccttcccttccttcaactcaccgtgacgtatatcacttcaaaaccgctccttgttcagcgcctaagctccctccacaacctcacgcccatgtctcctcctcttctaaacctaacttaaccccaaaaaccaagcctttctcccacaagggttttccttcactggtcttttcttcttcctcttctcgcaccccttcttctcaaaatccaatcttttatcgcaatcctgctacggggtatgctgcagcagtcataaacatagctcagaacagcgattctcttcaccaggttcaaagggatgttcagaggc---------ttctgaaaaatgtgaactttgaagaatcagccatggtgagggcagttttagagcaggggaggctccataggcatctggtggtgttggtgaagatgctgctaaagaagaacaagattgggattgtgaagcaagtgttggaagaattcgagaggatttatgatgagctttgtggtacgcaggttgtcttggtttcttcggcaactaagatggaggaagatcaactgtttgggattgctgagaatgtgcacaaaataagtggggctttgaaggttaaggtgaggaacttggttcatgagaatttgccctcctttgctgtgtgaaaaaaaaaaacaacgaaaaaaaatcttgtaatcatcaacaaaactcttccctgcttgatatttgttccttttgatgttgagattatattctggaagtgcctgtggcttatcacttcaattagtgatactattgaattattg------------------------------------------------------------------------------------------------------------------------------------------------------------------------------------------------------------------------------------------------------------------------------------------------------------------------------------------------------------------
>_R_Jupunba_nipensis_Mayo_19662@NODE_1_length_1051_cov_77.481520
-----------------------------------------------------------------------------------------------------------------------------------------------------------------------------------------------------------------------------------------------ttttacatcaaacagacaaataattgatcccccgaaatttcaagagaattgttgctttcgagtaagccccaccacggcaccaccaccacacctcgtggcaaaggctcatccccgcagttctgaatttcttcttccacaacaatccaaaccccaaaatcgtctctctgtctccatctctcttcttccatggatactttctcaagctctgtttcaaccctcaaagtcccttcccttccttcaactcaccgtgacgtatatcacttcaaaaccgctccttgttcatcgcctaagctcccgccacaacctcacgcccatgtgtcctcctcttctaaacctaacttaaccccaaaaaccaagcctttctcccacaagggttttccttcactggtcttttcttcttcctcttctcgcaccccttcttctcaaaatccaatcttttgtcgcaatcctgctactgggtatgctgcagcagtcatagacatagctcagaacagcgattctattcaccaggttcaaagggatgttcagaggc---------ttctgaaaaatgtgaactttgaagaatcagccatggtgagggcggttttagagcaggggaggttccataggcatctggtggtgttggtgaagatgctgctaaagaagaacaagattgggattgtgaagcaagtgttggaagaattcgagaggatttatgatgagctttgtggtacgcaggttgtcttggtttcttcggcaactaagatggaggaagatcaactgtttgggattgctgagaatgtgcacaaaattagtggggctttgaaggttaaggtgaggaacttggttcatgagaatttaacctcctttgctgtgtgaaagaaaaaaacaatgaaaaaaaatcttgtaatcatcaacaaaactcttccctgcttgatatttgttccttttgatgttgagattatattctggaagtgcctgtggcatatcacttcaattagtgatactattggattattgatatggcaaattggtgcctttgatgggaaaaaaaagaaaagaaatgatgatgacat---------------------------------------------------------------------------------------------------------------------------------------------------------------------------------------------------------------------------------------------------------------------------------------------------------g
>_R_Jupunba_oppositifolia_Liegier_16014@NODE_1_length_1251_cov_246.321124
---------------------------------------------------------------------------------------------------------------------------------------------------------------------------------------------------------tgatcggcttgaagcagatgaaacgtctacatcctgaattttacatcaaacagacaaataattgatccccagaaatttcaagagaattgttgctttcgagtaagccccaccacggcaccaccaccacacctcgtggcaaaggctcatccccgcagttctgaatttcttcttccacaacaatccaaaccccaaaatcgtctctctgtctccatctctcttcttccatggatactttctcaagctctgtttcaaccctcaaagttccttcccttccttcaactcaccgtgacgtatatcacttcaaaaccgctccttgttcatcgcctaagctcccgccacaacctcacgcccatgtgtcctcctcttctaaacctaacttaaccccaaaaaccaagcctttctcccacaagggttttccttcactggtcttttcttcttcctcttctcgcaccccttcttctcaaaatccaatcttttgtcgcaatcctgctactgggtatgctgcagcagtcatagacatagctcagaacagcgattctcttcaccaggttcaaagggatgttcagaggc---------ttctgaaaaatgtgaactttgaagaatcagccatggtgagggcagttttagagcaggggaggttccataggcatctggtggtgttggtgaagatgctgctaaagaagaacaagattgggattgtgaagcaagtgttggaagaattcgagaggatttatgatgagctttgtggtacgcaggttgtcttggtttcttcggcaactaagatggaggaagatcaactgtttgggattgctgagaatgtgcacaaaataagtggggctttgaaggttaaggtgaggaacttggttcatgagaatttaccctcctttgctgtgtgaaagaaaaaaacaatgaaaaaaaatcttgtaatcatcaacaaaactcttccctgcttgatatttgttccttttgatgttgagattatattctggaagtgcctgttgcatatcacttcaattagtgatactattggattattgatatggcaaattggtgcctttgatgggaaaaaaaaagaaagaaatgatgatgacatggtttgttttttgtgtatgcaaactaatatatctacaatgggtttaatcagcattcgcttaataccgttccatgcttttgctaatattctcatcattgttcagtattagtggccatctttttcatgccatggcatatttcgtttctgtataaatccttgtaag--------------------------------------------------------------------------------------------------------------------------------------c
>_R_Jupunba_trapezifolia_Simon_1600@NODE_1_length_926_cov_397.352468
--------------------------------------------------------------------------------------------------------------------------------------------------------------------------------------agtatacgcatgtattcaatgaccgccttcaagcagatgaaacttctccatcctgaattttacatcaaacagacaaataattgatccccagaagtttcaagagaattgttgctttcaattaagccccaccacggcaccaccaccacacttcgtggcaaaggctcatccccgcagttctgaatttcttcttccacaacaatccaaaccccaaaatcgtctctctgtctccatctctcttcttccatggataccttctcaagctctgtttcaaccctcaaagtcccttcccttccttcaactcaccgtgacgtctatcacttcaaaaccgctccttgttcatcgcctaagctccctccacaacctcacgcccatttcttctcctcttctaaaccaaacttaaccccaaaaacccggcctttctctcacaaggattttccttcactggtcttttcttcttcctcttctcgcaccccttcttctcaaaatccaatcttttatcgcaatcctgctactgggtatgctgctgcagtcatagacatagctcagaacagcgattctcttcaccaggttcaaagggatgttcagaggc---------ttctgaaagatgtgaactttgaagaatcagccatggtaagggcagttttagagcaggggaggttccataggcatctggtggtgttggtgaagatgctgctaaagaagaacaagattgggattgtgaagcaagtgttggaagaattcgagaggatttatgatgagctttgtggtacgcaggttgtcttggtttcttcggcaactaagatggaggaagatcaactgtttgggattgctgagaatgtgcacaaaataagtggggctttgaaggttaaggtgaggaacttggttcatgagaatttgccctcctttgctgtgtgaaaaaaaaa------------------------------------------------------------------------------------------------------------------------------------------------------------------------------------------------------------------------------------------------------------------------------------------------------------------------------------------------------------------------------------------------------------------------------------------------------------------------------------------------------a
>_R_Jupunba_trapezifolia_Simon_1600@NODE_2_length_551_cov_72.211694
-----------------------------------------------------------------------------------------------------------------------------------------------------------------------------------------------------------------------------------------------------------------------------------------------------------------------------------------------------------------------------------------------------------------------------------------------------------------------------------------------------------------------------------------------------------------------------------------------------------------------------------------------------------------------------------------------------------------------------------------------------------------------------------------------------------------------------------------------------------------------------------------------------------------------------------------------------------------------------------------------------------------------------------------------------------------------------------------------------------------------------------------------------------------------------------aaaactcttccctgcttgatatttgttccttttgatgttgagattatattctggaagtgcctgtggcatatcacttcaattagtgatagtattggattattgatatggcaaattggtgcctttgatgggaaaaaaaa---taaaaatgatgatgacatggtttg-tttttgtgtatgtaaactaatatatctacaatgggtttaatcagcattcgcttaatactgttccatgcttttgctaatattctcatcattgttcagtatcagtggccatctttttcatgccatggcatatttcgtttctgtataaatcgttataagcttaatataaagaacctgagagatcattaactcaagctgcgaactgagacttgcttctgtcctagattttagattaagtaaatgcaggagtggattaagcatggtgatcttgttagtgtagaaattgtactgtaa
>_R_Jupunba_villosa_Borges_423@NODE_1_length_2101_cov_112.575593
tgcttaatacatcgtaaatcatgttgtaaaagtagtttctaccgttaatctaaacagactaagtgtggaattagagaatgtaataaaataaacaaggatgtctataagttcaaatagtattttttttgaa----attttttctttttttt-aatatatttttataatttttttatttccaaaagtatacgtatgtatttaatgaccggcctgaagcggatgaaacctctccatcttgaattttacatcaaacagacaaataattgatcctcagaaatttcaagagaactgttgctttcaagtaagccccaccacggcaccaccaccgcacttcgtggcaaaggctcgtccccgcagttctgaatttcttcttccacaacattttaaaccccaaaatcgtctctctgtctccatctctcttcttccatggataccttctcaagctctgtttcaaccctcaaagtcccttcccttccttcaactcaccgtgacgtctatcacttcaaaaccgctccttgttcatcacctaagctccctccacaacctcacgcccatgtctcctcctcttctaaacctaacttaaccccaaaaaccaagcctttctcccacaggggttttccttcactggtcttttcttcttcctcttctcgcaccccttcttctcaaaattcaatcttttatcgcaatcctgctactgggtatgctgcagcagtcatagacatagctcataacagctattctcttcaccaggttcaaagggatgttcagaggcttctgggttttctgaaaaatgtgaacttcgaagaatcagccatggtgagcgcagttttagagcaggggaggttccataggcatctggtggtgttggtgaagatgctgctaaagaagaacaagattgggattgtgaagcaagtgttgaaagaattcgagaggatttatgatgagttttgtggtacgcaggttgtcttggtttcttcggcaactaagatggaggaagatcaactgtttgggattgctgagaatgtgcacaaaataagtggggctttgaaggttaaggtgaggaacttggttcatgagaatttgccctcctttgctgtgtga----aaaaaacaatgaaaaaaaatcttgtaa---------------ttccctgcttgatatttgttccttttgatgttgagactatattctggaagtgcttgtggcttatcacttcaattagtgatactattgaattattgatatggcaaataggtgcctttgatggggaaaaaaa--taagaaatgatgatgacatggtttgttttttgtgtatgtaaactaatatatctacaatgggtttaatcggcattcgcttaatactgttccatgcttttgctaatattctcatcattgttcagtattagtggccatctttttcatgccatggcatatttcgtttctgtataaatcgttataagcttaatataaagaaccagagagatcattaactcaagctgcgaactgagacttacttctgtgctagattgtcgattaagtaaatgcaggagtggattaagcatggtgatcttgttagtgtagaaattgtactgtag
>_R_Jupunba_villosa_Borges_423@NODE_2_length_967_cov_107.426966
----------------------------------------------------------------------------------------------------------aatttaaatagtatttttttgaaa-----ttttttcttttttttaaatatatttttataatttttttatttccaaaagtatatgtatgtatttaatgaccggcttgaagcagatgaaacttctccaccctgaattttacatcaaacagacaaataattgatccccagaaatttcaagagaattgttgctttcaagtaagccccaccacggcaccaccaccacacttcgtggcaaaggctcatccccgcagttctgaatttcttcttccacaacaatccaaaccccaaaatcgtctctctgtctccatctctcttcttccatggatactttctcaagctctgtttcaaccctcaaagtcccttcccttccttcaacttaccgtgaagtatatcacttcaaaaccgctccttgttcatcgcctaagctcccgccacaacctcacgcccatgtcccctcctcttctaaacctaacttaaccccaaaaaccaagcctttctcccacaagggttttccttcactggtcttttcttcttcctcttctcgcaccccttcttctcaaaatccaatcttttgtcgcaatcctgctactgggtatgctgcagcagtcatagacatagctcagaacagcgattctcttcaccaggttcaaagggatgttcagaggc---------ttctgaaaaatgtgaactttgaagaatcagccatggtgagggcagttttagagcaggggaggttccataggcatctggtggtgttggtgaagatgctgctaaagaagaacaagattgg-------------------------------------------------------------------------------------------------------------------------------------------------------------------------------------------------------------------------------------------------------------------------------------------------------------------------------------------------------------------------------------------------------------------------------------------------------------------------------------------------------------------------------------------------------------------------------------------------------------------------------------------------------------------------------------------------------------------------
>_R_Punjuba_callejasii_Daly_5935@NODE_1_length_1153_cov_84.942379
---------------------------------------------------------------------------------------ataaagaaggatgtctataattttttattttattttatttttttatttttatcactcttttttaaatgtatttttataatttttttatttccaagagtatacgtatgtatttaaagaccggctagaagcggatgaaacttctccatcttgaattttacatcaaacagacaaataattgatccccagaaatttcaagagaactgttgctttcaagtaagcc-----------ctaccaccacacttcgtggcaaaggctcatccccgcagttctgaatttcttcttccacaacaatccaaaccccaaaatcgtctctctgtctccatctctcttcttccatggataccttctcaagctctgtttcaaccctcaaagtcccttcccttccttcaactcaccgtgacgtctatcacttcaaaaccgctccttgttcatcgcctaagctccctccacaacctcacgcccatgtctcctcctcttctaaacctaacttaaccccaaaaaccaagcctttctctcacaagggttttccttcactggtcttttcttcttcctcttctcgcacccattcttctcaaaatccaatcttttatcgcaatcctgctactgggtatgctgctgcagtcatagacatagctcagaacagctattctcttcaccaggttcaaagggatgttcagaggc---------ttctgaaaaatgtgaactttgaagaatcagccatggtgagggcagttttagagcaggggaggttccataggcatctggtggtgttggtgaagatgctgctaaagaagaacaagattgggattgtgaagcaagtgttggaagaattcgagaggatttatgacgagctttgtggtacgcaggttgtcttggtttcttcggcaactaagatggaggaagatcaactgtttgggattgctgagaatgtgcacaaaataagtggggctttgaaggttaaggtgaggaacttggttcatgagaatttgccctcctttgctgtgtgaaaaacaacaacgaaaaaaaaaaatcttgtaatcatcaacaaaactcttccctgcttgatatttgttccttttgatgttgagattatattctggaagtgcctgtggcttatcacttcaattagtgatactattgaattattgatatggcaaatacgtgc-------------------------------------------------------------------------------------------------------------------------------------------------------------------------------------------------------------------------------------------------------------------------------------------------------------------------------------------------
>_R_Punjuba_lehmannii_Escobar_7465@NODE_1_length_1678_cov_175.599001
tatttattacactataaatcatgttgaaacaacaacttataccactaacttag--aggctaagtctagaattagataatgtaataagataaacaaggatgtctataatttcttatttttttta--ctttttgtttttatcactcttttttaaatgtatttttataatttttttatttccaaaagtatacgtatgtatttaatgaccggcttgaagcagatgaaatttctccatcttgaattttacatcaaacagacaaataattgatccacagaaatttcaagagaactgttgctttcaagtaagcc-----------ccaccaccacacttcgtggcaaaggctcatccccgcagttctgaatttcttcttccacaacaatccaaaccccaaaatcgtctctctgtctccatctctcttcttccatggataccttctcaagctctgtttcaaccctcaaagtcccttcccttccttcaactcatcgtgacgtctatcacttcaaaaccgctccttgttcatcgcctaagctccctccacaacctcacgcccatgtctcctcctcttctaaacctaacttaaccccaaaaaccaagcctttctctcacaagggttttccttcactggtcttttcttcttcctcttctcgcaccccttcttctcaaaatccaatcttttatcgcaatcctgctactgggtatgctgctgcagtcatagacatagctcagaacagctattctcttcaccaggttcaaagggatgttcagaggc---------ttctgaaaaatgtgaactttgaagaatcagccatggtgagggcagttttagagcaggggaggttccataggcatctggtggtgttggtgaagatgctgctaaagaagaacaagattgggattgtgaagcaagtgttggaagaattcgagaggatttatgatgagctttgtggtacgcaggttgtcttggtttcttcggcaactaagatggaggaagatcaactgtttgggattgctgagaatgtgcacaaaataagtggggctttgaaggttaaggtgaggaacttggttcatgagaatttgccctcctttgctgtgtgataa--aaaaacaacgaaaaaaattcttgtaatcatcaacaaagctcttccctgcttgata-ttgttccttttgatgttgagattatattctggaagtgcctgtggcttatcacttcaattagtgatactattgaattattgatatggcaaatacgtgcctttgatggggaaaaaag--taagaaatgatgatgacatggtttgttttttgtgtatgtaaactaatatatctacagtgggtttaatcagcattcgcttaatactgttccatgcttttgctaatattctcatcattgttcagtattagtggccatgtttttcatgccatggcatatttcgtttctgtataaatcgttataagcttaatataaagaaccagagagatcattaactcaagctgcgaa-------------------------------------------------------------------------------------------c
>_R_Punjuba_racemiflora_Jimenez_Soares_3626@NODE_1_length_1638_cov_232.361307
aaattaatataaaaaaaataaatatataaa---tattttacttatcaatctaaacatgc----tttagaattagagaatgtaataaaataaacaaggatgtctataattttatatttttttta----ctttttttttatcactcttttttaaatgtatttttataattttttttatttccaaactatccgtatgtatttaaagaccggcttgaagcagatgaagcttctccatcttgaattttacatcaaacagacaaataattgatccctcgaaatttcaagagaactgttgctttcaagtaagccccgccacggcaccaccaccacacttcgtggcaaaggctcatccccgcaggtctgaatttcttct----------tccaaaccccaaaatcgtctctctgtctccatctctcttcttccatggataccttctcaagctctgtttcaaccctcaaagtcccttcccttccttcaactcaccgtgacgtctatcacttcaaaaccgctccttgttcatcgcctaagctccctccacaacctcacgcccatgtctcctcctcttctaaacctaacttaaccccaaaaaccaagcctttctctcacaagggttttccttcactggtcttttcttcttcctcttctcgcacccattcttctcaaaatccaatcttttatcgcaatcctgctactgggtatgctgctgcagtcatagacatagctcagaacagcttttctcttcaccaggttcaaagggatgttcagaggc---------ttctgaaaaatgtgaactttgaagaatcagccatggtgagggcagttttagagcaggggaggttccataggcatctggcggtgttggtgaagatgctgctaaagaaaaacaagattgggattgtgaagcaagtgttggaagaattcgagaggatttatgatgagctttgtggtacgcaggttgtcttggtttcttcggcaactaagatggaggaagatcaactgtttgggattgctgagaatgtgcacaaaataagtggggctttgaaggttaaggtgaggaacttggttcatgagaattcgccctcctttgctgtgtga---aaaaaaacaacaaaaaaaaatcttgtagtcatcaacaaaactcttccctgcttgatatttgttccttttgatgttgagattatattctggaagtgcctgtggcttatcacttcaattagtgatactattgaattattgatatggcaaatacgtgcctttgatgggaaaaccaa-aaaagaaatgatgatgacatggtttgttttttgtgtatgtaaactaatatatctacagtgggtttaatcagcattcgcttaatactgttccatgcttttgctaatattctcatcattgttcagtattagtggccatgtttttcatgccatggcatatttcgtttctgtataaatcgttataagcttaatataaagaaccagagagatcattaactcaagctgcgaactgagacttgcttctgtgctagattgcagattaagcaaatgcaggagtggattgagcatggtgatcttgttagtgtagaaattgtactgtat
