# Supplementary material for: A new generic circumscription of Hydrochorea (Leguminosae, Caesalpinioideae, mimosoid clade) with an amphi-Atlantic distribution
Source: PhytoKeys. 2022 Aug 22;205:401–37. doi: 10.3897/phytokeys.205.82775 (PMC9849043; doi:10.3897/phytokeys.205.82775)
Supplement: Supplementary material 1 — Supplementary data file S1 [file phytokeys-205-401_article-82775__-s001.zip › MSC_m11362_comp28444_c0_seq1_exon01.aln-cln]

>Albizia_adinocephala_FHO33_88@NODE_1_length_1699_cov_142.338471
gatatcacagagcatattttcttgttactctcagattagaatcctctcatttcatccatttctcaatgcttcatgtgaacttgacattgcaaatatcttaaaaggctgagaaacaatgggactacttgtgctatgaaaggtgactttgcatagtgtctttctttctccaaaattaagattaggaaatttaggccatctaagtctcagtacggaaccaagagtcaatcatatgggataaattttcaaaacacagtaatgctgcaaatgtcatgtcatcaacaagctaaaaaataaccattgaataacacatttgaccaaatactaaaccaaaaaatacggataaacactattatgaaaagggattgtaatcatgcaaccaaattaactagccgctcaagcgtgatactagtaaatggaaaaaaattggccatgaaactctaactcattttaccttctttctgcatctcagactcgtgaattacttcatcagcccacccatcattgaaaacgccagtcccagagacatacctcaaccaaattggcccaacaatcccgcatatcaaagggttaaccttgaactccttcaccaatgtttcacactgaagctcaatcataatctgcaaccccatcacatatcgcatccttatctcattgtaataatcatcaaaactaagaactttcacagcatttggacacccagcattgtttggaactgagggaccagcctcattaaattggaaaccataatctggatctccttctaccttaagaacaccctcagaacggttttcttgatcttgaggagctgttccttccaaccccagagccttcataaactgggactgagaaccatagatagagtctagctgagaaataggttcaaccttgatcacatgagaacgttggcggcggtgactggctaagtagatgccaccgccggcatctcctcccttgtcgacaaagtcctcatcagccacaccagtgtcaattacgtcgtcagcctgagatccgcatctaaggcagtagaagaagccatcagaaccgtcagcaagacccacattgccacaggtatggcaggtccaagtgtggctattatccattatcgataatggaaggtcaaagcggtggcaaaagtgttattggagaaagaggaggcgccaatgccctacaagctttcatatttagctattaacaagtaatatttaaataaaaaaggcattgattgaattctcatctcaagtaaatgaaaaagcatgactattgatcaacaacattataacaaaaaagagagataaatgacctacccaacatggaatgcaagaaatactacatttccctgtctcacactaatcaca-tttgcttctcttttcaaatgatttgatttaattagaccaatagaaattgtggtcactggtaatcacaagttttgacagtatatgagcttctggatattcatgagtacagtgaacttctcacaagcaagttgcaagaacagaaattgcacaatactaaacagggaagctcaatta
>Albizia_burkartiana_StivalSantos_678@NODE_1_length_865_cov_14.106173
------------------------------------------------------------------------------------------------------------------------------------------------------------------------------------------------------------------------------------------------------------------------------------------------------------aataacacatttgaccaaatactaaaccaaaaaatacggataaacactattatgaaaagggattgtaatcatgcaaccaaattaacaagccactcaagtgtgatactagtacgtggaaaaaaattggccaggaaactctaactcattttaccttctttcagcatctcagactcgtgaattacttcatcagcccacccatcattgaaaacgccagtcccagaggcatacctcaaccaaattggcccaacaatcccgcatatcaaagggttaaccttgaactccttcaccaatgtttcacactgaagctcaatcataatctgcaaccccatcacatatcgcattcttatctcattgtaataatcatcaaaactcagaactttcacagcatttggacacccagcattgtctggaactgagggaccagcctcattaaattggaaaccataatctggatctccttctaccttaagaacaccctcagaatgattttcttgatgttgaggagctgctccttccaaccccagagccttcataaactgggactgagaaccatagatggagtctagctgagaaataggttcaaccttgatcacatgagaacgttggcggcggtgactggctaagtagatgccaccgctggcatctcctcccttgtcgacaaagtcctcatcagccacaccagtgtcaattatgtcatcagcctgagatccgcatctaaggcaatagaagaagccatcagaaccgtcagcaagacccacattgccacaggtatggcaggtccaagtgtggctattatccattatcgataatggaaggtgaaagcggtagcaaaaatgttattggagaaagaggaggcgccaatgcc-----------------------------------------------------------------------------------------------------------------------------------------------------------------------------------------------------------------------------------------------------------------------------------------------------------------------------------------------------------------------------
>Albizia_coripatensis_Hughes_2433@NODE_1_length_1684_cov_228.721842
gatatcac--agcatattttcttgttactctcagattagaatcctctcatttcatccatttctcaaagcttcatgtcaacttgacattgtaaatatcttaaaaggctgagaaacaatgggactacttgtgttatgaaaggtgactttgcatcgtgtctttctttctccaaaattaaga------------------ttatttttcagtatggaatcaagagtcaatcatatgggataatttttcaaaacacggtaatgctgcaaatgtcatgtcatcaactaggtaaaaaataaccatcgaataacacatttgaacaaataataaaccaaaatatacagataaacactattatgaaaagggattgtaatcatgcaaccaaattaactagccactcaagtctga----------------------------gaaactctaactcattttaccttctttctgcatctcagactcgtgaattacttcatcagcccacccgtcattgaaaacgccagtcccagagacatatctcaaccaaattggcccaacaatcccgcatatcaaagggttaaccttggactccttcaccaatgtttcacactgaagctcaatcataatctgcaaccccatcacatatcgcatccttatctcattgtaataatcatcaaaactcagaactttcacagcatttggacacccagcattgtctggaactgagggaccagcctcattaaattggaaaccataatctgaatctccttctaccttaagaacaccatcaaaatgattttcttgatgttgaggagctgctccttccaaccccagagccttcatgaactgggactgagaaccatagatggactctagctgagaaataggttcaaccttgatcgcatgagaacgttggcggcggtgactggctaagtagatgccaccattggcatctcctcccttgtcgacaaagtcctcatcagccacaccagtgtcaattatgtcgtcagcctgagatccgcatctaaggcagtagaagaagccatcagaaccgtcggcaagacccacattgccacaagtatggcaggtccaagtgtggctattatccattctcgataatggaaggtgaaagcggtggcaagaatgttattggagaaagaggaggcgccaatgccctacaagctttcatatttagctattaaaaagtaatatttaaataaaaaaggcattaattgaattatcatctcaagtaaatgaaaaagcatgactattgatcaacaacattataacaaaaaaatgagataaatgacctaaccaacatggaatgcaagaaatactagcttttcttgtctcacactaatcacattttgcttcttttttcaaatgacttgatttaattagaccaatagaaattgtggtcactagtaatcacaagttttgacagtatgtgagcttttggatattcatgagtacagtgaacttgtcacaaacaagttgcaagaacggaaattgcacaatactaaacagggaagctcaatta
>Albizia_edwallii_Dalmaso_272@NODE_1_length_1068_cov_12.525173
---------------------------------------------------------------------------------------------tatcttaaaaagctgagaaacaatgggactacttgtgttatgaaaggtgactttgcatagtgtctttctttctccaaaattaagat------------------tatttttcagtacggaatcaagagtcaatcatatgggataatttttcaaaacacggtaatgctgcaaatgtcatgtcatcaacaagctaaaaaataaccatcgaataacacatttgaccaaatacttaaccaaaaaatacggataaacactattatgaaaagggattgtaatcatgcaaccaaattaactagccactcaagtctga----------------------------gaaactctaactcattttaccttctttctgcatctcagactcgtgaattacttcatcagcccacccatcattgaaaacgccagtcccagagacatacctcaaccaaattggcccaacaatcccacatatcaaagggttaaccttgaactccttcaccaatgtttcacactgaagctcaatcataatctgcaaccccatcacatatcgcatccttatctccttgtaataatcatcaaaactcagaactttcacagcatttggacacccagcattgtctggaactgagggaccagcctcattaaattggaaaccataatctgaatctccttctaccttaagaacaccctcagaacgattttcttgatgttgaggagctgctccttccaaccccagagccttcatgaactgggactgagaaccatagatggagtctagctgagaaataggttcaaccttgatcgcatgagaacgttggcggcggtgactggctaagtagatgccaccgttggcatctcctcccttgtcgataaagtcctcatcagccacaccagtgtcaattatgtcgtcagcctgagatccgcatctaaggcagtagaagaagccatcagaaccatcggcaagacccacattgccacaggtatggcaggtccaagtgtggctattatccattcttgataatggaaggtgaaagcggaggcaaaaatgttattggagaaagaggaggcgccaatgccctacaagttttcatatttagctattaaaaagtaatatttaaa-----------------------------------------------------------------------------------------------------------------------------------------------------------------------------------------------------------------------------------------------------------------------------------------------------------------------------------
>Albizia_glabripetala_Lewis_1652@NODE_1_length_994_cov_63.327154
---------------------------------------------------------------------------------------------------------------------------------------------------------------------------------------------------------------------------------------------------------------------------------------------------------------------------------------------------ataaacactattatgaaaagggattggaatcatgcaaccaaattaattagccactcaagtgtgatactagtacgtggaaaaaaattggccaggaaactctaactgattttaccttctttctgcatctcagactcgagaattacttcatcagcccacccatcattgaaaacgccagtcccagagacatacctcaaccaaattggcccaacaatcccgcatatcaaagggttaaccttgaactccttcaccaatgtttcacactgaagctcaatcataatctgcaaccccatcacatatcgcatccttatctcattgtaataatcatcaaaactcagaactttcacagcatttggacacccagcattgtctggaactgaggggccaggttcattaaattggaaaccataatctgggtctccttctaccttaagaacaccctcagaacgattttcttgatgttgaggagctgctccttccaaccccagagccttcataaactgggactgagaaccatagatggagtctagctgagaaataggttcaaccttgatcacatgagaacgttgccggcggtgactggctaagtagatgccaccactggcatctcctcccttgtcgacaaagtcctcatcagccacaccagtgtcaattatgtcgtcagcctgagatccgcatctaaggcagtagaagaagccatcagaaccgtcagcaagacccacattgccacaggtatggcaggtccaagtgtggctattatccattatcgataatggagggtgaaagcggtggcaaaaatgttattggagaaagaggaggcgccaatgccctacaagctttcatatttagctattaaaaagtaatatttacataaaaaaggcattaattgaattctcatctcaagtaaaaaaaaaagcatggctgttgatcaacaacattataaccaaaaagagagagagatgacctacccaatatggaat----------------------------------------------------------------------------------------------------------------------------------------------------------------------------------------------------------------------
>Albizia_inundata_Wood_26530@NODE_1_length_735_cov_561.747059
---------------------------------------------------------------------------------------------------------------aacaatgggactacttgtgctctgaaaggtgactttgcatagtgtctttctttctccaaaattaagattaagtaatttagggcatctaagtctcagtacggaatcaagggtcaatcatatgggataatttttcaaaacacagtaatgctgcaaatgtcatgtcatcaacaagctaaaaaataaccattgaatgacacatttgaccaaatactaaaccaaaaaatacggataaacac--ttgtgaaaagggattgtaatcatgcaaccaaattaactagccactcaagtgtgatagtagtacgtggaaaaaaattggccaggaaactctaactgattttaccttctttctgcatctcagactcgagaattacttcatcagcccacccatcattgaaaacgccagtcccagagacatacctcaaccaaattggcccaacaatcccgcatatcaaagggttaaccttgaactccttcaccaatgtttcgcactgaagctcaatcataatctgcaaccccatcacatatcgcatccttatctcattgtaataatcatcaaaactcagaactttcacagcatttggacacccagcattgtctggaactgagggacaaggctcattaaattggaaaccataatctggatctccttctaccttaagaataccctcagaacgattttcttgatgttgaggagctgctccttccaaccccagagccttcataaactgggactgag-----------------------------------------------------------------------------------------------------------------------------------------------------------------------------------------------------------------------------------------------------------------------------------------------------------------------------------------------------------------------------------------------------------------------------------------------------------------------------------------------------------------------------------------------------------------------------------------------------------------------------------------------------------------------------------------------------------
>Albizia_sinaloensis_Hughes_1576@NODE_1_length_1443_cov_76.277452
--------------------------------------------------------------tcaaagcttcatgtgaacttgacattgcaactatcttaaaacactgagaaacaatgggactacttgtgctatgaaaggtgactctgcatagtgtctttctttctccaaaattaagattaagaaatttagggcatctaagtctcagtacggaaccaagagtcaatcatatgggataatttttcaaaacacagtaatgctgcaaatgtcatgtcatcaacaagctaaaaaataaccattgaataacacatttgaccaaatactaaaccaagaaatatggataaacactattatcgaaagggattgtaatcatgcaaccaaattaattagccactcaagcgtgatactagtacatgg-aaaaaattggccacaaaactctaactcattttaccttctttctgcatctcagactcgtgaattacttcatcagcccacccatcattgaaaacgccagtctcagagacatacctcaaccaaattggcccaacaatcccgcatatcaaagggttaaccttgaacttcttcaccaatgtctcacactgaagctcaatcataatctgcaaccccatcacatatcgcatccttatctcattgtaataatcatcaaaactcagaactttcacagcatttggacacccagcattgtttggaactgagggaccagcctgattaaattggaaaccataatctggatctccttctaccttaagaacaccctcaaaacgattttcttgatcttgagaagctgttccttccaaccccagagccttcataaattgggactgagaaccatagatagaatctagctgagaaataggttcaaccttgatcacatgagaacgttggcggcggtgactggctaagtagatgccaccgccggaatctcctcccttgtcgacaaaatcctcatcagccacaccagtgtcaattacgtcgtcagcctgagatccgcatctaaggcagtagaagaagccatcagaaccgtcagcaagacccacattgccacaggtatggcaggtccaagtgtggctattatccattatcgataatggaaggtgaaagcggtggcaaaagtgttattggagaaagaggaggcgccaatgccctacaagctttcatatttagctattaaaaagtaatatttaaataaaaaaggcattgattga-----catctcaagtaaatgtaaaactatgactattgatcaacaacattataacaaaaaaaagagataaatgacctaaccagcatggaatgcaagaaatactagctttccctgtctcacactaatcaca-tttgcttctcttttcaaatgacttgatttaattagaccaatagaaattgtggtcactggtaatcacaacttttgacagtatgtgagcttctgaatattcatgagtacagtgaacttctcacaagcaagttgcaagaacagaaattgcacaata---------------------
>Albizia_subdimidiata_var_minor_Gorts_341@NODE_1_length_944_cov_50.974625
---------------------------------------------------------------------------------------------------------------------------------------------------------------------------------------------------------------------------------------------------------------------------------------------------------------------------caaatactaaaccaaaaaatacggataaacac--ttatgaaaagggattgtaatcatgcaaccaaattaactagccactcaagtgtgatagtagtacgtggaaaaaaattggccaggaaactctaactgattttaccttctttctgcatctcagactcgagaattacttcatcagcccacccatcattgaaaacgccagtcccagagacatacctcaaccaaattggcccaacaatcccgcatatcaaagggttaaccttgaactccttcaccaatgtttcacactgaagctcaatcataatctgcaaccccatcacatatcgcatccttatctcattgtaataatcatcaaaactcagaactttcacagcatttggacacccagcattgtctggaactgagggaacaggctcattaaattggaaaccataatctggatctccttctaccttaagaacaccctcagaacgattttcttgatgttgaggagctgctccttccaaccccagagccttcataaactgggactgagaaccatagatggagtctagctgagaaataggttcagccttgatcacatgagaacgttgccggcggtgactggctaagtagatgccaccgctggcatctcctcccttgtcgacaaagtcctcatcagccacaccagtgtcaactatgtcgtcagcctgagatccgcatctaaggcagtagaagaagccatcagaaccgtcagcaagacccacattgccacaggtatggcaggtccaagtgtggctattatccattatcgataatggagggtgaaagcggtggcaaaaatgttattggagaaagaggaggcgccaatgccctacaagctttcatatttagctattaaaaagtaatatttaaataaaaaaggcattaattgaattcccatctcaagtaaattaaaaagcatggctat-----------------------------------------------------------------------------------------------------------------------------------------------------------------------------------------------------------------------------------------------------------------------------
>Albizia_tomentella_Leach_Dunlop_3801@NODE_1_length_1510_cov_221.990928
gatatcacagagcatattttcttgttaatctcatattagaatcctctcatttcatctattcctcaaagcttcatgcgaacttgatattgtaaatatcttcaaaggctgagaaacaatgggactacttgtgttgtgaaaggtgactttgcatagtgtgatcgtttctccaaaattaagatcaagaaatttagggcatctaaatctcagtacggaatcaagagtcaatcatataggataatttttcaagacacagtaatgctgcaaatgacatgccatcaacaggctagaaaataaccattgaataacacattttaccaaatactaaaccaaaaaatagggatgaacactattatgaaaagggattgtaataatgcaaccaaattaactagccactcaagtgtgataatagtacgtggaaaaaaattggccaggaaactctaactcattttaccctttttctgcatctcagactcgtgaattacttcatcagcccacccatcattgaaaacaccagccacagagacatacctcaaccaaataggcccaacaatcccacatatcaaagggttcaccttgaactccttcaccagtatttcacactgaagctcaatcataatctgcaaccccatcacatatcgcatccttatctcattgtaatactcatcaaaactcagaactttcacagcatttggaatcccagcattttctgggactgagggatgaacctcattaaattggaaaccataatcggaatctccttctaccttaagaacaccctcagaatgattttcttgatgttgaggagcttctccttccaaccctagagccttcataaactgggactgagaaccatagatggagtctagctgagaaataggttcaaccttgattgcatgggaacgttgacggcggtgactagctaagtagatgccaccgttggcatctcctcccttgtcaacaaagtcttcatcagccacaccagtgtcaattatgtcatcagcctgagatccgcatctaaggcagtagaagaagccatcagaaccatcggcaagacccacattgccacaggtatggcaggtccaagtgtggctattatccattcttgataatggaagatgaatgcagtggcaaaaatgttaccggagaaagaggaggcgccaatgccctacaagctttc-tatttaactataaaaatgtaatatttaaataaaaaaggcattaattgaattctcatctcaagtcaatgaaaaagcatgattattaatcaacaacgttataacgaaaaaacgagataaataagctacc---catggaatgcaagaaatactagctttta-tgtctcacactaatcacattttgcttctcttttcaaatgactagatttaattagaccaatagaaattgtggtcaccggtaatcacaagttttgacagtctgtgagcttttggatattcatgagggcagtgaacttgtcacaagcaagttgtaagaacagaaattgcacaata---------------------
>Albizia_xerophytica_Hughes_1435@NODE_1_length_1357_cov_89.020313
-------------------------------------------------------------------------------------------------------------------------------------------gtgactttgcatagtgtctttctttctccaaaattaagattaagaaatttagggcatctaagtctcagtacggaaccaagagtcaatcatatgggataatttttcaaaacactgtaatgctgcaaatgtcatgtcatcaacaagctaaaaaataaccactgaataacacatttgaccaaatactaaaccaaaaaatacggataaacactattaggaaaagggattgtaatcatgcaaccaaattaactagccaatcaagtgtgatactagtacgtggaaaaaaattggccacaaaactctaactcattttaccttctttctgcatctcagactcgtgaattacttcatcagcccacccatcattgaaaacgccagtcccagagacatacctcaaccaaattggcccaacaatcccgcatatcaaagggttaaccttgaactccttcaccaatgtttcacactgaagctcaatcataatctgcaaccccatcacatatcgcatccttatctcattgtaataatcatcaaaactcagaactttcacagcatttgtacacccagcattgtttggaactgagggaccagcctcattaaattggaaaccataatctggatctccttctaccttaagaacactctcagaacgattttcttgatgttgaggagctgttccttccaaccccagagccttcataaactgggactgagaaccatagatggagtctagctgagaaataggttcaaccttgatcacatgagaacgttggcggcggtgactggctaagtagatgccaccgctggcatctcctcccttgtcgacaaagtcctcatcagccacaccagtgtcaattacgtcgtcagcctgagatccgcatctaaggcagtagaagaagccatcagaaccatcagcaagacccacattgccacaggtatggcaggtccaagtgtggctattatccattatcgataatggaaggtgaaggcagtggcaaaagtgttattggagaaagaggaggcgccaatgccctacaagctttcatgtttagctactaaaaagtaatatttaaataaaaaaggcattgattgaattctcatctcaagtaaatgaaaaagcatgactattgatcaacaacattataacaaaaaacagagataaatgacctacccaacatggaatgcaagaaatactagcttttcctgtctcacactaatcaca-tttgcttctcttttcaaatcacttgatataattagaccaatagaaattgtggtcactggtaatcacaagttttgacagtatgtgagcttctggatattcatgagtacagtgaacttctcacaagcaagttgcaagaa-------------------------------------
>Balizia_elegans_Iganci_870@NODE_1_length_1371_cov_166.514683
-------------------------------------------------------------------------------------------aatatcctaaaaggctgagaaacaatgggactacttgtgttatgaaaggtgactttgcatagtgtctttctttctccaaaattaagattacgaaatttagggcatctaagtctcagtacggaatcaagagtcaatcatatgggataatttttcaaaacacagtaatgctgcaaatgtcctgtcatcaacaagctaaaaaataaccatcgaataacacatttgaccaaatagtaaaccaaaaaatacagataaacactattatgaaaagggattgtaatcatgcaaccaaatcaactagccactcaactgtgatactagtacgtggaaaaaaattggccaggaaactctaactcattttaccttctttctgcatctcagactcgtgaattacttcatcagcccacccatcattgaaaacgccagtcccagagacatacctcaaccaaattggcccaacaatcccgcatatcaaagggttcaccttgaactccttcaccaatgtttcacactgaagctcaatcataatctgcaaccccatcacatatcgcatccttatctcattgtaataatcgtcaaaactcagaactttcacagcatttggacccc---------ctggaaccgagggacctgcctcattaaattggaaaccataatctgaatctccttctaccttaagaacaccctcagaacgattttcttgatgttgaggagcttctccttccaaccccagagccttcataaactgggactgagaaccatagatggagtctagctgagaaataggttcaaccttgatcgcatgagaacgatggcggcggtgactggctaagtagatgccgccgctggcatctcctcccttgtcgacaaagtcctcatcagccacaccagtgtcaattatgtcatcagcctgagatccgcatctaaggcagtagaagaagccatcagaaccgtcagcaagacccacattgccacaggtatgacaggtccaagtgtggctattatccattcttgataatttaaggtgaaagcgggggcaaaaatgttattggagaaagaagaggcgccaatgccctacaagctttcatgtttaactataaaaaagtaatatttaaataaaacaggcattaattgaattcttatctcaagtaaatgaaaaagcatgactattgat---caacattataacaaaaaaatgagataaatgagctgcccaacatgaaatgcaagaaatactagcttttattgtcccacactaatcacattttgcttctcttttcaaatgacttgatttaattagaccaatagaaattgtggtcattggtaatcacaagttttgacactctctgagcttttagataatcatgaggacagtgaacttgt--------------------------------------------------------
>Balizia_pedicellaris_Queiroz_15529@NODE_1_length_1518_cov_455.951470
gatatcacagagcata-tttcttgttactctcagattagaatcctctcattttatccattcctcaaagcttcgtgtgaacttgacattgtaaatatcctaaaaggctgagaaacaatgggactacttgtgttgtgaaaggtgactttgcatagtgtctttcttcctccaaaattaagattaagaaattttgggcatctaagtctcggtacggaatcaagagtcaatcatataggataatttttcaaaacacagtaatgctgcaaatgtcctgtcatcaacaagctaaaaaataaccatcgaataacacatttgaccaaatcgtaaaccaaaaaatacagataaactctattatgaaaagggattgtaatcatgcaaccaaattaactagccactcaactgtgatactagtacgtggaaaaaaattggccaggaaactctaactca-tttaccttctttctgcatctcagactcgtgaattacttcatcagcccacccatcattgaaaacgccagtcccagagacatacctcaaccaaattggcccaacaatcccgcatatcaaagggttcaccttgaactccttcaccaatgtttcacactgaagctcaatcataatctgcaaccccatcacatatcgcatccttatctcattgtaataatcgtcaaaactcagaactttcacagcatttggacccc---------ctggaaccgagggacctgcctcattaaatcggaaaccataatctgaatctccttctgccttaagaacaccctcagaatgattttcttgatgttgaggagcttctccttccaaccccagagccttcataaactgggactgagaaccatagatggagtctagctgagaaataggttcaaccttgatcgcatgagaacgatggcggcggtgactggctaagtagatgccgccactggcatctcctcccttgtcgacaaagtcctcatcggccacaccagtgtcaattatgtcatcagcctgagatccgcatctaaggcagtagaagaagccatcagaaccgtcagcaagacccacattgccacaggtatgacaggtccaagtgtggctattatccattctcgataatttaaggtgaaagcgggggcaaaaatgttattggagaaagaggaggcgccaatgccctacaagctttcatatttaactataaaaaagtaatatttaaataaaaaaggcattaattgaattctcatctcaagtaaatgaaaaagcatgactattgatcaacaacattataacacaaaaatgagataaatgagctacccaacatgaaatgcaagaaatactagcttttattgtctcacactaatcacattttgcttctcttttcaaatgacttgatttaattagaccaataggatttgtggtcattggtaatcacaagttttgacagtctctgag----------------------------------------------------------------------------------------
>Balizia_spnov_Morim_577@NODE_1_length_1393_cov_415.196562
-------------------------------cagattagaatcctctcattttatccattcctcaaaggttcgtgtgaacttgacattgtaaatatcctaaaaggctgagaaacaatgggactacttgtgttatgaaaggtgactttgcatagtgcctttctttctccaaaattaagattaagaaatttagggcatctaagtctcagtacggaatcaatagtcaatcatatgggataatttttcaaaacacagtaatgctgcaaatgtcctgtcatcaacaagctaaaaaataaccatcgaataacacatttgaccaaatagtaaaccaaaaaatacagataaactctataatgaaaagggattgtaatcatgcaaccaaattaactagccactcaactgtgatactagtacgtggaaaaaaattgcccaggaaactctaactcattttaccttctttctgcatctcagactcgtgaattacttcatcagcccacccatcattgaaaacgccagtcccagagacatacctcaaccaaattggcccaacaatcccacatatcaaagggttcaccttgaactccttcaccaatgtttcacactggagctcaatcataatctgcaaccccatcacatatcgcatcctaatctcattgtaataatcgtcaaaactcagaactttcacagcatttgaacccc---------ctggaaccgagggacctgcctcattaaattggaaaccataatctgaatctccttctgccttaagaacaccctcagaatgattttcttgatgttgaggagcttctccttccaaccccagagccttcataaactgggactgagaaccatagatggagtctagctgagaaataggttcaaccttgatcgcatgagaacgatggcggcggtgactggctaagtagatgccgccgctggcatctcctcccttgtcgacaaagtcctcatcggccacaccagtgtcaattatgtcatcagcctgagatccgcatctaaggcagtagaagaagccatcagaaccatcagcaagacccacattgccacaggtatgacaggtccaagtgtggctattatccattctcgataatttaaggtgaacgcggaggcaaaaatgttattggagaaagaggaggcgccaatgccctacaagctttcatatttaactataaaaaagtaatatttaaataaaaaaggcattaattgaattctcatctcaagtaaatgaaaaagcatgactattgatcaacaacattttaacaaaaaaaagagataaatgagctacccaacatgaaatgcaagaaatactagcttttattgtctcacactaatcacattttgcttctcttttcaaatgacttgatttaattagaccaatagaaattgtggtcattggtaatcacaagttttgaca-------------------------------------------------------------------------------------------------
>Calliandra_bella_LPQ15696@NODE_1_length_1367_cov_246.979070
--------------------------------------------------------------------------------------------------------------------------------------------tgacttcacatagtgtctttctttctccaaaattaacattaataaatttagggcatctatatttcagtcaggaatcaagagtccatcatataccataatttttcaaaacaca-taatgctacaaatatcatgacatcaacatcctagaaaataaccattgaataacacattttaccaaataataataaaaaaaggataaacaa----------tgaaagggattgtaatcatgcaaccaaataaactagtcactcaagcgtgatactagttcatgggaaaaaattggctgggaaaatctaactcattttacctcct---------tgaacgtcttgaattacgtcatcagcccactcatcattgaaaacaccagtcccagagacatacctcaaccaaattggcgcaataatcccacatatcagagggttcaccttgaattccttcaccaatgtttcgcactgaagctcaatcataatctgcaaccccatcacataccgcattgttatctcatttaaatattcttcaaaaccaagttctttctcagtctttggaccaacagcattatctggaaccaagggaccagcctcgttaaattggaaaccataatctgaatatccttctaccttaacaacaccctcagaatgattttcttgatattgaggagcttctccttccaaccccagagccttcataaactgggactgagaatcatagatggaatttatctgagaaataggttcaaccttgatcgcacgagaacgctggcggcgatgactggctaagtagatgccaccactggcatctcctacctctccaacaaaatcctcatcagccacaccagtgtcaactatgtcatcagcctgagatccacatctaaggcagtagaagaagccatcagaaccgtcggcaagacctacattgccacaggtattgcagatccaagtgtcgcaatcatccattctcgacaattgaaggtgaaagcagtagcaaatatgttataggagataaaggaggcgccaatgtcctacaagttttcatatttaatttaaaaaaggttatatttaaataaagaaagcattaattgaattctcatctcaagtaaaaaaaaaaacatgacaattgatcaacatctttataacgaaaaaatgagataaatgaactacccatcatggaatgcaagaaatattagggcctgtgcctgttttctgttttcatttt------cactgcaaacagtaaaaatgagtgaa---aatatgtttggttcacatttttgaaaacaaatttagaaaatattt---tctaaaaaaataagtgaaaattttgaaaacacaaaaatgatgtttttgttgtgaattttg------------------------actg
>Cathormion_obliquifoliolatum_Wieringa_6519@NODE_1_length_1158_cov_275.823209
--------------------------------------------------------cattcctcaaagcttcgtgtgaacttgacattgtaaatatcctgaaaggctgagaaacaatgggactacttgtgttatgaaaggtgactttgcatagtgcctttctttctccaaaattaagattaagaaatttagggcatctaagtctcagtacggaatcaagagtcaatcatatgggataatttttcaaaacacagtaatgctgcaaatgtcctgtcatcaacaagcttaaaaataaccattgaataacacatttgacaaaatagtaaaccaaaaaatac--acaaactctataatgaaaagggattgtaatcatgcaaccaaattaactagccactcaactgtgatactagtacgtggaaaaaaattggccaggaaactctaactcattttaccttctttctgcatctcagactcgtgaattacttcatcagcccacccatcattgaaaacgccagtcccagagacatacctcaaccaaattggcccaacaatcccgcatatcaaagggttcaccttgaactccttcaccaatgtttcacactgaagctcaatcataatctgcaaccccatcacatatcgcatccttatctcattgtaataatcgtcaaaactcagaactttcacagcatttggacccc---------gtggaaccgagggacgtgcctcattaaattggaaaccataatctgaatctccttctgccttaagaacaccctcagaatgattttcttgatgttgaggagcttctccttccaaccccagagccttcataaactgggactgagaaccatagatggagtctagctgagaaataggttcaaccttgatcgcatgagaacgatggcggcggtgactggctaagtagatgccgccgttggcatctcctcccttgtcaacaaagtcctcatcagccacaccagtgtcaattatgtcatcagcctgagatccgcatctaaggcagtagaagaagccatcagaaccgtcagcaagacccacattgccacaggtatgacaggtccaagtgtggctattatccattctcgataatttaaggtgaaagaggaggcaaaaatgttattggagaaagaggaggtgccaatgccctacaagctttcatatttaactataaaaaagtaatatttaaataaaaaaggtattaattg-----------------------------------------------------------------------------------------------------------------------------------------------------------------------------------------------------------------------------------------------------------------------------------------------------------------
>Hydrochorea_corymbosa1_Bonadeu_655@NODE_1_length_1079_cov_298.173828
-----------------------------------------------------------------------------------------------------------gagaaacaatgggactacttgtgttatgaaaggtgactttgcatagtgcctttctttctccaaaattaagattcagaaatttagggcatctaagtctcagtacggaatcaagagtcaatcatatgggataatttttcaaaacacagtaatgctgcaaatgtcctgtcatcaacaagctaaaaaaaaaccattgaataacacatttgaccaaatagtaaaccaaaaaatacagataaactctataatgaaaagggattgtaatcatgcaaacaaattaactagccactcaactgtgatactagtacgtggaaaaaaattggccaggaaactctaactcattttaccttctttctgcatctcagactcgtgaattacttcatcagcccacccatcattgaaaatgccagtcccagagacatacctcaaccaaattggcccaacaatcccgcatatcaaagggttcaccttgaactccttcaccaatgtttcacactgaagctcaatcataatctgcaaccccatcacatatcgcatccttatctcattgtaataatcgtcaaaactcagaactttcacagcatttggacccc---------gtggaaccgagggacctgcctcattaaattggaaaccataatctgaatctccttctgccttaagaacaccctcagaatgattttcttgatgttgaggagcttctccttccaaccccagagccttcataaactgggactgagaaccatagatggagtctagctgagaaataggctcgaccttgatcgcatgagaacgatggcggcggtgactggctaagtagatgccgccgctggcatctcctcccttgtcgacaaagtcctcatcggccacaccagtgtcaattatgtcatcagcctgagatccgcatctaaggcagtagaagaagccatcagaaccgtcagcaagacccacattgccacaggtatgacaggtccaagtgtggctattatccattctcgataatttaaggtgaaagcggaggcaaaaatgttattggagaaagaggaggtgccaatgccctacaagctttcatatttaactataaaaaa-----------------------------------------------------------------------------------------------------------------------------------------------------------------------------------------------------------------------------------------------------------------------------------------------------------------------------------------------
>Hydrochorea_marginata_Morim_563@NODE_1_length_1225_cov_248.472997
gatatcacagagcatattttctcgttactctcagattagaaccctctcattttatccattcctcaaagcttcgtgtgaacttgacattgtaaatatcctaaaaggctgagaaacaatgggactacttgtgttatgaaaggtgactttgcatagtacctttctttctccaaaattaagattcagaaatttagggcatctaagtctcagtacggaatcaagagtcaatcatatgggataatttttcaaaacacagtaatgctgcaaatgtcctgtcatcaacaagctaaaaaaaaaccattgaataacacatttgaccaaatagtaaaccaaaaaatacagataaactctataatgaaaagggattgtaatcatgcaaacaaattaactagccactcaactgtgatactagtacgtggaaaaaaattggccaggaaactctaactcattttaccttctttctgcatctcagactcgtgaattacttcatcagcccacccatcattgaaaatgccagtcccagagacatacctcaaccaaattggcccaacaatcccgcatatcaaagggttcaccttgaactccttcaccaatgtttcacactgaagctcaatcataatctgcaaccccatcacatatcgcatccttatctcattgtaataatcgtcaaaactcagaactttcacagcatttggacc-----------------ccgagggacctgcctcattaaattggaaaccataatctgaatctccttctgccttaagaacaccctcagaatgattttcttgttgttgaggagcttctccttccaaccccagagccttcataaactgggactgagaaccatagatggagtctagctgagaaataggctcgaccttgatcgcatgagaacgatggcggcggtgactggctaagtagatgccgccgctggcatctcctcccttgtcgacaaagtcctcatcggccacaccagtgtcaattatgtcatcagcctgagatccgcatctaaggcagtagaagaagccatcagaaccgtcagcaagacccacattgccacaggtatgacaggtccaagtgtggctattatccattctcgataatttaaggtgaaagcggaggcaaaaatgttattggagaaagaggaggtgccaatgccctacaagctttcatatttaactataaaaaagtaatattt--------------------------------------------------------------------------------------------------------------------------------------------------------------------------------------------------------------------------------------------------------------------------------------------------------------------------------------
>Jupunba_abbottii_Zanoni_21220@NODE_1_length_1110_cov_145.559535
-----------------------------------------------------------------------------------------------------------------------------------------------------------------------------------------------------------------------------------------------------aaacacagtaatgctgcaaatgttctgtcatcaacaagctaaaaaataaccatcgaataacacatttgaccaaatactaaaccaaaaaatatagataaacactattatgaaaagggactgtaatcatgcaaccaaattagctagccactcaactgtgatactagtacgtggaaaaaaattgaccaggaaactcaaactcattttaccttctttctgcatctcagactcatgaattacttcatcagcccacccatcattgaaaacgccagtcccagagacatacctcaaccaaattggcccaacaatcccgcatatcaaagggttcaccttgaactccttcaccaatgtttcacactgaagctcaatcataatctgcaaccccatcacatatcgcatccttatctcattgtaataattgtcaaaactcagaactttcacagcatttggacccc---------ctggaactgagggaccagcctcattaaattggaaaccataatctgaatctccttctaccttaag---accctcagaacgattttcttgacgttgaggagcttctccttccaaccctagagccttcataaactgggactgagaaccatagatggagtctagctgagaaataggttcaaccttgatcgcatgagaatgatggcggcggtgactggctaagtagatgccgccgctggcatctcctcccttgtcgacaaagtcctcatcggccacaccagtgtcaattatgtcatcagcctgagatccgcatctaaggcagtagaagaagccatcagaaccgtcagcaagacccacattgccacaggtatgacaggtccaagtgtggcttttatccattctcgataatttaaggtgaaagcgggggcaaaattgttattggagaaagaggaggcgccaatgccctacaagctttcatatttaaccataaaaaagtaatatttaaaaaaaaaaggcattaattgaattctcatctcaagtaaatgaaaaagcatgactattgatcaacaacattataacaaaaaaatgagataaatgagctacccaacatgaaatgcaagaaatactagcttttattgtctcacactaatcacattttgcttctc--------------------------------------------------------------------------------------------------------------------------------------------------------------------
>Jupunba_asplenifolia_Ekman_6383@NODE_1_length_1044_cov_49.796277
-------------------------------------------------------------------------------------------------------------------------------------------------------------------------------------------------------------------------------------------------------------------------tgtcctgtcatcaacaagctaaaaaataaccatcgaataacacatttgaccaaatactaaaccaaaaaatacagataaacactgttatgaaaagggattgtaatcatgcaaccaaattaactagctactcaactgtgatactagtatgtggaaaaaaattggccaggaaattctaactcattttaccttctttctgcatctcagactcatgaattacttcatcagcccacccatcattgaaaacgccagtcccaaagacatacctcaaccaaattggtccaacaatcccgcatatcaaagggttcaccttgaactccttcaccaatgtttcacactgaagctcaatcataatctgcaaccccatcacatatcgcatccttatctcattgtaataatcgtcaaaactcagaactttcacagcatttagacccc---------ctggaactgagggaccagtctcattaaattggaaaccataatctgaatctccttctaccttaagaacaccctcagaacgattttcttgatgttgaggagcttctccttccaaccccagagccttcataaactgggactgagaaccatagatggagtctagctgagaaataggttcaaccttgatcgcatgagaacgatggcggcggtgactggctaagtagatgccgccgctggcatctcctcccttgtcgacaaagtcctcatcggccacaccagtgtcaattatgtcatcagcctgagatccgcatctaaggcagtagaagaagccatcagaaccatcaccaagacccacattgccacaggtatgacaggtccaagtgtggcttttatccattctcgataatttaaggtgaaagcgggggcaaaaatgttattggagaaagaggaggcgccaatgccctacaagctttcatatttaactataaaaaagtaatatttta--aaaaaaggcattaattgaattctcatctcaagtaaatgaaaaagcatgactattgatcaacaacactataacaaaaaaatcagataaatgagctacccaacatgaaatgc--------------------------------------------------------------------------------------------------------------------------------------------------------------------------------------------------------------------
>Jupunba_barbouriana_Iganci_847@NODE_1_length_1261_cov_257.417230
gatatcacagagcacattttcttgttactctcagattagaatcctctcatttcatccattcctcaaagcttcgtgtgaacttgacattgtaaatatcttaaaaggctgagaaacaatgaaactacttgtgttatgaaaggtgactttgcatagtgtctttctttgtccaaaattaagatgaagaaatttagggcatctaagtctcagtacggaatcaagagtcaatcatatgggataatttttcaaaacacagtaatgctgcaaatgtcctgtcatcaacaagctaaaaaataaccatcgaataacacatttgaccaaatacttaaccaaaaaatacagataaacactattatgaaaagggattgtaatcatgcaaccaaattaactagccactcaactgtgatactagtacgtggaaaaaaattggccaggaaactctaactcattttaccttctttctgcatctcagactcgtgaattacttcatcagcccacccatcattgaaaacgccagtcccagagacatacctcaaccaaattggcccaacaatcccgcatatcaaagggttcaccttgaactccttcaccaatgtttcacactgaagctcaatcataatctgcaaccccatcacatatcgcatccttatctcattgtaataatcgtcaaaactcagaactttcacagcatttggacccc---------ctggaactgagggaccagcctcattaaattggaaaccataatctgaatctccttctaccttaagaacaccctcagaatgattttcttgatgttgaggagcttctccttccaaccccagagccttcataaactgggactgagaaccatagatggagtctagctgagaaataggttcaaccttgattgcatgagaacgatggcggcggtgattggctaagtagatgccgccgctggcatctcctcccttgtcgacgaagtcctcatcagccacaccagtgtcaattatgtcatcagcctgagatccgcatctaaggcagtagaagaagccatcagagccgtcagcaagacccacattgccacaggtatgacaggtccaagtgtggctgttatccattctcgataatttaaggtgaaagcgggggcaaaaatgttattggagaaagaggaggcgccaatgccctacaagctttcatatttaactataaaaaagtaatatttta--aaaaaaggcattaattgaattctcatctcaagt-------------------------------------------------------------------------------------------------------------------------------------------------------------------------------------------------------------------------------------------------------------------------------------------------
>Jupunba_brachystachya_Lima_7438@NODE_1_length_1718_cov_140.056063
gatatcacagagcatattttcttgttactcttagattagaatcctctcattttatccattcctcaaagcttcgtgtgaacttgacattgtaaatatcctaaaaggctgagaaacaatgggactacttgtgttatgaaaggtgactttgcatagtgtctttctgtctccaaaattaagatgaagagatttagggcatctaagtctcagtacgcaatcaagagtcaatcatatgggataatttttcaaaacacagtaatgctgcaaatgtcctgtcatcaacaagctaaaaaataaccatcgaataacacatttgaccaaatagtaaacaaaaaaatacagataaacactattatgaaaagggattgtaatcatgcaaccaaattaactagccactcaactgtgacactagtacgtggaaaaaaattggccaggaaactctaactcattttaccttctttctgcatctcagactcgtgaattacttcatcagcccacccatcattgaaaacgccagtcctagagacatacctcaaccaaattggcccaacaatcccgcatatcaaagggttcaccttgaactccttcaccaatgtttcacactgaagctcaatcataatctgcaaccccatcacatatcgcatccttatctcattgtaatagtcgtcaaaactcagaactttcacagcatttggacccc---------ctggaaccgagggaccagcctcattaaattggaaaccataatctgaatctccttctaccctaagaacaccctcagaacgattttcttgatgttgaggagcttctccttccaaccccagagccttcataaactgggactgagaaccatagatggagtctagctgagaaataggttcaaccttgatcgcatgagaacgatggcggcggtgactggctaagtagatgccgccgctggcatctcctcccttgtcaagaaagtcctcatcggccacaccagtgtcaattatgtcatcagcctgagatccgcatctaaggcagtagaagaagccatcagaaccgtcagcaagacccacattgccacaggtatgacaggtccaagtgtggctattatccattctcgataatttaaggtgaaagcgggggcaaaaatgttattggagaaagaggaggcgccaatgtcctacaagctttcatatttaactataaaaaagtaatatttaaataaaaaaggcattaattgaattctcatctcaagtaaatgaaaaggcatgactattgatcaacaacattataacaaaaaaatgagataaatgagctacccaacatgaaatgcaagaaatgctagcttttattgtctcacactaatcacattttgcttctcttttcaaatgacttgatttaattagaccagtagaaattgtggtcattggtaatcacaagttttgacagtctctgagcttttagatattcatgacgacagtgaacttgtcagaagcaagttgtaagaacagaaattgcacaatactaaacagggaagctcaatta
>Jupunba_cochleata_Bonadeu_673@NODE_1_length_1988_cov_129.520670
gatatcacagagcatattttcttgttactctcagattagaatcctctcattttatccattcctcaaagtttcgtgtgaacttgacattgtaaatatcttaaaaggctgagaaacaatgggactagttgtgttatgaaaggtaactttgcatagtgtctttctttctccaaaattaagattaagagatttagggcatctaagtctcagtacggaatcaagagtcaatcatatgggataatttttcaaaacacagtaatgctgcaaatgtcctgtcatcaacaagctaaaaaataaccatcaaataacacatttgaccaaatagtaaaccaaaaaatacagataaacactattatgaaaagggattgtaatcatgcaaccaaattaactagccactcaactgtgatactagtacgtggaaaaaaattggccaggaaactctaactcattttaccttctttctgcatctcagactcgtgaattacttcatcagcccacccatcattgaaaacgccagtcctagagacatacctcaaccaaattggcccaacaatcccgcatatcaaagggttcaccttgaactccttcaccaatgtttcacactgaagctcaatcataatctgcaaccccatcacatatcgcatccttatctcattgtaataatcgtcaaaactcagaactttcacagcatttggacccc---------ccggaaccgagggaccagcctcattaaattggaaaccataatctgaatctccttctaccttaagaacaccctcagaacgattttcttgatgttgaggagcttctccttccaaccccagagccttcataaactgggactgagaaccatagatggagtctagctgagaaatgggttcaaccttgatcgcatgagaacgatggcggcggtgactggctaagtagatgccgccgctggcatctcctcccttgtcgacaaagtcctcatcggccacaccagtgtcaattatgtcatcagcctgagatccgcatctaaggcagtagaagaagccatcagaaccgtcagcaagacccacattgccacaggtatgacaggtccaagtgtggctattatccattctcgataatgtaaggtgaaagtgggggcaaatatgttattggagaaagaggaggcgccaatgccctacaagctttcatagttaactataaaaaagtaatatttaaataaaaaaggcattaattgaattctcatctcaagtaaatgaaaaggcatgactattgatcaacaacattataacaaaaaaatgagataaatgagctacccaacatgaaatgcaagaaatgctagcttttattgtctcacactaatcacattttgcttctcttttcaaatgacttgatttaattagaccaatag-aattgtggtcattggtaatcacaagttttgacagtctctgagcttttagatattcatgaggacagtgaacttgccagaagcaagttgtaagaacagaaattgcacaatactaaacagggaagctcaatta
>Jupunba_filamentosa_Lima_7487@NODE_1_length_1783_cov_122.885111
gatatcacagagcatattttcttgttgctctcagattagaatcctctcattttatccattcctcaaagcttcgtgtgaacttgacattgtaaatatcttaaaaggctgagaaacaatgggactacttgtgttatgaaaggtgactttgcatagtgtctttctttctccaaaattaagattaagagatttagggcatctaagtctcagtacggaatcaagagtcaatcatatgggataatttttcaaaacacagtaatgctgcaaatgtcctgtcatcaacaagctaaaaaataaccatcgaataacacatttgaccaaatagtaaaccaaaaaatacagataaacactattatgaaaagggattgtaatcatgcaaccaaattaactagccactcaactgtgatactagtacgtggaaaaaaattggccaggaaactctaactcattttaccttctttttgcatctcagactcgtgaattacttcatcagcccacccatcattgaaaacgccagtcctagagacatacctcaaccaaattggcccaacaatcccgcatatcaaagggttcaccttgaactccttcaccaatgtttcacactgaagctcaatcataatctgcaaccccatcacatatcgcatccttatctcattgtaataatcgtcaaaactcagaactttcacagcatttggacccc---------ctggaaccgagggaccagcctcattaaattggaaaccataatctgaatctccttctaccttaagaacaccctcagaacgattttcttgatgttgaggagcttctccttccaaccccagagccttcataaactgggactgagaaccatagatggagtctagctgagaaataggttcaaccttgatcgcatgagaacgatggcggcggtgactggctaagtagatgccgccgctggcatctcctcccttgtcgacaaagtcctcatcggccacaccagtgtcaattatgtcatcagcctgagatccgcatctaaggcagtagaagaagccatcagaaccgtcagcaagacccacattgccacaggtatgacaggtccaagtgtggctattatccattctcgataatttaaggtgaaagcaggggcaaaaatgttattggagaaagaggaggcgccaatgccctacaagcgttcatatttaactataaaaaagt-atatttaaataaaaaaggtattaattgaattctcatctcaagtaaatgaaaaggcatgactattgatcaacaacattataacaaaaaaatgtgataaatgagctacccaacatgaaatgcaagaaatgctagcttttattgtctcacactaatcacattttgcttctcttttcaaatgacttaatttaattagaccaatagaaattgtggtcattggtaatcacaagttttgacagtctctgagcttttagatattcatgaggacagtgaacttgtcagaagcaagttgtaagaacagaaattgcacaatactaaacagggaagctcaatta
>Jupunba_laeta_Mori_25147@NODE_1_length_1053_cov_87.335041
------------------------------------------------------------------------------------------------------------------------------------------------------------------------------------------------------------------------------------------------------------------------------------------------------------aatcccgcatatcaaagggttcaccttgaactccttcaccaatgtttcacactgaagctcaatcataatc-tgcaaccaaattaactagccactcaactgtgatactagtacatggaaaaaaattggccaggaaactctaactcattttaccttctttctgcatctcagactcgtgaattacttcatcagcccacccatcattgaaaacgccagtcctagagacatacctcaaccaaattggcccaacaatcccgcatatcaaagggttcaccttgaactccttcaccaatgtttcacactgaagctcaatcataatctgcaaccccatcacatatcgcatccttatctcattgtaataatcgtcaaaactcagaactttcacagcatttggacccc---------ctggaaccgagggaccagcctcattaaattggaaaccataatctgaatctccttctaccttaagaacaccatcagaacgattttcttgatgttgaggagcttctccttccaaccccagagccttcataaactgggactgagaaccatagatggagtctagctgagaaataggttcaaccttgatcgcatgagaacgacggcggcggtgactggctaagtagatgccgccgctggcatctcctcccttgtcgacaaagtcctcatcggccacaccagtgtcaattatgtcatcagcctgagatccgcatctaaggcagtagaagaagccatcagaaccatcagcaagacccacattgccacaggtatgacaggtccaagtgtggctattatccattctcgataatttaaggtgaaagcgggggcaaaaatgttattggagaaagaggaggcgccaatgccctacaagctttcatatttaactataaagaagtaatatttaaataaaaaaggcattaattgaattctcatctcaagtaaatgaaaaggcatgactattgatcaacaacattataacaaaaaaatgagataaatgagctacccaacatgaaatgcaagaaatgctagcttttattgtctcacactaatcacattttgctt-----------------------------------------------------------------------------------------------------------------------------------------------------------------------
>Jupunba_langsdorfii_Ribeiro_728@NODE_1_length_1604_cov_163.901768
gatatcacagagcatattttcttgttgctctcagattagaatcctctcattttatccattcctcaaagcttcgtgtgaacttgacattgtaaatatcttaaaaggctgagaaacaatgggactacttgtgttatgaaaggtgactttgcatagtgtctttctttctccaaatttaagattaagaaatttagggcatctaagtctcagtacggaatcaagagtcaatcatatgggataatttttcaaaacacagtaatgctgcaaatgtcctgtcatcaacaagctaaaaaataaccatcgaataacacatttgaccaaatagtaaaccaaaaaatacagataaacactattatgaaaagggattgtaatcatgcaaccaaattaactagccactcaactgtgatactagtacatggaaaaaaattggccaggaaactctaactcattttaccttctttctgcatctcagactcgtgaattacttcatcagcccacccatcattgaaaacgccagtcctagagacatacctcaaccaaattggcccaacaatcccgcatatcaaagggttcaccttgaactccttcaccaatgtttcacactgaagctcaatcataatctgcaaccccatcacatatcgcatccttatctcattgtaataatcgtcaaaactcagaactttcacagcatttggacccc---------ctggaacagagggaccagcctcattaaattggaaaccataatctgaatctccttctaccttaagaacaccctcagaacgattttcttgatgttgaggagcttctacttccaaccccagagccttcataaactgagactgagaaccatagatggagtctagctgagaaataggttcaaccttgatcgcatgagaacgatggcggcggtgactggctaagtagacgccgccgctggcatctcctcccttgtcgacaaagtcctcatcggccacaccagtgtcaattatgtcatcagcctgagatccgcatctaaggcagtagaagaagccatcagaaccatcagcaagacccacattgccacaggtatgacaggtccaagtgtggctattatccattcttgataatttaaggtgaaagcgggggcaaaaatgttgttggagaaagaggaggcgccaatgccctacaagctttcatatttaactataaaaaagtaatatttaaataaaaaaggcattaattgaattctcatctcaagtaaatgaaaaagcatgaatattgatcaacaacattataacaaaaaaatgagataaatgagctacccaacatgaaatgcaagaaatactagcttttattgtctcacactaatcacattttgcttctcttttcaaatgacttgatttaattagaccaatagaaattgtggtcattggtaatcacaagttttgacagtctctgagcttttagatattcatgaggacagtgaacttgtcagaagcaagttgtaagaacagaaattgcacaatactaaacagggaagctcaatta
>Jupunba_leucophylla_Iganci_839@NODE_1_length_1898_cov_203.453048
gatatcacagagcatattttcttgttactctcagattagaatcctctcatttcatccattcctcaaagcttcgtgtgaacttgacattgtaaatatcttaaaaggctgagaaacaatgggactacttgtgttatgaaaggtgactttgcatagtgtccttctttctccaaaattaagacgaagaaatttagggcatctaagtctcagtacggaatcaagagtcaatcatatgggataatttttcaaaacacagtaatgctgcaaatgtcctgtcatcaacaagctaaaaaataagcatcgaataacacatttgaccaaatactaaaccaaaaaatacagataaacactattatgaaaagggattgtaatcatgcaaccaaattaactagccactcaactgtgatactagtacgtggaaaaaaattggccaggaaactctaactcattttaccttctttctgcatctcagactcgtgaattacttcatcagcccacccatcattgaaaacaccagtcccagagacatacctcaaccaaattggcccaacaatcccgcatatcaaagggttcaccttgaactccttcaccaatgtttcacactgaagctcaatcataatctgcaaccccatcacatatcgcatccttatctcattgtaataatcgtcaaaactcagaactttcacaacatttggacccc---------ctggaactgagggaccagcctcattaaattggaaaccataatctgaatctccttctaccttaagaacaccctcagaacgattttcttgatgttgaggagcttctccttccaaccccagagccttcataaactgggaccgagaaccatagatggagtctagctgagaaataggttcaaccttgatcgcatgagaacgatggcggcggtgactggctaagtagatgccgccgctggcatctcctcccttgtcgacaaagtcctcatcggccacaccagtgtcaattatgtcatcagcctgagatccgcatctaaggcagtagaagaagccatcagaaccgtcagcaagacccacattgccacaggtatgacaggtccaagtgtggctattatccattctcgataatttaaggtgaaagcgggggcaaaaatgttattggagaaagaggaggcgccaatgccctacaagctttcatatttaactataaaaaagtaatatttta--aaaaaaggcattaattgaattctcatctcaagtaaatgaaaaagcatgactattgatcaacaaaattataacaaaaaaatgagataaatgagctatccaacatgaaatgcaagaaatactagcttttattgtctcacactaatcacattttgcttctcttttcaaatgacttgatttaa-tagaccaatagaaattgtggtcattggtaatcacaatttttgacagtctcggagcttttagatattcatgaggacagtgaacttgtcacaagcaagttgtaagaacagaaattgcacaatactaaacagggaagctcaatta
>Jupunba_longipedunculata_Cardona_2682@NODE_1_length_1465_cov_164.310519
gatatcacagagcatattttcttgttactctcagattagaatcctctcatttcatccattcctcaaagcttcgtgtgaacttgacattgtaaatatcttaaaaggctgagaaacaatgggactacttgtgttatgaaaggtgactttgcatagtgtctttctttctccaaaattaagatgaagaaatttagggcatctaagtctcagtacggaatcaagagtcaatcatatgggataatttttcaaaacacagtaatgctgcaaatgtcctgtcatcaacaagctaaaaaataaccatcgaataacacatttgaccaaatactaaacaaaaaaatacagataaacactattatgaaaagggattgtaatcatgcaaccaaattaactagccactcaactgtgatactagtacgtggaaaaaaattggcctggaaactctaactcattttaccttctttctgcatctcagactcgtgaattacttcatcagcccacccatcattgaaaacgccagtcccagagacatacctcaaccaaattggcccaacaatcccgcatatcaaagggttcaccttgaactccttcaccaatgtttcacactgaagctcaatcataatctgcaaccccatcacatatcgcatccttatctcattgtaataatcgtcaaaactcagaactttcacaacatttggacccc---------ctggaactgagggaccagcctcattaaattggaaaccataatctgaatctccttctaccttaagaacaccctcagaacgattttcttgatgttgaggagcttctccatccaaccccagagccttcataaactgggactgagaaccatagatggagtctagctgagaaataggttcaaccttgatcgcatgagaacgatggcggcggtgactggctaagtagatgccgccgctggcatctcctcccttgtcgccaaagtcctcatcggccacaccagtgtcaattatgtcatcagcctgagatccgcatctaaggcagtagaagaagccatcagaaccgtcagcaagacccacattgccacaggtatgacaggtccaagtgtggctattatccattctcgataatttaaggtgaaagcgggggcaaaaatgttattggagaaagaggaggcgccaatgccctacaagctttcatatttaactataaaaaagtaatatttta--aaaaaaggcattaattgaattttcatctcaagtaaatgaaaaagcatgactattgatcaacaacattataacaaaaaaatgagataaatgagctacccaacatgaaatgcaagaaatactagcttttattgtctcacactaatcacattttgcttctcttttcaaatgacttgatttaa-tagaccaatagaaattgtggtcattggtaatcacaagtt-------------------------------------------------------------------------------------------------------
>Jupunba_oppositifolia_Liegier_16014@NODE_1_length_1190_cov_183.088949
---------------------------------------------------------------------------------------------------------------------------------------------------------------------ttcttcatcttgatgaagaaatttagggcatctaagtctcagtacggaatcaagagttaatcgtatgggataatttttcaaaacgcagtaatgctgcaaatgtcctgtcatcaacaagctaaaaaataaccatcgaataacacatttgaccaaatactaaaccaaaaaatatagataaacactattatgaaaagggactgtaatcatgcaaccaaattagctagccactcaactgtgatactagtacgtggaaaaaaattgaccaggaaactctaactcattttaccttctttctgcatctcagactcatgaattacttcatcagcccacccatcattgaaaacgccagtcccagagacatacctcaaccaaattggcccaacaatcccgcatatcaaagggttcaccttgaactccttcaccaatgtttcacactgaagctcaatcataatctgcaaccccatcacatatcgcatccttatctcattgtaataattgtcaaaactaagaactttcacagcatttggacccc---------ctggaactgagggaccagcctcattaaattggaaaccataatctgaatctccttctaccttaag---accctcagaacgattttcttgacgttgaggagcttctccttccaaccccagagccttcataaactgggactgagaaccatagatggagtctagctgagaaataggttcaaccttgatcgcatgagaacgatggcggcggtgactggctaagtagatgccgccgctggcatctcctcccttgtcgacaaagtcctcatcggccacaccagtgtcaattatgtcatcagcctgagatccgcatctaaggcagtagaagaagccatcagaaccgtcagcaagacccacattgccacaggtatgacaggtccaagtgtggcttttatccattctcgataatttaaggtgaaagcgggggcaaaaatgttattggagaaagaggaggcgccaatgccctacaagctttcatatttaactataaaaaagtaatatttaa--aaaaaaggcattaattgaattctcatctcaagtaaatgaaaaagcatgactattgatcaacaacattataacaaaaaaatgagataaatgagctacccaacatgaaatgcaagaaatactagcttttattgtctcacactaatcacattttgcttctctt------------------------------------------------------------------------------------------------------------------------------------------------------------------
>Punjuba_callejasii_Daly_5935@NODE_1_length_1140_cov_56.492004
-----------------------------------------------------------------------------------------------------------------------------------------------------------------------------------------------------------------------------------------------------------------------------------tcaacaagctaaaaaataaccatcgaataacacatttgaccaaatacaaagccaaaaagtacagataaacactattatgaaaagggattgtaatcatgaaaccaaattaactagccactcaactgtgatactagtacgtggaaaaaaattggccaggaaactctaactcattttaccttctttctgcatctcagactcgtgaattacttcatcagcccacccatcattgaaaacgccagtcccagagacatacctcaaccaaattggcccaacaatcccgcatatcaaagggttcaccttgaactccttcaccaatgtttcacactgaagctcaatcataatctgcaaccccatcacatatcgcatccttatctcattgtaataatcgtcaaaactcagaactttcacagcatctggacccc---------ctggaaccgagggaccagcctcattaaattggaaaccataatctgaatctccttctaccttgagaacaccatcaaaacgattttcttgatgttgaggagcttctccttccaaccccagagtcttcataaactgggaccgagaaccatagatggagtctagctgagaaataggttcaaccttgatcgcatgagaacgttggcggcggtgactggctaagtagatgccgccgctgacatctcctcccttgtcgacaaagtcttcatcggccacaccagtgtcaattatgtcatcagcctgagatccgcatctaaggcagtagaagaagccatcagaaccgtcggcaagacccacattgccacaggtatggcaggtccaagtgtggctattatccattctcgataatttaaggtgaaagcgggggcaaaaatgttattggagaaacaggaggcgccaatgccctacaagctttcatgtttagctataaaaaagtaatatttaaataaaaaaggcattaattgaattctcatctcaagtaaatgaaaaagcatgactattgatcaacaacattataacaaaaaaatgagataaatgagctacccaacatgaaatgcaagaaatactagcttttattttctcacactaatcacattttgcttctcttttcaaaagactagatttaattagaccaacagaaattgtagtcactagtaatcacaa----------------------------------------------------------------------------------------------------------
>Punjuba_racemiflora_Jimenez_Soares_3626@NODE_1_length_1509_cov_156.898743
------------------------------------------------------------------------------acttgacattgtaaatatcttaaaaggctgagaaacaatgggactacttgtgttatgaaagatgactttgcatagtgtctttctttctccaaaattaagactaagaaatttagagcatctaagtctcagtatggaatcaagagtcaatcatatgggatagtttttcaaaacacagtaatgctgcaaatgtcctatcatcaacaagctaaaaaataaccatcgaataacacatttgaccaaatacaaaacc--aaaatacagataaacactattatgaaaagggattgtaatcatgaaaccaaattaactagccactcaactgtgatactagtacgtggaaaaaaattggccaggaaactctaactcattttaccttctttctgcatctcagactcgtgaattacttcatcagcccacccatcattgaaaacgccagtcccagagacatacctcaaccaaattggcccaacaatcccgcatatcaaagggttcaccttgaactccttcaccaatgtttcacactgaagctcaatcataatctgcaaccccatcacatatcgcatccttatctcattgtaataatcgtcaaaactcagaactttcacagcatttggacccc---------ctggaaccgagggaccagcctcatgaaattggaagccataatctgaatttccttctaccttaagaacaccctcaaaacgattttcttgatgttgaggagcttctccttccaaccccagagccttcataaactgggaccgagaaccatagatggagtctagctgagaaataggttcaaccttgatcgcatgagaacgttggcggcggtgactggctaagtagatgccgctgctgacatctcctcccttgtcgacaaagtcttcatcagccacaccagtgtcaattatgtcatcagcctgagatccgcatctaaggcagtagaagaagccatcagaaccgtcggcaagacccacattgccacaggtatggcaggtccaagtgtggctattatccattctcgataatttaaggtgaaagcgggggcaaaaatgttattggagaaacaggaggcgccaatgccctacaagctttcatatttagctagaaaaaagtaatatttaa-taaaaaaggcattaattgaattctcatctcaagtaaatgaaaaagcatgactattgatcaacaacattataacaaaaaaatgagataaatgagctacccaacatgaaatgcaagaaatactagcttttattttctcacactaatcacattttgcttctcttttcaaaagactagatttaattagaccaacagaaattgtggtcactagtaatcacaagttttgacagtctctgaggttttagatattcataaggacagtgaacatgtcacaagcaagttgtaagaacagaaattgcacaatactaaacagggaagctcaatta
>_R_Acacia_rostellifera_Murphy_466@NODE_1_length_1726_cov_225.525167
gatatcacagagcatattttcttgttactctcagattagaatcctctcatttcattgattcctcaaagcttcatgtgaacttgacattgc-aatatcttaaaaggctgagaaacaatgggaccacttgtcttatgaaaggtgactttgcatagtgtctttctttatctaaaattaagattaagaaatttagggcatctaaatctcagtcaggaatcaagagtcaatcatatgggataatttttcaaaatgcagtaatgctgcaaatgtca--tcatcaacaagctagaaaataaccatcgaataacacatttgaccaaatactaaaccaaaaaatatggataaacactattatgagaagggattataatcatgcaaccaaattaactagccactgaagtgtgatactagtacttggaaaaaaattggccaggaaactttaactcattttaccttttttctgcatctcagactcgtgaattacttcatcagcccacccatcatcgaaaacaccagtcccagagacatacctcaaccaaattggcccaacaatcccgcatatcaaagggttcaccttgaactccttcaccaatgtttcacactgaagctcaatcataatctgcaaccccatcacatatcgcatccttatctcattgtaataatcggaaaaactcagaactttcacagcatttggacccccagcattttctggaaccgagggaccagcctcattaaattggaaaccataatctgaatctccttctaacttaagaacaccctcagaacgattttcttgatgttggggagcttctccttccaaccccagagccttcataaactgggactgagaaccatagatggagtctagctgagaaataggttcagccttgatagcatgagaacattggcggcggtgactggctaagtagatgccgccactggcttctcctcccacgtcgacaaagtcttcatcggccacaccagtgtcaattatgtcgtcagcctgagatccacatcttaggcagtagaagaagccatcagaaccatcggcaagacccacattgccacaggtatggcaggtccaagcgtggctattatccattctcgataatggaaggtgaaagcggtggcaaaaatgttatcggagaaagaggagg-------gccctacaagctttcatatttaactataaaaaagtaatctttaaataaaaaaggcattaattgaattctcatcataaagaaatgaaaaggcatgactattgatcaacagcattataacaaaaaaatgagataaatgagctgcccaacatggaatgcaagaaaaactaggttttattgtctcacactaatcacattttgcttctcttttcaaatgacttaatttaactagaccaaaagaaattgtggcaactggtaatcacaagttttgacagtctgtgagcttttgaatattcatgaggacagtgaacttgtcacaagcaagttgaaagaacagaaattgcacaatactaaataacaaagctcaatta
>_R_Afrocalliandra_redacta_Germishuizen_5585@NODE_1_length_1328_cov_215.422862
---------------------------------------------------------------------------------------------------------------------------------------------------------------------------------------------------------------tcaggaatcaagagtctatcatataagataatttctcaaagcacaataatgctgcaaatatcatgacattaacatcctagaaaataagcatcgaataaaacagtttactaaataataaacagaaaaaaaaggatgaacactagtatg-aaagggtttgtaaccacatagcca----------ctcaacaagcatgatactagtacgtggaaaaaaa-tggccaggaaactttaattcattttaccttctttctgcatctcagactcgtgaattacttcatcagcccacccatcattgaaaacaccagtcccagagacatacctcaaccatacaggcccaacaatcccacaaatcaaagggttcaccttgaactccctcaccaatgtttcacactgaagctcaatcataatctgcaatcccatcacataccgcatccttatctcattgtaataattgtcaaaactaagaactttcacagtatttggaaccccagcattatctggaaacaagggaccaggctcgttaaattggaaaccatgatctgaatatccttgaaccttcagaacaccatcagaatgattttcttgatgttgaggaacttctccttccaaccccagagccttcataaactgggactgagaaccatagatggagtctatctgagaaataggttcaaccttgaccgcatgagaacgctggcggcggtgactggctaagtagatgccgccactggcatctcctcccttgtcgacaaagtcttcatcagccacaccggtgtcaactatgtcatcagcctgagatccacatctaaggcagtagaagaagccatcagaaccatcggcaagacccacattgccacaggtatggcaggtccaagtgtcactattatccattctcaataatggaaggacaaagcagtggcaaaaatgttataggagaaagaggtggtgccaatgtcctacaagctttcatatttaaatataaaagagcagtatttaaat-aagcaggtattaattgaattctcatctcaagtaaatgaaaaaggatgactatagatcaacgtctttataacgaaaaaatgagataaatgagctacccaacatggaatgcaagaaatactggctttgatttcccttttttcttttttttcttttttcttttttggacaatcccaggaaaaaaa---aaaaaaaa--------------acccacaaatgttcaaagacaagtaggggttaggaattcgcataacccagggaagtattagtatttaatgggccttatataaattaaaaatgaaatgaccaaaatgccccat--
>_R_Albizia_decandra_Vilhena_231@NODE_1_length_938_cov_56.837398
---------------------------------------------------------------------------------------------------------------------------------------------------------------------------------------------------------------------------------------------------------------------------------------------------------------------------------ctaaaccaaaaaatacggataaacattattatgaaaagggattgtaatcatgcaaccaaattaactagctactcaagtgtgatactagtacgtggaaaaaaattggccaggaaactctaactgattttaccttctttctgcatctcagactcgtgaattacttcatcagcccacccatcattgaaaacgccagtcccagagacatacctcaaccaaattggcccaacaatcccgcatatcaaagggttaaccttgaactccttcaccaatgtttcacactgaagctcaatcataatctgcaaccccatcacatatcgcatccttatctcattgtaataatcatcaaaactcagaactttcacagcatttggacacccagcattgtctggaactgagggaccaggctcattaaattggaaaccataatctggatctccttctaccttaagaacaccctcagaacgattttcttgatgttgaggagctgctccttccaaccccagagccttcataaactgggactgagaaccatagatggagtctagctgagaaataggttcaaccttgatcacatgagaacgttgccggcggtgactggctaagtagatgccaccgctggcatctcctcccatgtcgacaaagtcctcatcagccacaccagtgtcaattatgtcgtcagcctgagatccgcatctaaggcagtagaagaagccatcagaaccgtcagcaagacccacattgccacaggtatggcaggtccaagtgtggctattatccattatcgataatggagggtgaaagcggtggcaaaaatgttattggagaaagaggaggcgccaatgccctacaagctttcatatttagctactaaaaagtaatatttaaataaaaaaggcattaattgaattctcatctcaagtaaatataaaagcatggc--------------------------------------------------------------------------------------------------------------------------------------------------------------------------------------------------------------------------------------------------------------------------------
>_R_Albizia_multiflora_Hughes_3090@NODE_1_length_1535_cov_132.963649
------------catattttcttcttactctcagattagaatcctctcattacatccatttctcaaagcttcatgtgaacttgacattgtaaatatcttaaaaggctgagaaacaatgggactacttgtgctatgaaaggtgactttgcatagtgtctttctttctccaaaattaagattaagaaatttagggcatctaagtctcagtacggaatcaagagtcaatcatatgggataatttttcaaaacacagtaatgctgcaaatgtcatgtcatcaacaagctaaaaaataaccattgaataacacatttgaccaaatactaaaccaaaaaatacggataaacactattatgaaaagggattgtaatcatgcaaccaaattaactagccactcaagtgtgatactagtacgtggaaaaaaattggccaggaaactctaactcattttaccttctttctgcatctcagactcgtgaattacttcatcagcccacccatcattgaaaacgccagtcccagagacatacctcaaccaaattggcccaacaatcccgcatatcaaagggttaaccttgaactccttcaccaatgtttcacactgaagctcaatcataatctgcaaccccatcacatatcgcatccttatctcattgtaataatcatcaaaactcagaactttcacagcatttggacacccagcattgtctggaactgagggaccaggctcattaaattggaaaccataatctggacctccttctaccttaagaacaccctcagaaagattttcttggtgttgaggagctgctccttccaaccccagagccttcataaactgggactgagaaccatagatggagtctagctgagaaataggttcaaccttgatcacatgagaacgttgccggcggtgactggctaagtagatgccaccgctggcatctcctcccttgtcgacaaagtcctcatcagccacaccagtgtcaattatgtcgtcagcctgagatccgcatctaaggcagtagaagaagccatcagaaccgtcagcaagacccacattgccacaggtatggcaggtccaagtgtggctattatccattatcgataatggaggatgaaagcggtggcaaaaatgttattggagaaagaggaggcgccaatgccctacaagctttcatatttagctattaaaaagtaatatttaaataaaaaaggcattaattgaattctcatctcaagtaaataaaaaagcatgactattgatcaacaacattataacaaaaaagagagagaaatgacctacccaatatggaatgaaagaaatcctagcttttcctgtctcacactaatcacattttgcttctcttttcaaatgacttgatttaattagaccaatagaaattgtggtcactggtaatcacaagttttgaccgtatgtgagcttttggatattcacgagtacagtgaacttgtcacaagcaagttgcaagaac-gaaattgcaca------------------------
>_R_Albizia_niopoides_Simon_1601@NODE_1_length_1128_cov_215.971456
-----------------------------------------------------------------------------------------------------------gagaaacaatgggactgcttgtgttatgaaaggtgactttgcatagtgtctttctttctccaaaattaagattaagaaatttagggcatctaagtctcagtacggaatcaagagtcaattatatggggcaatttttcaaaacacagtaatgctgcaaatgtcatgtcatcaacaagctaaaaaataaccattgaataacacatttgaccaaatactaaaccaaaaaatacggataaacactattatgaaaagggattgtaatcatgcaaccaaaataactagcaactcaagtgtgatactagtacgtggaaaaaaattggccagaaaactctaactcattttaccttctttctgcatctcagactcgtgaattacttcatcagcccacccatcattgaaaacgccagtcccagagacatacctcaaccaaattggcccaacaatcccgcatatcaaagggttaaccttgaactccttcaccaatgtttcacactgaagctcaatcataatctgcaaccccatcacatatcgcatccttatctcattgtaataatcatcaaaactcagaactttcacaacatttggacacccagcattgtctggaactgagggaccagcctcattaaattggaaaccataacctggatctccttctaccttaagaacaccctcagaacgattttcttgatgttgaggagctgctccttccaaccccagagccttcataaattgggactgagaaccatagatggagtctagctgagaaataggttcaaccttgatcatatgagaacgttggcggcggtgactggctaagtagatgccaccgctggcatctcctcccttatcgacaaagtcctcatcagccacaccagtgtcaattatgtcgtcagcctgagatccacatctaaggcagtagaagaagccatcagaaccgtcagcaagacccacatgaccacaggtatggcaggtccaagtgtggctattatccattatcgataatggaaggtgaaaacggtggcaaaaatgttattggagaaagtggagacaccaatgccctacaagctttcatatttagctattaaaaagtaatatttaattaaaaaagtcattaattgaattctca---------------------------------------------------------------------------------------------------------------------------------------------------------------------------------------------------------------------------------------------------------------------------------------------------------
>_R_Albizia_subdimidiata_var_subdimidiata_Ferreira_210@NODE_1_length_1368_cov_160.003098
----------------------------------------------------------------------------------------------------------tgagaaacaatgggactacttgtgctctgaaaggtgactttgcatagtgtctttctttctccaaaattaagattaagtaatttagggcatctaagtctcagtacggaatcaagggtcaatcatatgggataagttttcaaaacacagtaatgctgcaaatgtcatgtcatcaacaagctgaaaaataaccattgaatgacacatttgaccaaatactaaaccaaaaaatacggataaacac--ttatgaaaagggattgtaatcatgcaaccaaattaactagccactcaagtgtgatagtagtacgtggaaaaaaattggccaggaaactctaactgattttaccttctttctgcatctcagactcgagaattacttcatcagcccacccatcattgaaaacgccagtcccagagacatacctcaaccaaattggcccaacaatcccgcatatcaaagggttaaccttgaactccttcaccaatgtttcacactgaagctcaatcataatctgcaaccccatcacatatcgcatccttatctcattgtaataatcatcaaaactcagaactttcacagcatttggacacccagcattgtctggaactgagggaccaggctcattaaattggaaaccataatctggatctccttctaccttaagaacaccctcagaacgattttcttgatgttgaggagctgctccttccaaccccagagccttcataaactgggactgagaaccatagatggagtctagctgagaaataggttcagccttgatcacatgagaacgttgccggcggtgactggctaagtagatgccaccgctggcatctcctcccttgtcaacaaagtcctcatcagccacaccagtgtcaactatgtcgtcagccttagatccgcatctaaggcagtagaagaagccatcagaaccgtcagcaagacccacattgccacaggtatggcaggtccaagtgtggctattatccattatcgataatggagggtgaaagcggtggcaaaaatgttaatggagaaagaggaggcgccaatgccctacaagctttcatatttagctattaaaaagtaatatttaaataaaaaaggcattaattgaattctcatctcaagtaaattaaaaagcatggctattgatcaacaacattataacaaaaaagagagagagatgacctacccaatatggaatgcaagaaatcctagcttttcctgtctcacactaatcacattttgcttctctttttaaatgacttggtttaattagaccaatagaaattgtggtcactggtaatcacaagttttgacagtatgtgagcttttggatattc---------------------------------------------------------------------------
>_R_Albizia_tomentosa_Hughes_648@NODE_1_length_1506_cov_92.822253
--------------------------actctcagattagaatcctctcatttcatccatttctcaaagcttcatgtgaacttgacattgcaactatcttaaaacactgagaaacaatgggactacttgtgctatgaaaggtgactctgcatagtgtctttctttctccaaaattaagattaagaaatttagggcatctaagtctcagtacggaaccaagagtcaatcatatgggataatttttcaaaacacagtaatgctgcaaatgtcatgtcatcaacaagctaaaaaataaccattgaataacacatttgaccaaatactaaaccaagaaatatggataaacactattatgaaaagggattgtaatcatgcaaccaaattaactagccaatcaagcgtgatactagtacgtgg-aaaaaattggccacaaaactctaactcattttaccttctttctgcatctcagactcgtgaattacttcatcagcccacccatcattgaaaacgccagtctcagagacatacctcaaccaaattggcccaacaatcccgcatatcaaagggttaaccttgaacttcttcaccaatgtctcacactgaagctcaatcataatctgcaaccccatcacatatcgcatccttatctcattgtaataatcatcaaaactcagaactttcacagcatttggacacccagcattgtttggaactgagggaccagcctgattaaattggaaaccataatctggatctccttctaccttaagaacaccctcagaacgattttcttgatcttgagaagctgttccttccaaccccagagccttcataaactgggactgagaaccatagatagagtctagctgagaaataggttcaaccttgatcacatgagaacgttggcggcggtgactggctaagtagatgccaccgccggaatctcctcccttgtcgacaaaatcctcatcagccacaccagtgtcaattacgtcgtcagcctgagatccacatctaaggcagtagaagaagccatcagaaccgtcagcaagacccacattgccacaggtatagcaggtccaagtgtggctattatccattatcgataatggaaggtgaaagcggtggcaaaagtgttattggagaaagaggaggcgccaatgccctacaagctttcatatttagctattaaaaagtaatatttaaataaaaaaggcattgattgaatcctcatctcaagtaaatgaaaaagtatgactattgatcaacaacattataacaaaaaaaagagataaatgacctaaccagcatggaatgcaagaaatactagctttccctgtctcacactaatcaca-tttgcttctcttttcaaatgacttgatttaattagaccaatagaaattgtggtcactggtaatcacaacttttgacagtatgtgagcttctggatattcatgagtacagtgaacttctcacaagcaagttgcaagaacagaaattgcacaatactaaacagggaagctcaatta
>_R_Archidendron_clypearia_Wieringa_1849@NODE_1_length_1469_cov_274.617098
-------cagagcacattttcttcttactctcagattagaatcctctcatttcatccattcctcaaagcttcatgtgaacttgacattgt-tatatcttaaaaggctgagaaacaatgggactacttgggttatgaaaggtgactttgcatagtttctttctttctccaaaattaagattaagaaatttagggcatctaaatctcagtcaggaatcaagagtcaatcatatgggataatttttcaaaacgcagtaatgctgcaaatgtcatgtcatcaacaggcttgaaaataaccattgaataacacatttgaccaaatactaaaccaaaaaatatggataaacactattatgaaaagggattgtaatcatgcaaccaaattaactagacactcaagtatgatactagtaaatggaaagaaattggccaggaaactataactcattttaccttctttctgcatctcagactcgtgaattacttcatcagcccacccttcattgaaaatgccagtcccagagacatacctcaaccaaattggcccaacaatcccgcatatcaaagggttcaccttgaactcctttaccaatgtttcacactgaagctcaatcataatctgcaaccccatcacatatcgcatccttatctcattgtaataatcatcaaaactcagaactttcacagcatttggacccccaacattgtctggaactgagggaccagcctcattaaattggaaaccataatctgaatctccttctaccttaagaacaccctcagaacaattttcttgatgttgaggagcttctccttccaaccccagagccttcataaactgggaccgagaaccatagatggagtctagctgagaaataggttcaaccttgatcgcatgagaacattggcggcggtgactggctaagtagatgccgccactggcatctcctcccttgtcgacaaagtcctcatcggccacaccagtgtcaattatgtcgtcagcttgagatccacatctaaggcagtagaagaagccatcagaaccgtcggcaagacccacattgccacaggtatggcaggtccaagtgtggctattatccattctcgataatggaaggtgaaagcggtagcaaaaatgttatcggagaaagaggaggtgccaatgccctacaagctttcatatttaactataaaaaagtaatatttaaacaaaaaaggcattaattgaattctcatctcatgtaaatgaaaaagcatgactattgatcaacaacattataacaaaaaaatgagataaatgaggtacccaacatggaatgcaagaaatactagcttttattgtctaacactaatcacattttgcttctcttttcaaatgacttgatttaattagactaatagaaattgtggtcactggtaatcacaagttttgacagtctgtaagcttttggatattcatgaggacagtgaacttgtca------------------------------------------------------
>_R_Balizia_leucocalyx_Aguilar_1939@NODE_1_length_1556_cov_183.937796
-----------------------------------ttagaatcctctcatttcatccattcctcaaagcttcgtgtgaacttgacattgtaaatatcttaaaaggctgagaaacaatgggactacttgtgttatgaaaggtgactttgcatagagtctttctttctccaaaattaagattaaaaaatttagggcatctaagtctcagtacggaatcaagagtcaatcatatggaataatgtttcaaatcacagtaatgctgcaaatgtcctgtcatcaacaagctaaaaaataaccatcgaataacacatttgaccaaatactaaaccaaaaaatacagataaacactattatgaaaagggattgtaatcatgcaaccaaattaactagccactcaactgtcatactagtacgtggaaaaaaattggccaggaaactctaactcattttaccttctttctgcatctcagactcgtgaattacttcatcagcccacccatcattgaaaacgccagtcctagagacatacctcaaccaaattggcccaacaatcccgcatatcaaagggttcaccttgaactccttcaccaatgtttcacactgaagctcaatcataatctgcaaccccatcacatatcgcatccttatctcattgtaataatcgtcaaaactcagaactttcacagcatttggacccc---------ctggaaccgagggaccagcctcattaaattggaaaccataatctgaatctccttctaccttaagaacaccctcagaacgattttcttgatgttgaggagattctccttccaaccccagagctttcataaactgtgactgagaaccatagatggagtctagctgagaaataggttcaaccttgatcgcatgagaatgatggcggcggtgactggctaagtagatgctgccgctggcatctcctcccttgtcgacaaagtcctcatcggccacaccagtgtcaattatgtcatcagcctgagatccgcatctaaggcagtagaagaagccatcagaaccgtcagcaagacccacattgccacaggtatgacaggtccaagtgtggctattatccattctggataatttaaggtgaaagcgggggcaaaaatgttattggagaaagaggaggcgccaatgccctacaagctttcatatttaactacaaaaaagtaatatttaaataaaaaaggcattaattgaattctcatctcaagtaaatgaaaaagcatgactattgatcaacaacattataacaaaaaaatgagataaatgagctacccaacacgaaatgcaagaaatactagcttttattgtctcacagtaatcacattttgcttctcttttcaaatgacttgatttaattagaccaatagaaattgtggtcattggtaatctcaagttttgacagtctctgagcttttacatattcatgaggacagtgaacttgtcacaagcaagttgtaagaacagaaattgcacaatactaaacagggaagctcaatta
>_R_Cathormion_rhombifolium_Deighton_3618@NODE_1_length_1411_cov_102.431784
----------------------------------------------------------ttcctcaaagcttcgtgtgaacttgacattgtaaatatcctgaaaggctgagaaacaatgggactacttgtgttatgaaaggtgactttgcatagtgcctttctttctccaaaattaagattaagaaatttagggcatctaagtctcagtacggaatcaagagtcaatcatatgggataatttttcaaaacacagtaatgctgcaaatgtcctgtcatcaacaagcttaaaaataaccattgaataacacatttgaccaaatagtaaaccaaaaaatacacataaactctataatgaaaagggattgtaatcatgcaaccaaattaactagccactcaactgtgatactagtacgtggaaaaaaattggccaggaaactctaactcattttaccttctttctgcatctcagactcgtgaattacttcatcagcccacccatcattgaaaacgccagtcccagagacatacctcaaccaaattggcccaacaatcccgcatatcaaagggttcaccttgaactccttcaccaatgtttcacactgaagctcaatcataatctgcaaccccatcacatatcgcatccttatctcattgtaataatcgtcaaaactcagaactttcacagcatttggacccc---------gtggaaccgagggacctgcctcattaaattggaaaccataatctgaatctccttctgccttaagaacaccctcagaatgattttcttgatgttgaggagcttctccttccaaccccagagccttcataaactgggactgagaaccatagatggagtctagctgagaaataggttcaaccttgatcgcatgagaacgatggcggcggtgactggctaagtagatgccgctgctggcatctcctcccttgtcgacaaagtcctcatcagccacaccagtgtcaattatgtcatcagcctgagatccgcatctaaggcagtagaagaagccatcagaaccgtcagcaagacccacgttgccacaggtatgacaggtccaagtgtggctattatccattctcgataatttaaggtgaaagcggaggcaaaaatgttattggagaaagaggaggtgccaatgccctacaagctttcatatttaactataaaaaagtaatatttaaataaaaaaggcattaattgaattctaatctcaagtaaatgaaaaagcatgactattgatcaacaacattataacaaaaaaatgagataaatgagctacccaacatgaaatgcaagaaatactagcttttattgtctcacactaatcacattttgcttctcttttcaaatgacttgatttaattagaccaatagaaattgtggtcattggtaaccacaagttttgacagtctctgagcttttagataatcatgaggacagtgaacttgtta------------------------------------------------------
>_R_Enterolobium_cyclocarpum_MWC9020@NODE_1_length_1498_cov_226.273047
--------------tattttctcgttactgtcagattagaatcctttcatttcatccattcctcaaagcatcatgtgaacttgatattgtaaatatcttcaaaggctgagaaacagtgggactacttgtgttatgaaaggtgactttgcatagtgtctttctttctccaaaattaagatcaagaaattttgggcatctgaatctcagtacggaatcaagagccaatcatatgggataatttttcaaaacacagaaatgctacaaacgtcatgtcatcaacaaactagaaaataaccatcgaataacacatttgaccaaataccaaaccaaaaaatatgcataaacactatcatgaaaagggatcgtaatcgtgcaaccaaataaa----ccactcaagtgtgatactagtacgtggaaaaaaattggccaggatcctctaactcgttttaccttctttctgcatctcagactcatgaattacttcatcagcccacccatcattgaaaacaccagtcccagagacatacctcaaccaaattggcccaacaatcccgcatatcaaagggttcaccttgaactccttaaccaatgtttcacactgaagctcaatcataatctgcaaccccatcacatatcgcatccttatctcattgtaataatcatcaaaactcagaactttcacagcatttggacccccagcattgtctggaaccgagggaccagcctcactaaattggaaaccgtaatcagaatctccttctaccttaagaacaccctcagaacaattttcttgatgttgaggagcttctccttccaaacccagagccttcataaactgggactgagaaccatagatggagtctagctgagaaataggttcaaccttgatcacatgagaacgttggcggcggtgactagctaagtagatgccgccgctggcatctcctccct------------------------------tgtcaactatgtcatcagcctgagatccacatctaaggcagtagaagaagccatcagaaccatcggcaagacccacattgccacaggtatggcaggtccaagtgtggctattatccattcttgataatggaaggtgaaagcagtggcaataatgttataggagaaagaggaggcaccaatgccctacaa----tcatatttaactataaaaaagtaatatttgaataaaaaaggcattaattgaattcttatctcaagtaaatgaaaaagcatgactattgatcgacaacattataacaaaaaag-gagataaatgagctacacaacatggaatgcaagaaatactagcttttattgtctcacactaatcacattttgcttctcttttcaaatgaattgatttaattagaccaatagaaattgtggtcattggtaatcacaagttttgacagtctgtgagcttttggatattcatgaggacggcgaacgtgtcacaggcatgttgtgagaacagaaattgcacaatactaaacagggaagctatatta
>_R_Hydrochorea_corymbosa2_Iganci_862@NODE_1_length_1281_cov_569.880098
-----------------------------------------------------------------------------------------------------aaggct--gaaacaatgggactacttgtgttatgaaaggtgactttgcatagtgcctttctttctccaaaattaagattcagaaatttagggcatctaagtctcagtacggaatcaagagtcaatcatatgggataatttttcaaaacacagtaatgctgcaaatgtcctgtcatcaacaagctaaaaaaaaaccattgaataacacatttgaccaaatagtaaaccaaaaaatacagataaactctataatgaaaagggattgtaatcatgcaaacaaattaactagccactcaactgtgatactagtacgtggaaaaaaattggccaggaaactctaactcattttaccttctttctgcatctcagactcgtgaattacttcatcagcccacccatcattgaaaatgccagtcccagagacatacctcaaccaaattggcccaacaatcccgcatatcaaagggttcaccttgaactccttcaccaatgtttcacactgaagctcaatcataatctgcaaccccatcacatatcgcatccttatctcattgtaataatcgtcaaaactcagaactttcacagcatttggacccc---------gtggaaccgagggacctgcctcattaaattggaaaccataatctgaatctccttctgccttaagaacaccctcagaatgattttcttgatgttgaggagcttctccttccaaccccagagccttcataaactgggactgagaaccatagatggagtctagctgagaaataggctcgaccttgatcgcatgagaacgatggcggcggtgactggctaagtagatgccgccgctggcatctcctcccttgtcgacaaagtcctcatcggccacaccagtgtcaattatgtcatcagcctgagatccgcatctaaggcagtagaagaagccatcagaaccgtcagcaagacccacattgccacaggtatgacaggtccaagtgtggctattatccattctcgataatttaaggtgaaagcggaggcaaaaatgttattggagaaagaggaggtgccaatgccctacaagctttcatatttaactataaaaaagtaatatttaaataaaaaaggcattaattgaattctcatctcaagtaaatgaaaaagtatgactattgatcaacaacattataacaaaaaaatgagataaatgagctaccaaacatgaaatgcaagaaatactagcttttattgtctcacactaatcacattttgcttctcttttcaaatgacttgatttaattaga------------------------------------------------------------------------------------------------------------------------------------------
>_R_Hydrochorea_gonggrijpii_Tillett_45696@NODE_1_length_1225_cov_197.505226
----------------------------------------------------------------------------------------------------------------------------------------------------catagtgcctttctttctgcaaaattaagattaagaaatttagggcatctaagtctcagtacggaatcaagagtcaatcatatgggataatttttcaaaacacagtaatgctgcaaatgtcctgtcatcaacaagctaaaaaataaccattgaataacacatttgaccaaatagtaaaccgaaaaatacagataaactctataatgaaaacggattgtaatcatgcaaccaaattaactagccactcaactgtgatactagtacgtggaaaaaaattggccaggaaactctaactcattttaccttctttctgcatctcagactcgtgaattacttcatcagcccacccatcattgaaaacgccagtcccagagacatacctcaaccaaattggcccaacaatcccgcatatcaaagggttcaccttgaactccttcaccaatgtttcacactgaagctcaatcataatctgcaaccccatcacatatcgcatccttatctcattgtaataatcgtcaaaactcagaactttcacagcatttggacccc---------gtggaaccgagggacctccctcattaaattggaaaccataatctgaatctccttctgccttaagaacaccctcagaatgattttcttgatgttgaggagcttctccttccaaccccagagccttcataaactgggactgagaaccatagatggagtctagctgagaaataggttcaaccttgattgcatgagaacgatggcggcggtgactggctaagtagatgccgccgctggcatctcctcccttgtcgacaaagtcctcatcggccacaccagtgtcaattatgtcatcagcctgagatccgcatctaaggcagtagaagaagccatcagaaccgtcagcaagacccacattgccacaggtatgacaggtccaagtgtggctattatccattctcgataatttaaggtgaaagcggaggcaaaaatgttattggagaaagaggaggtgccaatgccctacaagctttcatatttaactataaaaaagtaatatttaaataaaaaaggcattaattgaattctcatctcaagtaaatgaaaaagcatgactattgatcaacaacattataacaaaaaaatgagataaatgagctacccaacatgaaatgcaagaaatactagcttttattgtctcacactaatcacattttgcttctcttttcaaatgacttgc----------------------------------------------------------------------------------------------------------------------------------------------------
>_R_Jupunba_commutata_Maguire_46145@NODE_1_length_1473_cov_166.453438
---------------------------------------------ctcatttcattcattcctcaaagcttcgtgtgaacttgacattgtaaatatcgtaaaaggctgagaaacaatgggactacttgtgttatgaaaggtgactttgcatagtgtctttctttctccaaaattaagatgaagaaatttagggcatctaagtctcagtacggaatcaagagtcaatcatatgggataatttttcaaaacacagtaatgctgcaaatgtcctgtcatcaacaagctaaaaaataaccatcgaataacacatttgaccaaatactaaaccaaaaaatacagataaacactattatgaaaagggattgtaatcatgcaaccaaattaactagccactcaactgtgatattggtacgtggaaaaaaattggccaggaaactctaactcattttaccttctttctgcatctcagactcgtgaattacttcatcagcccacccatcattgaaaacgccagtcccagagacatacctcaaccaaattggcgcaacaatcccgcatatcaaagggttcaccttgaactccttcaccaatgtttcacactgaagctcaatcataatctgcaaccccatcacatatcgcatccttatctcattgtaataatcgtcaaaactcagaactttcacagcatttggacccc---------ctggaactgagggaccagcctcattaaattggaaaccataatctgaatctccttctaccttaagaacacccgcagaacgattttcttgatgttgaggagcttctccttccaaccccagagccttcataaactgggactgagaaccatatatggagtctagctgagaaataggttcaaccttgattgcatgagaccgatggcggcggtgactggctaagtagatgccgccgctggcatctcctcccttgtcgacaaagtcctcatcggccacaccagtgtcaattacgtcatcagcctgagatccgcatctaaggcagtagaagaagccatcagaaccgtcagcaagacccacattgccacaggtatgacaggtccaagtgtggctattatccattctcgataatttaaggtgaaagcgggggcaaaaatgttattggagaaagaggaggcgccaatgccctacaagctttcatatttaactataaaaaagtaatatttta--aaaaaaggcattaattgaattctcatctcaagtaaatgaaaaagcatgactattgatcaacaacattataacaaaaaattgagataaatgagctacccaacatgaaatgcaagaaatactagcttttattgtctcacactaatcacattttgcttctcttttcaaatgacttgatttaa-tagactaatagaaattgtggtcattggtaatcacaagttttgacagtctctgagcttttagatattcatgaggactgtgaacttgtcacaagcaagttgtaagaacagaaattgcacaatactaaacagagaagctcaatta
>_R_Jupunba_floribunda_Iganci_883@NODE_1_length_1911_cov_124.161396
gatatcacagagcatattttcttgttactctcagattagaatcctctcatttcatccattcctcaaagcttcgtgtgaacttgacattgtaaatatcttaaaaggctgagaaacaatgggactacttgtgttatgaaaggtgactttgcatagtgtctttctttctccaaaattaagatgaagaaatttagggcatctaagtctcagtacggaatcaagagtcaatcatatgggataatttttcaaaacatagtaatgctgcaaatgtcctgtcatcaacaagctaaaaaataaccatcgaataacacatttgaccaaatactaaaccaaaaagtacagataaacactgttatgaaaagggattgtaatcatgcaaccaaattaactagccactcaactgtgatactagtacgtggaaaaaaattggccaggaaactctaactcattttaccttctttctgcatctcagactcgtgaattacttcatcagcccacccatcattgaaaacgccagtcccagagacatacctcaaccaaattggcccaacaatcccgcatatcaaagggttcaccttgaactccttcaccaatgtttcacactgaagctcaatcataatctgcaaccccatcacatatcgcatccttatctcattgtaataatcgtcaaaactcagaactttcacaacatttggacccc---------ctggaactgagggaccagcctcattaaattggaaaccataatctgaatctccttctaccttaagaacaccctcagaacgattttcttgatgttgaggagcttctccttccaaccccagagccttcataaactgggactgagaaccatagatggagtctagctgagaaataggttcaaccttgatcgcatgagaacgatggcggcggtgactggctaagtagatgccgccgctggcatctcctcccttgtcgacaaagtcctcatcggccacaccagtgtcaattatgtcatcagcctgagatccgcatctaaggcagtagaagaagccatcagaaccgtcagcaagacccacattgccacaggtatgacaggtccaagtgtggctattatccattctcgataatttaaggtgaaagcgggggcaaaaatgttattggagaaagaggaggcgccaatgccctacaagctttcatatttaactataaaaaagtaatatttta--aaaaaaggcattaattgaattctcatctcaagtaaatgaaaaagcatgactattgataaacaacattataacaaaaaaatgagataaatgagctacccaacatgaaatgcaagaaatactagcttttattgtctcacactaatcacattttgcttctcttttcaaatgacttgatttaa-tagaccaatagaaattgtggtcattggtaatcacaagttttgacagtctctgagcttttagatattcatgaggacagtgaacttgtcacaagcaagttgtaagaacagaaattgcacaatactaaacagggaagctcaatta
>_R_Jupunba_idiopoda_Quesada_1718@NODE_1_length_1115_cov_143.605010
----------------------------------------------------------------------------------------------------------------------------------------------------------------------------------------------gggcatctaagtctcagtacggaatcaagagtcaatcatatgggataatttttcaaaacacagtaatgctgcaaatgtcctgtcatcaacaagctaaaaaataaccatcgaataacacatttgaccaaatactaaaccaaaaaatacagataaacactattatgaaaagggattgtaatcatgcaaccaaattaactagccactcaactgtgatactagtacgtggaaaaaaattggccaggaaactctaactcattttaccttctttctgcatctcagactcgtgaattacttcatcagcccacccatcattgaaaacgccagtcccagagacatacctcaaccaaattggcccaacaatcccgcatatcaaagggttcaccttgaactccttcaccaatgtttcacactgaagctcaatcataatctgcaaccccatcacatatcgcatccttatctcattgtaataatcatcaaaactcagaactttcacagcatttggacccc---------ctggaactgagggaccagcctcattaaattggaaaccataatctgaatctccttctaccttaagaacaccctcagaacgattttcttgatgttgaggagcttctccttccaaccccagagccttcataaactgggactgagaaccatagatggagtctagctgagaaataggttcaaccttgatcgcatgagaacgatggcggcggtgactggctaagtagatgccgccgctggcatctcctcccttgtcgacaaagtcctcatcggccacaccagtgtcaattatgtcatcagcctgagatccgcatctaaggcagtagaagaagccatcagaaccgtcagcaagacccacattgccacaggtatgacaggtccaagtgtggctattatccattctcgataatttaaggtgaaagcgggggcaaaaatgttattggagaaagaggaggcgccaatgccctacaagctttcatatttaactataaaaaagtaatatttta--aaaaaaggcattaattgaattctcatctcaaataaatgaaaaagcatgactattgatcaacaacattataacaaaaaaatgagataaatgagctacccaacatgaaa-----------------------------------------------------------------------------------------------------------------------------------------------------------------------------------------------------------------------
>_R_Jupunba_limae_Iganci_261@NODE_1_length_1714_cov_142.748931
gatatcacagagcatattttcttgttactcttagattagaatcctctcattttatccattcctcaaagcttcgtgtgaacttgacattgtaaatatcctaaaaggctgagaaacaatgggactacttgtgttatgaaaggtgactttgcatagtgtctttctgtcaccaaaattaagatgaagagatttagggcatctaagtctcagtacgcaatcaagagtcaatcatatgggataatttttcaaaacacagtaatgctgcaaatgtcctgtcatcaacaagctaaaaaataaccatcgaataacacatttgaccaaatagtaaaccaaaaaatacagataaacactattatgaaaagggattgtaatcatgcaaccaaattaactagccactcaactgtgatactagtacgtggaaaaaaattggccaggaaactctaactcattttaccttctttctgcatctcagactcgtgaattacttcatcagcccacccatcattgaaaacgccagtcctagagacatacctcaaccaaattggcccaacaatcccgcatatcaaagggttcaccttgaactccttcaccaatgtttcacactgaagctcaatcataatctgcaaccccatcacatatcgcatccttatctcattgtaatagtcgtcaaaactcagaactttcacagcatttggacccc---------ctggaaccgagggaccagcctcattaaattggaaaccataatctgaatctccttctaccttaagaacaccctcagaacgattttcttgatgttgaggagcttctccttccaaccccagagccttcataaactgggactgagaaccatagatggagtctagctgagaaataggttcaaccttgatcgcatgagaacgatggcggcggtgactggctaagtagatgccgccgctggcatctcctcccttatcgacaaagtcctcatcggccacaccagtgtcaattatgtcatcagcctgagatccgcatctaaggcagtagaagaagccatcagaaccgtcagcaagacccacattgccacaggtatgacaggtccaagtgtggctattatccattctcgataatttaaggtgaaagcaggggcaaaaatgttattggagaaagaggaggcgccaatgtcctacaagctttcatatttaactataaaaaagtaatatttaaataaaaaaggcattaattgaattctcatctcaagtaaatgaaaaggcatgactattgatcaacaacattataacaaaaaaatgagataaatgagctacccaacatgaaatgcaagaaatgctagcttttattgtctcacactaatcacattttgcttctcttttcaaatgacttgatttaattagaccagtagaaattgtgatcattggtaatcacaagttttgacagtctctgagcttttagatattcatgaggacagtgaacttgtcagaagcaagttgtaagaacagaaattgcacaatactaaacagggaagctcaatta
>_R_Jupunba_macradenia_Lourteig_3021@NODE_1_length_1012_cov_190.632086
-----------------------------------------------------------------------------------------------------------------------------------------------------------------------------------------atttagggcatctaagtctcagtacggaatcaagagtcaatcatatgggataatttttcaaaacacagtaatgctgcaaatgtcctctcaacaacaagctaaaaaataaccatcgaataacacatttgaccaaatagtaaaccaaaaaatacagataaaccctattatgaaaagggattgtaatcatgcaaccaaattaactagccactcaactgtgatactagtatgtggaaaaaaattggccaggaaactctaactcattttaccttctttctgcatctcagattcgtgaattacttcatcagcccacccatcattgaaaacgccagtcctagagacatacctcaaccaaattggcccaacaatcccgcatatcaaagggttcaccttgaactccttcaccaatgtttcacactgaagctcaatcataatctgcaaccccatcacatatcgcatccttatctcattgtaataatcgtcaaaactcagaactttcacagcatttggacccc---------ctggaaccgagggaccagcctcattaaattggaaaccataatctgaatctccttctaccttaagaacaccctcagaaagattttcttgatgttgaggagtttctccttccaaccccagagccttcataaactgggactgagaaccatagatggagtctagctgagaaataggttcaaccttgatcgcatgagaacgatggcggcggtgactggctaagtagatgccgccgctaacatctcctcccttgtcgacaaagtcctcatcggccacaccagtgtcaattatgtcatcagcctgagatccgcatctaaggcagtagaagaagccatcagaaccgtcagcaagacccacattgccacaggtatgacaggtccaagtgtggctattatccattctcgataatgtaaggtgaaagcgggggcaaaaatgttattggagaaagaggaggcgccaatgccctacaagctttcatatttaactataaaaaagtaatatttaa------------------------------------------------------------------------------------------------------------------------------------------------------------------------------------------------------------------------------------------------------------------------------------------------------------------------------------
>_R_Jupunba_microcalyx_Iganci_855@NODE_1_length_1450_cov_198.079388
gatatcacagagcatattttcttgttactctcagattagaatcctctcatttcatccattcctcaaagcttcgtgtgaacttgacattgtaaatatcttaaaaggctgagaaacaatgggactacttgtgttatgaaaggtgactttgcatagtgtccttctttctccaaaattaagacgaagaaatttagggcatctaagtctcagtacggaatcaagagtcaatcatatgggataatttttcaaaacacagtaatgctgcaaatgtcctgtcatcaacaagctaaaaaataagcatcgaataacacatttgaccaaatactaaaccaaaaaatacagataaacactattatgaaaagggattgtaatcatgcaaccaaattaactagccactcaactgtgatactagtacgtggaaaaaaattggcgaggaaactctaactcattttaccttctttctgcatctcagactcgtgaattacttcatcagcccacccatcattgaaaacgccagtcccagagacatacctcaaccaaattggcccaacaatcccgcatatcaaagggttcaccttgaactccttcaccaatgtttcacactgaagctcaatcataatctgcaaccccatcacatatcgcatccttatctcattgtaataatcgtcaaaactcagaactttcacaacatttggacccc---------ctggaactgagggaccagcctcattaaattggaaaccataatctgaatctccttctaccttaagaacaccctcagaacgatttttttgatgttgaggagcttctccttccaaccccagagccttcataaactgggaccgagaaccatagatggagtctagctgagaaataggttcaaccttgatcgcatgagaacgatggcggcggtgactggctaagtagatgccgccgctggcatctcctcccttgtcgacaaagtcctcatcggccacaccagtgtcaattatgtcatcagcctgagatccgcatctaaggcagtagaagaagccatcagaaccgtcagcaagacccacattgccacaggtatgacaggtccaagtgtggctattatccattctcgataatttaaggtgaaagcgggggcaaaaatgttattggagaaagaggaggcgccaatgccctacaagctttcatatttaactataaaaaagtaatatttta--aaaaaaggcattaattgaattctcatctcaagtaaatgaaaaagcatgactattgatcaacaaaattataacaaaaaaatga------------------------------------------------------------------------------------------------------------------------------------------------------------------------------------------------------------------------------------------------
>_R_Jupunba_microcalyx_Iganci_855@NODE_2_length_534_cov_12.026258
-------------------------------------------------------------------------------------------------------------------------------------------------------------------------------------------------------------------------------------------------------------------------------------------------------------------------------------------------------------------------------------------------------------------------------------------------------------------------------------------------------------------------------------------------------------------------------------------------------------------------------------------------------------------------------------------------------------------------------------------------------------------------------------------------------------------------------------------------------------------------------------------------------------------------------------------------------------------------------------------------------------------------------------------------------------------------------------------------------------------------------------------------------------------------------------------------------------------------------------------------------------aggcattaattgaattctcatctcaagtaaatgaaaaagcatgactattgatcaacaaaattataacaaaaaaatgagataaatgagctatccaacatgaaatgcaagaaatactagcttttattgtctcacactaatcacattttgcttctcttttcaaatgacttcatttaa-tagaccaatagaaattgtggtcattggtaatcacaagttttgacagtctcggagcttttagatattcatgaggacagtgaacttgtcacaagcaagttgtaagaacagaaattgcacaatactaaacagggaagctcaatta
>_R_Jupunba_nipensis_Mayo_19662@NODE_1_length_1141_cov_39.914474
---------------------------------------------------------------------------------------------------------------------------------------------------------------------------------atgaagaaatttagggcatctaagtctcagtacggaatcaagagtcaatcatatgggataatttttcaaaacacagtaatgctgcaaatgtcctgtcatcaacaagctaaaaaataaccatcgaataacacatttgaccaaatactaaaccaaaaaatacagataaacactgttatgaaaagggattgtaatcatgcaaccaaattaactagctactcaactgtgatactagtatgtggaaaaaaattggccaggaaattctaactcattttaccttctttctgcatctcagactcatgaattacttcatcagcccacccatcattgaaaacgccagtcccaaagacatacctcaaccaaattggtccaacaatcccgcatatcaaagggttcaccttgaactccttcaccaatgtttcacactgaagctcaatcataatctgcaaccccatcacatatcgcatccttatctcattgtaataatcgtcaaaactcagaactttcacagcatttagacccc---------ctggaactgagggaccagtctcattaaattggaaaccataatctgaatctccttctaccttaagaacaccctcagaacgattttcttgatgttgaggagcttctccttccaaccccagagccttcataaactgggactgagaaccatagatggagtctagctgagaaataggttcaaccttgatcgcatgagaacgatggcggcggtgactggctaagtagatgccgccgctggcatctcctcccttgtcgacaaagtcctcatcggccacaccagtgtcaattatgtcatcagcctgagatccgcatctaaggcagtagaagaagccatcagaaccatcagcaagacccacattgctacaggtatgacaggtccaagtgtggcttttatccattctcgataatttaaggtgaaagcgggggcaaaaatgttattggagaaagaggaggcgccaatgccctacaagctttcatatttaactataaaaaagtaatatttta--aaaaaaggcattaattgaattctcatctcaagtaaatgaaaaagcatgactattgatcaacaacactataacaaaaaaatcagataaatgagctacccaacatgaaatgctagaaatac-----------------------------------------------------------------------------------------------------------------------------------------------------------------------------------------------------------
>_R_Jupunba_oxyphyllidia_Yonker_6157@NODE_1_length_1344_cov_246.759274
--------------------------------------------------------------------cttcgtgtgaacttgacattgtaaatatcttaaaaggctgagaaacaatgggactacttgtgttatgaaaggtgactttgcatagtgtctttctttctccaaaattaagatgaagaaatttagggcatctaagtctcagtacggaatcaagagtcaatcatatgggataatttttcaaaacacagtaatgctgcaaatgtcctgtcatcaacaagctaaaaaataaccatcgaataacacatttgaccaaatactaaaccaaaaaatacagataaacactattatgaaaagggattgtaatcatgcaaccaaattaactagccactcaactgtgatactagtacgtggaaaaaaattggccaggaaactctaactcattttaccttctttctgcatctcagactcgtgaattacttcatcagcccacccatcattgaaaacgccagtcccagagacatacctcaaccaaattggcccaacaatcccgcatatcaaagggttcaccttgaactccttcaccaatgtttcacactgaagctcaatcataatctgcaaccccatcacatatcgcatccttatctcattgtaataatcatcaaaactcagaactttcacagcatttggacccc---------ctggaactgagggaccagcctcattaaattggaaaccataatctgaatctccttctaccttaagaacaccctcagaacgattttcttgatgttgaggagcttctccttccaaccccagagccttcataaactgggactgagaaccatagatggagtctagctgagaaataggttcaaccttgatcgcatgagaacgatggcggcggtgactggctaagtagatgccgccgctggcatctcctcccttgtcgacaaagtcctcatcggccacaccagtgtcaattatgtcatcagcctgagatccgcatctaaggcagtagaagaagccatcagaaccgtcagcaagacccacattgccacaggtatgacaggtccaagtgtggctattatccattctcgataatttaaggtgaaagcgggggcaaaaatgttattggagaaagaggaggcgccaatgccctacaagctttcatatttaactataaaaaagtaatatttta--aaaaaaggcattaattgaattctcatctcaagtaaatgaaaaagcatgactattgatcaacaacattataacaaaaaaatgagataaatgagctacccaacatgaaatgcaagaaatactagcttttattgtctcacactaatcacattttgcttctcttttcaaatgacttgatttaa-tagaccaatagaaattgtggtcattggtaatcaca-----------------------------------------------------------------------------------------------------------
>_R_Jupunba_trapezifolia_Simon_1600@NODE_1_length_1299_cov_238.448553
-----------gcatattttcttgttactctcagattagaatcctctcatttcatccattcctcaaagcttcgtgtgaacttgacattgtaaatatcgtaaaaggctgagaaacaatgggactacttgtgttatgaaaggtgactttgcatagtgtctttctttctccaaaattaagacgaagaaatttagggcatctaagtctcagtacggaatcaagagtcaatcatatgggataatttttcaaaacacagtaatgctgcaaatgtcctgtcatcaacaagctaaaaaataaccatcaaataacacatttgaccaaatactaaaccaaaaaatacagataaacactattatgaaaagggattgtaatcatgcaaccaaattaactagccactcaactgtgatactggtacgtggaaaaaaattggccaggaaactctaactcattttaccttctttctgcatctcagactcgtgaattacttcatcagcccacccatcattgaaaacgccagtcccagagacatacctcaaccaaattggcgcaacaatcccgcatatcaaagggttcaccttgaactccttcaccaatgtttcacactgaagctcaatcataatctgcaaccccatcacatatcgcatccttatctcattgtaataatcgtcaaaactcagaactttcacagcatttcgacccc---------ctggaactgagggaccagcctcattaaattggaaaccataatctgaatctccttctaccttaagaacacccgcagaacgattttcttgatgttgaggagcttctccttccaaccccagagccttcataaactgggactgagaaccatatatggagtctagctgagaaataggttcaaccttgattgcatgagaacgatggcggcggtgactggctaagtagatgccgccgctggcatctcctcccttgtcgacaaagtcctcatcggccacaccagtgtcaattatgtcatcagcctgagatccgcatctaaggcagtagaagaagccatcagaaccgtcagcaagacccacattgccacaggtatgacaggtccaagtgtggctattatccattctcgataatttaaggtgaaagcgggggcaaaaatgttattggagaaagaggaggcgccaatgccctacaagctttcatatttaactataaaaaagtaatatttta--aaaaaaggcattaattgaattctcatctcaagtaaatgaaaaagcatgactattgatcaacaacattataacaaaaaattgagataaatgagctacccaacatgaaatgcaag-----------------------------------------------------------------------------------------------------------------------------------------------------------------------------------------------------------------
>_R_Jupunba_villosa_Borges_423@NODE_1_length_1624_cov_171.400129
gatatcacagagcatattttcttgttactcttggattagaatcctctcattttatccattcctcaaagcttcgtgtgaacttgacattgtaaatatcctaaaaggctgagaaacaatgggactacttgtgttatgaaaggtgactttgcatagtgtctttctgtctccaaaattaagatgaagagatttagggcatctaagtctcagtacgcaatcaagagtcaatcatatgggataatttttcaaaacacagtaatgctgcaaatgtcctgtcatcaacaagctaaaaaataaccatcgaataacacatttgaccaaatagtaaaccaaaaaatacagataaacactattatgaaaagggattgtaatcatgcaaccaaattaactagccactcaactgtgacactagtacgtggaaaaaaattggccaggaaactctaactcattttaccttctttctgcatctcagactcgtgaattacttcatcagcccacccatcattgaaaacgccagtcctagagacatacctcaaccaaattggcccaacaatcccgcatatcaaagggttcaccttgaactccttcaccaatgtttcacactgaagctcaatcataatctgcaaccccatcacatatcgcatccttatctcattgtaatagtcgtcaaaactcagaactttcacagcatttggacccc---------cttgaaccgagggaccagcctcattaaattggaaaccataatctgaatctccttctaccctaagaacaccctcagaacgattttcttgatgttgaggagcttctccttccaaccccagagccttcataaactgggactgagaaccatagatggagtctagctgagaaataggttcaaccttgatcgcatgagaacgatggcggcggtgactggctaagtagatgccgccgctggcatctcctcccttgtcaacaaagtcctcatcggccacaccagtgtcaattatgtcatcagcctgagatccgcatctaaggcagtagaagaagccatcagaaccgtcagcaagacccacattgccacaggtatgacaggtccaagtgtggctattatccattctcgataatttaaggtgaaagcgggggcaaaaatgttattggagaaagaggaggcgccaatgtcctacaagctttcatatttaactataaaaaagtaatatttaaataaaaaaggcattaattgaattctcatctcaagtaaatgaaaaggcatgactattgatcaacaacattataacaaaaaaatgagataaatgagctacccaacatgaaatgcaagaaatgctagcttttattgtctcacactaatcacattttgcttctcttttcaaatgacttgatttaattagaccagtagaaattgtggtcattggtaatcacaagttttgacagtctctgagcttttagatattcatgaggacagtgaacttgtcagaagcaagttgtaagaacagaaattgcacaatactaaacagggaagct------
>_R_Punjuba_killipii_Palodorios_6252@NODE_1_length_1051_cov_113.252567
-------------------------------------------------------------------------------------------------------------------------------------------------------------------------------------------------------------------------------------------------------------------gataagtctcctgtcatcaacatgctaaaaaataaccatcgaataacacatttgaccaaatacaaaaccaaaaaatacagataaacactattatgaaaagggattgtaatcatgaaaccaaattaactagccactcaactgtgatactagtacgtggaaaaaaattggccaggaaactctaactcattttaccttctttctgcatctcagactcgtgaattacttcatcagcccacccatcattgaaaacgccagtcccagagacatacctcaaccaaattggcccaacaatcccgcatatcaaagggttcaccttgaactccttcaccaatgtttcacactgaagctcaatcataatctgcaaccccatcacatatcgcatccttatctcattgtaataatcgtcaaaactcagaactttcacagcatttggacccc---------ctggaaccgagggaccagcctcattaaattggaaaccataatctgaatctccttctaccttaagaacaccctcaaaacgattttcttgatgttgaggagcttctccttccaaccccagagccttcataaactgggaccgagaaccatagatggagtctagatgagaaataggttcaaccttgatcgcatgagaacgttggcggcggtgactggctaagtagatgccgccactgacatctcctcccttgtcgacaaagtcttcatcggccacaccagtgtcaattatgtcatcagcctgagatccgcatctaaggcagtagaagaagccatcagaaccgtcggcaagacccacattgccacaggtatggcaggtccaagtgtggctattatccattctcgataatttaaggtgaaagcaggggcaaaaatgttattggagaaacaggaggcgccaatgccctacaagctttcatatttagctataaaaaagtaatatttcactaaaaaaggcattaattgaattctcatctcaagtaaatgaaaaagcatgactattgatcaacaacattataacaaaaaaatgagataaatgagctacccaacatgaaatgca-------------------------------------------------------------------------------------------------------------------------------------------------------------------------------------------------------------------
>_R_Punjuba_lehmannii_Escobar_7465@NODE_1_length_1508_cov_115.459818
-----------------------------------------------------------------aagcttcgtgcgaacttgacattgtaaatatcttaaaaggctgagaaacaatgggactacttgtgttatgagaggtgactttgcatagtgtctttctttcgccaaaattaagactaagaaatttagggcatctaagtctcagtatggaatcaagagtcaatcatatgggataatttttcaaaacacagtaatgctgcaaatgtcctgtcatcaacaagctaaaaaataaccatcgaataacacatttgaccaaatacaaaaccaaaaaatacagataaacactattatgaaaagggattgtaatcatgaaaccaaattaactagccactcaactgtgatactagtacgtggaaaaaaattggccaggaaactctaactcattttaccttctttctgcatctcagactcgtgaattacttcatcagcccacccatcattgaaaacgccagtcccagagacatacctcaaccaaattggcccaacaatcccgcatatcaaagggttcaccttgaactccttcaccaatgtttcacactgaagctcaatcataatctgcaaccccatcacatatcgcatccttatctcattgtaataatcgtcaaaactcagaactttcacagcttttggacccc---------ctggaaccgagggaccagcctcattaaattggaaaccataatctgaatctccttctaccttaagaacaccctcaaaacgattttcttgatgttgaggagcttctccttccaaccccagagccttcataaactgggaccgagaaccatagatggagtctagctgagaaataggttcaaccttgatcgcatgagaacgttggcggcggtgactggctaagtagatgccgccactgacatctcctcccttgtcgacaaagtcttcatcggccacaccagtgtcaattatgtcatcagcctgagatccgcatctaaggcagtagaagaagccatcagaaccgtcggcaagacccacattgccacaggtatggcaggtccaagtgtggctattatccattctcgataatttaaggtgaaagcaggggcaaaaatgttattggagaaacaggaggcgccaatgccctacaagctttcatatttagctataaaaaagtaatatttaaataaaaaaggcattaattgaattctcatctcaagtaaatgaaaaagcatgactattgatcaacaacattataacaaaaatatgagataaatgagctacccaacatgaaatgcaagaaatactagcttttattttctcacactaatcacattttgcttctcttttcaaaagactagatttaattagaccaatagaaattgtggtcactagtgatcacaagttttgacagtctctgagcttttagatattcacgaggacagtgaacatgtcacaagcaagttgtaagaacagaaattgcacaatactaaacagggaagctcaatta
