# Supplementary material for: A new generic circumscription of Hydrochorea (Leguminosae, Caesalpinioideae, mimosoid clade) with an amphi-Atlantic distribution
Source: PhytoKeys. 2022 Aug 22;205:401–37. doi: 10.3897/phytokeys.205.82775 (PMC9849043; doi:10.3897/phytokeys.205.82775)
Supplement: Supplementary material 1 — Supplementary data file S1 [file phytokeys-205-401_article-82775__-s001.zip › MSC_m11362_comp28444_c0_seq1_exon02.aln-cln]

>Albizia_burkartiana_StivalSantos_678@NODE_1_length_1075_cov_13.412745
-----------------------------------------------------------------------------------------------------------------------------------------------------------------------------------------------------------------------------------------------------------------------------------------------------------------------------------------------------------------gttagttgaaagttttgccctatatttttgtgctagttgtctacgtctaaacatttgtgtcaagtatttaagtagattttcatttattttaagttgcttaaccttatttttcatc-atgcataacttgtatgttagtgagtctatttcttacatggtttcagaagaacctgctgatcacaagccccgtgctaaatacagtgcagaacctcacaatatctatggagagcgtgctgtaatgatatggtataggtctttaaggaagagtattccattagcttgtactgtagctattacattccttgcttgtcatgttgccaaggaagtagtcttgcctacagacatggtgaggtggacccttgaagggagacttccatatttttcggcatttcttgaagttgaaaagcggatgggaagacctacaaaagcatgtcctataagttcaatggttatgttcaggccttcgcgagctgtgtctttgcaaaagctagagtcattggcagcatccattgctgattccattggcctggatttacctcctgttaacttctatgcaatagctttgcattatcttcaagacttgcgtcttccagctgataagattcttcctgatgcaattaagatttatgaatggtcaatgcccccaggtttatggctatccaccaatgaatcgaggcttcctactcgtgtatgtgttatgtcaattttgatggtagctataagaatgttgtataacataaatggttttggagaatgggaaaggagtttgtctcctaatggttctgcgtcagtcaaatctgcaagtggctctaaaggaaatggaaatggtggaatggatactaactttgctttccatgattataatgaacattctgacaaagtcccagtacgaccccagcaaccagaatgggatgctgcaaggcttctccaccaccttcatacattatatgatggggttgctgacaaatatggtaaagtttctatttcatttttataatattattctaatcctttgttccttaagtttcattttgttttagttttttattttgtggtagtgttattggaaaatctcacc--------------------------------------------------------------------------------------------------------------------------------------------------------------------------------------------------------------------------------------------------------------------------------------------------------------------------------------------------------------------------------------
>Albizia_coripatensis_Hughes_2433@NODE_1_length_1899_cov_238.104830
atttgttcaaatgtgttattcgatggttattttttacctagttgatgacatgacatttgcagcattaccgtgttttgaaaaattatcccatatgattgactcttgattccatactgaaaaat------------------aatcttaattttggagaaagaaagacacgatgcaaagtcacctttcataacacaagtagtcccattgtttctcagccttttaagatatttacaatgtcaagttgacatgaagctttgagaaatggatgaaatgagaggattctaatctgagagtaacaagaaaatatg--ctgtgatatctgaatc---cttatcaaatttatcatctcattggtttgttggaagttgtgtcctatatttttgtgctagttgtctacgtctaaacatttgtgtcaattatttaagtagattttcatttattttaagttgcttaaccttatttttcatc-ctgcataacatgtatgttagcgagtctatttcttacatggtttcagaagaacctgctgatcacaagacccgtgctaaatacagtgcagaacctcacaatatctatggagagcgtgctgtaatgatatggtataggtctttgaggaagagtattcccttagcttgtactgtagctattacattccttgcttgtcatgttgccaaggaagtagtcttgcctacagacatggtgaggtggacccttgaagggagacttccatatttttctgcatttcgtgaagttgaaaagcggatggggcgacctacaaaagcgtgtcctataagttcaatggttatgttcaggccttcgcgagctgtgtctttgcaaaagctagagtcattggcagcatccgttgctgattccattggcctggatttacctcctgttaacttctatgcaatagctttgcattatcttcaagacttgcgtcttccagctgataagattcttcctgatgcaatgaagatttatgaatggtcaatgcccccaggtttatggctatccaccaatgaattgaggcttcctactcgtgtatgtgttatgtcaattttgatggtagctataagaatgttgtataacataaatggttttggagaatgggaaaggagtttgtctcctaatggtgctgcctcagtcaaatctgcaagtggctctaaaggaaatggaaatggtggaatggataccaactttgctttccatgatgatagtgaacattctgacaaagtccctgtacgaccccagcaaccagaatgggatgctgcaaggcttctccaccaccttcatacattatatgatggggttgctgacaaatatggtaaagtttctattttatttttgtaatattattctaatcctttgtttcttaagtttttttttttctttgttttttattttgtggttgtgttattggaaaatctcactaacttttagcatatggagacagggtattcaaaggatttgtcaacatatctccaatattgtaaggacgttgtctttgctggattagacccatcatttgagaatcatgaagaagaaaggatgatagaattctcatggaatttttatcagaatgagaaggtaaaatacaagcctaaatgagttgttaaacttgcacacagaggcccatgtttagtaatattggggcaaagagaaatttcaggaattttcttgaatgttcactggattttccattacaagaacctaatagatttcctctttacttcaaagagtagaatgttctttgtagattaaatgtcacagatgttcaagaaagccttcttattttgatgaat---
>Albizia_decandra_Vilhena_231@NODE_1_length_1040_cov_42.122534
--------------------------------------------------------------------------------------------------------------------------------------------------------------------------------------------------------------------------------------------------------------------------------------------------------------------------------------------------------------------------------------------------------------tctaaacatttgtgtcaagtatttaagtagattttcatttattttaagttgcttaaccttatttttcatc-atgcataacttgtatgttagtgagtctatttcttatgtggtttcagaagaaccagctgatcacaagccctgtgctaaatacagtgcagaacctcacaatatctatggagagcgtgctgtaatgatatggtataggtctttaaggaagagtattccattagcttgtactgtagctattacattccttgcttgtcatgttgccaaggaagtagtcttgcctacagacattatgaggtggacccttgaagggagacttccatatttttcggcatttcgtgaagttgaaaagcggatggggagacctacaaaagcatgtcctataagttcaatggttatgttcaggccttcacgagctgtgtctttgcaaaaactagagtcattggcagcatctgttgctgattccattggcctggatttacctcctgttaatttctatgcaattgctttgcgttatcttcaagacttgcgtcttccagctgataagattcttcctgatgtaattaagatttatgaatggtcaatgcccccaggtttatggctgtccaccaatgaatcgaggcttcctactcgtgtatgtgttatgtcaattttgatggtagctataagaatgttgtataacataaatggttttggagaatgggaaaggagtttgtctcctaatggtgctgcatcagtcaaatctgcaagtggctataaaggaaatggaaatggtggaatggatactaactttgctttccatgattatagtgaacattctgacaaagtcccagtacgaccccagcaaccagaatgggatgctgcaaggcttcttcaccaccttcatacattatatgatggggttgctgacaaatatggtaaagtttctattttatttttataatattattctaatcctttgtttgttaagtttctttttgttttagttttttattttgtggtagtgttattggaaaatctcaccaactt---------------------------------------------------------------------------------------------------------------------------------------------------------------------------------------------------------------------------------------------------------------------------------------------------------------------------------------------------------------------------------
>Albizia_edwallii_Dalmaso_272@NODE_1_length_1046_cov_8.745711
--------------------------------------------------------------------------------------------------------------------------------------------------------------------------------------------------------------------------------------------------------------------------------------------atctgagagtgacaagaaaatatgctctgtgatatctgaatc---cttatcaaatttatcatctcattggtttgttgaaagttgtgccctata-gtttgtgctagttgtctgcgtctaaacatttgtgtcaagtatttaagtagattttcatttattttaagttgcttaaccttatttttcatc-atgcataacttgtatgttagcgagtctatttcttacatggtttcagaagaacctgctgatcacaagccccgtgctaaatacagtgcagaacctcacaatatctatggagagcgtgctgtaatgatatggtataggtctttaaggaagagtattcccttagcttgtactgtagctattacattccttgcttgtcatgttgccaaggaagtagtcttacctacagacatggtgaggtggacccttgaagggagacttccatatttttctgcatttcgtgaagttgaaaagaggatggggagacctacaaaagcgtgtccgataagttcaatggttatgttcaggccttcgcgagctgtgtctttgcaaaagctagagtcattggcagcatccgttgctgattccattggcctggatttacctcctgttaacttctatgcaatagctttgcattatcttcaagacttgcgtcttccagctgataagattcttcctgatgcaattaagatttatgaatggtcaatgccccctggtttatggctatccaccaatgaattgaggcttcctactcgtgtatgtgttatgtcaattttgatggtagctataagaatgttgtataacataaatggttttggagaatgggaaaggagtttgtctcctaatggtgctgcctcagtcaaatctgcaagtggctctaaaggaaatggaaatggtggaatggataccaactttgctttccatgatgatagtgaacattctgacaaagtccccgtacgaccccagcaaccagaatgggatgctgcaaggcttctccaccaccttcatacattatatgatggggttgctgacaaatatggtaaagtttctat------------------------------------------------------------------------------------------------------------------------------------------------------------------------------------------------------------------------------------------------------------------------------------------------------------------------------------------------------------------------------------------------------------------------------------------------------------------------------------
>Albizia_glabripetala_Lewis_1652@NODE_1_length_1263_cov_77.891231
-------------------------------------------------------------------------------------------------------------------------------------------------------------------------------------------------------------------------------------------------------------------------atgaaatgagaggattctaatctgagagtaacaagaaaatatgctctgtgatatctgaatc---cttatcaaatttatcatctcattggttagttgaatgttttgccctacgtttttgtgctagttgtctacgtctaaacatttgtgtcaagtatttaagtagattttcatttattttaagttgcttaaccttatttttcatc-atgcataacttgtatgttagtgagtctatttcttacgtggtttcagaagaaccagctgatcacaagccccgtgctaaatacagtgcagaacctcacaatatctatggagagcgtgctgtaatgatatggtataggtctttaaggaagagtattccattagcttgtactgtagctattacattccttgcttgtcatgttgccaaggaagtagtcttgcctacagacatgatgaggtggacccttgaagggagacttccatatttttcggcatttcgtgaagttgaaaagcggatggggagacctacaaaagcatgtcctataagttcaatggttatgttcaggccttcgcgagctgtgtctttgcaaaaactagagtcattggcagcatccgttgctgattccattggcctggatttacctcctgttaatttctatgcaattgctttgcgttatcttcaagacctgcatcttccagctgataagattcttcctgatgcaattaagatttatgaatggtcaatgcccccaggtttatggctgtccaccaatgaatcgaggcttcctactcgtgtatgtgttatgtcaattttgatggtagctataagaatgttgtataacataaatggttttggagaatgggaaaggagtttgtctcctaatggtgctgcatcagtcaaatctgcaagtggctataaaggaaatggaaatggtggaatggatactaactttgctttccatgattatagtgaacattctgacaaagtcccagtacgaccccagcaaccagaatgggatgcttcaaggcttctccaccaccttcatacattatatgatggggttgctgacaaatatggtaaagtttctattttatttttataatattattctaatcctttgtttgttaagtttctt----ttttagttttttattttgtggtagtgttattggaaaatctcaccaactttcagcatatggagacagggtattcaaaggatttgtcaacatatctccaatattgtaaggatgttgtctttgctggattagagccatcgtttgagaa---------------------------------------------------------------------------------------------------------------------------------------------------------------------------------------------------------------------------------------------------------------------------------
>Albizia_inundata_Wood_26530@NODE_1_length_1090_cov_437.431884
---------------------------------------------------------------------------------------------------------------------------------------------------------------------------------------------------------------------------------------------------------------------atggatgaaatgagaggattctaatctgagagtaacaagaaaatatgctctgtgatatctgaatc---cttatcaaatttatcatctcattggttagttgaaagttttgccctacgtttttgtgctagttgtctacgtctaaacatttgtgtcaagtatttaagtagattttcatttattttaagttgcttaaccttatttttcatc-atgcacaacttgtatgttagtgagtctatttctcacgtggtttcagaagaaccagctgatcacaagccccgtgctaaatacagtgcagaacctcacaatatctacggagagcgtgctgtaatgatatggtataggtctttaaggaagagtattccattagcttgtactgtagctattacattccttgcttgtcatgttgccaaggaagtagtcttgcctacagacatgatgaggtggacccttgaagggagacttccatatttttctgcatttcgtgaagttgaaaagcggatggggagacctacaaaagcatgtcctataagttcaatggttatgttcaggccttcgcgagctgtgtctttgcaaaagctagagtcattggcagcatccgttgctgattccattggcctggatttacctcctgttaatttctatgcaattgctttgcgttatcttcaagacttgcgccttccagctgataagattcttcctgatgcaattaagatttatgaatggtcaatgcccccaggtttatggctatccaccaatgaatcgaggcttcctactcgtgtatgtgttatgtcaattttgatggtagctataagaatgttgtataacataaatggttttggagaatgggaaaggagtttgtctcctaatggtgctgcatcagtcaaatctgcaagtggctataaaggaaatggaaatggtggaatggatactaactttggtttccatgattatagtgaacattctgacaaagtcccaatacgaccccagcaaccagaatgggatgcttcaaggcttctccaccaccttcatacattatatgatggggttgctgacaaatatggtaaagtttctattttatttttataat----------------------------------------------------------------------------------------------------------------------------------------------------------------------------------------------------------------------------------------------------------------------------------------------------------------------------------------------------------------------------------------------------------------------------------------------------------------------
>Albizia_subdimidiata_var_minor_Gorts_341@NODE_1_length_1295_cov_33.738095
------------------------------------------------------------------------------------------------------------------------------------------------------------------------------------------------------------------------------------------------------------------------------------ggattctaatctgagagtaacaagaaaatatgctctgtgatatctgaatc---cttgtcaaatttatcatctcattggttagttgaaagttttgccctacgtttttgtgctagttgtctacgtctaaacatttgtgtcaagtatttaagtagattttcatttattttaagttgcttaaccttatttttcatc-atgcacaacttgtatgttagtgagtctatttgtcacgtggtttcagaagaaccagctgatcacaagccccgtgctaaatacagtgcagaacctcacaatatctacggagagcgtgctgtaatgatatggtataggtctttaaggaagagtattccattagcttgtactgtagctattacattccttgcttgtcatgttgccaaggaagtagtcttgcctacagacatgatgaggtggacccttgaagggagacttccatatttttcggcattttgtgaagttgaaaagcggatggggagacctacaaaagcatgtcctataagttcaatggttatgttcaggccttcgcgagctgtgtctttgcaaaagctagagtcattggcagcatccgttgctgattccattggcctggatttacctcctgttaatttctatgcaattgctttgcgttatcttcaagacttgcgccttccagctgataagattcttcctgatgcaattaagatttatgaatggtcaatgcccccaggtttatggttgtccaccaatgaatcaaggcttcctactcgtgtatgtgttatgtcaattttgatggtagctataagaatgttgtataacataaatggttttggagaatgggaaaggagtttgtctcctaatggtgctgcatcagtcaaatctgcaagtggctataaaggaaatggaaatggtggaatggatactaactttgctttccatgattatagtgaacattctgacaaagtcccagtacgaccccagcaaccagaatgggatgcttcaaggcttctccaccaccttcatacattatatgatggggttgctgacaaatatggtaaagtttctattttatttttataatattattctaatcctttgttttttaagtttctttttgttttagttttttattttgtggtagtgttattggaaaatctcaccaactttcagcatatggagacagggtattcaaaggatttgtcaacatatctccaatattgtaaggatgttgtctttgctggattagagccatcgtttgagaatcatgaagaagaaaagatgatagaattctcatggaatt-------------------------------------------------------------------------------------------------------------------------------------------------------------------------------------------------------------------------------------------
>Archidendron_clypearia_Wieringa_1849@NODE_1_length_1658_cov_244.323213
------------------------------------------------------------------------------aaaattatcccatatgattgactcttgattacttactgagatttagatgccctaaatttattaatcttaattttggagaaagaaagaaactatgcaaagtcacctttcataacccaagtagtcccattgtttctcagccttttaagata-taacaatgtcaagttcacatgaagctttgaggaatggatgaaatgagaggattctaatctgagagtaagaagaaaatgtgctctgtgatatctgaatccttcttatcaaatttatcatctcattggttagttgaaagttgagccctttatttttgtgctagttgtctatgtctaaacatttgtatcaagtatttaaatagattttcatttattttaagttggttaaccttatttttcatc-atgcttaacttgtatcttagctattctattccttacatggtttcagaagaacctgctgatcacaagccccgtgctaaatacagtgcagaacctcacaatatctatggagagcgtgctgtaatgatatggtataggtctttaaggaagagtattccagtagcttgtactgtagctattacattccttgcttgtcatgttgtcaaggaagcagtcttacctacagacatgatgaagtggacccttgaagggagacttccatatttttctgcatttcgtgaagttgaaaagcgaatggggagacctacaaaagcatgtcctataagttcattggttatgttcaggccttcgcgagctgtgtctttgcaaaaggtagagtcattggcagcatccgttgctgattccattggcctggatttacctcctgttaacttctatgcaatagctttgcgttatcttcaagacttgcaccttccagctcataagattcttcctaatgcaattaagatttatgaatggtcaatgcccccaggtttatggctatccaccaatgaattgaggcttcctactcgtgtatgtgttatgtcaattctggtggtggctataagaatgttgtataacataaatggttttggagaatgggaaaggagtttttctcctaatgatgctgtctcagtcaaatctgctagtggctctaaaggaaatggaaatggtggaatggataccaactttgctttccatgatgatagtgaacattctgagaaagtcccagtacgaccccagcaaccagaatgggatgctgcaaggcttctccaccaccttcatacattatatgatggggttgctgacaaatatggtaaagtttctattttatttttataatattcttgtaatcctttgtttcttaagtttctttttgttttaattttttattttctggtagtgttattggaaaatctcactaactttcagcatatggagacagggtattcaaaggacttgtcaacatatctccaatattgtaaggatgttgtctttgctggattagagccatcgtttgagaatcatgaagaagaaaagatgatagaattctcatggaatttttatcagaatgagaaggtaaaataaaagcctgaatgagttgttaaacttgtacacagaggcccatgtttagtaatattggggcaaagagaaatttcaggaattttcttgaatgttcactggatttgccgttacaagaacctaatagatttcctctttacttcaaagagg-----------------------------------------------------------------
>Balizia_pedicellaris_Queiroz_15529@NODE_1_length_1558_cov_408.435130
-------------------------------------------------------------------------------------------------------------------------------------------------------tggaggaagaaagacactatgcaaagtcacctttcacaacacaagtagtcccattgtttctcagccttttaggatatttacaatgtcaagttcacacgaagctttgaggaatggataaaatgagaggattctaatctgagagtaacaag-aaatatgctctgtgatatctgaatccttcttatcaaatttatcatctcattggttagttgaaagttgtgccctatatttttgtgctagttgtctacgtctaaaattttgtatcaagtatttaaatagattttcatttattttaagttgctgaaccttatttttcatcaatgcataactagtatgtcagtgagtctatttcttacatggtttcagaagaacctgctgatcacaagccccgtgctaaatacagtgcagaacctcacaatatctatggagagcgtgctgtaatgatatggtataggtctttaaggaagagtattccattagcttgtactgtagctattacattccttgcttgtcatgttgccaaggaagcagtcttgcctacagacatggtgagggggacccttgaagggagacttccatatttttctgcatttcgtgaagttgaaaagcggatgggcagacctacaaaagcatgtcctataagttcaatggttatgctcaggccttcacgagctgtgtctttgcaaaagctagagtcattggcagcatccgttgctgattccattggcctggatttacctcctgttaacttctatgcagtagctttgcgttatcttcaagacttgcgtcttccagctgataagattcttcctgatgcaattaagatttatgaatggtcaatgcccccaggtttatggctatccaccaatgaattgaggcttcctactcgtgtatgtgttatgtcaattctgatggtagctataagaatgttgtataacataaatggttttggagaatgggaaaggagtttgtctcctaatggtgcttcctcagtcaaatctgcaagtggctctaaaggaaatggaaatggtggaatggatgccaactttgctttctatgatgatagtgaccattctgacaaagtcccagtacgaccccagcaaccagaatgggatgctgcaaggcttctccaccaccttcatacattatatgatgggattgctgacaaatatggtaaagtttctattttatttttataatattattctaatcctttgtttcttaagtttctttttgttttagttttttattttgtggtagtgttattggaaaatctcactaagtttcggcatatggagacagggtattcaaaggacttgtcaacatatctccaatattgtaaggatgttgtctttgctggattagacccatcgtttgagaatcatgaagaagaaaagatgatagaattctcatggaatttttatcagaatgagaaggtaaaataaaagcctaaatgagttgttaaacttgtatacagaggcccatgtttagtaatattggggcaaagagaaatttcaggaattttcttgaatgttcactggattacccattacaagaacct---------------------------------------------------------------------------------------------
>Balizia_spnov_Morim_577@NODE_1_length_1471_cov_287.889831
------------------------------------------------------------------------------------------------------------------------------------------------------------------------------------------------------gtcccattgtttctcagccttttaggatatttacaatgtcaagttcacacgaacctttgaggaatggataaaatgagaggattctaatctgagagtaacgagaaaatatg--ctgtgatatctgaatccttcttatcaaatttatcatctcattggttagttgaaagttgtgccctctatttttgtgctagttgtctacgtctaaaaatttgtatcaactatttaaatagattttcatttattttaagctgcttaaccttttttttcatcaatgcataacttgtacgtcagcgagtctatttcttacatggtttcagaaggacctgctgatcacaagccccgtgctaaatacagtgcagaacctcacaatatctatggagagcgtgctgtaatgttatggtataggtctttaaggaagagtattccattagcttgtactgtagctattacattccttgcttgtcatgttgccaaggaagcagtcttgcctacagacatggtgagggggacccttgaagggagacttccatatttttctgcatttcgtgaagttgaaaagcggatgggcagacctacaaaagcatgtcctataagttcaatggttatgctcaggccttcacgagctgtgtctttgcaaaagctagagtcattggcagcatccgttgctgattccattggcctggatttacctcctgttaacttctatgcagtagctttgcgttatcttcaagacttgcgtcttccagctgataagattcttcctgatgcaattaagatttatgaatggtcaatgcccccaggtttatggctatccaccaatgaattgaggcttcctactcgtgtatgtgttatgtcaattctgatggtagctataagattgttgtataacataaatggttttggagaatgggaaaggagtttgtctcctgatggtgcttcctcagtcaaatctgcaagtggctctaaaggaaatggaaatggtggaatggatgccaactttgctttctatgatgatagtgaccattctgacaaagtcccagtacgaccccagcaaccagaatgggatgctgcaaggcttctccaccaccttcatacattatatgatgggattgctgacaaatatggtaaagtttctattttatttttataatattattctaatcctttgtttcttaagtttctttttgttttagttttttattttgtggtattgttattggaaaatcccactaacttttggcatatggagacagggtattcaaaggacttgtcaacatatgtccaatattgtaaggatgttgtctttgctggagtagacccatcgtttgagaatcatgaagaagaaaagatgatagaattctcatggaatttttatcagaatgagaaggtaaaataaaagcctaaatgagttgttaaacttgtatacagaggcccatgtttagtaatattggggcaaagggaaatttcaggaat------------------------------------------------------------------------------------------------------------------------------------
>Cathormion_rhombifolium_Deighton_3618@NODE_1_length_1523_cov_92.115491
------------------------------------------------------------------------------------------------------------------------------------------------------------------------------------------------------------------------------------------------gttcacacgaagctttgaggaatggataaaatgagagggttctaatctgagagtaacgagaaaatatgctctgtgatatctgaatccttcttatcaaatttttcatctcattgattagttgaaagttgtgccctatatttttgtgctagttgtctacgtctaaaaatttgtatcaagtatttaaatagattttcatttattttaagttgcttaaccttttttttcatcaatgcataacttgtgtgtcagcgagtctatttcttacatggtttcagaagaacctgctgatcacaagccccgtgctaaatacagtgcagaaccgcacaatatctatggagagcgtgctgtaatgatatggtataggtctttaaggaagagtattccattagcttgtactgtagctattacattccttgcttgtcatgttgccaaggaagcagtcttgcctacagacatggtgagggggacccttgaagggagacttccatatttttctgcatttcgtgaagttgaaaagcggatgggcagacctacaaaagcatgtcctataagttcaatggttatgctcaggccttcacgagctgtgtctttgcaaaagctagagtcattggcagcatccgttgctgattccattggcctggatttacctcctgttaacttctatgcagtagctttgcgttatcttcaagacttgtgtcttccagctgataagattcttcctgatgcaattaagatttatgaatggtcaatgcccccaggtttatggctatccaccaatgaattgaggcttcctactcgtgtatgtgttatgtcaattctgatggtagctataagaatgttgtataacataaatggttttggagaatgggaaaggagtttgtctcctaatggtgcttcctcagtcaaatctgcaagtggctctaaaggaaatggaaatggtggaatggatgccaactttgctttctatgatgatagtgaccattctgacaaagtcccagtacgaccccagcaaccagaatgggatgctgcaaggcttctccaccaccttcatacattatatgatgggattgctgacaaatatggtaaagtttctattttatttttataatattattccaaccctttgtttcttaagtttctttttgttttagttttttatttggtggtagtgttattggaaaatcccactaactttctgcgtatggagacagggtattcaaaggacttgtcaacatatgtccaatattgtaaggatgttgtctttgctggattagacccagcgtttgagaatcatgaagaagaaaagatgatagaattctcatggaatttttatcagaatgagaaggtaaaataaaagcctaaatgagttgttaaacttgtatacagaggcccatgtttagtaatattggggcaaagagaaatttcaggaattttcttgaatgttcactggatttccaattacaagaaccttatatatttcctccttacttcaaagaggagaatgttctttgtatattaaatg-----------------------------------------
>Enterolobium_cyclocarpum_MWC9020@NODE_1_length_1579_cov_268.926099
------------------------------------------------------------------------------------------------------------------------------------------------------------------agacactatgcaaagtcacctttcataacacaagtagtcccactgtttctcagcctttgaagatatttacaatatcaagttcacatgatgctttgaggaatggatgaaatgaaaggattctaatctgacagtaacgagaaaatatgctctgtgatatctgaatc---cttgtcaaatttatcatctcactggttagttgaaaattgagccctatatttttgtgctagttgtctacgtctaaatatttgtatcaagtatttaaatagattttcatttattttaagttgcttaaccttatttttcatc-acgcataacttgtatctcagcgagtctatttcttacatggtttcagaagaacctgatgatcacaagccccgtgctaaatacagttcagaacctcacaatatctatggagagcgtgctgtaatgatatggtataggtctttaaggaagagtattccattagcttgtactgtagctatcacattccttgcttgtcatcttgccaaggaggcagtcttgcctacagacatgatgaggtggacccttgaagggagacttctatatttttctgcattttgtgaagttgaaaagcgaatggggagacctacaaaagcatgtcctataagttcaatggttatgttcaggcctttgcgagctgtgtctttgcaaaagctagagtcattggcagcatccattgctgattccattggcctggatttacctcctgttaacttctatgcaatagctttgcgttatcttgaagacttgcttcttccagctgataagattcttcctgacgcaattaagatttatgaatggtcaatgcccgcaggtttatggttatccaccaatgaattgaggcttcctactcgtgtatgtgttatgtcaattctgatggtagctataagaatgttgtataacataaatggttttggggaatgggaaaggagtttgtctcctaatggtgctgcctcagtcaaatctgcaagtggctctaaaggaaatggaaatagtggaacggataccaactatgctttccatgatgatagtgcacattctgacaaagtcccagtacaaccccagcaaccagaatgggattctgcaaggcttctccgtcaccttcatacattatatgatgggtttgctgacaaatatggtcaagtttctatttgatttttataatatttttctaatccattgtttcttaagtttctttttgttttaatttttta--ttgtggtagtgttattggaaaatctcgctaactttcagcatatggagacagggtattcaaaggacttgtcaacatatctccaatattgtaaggatgttgtctttgcgggattagacccatcgtttgagaatcatgaagaagaaaagatgatagaattctcatggaatttttatcagaatgaaaaggtaaaataaaatcctcattgagttgtcaaacttgtatgcagaggcccatgtttagtaatattggggcaaagagaaatttcaggaattttcttgaattttcactggatttgcctttacaagaacctaatagatttcccctttacttcgaagaggagaatgtt---------------------------------------------------------
>Hydrochorea_corymbosa1_Bonadeu_655@NODE_1_length_962_cov_437.001103
----------------------------------------------------------------------------------------------------------------------------------------------------------------------------------------------------------------------------------------------------------------------------------------------------------------------------------------------------------------------------------------atttttttgctagttgtctacgtctaaaaatttgtatcaagtatttaaatagattttcatttactttaagttgcttaaccttttttttcatcaatgcataacttgtatgtcagcgagtctatttcttacatggtttcagaagaacctgctgatcacaagccccgtgctaaatacagtgcagaaccgcacaatatctatggagagcgtgctgtaatgatatggtataggtctttaaggaagagtattccattagcttgtactgtagctattacattccttgcttgtcatgttgccaaggaagctgtcttgcctacagacatggtgagggggacccttgaagggagacttccatatttttctgcatttcgtgaagttgaaaagcggatgggcagacctacaaaagcatgtcctataagttcaatggttatgctcaggccttcacgagctgtgtctttgcaaaagctagagtcattggcagcatccgttgctgattccattggcctggatttacctcctgttaacttctatgcagtagctttgcgttatcttcaagacttgcgtcttccagctgataagattcttcctgatgcaattaagatttatgaatggtcaatgcccccaggtttatggctatccaccaatgaattgaggcttcctactcgtgtatgtgttatgtcaattctgatggtagctataagaatgttgtataacataaatggttttggagaatgggaaaggagtttgactcctaatggtgtttcctcagtcaaatctgcaagtggctctaaaggaaatggaaatggtggaatggatgccaactttgctttctatgatgatagtgaccattctgacaaagtcccagtacgactccagcaaccagaatgggatgctgcaaggcttctccaccaccttcatacattatatgatgggattgctgacaaatatggtaaagtttctatttt---------------------------------------------------------------------------------------------------------------------------------------------------------------------------------------------------------------------------------------------------------------------------------------------------------------------------------------------------------------------------------------------------------------------------------------------------------------------------------
>Jupunba_abbottii_Zanoni_21220@NODE_1_length_1523_cov_102.936376
--------------------------------------------------------------------------------------cccatatgattgactcttgattccgtactgagacttagatgccctaaatttcttcatcttaattttggagaaagaaagacactatgcaaagtcacctttcataacacaagtagtcccattgtttctaagccttttaagatatttacaatgtcaagttcacacgaagctttgaggaatggatgaaatgagaggattctaatctgagagtaacaagaaaatatgctctgtgatatctgaatccttcttatcaaatttatcatctcattggttatttgaaagttgtgccctatatttttgtgctagttgtctacgtctaaaaatttgtatcaagtatttaaatagattttcatttattttaagttgcttaaccttatttttcatcaatgcataacttgtatgtcagcgagtctatttcttacatggtttcagaagaacctgctgatcacaagccccgtgctaaatacagtgcagaacctcacaatatctatggagagcgtgctgtaacgatatggtataggtctttaaggaagaggattccattagcttgtactgtagctattacattccttgcttgtcatgttgccaaggaagcagtcttgcctacagacatggtgagggggacccttgaagggagacttccatatttttctgcatttcgtgaagttgaaaagcggatggggagacctacaaaagcatgtcctataagttcaatggttatgcttaggccttcacgagctgtgtctttgcaaaagctagagtcattggcagcatccgttgctgattccattggcctggatttacctcctgttaacttctatgcggtagctttgcgttatcttcaagacttgcgtcttccagctgataagattcttcctgatgcaattaagatttatgaatggtcaatgcccccaggtttatggctatccaccaatgaattgaggcttcctactcgtgtatgtgttatgtcaattctgatggtagctataagaatgttgtataacataaatggttttggagaatgggaaaggagtttgtctcctaatggtgcttcctcagtcaaatctgcaagtggctctaaaggaaatggaaatggtggaatggatgccaactttgctttctatgatgatagtgaacattctgacaaagtcccagtacgaccccagcaaccagaatgggatgctgcaaggcttctccaccaccttcatacattatatgatgggattgctgacaaatatggtaaagtttctattttatttttataatattattctaatcctttgtttcttaagtttctttttgttttagttttttattttgtggtagtgttattggaaaatctcactaacttccggcatatggagacagggtattcaaagcacttgtcaacatatctccaatattgtaaggatgttgtctttgctggattagacccatcgtttgagaatcatgaagaagaaaagatgatagaattctcatggaatttttatcagaatgagaaggtaaaataaaagcctaaatgagt---------------------------------------------------------------------------------------------------------------------------------------------------------------------------------------------------
>Jupunba_asplenifolia_Ekman_6383@NODE_1_length_1251_cov_48.310051
--------------------------------------------------------------------------------------------------------------------------------------------------------------------------------------------------------------------------------------------------------------------------------------------------------caagaaaatatgctctgtgatatctgaatccttcttatcaaatttatcatctcattggttatttgaaagttgtgccctatatttttgtgctagttgtctacgtctaaaaatttgtatcaagtatttaaatagattttcatttgttttaagttgcttaaccttatttttcatcaatgcataacttgtatgtcagcgagtctatttcttacatggtttcagaagaacctgctgatcacaagccccgtgctaaatacagtgcagaacctcacaatatctatggagagcgtgctgtaatgatatggtataggtctttaaggaagaggattccattagcttgtactgtagctattacattccttgcttgtcatgttgccaaggaagcagtcttgcctacagacatggtgagggggacccttgaagggagacttccatatttttctgcatttcgtgaagttgaaaagcggatggggagacctacaaaagcatgtcctataagttcaatggttatgcttaggccttcacgagctgtgtctttgcaaaagctagagtcattggcagcatccgttgctgattccattggcctggatttacctcctgttaacttctatgcagtagctttgcgttatcttcaagacttgcgtcttccagctgataagattcttcctgatgcaattaagatttatgaatggtcaatgcccccaggtttatggctatccaccaatgaattgaggcttcctactcgtgtatgtgttatgtctattctgatggtagctataagaatgttgtataacataaatggttttggagaatgggaaaggagtttgtctcctaatggtgcttcctcagtcaaatctgcaattggctctaaaggaaatggaaatggtggaatggatgccaactttgctttctgtgatgatagtgaacattctgacaaagtcccagtacgaccccagcaaccagaatgggatgctgcaaggcttctccaccaccttcatacattatatgatgggattgctgacaaatatggtaaagtttctattttatttttataatattattctaatcctttgtttcttaagtttctttttgttttagatttttattttgtggtagtgttattggaaaatctcactaacttttggcatatggagacagggtattcaaaggacttgtcaacatatctccaatattgtaaggatgttgtctttgctggattagacccatcgtttgagaatcatgaagaagaaaaga----------------------------------------------------------------------------------------------------------------------------------------------------------------------------------------------------------------------------------------------------------------
>Jupunba_barbouriana_Iganci_847@NODE_1_length_1755_cov_210.433254
------------------------------------------------caggacatttgcagcattactgtgttttgaaaaattatcccatatgattgactcttgattccgtactgagacttagatgccctaaatttcttcatcttaattttggacaaagaaagacactatgcaaagtcacctttcataacacaagtagtttcattgtttctcagccttttaagatatttacaatgtcaagttcacacgaagctttgaggaatggatgaaatgagaggattctaatctgagagtaacaagaaaatgtgctctgtgatatctgaatccttcttatcaaatttatcatctcattggttatttgaaagttgtgccctatatttttgtgctagttgtctacgtctaaaaatttgtatcaagtatttaaatagattttcatttattttaagttgcttaaccttatttttcatcaatgcataacttgtatgtcagcgagtctatttcttacatggtttcagaagaacctgctgatcacaagccccgtgctaaatacagtgcagaacctcacaatatctatggagagcgtgctgtaatgatatggtataggtctttaaggaagagtattccattagcttgtactgtagctattacattccttgcttgtcatgttgccaaggaagcagtcttgcctacagacatggtgagggggacccttgaagggagacttccatatttttctgcatttcgtgaagttgaaaagcggatggggagacctacaaaagcatgtcctataagttcaatggttatgtttaggccttcacgagctgtgtctttgcaaaagctagagtcattggcagcatccgttgctgattccattggcctggatttacctcctgttaacttctatgcagtagctttgcgttatcttcaagacctgcgtcttccagctgataagattcttcctgatgcaattaagatttatgaatggtcaatgcccccaggtttatggctatccaccaatgaattgaggcttcctactcgtgtatgtgttatgtcaattctgatggtggctataagaatgttgtataacataaatggttttggagaatgggaaaggagtttgtctcctaatggtgcttcctcagtcaaatctgcaagtggctctaaaggaaatggaaatggtggaatggatgccaactttgctttctatgatgatagtgaacattctgacagagtcccagtacgaccccagcaaccagaatgggatgctgcaaggcttctccaccaccttcatacattatatgatgggattgctgacaaatatggtaaagtttctattttatttttataatattattctaatcctttgtttcttaagtttctttttgttttagttttttattttgtggtagtgatattggaaaatctcactaactttcagcatatggagacagggtattcaaaggacttgtcaacatatctccaatattgtaaggatgttgtctttgctggattagacccatcgtttgagaatcatgaagaagaaaagatgatagaattctcatggaatttttatcagaatgagaaggtaaaataaaagcctaaatgagttgttaaacttgtatacagaggcccatgtttggtaatattggggcaacgagaaatttcaggaattttcttgaatgttcactgtatttcccattacaagaatccaatagatttcctccttacttcaaagaggagaatgttctttgtagattaaatgtcacagatgttcaagaaagccttcttattttgatgaatttt
>Jupunba_cochleata_Bonadeu_673@NODE_1_length_2177_cov_137.700000
atttggtcaaatgtgttatttgatggttattttttagcttgttgatgacaggacatttgcagcattactgtgttttgaaaaattatcccatatgattgactcttgattccgtactgagacttagatgccctaaatctcttaatcttaattttggagaaagaaagacactatgcaaagttacctttcataacacaagtagtcccattgtttctcagccttttaagatatttacaatgtcaagttcacacgaaactttgaggaatggataaaatgagaggattctaatctgagagtaacaagaaaatatgctctgtgatatctgaatccttcttatcaaatttatcatctcatttgttagttgaaagttgtgccctatatttttgtgctagttgtctacgtctaaaaatttgtatcaagtatttaaatagattttcatttattttaagttgcttaaccttatttttcatcaatgcataacttgtatgtcagtgagtctatttcttacatggtttcagaagaacctgctgatcacaagccccgtgctaaatacagtgcagaacctcacaatatctatggagagcgtgctgtaatgatatggtataggtctttaaggaagagtattccattagcttgtactgtagctattacattccttgcttgtcatgttgccaaggaagcagtcttgcctacagacatggtgaaggggacccttgaagggagacttccatatttttctgcatttcgtgaagttgaaaagcggatgggaagacctacaaaagcatgtcctataagttcaatggttatgctcaggccttcacgagctgtgtctttgcaaaagctagagtcattggcagcatccgttgccgattccattggcctggatttacctcctgttaacttctatgcagtagccttgcgttatcttcaagacttgcgtcttccagctgataagattcttcctgatgcaattaagatttatgaatggtcaatgcccccaggtttatggctatccaccaatgaattgaggcttcctactcgtgtatgtgttatgtcgattctgatggtagctataagaatgttgtataacataaatggttttggagaatgggaaaggagtttgtctcctaatggtgcttcctcagtcaaatctgcaagtggctctaaaggaaatggaaatggtggaatggctgccaactttgctttctatgatgatagtgaacattctgacaaagtcccagtacgaccccagcaaccagaatggaatgctgcaaggcttctccaccaccttcatacattatatgatgggattgctgacaaatatggtaaagtttctattttatttttataatattattctaatcctttgtttcttaagtttcgttttgttttagttttttattttgtggtagtgttattggaaaatctcactaactttcggcatatggagatagggtattcaaaggacttgtcaacatatctccaatattgtaaggatgttgtctttgctggattagacccatcgtttgagaatcatgaagaagaaaagatgatagaattctcatggaatttttatcagaatgagaaggtaaaataaaagcctaaatgagttgttaaacttgtatacagaggcccatgtttagtaatattggggcaaagagaaatttcaggaattttcttgaatgttcactggatttcccattacaagaacctaatagatttcctccttacttcaaagcggagaatgttctttgcagattaaatgtcacagatgttcaagaaagccttcttattttgatgaatttt
>Jupunba_filamentosa_Lima_7487@NODE_1_length_1998_cov_136.960437
atttggtcaaatgtgttattcgatggttattttttagcttgttgatgacaggacatttgcagcattactgtgttttgaaaaattatcccatatgattgactcttgattccgtactgagacttagatgccctaaatctcttaatcttaattttggagaaagaaagacactatgcaaagtcacctttcataacacaagtagtcccattgtttctcagccttttaagatatttacaatgtcaagttcacacgaagctttgaggaatggataaaatgagaggattctaatctgagagcaacaagaaaatatgctctgtgatatctgaatccttcttatcaaatttatcatctcattggttagttgaaagttgtgccctatatttttgtgctagttgtctacgtctaaaaatttgtatcaagtatttaaatagattttcatttattttaagttgcttaagcttatttttcatcaatgcataacttgtatgtcagcgagtctatttcttacatggtttcagaagaacctgctgatcacaagccccgtgctaaatacagtgcagaacctcacaatatctatggagagcgtgctgtaatgatatggtataggtctttaaggaagagtattccattagcttgtactgtagctattacattccttgcttgtcatgttgccaaggaagcagtcttgcctacagacatggtgaaggggacccttgaagggagacttccatatttttctgcatttcgtgaagttgaaaagcggatgggcagacctacaaaagcatgtcctataagttcaatggttatgctcaggccttcacgagctgtgtctttgcaaaagctagagtcattggcagcatccgttgctgattccattggcctggatttacctcctgttaacttctatgcagtagctttgcgttatcttcaagacttgcgtcttccagctgataagattcttcctgatgcaattaagatttatgaatggtcaatgcccccaggtttatggctatccaccaatgaattgaggcttcctactcgtgtatgtgttatgtcaattctgatggtagctataagaatgttgtataacataaatggttttggagaatgggaaaggagtttgtctcctaatggtgcttcctcagtcaaatctgcaagtggctctaaaggaaatggaaatggtggaatggatgccaactttgctttctatgatgatagtgaacattctgacaaagtcccagtacgaccccagcaaccagaatggaatgctgcaaggcttctccgccaccttcatacattatatgatgggattgctgacaaatatggtaaagtttctattttatttttataatattattctaatcctttgtttcttaagtttctttttgttttagttttttattttgtggtagtgttattggaaaatctcactaactttcggcatatggagatagggtattcaaaggacttgtcaacatatctccaatattgtaaggatgttgtctttgctggattagacccatcgtttgagaatcatgaagaagaaaagatgatagaattctcatggaatttttatcagaatgagaaggtaaaataaaagcctaaatgagttgttaaacttgtatacagaggcccatgtttagtaatattggggcaaagagaaatttcaggaattttcttgaatgttcactggatttcccattacaagaacctaatagatttcctccttacttcaaagaggagaatgttctttgtagattaaatgtcacagatgttcaagaaagccttcttattttgatgaatttt
>Jupunba_laeta_Mori_25147@NODE_1_length_1460_cov_45.591468
--------------------------------------------------------------------------------------------------------------------------------------------------------------------------------------------------------------------------------------------------------------ttgaggaatggataaaatgagaggattctaatctgagagtaacaagaaaatgtgctctgtgatatctgaatccttcttatcaaatttatcatctcattggttggttgaaagttgtgccctatatttttgtgctagttgtctacgtctaaaaatttgtatcaagtatttaaatagattttcatttattttaagttgcttaaccttatttttcatcaatgcataacttgtatgtcagcgagtctatttcttacatggtttcagaagaacctgctgatcacaagccccgtgctaaatacagtgcagaacctcacaatatctatggagagcgtgctgtaatgatatggtgtaggtctttaaggaagagtattccattagcgtgtactgtagctattacattccttgcttgtcatgttgccaaggaagcagtcttgcctacagacatggtgagggggacccttgaagggagacttccatatttttctgcatttcgtgaagttgaaaagcggatgggcagacctacaaaagcgtgtcctataagttcaatggttatgctcaggccttcacgagctgtgtctttgcaaaagctagagtcattggcagcattcgttgctgattccattggcctggatttacctcctgttaacttctatgcagtagctttgcgttatcttcaagacttgcgtcttccagctgataagattcttcctgatgcaattaagatttatgaatggtcaatgcccccaggtttatggctatccaccaatgaattgaggcttcctactcgtgtatgtgttatgtcaattctgatggtagctataagaatgttgtataacataaatggttttggagaatgggaaaggagtttgtctcctaatggtgcttcctcagtcaaatctgcaagtggctctaaaggaaatggaaatggtggaatggatgccgactttgctttctatgatgatagtgaacattctgacaaagtcccagtacgaccccagcaaccagaatggaatgctgcaaggcttctccaccacctccatacattatatgatgggattgctgacaaatatggtaaagtttctattttatttttataacattattctaatcctttgtttcttaagtttctttttgttttagttttttattttgtggtagcgttattggaaaatctcactaaccttcggcatatggagacagggtattcaaaggacttgtcaacatatctccaatattgtaaggatgttgtctttgctggattagacccatcgtttgagaataatgaagaagaaaatatgatagaattctcatggaatttttatcagaatgagaaggtaaaataagagcctaaatgagttgttaaacttgtatacagaggcccatgtttagtaatatt--ggcaaagagatatttcaggaattttcttgaatgttcactggatttcccattacaataacctaataga---------------------------------------------------------------------------------------
>Jupunba_limae_Iganci_261@NODE_1_length_2299_cov_117.086859
atttggtcaaatgtgttattcgatggttattttttagcttgttgatgacaggacatttgcagcattactgtgttttgaaaaattatcccatatgattgactcttgattgcgtactgagacttagatgccctaaatctcttcatcttaattttggtgacagaaagacactatgcaaagtcacctttcataacacaagtagtcccattgtttctcagccttttaggatatttacaatgtcaagttcacacgaagctttgaggaatggataaaatgagaggattctaatctaagagtaacaagaaaatatgctctgtgatatctgaatccttcttatcaaatttatcatctcattggttagttgaaagttgtgccctatatttttgtgctagttgtctacgtctaaaaatttatatcaagtatttaaatagattttcatttattttaagttgcttaaccttatttttcatcaatgcataacttgtatgtcagcgagtctatttcttacatggtttcagaagaacctgctgatcacaagccccgtgctaaatacagtgcagaacctcacaatatctatggagagcgtgctgtaatgatatggtataggtctttaaggaagagtattccattagcttgtactgtagctattacattccttgcttgtcatgttgccaaggaagcagtcttgcctacagacatggtgaaggggacccttgaagggagacttccatatttttctgcatttcgtgaagttgaaaagcggatgggcagacctacaaaagcatgtcctataagttcaatggttatgctcaggccttcccgagctgtgtctttgcaaaagctagagtcattggcagcatccgttgctgattccattggcctggatttacctcctgttaacttctatgcagtagctttgcgttatcttcaagacttgcgtcttccaactgataagattcttcctgatgcaattaagatttatgaatggtcaatgcccccaggtttatggctatccaccaatgaattgaggcttcctactcgtgtatgtgttatgtcaattctgatggtagctataagaatgttgtataacataaatggttttggagaatgggaaaggagtttgtctcctaatggtgcttcctcagtcaaatctgcaagtggctctaaaggaaatggaaatggtggaatggatgccaactttgctttctatgatgatagtgaacattctgacaaagtcccagtacgaccccagcaaccagaatggaatgctgcaaggcttctccaccaccttcatacattatatgatgggattgctgacaaatatggtaaagtttatattttatttttataatattattctaatcctttgtttcttaagtttctttttgttttagttttttattttgtggtagtgttattggaaaatctcactaacttttggcatatggagatagggtattcaaaggacttgtcaacatatctccaatattgtaaggatgttgtctttgctggattagacccatcgtttgagaatcatgaagaagaaaagatgatagaattctcatggaatttttatcagaatgagaaggtaaaataaaaacctaaatgagttgttaaacttgtatacagaggcccatgtttagtaatattggggcaaagagaaatttcaggaattttcttgaatgttcactggatttcccattgcaagaacctaatagatttcctccttacttcaaagaggagaatgttctttgtagattaaatgtcacagatgttcaagaaagccttcttattttgatgaatttt
>Jupunba_longipedunculata_Cardona_2682@NODE_1_length_1530_cov_124.609085
----------------------------------------------------------------------------------------------------------------------------------------------------------------------------------------------------------------------------taagatatttacaatgtcaagttcacacgaagctttgaggaatggatgaaatgagaggattctaatctgagagtaacaagaaaatatgctctgtgatatctgaatccttcttatcaaatttatcatctcattggttatttgaaagttgtgccctatatttttgtgctagttgtctatgtctaaaaatttgtatcaagtatttaaatagattttcatttattttaagttgcttaaccttatttttcatcaatgcataacttgtatgtcagcgagtctatttcttacatggtttcagaagaaccttctgatcacaagccccgtgctaaatacagtgcagaacctcacaatatctatggagagcgtgctgtaatgatatggtataggtctttaaggaagagtattccattagcttgtactgtagctattacattccttgcttgtcatgttgccaaggaagcagtcttgcctacagacatggtgagggggacccttgaagggagacttccatatttttctgcatttcgtgaagttgaaaagcggatggggagacctacaaaagcatgtcctataagttcaatggttatgcttaggccttcacgagctgtgtctttgcaaaagctagagtcattggcagcatccgttgctgattccattggcctggatttacctcctgttaacttctatgcagtagctttgcgttatcttcaagacttgcgtcttccagctgataagattcttcctgatgcaattaagatttatgaatggtcaatgcccccaggtttatggctatccaccaatgaattgaggcttcctactcgtgtatgtgttatgtcaattctgatggtagctataagaatgttgtataacataaatggttttggagaatgggaaaggagtttgtctcctaatggtgcttcctcagtcaaatctgcaagtggctctaaaggaaatggaaatggtggaatggatgccaactttgctttctatgatgatagtgaacattctgacaaagtcccagtacgaccccagcaaccagaatgggatgctgcaaggcttctccaccaccttcatacattatatgatgggattgctgacaaatatggtaaagtttctattttatttttataatattattctaatcctttgtttcttaagtttctttttgttttagttttttattttgtggtagtgttattggaaaatctcactaacttttggcatatggagacagggtattcaaagaacttgtcaacatatctcctatattgtaaggatgttgtctttgctggattagacccatcgtttgagaatcatgaagaagaaaagatgatagaattctcatggaatttttatcagaatgagaaggtaaaataaaagcctaaatgagttgttaaacttgtatacagaggcccatgtttagtaacattggggcaaagagaaatttcaggaattttcttgaatgttcactggatttcccattacaagaatctaatagatttcctccttacttcaaagaggagaatgttcttt-----------------------------------------------------
>Jupunba_nipensis_Mayo_19662@NODE_1_length_1172_cov_30.815525
-----------------------------------------------------------------------------------------------------------------------------------------------------------------------------------------------------------------------------------------------------------------------------------------------------------------------------------------------------------------------------------------------------ttgtctacgtctaaaaatttgtatcaagtatttaaatagattttcatttattttaagttgcttaaccttatttttcatcaatgcataacttgtatgtcagcgagtctatttcttacatggtttcagaagaacctgctgatcacaagccccgtgctaaatacagtgcagaacctcacaatatctatggagagcgtgctgtaatgatatggtataggtctttaaggaagaggattccattagcttgtactgtagctattacattccttgcttgtcatgttgccaaggaagcagtcttgcctacagacatggtgagggggacccttgaagggagacttccatatttttctgcatttcgtgaagttgaaaagcggatggggagacctacaaaagcatgtcctataagttcaatggttatgcttaggccttcacgagctgtgtctttgcaaaagctagagtcattggcagcatccgttgctgattccattggcctggatttacctcctgttaacttctatgcagtagctttgcgttatcttcaagacttgcgtcttccagctgataagattcttcctgatgcaattaagatttatgaatggtcaatgcccccaggtttatggctatccaccaatgaattgaggcttcctactcgtgtatgtgttatgtctattctgatggtagctataagaatgttgtataacataaatggttttggagaatgggaaaggagtttgtctcctaatggtgcttcctcagtcaaatctgcaattggctctaaaggaaatggaaatggtggaatggatgccaactttgctttctgtgatgatagtgaacattctgacaaagtcccagtacgaccccagcaaccagaatgggatgctgcaaggcttctccaccaccttcatacattatatgatgggattgctgacaaatatggtaaagtttctattttatttttataatattattctaatcctttgtttcttaagtttctttttgttttagttttttattttgtggtagtgttattggaaaatctcactaactttcggcatatggagacagggtattcaaaggacttgtcaacatatctccaatattgtaaggatgttgtctttgctggattagacccatcgtttgagaatcatgaagaagaaaagatgatagaattctta--------------------------------------------------------------------------------------------------------------------------------------------------------------------------------------------------------------------------------------------------
>Jupunba_oxyphyllidia_Yonker_6157@NODE_1_length_1657_cov_173.199367
----------------------------------------------------------------ttactgtgttttgaaaaattatcccatatgattgactcttgattccgtactgagacttagatgccctaaatttcttcatcttaattttggagaaagaaagacactatgcaaagtcacctttcataacacaagtagtcccattgtttctcagccttttaagatatttacaatgtcaagttcacacgaagctttgaggaatggatgaaatgagaggattctagtctgagagtaacaagaaaatatgctctgtgatatctgaatccttcttatcaaatttatcatctcattggttatttgaaagttgtgccctatatttttgtgctagttgtctacgtcgaaaaatttgtatcaagtatttaaatagattttcatttattttaagtt-cttaaccttatttttcatcaatgcataacttgtatgtcagcgagtctatttcttacatggtttcagaagaacctgctgatcacaggccccgtgctaaatacagtgcagaacctcacaatatctatggagagcgtgctgtaatgatatggtataggtctttaaggaagagtattccattagcttgtactgtagctattacattccttgcttgtcatgttgccaaggaagcagtcttgcctacagacatggtgagggggacccttgaagggagacttccatatttttctgcatttcgtgaagttgaaaagcggatggggagacctacaaaagcatgtcctataagttcaatggttatgcttaggccttcacgagctgtgtctttgcaaaagctagagtcattggcagcatccgttgctgattccattggcctggatttacctcctgttaacttctatgcagtagctttgcgttatcttcaagacttgcgtcttccagttgataagattcttcctgatgcaattaagatttatgaatggtcaatgcccccaggtttatggctatccaccaatgaattgaggcttcctactcgtgtatgtgttatgtcaattctgatggtagctataagaatgttgtataacataaatggttttggagaatgggaaaggagtttgtctcctaatggtgcttcctcagtcaaatctgcaagtggctctaaaggaaatggaaatggtggagtggatgccaactttgctttctatgatgatagtgaacattctgacaaagtcccagtacgaccccagcaaccagaatgggatgctacaaggcttctccaccaccttcatacattatatgatgggattgctgacaaatatggtaaagtttctattttatttttataatattattctaatcctttgtttcttgagtttctttttgttttagttttttattttgtggtagtgttattggaaaatctcactaactttcggcatatggagacagggtattcaaaggacttgtcaacatatctccaatattgtaaggatgttgtctttgctggattagacccatcgtttgagaatcatgaagaagaaaagatgatagaattctcatggaatttttatcagaatgagaaggtaaaataaaagcctaaatgagttgttaaacttgtatatataggcccatgtttagtaatattaaggcaaagagaaatttcaggaattttcttgaatgttcactggatttcccattacaagaatctaatagatttcc----------------------------------------------------------------------------------
>Jupunba_trapezifolia_Simon_1600@NODE_1_length_1291_cov_200.881068
------------------------------------------------------------------------------------atcccatatgattgactcttgattccgtactgagacttagatgccctaaatttcttcgtcttaattttggagaaagaaagacactatgcaaagtcacctttcataacacaagtagtcccattgtttctcagccttttacgatatttacaatgtcaagttcacacgaagctttgaggaatggatgaaatgagaggattctaatctgagagtaacaagaaaatatgctc--tgatatctgaatccttcttatcaaatttatcatctcattggttatttgaaagttgtgccctatatttttgtgctagttgtctacgtctaaaaatttgtatcaagtatttaaatagattttcatttattttaagttgcttaaccttatttttcatcaatgcataacttgtatgtcagtgagtctatttcttacatggtttcagaagaacctgctgatcacaagccccgtgctaaatacagtgcagaacctcacaatatctatggagagcgtgctgtaatgatatggtataggtctttaaggaagagtattccattagcttgtactgtagctattacattccttgcttgtcatgttgccaaggaagcagtcttgcctacagacatggtgagggggacccttgaagggagacttccatatttttctgcatttcgtgaagttgaaaagcggatggggagacctacaaaagcatgtcctataagttcaatggttatgcttaggccttcacgagctgtgtctttgcaaaagctagagtcattggcagcatccgttgctgattccattggcctggatttacctcctgttaacttttatgcattagctttgcgttatcttcaagacttgcgtcttccagctgataagattcttcctgatgcaattaagatttatgaatggtcaatgcccccaggtttatggctatccaccaatgaattgaggcttcctactcgtgtatgtgttatgtcaattctgatggtggctataagaatgttgtataacataaatggttttggagaatgggaaaggagtttgtctcctaatggtgcttcctcagtcaaatctgcaagtggctctaaaggaaatggaaatggtggaatggatgccaactttgctttctatgatgatagtgaacattctgacaaagtcccagtacgaccccagcaaccagaatgggatgctgcaaggcttctccaccaccttcatacattatatgatggggtttctgacaaatgtggtaaaggttctattttacttttataatattattctaattctttgtttctttagtt------------------------------------------------------------------------------------------------------------------------------------------------------------------------------------------------------------------------------------------------------------------------------------------------------------------------------------------------------------------------------------------------------------------------------------------
>Punjuba_callejasii_Daly_5935@NODE_1_length_1169_cov_34.180403
------------------------------------------------------------------------------------------------------------------------------------------------------------------------------------------------------------------------------------------------------------------------------atgagaggattctaatctgagagtaacaagaaaatatgctgtgtgatatctgaatccttcttatcaaatttatcatctcattggttagttgaaagttgtgccctatatttttgtgctagttgtctacgtctaaacatttgtatcaagtatttaaatagattttcatttattttaagttgcttaaccttatttttcatcaatgcataacttgtatgtcagcaagtctatttcttacatggtttcagaagaacctgctgatcacatgccccgtgctaaatacagtgcagaacctcacaatatctatggagagcgtgctgtaatgatatggtataggtctttaaggaagagtattccattagcttgtactgtagctattacattccttgcttgtcatgttgccaaggaagcagtcttgcctacagacatggtgagggggacccttgaagggagacttccatatttttctgcatttcgtgaagttgaaaagcggatggggagacctacaaaagcatgtcctataagttcaatggttatgctcaggccttcgcgagctgtgtctttgcaaaagctagagtcattggcagcatccgttgctgattccattggcctggatttacctcctgttaacttctatgcaataactttgcgttatcttcaagacttgcgtcttccagctgataagattcttcctgatgcaattaagatttatgaatggtcaatgcccccaggtttatggctatccaccaatgaattgaggcttcctactcgtgtatgtgttatgtcaattctgatggtagctataagaatgttgtataacataaatggttttggagaatgggaaaggagtttgtctccaaatggtgctgcctcagtcaaatctgcaagtggctctaaaggaaatggaaatggtggaatggataccaactttgctttttatgatgatagtgaacattctgacaaagtcccagtacgaccccagcaaccagaatgggatgctgcaaggcttctccaccaccttcatacattatatgatgggattgctgacaaatatggtaaagtttctattttatttttataatattattccaatcctttgtttcttaagtttcgttttgttttagttttttactttatggtagtgttattggaaaatctcactaactttcagc----------------------------------------------------------------------------------------------------------------------------------------------------------------------------------------------------------------------------------------------------------------------------------------------------------------------------------------------------------------------------
>Punjuba_killipii_Palodorios_6252@NODE_1_length_1356_cov_82.362783
--------------------------------------------------------------------------------------------------------------------------------------------------------------------------------------------------------------------------------------------------------------------------------------------atctgagagcaacaagaaaatatgctctgtgatatctgaatccttcttatcaaatttatcatctcattggttagttgaaagttgtgccctatatttttgtgctagttgtctacgtctaaacatttgtatcaagtatttaaatagattttcatttattttaagttgcttaaccttatttttcatcaatgcataacttgtatgtcagcaaatctatttcttacatggtttcagaagaacctgctgatcacaggccccgtgctaaatacagtgcagaacctcacaatatctatggagagcgtgctgtaatgatatggtataggtctttaaggaagagtattccattagcttgtactgtagctattacattccttgcttgtcatgttgccaaggaagcagtcttgcctacagacatggtgagggggacccttgaagggagacttccatatttttctgcatttcgtgaagttgaaaagcggatggggagacctacgaaagcatgtcctataagttcaatggttatgctcaggccttcgcgagctgtgtctttgcaaaagctagagtcattggcagcatccgttgctgattccattggcctggatttacctcctgttaacttctatgcaatagctttgcgttatcttcaagacttgcgtcttccagctgataagattcttcctgatgcaattaagatttatgaatggtcaatgcccccaggtttatggctatccaccaatgaattgaggcttcctactcgtgtatgtgttatgtcaattctgatggtagctataagaatgttgtataacataaatggttttggagaatgggaaaggagtttgtctccaattggtgctgcctcagtcaaatctgcaagtggctctaaaggaaatggaaatggtggaatggataccaactttgctttctatgatgatagtgaacattctgacaaagtcccaatacgaccccagcaaccagaatgggatgctgcaaggcttctccaccaccttcatacattatatgatgggattgctgacaaatatggtaaagtttctattttatttttataatattattccaatcctttgtttcttaagtttatttttgttttacttttttattttgtggtagtgttattggaaaatctcactaactttcggcatatggagacagggtattcaaaggacttgtcaacatatctccaatattgtaaggatgttgtcttcgctggattagacccatcgtttgagaatcatgaagaagaaaagatgatagaattctcatggaaattttatcagaatgagaaggtaaaataaaagcctaaatgagttgttaaacttgtatacagaggcccatgtttag-------------------------------------------------------------------------------------------------------------------------------------------------------------------
>_R_Acacia_rostellifera_Murphy_466@NODE_1_length_2083_cov_183.623629
atttggtcaaatgtgttattcgatggttattttctagcttgttgatg--atgacatttgcagcattactgcattttgaaaaattatcccatatgattgactcttgattcctgactgagatttagatgccctaaatttcttaatcttaattttagataaagaaagacactatgcaaagtcacctttcataagacaagtggtcccattgtttctcagccttttaagata-ttgcaatgtcaagttcacatgaagctttgaggaatcaatgaaatgagaggattctaatctgagagtaacaagaaaatatgctctgtgatatctgaatccttcttatcaaatttatcatctcattggttagttgaaagttgagccctatatttctgtgctagttgtctatgtctaaacatttgtatcaagtatttaaatagattctcatttattttaagtttcttgaccttatttttcatg-acgcataacttttatctcagcgagtctatttcttacttggtttcagaagaacctgatgatcacaagccccgtgctaaatacagtgcagaacctcacaatatctatggagagcgtgctgtaatgatatggtataggtctttaaggaagagtattccattagcttgtactgtagctattacattccttgcttgtcatgttgccaaggaagcagtcttgcctacagacatgctgaagtggaccgttgaagggagacttccatatttttctgcatttcgtgaagttgaaaagcgaatggcgagacctacaaaagcatgtcctataagttcaatggttatgttcaggccttcacgagctgtgtctttgcaaaagctagagtcattggcagcatccattgctgatttcattggcctggatttacctcctgttaacttctatgcaatagctttgcgttatcttcaagacttgagtcttccagctgataagattcttcctgatgcaattaagatttatgaatggtcaatgcccccaggtttatggttatccaccaatgaattgaggcttcctactcgtgtatgtgttatgtcaattctgatggtagctataagaatgttgtataacataaatggttttggagaatgggaaaggagtttgtctcctaatggtgctgcctcagtcaaatctgcaagtggctccaaaggaaatggaaatggtggaatggacaccaactttgctttccatgatgatagtgaacattctgacaaattcccagtacgacctcagcaaccagaatgggatgctgcaaagcttctccaccaccttcatacattatatgatggagttgctgacaaatatggtaaagtttctattttatttttataatgttattctaatactttgtttcttaagtttctttttgttttaattttttatttcgtggtagtgttattggaaattctcactaactttcagcatatggagacagcgtattcaaaggacttgtcaacatatctccaatattgtaaggatgttgtctttgctggattagagccatgctttgagaatcatgaagaagaaaagatgatagaattctcatggaatttttatcagaatgagaaggtaaaataaaagcctaaatgagttgttaaacttgaatacagaggcccatgtttagcaatattggggcaaagaaaaatttcaggaattttcttgaatgttcactggattttccattacaaaaacctaatagatttcctctttacttcaaagaggagaatgttctttgtagattaaatgtcacagatgttcaagaaaggcttcttattttgatgaatttt
>_R_Afrocalliandra_redacta_Germishuizen_5585@NODE_1_length_1580_cov_251.927478
---------------------------------------------------------------------------------------------------------------------------actgagataaatttattaatgttaattttggagaaagaaagacaacgtgctaagtcacttttcatagcacaaatattcccattgtttctcagtcttttaagatatttacaatgtgaagttcacatgaaactttgaggaatggatggaatgagatgattctaatctgagagtaacaagaaaatatgctctgtggtatctaagtccttattatcaaatttatcatcttattggttagttgaaagttgagccctat--------------------------------------tagtatttaaatgtattttcatttattttgtgttggttaaccttatttttcatc-atgcataacttgtatctcagtaagtatatttcttacatggtttcagaagaacctcctgatcagaagccccgtgctaaatacagtgcagaacctcacaatatctatggagagcgtgctgtaatgatatggtataggtctttaaggaagagtattcctttagcttgtactgtagctattacattccttgcttgtcatgttgccaatgaagcagtcttgcctacagacatgatgaaatggacccttgaagggagacttccatatttctctgcatttcttgaaattgaaaagcgaatggggagacctacaaaagcatgccctataagttcaatggttatgttcaggccttcgcgagctgtgtctttgcaaaagctagagtcattggcagcatccattgctgatttcattggcctggatttgcctcctgttaacttctatgcaatagctttacgttatctgcaagacttgcatcttccagttgataagtttcttcctgatgcaattaagatttatgaatggtcaatgcccccaggtttatggctatcctccaatgaattgaggcttcctactcgtgtatgtgttatgtcaattctaatggtaactataagaatgttgtataacataaatggttttggagaatgggaaaggagtttatctcctaatggtgctgcctcagtcacatctttaagtggctttaaagaaaaaggaaatggtgtaatggatactgactttgctttccatgatgatagtgagcattctgaccaagtcccagtacaaccccaacaaccagaatgggatgctgcaaggcttcttcaccaccttcatacattatatgatggggttgctgaccaatatggtacagtttctgttttatttttattctattattcgaatcctttgtttcttaagtttctttttatttttattttttattttgtggtagtattattggaaaatctcact-accttcagcatatggagacaggttattcaaaggacttgtcatcatatctccaatattgtaaggatgttgtctttgcgggattagagccatcgtttgagaatcatgaagaagaaaagatgatagaactcacatggaatttttatcagaatgagaaggttgagaaaaaacctacatgagttgttaaacttgtatacagaggcccattgttagtaatattgggg-aaagagaattttcagaaattttcttaaatgttcactggatttgccattacaagaacctaatagatttac----------------------------------------------------------------------------------
>_R_Albizia_adinocephala_FHO33_88@NODE_1_length_1972_cov_150.661214
atttggtcaaatgtgttattcaatggttattttttagcttgttgatgacatgacatttgcagcattactgtgttttgaaaatttatcccatatgattgactcttggttccgtactgagacttagatggcctaaatttcctaatcttaattttggagaaagaaagacactatgcaaagtcacctttcatagcacaagtagtcccattgtttctcagccttttaagatatttgcaatgtcaagttcacatgaagcattgagaaatggatgaaatgagaggattctaatctgagagtaacaagaaaatatgctctgtgatatctgaatc---ctcatcaaatttatcatctcattggttagttgaaagttttaccctatatttttgtgctagttgtctacgtctaaacatttgtgtcaagtatttaagtagattttcatttattttaagttgcttaaccttatttttcatc-atgcataacttgtatgttagtgaatctatttcttacatggtttcagaagaacctgctgatcacaagccccgtgctaaatacagtgcagaacctcacaatatctatggagagcgtgctgtaatgatatggtataggtctttaaggaagagtattccattagcttgtactgtatctattacattccttgcttgtcatgttgccaaggaagtagtcttgcctacagacatggtgaggtggacccttgaagggagacttccatatttttcggcatttcgtgaagttgaaaagcggatggggagacctacaaaagcatgtcctataagttcaatggttatgttcaggccttcgcgagctgtgtctttgcaaaagctagagtcattggcagcatccgttgctgattccattggcctggatttacctcctgttaacttctatgcaatagctttgcattatcttcaagacttgcgtcttccagctgataagattcttcctgatgcaattaagatttatgaatggtcaatgcccccaggattatggctatccaccaatgaattgaggcttcctactcgtgtatgtgttatgtcaattttgatggtagctataagaatgttgtataacataaatggttttggggaatgggaaaggagtttgtctcttaatggtgctgcatcagtcaaatctgcaagtggctctaaaggaaatggaaatggtggaatggatactaactttgctttccatgattatagtgaatattctgacaaagtcccagtacgaccccagcaaccagaatgggatgctgcaaggcttctccaccaccttcatacattatatgatggggttgctgacaaatatggtaaagtttctattttatttttataatattattctaatcctttgtttgttaagtttctttttgttttagtttcttatttggtggtagtgttattggaaaatctcaccaactttcagcatatggagacagggtattcaaaggatttgtcaacatatctccaatattgtaaggatgttgtctttgctggattagagccatcgtttgagaatcatgaagaagaaaagatgatagaattctcatggaatttttatcagaatgagaaggtaaaatacaagcctaaatgagttgttaaacttgtacacagaggcccatgtttagtaatattggggcaaagagaaattgcaggaattttctggaatgttcactggattttccattacaagaacctaatagatttcctctttacttcaaagagtagaatgttctttttagattaaatgtcacagatgttcaagaaagccttcttat----atgaatttg
>_R_Albizia_multiflora_Hughes_3090@NODE_1_length_1835_cov_137.478385
atttggtcaaatgtgttattcaatggttattttttagcttgttgatgacatgacatttgcagcattactgtgttttgaaaaattatcccatatgattgactcttgattccgtactgagacttagatgccctaaatttcttaatcttaattttggagaaagaaagacactatgcaaagtcacctttcatagcacaagtagtcccattgtttctcagccttttaagatatttacaatgtcaagttcacatgaagctttgagaaatggatgtaatgagaggattctaatctgagagtaagaagaaaatatgctctgtgatatctgaatc---cttatcaaatttattatctcattggttagttgaaagttttaccctatgtttttgtgctagttgtctacgtctaaacatttgtgtcaagtatttaagtagattttcatttattttaagttgcttaaccttatttttcatc-atgcataacttgtatgttagtgagtctatttcttacgtggtttcagaagaacctgctgatcacaagccccgtgctaaatacagtgcagaacctcacaatatctatggagagcgtgctgtaatgatatggtataggtctttaaggaagagtattccattagcttgtactgtagctattacattccttgcttgtcatgttgccaaggaagtagtcttgcctacagacatgatgaggtggacccttgaagggagacttccatatttttcggcatttcgtgaagttgaaaagcggatggggagacctacaaaagcatgtcctataagttcaatggttatgttcaggccttcacgagctgtgtctttgcaaaagctagagtcattggcagcatccgttgctgattccattggcctggatttacctcctgttaatttctatgcaattgcttcgcgttatcttcaagacttgcgtcttccagctgataagattcttcctgatgcaattaagatttatgaatggtcaatgcccccaggtttatggctgtccaccaatgaatcgaggcttcctactcgtgtatgtgttatgtcaattttgatggtagctataagaatgttgtataacataaatggttttggagaatgggaaaggagtttgtctcctaatggtgctgcatcagtcaaatttgcaagtggctataaaggaaatggaaatggtggaatggatactaactttgcttcccatgattatagtgaacattctgacaaagtcccagtacgaccccagcaaccagaatgggatgctgcaaggcttctccaccaccttcatacattatatgatgggtttgctgacaaatatggtaaagtttctattttatttttctaatattattctaatcctttgtttgttaagtttctttttgttttagttttttattttgtggtagtgttattggaaaatctcaccaactttcagcatatggagacagggtattcaaaggatttgtcaacatatctccattattgtaaggatgttgtctttgctggattagagccatcgtttgagaatcatgaagaagaaaagatgatagaattctcatggaatttttatcagaatgagaaggtaaaatacaagcctaaatgagttgttaaacttgtacacagaggcccatgcttagtaatattggggc-aagagaaattgcaggaattttcttgaatgttcactggattttccattacaagaacctaatagatttcctctttacttcaaagagtagaatggtctttgtagattaaatgtcacagatgttcaagaaag----------------------
>_R_Albizia_niopoides_Simon_1601@NODE_1_length_1615_cov_181.472692
------------------------------------------------------------------------------------------------------------ccgtactgagacttagatgccctaaatttcttaatcttaattttggagaaagaaagacactatgcaaagtcacctttcatagcacaagcagtcccattgtttctcagccttttaagatatttacaatgtcaagttcacatgaagctttgagaaatggatgaaatgagaggattctaatctgagagtaacaagaaagtgtgctctgtgatatctgaatc---cttatcaaatttatcatctcattggttagttgaaagttttgccctatatttttgtgctagttgtctacgtctaaacatttgtgtctagtatttaagtagattttcgtttatttttagttgcttaaccttatttttcatc-atgcttaacgtgtatgttagtgagtctatttcttacatggtttcagaagaaccagctgatcacaagccccgtgctaaatacagtgcagaacctcacaatatctatggagagcgtgctgtaatgatatggtataggtctttaaggaagagtattcccttagcttgtactgtagctattacattccttgcttgtcatgttgccaaggaagtagtcttgcctacagacatagtgaggtggacccttgaagggagacttccatatttttcagcattttgtgaagttgaaaagcggatggggagacctacaaaagcatgtcctataagttcaatggttatgttcaggccttcgcgagctgtgtcttttcaaaagctcgagtcattggcagcatctgttgctgattccattggcctggatttacctcctgttaacttctatgcaattgctttgcgttatcttcacgacttgcgtcttccagctgataagattcttcctgatgcaattaagatttatgaatggtcaatgcccccaggtttatggctatccaccaatgaatcgaggcttcctactcgtgtatgtgttatgtcaattttgatggtagccataagaatgttgtataacataaatggttttggagaatgggaaaggagtttgtctcctagtggtgctgcatcagtcaaatctgcaagtggctctaaaggaaatggaaatggtggaatggatactaactttgctttccatgattatggtgaacattctgacaaagtcccagtacgaccccagcaaccagaatgggatgctgcaaggcttctccaccaccttcatacattatatgatggggttgctgacaaatatggtaaagtttctattttatttttataacattattctaattc-ttgtttgttaagtttctttttgttttagttttttattt--tggtagtgttattggaaaatctcaccaactttcagcatatggagacagggtattcaaaggatttgtcaacatatctccaatattgtaaggatgttgtctttgctggattagagccatcgtttgagaatcatgaagaagaaaagatgatagaattctcatggaatttttatcagaatgagaaggtaaaatacaagcctaaatgagttgttaaacttgtacacagaggcccatgtttagtaatattgaggcaaagagaaattgcaggaattttcttgaatgttcactggattttccattacaagaacctaatagatttcc----------------------------------------------------------------------------------
>_R_Albizia_sinaloensis_Hughes_1576@NODE_1_length_1554_cov_80.610020
---------------------------------------------------------------------------------------------------------------------------------------------atcttaattttggagaaagaaagacactatgcagagtcacctttcatagcacaagtagtcccattgtttctcagtgttttaagatagttgcaatgtcaagttcacatgaagctttgagaaatggatgaaatgagaggattctaatctgagagtaacaagaaaatatgctctgtgatatctgaatc---cttatcaaacttatcatctcattggttagttgaaagttttaccctatatttttgtgctagttgtttacgtctaaacatttgtgtcaagtatttaagtagattttcatttattttaagttgcttaaccttatttttcatc-atgcataacttgtatgttagtgagtctatttcttatatggtttcagaagaacctgctgatcacaagccccgtgctaaatacagtgcagaacctcacaatatctatggagagcgtgctgtaatgatatggtataggtctttaaggaagagtattccattagcttgtactgtatctattacattccttgcttgtcatgttgccaaggaagttgtcttacctacagacatggtgaggtggacccttgaagggagacttccatatttttcggcatttcgtgaagttgaaaagcggatgggaagacctacaaaagcatgtcctataagttcaatggttatgttcaggcctttgcgagctgtgtctttgcaaaagctagagtcattggcagcatccgttgctgattccattggcctggatttacctcctgttaacttctatgcaatagctttgcattatcttcaagacttgcgtcttccagctgataagattcttcctgatgcaattaagatttatgaatggtcaatgcccccaggattatggctatccaccaatgaatcgaggcttcctacttgtgtatgtgttatgtcaattttgatggtagctataagaatgttgtataacataaatggttttggggaatgggaaaggagtttgtctcctaatggtgctgcatcagtcaaatctgcaagtggctctaaaggaaatggaaatggtggaatggatactaactttgctttccatgattatagtgaatattctgacaaagtcccagtacgaccccagcaaccagaatgggatgctgcaaggcttctccaccaccttcatacattatatgatggggttgctgacaaatatggtaaagtttctattttatttttataatattattctaatcctttgtttgttaagtttctttttgttttagtttcttatttggtggtagtgttattggaaaatctcaccaactttcagcatatggagacagggtattcaaaggatttgtcaacatatctccaatattgtaatgatgttgtctttgccggattagagccatcgtttgagaatcatgaagaagaaaaaatgatagaattctcatggaatttttatcagaatgagaaggtaaaatacaagcctaaataagttgttaaacttgtacacagacgcccatgtttagtaatattggggcaaagagaaattgcaggaattttctggaatgttcactggattttc-----------------------------------------------------------------------------------------------------------
>_R_Albizia_subdimidiata_var_subdimidiata_Ferreira_210@NODE_1_length_1349_cov_197.580189
---------------------------------------------------------------------------------------------------------------tactgagacttagatgccctaaattacttaatcttaattttggagaaagaaagacactatgcaaagtcacctttcagagcacaagtagtcccattgtttctcagccttttaagatatttacaatgtcaagtccacatgaagctttgagaaatggatgaaatgagaggattctaatctaagagtaacaagaaaatatgctctgtgatatcttaatc---cttaccaaatttatcatctcattggttagttgaaagttttgccctacgtttttgtgctagttgtctacgtctaaacatttgtgtcaagtatttaagtagattttcatttattttaagttgcttaaccttatttttcatc-atgcacaacttgtatgttagtgagtctatttctcacgtggtttcagaagaaccagctgatcacaagccccgtgcaaaatacagtgcagaacctcacaatatctacggagagcgtgctgtaatgatatggtataggtctttaaggaagagtattccattagcttgtactgtagctattacattccttgcttgtcatgttgccaaggaagtagtcttgcctacagacatgatgaggtggacccttgaagggagacttccatatttttcggcatttcgtgaagttgaaaagcggatggggagacctacaaaagcatgtcctataagttcaatggttatgttcaggccttcgcgagctgtgtctttgcaaaagctagagtcattggcagcatccgttgctgattccattggcctggatttacctcctgttaatttctatgcaattgctttgcgttatcttcaagacttgcgccttccagctgataagattcttcctgatgcaattaagatttatgaatggtcaatgcccccaggtttatggctgtccaccaatgaatcgaggcttcctactcgtgtttgtgttatgtcaattttgatggtagctataagaatgttgtataacataaatggttttggagaatgggaaaggagtttgtctcctgatggtgctgcatcagtcaaatctgcaagtggctataaaggaaatggaaatggtggaatggatactaactttgctttccatgattatagtgaacattctgacaaagtcccagtacgaccccagcaaccagaatgggatgcttcaaggcttctccaccaccttcatacgttatatgatggggttgctgacaaatatggtaaagtttctattttatttttataatattattctaatcctttgtttgttaagtttctttttgttttagttttttattttgtggtagtgttattggaaaatctcaccaactttcagcatatggagacagggtattc---------------------------------------------------------------------------------------------------------------------------------------------------------------------------------------------------------------------------------------------------------------------------------------------------------------------------------------------------------
>_R_Albizia_tomentella_Leach_Dunlop_3801@NODE_1_length_1764_cov_179.136929
-----------------------------------------------gcatgtcatttgcagcattactgtgtcttgaaaaattatcctatatgattgactcttgattccgttctgagatttagatgccctaaatttcttgatcttaattttggagaaacgatcacactatgcaaagtcacctttcacaacacaagtagtcccattgtttctcagcctttgaagatatttacaatatcaagttcgcatgaagctttgaggaatagatgaaatgagaggattctaatatgagattaacaagaaaatatgctctgtgatatctgaatccttcttatcaaatttatcatctcattggttagttgaaagttgagccctatatttctgtgctagttgtctacgtctaaatatttctatcaagtatttaaataggttttcattttttttaagcagctcaaccttatttttcatc-atgcataacttgtatcttagtgagtttatttcttacatggtttcagaagaacctgctgatcacaaggcccgggctaaatacagtgcggaacctcacaatatctttggagagcgtgctgtaatgatatggtataggtctttaaggaagagtattccattagcttgtactgtagctatcacattccttgcttgtcatgttgccaaggaagcagtcttgcctactgacataatgaggtggaccctggaagggagacttccatatttttcttcatttcgtgaagttgaaaagcgaatggggagacctacaaaagcatgtcctataagttcattggttatgttcaggccttcgcgagctgtgtctttgcagaagctagagtcattggcagcttctgttgctgattccattggcctggatttacctccagttaacttctatgcaatagctttgcgttatcttcaagacttgcgtcttccagctgataagattcttcctgatgcaattaagatttatgaatggtcaatgcccccaggtttatggctatccaccaatgaattgaggcttcctactcgtgtatgtgttatgtcaattctgatagtagctataagaatgttgtataacataaatggttttggagaatgggaaaggagtttgtctcctaatggtgctgcctcagtcaaatctgcaggtggctttaaaggaaatggaaatggtggaatggatagcaactttgctttccatgatgatagtgaacattctgacaaagtcccagtaagaccccagcaaccagaatgggatgctgcaaggcttctccaccactttcatacattatatgatggggttgctggcaaatatggtaatgtttctattttatttttataatattattctaatcctttgtttcttaagtttctttttgttttaattttttgttttgtggcagtgttattggaaaatctcactaactttcggcatatggagacagggtgttcaaaagacttgtcaacatatctccaatattgtaaagatgttgtctttgctggattagacccatcatttgagaatcatgaagaagaaaagatgatagaattctcatggaatttttatcagaatgaaaaggtaaaataaaagcctagatgagttgttaaacttgtatacagaggcccatttttagtgatattggtgcaaagagagatttcaggaattttcttgaatgtgcactggatttgccgttacaaggacctaataactttcctctttacttcaaagagtagaatgttctttgtagattaaatgtcacatgtgttaaagaaagccttcttattttgatgaattgt
>_R_Albizia_tomentosa_Hughes_648@NODE_1_length_1655_cov_111.818758
-----------------------------------------------------------------------------------------------------------------------------tgccctaaatttcttaatcttaattttggagaaagaaagacactatgcagagtcacctttcatagcacaagtagtcccattgtttctcagtgttttaagatagttgcaatgtcaagttcacatgaagctttgagaaatggatgaaatgagaggattctaatctgagagtaacaagaaaatatgctctgtgatatctgaatc---cttatcaaatttatcatctcattggttagttgaaagttttaccctatatttttgtgctagttgtttacgtctaaacatttgtgtcaagtatttaagtagattttcatttattttaagttgcttaaccttatttttcatc-atgcataacttgtatgttagtgagtctatttcttacatggtttcagaagaacctgctgatcacaagccccgtgctaaatacagtgcagaacctcacaatatctatggagagcgtgctgtaatgatatggtataggtctttaaggaagagtattccattagcttgtactgtatctattacattccttgcttgtcatgttgccaaggaagttgtcttacctacagacatggtgaggtggacccttgaagggagacttccatatttttcggcatttcgtgaagttgaaaagcagatgggaagacctacaaaagcatgtcctataagttcaatggttatgttcaggccttcgcgagctgtgtctttgcaaaagctagagtcattggcagcatccgttgctgattccattggcctggatttacctcctgttaacttctatgcaatagctttgcattatcttcaagacttgcgtcttccagctgataagattcttcctgatgcaattaagatttatgaatggtcaatgcccccaggattatggctatccaccaatgaatcgaggcttcctactcgtgtatgtgttatgtcaattttgatggtagctataagaatgttgtataacataaatggttttggggaatgggaaaggagtttgtctcctaatggtgctgcatcagtcaaatctgcaagtggctctaaaggaaatggaaatggtggaatggatactaactttgctttccatgattatagtgaatattctgacaaagtcccagtacgaccccagcaaccagaatgggatgctgcaaggcttctccaccaccttcatacattatatgatggggttgctgacaaatatggtaaagtttctattttatttttataatattattctaatcctttgtttgttaagtttttttttgttttagtttcttatttggtggtagtgttattggaaaatctcaccaactttcagcatatggagacagggtattcaaaggatttgtcaacatatctccaatattgtaaggatgttgtctttgccggattagagccatcgtttgagaatcatgaagaagaaaaaatgatagaattctcatggaatttttatcagaatgagaaggtaaaatacaagcctaaatgagttgttaaacttgtacacagacgcccatgtttagtaatattggggcaaagagaaattgcaggaattttctggaatgttcactggattttccattacaagaacctaatagatttcctctttacttcaaagagtagaatgttctttttagattaaatgtcacagatgttcaagaaag----------------------
>_R_Albizia_xerophytica_Hughes_1435@NODE_1_length_1690_cov_95.448853
-----------------------tggttattttttagcttgttgatgacatgacatttgcagcattacagtgttttgaaaaattatcccatatgattgactcttggttccgtactgagacttagatgccctaaatttcttaatcttaattttggagaaagaaagacactatgcaaagtcacctttcatagcacaagtagtaccattgtttctcagccttttaagatatttgcaatgtcaagttcacatgaagctttgagaaatggatgaaatgagaggattctaatctgagagtaataagaaaatatgctctgtgatatctgaatc---cttatcaaatttatcatctcattagttagttgaaagttttgccctatatttttgtgctagttgtctacgtctaaacatttgtgtcaagtatttaagtagattttcatttattttaagttgcttaaccttatttttcatc-atgcataacttgtatgttagtgagtctatttcttacatggtttcagaagaacctgctgatcacaagccccatgctaaatacagtgcagaacctctcaatatctatggagagcgtgctgtaatgatatggtataggtctttaaggaagagtattccattagcttgtactgtatctattacattccttgcttgtcatgttgccaaggaagtagtcttgcctacagacatggtgaggtggacccttgaagggagacttccatatttttcggcatttcgtgaagttgaaaagcggatggggagacctacaaaagcatgtcctataagttcaatggttatgttcaggccttcgcgagctgtgtctttgcaaaagctagagtcattggcagcatctgttgctgattccattggcctggatttacctcctgttaacttctatgcaatagctttgcattatcttcaagacttgcgtcttccagctgataagattcttcctgatgcaattaagatttatgaatggtcaatgcccccaggcttatggctatccaccaatgaatcgaggcttcctactcgtgtatgtgttatgtcaattttgatggtagctataagaatgttgtataacataaatggttttggggaatgggaaaggagtttgtctcctaatggtgctgcatcagacaaatctgcaagtggctctaaaggaaatggaaatggtggaatggatactaactttgctttccatgattatagtgaatattctgacaaagtcccagtacgaccccagcaatcagaatgggatgctgcaaggcttctccaccaccttcatacattatatgatggggttgctgacaaatatggtaaagtttctattttatttttataatattattctaatcctttgtttgttaagtttctttt--tcttagtttcttattttgtggtagtgttattggaaaatctcaccaactttcagcatatggagacagggtattcaaaggatttgtcaacatatcttcaatattgtaaggatgttgtctttgctggattagagccatcatttgagaatcatgaagaagaaaagatgatagaattctcatggaatttttatcagaatgagaaggtaaaatacaagcctaaatgagttgttaaacttgtacacagaggcccatgtttagtgatattggggcaaagagaaattgcaggaattttctggaatgttcactggattttccattacaagaacctaataga---------------------------------------------------------------------------------------
>_R_Balizia_elegans_Iganci_870@NODE_1_length_2059_cov_123.021191
atttggtcaaatgtgttattcgatggttattttttagcttgttgatgacaggacatttgcagcattactgtgttttgaaaaattatcccatatgattgactcttgattccgtactgagacttagatgccctaaatttcgtaatcttaattttggagaaagaaagacattatgcaaagtcacctttcataacacaagtagtcccattgtttctcagccttttaggatatttacaaagtcaagttcacacgaagctttgaggaatggataaaatgagcggattctaatctgagagtaacaagcaaatatgctctgtgat---------------------------atctcattggttagttgaaagttgtgccctatatttttgtgctcgttgtctacgtctaaaaatttgtatcaagtatttaaatagattttcatttattttaagttgcttaaccttatttttcatcaatgcataacttgtatgtcagcgagtctatttcttacatggtttcagaagaacctgctgatcacaagccccgtgctaaatacagtgcagaacctcacaatatctatggagagcgtgctgtaatgatatggtataggtctttaaggaagagtattccattagcttgtactgtagctattacattccttgcttgtcatgttgccaaggaagcagtcttgcctacagacatggtgagggggacccttgaagggagacttccatatttttctgcatttcgtgaagttgaaaagcggatgggcagacctacaaaagcatgtcctataagttcaatggttatgctcaggccttcacgagctgtgtctttgcaaaagctagagtcattggcagcatccgttgctgattccattggcctggatttacctcctgttaacttctatgcagtagctttgcgttatcttcaagacttgcgtcttccagctgataagattcttcctgatgcaattaagatttatgaatggtcaatgcccccaggtttatggttatccaccaatgaattgaggcttcctactcgtgtatgtgttatgtcaattctgatggtagctataagaatgttgtataacataaatggttttggagaatgggaaaggagtttgtctcctaatggtgcttcctcagtcaaatctgcaagtgactctaaaggaaatggaaatggtggaatggatgccgactttgctttctatgatgatagtgaccattctgacaaagtcccagtacgaccccagcaaccagaatgggatgctgcaaggcttctccaccaccttcatacattatatgatgggattgctgacaaatatggtaaagtttctattttatttttataatattattctaatcctttgtttcttaagtttctttttgttttaattttttattttgtggtagtgttattggaaaatctcactaactttcggcatatggagacagggtattcaaaggacttgtcaacatatctccaatattgtaaggatgttgtctttgctggattagacccatcgtttgagaatcatgaagaagaaaagatgatagaattctcatggaatttttatcagaatgagaaggtaaaataaaagcctaaatgagttgttaaacttgtatacagaggcccatgttaagtaatatt-gggcaaagagaaatttcaggaattttcttgaatgttcactggatttcccattacaagaacttaatagatttcctccttacttcaaagaggagaatgttctttgtagattaaatgtcacaga---tcaagaaagccttcttattttgatgaatttt
>_R_Balizia_leucocalyx_Aguilar_1939@NODE_1_length_2032_cov_139.500767
atttggtcaaatgtgttattcgatggttattttttagcttgttgatgacaggacatttgcagcattactgtgatttgaaacattattccatatgattgactcttgattccgtactgagacttagatgccctaaattttttaatcttaattttggagaaagaaagactctatgcaaagtcacctttcataacacaagtagtcccattgtttctcagccttttaagatatttacaatgtcaagttcacacgaagctttgaggaatggatgaaatgagaggattctaatctgagagtaacaagaaaatatgctctgtgatatctgaatccttcttatcaaattgatcatctcattggttagttgaaagttgtgccctatatttttgtgctagttgtctacgtctaaaaatttgtatcaagtatttaaatagattttcatttattttaagttgcttaaccttatttttcatcaatgcataacttgtatgtcagcgagtctatttcttacatggtttcagaagaacgtgctgatcacaagccccgtgctaaatacagtgcagaacctcacaatatctatggagagcgtgctgtaatgatatggtataggtctttaaggaagagtattccattagcttgtactgtagctattacattccttgcttgtcatgttgccaaggaagcagtcttacctacagacatggtgagggggacccttgaagggagacttccatatttttctgcatttcgtgaagttgaaaagcggatggggagacctacaaaagcatgtcctataagttcaatggttatgctcaggccttcaagagctgtgtctttgcaaaagctagagtcattggcagcatctgttgctgattccattggcctggatttacctcctgttaacttctatgcagtagctttgcgttatcttcaagacttgcgtcttccagctgataagattcttcctgatgcaattaagatttatgaatggtcaatgcccccaggtttatggctatccaccaatgaattgaggcttcctactcgtgtatgtgttatgtcaattctgatggtagctataagaatgttgtataacataaatggttttggagaatgggaaaggagtttgtctcctaatggtgcttcctcagtcaaatctgcaagtggctctaaaggaaatggaaacggtggaatggatg------------tctatgatgatagtgaacattctgacaaagtcccagtacgaccccagcaaccagaatgggatgctgcaaggcttctccaccaccttcatacattatatgatgggattgctgacaaatatggtaaagtttctattgtatttttatgatattattctaatcctttgtttcttaagtttctttttgttttagttttttattttgtggtagtgttattggaaaatctcactaacttttggcatatggagacagggtattcaaaggacttgtcaacatatctccaatattgtaaggatgttgtctttgctggattagacccatcgtttgagaatcatgaagaagaaatgttgatagaattctcatggaatttttatgagaatgagaaggtaaaataaaagcctaaatgagttgttacacttgtatacagaggcccatgtttagtaatattggggcaaagagaaatttcaggaattttcttgaatgttcactggatttcccattacaagaacctactagatttcctccttacttcaaagaggagaatgttctttgtagattaaatgtcacagatgttcaagaaagccttcttattttgatgaatttt
>_R_Calliandra_bella_LPQ15696@NODE_1_length_1703_cov_187.415744
atttggtaaaatgtgttattcaatggttattttctaggatgttgatgtcatgatatttgtagcatta-tgtgttttgaaaaattatggtatatgatggactcttgattcctgactgaaatatagatgccctaaatttattaatgttaattttggagaaagaaagacactatgtgaagtcatctttcataactcaagtaatcccatgtt-------------------------------------------------------------------------------------------------------------------------------------------------------------------------------------------------------------------------gatattttcatttatttcacgttgattaaccttatttttcgtc-atgcataacttttatctcagcaaatatatttcttacatgctttcaggacaagctggtg---------------------------------------gtgcctatggaga------tgcaattatctgttataggtctttaaggaagagtattccattagcttgcacagtagctatcacattccttgcttgtcatgttgccaatgaagcagtcttgcctacagacataatgaagtggacccttgaagggaaacttccatatttttctgcatttgttgaaattgaaaagcgaatagggagacctacaaaagcatgccgtataagttcaagagttatgttcaggccttctcgagctgtgtctttgcaagagctagagtcattggcagcatccgttgctaattccattggcctggatttgcctcctgttaacttctatgcaatagctttgcgttatctgcaagacttgcatcttccagttgatcagattcttcctgatgcaattaagatttacgaatggtcaatgcccccaggtttatggctatcatccaataaattcaggcttcctactcgtgtatgtgttatgtcaattgtgatggtagctataagaatgttgtataacataaatggttttggagaatgggaaaggagcttgtctcctaatggtgcttcctcagtcacatctgtaagtggctttaaacaaaaaggaaatggtggaatggatgccaactttggtttccatgatgatagtgaacattctgaccaaataccagtacaacctcagcaaccagaatgggatgctgcaaggcttctccaccatcttcatacattatatgatggggttgctgacaaatatggtaaagtttctagctttct------atatcatttgaatcctttgttttttaagtttccttt--ttttgtttttttattctgtgatagtattattggaaaatctcactaac-ttcagcatatggagacagattattcaaaggacttgtcatcatatctccaatattgtaaggatgttgtctttgcgggattagagccttcgtttgagaatcatgaagaagaaaggatgatagaactctcttggaatttttatctgaatgagaaggtaaaataaaagcctaaattagttgttaaacttttatacagaggcccatttttagtagtattggggtaatgataagtttgaggaattttattaaatgttcaatgcatttgccattacaagaacctaatagatttccctttttcttcaaagatgagaatgttctttgtagatttaatgtcacagatgttcaaggaagcctttttattttgacaaagttt
>_R_Cathormion_obliquifoliolatum_Wieringa_6519@NODE_1_length_1253_cov_247.009182
------------------------------------------------------------------------------------------------------------------------------------------------------------------------------------------------------------ttgtttctcagcctttcaggatatttacaatgtcaagttcacacgaagctttgaggaatggataaaatgagagggttctaatctgagagtaacgagaaaatatgctctgtgatatctgaatccttcttatcaaatttttcatctcattgattagttgaaagttgtgccctatatttttgtgctagttgtctccgtctaaaaatttgtatcaagtatttaaatagattttcatttattttaagttgcttaaccttttttttcatcaatgcataacttgtatgtcagcgagtctatttcttacatggtttcagaagaagctgctgatcacaagccccgtgctaaatacagtgcagaaccgcacaatatctatggagagcgtgctgtaatgatatggtataggtctttaaggaagagtattccattagcttgtactgtagctattacattccttgcttgtcatgttgccaaggaagcagtcttgcctacagacatggtgagggggacccttgaagggagacttccatatttttctgcatttcgtgaagttgaaaagcggatgggcagacctacaaaagcatgtcctataagttcaatggttatgctcaggccttcacgagctgtgtctttgcaaaagctagagtcattggcagcatccgttgctgattccattggcctggatttacctcctgttaacttctatgcagtagctttgcgttatcttcaagacttgcgtcttccagctgataagattcttcctgatgcaattaagatttatgaatggtcaatgcccccaggtttatggctatccaccaatgaattgaggcttcctactcgtgtatgtgttatgtcaattctgatggtagctataagaatgttgtataacataaatggttttggagaatgggaaaggagtttgtctcctaatggtgcttcctcagtcaaatctgcaagtggctctaaaggaaatggaaatggtggaatggatgccaactttgctttctatgatgatagtgaccattctgacaaagtcccagtacgaccgcagcaaccagaatgggatgctgcaaggcttctccaccaccttcatacattatatgatgggattgctgacaaatatggtaaagtttctattatatttttataatattattctaatcctttgtttcttaagtttctttttgttttagttttttattttgtggtagtgttattggaaaatcccactaactttcggcgtatggagacagggtatt----------------------------------------------------------------------------------------------------------------------------------------------------------------------------------------------------------------------------------------------------------------------------------------------------------------------------------------------------------
>_R_Hydrochorea_corymbosa2_Iganci_862@NODE_1_length_1160_cov_566.527602
----------------------------------------------------------------------------------------------------------------------------------------------------------------------------------------------------------------------------------------aatgtcaagttcacacgaagctttgaggaatggataaaatgagagggttctaatctgagagtaacgagaaaatatgctctgtgatatctgaatccttcttatcaaatttatcatctcattgattagttgaaagttgtgccctatatttttttgctagttgtctacgtctaaaaatttgtatcaagtatttaaatagattttcatttattttaagttgcttaaccttttttttcatcaatgcataacttgtatgtcagcgagtctatttcttacatggtttcagaagaacctgctgatcacaagccccgtgctaaatacagtgcagaaccgcacaatatctatggagagcgtgctgtaatgatatggtataggtctttaaggaagagtattccattagcttgtactgtagctattacattccttgcttgtcatgttgccaaggaagctgtcttgcctacagacatggtgagggggacccttgaagggagacttccatatttttctgcatttcgtgaagttgaaaagcggatgggcagacctacaaaagcatgtcctataagttcaatggttatgctcaggccttcacgagctgtgtctttgcaaaagctagagtcattggcagcatccgttgctgattccattggcctggatttacctcctgttaacttctatgcagtagctttgcgttatcttcaagacttgcgtcttccagctgataagattcttcctgatgcaattaagatttatgaatggtcaatgcccccaggtttatggctatccaccaatgaattgaggcttcctactcgtgtatgtgttatgtcaattctgatggtagctataagaatgttgtataacataaatggttttggagaatgggaaaggagtttgactcctaatggtgtttcctcagtcaaatctgcaagtggctctaaaggaaatggaaatggtggaatggatgccaactttgctttctatgatgatagtgaccattctgacaaagtcccagtacgactccagcaaccagaatgggatgctgcaaggcttctccaccaccttcatacattatatgatgggattgctgacaaatatggtaaagtttctattttatttttataatattattctaatcctttgtttcttaagtttctttttgttttagt---------------------------------------------------------------------------------------------------------------------------------------------------------------------------------------------------------------------------------------------------------------------------------------------------------------------------------------------------------------------------------------------------------------------------
>_R_Hydrochorea_gonggrijpii_Tillett_45696@NODE_1_length_1445_cov_154.169591
---------------------------------------------------------------------------------------------------------------------------------------------atcttaattttgcagaaagaaaggcactatgcaaagtcacctttcataacacaagtagtcccattgtttctcagccttttaggatatttacaatgtcaagttcacacgaagctttgaggaatggataaaatgagagggttctaatctgagagtaacgagaaaatatgctctgtgatatctgaatccttcttatcaaatttatcatctcattgattagttgaaagttgtgccctatatttttgtgctagttgtctacgtctaaaaatttgtatcgagtacttaaatagattttcatttattttaagttgcttaacctttttttccatcaatgcataacttgtatgtcagcgagtctatttcttacatggtttcagaagaacctgctgatcacaagccccgtgctaaatacagtgcagaaccgcacaatatctatggagagcgtgctgtaatgatatggtataggtctttaaggaagagtattccattagcttgtactgtagctattacattccttgcttgtcatgttgccaaggaagcagtcttgcctacagacatggtgagggggacccttgaagggagacttccatatttttctgcatttcgtgaagttgaaaagcggatgggcagacctacaaaagcatgtcctataagttcaatggttatgctcaggccttcacgagctgtgtctttgcaaaagctagagtcattggcagcatccgttgctgattccattggcctggatttacctcctgttaacttctatgcagtagctctgcgttatcttcaagacttgcgtcttccagctgataagattcttcctgatgcaattaagatttatgaatggtcaatgcccccaggtttatggctatccaccaatgaattgaggcttcctactcgtgtatgtgttatgtcaattctgatggtagctataagaatgttgtataacataaatggttttggagaatgggaaaggagtttgtctcctaatggtgcttcctcagtcaaatctgcaagtggctctaaaggaaatggaaatggtggaatggatgccaactttgctttctatgatgatagtgaccattctgacaaattcccagtacgaccccagcaaccagaatgggatgctgcaaggcttctccaccaccttcatacattatatgatgggattgctgacaaatatggtaaagtttctattttatttttataatattattctaatcctttgtttcttaagttttttttggttttagttttttattttgtggtagtgttattggaaaaccccactaactttcggcatatggagacagggtattcaaaggacttgtcaacatatgtccaatattgtaaggatgttgtctttgctggattagacccagcgtttgagaatcatgaagaagaaaagatgatagaattctcatggaatttttatcagaatgagaagg-------------------------------------------------------------------------------------------------------------------------------------------------------------------------------------------------------------------------
>_R_Hydrochorea_marginata_Morim_563@NODE_1_length_1982_cov_196.170079
atttggtcaaatgtgttattcaatggtttttttttagcttgttgatgacaggacatttgcagcattactgtgttttgaaaaattatcccatatgattgactcttgattccgtactgagacttagatgccctaaatttctgaatcttaattttggagaaagaaaggcactatgcaaagtcacctttcataacacaagtagtcccattgtttctcagccttttaggatatttacaatgtcaagttcacacgaagctttgaggaatggataaaatgagagggttctaatctgagagtaacgagaaaatatgctctgtgatatctgaatccttcttatcaaatttatcatctcattgattagttgaaagttgtgccctatatttttttgctagttgtctacgtctaaaaatttgtatcaagtatttaaatagattttcatttattttaagttgcttaaccttttttttcatcaatgcataacttgtatgtcagcgagtctatttcttacatggtttcagaagaacctgctgattacaagccccgtgctaaatacagtgcagaaccgcacaatatctatggagagcgtgctgtaatgatatggtataggtctttaaggaagagtattccattagcttgtactgtagctattacattccttgcttgtcatgttgccaaggaagcagtcttgcctacagacatgttgagggggacccttgaagggagacttccatatttttctgcatttcgcgaagttgacaagcggatgggcagacctacaaaagcatgtcctataagttcaatggttatgctcaggccttcacgagctgtgtctttgcaaaagctagagtcattggcagcatccgttgctgattccattggcctggatttacctcctgttaacttctatgcagtagctttgcgttatcttcaagacttgcgtcttccagctgataagattcttcctgatgcaattaagatttatgaatggtcaatgccgccaggtttatggctatccaccaatgaattgaggcttcctactcgtgtatgtgttatgtcaattctgatggtagctataagaatgttgtataacataaatggttttggagaatgggaaaggagtttgactcctaatggtgcttcctcattcaaatctgcaagtggctctaaaggaaatggaaatggtggaatggatgccaactttgctttctatgatgatagtgaccattttgacaaagtcccagtacgactccagcaaccagaatgggatgctgcaaggcttctccaccaccttcatacattatatgatgggattgctgacaaatatggtaaagtttctattttatttttataatattattctaatcctttgtttcttaagtttctttttgttttagttttttattttgtggtagtgttattggaaaatcccactaactttcggcatatggagacagggtattcaaaggacttgtcaacatatgttcaatattgtaaggatgttgtctttgctggattagacccagcgtttgagaatcatgaagaagaaaagatgatagaattctcatggaatttttatcagaatgagaaggtaaaataaaagcctaaatgagttgttaaacttgtatacagaggcccatgtttagtaatattggggcaaagagaaatttcaggaattttcttgaatgttcactggatttccaattacaagaaccttatagatttcctccttacttcaaagaggagaatgttctttgtatgttaaatgtcacagattttcaagagacccttcttattttgatgaatttt
>_R_Jupunba_brachystachya_Lima_7438@NODE_1_length_1822_cov_152.010315
atttggtcaaatgtgttattcgatggttattttttagcttgttgatgacaggacatttgcagcattactgtgttttgaaaaattatcccatatgattgactcttgattgcgtactgagacttagatgccctaaatctcttcatcttaattttggagacagaaagacactatgcaaagtcacctttcataacacaagtagtcccattgtttctcagccttttaggatatttacaatgtcaagttcacacgaagctttgaggaatggataaaatgagaggattctaatctaagagtaacaagaaaatatgctctgtgatatctgaatccttcttatcaaatttatcatctcattggttagttgaaagttgtgccctatatttttctgctagttgtctacgtctaaaaatttatatcaagtatttaaatagattttcatttattttaagttgcttaaccttatttttcatcaatgcataacttgtatgtcagcgagtctatttcttacatggtttcagaagaacctgctgatcacaagccccgtgctaaatacagtgcagaacctcacaatatctatggagagcgtgctgtaatgatatggtataggtctttaaggaagagtattccattagcttgtactgtagctattacattccttgcttgtcatgttgccaaggaagcagtcttgcctacagacatggtgaaggggacccttgaagggagacttccatatttttctgcatttcgtgaagttgaaaagcggatgggcagacctacaaaagcgtgtcctataagttcaatggttatgctcaggccttcccgagctgtgtctttgcaaaagctagagtcattggcagcatccgttgctgattccattggcctggatttacctcctgttaacttctatgcagtagctttgcgttatcttcaagacttgcgtcttccagctgataagattcttcctgatgcaattaagatttatgaatggtcaatgcccccaggtttatggctatccaccaatgaattgaggcttcctactcgtgtatgtgttatgtcaattctgatggtagctataagaatgttgtataacataaatggttttggagaatgggaaaggagtttgtctcctaatggtgcttcctcagtcaaatctgcaagtggctctaaaggaaatggaaatggtggaatggatgccaactttgctttctatgatgatagtgaacattctgacaaagtcccagtacgaccccagcaaccagaatggaatgctgcaagggttctccatcaccttcatacattatatgatgggattgctgacaaatatggtaaagtttctattttatttttataatattattctaatcctttgtttcttaagtttctttttgttttagttttttattttgtggtagtgttattggaaaatctcactaactgttggcatatggagatagggtattcaaaggacttgtcaacatatctccaatattgtaaggatgttgtctttgctggattagacccatcgtttgagaatcatgaagaagaaaagatgatagaattctcatggaatttttatcagaatgagaaggtaaaataaaagcctaaatgagttgttaaacttgtatacagaggcccatgtttagtaatattggggcaaagagaaatttcaggaattttcttgaatgttcactggatttcccattacaagaacctaatagatttcctccttacttcaaagaggagaatgttctttgtagattaaatgtcacagatgttcaagaaagccttcttattttgatgaatttt
>_R_Jupunba_commutata_Maguire_46145@NODE_1_length_1625_cov_148.218346
-----------------------------------------------------------------------------------------------------------------------cttagatgccctaaatttcttcatcttaattttggagaaagaaagacactatgcaaagtcacctttcataacacaagtagtcccattgtttctcagccttttacgatatttacaatgtcaagttcacacgaagctttgaggaatgaatgaaatgagaggattctaatctgagagtaacaagaaaatatgctc--tgatatctgaatccttcttatcaaatttatcatctcattggttatttgaaagttgtgccctatatttttgtgctagttgtctacgtctaaaaatttgtatcaagtatttaaatagattttcatttattttaagttgcttaaccttatttttcatcaatgcataacttgtatgtcagtgagtctatttcttacatggtttcagaagaacctgctgatcacaagccccgtgctaaatacagtgcagaacctcacaatatctatggagagcgtgctgtaatgatatggtataggtctttaaggaagagtattccattagcttgtactgtagctattacattccttgcttgtcatgttgccaaggaagcagtcttgcctacagacatggtgagggggacccttgaagggagacttccatatttttctgcattttgtgaagttgaaaagcggatggggagacctacaaaagcatgtcctataagttcaatggttatgcttaggccttcacgagctgtgtctttgcaaaagctagagtcattggcagcatccgttgctgattccattggcctggatttacctcctgttaacttctatgcagtagctttgcgttatcttcaagacttgcgtcttccagctgataagattcttcctgatgcaattaagatttatgaatggtcaatgcccccaggtttatggctatccaccaatgaattgaggcttcctactcgtgtatgtgttatgtcaattctgatggtggctataagaatgttgtataacataaatggttttggagaatgggaaaggagtttgtctcctaatggtgcttcctcagtcaaatctgcaagtggctctaaaggaaatggaaatggtggaatggatgccaactttgctttctatgatgatagtgaacattctgacaaagtcccagtacgaccccagcaaccagaatgggatgctgcaaggcttctccaccaccttcatacattatatgatgggattgctgacaaatatggtaaagtttctattttatttttataatattattctaatcctttgtttcttaagtttctttttgttttagttttttattttctggtagtgttattggaaaatctcactaactttcggcatatggagacagggtattcaaaggacttgtcaacatatctccaatattgtaaggatgttgtctttgctggattagacccatcgtttgagaatcatgaagaagaaaagatgatagaattctcatggaatttttatgagaatgggaaggtaaaataaaagcctaaatgagttgttaaacttgtatacagaggcccatgtttagtaatattggggcaacgagaaatttcaggaattttcttgaatgttcactggatttcccattacaagaatctaatagatttcctccttacttcaaagaggagaatgtt---------------------------------------------------------
>_R_Jupunba_floribunda_Iganci_883@NODE_1_length_2030_cov_135.519201
atttggtcaaatgtgttattcgatggttattttttagcttgttgatgacaggacatttgcagcattactatgttttgaaaaattatcccatatgattgactgttgattccgtactgagacttagatgccctaaatttcttcatcttaattttggagaaagaaagacactatgcaaagtcacctttcataacacaagtagtcccattgtttctcagccttttaagatatttacaatgtcaagttcacacgaagctttgaggaatggatgaaatgagaggattctaatctgagagtaacaagaaaatatgctctgtgatatctgaatccttcttgtcaaatttatcatctcattggttatttgaaagttgtgccctatatttttgtgctagttgtctatgtctaaaaatttgtatcaagtatttaaatagattttcattttttttaagttgcttaaccttatttttcatcaatgcataacttgtatgtcagcgagtctatttcttacatggtttcagaagaaccttctgatcacaagccccgtgctaaatacagtgcagaacctcacaatatctatggagagcgtgctgtaatgatatggtataggtctttaaggaagagtattccattagcttgtactgtagctattacattccttgcttgtcatgttgccaaggaagcagtcttgcctacagacatggtgagggggacccttgaagggagacttccatatttttctgcatttcgtgaagttgaaaagcggatggggagacctacaaaagcatgtcctataagttcaatggttatgcttaggccttcacgagctgtgtctttgcaaaagctagagtcattggcagcatccgttgctgattccattggcctggatttacctcctgttaacttctatggagtagctttgcgttatcttcaagacttgcatcttccagctgataagattcttcctgatgcaattaagatttatgaatggtcaatgcccccaggtttatggctatccaccaatgaattgaggcttcctactcgtgtatgtgttatgtcaattctgatggtagctataagaatgttgtataacataaatggttttggagaatgggaaaggagtttgtctcctaatggtgcttcctcagtcaaatctgcaagtggctctaaaggaaatggaaatggtggaatggatgccaactttgctttctatgatgatagtgaacattctgacaaagttccagtacgaccccagcaaccagaatgggatgctgcaaggcttctccaccaccttcatacattatatgatgggattgctgacaaatatggtaaagtttctattttatttttataatattattctaatcctttgtttcttaagtttctttttgttttagttttttattttgtggtagtgttattggaaaatctcacgaactttcggcatatggagacagggtatttaaaggacttgtcaacatatctccaatattgtaaggatgttgtctttgctggattagacccatcgtttgagaatcatgaagaagaaaagatgatagaattctcatggaatttttatcagaatgagaaggtaaaataaaagcctaaatgagttgttaaacttgtatacagaggcccatgtttagaaatattggggcaaagagaaatttcaggaattttcttgaatgttcactggatttcccattacaagaatctaatagatttcctccttacttcaaagaggagaatgttctttgtagattaaatgtcacagatgttcaagaaagccttcttattttgatgaatttt
>_R_Jupunba_idiopoda_Quesada_1718@NODE_1_length_1565_cov_122.670699
--------------------------------------------------------------------------------------------------actcttgattccgtactgagacttagatgccctaaatttcttcatcttaattttggagaaagaaagacactatgcaaagtcacctttcataacaaaagtagtcccattgtttctcagccttttaagatatttacaatgtcaagttcacacgaagctttgaggaatggatgaaatgagaggattctagtctgagagtaacaagaaaatatgctctgtgatatctgaatccttcttatcaaatttatcatctcattggttatttgaaagttgtgccctatatttttgtgctagttgtcgacgtcgaaaaatttgtatcaagtatttaaatagattttcatttattttaagtt-cttaaccttatttttcatcaatgcataacttgtatgtcagcgagtctatttcttacatggtttcagaagaacctgctgatcacaggccccgtgctaaatacagtgcagaacctcacaatatctatggagagcgtgctgtaatgatatggtataggtctttaaggaagagtattccattagcttgtactgtagctattacattccttgcttgtcatgttgccaaggaagcagtcttgcctacagacatggtgagggggacccttgaagggagacttccatatttttctgcatttcgtgaagttgaaaagcggatggggagacctacaaaagcatgtcctataagttcaatggttatgcttaggccttcacgagctgtgtctttgcaaaagctagagtcattggcagcatccgttgctgattccattggcctggatttacctcctgttaacttctatgcagtagctttgcgttatcttcaagacttgcgtcttccagttgataagattcttcctgatgcaattaagatttatgaatggtcaatgcccccaggtttatggctatccaccaatgaattgaggcttcctactcgtgtatgtgttatgtcaattctgatggtagctataagaatgttgtataacataaatggttttggagaatgggaaaggagtttgtctcctaatggtgcttcctcagtcaaatctgcaagtggctctaaaggaaatggaaatggtggagtggatgccaactttgctttctatgatgatagtgaacattctgacaaagtcccagtacgaccccagcaaccagaatgggatgctgcaaggcttctccaccaccttcatacattatatgatgggattgctgacaaatatggtaaagtttctattttatttttataatattattctaatcctttgtttcttaagtttctttttgttttagttttttattttgtggtagtgttattggaaaatctcactaactttcggcatatggagacagggtattcaaaggacttgtcaacatatctccaatattgtaaggatgttgtctttgctggattagacccatcgtttgagaatcatgaagaagaaaagatgatagaattctcatggaagttttatcagaatgagaaggtaaaataaaagcctaaatgagttgttaaacttgtatacataggcccatgtttagtaatattaaggcaaagagaaattt-------------------------------------------------------------------------------------------------------------------------------------------
>_R_Jupunba_langsdorfii_Ribeiro_728@NODE_1_length_1954_cov_156.494939
atttggtcaaatgtgttattcgatggttattttttagcttgttgatgacaggacatttgcagcattactgtgttttgaaaaattatcccatatgattgactcttgattccgtactgagacttagatgccctaaatttcttaatcttaaatttggagaaagaaagacactatgcaaagtcacctttcataacacaagtagtcccattgtttctcagccttttaagatatttacaatgtcaagttcacacgaagctttgaggaatggataaaatgagaggattctaatctgagagtaacaagaaaatatgctctgtgatatctgaatccttcttatcaaatttatcatctcattggttagttgaaagttgtgccctatatttttgtgctagttgtctacgtctaaaaatttgtatcaagtatttaaatagattttcatttattttaagttgcttaaccttatttttcatcaatgcataagttgtatgtcagcgagtctatttcttacatggtttcagaagaacctgctgatcacaagccccgtgctaaatacagtgcagaacctcacaatatctatggagagcgtgctgtaatgatatggtataggtctttaaggaagagtattccattagcttgtactgtagctattacattccttgcttgtcatgttgccaaggaagcagtcttgcctacagacatggtgagggggacccttgaagggagacttccatatttttctgcatttcgtgaagttgaaaagcggatgggcagacctacaaaagcatgtcctataagttcaatggttatgctcaggccttcacgagctgtgtctttgcaaaagctagagtcattggcagcatccgttgctgattccattggcctggatttacctcctgttaacttctatgcagtagctttgcgttatcttcaagacttgcgtcttccagctgataagattcttcctgatgcaattaagatttatgaatggtcaatgcccccaggtttatggctatccaccaatgaattgaggcttcctactcgtgtatgtgttatgtcgattctgatggtagctataagaatgttgtataacataaatggttttggagaatgggaaaggagtttgtctcctaatggtgcttcctcagtcaaatctgcaagtggctctaaaggaaatggaaatggtggaatggatgccaactttgctttctatgatgatagtgaacattctgacaaagtgccagtgcgaccccagcaaccagaatgggatgctgcaaggcttctccaccaccttcatacattatataatgggattgctgacaaatatggtaaagtttctattttatttttataatattattctaatcctttgtttctcaagtttctttttgttttagttttttattttgtggtagtgttattggaaaatctcactaactttcggcatatggagacagggtattcaaaggacttgtcaacatatctccaatattgtaaggatgttgtctttgctggattagacccatcgtttgagaatcatgaagaagaaaagatgatagaattctcatggaatttttatcagaatgagaaggtaaaataaaagcctaaatgagttttttaacttgtatacagaggcccatgtttagtaatattggggcaaagagaaatttcaggaattttcttgaatgttcactggatttcccattacaagaacctaatagatttcctccttacttcaaagaggagaatgttctttgtagattaaatgtcacagatgttcaagaaagccttcttattttgatgaatttt
>_R_Jupunba_leucophylla_Iganci_839@NODE_1_length_2192_cov_227.493617
atttggtcaaatgtgttattcgatgcttattttttagcttgttgatgacaggacatttgcagcattactgtgttttgaaaaattatcccatatgattgactcttgattccgtactgagacttagatgccctaaatttcttcgtcttaattttggagaaagaaggacactatgcaaagtcacctttcataacacaagtagtcccattgtttctcagccttttaagatatttacaatgtcaagttcacacgaagctttgaggaatggatgaaatgagaggattctaatctgagagtaacaagaaaatatgctctgtgatatctgaatccttcttatcaaatttatcatctcattggttatttgaaagttgtgccctatatttttgtgctagttgtctatgtctaaaaatttgtatcaag----taaatagattttcatttattttaagttgcttaaccttatttttcatcaatgcataacttgtatgtcagcgagtctatttcttacatggtttcagaagaaccttctgatcacaagccccgtgctaaatacagtgcagaacctcacaatatctatggagagcgtgctgtaatgatatggtataggtctttaaggaagagtattccattagcttgtactgtagctattacattccttgcttgtcatgttgccaaggaagcagtcttgcctacagacatggtgagggggaccctcgaagggagacttccatatttttctgcatttcgtgaagttgaaaagcggatggggagacctacaaaagcatgtcctataagttcaatggttatgcttaggccttcacgagctgtgtctttgcaaaagctagagtcattggcagcatccgttgctgattccattggcctggatttacctcctgttaacttctatgcagtagctttgcgttatcttcaagacttgcgtcttccagctgataagattcttcctgatgcaattaagatttatgaatggtcaatgcccccaggtttatggctatccaccaatgaattgaggcttcctactcgtgtatgtgttatgtcaattctgatggtagctataagaatgttgtataacataaatggttttggagaatgggaaaggagtttgtctcctaatggtgcttcctcagtcaaatctgcaagtggctctaaaggaaatggaaatggtggaattgatgccaactttgctttctatgatgatagtgaacattctgacaaagtcccagtacgaccccagcaaccagaatgggatgctgcaaggcttctccaccaccttcatacatcatatgatgggattgctgacaaatatggtaaagtttctattttatttttataatattattctaatcctttgtttcttaagtttctttttgttttagttttttattttgtggtagtgttattggaaaatctcactaactttcggcatatggagacagggtattcaaaggacttgtcaacatatctccaatattgtaaggatgttgtctttgctggattagacccatcgtttgagaatcatgaagaagaaaagatgatagaattctcatggaatttttatcagaatgagaaggtaaaataacagcctaaatgagttgttaaacttgtataaagaggcccatgtttagtaatattggggcaaagagaaatttcaggaa-tttcttgaatgttcactggatttcccattacaagactctaatagatttcctccttacttcaaagaggagaatgttctttgtagattaaatgtcacagatgttcaagaaagccttcttattttgatgaatttt
>_R_Jupunba_macradenia_Lourteig_3021@NODE_1_length_1501_cov_105.428371
------------------------------------------------------------------------------------------------------------------------------------------------------------------------------------------------------------------ctcagcctttcaagatatttacaatgtcaagttcacacgaagctttgaggaatggataaaatgataggattctaatctgagagtaacaagaaaatatgctctgtgatatctgaatccttcttatcaaatttatcatctcattggttagttgaaagttgtgccctatatttttgtgctagttgtctacgtctaaaaatttgtatcaattatttaaatagattttcatttattttaagttgcttaaccttatttttcatcaatgcataacttgtatgtcagccagtctatttcttacatggtttcagaagaacctgctgatcacaagccccgtgctaaatacagtgcagaacctcacaatatctatggagagcgtgctgtaatgatatggtataggtctttaaggaagagtattccattagcttgtactgtagctattacattccttgcttgtcatgttgccaaggaagcagtcttgcctacagacatggtgagggggacccttgaagggagacttccatatttttctgcatttcgtgaagttgaaaagcggatgggcagacctacaaaagcatgtcccataagttcaatggttatgctcaggccttcacgagctgtgtctttgcaaaagctagagtcattggcagcatccgttgctgattccattggcctggatttacctcctgttaacttctatgcagtagctttgcgttatcttcaagacttgcgtcttccagctgataagattcttcctgatgcaattaagatttatgaatggtcaatgcccccaggtttatggctatccaccaatgaattgaggcttcctactcgtgtatgtgttatgtcaattctgatggtagctataagaatgttgtataacataaatggttttggagaatgggaaaggagtttgtctcctaatggtgcttcctcagtcaaatctgcaagtggctctaaaggaaatggaaatggtggaatggatgccaactttgctttctatgatgatagtgaacattctaacaaagtcccagtacgaccccagcaaccagaatgggatgctgcaaggcttctccaccaccttcatacattatatgatgggattgctgacaaatatggtaaggtttctattttatttttataatattattctaatcctttgtttcttaagtttctttttgttttagttttttattttgtggtagtgttattggaaaatctcactaactttcggcatatggagacagggtattcaaaggacttgtcaacatatctccaatattgtaaggatgttgtctttgctggattagacccatcgtttgagaatcatgaagaagaaaagatgatagaattctcatggaatttatatccgaatgagaaggtaaaataaaagcctaaatgacttgttaaacttgtat-------tctagttacagtaatgttgattatttagtcggcgttgagaacattc----------------------------ggaatctc--------------------------------------------------------------------------------------------
>_R_Jupunba_microcalyx_Iganci_855@NODE_1_length_2072_cov_159.781955
atttggtcaaatgtgttattcgatgcttattttttagcttgttgatgacaggacatttgcagcattactgtgttttgaaaaattatcccatatgattgactcttgattccgtactgagacttagatgccctaaatttcttcgtcttaattttggagaaagaaggacactatgcaaagtcacctttcataacacaagtagtcccattgtttctcagccttttaagatatttacaatgtcaagttcacacgaagctttgaggaatggatgaaatgagaggattctaatctgagagtaacaagaaaatatgctctgtgatatctgaatccttcttatcaaatttatcatctcattggttatttgaaagttgtgccctatatttttgtgctagttgtctatgtctaaaaatttgtatcaagtatttaaatagattttcatttattttaagttgcttaaccttatttttcatcaatccataacttgtatgtcagcgagtctatttcttacatggtttcagaagaaccttctgatcacaagccccgtgctaaatacagtgcagaacctcacaatatctatggagagcgtgctgtaatgatatggtataggtctttaaggaagagtattccattagcttgtactgtagctattacattccttgcttgtcatgttgccaaggaagcagtcttgcctacagacatggtgagggggaccctcgaagggagacttccatatttttctgcatttcgtgaagttgaaaagcggatggggagacctacaaaagcatgtcctataagttcaatggttatgcttaggccttcacgagctgtgtctttgcaaaagctagagtcattggcagcatccgttgctgattccattggcctggatttacctcctgttaacttctatgcagtagctttgcgttatcttcaagacttgcgtcttccagctgataagattcttcctgatgcaattaagatttatgaatggtcaatgcccccaggtttatggctatccaccaatgaattgaggcttcctactcgtgtatgtgttatgtcaattctgatggtagctataagaatgttgtataacataaatggttttggagaatgggaaaggagtttgtctcctaatggtgcttcctcagtcaaatctgcaagtggctctaaaggaaatggaaatggtggaatggatgccaactttgctttctatgatgatagtgaacattctgacaaagtcccagtacgaccccagcaaccagaatgggatgctgcaaggcttctccaccaccttcatacatcatatgatgggattgctgacaaatatggtaaagtttctattttatttttataatattattctaatcctttgtttcttaagtttctttttgttttagttttttattttgtggtagtgttattggaaaatctcactaactttcggcatatggagacagggtattcaaaggacttgtcaacatatctccaatattgtaaggatgttgtctttgctggattagacccatcgtttgagaatcatgaagaagaaaagatgatagaattctcatggaatttttatcagaatgagaaggtaaaataacagcctaaatgagttgttaaacttgtataaagaggcccatgtttagtaatattggggcaaagagaaatttcaggaa-tttcttgaatgttcactggatttcccattacaagactctaatagatttcctccttacttcaaagaggagaatgttctttgtagattaaatgtcacagatgttcaagaaagccttcttattttgatgaatttt
>_R_Jupunba_oppositifolia_Liegier_16014@NODE_1_length_1575_cov_114.665554
--------------------------------------------------------------------------------------------cgattgactcttgattccgtactgagacttagatgccctaaatttcttcatcttaattttggagaaagaaagacactatgcaaagtcacctttcataacacaagtagtcccattgtttctcagccttttaagatatttacaatgtcaagttcacacgaagctttgaggaatggttgaaatgagaggattctaatctgagagtaacaagaaaatatgctctgtgatatctgaatccttcttatcaaatttatcatctcattggttatttgaaagttgtgccctatatttttgtgctagttgtctacgtctaaaaatttgtatcaagtatttaaatagattttcatttattttaagttgcttaaccttatttttcatcaatgcataacttgtatgtcagcgagtctatttcttacatggtttcagaagaacctgctgatcacaagccccgtgctaaatacagtgcagaacctcacaatatctatggagagcgtgctgtaatgatatggtataggtctttaaggaagaggattccattagcttgtactgtagctattacattccttgcttgtcatgttgccaaggaagcagtcttgcctacagacatggtgagggggacccttgaagggagacttccatatttttctgcatttcgtgaagttgaaaagcggatggggagacctacaaaagcatgtcctataagttcaatggttatgcttaggccttcacgagctgtgtctttgcaaaagctagagtcattggcagcatccgttgctgattccattggcctggatttacctcctgttaacttctatgcagtagctttgcgttatcttcaagacttgcgtcttccagctgataagattcttcctgatgcaattaagatttatgaatggtcaatgcccccaggtttatggctatccaccaatgaattgaggcttcctactcgtgtatgtgttatgtcaattctgatggtagctataagaatgttgtataacataaatggttttggagaatgggaaaggagtttgtctcctaatggtgcttcctcagtcaaatctgcaagtggctctaaaggaaatggaaatggtggaatggatgccaactttgctttctatgatgatagtgaacattctgacaaagtcccagtacgaccccagcaaccagaatgggatgctgcaaggcttctccaccaccttcatacattatatgatgggattgctgacaaatatggtaaagtttctattttatttttataatattattctaatcctttgtttcttaagtttctttttgttttagttttttattttgtggtagtgttattggaaaatctcaccaactttcggcatatggagacagggtattcaaagcacttgtcaacatatctccaatattgtaaggatgttgtctttgctggattagacccatcgtttgagaatcatgaagaagaaaagatgatagaattctcatggaatttttatcagaatgagaaggtaaaataaaagcctaaatgagttgttaaccttgtatacagaggcccatgtttagtaatattggggcaaagagaaatttca-----------------------------------------------------------------------------------------------------------------------------------------
>_R_Jupunba_villosa_Borges_423@NODE_1_length_1998_cov_158.816762
atttggtcaaatgtgttattcgatggttattttttagcttgttgatgacaggacatttgcagcattactgtgttttgaaaaattatcccatatgattgactcttgattgcgtactgagacttagatgccctaaatctcttcatcttaattttggagacagaaagacactatgcaaagtcacctttcataacacaagtagtcccattgtttctcagccttttaggatatttacaatgtcaagttcacacgaagctttgaggaatggataaaatgagaggattctaatccaagagtaacaagaaaatatgctctgtgatatctgaatccttcttatcaaatttatcatctcattggttagttgaaagttgtgccctatatttttgtgctagttgtctacgtctaaaaatttatatcaagtatttaaatagattttcatttattttaagttgcttaaccttatttttcatcaatgcataacttgtatgtcagcgagtctatttcttacatggtttcagaagaacctgctgatcacaagccccgtgctaaatacagtgcagaacctcacaatatctatggagagcgtgctgtaatgatatggtataggtctttaaggaagagtattccattagcttgtactgtagctattacattccttgcttgtcatgttgccaaggaagcagtcttgcctacagacatggtgaaggggacccttgaagggagacttccatatttttctgcatttcgtgaagttgaaaagcggatgggcagacctacaaaagcgtgtcctataagttcaatggttatgctcaggccttcccgagctgtatctttgcaaaagctagagtcattggcagcatccgttgctgattccattggcctggatttacctcctgttaacttctatgcagtagctttgcgttatcttcaagacttgcgtcttccagctgataagattcttcctgatgcaattaagatttatgaatggtcaatgcccccaggtttatggctatccaccaatgaattgaggcttcctactcgtgtatgtgttatgtcaattctgatggtagctataagaatgttgtataacataaatggttttggagaatgggaaaggagtttgtctcctaatggtgcttcctcagtcaaatctgcaagtggctctaaaggaaatggaaatggtggaatggatgccaactttgctttctatgatgatagtgaacattctgacaaagtcccagtacgaccccagcaaccagaatggaatgctgcaagggttctccaccaccttcatacattatatgatgggattgctgacaaatatggtaaagtttctattttatttttataatattattctaatcctttgtttcttaagtttctttttgttttagttttttattttgtggtagtgttattggaaaatctcactaacttttggcatatggagatagggtattcaaaggacttgtcaacatatctccaatattgtaaggatgttgtctttgctggattagacccatcgtttgagaatcatgaagaagaaaagatgatagaattctcatggaatttttatcagaatgagaaggtaaaataaaagcctaaatgagttgttaaacttgtatacagaggcccatgtttagtaatattggggcaaagagaaatttcaggaattttcttgaatgttcactggatttcccattacaagaacctaatagatttcctccttacttcaaagaggagaatgttctttgtagattaaatgtcacagatgttcaagaaagccttcttattttgatgaatttt
>_R_Punjuba_lehmannii_Escobar_7465@NODE_1_length_1658_cov_115.302340
-------------------------------------------------------------------------------------------------------------------------------------atgtcttagtcttaattttggcgaaagaaagacactatgcaaagtcacctctcataacacaagtagtcccattgtttctcagccttttaagatatttacaatgtcaagttcgcacgaagctttgaggaatggatgaaatgagaggattctaatctgagagtaacaagaaaatatgctctgtgatatctgaatccttcttatcaaatttatcatctcattggttagttgaaagttgtgccctatatttttgtgctagttgtctacgtctaaacatttgtatcaagtatttaaatagattttcatttattttaagttgcttaaccttatttttcatcaatgcataacttgtatgtcagcaagtctatttcttacatggtttcagaagaacctgctgatcacaagccccgtgctaaatacagtgcagaacctcacaatatctatggagagcgtgctgtaatgatatggtataggtctttaaggaagagtattccattagcttgtactgtagctattacattccttgcttgtcatgttgccaaggaagcagtcttgcctacagacatggtgagggggacccttgaagggagacttccatatttttctgcatttcgtgaagttgaaaagcggatggggagacctacgaaagcatgtcctataagttcaatggttatgctcaggccttcgcgagctgtgtctttgcaaaagctagagtcattggcagcatccgttgctgattccattggcctggatttacctccggttaacttctatgcaatagctttgcgttatcttcaagacttgcgtcttccagctgataagattcttcctgatgcaattaagatttatgaatggtcaatgcccccaggtttatggctatccaccaatgaattgaggcttcctactcgtgtatgtgttatgtcaattctgatggtagctataagaatgttgtataacataaatggttttggagaatgggaaaggagtttgtctccaattggtgctgcctcagtcaaatctgcaagtggctttaaaggaaatggaaatggtggaaaggataccaactttgctttctatgatgatagtgaacattctgacaaagtcccaatacgaccccagcaaccagaatgggatgctgcaaggcttctccaccacctgcatacattatatgatgggattgctgacaaatatggtaaagtttctattttatttttataatattattccaatcctttgtttcttaagtttctttttgtttttgttttttattttgtggtagtgttattggaaaatctcacttactttcggcatatggagacagggtattcaaaggacttgtcaacatatctccaatattgtaaggatgttgtcttcgctggattagacccatcgtttgagaatcatgaagaagaaaagatgatagaattctcatggaaattttatcagaatgagaaggtaaaataaaagcctaaatgagttgttaaacttgtatacagaggcccatgtttagtaatattggggcaaagagaaatttcaggaattttcttgaatgttcactggatttcccattacaagaacctaatagatttcctctttacttcaaagaggagaatgttctttgtagattaaatgtcacagatgttcaagaaagccttcttatt------------
>_R_Punjuba_racemiflora_Jimenez_Soares_3626@NODE_1_length_1578_cov_174.898734
----------------------------------------------------------------------------------------------------------------actgagacttagatgctctaaatttcttagtcttaattttggagaaagaaagacactatgcaaagtcatctttcataacacaagtagtcccattgtttctcagccttttaagatatttacaatgtcaagttcactcgaagctttgaggaatggatgaaatgagaggattctaatctgagagtaacaagaaaatatgctctgtgatatctgaatccttcttatcaaatttatcatctcattggttagttgaaagttgtgccctatatttttgtgctagttgtctacgtctaaacatttgtatcaagtatttaaatagattttcgtttattttaagttgcttaaccttatttttcatcaatgcataacttgtatgtcagcaagtctatttcttacatgatttcagaagaacctgctgatcacaagccccgtgctaaatacagtgcagaacctcacaatatctatggagagcgtgctgtaatgatatggtataggtctttaaggaagagtattccattagcttgtactttagctattacattccttgcttgtcatgttgccaaggaagcagtcttgcctacagacatggtgagggggacccttgaagggagacttccatatttttctgcatttcgtgaagttgaaaagcggatggggagacctacaaaagcatgtcctataagttcaatggttatgctcaggccttcgcgagctgtgtctttgcaaaagctagagtcattggcagcatccgttgctgattccattggcctggatttacctcctgttaacttctatgcaatagctttgcgttatcttcaagacttgcgtcttccagctgataagattcttcctgatgcaattaagatttatgaatggtcaatgcccccaggtttatggctatccaccaatgaattgaggcttcctactcgtgtatgtgttatgtcaattctgatggtagctataagaatgttgtataacataaatggttttggagaatgggaaaggagtttgtctccaaatggtgctgcctcagtcaaatctgcaagtggctctaaaggaaatggaaatagtggaatggataccaactttgctttctatgatgatagtgaacattctgacaaagtcccagtacgaccccagcaaccagaatgggatgctgcaaggcttctccaccaccttcataaattatatgatgggattgctgacaaatatggtaaagtttctattttatttttataatattattccaatcctttgtttcttaagtttctttttgttttagttttttattttttggtagtgttattggaaaatctcactaactttcggcatatggagacagggtattcaaaggacttgtcaacatatctccaatattgtaaggatgttgtcttcgctggattagacccatcgtttgagaatcatgaagaagaaaagatgatagaattctcatggaaattttatcagaatgagaaggtaaaataaaagcctaaatgagttgttaaacttgtatacagaggcccatgtttagtaatattggggcaaagagaaatttcaggaattttgttgaatgttcactgg-----------------------------------------------------------------------------------------------------------------
