# Supplementary material for: A new generic circumscription of Hydrochorea (Leguminosae, Caesalpinioideae, mimosoid clade) with an amphi-Atlantic distribution
Source: PhytoKeys. 2022 Aug 22;205:401–37. doi: 10.3897/phytokeys.205.82775 (PMC9849043; doi:10.3897/phytokeys.205.82775)
Supplement: Supplementary material 1 — Supplementary data file S1 [file phytokeys-205-401_article-82775__-s001.zip › MSC_m11362_comp28444_c0_seq1_exon04.aln-cln]

>Acacia_rostellifera_Murphy_466@NODE_1_length_975_cov_324.288419
----------------------------------------------------------------------------------------------------------------------------------------------------------------------------------------------------------------------------------------------------------------------------------------------tggtttttattgcctatcacggtgatgtggatgtgtacttcctgtgtggacagcaatataaagaatgccactttcctgactcaccaaattctcatggttgatttcaggatgatgaaccaactgaaccagtagatcaatctgatctatctttgaggcaaaataagtcgataagcgtgacgtgtattagtagaacgcccaaggtgaaaaaacagagaacagaatgtttaggtcacaaaacacatgatgatgatgatgcaatgaatgttgatgattcccttgagagttcaccagactctaatgaatcagaaagtgacgaggaaacctcagcagagacttgtgataatgacgccatcagaaagctgaaattggacatggaggagaacaaattctgttacatacccccaagggtgaagcccaaaagatttgattatgttcactacgtgagaaagaaggacagaggtgcctatgcttacgtagctcatgctgattattacattatacttcaggcttgtgctagggctgcacaagttgatcttcggattatgcatattggcatattaagctttgagaaaagacttgctttgatagaagaaaggatcgacaaggtattgcgtgtgaaacctcagaggatttcttgccagttttgcagtggtgagaagacccctggaaaggaaggatctgatgatgaacagaaactttcagatttgagaatctgagaatttttaattgtgattattttcttctacaagcctttagttgacctctatatggc----------------------------ttagatctttaactagccttcatagtgtgaatttgcaagttgacaaggacatcaacacgtgcatagtatttatagttagagaactaattttatgatacgtaggttaaggtgtcaccactccatgtagtagatagatgcctgtaatatattttgaaacaactttacatgttttctag------------------------------------------------------------------------------------gagccagcatttagttcttacg---------------------------------------------------------------------------------------------------------------a
>Albizia_adinocephala_FHO33_88@NODE_1_length_1274_cov_217.605681
tggattgggttgtctgcctaccccagcatcttcaaaaatcaacattttttctttcttgctcaataatcaagaacctaactgtcttaataattgtcatgctagtgaaatggtaacattgttgtcaaaacttcgttttgtgcttacgattaatgaccatctccttacattctctgatatattctacttgcgttgattttttaagttcccttttgcactcattctgagaagtatatttaatttagacgtcaat-aaaactaaattttgtaacccattcctctgaatctttggtttttattccctatcaaggtgatgtggatgtgtacttcctgtgtggacagcaatatgaagaacgccactttcccgactcaccaaattttcatggttgatttcaggattctgaaccagctgaaccagtagatcaatctgatctatctttgaagcaaaatatgccgatgagcatgacatgtattagcagaactcccaaggcgagaaaacagagaacagaatgtttaggttacaaaacac---atgatgatgatgcaatgaatgatgatgattcgcacgagagttcaccagactctaatgaatcagaaagtgacgaggaaaccgcagcagagacttataataatgacgccatcagaaagctgaaattggacatggaggagaacaagttctgttacatacccccgagggtgaagcctaaaagatttgattatgttcactacgtgagaaagaaggacagaggtgcctatgcttacgtagctcatgctgattattatattatacttcgggcttgtgctagagctgcacaagttgatcttcggattatgcatattggcgtattaagctttgagagaagacttgcttggatagaagaaaggatcgacaaggtcttgcgtgtgaaacctcaaaggatttcttgccagttttgcagtggtgagaaggcccctgaaaaggaaggatttaatgatgaacagggactttcagatttaagaatctgagaaattttatttgtgagtattttcttctacaagcctttagttgaccgctatacggcttagatcttttttggcatcaaacgtggctcagatctttaactagccttcatagtgtgaatttgcaagttgacaaggacattaacacatgcaaagtatttggaattagagaactaatttaa-------------------------------------------------------------------------------------------------------------------------------------------------------------------------------------------------------------------------------------------------------------------------------------------------------------t
>Albizia_coripatensis_Hughes_2433@NODE_1_length_1517_cov_245.621528
------aggttgtcttcctacccaagcatctttaaaactcaatattttttctttctttct-------------------ttctttaataattgtcatgctagtgaaatggtaaaattgttctcaaaacttcgttttgtgcttacaattaatgaccatctccttacattctctgatatattctacttccgttgattttttaagttcccttttccactcattctgataagtatatttaatttagatgtcaat-aaaactacattttgtaagccattcctctgaatctttggtttttattgcctatcacggtgatgtggatgtgtacttcctgtgtggacagcaatatgaagaacgccactttcctgactcaccaaattttcatgattgatttcaggattctgaaccagctgaaccagtagatcaatctgatctatctttgaagcaaaataagctgatgagcatgacatgtattagcagaactcccaaggcgagaaaacggagaacagaatgtttaggttacaaaacacatgatgatg------------atgatgatgattcccatgagagttcaccagactctaatgaatcagaaagtgacgaggaaacctcagcagagacttataataatgacgccatcagaaagctaaaattggacatggaggagaacaaattctgttacatacccccgagggtgaagcctaaaagatttgattatgttcactatgtgagaaagaaggatagaggtgcctatgcttacgtagctcatgctgattattatattatacttcgggcttgtgctagagctgcacaagttgatcttcggattatgcatattggcgtattaagctctgagagaagacttgcttggatagaagaaaggatcgacaaagtcttgcgtgtgaaacctcaaaggatttcttgccagttttgcagcggtgagaaggcccctgaaaaggaaggatctgatgataaacagggactttcagatttgagaatctgagaatgtttatttgtgagtattttcttccacaagcgtttagttgacctctatatggcttagatattttttggcatcaaacgtggcttagatctttaactagccttcatagtgtgaatttgcaagttgacaaggacattaacacatgcaaagtatttggatttacagcactaattttatattacgtagggtaaggtgtcaccaccccatggagtagatagatgcatgtaatatattttcaaatagctttacat---------------------tttgagataaatgttattggtcatattttataaacagtatgacttgtaaattttatattttatattaaatcagggtcaagtcttgctttttacgtagtgttagtaatgctgcatttcttttcaaaccctatataatgcatgatacctgagaatt------------------aatatatgacaggatattaaaatttttttcggtc
>Albizia_decandra_Vilhena_231@NODE_1_length_988_cov_74.682766
--------------------------------------------------------------------------------------------------------------------------------------------------------------------------------------------------------------------------------------------atttagatgtcaat-aaaactaaattttgtaacccattcctctgaatctttggtttttattgcctattacggtgatgtggatgtgtacttcctgtgtggacagcaatatgaagaacgccactttcctgactcaccaaattttcatggttgatttcaggattctgaaccagctgaaccagtagatcaatctgatctatctttgaagcaaaatatgccggtgggcatgacatgtattagcagaactccaaaggcgagaaaacagagaacagaatgttcaggttacaaaacacatgatgatgatgatgcaatgaatgatgatgattcccatgagagttcaccagactctaatgaatcagaaagtgacgatgaaacctcagcagagacttgtgataatgacgccatcagaaagctgaaattggacatggaggagaacaaattctgttacatacccccgagggtgatgcctaaaagatttgattatgttcactacgtgagaaagaaggatagaggtgcctatgcttacgtagctcatgctgattattatattatacttcgggcttgtgctagagctgcacaagttgatcttcggattatgcatattggcgtattaagctttgagagaagacttgcttggatagaagaaaggatcgacaagatcttgcgtgtgaaacctcaaaggatttcttgccagttttgcagtggtgagaaggcccct-aaaaagaaggatttaatgatgaacagggactttcaggtttgagaatctgagaatttttatttgtgagtattctcttctacaagcctttagttgacctctatacggcttagagtttttttggcatcaaacgtggcttagatctttaactagccttcatagtctgaatttgcaagttgacaaggacattaacacatgcaaagtatttggaattagagcactaattttatgttgcgtagggcaaggtgtcaccaccccatggagtagatagatg-----------------------------------------------------------------------------------------------------------------------------------------------------------------------------------------------------------------------------------------------------------------
>Albizia_edwallii_Dalmaso_272@NODE_1_length_966_cov_8.843030
-----------------------------------------------------------------------------------------------------------------------------------------------------------------------------------------------------------------------------------------------------------------------------------------------------tattgcctatcacggtgatgtggatgtgtacttcctgtgtggacagcaatatgaagaacgccactttcctgactcaccaaattttcatggttgatttcaggattctgaaccagctgaaccagtagatcaatctgatctatctttgaagcaaaataagccgatgagcatgacatgtattagcagaactcccaaggcgagaaaagggagaacagaatgtttaggttacaaaacacatgatg---------------atgatgatgattcccatgagagttcaccagactctaatgaatcagaaagtgacgaggaaacctcagcagagacttatgataatgacgccatcagaaagctgaaattggacatggaggagaacaaattctgttacatacctccgagggtaaagcctaaaagatttgattatgttcactatgtgagaaagaaggatagaggtgcctatgcttacgtagctcatgctgattattatattatacttcgggcttgtgctagagctgcacaagttgatcttcggattatgcatattggcgtattaagctttgagagaagacttgcttggatagaagaaaggatcgacaaagtcttgcgtgtgaaacctcaaaggatttcttgccagttttgcagtggtgagaaggcccctgaaaaggaaggatctgatgatgaacagggactttcagatttgagaatctgagaatttttatttgtgagtattttcttctacaagcgtgtagttgacctctagagtgtgt---------------------------------ttagattagcttttggagaatagcttctggagaaaaagtgaaaa-----------------------------------------------------------------------------aagtgattatagataatagattttgga--------------------gaatagcttctgaaaaggtaaaaaaaat-------agcttctggaaaaaccatggttttgaatctcaaatcatggttttaagtcaaaacc-------------------------gtgattttacagaatttgacagtgtttgtgtaacaaccaaaa-------------catggttttggagaaa--------------------------------a
>Albizia_niopoides_Simon_1601@NODE_1_length_1413_cov_192.736527
----------------------------------------------------ttcttgctcaataatcaagaacgtaactgtcttaataattgtcatgctagtgaaatggtaacattgttgtcaaaacttcgttttgtgcttacgattaatgaccatgtccttacattctgtgatatattctacttgcgttgattttttaagttcccttttgcactaattctgataagcatatttaatttagatgtcaat-aaaactaaattttgtaacccattcctctgaatatttggtttttattgcctatcacggtgatgtagatgtgtacttcctgtgtggacagcaatatgaagaacgcctctttcccgactcaccaaattttcatggttgatttcaggattctgatccagctgaaccagtagatcaatctgatctatctttgaagcaaaatatgccggtgagcatgacatgcattagcagaactcccaaggcgggaaaacggagaacagaatgttcaggttacaaaacac------atgatgatgcaatgaatgatgatgattcccatgagagttcacgagactctaatgaatcagaaagtgacgaggaaacctcagcagagacttatgataatgacgccatcagaaagctgaaattggacatggaggagaacaaattctgttacatacccccgagggtgaagcctaaaagatttgattatgttcactacgtgagaaagaaggatagaggtgcctatgcttacgtagctcatgctgattattatattatacttcgggcttgtgctagagctgcacaagttgatcttcggattatgcatattggcgtattaagctttgagagaagacttgcttggatagaagaaaggatcgacaagatcttgcgtgtgaaacctcaaaggatttcttgccagttttgcagtggtgagaaggcccctgaaaaggaaggatttaatgatgaacagggactttcagatttgagaatctgagaatttt--tttttgagtattttcttctacaagcctttagttgacctctatacggcttagatctgttttggcatcgaacgtggcttagatctttaactagccttcatagtctgaatttgcaagttgacaaggacattaacacatgcaaagtatttggaactagagcactaattttatgttacgtagggtaaggtgtcaccaccccatggagtagatagatgcatggaatacattttgaaacacctttacatgttttctagtacagtgtacgatttgagataaatgtaattgttcatattttataaacagtatgacttgtaa-------attttataataaatcagggtcaagtcttgctttttacgaagtgttagtagtgctgcatttcttttcgatccctatataatgcgtgatgcctgagaatt------------------aatatatgataggatattaatttttttttgggtt
>Albizia_subdimidiata_var_minor_Gorts_341@NODE_1_length_946_cov_50.119678
------------------------------------------------------------------------------------------------------------------------------------------------------------------------------------------------------------------------cattctgataagtatatttaatttagatgtcaat-aaaactacattttgtaacccattcctctgaatacttggtttttattgcctatcacggtgatgtggatgtgtacttcctgtgtggacagcaatatgaagaacaccactttcccgacttaccaaattttcatggttgatttcaggattctgaaccagctgaaccagtagatcaatctgatctatctttgaagcaaaatatgctggtgagcatgacgtgtattagcagaactcccaaggcgagaaaacggagaacagaatgttcaggatacaaaacacatgatgatgatgatgcaatgaatgatgatgattcccatgagagttcaccagactctaatgaatcagaaagtgacgacgaaacctcatcagagacttatgataatgacgctatcagaaagctgaaattggacatggaggagaacaaattctgttacatacccccgagggtgaagcctaaaagatttgattatgttcactacgtgagaaagaaggatagaggtgcctatgcttacgtagctcatgctgattattatattatacttcgggcttgtgctagagctgcacaagttgatcttcggattatgcatattggcgtattaagctttgagagaagacttgcttggatagaagaaaggatcgacaagatcttgcgtgtgaaacctcaaaggatttcttgccagttttgcagtggtgagaaggcccctgaaaaggaaggatttaatgatgaacagggactttcagatttgagaatctgagaatttttatttgtgagtattttcttctacaagcctttagttgaactctatacggcttagatcttttttggcatcaaacggggcttagatctttaactagccttcatagtctgaatttgcaagttgacaaggacattaacacatgcaaagtatt-----------------------------------------------------------------------------------------------------------------------------------------------------------------------------------------------------------------------------------------------------------------------------------------------------------------------------------t
>Albizia_subdimidiata_var_subdimidiata_Ferreira_210@NODE_1_length_1172_cov_205.356164
-----------------------------------------------------------------------------------------------------------------------------aacttcgttttgttcttacgattaatgaccatctccttacattctctgatatattctacttgcgttgattttttaagttcccttttgcactcattctgataagtatctttaatttagatgtcaat-aaaactacattttgtaacccattcctctgaatacttggtttttattgcctatcacggtgatgtggatgtgtacttcctgtgtggacagcaatatgaagaacaccactttcccgacttaccaaattttcatggttgatttcaggattctgaaccagctgaaccagtagatcaatctgatctatctttgaagcaaaatatgccggtgagcatgacgtgtattagcagaactcccaaggcgagaaaacggagaacagaatgttcaggttacaaaacacatgatgatgatgatgcaatgaatgatgatgattcccatgagagttcaccagactctaatgaatcagaaagtgat---gaaacctcagcagagacttatgataatgacgccatcagaaagctgaaattggacatggaggagaacaaattctgttacatacccccgagggtgaagcctaaaagatttgattatgttcactacgtgagaaagaaggatagaggtgcctatgcttacgtagctcatgctgattattatattacacttcgggcttgtgctagagctgcacaagttgatcttcggattatgcatattggcgtattaagctttgagagaagacttgcttggatagaagaaaggatcgacaagatcttgcgtgtgaaacctcaaaggatttcttgccagttttgcagtggtgagaaggcccctgaaaaggaaggatttaatgatgaacagggactttcagatttgagaatctgagaatttttatttgtgagtattttcttctacaagcctttagttgaactctatacggcttagatcttttttggcatcaaacgtggcttagatctttaactagccttcatagtctgaatttgcaagttgacaaggacattaacacatgcaaagtatttggaattagagcactaattttatgttacgtagggtaaggtgtcaccaccccatggagtagatggatgcatgcaatatattttgaaacaactttacatgttttctagtacagtgtacgatt--------atgttattgttcata------------------------------------------------------------------------------------------------------------------------------------------------------------------------------------t
>Albizia_tomentella_Leach_Dunlop_3801@NODE_1_length_1476_cov_233.716226
---------------------------------------------------------------------------------tcttaataattgtcatgctaatgaaatggtaacattgttatcaaaacttagttttgtgcttacaattaataactacctccttacattctctgatatattctacttgcgttgattttttaagttcccttttccactcattctgatttgtatatttagtttagatgtcaat-aaaactaaaatgt-taaccctgtccttggaatctttggtttttattgcctatcacggtgatgtggatgtgtacttcctgtgtggacagcaatatgaataatgccactttcctgactcaccaaattttcgtggttaatttcaggattctgaaccagctgaaccggttgatcaatctgatctgtctttaaagcaaaacaagctgatgagcgtgacatgtattagcagaacacccaatgcgaaaaaatggagaacagaatgtgtaggtcacaaaacac---atgacaatgaggcaatgaatgatgatgattcccatgagagtttgccagactctaatgaatcagaaagtgacgaggaaacctcagcagagactcatgataatgacgccatcagaaagctgaaattggacatggaggagaacaaattctgttacatacccccgagggtgaagcccaaaagatttgattatgttcactacgtgagaaagaaggatagaggtgcctatgcttacgtagctcatgctgattattacattatacttcgggcttgtgctagggctgcacaagttgatcttcggattatgcatattggcgtattaagctttgagagaagacttgcttggatagaagaaaggatcgacaaggtcttgcgagttaaacctcaaaagatttctttccagtttggcagtggtgagaaggcccctgaaaaggaaggatctgatgatgaacagggactttcagatttgagaatctgagaatttttatt--tgagtattttcttctacaaacctttagttgacctttatatggcttagatcttttttggcatcaaatatggcttagatctttaactagtcttcatagtgtgaatttgcaaggtgacaaggacattaacacatgcaaagtatttagagttagagcactaattttatgttgcgtagggtaaggggtctccgctccatggagtagatagatgcatgcaatatattttgaagcagcttt-----------------------gatttgagataactgtttctgttcatattttataaacaggatgagttgcaaattttatattttatattaaatcaggatcaagtcttg----ttacgaagagattgtaatgctgaatctcttttcaaaccctatataatgcatgatacctaaggactaatgataactttaaaatgaatatacgacagaatattaaaatatttttcggtt
>Balizia_elegans_Iganci_870@NODE_1_length_1373_cov_148.419753
tggagtgggttgtctccctaccccagcatcttcaaaactcaatattttttctttcttgctcaataatcaagaacctaactgtcttaataattgtcatgctagtgaaatggtaacattgttgtgaaaacttcgttttgtgcttacaattaatgaccatcaccttacattctctgatatattctacttgcgttgattttttaagttcccttttccactcattctgataagtatatttagtttagatgtcaataaaagctaaattttgtaacccattcctttgaatctttggtttttattgcctatgaaggtgatgtggatgtctacttcctgtgtggacagcaatatgaagaatgccactttcctgactcacgaaattttcatggttgatttcaggattctgaaccagctgaaccagtagatcaatctgatctatctttgaagcaaaataagccgatgagtgtgacatgtattagcagaactcccaaggccaaaaaacggagaacagaatgtttaggttacaaaacacatgatgttgatgatgcaatgaatgatgatgattcccatgagagttcaccagactcttatgaatcagaaagtgacgaggaaacctcagcagaggctcatgataatgacgccgtcagaaagctgaaattggacatggaggagaacaaattcggttacattcccccaagggtgaagcccaaaagatttgattatgttcactacgtgagaaagaaggatggaggtgcctatgcttacgtagctcatgctgattattatattatacttcgggcttgtgctagagctgcacaagttgatcttcggattatgcatattggcgtattaagctttgagagaagactttcttggatagaagaaaggatcgacaaggtcttgcgtgtgaaacctcaaaggatttcttgccagttttgcagtggtgagaaggcccctgaaaaggaaggatctgatgatgaacacggagtttcagatttgagaatctgagaacttttatttgcgaatattttcttctacaagcctttagttgacctctatatggcttagatcttttttggcatcaaatgtggcttagatttttaactagccttcatagtgtgaatttgcaagttgacagggacatcaactcatgcatagtatttagagttagagcactaattttatgttacgtagggtaaggtgtcaccactccatggattagatagatgcatgtaatatattttgaaacagctttatatgttttcgagtacagtgta----------------------------------------------------------------------------------------------------------------------------------------------------------------------------------------------------------------c
>Balizia_leucocalyx_Aguilar_1939@NODE_1_length_1782_cov_132.100293
tggagtgggttgtctccctaccccagcatcttcaaaactcaatattttttctttcttgctcaataatcaagaacctaactgtcttaataattgtcatgctagtgaaatggtaacattgttgtgaaaacttcgttttgtacttacaattaatgatcagcaccttacattctctgatatattctacttgcattgattttttaagttcccttttccactcattctgataagtatatttagtttagatgtcaataaaatctaatttttgtaacccattcctttgaatctttggtttttattgcctatcacggtgatgtggatgtgtacttcctgtgtggacagcaatatgaagaatgccactttcctgactcacgaaattttcatggttgatttcaggattctgaaccagctgagccagtagatcaatctgatccatctttgaagcaaaataagccaatgagtgtgccgtgtagtagcagaaatcccaaggccaaaaaacggagaacagaatgtttaggttacaaaacacatgatgttgatgatgcaatgaatgatgatgattcccatgagagttcacctgactcttgtgaatcagaaagtgacgaggaaacctcagcaggggctcatgataatgacgccatcagaaagctgaaattggacatggaggagaacaaattcggttacatacccccaagggtgaagcccaaaagatttgattatgttcactacgtgagaaagaaggacagaggtgcctatgcttacgtagctcatgctgattattatattatacttcgggcttgtgctagagctgcacaagttgatctccggattttgcatattggcgtattaagctttgagaaaagacttgcttggatagaagaaaggatcgacaaggtcttgcgtgtgaaacctcaaaggatttcctgccagttttgcagtggtgagaaggcccctgaaaaggaaggatctgatgatgaacatggactttcagatttgagaatctgagaatttttatttgtgaatattttcttctacaagcctttagtggacctctatatggattagatcttttttggcatcaaatgtggcttagatttttaactagccttcatagtgtgaatttgcaagttgacaaggacatcaacacatgcatagtatttagagttagagcactaattttatgttacgtagggtaaggtgccaccactccatggattagatagatgcatgtaatatattttgaaacagctttatatgttttctagtacagtgtacgatttgagggaaatgttattgttcatattttataaacagtatgacttgtaaattttatattttatattaaatcaggatcaagtctaactttttacgaagtgttggtgatgctccatttcttttcaaaccatatataattcatgagacctgagaattaatgttaattttaaaatgaatatatgagaggatattaaaatatttttcggta
>Balizia_spnov_Morim_577@NODE_1_length_542_cov_488.114990
--------------------------------------------------------------------------------------------------------------------------------------------------------------------------------------------------------------------------------------------------------------------------------------------------------------------------------------------------------------------------------------------------------------------------------------------------------------------------------------------------------------------------------------------------------------------------------------------------------------------------------------------------------------------------------------------caaattcggttacatccccccaagggtgaagcccaaaagatttgattatgttcactacgtgagaaagaaggatagaggtgcctatgcttacgtagctcatgctgattattatattatacttcgggcttgtgctagagctgcacaagttgatcttcgggttatgcatattggcgtattaagctttgagagaagactttcttggatcgaagaaaggatcgacaaggtcttgtgtgtgaaacctcaaaggatttcttgccagttttgcagtggtgagaaggcccttgaaaaggaaggatctgatgatgaacacggactttcagatttgagaatctgagaatttttatttgtgaatattttcttctacaagactttagttgacctctatatgtcttagatcttttttggcatcaaatgtggcttagatttttaactagccttcatagtgggaat-------------------tcaacacatgcatagtatttagagttagagcactaattttatgttgcgtagggtaaggtgtcaccactccatggattagatagatgcatgta-----------------------------------------------------------------------------------------------------------------------------------------------------------------------------------------------------------------------------------------------------------
>Calliandra_bella_LPQ15696@NODE_1_length_1347_cov_179.486614
--------------------------------------------------------------atgagaatgttctttgtagatttaatgtcacagatgttcaaggaagcctttttattttgacaaagtttaattatcggcagaagactattgacttaatttttgtattatgtgatatacatggaattaatcgaaatgtcaaggttgctct--------------tgaaattattttgtttggatgtcaat-aaaactaatttccatcacccgttcctttgaatctttgattttgattgcctgtcatgatgatgtggatgtgtacttcctgtgaggacagcattatgaaaaatg---ctttcctgactccccaaattttcatggttgatttcaggatcctgaacc------------agatcaatctgatggttctttgaagcaaacgaagccaatgagcatgacatctattcgcaccacacccaaggcaaaaaaacatagaacagaatgtttcagtcacaaaacgcgtggtgatgatgatgcaatgattaatgatgattcccatgagagttcaccagactctgatgagtcagaaagtgacgaggaaacctttgcagagactcgtgataatgacgacattagaatgctgaaattggacatggaagagaacaaattctgttatataccaccaagagtgaaggccaaaagatttgattatcttcactacgtgagaaagaaagatagaggtgcgtatgcttatgtaggtcatgctgattattacattatacttcgagcttgtgccagggctgcacaagttgatcttcggattatgcatatgggggtattgagcttcgagagaaggcttgcttggatcgaagaaaggatcagcaaggtcttgcgggtgaaacctcaaaggttttcttgccagttttgcagtggtaagaaggatcctgaaaaggagggatctgtggatgagcagggactttcagatttgagaatctgagaatttttaat--tgagtattttcttctacaagccttttat-------------------------------gacaagtaaggcttagatttttgactagccttgatagtgtgaatttgcaagttgacaaggacattaacacatgcaaagtatttaggaggaaa------------------ctagaaggaagtgtt--------------ctgtttgatagacatgagcaagttcgaa--------------ttttaagttcaaattcaaatttggcaaaactctcaccaatatgaaatcattaaaagtttgagttttaagctcaataatatattttgaagcagcttcacatttttttgtttatgagatggatgttattttttcatattttataaattgtgtg------------cttaaagattact-----ttttgtgttaattata---------------------------a
>Cathormion_rhombifolium_Deighton_3618@NODE_1_length_1299_cov_94.095745
------------------------------------------------------------------------------------------------------------------------------------------------------------------------ctctgatatattctacttgcgttgattttttaagttcccttttccactcattcggataagtatatttagtttagatgtcaataaaagctaaattttgtaacccattcctttgaatctttggtttttattgcctatcacggtgatgtggatgtgtacttcctgtgtggacagcaatatgaagaatgccactttcctgactcacgaaattttcatggttgatttcaggattctgaaccagctgaaccagtagatcaatctgatctatctttgaagcaaaataagccgatgagtgtgacatgtattagcacaactcccaaggccaaaaaacggagaacagaatgtttaggttacaaaacacatgatgttgatgatgcaatgaatgatgatgattcccatgagagttcaccagactcttatgaatcagaaagtgatgaggaaacctccgcagaggctcatgataatgacgccatcagaaagctgaaattggacatggaggagaacaaattcggttacatccccccaagggtgaagcccaaaaggtttgattatgttcactatgtgagaaagaaggatagaggtgcctatgcttacgtagctcatgctgattattatattatacttcgggcttgtgctagagctgcacaagttgatcttcggactatgcatattggcatattaagctttgagagaagactttctcggatcgaagaaaggatcgacaaggtcttgcgtgtgaaacctcaaaggatttcttgccagttttgcagtggtgagaaggcccttgaaaaggaaggatctgatgatgaacactgactttcagatttgagaatctgagaatttttatttgtgaatattttcttctacaagactttagttgacctctatatggcttagatcttttttggcatcaaatgtggcttagatttttaactagccttcatagtgggaatttgcaagttgacaaggacatcaacacatgcatagtatttagagttagagcactaattttatgttgcgtagggtaaggtgtcaccactgcatggattagatagatgcatgtaatatattttgaaacagctttatatgttttctagtacagtatacgatttgagagaaatgttattgttcatattttataaacagtatgacttgtaaatattatattttatattaaatcaggatcaagtcttactttttacatagtgttggtgatgctgcatttcttttcaaaccatatataatgcatgatacctgagaattaatgataattttaaaatgaatatatga-----ttttaaaata---------t
>Enterolobium_cyclocarpum_MWC9020@NODE_1_length_1220_cov_239.304462
---------------------------------------------------------------------------------------------------------------------gttgtcaaaacttagttttgtgcttacaattaatgaccatctccttacattctctgatatattctgcttgcgttgattttttaagttcccttttccacccattctgatatgtatatttaggttagatgtcaat-aaaactaaattttgtaacccagtcctttcaatctttggtttatattgcctatcacagtgatgtggatgtgtacttcctgtatggacagctatataaagaatgccagtttcctgactcaccaaattttcgtggttaatttcaggattctgaaccagctgaaccagtagatcaatctgatctatctttaaagcaaaataagccgatgagcgtgacatgtattagtataacacccaatgagaaaaaacggagaacagaatgtttaggtcacaaaacacatgacgatgatgatgcaatgaatgatgatgattcccatgagagttcaccagattctaatgaatcagaaagtgatgaggaaacctccgcagagactcatgatagtgacgccatcagaaagctgaaattggacatggaggagaacaaattctgttacatacccccgagggtgaagcccaaaagatttgattatgttcactacgtgagaaagaaggatagaggtgcctatgcttacgtagctcatgctgattattacattatacttcgggcttgtgctagggctgcacaagttgatcttcggattttgcatattggcgtattaagctttgagagaagacttgcttggat--------------------------------------------------------------------------------aaaaggaaggatctgatgatgaacagggactttcagatttgagaatctgagtattttaatt--tgagtattttcttctacaaacgtttagttgacctctatatggcttagatcttttttagcttcaaatatagcttagatctttaactagccttcgtagagtgaatttgcaagtttaacaggacattaacgaatgcgaagtatttagagtaagagcactaattttatgttacgtagggtaaggtgtcaccacctcatggaataggtggatgcatgtaatatattttgga----ctttacatgttttctagtacggtgtacgatttgagataaatgttattgttcatattttataaacagtatgacttgtaa-------attttatattaaatctggatcaagtctgtcttcttacgaagtgttggtaatgttgcatttcttttcgaac-ccatataatgcatgatacctgaga------------------------------------------------------a
>Hydrochorea_gonggrijpii_Tillett_45696@NODE_1_length_1207_cov_169.070796
-----------------------------------------------------------------------------------------------------gtgaaatggtaacattgttgtgaaaacttcgttttgtgcttacatttaatgaccatcaccttacattctctgatatattctacttgcgttgattttttaagttccattttccactcattcggataagtatatttagtttagatgtcaataaaagctaaattttgtaacccattcctttgaatctttggtttttattgcctatcacggtgatgtggatgtgtacttcctgtgtggacagcaatatgaagaatgccactttcctgactcacgaaattttcatggttgatttcaggattctgaaccagctgaaccagcagatcaatctgatctatctttgaagcaaaataagccgatgagtgtgacatgtattagcacaactcccaaggccaaaaaacggagaacagaatatttaggttacaaagcacatgatgttgatgatgcaatgaatgatgatgattcccatgagagttcaccagactcttatgaatcagaaagtgacgaggaaacctcagcagaggctcatgataatgacgccatcagaaagctgaaattggacatggaggagaacaaattcggttacatccccccaagggtgaagcccaaaagatttgattatgttcactacgtgcgaaagaaggatagaggtgcctatgcttacgtagctcatgctgattattatattatacttcgggcttgtgctagagctgcacaagttgatcttcggattatgcatagtggcgtattaagctttgagagaagtctttctcggatcgaagaaaggatcgacaaggtcttgcgtgtgaaacctcaaaggatttcttgccagttttgcagtggtgagaaggcccttgaaaaggaaggatctgatgatgaacacggactttcagatttgagaatctgagaatttttatttgtgaatattttcttctacaagactttagttgacctctatatggcttagatcttttttggcatcaaatgtggcttagatttttaactagccttcatagtgggaatttgcaagttgacaaggacatcaacacatgcatggtatttagagttagagcactaatattatgttgcgtagggtaaggtgtcaccgctccatggattagatggatgcgtgtaatatattttgaaacagctttatatgttttctagtacagtatacgatttgggagaaatgttattgttcatattttataaa----------------------------------------------------------------------------------------------------------------------------------------------------------------------------
>Hydrochorea_marginata_Morim_563@NODE_1_length_1622_cov_215.776052
tgttgtgggttgtctccctaccccagcttcttcaaaactcgatattttttctttcttgctcaataatcaagaacctaactgtcttaataaatgtcatgctagtgaaatggtaacattgttgtgaaaacttcgttttgtgcttacaattaatgagcatcaccttacattctctgatatattctacttgcgttgattttttaagttcccttttccactcatttggataagtatatttagtttagatgtcaataaaagctaaattttgtaacccattcctttgaatctttggtttttattgcctatcacggtgatgtggatgtgtacttcctgtgtgaacagcaatatgaagaatgtcactttcctgactcacgaaattttcatggttgatttcaggattctgaaccagctgaaccagtagatcaatctgatctatctttgaagcaaaataagccgatgagtgtgacatgtattagcacaactcccaaggccaaaaaacggagaacagaatgtttaggttacaaaacacatgatgttgatgatgcaatgaatgatgatgattcccatgagagttcaccagactcttatgaatcagaaagtgacgaggaaacctcagcagaggctcatgataatgacgccatcagaaagctgaaactggacatggaggagaacaaattcggttacatccccccaagggtgaagcccaaaagatttgattatgttcactacgtgagaaagaaggatagaggtgcctatgcttacgtagctcatgctgattattatattatacttcgggcttgtgctagagctgcacaagttgatcttcggattatgcatattggcgtattaagctttgagagaagactttctcggatcgaagaaaggatcgacaaggtcttgcgtgtgaaacctcaaaggatttcttgccagttttgcagtggtgagaaggcccttgaaaaggaaggatctgatgatgaacacggactttcagatttgagaatctgagaatttttatttgtgaatattttcttctacaagactttagttgacctctatatgacttggatcttttttggcatcaaatgtggcttagatttttaactagccttcatagtgggaatttgcaagttgacaaggacatcaacacatgcatggtatttagagttagagcactaattttatgttgcgtagggtaaggtgtcaccactccatggattagatggatgcatgtaatatattttgaaacagctttataagttttctagtacagtatacgatttgagagaaatgttattgttcatattttataaacagtatgacttgtaaattttatattttgtattaaatcaggatcaagtcttactttttacatagtgttggtgatgctacatttcttttcaaaccatatataatgcatgatacctgagaattaatgataattttaaaatgaatgtatgagaggaaattaaaatatttt-----t
>Jupunba_abbottii_Zanoni_21220@NODE_1_length_1056_cov_108.604699
---------------------------------------------------------------------------------------------------------------------------------------------------------------------------------------------------------------------------------------------------------taaaaactaaattttttaacccattcctttgaatctttggtttttattgcctatcacggtgatgtggatgtgtacttcctgtgtggacagcaatatgaagaatgccactttcctgactcacgaaattttcatggttgatttcaggatt---------ctgaaccagtagaccaatctgatctatctttgaagcaaaataagcggatgagcgtgacatgtattggcagaactcccaaggccaaaaaacggagaacagaatgtttaggttacaaaacacatgatgttgatgatgcaatgaatgatgatgattcccatgagagttcaccagactcttatgaatcagaaagtgacgaagaaacctcagcagaggctcatgataatgacgccatcagaaagctaaaattggacatggaggagaacaaattcggttacgtacccccaagggtgaagcccaaaagatttgattatgttcactacgccagaaagaaggatagaggtgcctatgcttacgtagctcatgctgattattatattatacttcgggcttgtgctagagctgcacaagttgatcttcggattatgcatattggcgtattaagctttgagagaagacttgcttggatagaagaaaggatcgacaaggtcttgcgtgtgaaacctcaaaggatttcttgccagttttgcaatggtgagaaggcccctgagaagaaaggatatgatgatgaacacggactttcagatttgagaatctgagaatttttatttgtgaatattttcttctacaagcctttagttgacctctatatggtttagattgttttcagtcattaaaattccttatatttttag------------atattaaatgggttatagtggtgaatattgacacacttagaatagac----tttggctataaattctgaatcat---------------------------aggaattaaatacaaaaattggaacgtaa---------atagtgctggcagtgaaatatccaacgaggtagtagtattggcaattggttttggataagcaaatgatgtccaaaaattatgaaattttacgggctaaaagtaga------------------------------------------------------------------------------------------------------------------------------
>Jupunba_asplenifolia_Ekman_6383@NODE_1_length_990_cov_41.647317
----------------------------------------------------------------------------------------------------------------------------------------------------------------------------------------------------------------------------------------------------------------------------cccattcctttgaatctttggtttttattgcctatcacggtgatgtggatgtgtacttcctgtgtggacagcaatatgaagaatgccactttcctgactcacgaaattttcatggttgatttcaggattctgaaccagctgaaccagtagatcaatctgatctatctttgaagcaaaataagcagatgagtgtgacatgtattagcagaactcccaaggccaaaaaacggagaacagaatgtttaggttacaaaacacatgatgttgatgatgcaatgaatgatgatgattcccatgagagttcaccagactcttatgaatcagaaggtgacgaagaaacctcagcagaggctcacgataatgacgccatcagaaagctaaaattggacatggaggagaacaaattcggttacatacccccaagggtgaagcccaaaagatttgattatgttcactacgccagaaagaaggatagaggtgcctatgcttacgtagctcatgctgattattatattatacttcgggcttgtgctagagctgcacaagttgatcttcggattatgcatattggcgtactaagctttgagagaagacttgcttggacagaagaaaggatcgacaaggtcttgcgtgtgaaacctcaaaggatttcttgccagttttgcaatggtgagaaggcccctgaaaaggaaggatatgatgatgaacacggactttcagatttgagaatctgagaatttttatttgtaaatattttcttctacaagcctttagttgacctctatatggcttagattgttttcggtctctaaaatttcttacacttttag------------gtattaaatggggtatagtggtgaatattgacacactcagaatagcc----tctggctataaattctgtatcat---------------------------aggaattaaatacaaaaattggaacgtaa---------atagtgttggcagtgaaattttcaacgaggcagccgtattggccattgg--------------------------------------------------------------------------------------------------------------------------------------------------------------------------------------
>Jupunba_brachystachya_Lima_7438@NODE_1_length_1591_cov_139.548217
tggagtgggttgtctccctaccccagcatcttcaaaactcaatattttttcttccttgatta-----------------tgtcttaattattgtcatgctagtgaaatggtaacattgttgtgaaaacttcgttttgtgcttacaattaatgaccatcaccttacattctctgatatattctacttgcgttgattttttaagttcccttttccactcattctgataagtatatgacatct------------aaactaaattttgtaacccattcctttgaatctttggtttttattgcctatcacggtgatgtggatgtgtacttcctgtgtggacagcaatatgaagaatgccactttcctgacgaacgaaattttcatggttgatttcaggattctgaaccagctgaaccagtagatcaatctgatctatctttgaagcaaaataagccgatgagtgtgacatgtattagcagaactcccaaggccaaaaaacggataacagaatgtttaggttacaaaacacatgatgttgatgatgcaatgaatgatgatgattcccatgagagttcaccagactcttatgaatcagaaagtgacgaggaaacctcagcagaggctcatgataacgacgtcatcagaaagctgaaattggacatggaggagaacaaattcggttacatacccccaaggttgaagcccaaaagatttgattatgttcactacgtgagaaagaaggatagaggtgcctatgcttacgtagctcatgctgattattatattatacttcgggcttgtgctagagctgcacaagttgatcttcggattatgcatattggcgtattaagctttgagagaagacttgcttggatagaagaaaggatcgatttggtcttgcgtgtgaaacctcaaaggatttcttgccagttttgcagtggtgagaaggcccctgaaaaggaaggatctgatgatgaacacggactttcagatttgagaatctgagaatttttatttgtgaatattttcttctacaagcctttagttgacctctatatggcttagatcttttttggcatcaaatgtggcttagatttttaactagccttcatagtgtgaatttgcaagttgacaaggacatcaacacatgcatagtattttgagttagagcactaattttatgttacgtagggtaaggtgtcaccactccatggattagatagatgcatgtaatatattttgaaacagctttatatgttttctagtacagtgtacgatttgagagaaatgttattgttcatattttataaacagtatgacttgtaaattttatattttatattaaatcaggatcaagtcttactttttacgaagtgttggtgatgctgcatttcttttcaaaccatatataatgcattattcctgagaatgaatgataattttaaaatgaatatatgagaggatattaaaatattttt----c
>Jupunba_filamentosa_Lima_7487@NODE_1_length_1602_cov_139.660984
tggagtgggttgtctccctaccccagcatcgtcaaaactcaatattttttctttcttgctcaataatcaagaacctaactgtcttaataattgtcatgctagtgaaatggtaacattgttgtgaaaacttcgtttcgtgcttacaattaatgaccatcaccttacattctctgatatattctacttgcgttgattttttaagttcccttttccactcattctgataagtatatttagtttagatgtcaataaaaactaaattttgtgacccattcctttgaatctttggtttttattgcctatcacggtgatgtggatgtgtacttcctgtgtggacagcaatatgaagaatgccactttcctgactcacgaaattttcatggttgatttcaggattctgaaccagctgaaccagtagatcaatctgatctatctttgaagcaaaataagccgatgagtgtgacatgtattagcagaactcccaaggccaaaaaacggataacagaatgtttaggttacaaaacacatgatgttgatgatgcaatgaatgatgatgattcccatgagagttcaccagactcttatgaatcagaaagtgacgaggaaacctcagcagaggctcatgaaaacgacaccatcagagagctgaaattggacatggaggagaacaaattcggttacatacccccaagggtgaagcccaaaagatttgattatgttcactacgtgagaaagaaggatagaggtgcctatgcatacgtagctcatgctgattattatattatacttcgggcttgtgctagagctgcacaagttgatcttcggattatgcatattggcgtattaagctttgagagaagacttgcttggatagaagaaaggatcgacaaggtcttgcgtgtgaaacctcaaaggatttcttgccagttttgcagtggtgagaaggcccctgaaaaggaaggatctgatgatgaacacggactttcagatttgagaatctgagaatttttatttgtgaatattttcttctacaagcctttagttgacctctatatggcttagatcttttttggcatcaaatgtggcttagatttttaactagccttcatagtgtgaatttgcaagttgacaaggacatcaacacatgcatagtatttagagttagagcactaattttatgttacgtagggtaaggtgtcaccactccatggattagatagatgcatgtaatatattttgaaacagctttatatgttttctagtacagtgtacgatttgagagaaatgttattgttcatattttataaacagtatgacttgtaaattttatattttatattaaatcaggatcaagtctcactttttacgaagtgttggtgatgctggatttcttttcaaaccatatataatgcatgatacctgagaattaatgataattttaaaatgaatatatggcaggacattaaaatatttttcggtt
>Jupunba_floribunda_Iganci_883@NODE_1_length_1775_cov_120.081861
tggagtgggttgtctccctaccccagcaccttcaaaactcaatattttttctttcttgctcaataatcaagaacctaactgtcttaataattgtcatgctagtgaaatggtaacattgttgtgaaaacttcgttttgtggttacaattaatgaccatcaccttacattctctgatatattctacttgggttgattttttaagttcccttttccactcattctgataagtatatttagtttagatgtcaatcaaaactaaattttttaacccattcctttgaatctttggtttttattgcctatcacggtgatgtggatgtgtacttcctgtgtggaccgcaatatgaagaatgccactttcctgactcacgaaattttcatggttgatttcaggattctgaaccagctgaaccagtagatcaatctgatctatctttgaagcaaaataagccgatgagtgtgacatgtattagcagaactcccaaggccaaaaaacggagaacagaatgtttaggttacaaaacacatgttgttgatgatgcaatgaatgatgatgattcccatgagagttcaccagactcttatgaatcagaaagtgacgaggaaacctcagcagaggctcatgataatgacgccatcagaaagctaaaattggacatggaggagaacaaattcggttacatacccccaagggtgaagcccaaaagatttgattatgttcactacgtcagaaagaaggatagaggtgcctatacttacgtagctcatgctgattattatattatacttcgggcttgtgccagagctgcacaagttgatcttcggattatgcatattggcgtattaagcttcgagagaagacttgcttggatagaagaaaggatagacaaggttttgcgagtgaaacctcaaaggatttcttgccagttttgcagtggtgagaaggcccctgagaaggaaggatatgatgatgaacacggactttcagatttgagaatctgagaatttttatttgtgaatattttcttctacaagcctttacttgacctctatatggcttagattgtcttcggtcatcaaaattccttatatctttag------------gtattaaatgggatatagtggtgaatattgatacacacagaatagcc----tctagctataaattctggatcat---------------------------aggaattaaatacaaagattggaacgtga---------atagcgctggcagtgaaatttccaacgaggcagtgatattggcaattggttttggatgagcaaatgatgtccaaaaattatgaaattttacaggttaaaattagacattctttcctttaatttggtag--gtaatgggtaatttttggagttgtatataaaaaattattttttgaagttagtaacagcgtccaaataattaaatggcaaaatgctatattttttcttaaag
>Jupunba_idiopoda_Quesada_1718@NODE_1_length_1258_cov_126.961897
------------------------------------------------------------------------------------------ttgtcatgctagtgaaatggtaac---gttgtgaaaacttcgttttgtgcttacaattaatgaccatcaccttacattctctgatatattctacttgcgttgattttttaagttcccttttccactcattctgataagtatatttagtttagatgtcaataaaaactaaattttttaacccattcctttgaatctttggtttttattgcctatcacggtgatgtggatgtgtacttcctgtgtggacagcaatatgaagaatgccactttcctgactcacgaaattttcatggttgatttcaggattctgaaccagctgaaccagtagatcaatctgatctatctttgaagcaaaataagccgatgagtgtgacatgtattagcagaactcccaaggccaaaaaacggagaacagaatgtttaggttacaaaacacatgatgttgatgatgcaatgaatgatgatgattgccatgagagttcaccagactcttatgaatcagaaagtgacgaggaaacctcagcagagtctcatgataatgacgccatcagaaagctaaaattggacatggaggagaacaaattcggttacatacccccaagggtgaagcccaaaagatttgattatgttcactacgtcagaaagaaggatagaggtgcctatgcttacgtagctcatgctgattattatatcatacttcgggcttgtgctagagctgcacaagttgatcttcggattatgcatattggcgtattaagctttgagagaagacttgcttggatagaagaaaggatccacaaggtcgtgcgtgtgaaacctcaaaggatttcttgccagttttgcagtggtgagaaggcccctgagaaggaaggatatgatgatgaacacggactttcagatttgagaatctgagaatttttattcgtgaatattttcttctacaagcctttagttgacctctatatggcttagattctttttggtcaccaaaattccttatacatttag------------gtattaaatgggatatagtggggaatattgacacactcagaatagac----tctgactataaattctgaatcat---------------------------aggaattaaatacaaaaattagaacgtga---------atagtgctgacagtgaaatttccaacgaggcagcaatattgacaatttgttttggataagcaaatgatgtccaaaaattatgaaattttacaggctaaaagtagacattcttagctttaatttgatag--gtaaaggttaat----------------------------------------------------------------------------------------t
>Jupunba_laeta_Mori_25147@NODE_1_length_1271_cov_48.813233
-----------------------------------------------------------------------------------------------------gtgaaatggtaacatggttgtgaaaacttcgttttgtgcttacaattaatgaccatcaccttacattctctgatatattctacttgcgttgattttttaagttcccttttccactcattctgataagtatatttattttagatgtcaataaaaactaaattttgtaacccattcctttgaatctttggtttttattgcctatcacggtgatgtggatgtgtacttcctgtgtgaacagcaatatgaagaatgccactttcctgactcacgaaattttcatggttgatttcaggattctgaaccagctgaaccagtagatcaatctgatctatctttgaagcaaaataatccgatgagtgtgacatgtattagcagaactcccaaggccaaaaaacggataacagaatgtttaggttacaaaacacatgatgttgatgatgcaatgaatgatgatgattcccatgagagttcaccagacccttatgaatcagaaagtgacgaggaaacctcagcagaggctcatgataacgacgccatcagaaagctgaaattggacatggaggagaacaaattcggttacatacccccaagggtgaagcccaaaagatttgattatgttcactacgtgagaaagaaggatagaggtgcctatgcttacgtagctcatgctgattattatattatacttcgggcttgtgctagagctgcacaagttgatcttcggattatgcatattggcgtattaagctttgagagaagacttgcttggatagaagaaaggatcgacaaggtcttgcgtgtgaaacctcaaaggatttcttgccagttttgcagtggtgagaaggcccctgaaaaggaaggatctgatgatgaacacggactttcagatttgagaatctgagaatttttatttgtgaatattttcttctacaggcctttagttgacctctatatggcttagatcttttttggcatcaaatgtggcttagatttttatctagccttcatagtgtgaatttgcaagttgacaaggacatcaacacatgcatagtatttagagttagagcactaattttatgttaggtagggtaaggtgtcaccactccatggattagatcgatgcatgtaatatattttgaaacagctttatatgtgttctagtacagtgtacgatttgagagaaatgttattgttcatattttataaacagtatgacttgtaaattttatattttatattaaatcaggatcaagtctcacttttgacgaag------------------------------------------------------------------------------------------------------------t
>Jupunba_langsdorfii_Ribeiro_728@NODE_1_length_1606_cov_157.646828
tggagtgggttgtctccctaccccagcatcttcaaaactcgatattttttctttcttgctcaataatcaagaacctaactgtcttaataactgtcatgctagtgaaatggtaacattgttgtgaaaacttcg-tttgtgcttacaattaatgaccatcaccttacattctctgatatattctacttgcgttgattttttaagttcccttttccactcattctgataagtatatttagtttagatgtcaataaaaactaaattttgtaacccattcctttgaatctttggtttttattgcctatcacggtgatgtggatgtgtacttcctgtgtggacagcaatatgaagaatgccactttcctgactcacgaaattttcatggttgatttcaggattctgaaccagctgaaccagtagatcaatctgatctatctttgaagcaaaataagccgatgagtgtgacatgtattagcagaactcccaaggcccaaaaacggagaacagaatgtttaggttacaaaacacatgatgttgatgatgcaatgaatgatgatgattcccatgagagttcaccaggctcttatgaatcagaaagtgacgaggaaacctcagcagaggctcatgataatgacgccatcagaaagctgaaattggacatggaggagaacaaattcggttacatacccccaagggtgaagcccaaaagatttgattatgttcactacgtcagaaagaaggatagaggtgcctatgcttacgtagctcatgctgattattatattatacttcgggcttgtgctagagctgcacaagttgatcttcggattatgcatattggcgtattaagctttgagagaagacttgcttggatagaagaaaggatcgacaaggtcttgcgtgtgaaacctcaaaggaattcttgccagttttgcagtggtgagaaggcccctgaaaaggaatgatctgatgatgaacacggactttcagatttgagaatctgagaatttttatttgtgaatattttcttctacaagcctttagttgacctctatatggcttagatcttttttggcatcagatgtggcttagatttttaactagccttcatagtgtgaatttgcaagttgaccaggacatcaacacatgcatagtatttagagttagagcactaattttatgttacgtagggtaaggtgtcaccactccatggattagatagatgcatgtaatatattttgaaacagctttatatgttttctagtacagtgtacgatttgagagaaatgttattgttcatattttataaacagtatgacttgtaaattttatattttatattaaatcaggatcaagtcttactttttacgaagtgttggtgatgctgcatttgttttcaaaccatatataatgcatgatacctgagaattaatgataattttaaaatgaatatatgagaggatattaaaatatttttcggtt
>Jupunba_limae_Iganci_261@NODE_1_length_1689_cov_124.028536
tggagtgggttgtctccctaccccagcatcttcaaaactcaatattttttctttcttgatta-----------------tgtcttaataattgtcatgctagtgaaatggtaacattgttgtgaaaacttcgttttgtgcttacaattaatgaccatcaccttatattctgtgagatattctacttgcgttgattttttaagttcccttttccactcattctgataagtatatttagtttagatgtcaataaaaactaaattttgtaacccattcctttgaatctttggtttttattgcctatcacggtgatgtggatgtgtacttcctgtgtggacagcaatatgaagaatgccactttcctgacgaacgaaattttcatggttgatttcaggattctgaaccagctgaaccagtagatcaatctgatctatctttgaagcaaaataagccgaagagtgtgacatgtattagcagaactcccaaggccaaaaaacggataacagaatgtttaggttacaaaacacatgatgttgatgatgcaatgaatgatgatgattcccatgagagttcaccagactcttatgaatcagaaagtgacgaggaaacctcagcagaggctgatgttaacgacgccatcagaaagctgaaattggacatggaggagaacaaattcggttacatacccccaagggtgaagcccaaaagatttgattatgttcactacgtgagaaagaaggatagaggtgcctatgcttacgtagctcatgctgattattatattatacttcgggcttgtgctagagctgcacaagttgatcttcggattatgcatattggcgtattaagctttgagagaagacttgcttggatagaagaaaggatcgacaaggtcttgcgtgtgaaacctcaaaggatttcttgccagttttgcagtggtgagaaggcccctgaaaaggaaggatctgatgatgaacacggactttcagatttgagaatctgagaatttttatttgtgaatattttcttctacaagcctttaattgacctctatatggcttagatcttttttggcatcaaatgtggcttagatttttaactagccttcatagtgtgaatttgcaagttgacaaggacatcaacacatgcatagtatttagagttagagcactaattttatgttacgtagggtaaggtgtcaccactccatggattagatagatgcatgtaatatattttgaaacagctttatatgttttctagtgcagtgtacgatttgagagaaatgttattgttcatattttataaacagtatgacttgtaaattttatattttatattaaatcaggatcaagtcttactttttacgaagtgttggtgatgctgcatttcttttcaaaccatatataatgcattatacctgagaattaatgataattttaaaatgaatatatgagaggatattaaaatatttttcggta
>Jupunba_longipedunculata_Cardona_2682@NODE_1_length_1280_cov_113.679135
------------------------------------------------------------------------------ctgtcttaataattgtcatgctagtgaaatggtaacattgttgtgaaaacttcgttttgtgcttacaattaatgaccatcaccttacattctctgatatattctacttgcgttgattttttaagttcccttttccactcattctgataagtatatttagtttagatgtcaatcaaaactaaattttttaacccattcctttgaatctttggtttttattgcctatcacggtgatgtggatgtgtacttcctgtgtggacagcaatatgaagaatgccactttcctgactcacgaaattttcatggttgatttcaggattctgaaccagctggaccagtagatcaatctgatctatctttgaagcaaaataagccgatgagtgtgacatgtattagcagaactcccatggccaaaaaacggagaacagaatgtttaggttacaaaacacatgatgttgataatgcaatgaatgatgatgattcccatgagagttcaccagactcttatgaatcagaaagtgacgaggaaacctcagcagaggatcatgataatgacgccatcagaaagctaaaattggacatggaggagaacaaattcggttacatacccccaagggtgaagcccaaaagatttgattatgttcactacgtcagaaagaaggatagaggtgcctatgcttacgtagctcatgctgattattatattatacttcgggcttgtgccagagctgcacaagttgatcttcggattatgcatattggcgtattaagcttcgagagaagacttgcttggatagaagaaaggatcgacaaggtcttgcgtgtgaaacctcaaaggatttcttgccagttttgcagtggtgacaaggcccctgagaaggaaggatatgatgatgaacacggactttcagatttgagaatctgagaatttttatttgtgaatattttcttctacaagcatttagttgacctctatatggcttagactatttttggttaccaaaattccttatatctttag------------atattaaatgggatatagtggtgaatattgacacactcagaaaagcc----tctggctttaaattctggatcat---------------------------aggaattaaatacaaaaattggaacgtga---------atagtgttggcagtgaaatttccaacgaggcagtgatattggcaattggttttagatgagtaaatgatgtccaaaaattatgaaattttacaggttaaaagtaggcattctaacctttaatttgatag--gtaatgggtaatttttggaac-------------------------------------------------------------------------------t
>Jupunba_microcalyx_Iganci_855@NODE_1_length_1628_cov_164.023211
tggagtgggttgtctccctaccccagccccttcaaaactcaatattttttctttcttgctcaataatcaagaacctaactgtcttaataattgtcatgctagtgaaatggttacattgttgtgaaaacttcgttttgttcttacaattaatgaccatcaccttacattctctgatatattctacttgcgttgattttttaagttcccttttccactcattctgataagtatatttagtttagatgtcaatcaaaactaaattttttaatccattcctttgaatctttggtttttattgcctatcacggtgatgtggatgtgtacttcctgtgtggacagcaatatgaagaatgccactttcctgactcacgaaattttcatggttgatttcaggattctgaaccagctgaaccagtagatcaatctgatctatctttgaagcaaaataagccgatgagtgtgacatgtattagcagaactcccaaggccaaaaaacggagaacagaatgtttaggttacaaaacacatgatgttgatgatgcaatgaatgatgatgattcccatgagagttcaccagactcttatgaatcagaaagtgacgaggaaacctcagcagaggctcatgataatgacgccatcagaaagctaaaattggacatggaggagaacaaattcggttacatacccccgagggtgaagcccaaaagatttgattatgttcactacgtcagaaagaaggatagaggtgcctatgcttacgtagctcatgctgattattatattatacttcgggcttgtgccagagctgcacaagttgatcttcggattatgcatattggcgtattaagcttcgagagaagacttgcttggatagaagaaaggatcgacaaggtcttgcgtgtgaaacctcaaaggatttcttgccagttttgcagtggtgagaaggcccctgagaaggaaggatatgatgatgaacacggactttcagatttgagaatctgagaatatttatttgtgaatattttcttctacaagcctttagttgacctctatatggcttagattgttttcggtcaccaaaatttcttatacttttag------------gtattaaatgggatatagtggtgaatattgacacactcagaatagcc----tctggctataaattctgaatcat---------------------------aggaattaaatataaaaattggaacgtga---------atagtgctagcagtgaaatttctaacaaggcagtgatattgacaattggttttggatgagcaaatgatgtctaaaaattatgaaattttacaggttaaaagtagacattctaacatttaatttgacag--gtaatgggtaatttttgaagctgtatataaaaaattattttttgaagttagtagcagtgtccaaataattaaatggcaaaatgctatattttttcttgaat
>Jupunba_nipensis_Mayo_19662@NODE_1_length_1096_cov_23.401374
---------------------------------------------------------------------------------------------------------------------------aaaacttcattttgtgcttacaattaatgaccatcaccatacattctctgatatattctacctgcgttgattttttaagttcccttttccactcattctgataagtatatttagtttagatgtcaataaaagctaaattttttaacccattcctttgaatctttggtttttattgcctatcacggtgatgtggatgtgtacttcctgtgtggacagcaatatgaagaatgccactttcctgactcacgaaattttcatggttgatttcaggattctgaaccagctgaaccagtagatcaatctgatctatctttgaagcaaaataagcagatgagtgtgacatgtattagcagaactcccaaggccaaaaaacggagaacagaatgtttaggttacaaaacacatgatgttgatgatgcaatgaatgatgatgattcccatgagagttcaccagactcttatgaatcagaaggtgacgaagaaacctcagcagaggctcatgataatgacgccatcagaaagctaaaattggacatggaggagaacaaattcggttacatacccccaagggtgaagcccaaaagatttgattatgttcactacgccagaaagaaggatagaggtgcctatgcttacgtagctcattctgattattatattatacttcgggcttgtgctagagctgcacaagttgatcttcggattatgcatattggcgtactaagctttgagagaagacttgcttggacagaagaaaggatcgacaaggtcttgcgtgtgaaacctcaaaggatttcttgccagttttgcaatggtgagaaggcccctgaaaaggaaggatatgatgatgaacacggactttcagatttgagaatctgagaatttttatttgtaaatattttcttctacaagcctttagttgacctctatatggcttagattgttttcggtcactaaaatttcttatacttttag------------gtattaaatgggatatagtggtgaatattgacacactcagaatagcc----tctggctataaattctgtatcat---------------------------aggaattaaatacaaaaattggaacgtaa---------atagtgttgg-----------------------------------------------------------------------------------------------------------------------------------------------------------------------------------------------------------------------------
>Jupunba_trapezifolia_Simon_1600@NODE_2_length_806_cov_102.992011
--------------------------------------------------------------------------------------------------------------------------------------------------------------------------------------------------------------------------------------------------------------------------------------------------------------------------------------------------------------------------------------------------------------------------------------------------------------------------------------------------------------------------------------------------------------------------------------------------------------------------------------------------------------------------------------------------------------------------------------------------------------------------------ttctctcgaatctcaccttgtccatacaaatata---tagttttgtgcagtagtcagtagcttatagggtagaagcgtaattaccggtaaccaaaggtttcagacaattcaagtgtagacattggtaattatttttaaggttcgtaatttattgtacaagaccttatttgggaattcctataatgtaatcaaatacatt--atatcaataattttagtatatttatgctattcctgtgttgcccaccgaacagcgtatcgttttccgcaaacactctgaaaaaggtcaaggtaaataagggattatatagatcttttttggcatcaaatgtggcttagatttttaactagccttcatagtgtgaatttgcaagttgacaaggacatcaacgcatgcatagtatttagagttagagcactaattttatgttacgtagggtaaggtgtcaccactccatggattagatagatgcatgtaatatattttgaaacagctttgtatgttttctagtacagtgtacgatttgagagaaatgttattgttcatattttataaacagtatgacttgtaaattttatattttatattaaatcaggatcaagtcttgctttttacgaagtgttggtgatgctgcatttcttttcaaaccatatataatgcatgattcctgagaattaatgataattttaaaatgaatatatgagaggatattaaaatatttttcggtg
>_R_Afrocalliandra_redacta_Germishuizen_5585@NODE_1_length_1168_cov_278.126489
-----------------------------------------------------------------------------------------------------------------------------------gttttgtgctta-----------------cttatattctctgatatattctacttttg-tgatttcttaagttcccttttccgctcactctgataatta---ttagtttagatgccaat-aaaactaaatttcgttacccattcctttgaatatttggtttttattgcctgtcttggtgatgtggatgtgtacttcctatgtggacagcattatggaga---caacttccctgactccccaaattttcacggttattttcaggattctgaaccag------cggcagatcaatctgatggttctttgaagccaaataagccaatgagcatgaaatgtattagcagaacatccaaggcaaaaaacccaagatcagaatgtttcggtcacaaaacac---atgatgataatgcaatgaataatgatgattcccgtgagagttcacccgactctgatgaatcggaaaatgaagaggaaaccttagcagagactcatgataatgacgacatcagaaagctgaaattggacatggaggagaacaaattctgttacatacctccgagggtgaagcccaaaagatttgattatgttcactacgtgagaaagaaggatagaggtgcctatgcttacgtagctcatgctgattattacattatacttcgggcttgtgctagggctgcacaagttgatcttcggattatgcatatggccgtattaagcttcgagagaagaattgcttggatagaagaaaggatcggcaaggtcttgcgtgtgaaacctcaaaggatttcctgtcagttttgcagtagtgagaaggctcctgaaaaggaaggatctgttgatgagctgggactttcagatttgagaatctaagaatttttaat--cgagtattttcttctactagccttttattgaccactaacaggcttagatctgttttggcatcaaatatggcttagatctttaactagccttgatagtgtgaatttacaggttgacaaggacattaacacatggaaagtatgtagagtgagggt---------------------------------------------------------------------------------------------------tgtttgataagagtgagggaatattgttgagagt------------tggattttaaaaaaaa------------------------------------atgaagaagtggggttgcaaaattttgatgttgagaaaatgtaacatacaaatgtaaggaagatttttgggttgtaaaattttaatgtggggaaaatgcaagata---------g
>_R_Albizia_burkartiana_StivalSantos_678@NODE_1_length_1157_cov_11.806715
---------------------------------------------------------------------------------------------------------------------------------------------------------------------------------------------------------------------------------------atttaatttagatgtcaat-aaaactaaattttgtaacccattcctctgaatctttggtttttattgcctatcacggtgatgcggatgagtacttcctgtgtggacagcaatatgaagaacgccactttcctgactcaccaaattttcatggttgatttcaggattctgagccagctgagccagtagatcaatctgatctatctttgaagcaaaatatgccgatgagcatgacatgtattagcagaactcccaaggcgagaaaatggagaacagaacgtttaggttacaaaacacatgatgatgatgatgcaatgaatgatgatgattcccatgagatttcaccagactctaatgaatcagaaagtgacgaggaaacctcagcagacatttatgataatgacgccatcagaaagctgaaattggacatggaggagaacaaattctgttacatacccccgagggtgaagcctaaaagatttgattatgttcactacgtgagaaagaaggatagaggtgcctatgcttacgtagctcatgctgattattatattatacttcgggcttgtgctagagctgcacaagttgatcttcggattatgcatattggcgtattaagctttgagagaagacttgcttggatagaagaaaggatcgacaaggtcttgcgtgtgaaacctcaaaggatttcttgccagttttgcagtggtgagaaggcccctgaaaaggaaggatttaatgatgaacagggactttcagatttgagaatctgagaatttttattcgtgagtattttcttctacaagcctttagttgacctctatacggc----------------------------ttagatctttaactagccttcatagtgtgaatttgcaagttgacaaggacattaacacatgcaaagtatttggaattagggcactaattttatgttacgtagggtaaggggtcaccaccccatggagtagatagatgcatgtaatatattttgaaacagctttacatgttttctagtacagtgtacgatttgagataaatgttattgttcatattttataaacagtatgacttgtaaattttatattttatattaaatcagggtcaagtgttgctttttacgaagtgttggtaatgctgcatttcttttcaaaccccacat------------------------------------------------------------------------a
>_R_Albizia_glabripetala_Lewis_1652@NODE_1_length_1277_cov_53.675000
-------------------------------------------------------------------------------------------------------------gtaacaatgttgtcaaaacttcgttttgttcttacgattaatgaccatctccttacattctctgatatattctacttgcgttgatttttaaagttcccttttgcactcattctgataagtatatttaatttagatgtcaat-aaaactacattttgtaacccattcctctgaatacttggtttttattgcctatcacggtgatgtggatgtgtacttcctgtgtggacagcaatatgatgaacaccactttcccgacttaccaaattttcatggttgatttcaggattctgaaccagctgaaccagtagatcaatctgatctatctttgaagcaaaatatgccggtgagcatgacatgtattagcagaactcccaaggcgagaaaacagagaacagaatgttcaggttacaaaacacatgatgatgatgatgcaatgaatgatgatgattttcatgagagttcaccagactctaatgaatcagaaagtgacgatgaaacctcagcagagacttatgataatgacgccatcagaaagctgaaattggacatggaggagaacaaattctgttacatacccccgagggtgaagcctaaaagatttgattatgttcactacgtgagaaagaaggatagaggtgcctatgcttacgtagctcatgctgattattatattatacttcgggcttgtgctagagctgcacaagttgatcttcggattatgcatattggcgtattaagctttgagagaagacttgcttggatagaagaaaggatcgacaagatcttgcgtgtgaaacctcaaaggatttcttgccagttttgcagtggtgagaaggcccctgaaaaggaaggatttaatgatgaacagggactttcagatttgagaatctgagaatttttatttgtgagtattttcttctacaagcctttagttgaactctatacggcttagatctttattggcatcaaacgtggcttagatctttaactagccttcatagtctgaatttgcaagttgacaaggacattaacacatgcaaagtatttggaattagagcactaattttatgttgcgtagggcaaggtgtcaccaccccatggagtagatagatgcatgtaatatattttgaaacacctttacatgttttctagtacagtgtacgatttgagataaatgttattgttcatattttataaacggtatgacttgtaa-------attttataataaatcagggtcaagtcttgctttttacgaagtgttagtaatgctgcattt-----------------------------------------------------------------------------------------c
>_R_Albizia_inundata_Wood_26530@NODE_1_length_1215_cov_318.031897
--------------------------------------------------------------------------------------------------------------------------------------------------------------------------------------------------------------------------------taagtatatttaatttagatgtcaat-aaaactaaattttgtaacccattcctctgaatccttggtttttattgcctatcacggtgatgtggatgtgtacttcctgtgtggacagcaatatgaagaacaccactttcccgacttaccaaattttcatggttgatttcaggattctgaaccagctgaaccagtagatcaatctgatctatctttgaagcaaaatatgccggtgagcatgacgtgtattagcagaactcccaaggtgagaaaacggagaacagaatgttcaggttacaaaacacatgatgatgatgatgcaatgaatgatgatgattcccatgagagttcaccagactctaaggaatcagaaagtgacgatgaaacctcagcagagacttatgataatgacgccatcagaaagctgaaattggacatggaggagaacaaattctgttacatacccccgagggtgaagcctaaaagatttgattatgttcactacgtgagaaagaaggatagaggtgcctatgcttacgtagctcatgctgattattatattatacttcgggcttgtgctagagctgcacaagttgaccttcggattatgcatattggcgtattaagctttgagagaagacttgcttggatagaagaaaggatcgacaagatcttgcgtgtgaaacctcaaaggatttcttgccagttttgcagtggtgagaaggcccctgaaaaggaaggacttaatgatgaacagggactttcagatttgagaatctgagaatttttatttgtgagtattttcttctacaagcctttagttgaactctatacggcttagatcttttttggcatcaaacgtggcttagatctttaactagccttcattgtctgaatttgcaagttgacaaggacattaacacatgcaaagtatttggaatcagagcactaattttatgttacgtagggtaaggtgtcaccaccccatggagtagatggatgcatgcaatatattttgaaacaactttacatgttttctagtacagtgtacgatttgagataaatgttattgttcatattttataaacagtatgacttgtaa-------actttataataaatcagggtcaagtcctgctttttacgaagtgttagtaatgctgcatttcttttcgatccctatataatg--tgatacctgagaatt------------------aatatatgataggatat----------------t
>_R_Albizia_multiflora_Hughes_3090@NODE_1_length_1468_cov_144.384615
tggattgggttgtctacctaccccagcatcttcaaaaatcaattttttttctttcttgctcaataatcaagaacctaactgtcttaataattgtcatgctagtgaaatggtaacattgttgtcaaaacttcgttttgttcttacg----------atctccttacattctctgatatattctacttgcgttgattttttaagttcccttttgcactcattctgataagtatatttaatttagatgtcaat-aaaactaaattttgtaacccattcgtctgaatctttggtttttattgcctatcacggtgatgtggatgtgtacttcctgtgtggacagcaatatgaagaacgccactttcccgactcaccaaattttcatggttgatttcaggattctgaaccaggtgaaccagtagatcaatctgatctatctttgaagcaaaatatgccggtgagcatgacatgtattagcagaactcccaaggcgagaaaacggagaacagaatgttcaggttacaaaacacatgatgatgatgatgtaatgaatgatgataattcccatgagagttcaccagactctaatgaatcagaaagtgacgaggaaacctcagcagagacttatgataatgacgccatcagaaagctgaaattggacatggaggagaacaaattctgttacatacccccgagggtgaagcctaaaagatttgattatgttcactacgtgagaaagaaggatagaggtgcctatgcttacgtagctcatgctgattattatattatacttcgggcttgtgctagagctgcacaagttgatcttcggattatgcatattggcgtattaagctttgagagaagacttgcttggatagaagaaaggatcgacaagatcttgcgtgtgaaacctcaaaggatttcttgccagttttgcagtggtgagaaggcccctgaaaaggaaggatttaatgatgaacagggactttcagatttgagaatctgagaatttttatttgtgagtattttcttctacaagcctttagttgacctctatacggcttagatcttttttggcatcaatcatggcttagatctctaactagccttcatagtctgaatttgcaagttgacaaggacattaacacatgcaaagtatttggaattagagcactaattttatgttacgtagggtaaggtgtcaccaccccatggagtagatagatgcatgtaatatattttgaaacacctttacatgttttctagtacagtgtacgatttgagataaatgttattgttcagattttataaacagtatgacttgtaa-------attttataataaatcagggtcaagtcttgctttttacgaactgttagtaatgctgcattctttttcgatccctgtataatgcgtgatacctgagaatt------------------aatatatgataggatattaaaatttttttgggtt
>_R_Albizia_sinaloensis_Hughes_1576@NODE_1_length_1299_cov_92.315057
-----------gtctgcctaccccagcatcttcaaaaatcaatattttttctttcttgctcaataatcaagaacctaactgtcttaataattgtcatgctagtgaaatggaaacattgttgtcaaaacttcgttttgtgcttacgattaatgaccatctccttacattctctgatatattctacttgcgttgattttttaagttcccttttgcactcattctgataagtatatttaatttagatgtcaat-aaaactaaattttgtaacccattcctctgaatctttggtttttattccctatcacggtgatgtggatgtgtacttcctgtgtggacagcaatgtgaagaacgccactttcccgactcaccaaattttcatggttgatttcaggattctgaaccagctgaaccagtagatcactctgatctatctttgaagcaaaatatgccgatgagcatgacatgtattagcagaactcccaaggcgagaaaacagagaacagaatgtttaggttacaaaacac---atgatgatgatgcaatgaatgatgatgattcccatgagagttcaccagactctaatgaatcagaaagtgacgaggaaaccgcagcagagacttgtgataatgacgccatcagaaaactgaaattggacatggaggaaaacaagttctgttacatacccccgagggtgaagcctaaaagatttgattatgttcactacgtgagaaagaaggacagaggtgcctatgcttacgtagctcatgctgattattatattatacttcgggcttgtgctagagctgcacaagttgatcttcggattatgcatattggcgtattaagctttgagagaagacttgcttggatagaagaaaggatcgacaaggtcttgcgtgtgaaacctcaaaggatttcttgccagttttgcagtggtgagaaggcccctgaaaaggaaggatttaatgatgaacagggactttcagatttgagaatctgagaatttttatttgcgagtattttcttctacaatcctttagttgacctctatacggcttagatcttttttggcatcaaacgtggcttagatctttaactagccttcatagtgtgaatttgcaagttgacaaggacattaacacatgcaaagtaattggaattagagaactaattttatgtttcgtagggtaaggtgtcaccaccccatggagtagatagatgcgtgtgatatattttgaaacagctttacatgttttctagtacagtgtatgatttgagataaatgttattgttcatattttataaacag------------------------------------------------------------------------------------------------------------------------------------------------------------------------t
>_R_Albizia_tomentosa_Hughes_648@NODE_1_length_1475_cov_109.989270
----------------------------------aaaatcaatattttttctttcttgctcaataatcaagaacctaactgtcttaataattgtcatgctagtgaaatggtaacattgttgtcaaaacttcgttttgtgcttacgattaatgaccatctccttacattctctgatatattctacttgcgttgattttttaagttcccttttgcactcattctgataagtatatttaatttagatgtcaat-aaaactaaattttgtaacccattcctctgaatctttggtttttattccctatcacggtgatgtggatgtgtacttcctgtgtggacagcaatgtgaagaacgccactttcccgactcaccaaattttcatggttgatttcaggattctgaaccagctgaaccagtagatcactctgatctatctttgaagcaaaatatgccgatgagcatgacatgtattagcagaactccaaaggcgagaaaacagagaacagaatgtttaggttacaaaacac---atgatgatgatgcaatgaatgatgatgattcccatgagagttcaccagactctaatgaatcagaaagtgacgaggaaaccgcagcagagacttatgataatgacgccatcagaaaactgaaattggacatggaggagaacaagttctgttacatacccccgagggtgaagcctaaaagatttgattatgttcactacgtgagaaagaaggacagaggtgcctatgcttacgtagctcatgctgattattatattatacttcgggcttgtgctagagctgcacaagttgatcttcggattatgcatattggcgtattaagctttgagagaagacttgcttggatagaagaaaggatcgacaaggtcttgcgtgtgaaacctcaaaggatttcttgccagttttgcagtggtgagaaggcccctgaaaaggaaggatttaatgatgaacagggactttcagatttgagaatctgagaatttttatttgcgagtattttcttctacaatcctttagttgacctctatacggcttggatcttttttggcatcaaacgtggcttagatctttaactagccttcatagtgtgaatttgcaagttgacaaggacattaacacatgcaaagtaattggaattagagaactaattttatgtttcgtagggtaaggtgtcaccaccccatggagtagatagatgcgtgtgatatattttgaaacagctttacatgttttctagtacagtgtacgatttgagataaatgttattgttcatattttataaacagtatgactcgtaa-------attttatattaaatcagggtcaagtcttgctttttacgaagtgttagtaatgctgcatttcttttcaaaccctatgtaatgcatgatacctgagaatt------------------aatatacgataggatattaaaatttttttgggtt
>_R_Albizia_xerophytica_Hughes_1435@NODE_1_length_1309_cov_119.600649
---------------------------------------------------------------taatcaagaacctaactgtcttaataattgtcatgctagtgaaatggtaacattgttgtcaaaacttcgttttgtgcttacgattaatgaccatctccttacattctctgatatattctacttgcgttgattttttaagttcccttttgctctcattctgattagtatatttaatttagatgtcaat-aaaactaaattttgtgatccattcctctgaatctttggtttttattccctataacggtgatgtggatgtgtacgtcctgtgtggacagcaatgtgaagaacgccactttcccgactcaccaaattttcatggttgatttcaggattctgaaccagctgaaccagtagatcaatctgatctatctttgaagcaaaatatgccgatgagcatgacatgtattagcagaactcccaaggcgagaaaacagagaacagaatgtttaggttacaaaacac---atgatgatgatgcaatgaatgatgatgattcccatgagagttcaccagactctaatgaatcagaaagtgacgaggaaacctcagcagagacttgtgataatgacgccatcagaaagctgaaattggacatggaggagaacaaattctgttacatacccccgagggtgaagcctaaaagatttgattatgttcactacgtgagaaagaaggacagaggtgcctatgcttacgtagctcatgctgattattatattatacttcgggcttgtgctagagctgcacaagttgatcttcggattatgcatattggcgtattaagctttgagagaagacttgcttggatagaagaaaggatcgacaaggtcttgcgtgtgaaacctcaaaggatttcttgccagttttgcagtggtgagaaggcccctgaaaaggaaggatttaatgatgaacagggactttcagatttgagaatctgagaatttttatgtgcgagtattttcttctacaagcctttagttgacctctatacggcttagatcttttttggcatcaaacgtggcttagatctttaactagccttcatagtgtgaatttgcaagttgacaaggacattaacacatgcaaagtatttggaattagagaactaattttatgttacgtagggtaaggtgtcaccaccccatggagtagatagatgcgtgtaatatattttgaaacagctttacatgctttctagtacagtgtacgatttgatatcaatgttattgttcatattttataaacagtatgacttgtaa-------attttatattaaatcagggtcaagtcttgctctttacgaagtgttagtaatg--------------------------------------------------------------------------------------------------
>_R_Archidendron_clypearia_Wieringa_1849@NODE_1_length_1430_cov_292.935698
--------gttgtctccgtaccccagcatcttcaaaactcaatattttttctttcttgctcaataatcaagaacctaactgtcttaataattgtcatgccagtgaaatggtaacattgttgtcaatacttagttttctgcttacaattaatgaccatctccttacattctctgatatattctacttgggttg-ttttttaagttcccttttccactcattctgataagtatatttagtttagatgtcaat-aaaagtaaattttgtaacccagtcctttgaatctttggtttttactgcctatcacagtgatgtggatgtgtacttcctgtgtggacagcaatatgaagaatgccactttcctgactcaccaaattttcatggttgatttcaggattctgaaccagctgaaccagtagatcaatctgatctatctttgaagcaaaataagccgatgagtgtgacgtgcattagcagaacacccaaggtgaaaaaacggagaacagaatgtttaggtcacaaaacacatgatgatgatga------ggatgatgatgattcccatgagagttcaccagactctaatgaatcagaaagtgatgaggaagcctcggcaaagactcgtgataatgacgccatcagaaagctgaaattggatatggaggagaacaaattctgttacatacccccgagggtgaaacccaaaagatttgattatgttcactacgtgagaaagaaggatagaggtgcctatgcttacgtagctcatgctgattattacattatacttcaggcttgtgctagggctgcacaagttgatcttcggattttgcatattagcgtattaagctttgagagaagacttgcttggatagaagaaaggatcgacaaggtcttgcgtgtgaaacctcataagatttcttgccagttttgcagtggtgagaagacccatgaaaaggaaggatctgatgatgaacagggactttcagatttgagaatctgagaatttttaattgtgattattttcttctacaagcctttagttgacctctatatggcttagatc-tttttggcatcaaatatggcttagatctttaactagccttcgtagtgtgaatttgcaagttgacaaggacataaacacatgcaaagtatttagagttagagaactaattttatgttacgtaggctaaggtgtcaccac----------agatagatgcctgtaatatattttgaaacagctttacatgttttctattgcagtgtacgatttgagataaatgttagtgttcatattttataaacagtttgacttgtaaattttatagtttatactaaatcaggatcaagt----ctttttacgaagtgttggtaatgcagcatttcttttcaaaccctatataatgcatgatacctgagaattaatgataattttaaaatgaatatatgacagg--------------------a
>_R_Balizia_pedicellaris_Queiroz_15529@NODE_1_length_679_cov_212.884615
-----------------------------------------------------------------------------------------------------------------------------------------------------------------------------------------------------------------------------------------------------------------------------------------------------------------------------------------------------------------------------------------------------------------------------------------------------------------------------------------------------------------------------------------------------------------------------------------------------------------------------------------------------------------------------------------------------------------------------------------------------------------------------------------------------------------------------------------acaagttgatcttcggattatgcatattggcgtattaagctttgagagaagactttcttggatcgaagaaaggatcgacaaggtcttgcgtgtgaaacctcaaaggatttcttgccagttttgcagtggtgagaaggcccctgaaaacgaaggatctgatgatgaacacggactttcagatttgagaatctgagaatttttatttgtgaatattttcttctacaaggctttagttgacctctatatggcttagatcttttttggcatcagatgtggcttagatttttaactagccttcatagtgtgaatttgcaagttgacaaggacatcaacacatgcatagtatttagatttagagcactaa------------------------------ctccatggattagatagatgcatgtattatattttgaaacagctttatatgttttctagtacagtgtacgatttgagagaaatgttattgttcatattttataaacagtatgacttgtaaattttatattttatattaaatcaggatcaagtcttactctttacg-agtgttggtgatgctgcatttcttttcaaaccatatataatgcatgatacctgagaattaatgataattttaaaatgaatatatgagaggatattaaaatatttttcggtt
>_R_Cathormion_obliquifoliolatum_Wieringa_6519@NODE_1_length_1342_cov_303.403263
-----------------------------------------------------------------------------------------aatgtcatgctagtgaaatggtaacattgctgtgaaaacttcgttttgtgcttacaattaatggtcatcaccttacattctctgatatattctacttgcgttgattttttaagttcccttttcccctcattcggataagtatatttagtttagatgtcaataaaagctaaattttgtaacccattcctttgaatccttggtttttattgcctatcacggtgatgtggatgtgtacttcctgtgtggacagcaatatgaagaatgccactttcctgactcacgaaattttcatggttgatttcaggattctgaaccagctgaaccagtagatcaatctgatctatctttgaagcaaaataagccgatgagtgtgacatgtattagcacaactcccaaggccaaaaaaccgagaacagaatgtttaggttacaaagcacatgatgttgatgatgcaatgaatgatgatgattcccatgagagttcaccagactcttatgaatcagaaagtgacgaggaaacctcagcagaggctcatgataatgacgccatcagaaagctgaaattggacatggaggagaacaaattcggttacatccccccaagggtgaagcccaaaaggtttgattatgttcactacgtgagaaagaaggatagaggtgcctatacttacgtagctcatgctgattattatattatacttcgggcttgtgctagagctgcacaagttgatcttcggattatgcatattggcatattaagctttgagagaagactttctcggatcgaagaaaggatcgacaaggtcttgcgtgtgaaacctcaaaggatttcttgccagttttgcagtggtgagaaggcccttgaaaaggaaggatctgatgatgaacacggactttcagatttgagaatctgagaatttttatttgtgaatattttcttctacaagactttagttgacctctatatggcttatatcttttttggcatcaaatgtggtttagatttttaactagccttcatagtgggaatttgcaagttgacaaggacatcaacacatgcatagtatttagagttagagcactaattttatgttgcgtagggtaaggtgtcaccactgcatggattagatagatgcatgtaatatattttgaaacagctttatatgttttctagtacagtatacgatttgagagaaatgttattgttcatattttataaacagtatgacttgtaaattttatattttatattaaatcaggatcaagtcttactttttactttgtgttggtgatgctgcatttcttttcaaaccatatataatgcatgatacctgagaattaa-------------------------------------------------t
>_R_Hydrochorea_corymbosa1_Bonadeu_655@NODE_1_length_1220_cov_229.330472
-----------------------------------------------------------------------------------------------------------------------------------------------------------------------------------------tgcgttgattttttaagttcccttttccactcatttggataagtatatttagtttagatgtcaataaaagctaaattttgtaacccattcctttgaatctttggtttttattgcctatcacggtgatgtggatgtgtacttcctgtgtgaacagcaatatgaagaatgccactttcctgactcacgaaattttcatggttgatttcaggattctgaaccagctgaaccagtagatcaatctgatctatctttgaagcaaaataagccgatgagtgtgacatgtattagcacaactcccaaggccaaaaaacggagaacagaatgtttaggttacaaaacacatgatgttgatgatgcaatgaatgatgatgattcccatgagagttcaccagactcttatgaatcagaaagtgacgaggaaacctcagcagaggctcatgataatgacgccatcagaaagctgaaattggacatggaggagaacaaatttggttacatccccccaagggtgaagcccaaaagatttgattatgttcactacgtgagaaagaaggatagaggtgcctatgcttacgtaactcatgctgattattatattatacttcgggcttgtgctagagctgcacaagttgatcttcggattatgcatattggcgtattaagctttgagagaagactttctcggatcgaagaaaggatcgacaaggtcttgcatgtgaaacctcaaaggatatcttgccagttttgcagtggtgagaaggcccttgaaaaggaaggatctgatgatgaacacggactttcagatttgagaatctgagaatttttatttgtgaatattttcttctacaagactttagttgacctctatatggcttagatcttttttggcatcaaatgtggcttagatttttaactagccttcatagtgggaatttgcaagttgacaaggacatcaacacatgcatggtatttagagttagagcactaattttatgttgcgtagggtaaggtgtcaccactccatggattagatggatgcatgtaatatattttgaaacagctttataagttttctagtacagtatacgatttgagagaaatgttattgttcatattttataaacagtatgacttgtaaattttatattttgtattaaatcaggatcaagtcttactttttacatagtgttggtgatgctacatttcttttcaaaccata---------------------------------------------------------------------------t
>_R_Hydrochorea_corymbosa2_Iganci_862@NODE_1_length_1555_cov_614.324000
tggtgtgggttgtctccctaccccagcatcttcaaaactcgatattttttctttcttgctcaataatcaagaacctaactgtcttaataaatgtcatgctagtgaaatggtaacattgttgtgaaaacttcgttttgtgcttacaattaatgaccatcaccttacattctctgatatattctacttgcgttgattttttaagttcccttttccactcatttggataagtatatttagtttagatgtcaataaaagctaaattttgtaacccattcctttgaatctttggtttttattgcctatcacggtgatgtggatgtgtacttcctgtgtgaacagcaatatgaagaatgccactttcctgactcacgaaattttcatggttgatttcaggattctgaaccagctgaaccagtagatcaatctgatctatctttgaagcaaaataagccgatgagtgtgacatgtattagcacaactcccaaggccaaaaaacggagaacagaatgtttaggttacaaaacacatgatgttgatgatgcaatgaatgatgatgattcccatgagagttcaccagactcttatgaatcagaaagtgacgaggaaacctcagcagaggctcatgataatgacgccatcagaaagctgaaattggacatggaggagaacaaatttggttacatccccccaagggtgaagcccaaaagatttgattatgttcactacgtgagaaagaaggatagaggtgcctatgcttacgtaactcatgctgattattatattatacttcgggcttgtgctagagctgcacaagttgatcttcggattatgcatattggcgtattaagctttgagagaagactttctcggatcgaagaaaggatcgacaaggtcttgcatgtgaaacctcaaaggatatcttgccagttttgcagtggtgagaaggcccttgaaaaggaaggatctgatgatgaacacggactttcagatttgagaatctgagaatttttatttgtgaatattttcttctacaagactttagttgacctctatatggcttagatcttttttggcatcaaatgtggcttagatttttaactagccttcatagtgggaatttgcaagttgacaaggacatcaacacatgcatggtatttagagttagagcgctaattttatgttgcgtagggtaaggtgtcaccactccatggattagatggatgcatgtaatatattttgaaacagctttataagttttctagtacagtatacgatttgagagaaatgttattgttcatattttataaacagtatgacttgtaaattttatattttgtattaaatcaggatcaagtcttactttttacatagtgttggtgatgctacatttcttttcaaaccatatataatgcatgatacctgagaattaatgataattttaagatgaatgtatgataggatattaaaataattttcggtt
>_R_Jupunba_barbouriana_Iganci_847@NODE_1_length_1496_cov_194.350951
tggagtgggttgtctccctaccccagcaccttcaaaactcaatattttttctttcttgctcaataatcaagaacctaactgtcttaataattgtcatgctagtgaaatggtaacattgttgtgaaaacttcgttttgtgcttacaattaatgaccatcaccttacattctctgatatattctacttgcgttgattttttaagttcccttttccactcattctgataagtatatttagtttagatgtcaataaaaactaaattttttaacccattcctttgaatctttggtttttattgcctttcacggtgatgtggatgtgtacttcctgtgtggacagcaatatgaagaatgccactttcctgactcacgaaattttcatggttgatttcaggattctgaaccagctgaaccagtagatccatctgatctatctttgaagcaaaataagccgatgagtgtgacatgtattagcagaactcccaaggccaaaagacggagaacagaatgtttaggttacaaaacacatgatgttgatgatgcaatgaatgatgatgattcccatgagagttcaccagactcttatgaatcagaaagtgacgaggaaacctcagcagaggctcatgataatgacgccatcagaaagctaaaattggacatggaggagaacaaattcggttacatacccccaagggtgaagcccaaaagatttgattatgttcactacgtcagaaagaaggatagaggtgcctatgcttacgtagctcacgctgattattatattatacttcgggcttgtgctagagctgcacaagttgatcttcggattatgcatattggcgtattaagctttgagagaagacttgcttggatagaagaaaggatcgacaaggtcttgcgtgtgaaacctcaaaggatttcttgccagttttgcagtggtgagaaggcccctgagaaggaaggatatgatgatgaacacggactttcagatttgagaatctgagaatttttatttgtgaatattttcttctacaagcctttagttgacctctatatggattagattgttttcggtcaccaaaattccttatacttttag------------gtattaaatgggatatagtggtgaatattgacacactcagaatagcc----tctggctataaattctggatcat---------------------------aggaattaaatacaaaaattggaacgtga---------atagtgctggcagtgaaattttcaacgaggcagtgatattggcaattggttttggatgagcaaatgatgtccaaaaattatgaaattttacaggttaaaactagacattctaagctttaatttgatag--gtaatgggtaatttttggagctgtatacaaaaaggtatgttttgaagttagtagcagcgtccaaataattaaatttgggaattttgtgtttccaattg--g
>_R_Jupunba_cochleata_Bonadeu_673@NODE_1_length_1715_cov_149.893162
tggagtgggttgtctccctaccccagcatcttcaaaactcaatattttttctttcttgctcaataatcaagaacctaactgtcttaataattgtcatgctagtgaaatggtaacattgttgtgaaaacttcgttgtgtgcttacaattaatgaccatcaccttacattctctgatatattctacttgcgttgattttttaagttccattttccactcattctgataagtatatttagtttagatgtcaataagagctaaattttgtaacccattcctttgaatctttggtttttattgcccatcacggtgatgtggatgtgtacttcctgtgtggacagcaatatgaagaatgccactatcctgactcacgaaattttcatggttgatttcaggattctgaaccagctgaaccagtagatcaatctgatctatctttgaagcaaaataagccgatgagtgtgacatgtattagcagaactcccaaggccaaaaaacggataacagaatgtttaggttacaaaacacatgatgttgatgatgcaatgaatgatgatgattcccatgagagttcaccagactcttatgaatcagaaagtgacgaggaaacctcagcagaggctgatgataacaacgccatcagaaagctgaaattggacatggaggagaacaaattcggttacataccgccaagggtgaagcccaaaagatttgattatgttcactacgtgagaaagaaggatagaggtgcctatgcttacgtagctcatgctgattattatattatacttcgggcttgtgctagagctgcacaagttgatcttcggattatgcatattggcgtattaagctttgagagaagacttgcttggatagaagaaaggatcgacaaggtcttgcgtgtgaaacctcaaaggatttcttgccagttttgcagttgtgagaaggcccctgaaaaggaaggatctgatgatgaacacggactttcagatttgagaatctgagaatttttatttgtgaatattttcttctacaagcctttagttgacctctatatggcttagatcttttttggcatcaaatgtggcttagatttttaactagccttcatagtgtcaatttgcaagttgacaaggacatcatcacatgcatcgtatttagagttagagcactaattttatgttatgtagggtaaggtgtcaccactccatggattagatagatgcatgtaatatattttgaaacagctttatatgttttctagtacagtgtacgatttgagtgaaatgttattgttcatattatataaacactatgacttgtaaattttatattttatattaaatcaggatcaagtcttactttttacgaagtgttggtgacgctgcatttcttttcaaaccatatataatgcatgatacctgagaattaatgattattttaaaatgaatatatgagaggatattaaaatatttttcggtg
>_R_Jupunba_commutata_Maguire_46145@NODE_1_length_1492_cov_137.980212
tggagtgggttgtctccctaccccagcaccttcaaaactcaatattttttctttcttgctcaataatcaagaacctaactgtcttaataattgtcatgctagtgaaatggtaacattgttgtgaaaacttcgttttgtgcttacaattaatgaccatcaccttacattctctgatatattctacttgcgttgattttttaagttcccttttccactcattctgataagtatatttagtttagatgtcaataaaaactaaattttttaacccattcctttgaatctttggtttttattgcctatcacggtgatgtggatgtgtacttcctgtgtggacagcaatatgaagaatgccactttcctgactcacgaaattttcatggttgatttcaggattctgaaccagctgaaccagtagatcaatctgatctatctttgaagcaaaataagccgatgagtgtgacatgtattagcagaactcccaaggccaaaaaacggagaacagaatgtttaggttacaaaacacatg------------------atgatgatgattcccatgagagttcaccagactcttgtgaatcagaaagtgacgaggaaacctcagcagaggctcatgataatgacgccatcagaaagctaaaattggacatggaggagaacaaattcggttacatacccccaagggtgaagcccaaaagatttgattatgttcactacgtcagaaagaaggatagaggtgcttatgcttacgtagctcatgctgattattatattatacttcgggcttgtgctagagctgcacaagttgatcttcggattatgcatattggcgtattaagctttgagagaagacttgcttggatagaagaaaggatcgacaaggtcttgcgtgagaaacctcaaaggatttcttgccagttttgcagtggtgagaaggaccctgagaaggaaggatatgatgatgaacacggactttcggatttgagaatctgagaatttttatttgtgaatattttcttctacaagcctttagttgacctctatatggcttagattgttttcggttaccaaaattccttatacttttag------------gtattaaatgggatatagtggtgaatattgacacacccagaatagcc----tctggctataaattttggatcat---------------------------aagaattaaatacaaaaattggaacgtga---------atagtgttggcagtgaaatttccaacgaggcagtgatattggcaatttgttttggatgagcaaatgatgtccaaaaattatgaaattttacaggttaaaagtagacattctaagctttaatttgatag--gtaatgggtaatttttgaagctgtatataaaaagttatgttttgaagttagtagcagcgt----------------------------------------c
>_R_Jupunba_leucophylla_Iganci_839@NODE_1_length_1807_cov_205.788439
tggagtgggttgtctccctaccccagccccttcaaaactcaatattttttctttcttgctcaataatcaagaacctaactgtcttaataattgtcatgctagtgaaatggttacattgttgtgaaaacttcgttttgttcttacaattaatgaccatcaccttacattctctgatatattctacttgcgttgattttttaagttcccttttccactcattctgataagtatatttagtttagatgtcaatcaaaactaaattttttaatccattcctttgaatctttggtttttattgcctatcacggtgatgtggatgtgtacttcctgtgtggacagcaatatgaagaatgccactttcctaactcacgaaattttcatggttgatttcaggattctgaaccagctgaaccagtagatcaatctgatctatctttgaagcaaaataagccgatgagtgtgacatgtattagcagaactcccaaggccaaaaaacggagaacagaatgtttaggttacaaaacacatgatgttgatgatgcaatgaatgatgatgattcccatgagagttcaccagactcttatgaatcagaaagtgacgaggaaacctcagcagaggctcatgataatgacgccatcagaaagctaaaattggacatggaggagaacaaattcggttacatacccccgagggtgaagcccaaaagatttgattatgttcactacgtcagaaagaaggatagaggtgcctatgcttacgtagctcatgctgattattatattatacttcgggcttgtgccagagctgcacaagttgatcttcggattatgcatattggcgtattaagcttcgagagaagacttgcttggatagaagaaaggatcgacaaggtcttgcgtgtgaaacctcaaaggatttcttgccagttttgcagtggtgagaaggcccctgagaaggaaggatatgatgatgaacacggactttcagatttgagaatctgagaatatttatttgtgaatattttcttctacaagcctttagttgacctctatatggcttagattgttttcggtcaccaaaattccttatatttttag------------gtattaaatgggatatagtggtgaatattgacacactcagaatagcc----tctggctataaattctgaatcat---------------------------aggaattaaatataaaaattggaacgtaa---------atagtgctagcagtgaaatttctaacaaggcagtgatattgacaattggttttggatgagcaaatgatgtctaaaaattatgaaattttacaggttaaaagtagacattctaacatttaatttgacag--gtaatgggtaatttttgaagctgtatataaaaaattattttttgaagttagtagcagtgtccaaataattaaatggcaaaatgctatattttttcttgaag
>_R_Jupunba_macradenia_Lourteig_3021@NODE_1_length_1199_cov_150.639929
-------------------------------------------------------------------------------------------------------------------------------cttcgttttgtgcttacaattaatgaccatcaccttacattctctgatatattctacttgcgttga-tttttaagttcccttttccactcattctgataagtatatttagtttagatgtcaataaaaactaaattttgcaacccattcctttgaatctttggtttttattgcctatcacggtgatgtggatgtgtacttcctgtgtggacagcaatatgaagaatgccactttcctgactcacgaaattttcatggttgatttcaggattctgaaccagctgaaccagtagatcaatctgatctatctttgaagcaaaataagccgatgagtgtgacatgtattggcagaactcccaagcccaaaaaacggagaacagaatgtttaggttacaaaacacatgatgttgatgatgcaatgaatgatgatgattcccatgagagttcaccagactcttatgaatcagaaagtgacgaggaaacctcagcagaggctcatgataacgacaccatcagaaagctgaaattggacatggaggagaacaaattcggttacatacccccaagggtgaagcctaaaagatttgattatgttcactacgtgagaaagaaggatagaggtgcctatgcttacgtagctcatgctgattattatattatacttcgggcttgtgctagagctgcacaagttgatcttcggattatgcatattggcgtattaagctttgagagaagacttgcttggatagaagaaaggatcgacaaggtcttgcgtgtgaaacctcaaaggatttcttgccagttttgcagtggtgggaaggcccctgaaatggaaggatctgatgatgaacacggactttcagatttgagaatctgagaatttttgtttctgaatattttcttctacaagcctttagttgacctctatatggcttagatcttttttggcatcaaatgtggcttagatttctaactagccttcatagcgtgaatttgcaagttgacaaggacatcatcacatgcatagtatttagagttagagcactaattttatgtttcgtagggtgaggtgtcaccactccatggattagatagatgcatgtaatatgttttgaaacagctttatatgttttctagtacagtgtacgatttgagagaaatgttattgttcatattttataaacagtatgacttgtaaatt---------------------------------------------------------------------------------------------------------------------------------------------------------t
>_R_Jupunba_oppositifolia_Liegier_16014@NODE_1_length_1070_cov_137.888218
-----------------------------------------------------------------------------------------------------------------------------------------------------------------------------------------------------------tcccttttccactcattctgataagtatatttagtttagatatcaataaaaactaaattttttaacccattcctttgaatctttggtttttattgcctatcacggtgatgtggatgtgtacttcctgtgtggacagcaatatgaagaatgccactctcctgactcacgaaattttcatggttgatttcaggattctgaaccagctgaaccagtagaccaatctgatctatctttgaagcaaaataagcggatgagcgtgacatgtattagcagaactcccaaggccaaaaaacggagaacagaatgtttaggttacaaaacacatggtgttgatgatgcaatgaatgatgatgattcccatgagagttcaccagactcttatgaatcagaaagtgacgaagaaacctcagcagaggctcatgataatgacgccatcagaaagctaaaattggacatggaggagaacaaattcggttacatacccccaagggtgaagcccaaaagatttgattatgttcactacgccagaaagaaggatagaggtgcctatgcttacgtagctcatgctgattattatattatacttcgggcttgtgctagagctgcacaagttgatcttcggattatgcatattggcgtattaagctttgagagaagacttgcttggatagaagaaaggatcgacaaggtcttgcgtgtgaaacctcaaaggatttcttgccagttttgcaatggtgagaaggcccctgagaagaaaggatatgatgatgaacacggactttcagatttgagaatctgagaatttttatttgtgaatattttcttctacaagcctttggttgacctctatatggcttagattgttttcagtcattaaaattccttatatttttag------------atattaaatgggttatagtggtgaatattgacacactcagaatagcc----tttagctataaattctgaatcat---------------------------aggaattaaatacaaaaattggaacgtaa---------atagagctggcagtgaaatttctaacgaggcagtagtattggcaattcgttttggatgagcaaat----------------------------------------------------------------------------------------------------------------------------------------------------------------------
>_R_Jupunba_oxyphyllidia_Yonker_6157@NODE_1_length_1059_cov_243.880855
-------------------------gcaccttcaaaactcaatattttttctttcttgctcaataatcaagaacctaactgtcttaataattctcatgctagtgaaatggtaac---gttgtgaaaacttcgttttgtgcttacaattaatgaccatcaccttacattctctgatatattctacttgcgttgattttttaagttcccttttccactcattctgataagtatatttagtttagatgtcaataaaaactaaattttttaacccattcctttgaatctttggtttttattgcctatcacggtgatgtggatgtgtacttcctgtgtggacagcaatatgaagaatgccactttcctgactcacgaaattttcatggttgatttcaggattctgaaccagctgaaccagtagatcaatctgatctatctttgaagcaaaataagccgatgagtgtgacatgtattagcagaactcccaaggccaaaaaacggagaacagaatgtttaggttacaaaacacatgatgttgatgatgcaatgaatgatgatgattcccatgagagttcaccagactcttatgaatcagaaagtgacgaggaaacctcagcagaggctcatgataatgacgccatcagaaagctaaaattggacatggaggagaacaaattcggttacatacccccaagggtgaagcccaaaagatttgattatgttcactacgtcagaaagaaggatagaggtgcctatgcttacgtagctcatgctgattattatatcatacttcgggcttgtgctagagctgcacaagttgatcttcggattatgcatattggcgtattaagctttgagagaagacttgcttggatagaagaaaggatcgacaaggtcttgcgtgtgaaacctcaaaggatttcttgccagttttgcagtggtgagaaggcccctgagaaggaaggatatgatgatgaacaaggactttcagatttgagaatctgagaatttttattcgtgaatattttcttctacaagcctttagttgacctctatatgacttagattctttttggtca--------------------------------------------------------------------------------------------------------------------------------------------------------------------------------------------------------------------------------------------------------------------------------------------------------------------------------------------------------------------------------------------------------------------
>_R_Jupunba_trapezifolia_Simon_1600@NODE_1_length_1241_cov_175.138280
---------------------------------------------------------gctcaataatcaagaacctaactgtcttaataattgtcatgctagtgaaatggtaacattgttgtgaaaacttcgttttgtgcttacaattaatgaccatcaccttacattctctgatatattctacttgcgttgattttttaagttcccttttccactcattctgataagtatatttagtttagatgtcaataaaaactaaattttttaacccattcctttgaatctttggtttttattgcctatcacggtgatgtggatgtgtacttcctgtgtggacagcaatatgaagaatgccactttcctgactcacgaaattttcatggttgatttcaggattctgaaccagctgaaccagtagatcaatctgatctatctttgaagcaaaataagccaatgagtgtgacatgtattagcagaacacccaaggccaaaaaacggagaacagaatgtttaggttacaaaacacctg------------------atgatgatgattcccatgagagttcaccagactcttgtgaatcagaaagtgacgaggaaacctcagcagaggctcatgataatgacgccatcagaaagctaaaattggacatggaggagaacaaattcggttacatacccccaagggtgaagcccaaaagatttgattatgttcactacgtcagaaagaaggatagaggtgcttatgcttacgtagctcatgctgattattatattatacttcgggcttgtgctagagctgcacaagttgatcttcggattatgcatattggcgtattaagctttgagagaagacttgcttggatagaagaaaggatcgacaaggtcttgcgtgtgaaacctcaaaggatttcttgccagttttgcagtggtgagaaggaccctgagaaggaaggatatgatgatgaacacggactttcagatttgagaatctgagaatttttatttgtgaatattttcttctacaagcctttagttgacctctatatggcttagattgttttcggtcaccaaaatttcttatacttttag------------gtattaaatgggatatagtggtgaatattgacacacccagaatagcc----tctggctataaattttggatcat---------------------------aggaattaaatacaaaaattggaacgtga---------atagtgatggcagtgaaatttccaacgaggcagtggtattggcaatttgttttggatgagcaaatgatgtccaaaaattatgaaattttacaggttaaaagtagatat---------------------------------------------------------------------------------------------------------------------------
>_R_Jupunba_villosa_Borges_423@NODE_1_length_1808_cov_151.437897
tggagtgggttgtctccctaccccagcatcttcaaaactcaatattttttctttcttgatta-----------------tgtcttaattattgtcatgctagtgaaatggtaacattgttgtgaaaacttcgttttgtgcttacaattaatgaccatcaccttacattctctgatatattctacttgcgttgattttttaagttcccttttccactcattctgataagtatatgacatct------------aaactaaattttgtaacccattcctttgaatctttggtttttattgcctatcacggtgatgtggatgtgtacttcctgtgtggacagcaatatgaagaatgccactttcttgacgaacgaaattttcatggttgatttcaggattctgaaccagctgaaccagtagatcaatctgatctatctttgaagcaaaataagccgatgagtgtgacatgtattagcagaactcccaaggccaaaaaacggataacagaatgtttaggttacaaaacacatgatgttgatgatgcaatgaatgatgatgattcccatgagagttcaccagactcttatgaatcagaaagtgacgaggaaacctcagcagaggctcatgataacgacgtcatcagaaagctgaaattggacatggaggagaacaaattcggttacatacccccaagggtgaagcccaaaagatttgattatgttcactacgtgagaaagaaggatagaggtgcctatgcttacgtagctcatgctgattattatattatacttcgggcttgtgctagagctgcacaagttgatcttcggattatgcatattggcgtattaagctttgagagaagacttgcttggatagaagaaaggatcgacaaggtcttgcgtgtgaaacctcaaagaatttcttgccagttttgcagtggtgagaaggcccctgaaaaggaaggatctgatgatgaacacggactttcagatttgagaatctgagaatttttatttgtgaatattttcttctacaagcctttagttgacctctatatggcttagatcttttttggcatcaaatgtggcttagatttttaactagccttcatagtgtgaatttgcaagttgacaaggacatcaacacatgcatagtatttagagttagagcactaattttatgttacgtagggtaaggtgtcaccactccatggattagatagatgcatgtaatatattttgaaatagctttatatgttttctagtacagtgtacgatttgagagaaatgttattgttcatattttataaacagtatgacttgtaaattttatattttatattaaatcaggatcaagtcttactttttgcgaagtgttggtgatgctgcatttcttttcaaaccatatataatgcattattcctgagaattaatgataattttaaaattaatatatgagaggatattaaaatatttttcggtt
>_R_Punjuba_callejasii_Daly_5935@NODE_1_length_1108_cov_25.593598
----------------------------------------------------------------------------------------------------------------------------------------------------------------------ttctctgatatattctacttgcgttgattttttaagttcccttttccactcattctgataagtatatttagtttagatgtcaataaaaactaaattttgtaaccgattcctttgaatctttggtttttattgcctatcatggtgatgtggatgtgtacttcctgtgtggacagcaatatgaagaatgccactttcctgactcacgaaattttcatggttgatttcaggatt---------ctgaaccagtagatcaatctgatctatctttgaagcaaaataaaccgatgagcgtgacatgtattagcagtactcccaaggccaaaaaacggagaacagaatgtttaggttacaaaacacatgatgatgatgatacaatgaatgatgatgattcccatgagagttcaccagactctaatgaatcagaaagtgacgaggaaacctcagcagagactcatgataatgacaccatcagaaagctgaaattggacatggaggagaacaaattcagttacatacccccaagggtgaagcccaaaagatttgattatgttcactacgtgagaaagaaggatagaggtgcctatgcttacgtagctcatgctgattattatattatacttcgggcttgtgctagagctgcacaagttgatcttcggattatgcatattggcgtattaagctttgagagaagacttgcttggatagaagaaaggattgacaaggtcttgcgtgtgaaacctcaaaggatttcctgccagttttgcagtggtgcgaaggcccctgaaaaggaagaatctgatgatgaacacggactttcagatttgagaatctgagaatttttatttgtgaatattttcttctacaagcctttagttgacctctatatggcttagatcttttttggcatcaaatgtggcttagatctctaactacccttcatagtgtgaatttgcaagttgacaaggacattaacacatgcaaagtatttagagttagagcactaattttatgttccgtagggtaaggtgtcgccactccatggagtagatagatgcatgtaatatatattgaaacagctttacatgttttctagt--agtgtacgatttgagataa---------------------------------------------------------------------------------------------------------------------------------------------------------------------------------------------------a
>_R_Punjuba_killipii_Palodorios_6252@NODE_1_length_1199_cov_93.975045
---------------------------------------------------------------------agaacctaactgtcttaatcattgtcatgctagtaaaatggtaacattgttgtgaaaacttcgttttgtgcttacaattaatgaccatctccttacattctctgatatattctacttgcgttgattttttaagttcccttttccactcattctgacaagtatatttagtttagatgtcaataaaaactaaattttgtaacccattcctttgaatctttagtttttattgcctatcatggtgatgtggatgtgtacttcctgtgtggacagcaatatgaagaatgccactttcctgactcacgaaattttcatggttgatttcaggattctgaaccaggtgaaccagtagatcattctgatctatctttgaagcaaaataagccgatgagcgtgacatgtattagcagtactcccaaggccaaaaaacggagaacagaatgtttaggttacaaaacacatgatgatgatgatgcaatgaatgatgatgattcccatgagagttcaccagactctaatgaatcagaaagtgacgaggaaacctcagcagagactcatgataatgacaccatcagaaagctgaaattgaacatggaggagaacaaattcggttacatacccccaagggtgaagcccaaaagatttgattatgttcactacgtgagaaagaaggatagaggtgcctatgcttacgtagctcatgctgattattatattatgcttcgggcttgtgctagagctgcacaagttgatcttcggattatgcatattggcgtattaagctttgagagaagacttgcttggatagaagaaaggatcgacaaggtcttgcgtgtgaaacctcaaaggatttcttgccagttttgcagtggtgagaaggcccctgaaaaggaaggatctgatgatgaacacggactttcagatttgagaatctgagaatttttatatgtgaatattttcttctacaagcctttagttgacctctatatggcttagatcttttttggcatcaaatgtggcttagatctctaactacccttcatagtgtgaatttgcaagttgacaaggacattaacacatgcaaagtatttagagttagagcactaattttatgttccgtagggtaaggtgtcaccactccatggagtagatagatgcatgtgttggcaaaaaaaaaagatagatgcatgtaata--------------------------------------------------------------------tattt-------------------------------------------------------------------------------------------------------------------------------------------------t
>_R_Punjuba_lehmannii_Escobar_7465@NODE_1_length_1305_cov_114.559446
-------------------------------------ctcaatattttttctttcttgctcaataatcaagaacctaactgtcttaatcattgtcatgctagtaaaatggtaacattgttgtgaaaacttcgttttgtgcttacaattaatgaccatctccttacattctctgatatattctacttgcgttgattttttaagttcccttttccactctttctgataagtatatttagtttagatgtcaataaaaactaaattttgtaacccattcatttgaatctttagtttttattgcctatcatggtgatgtggatgtgtacttcctgtgtggacagcaatatgaagaatgccactttcctgactcacgaaattttcatggttgatttcaggattctgaaccagctgaaccagtagatcaatctgatctatctttgaagcaaaataagccgatgagcgtgacatgtattagcagtactcccaaggccaaaaaacggagaacagaatgtttaggttacaaaacacatg------------------atgataatgattcccatgagagttcaccagactctaatgaatcagaaagtgacgaggaaacctcagcagagactcatgataatgacaccatcagaaagctgaaattggacatggaggagaacaaattcggttacatacccccaagggtgaagcccaaaagatttgattatgttcactacgtgagaaagaaggatagaggtgcctatgcttacgtagctcatgctgattattatattatgcttcgggcttgtgctagagctgcacaagttgatcttcggattatgcatattggcgtattaagctttgagagaagacttgcttggatagaagaaaggatcgacaaggtcttgcgtgtgaaacctcaaaggatttcttgccagttttgcagtggtgagaaggcccctgaaaaggaaggatctgatgatgaacacggactttcagatttgagaatctgagaatttttatatgtgaatattttcttctacaagcctttagttgacctctatatggcttagatcttttttggcatcaaatgtggcttagatctctaactacccttcatagtgtgaatttgcaagttgacaaggacattaacacatgcaaagtatttagagttagagcaccaattttatgttccgtagggtaaggtgtcaccactccatggagtagatagatgcatgtaatatattttgaaacagctttacatgttttctagt--agtgtacgatttgagataaatgttattgttcatattttataaacagtatgacttgtaaattttatattttatattaaatcaggatcaagtcttac-----------------------------------------------------------------------------------------------------------------------t
>_R_Punjuba_racemiflora_Jimenez_Soares_3626@NODE_1_length_1422_cov_179.092193
--------------------------------------------------ctttcttgctcaataatcaagaacctaactgtcttaatcattgtcatgctagtgaaatggtaacattgttgtgaaaacttcgttttgtgcttacaattaatgaccatttccttacattctctgatatattctacttgcgttgattttttaagttcccttttccactcattctgataagtatatttagtttagatgtcaataaaaactaaattttgtaacccattcctttgaatctttggtttttattgcttatcatggtgatgtggatgtgtacttcctgtgtggacagcaatatgaagaatgccactttcctgactcacgaaattttcatggttgatttcaggattctgaaccagctgaaccagtagatcaatctgatctatctttgaagcaaaataagccaatgagcgtgacatgtattagcagtactcccaaggccaaaaaacggagaacagaatgtttaggttacaaaacacatgatgatgatgatgcaatgaatgatgatgattcccatgagagttcaccagactctaatgaatcagaaagtgacgaggaaacctcagcagagacttatgataatgacaccatcagaaagctgaaattggacatggaggagaacaaattcagttacatacccccaagggtgaagcccaaaagatttgattatgttcactacgtgagaaagaaggatagaggtgcctatgcttacgtagctcatgctgattattatatcatacttcgggcttgtgctagagctgcacaagttgatcttcggattatgcatattggcgtattaagctttgagagaagacttgcttggatagaagaaaggatcgacaaggtcttgcgtgtgaaacctcaaaggatttcttgccagttttgcagtggtgagaaggcccctgaaaaggaaggatctgatgatgaacacggactttcagatttgagaatctgagaatttttatttgtgaatattttcttctacaagcctttagtcgacctctatatggcttagatcttttttggcatcaaatgtggcttagatctctaactacccttcatagtgtgaatttgcaagttgacaaggacattaacacatgcaaagtatttagagttagagcactaattttatgttccgtagggtaaggtgtcaccactccatggagtagatagatgcatgtaatatattttgaaacagctttacatgttttctagt--agtgtacgatttgagataaatgttattgttcatattttataaacagtatgacttgtaaattttatattttatattaaatcaggatcaagtcttactttttacgaagtgttggtgatgctgcatttcttttcaaaccatatataatgcatgatacctgagaattaatgataattttaaaatgaatatacgagaggatattaaaatatt-------t
