# Supplementary material for: A new generic circumscription of Hydrochorea (Leguminosae, Caesalpinioideae, mimosoid clade) with an amphi-Atlantic distribution
Source: PhytoKeys. 2022 Aug 22;205:401–37. doi: 10.3897/phytokeys.205.82775 (PMC9849043; doi:10.3897/phytokeys.205.82775)
Supplement: Supplementary material 1 — Supplementary data file S1 [file phytokeys-205-401_article-82775__-s001.zip › MSC_m12877_comp29262_c0_seq2_exon01.aln-cln]

>Acacia_rostellifera_Murphy_466@NODE_1_length_2471_cov_163.322473
tcagtactcaaattaattagtttcagtcttctattaatatttgtgtgtaacaccagtatcatggaaaattaatttgagatactgagtttacaaaaaattcagaaagtaacatataatttaaatctaaataaataaaatgtataaaaaaattaaaagaaaaaaatatgttcata---------agatatactaatgtgaactgtcattgttcattcagtagttcctcagtattac-----tgcatttaatttattgaaagccagcgggtttgcgaagagtggaaaggagttggacacgtttgctgcagacctcatccactgctcatcccacgtggca-cattatcatctatcaccc---ctttttccctttcttctcctccatcctcctcctgcatcgcagtgaattatggcgctgagggcctctcagcttccaatacctgctcgaatcctcctcaccactcaccactttgctgcaaacccccgactctcatggtgtcgtgctgtatcgccccacccaatcctccttctcccttccctttccctttctccctctacgggttcgctcctttcattctaatttatgcgcacttatccagattcaggtgatacggatttctctgagctctgcattttacgatattgtttaccaggagcgatactgcatacaattcacccggtgagatgctcggcgcaagttcagaccgcgggggcggtgaatcttggtcctgggacacctgtcagggcaacaagtatactggtggttgggcctacggggactctgggaaggcaggttgtgaggcgcgcgcttgacgaaggttacgatgttaggtgcctcgtcaggcctcgccctgctccggctgacttccttcgagattggggagccactgttgtcaatgtacttgttcatcctatttctccatgttttaccactatttctatctgcatct----ttctgtgtcttatttctgtgtct---------------------------------tctgtttctgaagctcattgtttgagcttctcaactacgagaccaattttataaatgctcttctaagattttttattatcaaaattag--------------------------aaatctgattaaattttccattatttatcattcttattcagaatcttctgtagcgttgatttttagatattcagc-gatccccctcaactgtaattttcgtatctcttaactcctacaagatatacattagttactaagtctatttcctctgagcaggcagacctcagtaaaccagagaccatccccgccacgttggttggaatacatacggtgatcgactgtgccaccggacgtccagaggagcccattaaaactgtaggcttcagattgtacattaacttctcttttttttttacctttctttgactcattcagacttgaattgtaaatattttgagtaatgatatatccttttccactaagaaaaactattggtttcagatggagggttttattgctttctttctttatgcacacttattttatcagaagattctgaatagtagcctttatcctttcattccgtttaggtagattgggaaggaaaagttgctcttatacaatgtgctaaggcaatgggaattcagaaatatgttttctattccatccataactgcgataaacatccagaggttccactgatggagatcaagtattgcaccgagaagtttctccgtgattcaggcctccaacacatcattatccgtttatgtggtttcatgcaagtaattccttccagaaattaatgttttgggatttcttctgtaccattctagcacatttcaactttcaagccattttcgttttgagagattaacattgctaggaaaattttgtggctaggcagcaatttagaaaaaactaacattaatgtactatcacttttataatgtcacgtctttccaactgtttcctaatatgaatgatgtacgtaaacaaagcaaagtttcttggaaaggacatattctgtggtgattcattttgaatcctgattaaaagcatggatggaaattcatatattagatttttcttctctgctgttaacactgaaatttgtgacttaaaatattgcagggtcttattgggcagtacgcggttccaatcctggaagagaaatccgtttggggtactgacgccccgacaagaattgcttacatggacactcaggttgagtaatgcatctctggctcctttttttctgttcggtctcttattccaggtctctaatcaatttcaaaatttttgtaggatatagctcgcttga
>Albizia_adinocephala_FHO33_88@NODE_1_length_2428_cov_107.565291
ttaatttataaagaaattgtaaagaatattggataaatatatgactattgtattaatgattaaaagtattaaattgatatttaatatttaggtagtatgatacaaattta--ttggttttttgcccaccgatcaagaccttaagtggactctaaactgatgaactaactcttattcattcggaggtcggcatgggtttaataacgctgctaagagggtagttactccctatgac-----ttcatttaatttaatgaaagccagcggatttgcaaggagtagaaaggagtcggacacgtttgctgcagacctcatccactactcatcccacgtggcatcattatgatcaatcacctcttctttttccctttcttcttctccatcctccggcggcatcgcagtgagaaatggcgctgagggccgctcagtttccaatacctgcccgaatccccctcgccgctcaccactttgctgcaaacgcccaactctcatggtgccgtactgtatcgccccacccaatcctccttctcccttccctttcctttcctccctctacgggttcgctcctttcattctaatttatgcgcgcttatccagattcaggtgatacggatttctctgagctctgcgttttacgatattgtttaccaggagcaatattgcatgcaagtcccccggtgagatgcacggcgcaggttcagacagtgggggcagtgaatcttggtcctgggacacctgtcagagcaacaagtatactggtgattggtgctacggggactctgggaaggcaggttgtgaggcgcgcgcttgacgaaggttacgatgttaggtgcctcgtcaggcctcgccctgctccggctgacttccttcgggactggggagccactgttgtcaatgtacttgttcatcctatttctccatgttttacc---------atctgcatcttccattctaagtcttatttcattcccttgaccttgtagaactatggcagcaagcgctaaattagtttctgaagctcattgtttgagtttctcaactaagaggtcaatttcataaatgcctttctaataatttttattatcaaaattagaagcagcacagctgcagctcttgcgtaaatctgattaaattttccattatctatcattcttattcagaatcttctgtagcgttgatttttaggcattcagcggatcccccccaactgtaacactcgtatctcttaactcctacaagatatacattagttgctaagtctatttcctttgagcaggcagacctcagtaaaccagagaccatccctgccacgttggttggaatacatacggtgatcgactgtgccaccggacgtccagaggagcccattaaaacagtaggcttcagattgtacattaccttctcattttgttttacctttctttgactc----------gatttgtaaatattttgagtaatgatatatccttttccactgaaaaaaactgttggtttcagatggaggattttattgctttctttctttatgcagacttattttatcagaagactctgaatagtagcctttatcctttcattctgtttaggtagattgggaaggaaaagttgctcttatacaatgtgctaaggcaatgggaattcagaaatatgtcttctattccatccataactgcgataaacatccagaggttccactgatggagatcaagtattgcaccgagaagtttctccgtgattcaggcctccaacacatcattatccgtttatgtggtttcatgcaagtaattccttccagaaattaatattttgtgctttcttctgtaactttctagcacatttcaactttcaagccatcttcattttcagagattaacattgctaggaaaattttgtggctaggcagcgatttagaaaaaaccaacattaatgtactatcacttttatagtgttacgtctttccaactgtttcctaatatgaatgatgtacgtaaacaaggcaaagtttcttggaaaagacatattcagtggtgatgcattttgaatcctgattaaaagcatggatggaaattcatgtattaaatttttcttctctgctgttaacactgacatttttgacttaaaatattgcagggtcttattgggcagtacgcggttccaatcctggaagagaaatccgtttggggtactgacgccccgacaagaattgcttacatggacactcaggttgagtaatgcatctctggctcctttttttctgttcggtttcttatttcaggtctctaatcaatttctaaatttttgtaggacatagctcgcttgt
>Albizia_burkartiana_StivalSantos_678@NODE_1_length_889_cov_4.679856
--------------------------------------------------------------------------------------------------------------------------------------------------------------------------------------------------------------------------------------------------------------------------------------------------------------------------------------------------------------------------------------------------------------------------------------------------------------------------------------------------------------------------------------------------------------------------------------------------------------------------------------------------------------------------------------------------------------------------------------------------------------------------------------------------------------------------------------------------------------------------------------------------------------------------------------------------------------------------------------------------------------------------------------------------------------------------------------------------------------------------ttatcaaaattagaagccgcacagctgcagctcttgcgtaaatctgactaaattttccattatctatcagtcttattcagaatcttctgtagcgttgatttttaggcattcagcggat-ccccccatctgtaacactcgtatctcttaactcctacaagatatacattagttgctaagtctatttcctttgagcaggcagacctcagtaaaccagagaccatccctgccacgttggttggaatacatacggtgatcgactgtgccaccggacgtccagaggagcccattaaaactgtaggcttcagattgtacattaacttctcattttgttttacctttctttgactc----------gatttgtaaatattttgagtaatgatatatccttttccactgaaaaaaactgttggtttcagatggaggattttattgctttctttctttatgcagacttattttatcagaagactctgaatagtagcctttatcctttaattctgtttaggtagattgggaaggaaaagtggctcttatacaatgtgctaaggcaatgggaattcagaaatatgtcttctattccatccataactgcgataaacatccagaggttccactgatggagatcaagtattgcaccgagaagtttctccgtgattcaggcctccaacacatcattatccgtttatgtggtttcatgcaagtaattccttccagaaattaatgttttgtgctttcttctgtaactttctagcacatttcaactttcaagccatcttcattttgagagatttacattgctagtaaaattttgtggctaggcagcgatttagaaaaaactaacattaatgtactatcacttttataatgttacgtc-----------------------------------------------------------------------------------------------------------------------------------------------------------------------------------------------------------------------------------------------------------------------------------------------------------------------------------------------------------------------------
>Albizia_burkartiana_StivalSantos_678@NODE_2_length_865_cov_9.545679
---------------------------------------------------------------------------------------------------------------------------------------------------------------------------------------ggtcggcatgggtttaataaccttgctaacagggtagttactcagtatgac-----ttcatttaatttaatgaaagccagcggatttgcaaagattagaaaggagtcggacacgtttgctgcagacctcatccactactcatcccacgtggcatgattatgaccaatcacctcttctttttctctttcttcttctcatcctcctgctg-catcgcagtgaaatatggcgctgagggccgctcagcttccaatacctgccctaatccccctccccgctcaccactttgctgcaaacgcccaactctcatggtgccgtactgtatcgccccacccaatcctccttctcccttccctttcctttcctccctctacgggttcgctcctttcattctaatttatgcgcgtttatccagattcaggtgatacggatttctctgagctctgcattttacgatattgtttaccaggagcaatattgcatacaagtcccccggtgagatgcacggcgcaggttcagacagtgggggcggtgaatcttggtcctgggacacctgtcagggcaacaagtatactggtggttggggctacggggactctgggaaggcaggttgtgaggcgcgcgcttgacgaaggttacgatgttaggtgcctcgtcaggcctcgtcctgctccggctgacttccttcgagactggggagccactgttgtcaatgtacttgttcatcctatttctccatgttttacc---------gtctgcatcttccattctaagtcttatttcattcccttgaccttgtagaactatggcagcaagcgctaaattagtttctgacgctcattgtttgagcttctcaactaagaggccaatttc---------------------------------------------------------------------------------------------------------------------------------------------------------------------------------------------------------------------------------------------------------------------------------------------------------------------------------------------------------------------------------------------------------------------------------------------------------------------------------------------------------------------------------------------------------------------------------------------------------------------------------------------------------------------------------------------------------------------------------------------------------------------------------------------------------------------------------------------------------------------------------------------------------------------------------------------------------------------------------------------------------------------------------------------------------------------------------------------------------------------------------------------------------------------------------------------------------------------------------------------------------------------------------------------------------------------
>Albizia_coripatensis_Hughes_2433@NODE_1_length_2439_cov_168.085521
----------------------------------------------------------------------------------------------------------------------------------------------------ctccaaattaatccaccaattcctaccatttcggaggtaagtatgggtttaacaacc-tactaatagggtagttactcattattgttaccacacatttaatttaatgaaagccagcggatttgcaaagagtggaaaggcgttggacacgtttgctgcagacctcatccactactcatcccacgtggcatcattatgatctatcacctcttcctttttcctttcttcttcaccatcgtcctgctgcttcgcagtgaaatatggcgctgagtgccgatcggcttccaatacatgcccgaatccccctcaccgctcaccactttgctgcaaacgcccaactctcatggtgccgtactgtatcgccccacccaatcctcgttctcccttccctttcctttcctccctctacgggttcgctcctttcattctaatttatgcgcgcttatccagattcaagtgatacggatttctctgagctctgcattttacgatattgtttaccaggagcaatattgcatacaagtcccccggtgagatgcacggcgcaggttcagaccaagggggcggtgaatcttggtcctgggacacctgtcagggcaacaagtatactggtggttggggcgacggggactctgggaaggcaggttgtgaggcgcgcgcttgacgaaggttacgatgttaggtgcctcgtcaggcctcgccctgctccggctgacttccttagagactggggagccactgttgtcaatgtacttgttcatcctatttctccatgttttacc---------atctgcatcttccattctaagtcttctttcattcccttgaccttgtagaactatggcagtaagcgctaaattagtttctgaagctcattgtttgagcttctcaactaagaggccaatttcatgaatgcttttctaatattttttattatcaaaattagaagcagcacagctgcagctcttgcgtcaatctgattaaattttccattatctatcattcttattcagaatcttctatagcgttgatttttaggcattcagcggatccccctcaactgtaacactcgtatctcttaactcctacaagatatacattagtgaccaagtctatttcctttgagcaggcagacctcagtaaaccagagaccatccctgccacgttggttggaatacatacggtgatcgactgtgccaccggacgtccagaggagcccattaaaactgtaggcttcagattgtacattaacttctcattttgttttacctttctttgactcattcagacttgatttgtaaatattttgagtaatgatatatccttttccactgaaaaaaactgttggtttcagatggaggattttattgctttctttctttatgcagacttattttatcagaagactctgaatagtagcctttatcctttcattctgtttaggtagattgggaaggaaaagttgctcttatacaatgtgctaaggcaatgggaattcagaaatatgtcttcttctccatccataactgcgataaacatccagaggttccactgatggagatcaagtattgcaccgagaagtttctccgtgattcaggcctccaacacatcattatccgtttatgtggtttcatgcaagtaattccttccagaaattaatgttttgtgctttcttctgtaactttctagcacatttccactttcaagccatcttctttttgagagattaacattgctaggaaaattttgtggctaggctgcaatttagaaaaaactaacatcaatgtactatcacttttataatgttacgtctttccaactgtttcctaatatgaatgatgtacgtaaacaaggcaaagtttcttggaaaagacatattcagtggtgatgcattttgaatcctgattaaaagcatggatggaaattcatatattagatttttcttctctgctgttaacactgaaatttttgacgtaaaatattgcagggtcttattgggcagtacgcagttccaatcctggaagagaaatccgtttggggtactgacgccccgacaagaattgcttacatggacactcaggttgagtaatgcatctctggctcctttttttctgttcggtttcttatttcatgtctctaatcaatttctaaatttttgtaggacatagctcgcttgc
>Albizia_decandra_Vilhena_231@NODE_1_length_916_cov_20.569726
----------------------------------------------------------------------------------------------------------------------------------------------------------------------------------------------------------------------------------------------------------------------------------------------------------------------------------------------------------------------------------------------------------------------------------------------------------------------------------------------------------------------------------------------------------------------------------------------------------------------------------------------------------------------------------------------------------------------------------------------------------------------------------------------------------------------------------------------------------------------------------------------------------------------------------------------------------------------------------------------------------------------------------------------------------------------------------------gccaatttcataaatgcttttctaatattttttattatcaaaattagaagcagcacagctgcagctcttgcgttaatctgattaaattttccattatctatcattcttattcagaatcttctgtagcgttgatttttaggcattcagcggatcgcccccaactgtaacactcgtatctcttaactcctacaagatatacattagttgctaagtctatttcctttgagcaggcagacctcaataaaccagagaccatccctgccacgttggttggaatacatacggtgatcgactgtgccaccggacgtccagaggagcccattaaaacagtaggcttcagattgtacattaacttctcattttgttttacctttctttgactc----------gatttgtaaatattttgagtaatgatatatccttttccactgaaaaaaactgttggtttcggatggaggattttattgctttctttctttatgcagacttattttatcagaagactctgaacagtagcctttatcctttcattctgtttaggtagattgggaagggaaagttgctcttatacaatgtgctaaggcaatgggaattcagaaatatgtcttctattccatccataactgcgataaacatccagaggttccactgatggagatcaagtattgcaccgagaagtttctccgtgattcaggcctccaacatatcattatccgtttatgtggtttcatgcaagtaattccttccagaaattaatgttttgtgctttcttctgtaactttctagcacatttcaactttcaagccatcttcattttgagagattaacattgctaggaaaattttgtggctaggcagcgatttagaaaaaactaacattaatgtactatcact---------------------------------------------------------------------------------------------------------------------------------------------------------------------------------------------------------------------------------------------------------------------------------------------------------------------------------------------------------------------------------------------
>Albizia_decandra_Vilhena_231@NODE_2_length_744_cov_28.406297
----------------------------------------------------------------------------------------------------------------------------------------------------------------------------------------------------------------------------------------ac-----ttcatttaatttaatgaaagccagcggatttgcaaagagtagaacggagtcggacacgtttgctgcagacctcatccactactgatcccacgtggcatcattatgatcaatcacctcttctttttccctttcttcttctccatcctccggcggcatcgcagtgaaatatggcgctgagggccgctcagcttccaatacctgcccgaatccccctcaccgctcaccactttgctgcaaacgcccaactctcatggtgccgtactgtatcgccccacccaatcctccttctcccttccctttcctttcatccctctacgggttcgctcctttcattctaatttatgcgcgcttatccagattcaggtgatacggatttctctgagctctgcattttacgatattgtttaccaggagcaatattgcatacaagtcccccggtgagatgcacggcgcaggttcagacagtgggggcggtgaatcttggtcctgggacgcctgtcagggcaacaagtatactggtggttggggctacggggactctgggaaggcaggttgtgaggcgcgcgcttgacgaaggttacgatgttaggtgcctcgtcaggcctcgccctgcgccggctgacttccttcgaggctggggagccactgttgtcaatgtacttgttcatcctatttctccatgttttacc---------atctgcatcttccattctaagtcttattttattcccttgaccttgtag---------------------------------------------------------------------------------------------------------------------------------------------------------------------------------------------------------------------------------------------------------------------------------------------------------------------------------------------------------------------------------------------------------------------------------------------------------------------------------------------------------------------------------------------------------------------------------------------------------------------------------------------------------------------------------------------------------------------------------------------------------------------------------------------------------------------------------------------------------------------------------------------------------------------------------------------------------------------------------------------------------------------------------------------------------------------------------------------------------------------------------------------------------------------------------------------------------------------------------------------------------------------------------------------------------------------------------------------------------------------------------------------
>Albizia_edwallii_Dalmaso_272@NODE_1_length_838_cov_9.928480
--------------------------------------------------------------------------------------------------------------------------------------------------------------------------------------------gaaattttattttaatttacagaaaagtgcattggcgcaccaagca-----cacatctaatttaatgaaagccagcggatttgcaaagagtggaaaggagttggacacgtttgctgcagacctcatccaccactcatcccacgtggcatcattatgatccatcacctcttcttttttcctttcttcttcaccatcctcctgctgcttcgcagtgaaatatggcgctgagtgccgcttggcttccaatacctgcccgaatccccctcaccgctcaccaatttgctgcaaacgcccaactctcatggtgccgtactgtatcgccccacccaatcctcgttctcccttttctttcctttcctccctctacgggttcgctcctttcattctaatttatgcgcgcttatccagattcaagtgatacggatttctctgagctctgcattttacgatattgtttaccaggagcaatattgcatacaagtcccccggtgagatgcacggcgcaggttcagaccacgggggcggtgaatcttggtcctgggacacctgtcagggcaacaagtatactggtggttggggctacggggactctgggaaggcaggttgtgaggcgcgcgcttgacgaaggttacgatgttaggtgcctcgtcaggcctcgccctgctccggctgacttccttagagactggggagccactgttgtcaatgtacttgttcatcctatttctccatgttttacc---------atctgcatcttccattctaaatcttctttcattctcttgaccttgtagaactatggcagcaagcgctaaattagtttctgaagctcattgtt-------------------------------------------------------------------------------------------------------------------------------------------------------------------------------------------------------------------------------------------------------------------------------------------------------------------------------------------------------------------------------------------------------------------------------------------------------------------------------------------------------------------------------------------------------------------------------------------------------------------------------------------------------------------------------------------------------------------------------------------------------------------------------------------------------------------------------------------------------------------------------------------------------------------------------------------------------------------------------------------------------------------------------------------------------------------------------------------------------------------------------------------------------------------------------------------------------------------------------------------------------------------------------------------------------------------------------------------------
>Albizia_glabripetala_Lewis_1652@NODE_1_length_1833_cov_45.634396
-------------------------------------------------------------------------------------------------------------------------------------------------------------------------------------------------------------------------------------------------------atttaatgaaagccagaggatttgcaaagagtagaacggagtcggacacgtgtgctgaagacctcatccacgactcatcccacgtggcatcattatgatcaatcacctcttctttttccctttcttcttctccatcctccggcggcatcgcagtgaaatatggcgctgagggccgctcagtttccaatacctgcccgaatccccctcacggctcaccactttgctgcaaacgcccaactctcatggtgccgtactgtatcgccccacccaatcctccttctcccttccctttcctttccttcctctacgggttcgctcctttcattctaatttatgcgcgcttatccagattcaggtgatacggatttctctgagctctgcattttacgatattgtttaccaggagcaatattgcatacaagtcccccggtgagatgcacggcgcaggttcagacagtgggggcggtgaatcttggtcctgggacacctgtcagggcaacaagtatactggtggttggggctacggggactctgggaaggcaggttgtgaggcgcgcgcttgacgaaggttacgatgttaggtgcctcgtcaggcctcgccctgctccggctgacttccttcgagactggggagccactgttgtcaatgtacttgttcatcctatttctccatgttttacc---------agctgcatcttccattccaagtcttatttcattcccttgaccttgtagagctatggcagcaagcgctaaattagtttctgaagctcattgtttgagcttctcaactaagaggccaatttcataaatgcttttctaatattttttattatcaaaattagaagcagcacagctgcagctcttgcgtgaatctgattaaattttccattattcatcattcttattcagaatcttctgtagcgttgatttttaggcattcagcggatcgcccccaactgtaacactcgtatctcttaactcctaaaagatataaattagttgctaagtctatttcctttgagcaggcagacctcagtaaaccagagaccatccctgccacgttggttggaatacatacggtgatcgactgtgccaccggacgtccagaggagcccattaaaacagtaggcttcagattgtacattaacttctcattttgttttacctttctttgactc----------gatttgtaaatattttgagtaatgatatatccttttccactgaaaaaaactgttggtttcagatggaggattttattgctttctttctttatgcagacttattttatcagaagactctgaacagtagcctttatcctttcattctgtttaggtagattgggaaggaaaagttgctcttatacaatgtgctaaggcaatgggaattcagaaatatgtcttctattccatccataactgcgataaacatccagaggttccactgatggagatcaagtattgcaccgagaagtttctctgtgattcaggcctccaacacatcattatccgtttatgtggtttcatgcaagtaattccttccagaaattaatgttttgtgctttcttctgtaactttctagtacatttcaactttcaagccatcttcattttgagagattaacattgctaggaaaattttgtggctaggcagcgacttggaaaaaactaacattaatgtactatcacttttataatgttacgtctttccaactgtttcctaatatgaatgatttacgtaaacaaggcaaagtttcttggaaaagacatattaagtggtgatgcattttgaatcctgattaaaagaatggatggaaattcatg-------------------------------------------------------------------------------------------------------------------------------------------------------------------------------------------------------------------------------------------------------
>Albizia_inundata_Wood_26530@NODE_1_length_907_cov_2376.660798
-----------------------------------------------------------------------------------------------------------------------------------------------------------------------------ttcattcggaggtcggcatgggtttaataaacttgctaacagggcagttactcgctatgac-----ttcatttaatttaatgaaagccagcggatttgcaaagagtagaacggagtcggacacgtttgctgcagacctcatccactactcatcccacgtggcatcattatgatcaatcacctcttctttttccctttcttcttctccatcctccggcggcatcgcagtgaaatatggcgctgaggaccgctcagtttccaatacctgcccgaatccccctcaccgctcaccactttgctgcaaacgcccaactctcatggtgccgtactgtatcgccccacgcaatcctccttctcccttccctttcctttcctccctttacgggttcgctcctttcattctaatttatgcgcgcttatccagattcaggtgatacggatttctctgagctctgcattttacgatattgtttaccaggagcaatattgcatacaagtcccccggtgagatgcacggcgcaggttcggacagtgggggcggtaaatcttggtcctgggacacctgtcagggcaacaagtatactggtggttggggctacggggactctgggaaggcaggttgtgaggcgcgcgcttgacgaaggttacgatgttaggtgcctcgtcaggcctcgccctgctccggctgacttccttcgagactggggagccgctgttgtcaatgtacttgttcatcctatttctccatgttttacc---------atctgcatcttccattctaagtcttatttcattccctttaccttgtagaactatggcagcaagcgctaaattagtttctgaagctcattgtttgagcttctcaactaagcggccaatttcataaatgcttttctaat----------------------------------------------------------------------------------------------------------------------------------------------------------------------------------------------------------------------------------------------------------------------------------------------------------------------------------------------------------------------------------------------------------------------------------------------------------------------------------------------------------------------------------------------------------------------------------------------------------------------------------------------------------------------------------------------------------------------------------------------------------------------------------------------------------------------------------------------------------------------------------------------------------------------------------------------------------------------------------------------------------------------------------------------------------------------------------------------------------------------------------------------------------------------------------------------------------------------------------------------------------------------------------------------------
>Albizia_inundata_Wood_26530@NODE_2_length_544_cov_150.963190
----------------------------------------------------------------------------------------------------------------------------------------------------------------------------------------------------------------------------------------------------------------------------------------------------------------------------------------------------------------------------------------------------------------------------------------------------------------------------------------------------------------------------------------------------------------------------------------------------------------------------------------------------------------------------------------------------------------------------------------------------------------------------------------------------------------------------------------------------------------------------------------------------------------------------------------------------------------------------------------------------------------------------------------------------------------------------------------------------------------------------------------------------------------------------------------------------------------------------------------------------------------------------------------------------------------------------------------------------------------------------------------------------------------------------------------------------------------------------------------------------------cagtttttgctaaaggaaaatatttttccataaatatctgcgccaagtcccatgtagttatgcttcctgcggtagctctttatgcagacttattttatcagaagactctgaacagtagcctttatcctttcattctgtttaggtagattgggaaggaaaagttgctcttatacaatgtgctaaggcaatgggaattcagaaatatgtcttctattccatccataactgcgataaacatccagaggttccactgatggagatcaagtattgcaccgagaagtttctctgtgattcaggcctccaacacatcattatccgtttatgtggtttcatgcaagtaattccttccagaaattaatgttttgtgctttcttctgtaactttctagtacatttcaactttcaagccatcttcattttgagagattaacattgctaggaaaattttgtggctaggcagcaatttggaaaaaactaacattaatgtactatcacttttataatgttacgtctttccaactgtttcctaatatg-------------------------------------------------------------------------------------------------------------------------------------------------------------------------------------------------------------------------------------------------------------------------------------------------------------------------------------------------------
>Albizia_multiflora_Hughes_3090@NODE_1_length_2324_cov_96.299065
aatatattcattaatgaggtaacaaatattaattattagtacatacattata--------aaagattaatgaaaatatgtagaggggcaaatttgtccattaaaaatt-------------------------aactcccctcacctacccttctgaaccaaacaacatatcatcttcctgaaaacaaccaaacctcccctaacctaacttcatttaaccccacctaacttaac-----ttatgttaaaccaaacaaagccagcggatttgcaaagagtagaacggagtcggacacgtttgctgcagacctcatccacaactcatcccacgtggcatcattatgatcaatcacctcttctttttccctttcttcttctccatcctccggcggcatcgcagtgaaatatggcgctgagggccgctcagtttccaatacctgcccgaatccccctcaccgctcaccgctttgctgcaaacgcccaactctcatggtgccgtactgtatcgccccacccaatcctccttctcccttccttttcctttcctccctctacgggttcgctcctttcattctaatttatgcgcgcttatccagattgaggtgatacggatttctctgagctctgcattttacgatattgtttaccaggagcaatattgcatacaagtctcccggtgagatgcacggcgcaggttcagacagtgggggcggtgaatcttggtcctgggacacctgtcagggcaacaagtatattggtggttggggctacggggactctgggaaggcaggttgtgaggcgcgcgcttgacgaaggttacgatgttaggtgcctcgtcaggcctcgccctgctccggctgacttccttcgagactggggagccactgttgtcaatgtacttgttcatcctatttctccatgttttacc---------atctgcatcttccattctaagtcttatttcattcccttgaccttgtagaactatggcagcaagcgctaaattagtctctgaagctcattgtttgagcttctcaactaagaggccaatttcataaatgcttttctaatattttttattatcaaaattagaagcagcacagctgcagctcttgcgtaaatctgattaaattttccattatctatcattcttattcagaatcttctgtagcgttgatttttaggcattcagcggatcgcccccaactgtaacactcgcatctcttaactcctacaagatatacattagttgctaagtctatttcctttgagcaggcagacctcagtaaaccagagaccatccctgccacgttggttggaatacatacggtgatcgactgtgccaccggacgtccagaggagcccattaaaacagtaggcttcagattgtgcattaacttctcattttgttttacctttctttgactc----------gatttgtaaatattttgagtaatgatatatccttttccactgaagaaaactgttggtttcagatggaggattttattgctttctttctttatgcagacttattttatcagaagactctgaacagtagcctttatcctttcattctgtttaggtagattgggaaggaaaagttgctcttatacaatgtgctaaggcaatgggaattcagaaatatgtcttctattccatccataactgcgataaacattcagaggttcctctgatggagatcaagtattgcaccgagaagtttctccgtgattcaggcctccaacacatcattatccgtttatgtggtttcatgcaagtaattccttccagaaattaatgttttgtgctttcttctgtaactttctagcacatttcaactttcaagccatcttcattttgagagattaacattgctaggaaaattttgtggctaggcagcgatttagaaaaaactaacattaatgtactatcacttttataatgttacgtctttccaactgtttcctaatatgaatgatgtacgtaaacaaggcaaagtttcttggaaaagacatgttaagtggtgatgcattttgaatcctgattaaaagcatggatggaaattcatgtattaaatttttcttctctgctgttaacactgaaatttttgacttaaaatattgcagggtcttattgggcagtacgcggttccaatcctggaagagaaatccgtttggggtactgacgccccgacaagaattgcttacatggacactcaggttgagtaatgcatctctggctcctttttttctgttcggtttcttatttcaggtctctaatcaatttctaaatttttgtaggacatagctcgcttgt
>Albizia_niopoides_Simon_1601@NODE_1_length_2368_cov_100.091227
tcaatttataaaaaaattgtaaaaaatattaaataatcacgtgattattatattagtgattaaaagtattgaattgatatttagtagttagatagtgtgatacaaattta--ttgtttttttttccaccgatcaagactctaaa-----tctaaactgatgaactaact----ttcattcggaggtgggcatgggtttaataaccttgctaacagggtagttactcgctatgac-----ttcatttaatttaatgaaagcccgcggatttgcaaagagtagaacggagtcggacacgtttgctgcagacctcatccacgactcatcccacgtggcatcattatgatcaatcacctcttctctttccctttcttcttctccatcctccggcagcatcgcagtgaaatatggcgctgagggccgctcagtttccaatacctgcccgaatccccctcaccgctcaccactttgctgcaaacgcccaactctcatggtgccgtactgtatcgccccacccaatcctccttctcccttccctttcctttcctccctctacgggttcgctcctttcattctaatttatgcgcgcttatccagattcaggtgattcggatttctctgagctctgcattttacgatattgtttaccaggagcaatattgcatacaagtcccccggtgagatgcacggcgcaggttcagacagtgggggcggtgaatcttggtcctgggacacctgtcagggcaacaagtatactggtggttggggctacggggactctgggaaggcaggttgtgaggcgcgcgcttgacgaaggttacgatgttaggtgcctcgtcaggcctcgccctgctccggctgacttccttcgagactggggagccactgttgtcaatgtacttgttcatcctatttctccatgttttacc---------atctgcatcttccattctaagtcttatttcattcccttgaccttgtagaactatggcagcaagcgctaaattagtttctgaagctcattgtttgagcttctcaactaagaggccaatttcataaatgcttttctaatatttttaattatcaaaattagaagcagcacagctgcagctcttgcgtaaatctgattaaattttctattatctatcattcttattcagaatcttctgtagcgtttatttttaggcattcagctgatcgcccccaactgtaacactcgtatctcttaactcctacaagatatacattagttgctaagtctatttcctttgagcaggcagacctcagtaaaccagagaccatccctgccacgttggttggaatacatacggtgatcgactgtgccaccggacgtccagaggagcccattaaaacagtaggcttcagattgtacattaacttctcattttgttttacctttctttgactc----------gatttgtaaatattttgagtaatgatatatccttttccactgaaaaaaactgttggtttcagatggaggattttattgctttctttctttatgcagacttattttatcagaagactctgaacagtagcctttatcctttcattctgtttaggtggattgggaaggaaaagttgctcttatacaatgtgctaaggcaatgggaattcagaaatatgtcttctattccatccataactgcgataaacatccagaggttccactgatggagatcaagtattgcaccgagaagtttctccgtgattcaggcctccaacatatcattatccgtttatgtggtttcatgcaagtaattccttccagaaattaatgttttgtgctttcttctgtaactttctagcacatttcaactttcaagccatcttcattttgagagattaacattgctaggaaaattttgtggctaggcagcgatttagaaaaaactaacattaatgtactatcacttttataatgttacgtctttccaactgtttcctaatatgaatgatgtacgtaaacaaggcaaagtttcttggaaaagac--attaagtggtgatgcattttgaatcctgattaaaagcatggatggaaattcatgtattaaaattttcttctctgctgttaacactgaaatttttgacttaaaatattgcagggtcttattgggcagtacgcggttccaatcctggaagagaaatccgtttggggtactgacgccccgacaagaattgcttatatggacactcaggttgagtaatgcatctgtggctccttttcttctgttcggtttcttatttcaggtctctaatcaatttctaaatttttgtaggacatagctcgcttgg
>Albizia_sinaloensis_Hughes_1576@NODE_2_length_897_cov_73.119512
---------------------------------------------------------------------------------------------------------------------------------------------------------------------------------------------------------------------------------------------------------------------------------------------------------------------------------------------------------------------------------------------------------------------------------------------------------------------------------------------------------------------------------------------------------------------------------------------------------------------------------------------------------------------------------------------------------------------------------------------------------------------------------------------------------------------------------------------------------------------------------------------------------------------------------------------------------------------------------------------------------------------------------------------------------------------------------------------------------------------------------------------------------------------------------------------------------------------------------------------------------------------------------------------------------------------------------------------------------------------------------------------------------------------------------------------------------------------------------------------------------------------aatgatatatccttttccactgaaaaaaactgttggtttcagatggaggattttattgctttctttctttatgtagacttattttatcagaagactctgaatactagcctttatccttttattctgtttaggtagattgggaaggaaaagttgctcttatacaatgtgctaaggcaatgggaattcagaaatatgtcttctattccatccataactgcgataaacatccagaggttccactgatggagatcaagtattgcaccgagaagtttctccgtgattcaggcctccaacacatcattatccgtttatgtggtttcatgcaagtaattccttccagaaattaatgttttgtgctttcttctgtaactttctagcacatttcaactttcaagccatcttcattttgagagattaacattgctaggaaaattttgtggctaggcagcgatttagaaaaaaccaacattaatgtactatcacttttatagtgttacgtctttccaactgtttcctaatatgaatgatgtacgtaaacaaggcaaagtttcttggaaaagacatattcagtggtgatgcattttgaatcctgattaaaagcatggatggaaattcatgtaataaatttttcttcactgctgttaacactgaaatttttgacttaaaatattgcagggtcttattgggcagtacgcggttccaatcctggaagagaaatccgtttggggtactgacgccccaacaagaattgcttacatggacactcaggttgagtaatgcatctctggctcctttttttctgttcggtttcttatttcaggtctcttatcaatttctaaatttttgtaggacatagctcgcttgt
>Albizia_subdimidiata_var_subdimidiata_Ferreira_210@NODE_1_length_2040_cov_107.239939
-----------------------------------------------------------------------------------------------------------------------------------------------------------------------------ggaggtcggaggtcggcatgggtttaataaccttgctaacagggcagttactcgctatgac-----ttcatttaatttaatgaaagccagcggatttgcaaagagtagaacggagtcggacacgtttgctgcagacctcatccactactcatcccacgtggcatcattatgatcaatcacctcttctttttccctttcttcttccccatcctccggcggcatcgcagtgaaatatggcgctgagggccgctcagtttccaatacctgcccgaatccccctcaccgctcaccactttgctgcaaacgcccaactctcatggtgccgtactgtatcgccccacccaatcctccttctcccttccctttcctttcctccctctacgggttcgctcctttcattctaatttatgcgcgcttatccagattcaggtgatacggatttctctgagctctgcattttacgatattgtttaccaggagcaatattgcatacaagtcccccggtgagatgcacggcgcaggttcagacagcgggggcggtgaatcttggtcctgggacacctgtcagggcaacaagtatactggtggttggggctacggggactctgggaaggcaggttgtgaggcgcgcgcttgacgaaggttacgatgttaggtgcctcgtcaggcctcgccctgctccggctgacttccttcgagactggggagccactgttgtcaatgtacttgttcatcctatttctccatgttttacc---------atctgcatcttccattctaagtcttatttcattccctttaccttgtagaactatggcagcaagcgctaaattagtttctgaagctcattgtttgagcttctcaactaagaggccaatttcataaatgcttttctaatattttttattataaaaattagaagcagcacagctgcagctcttgcgtaaatctgattaaattttccattatctatcattcttattcagaatcttctgtagcgttgatttttaggcattcagcggatcgcccccaactgtaacactcgtatctcttaactcctccaagatatacattggttgctaagtctattttctttgagcaggcagacctcagtaaaccagagaccatccctgccacgttggttggaatacatacggtgatcgactgtgccaccggacgtccagaggaacccattaaaacagtaggcttcagattgtacattaacttctcattttgttttacctttctttgactc----------gatttgtaaatattttgagtaatgatatatccttttccactgaaaaaaactgttggtttcagatggaggattttattgctttctttctttatgcagacttgttttatcagacgactctgaacagtagcctttatcctttcattctgtttaggtagattgggaaggaaaagttgctcttatacaatgtgctaaggcaatgggaattcagaaatatgtcttctattccatccataactgcgataaacatccagaggttccactgatggagatcaagtattgcaccgagaagtttctccgtgattcaggcctccaacacatcattatccgtttatgtggtttcatgcaagtaattccttccagaaattaatgttttgtgctttcttctgtaactttctagtacatttcaactttcaagccatcttcattttgagagattaacatttctaggtaaattttgtggctaggcagcgatttggaaaaaactaacattaatgtactatcacttttataatgttacgtctttccaactgtttcctaatatggatgatgtacgtaaacaaggctaagtttcttggaaaagacatattaagtggtgatgcattttgaatcctgattaaaagcatggatggaaattcacgtattaaatttttcttctctgctgttaacactgaaatttttgacttaaaatattgcagggtcttattgggcagtacgcggttccaatcctggaagagaaatccgtttggggtactgacgcccc-----------------------------------------------------------------------------------------------------------------------------
>Albizia_tomentella_Leach_Dunlop_3801@NODE_1_length_2278_cov_162.841890
---------gaaacatttaaacaaaataaaagatgataaaatacttagaagaaggataacacaaataaagaagatggagacttgcactcagctaatg--agaagaaatcatagtcattaaatctctataaacagtaacctaa----------------------------------------tgaaaaatacaagatatatagatttgtaagttagtttattacaccgtataat-----gtcggttagattggtgaaagccagcggatttgcaaagagtggaaaggagccggacacgtttgctgcagacctcatccac-gctcatcccacgtggcatcattatgatccatcacctcttctttttccctttcttctcctccatcctcctgctgcatcgcagtgaaatatggcgctgagggccgctcagcttcgaatacctgcccgaatccccctcaccactcaccactttgctgcaaacgcccaactctcatggtgtcgtagtgtatcgccccacctaatcctccttctcccttccctttccctttctcgctctacgggttcgctcctttcattctaatttatgcgcacttatccagattcaggtgatacggatttctctgagatctgcattttacgatattgtttaccaggagcgataatgcatacaagtgccccggtgagatgctcggcgcaggttcagaccccgggggtggtgaatcttggtcctgggacacctgtcagggccacaagtatactggtggttggggctacggggactctgggaaggcaggttgtgaggcgcgcgcttgacgaaggttacgatgttaggtgcctcgtcaggcctcgccctgctccggctgacttccttcgagactggggagccactgttgtcaatgtactttttcatcctatttctccattttttaccactatttctatctgtatcttccattctatgtcttctttcattcccttgaccttgtagaactgtggtagcaagcgataaattagttt-------------attgagcttctcaactaagaggccaatttcatagatgcttttctaatattttttattatc-aaactagaagcagcgcagctgcagcttttgcgtaaatctgattagattttccattatctatcattcgtattcagaatcttctgtagcgttgattttttggcattcagcggatccccctcaactgtaatactcgtatctcttaactcctacaagatatacattagttactaagtctatttgctttaagcaggcggacctcagtaaaccagagaccatccccgccacgttggttggaatacatacggtgatcgactgtgccactggacgtccagaggagcccattaaaactgtaggcttcggattgtacattaacttcttattttgttttacctttctttgactcattcagacttgatttgtaaatattttgaggaatgttatatccttttccacttaaaaaaactgttgg-------------tttttattgctttctttctttatgcagacttattttatgagaagactctgaatagtagcctttatcctttcattctgtttaggtagattgggaaggaaaagttgctcttatacaatgtgctaaggcaatgggaattcagaaatatgtcttctattccatccataactgcgataaacatccagaggttccattgatggagatcaagtattgcaccgagaagtttctccgtgattctggcctccaacacatcattatccgtttatgtggtttcatgcaagtaattccttccagaaattaatgatttgggctttcttctgtaactttctaacacatttcaactttcaagccatcttctttttgagagattaacattgcttggaaaattttgtggctaggcagcaatttagaagaaactaacattaatgtactattacttttataatgtcatgtctttccaactgtttcctaatatgaatgatgaacgtaaacaaggcaaagtttcttggaaaggacatattcagtggtgatgcattttgaatcctgattaaaagcctggatggaaattcatatattagatttttcttctctgctgttaacactaaaatttttgacttaaaatattgcagggtcttattgggcagtacgcggttccaatcctggaagagaaatccgtttggggtactgacgccccgacaagaattgcttacatggacactcaggttgagtaaagcatctctggctcctttttttctg---------------------------------------------------------------
>Albizia_tomentosa_Hughes_648@NODE_1_length_2055_cov_84.198686
--------------------------------------------------------------------------------------------------------------------------------------agaccataagtggactctaaactgatgaactaactcttattcattcggaggtcggcatgggtttaataacgttgctaagagggtagttactcactatgac-----ttcatttaatttaatgaaagccagcggatttgcaaagagtagaaaggagtcggacacgtttgctgcagacctcatccactactcatcccacgtggcatcattatgatcaatcacctcttctttttccctttcttcttctccatcctccggcggcatcgcagtgaaatatggcgctgagggccgctcagtttccaatacctgcccgaatccccctcgccgctcacaactttgctgcaaacgcccaactctcatggtgccgttctgtatcgccccacccaatcctccttctcccttccctttcctttcctccctctacgggttcgctcctttcattctaatttatgcgcgcttatccagattcaggtgatacggatttctctgagctctgcattttacgatattgtttaccaggagcaatattgcatacaagtcccccggtgagatgcacggcgcaggttcagacagtgggggcagtgaatcttggtcctgggacacctgtcagggcaacaagtatactggtggttggggctacggggactctgggaaggcaggttgtgaggcgcgcgcttgacgaaggttacgatgttaggtgcctcgtcaggcctcgccctgctccggctgacttccttcgggactggggagccactgttgtcaatgtacttgttcatcctatttctccatgttttacc---------atctgcatcttccattctaagtcttatttcattcccttgaccttgtagaactatggcagcaagcgctaaattagtttctgaagctcattgtttgagcttctcaactaagaggtcaatttcataaatgcttttctaataatttttattatcaaaattagaagcagcacagctgcagctcttgcgtaaatctgattaaattttccattatctatcattcttattcagaatcttctgtagcgttgatttttaggcattcagcggataccccccaactgtaacactcgtatctcttaactcctacaagatatacattagttgctaagtctatttcctttgagcaggcagacctcagtaaaccagagaccatccctgccacgttggttggaatacatacggtgatcgactgtgccaccggacgtccagaggagcccattaaaacagtaggcttcagattgtacattaacttctcattttgttttacctttctttgactc----------gatttgtaaatattttgagtaatgatatatccttttccactgaaaaaaactgttggtttcagatggaggattttattgctttctttctttatgtagacttattttatcagaagactctgaatagtagcctttatcctttcattctgtttaggtagattgggaaggaaaagttgctcttatacaatgtgctaaggcaatgggaattcagaaatatgtcttctattccatccataactgcgataaacatccagaggttccactgatggagatcaagtattgcaccgagaagtttcttcgtgattcaggcctccaacacatcattatccgtttatgtggtttcatgcaagtaattccttccagaaattaatgttttgtgctttcttctgtaactttctagcacatttcaactttcaagccatcttcattttgagagattaacattgctaggaaaattttgtggctaggcagcgatttagaaaaaaccaacattaatgtactatcacttttatagtgttacgtctttccaactgtttcctaatatgaatgatgtacgtaaacaaggcaaagtttcttggaaaagacatattcagtggtgatgcattttgaatcctgattaaaagcatggatggaaattcatgtaataaatttttcttcactgctgttaacactgaaatttttgacttaaaatgttgcagggtcttattgggcagtacgcggttccaatcctggaag---------------------------------------------------------------------------------------------------------------------------------------------------------
>Albizia_xerophytica_Hughes_1435@NODE_1_length_1122_cov_69.310048
---------------------------------------------------------------------------------------------------------------------------------------------------------------tgaactaactcttattcattcggaggtcggcatgggtttaataaccttgctaagagggcagttactcactatgac-----ttcatttaattcaatgaaagccagcggatttgcaaagagtagaaaggagtcggacacgtttgctgcagacctcatccacgactcatcccacgtggcatcattatgatcaatcacctcttctttttccctttcttcttctccatcctccggcggcatcgcagtgaaatatggcgctgagggccgctcagtttccaatacctgcccgaatccccctcgccgctcacaactttgctgcaaacgcccaactctcatggtgccgttctgtatcgccccacccaatcctccttctcccttccctttcctttcctccctctacgggttcgctcctttcattctaatttatgcgcgcttatccagattcaggtgatacggatttctctgagctctgcattttacgatattgtttaccaggagcaatattgcatacaagtcccccggtgagatgcacggcgcaggttcagacagtgggcgcggtgaatcttggtcctgggacacctgtcagggcaacaagtatactggtggtcggggctacggggactctgggaaggcaggttgtgaggcgcgcgcttgacgaaggttacgatgttaggtgcctcgtcaggcctcgccctgctccggctgacttccttcgggactggggagccactgttgtcaatgtacttgttcatcctatttctccatgttttacc---------atctgcatcttccattctaagtcttatttcattcccttgaccttgtagaactatggcagcaagcgctaaattag-ttctgaagctcattgtttgagcttctcaactaagaggtcaatttcataaatgcttttctaataatttttattatcaaaattagaagcagcacagctgcagctcttgcgtaaatctgattaaattttccattatctatcattcttattcagaatcttctgtagcgttgatttttaggcattcagcgggg--------------------------------------------------------------------------------------------------------------------ggggggggggggggggggggggggggggggggggggggggggggggggg-------------------------------------------------------------------------------------------------------------------------------------------------------------------------------------------------------------------------------------------ggggggggggg------------------------------------------------------------------------------------------------------------------------------------------------------------------------------------------------------------------------------------------------------------------------------------------------------------------gggggg------------------------------------------------------------------------------------------------------------------------------------------------------------------------------------------------------------------------------------------------------------------------------------------------------------------------------------------------------------------------------------------------------------------g
>Archidendron_clypearia_Wieringa_1849@NODE_1_length_2231_cov_180.055246
-----------------------------------------------------------------ctattaaattgatatttaataattggatggtatgagaataatttattttttttaattctccaccggtctaaggtttaggttgacttccaactgaaccacggaccctttccggtt----------tatggtttggataaccttggttatagggtagttactcactattac-----ttcatttaatttaatgaaagccagcggatttgcaaagagtggaaaggagtcggacacgtttgctgcagacctcatccacgactcatcccacgtggcatcattatcatctatcccctcttctttttccctttcttctcctccatcctcctgctgcatcgcaatgaaatatggcgctgagggccgctcagcttccaatacctgctcgaatccacctcaccactcacaactttgctgcaaacgcccgactctcatggtgtcgtactatatcgccccacccaatcctccttctcccttccctttccctctctccctctacgggttcgctcctttcattctaatttatgcgcacttatccagattcaggtgatagggatttctctgagctctgcattttacgatattgtttaccaggatcaatattgcatacaagtcccccggtgagatgcacggcgcaggttcaggccgcggggccggtgaatcgtggtcctgggacacctgtgagggcaacaagtatactggtggttggggctacggggactctgggaaggcaggttgtgaggcgcgcgcttgacgaaggttacgatgttaggtgcctcgtcaggcctcgccctgctccggctgacttccttcgagactggggagccactgttgtcaatgtacttgttcatcctatttctccatgttttaccactatttctatctgcatcttccattctctgtcttctttcattcccttgaccttgtagaactatggcagcaagcgctaaattagtttc------------attgagcttctcaactaagaggccaactacataaatgcttttctaatattttttattatcaaaattagaaacagtacagctgcagctcatgtgtaaatctggttaaattttccattatctatcattcttattcagaatcttctgtagtgttggtttttaggcattcagcggatccccctcaactgtaatactcgtatctcttaacccctacaagatatacattagttactaagtctatttcctttgagcaggcagacctcagtaaaccagagaccatccccgccacgttggttggaatacatacggtgatcgactgtgccaccggacgtccagaggagcccattaaaactgtaggcttcagattgtacattaacttctcattttgttttacctttctttgattcattcagacttgatttgtaaatattttgagtaatgatatatccttttccactaaaaaaaattgttggtttcagatggaagattttattgctttctttctttatgtagacttattttatcagaagattctgaataggagcctttatcctttcattctgtttaggtagattgggaaggaaaagttgctcttatacaatgtgctaaggcaatgggaattcagaaatatgtcttctattccatccataactgcgataaacatccagaggttccactgatggagatcaagtattgcaccgagaagtttctccgtgattcaggcctccaacatatcattatccgtttatgtggtttcatgcaagtaattccttccagaaattaatgttttgggctttcttctgtaactttcttgcacatttcaactttcaaaccatcttctttttgagagattaacattgctaggaaacttttgtggctaggcagcaatttagaaaaaactaacattaatgtactatcacttttataatgtcacatctttccaactgttccctaatatgaatgatgtacgtaaacaaagcaaagtttcttggaaaggacatattcagtggtgatgcattttgaatcctgattaaaagcatggatggaaattcatagattagatttttcttctcggctgttaacactgaaatttttgacttaaaatattgcagggtcttattgggcagtacgcggttccaatcctggaagaaaaatccgtttggggtactgacgcgccgacaagaattgcctacatggacactcaggttgagtaatgcatctctggctcctttttttctgttcggtttcttattccaggtctctaatcaa--------------------------------t
>Balizia_elegans_Iganci_870@NODE_1_length_2273_cov_117.634791
tcaatatttaaaaaaattgtaaagaatgttgtataagtatataattattatgttaataatttaatatattgaattgatatttaatatttagatagtatggtgaaaatttaaatttttttattccccaccaatttaattcttagattgactccaagtagacccatatatccgtacccgctcagaggccgatatggttaaaaaaacctttgttacggggcagttactcgctattacttcatttaatttaatttaatgaaagccagcggatttgcgaagagtggaaaggagtcggacgcgtttgctgcagaccgcatccactactcatcccacgtggcatcattatgatccatcacctcttct-tttccccttcttcttctccatcctcccgctacatcgcactgaaatatggcgctgagggccgctcagcttccaatacctgcccgaatccccctcaccgctcaccactttgctgcaaacgcccaactctcatggtgccgtactgtatcgccccacccaatcctccttctcccttccctttcccttcctccctctacgggttcgctcctttcattctaatttatgcgcacttgtccagattcaggtgatacggatttctctgagctctgcattttacgatattgtttaccaggagcaatattgcatacaagtcccccggtgagatgcaccgcgcaggttccgacagcgggggcggtgaatcttggtcctgggacacctgtcagggcaacaagtatactggtggttggggctacggggactctgggaaggcaggttgtgaggcgcgcgcttgacgaaggttacgatgttaggtgcctcgtcaggcctcgccctgctccggctgacttccttcgagactggggagccactgttgtcaatgtacttgttcatcctatttcttcatgttttaccactatttgtatctgcatcttccattctatgtcttctttcattcccttgaccttgtagaactatggcagcaagcgctaaattagtttctgaagctcattgtttgagcttctcaactaagaggccaatttcataaatgcttttctaatagttttttttatcaaaattagaagcagcacagctgcagctcttgtgtaaatctgattaaattttccattatctatcattcttattcagaatcttctgtagcgttgatttttaggcgttcagcggatccccctcaactgtaatactcgtatctcttaactcctacaagatatacattagttactaagtctatttcctttgagcaggcagacctcagtaaaccagagaccatccccgccacgttggttggaatacatacggtgatcgactgcgccaccggacgtccagaggagcccattaaaactgtaggcttcagattgtacattaacttctcattttgtgttacctttctttgactcattcagacttgatttgtaaatatttcgagtaatgacatatccttttccacttaaaaaaactgttggtttcagatggaggattttattgctttctttctttatgcagacttattttatcagaagactctgaatagtagcgtttatcctttcattctgtataggtagattgggaaggaaaagttgctcttatacaatgtgctaaggcaatgggaattcagaaatatgtcttctattccatccataactgcgataaacatccagaggttccactgatggagatcaagtattgcaccgagaagtttctccgtgattcaggcctccaacacatcattatccgtttatgtggtttcatgcaagtaattccctccggaaattaatgttttgggctttcttctgtaactttctagcacatttcgactttcaagccatcttctgtttgagagattaacatcg-gaggaaaattttgtggataggcagcaatttagaaaaaactaacattaatgtactatcgcttttgtaatgttatttctttccatctgtttcctaatatgaatgatgtacgtaaacaaggcaaagtttcttggaaaggacatattcagcggtgatgcattttgaatcctgattaaaagcttggatggaaattcatatattagatttttcttctctgctgttaacactgaaatttttgacataaaatattgcagggtcttattgggcagtacgcggttccaatcctggaagagaaatccgtttggggtactgacgccccaacaagaattgcttacatggacactcaggttgagtaacgcatc---------------------------------------------------------------------------------t
>Balizia_leucocalyx_Aguilar_1939@NODE_1_length_2373_cov_113.587979
ttaatatgtaataaaattgtaaagaatgttggataagtatataattattatactaataatttatcgtattgaattgatatttaatatttagataatatggtaagaatttaattttttttattccccgccaatttaaaccttaggttgaccccaagtaaacccatttatctatactcgcttagaggccgatatggttaaaaaaacctttgttacggggtagttactcgctattacttcatttaatttaatttaatgaaagccagcggatttgcgaagagtggaaaggagtcggacacgtttgctgcagaccgcatccacgactcatcccacgtggcatcattatggtccatcacctcttct-tttccctttcttctcctccatcctcccgctacatcgcactgaaatatggcgctgagggccgctcagtttccaatacctgcccgaatccccctcaccgctcaccactttgctgcaaacgcccaactctcatggtgccgtactgtatcgccccacccaatcctccttctcccttccctttcccttcctccctccacgggttcgctcctttcattctaatttatgcgtacttgtccagattcaggtgatacggatttctctgagctctgcattttacgatattgtttaccaggagcaatattgcatacaagtcccccggtgagatgcaccgcgcaggttccgacagcgggggcggtgaatcttggtcctgggacacctgtcagggcaacaagtatactggtggttggggctacggggactctgggaaggcaggttgtgaggcgcgcgcttgacgaaggttacgatgttaggtgccttgtcaggcctcgccctgctccggctgacttccttcgagactggggagccactgttgtcaatgtacttgttcatcctatttcttcatgttttaccgctatttgtatctgcatcttccattctatgtcttctttcattcccttgaccttgtagaactatggcagcatgcgctaaattagtttctgaagctcattgtttgagcttctcaactaagaggccaatttcataaatgcttttctaatagttttttttatcaaaattagaagcagcacagctgcagctcttgtgtaaatctgattacattttccattatctatcattcttattcagaatcttctgtagcgttgatttttaggcgttcagctgatccccctcaactgcaatactcgtatctcttaactcctacaagatatacattagttactaagtctatttcctttgagcaggcagacctcagtaaaccagagaccatccccgccacgttggttggaatacatacggtgatcgactgcgccaccggacgtccagaggagcccattaaaactgtaggcttcagattgtacattaacttctcattttgtgttacctttctttgactcattcagacttgatttgtaaatatttcgagtaatgatatatccttttccacttaaaaaaactgttggtttcagatggaggattttattgctttctttctttatgcagacttattttatcagaagactctgaatagtagcgtttatcctttcattctgtataggtagattgggaaggaaaagttgctcttatacaatgtgctaaggcaatgggaattcagaaatatgtcttctattccatccataactgcgataaacatccagaggttccactgatggagatcaagtattgcaccgagaagtttctccgtgattcaggcctccaacacatcattatccgtttatgtggtttcatgcaagtaattccctccggaaattaatgttttgggctttcttctgtaactttctagcacatttcgactttcaagccatcttctgtttgagagattaacattg-gaggaaaattttgtggataggcagcaatttagaaaaaactaacattaatgtactatcgcttttgtaatgttatttctttccatctgtttcctaatatgaatgatgtacgtaaacaaggcaaagtttcttggaaaggacatattcagcggtgatgcattttgaatcctgattaaaagcatggatggaaattcatattttagatttttcttctctgctgttaacactgaaatttttaacttaaaatattgcagggtcttattgggcagtacgcggttccaatcctggaagagaaatccgtttggggtactgacgccccaacaagaattgcttacatggacactcaggttgagtaatgcatctcttgctcctttttttctgttcggtttcttattccaggtc-----------------------------------------t
>Balizia_spnov_Morim_577@NODE_1_length_2221_cov_142.282087
---------------------------------------------------cccggtggtccaacccgcc--acgggttgggaccatatgggttcggcccaaaagacccaaatggtcccatttttgtcaaacccaaaccgcctattttatcgggttgggcagactcg---------gcccacaggttcaacccatattaccggctctagttacgggatagttactggctattacttcatttaatttaatttaatgaaagccagcggatttgcgaagagtggaaaggagtcggacacgtttgctgcagaccgcatccacgactcatcccacgtggcatcattatgatccatcacgtcttctttttccctttcttcttctccatcctcccgctacatcgcactgaaatatggcgctgaggaccgctcagcttccaatacctgcccgaatccccctcaccgctcaccactttgctgcaaacgcccaactctcatggtgccgtactgtatcgacccacccaatcctccttctcccttccctttcccttcctccctccacgggttcgctcctttcactctaatttatgcacacttgtccagattcaggtgatacggatttctctgagctctgcattttacgatattgtttaccaggagcaatattgcatacaagtgccccggtgagatgcaccgcgcaggttccgacagcgggagcggtgaatcttggtcctgggacacctgtcagggcaacaagtatactggtggttggggctacggggactctgggaaggcaggttgtgaggcgcgcgcttgacgaaggttacgatgttaggtgcctcgtcaggcctcgccctgctccggctgacttccttcgagactggggagccactgttgtcaatgtacttgttcatcctatttcttcacgttttaccactatttctatctgcatcttccattctatgtcttctttcactcccttgaccttgtagaactatggcagcaagcgctaaattagtttctgaagctcattgtttgagcttctgaactaagaggccaatttcataaatgcttttctaatagttttttttatcaaaattagaagcagcacagctgcagctcttgtgtaaatctgattaaattttccattatctatcattcttattcagaatcttctgtagcgttgatttttaggcgttcagcggatccccctcaactgtaatactcgtatctcttgactcctacaagatatacattagttactaagtctatttcctttgagcaggcagacctcagtaaaccagagaccatccccgccacgttggttggaatacatacggtgatcgactgtgccaccggacgtccagaggagcccattaaaactgtaggcttcagattgtacattaacttctcattttgtgttacctttctttgactcattcagacttgatttgtaaatatttcgagtaatgatatatccttttccacttaaaaaaactgttggtttcagatggaggattttattgctttctttctttatgcagacttattttatcagaagactctgaatagtagcgtttatcctttcattctgtttaggtagattgggaaggaaaagttgctcttatacaatgtgctaaggcaatgggaattcagaaatatgtcttctattccatccataactgcgataaacatccagaggttccactgatggagatcaagtactgcaccgagaagtttctccgtgattcaggcctccaacacatcattatccgtttatgtggtttcatgcaagtaattccctccggaaattaatgttttgggctttcttctgtgactttctagcacatttcgactttcaagccatcttctgtttgagagattaacattg-gaggaaaattttgtggataggcagcaatttagaaaaaactaacattaatgtactatcgcttttgtaatgttatttttttccttctgtttcctagtatgaatgatgtacgtaaacaaggcaaagtttcttggaaaggacatattcagcggtgatgcattttgaatcctgactaaaagcatggatggaaattcatatattagatttttcttctctgctgttaacactgaaatttttgacttaaaatattgcagggtcttattggacagtacgcggttccaatcctggaagagaaatccgtttggggtactgacgccccaacaagaattgcttacatggacactcaggttgagtaatgcatctcttgctcctttttttctgttcggtttctttt-------------------------------------------------t
>Cathormion_rhombifolium_Deighton_3618@NODE_1_length_2169_cov_64.456023
tcaatatataaaaaaactacaaagaatgttagataagtatatgattattatattaataatttaacatattaaattgatatttaatatttagatag-atagtaaaattttaattttttttattccccgccaa---------------------------------------------------aggccgatatggttaaaaaaacctttgttactgggtagttactcgctattacttcatttaatttaatttaatgaaagccagcggatttgcgaagagtggaatggagtcggacacgtttgctgcagaccgcatccacgactcatcccacgtggcatcattatgatccatcacctcttctttttccctttcttcctctccatcctcccgctacatcgcactgaaatatggcgctgagggccgctcagcttccaatacctgcccgaatccccctcaccgctcaccactttgctgcaaacgcccaactctcatggtgccgtactgtatcgacccacccaatcctccttctcccttccctttcccttcctctctctacgggttcgctcctttcattctaatttatgcgcacttgtctagattcaggtgatacggatttctctgagctctgcattttacgatattgtttaacaggagcaatattgcatacaagtcccccggtgagatgcaccgcgcaggttccgacagcaggagcggtgaatcttggtcctgggacacctgtcagggcaacaagtatactggtggttggggctacggggactctgggaaggcaggttgtgaggcgcgcgcttgacgaaggttacgatgttaggtgcctcgtcaggcctcgccctgctccggctgacttccttcgagactggggagccactgttgtcaatgtacttgttcatcctatttcttcacgttttaccactatttctatctgcatcttccattctatggcttctttcattcccttgaccttgtagaactaaggcagcaagcgttaaattagtttctgaagctcattgtttgagcttctgaactaagaggccaatttcataaatgcttttctaatagttttttttatcaaaattagaagcagcacagctgcagctcttgtgtaaatctgattaaattttccattatctatcattcttattcagaatcttctgtagcgttgatttttaggcgttcagcggatccccctcaactgtaatactcgtatctcttgactcctacaagatatacattagttactaagtctatttcctttaagcaggcagacctcagtaaaccagagaccatccccgccacgttggttggaatacatacgctgatcgactgtgccaccggacgtccagaggagcccattaaaactgtaggcttcagattgtacattaacttctcattttgttttacctttctttgactcattcagacttgatttgtaaatatttcgagtaatgatatatccttttccacttaaaaaaactgttggtttcagatggaggattttattgctttctttctttatgcagacttattttatcagaagactctgaatagtagcgtttatcctttcattctgtttaggtagattgggaaggaaaagttgctcttatacaatgtgctaaggcaatgggaattcagaaatatgtcttctattccatccataactgcgataaacatccagaggttccactgatggagatcaagtactgcaccgagaagtttctccgtgattcaggcctccaacacatcattatccgtttatgtggtttcatgcaagtaattcccgccggaaattaatgttttgggctttcttctgtgactttctagcacatttcgactttcaagccatcttctgtctgagagattaacattg-gaggaaaattttgtggataggcagcaatttagaaaaaactaacattaatgtactatcgcttttgtaatgttatttttttccatctgtttcctaatatgaatgatgtacgtaaacaaggcaaagtttcttggaaaggacatattcagcggtgatgcattttgaatcctgattaaaagcatggatggaaattcatatattagatttttcttctctgctgttaacactgaaatttttgacttaaaatattgcagggtcttattgggcagtacgcggttccaatcctggaagagaaatccgtttggggtactgacgccccaacaagaattgctt---------------------------------------------------------------------------------------------------------------
>Hydrochorea_corymbosa1_Bonadeu_655@NODE_1_length_1816_cov_97.153322
--------------------------------------------------------------------------------------------------------------------------------------------------------------------------------------------------------------------------------------------------atttaatttaatgaaaggcagcggatttgcgaagagtggaaaggagtcggacacgtttcctgcggaccacatccacgactcatcccacgtggcatcattatgatccatcacctcttctttttcccttccttcttctccatcctcccgctacatcgcactgaaatatggcgctgagggccgctcagcttccaatacctgcccgaatccccctcaccgctcaccactttgctgcaaacgcccaactctcatggtgccgtactgtatcgccccacccaatcctccttctcccttccctttcccttcctccctctacgggttcgctcctttcattctaatttatgcgcacttgtccagattcaggtgatacggatttctctgagttctccattttacgatattgtttaccaggagcaatattgcatacaagtcccccggtgagatgcaccgcgcaggttccgacagcgggggcggtgaatcttggtcctgggacacctgtcagggcaacaagtatactggtggttggggctacggggactctgggaaggcaggttgtgaggcgcgcgcttgacgaaggttacgatgttaggtgcctcgtcaggcctcgccctgctccggctgacttccttcgagactggggagccactgttgtcaatgtacttgttcatcctatttcttcatgttttaccactatttctatctgcatcttccattctatgtcttctttcattcccttgacctt------------------ccattctattagtttctgaaactcattgtttgagcttctcaactaagaggccaatttcataaatgcttttctaatag--ttttttatcaaaattagaagcagcacagctgcagctcttgtgtaaatctgattaaattttccattatctatcattcttattcagaatcttctgtagcgttgatttttaggcgttcagcggatccccctcaactgtaatactcgtatctcttaactcctacaagatatacattagttactaagtctatttcctttgagtaggcagacctcagtaaaccagagaccatccccgccacgttggttggaatacattcggtgatcgactgtgccaccggacgtccagaggagcccattaaaactgtaggcttcagattgtacattaacttctcattttgtgttacctttctttgactcattcagacttgatttgtaaatatttcgagtaatgatatatccttttccacttaaaaaaactgttggtttcagatggaggattttattgctttctttctttatgcagacttattttatcagaagactctgaatagtagcgtttatcctttcattctgtataggtagattgggaaggaaaagttgctcttatacaatgtgctaaggcaatgggaattcagaaatatgtcttctattccatccataactgcgataaacatccagaggttccactgatggagatcaagtattgcaccgagaagtttctccgtgattcaggcctccaacacatcattatccgtttatgtggtttcatgcaagtaattccctccggaaattaatgttttgggctttcttctgtaactttctagcacatttcgactttcaagccatcttctgtttgagagattaacattg-gcggaaaa-tttgtggataggcagcaatttagaaaaaactaacattaatgtactatcgcttttgtaatgttatttctttccatctgtttcctaatatgaatgatgtacgtaaacaaggcaaagtttcttggaaaggacatattcagcggtgatgcattttgaatcctgatcaaaagcatggatggaaattcatat------------------------------------------------------------------------------------------------------------------------------------------------------------------------------------------------------------------------------------------------------
>Hydrochorea_corymbosa2_Iganci_862@NODE_1_length_2031_cov_187.777834
------------------------------------------------------------------------------------------------------------------------ttccccaccaatttaaaccttaggttgactccaagtaaacccatttatccctacccgctcagaggccgatatggttaaaaaaacctttgttacggggtagttacttgctagtacttcatttaatttaatttaatgaaaggcagcggatttgcgaagagtggaaaggagtcggacacgtttcctgcggaccacatccacgactcatcccacgtggcatcattatgatccatcacctcttctttttcccttccttcttctccatcctcccgctacatcgcactgaaatatggcgctgagggccgctcagcttccaatacctgcccgaatccccctcaccgctcaccactttgctgcaaacgcccaactctcatggtgccgtactgtatcgccccacccaatcctccttctcccttccctttcccttcctccctctacgggttcgctcctttcattctaatttatgcgcacttgtccagattcaggtgatacggatttctctgagttctccattttacgatattgtttaccaggagcaatattgcatacaagtcccccggtgagatgcaccgcgcaggttccgacagcgggggcggtgaatcttggtcctgggacacctgtcagggcaacaagtatactggtggttggggctacggggactctgggaaggcaggttgtgaggcgcgcgcttgacgaaggttacgatgttaggtgcctcgtcaggcctcgccctgctccggctgacttccttcgagactggggagccactgttgtcaatgtacttgttcatcctatttcttcatgttttaccactatttctatctgcatcttccattctatgtcttctttcattcccttgacctt------------------ccattctattagtttctgaagctcattgtttgagcttctcaactaagaggccaatttcataaatgcttttctaatag--ttttttatcaaaattagaagcagcacagctgcagctcttgtgtaaatctgattaaattttccattatctatcattcttattcagaatcttctgtagcgttgatttttaggcgttcagcggatccccctcaactgtaatactcgtatctcttaactcctacaagatatacattagttactaagtctatttcctttgagtaggcagacctcagtaaaccagagaccatccccgccacgttggttggaatacattcggtgatcgactgtgccaccggacgtccagaggagcccattaaaactgtaggcttcagattgtacattaacttctcattttgtgttacctttctttgactcattcagacttgatttgtaaatatttcgagtaatgatatatccttttccacttaaaaaaactgttggtttcagatggaggattttattgctttctttctttatgcagacttattttatcagaagactctgaatagtagcgtttatcctttcattctgtataggtagattgggaaggaaaagttgctcttatacaatgtgctaaggcaatgggaattcagaaatatgtcttctattccatccataactgcgataaacatccagaggttccactgatggagatcaagtattgcaccgagaagtttctccgtgattcaggcctccaacacatcattatccgtttatgtggtttcatgcaagtaattccctccggaaattaatgttttgggctttcttctgtaactttctagcacatttcgactttcaagccatcttctgtttgagagattaacattg-gcggaaaa-tttgtggataggcagcaatttagaaaaaactaacattaatgtactatcgcttttgtaatgttatttctttccatctgtttcctaatatgaatgatgtacgtaaacaaggcaaagtttcttggaaaggacatattcagcggtgatgcattttgaatcctgatcaaaagcatggatggaaattcatatattagatttttcttctctgctgttaacactgaaatttttgacttaaaatattgcagggtcttattgggcagtacgcggttccaatcct--------------------------------------------------------------------------------------------------------------------------------------------------------------
>Hydrochorea_marginata_Morim_563@NODE_1_length_2533_cov_154.715391
tcaatatggaaaaaaattataaagaatattagataagcatatgattattatgttaataatttaatgtattgaattggtatttaatatttagatagtataataaaaatttaattttttttattccccaccaacttaaaccttaggttgactccaagtaaacccatttatccctacccgctcagaggccgatatggttaaaaaaacttttgttacggggtcgttactcgctattacttaatttaatttaatttaatgagaggcagcggatttgcgaagagtggaaaggagtcggacacgtttcctgcggaccacatccacgactcatcccacgtggcatcattatgatccatcacctcttctttttcccttccttcttctccatcctcccgctacatcgcactgaaatatggcgctgagggccgctcagcttccaatacttgcccgaatccccctcaccgctcaccactttgctgcaaacgcccaactctcatggtgccgtactgtatcgccccacccaatcctccttctcccttccctttcccttcctccgtctacgggttcgctcctttcattctaatttatgcgcacttgtccagattcaggtgatacggatttctctgagttctccattttacgatattgtttaccaggagcaatattgcatacaagtcccccggtgagatgcaccgcgcaggttccgacagcgggggcggtgaatcttggtcctgggacacctgtcagggcaacaagtatactggtggttggggctacggggactctgggaaggcaggttgtgaggcgcgcgcttgacgaaggttacgatgttaggtgcctcgtcaggcctcgccctgctccggctgacttccttcgagactggggagccactgttgtcaatgtacttgttcatcctatttcttcatgttttaccactatttctatctgcatcttccattctatgtcttctttcattcccttgaccttgtagaactatggcagcaagcgctaaattagtttctgaagctcattgtttgagcttctcaactaagaggccaatttcataaatgcttttctaatag--ttttttatcaaaattagaagcagcacagctgcagctcttgtgtaaatctgattaaattttccattatctatcattcttattcagaatcttctgtagcgttgatttttaggcgttcagcggatccccctcaactgtaatactcgtatctcttaactcctacaagatatacattagttactaagtctatttcctttgagtaggcagacctcagtaaaccagagaccatccccgccacgttggttggaatacattcggtgatcgactgtgccaccggacgtccagaggagcccattaaaactgtaggcttcagattgtacattaacttctcattttgtgttacctttctttgactcattcagacttgatttgtaaatatttcgagtaatgatatatccttttccacttaaaaaaactgttggtttcagatggaggattttattgctttctttctttatgcagacttattttatcagaagactctgaatagtagcgtttatcctttcattctgtataggtagattgggaaggaaaagttgctcttgtacaatgtgctaaggcaatgggaattcagaaatatgtcttctattccatccataactgcgataaacatccagaggttccactgatggagatcaagtattgcaccgagaagtttctccgtgattcaggcctccaacacatcattatccgtttatgtggtttcatgcaagtaattcccttcggaaattaatgttttgggctttcttctgtaactttctagcacatttcgactttcaagccatcttctgtttgagagattaacattg-gaggaaaa-tttgtggataggcagcaatttagaaaaaactaacattaatgtactatcgcttttgtaatgttatttctttccatctgtttcctaatatgaatgatgtacgtaaacaaggcaaagtttcttggaaaggacatattcagcggtgatgcattttgaatcctgattaaaagcatggatggaaattcatatattagatttttcttctctgctgttaacactgaaatttttgacttaaaatattgcagggtcttattgggcagtacgcggttccaatcctggaagagaaatccgtttggggtactgacgccccaacaagaattgcttacatggacactcaggttgagtaatgcatctcttgctcctttttttctgttcggtttcttattccaggtctctaatcaatttctaaatttttgtaggatatagctcgcttgc
>Jupunba_abbottii_Zanoni_21220@NODE_1_length_2030_cov_91.229391
-------------------------------------------------------------------------------------------------tgataaaaattaaattttttttatt-cccaccgatttaaaccttaggttgactccaagtaaacccgcctgcccgtacccgcccagaggccgatatggtc-taaaaacctttgtcacggggtagttactcgctattacttcatttaatttaatttaatgaaagccagcggatttgagaagagtggaaaggagttggacacgtttgctgcagaccgcatccacgactcatcccacgtggcatcattatgatccatcacctcttctttttccctttcttcctctccatcctcccgctacatcgcagtgaaatatggcgctgagggccgctcagcttccaatacttgcccgaatacccctcaccgctcaccaccttgctgcaaacgcccaactctcatggtgccgtactgtatcgccccacccaatcctccttctcccttccctttcccttcctccctctacgggttcgctcctttcattctaatttatgcgcacttgtccagattcaggtgatacggatttctctgagctctgcattttacgatattgtttaccaggagcaatattgcatacaagtcccccggtgagatgcaccgcgcaggttccgacagcgggggcggtgaatcttggtcctgggacacctgtcagggcaacaagtatactggtggttggggctacggggactctgggaaggcaggttgtgaggcgctcgcttgacgaaggttacgatgttaggtgcctcgtcaggcctcgccctgctccggctgacttccttcgagactggggagccactgttgtcaatgtacttgttcatcctatttctccatgttttaccactatttctatctgcatcttccattctatgtcttctttcattcccttgaccttgtagaactatggcagcaagcgctaaattagtttctgaagctcattgtttgagcttctcaactaagaggccaatttcataaatgcttttctaatagtttttttaatcaaaattagaagcaacacagccgtagctcttgtgtaaatctgattaaattttccattatctatcattcttattcagaatcttctgtagcgttgatttttaggcgttcagcggagccccctcaactgtaatactcgtatctcttaactcctacaagatatacattaattactaagtctatttcctttgagcaggcagacctcagtaaaccagagaccatccctgccacgttggttggaatacatacggtgatcgactgtgccaccggacgtccagaggagcccattaaaactgtaggcttcaga-------------tctcattttgtgttacctttctttgactcattcagacttgatttgtaaatatttcgagtaatgatatatccttttccacttaaaaaaactgttggtttcagatgcaggattttattgctttctttctttatgcagacttattttatcagaagactctgaatagtagcgtttatcctttcattctgtttaggtagattgggaaggaaaagttgctcttatacaatgtgctaaggcaatgggaattcagaaatatgtcttctattccatccataactgcgataaacatccagaggttccactgatggagatcaagtattgcaccgagaagtttctccgtgattcaggcctccaacacatcattatccgtttatgtggtttcatgcaagtaattgcctccggaaattaatgttttgggctttcttctgtaactttctagcacatttcgactttcaagccatcttctgtttgagagattaacattg-gaggaaaattttgtggataggcagcaatttagaaaaaactaacattaatgtactatcacttttgtaatgttatttctttccatctgtttcctaatatgaatgatgtacgtaaacaaggcaaagtttcttggaaaggacttattcagcggtgatgcattttgaatcctgattaaaagcatggatggaaattcatatattagatttttcttctctgctgttaacactgaaatttttgacttaaaatattgcagggtctta---------------------------------------------------------------------------------------------------------------------------------------------------------------------------------------
>Jupunba_brachystachya_Lima_7438@NODE_1_length_2637_cov_93.797266
ttaatatataaagaaattataaaaaatattagataagtatataattattatgttaatgatttaatgtatagaatttatatttaatatttggatggta--------------------------------------------------------------------------------------------------------------------------------------------taagaatttaatttaatgaaagccagcggatttgcgaagagtggaaaggagtcggacacgtttgctgcagacctcatccactactcattccacgtggcatcattatgatgcatcacctcttctttttccctttcttcttctccatcctcctgctgcatcgcagtgaaatatggcgctgggggccgctcagcttccaatacctgcccgaatccccctcaccgctcaccactttgctgcaaacgcccaactctcatggtgccgtactgtatcgccccacccaatcctccttctcccttccctttcccttcctccctctacgggttcgctcctttcattctaatttatgcgcacttttccagattcaggtgatacggatttctctgagctctgcattttacgatattgtttaccaggagcaatattgcatacaagtcccccggtgagatgcacggcgcaggttcagacagcgggggcggtgaatcttggtcctgggacacctgtcagggcaacaagtattctggtagttggggctacggggactctgggaaggcaggttgtgaggcgcgcgcttgacgaaggttacgatgttaggtgcctcgtcaggcctcgccctgctccggctgacttccttcgagactggggagctactgttgtcaatgtacttgttcatcctatttctccatgttttaccactatttctatctgcatcttccattctatgtcttctttcattcccttgaccttgtagaactatggcagctagcgctaaattagtttctgaagctcattgttcgagcttctcaactacgaggccaatttcataaatgcttttctaattttttttttaatcaaaattagaagcagcacggctgcagctcttgtgtaaatctgattaaattttccattatctatcattcttattcagaatcttctgtagcgttgatttttaggcgttcagcggatccccctcaactgtaatactcgtatctcttaattcctacaagatatacattagttactaagtctatttcctttgagcaggcagacctcagtaaaccagagaccatccccgccacgttggttggaatacatacggtgatcgactgtgccaccggacgtccagaggagcccattaaaactgtaggcttcagattgtacattaacttcttattttttgttacctttctttgactcattcagacttgatttgtaaatatttcgagtaatgatatatccttttccacttaaaaaaactgttggtttcagatggaggattttattgctttctttctttatgcagacttattttatcagaagactctgaatagtagcgtttatcctttcattctgtttaggtagattgggaaggaaaagttgctcttatacaatgtgctaaggcaatgggaattcagaaatatgtcttctattccatccataactgcgataaacatccagaggttccactgatggagatcaaatattgcaccgagaagtttctccgtgattcaggcctccaacacatcattatccgtttatgtggtttcatgcaagtaattccctccggaaattaatgttttgggctttcttctgtaactttctagcacatttcgactttcaagccatcttctgtttgagagattaacatcg-gaggaaaattttgtggataggcagcaatttagaaaaaactaacattaatgtactatcgcttttgtaatgttatttctttccatctgtttcctaatatgaatgatgtacgtaaacaaggcaaagtttcttggaaaggacatattcagcggtgatgcattttgaatcctgattaaaagcatggatggaaattcatatattagatttttcttctctgctgttaacactgaaatttttgacttaaaatattgcagggtcttattgggcagtacgcggttccaatcctggaagagaaatccgtttggggtactgacgccccaacaagaattgcttacatggacactcaggttgagtaatgcctctcttgctcctttttttctgttcggtttcttattccaggtctctaatcaatttctaaatttttttaggatatagctcgcttga
>Jupunba_cochleata_Bonadeu_673@NODE_1_length_2725_cov_100.077417
ttaatatgtaaaaaaattataaagaatgttggataagtatataattattatgttagtgatttaatgtatggaattgatatttaatattta---gatt--------------------------------------------------------------------------------------------------------------------------------------------taagaatttaatttaatgaaagccagcggatttgcgaagagtggaaaggagtcggacacgtttgctgcagacctcacccactactcatcccacgtggcatcattatgatccatcacctcttctttttccctttcttcttctccatcctcctgctgcatcgcagtgaaatatggcgctgagggccgctcagcttccaatacctgcccgaatccccctcactgctcaccactttgctgcaaacgcccaactctcatggtgccgtactgtatcgccccacccaatcctccttctccgttccctttcccttcctccctctacgggttcgctcctttcattctaatttatgcgcacttgtccagattcaggtgatacggatttctctgagctgtgcattttacgatattgtttaccaggggctatattgcatacaagttcccgggtgagatgcacggcacaggttcagacagcgggggcggtgaatcttggtcctgggacacctgtcagggcaacaagtattctggtagttggggctacggggactctgggaaggcaggttgtgaggcgcgcgcttgacgaaggttacgatgttaggtgcctcgtcaggcctcgccctgctccggctgacttccttcgagactggggagccactgttgtcaatgtacttgttcatcctatatctccatgttttaccacgatttctatctgcaacttccattctatgtcttctttcattcccttgaccttgtagaactatggcagctagcgctaaattagtttctgaagctcattgttcgagcttctcaacaacgaggccaatttcataaatgcttttctaa--tttttttttatcaaaattagaagcagcacagctgcagctcttgtgtaaatctgattaaatttttcattatctatcattattattcagaatcttctgtagcgttgatttttaggcgttcagcggatccccctcaactgtaatgctcgtatctcttaactcctacaagatatacattagttactaagtctatttcctttgagcaggcagacctcagtaaaccagagaccatccccgccacgttggttggaatacatacggtgatcgactgtgccaccggacgtccagaggagcccattaaaactgtaggcttcagattgtacattaacttcttattttttgttacctttctttgactcattcagacttgatttgtgaatatttcgagtaatgatatatccttttccacttaaaaaaactgttggtttcagatggaggattttattgctttctttctttatgcagacttattttatcagaagactctgaatagtagcctttatcctttcattctgtttaggtagattgggaaggaaaagttgctcttatacaatgtgctaaggcaatgggaattcagaaatatgtcttctattccatccataactgcgataaacatccagaggttccactgatggagatcaagtattgcaccgagaagtttctccgtgattcaggcctccaacacatcattatccgtttatgtggtttcatgcaagtaattccctccggaaattaatgttttgggctttcttctgtaactttctagcacatttcgactttcaagccatcttctgtttgagagattaacatcg-gaggaaaattttgtggataggcagcaatttagaaaaaactaacattaatgtactatcacttttgtaatgttatttctttccgtctgtttcctaatatgaatgatgtacgtaattaaggcaaagtttcttggaaaggacatattcagcggtgatgcattttgaatcctgattaaaagcatggatggaaattcatatattagatttttcttctctgctgttaacactgaaatttttgacttaaaatattgcagggtcttattgggcagtacgcggttccaatcctggaagagaaatccgtttggggtactgacgccccaacaagaattgcttacatggacactcaggttgagtaatgcctctcttgctcctctttttctgttctgtttcttattccaggtctctaatcaatttctaaatttttgtaggatatagctcgcttgc
>Jupunba_commutata_Maguire_46145@NODE_1_length_2171_cov_118.502865
----------------------------------------------------ttaataatttaatgtattgaattgatatttaatatttagatggtaggataaaaaattaattttttttattcctcaccaatttaaaccttaggttgactccaagtaaactcacttacccgtacccgctcagaggccgatatgttt-taaaaacctttggtgcagggtagttactcgctattacttaatttaatttaatttaatgaaagccagcggatttgcgaagagtggaaaggagtcggacacgtttgctgcagaccgcatccactactcatcccacgtggcatcgttatgatccatcacctcttcttttcccctttcttcttctccatcctcccgctgcatcgcagtgaaatatggcgctgagggccgctcagcttccaatacctgcccgaatccccctcaccgctcaccactttgctgcaaacgcccaactctcatggtgccgtactgtatcgccccacccaatcctccttctcccttccctttcccttcctccctctacgggttcgctcctttcattctaatttatgcgcacttgtccagattcaggtgatacggatttctctgagctctgcattttacgatattgtttaccaggagcaatattgcatacaagtcccccggtgagatgcaccgcgcaggttccgacagcgggggcggtgaatcttggtcctgggacacctgtcagggcaacaagtatactggtggttggggctacggggactctgggaaggcaggttgtgaggcgcgcgcttgacgaaggttacgatgttaggtgcctcgtcaggcctcgccctgctccggctgacttccttcgagactggggagccactgttgtcaatgtacttgttcatcctatttctccatgttttaccactatttctatctgcatcttccattccatgtcttctttcattcccttgaccttgtagaactatggcagcaagcgctaaattagtttctgaagctcattgtttgggcttctcaactaagaggccaatttcatagatgcttttctagtagtttttttaatcaaaattagaagcagcacagctgcagctcttgtgtaaatctgattaaattttccattatctatcattcttattcagaatcttctgtagcgttgatttttaggcgttcagcggatccccctcaactgtaatactcgtatctcttaactcctacaagatatacattagttaccgagtctatttcctttgagcaggcagacctcagtaaaccagagaccatccctgccacgttggttggaatacatacggtgatcgactgtgccaccggacgtccagaggagcccattaaaactgtaggcttcagattgtacattaacttctcattttgtgttacctttctttgactcattcagacttgatttgtaaatatttcgagtaatgatatatccttttccacttaaaaaaactgttggtttcagatggaggattttattgctttctttctttatgcagac-tattttatcagaagactctgaatagtagcgtttatcctttcattctgtttaggtagattgggaaggaaaagttgctcttatacaatgtgctaaggcaatgggaattcagaaatatgtcttctattccatccataactgcgataaacatccagaggttccactgatggagatcaagtattgcaccgagaagtttctccgtgattcaggcctccaacacatcattattcgtttatgtggtttcatgcaagtaattccctccggaaattaatgttttgggctttcttctgtaactttctagcacatttcgactttcaagccatcttctgtttgagagattaacattg-gaggaaaattttgtggataggcagcaatttagaaaaaactaacattaatgtactatcacttttgtaatgttatttctttccatctgtttcctaatatgaatgatgtacgtaaacaaggaaaagtttcttggaaaggacatattcagcggtgatgcattttgaatcctgattaaaagcatggatggaaattcatatattagatttttcttctctgctggtaacactgaaatttttgacttaaaatattgcagggtcttattgggcagtacgcggttccaatcctggaagagaaatccgtttggggtactgacgccccaacaagaattgctta--------------------------------------------------------------------------------------------------------------
>Jupunba_floribunda_Iganci_883@NODE_1_length_2446_cov_81.199662
tcaatatataaagaaattgtaaaaaatattggataagtatatgattattatgttaataatttaatgtattgaattgatatttaatatttagatagtatgataaaaaattaattttttttattccccaccaatttaaaccttaggtggactccaagtaaacccacttatccgtacccgctcagaggccgatatggtt-taaaaacctttggtgcagggtggtgactcgctattactttatttaatttaatttaatgaaagccagcggatttgcgaagagtggaaaggggtcggacacgtttgctgcagaccgcatctactactcatcccacgtggcatcattatgatccatcacctcttctttttccctttcttcttctccatcctcccgctgcatcgcagtgaaatatggcgctgagggccgctcagcttccaatacctgcccgaatcccccccaccgctcaccactttgctgcaaacgcccaactctcatggtgccgtactgtatcgccccacccaatcctccttctcccttccttttcccttcctccctctacgggttcgctcctttcattctaatttatgcgcacttgtccagattcaggtgatacggatttctctgagctctgcattttacgatattgtttaccaggagcgatattgcatacaagtcccccggtgagatgcaccgcgcgggttccgacagggggggcggtgaatcttggtcctgggacacctgtcagggcaacaagtatactggtggttggggctacggggactctgggaaggcaggttgtgaggcgcgcgcttgacgaaggttacgatgttaggtgcctcgtcaggcctcgccctgctccggctgacttccttcgagactggggagccactgttgtcaatgtacttgttcatcctatttctccatgttttaccactatttctatctgcatcttccattctatgtcttctttcattcccttgaccttgtagaactatggcagcaagcgctaaattagtttctgaagctcattgtttgggcttctcaactaagaggccaatttcataaatgtttttctagtagttttttttatcaaaattagaagcagcacagctgcagctcttgtgtaaatctgattaaattttccattatctatcattcttattcagaatcttctgtagcgttgatttttaggcgttcagcggatccccctcaactgtaatactcgtatctcttaacttctacaagatatacattagttactaagtctatttcctttgagcaggcagacctcagtaaaccagagaccatccctgccacgttggttggaatacatacggtgatcgactgtgccaccggacgtccagaggagcccattaaaactgtaggcttcagattgtacattaacttctcattttgtgttacctttctttgactcattcagacttgatttgtaaatatttcgagtaatgatatatccttttccacttaaaaaaactgttggtttcagatggaggattttattgctttctttctttatgcagacttattttatcagaagactctgaatagtagcgtttatcctttcattctgtttaggtagattgggaaggaaaagttgctcttatacaatgtgctaaggcaatgggaattcagaaatatgtcttctattccatccataactgcgataaacatccagaggttccactgatggagatcaagtattgcaccgagaagtttctccgtgattcaggcctccaacacatcattatccgtttatgtggtttcatgcaagtaattccctccggaaattaatgttttgggctttcttctgtaactttctagcacatttcgactttcaagccatcttctgtttgagaggttaacattg-gaggaaaattttgtggataggcagcaatttagaaaaaactaacattaatgtactatcacttttgtaatgttatttctttccatctgtttcctaatatgaatgatgtacgtaaacaaggcaaagtttcttggaaaggacatattcagcggtgatgcattttgaatcctgattaaaagcatggatggaaattcatatattagatttttcttctctgctgttaacactgaaatttttgacttaaaatattgcagggtcttattgggcagtacgcggttccaatcctggaagagaaatccgtttggggtactgacgccccaacaagaattgcttacatggacactcaggttgagtaatgcatctcttgctcctttttttctgttcggtttcttattccaggtctctaatcaatttctaaatttttgtaggatatagctcgcttg-
>Jupunba_langsdorfii_Ribeiro_728@NODE_1_length_2495_cov_100.137304
tcaatttataaaaaaattataaagaatattagataagtatataattattaggttagtgttttaatgtatggaattgatatttaataattagaccgta--------------------------------------------------------------------------------------------------------------------------------------------taagaatttaatttaatgaaagccagcggatttgccaagagtggaaaggagtcggacacgtttgctgcagagctcatccactactcatcccacgtggcatcattatgatccatcacctcttctttttccctttcttcttcgccatcctcctgctgcatcgcagtgaaatatggcgctgagggccgctcagcttccaatacctgcccgaatccccctcaccgctcaccactttgctgcaaacgcccaactctcatggtgccgtactgtatcgccccacccaatcctccttctcccttccctttcccttcctccctctacgggttcgctcctttcattctaatttatgcgtacttgtccagattcaggtgatacggatttctctgagctctgcattttacgatattgtttaccaggagcaatattgcatacaagtcccccggtgagatgcacggcgcaggttcagacagtgggggcggtgaatcttggtcctgggacacctgtcagggcaacaagtattctggtagttggggctacggggactctgggaaggcaggttgtgaggcgcgcgcttgacgaaggttacgatgttaggtgcctcgtcaggcctcgccctgctccggctgacttccttcgagactggggagccactgttgtcaatgtacttgttcatcctatttctccatgttttaccactatttctatctgcatcctccattctatgtcttctttcgttcccttgaccttggagaactatggcagctagcgctaaattagtttctgaagctcattgttcgagcttctcaactacgaggccaatttcataaatgcttttctaatattttttttaatcaaaattagaagcagcacagctgcagctcttgtgtaaatctgattaaattttccattatctatcattcttattcagaatcttctgtagcgttgatttttaggcgttc-----------------------actcgtatctcttaactcctgcaagatatacattagttactaagtctatttcctttgagcaggcagacctcagtaaaccagagaccatccccgccacgttggttggaatacatacggtgatcgactgtgccaccggacgtccagaggagcccattaaaactgtaggcttcagattgtacattaacttcttattttttgttacctttctttgactcattcagacttgatttgtaaatatttcgagtaattatatatccttttccacttaaaaaaactgttggtttcagatggaggattttattgctttctttctttatgcagacttattttatcagaagactctgaatagtagcgtttatcctttcattctgtttaggtagattgggaaggaaaagttgctcttatacaatgtgctaaggcaatgggaattcagaaatatgtcttctattccatccataactgcgataaacatccagaggttccactgatggagatcaagtattgcaccgagaagtttctccgtgattcaggcctccaacacatcattatccgtttatgtggtttcatgcaagtaattccctccggaaattaatgttttgggctttcttctgtaactttctagcacatttcgactttcaagccatcttctgtttgagagattaacatcg-gaggaaaattttgtggataggcagcaatttagaaaaaactaacattaatgtactatcacttttgtaatgttatttctttccatctgtttcctaatatgaatgatgtacgtaaacaaggcaaagtttcttggaaaggacatattcagcggtgatgcattttgaatcctgattaaaagcatggatggaaattcatatattagatttttcttctctgctgttaacactgaaatttttgacttaaaatattgcagggtcttattgggcagtacgcggttccaatcctggaagagaaatccgtttggggtactgacgccccaacgagaattgcttacatggacactcaggttgagtaatgcctctcttgctcctttttttctgttcggtttcttattccaggtctctaatcaatttctaaatttttgtaggatatagctcgcttg-
>Jupunba_limae_Iganci_261@NODE_1_length_2613_cov_92.822161
ttaatatataaagaaattataaaaaatattatataagtatataattattatgttagtaaattaatgcatggaatttatatttaatatttggctggta--------------------------------------------------------------------------------------------------------------------------------------------taagaatttaatttaatgaaagccagcggatttgcgaagagtggaaaggagtcggacacgtttgctgcagacctcatcctctacttatcccacgtggcatcattacgatccatcacctcttctttttccctttcttcttctccatcctcctgctgcatcgcagtgaaatatggcgctgggggccgctcagcttccaatacctgcccgaatccccctcaccgctcaccactttgctgcaaacgcccaactctcatggagccgtactgtatcgccccacccaatcgtccttctcccttccctttcccttcctccctctacgggttcgctcctttcattctaatttatgcgcacttgtccagattcaggtgatacggatttctctgagctctgcattttacgatattgtttaccaggagcaatattgcatacaagtcccccggtgagatgcacggcgcaggttcagacagcgggggcggtgaatcttggtcctgggacacctgtcagggcaacaagtattctggtagttggggctacggggactctgggaaggcaggttgtgaggcgcgcgcttgacgaaggttacgatgttaggtgcctcgtcaggcctcgccctgctccggctgacttccttcgagactggggagctactgttgtcaatgtacttgttcatcctatttctccatgttttaccactatttctatctgcatcttccattctatgtcttctttcattcccttgaccttgtagaactatggcagctagcgctaaattagtttctgaagctcattgttcgagcttctcaactacgaggccaatttcataaatgcttttctaatattttttttaatcaaaattagaagcagcacagctgcagctcttgtgtaaatctgattaaattttccattatctatcattcttattcagcatcttctgtagcgttgatttttaggcgttcagcggatccccctcaactgtaatactcgtatctcttaactcctacaagatatacattagttactaagtctatttcctttgagcaggcagacctcagtaaaccagagaccatccccgccacgttggttggaatacatacggtgatcgactgtgccaccggacgtccagaggagcccattaaaactgtaggcttcagattgtacattaacttcttattttttcttacctttctttgactcattcagacttgatttgtaaatatttcgagtaatgatatatccttttccacttaaaaaaactgttggtttcagatggaggattttattgctttctttctttatgcagacttattttatcagaagactctgaatagtagcgtttatcctttcattctgtttaggtagattgggaaggaaaagttgctcttatacaatgtgctaaggcaatgggaattcagaaatatgtcttctattccatccataactgcgataaacatccagaggttccactgatggagatcaaatattgcaccgagaagtttctccgtgattcaggcctccaacacatcattatccgtttatgtggtttcatgcaagtaattccctccggaaattaatgttttgggctttcttctgtaactttctagcacatttcgactttcaag---------atttgagagattaacatcg-gaggaaaattttgtggataggcagcaatttagaaaaaactaacattaatgtactatcacttttgtaatgttatttctttccatctgtttcctaatatgaatgatgtacgtaaacaaggcaaagtttcttggaaaggacatattcagcggtgatgcattttgaatcctgattaaaagcatggatggaaattcatatattagatttttcttctctgctgttaacactgaaatttttgacttaaaatattgcagggtcttattgggcagtacgcggttccaatcctggaagagaaatccgtttggggtactgacgccccaacaagaattgcttacatggacactcaggttgagtaatgcctctcttgctcctttttttctgttcggtttcttattccagg--tctaatcaatttctaaatttttgtaggatatagctcgcttga
>Jupunba_longipedunculata_Cardona_2682@NODE_1_length_2078_cov_133.064468
tcaatatgtaaagaaattgtaaagaatgttggataaatatatgattattatattaataatttaatatatttaattgatatttaatatttagatggtatgataaaaaattaatttttttaattccgcgccaatttaaaccttaggttgattccaagtaaacccacttatccgtacccgctcagaggccgatatggtt-taaaaacctttggtgcagggtagttactcgctattacttaatttaatttaatttaatgaaagccagcggatttgcgaagagtggaaaggagtcggacacgtttgctgcagaccgcatcccctactcatcccacgtggcatcattatgatccatcacctcttctttttccctttcttcttctccatcctcccgctgcatcgcagtgaaatatggcgctgagggccgctcagcttccaatacctgcccgaatccccctcaccgctcaccactttgctgcaaacgcccaactctcatggtgccgtactgtatcgccccacccaatcctccttctcccttccctttcccttcctccctctacgggttcgctcctttcattctaatttatgcgcacttgtccagattcaggtgatacggatttctctgagctctgcattttacgatattgtttaccaggagcaatattgcatacaagtcccccggtgagatgcaccgcgcgggttccgacagcgggggcggtgaatcttggtcctgggacacctgtcagggccacaagtatactggtggttggggctacggggactctgggaaggcaggttgtgaggcgcgcgcttgacgaaggttacgatgttaggtgcctcgtcaggcctcgccctgctccggctgacttccttcgagactggggagccactgttgtcaatgtacttgttcatcctatttctccatgttttaccactatttctatctgcatcttccattctatgtcttctttcattcccttgaccttgtagaactatggcagcaagcgctaaattagtttctgaagctcattgtttgagcttctcaactaagaggccaatttcataaatgcttttctaatagttttttttatcaaaattagaagcagcacagctgcagcttttgtgtaaatctgattaaattttctattatctatcattcttattcagaatcttctgtagcgttgatttttaggcgttcagcggatccccctcaactgtaatactcgtatctcttaactcctacaagatatacattagttactaagtctatttcctttgagcaggcagacctcagtaaaccagagaccatccctgccacgttggttggaatacatacggtgatcgactgtgccaccggacgtccagaggaacccattaaaactgtaggcttcagattgtacattaacttctcattttgtgttacctttctttgactcattcagacttgatttgtaaatatttcgagtaatgatatatccttttccacttaaaaaaactgttggtttcagatggaggattttattgctttctttctttatgcagacttgttttatcagaagactctgaatagtagcgtttatcctttcattctgtttaggtagattgggaaggaaaagttgctcttatacaatgtgctaaggcaatgggaattcagaaatatgtcttctattccatccataactgcgataaacatccagaggttccactgatggagatcaagtattgcaccgagaagtttctccgtgattcaggcctccaacacatcattatccgtttatgtggtttcatgcaagtaattccctccggaaattaatgttttgggctttcttctgtaactttctagcacatttcgactttcaagccatcttctgtttgagagattaacattg-gaggaaaattttgtggataggcagcaatttagaaagaactaacattaatgtactatcacttttgtaatgttatttctttccatctgtttcctaatatgaatgatgtacgtaaacaaggcaaagtttcttggaaaggacatattcagcggtgatgcattttgaatcctgattaaaagcatgga-------------------------------------------------------------------------------------------------------------------------------------------------------------------------------------------------------------------------------------------------------------------
>Jupunba_macradenia_Lourteig_3021@NODE_1_length_2073_cov_95.193888
----------------------------------------------------------------------------------------------------------------------------------atttaaaccttaggttgactccaagtaaatcccctaatccgtacccgctcagaggccgatatggtt---------------------tagttactcgctattacttcatttaatttaatttaatgaaagccagcggatttgcgaagagtggaaaggagtcggacacgtttgctgcagaccgcatccactactcatcccacgtggcatcattatgatccatcacctcttctttttccctttcttcctctccatcctccagctacatcgcagtgaaatatggcgctgagggccgctcagcttccaatacctgcccgaatccccctcaccgctaaccactttgctgcaaacgcccaactctcatggtgccgtactgtatcgccccacccaatcctccttctcccttccctttccctccctccctctacgggttcgctcctttcattctaatttatgcgcacttgtccagattctggtgatacggatttctctgagctctgcattttacgatattgtttaccaggagcaatattgcatacaagtcccccggtgagatgcaccgcgcaggttccgacagcgggggcggtgaatcttggtcctgggacacctgtcagggcaacaagtatactggtggttggggctacggggactctgggaaggcaggttgtaaggcgcgcgcttgacgaaggttacgatgttaggtgcctcgttaggcctcgccctgctccggctgacttccttcgagactggggagccactgttgtcaatgtacttgttcatcctatttctccatgttttaccactatttctatctgcatcttccattctatgtcttctttcattcccttgaccttgtagaactatggcagcaagcgctaaattagtttctgaggctcattgtttgagcttctcaactaagaggccaatttcattgatgcttttctaatagttttgttaatcaaaattggaagcagcacagctgcagctcttgtgtaaatctgattaaattttccattatctatcattcttattcagaatcttctgtagcgttgatttttaggcgttcagcggatccccctcaactgtaatactcgtatctctcaactcctacaagatatacattagttactaagtctatttcctttgagcaggcagacctcagtaaaccagagaccatccccgccacgttggttggaatacatacggtgatcgactgtgccaccggacgtccagaggagcccattaaaactgtaggcttcagattgtacattaacttctcattttgtgttacctttctttgactcattcagacttgatttgtaaatatttcgagtaatgatatatccttttccacttaaaaaaactgttggtttcagatggaggattttattgctttctttctttatgcagacttattttatcagaagactctgaatagtagcgtttatcctttcattctgtttaggtagattgggaaggaaaagttgctcttatacaatgtgctaaggcaatgggaattcagaaatatgtcttctattccatccataactgcgataaacatccagaggttccactgatggagatcaagtattgcaccgagaagtttctccgtgattcaggcctccaacacatcattatccgtttatgtggtttcatgcaagtaattctctccggaaattaatgttttgggctttcttctgtaactttctagcacatttcgactttcaagccatcttctgtttgagagattaacattg-gaggaaaattttgtggataggcagcaatttagaaaaaactaacattaatgtactatcacttttgtaatgttatttctttccatctgtttcctaatatgaatgatgtacgtaaacaaggcaaagtttcttggaaaggacatattcagcggtgatgcattttgaatcctgattaaaagcatggatggaaattcatatattagattttttttctctgctgttaacactgaaatttttgacttaaaatattacagggtcttattgggcagtacgcggttccaatcctggaagagaaatccgtttggggtactgacgccccaacaagaatttcttacatggacac-----------------------------------------------------------------------------------------------------
>Jupunba_microcalyx_Iganci_855@NODE_1_length_2591_cov_142.572792
tcaatatgtaaagaaattgtaaataatgttagataagtatatgattattatattaataatttaatgtattgaattgatatttagtatttaaatggtatgataaaaaattaattttttttattccccaccaatttaaaccttaggtggacttcaagtaaacccacttatccgtacccgctcagaggccgatatggtt-taaaaacctttggtgcagggtagtgactcgctattacttaatttaatttaatttaatgaaagccagcggatttgcgaagagtggaagggaatcggacacgtttgctgcagaccgcatccacgactcatcccacgtggcatcattatgatccatcacctcttctttttccctttcttcttctccatcctcccgctgcatcgcagtgaaatatggcgctgagggccgctcagcttccaatacctgcccgaatccccctcaccgctcaccactttgctgcaaacgcccaactctcatggtgccgtactgtatcgccccacccaatcctccttctcccttccctttcccttcctccctctacgggttcgctcctttcattctaatttatgcgcacttgtccagattcaggtgatacggatttctctgagctctgcattttacgatattgtttaccaggagcaatattgcatacaagtcccccggtgagatgcaccgcgcgggttccgacagcgggggcggtgaatcttggtcctgggacacctgtcagggcaacaagtatactggtggttggggctacggggactctgggaaggcaggttgtgaggcgcgcgcttgacgaaggttacgatgttaggtgcctcgtcaggcctcgccctgctccggctgacttccttcgagactggggagccactgttgtcaatgtacttgttcatcctatttctccatgtttcaccactatttctgtctgcatcttccattctatgtcttctttcattcccttgaccttgtagaactatggcagcaagcgctaaattagtttctgaagctcattgtttgggcttctcaactaagaggccaatttcataaatgtttttctagtagttttttttatcaaaattagaagcagcacagctgcagcttttgtgtaaatctgattaaattttccattatctatcatttttattcagaatcttctgtagcgttgatttttaggcgttcagcggatccccctcaactgtaatactcgtatctcttaactcctacaagatatacattagttactaagtctatttcctttgagcaggcagacctcagtaaaccagagaccatccctgccacgttggttggaatacatacggtgatcgactgtgccaccggacgtccagaggagcccattaaaactgtaggcttcagattgtacattaacttctcattttgtgttacctttctttgactcattcagacttgatttgtaaatatttcgagtaatgatatatctttttccacttaaaaaaactgttggtttcggatggaggattttattgctttctttctttatgcagacttattttatcagaagactctgaatagtagcgtttatcctttcattctgtttaggtagattgggaaggaaaagttgctcttatacaatgtgctaaggcaatgggaattcagaaatatgtcttctattccatccataactgcgataaacatccagaggttccactgatggagatcaagtattgcaccgagaagtttctccgtgattcaggcctccaacacatcattatccgtttatgtggtttcatgcaagtaattccctccggaaattaatgttttgggctttcttctgtaactttctagcacatttcgactttcaagccatcttctgtttgagagattaacattg-gaggaaaattttgtggataggcagcaatttagaaaaaactaacattaatgtactatcacttttgtaatgttatttctttccatctgtttcctaatatgaatgatgtacgtaaacaaggcaaagtttcttggaaaggacatattcagcggtgatgcatt-------ctgattaaaagcatggatggaaattcatatattagatttttcttctctgctgttaacactgaaatttttgacttaaaatattgcagggtcttattgggcagtacgcggttccaatcctggaagagaaatccgtttggggtactgacgccccaacaagaattgcttacatggacactcaggttgagtaatgcatctcttgctcctttttttctgttcggtttcttattccaggtctctaatgaatttctaaatttttgtaggatatagctcgcttgc
>Jupunba_nipensis_Mayo_19662@NODE_1_length_1815_cov_24.926352
---------------------------------------------------------------------------------------------------------------------------------------------------------------------------------------ggccgatatggtc-taaaaacctttgtcacggggtagttactcgccattacttcatttaatttaatttaatgaaagccagcggatttgagaagagtggaaaggagttggacacgtttgctgcagaccgcatccacgactcatcccacgtggcatcattatgatccatcacctcttctttttccctttcttcctctccatcctcccgctgcatcgcagtgaaatatggcgctgagggccgctcagcttccaatacttgcccgaatccccctcaccgctcaccactttgctgcaaacgcccaactctcatggtgccgtactgtatcgccccacccaatcctccttctcccttccctttcccatcctccctctacgggttcgctcctttcattataatttatgcgcacttgtccagattcaggtgatacggatttcgctgagctctgcattttacgatattgtttaccaggagcaatattgcatacaagtcccccggtgagatgcaccgcgcaggttccgacagcgggggcggtgaatcttggtcctgggacacctgtcagggcaacaagtatactggtggttggggctacggggactctgggaaggcaggttgtgaggcgcgcgcttgacgaaggttacgatgttaggtgcctcgtcaggcctcgccctgctccggctgacttccttcgagactggggagccactgttgtcaatgtacttgttcatcctatttctccatgttttaccactatttctatctgcatcttccattctatgtcttctttcattcccttgaccttgtagaactatggcagcaagcgataaattagtttctgaagctcattgtttgagcttctcaactaagaggccaatttcataaatgcttttctaatagtttttttaatcaaaattagaagcaacacagctgcagctcttgtgtaaatctgatttaattttccattatctatcattcttattaagaatcttctgtagcgttgatttttaggcgttcagcggatccccctcaactgtaatactcgtatctctcaactcctacaagatatacattaattactaagtctatttcctttgagcaggcagacctcagtaaaccagagaccatccctgccacgttggttggaatacatacggtgatcgactgtgccaccggacgtccagaggagcccattaaaactgtaggcttcaaa-------------tctcattttgtgttacttttctttgactcattcagacttgatttgtaaatatttcgagtaatgatatatccttttccacttaaaaaaactgttggtttcagatgcaggattttattgctttctttctttatgcagacttattttatcagaagactctgaatagtagcgtttatcctttcattctgtttaggtagattgggaaggaaaagttgctcttatacaatgtgctaaggcaatgggaattcagaaatatgtcttctattccatccataactgcgataaacatccagaggttccactgatggagatcaagtattgcaccgagaagtttctccgtgattcaggcctccaacacatcattatccgtttatgtggtttcatgcaagtaattccctccggaaattaatgttttgggctttcttctgtaactttctagcacatttcgactttcaagccatcttctgtttgagagattaacattg-gaggaaaattttgtggataggcagcaatttagaaaaaactaacattaatgtactatcacttttgtaatgttatttctttccatctgtttcctaatatgaatgatgtacgtaaacaaggcaaag------------------------------------------------------------------------------------------------------------------------------------------------------------------------------------------------------------------------------------------------------------------------------------------------------------------------------
>Jupunba_villosa_Borges_423@NODE_1_length_2518_cov_110.031135
ttaatatataaaaaaattataaaaaatgttggataaatatataattattacgttaatgatttaatgtatagaatttatatttaatatttagatgata--------------------------------------------------------------------------------------------------------------------------------------------taagaatttaatttaatgaaagccagtggatttgcgaagagtggaaaggagtgggacacgtttgctgcagacctcatccactactcatcccacgtggcatcattatgatgcatcacctcttctttttccctttcttcttctccatcctcctgctgcatcgcagtgaaatatggcgctgggggccgctcagcttccaatacctgcccgaatccccctcaccgctcaccactttgctgcaaacgcccaactctcatggtgccgtactgtatcgccccacccaatcctccttctcccttccctttcccttcctccctctacgggttcgctcctttcattctaatttatgcgcacttgtccagattcaggtgatacggatttctctgagctctgcattttacgatattgtttaccaggagcaatattgcatacaagtcccccggtgagatgcacggcgcaggttcagacagcgggggcggtgaatcttggtcctgggacacctgtcagggcaacaagtattctggtagttggggctacggggactctgggaaggcaggttgtgaggcgcgcgcttgacgaaggttacgatgttaggtgcctcgtcaggcctcgccctgctccggctgacttccttcgagactggggagctactgttgtcaatgtacttgttcatcctatttctccatgttttaccactatttctatctgcatcttccattctatgtattctttcattcccttgaccttgtagaactatggcagctagcgctaaattagtttctgaagctcattgttcgagcttctcaactacgaggccaatttcataaatgcttttctaatttttttttttatcaaaattagaagcagcacagctgcagctcttgtgtaaatctgattaaattttccattatctatcattcttattcagaatcttctgtagcgttgatttttaggcgttcagcggatccccctcaactgtaatactcgtatctcttaactcctacaagatatacattagttactaagtctatttcctttgagcaggcagacctcagtaaaccagagaccatccccgccacgttggttggaatacatacggtgatcgactgtgccaccggacgtccagaggagcccattaaaactgtaggcttcagattgtacattaacttcttattttttgttacctttctttgactcattcagacttgatttgtaaatatttcgagtaatgatatatccttttccacttaaaaaaactgttggtttcagatggaggattttattgctttctttctttatgcagacttattttatcagaagactctgaatagtagcgtttatcctttcattctgtttaggtagattgggaaggaaaagttgctcttatacaatgtgctaaggcaatgggaattcagaaatatgtcttctattccatccataactgcgataaacatccagaggttccactgatggagatcaaatattgcaccgagaagtttctccgtgattcaggcctccaacacatcattatccgtttatgtggtttcatgcaagtaattccctccggaaattaatgttttgggctttcttctgtaactttctagcacatttcgactttcaagccatcttctgtttgagagattaacatcg-gaggaaaattttgtggataggcagcaatttagaaaaaactaacattaatgtactatcacttttgtaatgttatttctttccatctgtttcctaatatgaatgatgtacgtaaacaaggcaaagtttcttggaaaggacatattcagcggtgatgcattttgaatcctgattaaaagcatggatggaaattcatatattagatttttcttctctgctgttaacactgaaatttttgacttaaaatattgcagggtcttattgggcagtacgcggttccaatcctggaagagaaatccgtttggggtactgacgccccaacaagaattgcttacatggacactcaggttgagtaatgcctctcttgctcctttttttctgttcggtttcttattccaggtctctaatcaatttctaaatttttttaggatatagctcgcttg-
>Punjuba_callejasii_Daly_5935@NODE_1_length_1102_cov_115.509268
-------------------------------------------------------------------------------------------------------------------------tccctatcagtttagaccttaatttgattccaagtggactcacctatccttaccaattcagagaccaacgtgggtttcataaccttggttacagggtagttactcgctattacttcatttaatttaatttaatgaaagccagcggatttgcgaagagtggaaaggagtcggacacgtttgctgcagacctcatccactactcatcccacgcggcatcattatgatctatcacctcttctttttccctttcttcttctccatcctcctgctgcatcgcagtgaaatatggcgctgagggccgctcggcttccaatacgtgcccgaatccccctcaccactcaccactttgcttcaaacgctcaactctcatggtgccgtactgtgtcgccccacccaatcctccttttcccttccctttcccttcctccctctacgggttcgctcctttcattctaatttatgcgcacttatcccgattcaggtgatacggatttctctgagctctgcattttacgatattgtttaccaggagcaatattgcatacaagtcccccggtgagatgcacggcgcaggttcagaccgcgggggcggtgaatcttggtcctgggacacctgtcagggcaacaagtatactggtggttggggctacggggactctgggaaggcaggttgtgaggcgcgcgcttgacgaaggttacgatgttaggtgcctcgtcaggcctcgccctgctccggctgacttccttcgagattggggagccactgttgtcaatgtacttgttcatcctatttctccatgttttaccactatttctatctgcatcttccattctatgtcttctttcagtcccttgaccttgtagaactatggcagcaagcgctaaattagtttctgaagctcattgtttttgcttctcaactaagaggccaatttcataaatgcttttctaataattttttttatcaaaattagaagcagcacagctgcagctcttgcttaaatctgattaaattttccattatctatcattcttattcagaatcttctgtagcgttgatttttaggcgttcagcggatccccctca-------------------------------------------------------------------------------------------------------------------------------------------------------------------------------------------------------------------------------------------------------------------------------------------------------------------------------------------------------------------------------------------------------------------------------------------------------------------------------------------------------------------------------------------------------------------------------------------------------------------------------------------------------------------------------------------------------------------------------------------------------------------------------------------------------------------------------------------------------------------------------------------------------------------------------------------------------------------------------------------------------------------------------------------------------------------------------------------------------------------------------------------------------------a
>Punjuba_lehmannii_Escobar_7465@NODE_1_length_2500_cov_79.408172
tcaatatgtataaaaaatgtaaaaaatattggataagtatataattattatgttaataatttaagatattaaattgatatttaatatttagatggtacgataaaaatttaa-tttttttatccctcgtcaatttagaccttagtttgattccaagtcgactcgcctacccttaccaattcagaggccaatgtgggtttaatcaccttcgttacagggtagttactcgctagtacttcatttaatttaatttaatgaaagccagcggatttgcgaagaggggaaaggagtcggacacgtttgctgcagacctcatccactactcatcccacgcggcatcattatgatctatcacctcttctttttccctttcttcttctccatcctcctgctgcatcgcagtgaaatatggcgctgagggccgctcagcttccaatacgtgcccgaatccccctcacagctcaccactttgctgcaaacgcccaactctcatggtgccgtactgtgtcgccccacccaatcctccctttcccttccctttcccttcctccctctacgggttcgctcctttcattctaatttatgcgcacttatccagattcaggtgatacggatttctctgagctctgcattttacgatattgtttaccaggagcaatatttcatacaagtcccccagtgagatgcacggcgcaggttcagaccgcgggggcggtgaatcttggtcctgggacacctgtcagggcaacaagtatactggtggttggggctacggggactctgggaaggcaggttgtgaggcgcgcgcttgacgaaggttacgatgttaggtgcctcgtcaggcctcgccctgctccggctgacttccttcgagactggggagccactgttgtcaatgtacttgttcatcctatttctccatgttttaccaccatttctatctgcatcttccattctatgtcttctttcattcccttgaccttgtagaactatggcagcaagcgctaaattagtttctgaagctcattgtttttgcttctcaactaagaggccaatttcataaatgcttttctaataattttttttatcaaaattagaagcagcacagttgcagatcttgcgtaaatctgattaaattttccattatctatcattcttattcagaatcttctgtagcgttgatttttaggcgttcagcggatccccctcaactctaatactcatatctcttaactcctacaagatatacattagttaccaagtctatttcctttgagcaggcagacctcagtaaaccggagaccatccccgccacgttggttggaatccatacggtgatcgactgtgccaccggacgtccagaggagcccattaaaactgtaggcttcagattgtacattaacttctcattttgttttacctttctttgactcgttcagacttggtttgtaaatatttcgagtaatgatatatccttttccacttaaaaacactattggtttcagatggaggattttattgctttctttctttatgcagatttattttatcagaagactctgaatagtagcctttatcctttcattctgtttaggtagattgggaaggaaaagttgctcttatacaatgtgctaaggcaatgggaattcagaaatatatcttctattccatccataactgcgataaacatccagaggttccactgatggagatcaagtattgcaccgagaagtttctccgtgattcaggcctccaacacatcattatccgcttatgtggtttcatgcaagtaattccctccggaaattaatgttttgggccatattctgtaattttctagcacatttcgactttcaagccatcttctgtttgagagattaacattg-gaggaaaactatgtggataggcagcaatttagaaaaaactaacattaatgtactatcacttttgtaatgttatttctttccatctgtttcctaatatgaatgatgtacgtaaacaaggcaaagtttcttggaaaggacatattcagcggtgatgcattttgaatcctgactaaaagcatgggtggaaattcatatattagatttttcttctctgctgttaacactgaaattttttacttaaaatattgcagggtcttattgggcagtacgcggttccaatcctggaagagaaatccgtttggggtactgacgccccaacaagaattgcttacatggacactcaggttgagtaatgcatctctggctcctttttttctgttcggtttcttattccaggtctctaatcaattcctaaatatttgtaggatatagctcgcttga
>Punjuba_racemiflora_Jimenez_Soares_3626@NODE_1_length_2235_cov_116.375811
---------------------------------------------------------------------------------taatatttaaatggtatgataaaaatttaa--ttttttattccctgtcggtttagaccttagtttgactccaagtcgactcctctactcttaccaattcagagatcattctggatttaataaccttacttacaggatagttactcgctattacttcttttaatttaattcaatgaaagccagcggatttgcgaagagtggaaaggagtcggacacgtttgctgcagacctcatccactactcatcccacgcggcatcattatgaactagcacctcttctttttccctttcttcttctccatcctcctgctgcatcgcagtgaaatatggcgctgagggccgctcggcttccaatacgtgcccgaatccccctcaccgctcaccactttgcttcaaacgcccaactctcatggtgccgtactgtgtcgccccacccaatcctccttttcccttccctttcccttcctccctctacgggttcgctcctttcattctactttatgcgcacttatccagattcaggtgatacggatt--tctgagctctgcattttacgatattgtttaccaggagcaatattgcatacaagtcccccggtgagatgcacggcgcaggttcagaccgcgggggcggtgaatcttggtcctgggacaccggtcagggcaacaagtatactggtgattggggctacggggactctgggaaggcaggttgtgaggcgcgcgcttgacgaaggttacgatgttaggtgcctcgtcaggcctcgccctgctccggctgacttccttcgagactggggagccactgttgtcaatgtacttggtcatcctatttctccatgttttaccactatttctatctgcatcttccattctatgtcttctttcattcccttgaccttgtagaactatggcagcaagcgctaaattagtttctgaagctcattgtttttgcttctcaactaagaggccaatttcataaatgcttttgtaataattttttttatcaaaattagaagcagcacagctgcagctcttgcttaaatctgattaaattttccattatctatcattcttattcagaatcttctgtagcgttgatttttaggcgttcagcggatcccccttaactgtaatactcatatctcttaactcctacaagatagacattagttactaagtctatttcctttgagcaggcagacctcagtaaaccagagaccatccccgccacgttggttggaatacatacggtgatcgactgtgccaccggacgtccagaggagcccattaaaactgtaggcttcagattgtacattagcttctcattttggtttacctttctttgactcattcagacttggtttgtaaatatttcgagaaatgatatatccttttccacttaaaaacactgttggtttcagatggaggattttattgctttctttctctatgcagacttattttatcagaagactctgaatagtagcctttatcctttcattctgtttaggtagattgggaaggaaaagttgcccttatacaatgtgctaaggcaatgggaattcagaaatatatcttctattccatccataactgcgataaacatccagaggttccactgatggagatcaagtattgcaccgagaagtttctccgtgattcaggcctccaacacatcattatccgtttatgtggtttcatgcaagtaattccctccggaaattaatgttttgggccatcttctgtaactttctagcacatttcgactttcaagccatcttctgtttgacagattaacattg-gaagaaaactatgtggataggcagcaatttagaaaaaactaacattaatgtactatcacttttgtaatgttatttctttccatctgtttcctaatatgaatgatgtacgtaaacaaggcaaagtttcttggaaaggacatattcagcggtgatgcattttgaatcctgactaaaagcatgggtggaaattcatatattagatttttcttctctgctgttaacactgaaattttttacttaaaatattgcagggtcttattgggcagtacgcggttccaatcctggaagagaaatccgtttggggtactgacgccccaacaagaattgcttacatggacactcaggttgagtaatgcatctctggctcctttttttctgttcggtttcttattccaggtctctaatcaattcctaaatatt---------------------
>_R_Afrocalliandra_redacta_Germishuizen_5585@NODE_1_length_1837_cov_105.701705
----------------------------------------------------------------------------------------------------------------------------------------------------------------------------------------------------------------------------------------------------------------------------------------------------------------cagacctcatcccctacccatcccacttgtcatcattatgatccaaccatctttcacctcttttcttcttcgatccttctttctgctgcatccctgtgaattatggcgctgagggctactcagcttccgatacctgcccgaatccctctcactactcacccctttgctcccaactcccaactctcatggtctcgctctgtatctccccacccaatcctccttcccccttccccctccctttctccttcttcgggttcgcttctttcattctaatttatacgcacttatccagattcagctcataccgatttctctgagctcttcatcttacggtattgtttaccaggagcagtattgcgtacatgccccccggtgagatgcacggcgcagcttcaggcctcgggggcggtgaatcttggtcctgggacacctgtcaggccaacaagtatactggtggttggggctacgggcactctaggaaggcaggttgtgagacgtgcgcttgacgaaggttacgatgttaggtgccttgtcaggcctcggcctgctccagcagacttccttcgagactggggagccactgtcgtcaatgtgcttttt---------------tgtcttaccactattcctgtctgcatctctcattctgtgacttctctcattcccttgacattgtagaaccatggcagcaagcgctgaattagtttctgaagctcattgtttgagcatctcaactgagaggccgatttcataaatacttttctaatatattttattatcaaaattggaaagagaagagctgcagttcatgcgtatatctgattaaattttctattatctatcattcttgttcagaatcttcgttgattttcatttttaggcattcagcggatcccct-------caactgttatatatcttaactcctacatcgtatgcattagttactaagtttatttcctttgagcaggcagacctcagtaaaccagagaccatcccagcaacgttggttggaatacatacggtgatcgactgtgccaccggacgtccagaggagcccattaaaactgtaggtttcagattttacgttaacttctcattttgtttttctttctttga---cattcatacttgatttgtaaatgtcctgagtaatgatatatccttttccacttagaagaactattgaattcggatggaggattttattgctgtctttctttatgcagacttattttatcagaagactctgaatagtagcctctatcctttcattctgtttaggtagattgggaaggaaaagttgctctaatacaatgtgccaaggcaatgggaattcagaaatatgtcttctattccatccataactgcgataaacatccagaggttccgctgatggagatcaagtattgcactgagaagtttcttcgtgattcaggcctgcaacacatcattatccgtttatgtggtttcatgcaagtaattccctccagaaattaatgttttgggctttcttctgtaactttttggcgcatttcaactttcaagccgtcttctgtttgagagcttatcattgctaagaaaattttgtggctaggtagcactttagaaaaaactaacattaatgtactatcacgtttataatgttacgtctttccaactgtttcctgatatgaatgatgtacgcaaacaaggaaaagtttcttggaaaggacatatatagtaatgatgcattttgagtccttattgaaagcatggatggaaattc----------------------------------------------------------------------------------------------------------------------------------------------------------------------------------------------------------------------------------------------------------
>_R_Albizia_sinaloensis_Hughes_1576@NODE_1_length_1378_cov_126.196003
-------------------------------------------------------------------------------------------------------------------------------------aagaccataagtggactctaaactgatgaactaactctcattcattcggaggtcggcatgggtttaataacgttgctaagagggtagttactcactatgac-----ttcatttaatttaatgaaaaccagcggatttgcaaagagtagaaaggagtcggacacgtttgctgcagacctcatccactactcatcccacgtggcatcattatgatcaatcacctcttctttttccctttcttcttctccatcctccggcggcatcgcagtgaaatatggcgctgagggccgctcagtttccaatacctgcccgaatccccctcgccgctcacaactttgctgcaaacgcccaactctcatggtgccgttctgtatcgccccacccaatcctccttctcccttccctttcctttcctccctctacgggttcgctcctttcattctaatttatgcgcgcttatccagattcaggtgatacggatttctctgagctctgcattttacgatattgtttaccaggagcaatattgcatacaagtcccccggtgagatgcacggcgcaggttcagacagtgggggcagtgaatcttggtcctgggacacctgtcagggcaacaagtatactggtggttggggctacggggactctgggaaggcaggttgtgaggcgcgcgcttgacgaaggttacgatgttaggtgcctcgtcaggcctcgccctgctccggctgacttccttcgggactggggagccactgttgtcaatgtacttgttcatcctatttctccatgttttacc---------atctgcatcttccattctaagtcttatttcattcccttgaccttgtagaactatggcagcaagcgctaaattagtttctgaagctcattgtttgagcttctcaactaagaggtcaatttcataaatgcttttctaataatttttattatcaaaattagaagcagcacagctgcagctcttgcgtaaatctgattaaattttccattatctatcattcttattcagaatcttctgtagcgttgatttttaggcattcagcggatcccccccaactgtaacactcgtatctcttaactcctacaagatatacattagttgctaagtctatttcctttgagcaggcagacctcagtaaaccagagaccatccctgccacgttggttggaatacatacggtgatcgactgtgccaccggacgtccagaggagcccattaaaacagtaggcttcagattgtacattaacttctcattttgttttacctttctttgactc----------gatttgtaaatattttgagcaatgatatatccttttccactg----------------------------------------------------------------------------------------------------------------------gaaaaaaaaa------------------------------------------------------------------------------------------------------------------------------------------------------------------------------------------------------------------------------------------------------------------------------------------------------------------aaaaaa------------------------------------------------------------------------------------------------------------------------------------------------------------------------------------------------------------------------------------------------------------------------------------------------------------------------------------------------------------------------------------------------------------------a
>_R_Albizia_subdimidiata_var_minor_Gorts_341@NODE_1_length_1934_cov_32.379645
----------------------------------------------------------------------------------------------------------------ccccccccccacacacacacacagaccataatgggactctaaaatgatgaa---------attcgttcggaggtcggcatgggtttaataaacttgctaacagggcagttactcgctatgac-----ttcatttaatttaatgaaagccagcggatttgcaaagagtagaactgagtcggacacgtttgctacagacctcatccactactcatcccacgtggcatcattatgatcaatcacctcttcttttgccctttcttcttctccatcctccggcggcatcgcagtgaaatatggcgctgaggaccgctcagtttccaatacctgcccgaatcgccttctccgctcaccactttgctgcaaactcccaactcttatggtgccgtactgtatcgccccacccaatcctccttctcccttccctttcctttcctccctttacgggttcgctcctttcattctaatttatgcgcgcttatccagattcaggtgatacggatttctctgagctctgcattttacgatattgtttaccaggagcaatattgcatacaagtcccccggtgagatgcacggcgcaggttcagacagtgggggcggtgaatcttggtcctgggacacctgtcagggcaacaagtatactggtggttggggctacggggactctgggaaggcaggttgtgaggcgcgcgcttgacgaaggttacgatgttaggtgcctcgtcaggcctcgccctgctccggctgacttccttcgagactggggagccactgttgtcaatgtacttgttcatcctatttctccatgttttacc---------atctgcatcttccattctaagtcttatttcattccctttaccttgtagaactatggcagcaagcgctaaattagtttctgaagctcattgtttgagcttctcaactaagcggccaatttcataaatgcttttctaatattttttattataaaaattagaagcagcacagctgcagctcttgcgtaaatctgattaaattttccattatctatcattcttattcagaatcttctgtagcgttgatttttaggcattcagcggatcgcccccaactgtaacactcgtatctcttaactcctccaagatatacattggttgctaagtctattttctttgagcaggcagacctcagtaaaccagagaccatccctgccacgttggttggaatacatacggtgatcgactgtgccaccggacgtccagaggagcccattaaaacagtaggcttcagattgtacattaacttctcattttgttttacctttctttgactc----------gatttgtaaatattgtgagtaatgatatatccttttccactgaaaaaaactgttggtttcagatggaggattttattgctttctttctttatgcagacttattttatcagaagactctgaacagtagcctttatcctttcattctgtttaggtagattgggaaggaaaagttgctcttatacaatgtgctaaggcaatgggaattcagaaatatgtcttctattccatccataactgcgataaacatccagaggttccactgatggagatcaagtattgcaccgagaagtttctctgtgattcaggcctccaacacatcattatccgtttatgtggtttcatgcaagtaattccttccagaaattaatgttttgtgctttcttctgtaactttctagtacatttcaactttcaagccatcttcattttgagagattaacattgctaggaaaattttgtggctaggcagcgacttggaaaaaactaacattaatgtactatcacttttataatgttacgtctttccaactgtttcctaatatgaatgatgtacgtaaacaa-------------------------------------------------------------------------------------------------------------------------------------------------------------------------------------------------------------------------------------------------------------------------------------------------------------------------------------
>_R_Albizia_xerophytica_Hughes_1435@NODE_2_length_1078_cov_60.887113
-------------------------------------------------------------------------------------------------------------------------------------------------------------------------------------------------------------------------------------------------------------------------------------------------------------------------------------------------------------------------------------------------------------------------------------------------------------------------------------------------------------------------------------------------------------------------------------------------------------------------------------------------------------------------------------------------------------------------------------------------------------------------------------------------------------------------------------------------------------------------------------------------------------------------------------------------------------------------------------------------------------------------------------------------------------------------------------------------------------------------------------------------------------------------------------------------------------cttctgtagcgttgatttttaggcattcagcggatcccccccaactgtaacactcgtatctcttaactcctacaagatatacattagttgctaagtctatttcctttgagcaggcagacctcagtaaaccagagaccatccctgccacgttggttggaatacatacggtgatcgactgtgccaccggacgtccagaggagcccattaaaacagtaggcttcagattgtacattaacttctcattttgttttacctttctttgactc----------gatttgtaaatattttgagtaatgatatatccttttccactgaaaaaaactgttggtttcagatggaggattttattgctttctttctttatgtagacttattttatcagaagactctgaatagtagcctttatcctttcattctgtttaggtagattgggaaggaaaagttgctcttatacaatgtgctaaggcaatgggaattcagaaatatgtcttctattccatccataactgcgataaacatccagaggttccactgatggagatcaagtattgcaccgagaagtttctccgtgattcaggcctccaacacatcattatccgtttatgtggtttcatgcaagtaattcct------------tgttttgtgctttcttctgtaactttctagcacatttcaactttcaagccatcttcattttgagagattaacattgctaggaaaattttgtggctaggcagcgatttagaaaaaaccaacattaatgtactatcacttttatagtgttacgtctttccaactgtttcctaatatgaatgatgtacgtaaacaaggcaaagtttcttggaaaagacatattcagtggtgatgcattttgaatcctgattaaaagcatggatggaaattcatgtattaaatttttcttcactgctgttaacactgaaatttttgacttaaaatattgcagggtcttattgggcagtacgcggttccaatcctggaagagaaatccgtttggggtactgacgccccaacaagaattgcttacatggacactcaggttgagtaat---------------------------------------------------------------------------------------
>_R_Balizia_pedicellaris_Queiroz_15529@NODE_1_length_2148_cov_144.621118
----------------------------------------------------------------------------------------------------------------tttttttattccccaccaatttaaaccttaggttgactccaagtaaacccatttatccgtacccgctcaaaggccgatatggtt-aaaaaacctttgttacggggtagttagtcgctattacttcatttaatttaatttaatgaaagccagcggatttgcgaagagtggaaaggagtcggacacgtttgctgcagaccgcatccacgactcatcccacgtggcatcattatgatccatcacctcttctttttccctttcttcttctccatcctcccgctacatcgcactgaaatatggcgctgagggccgctcagcttccaatacctgcccgaatccccctcaccgctcaccactttgctgcaaacgcccaactctcatggtgccgtactgtatcgccccacccaatcctccttctcccttccctttcccttcctccctctacgggttcgctcctttcattctaatttatgcgcacttgtccagattcaggtgatacggatttctctgagctctgcattttacgatattgtttaccaggagcaatattgcatacaagtcccccggtgagatgcaccgcgcaggttccgacagcgggggcggtgaatcttggtcctgggacacctgtcagggcaacaagtatactggtggttggggctacggggactctgggaaggcaggttgtgaggcgcgcgcttgacgaaggttacgatgttaggtgcctcgtcaggcctcgccctgctccggctgacttccttcgagactggggagccactgttgtcaatgtacttgttcatcctatttcttcatgttttaccactatttgtatctgcatcttccattctatgttttctttcattcccttgaccttgtagaactatggcagcaagcgctaaattagtttctgaagctcattgtttgagcttctcaactaagaggccaatttcataaatgcttttctaatag-tttttttatcaaaattagaagcagcacagctgcagctcttgtgtaaatctgattaaattttccattatctatcattcttattcagaatcttctgtagcgttgatttttaggcgttcagcggatccccctcaactgtaatactcgtatctcttaactcctacaagatatacattagttactaagtctatttcctttgagcaggcagacctcagtaaaccagagaccatccccgccacgttggttggaatacatacggtgatcgactgcgccaccggacgtccagaggagcccattaaaactgtaggcttcagattgtacattaacttctcattttgtgttacctttctttgactcattcagacttgatttgtaaatatttcgagtaatgatatatccttttccacttaaaaaaactgttggtttcagatggaggattttattgctttctttctttatgcagacttattttatcagaagactctgaatagtagcgtttatcctttcattctgtataggtagattgggaaggaaaagttgctcttatacaatgtgctaaggcaatgggaattcagaaatatgtcttctattccatccataactgcgataaacatccagaggttccactgatggagatcaagtattgcaccgagaagtttctccgtgattcaggcctccaacacatcattatccgtttatgtggtttcatgcaagtaattccctccggaaattaatgttttgggctttcttctgtaactttctagcacatttcgactttcaagccatcttctgtttgagagattaacattg-gaggaaaattttgtggataggcagcaatttagaaaaaactaactttaatgtactatcgcttttgtaatgttatttctttccatctgtttcctaatatgaatgatgtacgtaaacaaggcaaagtttcttggaaaggacatattcagcggtgatgcattttgaatcctgattaaaagcatggatggaaattcatatattagatttttcttctctgctgttaacactgaaatttttgacttaaaatattgcagggtcttattgggcagtacgcggttccaatcctggaagagaaatccgtttggggtactgacgccccaacaagaattgcttacatggacactcaggttgagtaatgcatcacgtgc----------------------------------------------------------------------------
>_R_Calliandra_bella_LPQ15696@NODE_1_length_2129_cov_144.413255
-------------------------------------------------------------------------------------------------------------------------tcgtaactaactaatac---------------atatgggccatcatctcccgtttgct----------tatgtactgtatgtatatgcgtgctggatacacccatacatacac-----ccatacatactgcatttaatttaatggatttgcaaagagtggaaaggagtcggacacgtttgctgcagacctcatccactacgcatcccacgtggcatcattataatccatccatctatgttttttctccttctccatccttccttcctgctgcatccctgcgaattatggcgctgagggctgctcagcttccaatacct------------ctccccactcgcctctttgctgccaacccccaattctcatggtgtcgctctgtatcgccccgcccaatcctc---ctcccttccctctccctttctccctcttcgggttcgctcctttcattctaatttatgcgcacttaaccacattcagctgataccgatttctctctgctcttcatcttacgatattgtttaccaggagcaatattgcatacaagtcccccggtgagatgcacggcgcagcttcaggtcgcgggggcggtgaatcttggtcctgggacgcctgtcaggtcaacaagtatactggtggttggggctacgggcactctgggaaggcaggttgtgaggcgcgcgcttgacgaaggttacgatgttaggtgcctcgtcaggcctcggcctgctccagcagacttccttcgagactggggagccactgttgtcaatgtacttttt---------------tgtcttacaaatgttcctatctgcatctcc-----------------catccccttgacattgtagaaccgtggcagaaagcgctaaattagtttctgaagctcattgtttgagcttatcaactaagaggccgatttcataaatgcttttctatatatatatatttatcaaaattgaagcagcaccgccgcaattcatacgtatacctgattaaattttccattatctattattcttattcagaatcttc-------------tttaggcattcagcggat--ccctcaactgtaa------catgtcttaacttttacatcgtatgcattagttgctaagtttatttcctttgagcaggcagacctcagtaaaccagagaccatccccgccacgttggttggaatacatacggtgatcgactgtgccaccggacgtccagaggagcccattaaaactgtaggtttcagattgtacgttaaatttgcattttgttttccccttctttgacacattca------------taatattttgagtaattatatatccttttccattttttaaatctgttaatttcagatggaggattttattgctgtctttctttatgcagacttattttatcggaagactctgaatag--gactttatcctttcattctgtttaggtagattgggaaggaaaagttgctcttatacaatgtgctaaggcaatgggaattcagaaatatgtcttctactccattcataactgcgataaacatccagaggttccactgatggagatcaagtattgcactgagaagtttctccgtgattcaggcctgcgacacatcgttatccgtttatgtggtttcatgcaagtaattcctgccagaaatcaatgttttgggctttcttctcctattttttggcgcatttcaactttcaagtcatcttctgtttgagagtttatcattgcttcgaaaattttgtggctaggcggaactttagaaaacactaacactattgtac---------tataatgttacgtctttccaactgttttctaatatgaatgatgtacgtaaacgaggcaaagtttcttggaaaggacatatataa-agtgatgcattttgagtccttattgaaagcatggatgg-aatttatatattagatttttcttctctgctgttaacacttaaattttttacttaaaatattgcagggtcttattgggcagtatgcggttccaatattggaagagaaatccgtttggggcactgacgccccaacaagaattgcttacatggacactcaggttgagtaatgcatctctggctcctttttt--tgttcggtttcttatcccgggtctct--tcaatttctgaatttttgtaggatatagctcgcttga
>_R_Cathormion_obliquifoliolatum_Wieringa_6519@NODE_1_length_2010_cov_114.974425
--------------------------------ataagtatatgattattatgttaataatttaacatattaaattgatatttaatatttagatag-atagtaaaattttaattttttttattccccgccaa---------------------------------------------------aggccgatatggttaaaaaaacctttgttactgggtagttactcgctattacttcatttaatttaatttaatgaaagccagcggatttgcgaagagtggaaaggagtcggacacgtttgctgcagaccgcatccacgactcatcccacgtggcatcattatgatccatcacctcttcttttcccctttcttcctctccatcctcccgctacatcgcactgaaatatggcgctgagggccgctcagcttccaatacctgcccgaatccccctcaccgctcaccactttgctgcaaacgcccaactctcatggtgccgtcctgtatcgacccacccaatcctccttctcccttccctttcccttcctctctctacgggttcgctcctttcattctaatttatgcgcacttgtctagattcaggtgatacggatttctctgagctctgcattttacgatattgtttaacaggagcaatattgcatacaagtcccccggtgagatgcaccgcgcaggttccgacagcgggagcggtgaatcttggtcctgggacacctgtcagggcaacaagtatactggtggttggggctacggggactctgggaaggcaggttgtgaggcgcgcgcttgacgaaggttacgatgttaggtgcctcgtcaggcctcgccctgctccggctgacttccttcgagactggggagcgactgttgtcaatgtacttgttcatcctatttcttcacgttttaccactatttctatctgcatcttccattctatgtcttctttcattcccttgaccttgtagaactaaggcagcaagcgttaaattagtttctgaagctcattgtttgagcttctgaactaagaggccaatttcataaatgcttttctaatagttttttttatcaaaattagaagcagcacagctgcagctcttgtgtaaatctgattaaattttccattatctatcattcttattcagaatcttctgtagcgttgatttttaggcgttcagcggatccccctcaactgtaatactcgtatctcttgactcctacaagatatacattagttactaagtctatttcctttgagcaggcagacctcagtaaaccagagaccatccccgccacgttggttggaatacatacggtgatcgactgtgccaccggacgtccagaggagcccattaaaactgtaggcttcagattgtacattaacttctcattttttgttacctttctttgactcattcagacttgatttgtaaatatttcgagtaatgatatatccttttccacttaaataaactgttggtttcagatggaggattttattgctttctttctttatgcagacttattttatcagaagactctgaatagtagcgtttatcctttcattctgtttaggtagattgggaaggaaaagttgctcttatacaatgtgctaaggcaatgggaattcagaaatatgtcttctattccatccataactgcgataaacatccagaggttccactgatggagatcaagtactgcaccgagaagtttctccgtgattcaggcctccaacacatcattatccgtttatgtggtttcatgcaagtaattcccgccggaaattaatgttttgggctttcttctgtgactttctagcacatttcgactttcaagccatcttctgtttgagagattaacattg-gaggaaaattttgtggataggcagcaatttagaaaaaactaacattaatgtactatcgcttttgtaatgttatttttttccatctgtttcctaatatgaatgatgtacgtaaacaaggcaaagtttcttggaaaggacatattcagcggtgatgcattttgaatcctgattaaaagcatggatggaaattcatatattagattt--------------------------------------------------------------------------------------------------------------------------------------------------------------------------------------------------------------------------------------------a
>_R_Enterolobium_cyclocarpum_MWC9020@NODE_1_length_2304_cov_190.139650
-----------------------------------tttggatagttttaaaactattttctcaaaggataaaactcctttcacatacttacctcataatcataaaa----------tttattttctaaaaattaatac--------------------aaacacatattaatccaggtgctg--------------aaaaaaacaaaaaaaaaaaaaaggtttggggtgctgat-----agcctgatacacattacaagccagcggatttgcaaagagtggaaagtagtcggacacgtttgctgcagacctcatccactcctcatccaacgtggcatcattatgatctatcacctcttctttttcccttttttctcctccatcctcctgcggcatcgcagtaaaatatggcgctgaggaccgctcagcttccaatacttgcacgaatccccctcatcactcaccacttcgctgcaaacgcccaactctcatggtgtcgtagtgtatcgccccacccaatcctccttctccctcccctttccctttctccctcttcgggtttgctcctttcattctaatttatgcgcacttttccagattcaggtgatacggatttctctgagctctgcattttacgatattgtttatcaggagcaatactgcatacaagtgcctcggtgagatgcttggcgcaggttcagaccacgggggcggtgaatcttggtcctgggacacctgtcagggcaacaagtatactggtggttggggctacggggactctgggaaggcaggttgtgaggcgagcgcttgacgaaggttacgatgttaggtgcctcgtcaggcctcgccctgctccggctgacttccttcgagactggggagccactgttgtcaatgtacttgttcatcccatttctccatgctttaccactatttctatctgcatcttccattctatgttttctttcattcccttgaccttgtagaactatggcagcaagcgctaaattagtttctgaagctctttgtttgagcttctcaactaagaggccaaattcat-aatgcttttctaatttttttttttatcaaaattagaagcagcacagctgcagcccttgcgtaaatctgattaaattttccattatctatcattcttattctgaatcttctgtggcgttgatttttaggcatgcagcggat-cccctgaactgtaatacttgtatctcttaactccgacaagatatgcattatttactaagtctatttcctttgaacaggcggacctcagtaaaccagagaccatccccgccacgttggttggaatacatacggtgatcgactgtgccactggacgtccagaggagcccattaaaactgtaggcttcagattgtacattaacttctcattttgttttacctttctttgactcattcagacttgatttgtaaatattttgagtaatgatatatccttttccgctaggaaaaactgttggtttcagatggaggattttattgctttctttctttatgcagacttattttatgagaagactctgaatagtagcctttatcctttcattctgtttaggtagattgggaaggaaaagttgctcttatacaatgtgctaaggcaatgggaattcagaaatatgtcttctattccatccataactgcgataaacatccagaggttccactgatggagatcaagtattgcaccgagaagtttctccgtgattcaggcctccaacacatcattatccgtttatgtggtttcatgcaagtaattcctcccagaaattaatgttttgggctttcttctgtaattctctatcacatttcaactttcaagccatcttc--tttgagagattaacattgctaggaaaattttgtggctaggcagcaagttagaaaaaactaacattaatgtactatcacttttaaaatgtcacgtctttccaactgtttcttaatatgaatgatgtacgtaaacaaggcaaagtttcttggaaaagacatattcagcggtgatgcattttgaatcctgattaaaagcatggatggaaattcatatattagatttttcttctctgctgttaacacttgaatttttgactaaaaatattgcagggtcttattgggcagtacgcggttccaatcctggaagagaaatccgtttggggtactgacgccccgacaagaattgcttacatggacactcaggttgagtaatgcatctctggctcctttttttctgttcggtttcttattccaggtctctaatcaatttctaaatttttgtaggatatag---------
>_R_Hydrochorea_gonggrijpii_Tillett_45696@NODE_1_length_2057_cov_147.548990
---------------------------------------------------------------atgtattgaattgatatttaatatttagatagtatagtaaaaatttaattttttttattccccaccaatttaaaccttgggttgactccaagtaaacccatttatccctacccggtcagaggccgatatggttgaaaaaacctttgttacggggtagttacgcgctattacttcatttaatttaatttaatgaaagccagcggatttgcgaagagtggaaaggagtcggacacgtttcctgcgaaccacatccacgactcatcccacgtggcatcattatgatccatcacctcttctttttccctttcttcttctccatcctcccg---catcgcactgaaatatggcgctgagggccgctgagcttccaatacctgcccgaatccccctcaccgctcaccactttgctgcaaacgcccaactctcatggtgccgtactgtatcgccccacccaatcctccttctcccttccttttcccttcctccctctacgggttcgctcctttcattctaatttatgcgcacttgtccagattcaggtgatacggatttctctgagttctccattttacgatattgtttaccaggagcaatattgcatacaagtcccccggtgagatgcaccgcgcaggttccgacagcgggggcggtgaatcttggtcctgggacacctgtcagggcaacaagtatactggtggttggggctacggggactctgggaaggcaggttgtgaggcgcgcgcttgacgaaggttacgatgttaggtgcctcgtcaggcctcgccctgctccggctgacttccttcgagactggggagccactgttgtcaatgtacttgttcatcctatttcttcatgttttaccactatttctatctgcatcttccattctatgtcttctttcattcccttgaccttgtagaactatggcagcaagcgctaaattagtttctgaagctcattgtttgagcttctcaactaagaggccaatttcataaatgcttttctaatag--ttttttatcaaaattagaagcagcacagctgcagctcttgtgtaaatctgattaaattttccattatctatcattcttgttcagaatcttctgtagcgttgatttttaggcgttcagcggatccccctcaactgtaatactcgtatctcttaactcctacaagatatacattagttactaagtctatttcctttgagcaggcagacctcagtaaaccagagaccatccccgccacgttggttggaatacattcggtgatcgactgtgccaccggacgtccagaggagcccattaaaactgtaggcttcagattgtacattaacttctcattttgtgttacctttctttgactcattcagacttgatttgtaaatatttcgagtaatgatatatccttttccacttaaaaaaactgttggtttcagatggaggattttattgctttctttctttatgcagacttattttatcagaagactctgaatagtagcgtttatcctttcattctgtataggtagattgggaaggaaaagttgctcttatacaatgtgctaaggcaatgggaattcagaaatatgtcttctattccatccataactgcgataaacatccagaggttccactgatggagatcaagtattgcaccgagaagtttctccgtgattcaggcctccaacacatcattatccgtttatgtggtttcatgcaagtaattccctccggaaattaatgttttggtctttcttctgtaactttctagcacatttcgactttcaagccatcttctgtttgagagattaacattg-gaggaaaattttgtggataggcagcaatttagaaaaaactaacattaatgtactgtcgcttttgtaatgttatttctttccatctg-ttcctagtatgaatgatgtacgtaaacaaggcaaagtttcttggaaaggacatattcagcggtgatgcattttgaatcctgattaaaagcttggatggaaattcatatattagatttttcttctctgctgttaacactgaaatttttgac------------------------------------------------------------------------------------------------------------------------------------------------------------------------------------------------------------
>_R_Jupunba_asplenifolia_Ekman_6383@NODE_1_length_1762_cov_42.989911
-------------------------------------------------------------------------------------------------------------------------------------------------------------------------------------------------------------------------tagttactcgccattacttcatttaatttaatttaatgaaagccagcggatttgagaagagtggaaaggagttggacacgtttgctgcagaccgcatccacgactcatcccacgtggcatcattatgatccatcacctcttctttttccctttcttcctctccatcctcccgctacatcgcagtgaaatatggcgctgagggccgctcagcttccaatacttgcccgaatacccctcaccgctcaccaccttgctgcaaacgcccaactctcatggtgccgtactgtatcgccccacccaatcctccttctcccttccctttcccttcctccctctacgggttcgctcctttcattctaatttatgcgcacttgtccagattcaggtgatacgggtttctctgagctctgcattttacgatattgtttaccaggagcaatattgcatacaagtcccccggtgagatgcaccgcgcaggttccgacagcgggggcggtgaatcttggtcctgggacacctgtcagggcaacaagtatactggtggttggggctacggggactctgggaaggcaggttgtgaggcgcgcgcttgacgaaggttacgatgttaggtgcctcgtcaggcctcgccctgctccggctgacttccttcgagactggggagccactgttgtcaatgtacttgttcatcctatttctccatgttttaccactatttctatctgcatcttccattctatgtcttctttcattcccttgaccttgtagaactatggcagcaagcgctaaattagtttctgaagctcattgtttgagcttctcaactaagaggccaatttcataaatgcttttctaatagtttttttaatcaaaattagaagcaacacagctgcagctcttgtgtaaatctgattaaattttccattatctatcattcttattcagaatcttctgtagcgttgatttttaggcgttcagcggagccccctcaactgtaatactcgtatctcttaactcctacaagatatacattaattactaagtctatttcctttgagcaggcagacctcagtaaaccagagaccatccctgccacgttggttggaatacatacggtgatcgactgtgccaccggacgtccagaggagcccattaaaactgtaggcttcaaa-------------tctcattttgtgttacttttctttgactcattcagacttgatttgtaaatatttcgagtaatgatatatccttttccacttaaaaaaactgttggtttcagatgcaggattttattgctatctttctttatgcagacttattttatcagaagactctgaatagtagcgtttatcctttcattctgtttaggtagattgggaaggaaaagttgctcttatacaatgtgctaaggcaatgggaattcagaaatatgtcttctattccatccataactgcgataaacatccagaggttccactgatggagatcaagtattgcaccgagaagtttctccgtgattcaggcctccaacacatcattatccgtttatgtggtttcatgcaagtaattccctccggaaattaatgttttgggctttcttctgtaactttctagcacatttcgactttcaagccatcttctgtttgagagattaacattg-gaggaaaattttgtggataggcagcaatttagaaaaaactaacattaatgtactatcacttttgtaatgttatttctttccatctgtttcctaatatgaatga--------------------------------------------------------------------------------------------------------------------------------------------------------------------------------------------------------------------------------------------------------------------------------------------------------------------------------------------------
>_R_Jupunba_barbouriana_Iganci_847@NODE_1_length_2387_cov_146.241991
------------------------aatattggataagtagatgattattatgttaataatttaatgtattgaattgatatttaatatttaaatggtatgataaaaaattaattttttttattccccaccaatttaaaccttaggttgactccaagtaaactcacttacccgtacccgctcagaggccgatatggtt-taaaaacctttggtgcagggtagttactcgctattac-----ttaatttaatttaatgaaagccagcggatttgcgaagagtggaaaggagtcggacacgtttgctgcagaccgcatccactactcatcccacgtggcatcgttatgatccatcacctcttctttttccctttcttcttctccatcctcccgctgcatcgcagtgaaatatggcgctgagggccgctcagcttccaatacctgcccgaatccccctcaccgctcaccactttgctgcaaacgcccaactctcatggtgccgtactgtatcgccccacccaatcctccttctcccttccctttcccttcctccctctacgggttcgctcctttcattctaatttatgcgcacttgtccagattcaggtgatacggatttctctgagctctgcattttacgatattgtttaccaggagcaatattgcatacaagtcccccggtgagatgcactgcgcaggttccgacagcgggggcggtgaatcttggtcctgggacacctgtcagggcaacaagtatactggtggttggggctacggggactctgggaaggcaggttgtgaggcgcgcgcttgacgaaggttacgatgttaggtgcctcgtcaggcctcgccctgctccggctgacttccttcgagactggggagccactgttgtcaatgtacttgttcatcctatttctccatgttttaccactatttctatctgcatcttccattccatgtcttctttcattcccttgaccttgtagaactatggcagcaagcgctaaattagtttctgaagctcattgtttgggcttctcaactaagaggccaatttcataaatgcttttctaatagtttttttaatcaaaattagaagcagcacagctgcagctcttgtgtaaatctgattaaattttccattatctatcattcttattcagaatcttctgtagcgttgatttttaggcgttcagcggatccccctcaactgtaatactcgtatctcttaactcctacaagatatacattagttactgagtctatttcctttgagcaggcagacctcagtaaaccagagaccatccctgccacgttagttggaatacatacggtgatcgactgtgccaccggacgtccagaggagcccattaaaactgtaggcttcagattgtacattaacttctcattttgtgttacctttctttgactcattcagacttgatttgtaaatatttcgagtaatgatatatccttttccacttaaaaaaactgttggtttcagatggaggattttattgctttctttctttatgcagac-tattttatcagaagactctgaatagtagcgtttatcctttcattctgtttaggtagattgggaaggaaaagttgctcttatacaatgtgctaaggcaatgggaattcagaaatatgtcttctattccatccataactgcgataaacatccagaggttccactgatggagatcaagtattgcaccgagaagtttctccgtgattcaggcctccaacacatcattatccgtttatgtggtttcatgcaagtaattccctccggaaattaatgttttgggctttcttctgtaactttctagcacatttcgactttcaagccatcttctgtttgagagattaacattg-gaggagaattttgtggataggcagcaatttagaaaaaactaacattaatgtactatcacttttgtaatgttatttctttccatctgtttcctaatatgaatgatgtacgtaaacaaggcaaagtttcttggaaaggacatattcagcggtgatgcattttgaatcctgattaaaagcatggatggaaattcatatattagatttttcttctctgctgttaacactgaaatttttgacttaaaatattgcagggtcttattgggcagtacgcggttccaatcctggaagagaaagccgtttggggtactgacgccccaacaagaattgcttacatggacactcaggttgagtaatgcatctcttgctcctttttttctgttcggtttcttattccaggtctctaatcaatttctaaatttttgtaggatatagctcgcttgt
>_R_Jupunba_filamentosa_Lima_7487@NODE_1_length_2435_cov_178.065734
ttaatatataaaaaaattataaaaaatattatataagtatataattattatgttagtaaattaatgcatggaatttatatttaatatttggctggta--------------------------------------------------------------------------------------------------------------------------------------------taagaatttaatttaatgaaagccagcggatttgcgaagagtggaaaggagtcggacacgtttgctgcagacctcatccactactcatcccaggtggcatcattatgatccatcacctcttctttttccctttcttcttctccatcctcctgctgcatcgcagtgaaatatggcgctgggggccgctcagcttccaatacctgcccgaatccccctcaccgctcaccactttgctgcaaacgcccaactctcatggtgccgtactgtatcgccccacccaatcgtccttctcccttccctttcccttcctccctctacgggttcgctcctttcattctaatttatgcgcacttgtccagattcaggtgatacggatttctctgagctctgcattttacgatattgtttaccaggagcaatattgcatacaagtaccccggtgagatgcacggcgcaggttcagacagcgggggcggtgaatcttggtcctgggacacctgtcagggcaacaagtattctggtagttggggctacggggactctgggaaggcaggttgtgaggcgcgcgcttgacgaaggttacgatgttaggtgcctcgtcaggcctcgccctgctccggctgacttccttcgagactggggagctactgttgtcaatgtacttgttcatcctatttctccatgttttaccactatttctatctgcatcttccattctatgtcttctttcattcccttgaccttgtagaactatggcagctagcgctaaattagtttctgaagctcattgttcgagcttctcaactacgaggccaatttcataaatgcttttctaatattttttattatcaaaattagaagcagcacagctgcagctcttgtgtaaatctgattaaattttccattatctatcattcttattcagaatcttctgtagcgttgatttttaggcgttcagcggatccccctcaactgtaatactcgtatctcttaactcctacaagatatacattagttactaagtctatttcctttgagcaggcagacctcagtaaaccagagaccatccccgccacgttggttggaatacatacggtgatcgactgtgccaccggacgtccagaggagcccattaaaactgtaggcttcagattgtacattaacttcttattttttcttacctttctttgactcattcagacttgatttgtaaatatttcgagtaatgatatatccttttccacttaaaaaaactgttggtttcagatggaggattttattgctttctttctttatgtagacttattttatcagaagactctgaatagtagcgtttatcctttcattctgtttaggtagattgggaaggaaaagttgctcttatacaatgtgctaaggcaatgggaattcagaaatatgtcttctattccatccataactgcgataaacatccagaggttccactgatggagatcaaatattgcaccgagaagtttctccgtgattcaggcctccaacacatcattatccgtttatgtggtttcatgcaagtaattccctccggaaattaatgttttgggctttcttctgtaactttctagcacatttcgactttcaag---------atttgagagattaacatcg-gaggaaaattttgtggataggcagcaatttagaaaaaactaacattaatgtactatcacttttgtaatgttatttctttccatctgtttcctaatatgaatgatgtacgtaaacaaggcaaagtttcttggaaaggacatattcagcggtgatgcattttgaatcctgattaaaagcatggatggaaattcatatattagatttttcttctctgctgttaacactgaaatttttgacttaaaatattgcagggtcttattgggcagtacgcggttccaatcctggaagagaaatccgtttggggtactgacgccccaacaagaattgcttacatggacactcaggttgagtaatgcctctcttgctcctttttttctgttcggtttcttattccagg--tctaatcaatttctaaatttttgtaggatatagctcgcttgt
>_R_Jupunba_idiopoda_Quesada_1718@NODE_1_length_1972_cov_60.538786
------------------------------------------------------------------------------------------------------------------------------aataatggaacgtgggtattgatattatgatagttattatctaaaaaaatttttaaaatttaa-------gaatgaggtgatacgatgtagtgtctgctttcagtcatgctaatagatttaatttaacgaaagccagcggatttgcgaagagtggaaaggagtcggacacgtttgctgcggaccgcatccactactcatcccacgtggcatcattaagatccatcacctcttctatttccctttcttcttctccatcctcccgctgcatcgcagtgaaatatggcgctgagggccgctcagcttccaatacctgcccgaatccccctcaccgctcaccactttgctgcaaacgcccaactctcatggtgccgtactgtatcgccccacccaatcctccttctcccttccctttcccttcctccttctacgggttcgctcctttcattctaatttatgcgcacttgtccagattcaggtgatacggatttctctgagctctgcattttacgatattgtttaccaggagcaatattgcatacaagtcccccggtgagatgcaccgcgcaggttccgacagcgggggcggtgaatcttggtcctgggacacctgtcagagcaacaagtatactggtggttggggctacggggactctgggaaggcaggttgtgaggcgcgcgcttgacgaaggttacgatgttaggtgcctcgtcaggcctcgccctgctccggctgacttccttcgagactggggagccactgttgtcaatgtacttgttcatcctatttctccatgttttaccactatttctatctgcgtcttccattctatgtcttctttcattcctttgaccttgtagaactgtggcagcaagcgctaaattagtttctgaagctcattgtttgagcttctcaactgagaggccaatttcatagatgcttttctaatagttttttttatcaaaattagaagcagcacagctgcagctcttgtgtaaatctgattaaattttccattatctatcattcttattcagaatcttctgtagcgttgatttttaggcgttcagcggatccccctcaactgtaatactcgtatctcttaattcctacaagatatacattagttactaagtctatttcctttgagcaggcagacctcagtaaaccagagaccatccccgccacgttggttggaatacatacggtgatcgactgtgccaccggacgtccagaggagcccattaaaactgtaggcttcagattgtacattaacttctcattttgtgttacctttctttgactcattcagacttgatttgtaaatatttcgagtaatgatatatccttttccacttaaaaaaactgttggtttcagatggaggattttattgctttctttctttatgcagacttattttatcagaagactctgaatagtagcgtttatcctttcattctgtttaggtagattgggaaggaaaagttgctcttatacaatgtgctaaggcaatgggaattcagaaatatgtcttctattccatccataactgcgataaacatccagaggttccactgatggagatcaagtattgcaccgagaagtttctccgtgattcaggcctccaacacatcattatccgtttatgtggtttcatgcaagtaattccctccggaaattaatgttttgggctttcttctgtaactttctagcacatttcgactttcaagccatcttctgtttgagagattaacattg-gaggaaaattttgtggataggcagcaatttagaaaaaactaacattaatgtactatcacttttgtaatgttagttctttccatctgtttcctaatatgaatgatgtacgtaaacaaggcaaagtttcttggaaaggacatattcagcggtgatgcattttgaatcctgattaaaagcatggatggaaattcatatattagatttttct-----------------------------------------------------------------------------------------------------------------------------------------------------------------------------------------------------------------------------------------
>_R_Jupunba_laeta_Mori_25147@NODE_1_length_2092_cov_46.102730
-----------------------------------------------------------------------------catttagtgtctattggggttagcggtagtttaagctgcttttttactgtgatttatgaaatacgaggtaagtatgtgagaggagttttatctcgacttacgtgaa--------------catacttctccgtcaccgacaggcccttggatggtag---taagaatttaatttaatgaaagccagcggatttgcgaagagtggaaaggagtcggtcacgtttgctgcagacctcatccactactcat-ccacgtggcatcattatgatccatcacctcttctttttccgtttcttcttctccatcctcctgctgcatcgcagtgaaatatggcgctgagggccgctcagcttccaatacctgcccgaatccccctcactgctcaccactttgctgcaaacgcccaactctcatggtgccgtactgtatcgccccacccaatcctccttctcccttccctttcccttcctccctctacgggttcgctcctttcattctaatttatgcgcacttgtccagattcaggtgatacggatttctctgagctctgcattttacgatattgtttaccaggagcaatattgcatacaagtcccccggtgagatgcacggcgcaggttcagacagcgggggcggtgaatcttggtcctgggacacctgtcagggcaacaagtattctggtagttggggctacggggactctgggaaggcaggttgtgaggcgcgcgcttgacgaaggttacgatgttaggtgcctcgtcaggcctcgccctgctccggctgacttccttcgagactggggagccactgttgtcaatgtacttgttcatcctatttctccatgttttaccactatttctatctgcatcttccattctatgtcttctttcattcccttgaccttgtagaactatggcagctagcgctaaattagtttctgaagctcattgtttgagcttctcaactacgaggccaatttcataaatgcttttctaataattttttttatcaaaattagaagcagcacagctgcagctcttgtgtaaatctgattaaattttccattatctatcattcttattcagaatcttctgtagcgttgatttttaggcgttcagcggat-cccctcaactgtaatactcgtatctcttaactcctacaagatatacattagttactaagtctatttcctttgagcaggcagacctcagtaaaccagagaccatccccgccacgttggttggaatacatacggtgatcgactgtgccaccggacgtccagaggagcccattaaaactgtaggcttcagattgtacattaacttcttattttttgttacctttctttgactcattcagacttgatttgtaaatatttcgagtaatgatatatccttttccacttaaaaaaactgttggtttcagatggaggattttattgctttctttctttatgcagacttattttaccagaagactctgaatagtagcgtttatcctttcattctgtttaggtagattgggaaggaaaagttgctcttatacaatgtgctaaggcaatgggaattcagaaatatgtcttctattccatccataactgcgataaacatccagaggttccactgatggagatcaagtattgtaccgagaagtttctccgtgattcaggcctccaacacatcattatccgtttatgtggtttcatgcaagtaattccctccggaaattaatgttttgggctttcttctgtaactttctagcacatttcgactttcaagccatcttctgtttgagagattaacatcg-gaggaaaattttgtggataggcagcaatttagaaaaaactaacattaatgtactatcacttttgtgatgttatttctttccatctgtttcctaatatgaatgatgtacgtaaacaaggcaaagtttcttggaaaggacatattcagcggtgatgcattttgaatcctgattaaaagcatggatggaaattcatatattggatttttcttctctgctgttaacactgaaatttttgacttaaaatattgcagggtcttattgggcagtacgcggttccaatcctggaag---------------------------------------------------------------------------------------------------------------------------------------------------------
>_R_Jupunba_leucophylla_Iganci_839@NODE_1_length_2571_cov_175.222935
tcaatatgtaaaaaaattataaagaatgttagataaatatatgattattatgttaataatttaatgtattgaattgatatttagtatttaaatggtatgataaaaaattaattttttttattcgccaccaatttaaaccttaggtggacttcaagtaaacccacttatccgtacccgctcagaggccgatatggtt-taaaaacctttggtgcagggtagtgactcgctattacttaatttaatttaatttaatgaaagccagcggatttgcgaagagtggaagggaatcggacacgtttgctgcagaccgcatccacgactcatcccacgtggcatcattatgatccatcacctcttctttttccctttcttcttctccatcctcccgctgcatcgcagtgaaatatggcgctgagggccgctcagcttccaatacctgcccgaatccccctcaccgctcaccactttgctgcaaacgcccaactctcatggtgccgtactgtatcgccccacccaatcctccttctcccttccctttcccttcctccctctacgggttcgctcctttcattctaatttatgcgcacttgtccagattcaggtgatacggatttctctgagctctgcattttacgatattgtttaccaggagcaatattgcatacaagtcccccggtgagatgcaccgcgcgggttccgacagcgggggcggtgaatcttggtcctgggacacctgtcagggcaacaagtatactggtggttggggctacggggactctgggaaggcaggttgtgaggcgcgcgcttgacgaaggttacgatgttaggtgcctcgtcaggcctcgccctgctccggctgacttccttcgagactggggagccactgttgtcaatgtacttgttcatcctatttctccatgtttcaccactatttctgtctgcatcttccattctatgtcttctttcattcccttgaccttgtagaactatggcagcaagcgctaaattagtttctgaagctcattgtttgggcttctcaactaagaggccaatttcataaatgtttttctagtagttttttttatcaaaattagaagcagcacagctgcagcttttgtgtaaatctgattaaattttccattatctatcatttttattcagaatcttctgtagcgttgatttttaggcgttcagcggatccccctcaactgtaatactcgtatctcttaactcctacaagatatacattagttactaagtctatttcctttgagcaggcagacctcagtaaaccagagaccatccctgccacgttggttggaatacatacggtgatcgactgtgccaccggacgtccagaggagcccattaaaactgtaggcttcagattgtacattaacttctcattttgtgttacctttctttgactcattcagacttgatttgtaaatatttcgagtaatgatatatctttttccacttaaaaaaactgttggtttcagatggaggattttattgctttctttctttatgcagacttattttatcagaagactctgaatagtagcgtttatcctttcattctgtttaggtagattgggaaggaaaagttgctcttatacaatgtgctaaggcaatgggaattcagaaatatgtcttctattccatccataactgcgataaacatccagaggttccactgatggagatcaagtattgcaccgagaagtttctccgtgattcaggcctccaacacatcattatccgtttatgtggtttcatgcaagtaattccctccggaaattaatgttttgggctttcttctgtaactttctagcacatttcgactttcaagccatcttctgtttgagagattaacattg-gaggaaaattttgtggataggcagcaatttagaaaaaactaacattaatgtactatcacttttgtaatgttatttctttccatctgtttcctaatatgaatgatgtacgtaaacaaggcaaagtttcttggaaaggacatattcagcggtgatgcatt-------ctgattaaaagcatggatggaaattcatatattagatttttcttctctgctgttaacactgaaatttttgacttaaaatattgcagggtcttattgggcagtacgcggttccaatcctggaagagaaatccgtttggggtactgacgccccaacaagaattgcttacatggacactcaggttgagtaatgcatctcttgctcctttttttctgttcggtttcttattccaggtctctaatgaatttctaaatttttgtaggatatagctcgcttgg
>_R_Jupunba_oppositifolia_Liegier_16014@NODE_1_length_1857_cov_124.280899
--------------------------------------------------------------------------------------------------------------------------------------------------------------------------------------------------tc-taaaaacctttgtcacggggtagttactcgctattacttcatttaatttaatttaatgaaagccagcgcatttgagaagagtggaaaggagttggacacgtttgctgcagaccgcatccacgactcatcccacgtggcatcattatgatccatcacctcttctttttccctttcttcctctccatcctcccgctgcatcgcagtgaaatatggcgctgagggccgctcagcttccaatacttgcccgaatccccctcaccgctcaccactttgctgcaaacgcccaactctcatggtgccgtactgtatcgccccacccaatcctccttctcccttccctttcccttcctccctctacgggttcgctcctttcattctaatttatgcgcacttgtccagattcaggtgatacggatttctctgagctctgcattttacgatattgtttaccaggagcaatattgcatacaagtcgcccggtgagatgcaccgcgcaggttccgacagcgggggcggtgaatcttggtcctgggacacctgtcagggcaacaagtatactggtggttggggctacggggactctgggaaggcaggttgtgaggcgcgcgcttgacgaaggttacgatgttaggtgcctcgtcaggcctcgccctgctccggctgacttccttcgagactggggagccactgttgtcaatgtacttgttcatcctatttctccatgttttaccactatttctatctgcatcttccattctatgtcttctttcattcccttgaccttgtagaactatggcagcaagcgctaaattagtttctgaagctcattgtttgagcttctcaactaagaggccaatttcataaatgcttttctaatagtttttttaatcaaaattagaagcaacacagctgcagctcttgtgtaaatctgattaaattttccattatctatcattcttattcagaatcttctgtagcgttgatttttaggcgttcagcggatccccctcaactgtaatactcgtatctcttaactcctacaagatatacattaattactaagtctatttcctttgagcaggcagacctcagtaaaccagagaccatccctgccacgttggttggaatacatacggtgatcgactgtgccaccggacgtccagaggagcccattaaaactgtaggcttcaaa-------------tctcattttgtgttacctttctttgactcattcagacttgatttgtaaatatttcgagtaatgatatatccttttccacttaaaaaaactgttggtttcagatgcaggattttattgctttctttctttatgcagacttattttatcagaagactctgaataatagcgtttatcctttcattctgtttaggtagattgggaaggaaaagttgctcttatacaatgtgctaaggcaatgggaattcagaaatatgtcttctattccatccataactgcgataaacatccagaggttccactgatggagatcaagtattgcaccgagaagtttctccgtgattcaggcctccaacacatcattatccgtttatgtggtttcatgcaagtaattccctccggaaattaatgttttgggctttcttctgtaactttctagcacatttcgactttcaagccatcttctgtttgagagattaacattg-gaggaaaattttgtggataggcagcaatttagaaaaaactaacattaatgtactatcacttttgtaatgttatttctttccatctgtttcctaatatgaatgatgtacgtaaacaaggcaaagtttcttggaaaggacatattcagcggtgatgcattttgaatcctgattaaaagcatgg--------------------------------------------------------------------------------------------------------------------------------------------------------------------------------------------------------------------------------------------------------------------
>_R_Jupunba_oxyphyllidia_Yonker_6157@NODE_1_length_2037_cov_100.727551
-----------------------------------------------------------------------------------------------------------tgaaagatttttaataagcaataacggaacgtaggtattgatattatgatagttattatctaaaagaatttttaaaatttaa-------gaatgaggtgatacgatgtagtgcctgctttcagtcatgctaatagatttaatttaacgaaagccagcggatttgcgaagagtggaaaggagtcggacacgtttgctgcggaccgcatccactactcatcccacgtggcatcattaagatccatcacctcttctatttccctttcttcttctccatcctcccgctgcatcgcagtgaaatatggcgctgagggccgctcagcttccaatacctgcccgaatccccctcaccgctcaccactttgctgcaaacgcccaactctcatggtgccgtactgtatcgccccacccaatcctccttctcccttccctttcccttcctccctctacgggttcgctcctttcattctaatttatgcgcacttgtccagattcaggtgatacggatttctctgagctctgcattttacgatattgtttaccaggagcaatattgcatacaagtcccccggtgagatgcaccgcgcaggttccgacagcgggggcggtgaatcttggtcctgggacacctgtcagagcaacaagtatactggtggttggggctacggggactctgggaaggcaggttgtgaggcgcgcgcttgacgaaggttacgatgttaggtgcctcgtcaggcctcgccctgctccggctgacttccttcgagactggggagccactgttgtcaatgtacttgttcatcctatttctccatgttttaccactatttctatctgcgtcttccattctatgtcttctttcattcctttgaccttgtagaactgtggcagcaggcgctaaattagtttctgaagctcattgtttgagcttctcaactgagaggccaatttcatagatgcttttctaatagttttttttatcaaaattagaagcagcacagctgcagctcttgtgtaaatctgattaaattttccattatctatcattcttattcagaatcttctgtagcgttgatttttaggcgttcagcggatccccctcaactgtaatactcgtatctcttaattcctacaagatatacattagttactaagtctatttcctttgagcaggcagacctcagtaaaccagagaccatccccgccacgttggttggaatacatacggtgatcgactgtgccaccggacgtccagaggagcccattaaaactgtaggcttcagattgtacattaacttctcattttgtgttacctttctttgactcattcagacttgatttgtaaatatttcgagtaatgatatatccttttccacttaaaaaaactgttggtttcagatggaggattttattgctttctttctttatgcagacttattttatcagaagactctgaatagtagcgtttatcctttcattctgtttaggtagattgggaaggaaaagttgctcttatacaatgtgctaaggcaatgggaattcagaaatatgtcttctattccatccataactgcgataaacatccagaggttccactgatggagatcaagtattgcaccgagaagtttctccgtgattcaggcctccaacacatcattatccgtttatgtggtttcatgcaagtaattccctccggaaattaatgttttgggctttcttctgtaactttctagcacatttcgactttcaagccatcttctgtttgagagattaacattg-gaggaaaattttgtggataggcagcaatttagaaaaaactaacattaatgtactatcacttttgtaatgttagttctttccatctgtttcctaatatgaatgatgtacgtaaacaaggcaaagtttcttggaaaggacatattcagcggtgatgcattttgaatcctgattaaaagcatggatggaaattcatatattagatttttcttctctgctgttaacactgaaatttttgacttaaaatattgcagggt-------------------------------------------------------------------------------------------------------------------------------------------------------------------------------------------
>_R_Jupunba_trapezifolia_Simon_1600@NODE_1_length_1894_cov_83.338771
---------------------------------------------------------------------------------------------------------------------------------------------------------------------------------------------------------------------------gttactcgctattactttattaaatttaatttaatgaaagccagcggatttgcgaagagtggaaaggagtcggacacgtttgctgcagaccgcatccactactcatcccacgtggcatcattatgatccatcacctcttctttttccctttcttcttctccatcctcccgctgcatcgcagtgaaatatggcgctgagggccgctcagcttccaatacctgcccgaatccccctcaccgctcaccactttgctgcaaacgcccaactctcatggtgccgtactgtatcgccccacccaatcctccttctcccttccctttcccttcctccctctacgggttcgctcctttcattctaatttatgcgcacttgtccagattcaggtgatacggatttctctgagctctgcattttacgatattgtttaccaggagcaatattgcatacaagtcccccggtgagatgcaccgcgcaggttccgacagcgggggcggtgaatcttggtcctgggacacctgtcagggcaacaagtatactggtggttggggctacggggactctgggaaggcaggttgtgaggcgcgcgcttgacgaaggttacgatgttaggtgcctcgtcaggcctcgccctgctccggctgacttccttcgagactggggagccattgttgtcaatgtacttgttcatcctatttctccatgttttaccactatttctatctgcatcttccattccatgtcttctttcattcccttgaccttgtagaactatggcagcaagcgctaaattagtttctgaagctcattgtttgggcttctcaactaagaggccaatttcataaatgcttttctaatagtttttttaatcaaaattagaagcagcacagctgcagctcttgtgtaaatctgattaagttttccattatctatcattcttattcagaatcttctgtagcgttgatatttaggcgttcagcggatccccctcaactgtaatactcgtatctcttaactcctacaagatatacattagttactgagtctatttcctttgagcaggcagacctcagtaaaccagagaccatccctgccacgttggttggaatacatacggtgatcgactgtgccaccggacgtccagaggagcccattaaaactgtaggcttcagattgtacattaacttctcattttcggttacctttctttgactcattcagacttgatttgtaaatatttcgagtaatgatgtatccttttccacttaaaaaaactgttggtttcagatggaggattttattgctttctttctttatgcagac-tattttatcagaagactctgaatagtagcgtttatcctttcattctgtttaggtagattgggaaggaaaagttgctcttatacaatgtgctaaggcaatgggaattcagaaatatgtcttctattccatccataactgcgataaacatccagaggttccactgatggagatcaagtattgcaccgagaagtttctccgtgattcaggcctccaacacatcattatccgtttatgtggtttcatgcaagtaattccctccggaaattaatgttttgggctttcttctgtaactttctagcacatttcgactttcaagccatcttctgtttgagagattaacattg-gaggaaaattttgtggataggcagcaatttagaaaaaactaacattaatgtactatcacttttgtaatgttatttctttccatctgtttcctaatatgaatgatgtacgtaaacaaggcaaagtttcttggaaaggacatattcagcggtgatgcattttgaatcctgattaaaagcatggatggaaattcatatattggatttttcttctctgctgttaacact------------------------------------------------------------------------------------------------------------------------------------------------------------------------------------------------------------------------
>_R_Punjuba_callejasii_Daly_5935@NODE_2_length_892_cov_12.847853
---------------------------------------------------------------------------------------------------------------------------------------------------------------------------------------------------------------------------------------------------------------------------------------------------------------------------------------------------------------------------------------------------------------------------------------------------------------------------------------------------------------------------------------------------------------------------------------------------------------------------------------------------------------------------------------------------------------------------------------------------------------------------------------------------------------------------------------------------------------------------------------------------------------------------------------------------------------------------------------------------------------------------------------------------------------------------------------------------------------------------------------------------------------------------------------------------------------------------gatcggaagagcacactgaactccagtcaactgtaatactcatatctcttaactcctacaagatacacattagttactaagtctatttcctttgagcaggcagacctcagtaaaccagagaccatccccgccacgttggttggaatacatacggtgatcgactgtgccaccggacgtccagaggagcccattaaaactgtaggcttcagattgtacattagcttctcattttgttttacctttctttgactcattcagacttggtttgtaaatatttcgagtaatgatatatccttttccacttaaaaacactgttggtttcagatggaggattttattgctttctttctttatgcagacttattttatcagaagactctgaatagtagcctttatcctttcattctgtttaggtagattgggaaggaaaagttgctcttatacaatgtgctaaggcaatgggaattcggaaatatatcttctattccatccataactgcgataaacatccagaggttccactgatggagatcaagtattgcaccgagaagtttctccgtgattcaggcctccaacacatcattatccgtttatgtggtttcatgcaagtaattccctccggaaattaatgttttgggccatcttctgtaactttctagcacatttcgactttcaagccatcttctgtttgagagattaacattg-gaggaaaactatgtggataggcagcaatttagaaaaaactaacattaatgtactatcacttttgtaatattatttctttccatctgtttcctaatatgaatgatgtacgtaaacaaggcaaagtttcttggaaaggacatattcagcggtgatgcattttgaatcctgactaaaagcatgggtg-----------------------------------------------------------------------------------------------------------------------------------------------------------------------------------------------------------------------------------------------------------------
>_R_Punjuba_killipii_Palodorios_6252@NODE_1_length_1921_cov_36.695770
-----------------------------------------------------------------------------------atatttagatggtacgataaaaatttaa-tttttttattcctcatcaatttagaccttagtttgattccaagtcgactcgcctacccttaccaattcagaggccaatgtgggtttaatcaccttggttacagggtagttactcgctagtacttcatttaatttaatttaatgaaagccagcggatttgcgaagagtggaaaggagtcggacacgtttgctgcagacctcatccactactcatcccacgcggcatcattatgatctatcacctcttctttttccctttcttcttctccatcctcctgctgcatcgcagtgaaatatggcgctgagggccgctcagcttccaatacgtgcccgaatccccctcacagctcaccactttgctgcaaacgcccaactctcatggtgccgtactgtgtcgccccacccaatcctccttttcccttccctttccctccctccctctacgggttcgctcctttcattctaatttatgcgcacttatccagattcaggtgatacggatttctctgagctctgcattttacgatattgtttaccaggagcaatatttcatacaagtcccccggtgagatgcacggcgcaggttcagaccgcgggggcggtgaatcttggtcctgggacacctgtcagggcaacaagtatactggtggttggggctacgggaactctgggaaggcaggttgtgaggcgcgcgcttgacgaaggttacgatgttaggtgcctcgtcaggcctcgccctgctccggctgacttccttcgagactggggagccactgttgtcaatgtacttgttcatcctatttctccatgttttaccaccatttctatctgcatcttccattctatgtcttctttcattcccttgaccttgtagaactatggcagcaagcgctaaattagtttctgaagctcattgtttttgcttctcaactaagaggccaatttcataaatgcttctctaataattttttttatcaaaattagaagcagcacagttgcagctcttgcgtaaatctgattaaattttccattatctatcattcttattcagaatcttctgtagcgttgatttttaggcgttcagcggatccccctcaactctaatactcatatctcttaactcctacaagatatacattagttactaagactatttcctttgagcaggcagacctcagtaaaccagagaccatccccgccacgttggttggaatccatacggtgatcgactgtgccaccggacgtccagaggagcccattaaaactgtaggcttcagattgtacattaacttctcattttgttttacctttctttgactcgttcagacttggtttgtatatatttcgagtaatgatatatccttttccacttaaaaacactattggtttcagatggaggattttattgctttctttctttatgcagacttattttatcagaagactctgaatagtagcctttatcctttcattctgtttaggtagattgggaaggaaaagttgctcttatacaatgtgctaaggcaatgggaattcagaaatatatcttctattccatccataactgcgataaacatccagaggttccactgatggagatcaaatattgcaccgagaagtttctccgtgattcaggcctccaacacatcattatccgcttatgtggtttcatgcaagtaattccctccggaaattaatgttttgggccatattctgtaattttctagcacatttcgactttcaagccagcttctgtttgagagattaacattg-gaggaaaactatgtggataggcagcaatttagaaaaaactaacattaatgtactatcacttttgtaatgttatttctttccatctgtttcctaatatgaatgatgta----------------------------------------------------------------------------------------------------------------------------------------------------------------------------------------------------------------------------------------------------------------------------------------------------------------------------------------------
