# Supplementary material for: A new generic circumscription of Hydrochorea (Leguminosae, Caesalpinioideae, mimosoid clade) with an amphi-Atlantic distribution
Source: PhytoKeys. 2022 Aug 22;205:401–37. doi: 10.3897/phytokeys.205.82775 (PMC9849043; doi:10.3897/phytokeys.205.82775)
Supplement: Supplementary material 1 — Supplementary data file S1 [file phytokeys-205-401_article-82775__-s001.zip › MSC_m13935_comp29786_c0_seq2_exon02.aln-cln]

>Acacia_rostellifera_Murphy_466@NODE_1_length_1592_cov_172.112871
tggaatttgccgggaggatggagttgttttagatttttcaggatctaattttgtgaatactgacgattttgcatttggtccagtagcaagatacttgcaacttgatcgtaatcaggtaatgtttctcaaacttcctcttattgatgttttaagaaaaataacgtacagagctaattctggcaataacaataacaatgtcctagttgggaatggctgcatttggagctacgggtctcgtagaaagtgagaacctacaggacatgtcttatataaacctgagagtagaatatttcactatgggatttgaagcttaaaatgaagaattttacaccctatttaggcctttccctgaatgtggtgattctacctcgttttaggaataaaatttatccagttggagtcataaaactaggtgaaatctgaaaactattccgccgagtccaattttacaagcctccccctccatcttcccat--aaatgtcttagaacagcttgaaagtttcaactattatttgacaagcttgatctggaacctgagattgttgcagtgctgcttcccgccaaatatgtctgcacatacatgcaagaatgcgtacagacattcagagaatggagctgcaataacatgggatgatgccttacgatcaagcgcgcggtattttgagaataagacttacaaccttttcacatgtagctgccactcatttgttgccaactgtctcaatcggatgtgttatggtggatccatgaattggaacatggtcaatgtagcagctctgattttatttaagggtcgctgggtcgaccactggtcgattgtgagggctttcctgccatttgttctggttgtttccatgggcattctcgttgttgggtggccattcttgcttgggttattgtcattctctctccttttaattgggtggtttgttttgggttcttacctttttaaaaatatattggagtgctagtagcgctgttgaattgaagtggttgctgaaactatgttaccttgcaacttattgtaaacaaaggagagatcagagaacactgatttctggtgaaatatctttaagtgtaa-ttttcttccattaacaatgaaataaaaggtcaatagtatattataattccatccgtccatatatctgtattttgaaatgagcaaaattgtattctaaagacgataaccaacgatgcatatcttaatttaacgttgcatcttgatgccaacc-gctcttaaatctctactagtcttaa-ttttttttattgtttacaaccttggctttccttgattttttctttttgtt-aaaaaagaactgctgcattttgagaaattctctggcacgactttagaaaaaaatggttctattttgccaaattattttttctttattcttgctct
>Afrocalliandra_redacta_Germishuizen_5585@NODE_1_length_990_cov_299.580504
--------------------------------------------------------------------------------------------------------------------------------------------------------------------------------------------acaacaatgtcgtagttggtaattgttgcagttgaatctacagttctcttacaaagtaagaacctacaggac--gtcttgtatatacctgagagtagaacattttactgtgggatttaaagcttgaaatgaagaatcctacaccctagttagactgttccttcaatgtggtgactacaccttgttttaggaagaaaatctatccagttggagtcataaaagtagg-------tgaaaatctttccaccaagtccaattgtac---------------tccgcccattaaaatgtcgtaatatagtttggaagtttcagctcttatttgacaaccttga-------------gatgatgcagtgctgcttcccgccaaacatgtctgcacatacatgcaagaatgcgtacagacattcagagaatgggactgcaataacatgggatgatgccttgcgatcaagcgtgcggttttttgagaataaaacttacaaccttttcacatgtagctgccactcatttgttgccaactgtctcaatcggatgtgttatggtggatccatgaattggaacatggtcaatgtagcagctctgattttattcaggggtcactgggtcgatcactggtcaattgtgagggctttcttgccatttgttctggttgtttccatgggcattcttgttgttgggtggccattcttgcttggtttattgtcattttctctccttttaatcgcgtggtttgttttgggttcataccttttgaaaaatctattggagtgctgaaaac----------------------------tgtgttaccttgcagcttattataatcaaaggagagatcagaga--------------tgaaatttctgcaagtgttatatttcttccatcaacaatgaaataaaggatcaataacctattacaattccattcgtccatgtacctgtattttgcaatgagcaaatttgaattctaaagacgttaaccaacgatgcttatattaattcaaggtttcaccttgatactaactgggccttaaatc----------------------------------------------------------------------------------------------------------------------------------------------------------------a
>Albizia_burkartiana_StivalSantos_678@NODE_1_length_1006_cov_11.032597
-----------------------------------------------------------------------------------------------------------------------------------------------------------------------------------------------------------------------------------------------------------ctacaggacacgtcttgtataaacctgagagtagacgatttcactatgggatttgaagcttaaaa-gaagaattttacaccctatttaggcctttccctgaatgtggtgattcctccttgttttaggaataaaacttatccagttggagtcataaaactaggtgaaaactgaaaactattccatcgagtccaattttacaagcctccccctccatcttcccattaaaatgtcatagaacagtttgaaagtttcaactattatttgacaagcttgatctggaacctgagattgttgcagtgctgcttcccgccaaacatgtctgcacatacatgcaagaatgcgtacagacattcagagaatgggaccgcaataacatgggatgatgccttacgatcaagcgtgcggtattttgagaataaaacttacaaccttttcacatgtagctgccactcatttgttgccaactgtctcaatcggatgtgttatggtggatccatgaattggaacatggtcaatgtagcagctctgattttattcaagggtcgctgggtcgaccactggtcaattgtgagggctttcctgccgtttgttctggttgtttccatgggcattctcgttgttgggtggccattcttgcttgggttattgtcattctctctccttttgatggggtggtttgttttgggttcttacctttttaaaaatatagtggagtgctagaagcgctgttgaattgaaggggctgctgaaactatgttaccttgcaacttattgtagtcaaaggagagatcagagaacactgatttctggtgaaatatcttcaagtgtaatttttcttcccttaacaatgaaatagagggtcaatagtatattataatgccattcgtccatatatctgcattttgaaatgagcaaatttgtattctaaagacgataaccaacaatgcatatcttaatttaacgttgcatcttggtgctaaccgggtcctaaatctctcctagtct------------------------------------------------------------------------------------------------------------------------------------------------------
>Albizia_decandra_Vilhena_231@NODE_1_length_718_cov_25.502340
---------------------------------------------------------------------------------------------------------------------------------------------------------------------------------------------------------------------------------------------------------------------------------------------------------------------------------------------------------------aatgtggtgattcctccttgttttaggaataaaacttaaccagttggagtcataaaactaggtgaaaactgaaaactattccatcgagtccaattttacaagcct---cctccatcttcccattaaaatgtcatagaacagtttgaaagtttcaactattatttgacaagcttgatctggaacctgaggttgttgcagtgctgcttcccgccaaacatgtcggcacatacatgcaagaatgcgtacagacattcagagaatgggaccgcaataacatgggatgatgccttacgatcaagcgtgcggtattttgagaataaaacttacaaccttttcacatgtagctgccactcatttgttgccaactgtctcaatcggatgtgttatggtggatccatgaattggaacatggtcaatgtagcagctctgattttattcaagggtcgctgggtcgaccactggtcaattgtgagggctttcctgccgtttgttctggttgtttccatgggcattctcgttgttgggtggccattcttgcttgggttattgtcattttctctccttttgatggggtggtttgttttgggttcttacctttttaaaaatatagtggagtgctagaagcgctgttgaattgaaggggctgctgaaattatgttaccttgcaacttattgtagtcaaaggagagatcagagaacactgatttctggtgaaatatc------------------------------------------------------------------------------------------------------------------------------------------------------------------------------------------------------------------------------------------------------------------------------------------------------------------------------------------------
>Albizia_inundata_Wood_26530@NODE_1_length_597_cov_406.522140
-----------------------------------------------------------------------------------------------------------------------------------------------------------------------------------------------------------------------------------------------------------------------------------------------------actatgggatttgaagcttaaaa-gaagaatttttcaccctatttcggcctttccctgaatgtggtgattcctccttgttttaggaataaaacttatccagttggagtcataaaactaggtgaaaactgaaaactataccatcgagtccaattttacaagcctccccctccatcttcccattaaaatgtc--agaacagtttgaaagtttcaactattatttgacaagcttgatctggaacctgagattgttgcagtgctgcttcccgccaaacatgtctgcacatacatgcaagaatgcgtacagacattcagagaatgggaccgcaataacatgggatgatgccttacgatcaagcgtgcggtattttgagaataaaacttacaaccttttcacatgtagctgccactcatttgttgccaactgtctcaatcgaatgtgttatggtggatccatgaattggaacatggtcaatgtagcagctctgattttattcaagggtcgctgggtcgaccactggtcaattgtgagggctttcctgccgtttgttctggttgtttccgtgggcattctcgttgttgggtggccattcttgcttgg----------------------------------------------------------------------------------------------------------------------------------------------------------------------------------------------------------------------------------------------------------------------------------------------------------------------------------------------------------------------------------------------------------------------------------------------------------------------------------------------------------------------------------
>Albizia_niopoides_Simon_1601@NODE_1_length_1124_cov_186.021012
-----------------------------------------------------------------------------------------------------------------------------------------------------------------------------------------------------tcctacttgggaatggctgcatttggagctacgtgtatcgtagaaagtgagaacctacatgacatgtcttgtataaacctgagagtagaagatttcactatgggatttgaagcttaaaa-gaagaattttacaccctatttaggcctttccctgaatgcggtgattcctccttattttaggaataaaaattatccagttggagtcataaaactaggtgaaaactgaaaactattccatcgcgtccaattttacaagcttccccctccatcttcccattagaatgtcatagaacagtttcaaagtttcaactattatttgacaagcttgatctggaacctgagattgttgcagtgctgcttcccgccaaacatgtctgcacatacatgcaagaatgcgtacagacattcagagaatgggaccgcaataacatgggatgatgccttacgatcaagcgtgcggtattttgagaataaaacttacaaccttttcacatgtagctgccactcatttgttgccaactgtctcaatcggatgtgttatggtggatccatgaattggaacatggtcaatgtagcagctctgattttattcaagggtcgctgggtcgaccactggtcaatggtgagggctttcctgccgtttgttctggttgtttccatgggcattctcgttgttgggtggccattcttgcttgggttattgtcattctctctccttttgatggggtggtttgttttgagttcttacctttttaaaaatatagtggagtgctagaagcgctgttgaattgaaggggctcctgaaattatgttaccttgcaacttattgtagtcaaaggagagatcagagaacactgatttctggtgaaatatctgcaattgtaatttttcttccgttaacaatgaaatagagggtcaatggcatattataatgccattcgtccatatatctgcgttttgaaatgagcaaatttgtattcagaagacgataaccaacaatgcatatcttaatttaacgttgcatcttgatgccaaccggatcctaaatctctcctagtcttaatttttttttattgtttacaacctttgcctgccttaatttttgctttttgttaaaacaaga---------------------------------------------------------------------------------------
>Albizia_sinaloensis_Hughes_1576@NODE_1_length_1230_cov_99.532524
--------------------------------------------------------------------------------------------------------------------taatgtttctcaaaattcctcttattgatgttttaagaaaaataacgtacagaacttattctggcaatgacaataacaatgtcctagtagggaatggctgcatttggagctacgtgtattgtagaaagtgagaacctacaggacatgacttgtataaacctaagagtagaagatttcactatgggatttgaagcttaaaa-gaagaattttacagcctatttaggcctttccctgaatgtggtgattcctccttgttttaggaataaaacttatccagttggagtgataaaactaggtgaaaactgaaaactattccatcgagtccaattttacaagcctccccctccatcttcccattaaaatgtcatagaacagtttgaaagtttcaactattatttgacaagcttgatctggaacctgagattgttgcagtgctgcttcccgccaaacatgtctgcacatacatgcaagaatgcatacagacattcagagaatgggaccgcaataacatgggatgatgccttacgatcaagcgtgcggtattttgagaataaaacttacaaccttttcacatgtagctgccactcatttgttgccaactgtctcaatcggatgtgttatggtggatccatgaactggaacatggtcaatgtcgcagctctgattttattcaagggtcgctgggtcgaccactggtcaattgtgagggctttcctgccgtttgttctggttgtttccatgggcattcttgttgttgggtggccattcttgcttgggttattgtcgttttctctccttttgatggggtggtttgttttgggttcttacctttttaaaaatatattggagtgctagaaccgctgttgaattgaaggggctgctgacactatgttaccttgcaacttattgtagtcaaaggagagatcggagaacactgatttctggtgaaatatcttcgagtgtaatttttcttccattaccaatgaaacagagggtcaatagtatattataatgccattcgtccatatatctgcattttgaaatgagcaaatttgtattctaaagacgataaccaacgatgcatatcttaatttaacgttgcatcttggtgccaaccgggtcctaaatctctcctagtcttaa-ttttgtttattgtttacaacctttgcctgccttaatttttgctttttgttaaaacaagaactgccgcatttggagagattctctg-------------------------------------------------------------
>Albizia_tomentella_Leach_Dunlop_3801@NODE_1_length_1539_cov_120.982216
tggaatttgcagggaggatggagctgttttagatttttcaggatctaattttgtgaatgttgacgattttgcatttggtgcagtagcaagatacttgcaacttgatcgtaatcaggtaatgtttctcaaacttcctcttattgatgttttaagaaaaataacgtacagaactgattctggcaataacaataacaatgtcctagtcgtgaatggctgtttttggagccacgggtctcgtagaaagtgagaacctacaggacttgtct--tataaacctgagagtagaagatttcactatgggatttgaagctt-aaatgaagaattttacaccctatttaggcctttccctgaatgtggtggttctaccttgttttaggaataagatttatcccgttggagtcataaaacgaggtgaaaactgaaaactattcaatcaagtctaattttacaagcctccccctccatcttcccattaaaatgtcatagaacagtttgtaagtttcaactattatttgacgagcttgatgtggaacctgagattgttgcagtgctgcttcccgccaaacatgtctgcacatacatgcaagaatgcgtacagacattcagagaatgggactgcaataacatgggatgatgccttgcgatcaagcgtgcggtattttgagaataaaacttacaaccttttcacatgtagctgccactcatttgttgccaactgtctcaatcggatgtgttatggtggatccatgaattggaacatggtcaatgtagcagctctgattttatttaagggtcgctgggtcgaccactggtcaattgtgagggctttcctgccatttgttctggttgtttccatgggtattctcgttgttgggtggccattcttgcttgggttattgtcattctctctccttttaatggggtggtttgttttgggttcttatcttttgaaaaatatattagagtgctagaagcgcagttgaaatgaggggtttgctgaaacaatgttaccttgcaacttattgtaatcaaaggatagatcagagaacactggtttgtggtg-aatatcttcaagagtaatttttcttccaataacaatgaaataaagggtca-----atattataattccatccgtccatatatctgtattttgacatgagt-----------------------------------------aatttaacgttgcatcttgatgccaatcgggtcttaaatctctcctagtcttagtttgtttttattgtttacaacctttgcttgccttaatttttgcttttcgttaaaagaaga---gctgcattttgagaaattctttggcatggcttcagaaaaaaatggttctattttgccaaattattttttctttattcttgttca
>Albizia_tomentella_Leach_Dunlop_3801@NODE_2_length_745_cov_24.531437
-----------------------------------------------------------------------------------------------------------------------------------------------------------------------------------------------------------------------------------------------------------------------------------------------------------------------------------------------------------------------------------------------------------------------------------------------------------------------------------------------------------------------------acatatccagcaccagatcagaagtagatcttcactacggtacttcccctcatcttccccgtcatcaaccagcaccagatcaggccaggcgcagctcctcctcgatgtgatgcttgcctgccgtgaacggtaactgcgcgacaagaggtatttgaactttattccccacgagcttcgatgatgttgttctctctagcatatatcctcttggc-gattggattcgattgagattcattttctgctcagcattagattcgactgcagattttggtttccattgagattcattttctgtcttcttgtgtgtttgtgagggctttcctgccatttgttctggttgtttcca---------------------------tcttgcttgggttattgtcattctctctccttttaatggggtggtttgttttgggttcttatcttttgaaaaatatattggagcgctagaagcacaattgaattgagaggtttgctgaaacaatgttaccttgcaacttgttataatcaaaggatagatcagagaacactggtttctggtgaaatatcttcttgggtaaattttcttcccataacaatgaaataaagggtta-----atattataattccatccgtccatatatttgtattttgacatgagcaagtttgtattctaaagacgatagccagcaatgcatatcataatttaacgttgcatcttaatgccaatcgggtcttaaatctctccta-----------------------------------tgtcttagtttttgt-------------------------------------------------------------------------------------------------------t
>Albizia_tomentosa_Hughes_648@NODE_1_length_1095_cov_121.654224
-------------------------------------------------------------------------------------------------------------------------------------------------------------------------------------------aataacaatgtcctagtagggaatggctgcatttggagctacgtgtattgtagaaagtgagaacctacaggacatgacttgtataaacctaagagtagaagatttcactatgggatttgaagcttaaaa-gaagaattttacagcctatttaggcctttccctgaatgtggtgattcctccttgttttaggaataaaacttatccagttggagtgataaaactaggtgaaaactgaaaactattccatcgagtccaattttacaagcctccccctccatcttcccattaaaatgtcatagaacagtttgaaagtttcaactattatttgacaagcttgatctggaacctgagattgttgcagtgctgcttcccgccaaacatgtctgcacatacatgcaagaatgcgtacagacattcagagaatgggaccgcaataacatgggatgatgccttacgatcaagcgtgcggtattttgagaataaaacttacaaccttttcacatgtagctgccactcatttgttgccaactgtctcaatcggatgtgttatggtggatccatgaactggaacatggtcaatgtcgcagctctgattttattcaagggtcgctggatcgaccactggtcaattgtgagggctttcctgccgtttgttctggttgtttccatgggcattcttgttgttgggtggccattcttgcttgggttattgtcgttttctctccttttgatggggtggtttgttttgggttcttacctttttaaaaatatattggagtgctagaagcgctgttgaattgaaggggctgctgacactatgttaccttgcaacttattgtagtcaaaggagagatcggagaacactgatttctggtgaaatatcttcgagtgtaatttttcttccattaccaatgaaacagagggtcaatagtatattataatgccattcgtccatatatctgcattttgaaatgagcaaatttgtattctaaagacgatagccaacgatgcatatcttaatttaacgttgcatcttggtgccaaccgggtcctaaatctctcctagtcttaa-ttttgtttattgtttacaacc-----------------------------------------------------------------------------------------------------------------------------
>Albizia_xerophytica_Hughes_1435@NODE_1_length_1164_cov_103.424103
--------------------------------------------------------------------------------------------------------------------------------------------------------------------------------------------------------------------gctgcatttggagctacgtgtatcgtagaaagtgagaacctacaggacatgacttgaataaacctaagagtagaagatttcactatgggatttgaagcttaaaa-gaagaattttacagcctatttaggcctttccctgaatgtggtgattcctccttgttttaggaataaaacttatccagttggagtgataaaactaggtgaaaactgaaaactattccatcgagttcaattttacaagcctccccctccatcttcccattaaaatgtcatagaacagtttgaaagtttcaactattatttgacaagcttgatctggaacctgagattgttgcagtgctgcttcccgccaaacatgtctgcacatacatgcaagaatgcgtacaggcattcagagaatgggaccgcaataacatgggatgatgccttacgatcaagcgtgcggtattttgagaataaaacttacaaccttttcacatgtagctgccactcatttgttgccaactgtctcaatcggatgtgttatggtggatccatgaattggaacatggtcaatgtagcagctctgattttattcaagggtcgctgggtcgaccactggtcaattgtgagggctttcctgccgtttgttctggttgtttccatgggcattcttgttgttgggtggccattcttgcttgggttattgtcattttctctccttttgatggggtggtttgttttgggttcttacctttttaaaaatatagtggagtgctagaagcgctgttgaattgaaggggctgctgaaacgatgttaccttgcaacttattgtagtcaaaggagagatcggagaacactgatttctggtgaaatatcttcaagtgtaatttttcttccattgacaatgaaacagagggtcaatagtatattataatgccattcgtccatatatctgcattttgaaatgagcaaatttgtattctaaagacgataacgaacaatgcatatcttaatttagcgttgcatcttggtgccaaccgggtcctaaatctctcctagtcttaa-ttttttttgttgtttacaacctttgcctgccttaaattttgctttttgttaaaacaagaactgccgcattttgagagattctctggcatgacttcagaaaaaaatgattct----------------------------------t
>Balizia_leucocalyx_Aguilar_1939@NODE_1_length_1619_cov_111.536965
tggaatttgcagggaggatggagttgttttagatttttcaggatctaattttgtgaatgttgacaattttgcatttggtgcagtagcgagatacttgctacttgatcgtaatcaggtaatgtttctcaaacttccacttattgatgttttaagaaaaataacgtacagaactaattctggcaataacaataacaatgtccaagttgggaatggctgcatttgcagctacgggtctcgtagaaagtgagaacctaatggacatgtcttatataaacctgagagtagaagatttcactatgggatttgaagcttaaaatgaagaattttacaccctatttaggcctttccctgaatgtggtgattctaccttgttttaggaataaaatttatccagttgcggtcataaaactaggtgaaaactgaaaactattccaccgagtccaattttacaagcctccccctccatcttcccattaaaatgtcatagaacagtttgaaagtttcaactattatttgacaagcttgatctggaacctgagattgttgcagtgctgcttcccgccaaacatgtctgcacatacatgcaagaatgcgtacagacattcagagaatgggactgcaataacatgggatgatgccttacgatcaagcgtgcggtattttgagaataaaacttacaaccttttcacatgtagctgctactcttttgttgccaactgtctcaatcggatgtgttatggtggatccatgaattggaacatggtcaatgtagcagctctgattttatttaagggtcgctgggtcgaccactggtcaattgtgagggctttcctgccatttgttctggttgtttccatgggcattctcgttgttgggtggccattcttgcttgggttattgtcattctctctacttttagtggggtggtttgttttgggttcttaccttttgaaaaatatattggagtgctagaagcgctgttgaattgaaggggttgctggaactatgttaccttgcaacttattgtaatcaaagcagagatcagagaacactgatttctggtgaaatatcttcaagtgtaatttttctttctttaacaatgaaataaagggtcaatactatattataattccatccgtccatatgtctctattttgaaatgagcaaatttgtattctaaagacgacaaccaacaatgcgtatcttaaatttaaac--ctgcttgatgccaacccggtcttaaatctctcctagtcttgatttttttttattgtttacaacctttgcttgctttaatttttgctttttgttaaaaaaagaaccgctgcattttgagaaattctctggcgtgacttcagaaaaacatggttctattttgccaaattatgttttctttattcttactct
>Balizia_pedicellaris_Queiroz_15529@NODE_1_length_1194_cov_283.580334
--------------------------------------------------------------------------------------------------------------------------------------------------------------------------------------gtaaaaataacaatgtcctagttgggaatggctgcatttggagctacgggtctcgtagaaagtgagaacctactggacatgtcttatataaacctgagagtagaagatttcactttgggatttgaagcttaaaatgaaaaattttacaccctatttaggcctttccctgaatgtggtgattctaccttgttttaggaataaaatttatccagttgcggtcataagactaggtgaaaactgaaaactattccaccgagtccaattttacaagccttcccctccatcttcccattaaaatgtgatagaacagtttgaaagtttcaactattatttgacaagcttgatctggaacctgagattgttgcagtgctgcttcccgccaaacatgtctgcacatacatgcaagaatgcatacagacattcagagaatgggactgcaataacatgggatgatgccttacgatcaagcgtgcggtattttgagaataaaacttacaaccttttcacatgtagctgccactcatttgttgccaactgtctcaatcggatgtgttatggcggatccatgaattggaacatggtcaatgtagcagctctgattttatttaagggtcactgggtcgaccactggtcaattgtgagggctttcctgccatttgttctggttgtttccatgggcattctcgttgttgggtggccattcttgcttgggttattgtcattctctctacttttaattgggtggtttgttttgggttcttaccttttgaaaaatatattggagtgctagaagcgccgttgaattgaaggggttgctgaaac--tgttaccttgtaacttattgtaatcaaaggagagatcagagaacactgatttctggtgaaatatcttcaagtgcaatttttcttccattaacaatgaaataaagggtcaatagtatgttataattccatccgttcatatatctgtattttgaaatgagcaaatttgtattctacagacgataaccaacaatgcatatcttaatttaacgttgcatcttgatgccaacccagtcttaaatctctcctagtcttaatttttttttattgtttgcaacctttgcttggcttaatttttgctttttgttaaaaaaagaactgctgcattttgagaaattctctggcatgacttcagaaaaacatggttctatttt-----------------------------g
>Calliandra_bella_LPQ15696@NODE_1_length_1399_cov_230.525719
tggaatttgcagggaggatggagttgttttagatttttcaggatctaattttgtgaatgttgacaattttgcatttggcgcagtagcaagatacctgcaacttgatcgtaatcaggtaatgtttcgcagactctctcatattgatgctttgagaaaaataacctaaagaactaattctggcaataataacaacaatgtcctagttggaaatggctgcatttgaaactagacttcctttacaatgtgaaaaccttcaggacatgtcatgtataaatctgaaagcagaaaattttactgtgggatttaaaacttgaaatagagaatttcacaccccatttaggcctttccc-agatgtggtgaatccaccttgtttttggaagaaaaattatccagtgggagtcataaaactagg-------tgaaaagtattccaccatgtcctattttacaagcctcccccttcctctgcccattaaaatgtcataaaacagtttggaagtttcaatc-ttaattgacaaccttgatctgaaatttgaga-tgttgcagtgctgcttcccgccaaacatgtcagcacatacgtgcaagaatgcttacaaacattcagagaatggggctgcaataacatgggatgataccttacgatcaagcgcgaggtattttgagaataaaacttacaaccttttcacatgtagctgccactcatttgttgccaactgtctcaatcggatgtgttatggtggatccatgaattggaacatggtcaatgtagcagctctgattttatttaagggtcactgggtagaccactggtcaattgtgagggctttcctgccatttgtacttgttgtttctatgggcattctcgttgttgggtggccattcttgcttggtttactgtcattctctctccttttaatggggtggtttgttttgggttcttaccttttgaaaaatttattggagtgctgaa---------------------------aaactgtgttaccttgctgctt-ttgtaatcagaggagagatcagagaacgctgatttctggtgaagtatctacaagtgttatacttcttccaataacagtgaaataaaggatcaacagcatattacaattccattcgtccttatatatgtattttgaattgagcaaatatttttttaaaaaa-----------------------aatttaacgttgcatcttgatgccaactggatcttattgttccctttgctt------------------------ccttaatcttttcatttttatttttttcttaaaaaaaaaactgctgcattttgaaaatttctctgacatgacttcaggaataaatggatatattttgccgacttattttttttttatattcgttcg
>Cathormion_obliquifoliolatum_Wieringa_6519@NODE_1_length_1070_cov_242.264039
--------------------------------------------------------------------------------------------------------------------------------------------------------------------------------------------------------------------------------------------------------------------------------aacctgagagtagaagatttcactatgggatttgaagcttaaaatgaagaattttacaccctatttaggcctttccctgaatgtggtgattctaccttgttttaggaataaaatttatccagttgcggtcatagaactaggtgaaaactgaaaactattccaccgagtccaattttacaagcctccccctccatcttccaattaaaatttcatagaacagtttgaaagtttcaactattatttgacaagcttgatctggaacctgagattgttgcagtgctgcttcccgccaaacatgtctgcacatacatgcaagaatgcgtacagacattcggagaatgggactgcaataacatgggatgatgccttacgatcaagcgtgcggtattttgagaataaaacttacaaccttttcacatgtagctgctactcatttgttgccaactgtctcaatcggatgtgttatggtggatccatgaattggaacatggtcaatgtagcagctctgattttatttaagggtcgctgggtcgaccactggtcaattgtgagggctttcctgccatttgttctggttgtgtccatgggcattctcgttgttgggtggccattcttgcttgggttattgtcattctctctgcttttaatggggtggtttgttttgggttcttaccttttgaaaaatatattggagtgctagaagcgctgttgaattgaaggggttgctgaaactatgttaccttgcaacttattgtaatcaaaggagagatcagagaacactgatttctggtgaaatatcttcaagtgtaatttttcttctttaacaaatgaaataaagggtcaatactatattataattccatccgtccatatatctgtattttgaaatgagcaaatttgtattctaaagacgacaaccaacactat---cttaaatttaacgttgcatcttgatgccaacccggtcttaaatctctcctagtcttgatttttttttattgtttacaacctttgcttgctttaatttttgctttttgttaaaaaaagaaccgctgcattttgagaaattc----------------------------------------------------------------t
>Enterolobium_cyclocarpum_MWC9020@NODE_1_length_1225_cov_284.229965
------------------------------------------------------------------------------------------------------------------------------------------------------aagaaaaacaacgtgcagaactaattcttgcaataacaataactatgtcctagttggaaatggctgcttttggagccacgggtctcgttgaaagtgagaacctacaggacatgtcttatataaacctgagagtagaagatttcaccatgggatttgaagcttaaaatgaagaattttacaccctatttaagcctttacctgaatgtggtgattgtaccttgttttaggaataaaatttatccagttggagtcataaaactaggtgaaaagtgaaaactattccaccgagtccaattttacaagcctccccctccatcttcccattaaaatgtcatagaacagtttgtaagtttcaattattatctgacaagcttgatctggaacctgagattgttgcagtgctgcttcccgccaaacatgtctgcacatacatgcaagaatgcgtacagacattcagagaatgggactgcaatggcatgggatgatgccttacgatcaagcgtgcggcattttgagaataaaacttacaaccttttcacatgtagctgccactcatttgttgccaactgtctcaatcggatgtgttatggtggatccatgaattggaacatggtcaatgtagcagctctgattttatttaagggtcgctggatcgaccattggtcaattgtgagggctttcctgccatttgttctggttgtttgcatgggcattctcgttgttgggtggccattcttgcttgggttattgtcattctcactccttttaatggggtggtttgttttgggttcttatcttttgaaaaatatattggagtgctagatgcgctgttgaattgaaggggttgctgaaaccatgttaccttgcaacttattgtaatcaaaggagagatcagaggacactgatttctggtgaaatatcttc-agtgtaatttttcttccaataacaatgacataaagggtcaatagtatattataattccatccgtccatatacctgtattttgaaatgagcaaatttgtattccaaaggcgataaccaacaacgcatatc----tttaacgttgcatcttgatgccaaccgggtcctaaatctctcctagtcttaatttttttttattgtttacaacctttgcttgccttaatttttgttcttcgttaaagcaaaaactgcggcattttgagaaattctctggcatgacttcagaaaaaaatggttctat--------------------------------t
>Hydrochorea_corymbosa2_Iganci_862@NODE_1_length_1097_cov_409.882917
----------------------------------------------------------------------------------------------------------------------------------------------------------------------------------------------------------------------------tggaggtacgggtctcgtagaaagtgagaacctacaggacatgtcttatataaacctgagagtagaagatttcactatgggatttgaagcttaaaatgaagaattttacaccctatttaggcctttccctgaatgtggtgattctaccttgttttaggaataaaatttatccagttgcggtcataaaactaggtgaaaactgaaaactattccaccgagtccaatttta----cctccccctccatcttcccattaaaatgtcatagaacagtttgaaagtttcaactattatttgacaagcttgatctggaacctgagattgttgcagtgctgcttcccgccaaacatgtctgcacatacatgcaagaatgcatacagacattcagagaatgggactgcaataacatgggatgatgccttacgatcaagcgtgcggtattttgagaataaaacttacaaccttttcacatgtagctgctactcatttgttgccaactgtctcaatcggatgtgttatggtggatccatgaattggaacatggtcaatgtagcagctctgattttattcaagggtcgctgggtcgaccactggtcaattgtgagggctttcctgccatttgttctggttgtttccatgggcattctcgttgttgggtggccattcttgcttgggttattgtcattctctctgcttttaatggggtggtttgttttgggttcttaccttttgaaaaatatattggagtgctagaagcgctgttgaattgaaggggttgctgaaactatgttaccttgaaacttattgtaatcaaaggagagatcagagaacattgatttctggtgaaatatcttgaagtgtaatttttcttctttaacaaatgaaataaagggtcaatactatattataattccatccgtccatatatctgtattttgaaatgagcaaatttgtattctaaagacgacaaccaacactat---cttaaatttaaagttgcatcttgatgccaacccggtcttaaatctctcctagtcttgattttttttaattgtttacaacctttgcttgctttaatttttgctttttgttaaaaaaagaac-------------------------------------------------------------------------------------
>Hydrochorea_gonggrijpii_Tillett_45696@NODE_1_length_1009_cov_185.519313
------------------------------------------------------------------------------------------------------------------------------------------------------------------------------------------------------------------------------------cgggtctcgtagaaagtgagaacctaatggatatgtcttatataaacctgagagtagaagatttcactatgggatttgaagcgtaaaatgaagaattttacaccctatttaggcctttccctgaatgtggtgattctaccttgttttaggaataaaatttatccagttgcggacataaaactaggtgaaaactgaaaactgttccaccgagtccaattttacaagcctccccctccatcttcccattaaaatgtcatagaacagtttaaaagtttcaactattatttgacaagcttgatctggaacctgagattgttgcagtgctgcttcccgccaaacatgtctgcacatacatgcaagaatgcgtacagacattcagagaatgggactggaataacatgggatgatgccttacgatcaagcgtgcggtattttgagaataaaacttacaacctcttcacatgtagctgctactcatttgttgccaactgtctcaatcggatgtgttatggtggatccatgaattggaacatggtcaatgtagcagctctgattttatttaagggtcgctgggtcgaccactggtcaattgtgagggctttcctgccatttgttctggttgtgtccatgggcattctcgttgttgggtggccattcttgcttgggttattgtcattctctctgcttttaatggggtggtttgttttgggttcttaccttttgaaaaatatattggagtgctagaagcgctgttgaattgaaggggttgctaaaactatgttaccttgcaacttattgtaatcaaaggagagatcagagaacactgatttctggtgaaatatctgcaagtgtaatttttcttctttaacaaatgaaataaagggtcaatactatattataattccatccgtccatatatctgtattttgaaatgagcaaatttgtattctaaagacgacaaccaacactat---cttaaatttaaagttgcatcttgatgccaacccggtc-----------------------------------------------------------------------------------------------------------------------------------------------------------------------t
>Hydrochorea_marginata_Morim_563@NODE_1_length_1787_cov_162.717544
gggaatttgcagggaggatggagttgttttagatttttcaggatctaattttgtgaatgttgacaattttgcatttggtgcagtagcgagatacttgcaacttgatcgtaatcaggtaatgtttctcaaaattccacttattgatgttttaagaaaaataacgtacagaactaattctggcaataacaataacaatgtcctagttgggaatggctgcatttggagctacgggtctcgtagaaagtgagaacctacaggacatgtcttatataaacctgagagtagaagatttcactatgggatttgaagcttaaaatgaagaattttacaccctatttaggcctttccctgaatgtggtgattctaccttgttttaggaataaaatttatccagttgcggtcataaaactaggtgaaaactgaaaactattccaccgagtccaattttacaagcctccccctccatcttcccattaaaatgtcatagaacagtttgaaagtttcaactattatttgacaagcttgatctggaacctgagattgttgcagtgctgcttcccgccaaacatgtctgcacatacatgcaagaatgcgtacagacattcagagaatgggaccgcaataacatgggatgatgccttacgatcaagcgtgcggtattttgagaataaaacttacaaccttttcacatgtagctgctactcatttgttgccaactgtctcaatcggatgtgttatggtggatccatgaattggaacatggtcaatgtagcagctctgattttatttaagggtcgctgggtcgaccactggtcaattgtgagggctttcctgccatttgttctggttgtttccatgggcattctcgttgttgggtggccattcttgcttgggttattgtcattctctctgcttttaatggggtggtttgttttgggttcttaccttttgaaaaatatattggagtgctagaagcgctgttgaattgaaggggttgctgaaactatgttaccttgcaacttattgtaatcaaaggagagatcagagaacactgatttctggtgaaatatcttcaagtgtaatttttcttctttaacaaatgaaataaagggtcaatactatattataattccatccgtccatatatctgtattttgaaatgagcaaatttgtattctaaagacgacaaccaacactat---cttaaatttaaagttgcatcttgatgccaacccggtcttaaatctctcctagtcttgtgatttttttattgtttacaacctttgcttgctttaatgtttgctttttgttaaaaaaagaaccgctgcattttgagaaattctctggcatgacttcagaaaaacatggttctattttgctaaattattttttgtttattcttactcg
>Jupunba_abbottii_Zanoni_21220@NODE_1_length_1111_cov_120.296905
--------------------------------------------------------------------------------------------------------------------------------------------------------------------------------------------------atgtcctagtttggaatggctgcatttggagctacgggtctcgtagaaagtgagaacctacaggacatgtcttatataaacctgagagtagaagatttcactatgggatttgaagcttaaaatgaagaattttacgccctatttaggcctttccctgaatgtggtgattctaccttgttttaggaataaaatttatctagttgcggtcataaaactaggtgaaaactgaaaactattccgccgagtccaattttacaagcctccccctccatcttcccattaaaatgtcatagaacagtttgaaagtttcaactattatttgacaagcttgatctggaacctgagattgttgcagtgctgcttcccgccaaacatgtctgcacatacatgcaagaatgcgtacagacattcagagaatgggactgcaataacatgggatgatgccttacgatcaagcgtgcggtattttgagaataaaacttacaaccttttcacatgtagctgccactcatttgttgccaactgtctcaatcggatgtgttatggtggatccatgaattggaacatggtcaatgtagcagctttgattttatttaagggtcgctgggtcgaccactggtcaattgtgagggctttccttccatttgttctggttgtttccatgggcattctcgttgttgggtggccattcttgcttgggttattgtcattctctctacttttaatggggtggtttgttttgggttcttaccttttgaaaaatatattggagtgctagaagcgttgttgaattgaaggggttgctgaaactatgttaccttgcaacttattgtaatcaaaggagagatcagagaacactgatttctggtgaaatatcttcaagtgtaatttttcttcaattaacaatgaaataaagggtcaatagtatattataattccatccgtccatatatctgtattttgaaatgagcaaatttgtattctaaagacgataaccaacaatgcgtatcttaatttaacgttgcatcttgatgccaacccggccttaaatctctccgagtcttgatttttttttattgtttacaacctttgcttgctttaatttttgc-------------------------------------------------------------------------------------------------------t
>Jupunba_asplenifolia_Ekman_6383@NODE_1_length_849_cov_54.310881
-----------------------------------------------------------------------------------------------------------------------------------------------------------------------------------------------------------------------------------------------------------------------------------------------------------------------------------------------------------------------------------------gaataaaatttatccagttacggtcataaaactaggtgaaaactgaaaactattccaccgagtccaattttacaagcctccccctccatcttcccattaaaatgtcatagaacagtttgaaagtttcaactattatttgacaagcttgatctggaacctgagattgttgcagtgctgcttcccgccaaacatgtctgcacatacatgcaagaatgcgtacagacattcagagaatgggactgcaataacatgggatgatgccttacgatcaagcgtgcggtattttgagaataaaacttacaaccttttcacatgtagctgccactcatttgttgccaactgtctcaatcggatgtgttatggtggatccatgaattggaacatggtcaatgtagcagctctgattttatttaagggtcgctgggtcgaccactggtcaattgtgagggctttccttccatttgttctggttgtttccatgggcattctcgttgttgggtggccattcttgcttgggttattgtcattctctctacttttaatggggtggtttgttttgggttcttaccttttgaaaaatatattggagtgctagaagcgttgttgaattgaaggggttgctgaaactatgttaccttgcaacttattgtaatcaaaggagagatcagagaacactgatttctggtgaaatatcttcaagtgtaatttttcttccattaacaatgaaataaagggtcaatagtatattataattccatccgtccatatatctgtattttgaaatgagcaaatttgtattctaaagacgataaccaacaatgcgtatcttaatttaacgttgcatcttga-------------------------------------------------------------------------------------------------------------------------------------------------------------------------------------
>Jupunba_brachystachya_Lima_7438@NODE_1_length_1543_cov_128.403138
tggaatttgcagggaggatggagttgttttagatttttcaggatctaattttgtgaatgttgacaattttgcatttggtgcagtagcgagatacttgcaacttgatcgtaatcaggtaatgtttctcaaacttccacttattgatgttttaagaaaaataacgtacagaactaattctggcaataacaataacaacgtcctagttgggaatggctgcatttggagctacgggtctcgtagaaagtgagaacctacaggacatgtcttatataaacctgagagtagaagatttcactgtgggatttgaagcttaaaatgaagaattttacaccctatttaggcctttccctgaatgtggtgattctaccttgttttaggaataaaatttatccagttgcagtcataaaactaggtgaaaactgaaaactattccaccgagtccaa-tttacaagcctccccctccatcttcccagtaaaatgtcatagaacagtttgaaagtttcaactattatttgacaagcttgatctggaacctgagattgttgcagtgctgcctcccgccaaacatgtctgcacatacatgcaagaatgcgtacagacattcagagaatgggaccgcaataacatgggatgatgccttacgatcaagcgtgcggtattttgagaataaaacttacaaccttttcacatgtagctgccactcatttgttgccaactgtctcaatcggatgtgttatggtggatccatgaattggaacatggtcaatgtagcagctctgattttatttaagggtcgctgggtcgaccactggtcaattgtgagggctttcctgccatttgttctggttgtttccatgggcattcttgttgttgggtggccattcttgcttgggttattgtcattctctctacttttaatggggtggtttgtttttggttcttaccttttgaaaaatatattggagtgctagaagcgctgttgaattgaaggggttgctgaaactatgttaccttgcaacttattgtaatcaaaggagagatcagagaacactgatttctggtgaaatatcttcgagtgtaatttttcttccattaacaatgaaat-aagggtcaatagtatattataatttcatccgtccatatatctgtattttgaaatgagcaaatttgtattctacagacgataaccaacaatgcatatcttaatttaacgttgcatcttgatgccaagccggtcttaaatctctcccagtcttga-ttttttttattgtttacaacctttgtttgctttaatttttgctttttgttaaaaaaagaactgctgcattttgagaaattctctggcatgacttcagaaaaaaatggttctattttgcgaaattattttttctttattcttactct
>Jupunba_floribunda_Iganci_883@NODE_1_length_1658_cov_100.393422
tggaatttgcagggaggatggagttgttttagatttttcaggatctaattttgtgaatgttgacaatttcgcatttggtgcagtagcgagatacttgcaacttgatcgtaatcaggtaatgtttctcaaacttccacttattgatattttaagaaaaataacgtacagaactaattctggcaataacaataacaatgtcctagttgggaatggctgcatttggagctacgggtctcgtagaaagtgagaacctacaggacatgtcttatataaacctgagagtagaagatttcactatgggatttgaagcttaaaatgaagaattttacaccctatttaggcctttccctgaatgtggtgattctaccttgttttaggaataaaatttatccagttgcagtcataaaactaggtgaaaactgaaaactattccaccgactccaattttgcaagcctccccctccatcttcccgttaaaatgtcatagaacagtttgaaagtttcaactattatttgataagcttgatctggaacctgagattgttgcagtgctgcttgccgccaaacatgtctgcacatacatgcaagaatgcgtacagacattcagagaatgggactgcaataacatgggatgatgcattacgatcgagcgtgcggtattttgagaataaaacttacaaccttttcacatgtagctgccactcatttgttgccaactgtctcaatcggatgtgttatggtggatccatgaattggaacatggtcaatgtagcagctttgattttatttaagggtcactgggtcgaccactggtcaattgtgagggctttcctgccatttgttctggttgtttccatgggcattctagttgttggctggccattcttgcttgggttattgtcattctctctacttttaatggggtggtttgttttgggttcttaccttttgaaaaatatattggagtgctagaagcgccgttgaattgaaggggttgctgaaac--tgttaccttgtaacttattgtaatcaaaggagagatcagagaacactgatttctggtgaaatatcttcaagtgtaatttttcttccattaacaatgaaataaagggtcaatagtatattataattccatccgttcatatatctgtattttgaaatgagcaaatttgtattctacagacgataaccaacaatgcatatcttaatttaacgttgcatcttgatgccaacccagtcttaaatctctcctagtcttaatttttttttattgtttacaaccgttgcttgccttaatttttgctttttgttaaaaaaagaactgctgcattttgagaaattctctggcatgacttcagaaaaacatggttctattttgccaacttattttttctttattcttactct
>Jupunba_idiopoda_Quesada_1718@NODE_1_length_999_cov_84.568330
-----------------------------------------------------------------------------------------------------------------------------------------------------------------------------------------------------tcctagttgggaatggctgcatttggagctacgggtctcgtagaaagtgagaacctacaggacatgtcttatataaacctgagagtagaagatttcactatgggatttgaagcttaaaatgaagaattttacaccttatttaggcctttccctgaatgtggtgattctaccttgttttaggaataaaatttatccagttgcggtcataaaactaggtgaaaactgaaaactattccaccgagtccaattttacaagcctccccctccatcttcccattaaaatgtcatagaacagtttgaaagtttcaactattatttgacaagcttgatctggaacctgagattgttgcagtgctgcttcccgccaaacatgtctgcacatacatgcaagaatgcgtacagacattcagagaatgggactgcaataacatgggatgatgccttacgatcaagcgtgcggtattttgagaataaaacttacaaccttttcacatgtagctgccactcatttgttgccaactgtctcaatcggatgtgttatggtggatccatgaattggaacgtggtcaatgtagcagctctgattttatttaagggtcgctgggtcgaccactggtcaattgtgagggctttccttccatttgttctggttgtttccatgggcattctcgttgttgggtggccattcttgcttgggttattgtcattctctctacttttaatggggtggtttgttttgggttcttaccttttgaaaaatatattggagtgctagaagcgttgttgaattgaaggggttgctgaaactatgttaccttgcaacttattgtaatcaaaggagagatcagagaacactgatttctggtgaaatatcttcaagtgtaatttttcttccattaacaatgaaataaagggtcaatagtatattataattccatccgtccatatatctgtattttgaaatgagcaaatttgtattctaaagacgataaccaacaa-------------------------------------------------------------------------------------------------------------------------------------------------------------------------------------------------------------------
>Jupunba_laeta_Mori_25147@NODE_1_length_1044_cov_46.299897
------------------------------------------------------------------------------------------------------------------------------------------------------------------------------------------------------------------------------------------------------------------------------------------------atttcactatgggatttgaagcttaaaatgaagaattttacaccctatttaggcctttccctgaatgtggtgattctaccttgttttaggaataaaatttatccagttgcagtcataaaactaggtgaaaactgaaaactattccaccgagtccaattttacaagcctccccctccatctttccattaaaatgtcatagaacagtttgaaagtttcaactattatttgacaagcttgatctggaacctgagattgttgcagtgctgcttcccgccaaacatgtctgcacattcatgcaagaatgcgtacagacattcagagaatgggaccgcaataacatgggatgatgccttacgatcaagcgtgcggtattttgagaataaaacttacaaccttttcacatgtagctgccactcatttgttgccaactgtctcaatcggatgtgttatggtggatccatgaattggaacatggtcaatgtagcagctctgattttatttaagggtcgctgggtcgaccactggtcaattgtgagggctttcctgccatttgttctggttgtttccatgggcattcttgttgttgggtggccattcttgcttgggttattgtcattctctctacttttaatggggtggtttgttttgggttcttaccttttgaaaaatatattggagtgctagaagcgctgttgaattgaaggggttgctgaaactatgttaccttgcaacttattgtaatcaaaggagagatcagagaacactgatttctggtgaaatatcttcaagtgtaatttttcttccattaacaatgaaat-aagggtcaatagtatattataatttcatccgtccatatatctgtattttgaaatgagcaaatttgcattctacagacgataaccaacaatgcatatcttaatttaacgttgcatcttgatgccaacccggtcttaaatctctcctaggcttgatttttttttattgtttacaacctttgtttgctttaatttttgctttttgttaaaaaaagaactgctgcatt---------------------------------------------------------------------------t
>Jupunba_leucophylla_Iganci_839@NODE_1_length_1703_cov_218.254613
tggaatttgcagggaggatggagttgttttagatttttcaggatctaattttgtgaatgttgacaattttgcatttggtgcagtagcgagatacttgcatcttgatcgtaatcaggtaacatttctcaaacttccacttattgatgttttaagaaaaataacgtacagaactaattctggcaataacaataacaatgtcctagttgggaatggctgcatttggagctacgggtctcgtagaaagtgggaacctacaggacttgtcttatataaaccttagagtagaagatttcactatgggatttgaagcttaaaatgaagaattttacaccctatttaggcctttccctgaatgtggtgattctaccttgttttaggaataaaatttatccagttgcagtcataaaactaggtgaaaactgaaaactattccaccgagtccaattttacaagcctccccctccatcttcccattaaaatgtcacagaacagtttgaaagtttcaactattatttgataagcttgatctggaacctgagattgttgcagtgctgcttcccgccaaacatgtctgcacatacatgcaagaatgcgtacagacattcagagaatgggactgcaataacatgggatgatgccttacgatcaagcgtgcggtattttgagaataaaacttacaaccttttcacgtgtagctgccactcatttgttgccaactgtctcaatcggatgtgttatggtggatccatgaattggaacatggtcaatgtagcagctctgattttgtttaagggtcgctgggtcgaccgctggtcaattgtgagggctttcctgccatttgttctggttgtttccatgggcattctcgttgttgggtggccattcttgcttgggttattgtcattctctctacttttaatggggtggtttgttttgggttcttaccttttgaaaaatatattggagtgctagaagcgccgttgaattgaaggggttgctgaaac--tgttaccttgtaacttgttgtaatcaaaggagagatcagagaacactgatttctggtgaaatatcttcaagtgtaatttttcttccactaacaatgaaataaagggtcaatagtatattataattccatccgttcatatatctgtattttgaaatgagcaaatttgtattctacagacgatagccaacactgcatatcttaatttaacgttgcatcttgatgccaacccagtcttaaatctctccaagtcttaatttttttttattgtttacaacctttgcttgccttaattgttgctttttattaaataaagaactgctgcattttgagaaattctctggcatgacttcagaaaaacatggttctattttgccaaattattttttctttattcttactct
>Jupunba_limae_Iganci_261@NODE_1_length_1640_cov_109.575816
tggaatttgcagggaggatggagttgttttagatttttcaggatctaattttgtgaatgttgacaattttgcatttggtgcagtagcgagatacttgcaacttgatcgtaatcaggtaatgtctgtcaaactttcacttattgatgttttaagaaaaataacgtacagaactaattctggcaataacaataacaacgtcctagttgggaatggctgcatttggagctacgggtctcgtagaaagtgagaacctacaggacatgtcttatataaacctgagagtagaagatttcactatgggatttgaagcttaaaatgaagaattttacaccctatttaggcctttccctgaatgtggtgattctaacttgttttaggaataaaatttatccagttgcaatcataaaactaggtgaaaactgaaaactattccaccgagtccaattttacaagcctccccctccatcttcccagtaaaatgtcatagaacagtttgaaagtttcaactattatttgacaagcttgatctggaacctgagattgttgcagtgctgcttcccgccaaacatgtctgcacatacatgcaagaatgcgtacagacattcagagaatgggaccgcaataacatgggatgatgccttacgatcaagcgtgcggtattttgagaataaaacttacaaccttttcacatgtagctgccactcatttgttgccaactgtctcaatcggatgtgttatggtggatccatgaattggaacatggtcaatgtagcagctctgattttattcaagggtcgctgggtcgaccactggtcaattgtgagggctttcctgccatttgttctggttgtttccatgggcattcttgttgttgggtggccattcttgcttgggttattgtcattctctctacttttaatggggtggtttgtttttggttcttaccttttgaaaaatatattggagtgctagaagcgctgttgaattgaaggggttgctgaaactatgttaccttgcaacttattgtaatcaaaggagagatcagagaacactgatttctggtgaaatatcttcaagtgtaatttttcttccattaacaatgaaat-aagggtcaatagtatattataatttcatccgtccatatatctgtattttgaaatgagcaaatttgtattctacagacgataa-----------tatcttaatttaacgttgcatcttgatgccaacccggtcttaaatctctcctagtcttgatttttttttattgtttacaacctttgtttgctttaatttttgctttttgttaaaaaaagaactgctgcagtttgagaaattctctggcatgacttcagaaaaaaatggttctattttgcgaaattattttttctttattcttactcg
>Jupunba_longipedunculata_Cardona_2682@NODE_1_length_1186_cov_125.400361
------------------------------------------------------------------------------tgcagtagcgagatacttgcaacttgatcataatcaggtaacgtttctcaaaattccacttattgatgttttaagaaaaataacgtacagaactaattctggcaataacaataacaatgtcctagttgggaatggctgcatttggagctacgggtctcgtagaaagtgagaacctacaggacatgtcttatataaacctgagagtagaagatttcactatgggatttgaagcttaaaatgaagaattttacgccctatttaggcctttccctgaatgtggtgattctaccttgttttaggaataaaatttatccagttgcggtcataaaactaggtgaaaactgaaaactattccaccgagtccaattttacaagcctccccctccatcttcccattaaaatgtcatagaacagtttgaaagtttcaactattatttgacaagcttgatctggaacctgagattgttgcagtgctgcttcccgccaaacatgtctgcacatacatgcaagaatgcgtacagacattcagagaatgggactgcaataacatgggatgatgcattacgatcgagcgtgcggtattttgagaataaaacttacaaccttttcacatgtagctgccactcatttgttgccaactgtctcaatcggatgtgttatggtggatccatgaattggaacatggtcaatgtagcagctctgattttatttaagggtcactgggtcgaccactggtcaattgtgagggctttcctgccatttgttctggttgtttgcatgggcattctcgttgttgggtggccattcttgcttgggttattgtcattctctctacttttaatggggtggtttgttttgggttcttaccttttgaaaaatatattggagtgctagaagcgccgttgaattgaaggggttgctgaaac--tgttaccttgtaacttattgtaatcaaaggagagatcagagaacactgatttctggtgaaatatcttcaagtgtaatttttcttccagtaacaatgaaataaagggtcaatagtatattataattccatcccttcatatatctgtattttaaaatgagcaaatttgtattctacggacgataaccaacaatgcatatcttaatttaacgttgcatcttgatgccaacccagtcttaaatctctcctggtcttaattttt---------------------------------------------------------------------------------------------------------------------------------------------t
>Jupunba_macradenia_Lourteig_3021@NODE_1_length_1187_cov_133.000901
--------------------------------------------------------------------------------------------------------------------------------aacttccacttattgatgttttaagaaaattaacgtacagaactaattctggcaataacaataacaatgtcctagtttggaatggctgcatttggagctacgggtctcgtagaaagtgagaacctacaggacatgtcttatataaacctgagagtagaagatttcactatgggatttgaagcttaaaatgaagacttttacaccctatttaggcctttccctgaatgtggtgattctaccttgttttaggaataaaatttatccagttgcagtcataaaactaggtgaaaactgaaaactattccacccagtccaattttacaagcctccccctccatcttcccattaaaatgtcatagaacagtttgaaagtttcaactattatttgataagcttgatctggaacctgagattgttgcagtgctgcttcccgccaaacatgtctgcacatacatgcaagaatgcgtacagacattcagagaatgggactgcaataacatgggatgatgccttacgatcaagcgtgcggtattttgagaataaaacttacaaccttttcacatgtagctgccactcatttgttgccaactgtctcaatcggatgtgttatggtggatccatgaattggaacatggtcaatgtagcagctctgattttatttaagggtcgctgggtcgaccactggtcagttgtgagggctttcctgccatttgttctagttgttcccatgggcattctcgttgttgggtggccattcttgcttgggttattgtcattctctctgcttttaatggggtggtttgttttgggttcttaccttttgaaaaatatattggagtgctagaagcgctgttgaattgaaggggttgctgaaactatgttaccttgcaacttactgtaatcaaaggagagatcagagaacactgatttctggtgaaatatcttcaagtataatttttcttccattaacagtgaaataaagggtcaatagtatatttttagcttatt------------tctgtttgggatcacttatttttagcttataagtgc------------------------------------ttttcacgtaagttgagacaaaactcccctcacatattta-tcttgtataccgtaaatcacgattg-------------------------aaaa-----------gctacttctgaagactccaatcattattacaaacgagcacattataattccatccgtccatatatct-------------t
>Jupunba_microcalyx_Iganci_855@NODE_1_length_1734_cov_139.881714
tggaatttgcagggaggatggagttgttttagatttttcaggatctaattttgtgaatgttgacaattttgcatttggtgcagtagcgagatacttgcatcttgatcgtaatcaggtaacatttctcaaacttccacttattgatgttttaagaaaaataacgtacagaactaattctggcaataacaataacaatgtcctagttgggaatggctgcatttggagctacgggtctcgtagaaagtgagaacctacaggacatgtcttatataaaccttagagtagaagatttcactatgggatttgaagcttaaaatgaagaattttacaccctatttaggcctttccctgaatgtggtgattctaccttgttttaggaataaaatttatccagttgcgatcataaaactaggtgaaaactgaaaactattccaccgagtccaattttacaagcctccccctccatctgcccattaaaatgtcatagaacagtttgaaagtttcaactattgtttgacaagcttgatctggaacctgagattgttgcagtgctgcttcccgccaaacatgtctgcacatacatgcaagaatgcgtacagacattcagagaatgggactgcaataacatgggatgatgcattacgatcgagcgtgcggtattttgagaataaaacttacaaccttttcacatgtagctgccactcatttgttgccaactgtctcaatcggatgtgttatggtggatccatgaattggaacatggtcaatgtagcagctctgattttattcaagggtcactgggtcgaccactggtcaattgtgagggctttcctgccatttgttctggttgtttccatgggcattctcgttgttgggtggccattcttgcttgggttattgtcattctctctacttttaatggggtggtttgttttgggttcttaccttttgaaaaatatattggagtgctagaagcgccgttgaattgaaggggttgctgaaac--tgttaccttgtaacttattgtaatcaaaggagagatcagagaacactgatttctggtgaaatatcttcaagtgtaatttttcttccactaacaatgaaataaagggtcaatagtatattataattccatccgttcatatatctgtattttgaaatgagcaaatttgtattctacagacgatagccaacaatgcatatcttaatttaacgttgcatcttgatgccaacccagtcttaaatctctcctagtcttaa-ttttttttattgtttacaacctttgcttgccttaatttttgctttttgttaaaaaaagaactgctgcattttgagaaattctctggcatgacttgagaaaaacatggttctattttgccaaattattttttctttattcttactct
>Jupunba_oppositifolia_Liegier_16014@NODE_1_length_1150_cov_120.033551
--------------------------------------------------------------------------------------------------------------------------------aacttccacttattgatgttttaagaaaaataacgtacagaactaattctggcaataacaatagcaatgtcctagttgggaatggctgcatttggagctacgggtctcgtagaaagtgagaacctacaggacatgtcttatataaacctgagagcagaagatttcactatgggatttgaagcttaaaatgaagaattttacgccctatttaggcctttccctgaatgtggtgattctaccttgttttaggaataaaatttatccagttgcggtcataaaactaggtgaaaactgaaaactattccaccgagtccaattttacaagcctccccctccatcttcccattaaaatgtcatagaacagtttgaaagtttcaactattatttgacaagcttgatctggaacctgagattgttgcagtgctgcttcccgccaaacatgtctgcacatacatgcaagaatgcgtacagacattcagagaatgggactgcaataacatgggatgatgccttacgatcaagcgtgcggtattttgagaataaaacttacaaccttttcacatgtagctgccactcatttgttgccaactgtctcaatcggatgtgttatggtggatccatgaattggaacatggtcaatgtagcagctttgattttatttaagggtcgctgggtcgaccactggtcaattgtgagggctttccttccatttgttctggttgtttccatgggcattctcgttgttgggtggccattcttgcttgggttattgtcattctctctacttttaatggggtggtttgttttgggttcttaccttttgaaaaatatattggagtgctagaagcgttgttgaattgaaggggttgctgaaactatgttaccttgcaacttattgtaatcaaaggagagatcagagaacactgatttctggtgaaatatcttcaagtgtaatttttcttccattaacaatgaaataaagggtcaatagtatattataattccatccgtccatatatctgtattttgaaatgagcaaatttgtattctaaagacgataaccaacaatgcgtatcttaatttaacgttgcatcttgatgccaacccggccttaaatctctccaagtcttgattttttt--attatt---------------------------------gtt-----------------------------------------------------------------------------------------------t
>Jupunba_oxyphyllidia_Yonker_6157@NODE_1_length_1142_cov_139.725822
---------------------------------------------------------------------------------------------------------------------------------acttccacttattgatgttttaagaaaaataacgtacagaactaattctggcaataacaataacaatgtcctagttgggaatggctgcatttggagctacgggtctcgtagaaagtgagaacctacaggacatgtcttatataaacctgagagtagaagatttcactatgggatttgaagcttaaaatgaagaattttacaccctatttaggcctttccctgaatgtggtgattctaccttgttttaggaataaaatttatccagttgcggtcataaaactaggtgaaaactgaaaactattccaccgagtccaattttacaagcctccccctccatcttcccattaaaatgtcatagaacagtttgaaagtttcaactattatttgacaagcttgatctggaacctgagattgttgcagtgctgcttcccgccaaacatgtctgcacatacatgcaagaatgcgtacagacattcagagaatgggactgcaataacatgggatgatgccttacgatcaagcgtgcggtattttgagaataaaacttacaaccttttcacatgtagctgccactcatttgttgccaactgtctcaatcggatgtgttatggtggatccatgaattggaacatggtcaatgtagcagctctgattttatttaagggtcgctgggtcgaccactggtcaattgtgagggctttcctgccatttgttctggttgtttccatgggcattctcgttgttgggtggccattcttgcttgggttattgtcattctctctacttttaatggggtggtttgttttgggttcttaccttttgaaaaatatattggagtgctagaagcgcagttgaattgaaggggttgctgaaac--tgttaccttgtaacttattgtaatcaaaggagagatcagagaacactgatttctggtgaaatatcttcaagtgtaatttttcttccattaacaatgaaat---------------------------atcctttcatatatctgtattttgaaatgagcaaatttgtattctacagacgataaccaacaatgcatatcctaatttaacgttgcatcttgatgccaacccagtcttaaatctctcctagtcttaatttttttttattgtttacaacctttgcttgccttaattt-----------------------------------------------------------------------------------------------------------t
>Jupunba_trapezifolia_Simon_1600@NODE_1_length_1377_cov_187.787443
--------------------------------------------------------------------------------cagtagcaagatacttgcaacttgatcgtaatcaggtaatgtttctcaaactaccacttattgatgttttaagaaaaataacgtacagaactaattctggcaataacaataacaatgtcctagttgggaatggctgcatttggagctacgggtctcgtagaaagtgagaacctacaggacatgtcttatataaacctgagagtagaagatttcactatgggatttgaagcttaaaatgaagaattttacaccctgtttaggcctttccctgaatgtggtgattctaccttgttttaggaataaaatttatccagttgcggtcataaaactaggtcaaaactgaaaactattccaccgagtccaattttataagcctccccctccatcttcccattaaaatgtcatagaacagtttgaaagtttcaactattatttgacaagcttgatctggaacctgagattgttgcagtgctgcttcccgccaaacatgtctgcacatacatgcaagaatgcgtacagacattcagagaatgggactgcaataacatgggatgatgcattacgatcgagcgtgcggtattttgagaataaaacttacaaccttttcacatgtagctgccactcatttgttgccaactgtctcaatcggatgtgttatggtggatccatgaattggaacatggtcaatgtagcagctctgattttatttaagggtcactgggtcgaccactggtcaattgtgagggctttcctgccatttgttctggttgtttccatgggcattctcgttgttgggtggccattcttgcttgggttattgtcattctctctacttttaatggggtggtttgttttgggttcttaccttttgaaaaatatattggagtgctagaagcgccgttgaattgaaggggttgctgaaac--tgttaccttgtaacttattgtaatcaaaggagagatcagagaacactgatttctggtgaaatatcttcaagtgtaatttttcttccattaacaatgaaataaagggtcaatagtatattataattccatccgttcatatatctgtattttgaaatgagcaaatttgtattctgcagacgataaccaacaatgcatatcttagtttaacgttgcatcttgatgccaacccagtcttaaatctctgctagtcttaa-ttttttttattgtttacaacctttgcttgccttaatttttgctttttgttaaaaaaagaactgcttcattttgagaaattctctggcatgactttagaaaaacatggttctattttgccaaattattttttctttattcttactca
>Jupunba_villosa_Borges_423@NODE_1_length_1250_cov_153.034953
---------------------agttgttttagatttttcaggatctaattttgtgaatgttgacaattttgcatttggtgcagtagcgagatacttgcaacttgatcgtaatcaggtaatgtttctcaaacttccacttattgatgttttaagaaaaataacgtacagaactaattctggcaataacaataacaacgtcctagttgggaatggctgcatttggagctacgggtctcgtagaaagtgagaacctacaggacatgtcttatataaacctgagagtagaagatttcactatgggatttgaagcttaaaatgaagaattttacaccctatttaggcctttccctgaatgtggtgattctaacttgttttaggaataaaatttatccagttgcagtcataaaactaagtgaaaacttaaaactattccaccgagtccaattttacaagcctccccctccatcttcccagtaaaatgtcatagaacagtttgaaagtttcaactattatttgacaagcttgatctggaacctgagattgttgcagtgctgcttcccgccaaacatgtctgcacatacatgcaagaatgcgtacagacattcagagaatgggaccgcaataacatgggatgatgccttacgatcaagcgtgcggtattttgagaataaaacttacaaccttttcacatgtagctgccactcatttgttgccaactgtctcaatcggatgtgttatggtggatccatgaattggaacatggtcaatgtagcagctctgattttgtttaagggtcgctgggtcgaccactggtctattgtgagggctttcctgccatttgttctggttgtttccatgggcattcttgttgttgggtggccattcttgcttgggttattgtcattctctctacttttaatggggtggtttgttttgggttcttaccttttgaaaaatatattggagtgctagaagcgctgttgaattgaaggggttgctgaaactatgttaccttgcaacttattgtaatcaaaggagagatcagagaacactgatttctggtgaaatatcttcaagagtaatttttcttccattaacaatgaaat-aagggtcaatagtatattataatttcatccgtccatatatctgtattttgaaatgagcaaatttgtattctacagacgataaccaacaatgcatatcttaatttaacgttgcatcttgatgtctagggatggaaataggtttggtcgaattaggcttttgctaa---------------------------------------------------------------------------------------------------------------------------------------a
>Punjuba_lehmannii_Escobar_7465@NODE_1_length_1297_cov_91.759016
---------------------------------------------------------------------------------------------------acttgatcgtaatcaggtaatgtttctcaaacttccactt----atgttttaagaaaaataacgtatagaactaattctggcaataacaatgacaatgtcctagttgggaatggctgcatttggagctacgggcctcgtagaaagtgagaacctacaggacatgtcttatataaacctgagagtagaagatttcactatgggatttgaagcttaaaatgaagaattttacatcctatttaggcttttccctgaatgtggtgattctaccttgttttaggaataaaatttatccagttgcagtcataaaactaggtgaaaactgaaaactatttcaccgagtccaattttacaagcttccccctccatcttcccagtaaaatgtcatagaacagtttgaaagtttcaactattatttgacaagcttgatctggaacctgagattgttgcagtgctgcttcccgccaaacatgtctgcacatacatgcaagaatgcgtacagacattcagagaatgggactgcaataacatgggatgatgccttacgatcaagcgtgcggtattttgagaataaaacttacaaccttttcacatgtagctgccactcatttgttgccaactgtctcaatcgaacgtgttatggtggatccatgaattggaacatggttaatgtagcagctctgattttatttaagggtcgctgggtcgaccactggtcaattgtgagggcattcctgccatttgttctggttgtttccatgggcattctcgttgttgggtggccattcttgcttgggttattgtcattctctctacttttaatgggttggtttgttttgggttcttaccttttgaaaaatatattggagtgctagaagcgctgttgaactgaaggggttgctgaaactatgttgccttgcaacttattgtaatcaaaggagagattagagaacactgatttctggtgaaatatcttcaagtgtaatttttcttccattaacaatgaaataaagggtcaatagtatattataattccatccgtccatatatctgtcttttgaaatgagcaaatttgtattctaaagacgataaccaacaatgcgtatcttaatttaacgctgcatcttgatgccaacccggtcttaaatctctcccagtctttt-ttttttttattgtttacaacctttgcttgccttaatttttgctttttgtttaaaaaagaactgctgcattttgagaaattctctggcatgatttcagaaaaaaatggttctattttgccaaattattttttctttattc------t
>_R_Albizia_adinocephala_FHO33_88@NODE_1_length_1504_cov_128.600561
--------------aggatggagttgttttagatttttcaggatctaattttgtgaatgttgacgattttgcatttggtgcagcagcaagatacttgcaacttgatcgtaatcaggtaatgtttctcaaacttcctcttattgatgttttaagaaaaataacgtacagaactaattctggcaatgacaataacaatgtcctagttgggaatggctgcatttggagctacgtgtatcatagaaagtgagaacctacaggacatgacttgtataaacctaagagtagaagatttcactatgggttttgaagcttaaaa-gaagacttttacagcctatttaggcctttccctgaatgtggtgattcctccttgttttaggaataaaacttatccagttggagtgataaaactaggtgaaaactgaaaactattccatcgagtccaattttacaagtctccccctccatcttcccattaaaatgtcctagaatagtttgaaagtttcaactattatttgacaagcttgatctggaacctgagattgttgcagtgctgcttcccgccaaacatgtctgcacatacatgcaagaatgcgtacagacattcagagaatgggaccgcaataacatgggatgatgccttacgatcaagcgtgcggtattttgagaataaaacttacaaccttttcacatgtagctgccactcatttgttgccaactgtctcaatcggatgtgttatggtggatccatgaattggaacatggtcaatgtagcagctctgattttattcaagggtcgctgggtcggccactggtcaattgtgagggctttcctgccgtttgttctggttgtttccatgggcattcttgttgttgggtggccattcttgcttgggttattgtcgttttctctccttttgatggggtggtttgttttgggttcttacctttttaaaaatatagtggagtgctagaagcgctgttgaattgaaggggctgctgaaactatgttaccttgcaacttattgtagtcaaaggagagatcggtgaacactgatttctggtgaaatatcttcaagtgtaatttttcttccattaacaatgaaacagagggtcaatagtacattataatgccattcgtccatatatctgcattttgaaatgagcaaatttgtattctaaagtcgataaccaacaatgcatatcttaatttaacgttgcatcttggtgccaaccgggtcctaaatctatcctagtcttaa-ttttttttattgtttacaacctttgcctgccttaatttttgctttttgttaaaacaagaactgccgcattttgagagattctctggcatgatttcagaaaaaaatggttctctcttgccaatttatttttcctttattcttgttct
>_R_Albizia_coripatensis_Hughes_2433@NODE_1_length_1524_cov_213.069109
tggaatttgcagggaggatggagttgttttagatttttcaggatctaattttgtgaatgttgacgattttgcatttggtgcagcagcaagatacttgcaacttgatcgtaatcaggtaatgtttctcaaacttcctcttattgatgttttaagaaaaataacgtacagaactaattctgacaataacaataacaatgtcctagttgggaatggctgcatttggagctacgggtatcgtagaaagtgagaacctacaggacatgtcttatataaacctgggagtagaagatttcactatgggatttgaagcttaaaatgaggaatttctcgccctatttaggcctgtccctgaatgtggtgattcctccttgttttaggaataaaatttatccagttggagtcataaaactaggtgaaaactgaaaactattccaccgaatccaattttacaagcctccccctccatcttcccattaaaatgtcatagaacagtttgaaagtttcaactattatttgacaagcttgatctggaacctgagattgttgcagtgctgcttcccgccaaacatgtctgcacatacatgcaagaatgcgtacagacattcagagaatgggaccgcaataacatgggatgatgccttacgatcaagcgtgcggtattttgagaataaaacttacaaccttttcacatgtagctgccactcatttgttgccaactgtctcaatcggatgtgttatggtggatccatgaattggaacatggtcaatgtagcagctctgattttattcaagggtcgctgggtcgaccactggtcaatcgtgagggctttcctgccatttgttctggttgtttccatgggcattctcgttgttgggtggccattcttgcttgggttattgtcattctctctccttttaatggggtggtttgttttgggttcttaccttttgaaaaatatattggagtgctagaagcgctgttgaattgaaggggctgctgaaactatgttaccttgcaacttattgtaatcaaaggagagatcagagaacactgatttctggggaaatgtcttcaagtgtaatttttcttccattaacaatgaaatatagggtcaatagtatattataataccattcgtccatatatctgcattttgaaatgagcaaatttgtattctaaagacgataaccaacaatgcatatcttaatttaacgttgcatcttgatgccaaccgggtcctaaatatctcctagtcttaa-ttttttttattgtttacaaccttt---tgccttaatttttgctttttgttaaaacaagaactgctgcattttgagaaattctctgacctgacttcagaaaaaaatggttttctatcgccaaattatttttcctttattcttgttcc
>_R_Albizia_edwallii_Dalmaso_272@NODE_1_length_757_cov_10.276353
-----------------------------------------------------------------------------------------------------------------------------------------------------------------------------------------------------------------------------------------------------------------------------------------------------------------------------------------------------------------------gattcctccttgttttaggaataaaatttatccagttggagtcatagaactaggtgaaaactgaaaactattccaccgactccaattttacaagcctccccctccatcttcccattaaaatgtcatagaacagtttgaaagtttcaactattatttgacaagcttgatctggaacctgagattgttgcagtgctgcttcccgccaaacatgtctgcacatacatgcaagaatgcgtacagacattcagagaatgggaccgcaataacatgggatgatgccttacgatcaagcgtgcggtattttgagaataaaacttacaaccttttcacatgtagctgccactcatttgttgccaactgtctcaatcggatgtgttatggtggatccatgaattggaacatggtcaatgtagcagctctgattttattcaagggtcgctgggtcgaccactggtcaatcgtgagggctttcctgccatttgttctggttgtttccatgggcattctcgttgttgggtggccattcttgcttgggttattgtcattctctctccttttaatggggtggtttgttttgggttcttaccttctgaaaaatatattggagtgctagaagcgctgttgaattgaaggggctgctgaaactatgttacctcgcaacttattgtaatcaaaggagagatcagagaacactgatttctggtgaaatatcttcaagtgtaatttttcttccattaacaatgaaatatagggtca----------------------------------------------------------------------------------------------------------------------------------------------------------------------------------------------------------------------------------------------------------------------------------------------------
>_R_Albizia_glabripetala_Lewis_1652@NODE_1_length_993_cov_66.644105
--------------------------------------------------------------------------------------------------------------------------------------------------------------------------------------------------------------------------------------------------------------------------------------agaatagaagatttcactatgggatcggaagcttaaaa-gaagaattttacaccctagttaggcctttccctgaatgtggtgattcctccttgttttaggaataaaacttatccagttggagtcatacaactaggtgaaaactgaaaactattccatcgagtccaatgttacaagcctccccctccatcttcccattaaaatgtcatagaacagtttgaaagtttcaactattatttgacaagcttgatctggatcctgaggttgttgcagtgctgcttcccgccaaacatgtctgcacatacatgcaagaatgcgtacagacattcagagaatgggaccgcaataacatgggatgatgccttacgatcaagcgtgcggtattttgagaataaaacttacaaccttttcacatgtagctgccactcatttgttgccaactgtctcaatcgaatgtgttatggtggatccatgaattggaacatggtcaatgtagcagctctgattttattcaagggtcgctgggtcgaccattggtcaattgtgagggctttcctgccgtttgttctggttgtttccatgggcattctcgttgttgggtggccattcttgcttgggttattgtcattttctctccttttgatggggtggtttgttttgggttcttacctttttaaaaatatagtggagtgctagaagcgctgttgaattgaaggggctgctgaaattatgttaccttgcaacttattgtagtcaaaggagcgatcagagaacactgatttctggtgaaatatctgcgagtgtaatttttcttccgttaacaatgaaatagagggtcaatggtatattataatgccattcgtccatatatctgcattttgaaatgagcaaatttgtatttaaaagacgataaccaacaatgcatatgttaatttaacgttgcatcttgatgccaaccggatcctaaatctctcctagtcttga-ttttttttaat---------------------------------------------------------------------------------------------------------------------------------------
>_R_Albizia_multiflora_Hughes_3090@NODE_1_length_1241_cov_150.691581
----------------------------------------------------------------------------------------------------------cgtaatcaggtaatgtttctcaaacttcctcttattgatgttttaagaaaaataacgtacagaactaattctggcaataacaataacaatgtcctagttgggaatggctgcatttggagctacgtgtatcgtagaaagtgagaacctacaggacatgtcttgtataaacctgagagtagaagatttcactatgggatttgaagcttaaaa-gaagaattttacaccctatttaggcctttccctgaatgtggtgattcctccttgttttaggaataaaacttatccagttggagtcataaaactaggtgaaagctgaaaactataccatcgagtccaattttacaagcctccccctccatcttcccattaaaatgtc--agaacagtttgaaagtttcaactattatttgacaagcttgatctggaacctgagattgttgcagtgctgcttcccgccaaacatgtctgcacatacatgcaagaatgcgtacagacattcagagaatgggaccgcaataacatgggatgatgccttacgatcaagcgtgcggtattttgagaataaaacttacaaccttttcacatgtagctgccactcatttgttgccaactgtctcaatcggatgtgttatggtggatccatgaattggaacatggtcaatgtagcagctctgattttattcaagggtcgctgggtcgaccactggtcaattgtgagggctttcctgccgtttgttctggttgtttccgtgggcattctcgttgttgggtggccattcttgcttgggttattgtcattctctctccttttgatggggtggtttgttttgggttcttacctttttaaaaatatagtggagtgctagaagcgctgttgaattgaaggggctgctgaaactatgttaccttgcaacatattgtagtcaaaggagagatcagagaacactgatttctggtgaaatatcttcaagtgtaatttttcttcctttaacaatgaaatagagggtcaacagtatattataatgccattcatccatatatctgcattttgaaatgagcaaatttgtattctaaagaggataaccaacaatgcatgtcttaatttaacgttgcatcttgatgccaaccgggtcctaaatctctcctagtcttaatttttgtttattgtttacaaggtttgcctgccttaatttttgctttttgttaaaacaagaactgccgcattttgagaaattctctggc-----------------------------------------------------------
>_R_Albizia_subdimidiata_var_minor_Gorts_341@NODE_1_length_938_cov_43.311266
----------------------------------------------------------------------------------------------------------------------------------------------------------------------------------------------------------------------------------------------agaaagtgagaacctacaggacatgtcttgtataaacctgattgtagaagatttcactatgggatttgaagcttaaaa-gaagaattttacaccctatttcggcctttccctgaatttggtgattcctccttgttttaggaataaaacttatccagttggagtcataaaactaggtgaaaactgaaaattataccatcgagtccaattttacaagcctccccctccatcttcccattaaaatgtc--agaacagtttgaaagtttcaactattatttgacaagcttgatctggaacctgagattgttgcagtgctgcttcccgccaaacatgtctgcacatacatgcaagaatgcgtacagacattcagagaatgggaccgcaataacatgggatgatgccttacgatcaagcgtgcggtattttgagaataaaacttacaaccttttcacatgtagctgccactcatttgttgccaactgtctcaatcgaatgtgttatggtggatccatgaattggaacatggtcaatgtagcagctctgattttattcaagggtcgctgggtcgaccactggtcaattgtgagggctttcctgccgtttgttctggttgtttccgtgggcattctcgttgttgggtggccattcttgcttgggttattgtcattctctctccttttgatggggtggtttgttttgggttcttacctttttaaaaatatagtggagtgctagaagcgctgttgaattgaaggggctgctgaaattatgttaccttgcaacttattgtagtcaaaggagagatcagagaacactgatttctggtgaaatatctgcaagtgtattttttcttccgttaacaatgacatagagggtcaatggtatattataatgccattcgtccatatatctgcattttgaaatgagcaaatttgtattt-------------------------------------------------------------------------------------------------------------------------------------------------------------------------------------------------------------------------------------a
>_R_Albizia_subdimidiata_var_subdimidiata_Ferreira_210@NODE_1_length_1143_cov_152.487805
------------------------------------------------------------------------------------------------------------------------------------------------------------------------------------------------------------------------------gagctacgtgtatcgtagaaagtgagaacctactggacatgtcttgtataaacctgatagtagaagatttcactatgggatttgaagcttaaaa-gaagaattttacaccctatttcggcctttccctgaatttggtgattcctccttgttttaggaataaaacttatccagttggagtcataaaactaggtgaaaactgaaaactataccatcgagtccaattttacaagcctccccctccatcttcccattaaaatgtc--agaacagtttgaaagtttcaactattatttgacaagcttgatctggaacatgagattgttgcagtgctgcttcccgccaaacatgtctgcacatacgtgcaagaatgcgtacagacattcagagaatgggaccgcaataacatgggatgatgccttacgatcaagcgtgcggtattttgagaataaaacttacaaccttttcacatgtagctgccactcatttgttgccaactgtctcaatcgaatgtgttatggtggatccatgaattggaacatggtcaatgtagcagctctgattttattcaagggtcgctgggtcgaccactggtcaattgtgagggctttcctgccgtttgttctggtcgtttccgtgggcattctcgttgttgggtggccattcttgcttgggttattgtcattctctctccttttgatggggtggtttattttgggttcttacctttttaaaaatatagtggagtgctagaagcgctgttgaattgaaggggctgctgaaattttgttaccttgcaacttattgtagtcaaaggagagatcagagaacactgatttctggtgaaatatctgcaagtgtattttttcttctttt---aatgaaatagagggtcaatggtatattataatgccattcgtccatatatctgcattttgaaatgagcaaatttgtattcaaaagacgataaccaacaatgcatatcttaatttaacgttgcatcttgatgccaaccggatcctaaatctctcctagtcttaa-ttttttttaatgtttacaacctttgcctgccttaatttttgctttttgttaaaacaagaactgccgcattttgagaaattctctggcatgacttcagaaaaaaatggt-------------------------------------t
>_R_Archidendron_clypearia_Wieringa_1849@NODE_1_length_1323_cov_229.224719
---------------------agttgttttagatttttctggatctaattttgtgaatgttgacgattttgcattttgtgtagtagaaagatacttgcaacttgatcgtaatcaggtaatgtttctcaaactccctcttattgatgttttaagaaaaataacgtacagaactaattctggcaataacaagaacaatgtcctagttgggaatggctgcatttggagctacgggtcttgtagaaagtga-aacctacaggacatgtctcatataaacctgagagtagaagatttcactatgggatttgaagcttaaaatgaataattttaaaccctatttaagcctttccctgaatgtggtgattctaccttgttttaggaataaaatttatccagttggagtcataaaactaggtgaaaactgaaaactattccaccgagtccaattttacaagcctccccctccatc-tcccattaaaatgtcttagaacagcttgaaagtttcaactattatttgacaagcttgatctgaaacctgagattgttgcagtgctgcttcccgccaaacatgtctgcacatatgtgcaagaatgcgtacagacattcagagaatgggactgcaataacatgggatgatgccttacgatcaagcgggcggtattttgagaataaaacttacaaccttttcacatgtagctgccactcatttgttgccaactgtctcaatcggatgtgttatggtggatccatgaattggaacatggtcaatgtagcagctctgattttatttaagggtcgctgggtcgaccactggtcaattgtgagggctttcctgccatttgttctggttgtttccatgggcattctcgttgttgggtggccattcttgcttgggttattgtcattatctctccttttaatggggtggtttgttttgggttcttaccttttgaaaaatatattggagtgctagaagcgctgttgaattgaaggggttgctgaaactacgttgccttgcaacttattgtaatcaaaggagagatcaggaaacactgatttctggtgaaatatcttaaagtgtaatttttcttccgttaacaatgaaataagaggtcaatagtatattataattccatccgtccatatatctgtattttgaaatgagcaaatttgtattccaaagacgataaccaacactgcatatcttaatttaacgttgcatcttgatgccaaccgggtcttaaatctctccgagtcttaa-ttttttttgttgtttacaacctttgcttgccttaatttttgctttttgttaaaaaaagaactgctgcattttgagaaattctctg------------------------------------------------------------g
>_R_Balizia_elegans_Iganci_870@NODE_1_length_1636_cov_102.781270
tggaatttgcggggaggatggagttgttttagatttttcaggatctaattttgtgaatgttgacaattttgcatttggtgcagtagcgagatacttgcaacttgatcgtaatcaggtaatgtttctcaaactttcacttattgatgttttaagaaaaataacgtacagaactaattctggcaacaacaataacaatgtcctagttgggaatggctgcatttggagctacgggtctcgtagaaagtgagaacctacaggacatgtcttatataaacctgagagtagaagatttcactatgggatttgaagcttaaaatgaagaattttacaccctatttaggcctttccctgaatgtggtgattctaccttgttttaggaataaaatttatccagttgcggtcatacaactaggtgaaaactgaaaactattccaccgagtccaattttacaagcctccccctccatcttcccattaaaatgtcatagaacagtttgaaagtttcaactattatttgacaagcttgatctggaacctgagattgttgcagtgctgcttcccgccaaacatgtctgcacatacatgcaagaatgcgtacagacattcagagaatgggactgcaataacatgggatgatgccttacgatcaagcgtgcggcattttgagaataaaacttacaaccttttcacatgtagctgccactcatttgttgccaactgtctcaatcggatgtgttatggtggatccatgaattggaacatggtcaatgtagcagctctgattttatttaagggtcgctgggtcgaccactggtcaattgtgagggctttcctgccatttgttctggttgtttccatgggcattctcgttgttgggtggccattcttgctcgggttattgtcattctctctacttttaatggggtggtttgttttgggttcttaccttttgaaaaatatattggagtgctagaagcgctgttgaattgaagggattgctgaaactatg-----ttgcaactttttgtaatcaaaggagagatcagagaacactgatttctggtgaaatatcattaagtgtaatttttcttcctttaacaatgaaataaaggttcaatactatattgtaattccatccgtccatatatctgtattttgaaatgagcaaatttgtattctaaagacgacaaccaacaatgcgtatcctaatttaaacttgcatcttgatgccaacccggtctttaatctctcctagtcttgatttttttttattgtttacaacctttgcttgcttgaatttttgctttttgttaaaataagaactgctgcattttgagaaattctctggcatgacttcagaaaaaaatggttctattttgcgaaattattttttctttattcttactca
>_R_Balizia_spnov_Morim_577@NODE_1_length_1279_cov_330.968137
-----------------------------------------------------------------------------------------------------------------------------------ttccacttattgatgttttaagaaaaataacgtacagaactaattctggcaataacaataacaatgtcctagttgggaatggctgcatttggagctacgggtctcgtaggaagtgagaacctacaggacatgtcttatataaacctgagagtagaagatttcactatgggatttgaagcttaaaatgaagaattttacaccctatttaggcctttccctgaatgtggtgattctaccttgttttaggaataaaatttatccagttgcggtcataaaactaggtgaaaactgaaaactattccaccgagtccaattttacaagcctccccctccatcttccaattaaaatgtcatagaacagtttgaaagtttcaactattatttgacaagcttgatctggaacctgagattgttgcagtgctgcttcccgccaaacatgtctgcacatacatgcaagaatgcctacagacattcagagaatgggactgcaataacatgggatgatgccttacgatcaagcctgcggtattttgagaataaaacttacaaccttttcacatgtagctgccactcatttgttgccaactgtctcaatcggatgtgttatggtggatccatgaattggaacatggtcaatgtagcagctctgattttatttaagggtcgctgggtcgaccactggtcaattgtgagggctttcctgccatttgttctggttgtttccatgggcattctcgttgttgggtggccattcttgcttgggttattttcattctctctacttttaattgggtggtttgttttgggttcttaccttttgaaaaatatattggagtgctagaagcgctgttgaattgaaggggttgctgaaactatgttaccttgcaacttattgtaatcaaaggagagatcagagaacaatgatttctggtgaaatatcttcaagtgtaatttttcttcctttaacaatgaaataaagggtcaatactatattataattccatccgtccgtatatctgtattttgaaatgagcaaatttgtattctaaagacgacaaccgacaatgcgtatcttaatttaaacttgcatctcgatgccaacccggtcttaaatctctcctggtcttgatctttttttattgtttacaacctttgcttgcattaatttttgctttttgttaaaaaaagagctgctgcattttgagaaattctctggcatgacttcagaaaaaaatggttctattttgcgaaattatttattctttattcttgctca
>_R_Cathormion_rhombifolium_Deighton_3618@NODE_1_length_1236_cov_81.374461
tggaatttgcagggaggatggagttgttttagatttttcaggatctaattttgtgaatgttgacaattttgcatttggtgcagtagcgagatacttgcaacttgatcgtaatcaggtaatgtttctcaaacttccacttgttgatgttttaagaaaaataacgtacaggactaattctggcaataacaataacaatgtcctagttgggaatggctgcatttggagctacgggtctcgtagaaagtgagaacctacaggacatgtcttatataaacctgagagtagaagatttcactatgggatttgaagcttaaaatgaagaattttacaccctatttaggcctttccctgaatgtggtgattctaccttgttttaggaataaaatttatccagttgcggtcatagaactaggtgaaaactgaaaactattccaccgagtccaattttacaagcctccccctccatcttccaattaaaatttcatagaacagtttgaaagtttcaactattatttgacaagcttgatctggaacctgagattgttgcagtgctgcttcccgccaaacatgtctgcacatacatgcaagaatgcgtacagacattcggagaatgggactgcaataacatgggatgatgccttacgatcaagcgtgcggtattttgagaataaaacttacaaccttttcacatgtagctgctactcatttgttgccaactgtctcaatcggatgtgttatggtggatccatgaattggaacatggtcaatgtagcagctctgattttatttaagggtcgctgggtcgaccactggtcaattgtgagggctttcctgccatttgttctggttgtttccatgggcattctcgttgttgggtggccgttcttgcttgggttattgtcattctctctgcttttaatggggtggtttgttttgggttcttaccttttgaaaaatatattggagtgctagaagcgctgttgaattgaagggattgctgaaactatgttaccttgcaacttattgtaatcaaaggagagatcagagaacactgatttctggtgaaatatcttcaagtgtaatttttcttctttaacaaatgaaataaagggtcaatactatattataattccatccgtccatatatctgtattttgaaatgagcaaatttgtattctaaagacgacaaccaacactat---cttaaatttaaagttgcatcttgatg-----------------------------------------------------------------------------------------------------------------------------------------------------------------------------------
>_R_Hydrochorea_corymbosa1_Bonadeu_655@NODE_1_length_901_cov_194.998818
---------------------------------------------------------------------------------------------------------------------------------------------------------------------------------------------------------------------------------------------------------------------------------------------------------------ttgaagcgtaaaatgaagaattttacaccctatttaggcctttccctgaatgtggtgattctaccttgttttaggaataaaatttatccagttgcggtcataaaactaggtgaaaactgaaaactattccaacgagtccaattttacaagcctccccctccatcttcccattaaaatgtcatagaacagtttgaaagtttcaactattatttgacaagcttgatctggaacctgagattgttgcagtgctgcttcccgccaaacatgtctgcacatacatgcaagaatgcgtacagacattcagagaatgggactgcaataacatgggatgatgccttacgatcaagcgtgcggtattttgagaataaaacttacaaccttttca-----------------------------------------------------------------------------aatgtagcagctcttattttatttaagggtcgctgggtcgaccactggtcaattgtgagggctttcctgccatttgttctggttgtttccatgggcattctcgttgttgggtggccattcttgcttgggttattgtcattctctctgcttttaatggggtggtttgttttgggttcttaccttttgaaaaatatattggagtgctagaagcgctgttgaattgaaggggttgctgaaactatgttaccttgaaacttattgtaatcaaaggagagatcagagaacactgatttctggtgaaatatcttcaagtgtaatttttcttctttaacaaatgaaataaagggtcaatactatattataattccatccgtccatatatctgtatgttgaaatgagcaaatttgtattctaaagacgacaaccaacactat---cttaaatttaaagttgcatcttgatgccaacccggtcttaaatctctcctagtcttgatttttttttattgtttacaacc----------------------------------------------------------------------------------------------------------------------------t
>_R_Jupunba_barbouriana_Iganci_847@NODE_1_length_1209_cov_220.778269
-----------------------------------------------------------------------------------------------------------------------------------------------------taagaaaaataacgtacagaactaattctggcaataacaataacaatgtcctagttgggaatggctgcatttggagctacgggtctcgtagaaagtgagaacctacaggacatgtcttatataaacctgagagtagaagatttcactatgggatttgaagcttaaaatgaagaattttacaccctatttaggcctttccctgaatgtggtgattctaccttgttttaggaataaaatttatccagttgcagtcatgaaactaggtgataactgtaaactattccaccgagtccaattttacaagcctccccctccatcttcccattaaaatgtcatagaacagtttgaaagtttcaactattatttgacaagcttgatctggaacctgagattgttgcagtgctgcttcccgccaaacatgtctgcacatacgtgcaagaatgcgtacagacattcagagaatgggactgcaataacatgggatgatgcattacgatcgagcgtgcggtattttgagaataaaacttacaaccttttcacatgtagctgccactcatttgttgccaactgtctcaatcggatgtgttatggtggatccatgaattggaacatggtcaatgtagcagctctgattttatttaagggtcactgggtcgaccactggtcaattgtgagggctttcctgccatttgttctggttgtttccatgggcattctcgttgttgggtggccattcttgcttgggttattgtcattctctctacttttaatggggtggtttgttttgggttcttaccttttgaaaaatatattggagcgctagaagcgccgttgaattgaaggggttgctgaaac--tgttaccttgtaacttattgtaatcaaaggagagatcagagaacactgatttctggtgaaatatcttcaagtgtaatttttcttccattaacaatgaaataaagggtcaatagtatattataattccctccgttcatatatctgtattttgaaatgagcaaatttgtattctacagacgataaccaacaatgcatatcttaatttaacgttgcatcttgatgccaacccagtcttaaatctctgctagtcttaa-ttttttttattgtttacaacctttgcttgccttaatttttgctttttgttaaaaaaagaactgctgcattttgagaaattctctggcgtgactttagaa-----------------------------------------------
>_R_Jupunba_cochleata_Bonadeu_673@NODE_1_length_1856_cov_102.975267
tggaatttgcagggaggatggagttgttttagatttttcaggatctaattttgtgaatgttgacaattttgcatttggtgcagtagcgagatacttgcaacttgatcgtaatcaggtaacgtttctcaaacttccacttattgatgttttaagaaaaataacgtacagaactaattctggcaatagcaataacaatgtcccagttgggaatggctgcatttggagctacgggtctcgt-------------------gacatgtcttatataaacctgagagtagaagatttcactatgggatttgaagcttaaaatgaagaattttacaccctatttaggcctttccctgaatgtggtgattctaccttgttttaggaataaaatttatccagttgcagtcataaaactaggtgaaaactgaaaactattccaccgagtccaattttacaagccttcccctccatcttcccattaaaatgtcatagaacagtttgaaagtttcaactattatttgacaagcttgatctggaacctgagattgttgcagtgctgcttcccgccaaacatgtctgcacatacatgcaagaatgcgtacagacattcagagaatgggaccgcaataacatgggatgatgccttgcgatcaagcgtgcggtattttgagaataaaacttacaaccttttcacatgtagctgccactcatttgttgccaactgtctcaatcggatgtgttatggtggatccatgaattggaacatggtcaatgtagcagctctgattttatttaagggtcgctgggtcgaccactggtcaattgtgagggctttcctgccatttgttctggttgtttccatgggcattctcgttgttgggtggccattcttgcttgggttattgtcattctctctacttttaatggggtggtttgttttgggttcttaccttttgaaaaatatattggagtgctagaagcgccgttgaattgaagggtttgctgaagctatgttaccttgcaacttattgtaatcaaaggagagatcagagaacactgatttctggtgaaatatcttcaagtgtaatttttcttccattaacgatgaaataaagggtcaatagtgtattataattccatccgtcaatatatctgtattttgaaatgagcaaatttgtattctaaagacgataaccaacaatgcatatcttaatttaacgttgcatcttgatgccaacccggtcttaaatctctcctagtcttaa-ttttttttattgtttacaacctttgcttgccttaatttttgctttttgttaaaaaaagaactgctgcattttgagaaattctttgccatgacttcagaaaaaaatggttctattttgccaaattattttttcttttttcttactcg
>_R_Jupunba_commutata_Maguire_46145@NODE_1_length_1342_cov_142.201581
-----------gggaggatggagttgttttagatttttcaggatctaattttgtgaatgttgacaatttcgcatttggtgcagtagcgagatacttgcaacttgatcgtaatcaggtaatgtttctcaaacttccacttattgatgttttaagaaaaataacgtacagaactaattctggcaataacaataacaatgtcctagttgggaatggctgcatttgtagctacgggtctcgtagaaagtgagaacctacaggacatgtcttatataaacctgagagtagaagatttcactatgggatttgaagcttaaaatgaagaattttacaccctatttaggcctttccctgaatgtggtgattctaccttgttttaggaataaaatttatccagttgcggtcataaaactaggtgaaaactgaaaactattccaccgagtccaattttacaagcctccccctccatcttcccattaaaatgtcatagaacagtttgaaagtttcaactattatttgac-------------aacctgagattgttgcagtgctgcttcccgccaaacatgtctgcacatacatgcaagaatgcgtacagacattcagagaatgggactgcaataacatgggatgatgcattacgatcgagcgtgcggtattttgagaataaaacttacaaccttttcacatgtagctgccactcatttgttgccaactgtctcaatcggatgtgttatggtggatccatgaattggaacatggtcaatgtagcagctctgattttatttaagggtcactgggtcgaccactggtcaattgtgagggctttcctgccatttgttctggttgtttccatgggcattctcgttgttgggtggccattcttgcttgggttattgtcattctctctacttttaatggggtggtttgttttgggttcttaccttttgaaaaatatattggagcgctagaagcgccgttgaattgaaggggttgctgaaac--tgttaccttgtaacttattgtaatcaaaggagagatcagagaacactgatttctggtgaaatatcttcaagtgtaatttttcttccattaacaatgaaataaagggtcaatagtatattataattccctccgttcatatatctgtattttgaaatgagcgaatttgtattctacagtcgataaccaacaatgcatatcttaatttaacgttgcatcttgatgccaacccagtcttaaatctctgctagtcttaa-ttttttttattgtttacaacctttgcttgccttaatttttgctttttgttaaaaaaagaactgctgcattttgagaaattctctggcgtgacttcagaaaaacatgg--------------------------------------t
>_R_Jupunba_filamentosa_Lima_7487@NODE_1_length_1697_cov_100.966049
tggaatttgcagggaggatggagttgttttagatttttcaggatccaattttgtgaatgttgacaattttgcatttggtgcagtagcgagatacttgcaacttgatcgtaatcaggtaacgtttctcaaacttccacttattgatgttttaagaaaaataacgtacagaactaattctggcaataacaataacaatgtcctagttaggaatggctgcatttggagccacgggtctcgtagaaagtgagaacctacaggacatgtcttatataaacctgagagaagaagatttcactatgggatttgaagcttaaaatgaagaattttacaccctatttaggcctttccctgaatgtggtgattctaccttgttttaggaataaaatttatccagctgcggtcataaaactaggtgaaaactgaaaactattccaccgagtccaattttacaagcctccccctccatcttcccattaaaatgtcatagaacagtttgaaagtttcaactattatttgacaagcttgatctggaacctgagattgttgcagtgctgtttcccgccaaacatgtctgcacatacatgcaagaatgcgtacagacattcagagaatgggaccgcaataacatgggatgatgccttacgatcaagcgtgcggtattttgagaataaaacttacaaccttttcacatgtagctgccattcatttgttgccaactgtctcaatcggatgtgttatggtggatccatgaattggaacatggtcaatgtagcagctctgattttattcaagggtcgctgggtcgaccactggtcaattgtgagggctttcctgccatttgttctggttgtttccatgggcattcttgttgttgggtggccattcttgcttgggttattgtcattctctctacttttaatggggtggtttgttttgggttcttaccttttgaaaaatatattggagtgctagaagcgctgttgaattgaaggggttgctgaaactatgttaccttgcaacttattgtaatcaaaggagagatcagagaacactgatttctggtgaaatatcttcaagtgtaatttttcttccattaacaatgaaataaagggtcaatagtatattataatttcacccgtccatatatctgtattttgaaatgagcaaatttgtattctacagatgataaccaacaatgcatatcttaatttaacgttgcatcttgatgccaacccggtcttaaatctctcctagtcttgatttttttttattgtttacaacctttgtttgctttaatttttgctttttgttaaaaaaagaactgctgcattttgagaaattctctggcatgacttcagaaaaaaatggttctattttgcgaaattattttttctttattcttactcc
>_R_Jupunba_langsdorfii_Ribeiro_728@NODE_1_length_1489_cov_104.715297
tggaatttgcagggaggatggagttgttttagatttttcaggatctaattttgtgaatgttgacaattttgcatttggtgcagtagcgagatacttgcaacttgatcgtaaacaggtaacatttctcaaacttccacttattgatgtttcaagaaaaataacgtacagaactaattctggcaataacaataacaatgtcctagttgggaatggctgcatttggagctacgggtctcgtagaaagtgagaacatac------tgtcttatataaacctgagagtagaagatttcactatgggatttgaagcttaaaatgaagaattttacaccctgtgtaggcctttccctgaatgtggtgattctaccttgttttaggaataaaatttatccagttgcggtcataaaactaggtgaaaactgaaaactattccaccgagtccaattttacaagcctccccctccatcttcccattaaaatgtcatagaacagtttgaaagtttcaactattatttgacaagcttgatctggaacctgagattgttgcagtgctgcttcccgccaaacatgtctgcacatacatgcaagaatgcgtacagacattcagagaatgggactgcaataacatgggatgatgccttacgatcaagcgtgcggtattttgagaataaaacttacaaccttttcacatgtagctgccactcatttgttgccaactgtctcaatcggatgtgttatggtggatccatgaattggaacatggtcaatgtagcagctctgattttatttaagggtcgctgggtcgaccactggtcaattgtgagggctttcctgccatttgttctggttgtttccatgggcattctcgttgttgggtggccattcttgcttgggttattgtcattctctctacttttaatgggctggtttgttttgggttcttaccttttgaaaaatatattggagtgctagaagcgctgttgaattgaaggggatgctgaaactatgttaccttgcaacttattgtaatcaaaggatagatcagagaacactgatttctggtgaaatatcttcaagtgtaatttttcttccattaacaatgaaataaagggtcaatagaatattataattccatccgtcaatatatctgtattttgaaatgagtaaatttgtattctaaagaccataaccaacaatgcatatcttaatttaacgttgcatcttgatgccaacccagtcttaaatctctcctagtcttaatttttttttattgtttacaacctttgcttgccttaatttt----------------------------------------------------------------------------------------------------------t
>_R_Jupunba_nipensis_Mayo_19662@NODE_1_length_882_cov_55.873292
-------------------------------------------------------------------------------------------------------------------------------------------------------------------------------------------------------------------------------------------------------gaacctacaggacatgtcttatataaacctgagagtagaagatttcactatgggatttgaagcttaaaatgaagaattttacgccctatttaggcctttccctgaatgtggtgattctaccttgttttaggaataaaatttatccagttgcggtcataaaactaggtgaaaactgaaaactattccaccgagtccaattttacaagcctccccctccatcttcccattaaaatgtcattgaacagtttgaaagtttcaactattatttgacaagcttgatctggaacctgagattgttgcagtgctgcttcccgccaaacatgtctgcacatacatgcaagaatgcgtacagacattcagagaatgggactgcaataacatgggatgatgccttacgatcaagcgtgcggtattttgagaataaaacttacaaccttttcacatgtagctgccactcatttgttgccaactgtctcaatcggatgtgttatggtggatccatgaattggaacatggtcaatgtagcagctttgattttatttaagggtcgctgggtcgaccactggtcaattgtgagggctttccttccatttgttctggttgtttccatgggcattctcgttgttgggtggccattcttgcttgggttattgtcattctctctacttttaatggggtggtttgttttgggttcttaccttttgaaaaatatattggagtgctagaagcgttgttgaattgaaggggttgctgaaactatgttaccttgcaacttattgtaatcaaaggagagatcagagaacactgatttctggtgaaatatcttcaagtgtaatttttcttccattaacaatgaaataaagggtcaatagtatattataa--------------------------------------------------------------------------------------------------------------------------------------------------------------------------------------------------------------------------------------------------------------------------------------
>_R_Punjuba_callejasii_Daly_5935@NODE_1_length_952_cov_32.680000
--------------------------------------------------------------------------------------------------------------------------------------------------------------------------------------------------------------------------------------------------------------------atgtcttatataaacctgagagtagaagatttcactatgggatttgaagcttaaaatgaagaattttacaccctatttaggccttcccctgaatgtggtgattctaccttgttttaggaataaaatttatccagttgcagtcataaaactaggtgaaaactgaaaactatttcaccgagtccaattttacaagcttccccctccatcttcccagtaaaatgtcatagaacagtttgaaagtttcaactattatttgacaagcttgatctggaacctgagattgttgcagtgctgcttcccgccaaacatgtctgcacatacatgcaagaatgcgtacagacattcagagaatgggactgcaataacatgggatgatgccttacgatcaagcgtgcggtattttgagaataaaacttacaaccttttcacatgtagctgccactcatttgttgccaactgtctcaatcgaatgtgttatggtggatccatgaattggaacatggtcaatgtagcagctctgattttatttaagggtcgctgggtcgaccactggtcaattgtgagggctttcctgccatttgttctggttgtttccatgggcattctcgttgttgggtggccattcttgcttgggttattgtcattctctctacttttaatggggtggtttgttttgggttcttaccttttgaaaaatatattggagtgctagaagcgctgttgaattgaagaggttgctgaaactatgttaccttgcaacttattgtaatcaaaggagagatcagagaacaatgatttctggtgaaatatcttcaagtgtaatttttcttccattaacaatgaaataaagggtcaatagtatatcataattccatccgtccatatatctgtattttgaaatgagcaaatttgtattctaaagacgataaccaacaatgcgtatcttaattta---------------------------------------------------------------------------------------------------------------------------------------------------------------------------------------------------
>_R_Punjuba_killipii_Palodorios_6252@NODE_1_length_912_cov_68.518563
-------------------------------------------------------------------------------------------------------------------------------------------------------------------------------------------------------------------------------------------------aagtgagaacctacaggacatgtcttatataaacctgagagtagaagatttcactatgggatttgaagcttaaaatgaagaattttacaccctatttaggcttttccctgaatgtggtgattctaccttgttttaggaataaagtttatccagttgcagtcataaaactaggtgaaaactgaaaactatttcaccgagtccaattttacaagcttccccctccatcttcccagtaaaatgtcatagaacagtttgaaagtttcaactattatttgacaagcttgatctggaacctgagattgttgcagtgctgcttcccgccaaacatgtctgcacatacatgcaagaatgcgtacagacattcagagaatgggactgcaataacatgggatgatgccttacgatcaagcgtgcggtattttgagaataaaacttacaaccttttcacatgtagctgccactcatttgttgccaactgtctcaatcgaatgtgttatggtggatccatgaattggaacatggttaatgtagcagctctgattttatttaagggtcgctgggtcgaccactggtcaattgtgagggctttcctgccatttgttctggttgtttccatgggcattctcgttgttgggtggccattcttgcttgggttattgtcattctctctacttttaatgggttggtttgttttgggtgcttaccttttgaaaaatatattggagtgctagaagcgctgttgaactgaaggggttgctgaaactatgttgccttgcaacttattgtaatcaaaggagagattagagaacactgatttctggtgaaatatcttcaagtgtaatttttcttccattaacaatgaaataaagggtcaatagtatattataattccatccgtccatatatctgtat--------------------------------------------------------------------------------------------------------------------------------------------------------------------------------------------------------------------------------------------------------------
>_R_Punjuba_racemiflora_Jimenez_Soares_3626@NODE_1_length_1385_cov_125.405963
cggaatttgcagggaggatggcgttgttttagatttttcaggatctaattttgtgaatgttgacaattttgcatttggtgcagtagcaagatacttgcaacttgatcgtaatcaggtaatgtttctcaaacttccacttattgatgttttaagaaaaataacgtatagaactaattctggcaataacaataacaatgtcctagttgggaatggctgcatttggagctacgggtctcgtagaaagtgagaacctacaggacatgtcttgtataaacctgagagtagaagatttcactatgggatttgaagcttaaaatgaagaattttacaccctatttaggcttttccctgaatgtggtgattctaccttgttttaggaataaaatttatccagttgcagtcataaaactaggtgaaaactgaaaactatttcaccgagtccaattttacaagcttccccctccatcttcccagtaaaatgtcatagaacagtttgaaagtttcaactattatttgacaagcttgatctggaacctgagattgttgcagtgctgcttcccgccaaacatgtctgcacatacatgcaagaatgcgtacagacattcagagaatgggactgcaataacatgggatgatgccttacgatcaagcgtgcggtattttgagaataaaacttacaaccttttcacatgtaactgccactcatttgttgccaactgtctcaatcgaatgtgttatggtggatccatgaattggaacatggtcaatgtagcagctctgattttatttaagggtcgctgggtcgaccactggtcaattgtaagggctttcctgccatttgttctggttgtttccatgggcattctcgttgttgggtggccattcttgcttgggttattgtcattctctctacttttaatgggttggtttgttttgggttcttaccttttgaaaaatatattggagtgctagaagcgctgttgaactgaaggggttgctgaaactatgttgccttgcaacttattgtaatcaaaggagagattagagaacattgatttctggtgaaatatcttcaagtgtaatttttcttccattaacaatgaaataaagggtcaatagtatattataattccatccgtccatatatctgtattttgaaatgagcaaatttgtattctaaagacgataaccaacaatgcgtatcttaatttaacgctgcatcttgatgccaacccggtcttaaatctctcctagtcttaatttttttttattgtttacaaccttcgcttgccttaatttttgctttttgttaaaaaaagaactgctgca-tttgagaaattctctggcatgatttcagaaaaaaatggttctattttg----------------------------c
