# Supplementary material for: A new generic circumscription of Hydrochorea (Leguminosae, Caesalpinioideae, mimosoid clade) with an amphi-Atlantic distribution
Source: PhytoKeys. 2022 Aug 22;205:401–37. doi: 10.3897/phytokeys.205.82775 (PMC9849043; doi:10.3897/phytokeys.205.82775)
Supplement: Supplementary material 1 — Supplementary data file S1 [file phytokeys-205-401_article-82775__-s001.zip › MSC_m16737_comp31304_c0_seq1_exon01.aln-cln]

>Albizia_burkartiana_StivalSantos_678@NODE_1_length_833_cov_7.726221
---------------------------------------------------------------------------------------------------------------------------------------------------------------------------------------------------agatgtaatctctctcgcactcgccacggcggggcttgctcacagatttttgctcctccctcatcctcctttcaggtcggcatcgtgtgatagggtaggaaaaatatcacaaggtattttcttcttctttatatccacttgctgatagaaacattgtcttgtgcaggagaagttagtttgaattgccaggcatattttctcaacagaggttactaaaaaatggagttgagaccattcgtcttgcaatctaacttaacacctttgtttccgtcacttacgtgctttgttaagccctctctccagtccaagaagatggaccagaaagtttataaatcagagattagtagaagaatgggaattttaacagccattacttcagtagtattagcaggagagggtatttttagcacaaaaattgcgcatggatttgattttggatttgtggctcctgatcaaactgttgaagaagctgagagtggaatcagaagtcatgcacaagccttattacaagtgaaagatcttttggagacagagtcatggaaagaagcacaaaaggcattgcgaaggagttcagcgctcctgaagaaggatatgtatactataatcaataacaagcctggaagtgagaggccctcactaaggaagctgtattccagtctattcaataatgtcagtagagtaagtacagttacactatcctgctttatatgcttcaagggagtggaagatgcattttctcctttttaaatatcatttttgcaactatcatacctagttccattcatttcctagtctttaaatatttccataattgtatttaaaggagtcttgtt----------------------------------------------------------------------------------------------------------------------------------------------------------------------------------------------------------------------------------------------------------------------------------------------------
>Albizia_coripatensis_Hughes_2433@NODE_1_length_1511_cov_182.100418
actgaaacttgtatatattgtatatatatattatacacacacaaacacaattttgctaataaaattttccctcctcttaatgattgtagaattaccatactatccatgctctagcactttatccaattgggctttttgtcattttccttcaaatgtt--ttttcgtttatcttttcactggggaaaa-ggaaggcagatataatctctctcgctctcgccacttcggggcttgctcacagatttttgctcctccctcatcctcctttcaggtcggcatcgtatgataaggtaggaaaaatatcacatggtattttcttcttctttatatccacttgctgatagaaacattgtcttttgcaggagaagttagtttgaattgcaaggcatattttctccacagaggttactaaaaaatggagttgagatcattcgtcttgcaatctaacttaacacctttgtttccgtcacttacgtgctgtgttaagccctctctccagtccaagaagatggaccagaaagtttataaattagagattagtagaagaaggggaattttaacagctattacttcagtagtattagcaggagagggtatttttagcacaaaaatttcgaatggattggattttggatttgtggctcctgatcaaactgttgaagaagctgagagtggaatcagaagtcatgcacaagccttattacaagtgaaagatcttttggagacagagtcatggaaagaagcacaaaaggcattgcgaaggagttcagcgctcctgaagaaggatatgtatactataatcaatagcaagcctggaagtgagaggccctcgctaaggaagctgtattccagtctattcaataatgtcagtagagtaagtacagttacactatcctgctttatatacttcatgggagtggaagatgcattttctccattttaagtatctttttggcaactatcatacctagttccattcatttcctagtctttaaatatttccataattgtatttaaaggagtcttattcaatttatgcagctgcctcaattataaaaaaaaaaaacggtgggctttggcagatttattgtgtccaccgtattatttatggatgaaataaatttttgtggaacaaaagaaagtgcaaagtaagaaaataagacatcctcccatggaaaagtgaaaagggtgggtgtcagtaatagaataaattttgtctagaaagctcttaaattcttgcagtcaaataaattagaagtgttttttcaataaaaccattactggttgatcagggagaaggcatgttcgttgctgggtagat
>Albizia_decandra_Vilhena_231@NODE_1_length_779_cov_43.507123
--------------------------------------------------------------------------------------------------------------------------------------------------------------------------------------------------------tataatctcttacactcgccactgcggggcttgctcacagatatttgctcctccctcatcctcctttcaggtcggcatcgtgtgatagggtaggaaaaatatcacaaggtattttcttcttctttatatccacttgctgatagaaacattgtcttgtgcaggagaagttagtttgaattgcaactcatattttctcaacagaggttactaaaaaatggagttgagatcattcgtcttgcaatctaacttaacacctttgtttccgtcacttacgtgctgtgttaagccctctctccagtccaagaagatggaccagaaagtttataaattagagattagtagaagaatgggaattttaacagccattacttcagtagtattagcaggagagggtatttttagcacaaaaattgcgaatggatttgattttggatttgtggctcctgatcaaactgttgaagaagctgagagtggaatcagaagtcatgcacaagccttgttacaagtgaaagatcttttggagacagagtcatggaaagaagcacaaaaagcattgcgaaagagttcagcgctcctgaagaaggatatgtatactataatcaataacaagcctggaagtgagaggccctcactaaggaagctgtattccagtctattcaataatgtcagtagagtaagtatagttacactatcctgctttatatacttcatgggagtggaaggtgcattttcaccattttaaatatctttttttcaactatcatacctagttccattca-----------------------------------------------------------------------------------------------------------------------------------------------------------------------------------------------------------------------------------------------------------------------------------------------------------------------------------------------------
>Albizia_multiflora_Hughes_3090@NODE_1_length_1431_cov_108.771787
actgaaacttatata---tgtatatatatattatacacacaaaaacacaattttgctaataaaattttccctccttttaatgattatggaattaccatactatccatgctctccccctctatccaattgggctttttgtcattttccttcaaatgta--tttttgtttatcttttcactgggaaaaa-ggaaggcagatataa--tctctcgcactcgcgactgcagggcttgctcacagatttttgttcctccctcatcctcctttcaggtcggcatcgtgtgaaagggtaggaaaaatatcacaaggtattttcttcttctttatatccacttgctgatagaaacattgtcttgtgcaggagaagttagtttgaattgcaactcatattttctcaacagaggttactaaaaaatggagttgagatcattcgtcttgcattctaacttaacacctttgtttccgtcacctacgtgctgtgttaagccctctctccagtccaagaagatggaccagaaagtttataaattagagagtagtagaagaatgggaattttaacagccattacttcagtagtattagcaggagagggtatttttagcacaaaaattgcgaatggatttgattttggatttgtggctcctgatcaaactgttgaagaagctgagagtggaatcagaagtcatgcacaagccttattacaagtgaaagatcttttggagacagagtcatggaaagaagcacaaaaggcattgcgaaagagttcagcgctcctgaagaaggatatgtatactataatcaataggaagcctggaagtgagaggccctcactaaggaagctgtattccagtctattcaataatgtcagtagagtaagtatagttacactatcctgctttatatacttcatgggagtggaaggtgcattttcaccattttaaatatcttttttgcaactatcatacctagttcgattcatttcctagtctttaaatatttctatagttgtatttaaaggagtcttattcaatttgtacggctgcctcaattattaaaaaaaaaacgggtgggctttggcagatttattatgtctaccgtattatatatggatgaaataaatttttatgtaacaaaagaaagtgcaaagtaagaaaataagatgtcctcccatggaaaagtgaaaagggtaggtggcagtaacagaataaagtttgtctagcaagctcttaaattcattcagtcaaataagttagaagtgatttttcaataaaaccattactggttgatcagggagaaggcatgttcgttgctgggtag--
>Albizia_niopoides_Simon_1601@NODE_1_length_1327_cov_149.340800
--------------------------------------------------------taataaaattttccctccttctaatgattgtagaattaccattctatccacgctctccttctctatccaattgggctttttgtcattgtccttcaaatgta--tttttgtttatcttttcaccaggaaaaa-ggaagtcagatataa--tctctcgcactcaccactgcggggctggctcacagatttttactcctccctcatcctcctttaaggtcggcatcgtgtgatagggtaggaaaaatatcacaaggtattttcttcttctttatatgcacttgctgatagaaacattgtcttgtgcaggagaagttagtttgaattgcaactcacattttctcaactgaggttactaaaaaatggagttgagatcattcgtcttgcaatctaacttaacacctttgtttccgtcacttacgtgctgttttatgccctctgtccagtccaagaagatgggccagaaagtttataaattagagattagtagaagaatgggaattttaacagccattacttcagtagtattagcaggagagggtatttttagcacaaaaattgcgaatggatttgattttggatttgtggctcctgatcaaactgttgaagaagctgagagtggaatcagaagtcatgcacaagccttattacaagtgaaagatcttttggagacagagtcatggaaagaagcacaaaaggcattgcgaaagagttcagcgctcctgaagaaggatatgtatgctataatcaatagcaagcctggaagtgagaggccctcactaaggaagctgtattccagtctattcaataatgtcagtagagtaagtatagttacactatcctgctttatatacttcatgggagtggaaggtgcatttccaccattttaaatatcttttttaaaactatcatacttagttccattcatttcctagtctttaaatatttctatagttgtatttaaaggagtcttattcaatttgtacagctgcctcaattatttaaataaaaaagggtgggctttggcagatttattgtgtccaccgtgttatatatggatgaaataaatttttatgtaacaaaagaaagtgcaaaataagaaaataagatgtcctcccatggaaaagtgaaaagggtaggtggcagtaacagaataaagtttgtctagcaagctcttaaattcattcagtcaaataaattagaaatgatttttcaataaaaccattactggttgatgagggagaaggcatgttcgttgctgggtagat
>Albizia_tomentella_Leach_Dunlop_3801@NODE_1_length_1394_cov_130.447988
accgattcaa--------tccgattttcagtaccttacccacaaacaccattttggtgataaaattttcctacctcttaatgattgtagaattaccatactatccacactctctcactttatacaattgggctttttgtcattttccttcaaatata--ttttttttaatcttttcactggaaaaaagggccggcagagataatcgctcccgctctcgccatttcggggctttttcagagatttttgct-ctccctaatcctccttctttgtcggcatcgtgtgatagggtgggaaaaatatca------agtatcttcttctttatatccacttgctgatagaaacattgtcttttgcgggagaagttagttcgaatcgctaggcatattttctcaacagaggttactgaaaaatggagttgagatcattcgtcttgcaatctaacttaacacctttgtttccgtcatttacatgctgtgttaagccctctttccagtccaagaagatggaccagagagtttataaattagagattagtcgaagaatgggaattttaacagccattacttcagtagtattagcaggagagggtattttcagcacaaaaattgcgaatggatttgattttgggtttgtggctcctgatcaaactgttgaagaggctgagagtggaatcagacgtcatgcacaagccatattacaagtgaaagatcttttggagacagagtcatggaaagaagcacaaaaggcattgcgaaggagttcagcgctcctgaagaaggatatgtatactataatcaatagcaagcctggaagtgagaggccctcactaaggaagttgtattccagtctattcaatagtgtcagtagagtaagtacagttacactatcctactttatatacttcatggtagtggaggatgcattttctccattttaaatatcttatttgcaactatcatacccagttccattcatttcctagtctttaaatatttctataattgtatttaaaggagtcgaattcaatttatacagctgcctcaattatcaaagaaaaaaccggtgggctttggcagatttattgtgtctagcgtcttgtatatgag--aaataaagtttgatcta--aaaagaaagtgcaaagtacgagcataatatatcctcccatggaaaagtgaaaaggataggtggcagtaatagaataaattttgtctagcaagctgttaaattgttgcagtcaaataaattagaagtgattttt-------------------------------------------------------
>Albizia_xerophytica_Hughes_1435@NODE_1_length_1279_cov_89.309484
------------------tgtgtgtgtatattatacacacacaaagacaattttgctaataaaattttccctccttttaatgattgtagaattaccatactatccatgctctccccctttatccaattgggctttttgtcattttccttcaaatgta--tttttgtttatcttttcactggcaaaag-ggaaggccgatataatctctctcgcactcgccactgcggggcttgctcactgatttttgctcctccctcatcctcctttcaggtcggcatcgtgtgatagggtaggaaaaatatcacaaggtattttcttcttctttatatccacttgctgatagaaacattgtcttgtgcaggagaagctagtttgaattgcaacgcatattttctcaacagaggttactaaaaaatggagttgagatcattcgtcttgcaatctaacgtaacacctttgtttccgtcacttacgtgctgtgttaagccctctctccagtccaagaaaatggaccagaaagtttataaattagagattagtagaagaatgggaattttaacagccattacttcagtagtattagcaggagagggtatttttagcacaaaaattgcgaatgggtttgattttggatttgtggctcctgatcaaactgttgaagaagctgagagtggaatcagaagtcatgcacaagccttattacaagtgaaagatcttttggagacagagtcatggaaagaagcacaaaaggcattgcgaaggagttcagcgctcctgaagaaggatatgtatactataatcaataacaagcctggaagtgagaggccctcactaaggaagctgtattccagtctattcaataatgtcagtagagtaagtatagttacactatc-------atatacttcatgggagtggaaggtgcattttcaccattttaaatatcttttttgcaactatcatacctagttccattcatttcctagtctttaaatatttctatagttgtatttaaaggagtcttattcaatttgtacagctgcctcaattattaaaaaaaaaaacggtgggctttggcagatttattgtgtccaccgtattatatagggatgaaataaatttttatgtaacaaaagaaagtgca----aaaaaaataagacgtcctcccatggaaaagtgaaaagggtaggtggcagtaacagaataaagtttgtctagcaagctcttaaattcgtgcagtcaaataaattagaagtgatttttcaataaaaccattcctggttgatcagggagaaggcatgtt---------------
>Archidendron_clypearia_Wieringa_1849@NODE_1_length_1402_cov_177.990189
actgaaacttgtatacaggatgtctgtgtgttatacaaacacaaacacaattttgctaataaatttttcctgcctcttaattattgtagaattaccatactatccattatctcccactttatgctattgggttttttgtcattttttttcaaatata--ttttttcttatcttttcactggaaaaaagggaaggcagagataatctctctccctctcgccactacagagcttgctcggaaatttttgctcctccctcatcctcctttcaggtcggcatcttgtgatagggtgggaaaaatatcacaaggtattttctagttctttccatccacttgctgatagaaacattgtcttttgcaggagaagttagtttgaattgcaaggcatattttctcaacagaggttactaaaaaatggagttgagatcattcgtcttgcaatctaacttaacacctttgtttccttctttgacgtgctgtgttaagccctctttccagtccaagaagatggaccagaaagtttataaattagagattagtagaagagtgggaattttaacggccattacttcagtagtattagcaggagagggtatttttagcacaaaaattgcgaatggatttgattttggatttgtggctcctgatcaaaccgttgaagaagctgagagtggagttagaagtcatgcacaagccttattacaagtgaaaggtctattagagacagagtcatggaaagaagcacaaaaagcattgcgaaggagttcagcgctcctgaagaaggatatctatactataatcaatagcaagcctggaagtgagaggccctcactaaggaagctgtattccagtctattcaataacgtgagtagagtaagtacagttacactgtcctggtttatatacttcatgggagtggaaggtgcattttctccattttaaatatcttatttgcaactatcatacctagttccattcatttcctagtatttgattatttctataattgtatttaacggagt-ttattcaatttatacggctgcctcaattat---aaaaaaaactggtgggctttggcagatttattgcgtccagcgtcttatatatggatgaaataaagttttatctaacaaaagaaagtgtaaggtaagaggataagatatcctcccatggaaaagtaaaaggggtaggtggcagtaatagaataaattttgtccatcaaggtcttaaattcttgctgtcaaatcaacctgaagtgatttttcaataaaaccattactggttgatcagggagaag----------------------
>Balizia_elegans_Iganci_870@NODE_1_length_1335_cov_124.798887
agtgaaacttgtataaagtatatatatatattatacacacacaaacacaattttgctaataaaattttcttgtctcttgatggttgtagaatcaacaaactgtccatgctctcccgctttatacaattgggctttttgtcattttccttcaaatgta--ttttttttaatcttttcatgggaaaaaagggaaggcagagataatctctctcgctctcgccacttcggggcttgctcagaga-ttttgctcctccctcatcctcctttcaggtcggcatcgtgtgataggttgggaaaaatatcacaaggcattttcttcttctttatatccacttgctgatagaaacattgtcttttgcaggagaagttagtttgaattgcaaggcatattttctcaacagaggttactaaaaaatggagttgagatcattcttcttgcaatctaacttaacacctttgtttccgtcatttacgtgctgtgttaagccctcttttcagtccaagaatatggaccagaaagtttataaattagagattagtcgaagaatgggaattttaacagccattacttctgtagtattagcaggagagggtattgttagcacaaaaattgcgaatggatttgattttggatttgtggctcctgatcaaactgttgaagaagctgagagtggaatcagaagtcatgcacaagccttattacaagtgaaagatcttttggagaaagagtcatggaaagaagcacaaaaggcattgcgaaggagctcagcgctcctgaagaaggatatgtatactataatcaatagcaagcctggaagtgagaggcccttactaaggaagctgtattccagtctattcaataatgtcagtagagtaagtacagttacactatcctggtttatatacctcatgggagtggaagatgcgttttctccattttaaatatcttatttgcaactatcatatctagttccattcatttcctagtctttaaatatttctataattgtatttaaaggagtcttattcaatttgtacagctgcctcaattat---taaaaaaaacggtgggctttggcagatttattgtgtccactgtattatatatggatgaaataaacttttatgtaacaaaagaaagtgcaaagtgagagaataagacatcctcccatggaaaagtgaaaagggtaggtggcagtaatagaataaattttgtctagcaagctcttaaattcttgcactcaaata------------------------------------------------------------------------
>Balizia_leucocalyx_Aguilar_1939@NODE_1_length_1547_cov_105.065986
accgaaacttgtgtgtgttatatatatatattatacacacacaaacacaattttgctaataaaattttcttgtctcttaatgattgtagaatcaccatactatccattctctcccactttatacaattgggctttttgtcattttccttcaaatgtatttgttttttaatcttttcacggcaaaaaagggaaggcaaggataatctctctcgctctcgccacttcggggcgtgctcagaga-tttcgctcctccctcatcctcctttcaggtcggcatagtgtgataggttgggaaaaatatcacaaggcatt---ttcttctttatatccacttgctgatagaaacattgtcttttgcaggagaagttagtttgaattgcaaggcatattttctcaacagaggttactaaaaaatggagttgagatcattcttcttgcaatctaacttaacacctttgttttcgtcatttacgtgctgtgttaagccctcttttcagtccaagaatatggaccagaaagtttataaattagagattagtcgaagaatgggaattttaacagccattacttcagtagtattagcaggagagggtactgttagcacaaaaattgcgaatggatttgattttggatttgtggctcctgatcaaactgttgaagaagctgagagtggaatcagaagtcatgcacaagccttattacaagtgaaagatcttttggagacagagtcatggaaagaagcacaaaaggcattgcgaaggagctcagcgctcctgaagaaggatatgtatactataatcaatagcaagcctggaagtgagaggcccttactaaggaagctgtattccagtctattcaataatgtcagtagagtaagtacagttacactatcctgctttatatacctcatgggagtggaagatgcaatttctccattttaaatatcttatttgcaactatcatacctagttccattcatttcctagtctttaaatatttctataactgtatttaaaggagtcttattcaatttgtacagctgcctcaattat---taaaaaaaacggtgggctttggcagatttattgtgtccactgtattatatatggatgaaaaaaaactttatgtaacaaaagaaagtgcaaagtgagagaataagacgtcctcccatggaaaagtgaaaaaggtaggtggcagtaatagaataaatttcgtctagcaagctcttaaattcttgcactcaaataaattagaagtgagttttcaataaaaccattactggttgataagggagaaggcatgttcgttgctgggtagat
>Balizia_pedicellaris_Queiroz_15529@NODE_1_length_1198_cov_295.983377
-----------------------------------cacacacaaacacaattttgctaataaaattttcttgtctcttaatgattgtagaatcaccaaactatccatgctctcccactttatacaattgggctttttgtcattttccttcaaatgta--ttttttttaatcttttcacgggaaaaaagggaaggcagagataatctgtctcgctctcgccacttcggggcttgctcagaga-ttttgctcctccctcatcctcctttcaggtcggcatcgtgtgataggttgggaaaaatatcacaaggcattttcttcttctttatatccacttgctgatagaaacattgtcttttgcaggagaagttagtttgaattgcaaggcatattttctcaacagaggttactaaaaaatggagttgagatcattcttcttgcaatctaacttaacacctttgtttccgtcatttatgtgctgtgttaagccctcttttcagtccaataatatggaccagaaagtttataaattagagattagtcgaagaatgggaattttaacagccattacttcagtagtattagcaggagagggtattgttagcacaaaaattgcgaatggatttgattttggatttgtggctcctgatcaaactgttgaagaagctgagagtggaatcagaagtcatgcacaagccttattacaagtgaaagatcttttggagaaagagtcatggatagaagcacaaaaggcattgcgaaggagctcagcgctcctgaagaaggatatgtatactataatcaatagcaagcctggaagtgagaggcccttactaaggaagctgtattccagtctattcaataatgtcagtagagtaagtacagttacactatcctgctttatatacctcatgggagtggaagatgcattttctccattttaaatatcttatttgcaactatcatacctagttccattcgtttcctagtctttaaatatttctataattgtatttaaaggagtcttattcaatttgtacagctgcctcaattat---taaaaaaaacggtgggctttggcagatttattgtgtccactgtattatatatggatgaaataaacttttatgtaacaaaagaaagtgcaaagtgagagaataagacatcctcccatggaaaagtgaaaagggtaggtggcagtaatagaataaattttgtctagcaagctcttaaattcc------------------------------------------------------------------------------------
>Calliandra_bella_LPQ15696@NODE_1_length_1023_cov_178.590909
-----------------------------------------------------------------------------cctctaatatagaattaccatactgcccacgttctctcgctttattacctttgtttttatgtcacgttccttcaaata-----cttcttttatctcttggcaggaaaaaaggcagggcagagataatctttctggctctcgcgatttctgggcttgttcataagctcttgcttctccctcatcctcctttcaagtctgcatcgtgtgatagggtgggaaaaatatcacatttcttcttcttcttcttcttatccacttgctggtagaaacgttgtctttgccaggagaatttagtttgaattgcgactcatattttctcaacagaggttactataaaatgcagtcgagatcattcatattgcaatctaacttaacacctttgtttccgtcatttatgtgctgtgttaagccctcattccagtccaagcagatctcccataaagtttataaattagatattagaagaagaatgggaattttaacagccattacttcagtagtattagctggagagggtatttttggggcagaagttgcgaatggaattgattttggatttgtggcccctgatcaaactgttgaagaagcagagaatggaatcagagatcatgcacaagccttattgcaagtgaaagatctattggagacagagtcatggaaagaagctcaaaaggcattgcgaagacgttcagctctcctgaagaaggatctctatactataatcaacaacaagcctggaattgagaggcccccactaaggaagctgtattccggtatatttaatggtgttagtagagtaagtacagtaacactatcctgctttatatactttgtgggattggaagatgcaatttttccattttaaatatcttatttgaaactatcatacctagttccattcatttcctagtctttgaatatttctatatatgtacttaaaggaatccaattcaatttatacagctgcatcaattat---tagaataacttatgggctttggcagatttattgtttccagcgtctta-------------------------------------------------------------------------------------------------------------------------------------------------------------------------------------------------------------------------
>Cathormion_obliquifoliolatum_Wieringa_6519@NODE_1_length_1024_cov_212.605779
---------------------------------------------------------------------------------gattgtagaatcaccaaactatccatgctctccctctttatacaattgggatttttgtcattttccttcaaatgta-tttttttttaatcttttcacgggaaaaaagggaaggcagagataatctccctcgctctcgccacttcggggcttgctcagaga-ttttgctcctccctcatcctcctttcaggtcggcatcgtgtgataggttgggaaaaatatcacaaggcattttcttcttctttatatccacttgctgatagaaacattgtcttttgcaggagaagttagtttgaattgcaaggcatattttctcaacagaggttactaaaaaatggagttgagatcatttttcttgcaatctaacttaacacctttgtttccgtcatttacgtgctgtgttaagccctcttttcagtccaagaatatggaccagaaagtttataaattagagattagtcgaagaatgggaattttaacagccattacttcagtagtattagcaggagagggtattgttagcacaaaaattgcgaatggatttgattttggatttgtggctcctgatcaaactgttgaagaagctgagagtggaatcagaagtcatgcacaagccttattacaagtgaaagatcttttggagaaagagtcatggaaagaagcacaaaaggcattgcgaaggagctcagcgctcctgaagaaggatatgtatactataatcaatagcaagcctggaagtgagaggcccttactaaggaagctgtattccagtctattcaataatgtcagtagagtaagtacagttacactatcctgctttatatacctcatgggagtggaagatgcattttctccattttaaatatcttatttgcaactatcatacctagttccattcatttcctagtctttaaatatttctataattgtatttaaaggagtcttattcaatttgtacagctgcctcaattat---taaaaaaaacggtgggctttggcagatttattgtgtccactgtattatatatgg------------------------------------------------------------------------------------------------------------------------------------------------------------------------------------------------------------------
>Cathormion_rhombifolium_Deighton_3618@NODE_1_length_1142_cov_91.327700
----------------------tatatatattatacacacacaaacacaattttgctaataaaattttcttgtctcttaatgattgtagaatcaccaaactatccatgctctccccctttatacaattgggctttttgtcattttccttcaaatgta-tttttttttaatcttttcacgggaaaaaagggaaggcagagataatctccctcgttctcgccacttcggggcttgctcagaga-ttttgctcctccctcatcctcctttcaggtcggcatcgtgtgataggttgggaaaaatatcacaaggcattttcttcttctttatatccacttgctgatagaaacattgtcttttgcaggagaagttagtttgaattgcaaggcatattttctcaacagaggttactaaaaaatggagttgagatcatttttcttgcaatctaacttaacacctttgtttccgtcatttacgtgctgtgttaagccctcttttcagtccaagaatatggaccagaaagtttataaattagagattagtcgaagaatgggaattttaacagccattacttcagtagtattagcaggagagggtattgttagcacaaaaattgcgaatggatttgattttggatttgtggctcctgatcaaactgttgaagaagctgagagtggaatcagaagtcatgcacaagccttattacaagtgaaagatcttttggagaaagagtcatggaaagaagcacaaaaggcattgcgaaggagctcagcgctcctgaagaaggatatgtatactataatcaatagcaagcctggaagtgagaggcccttactaaggaagctgtattccagtctattcaataatgtcagtagagtaagtacagttacactatcctgctttatatacctcatgggagtggaagatgcattttctccattttaaatatcttatttgcaactatcatacctagttccattcatttcctagtctttaaatatttctataattgtatttcaaggagtcttattcaattagtacagctgcctcaattat---taaaaaaaacggtgggctttggcagatttattgtgtccactgtattatatatggatgaagtaaacttttatgtaacaaaagaaagtgcaaagtgagagaataagacatcc----------------------------------------------------------------------------------------------------------------------------------------------------------
>Hydrochorea_gonggrijpii_Tillett_45696@NODE_1_length_1242_cov_113.634335
actgaaacttgtatagattatatgtatatattatacacacacaaacacaattttgctaataaaattttcctgtctcttaatgattgtagaatcaccatactatccatcctctcccactttatacaattgggctttttgtcattttccttcaaatgta-tttttttttaatcttttcgctggaaaaaagggacggcagagataatctctctcgctctcgccacttc-gggcttgctcagcga-ttttgctcctccctcatcctcctttcaggtcggcatcgtgtgataggttgggaaaaatatgacaaggcattttcttcttctttatagccacttgctgatagaaacattgtcttttgcaggagaagttagtttgaattgcaaggcatattttctcaacagaggttactaaaaaatggagttgagatcattcttcttgcaatctaacttaacacctttgtttccgtcatttacgtgctgtgttaagccctctttccagtccaagaatatggaccagaaagtttataaattagagattagtcgaagaatgggaattttaacagccatcacttcagtagtattagcaggagagggtattgttagcacaaaaattgcgaatggatttgattttggatttgtggctcctgatcaaactgttgaagaagctgagagtggaatcagaagtcatgcacaagccttattacgagtgaaagatcttttggagacagagtcatggaaagaagcacaaaaggcattgcgaaggagctcagcgctcctgaagaaggatatgtatactataatcaatagcaagcctggaagtgagaggcccttactaaggaagctgtattccagtctattcaataatgtcagtagagtaagtacagttacactatcctgctttatatacctcatgggagtggaagatgcattttctccattttaactatcttatttgcaactattatacctagttccattcatttcctagtctttaaatatttctataattgtatttaaaggagtcttattcaatttgtacagctgcttcaattat---taaaaaaaacggtgagctttggcagatttattgtgtccactgtattatatatggatgaaataaacttttatgtaaccaaagaaagtgcaaagtgagagaataagacatcctcccatggaaaagtgaaaagggtaggtggcagtagtagcataaattttgtctagcaagctcttaaa----------------------------------------------------------------------------------------
>Jupunba_abbottii_Zanoni_21220@NODE_1_length_1015_cov_104.711087
-------------------------------------------------------------------------------------------------tactatccatcctctcccactttatacaattgggctttttgtcattttccttcaaatgta--ttttttttaatcttttcactggaaaaaagggaaggcagagataatctctctcgctctcgccacttcggggcttgctcagcga-ttttgctcctccctcatcctcctttcaggtcggcatcgtgtgataggttgggaaaaatatgacaaggcattttcttcttctttatatccacttgctgatagaaacattgtcttttgcaggagaagttagtttgaattgcaaggcatattttctcaacagaggttactaaaaaatggagttgagatcattcttcttgcaatctaacttaacacctttgtttccgtcatttacgtgctgtgttaagccctctttccagtccaagaatatggaccagaaagtttataaattagagattagtcgaagaatgggaattttaacagccattacttcagtagtattagcaggagagggtattgttagcacaaaaattgcgaatggatttgattttggatttgtggctcctgatcaaactgttgaagaagctgagagtggaatcagaagtcatgcacaagccttattacaagtgaaagatcttttggagacagagtcatggaaagaagcacaaaaggcattgcgaaggagctcagcgctcctgaagaaggatatgtatactataatcaatagcaagcctggaagcgagaggccctcactaaggaagctgtattccagtctattcaataatgtcagtcgagtaagtacagttacactatcctgctttatatacctcgtgggagtggaagatgcattttctccattttaaatatcttatttgcaactatcatacctagttccattcatttcctagtctttaaatatttctataattgtatttaaaggagtcttattcaatttgtacagctgcctcaattataaaaaaaaaaaacggtgggctttggcagatttattgtgtccaccgtattatatatgg------------------------------------------------------------------------------------------------------------------------------------------------------------------------------------------------------------------
>Jupunba_asplenifolia_Ekman_6383@NODE_1_length_775_cov_50.507163
--------------------------------------------------------------------------------------------------------------------------------------------------------------------------------------------------------------------ctctcgccacttcggggcttgctcagcga-ttttgctcctccctcatcctcctttcaggtcggcatcgtgtgataggttgggaaaaatatgacaaggcattttcttcttctttatatccacttgctgatagaaacattgtcttttgcaggaaaagttagtttgaattgcaaggcatattttctcaacagaggttactaaaaaatggagttgagatcattcttcttgcaatctaacttaacacctttgtttccgtcatttacgtgctttgttaagccctctttccagtccaagaatatggaccagaaagtttataaattagagattagtcgaagaatgggaattttaacagccattacttcagtagtattagcaggagagggtattgttagcacaaaaattgcgaatggatttgattttggatttgtggctcctgatcaaactgttgaagaagctgagagtggaatcagaagtcatgcacaagccttattacaagtgaaagatcttttggagacagagtcatggaaagaagcacaaaaggcattgcgaaggagctcagcgctcctgaagaaggatatgtatactataatcaatagcaagcctggaagcgagaggccctcactaaggaagctgtattccaggctattcaataatgtcagtagagtaagtacagttacactatcctgctttatatacctcgtgggagtggaagatgcattttctccattttaaatatcttatttgcaactatcatacctagttccattcatttcctag---------------------------------------------------------------------------------------------------------------------------------------------------------------------------------------------------------------------------------------------------------------------------------------------------------------------------------------------
>Jupunba_barbouriana_Iganci_847@NODE_1_length_1386_cov_159.999236
actgaaacttgtatagagtgtatatatatattatacacacacaaacacaattttgctaataaaattttcctgtctcttaatgattgtagaatcaccatactgtccatcctctcccactttatacaattgggctttttgtcattttccttcaaatgtattttttttttaatcttttcactgtaaaaaagggaaggcagggataatctctctcgctctcgccacttcggggcttgctcagcga-ttttgctcctccctcatcctcctttcaggtcggcatcgtgtgataggttgggaaaaatatgacaaggcattttcttcttctttatatccacttgctgatagaaacattgtcttttgcaggggaagtgagtttgaattgcaaggcatattttctcaacagcggttactaaaaaatggagttgagatcattcttcttgcaatctaacttaacacctttgtttccttcatttacgtgctgtgttaagccctctttccggtccaagaatatggaccagaaagtttataaattagagattagtcgaagaatgggaattttaacagccattacttcagtagtattagcaggagagggtattgttagcacaaaaattgcgaatggatttgattttggatttgtggctcctgatcaaactgttgaagaagctgagagtggaatcagaagtcatgcacaagccttattacaagtgaaagatcttttggagacagagtcatggaaagaagcacaaaaggcattgcgaaggagctcagcgctcctgaagaaggatatgtatactataatcaatagcaagcctggaagcgagaggccctcactaaggaagctgtattccagtctattcaataatgtcagtagagtaagtacagttacactatcctgctttatatacctcgtgggagtggaagatgcattttctccattttaaataccttatttgcaactatcatacctagttccattcatttcctagtctttaaatatttctataattgtatttaaaggagtcttattcaatttgtacagctgcctcaattataaaaaaaaaaaacggtgggctttggcagatttattgtgtccaccgtattatatatggatgaaataaacttttatgtaacaaaagaaagtgcaaagtaagagaataagacatcttcccatggaaaagtgaaaagggtaggtggcagtaatagaataaattttgtctagcaagctcttaaattcttgcagtcaaataaactagaagtgatttttcaatataaccattactggttgataagggagaaggcatgttcgttgctggg-----
>Jupunba_cochleata_Bonadeu_673@NODE_1_length_1540_cov_116.654819
actgaaacttgtatcaagtatatatatatattatacacacacaaacacaattttgctaataaaattttcctgtctcttaatgattgtagaatcaccatactatccattctctcccactttatacaattgggctttttgtcattttccttcaaatgta--ttttttttaatctttccattggaaaaaagggatggcagagataatctctctcgctctcgccacttcggggcttgctcagaga-ttttgctcctccctcatccttctttcaggtcggcatcgtgtgataggttgggaaaaatatgacaaggcattttcttcttctttatatccacttgctgatagaaacattgtcttttgcaggagaagttagtttgaattgcaaggcatattttctcaacagaggttactaaaaaatggagttgagatcattcttcttgcaatctaacttaacacctttgtttccgtcatttacgtgctgtgttaagccctctttccagtccaagaatatggaccagaaagtttataaattagagattagtcgaagaatgggaattttaacagccattacttcagtagtattagcaggagagggtattgttagcacaaaaattgcgaatggatttgattttggatttgtggctcctgatcaaactgttgaagaagctgagagtggaatcagaagtcatgcacaagccttattacaagtgaaagatcttttggagacagagtcatggaaagaagcacaaaaggcattgcgaaggagctcagcgctcctgaagaaggatatgtatactataatcaatagcaagcctggaagtgagaggccctcactaaggaagctgtattccagtctattcaataatgtcagtagagtaagtacagttacactatcctgcttcatatacctcaagggagtggaagatgcattttctccattttaaatatcttatttgcaactatcatacctagttccattcatttcctagtctttaaatatttctatcattgtatttaaaggagtcttattcaatttgtacagctgcctcaattat---ttaaaaaaacggtgggctttggctgatttattgtgtccaccgtattatatatggatgaaataaacttttatgtaacaaaagaaagtgcaaagtaagagaataagacatccttccatggaaaagtgaaaagggtaggtggcagtaatagaataaattttgtctagcaagctcttaaattcttgcagtcaaattaattagaagtgatttttcaataaaaccattactggttgataagggagaaggcatgttcgttgctgggtagat
>Jupunba_commutata_Maguire_46145@NODE_1_length_1373_cov_99.716821
-------------------------------------------------------ctaataaaattttcctgtctcttaatgattgtagaatcaccatactattcgttctcacccactttatacaattgggctttttgtcattttccttcaaatgtattttttttttaatcttttcactggaaaagagggaaggcagagataatctctctcgctctcgccacttcggggcttgctcagaga-ttttcctcctccctcatcctcctttctggtcggcatcgtgtgataggttggg-aaaatatgacaaggcattttcttcttctttatatccacttgctgatagaaacattgtcttttgcaggagaagtgagtttgaattgcaaggcatattttctcaacagcggttactaaaaaatggagttgagatcattcttcttgcaatctaacttaacacctttgtttccgtcatttacgtgctgtgttaagccctctttccagtccaagaatatggaccagaaagtttataaattagagattagtcgaagaatgggaattttaacagccattacttcagtagtattagcaggagagggaatagttagcacaaaaattgcgaatggatttgattttggatttgtggctcctgatcaaactgttgaagaagctgagagtggaatcagaagtcatgcacaagctttattacaagtgaaagatcttttggagacagagtcatggaaagaagcacaaaaggcattgcgaaggagctcagcgctcctgaagaaggatatgtatactataatcaatagcaagcctggaagtgagaggccctcactaaggaagctgtattccagtctattcaataatgtcagtagagtaagtacagttacattatcctgctttatatacctcgtgggagtggaagatgcattttctccattttaaataacttatttgcaactatcatacctagttccattcatttcctagtctttaaatatttctataattgtatttaaaggagtcttattcaatttgtacagatgcctcaattataaaaaaaaaaaacggtgggctttggcagatttattgtgtccaccgtattatatatggatgaaataaacttttatgtaacaaaagaaagagcaaagtaagagaataagacatcctcccatggaaaagtgaaaagggtaggtggcagtaatagaataaattttgtctagcaagctcttaaattcttgcagtcaaataaactagaagtgatttttcaataaaaccagtactggttgataagggagaaggcatgttcgttgctgggtagat
>Jupunba_floribunda_Iganci_883@NODE_1_length_1422_cov_126.011896
actgaaacttgtataaagtatatatatatattatacacaaacaaacacaattttgctaataaaattttcctgtctcttaatgattgtagaatcaccatactatccattctctccccctttatacaattgggctttttgtcattttccttcaaatgtattttttttttaatcttttcattggaaaaaggggatggcagagataatctctctcgctctcgccacttcggggcttgctcagaga-ttttgctcctccctcatcctcctttcaggtcggcatcgtgtgataggttgggaaaaatatgacaaggcattttcttcttctttatatccacttgctgatagaaacattgtcttttgcaggagaagttagtttgaattgcaaggcatattttctcaacaaaggttactaaaaaatggagttgagatcattcttcttgcaatctaacttaacacctttgtttccgtcatttacgtgctgtgttaagccctctttccagtccaagaatatggacgagaaagtttctaaattagagattagtcgaagaatgggaattttaacagccattacttcagtagtattagcaggagagggtattgttagcacaaaaattgcgaatggatttgattttggatttgtggctcctgatcaaactgttgaagaagctgagagtggaatcagaagtcatgcacaagctttattacaagtgaaagatcttttggagacagagtcatggaaagaagcacaaaaggcattgcgaaggagctcagcgctcctgaagaaggatatgtatactataatcaatagcaagcctggaagtgagaggccctcattaaggaagctgtattccagtctattcaataatgtcagtagagtaagtacagttgcattatcctgctttatatacctcgtgggagtggaagatgcattttctccattttaaatatcttatttgcaactatcatacctagttccattcatttcctagtctttaaatatttctataattgtatttaaaggagtcttattcaatttgtacagctgcctcaattat---taaaaaaaacggtgggttttggcagatttattgtgtccaccgtattatatatggatgaaataaacttttatgtaacaaaagaaagagcaaagtaagagaataagacatcctcccatggaaaagtgaaaagggtaggtggcagtaatagaataaattttgtctagcaagctcttaaattcttgcagtcaaataaattagaagtgatttttcaataaaaccattgctggttgataa-ggagaaggcatgttcgttgctgggtagat
>Jupunba_idiopoda_Quesada_1718@NODE_1_length_1166_cov_103.066116
--------------------------------------------------------------------------------------------------------------------ctttatacaattgggctttttgtcattttccttcaaatgtattttttttttaatcttttcactggaaaaaagggaaggcagagataatctctctcgctctcgccacttcggggcttgctcagcga-ttttgctcctccctcatcctcctttcaggtcggcatcgtgtgataggttgggaaaaatatgacaaggcattttcttcttctttatatccacttgctgatagaaacattgtcttttgcaggagaagttagtttgaattgcaaggcatattttctcaacagaggttactaaaaaatggagttgagatcattcttcttgcaatctaacttaacacctttgtttccgtcatttacgtgctgtgttaagccctctttccagtccaagaatatggaccagaaagtttataaattagagattagtcgaagaatgggaattttaacagccattacttcagtagtattagcaggagagggtattgttagcacaaaaattgcgaatggattcgattttggatttgtggctcctgatcaaactgttgaagaagctgagagtggaatcagaagtcatgcacaagccttattacaagtgaaagatcttttggagacagagtcatggaaagaagcacaaaaggcattgcgaaggagctcagcgctcctgaagaaggatatgtatactataatcaatagcaagcctggaagcgagaggccgtcactaaggaagctgtattccagtctattcaataatgtcagtagagtaagtacagttacactatcctgctttatatacctagtgggagtggaagatgcatttgctccattttaaatatcttatttgcaacaatcatatctagttccattcatttcctagtctttaaatatttctataattgtatttaaaggagtcttattcagtttgtacagctgcctcaattataaaaaaaaaaaacggtgggctttggcagatttattgtgtccaccgtattatatatggatgaaataaacttttatgtaacaaaagaaagtgcaaagtaagagaa-aagacatcttcccatggaaaagtgaaaagggtaggtggcagtaatagaataaattttgtctagcaagctcttaaattcttgcagtcaaataaactagaagtgatttttcaataaaaccattactgg-------------------------------------
>Jupunba_leucophylla_Iganci_839@NODE_1_length_1386_cov_220.847976
-----------------------------------------------caattttgctaataaaattttcctgtctcttaatgattgtagaatcaccatactatccattctctcccactttatacaattgggc-ttttgtcattttccttcaaatgtatgttttttttaatcttttcattggaaaaaagggatggcagggataatctctctcgctctcgtcacttcggggcttgctcagaga-ttttgctcctccctcatcctcctttcaggtcggcatcgtgtgataggttcggaaaaatatgacaaggcattttcttcttctttatatccacttgctgatagaaacattgtcttttgcaggagaagttagtttgaattgcaaggcatattttctcaacagaggttactaaaaaatggagttgagatcattcttcttgcaatctaacttaacacctttgtttccgtcatttacgtgctgtgttaagccctctttccagtccaagaatatggaccagaaagtttataaattagagattagtcgaagaatgggaattttaacagccattacttcagtagtattagcaggagagggtattgttagcacaaaaattgcgaatggatttgattttggatttgtggctcctgatcaaactgttgaagaagctgagagtggaatcagaagtcatgcacaagccttgttacaagtgaaagatcttttggagacagagtcatggaaagaagcacaaaaggcattgcgaaggagctcagcgcttctgaagaaggatatgtatactataatcaatagcaagcctggaagtgagaggccctcactgaggaagctgtattccagtctattcaataatgtcagtagagtaagtacagttacactatcctgctttatatacctcatgggagtggaagatgcattgtctccattttaaatatcttatttgcaactatcatacctagttccattcatttcctagtctttaaatatttctatagttgtatttaaaggagtcttattcaatttgtacagctgcctcaattat---taaaaaaaacggtgggctttggctgatttattgtgcccaccgtattatatatggatgaaataaacttttatgtaacaaaagaaagtgcaaagtaagagaataagacatcctcccatggaaaagcgaaaagggtaggtggcagtaatagaataaattttgtctagcaagctcttaaattcttgcagtcaaataaattagaagtgatttttcaataaaaccattactggttgataagggagaaggcatgttcgttgctgggtagat
>Jupunba_limae_Iganci_261@NODE_1_length_1162_cov_148.894931
-------------------------------------------------------------------------------------------------------------------------------------------------------------------------------------------------------------------------------------cttgctcagaga-ttttgctcctccctcatcctcctttcaggtcggcgtcgtgtgataggttgggaaaaatatgacaa---------ttcttctttatatccacttgctgatagaaacattgtcttttgcaggagaagtgagtttgaattgcaaggcatattttctcaacagcggttactacaaaatggagttgagatcattcttcttgcaatctaacttaacacctttgtttccgtcatttacgtgctgtgttaagccctctttccagtccaagaatatggaccagagagtttataaattagagattagtcgaagaatgggaattttaacagccattacttcagtagtattagcaggagagggtattgttagcacaaaaattgcgaatggatttgattttggatttgtggctcctgatcaaactgttgaagaagctgagagtggaatcagaagtcatgcacaagctttattacaagtgaaagatcttttggagacagagtcatggaaagaagcacaaaaggcattgcgaaggagctcagcgctcctgaagaaggatatgtatactataatcaatagcaagcctggaagtgagaggccctcattaaggaagctgtattccagtctattcaataatgtcagtagagtaagtacagttacattatcctgctttatatacctcgtgggagtggaagatgcattttctccattttaaatatcttatttgcaactatcatacctagttccattcatttcctagtctttaaatatttctataattgtatttaaaggagtcttgttcaatttgtacagctgcctcaattat---taaaaaaaacggtaggttttggcagatttattgtgtccaccgtattatatatggatgaaataaacttttatgtaacaaaagaaagagcaaagtaagagaataagacatcatcccatgtaaaagtgaaaagggtaggtggtagtaatagaataaattttgtctagcaagctcttaaattcttgcagtcaaataaattagaagtgatttttcaataaaaccattactggttgataagggagaaggcatgttcgttgctgggtagat
>Jupunba_longipedunculata_Cardona_2682@NODE_1_length_1105_cov_110.359922
---------------------------------------------------------------------------------tattgtagaatcaccatactatccattctctcccactttatacaattgggctttttgtcattttccttcaaatgta--ttttttttaatcttttcattggaaaaaagggatggcagagataatgtctctcgctctcgccacttcggggcttgctcagaga-ttttgctcctccctcaccctcctttcaggtcggcatcgtgtgataggttgggaaaaatatgacaaggcattttcttcttctttatatccacttgctgatagaaacattgtcttttgcaggagaagttagtttgaattgcaaggcatattttctgaacagaggttactaaaaaatggagttgagatcattcttcttgcaatctaactcaacacctttgtttccgtcatttacgtgctgtgttaagccctctttccagtccaagaatatggaccagaaagtttataaattagagattagtcgaagaatgggaattttaacagccattacttcagtagtattagcaggagagggtattgttagcacaaaaattgcgaatggatttgattttggatttgtggctcctgatcaaactgttgaagaagctgagagtggaatcagaagtcatgcacaagccttgttacaagtgaaagatcttttggagacagagtcatggaaagaagcacaaaaggcattgcgaaggagcgcagcgcttctgaagaaggatatgtatactataatcaatagcaagcctggaagtgagaggccctcactgaggaagctgtattccagtctattcaataatgtcagtagagtaagtacagttacactatcctgctttatatacctcatgggagtggaagatgcattttctccattttaaatatcttatttgcaactatcatacctagttccattcatttcctagtctttaaatatttctatagttgtatttaaaggagtcttattcaatttgtacagctgcctcaattat---taaaaaaaacggtgggctttggctgatttattttgtccaccgtattatatatggatgaaataaacttttatgtaacaaaagaaagtgcaaagtaagagaataagacatcctcccatggaaaagtgaaaagggtagg--------------------------------------------------------------------------------------------------------------------------------
>Jupunba_macradenia_Lourteig_3021@NODE_1_length_1070_cov_115.748238
--------------------------------------------acacaattttgctaataaaattttcctgtctcttaatgattgtagaatcaccatactatccattctcttccactttatacaattgggctttttgtcattttccttcaaatgtattatttttttaatcttttcactggaaaaaagggaaggcagagattatccctctcgctctcgccacttcggggtttgctcagaga-ttttgctcctccctcatcctcctttcaggtcggcatcgtgtgataggttgggaaaaacatgacaaggcattttcttcttctttatatccacttgctgatagaaacattgtcttttgcaggagaagtgagtttgaattgcaaggcatattttctcaacagcggttactaaaaaatggagtttagatcattcttcttgcaatctaacttaacacctttgtttccgtcatttacgtgctgtgttaagccctctttccagtccaagaatatggaccagaaagtttataaatttgagattagtcgaagaatgggaattttaacagccattacttcagtagtattagcaggagagggtattgttagcacaaaaattgcgaatggatttgattttggatttgtggctcctgatcaaactgttgaagaagctgagagtggaatcagaagtcatgcacaagctttattacaagtgaaagatcttttggagacagagtcatggaaagaagcacaaaaggcattgcgaaggagctcagcgctcctgaagaaggatatgtatactataatcaatagcaagcctggaagtgagaggccctcactaaggaagctgtattccagtctattcaataatgtcagtagagtaagtacagttacattatcctgctttatatacctcgtgggagtggaagatgcatgttctccattttaaatatcttatttgcaactatcatacctagttccattcatttcctagtctttaaatatttctataattgtatttaaaggggtcttattcaatttgtacagctgcctcaattat--aaaaaaaaaacggtgggttttggcagatttattgtgtccaccgtattatatatgg------------------------------------------------------------------------------------------------------------------------------------------------------------------------------------------------------------------
>Jupunba_nipensis_Mayo_19662@NODE_1_length_754_cov_37.066470
--------------------------------------------------------------------------------------------------------------------------------------------------------------------------------------------------------------------------ccacttcggggcttgctcagcga-ttttgctcctccctcatcctcctttcaggtcggcatcgtgtgataggttgggaaaaatatgacaaggcattttcttcttctttatatccacttgctgatagaaacattgtcttttgcaggaaaagttagtttgaattgcaaggcatattttctcaacagaggttactaaaaaatggagttgagatcattcttcttgcaatctaacttaacacctttgtttccgtcatttacgtgctttgttaagccctctttccagtccaagaatatggaccagaaagtttataaattagagattagtcgaagaatgggaattttaacagccattacttcagtagtattagcaggagagggtattgttagcacaaaaattgcgaatggatttgattttggatttgtggctcctgatcaaactgttgaagaagctgagagtggaatcagaagtcatgcacaagccttattacaagtgaaagatcttttggagacagagtcatggaaagaagcacaaaaggcattgcgaaggagctcagcgctcctgaagaaggatatgtatactataatcaatagcaagcctggaagcgagaggccctcactaaggaagctgtattccaggctattcaataatgtcagtagagtaagtacagttacactatcctgctttatatacctcgtgggagtggaagatgcattttctccattttaaatatcttatttgcaactatcataccaagtt------------------------------------------------------------------------------------------------------------------------------------------------------------------------------------------------------------------------------------------------------------------------------------------------------------------------------------------------------------
>Jupunba_oxyphyllidia_Yonker_6157@NODE_1_length_1057_cov_134.336735
---------------------------------------------cacaattttgctaataaaattttcttgtctcttaatgattgtagaatcaccatactatccattctctcccactttatacaattgggctttttgtcattttccttcaaatgtattttttttttaatcttttcacgggaaaaaagggaaggcagagataatctctctcgctctcgccacttcggggcttgctcagaga-ttttgctcctccctcatcctcctttcagttcggcatcgtgtgataggttgggaaaaatatcacaaggcattttcttcttctttatatccacttgctgatagaaacattgtcttttgcaggagaagttagtttgaattgcaaggcatattttctcaacagaggttactaaaaaatggagttgagatcattcttcttgcaatctaacttaacacctttgtttccgtcatttacgtgctgtgttaagccctcttttcagtccaagaatatggaccagaaagtttataaattagagattagtcgaagaatgggaattttaacagccattacttcagtagtattagcaggagagggtattgttagcacaaaaattgcgaatggatttgattttggatttgtggctcctgatcaaactgttgaagaagctgagagtggaatcagaagtcatgcacaagccttattacaagtgaaagatcttttggagacagagtcatggaaagaagcacaaaaggcattgcgaaggagctcagcgctcctgaagaaggatatgtatactataatcaatagcaagcctggaagtgagaggcccttactaaggaagctgtattccagtctattcaataatgtcagtagagtaagtacagttacactatcctgctttatatacctcatgggagtggaagatgcattttctccattttaaatatcttatttgcagctatcatacctagttccattcatttcctagtctttaaatatttctataactgtatttaaaggagtcttattcaatttgtacagctgcctcaattat---taaaaaaaacggtgggctttggcagatttattgtgtccactgtatta-------------------------------------------------------------------------------------------------------------------------------------------------------------------------------------------------------------------------
>Punjuba_callejasii_Daly_5935@NODE_1_length_1006_cov_18.807320
-----------------------------------------------caattttgctaataaaattttcctgtctcttgatgattgtagaa-caccatactatcccttccctcccactttatacaattgggctttttgtcattttccttcaaatgtattttttttttaatcttttcactggaaaaaagggaaggcagagataatctctctcgctctcgccacttcggggcttgctcagagatttttgctcctccctcatcctcctttcaggtcggcatcgtgtgataggttgggaaaaatatcacaaggcattttcttcttctttatatccacttgctgatagaaacattgtcttttgcaggagaagttagtttgaattgcaaggcatattttctcgacagaggttactaaaaaatggagttgagatcattcttcttgcaatctaacttaacacctttgtttccgtcatttacgtgctgtgttaagccctctttccagtccaagaatatggaccagaaagtttataaattagagattagtcgaagaatgggaattttaacagccattacttcagtagtattagcaggagatggtatttttagcacaaaaattgcgaatggatttgattttggatttgtggctcctgatcaaactgttgaagaagctgagagtggaatcagaagtcatgcacaagccttattacaagtgaaagatcttttggagacagagtcatggaaagaagcacaaaaggcattgcgaaggagttcagcgctcctgaagaaggatatgtatattataatcaatagcaagcctggaaatgagaggccctcactaaggaagctgtattccagtctattcaataatgtcagtagagtaagtacagttacactatcctgctttatatacctcatgggagtggaagatgcattttctccattttaaatatcttatttgcaactatcatacctagttccgttcatttcctagtctttaaatatttttataattgtatttaaaggagtcttattcaatttgtacagctgcctcaatt-----------------------------------------------------------------------------------------------------------------------------------------------------------------------------------------------------------------------------------------------------------------------------
>Punjuba_killipii_Palodorios_6252@NODE_1_length_855_cov_80.197943
-------------------------------------------------------------------------------------------------------------------------------------------------------------------------------------------------------------------------------------------agagat-ttttgctcctccctcatcctcctttcaggtcggcatcgtgtgataggttgggaaaaatatcacaaggcattttcttcttctttatatccacttgctgatagaaacattgtcttttgcaggagaagttagtttgaattgcaaggcatattttctcgacagaggttactaaaaaatggagttgagatcattcttcttgcaatctaacttaacacctttgtttccgtcatttacgtgctgtgttaagccctctttccagtccaagaatatggaccagaaagtttataaattagagattagtcgaagaatgggaattttaacagccattacttcagtagtattagcaggagatggtatttttagcacaaaaattgcgaatggatttgattttggatttgtggctcctgatcaaactgttgaagaagctgagagtggaatcagaagtcatgcacaagccttattacaagtgaaacatcttttggagacagagtcatggaaagaagcacaaaaggcattgcgaaggagttcagcgctcctgaagaaggatatgtatactataatcaatagcaagcctggaaatgagaggccctcactaaggaagctgtattccagtctattcaataatgtcagtagagtaagtacagttacactatcctgctttatatacctcatgggagtggaagatgcattttctccattttaaatatcttatttgcaactatcatacctagttccgttcatttcctagtctttaaatatttctataattgtatttaaaggagtcttattcaatttgtacagctgcctcaattatcaaaagaaaaaacggtgggctttggcagatttat-----------------------------------------------------------------------------------------------------------------------------------------------------------------------------------------------------------------------------------------
>Punjuba_racemiflora_Jimenez_Soares_3626@NODE_1_length_1249_cov_141.219283
------------------------------------------------aattttgctaataaaattttcctgtctcttaatgattgtagaatcaccatactatccattctctcccactttatacaattgggctttttgtcattttccttcaaatgtattttttttttaatcttttcactggaaaaaagcgaaggaagagataatctctctcgctctcgccacttcggagcgtgctcagagatttttgctcctccctcatcctcctgtcaggtcggcatcgtgtgataggttgggaaaaatatcacaaggcattttcttcttctttatctccacttgctgatagaaacattgtcttttgcaggagaagttagtttgaattgcaaggcatattttctcaacagaggttactaaaaaatgaagttgagatcatttttcttgcaatctaacttaacacctttgtttccgtcatttacgtgctgtgttaagccctctttcgagtccaagaatatggatcagaaagtttataaattagagattagtcgaagaatgggaattttaacagccattacttcagtagtattagcaggagagggtatttttagcacaaaaattgcgaatggatttgattttggatttgtggctcctgatcaaactgttgaagaagctgagagtggaatcagaaatcatgcacaagccttattacaagtgaaagatcttttggagacagagtcatggaaagaagcacaaaaggcattgcgaaggagttcagcactcctgaagaaggatatgtatactataatcaatagcaagcctggaagtgagaggccctcactaaggaagctgtattccagtctattcaataatgtcagtagagtaagtacagttacactatcctgctttatatacctcatgggagtggaagatgcattttctccattttaaataacttatttgcaactatcatacgtagttccattcatttcctagtctttaaatatttctataattgtatttaaaggagtcttattcaatttgtacagctgcctcaattat-aaaaaaaaaaacggtgggctttggcagatttattgtgtccaccgtattgtatatggatgaaataaacttttatgtaacaaaagaaagtgcaaagtaagagaataagacagtctcccatggaaaagtgaaaagggtaggtggcagtaatagaataaattttgtctagcaagctcttaaattcttgctgtcaaataaattagaagtgatttttcaataaaaccattactggttgatcagggagaag----------------------
>_R_Acacia_rostellifera_Murphy_466@NODE_1_length_1390_cov_155.201066
actgaaatttaaataaag-------------tacacacacacaaacataatcttactaataaatttttcctgcctctcaatgattgtagaattaccatactattcattctctcccactttacgcaattgggttttttgtcattttccttaaaatatatattgttttttttcttttcactggaaaaaagggaaggcagggataatctctctcgctctcggcacttaagggcttgctcagaaatttttgctccaccctcatcctccttccaggtcggcatcgtgtgatagggtgggaaaaatatcacaaggtattttcttcttctttccatccacttgctgatagaaacattgtcttttgcaggagaagttagtttgaattgcaaggcatattttctcagcagaggttacttaaaaatggagttgatatcattcgtctggcaatctaacttaacacctttgtttccgtcatttacgtgctgtgttaagccttctttccagtccaagaagatggaccggaaagtttataaattggagattagtagaagagtgggaattttaacggccattacttcagcagtattagcaggagagggtatttttagcacaaaaattgcgaatggatttgattttggatttgtggctcctgatcaaactgttgaagaagctgagagtggagttagaagtcatgcgcaagccttattacaagtgaaagatctattagagacagagtcatggaaagaagcacaaaaaacattgcgaaggagttcagcggtcctgaagaaggatatctatactataatcaatagcaagcctggaagtgagaggccctcactaaggaagctgtattccagtctattcaaaaatgtcagtagagtaagtacagttacactatcctggtttatatacttcatgggagtggaagatgcattttctccattttaaatatcttatttgcaactatcatgcctagttccattcatttcctagtatttgaatatttctataattgtatttaacggagtttaattcaatttatacagctgcctcaattattaaaaaaaaaactggtgggctttggcagatttattgcgtccagcgtctcatatatggatgaaataaagttttatctaacaaaagaaagtgtaaggtaagaagataagatattctcccatggaaaagtaacaggggtaggtggcagtaatagaataaattttgtccatcaaggtcttaaattcttgctgtcaaatcaacctgaagtgatttttcaataaaaccattactggttgttcagggagaaggcatgtttgttgctgggtagat
>_R_Afrocalliandra_redacta_Germishuizen_5585@NODE_1_length_963_cov_267.498871
------------------------------------------agatatcattattttatttattaattaatttatttaaataacagtgaattggacaaatt-----------------------------------------tatttttcaaacacacaccattttctatctctctgtaggaaaaaaggggaggcagagataatctctctcgctctcgcaattttggggcttgctcagaaatttttgctcctcccacattctcctttcatgtcggcatcgtgtgacagggtggtaaaaatatctgaaggtattttcttcttcttcctatccacttgctcatagaaacattgtcttttgcaggagaagttagtttgaattgcaacgcaaattttctcaacggaggttact-aaaaatggagttgagatcattcgtcttgcaatctagcttaacatctttgtttccatcatttacgtgctgtgttaagccctctttacagtccaagaagatgaaccagaaactttacaaattagagattagtagaagaatgggacttctaacagccattacttcagtggtattagcaggggagggtatttttaacacaaaaattgtgaatggatttgattttggatttgtggctcctgatcaaactgttgaagaagcagagagtggagtcagaattcatgcacaagccttattgcaagtgaaagatctattagagacagagtcatggaaagaagctcaaaaggcattgcgaaggcgttcagcgatcctgaagaaggatatctatactataatcaataacaagcctggagttgagaggcccccactaaggaagctgtatttcagtcttttcaataatgttagtaaagtaagtacagtaacactatcctgctttat------------------------------------------------------------atacctaatttcattcatttcttagtcttcgaatattttaataattgtatttagaggagtttaattcaatttgtacagccgcctcaattgt----aaaaaaactggtgggctttggcatatttattgtgtcca---------------------------------------------------------------------------------------------------------------------------------------------------------------------------------------------------------------------------------
>_R_Albizia_adinocephala_FHO33_88@NODE_1_length_1687_cov_119.655280
------------------aaagaatat---ttatatacacgcaaacacaattttgctaataaaattttccctccttttaatgattgtagaattaccatactatccacgctctccccatttatccaattgggctttttgtcattttccttcaaatgta--tttttgtttatcttttcattgggaaaaa-ggaaggcagatataatctctctcgcactcgccactgcagggcttgctcactgatttttgctcctccctcatccttctttcaggtcggcatcgtgtgatagggtaggaaaaatatcacaaggtattttcttcttctttatatccacttgctgatagaaacattgtcttgtgcaggagaagctagtttgaattgcaacgcatattttctcaacagaggttactaaaaaatggagttgagatcattcgtcttgcaatctaacgtaacacctttttttccgtcacttacgtgctgtgttaagccctctctccagtccaagaagatggaccagaaagtttataaattagagattagtagaagaatgggaattttaacagccattacttcagtagtattagcaggagagggtatttttagcacaaaaattgcgaatgggtttgattttggatttgtggctcctgatcaaactgttgaagaagctgagagtggaatcagaagtcatgcacaagccttattacaagtgaaagatcttttggagacagagtcatggaaagaagcacaaaaggcattgcgaaggagttcagcgctcttgaagaaggatatgtatactataatcaataacaagcctggaagtgagaggccctcactaaggaagctgtattccagtctattcaataatgtcagtagagtaagtatagttacactatcctgctttatatacttcatgggggtggaaggtgcattttcaccattttaaatatcttttttgcaactatcatacctagttccattcatttcctagtctttaaatatttccatagttgtatttaaaggagtcttattcaatttgtacagctgcctcaattattaaaaaaaaaaacggtggactttggcagatttattgtgtccaccgtgttatatagggatgaaataaatttttatgtaacaaaagaaagtgca----aaaaaaataagacgtcctcccatggaaaagtgaaaagggtgggtggcagtaacagaatatagtttgtctagcaagctcttaaattcatgcagtcaaataaattagaagtgatttttcaataaaaccattactggttgatcagggagaaggcatgttcgttgctgggtagat
>_R_Albizia_edwallii_Dalmaso_272@NODE_1_length_729_cov_7.919881
-------------------------------------------------------------------------------------------------------------------------------------------------------------------------------------------------------------------------------------------------------------------------------------------------------------------------------------------------tgatagaaacattgtcttttgcaggagaagttagtttgaattgcaaggcatattttctccacagaggttactaaaaaatggagttgagatcattcgtcttgcaatctaacttaacacctttgtttccgtcacttacgtgctgtgttaagccctctctccagtccaagaagatggaccagaaagtttataaattagagattagtagaagaatgggaattttaacagccattacttcagtagtattagcaggagagggtatttttagcacaaaaattgcgaatggattggattttggatttgtggctcctgatcaaactgttgaagaagctgagagtggaatcagaagtcatgcacaagccttattgcaagtgaaagatcttttggagacagagtcatggaaagaagcacaaaaggcattgcgaaggagttcagcgctcctgaagaaggatatgtatactataatcaatagcaagcctggaagtgagaggccctcactaaggaagctgtattccagtctattcaataatgtcagtagagtaagtacagttacactatcctgctttatattcttcatgggagtggaagatgtattttctccattttaagtatcttttttgcaactatcatacctagttcctttcatttcgtagtctttaaatatttccataattgtatttaaaggagtcttattcaatttgtgcagctgcctcaattat---ttaaaaaaaaaa------------------------------------------------------------------------------------------------------------------------------------------------------------------------------------------------------------------------------------------------------------
>_R_Albizia_glabripetala_Lewis_1652@NODE_1_length_846_cov_48.962289
----------------------------------------------------------------------------------------------------------------------------------------------------------------------------------------------------------------------------actgcggggcttgctcacagatttttgctcctccctcatcctcctttcaggtcggcatcgtgtgatagggtaggaaaaatatcacaaggtattttcttcttctctatatccacttgctgatagaaacattgtcttgtgcaggagaagttagtttgaattgcaactcatattttctcaacagagattactaaaaaatggagttgagatcattcgtcttgcaatctaacttaacacctttgtttccgtcacttacgtgctgtgttaagccctctctccagtccaagaagatggaccagaaagtttataaattagaaattagtcgaagaatgggaattttaacagccattacttcagtagtattagcaggagaaggtatttttagcacaaaaattgctaatggatttgattttggatttgtggctcctgatcaaactgttgaagaagctgagagtggaatcagaagtcatgcacaagccttattacaagtgaaagatcttttggagacagagtcatggaaagaagcacaaaaggcattgcgaaggagttcagcgctcctgaagaaggatatgtatactataatcaataacaagcctggaagtgagaggccctcactaaggaagctgtattccagtctattcaataatgtcagcagagtaagtacagttacactttcctgccttatatacttcatgggagtggaaggtgcattttctacattttaaatatcttttttgcaactatcatacctagttccatttatttcctagtctttaaatatttctatagttgtatttaaaggagtcttattcaatttgtacagctgcctcaattat---taaaaaaaaaaa------------------------------------------------------------------------------------------------------------------------------------------------------------------------------------------------------------------------------------------------------------
>_R_Albizia_inundata_Wood_26530@NODE_1_length_839_cov_181.067602
-------------------------------------------------------------------------------------------------------------------------------------------------------------------------------------------------------------gctcccgctcccgccacttcggggcttgctaagagatttttgctcctccctcatcctcctttcaggtaggcattgtgtgatagggtgggaaaaatatcacaaggtattttcttcttctttatatccacttgctgatagaaacattgtcttgtgcaggagaagttagtttgaattgcaactcatattttctcaacagagattactaaaaaatggagttgagatcattcgtcttgcaatctaacttaacacctttgtttccgtcacttacgtgctgtgttaagccctctctccagtccaagaagatggaccagaaagtttataaattagaaattagtcgaagaatgggaattttaacagccattacttcagtagtattagcaggagagggtatttttagcacaaaaattgctagtggatttgattttggatttgtggctcctgatcaaactgttgaagaagctgagagtggaatcagaagtcatgcacaagccttgttacaagtgaaagatcttttggagacagagtcatggaaagaagcacaaaaggcattgcgaaagagttcagcgctcctgaagaaggatatgtatactataatcaatagcaagcctggaagtgagaggccctcactaaggaagctgtattccagtctattcaataatgtcagtagagtaagtatagttacactatcctgctttatatacttcatgggagtggaaggtgcattttcaccattttaaatatcttttttgcaactatcatacctagttccattcatttcctagtgtttaaatatttctatagttgtatttaaaggagtcttattcaatttgtacagctgc------------------------------------------------------------------------------------------------------------------------------------------------------------------------------------------------------------------------------------------------------------------------------------
>_R_Albizia_sinaloensis_Hughes_1576@NODE_1_length_934_cov_95.766628
-----------------------------------------------------------------------------------------------------------------------------------------------------------------------------------------------aggcagatataatctctctcgcactagccactgcggggcgtgctcactgatttttgctcctccctcatcctccattcgggtcggcatcgtgtgatagggtaggaaaaatatcacaaggtattttcttcttctttatatccacttgctgatagaaacattgtcttgtgcaggagaagctagtttgaattgcaacgcatattttctcaacagaggttactaaaaaatggagttgagatcattcgttttgcaatctaacgtaacacctttgtttccgtcacttacgtgctgtgttaagccctctctccagtccaagaaaatggaccagaaagtttataaattagagattagtagaagaatgggaattttaacagccattacttcagtagtattagcaggagagggtatttttagcacaaaaattgcgaatgggtttgattttggatttgtggctcctgatcaaactgttgaagaagctgagagtggaatcagaagtcatgcacaagccttattacaagtgaaagatcttttggagacagagtcatggaaagaagcacaaaaggcattgcgaaggagttcagcgctcctgaagaaggatatgtatactataatcaataacaagcctggaagtgagaggccctcactaaggaagctgtattccagtctattcaataatgtcagtagagtaagtatagttacactatc-------atatacttaatgggagtggaaggtgcattttcaccattttaaatatcttttttgcaactatcatacctagttccattcatttcctagtctttaaatatttctatagttgtatttaaaggagtcttattcaatttgtacagctgcctcaattattaaaaaaaaaaacggtgggctttggcagatttattgtgtccgccgtattatatagggatgaaataaatttttatgtaa---------------------------------------------------------------------------------------------------------------------------------------------------------------------------------------------
>_R_Albizia_subdimidiata_var_minor_Gorts_341@NODE_1_length_810_cov_45.930423
-------------------------------------------------------------------------------------------------------------------------------------------------------------------------------------------------------------------------gccactgcggggcttgctcacagatttttgctcctccctcatcctcctttcaggtcggcatcgtgtgatagggtaggaaaaatatcacaaggtattttcttcttctctatatccacttgctgatagaaacattgtcttgtgcaggagaagttagtttgaattgcaactcatattttctcaacagagattactaaaaaatggagttgagatcattcgtcttgcaatctaacttaacacctttgtttccgtcacttacgtgctgtgttaagccctctctccagtccaagaagatggaccagaaagtttataaattagaaattagtcgaagaatgggaattttaacagccattacttcagtagtattagcaggagagggtatttttagcacaaaaattgctaatggatttgattttggatttgtggctcctgatcaaactgttgaagaagctgagagtggaatcagaagtcatgcacaagccttgttacaagtgaaagatcttttggagacagagtcatggaaagaagcacaaaaggcattgcgaaagagttcagcgctcctgaagaaggatatgtatactataatcaatagcaagcctggaagtgagaggccctcactaaggaagctgtattccagtctattcaataatgtcagtagagtaagtatacttacactatcctgctttatatacttcatgggagtggaaggtgcattttcaccattttaaatatcttttttgcaactatcatacctagttccattcatttcctagtgtttaaatatttctatagttgtatttaaaggagtcttat-----------------------------------------------------------------------------------------------------------------------------------------------------------------------------------------------------------------------------------------------------------------------------------------------------
>_R_Albizia_subdimidiata_var_subdimidiata_Ferreira_210@NODE_1_length_1179_cov_163.314882
----------gtatggag-------------catacccagacctttgtaagcccaatactcaactcatctaaactttctgtcattaaaaaaaaaaaagtagagtaataagttt---aattattcaattgggctttttgtcattttccttcaaatgtt--tttttgtttatcctttcactgggaaaaa-ggaaggcaggtataa--tctctcacactcgccactgcgggccttgctcgcagacttttgctcctccctcatcctcctttcaggtcggcatcgtttgatagggtaggaaaaatatcacaaggtattttcttcttctttatatccacttgctgatagaaacattgtcttgtgcaggagaagttagtttgaattgcaactcatattttctcaacagagattactaaaaaatggagttgagatcattcgtcttgcaatctaacttaacacctttgtttccgtcacttacgtgctgtgttaagccctctctccagtccaagaagatggaccagaaagtttataaattagaaattagtcgaagaatgggaattttaacagccattacttcagtagtattagcaggagagggtatttttagcacaaaaattgctaatggatttgattttggatttgtggctcctgatcaaactgttgaagaagctgagagtggaatcagaagtcatgcacaagccttgttacaagtgaaagattttttggagacagagtcatggaaagaagcacaaaaggcattgcgaaagagttcagcgctcctgaagaaggatatgtatactataatcaatagcaagcctggaagtgagaggccctcactaaggaagctgtattccagtctattcaataatgtcagtagagtaagtatagttacactatcctgctttatatacttcatgggagtggaaggtgcattttcaccattttaaatatcttttttgcaactatcatacctagttccattcatttcctagtgtttaaatatttctatagttgtatttaaaggagtcttattcaatttgtacagctgcctcaattattaaaaaaaaaaagggtgggctttggcagatttattgtgtctaccgtattatatatggatgaaataaatttttatgtaacaaaagaaagtgcaaagtaagaaaataagatgtcctcccatggaaaagtgaaaagggtaggtgg-----------------------------------------------------------------------------------------------------------------------------
>_R_Albizia_tomentosa_Hughes_648@NODE_1_length_1161_cov_101.159594
-------------------------------------cacacaaacacaattttgctaataaaatttttcctccttttaatgattgtagaattaccatactatccatgctctccccctttatccaattgggctttttgtcattttccttcaaatgta--tttttgtttatcttttcactggcaaaaa-ggaaggcagatataatctctctcgcactagccactgcggggcgtgctcactgatttttgctcctccctcatcctcctttcgggtcggcatcgtgtgatagggtaggaaaaatatcacaaggtattttcttcttctttatatccacttgctgatagaaacattgtcttgtgcaggagaagctagtttgaattgcaacgcatattttctcaacagaggttactaaaaaatggagttgagatcattcgttttgcaatctaacgtaacacctttgtttccgtcacttacgtgctgtgttaagccctctctccagtccaagaaaatggaccagaaagtttataaattagagattagtagaagaatgggaattttaacagccattacttcagtagtattagcaggagagggtatttttagcacaaaaattgcgaatgggtttgattttggatttgtggctcctgatcaaactgttgaagaagctgagagtggaatcagaagtcatgcacaagccttattacaagtgaaagatcttttggagacagagtcatggaaagaagcacaaaaggcattgcgaaggagttcagcgctcctgaagaaggatatgtatactataatcaataacaagcctggaagtgagaggccctcactaaggaagctgtattccagtctattcaataatgtcagtagagtaagtatagttacactatc-------atatacttaatgggagtggaaggtgcattttcaccattttaaatatcttttttgcaactatcatacctagttccattcatttcctagtctttaaatatttctatagttgtatttaaaggagtcttattcaatttgtacagctgcctcaattattaaaaaaaaaaacggtgggctttggcagatttattgtgtccgccgtattatatagggatgaaataaatttttatgtaacaaaagaaagtgca----aaaaaaataagacgtcctcccatggaaaagtgaaaagggtaggtggcagtaacagaataaag-------------------------------------------------------------------------------------------------------------
>_R_Balizia_spnov_Morim_577@NODE_1_length_1136_cov_255.294172
----------------------------------------------------ttgctaataaaattttcttgtctcttaatgattgtagaatcaccaaactatccatgctctcccactttatacaattgggctttttgtcattttccttcaaatgta--ttttttttaatcttttcacgggaaaaaagggaaggcagagataatctctctcgctctcgccacttcggggcttgctcagaga-ttttgctcctccctcatcctcctttcaggtcggcatcgtgtaataggttgggaaaaatatcacaaggcattttcttcttctttatatccacttgctgatagaaacattgtcttttgcaggagaagttagtttgaattgcaaggcatattttctcaacagaggttactaaaaaatggagttgagatcattcttcttgcaatctaacttaacacctttgtttccgtcatttacgtgctgtgttaagccctcttttcagtccaagaatatggaccagaaagtttataaattagagattagtcgaagaatgggaattttaacagccattacttcagtagtattagcaggagagggcattgttagcacaaaaagtgcgaatggatttgattttggatttgtggctcctgatcaaactgttgaagaagctgagagtggaatcagaagtcatgcacaagccttattacaagtgaaagatcttttggagaaagagtcatggaaagaagcacaaaaggcattgcgaaggagctcagcgctcctgaagaaggatatgtatactataatcaatagcaagcctggaagtgagaggcccttactaaggaagctgtattccagtctattcaataatgtcagtagagtaagtacagttacactatcctgctttatatacctcatgggagtggaagatgcattttctccattttaaatatcttatttgcaactatcatacctagttccattcatttcctagtctttaaatatttctataattgtatttaaaggagtcttattcaatttgtacagctgcctcaattat---taaaaaaaacggtgggctttggcagatttattgtgtccactgtattatatatggatgaaataaacttttatgtaacaaaagaaagtgcaaagtgagagaataagacatcctcccatggaaaagtgaaaaggctag---------------------------------------------------------------------------------------------------------------------------------
>_R_Enterolobium_cyclocarpum_MWC9020@NODE_1_length_1165_cov_268.401654
actgaaacttgtataaat--tatatatatatatattatacgcaaacacaattttgctaataaaa----------tgttaatgattgtagaattaccatactatccattctctcccagttta----------------------------------------------tatcttttcactgg-aaaaagggaaggcagagataatcgctcccgctctcacctcttcggggcttgctcagagatttttgcttctccctcatcctcctttcaggtcggcatcgtgtgatagggtgggaaaaatatcgcaaggtattttcttcttctttatatccacttgctgatagaaacattgtctgttgcaggagaagttaattcgaattgcaaggcatattttctcaacagaggttattaaaaaatggagttgagatcattcgtcttgcaatctaacttaacacctttgtttccgtcatttacgtgctgtgttaagccatctttccagtccaagaagatggaccagaaagtttataaattagagattagtagaagaatgggaattttaacagccattacttcagtagtattagcaggagagggtatttttagcacaaaaattgcgaatggatttgattttggatttgtcgctcctgatcaaactgttgaagaagctgagagtggaatcagaagtcatgcacaagccttgttacaagtgaaagatcttttggagagagagtcatggaaagaagcacaaaaggcattgcgaaggagttcagctctcctgaagaaggatatgtatgctataatcaatagcaagcctggaagtgagaggccctcactaaggaagctgtattccagtctattcaataatgtcagtagagtaagtacagttacactatcctgctttatatacttaatgggagtggaagatgcattttctccatcttaaatatcttatttgcaactatcatacctagttccattaatttcctagtctttaaatatttctataattgtatttaaaggagtctaattcaatttatacagctgcctcaattatcaaagaaaaaactggtgggctttggcagatttgttgtgtccagcatcttgtatat-gatgaaataaagttttacttaacaaaagaaagtgcaaagcaagagaataagacatcctcccatggaaaagtgaaaagggtaggtggcagtaatagaataaatt------------------------------------------------------------------------------------------------------------
>_R_Hydrochorea_corymbosa1_Bonadeu_655@NODE_1_length_805_cov_185.400000
---------------------------------------------------------------------------------------------------------------------------------------------------------------------------------------------------agagataatctctctcgctctcgccacttcggggcttgctcagaga-ttttgctcctccctcatcctcctttcaggtcggcatcgtgtgataggttgggaaaaatatcacaaggcattttcttcttctttatatccacttgctgatagaaacattgtcttttgcaggagaagttagtttgaattgcaagacatattttctcaacagaggttactaaaaaatggagttgagatcattcttcttgcaatctaacttaacacctttgtttccgtcatttacgtgctgtgttaagccctcttttcagtccaagaatatggaccagaaagtttataaattagagattagtcgaagaatgggaattttaacagccattacttcagtagtattagcaggagagggtattgttagcacaaaaattgcgaatggatttgattttggatttgtggctcctgatcaaaccgttgaagaagctgagagtgggatcagaagtcatgcacaagccttattacaagtgaaagatcttttggagaaagagtcatggaaagaagcacaaaaggcattgcgaaggagctcagcgctcctgaagaaggatatgtatactataatcaatagcaagcctggaagtgagaggcccttactaaggaagctgtattccagtctattcaataatgtcagtagagtaagtacagttacactatcctgctttatatacctcatgggagtggaagatgcattttctccattttaaatatcttatttgcaactatcatacctagttccattcatttcctagtctttaaatatttc-------------------------------------------------------------------------------------------------------------------------------------------------------------------------------------------------------------------------------------------------------------------------------------------------------------------------------
>_R_Hydrochorea_corymbosa2_Iganci_862@NODE_1_length_1020_cov_226.117098
--------------------------------------------------------------atttttcttgtctcttaatgattgtagaatcaccaaactatccatgctctcccactttatacaattgggctttttgtcatttttcttcaaatgta--ttttttttaatcttttcacgggaaaaaagggaaggcagagataatctctctcgctctcgccacttcggggcttgctcagaga-ttttgctcctccctcatcctcctttcaggtcggcatcgtgtgataggttgggaaaaatatcacaaggcattttcttcttctttatatccacttgctgatagaaacattgtcttttgcaggagaagttagtttgaattgcaaggcatattttctcaacagaggttactaaaaaatggagttgagatcattcttcttgcaatctaacttaacacctttgtttccgtcatttacgtgctgtgttaagccctcttttcagtccaagaatatggaccagaaagtttataaattagagattagtcgaagaatgggaattttaacagccattacttcagtagtattagcaggagagggtattgttagcacaaaaattgcgaatggatttgattttggatttgtggctcctgatcaaactgttgaagaagctgagagtgggatcagaagtcatgcacaagccttattacaagtgaaagatcttttggagaaagagtcatggaaagaagcacaaaaggcattgcgaaggagctcagcgctcctgaagaaggatatgtatactataatcaatagcaagcctggaagtgagaggcccttactaaggaagctgtattccagtctattcaataatgtcagtagagtaagtacagttacactatcctgctttatatacctcatgggagtggaagatgcattttctccattttaaatatcttatttgcaactatcatacctagttccattcatttcctagtctttaaatatttctataattgtatttaaaggagtcttattcaatttgtacagctgcctcaattatt--aaaaaaaaacggtggcctttggcagatttat-----------------------------------------------------------------------------------------------------------------------------------------------------------------------------------------------------------------------------------------
>_R_Hydrochorea_marginata_Morim_563@NODE_1_length_1390_cov_195.805027
-------------atatacatatatatatattatacgcacagaaacacaattttgctaataaaattttcttgtctcttaatgattgtagaatcaccaaactatccatgctctcccactttatacaattgggctttttgtcattttccttcaaatgta--ttttttttaatcttttcacgggaaaaaagggaaggcagagataatctctcttgctctcgccacttcggggcttgctctgaga-ttttgctcctccctcatcctcctttcaggtcggcatcgtgtaataggttgggaaaaatatcacaaggcattttcttcttctttatatctacttgctgatagaaacattatcttttgcaggagaagttagtttgaattgcaaagcatattttctcaacagaggttactgaaaaatggagttgagatcattcttcttgcaatctaacttaacacctttgtttccgtcatttacgtgctgtgttaagccctcttttcagtccaagaatatggaccagaaagtttataaattagagattagtcgaagaatgggaattttaacagccattacttcagtagtattagcaggagagggtattgttagcacaaaaattgcgaatggatttgattttggatttgtggctcctgatcaaactgttgaagaagctgagagtggaatcataagtcatgcacaagccttattacaagtgaaagatcttttggagaaagagtcatggaaagaagcacaaaaggcattgcgaaggagctcagcgctcctgaagaaggatatgtatactataatcaatagcaaggctggaagtgagaggcccttactaaggaagctgtattccagtctattcaataatgtcagtagagtaagtacagttacactatcctgctttatatacctcatgggagtggaagatgcattttctccattttaaatatcttatttgcaactatcatacctagttccattcatttcctagtctttaaatatttctataattgtatttaaaggagtcttattcaatttgtacagctgcctcaattat---taaaaaaaccggtgggctttggcagatttattgtgtccactgtattatatatggatgaaataaacttttatgtaacaaaagaaagtgcaaagcgagagaataagacatcctcccatggaaaagtgaaaagggtaggtggcagtaatagaataaattttgtctagcaagctcttaaattcttgcactcaaataaattagaagtgagttttcaataaaaccattactggttgataagggagaaggcatgttcgttgctgggtagat
>_R_Jupunba_brachystachya_Lima_7438@NODE_1_length_1426_cov_113.620460
accaaacgcttaatcgct--tgcatcaggattacatgta-------atcatttctcatgtaatcgaaccaaacgtgctaatgattgtagaatcaccatgctatccattctctcccactttatacagttgggctttttgtcattttccttcaaatgtatttttttttaaatcttttcactggaaaaaagggaaggcagagataatctctctcgctcttgccacttcggggcttgctcagaga-ttttgctcctccctcatcctcctttcaggtcggcgtcgtgtgataggttgggaaaaatatgacaaggcattttcttcttctttatatccacttgctgatagaaacattgtcttttgcaggagaagtgagtttgaattgcaaggcatattttctcaacagcggttactacaaaatggagttgagatcattcttcttgcaatctaacttaacacctttgtttccgtcatttacgtgctgtgttaagccctctttccagtccaagaatatggaccagagagtttataaattagagattagtcgaagaatgggaattttaacagccattacttcagtagtattagcaggagagggtattgttagcacaaaaattgcgaatggatttgattttggatttgtggctcctgatcaaactgttgaagaagctgagagtggaatcagaagtcatgcacaagctttattacaagtgaaagatcttttggagacagagtcatggaaagaagcacaaaaggcattgcgaaggagctcagcgctcctgaagaaggatatgtatactataatcaatagcaagcctggaagtgagaggccctcattaaggaagctgtattccagtctattcaataatgtcagtagagtaagtacagttacattatcctgctttatatacctcgtgggagtggaagatgcattttctccattttaaatatcttatttgcaactatcatacctagttccattcatttcctagtctttaaatatttctataattgtatttaaaggagtcttgttcaatttgtacagctgcctcaattat---taaaaaaaacggtaggttttggcagatttattgtgtccaccgtattatatatggatgaaataaacttttatgtaacaaaagaaagagcaaagtaagagaataagacgtcctcccatgtaaaagtgaaaagggtaggtggtagtaatagaataaattttgtctagcaagctcttaaattcttgcagtcaaataaattagaagtgatttttcaataaaaccattactggttgataagggagaaggcatgttcgttgctgggtagat
>_R_Jupunba_filamentosa_Lima_7487@NODE_1_length_1493_cov_108.034605
actgaaacttgtataaagtatatatatatattatacacacacaaacacaattttgctaataaaattttcttgtctcttaatgattgtagaatcaccatactatccattctgtcccactttatacaattgggctttttgtcattttccttcaaatgta--ttttttttaatcttttcacgggaaaaaagggaaggcagagataatctctcccgctctcgccacttcggggcttgctcagaga-tttcgctcctccctcatcctcctttcaggtcggcatcgtgtgataggttgggaaaaatatcacaaggcattttcttcttctttatatccacttgctgatagaaacattgtcttttgcaggagaagttagtttgaattgcaaggcatattttctcaacagaggttactaaaaaatggagttgagatcattcttcttgcaatctaacttaacacctttgtttccgtcatttacgtgctgtgttaagccctcttttcagtccaagaatatggaccagaaagtttataaattagagattagtcgaagaatgggaattttaacagccattacttcagtagtattagcaggagagggtattgttggcacaaaaattgcgaatggatttgattttggatttgtggctcctgatcaaactgttgaagaagctgagagtggaatcagaagtcatgcacaagccttattacaagtgaaagatcttttggagacagagtcatggaaagaagcacaaaaggcattgcgaaggagctcagcgctcctgaagaaggatatgtatactataatcaatagcaagcctggaagtgagaggcccttactaaggaagctgtattccagtctattcaataatgtcagtagagtaagtacagttgcactatcctgctttatatacctcatgggagtggaagatgcattttctccattttaaatatcttatttgcaactattatacctagttccattcatatactagtctttaaatatttctataattgtatttgaaggagtcttattcaatttgtacagctgcctcaattat---taaaaaaaacggtgggctttggcagatttattgtgtccactgtattatatatggatgaaataaacttttatgtaacaaaagaaagtgcaaagtgagagaataagacatcctcccatggaaaagtgaaaagggtaggtggcagtaatagaataaattttgtctagcaagctcttaaattcttgctctcaaataaattagaagtgagttttcaataaaaccattactggttgataagggagaaggcatgttcgttgctgggtagat
>_R_Jupunba_laeta_Mori_25147@NODE_1_length_1087_cov_94.336634
-----------------------------------------------------------------------------------------------------------------------------------------gtcattttccttcaaatgtattattttttttatcttttcactggaaaaaagggaaggcagagataatatctctcgct-----------ggggattgcttagaga-ttttgctcctccctcatcctcctttcaggtcggcatcgtgtgataggttgggaaaaatatgacaaggcattttcttcttctttatatccacttgctgatagaaaca--gtcttttgcaggagaagtgagtttgaattgcaaggcatattttctcaacagcggttactacaaaatggagttgagatcattcttcttgcaatctaacttaacacctttgtttccgtcatttacgtgctgtgttaagccctctttccagtccaagaatatggaccagaaagtttataaattagagattagtcgaagaatgggaattttaacagccattacttcagtagtattagcaggagagggtattgttagcacaaaaattgcgaatggatttgattttggatttgtggctcctgatcaaactgttgaagaagctgagagtggaatcagaagtcatgcacaagctttattacgagtgaaagatcttttggagacagagtcatggaaagaagcacaaaaggcattgcgaatgagctcagcgctcctgaagaaggatatgtatactataatcaatagcaagcctggaagtgagaggccctcattaaggaagctgtattccagtctattcaataatgtcagtagagtaagtacagttacattatcctgctttatatacctcgtgggagtgcaagatgcattttctccattttaaatatcttatttgcaactatcatacctagttccattcatttcctagtctttaaatatatctataattgtatttaaaggagtcttattcaatttgtacagctgcctcaattat---taaaaaaaacggtgggttttggcagatttattgtgtccaccgtattatatatggatgaaataaa-ctttatgcaacataagaaagagcaaagtaagagaataagacatcctcccatggaaaagtgaaaagggtaggtggcagtaatagaataaattttgtctggcaagctcttaaattcttgc---------------------------------------------------------------------------------
>_R_Jupunba_langsdorfii_Ribeiro_728@NODE_1_length_1670_cov_100.009416
actgaaacttgtataaagtatatatatatattatacacacacaaacacaattttgctaataaaattttcttgtctcttaatgattgtagaatcaccatactatccattctctcccaatttacccaattgggctttttgtcattttccttcaaatgta--ttttttttaatcttttcacgggaaaaaagggaaggcagagataatctctctcgctctcgccgcttcggggcttgctcagaga-ttttgctcctccctcatcctcctttcaggtcggcatcgtgtgataggttgggaaaaatatcacaaggcattttcttcttctttatatccacttgctgatagaaacattgtcttttgcaggagaagttagtttgaattgcaaggcatattttctcaacagaggttactaaaaaatggagttgagatcattcttcttgcaatctaacttaaaacctttgtttccgtcatttacgtgctgtgttaagccctcttttcagtccaagaatatggaccagaaagtttataaattagagattagtcgaagaatgggaattttaacagccattacttcagtagtattagcaggagagggtattgttagcacaaaaattgcgaatggatttgattttggatttgtggctcctgatcaaactgttgaagaagctgagagtggaatcagaagtcatgcacaagccttattacaagtgaaagatcttttggagacagaatcatggaaagaagcacaaaaggcattgcgaaggagctcagcgctcctgaagaaggatatgtatactataatcaatagcaagcctggaagtgagaggcccttactaaggaagctgtattccagtctattcaataatgtcagtagcgtaagtacagttacactatcctgctttatatacctcatgggagtggaagatgcattttctccattttaaatatcttatttgcaactattatacctagttccattcatttcctagtctttaaatatttctataattgtatttaaaggagtcttattcaatttgtacagctgcctcaattat---taaaaaaaacggtgggctttggcagatttattgtgtccactgtattatatatggatgaaataaacttttatgtaacaaaagaaagtgcaaagtgagagaataagacatcctcccatggaaaagtgaaaagggtaggtggcagtaatagaataaattctgtctagcaagctcttaaattcttgctctcaaataaattagaagtgagttttcaataaaaccattactggttgataagggagaaggcatgttcgttgctgggtagat
>_R_Jupunba_microcalyx_Iganci_855@NODE_1_length_950_cov_220.140893
---------------------------------tacacacacaaacacaattttgctaataaaattttcctgtctcttaatgattgtagaatcaccatactatccattctctcccactttatacaattgggc-ttttgtcattttccttcaaatgtatgttttttttaatcttttcattggaaaaaagggatggcagggataatctctctcgctctcgccacttcggggcttgctcagaga-ttttgctcctccctcatcctcctttcaggtcggcatcgtgtgttagcttgggaaaaatatgacaaggcattttcttcttctttatatccacttgctgatagaaacattgtcttttgcaggagaagttagtttgaattgcaaggcatattttctcaacagaggttactaaaaaatggagttgagatcattcttcttgcaatctaacttaacacctttgtttccgtcatttacgtgctgtgttaagccctctttccagtccaagaatatggaccagaaagtttataaattagagattagtcgaagaatgggaattttaacagccattacttcagtagtattagcaggagagggtattgttagcacaaaaattgcgaatggatttgattttggatttgtggctcctgatcaaactgttgaagaagctgagagtggaatcagaagtcatgcacaagccttgttacaagtgaaagatcttttggagacagagtcatggaaagaagcacaaaaggcattgcgaaggagctcagcgcttctgaagaaggatatgtatactataatcaatagcaagcctggaagtgagaggccctcactgaggaagctgtattccagtctattcaataatgtcagtagagtaagtacagttacactatcctgctttatatacctcatgggagtggaagatgcattttctccattttaaatatcttatttgcaactatcatacctagttccattcatttcct-----------------------------------------------------------------------------------------------------------------------------------------------------------------------------------------------------------------------------------------------------------------------------------------------------------------------------------------------
>_R_Jupunba_microcalyx_Iganci_855@NODE_2_length_539_cov_5.813853
------------------------------------------------------------------------------------------------------------------------------------------------------------------------------------------------------------------------------------------------------------------------------------------------------------------------------------------------------------------------------------------------------------------------------------------------------------------------------------------------------------------------------------------------------------------------------------------------------------------------------------------------------------------------------------------------------------------------------------------------------------------------------------------------------------------------------------------------------------------------------------------------------------------------------------------------------------------------------------------------------------------------------------------------------------------ttcaatttgtacagctgcctcaattat---taaaaaaaacggtgggctttggctgatttattgtgtccaccgtattatatatggatgaaataaacttttatgtaacaaaagaaagtgcaaagtaagagaataagacatcctcccatggaaaagcgaaaagggtaggtggcagtaatagaataaattttgtctagcaagctcttaaattcttgcagtcaaataaattagaagtgatttttcaataaaaccattactggttgataagggagaaggcatgttcgttgctgggtagat
>_R_Jupunba_oppositifolia_Liegier_16014@NODE_1_length_998_cov_110.575461
--------------------------------------------------------------------------------------------caccatactatccatcctctcccactttatacaattgggctttttgtcattttccttcaaatgtt-tttttttttaatcttttcactcgaaaaaagggaaggcagagataatctcgctcgctctcgccacttcggtgcttgctcagcga-ttttgctcctccctcatccacctttcaggtcggcatcgtgtgataggttgggaaaaatatgacaaggcattttcttcttctttatatccacttgctgatagaaacattgtcttttgcaggagaagttagtttgaattgcaaggcatattttctcaacagaggttactaaaaaatggagttgagatcattcttcttgcaatctaacttaatacctttgtttccgtcatttacgtgctgtgttaagccctctttccagtccaagaatatggaccagaaagtttataaattagagattagtcgaagaatgggaattttaacagccattacttcagtagtattagcaggagagggtattgttagcacaaaaattgcgaatggatttgattttggatttgtggctcctgatcaaactgttgaagaagctgagagtggaatcagaagtcatgcacaagccttattacaagtgaaagatcttttggagacagagtcatggaaagaagcacaaaaggcattgcgaaggagctcagcgctcctgaagaaggatatgtatactataatcaatagcaagcctggaagcgagaggccctcacttaggaagctgtattccagtctattcaataatgtcagtagagtaagtacagttacactatcctgctttatatacctcgtgggagtggaagatgcattttctccattttaaatatcttatttgcaactatcatacctagttccattcatttcctagtctttaaatatttctataattgtatttaaaggagtcttattcaatttgtacagctgcctcaattat-aaaaaaaaaaacggtgggctttggcagatttattg---------------------------------------------------------------------------------------------------------------------------------------------------------------------------------------------------------------------------------------
>_R_Jupunba_trapezifolia_Simon_1600@NODE_1_length_1130_cov_268.099535
-------------------------------------------------------------------------ctcttaatgattgtagaatcaccatactatccattctctcccactttatacaattggtctttttgtcattttccttcaaatgtattttttttttaatcttttcactggaaaaaagggaaggcagagataatctctttcgctctcgccacttcggggcttgctcagaga-ttttcctcctccctcatcctcctttcaggtcggcatcgtgtgataggttgggaaaaatatgacaaggcattttcttcttctttatatccacttgctgatagaaacattgtcttttgcagggaaagtgagtttgaattgcaaggcatattttctcaacagcggttactaaaaaatggagttgagatcattcttcttgcaatctaacttaacacctttgtttccgtcatttacgtgctgtgttaagccctctttccagtccaagaatatggaccagaaagtttataaattagagattagtcgaagaatgggaattttaacagccattacttcagtagtattagcaggagagggtattgttagcacaaaaattgcgaatggatttgattttggatttgtggctcctgatcaaactgttgaagaagctgagagtggaatcagaagtcatgcacaagccttattaaaagtgaaagatcttttggagacagagtcatggaaagaagcacaaaaggcattgcgaaggagctcagcgcttctgaagaaggatatgtatactataatcaatagcaagcctggaagcgagaggccctcactaaggaagctgtattccagtctattcaataatgtcagtagagtaagtacagttacactatcctgctttatatacctcgtgggagtggaagatgcattttctccattttaaataccttatttgcaactatcatacctagttccattcatttcctagtctttaaatatttctataattgtatttaaaggagtcttattcaatttgtacagctgcctcaattatagaaaaaaaaaacggtgggctttggcagatttattgtgtccaccgtattatatatggatgaaataaacttttatgtaacaaaagaaagtgcaaagtaagagaataagacatcctcccatggaaaagtgaaaagggtaggtggcagta------------------------------------------------------------------------------------------------------------------------
>_R_Jupunba_villosa_Borges_423@NODE_1_length_1656_cov_106.546548
actgaaacttgtatagagtacagatatatattatacacacacaaacacaattttgctaataatattttcctgtctcttaatgattttagaatcaccatgctatccattctctcccactttatacaattgggctttttgtcattttccttcaaatgtattttttttttaatcttttcactggaaaaaagggaaggcagagataatctctctggctctcgccacttcggggcttgctcagaga-ttttgctcctccctcatcctcctttcaggtcggcgtcgtgtgataggttgggaaaaatatgacaaggcattttcttcttctttatatccacttgctgatagaaacattgtcttttgcaggagaagtgagtttgaattgcaaggcatattttctcaacagcggttactacaaaatggagttgagatcattcttcttgcaatctaacttaacacctttgtttccgtcatttacgtgctgtgttaagtcctctttccagtccaagaatatggaccagagagtttataaattagagattagtcgaagaatgggaattttaacagccattacttcagtagtattagcaggagagggtattgttagcacaaaaattgcgaatggatttgattttggatttgtggctcctgatcaaactgttgaagaagctgagagtggaatcagaagtcatgcacaagctttattacaagtgaaggatcttttggagacagagtcatggaaagaagcacaaaaggcattgcgaaggagctcagcgctcctgaagaaggatatgtatactataatcaatagcaagcctggaagtgagaggccctcattaaggaagctgtattccagtctattcaataatgtcagtagagtaagtaaagttacattatcctgctttatatacctcgtgggagtggaagatgcattttctccattttaaatatcttatttgcaactatcatacctagttccattcatttcctagtctttaaatatttctataattgtatttaaaggagtcttgttcaatttgtacagctgcctcaattat---taaaaaaaacggtgggttttggcagatttattgtgtccaccgtattatatatggatgaaataaacttttatgtaacaaaagaaagagcaaagtaagagaataagacctcctcccatgtaaaagtgaaaagggtaggtggtagtaatagaataaattttgtctagcaagctcttaaattcttgcagtcaaataaattagaagtgatttttcaataaaaccattactggttgataagggagaaggcatgttcgttgctgggtagat
>_R_Punjuba_lehmannii_Escobar_7465@NODE_1_length_1406_cov_73.592927
actgaaacttgtataaattatatatatatattatac-cgcacaaacacaattttgctaataaaattttcctgtctcttaatgattgtagaa-caccatactattcagtccctcccactttatacaattgggctttttgtcattttccttccaatgtattttttttttaatcttttcactggaaaaaaggggaggcagagataatctctctcgctctcgccacttcggggcttgctcagagatttttgctcctccctcatcctcctttcaggtcggcatcgtgtgataggttgggaaaaatatcacaaggcattttcttcttctttatatccacttgctgatagaaacattgtcttttgcaggagaagttagtttgaattgcaaggcatattttctcgacagaggttactaaaaaatggagttgagatcattcttcttgcaatctaacttaacacctttgtttccgtcatttacgtgctgtgttaagccctctttccagtccaagaatatggaccagaaagtttataaattagagattagtcgaagaatgggaattttaacagccattacttcagtagtattagcaggagatggtatttttagcacaaaaattgcgaatggatttgattttggatttgtggctcctgatcaaactgttgaagaagctgagagtggaatcagaagtcatgcacaagccttattacaagtgaaagatcttttggagacagagtcatggaaagaagcacaaaaggcattgcgaaggagttcagcgctcctgaagaaggatatgtatactataatcaatagcaagcctggaaatgagaggccctcactaaggaagctgtattccagtctattcaataatgtcagtagagtaagtacagttacactatcctgctttatatacctcatgggagtggaagatgcattttctccattttaaatatcttatttgcaactatcatacctagttccgttcatttcctagtctttaaatatttctataattgtatttaaaggagtcttattcaatttgtacagctgcctcaattatcaaaaaaaaaaacggtgggctttggcagatttattgtgtccaccgtattatatatggatgaaataaacttttatgtaacaaaagaaagtgcaaagtaagagaataagacatcctcccatggaaaagtgaaaagggtaggtggcagtaatagaataaattttgtatagcaagctcttaaattcttgcagtcaaataaattagaagtgatttttcaataaaaccattactggttgatcagggagaaggcatgttcgttgctgggtagat
