# Supplementary material for: A new generic circumscription of Hydrochorea (Leguminosae, Caesalpinioideae, mimosoid clade) with an amphi-Atlantic distribution
Source: PhytoKeys. 2022 Aug 22;205:401–37. doi: 10.3897/phytokeys.205.82775 (PMC9849043; doi:10.3897/phytokeys.205.82775)
Supplement: Supplementary material 1 — Supplementary data file S1 [file phytokeys-205-401_article-82775__-s001.zip › MSC_m21014_comp32739_c0_seq2_exon01.aln-cln]

>Acacia_rostellifera_Murphy_466@NODE_1_length_2501_cov_188.336221
tccaaccaattatatgaaaggatatctaggctgatcttagaatattctaatgttggagtcaataaaacatgtctggtaaggtctgcattcctggaaagtgcaagactgcaggtcactaaaatattcttaagatatgagtcatgcaaccgtacgtttacttaatgatttttgctcatcttttgacttttatcaaatagtataatttcaatgcttgtgcatgtccaagatatgatgggagccagataacataagggatatatccctataaatccagaccctactagctgagaaaaagaaagagccaaaaagaaggatattgatcaactaagcgtgagaaaaatac----gagtaacatgtcaagccgaagagtcaatgcaacatttcataatttcttgtcttaaccatattacctgcactgctagagatgaccagttcctggggagattgagggtcacaatatctctagtttcatcaccatatgccatgtaaccagaaaacccaaaaagcatgtacacaagtgtaattccaccaaaggtctgagccagcaatcttgggaatttagccctgtcctgcatagaattctccaaggccaatgtcatcccaaacccttcaaaacaaaagactgccatgcctcctgcaaaaggcagtccccctaagttggatgtgaatgcggtcctctgttcaaatgagaattcaccctttattgcttgctgtatgtcttccttcaccacaattcccatcgccaggatattgcaaatatcagcaaaaatgctaaatggtgctaaagcagataagctccctatccatgatagtccaatttcagctggcactaacaaaagtatataggatgtgaatgcgagactgtgcgtttggaaaatagattgtaagttttggccaatgaataccaaatatgcaacagaacctccactctgtgctatcaaaataagaaattgtgacagatatcggccaaaggttccataactcctataacccaaatctccatatgtttttgcttcgactggtgatccatctgctgctaacttctctctgcacaaaacctgtatcaaggaaatatcagctgaattctaaaggcagaaaatttaaataaaagaaaatgctcagtcgattctaattcaggttctaggaacatcttttctttttcctagcaaacgaatttaatgtccgggggggaggtcatgtcatcataatagagggaaataaaacaaatgttagtcacgatcatcttcaatctgaaaaagaaaacgaattgttctgactttgcggctcagagtttata-ttcgtaattctgaagaagagggtgaatgaaaagtttctctaagccaatagcatgtcatatattcctcaaggaccggagtcacaaaaataggtcaacttgttcccccaagaaatcaatcattccccaatctatacctcggttaatcaaacgcatacgaacttatgtgctaaaataa-tagagaagaacaacaaagagaagggatgctcactcacaagtaggagcatgcaatagtaggaggctatgccaacgatggcaactccaattgagccagcaagccaaccagcgatccgaaaagcaaaaggcaatcccaatacaccggtaccaactatagagactaagatatttcccagagtttgaagcctagaagctgttccagaaggagacgattccagcagaggggttgcgtagctttttgtttcttgctccatcgactccttgatcaccaatcacgagcccacgacctctcgccgatctgctataaatgccagactctgttctggattcgagtattattggggctctggagtcaataatatgagataagaaatttccacatcaaccagatcacaatgaaaggtcctctcgatatggtatgtgaaacagtttattactcatttcataccagtggatttcttgttttttgttggcagtagacaccgaaattacgattaccgccatcatgagcagccatcctgataaatcgctgttagaaacttgacgttcatagagttaatgatacaaaatgaaag----cctactctttgtcccgtgc---------------------------------at
>Albizia_adinocephala_FHO33_88@NODE_1_length_2538_cov_147.144250
tccaatcaattatatgaaaggatatctaggctgatcttagaatattctaatatcagagtcaata------gtctgggaaagtctgcattcctggaaagcgtaagattgcaggtcactaaaatgttctcaagatctgagtcatgcaacggtacatttgcttaatgatttttgctcatcttttgacttttatcaaatagtataatttcaatgcttgtgcatgtccaagatatgctggaagcaagataacataaggtatgtatcgctataaatcccgaaccaactaggtgagaaaaagaaaggggaaaaaagcaggatattgatcaactaagcgtgagaaaaatacgagagagtaacatgt---------tagtcaatgcaacatttcataatttcttgtcttaaccatattacctgcactgctagagatgaccaattcttggggagattgagggtcacaatatctctagtttcatcaccataagccatgtaaccagaaaacccaaaaagcatgtacacaagtgttatcccaccaaaggtctgagccagcaatcttgggaatttagccctgtcctgcatagaattctccaaggtcaatgtcatcccaaacccttcaaaacaaaagactgccatgcctcctgcaaaaggcagtccccctaagttggatgtgaatgcggtcctctgttcaaatgagaattcaccctttattccttgctgtatgtcttccttcaccacaattcccatcgctaggatattgcaaatatcagcaaagatactaaatggtgctaaagcagataagctccctatccatgataatccaatttcaactggcactaacaaaagtatataggatgtgaattggagacagtgcgtttggaaaatagattgcaagttttggccaatgaataccaaatatgcaacggaacctccactctgtgctatcaaaataagaaattctgacagatatcggcctaaggttccataacacttgtaacccaaatctccatatgtttttgcttcgactggtgatccagctgctgccaacttctctctgcacaaaacctgtatcaaggaaatatcagctgaattctaaaggcagaaaatataaataaaagaaaatgctcagtcgattttaattcaggttctaggaacatcttttctttctcctagcgaacgaatttaatgtcccggtgggaggtcatgtcatcataatagagagaaataaaacaaatgttagtcacgatcatttttaatttgaaaaagaaaacgaattgttctgactttgcggctcggagtttatatttcgtaattccgaaggaaaggatgaatgaaaaggttctctaagtgaatagcatgtcataaattcctcaaggaccagagtcacaaaaataggtcaacttgttcccccaagaaatcaattattccccaatct-------------------------------------------aattagagaagaaccacaaagagaagggatgctcactcacaaggaggagcatgcaatagtaggaggcaacgccaacgatggcaactccaagtgagccagcaagccaaccagcgatccgaaaagcaaaaggcaatcccagtacaccggtaccaactatagagactatgatatttcccagagtttgaagcctagaagctgttccagaaggagacgattccagcagaggggttgcgtagctttttgtgtcttgctccatcgagtccttgatcaccaatcacgagcccaccacctctcgccgatctgctataaacgccagactctgttctggattcaagtattattggggctctggattcaataatatgagataagaattttccatatcaaccagaccatgacgaaaggtcctctcgaaatggtaagtgaaacagtttattactcattccgtaccagtagatttattg---tttgttggcaataggcacggaaattacgattaccgccatcatgaacagccatcctgataaatcgctgcttgaaacttaacgttcatagagttaatgatacaaaatgaaggagataagattctttgtcccgctttccactgatggcttgaaaggaaggatgagcgctaa
>Albizia_decandra_Vilhena_231@NODE_1_length_976_cov_23.260289
-----------------------------------------------------------------------------------------------------------------------------------------------------------------------------------------------------------------------------------------------------------------tatccctataaatcccgaaccaactagctgagaaaaagaaaggggcaaaaagcaggatattgatcaactaagcgtgagaaaaatacga--gagtaacatgtcaagccaaatagtcaatgcaacatttcataatttcttgtcttaaccatattacctgcactgctagagatgaccaattcttggggagattgagggtcacaatatctctagtttcatcaccataagccatgtaaccagaaaacccaaaaagcatgtacacaagtgttatcccaccaaaggtctgagccagcaatcttgggaatttagccctgtcctgcatagaattctccaaggtcaatgtcatcccaaacccttcaaaacaaaagactgccatgcctcctgcaaaaggcagtccccctaagttggatgtgaatgcggtcctctgttcaaatgagaattcaccctttattgcttgctgtatgtcttccttcaccacaattcccatcgctaggatattgcaaatatcagcaaaaatactaaatggtgctaaagcagataagctccctatccatgataatccaatttcaactggcactaacaaaagtatataggatgtgaattggagacagtgcgtttggaaaatagattgcaagttttggccaatgaataccaaatatgcaacggaacctccactctgtgctatcaaaataagaaattctgacagatatcggcctaaggttccataactcttataacccaaatctccatatgtttttgcttcgactggtgatccagctgctgccaacttctctctgcacaaaacctgtatcaaggaaatatcagctgaattctaaaggcagaaaatataaataaaagaaaatgctcagtcgattttaattcaggttctaggaacatcttttctttctcctagcgaacgaatttaatgtcccggtgggaggtcatgtcatcataatagagggaaataaaacaaatgttagt--------------------------------------------------------------------------------------------------------------------------------------------------------------------------------------------------------------------------------------------------------------------------------------------------------------------------------------------------------------------------------------------------------------------------------------------------------------------------------------------------------------------------------------------------------------------------------------------------------------------------------------------------------------------------------------------------------------------------------------------------------------------------------------------------------------------------------------------------------------------------------------------------------
>Albizia_decandra_Vilhena_231@NODE_2_length_558_cov_16.070686
-----------------------------------------------------------------------------------------------------------------------------------------------------------------------------------------------------------------------------------------------------------------------------------------------------------------------------------------------------------------------------------------------------------------------------------------------------------------------------------------------------------------------------------------------------------------------------------------------------------------------------------------------------------------------------------------------------------------------------------------------------------------------------------------------------------------------------------------------------------------------------------------------------------------------------------------------------------------------------------------------------------------------------------------------------------------------------------------------------------------------------------------------------------------------------------------------------------------------------------------------------------------------------------------------------------------------------------------gagtttatatttcgtaattccgaaggaaaggatgaatgaaaaggttctctaagtgaatagcatgtcataaattcctcaaggaccagagtcacaaaaataggtcaacttgttcccccaagaaatcaattattccccaatctatacctcggtgaatcaaactcatacgaacttatgtgctaagctaattagagaagaaccacaaagagaagggatgctcactcacaaggaggagcatgcaatagtaggaggcaacgccaacgatggcaactccaagtgagccagcaagccaaccagcgatccgaaaagcaaaaggcaatcccagtacaccggtaccaactatagagactatgatatttcccagagtttgaagcctagaagctgttccagaaggagacgatgccagcagaggggttgcgtagctttttgtgtcttgctccatcgagtccttgatcaccgatcacgagccctccacctctcgccgatctgctataaatgccagactctgttctggattcgagtattattggggctctggattcaataatatgagacaagaac--------------------------------------------------------------------------------------------------------------------------------------------------------------------------------------------------------------------------------------------------------------------
>Albizia_inundata_Wood_26530@NODE_1_length_1016_cov_250.312175
-------------------------------------------------------------------------------------------------------------------------------------------------------------------------------------gacttttatcaaatagtataatttcaatgcttgtgcatgtccaagatatgctgggagcaagataacacaaggtatgtatccctataaatcccgaaccaactagctgagaaaaagaaaggggcaaaaagcaggatattgatcaactaagcgtgagaaaaatgcgagagagtaacatgtcaagccaaatagtcaatgcaacatttcataatttattgtcttaaccatattacctgtactgctagagatgaccaattcttggggagattgagggtcacaatatctctagtttcatcaccataagccatgtaaccagaaaacccaaaaagcatgtacacaagtgttatcccaccaaaggtctgagccagcaatcttgggaatttagccctgtcctgcatagaattctccaaggtcaatgtcatcccaaacccttcaaaacaaaagattgccatgcctcctgcaaaaggcagtccccctaagttggatgtgaatgcggtcctctgttcaaatgagaattcaccctttattgcttgctgtatgtcttccttcaccacaattcccatcgctaggatattgcaaatatcagcaaaaatactaaatggtgctaaagcagataagctccctatccatgataatccaatttcaactggcactaacaaaagtatataggatgtgaattggagacagtgcgtttggaaaatagattgcaagttttggccaatgaataccaaatatgcaacggaacctccactctgtgctatcaaaataagaaattccgacagatatcggcctaaggttccataactcttataacccaaatctccatatgtttttgcttcgactggtgatccagctgctgccaacttctctctgcacaaaacctgtatcaaggaaatatcagctgaattctaaaggcagaaaatataaagaaaagaaaatgctcagtcgattttaattcaggttctaggaacatcttttctttttcctagcgaacgaatttaatgtcccgggggggag------------------------------------------------------------------------------------------------------------------------------------------------------------------------------------------------------------------------------------------------------------------------------------------------------------------------------------------------------------------------------------------------------------------------------------------------------------------------------------------------------------------------------------------------------------------------------------------------------------------------------------------------------------------------------------------------------------------------------------------------------------------------------------------------------------------------------------------------------------------------------------------------------------------------------------------------
>Albizia_niopoides_Simon_1601@NODE_1_length_2205_cov_149.845395
tccaatcaattatatgaaaggatatctaggctgatcttagaatattctaatatcggagtcaataagccatgtctggtaaggtctgcattcctggaaagtgtaagactgtaggtcactaaaatgttctcaagatctgagtcatgcaacggtacatttgcttaataattttggctcatcttttgacttttatcaaatagtataatttcaatgcttgtgcatgtccaagatatgctgggagcaagataacataaggtatgtatccctataaatcccgaaccaactagctgagaaaaagaaaggggcaaaaagcaggatattgatcaactaagcgtgagaaaaatacgagagagtaacatgtcaagccaaatagtcaatgcaacatttcataatttcttgtcttaaccacattacctgtactgctagagatgaccaattcttggggagattgagggtcacaatatctctagtttcatcaccataagccatgtaaccagaaaacccaaaaagcatgtacacaagtgttatcccaccaaaggtctgagccagcaatcttgggaatctagccctgtcctgcatagaattctccaaggtcaatgtcatcccaaacccttcaaaacaaaagactgccatgcctcctgcaaaaggcagtccccctaagttggatgtgaatgcggtcctctgttcaaatgagaattcaccctttattgcttgctgtatgtcttccttcaccacaattcccatcgctaggatattgcaaatatcagcaaaaatactaaatggtgctaaagcagataagctccctatccatgataatccaatttcaactggcactaacaaaagtatataggatgtgaatcggagactgtgcgtttggaaaatagattgcaagttttggccaatgaataccaaatatgcaacggaacctccactctgtgctatcaaaataagaaattctgacagatatcggcctaaggttccataactcttataacccaaatctccatatgtttttgcttcgactggtgatccagctgctgccaacttctctctgcacaaaacctgtatcaaggaaatatcagctgaattctaaaggcagaaaacataaataaaataaaatgctcagtagattttaattcaggttctaggaacatcttttctttctcctagcgaacgaatttaatgtcccagtgggaggtcatgtcatcataatagaaggaaataaaacaaatgttagtcacgatcatttttaatttgaaaaagaaaacgaattgttctgactttgcggctcggagtttatatttcgtaattccgaaggaaaggatgaaggaaaaggctctctaagtgaatagaatgtcataaattcctcaaggaccagagtcacaaaaataagtcaacttgttcccccaggaaatcaattattccccaatctatacctcggtgaataaaactcatgcgaacttatgtgctaagctaattagagaagaaccacaaagagaagggatgctcactcacaaggaggagcatgcaatagtaggaggcaacgccagcgatggcaactccgagtgagccagcaagccaaccagcgatccgaaaagcaaaaggcaatcccagtacaccggtaccaactatagagactatgatatttcccagagtttgaagcctggaagctgttccagaaggagacgattccagcagaggggttgcgtagttttttgtgtcttgctccatcgagtccttgatcaccaatcacgagccctccacctctcgccgatctgctataaatgccagactctattctggattcgagtattatcggggctctggattcaataatatgagacaagaattttccatatcaaccagatcatgacgaatggtcctctcgaaatggtaagtgaaacagtttattactcattccgtaccagttgatttattg---tttgttggcaataggcacggaaattacgattaccgccatcataaacagccatcccgataaatcgctgcttgaaacataacgttcatagagttattgatacaaaatgaaggagataagattctttgtcccgctttccactgatagcttgaaaggaaggatgagcgctaa
>Balizia_elegans_Iganci_870@NODE_1_length_2358_cov_127.879000
tccaaccaattttatgaaaggatatctaggctgatcttagaatattctaatgtcggagtcaataagccatgtctggtaaggtctgcattcctggaaagtgcaagactgcaggtcactaaagtgttctcaagatctgagtcatgcaacggtacatttgcttaatgatttttgctcatcttttgacttttatcaaatagtataatttcaatgcttgtgcatgtccaagatatgccgggagcaagataacatatggtttatatccctataaatcccgaaccaactagctgagaaaaagaaaggggcaaaaagcaggatattgatcaactaagcatgagaaaaatacgagagagtaacatgtcaagccaaatagtcaatgcaacatttcataatttcttgtcttaaccatattacctgcactgctagagatgaccaattcctggggagattgagggtcacaatatctctagtttcatcaccataagccatgtaaccagaaaacccaaaaagcatgtacacaagtgttatcccaccaaaggtctgagccagcaatcttgggaatttagccctgtcctgcatagaattctccaaggccaatgtcatcccaaacccttcaaaacaaaagaccgccatgcctcctgcaaaaggcagtccccctaagttggatgcgaatgcggtcctctgttcaaatgagaattcaccctttattgcttgctgtatgtcttccttcaccacaattcccatcgccaggatattgcaaatatcagcaaaaatgctaaatggtgctaaagcagataagctccctatccatgataatccaatttcaactggcactaacaaaagtatataggatgtgaatgcgagactgtgcgtttggaaaatagatcgtaagttttggccaatgaataccaaatatgcaacggaacctccactctgtgctatcaaaataagaaattgtgacagatatcggccaaaggttccataactcttataacccaaatctccatacgtttttgcttcgactggtgatccatctgctgccaacttctctctgcacaaaacctgtatcaaggaaatatcagctgaattctaaaggctgaaaatataaataaaagaaaatgctcagtcgattttaattcaggttctaggaacatcttttctttctcctagcgaacgaatttaatgtcccggggggaggtcatgtcatcacaatagagggaaataaaacaaatgttagtcacgatcatctttaatctgaaaaagaagacgaattgttctgactttgcggctcagagtttatatttcgtaattcggaaggaaaggatgaatgaaaaggttctctaagcgaatagcatgtcataaattcctcaaggaccagagtcacaaaaataggtcagcttgttcccccaagaaatcaatcattccccaatctatacctcggtgaatcaaacgcatatgaacttatgtgctaagctaattagagaagaacaacaaagagaagggatgctcactcacaaggaggagcatgcaatagtaggaggctacgccaacgatggcaactccaagtgagccagcaagccaaccagcgatccgaaaagcaaaaggcaatcccaatacaccggtaccaactatagagactatgatatttcccagagtttgtagcctagaagctgttccagaaggagacgattcgagcagaggggttgcgtagctttttgtgtcttgctccatcgactccttgatcaccaatcaagagcccacgaccactagccgatctgctataaatgccagactctgttctggattcgagtattattggggctctggattcaataatatgagataagagttttccatatcaaccagatcatgatgcaaggtcctctcgaaat-gtaagtgaaacagtttattactcattccgtaccagtggatttcttgttttttgttggcagtaggctcggaaattacgattaccgccatcatgtgcagccatcctgatacatcgctgcttgaaacttgacgttcatagagttaatgatacaaagtgaaggagataagattctttgccccgctttccactgatggcttaaaaggaagggtgagcgctaa
>Balizia_elegans_Iganci_870@NODE_2_length_605_cov_3.448864
tttgtatcttcgcctcgcggctcacaaaaattactctataaataaaataatgccattgccatgcatgcgtgtgtgaaatc--------taaagttaaaaacatcacagtcaagtgtcttaaaagttattaactcaaattcaaccagtagtgtaattggcggatgcattcttcaaaactttt-------acttagtatcacatttgctactgcaattattttatgagagccccaaggctta---cattataag-------------------tttaattaattttataattctaagttgcaagcgaagatgtatatatgcaatgattgggcctgatatcgatc-----------------aagataagccgataaggcaaaataaaacaag----aggctatacattattatctttactgcgctagatgtccaagtttttcggagattgagggtcacaatatctctagtttcatcgccatatgccatataaccacataacccaaaaagaacgtacataaatgttgtcccacaaaaagccagggccagcaatctggggaatttagctctatcctgcatagaactctctaaagccagagtcagagcaaacccctcaaagcaaaaaacagccatgcctcctgcaaa-------------------------------------------------------------------------------------------------------------------------------------------------------------------------------------------------------------------------------------------------------------------------------------------------------------------------------------------------------------------------------------------------------------------------------------------------------------------------------------------------------------------------------------------------------------------------------------------------------------------------------------------------------------------------------------------------------------------------------------------------------------------------------------------------------------------------------------------------------------------------------------------------------------------------------------------------------------------------------------------------------------------------------------------------------------------------------------------------------------------------------------------------------------------------------------------------------------------------------------------------------------------------------------------------------------------------------------------------------------------------------------------------------------------------------------------------------------------------------------------------------------------------
>Balizia_leucocalyx_Aguilar_1939@NODE_1_length_2375_cov_133.110096
tccaaccaattttatgaaaggatatctaggctgatcttagaatattctaatgtcagagtcaataagccatgtctggtaaggtctgcattcctggaaagtgcaagactgcaggtcactaaaatgttctcaagatctgagtcatgcaacggtacacttgcttaatggtttttgctcatcttttgacttttatcaaatagtataatttcaatgcttgtgcatgtccaagatatgctgggagcaagataacataaggtatatatccctataaatcccgaaccaactagctgagaaaaagaaaggggcaaaaagcaggatattgatcaactaagcatgagaaaaatacgagagagtaacatgtcaagccaaatagtcaatgcaacatttcataatttcttgtcttaaccatattacctgcactgctagagatgaccaattcctggggagattgagggtcacaatatctctagtttcatcaccataagccatgtaaccagaaaacccaaaaagcatgtacacaagtgttatcccaccaaaggtctgagccagcaatcttgggaatttagccctgtcctgcatagaattctccaaggccaatgtcatcccaaacccttcaaaacaaaagactgccatgcctcctgcaaaaggcagtccccctaagttggatgtgaatgcggtcctctgttcaaatgagaattcgccctttattgcttgctgtatgtcttccttcaccacaattcccatcgccaggatattgcaaatatcagcaaaaatgctaaatggtgctaaagcagataagctccctatccatgataatccaatttcaactggcactaacaaaagtatataggatgtgaatgcgagactgtgcgtttggaaaatagatcgtaagttttggccaatgaataccaaatatgcaacggaacctccactctgtgctatcaaaataagaaattctgacagatatcggccaaaggttccataactcttataacacaaatctccatacgtttttgcttcgactggtgatccatctgctgccaacttctctctgcacaaaacctgtatcaaggaaatatcagctgaattataaaggcagaaaatataaataaaagaaaatgctcagtcgattttaattcaggttctaggaacatcttttctttctcctagcgaacgaatttaatgtcccggggggaggtcatgtcatcataatagagggaaataaaacaaatgttagtcacgatcatctttaatctgaaaaagaaaacgaattgttctgactttgcggctcagagtttatatttcgtaattccgaaggaaaggatgaatgaaaaggttctctaagcgaatagcatgtcataaattcctcaaggaccagagtcacaaaaataggtcagcttgttcccccaagaaatcaatcattccccaatctatacctcagtgaatcaaacgcatatgaacttatgctctaagctaattagagaagaacaacaaagagaagggatgctcactcacaaggaggagcatgcaatagtaggaggctacgccaacgatggcaactccaagtgagccagcaagccaaccagcgatccgaaaagcaaaaggcaatcccagtacaccggtaccaactatagagactatgatatttcccagagtttgtagcctagaagctgttccaaacggagacgattccagcagaggggttgcgtagctttttgtgtcttgctccatcgactccttgatcaccaatcacgagcccacgacctctcgccgatctgctataaatgccagactctgttctggattcgagtattattggggctctggattcaataatatgagataagagttttccatatcaaccagatcatgttgaaaggtcctctcgaaatggtaagtgaaacggtttattactcattccgtaccaggtgatttcttgttttttgttggcaagaaccacggaaattacgattaccgccatcacgagcagccatcctgatacatcgctgcttgaaacttgacgttcatagagttaatgatacaaagtgaaggagataagattctttgtccccctttccactgatgg------aggaagggtgagcgctaa
>Balizia_spnov_Morim_577@NODE_1_length_2139_cov_359.666507
----------------------------------------aatattctaatgtcggagtcaataagccatgtctggtaaggtctgcattcctgcaaagtgcaagactgcaggtcactcaagtgttctcaagatctgagtcatgcaacggtacacttgcttaatgatttttgctcatcttttgacttttatcaaatagtataatttcaatgcttgtgcatgtccaagatatgctgggagcaagataacataaggtatatatcccaataaatcccgaaccaactagctgagaaaaagaaaggggcaaaaagcaggatattgatcaactaagcatgagaaaaatacgagagagtgacatgccaagccaaatagtcaatgcaacatttcataatatcttgtcttaaccatattacctgcaccgctagagatgaccaattcctggggagattgagggtcacaatatctctagtttcatcaccataagccatgtaaccagaaaacccaaaaagcatgtacacaagtgttatcccaccaaaggtctgagccagcaatcttgggaatttagccctgtcctgcatagaattctccaaggccaatgtcatcccaaacccttcaaaacaaaagaccgccatgcctcctgcaaaaggtagtccccctaagttggatgtgaatgcggtcctctgttcaaatgagaattcaccctttattgcttgccgtatgtcttccttcaccacaattcccatcgccaggatattgcaaatatcagcaaaaatgctaaatggtgctaaagctgataagctccctatccatgataatccaatttcaactggcactaacaaaagtatataggatgtgaatgcgagactgtgcgtttggaaaatagatcgtaagttttggccaatgaataccaaatatgcaacggaacctccactctgtgctatcaaaataagaaattctgacagatatcggccaaaggttccataactcttataacccaaatctccatacgtttttgcttcgactggggatccatctgttgccaacttctctctgcacaaaacctgtatcaaggaaatatcagctgaattctaaaggcagaaaatataaataaaagaaaatgctcgatcgattttaattcaggttctaggaacatcttttatttctcctagagaacgaatttaatgtcccggggggaggtcatgtcatcataatagagggaaataaaacaaatgttagtcacgatcatctttaatctgaaaaagaaaacgaattgttctgactttggggctcagagtttatatttcgcaattccgaaggaaaggatgaatgaaaaggttctctaagcgaatagcgtgtcataaattcctcaaggaccagagtcacaaaaataggtcagcttgttcccccaagaaatcaatcattccccaatctatacctcggtgaatcaaacgcatatgaacatatgtgctaagctaattagagaagaacaacaaagagaagggatgctcactcacaaggaggagcatgcaatagtaggaggctacgccaacgatggcaactccaagtgagccagcaagccaaccagcgatccgaaaagcaaaaggcaatcccagtacaccggtaccaactatagagactatgatatttcccagagtttgtagcctagaagctgttccagaaggagacgattctagcagaggggttgcgtagctttttgtgtcttgctccatcgactccttgatcaccaatcacgagcccacgacctctcgccgatctgctataaatgccagactctgttctggattcgagtattattggggctctggattcaataatatgagataagagttttccatatcaaccagatcatgatgaaaggtcctctcgaaacggtaagtgaaacagtttattactcattccgtaccagttgatttcttgttttttgttggcagtaggcacggaaattacgattaccgccatcacgtgcagccatcctgatacatcgctgcttgaaacttgacgttcatagagttaatgatacaaagtgaaggagataagattctttgtcccgctttccactgatggcttaaaaggaagggtgagcgctaa
>Enterolobium_cyclocarpum_MWC9020@NODE_2_length_504_cov_13.149883
------------------------------------------------------------------------------------------------------------------------------------------------------------------------------------------------------------------------------taaaacctttcaagcttt---ccttctacgatct--------------cattaaccgagtgtatcattatagg--gaatgtgaacaccagtcctaaccataatcctacctgccaccaaatt--gtaagaaacaataaaagataagccgataaggcaaaataaaacaag----aggctatacattattgcctttactgtgctagatgtccaagtttttgggagattgagggtcacaatatctctagtttcatcgccatatgccatataaccacgtaaaccaaaaagaacgtacaaaattgttgtcccacaataggccagggccaacaatctggggaatttagctctatgctgcattgaactctctaaagccagagtcaaagca-------------aaaaaacagccatgcctcctgcaaatggcaatttcctaatgtctgatgtgattgctctactttgttcatatgaaaatttacccctcatagcttgttctatatcttcctttacaacaattcc-------------------------------------------------------------------------------------------------------------------------------------------------------------------------------------------------------------------------------------------------------------------------------------------------------------------------------------------------------------------------------------------------------------------------------------------------------------------------------------------------------------------------------------------------------------------------------------------------------------------------------------------------------------------------------------------------------------------------------------------------------------------------------------------------------------------------------------------------------------------------------------------------------------------------------------------------------------------------------------------------------------------------------------------------------------------------------------------------------------------------------------------------------------------------------------------------------------------------------------------------------------------------------------------------------------------------------------------------------------------------------------------------------------------------
>Hydrochorea_corymbosa1_Bonadeu_655@NODE_1_length_1856_cov_179.364797
---------------------------------------------------------------------------------------------------------------------------------------------------------------------------------------------------------------atgcttgtgcatgtccaagatatgctgggagcaagataacataaggtatatatcccaataaatcccgaaccaactagctgagaaaaagaaaggggcaaaaagcaggatattgatcaactaggcatgagaaaaatacgagagagtaacatctcaagccaaatagtcaatgcaacatttcataatatcttgtcttaaccatattacctgcactgctagagatgaccaattcctggggagattgagggtcacaatatctctagtttcatcaccataagccatgtaaccagaaaacccaaaaagcatgtacacaagtgttatcccaccaaaggtctgagccagcaatcttgggaatttagccctgtcctgcatagaattctccaaggccaatgtcatcccaaacccttcaaaacaaaagactgccatgcctcctgcgaaaggtagtccccctaagttggatgtgaatgcggtcctctgttcaaatgagaattcaccctttattgcttgccgtatgtcttccttcaccacaattcccatcgccaggatattgcaaatatcagcaaaaatgctaaatggtgctaaagctgataagctccctatccatgataatccaatttcaactggcactaacaaaagtatataggatgtgaatgcgagactgtgcgtttggaaaatagatcgtaagttttggccaatgaataccaaatatgcaacggaacctccactctgtgctatcaaaataagaaattctgacagatatcggccaaaggttccataactcttataacccaaatctccatacgtttttgcttcgactggtgatccatctgctgccaacttctctctgcacaaaacctgtatcaaggaaatatcaggtgaattctaaaggcagaaaatataaagaaaagaaaatgctcagtcgattttaattcaggttctaggaacatcttttctttttcctagcgaacgaatttaatgtcccggggggaggtcatgtcatcatactagagggaaataaaacaaatgttagtcacgatcatctttaatctgaaaaagaaaacgaattgttctgactttggggctcagagtttatatttcgcaattccgaaggaaaggatgaatgaaaaggttctctaagcgaatagcatgtcatatattcctcaaggaccaaagtcacaaaaataggtcagcttgttcccccaagaaatcaatcattccccaatctatacctcggtgaatcaaacgaatatgaacttatgtgctaagctaattagagaagaacaacaaagagaagggatgctcactcacaaggaggagcatgcaatagtaggaggctacgccaacgatggcaactccaagtgagccagcaagccaaccagcaatccgaaaagcgaaaggcaatcccagtacaccggtaccaactatagagactatgatatttcccagagtttgtagcctagaagctgttccagaaggagacgattctagcagagcggttgcgtagctttttgtgtcttgctccatcgactccttgatcaccaatcacgagcccacgacctctcgccgatctgctataaatgccagactctgttctggattcgagtattattggggctctggattcaataatatgagataagagttttccatatcaaccagatcatgatgaaaggtcctctcgaaatggtaagtgaaacagtttattactcattccgtaccagttgatttcttgttttttgttggcagcaggcacggaaattacgattaccgccatcacgtgcagccatcctgatacattgctgcttgaaacttgacgttcatagagttaatgatacaaagtgaaggagataagattcttt--------------------------------------------
>Hydrochorea_corymbosa2_Iganci_862@NODE_1_length_2130_cov_350.128193
-------------------------------------------------atgtcggagtcaataagccatgtctggtaaggtctgcattcctggaaagtgcaagactgcaggtcactaaagtgttctcaagatctgagtcatgcaacggtacacttgcttaatgatttttgctcatcttttgacttttatcaaatagtataatttcaatgcttgtgcatgtccaagatatgctgggagcaagataacataaggtatatatcccaataaatcccgaaccaactagctgagaaaaagaaaggggcaaaaagcaggatattgatcaactaggcatgagaaaaatacgagagagtaacatctcaagccaaatagtcaatgcaacatttcataatatcttgtcttaaccatattacctgcactgctagagatgaccaattcctggggagattgagggtcacaatatctctagtttcatcaccataagccatgtaaccagaaaacccaaaaagcatgtacacaagtgttatcccaccaaaggtctgagccagcaatcttgggaatttagccctgtcctgcatagaattctccaaggccaatgtcatcccaaacccttcaaaacaaaagactgccatgcctcctgcgaaaggtagtccccctaagttggatgtgaatgcggtcctctgttcaaatgagaattcaccctttattgcttgccgtatgtcttccttcaccacaattcccatcgccaggatattgcaaatatcagcaaaaatgctaaatggtgctaaagctgataagctccctatccatgataatccaatttcaactggcactaacaaaagtatataggatgtgaatgcgagactgtgcgtttggaaaatagatcgtaagttttggccaatgaataccaaatatgcaacggaacctccactctgtgctatcaaaataagaaattctgacagatatcggccaaaggttccataactcttataacccaaatctccatacgtttttgcttcgactggtgatccatctgctgccaacttctctctgcacaaaacctgtatcaaggaaatatcaggtgaattctaaaggcagaaaatataaataaaagaaaatgctcaatcgattttaattcaggttctaggaacatcttttctttctcctagcgaacgaatttaatgtcccgggaggaggtcatgtcatcatactagagggaaataaaacaaatgttagtcacgatcatctttaatctgaaaaagaaaacgaattgttctgactttggggctcagagtttatatttcgcaattccgaaggaaaggatgaatgaaaaggttctctaagcgaatagcatgtcatatattcctcaaggaccaaagtcacaaaaataggtcagcttgttcccccaagaaatcaatcattccccaatctatacctcggtgaatcaaacgaatatgaacttatgtgctaagctaattagagaagaacaacaaagagaagggatgctcactcacaaggaggagcatgcaatagtaggaggctacgccaacgatggcaactccaagtgagccagcaagccaaccagcaatccggaaagcaaaaggcaatcccagtacaccggtaccaactatagagactatgatatttcccagagtttgtagcctagaagctgttccagaaagagacgattctagcagagcggttgcgtagctttttgtgtcttgctccatcgactccttgatcaccaatcacaagcccacgacctctcgccgatctgctataaatgccagactctgttctggattcgagtattattggggctctggattcaataatatgagataagagttttccatatcaaccagatcatgatgaaaggtcctctcgaaatggtaagtgaaacagtttattactcattccgtaccagttgatttcttgttttttgttggcagcaggcacggaaattacgattaccgccatcacgtgcagccatcctgatacattgctgcttgaaacttgacgttcatagagttaatgatacaaagtgaaggagataagattctttgtcccgctttccactgatggcttaaaaggaagggtgagcgctaa
>Hydrochorea_marginata_Morim_563@NODE_1_length_2500_cov_216.241024
tccaaccaattttatgaaaggatatctaggctgatcttagaatattctaatgtcggagtcaataagccatgtctggtaaggtctgcattcctggaaagtgcaagactgcaggtcactaaagtgttctcaagatctgagtcatgcaacggtacacttgcttaatgatttttgctcatcttttgacttttatcaaatagtataatttcaatgcttgtgcatgtccaagatatgctgggagcaagataacataaggtatatatcccaataaatcccgaaccaactagatgagaaaaagaaaggggcaaaaagcaggatattgatcaactaggcatgagaaaaatacgagagagtaacatctcaagccaaatagtcaatgcaacatttcataatatcttgtcttaaccatattacctgcactgctagagatgaccaattcctggggagattgagggtcacaatatctctagtttcatcaccataagccatgtaaccagaaaacccaaaaagcatgtacacaagtgttatcccaccaaaggtctgagccagcaatcttgggaatttagccctgtcctgcatagaattctccaaggccaatgtcatcccaaacccttcaaaacaaaagactgccatgcctcctgcgaaaggtagtccccctaagttggatgtgaatgcggtcctctgttcaaatgagaattcaccctttattgcttgccgtatgtcttccttcaccacaattcccatcgccaggatattgcaaatatcagcaaaaatgctaaatggtgctaaagctgataagctccctatccatgataatccaatttcaactggcactaacaaaagtatataggatgtgaatgcgagactgtgcgtttggaaaatagatcgtaagttttggccaatgaataccaaatatgcaacggaacctccactctgtgctatcaaaataagaaattctgacagatatcggccaaaggttccataactcttataacccaaatctccatacgtttttgcttcgactggtgatccatctgctgccaacttctctctgcacaaaacctgtatcaaggaaatatcaggtgaattctaaaggcagaaaatataaataaaagaaaatgctcaatcgattttaattcaggttctaggaacatcttttctttctcctagcgaacgaatttaatgtcccggggggaggtcatgtcatcatactagagggaaataaaacaaatgttagtcacgatcatctttaatctgaaaaagaaaacgaattgttctgactttggggctcagagtttatatttcgcaattccgaaggaaaggatgaatgaaaaggttctctaagcgaatagcatgtcatatattcctcaaggaccaaagtcacaaaaataggtcagcttgttcccccaagaaatcaatcatttcccaatctatacctcggtgaatcaaacgaatatgaacttatgtgctaagctaattagagaagaacaacaaagagaagggatgctcactcacaaggaggagcatgcaatagtaggaggctacgccaacgatggcaagtccaagtgagccagcaagccaaccagcgatccgaaaagcaaaaggcaatcccagtacaccggtaccaactatagagactatgatatttcccagagtttgtggcctagaagctgttccagaaggagacgattctagcagaggggttgcgtagctttttgtgtcttgctccatcgactccttgatcaccaatcacgagcccacgacctctcgccgatctgctataaatgccagactctgttctggattcgagtattattggggctctggattcaataatatgagataaaagttttccatatcaaccagatcatgatgcaaggtcctctcgaaatggtaagtgaaacagtttattactcattccgtaccagttgatttcttgttttttgttggcagcaggcacggaaattacgattaccgccatcacgtgcagccatcctgatacatcgctgcttgaaacttgacgttcatagagttaatgatacaaagtgaaggagataagattctttgtcccgctttccactgagggcttaaaaggaagggtgagcgctaa
>Jupunba_abbottii_Zanoni_21220@NODE_1_length_2028_cov_115.024090
--------------------------------------------ttctaatgtcggagtcaataagccatgtctggtaaggtctgcattcctggaaagtgcaagactgcaggtcactaaaatgttctcaagatctgagtcatgcaacggtacacttgcttaatgatttttgctcatcttttgacttttatcaaatagtataatttcaatgcttgtgcatgtccaagatatgctgggagcaagataacatacggtatatatccctataaatcccgaaccaactagctgagaaaaagaaaggggcaaaaggcaggatattgatcaactaagcatgagaaaaatacgagagagtaacatgtcaagccaaaaagtcaatgcaacatttcagaatttcttgtcttaaccatattacctgcactgctagagatgaccaattcctggggagattgagggtcacaatatctctagtttcatcaccataagccatgtaaccagaaaacccaaaaagcatgtacacaagggttatcccaccaaaggtctgagccagcaatcttgggaatttagccctgtcctgcatagaattctccaaggccaatgtcatcccaaacccttcaaaacaaaagactgccatgcctcctgcaaaaggcagtccccctaagttggatgtgaatgcggtcctctgttcaaatgagaattcaccctttattgcttgctgtatgtcttccttcaccacaattcccatcgctaggatattgcaaatatcagcaaaaatgctaaatggtgctaaagcagataagctccctatccatgataatccaatttcaactggcactaacaaaagtatataggatgtgaatgcgagactgtgcgtttggaaaatagattgtaagttttggccaatgaataccaaatatgcaacggaacctccactctgtgctatcaaaataagaaattctgacagatatcggccaaaggttccataactcttataacccaaatctccatacgtttttgcttcgactggtgatccatctgccgccaacttctctctgcaaaaaacctgtatcaaggaaatatcagctgaattctaaaggcagaaaatataaataaaagaaaatgctcagtcgattttaattcaggttctaggaacatcttttctttctcctagcgaacgaatttaatgtcccgggggtaggtcatgtcatcataatagagggaaataaaacaaatgttagtcacgatcatctttaatctgaaaaagaaaacgaattgttctgactttgcggctcagagtttatatttcgtaattccgaaggaaaggatgaatgaaaaggttctctaagcgaatagcatgtcataaattcctcaaggaccagagtcaaaaaaaaaggtcaacttgttcccccaagaaatcaatcattccccaatctatacctcggtgaatcaaacgcatatgaacttatgtgctaagctaattagagaagaacaacaaagagaagggatgctcactcacaaggaggagcatgcaatagtaggaggctacaccaacgatggcaactccaagtgagccagcaagccaaccagcgatccgaaaagcaaaaggcaatcccagtacaccggtaccaactatagagactatgatatttcccagagtttgtagcctagaagctgttccagaaggagacgattccagcagaggggttgcgtagctttttgtgtcttgctccatcgactccttgatcaccaatcacgagcccacgacctctcgccgatctgctataaatgccagactctgttctggattcgagtattattggggctctggattcaataatatgagataagagttttccatatcaaccagatcatgatgaaaggtcctctcgaaatggtaagtgaaacagtttattactcatttcgtaccagttgatttcttgttttttgttggcagtaggcacggaaattacgattaccgccatcatgagcagccatcctgatacatcgctgcttgaaacttgacgttcatagagttaatgatacaaagtgaaggagataagattctttgtcccgct------------------------------------
>Jupunba_barbouriana_Iganci_847@NODE_2_length_650_cov_11.886562
------------------------------------------------------------------------------------------gaggccaatacaccaaacgctggcacacacatggctacgacagccaacccagc---caccaaaattctcggttgagtaagtcccaattttt---ccaagtcttgttgaatgatcgttatcgtcattagtgtgtaaaacttttcaagcttg---ccttctacaatct--------------cattaaccgggtgtatcattatagg--gaacgtgaacaccagtcctaagcataatcctacctgccaccaaatt--ataagaaacaatgaaagataagccgataaggcaaaataaaacaag----aggctatacattattacttttactgtgctagatgtccaagtttttgggagattgagggtcacaatatctctagtttcatcgccatatgccatataaccacataacccaaaaagaacgtacaaaattgttgtcccacaaaaggccagggccaacaatctggggaatttagctctatcctgcattgaactctctaaagccagagtcagagcaaacccctcaaagcaaaaaacagccatgcctcctgcaaatggcaatttcttgatgtctgatgtgattgctgtcctttgttcagaacaaaaattacccctcacagctccctat---------------ccaattcccattgccagaaagttgcaaacatcag-----------------------------------------------------------------------------------------------------------------------------------------------------------------------------------------------------------------------------------------------------------------------------------------------------------------------------------------------------------------------------------------------------------------------------------------------------------------------------------------------------------------------------------------------------------------------------------------------------------------------------------------------------------------------------------------------------------------------------------------------------------------------------------------------------------------------------------------------------------------------------------------------------------------------------------------------------------------------------------------------------------------------------------------------------------------------------------------------------------------------------------------------------------------------------------------------------------------------------------------------------------------------------------------------------------------------------------------------------------------------------------------------
>Jupunba_cochleata_Bonadeu_673@NODE_3_length_844_cov_6.541069
-----------aacggagggaagatccaaataattttaggtgaaacgtgaaacaaatgcgatcaatgcacttactttactccctacaagtgaggccaatacaccaaacgctggcacgcacatggctacgacagccaacccagc---caccaaaattctcggctgagtaagtcccaattttt---ctaagtcttgttgaatgatcgttatcgtcattagtgtgtaaaacttttcaagcttt---ccttctacgatct--------------cactaaccgggtgtatcattatagg--gaatgtgaacatcagtcctaagcataatcctacctgccaccaaatt--ataagaaacaatgaaagatgagccgataaggcaaaataaaacaag----aggctatacattattacctttactgtgctagatgtccaagtttttgggagattgagggtcacaatatctctagtttcatcgccatatgccatataaccacataacccaaaaagaacgtacaaaattgttgtcccataaaaggccagggccaacaatctggggaatttatctctatcctgcattgaactctctaaagccagagtcaaagcaaacccctcaaagcaaaaaacagccatgcctcctgcaaatggcaatttcttaatgtctgatgtgattgctgtcctttggtcatatgaaaatttacccctcacagcttgttctatatcttcctttacaacaattcccattgccacaaagttgcaaacatcagcaaaaatgctaaaaggtgctaaagcaggtgagctccctatccatgacaatccaatttcagttggcactaacaagaatacgtaggacttgaaag--------------------------------------------------------------------------------------------------------------------------------------------------------------------------------------------------------------------------------------------------------------------------------------------------------------------------------------------------------------------------------------------------------------------------------------------------------------------------------------------------------------------------------------------------------------------------------------------------------------------------------------------------------------------------------------------------------------------------------------------------------------------------------------------------------------------------------------------------------------------------------------------------------------------------------------------------------------------------------------------------------------------------------------------------------------------------------------------------------------------------------------------------------------------------------------------------------------------------------------------------------------------------------------------------
>Jupunba_commutata_Maguire_46145@NODE_3_length_583_cov_5.901186
-------------------------------------------------------------------------------------------------------------------------------------------------------------------------------------------------------------ctactgcaattattttatgagagccccaaggctta---cattataag-------------------tttaattaattttataattctaagttgcaagtgaagatgtatatatgcaatgattgggcctgatatcgatc-----------------aagataagccgataaggcaaaataaaacaag----aggctatacattattatcttcgctgctctagatatccaagtttttcggagattgagggtcacaatatctctagtttcatcgtcatatgccatataaccacataacccaaaaagaacgtacaaaaatgttgtcccacaaaaagccagggccagcaatctggggaatttagctctatcctgcatagaactctctaaggctctgtttggttggaggttttttgagaggagattagattagggaagggttggaaagaaaaaaagtgtgtttgattggaagg-------------aggggaggaaaaaatttttggaatttagtgttcacctcccctcttgtcaactctctaaattggggtttt---------------------------ttctaggggagagaatatttgtgcttattgtgactaaattgcccataacaattttttgaatttccaagtttg-------------------------------------------------------------------------------------------------------------------------------------------------------------------------------ccctcaactgcca-----------------------------------------------------------------------------------------------------------------------------------------------------------------------------------------------------------------------------------------------------------------------------------------------------------------------------------------------------------------------------------------------------------------------------------------------------------------------------------------------------------------------------------------------------------------------------------------------------------------------------------------------------------------------------------------------------------------------------------------------------------------------------------------------------------------------------------------------------------------------------------------------------------------------------------------------------------------------------------------------------------------------------------------------------------------------------------------------------------
>Jupunba_filamentosa_Lima_7487@NODE_1_length_2195_cov_141.203966
tccaaccaattttatgaaaggatatctaggctgatcttagaatattctaatgtcgcagtcaataagccatgtctggtaaggtctgcattcctggaaagtgcacgactgcaggtcactaaaatgttctcaagatctgagtcatgcaacggtacacttgcttaatgatttttgctcatcttttgacttttatcaaatagtataatttcaatgcttgtgcatgtccaagatatgctgggagcaagataacataaggtatatatccctataaatcccgaaccaactagctgagaaaaagaaaggggcaaaaagcaggatattgatcaactaagcatgagaaaaatacgagagagtaacatgtcaagccaaatagtcaatgcaacatttcataacttcttgtcttaaccatattacctgcactgctagagatgaccaattcctggggagattgagggtcacaatatctctagtttcatcaccataagccatgtaaccagaaaacccaaaaagcacgtacacaagtgttatcccaccaaaggtctgagccagcaatcttgggaatttagccctgtcctgcatagaattctccaaggccaatgtcatcccaaacccttcaaaacaaaagactgccatgcctcctgcaaaaggcagtccccctaagttggatgtgaatgcggtcctctgttcaaatgagaattcaccctttattgcttgctgtatgtcttccttcaccacaattcccatcgctaggatattgcaaatatcagcaaaaatgctaaatggtgctaaagcagataagctccctatccatgataatccaatttcaactggcactaacaaaagtatataggatgtgaatgcgagactgtgcgtttggaaaatagattgtaagttttggccaatgaataccaaatatgcaacggaacctccgctctgtgccatcaaaataagaaattctgacagatatcggccaaaggttccataactcttgtaacccaaatctccatacgtttttgcttcgactggtgatccatctgctgccaacttctctctgcacaaaacctgtatcaaggaaatatcagctgaattctaaaggcagaaaatataaataaaagaaaatgctcagtcgattttaattcaggttctagggacatcttttctttctccaagcgaacgaatttaatgtcccgggggaaggtcatgtcatcataatagagggaaataaaacaaatgttagtcacgatcatctttaatctgaaaaagaaaacgacttgttcggactttgcggctcagagtttatatttcgtaattccgaaggaaaggatgaatgaaaatgttctctaagcgaatagcatgtcataaattcctcaaggaccagagtcacaaaaataggtcaacttgttcctccaagaaatcaatcattccccaatctatacctcggtgaatcaaacgcatatgaacttatgtgctaagctaattagagaagaacaacaaagagaagggatgctcactcacaaggaggagcatgcaatagtaggaggctacgccaacgatggcaactccaagtgagccagcaagccaaccagcgatccgaaaagcaaaaggcaatcccagtacaccggtaccaactatagagactatgatatttcccagagtttgtagcctagaagctgttccagaaggagacgattccagcagaggggttgcgtagctttttgtgtcttgctccatcgactccttgatcaccaatcacgagcccacgacctctcgccgatctgctataaatgccagactctgttctggattcgagtattattggggctctggattcaataatatgagataagagttttccatatcaaccagatcatgatgaaaggtcctctcgaaatggtaagtgaaacagtttattactcattccgtaccagttgatttcttgttctttgttggcagtgggcacagaaattacgattaccgccatcatgagcagccatcctgatacatcgctgcttgaaacttgacgttcatagagttaatgatacaaagagaaggagataagattcttgttcccccttgttacgagtctgatgaggtgtacagtg--------
>Jupunba_idiopoda_Quesada_1718@NODE_1_length_1996_cov_64.668577
--------------------------------------------------------------taagccatgtctggtaaggtctgcattcctggaaagtgcaagactgcaggtcactaaaatgttctcaagatctgagtcatgcaacggtacacttgcttaatgatttttgctcatcttttgacttttatcaaatagtataatttcaatgcttgtgcatgtccaagatatgctgggagcaagataacatacggtatatatccctataaatcccgaaccaactagctgagaaaaagaagggggcaaaaagcaggatattgatcaa-----catgagaaaaatacgagagagtaacatgtcaagccaaatagtcaatgcaatatttcagaatttcttgtcttaaccatattacctgcactgctagagatgaccaattcctggggagattgagggtcacaatatctctagtttcatcaccataagccatgtaaccagaaaacccaaaaagcatgtacacaagtgttatcccaccaaaggtctgagccagcaatcttgggaatttagccctgtcctgcatagaattctccaaggccaatgtcatcccaaacccttcaaaacaaaagactgccatgcctcctgcaaaaggcagtccccctaagttggatgtgaatgcggtcctctgttcaaatgagaattcaccctttattgcttgctgtatgtcttccttcaccacaattcccatcgctaggatactgcaaatatcagcaaaaatgctaaatggtgctaaagcagataagctccctatccatgataatccaatttcaactggcactaacaaaagtatataggatgtgaatgcgagactgtgcatttggaaaatagattgtaagttttggccaatgaataccaaatatgcaacggaacctccactctgtgctatcaaaataagaaattctgacagatatcggccaaaggttccataactcttataacccaaatctccatacgtttttgcttcgactggtgatccatctgccgccaacttctctctgcacaaaacctgtatcaaggaaatatcagctgaattctaaaggcagaaaaaataaataaaagaaaatgctcagtcgattttaattcaggttctaggaacatcttttctttctcctagcgaacgaatttaatgtcccgggggtaggtcctgtcatcataatagagggaaataaaacaaatgttagtcacgatcatctttaatctgaaaaagaaaacgaattgttctgactttgcggctcagggtttatattttgtaattccgaaggaaaggatgaatgaaaaggttctctaagcgaatagcatgtcataaattcctcaaggaccagagtcaaaaaaataggtcaacttgttcccccaaggaatcaatcattccccaatctatacctcggtgaatcaaacgcatatgaacttatgtgctaagctaattagagaagaacaacaaagagaagggatgctcactcacaaggaggagcatgcaatagtaggaggctacaccaacgatggcaactccaagtgagccagcaagccaaccagcgatccgaaaagcaaaaggcaatcccagtacaccggtaccaactatagagactatgatatttcccagagtttgtagcctagaagctgttccagaaggagacgattccagcagaggggttgcgtagctttttgtgttttgctccatcgactccttgatcaccaatcacgagcccacgacctctagccgatctgctataaatgccagactctgttctggattcgagtattattggggctctggattcaataatatgagataagagttttccatatcaaccagatcatgatgaaaggctctctcgaaatggtaagtgaaacagtttatgactcatttcgtaccagttgatttcttgttttttgttggcagtaggcacggaaattacgattaccgccatcatgagcagccatcctgatacatcgctgcttgaaacttgacgttcataaagtctgattggcacattgaattttgttaaatt------------------------------------------------
>Jupunba_idiopoda_Quesada_1718@NODE_2_length_1362_cov_112.954086
------------------------------------------------------------------------------------ggtgatctggtcacttaaggatatcatataggtgactttttgtt--gctgatggtgatacaacggaggaattaccaaataatctccttgcattcccaatgtgtaaccatcaaataaagctagagtaattatgcttaaccaatgcatcatgaacgtaggtctttaggggtgttttacttcagctgattttttgtaacttattt----------------ttaatggcttattattgctcaactaagcgtgagaaaaatacgagagcgtaacatgtcaagccaaatagtcaatgcaacatttcataatttcttgtcttaaccatatttcctgcactgctagagatgaacaattcctgcggagattgagggtcacaatatctctagtttcatcaccataagccatgtaaccaaaaaacccaaaaagcatgtacacaagtgttatcccaccaaaggtctgagccatcaatcttgggaatttagccctgtccttcatagaattctccaaggccaatgtcatcccaaatccttcaaaacaaaagactgccatgcctcctgcaaaaggcagttcccctaagttggatgtgaatgcggtcctctgttcaaatgagaattcaccctttattgcttgctgtatgtcttccttcacaacaattcccatcgctaggatatagcaaatatcagcaaaaatgctaaatgatgctaaagcagagaagctccatatccatgataatccaatttcaactggcactaacaaaagtatataggatgtgaatgcgagactgtgcgtttggaaaatagattgtaagttttggccaatgaataccaaatatgcaacggaacctccactctgtgctatcacaataagaaattctgacagatatcggccaaaggttctataactcttataacccaaatctccatatgtgtttgcttcgactgttgatccatcttctgccaacttctctctgcacaaaacctgtatgaaggaaatatcagctgaattctaaaggcagaaaatataaataaaagaaaatgcgtaaatacattctcattattcttaggaaaaaagatacataaacaccatttaaaatggtaaatgtccctatgaaatgctatgtttttttgataaaagcaagtgacaaaaatgatttttaaaata------------------------------------------------------------------------------------------------------------------------------------------------------------------------------------------------------------------------------------------------------------------------------------------------------------------aacattaaccctc----------------------------------------accccacctgctgtcaattgccgtccgccgccgccgccg------------ccaaaaccccaccaattgtttttggatgcaatta----------------------------------------------------------------------aaatactccatccagtccttaatataagatatatt---------tatctaatttgattaga----------ttaaggaagttagttaagtt--------------------------------------------------------------------------------------------------------------------------------------------------------------------------------------------------------------------------------------------------------------------
>Jupunba_idiopoda_Quesada_1718@NODE_3_length_509_cov_7.666667
-----------------------------------------------------------------------------------------------------------------------------------------------------------------------------------------------------------------------------------cttttcaagcttt---ccttctacgatct--------------cattaaccgggtgtatcattatagg--gaatgtgaacaccagtcctaagcataatcctacgtgccaccaaatt--ataagaaacaatgaaagataagccgacaaggcaaaataaaacaag----aggctatacattattacctttactgtgctagatgtccaagtttttgggagattgagggtcacaatatctctagtttcatcgccatatgccatataaccacataacccacaaagaacgtacaaaattgttgccccacaaaaggccagggccaacaatcgggggaatttagctctatcctgcattgaactctctaaagccagagtcagagcaaacccctcaaaggaaaaaacagccatgcctcctgcaaatggcaatttcttaatgtctgatgtgattgctgtcctttgttcatatgaaaatttacccctcacagcttgttctatatcttcctttacaacaattcccattgccagaaagttgcaaaca---------------------------------------------------------------------------------------------------------------------------------------------------------------------------------------------------------------------------------------------------------------------------------------------------------------------------------------------------------------------------------------------------------------------------------------------------------------------------------------------------------------------------------------------------------------------------------------------------------------------------------------------------------------------------------------------------------------------------------------------------------------------------------------------------------------------------------------------------------------------------------------------------------------------------------------------------------------------------------------------------------------------------------------------------------------------------------------------------------------------------------------------------------------------------------------------------------------------------------------------------------------------------------------------------------------------------------------------------------------------------------------------------
>Jupunba_langsdorfii_Ribeiro_728@NODE_1_length_2585_cov_125.212919
tccaaccaattttatgaaaggatatctaggctgatcttagaatattctaatgtcggagtcaataagccatgtctggtaaggtctgcattcctggaaagtgcaagactgcaggtcactaaaatgttctcaagatctgagtcatgcaacggtacacttgcttaatgatttttgctcatcttttgacttttatcaaatagtataatttcaatgcttgtgcatgtccaagatatgctgggagcaagataacataaggtatatatccctataaatcccgaaccaactagctgagaaaaagaaaggggcaaaaagcaggatattgatcaactaagcatgagaaaaatacgagagagtaacatgtcaagccaaatagtcaatgcaacatttcataatttcttgtcttaaccatattacctgcactgctagagatgaccaattcctggggagattgagggtcacaatatctctagtttcatcaccataagccatgtaaccagaaaacccaaaaagcatgtacacaagtgttatcccaccaaaggtctgagccagcaatcttgggaatttagccctgtcctgcatagaattctccaaggccaatgtcatcccaaacccttcaaaacaaaagactgccatgcctcctgcaaaaggcagtccccctaagttggatgtgaatgcggtcctctgttcaaatgagaattcaccctttattgcttgctgtatgtcttccttcaccacaattcccatcgctaggatattgcaaatatcagcaaaaatgctaaatggtgctaaagcagataagctccctatccatgataatccaatttcaactggcactaacaaaagtatataggatgtgaatgcgagactgtgcgtttggaaaatagattgtaagttttggccaatgaataccaaatatgcaacggaacctccactctgtgctatcaaaataagaaattctgacagatatcggccaatggttccataactcttataacccaaatctccatacgtttttgcttcgactggtgatccatctgctgccaacttctctctgcacaaaacctgtatcaaggaaatatcagctgaattctaaaggcagaaaatataaataaaagaaaatgctcagtcgattttaattcaggttctaggaacgtcttttctttctcctagcgaacgaatttaatgtcccaggggaaggtcatgtcatcataatagagggaaataaaacaaatgttagtcacgatcatgtttaatctgaaaaagaaaacgaattgttcggactttgcggctcggagtttatatttcgtaattccgaaggaaaggatgaatgaaaatgttctctaagcgaatagcatgtcataaattcctcaaggaccagagtcacaaaaataggtcaacttgttcccccaagaaatcaatcattccccaatctatacctcggtgaatcaaacgcatatgaacttatgtgctaagctaattagagaagaacaacaaagagaagggatgctcactcacaaggaggagcatgcaatagtaggaggctacgccaacgatggcaactccaagtgagccagcaagccaaccagcgatccgaaaagcaaaaggcaatcccagtacaccggtaccaactatagagactatgatatttcccagagtttgtagcctagaagctgttccagaaggagacgattccagcagaggggttgcgtagctttttgtgtcttgctccatcgactccttgatcaccaatcacgagcccacgacctctcgccgatctgctataaatgccagactctgttctggattcgagtattattggggctctggattcaataatatgagataagagttttccatatcaaccagatcatgatgaaagttcctctcgaaatggtaagtgaaacagtttattactcatttcgtaccagttgatttcttgttttttgttggcagtaggcacggaaattacgattaccgccatcatgagcagccatcctgatacatcgctgcttgaaacttgacgttcatagagttaatgatacaaagtgaaggagataagattctttgtcccgctttccactgatggcttaaatggaaggatgagcgctaa
>Jupunba_limae_Iganci_261@NODE_2_length_607_cov_8.445283
----------------------------------------------------------------------------------------------------------------------------------------------------------------------------------------------------------------------------------acttttcaagctta---ccttctacgatct--------------cattaaccgggtgtatcattatagg--gaatgtgaacaccagtcctaagcataatcctacctgcaaccaaatt--ataagaaacaatgaaagataagccgataaggcaaaataaaacaag----aggctatacattattacctttactgtgctagatgtccaagtttttgggagattgagggtcacaatatctctagtttcatcgccatatgccatataaccacataacccaaaaagaacgtacaaaattgttgtcccataaaaggccagggccaacaatctggggaatttagctctatcctgcattgaactctctaaagccagagtcagagcaaacccctcaaagcaaaaaacagccatgcctcctgcaaatggcaatttcttaatgtctgatgtgattgctgtcctttgttcatatgaaaatttacccctcacagcttgttctatatcttcctctacaacaattcccattgccagaaagttgcaaacattagcaaaaatgctaaaaggtgctaaagcaggtaagctccctatccatgacaatccaatttcaattggcgctaacaagaa-------------------------------------------------------------------------------------------------------------------------------------------------------------------------------------------------------------------------------------------------------------------------------------------------------------------------------------------------------------------------------------------------------------------------------------------------------------------------------------------------------------------------------------------------------------------------------------------------------------------------------------------------------------------------------------------------------------------------------------------------------------------------------------------------------------------------------------------------------------------------------------------------------------------------------------------------------------------------------------------------------------------------------------------------------------------------------------------------------------------------------------------------------------------------------------------------------------------------------------------------------------------------------------------------------------------
>Jupunba_longipedunculata_Cardona_2682@NODE_1_length_2065_cov_118.014588
-----ccaattttatgaaaggatatctaggctgatcttagaatattctaatgtcggagtcaataagccatgtct-gtaaggtctgcattcctggaaagtgcaagactgcaggtcactaaaatgttctcaagatctgagtcatgcaacggtacacttgcttaatgatttttgctcatcttttgacttttatcaaatagtataatttcaatgcttgtgcatgtccaagatatgctgggagcaagataacataaggtatatatccctataaatcccgaaccaactagctgagaaaaagaaaggggcaaaaagcaggatattgatcaactaagcatgagaaaaatacgagagagtaacatgtcaagccaaatagtcaatgcaacatttcagaatttcttgtcttaaccatattacctgcactgctagagatgaccaattcctggggagattgagggtcacaatatctctagtttcatcaccataagccatgtaaccagaaaaaccaaaaagcatgtacacaagtgttatcccaccaaaggtctgagccagcaatcttggaaatttagccctgtcctgcatagaattctccaaggccaatgtcatcccaaacccttcaaaacaaaagactgccatgcctcctgcaaaaggcagtccccctaagttggatgtgaatgcggtcctctgttcaaatgagaattcaccctttattgcttgctgtatgtcttccttcaccacaattcccatcgctaggatattgcaaatatcagcaaaaatgctaaatggtgctaaagcagataagctccctatccatgataatccaatttcaactggcactaacaaaagtatataggatgtgaatgcgagactgtgcgtttggaaaatagattgtaagttttggccaatgaataccaaatatgcaacggaacctccactctgtgctatcaaaataagaaattctgacagatatcggccaaaggttccataactcttataacccaaatctccatacgtttttgcttcgactggtgatccatctgccgccaacttctctctgcacaaaacctgtatcaaggaaatatcagctgaattctaaaggcagaaaatataaataaaagaaaatgctcagtcgattttaattcaggttctaggaacatcttttctttctcctagcgaacgaatttaatgtcccggggggaggtcatgtcatcataatagagggaaataaaacaaatgttagtcacgatcatctttaatctgaaaaagaaaacgaattgttctgactttgcggctcagagtttttatttcgtaattccgaaggaaaggatgaatgaaaaggttcactaagcgaatagcatgtcataaattcctcaaggaccagagtcgcaaaaatacgtcaacttgttcccccaagaaatcaatcattccccaatctatacctcggtgaatcaaacgcatatgaacttatgtgctaagctaattagagaagaacaacaaagagaagggatgctcactcacaaggaggagcatgcaatagtaggaggctacgccaacgatggcaactccaagtgagccagcaagccaaccagcgatccgaaaagcaaaaggcaatcccagtacaccggtaccaactatagagactatgatatttcccagagtttgtagcctagaagctgttccagaaggagacgattccagcagaggggttgcgtagctttttgtgtcttgctccatcgactccttgttcaccaatcacaagcccacgacctctcgccgatctgctataaatgccagactctgttctggattcgagtattattggggctctggattcaataatatgagataagagttttccatatcaaccagatcatgatgaaaggtcctctcgaaatggtaagtgaaacagtttattactcatttcgtaccagttgatttcttgtttattgttggcagtaggcacggaaattacgattaccgccatcatgagcagccatcctgatacatcgctgcttgaaacttgacgttcatagagttgatgatacaaagtgaaggagataagattctttgtcccgc-------------------------------------
>Jupunba_microcalyx_Iganci_855@NODE_1_length_1246_cov_246.318221
tccaaccaattttatgaaggaatatctaggctgatcttagaatattctaatgtcggagtcaataagccatgtctggtaaggtctgcattcctggacagtgcaagactgcaggtcactaaaatgttctcaagatctgagtaatgcaacggtacacttgcttaatgatttttgctcatcttttgacttttatcaaatagtataatttcaatgcttgtgcatgtccaagatatgctgggatcaagataacataaggtatatatccctataaatcccgaaccaactagctgagaaatagaaaggggcaaaaagcaggatattgatcaactaagcatgagaaaaatac----gagtaacatgtcaagccaaatagtcaatgcaacatttcagaatttcttgttttaaccatattacctgcactgctagagatgaccaattcctggggagattgagggtcacaatatctctagtttcatcaacataagccatgtaaccagaaaaaccaaaaagcatgtacacaagtgttatcccaccaaaggtctgagccagcaatcttgggaatttagccctgtcctgcatagaattctccaaggccaatgtcatcccaaacccttcaaaacaaaagactgccatgcctcctgcaaaaggcagtccccctaagttggatgtgaatgcggtcctctgttcaaatgagaattcaccctttattgcttgctgtatgtcttccttcaccacaattcccatcgctaggatattgcaaatatcagcaaaaatgctaaatggtgctaaagcagataagctccctatccatgataatccaatttcaactggcactaacaaaagtatataggatgtgaatgcgagactgtgcgtttggaaaatagattgtaagttttggccaatgaataccaaatatgcaacggaacctccactctgtgctatcaaaataagaaattctgacagatatcggccaaaggttccataactcttataacccaaatctccatacgtttttgcttcgactggtgatccatctgccgccaacttctctctgcacaaaacctgtatcaaggaaatatcagctgaattctaaaggcagaaaatataaataaaagaaaatgctcagtcgattttaattcaggttataggaacatcttttctttctcctagcgaacgaatttaatgtcccggggggag-------------------------------------------------------------------------------------------------------------------------------------------------------------------------------------------------------------------------------------------------------------------------------------------------------------------------------------------------------------------------------------------------------------------------------------------------------------------------------------------------------------------------------------------------------------------------------------------------------------------------------------------------------------------------------------------------------------------------------------------------------------------------------------------------------------------------------------------------------------------------------------------------------------------------------------------------
>Jupunba_nipensis_Mayo_19662@NODE_1_length_980_cov_48.765227
---------------------------------------------------------------------------------------------------------------------------------------------------------------------------------------------------------atttcaatgcttgtgcatgtccaagatatgctgggagcaagataacatacggcatatatccctataaatcccgaaccaactagctgagaaaaagaaaggggcaaaaagcaggatattgataaactaagcatgagaaaaatacgagagaataacatgtcaagccaaatagtcaatgcaacatttcagaatttcttgtctgaaccatattacctgcactgctagagatgaccaattcctggggagattgagggtcacaatatctctagtttcatcaccataagccatgtaaccagaaaacccaaaaagcatgtacacaagtgttatcccaccaaaggtctgagccagcaatcctgggaatttagccctgtcctgcatagaattctccaaggccaatgtcatcccaaacccttcaaaacaaaagactgccatgcctcctgcaaaaggcagtccccctaagttggatgtgaatgcggtcctctgttcaaatgagaattcaccctttattgcttgctgtatgtcttccttcaccacaattcccatcgctaggatattgcaaatatcagcaaaaatgctaaatggtgctaaagcagataagctccctatccatgataatccaatttcaactggcactaacaaaagtatataggatgtgaatgcgagactgtgcgtttggaaaatagattgtaagttttggccaatgaataccaaatatgcaacggaacctccactctgtgctatcacaataagaaattctgacgagtatcggccaaaggttctataactcttataacccaaatctccatatgtttttgcttcgactggtgatccatcttctgccaacttctctctgcacaaaacctgtatgaaggaaatatcagctgaattctaaaggcagaaaatataaataaaagaaaatgcgtaaatacattctcattattcttaggaaaaaagatacataaacaccatttaaaatggtaaat--------------------------------------------------------------------------------------------------------------------------------------------------------------------------------------------------------------------------------------------------------------------------------------------------------------------------------------------------------------------------------------------------------------------------------------------------------------------------------------------------------------------------------------------------------------------------------------------------------------------------------------------------------------------------------------------------------------------------------------------------------------------------------------------------------------------------------------------------------------------------------------------------------------------------------------------------------------
>Jupunba_nipensis_Mayo_19662@NODE_2_length_713_cov_33.968553
-----------------------------------------------------------------------------------------------------------------------------------------------------------------------------------------------------------------------------ccaatgcatcatgcacgtaggtcttgaggggtgttttacttcagctgattttttgtaacttattt----------------ttaatggcttattattgctcaactaagcgtgagaaaaatacgagagcgtaacatgtcaagccaaatagtcaatgcaacatttcataatttcttgtcttaaccatatttcctgcactgctagagatgaccaattcctgcggagattgagggtcacattatctctagtttcatcaccataagccatgtaaccaaaaaacccaaaaagcatgtacacaagtgttatcccaccaaaggactgagccatcaatcttgggaatttagccctgtccttcatagaattctccaaggccaatgtcatcccaaacccttcaaaacaaaagactgccatgcctcctgcaaaaggcagctcccctaagttggatgcgaatgcggtcctctgttcaaatgagaattcaccctttattgcttgctgtatgtcttccttcacaacaattcccatcgctaggatatagcaaatatcagcaaaaatgctaaatgatgctaaagcagagaagctccatatccatgataatccaatttcaactggcactaacaaaagtatataggatgtaaatgcgggactgtgcgtttggaaaatagattgtaagttttggccaatgaataccaaatatgcaacggaacctccactctgtgct------------------------------------------------------------------------------------------------------------------------------------------------------------------------------------------------------------------------------------------------------------------------------------------------------------------------------------------------------------------------------------------------------------------------------------------------------------------------------------------------------------------------------------------------------------------------------------------------------------------------------------------------------------------------------------------------------------------------------------------------------------------------------------------------------------------------------------------------------------------------------------------------------------------------------------------------------------------------------------------------------------------------------------------------------------------------------------------------------------------------------------------------------------------------------------------------------------------
>Jupunba_oppositifolia_Liegier_16014@NODE_2_length_573_cov_9.965726
----------------------------------------------------------------------------------------------------------------------------------------------------------------------------------------------------------------------------------agccccaaggctta---cattataag-------------------tttgattaattttataattctaagttgcaagtgaagatgtatatatgcaatgattgggcctggtatcgatc-----------------aagatgagccgataaggcaaaataaaacaag----aggctatacattattatctttactgcgctagatgtccaagtttttcggagattgagggtcacaatatctctagtttcatcgccatatgccatataaccacataacccaaaaagaacgtacaaaaatgttgtcccacaaaaagctagggccagcaatctgggcaatttaactctatcctgcatagaactctccaaagccagagtcggagcaaacccctcaaagcaaaaaacagccatgcctcctgcaaatggcaatttcttgatgt-tgatgtgattgctgtcctttgttcagaagaaaaattacccctcacagctccctat---------------ccaattcccattgccagaaagttgcaaacatcagcaaaaatgctaaaaggtgctaaagcaggtaagctccctatccatgacaacccaatttcaattggcactaacaagaatacgtaggactt-------------------------------------------------------------------------------------------------------------------------------------------------------------------------------------------------------------------------------------------------------------------------------------------------------------------------------------------------------------------------------------------------------------------------------------------------------------------------------------------------------------------------------------------------------------------------------------------------------------------------------------------------------------------------------------------------------------------------------------------------------------------------------------------------------------------------------------------------------------------------------------------------------------------------------------------------------------------------------------------------------------------------------------------------------------------------------------------------------------------------------------------------------------------------------------------------------------------------------------------------------------------------------------------------------
>Jupunba_villosa_Borges_423@NODE_1_length_2403_cov_158.658641
tccaaccaattttatgaaaggatatctaggctgatcttagaatattctaatgtcggagtcaataaaccatgtctggtaaggtctgcattcctggaaagtgcaagactgcaggtcactaaaatgttctcaagatctgagtcatgcaacggtacacttgcttaatgatttttgctcatcttttgacttttatcaaatagtataatttcaatgcttgtgcatgtccaagatatgctgggagcaagataacataaggtatatatccctataaatcccgaaccaactagctgagaaaaagaaaggggcaaaaagcaggatattgatcaactaagcatgagaaaaatacgagagagtaacatgtcaagccaaatagtcaatgcaacatttcagaatttcttgtcttaaccatattacctgcactgctagagatgaccaattcctggggagattgagggtcacaatatctctagtttcatcaccataagccatgtaaccagaaaaaccaaaaagcatgtacacaagtgttatcccaccaaaggtctgagccagcaatcttgggaatttagccctgtcctgcatagaattctccaaggccaatgtcatcccaaacccttcaaaacaaaagactgccatgcctcctgcaaaaggcagtccccctaagttggatgtgaatgcggtcctctgttcaaatgagaattcaccctttattgcttgctgtatgtcttccttcaccacaattcccatcgctaggatattgcaaatatcagcaaaaatgctaaatggtgctaaagcagataagctccctatccatgataatccaatttcaactggcactaacaaaagtatataggatgtgaatgcgagactgtgcgtttggaaaatagattgtaagttttggccaatgaataccaaatatgcaacggaacctccactctgtcctatcaaaataagaaattctgacagatatcggccaaaggttccataactcttataacccaaatctccatacgtttttgcttcgactggtgatccatctgccgccaacttctctctgcacaaaacctgtatcaaggaaatatcagctgaattctaaaggcagaaaatataaataaaagaaaatgctcagtcgattttaattcaggttctaggaacatcttttctttctcctagcgaacgaatttaatgtcccggggggaggtcatgtcatcaaaatagagggaaataaaacaaatgttagtcacgatcatctttaatctgacaaagaaaacgaattgttctgactttgcggctcagagtttatatttcgtaattccaaaggaaaggatgaatgaaaaggttctctaagcgaatagcatgtcataaattcctcaaggaccagagtcacaaaaataggtcaacttgttcccccaagaaatcaatca-tccccaatctatacctcggtgaatcaaacgcatatgaacttatgtgctaagctaattagagaagaacaacaaagagaagggatgctcactcacaaggaggagcatgcaatagtaggaggctacgccaacgatggcaactccaagtgagccagcaagccaaccagcgatccgaaaagcaaaaggcaatcccagtacaccggtaccaactatagagactatgatatttcccagagtttgtagcctagaagctgttccagaaggagacgattccagcagaggggttgcgtagctttttgtgtcttgctccatcgactccttgatcaccaatcacgagcccacgacctctcgccgatctgctataaatgccagactctgttctggattcgagtattattggggctctggattcaataatatgagataagagttttccatatcaaccagatcatgatgaaaggtcctctcgaaatggtaagtgaaacagtttattactcattccgtaccagttgatttcttgttctttgttggcagtgggcacggaaattacgattaccgccatcatgagcagccatcctgatacatcgctgcttgaaacttgacgttcatagagttaatgatacaaagtgaaggagataagattctttgtcccgctttccactgatggcttacatggaaggatgagcgctaa
>Jupunba_villosa_Borges_423@NODE_2_length_1010_cov_8.803859
---------------------------------------------cgtgaaacaaatgcgatcaatgcacttattgtactccctacaagtgaggccaatacaccaaacgctggcacgcacatggctacgacagccaacccagc---caccaaaattctcggctgagtaagtcccaattttt---ctaagtcttgttgaatgatcgttatcgtcattagtgtgtaaaacttttcaagctta---ccttctacgatct--------------cattaaccgggtgtatcattatagg--gaatgtgaacaccagtcctaagcataatcctacctgccaccaaatt--ataagaaacaatgaaagataagccgataaggcaaaataaaacaag----aggctatacattattacctttactgtgctagatgtccaggtttttgggagattgagggtcacaatatctctagtttcatcgccatatgccatataaccacataacccaaaaagaacgtacaaaaatgttgtcccacaaaaagccagggccagcaatctggggaatttagctctatcctgcatagaactctccaaagccagagtcagagcaaacccctcaaagcaaaaaacagccatgcctcctgcaaatggcaatttcttaatgtctgatgtgattgctgtcctttgttcatatgaaaatttacccctcacagcttgttctatatcttcctttacaacaattcccattgccagaaagttgcaaacattagcaaaaatgctaaaaggtgctaaagcaggtaagctccctatccatgacaatccaatttcagttggcactaacaagaatacgtaggacttgaaagtgaatccattgccttggaacacagactggaggttttgcccaatgaacaatatatatgatacgg---ctccgcattgtgataacaaaattaatgtttctg-tagatagcgacctgtgattcccgagactctataagccaagtctcca---gtttttgcctccgcaattgatccttctgatgctaatttctctctgcacataacctg-------------------------------------------------------------------------------------------------------------------------------------------------------------------------------------------------------------------------------------------------------------------------------------------------------------------------------------------------------------------------------------------------------------------------------------------------------------------------------------------------------------------------------------------------------------------------------------------------------------------------------------------------------------------------------------------------------------------------------------------------------------------------------------------------------------------------------------------------------------------------------------------------------------------------------------------------------------------------------------------------------------------------------------------------------------------------------------
>Punjuba_callejasii_Daly_5935@NODE_1_length_1033_cov_33.044979
----------------------------------------------------------------------------------------------------------------------------------------------------------------------------------------------------------------------------tccaagatatgctggaagcaagataacataaggtatatatccctataaatcccgaaccaactagctgagaaaaagaaaagggcggaaagcaggatattgatcaactaagcgtgagaaaaatacgagagagtaacatgtcaagccaaatagtcaatgcaacatttcataatttcttgtcttaaccatattacctgcactgctagagatgaccaattcctggggagattgagggtcacaatatctctagtttcatcaccataagccatgtaaccagaaaacccaaaaagcgtgtacacaagcgttatcccaccaaaggtctgagccagcaatcttgggaatttagccttgtcctgcatagaattctccaaggccaatgtcatcccaaacccttcaaaacaaaagactgccatgcctcctgcaaaaggcagtccccctaagttggatgtgaatgcggtcctctgttcaaatgagaattcaccctttattgcttgctgtatgtcttccttcaccacaattcccatcgctaggatattgcaaatatcagcaaaaatgctaaatggtgctaaagcagataagctccctatccatgataatccaatttcaactggcactaacaaaagtatataggatgtgaatgcgagactgcgcatttggaaaatagattgtaagttttggccaatgaataccaaatatgcaacggaacctccactctgtgctatcaaaataagaaattctgacagatatcggccaaaggttccataactcttataacccaaatctccatatgtttttgcttcgactggtgatccatctgctgccaacttctctctgcacaaaacctgtatcaaggaaatatcagctgaattctaaaggcagaaaacataaataaaagaaaatgctcagtcgattttaattcaggttctaggaacatcttttctttctcctagcgaacgaatttaatgtcccggggggaggtaatgtcatcataatagagggaaataaaacaaatgttagtcacgatcatcattaatc---------------------------------------------------------------------------------------------------------------------------------------------------------------------------------------------------------------------------------------------------------------------------------------------------------------------------------------------------------------------------------------------------------------------------------------------------------------------------------------------------------------------------------------------------------------------------------------------------------------------------------------------------------------------------------------------------------------------------------------------------------------------------------------------------------------------------------------------------------------------------------------
>Punjuba_callejasii_Daly_5935@NODE_3_length_786_cov_23.595205
-----------------------------------------------------------------------------------------------------------------------------------------------------------------------------------------------------------------------------------------------------------------------------------------------------------------------------------------------------------------------------------------------------------------------------------------------------------------------------------------------------------------------------------------------------------------------------------------------------------------------------------------------------------------------------------------------------------------------------------------------------------------------------------------------------------------------------------------------------------------------------------------------------------------------------------------------------------------------------------------------------------------------------------------------------------------------------------------------------------------------------------------------------------------------------------------------------------------------------------------------------------------------------------cacgatcatcattaatctgaaaaagaaaacgaattgttctgactttgcggctcagagtttatatttcgtaattccgaaggaaaggatgaatgaaaaggttctctaagcgaatagcatgtcataaattcctcaaggaccagagtcacgaaaataggtcaacttgttcccccaagaaatcaatcattccccaatctatacctcggcgaatcaaacgcatacgaacttatgtgctaagctaattagagaagaacaacaaagggaagggatgctcactcacaaggaggagcatgcaatagtaggaggctacgccaacgatggcaactccaagtgagccagcaaaccaaccagcgatccgaaaagcaaaaggcaatcccagtacaccggtaccaactatagagactataatatttcccagagtttgaagcctagaagctgttccagaaggagacgattccagcagaggggttgcgtagctttttgtgtcttgctccatcgactccttgatcaccaatcacgagcccacgacctctcgccgatctgctataaatgccagactctgtcctggattcgagtattattggggatctggattcagtagtatgagataagaattttccatatcaaccagatcatgataaaaggtcctctcgatatggtaagtgaaacagtttattactcatttcgtaccagttgatttcttgttttttgttggcagtaggcacgaaaattacgattaccgccatcatgaacagccatcctgataaatcgctgtttgaaacttaacg---------------------------------------------------------------------------------------
>Punjuba_lehmannii_Escobar_7465@NODE_1_length_2125_cov_146.327148
tccaaccaattatatgaaaggatatctaggctgatcttagaatattctaatgttggagtcaataagccatgtctggtaaggtctgcattcctgaaaagtgcaagactgcaggtcactaaaatgttctcaagatctgagtcatgcaacggtacgtttactaaatgatttttgctcatcttttgacttttatcaaatagtataatttcaatgcttgtgcatgtccaagatatgctggaagcaagataacataaggtatatatccctataaatcccgaaccaactagctgagaaaaagaaaggggcagaaagcaggatattgatcaactaagcgtgagaaaaatacgagagagtaacatgtcaagccaaatagtcaatgcaacatttcataatttcttgtcttaaccatattacctgcactgctagagatgaccaattcctggggagattgagggtcacaatatctctagtttcatcaccataagccatgtaaccagaaaacccaaaaagcgtgtacacaagcgttatcccaccaaaggtctgagccagcaatctcgggaatttagccttgtcctgcatagaattctccaaggccaatgtcatcccaaacccttcaaaacaaaagactgccatgcctcctgcaaaaggcagtccccctaagttggatgtgaatgcggtcctctgttcaaatgagaattcaccctttattgcttgctgtatgtcttccttcaccacaattcccatagctaggatattgcaaatatcagcaaaaatgctaaatggtgctaaagcagataagctccctatccatgataatccaatttcaactggcactaacaaaagtatataggatgtgaatgcgagactgcgcgtttggaaaatagattgtaagttttggccaatgaataccaaatatgcaacggaacctccactctgtgctatcaaaataagaaattctgacagatatcggccaaaggttccataactcttataacccaaatctccataagtttttgcttcgactggtgatccatctgctgccaacttctctctgcacaaaacctgtatcaaggaaatatcagctgaattctaaaggcagaaaacataaataaaagaaaatgctcagtcgattttaattcaggttctaggaaaatcttttctttctcctagcgaacgaatttaatgtcccggggggaggtcatgtcatcataatagagggaaataaaacaaatgttagtcacgatcatcattaatctgaaaaagaaaacgaattgttctgactttgcggctcagagtttatatttcgtaattccgaaggaaaggatgaatgaaaaggttctctaagcgaataggatgtcataaattcctcaaggaccagagtcacgaaaataggtcaacttgttcccccaagaaatcaatcattccccaatctatacctcggcgaatcaaacgcatacgaacttatgtgctaagctaattagagaagaacaacaaagggaagggatgctcactcacaaggaggagcatgcaatagtaggaggctacgccaacgatggcaactccaagtgagccagcaaaccaaccagcgatccggaaagcaaaaggcaatcccagtacaccggtaccaactatagagactataatatttcccagagtttgaagcctagaagctgttccagaaggagacgattccagcagaggggttgcgtagctttttgtgtcttgctccatcgactccttgatcaccaatcacgagcccacgacctctcgccgatctgctataaatgccagactctgtcctggattcgagtattattggggatctggattcagtagtatgagataagaattttccatatcaaccagatcatgataaaaggtcctctcgatatggtaagtgaaacagtttattactcatttcgtaccagttgatttcttgttttttgttggcagtaggcacggaaattacgattaccgccatcatgaacagccatcctgataaatcgctgtttgaaacttaacgttcatagagttaatgatacaaaatgaaggagacaagattccttgtac----------------------------------------
>Punjuba_racemiflora_Jimenez_Soares_3626@NODE_2_length_1420_cov_136.438570
-----------------------------------------------------------------------------------------tctagtcactttgtgatgtcatataggctactttgtgtt--gctgatgatgatacaacggaggaattaccaaataatctctttacattcccaatgtgtaaccattaaataaagctagagtaattatgcctaaccaatacatcatgaatgtaggtctttaggagtgttttactttagctgattttttgtaacttaatt----------------ttaatggcttattattgctcaactaagcatgagaaaaatacgaga--gtaacaagtcaagccaaatagtcaatgcaacatttcttaatttcttgtcttaaccatattacctgcactgctagagatgaccaattcctggggagattga-ggtcacaatatctctagtttcttcaccataagccatgtgacaaaaaaa---------catgtacacaagtgttatcccaccaaaggtctgagccagcaatcttgggaatttagccctgtcttgcatagaattctccaaggccaatgtcatcccaaacccttcaaaataaaagactgccatgactcctgcaaaaggcagtccccctaagttggatgtgaatgcggtcctctgttcaaatgagaattcaccctttattgcttgctgtatgtcttccttcaccacaattcccatagctaggatattgcaaatatcaacaaaaatgctaaatggtgctaaatcagataagctccctatccatgataatccaatttcaactggcactaacaaaagtatataggatgtgaatgcgagactatgcgtttggaaaatagattataagttttggccaatgaataccaaatatgcaacggaacctccactctgagctatcaaaataagaaattctgacagatatcggccaaaggttccataactcttataacccaaatctccatatgtttttgcttcgactagtgatccatcagctgccaacttctctctgcacaaaacctgtatcaaggaaatatcagctgaattctaaaggcagaaagtataaataaaagaaaatgcgtagatacattctcattattcttagggaaaaagatacataaacaccatttaaaatggtaaatgtccctataggatgctatgtttttttgataaaagcaaatgacaaaaatgattttttaaata------------------------------------------------------------------------------------------------------------------------------------------------------------------------------------------------------------------------------------------------------------------------------------------------------------------aacattaacccc-----------------------------------------accccaccggctgccagctgctggccgccgccgctgcca--------------aaaccccccacaattgtttttggatgtaatt-----------------------------------------------------------------------aaatactctttccgatccttaatataagacatatt---------cacctaatttgattaga----------ttaaggaagttagttaaattaattaatataacatgtattt------tctaaaacaccatagtcatcttccttaattcccttcttccctc--------------tccttg---------------------------------------------------------------------------------------------------------------------------------------------------------------------------
>_R_Afrocalliandra_redacta_Germishuizen_5585@NODE_1_length_1922_cov_261.536585
-------------------------------------------------tgtcaagagtcaataaaccatgtctggtaagttttgcattcctggaaagtgcaagactgcatgtcactata-----------------------------------tgcttaatgatttttgctcatcttttaacttttatcgcatagtataatttcaacgcttgtgcatgtccaatatatgctgggagcaagattgcataaggtatatatacctataaatccagaacgaactagctgagaaaaagaaaggggcaaagagtaggatattgatccactaagtgtgagaaagatac--aagagtaacgtgtcaagccaaacagtcaatgcaacatttcataatttcttgtctggaccatactacctgcactgccaaagatgaccaattcctgggaagattgagggtcacaatatctctagtttcatcaccataagccatgtaaccagaaaacccaaaaagcatgtacacaagtgttatcccaccaaatgtctgagccagcaatcttggaaatttagctctgtcctgcatagaattctccaatgccaatgtcatcccaaacccttcaaaacagaagacagccatgcctcctgcaaaaggcagtccccctaagttggaggtgactgcggtcctctgtttaaatgagaactcaccgtttattgcttgctgtatgtcctccttcaccacaattcccatcgctaggatgttgcatatatcagcaaaaatgctaaatggtgctaaagcagataagctccctatccatgataatccaatttcaactggcactaacaaaagaatataggatgtagatgtgagactatgcgtttggaaaatagattgtaagttttggccaatgaataccaaatatgcaacggaacctccactctgtgctatcaaaataagaaattctgacagatatcggccaaaggttccaaaactcttataacccaaatctccatatgtttttgcttccactgatgatccatctgccgccaacttctctttgcacaaaacctgtataaaggaaaaatcagctgaattctaaaggcagaaaatataaataaaagaaaatgcacagtcaattttaactca-gttctaggaacatcttttctttttcctagcgaacgaatttaatgtgacggggggaggtcacgtcatcataatagagggaaataaaacaaatgttagtcaatatcatctttaatctgtaaaagaaaacggattgttctggctatgcggcatagagtttatgttccgtaatttcgaagga----atggatgaaaaagttctctaagccaatagcatgtcataaaatcctcaaggtccagagtcacaagaat-gatcaacttgttcccccaagaaattaagcattccccaatctatacctcggtgaattaaacgcatacggacttacgtgctaagctaattaaagaagaacaacaaagaggagggatgctcactcacaaggaggagcatgcaatagtaggaggctatgccaacgatggcaactccgagtgagccagcaagccaaccagcaatccgaaaagcaaaaggcaatcccagtacaccggtaccaactacagagactatgatatttcccagagtttgaaacctagaagctgttccagaaggagacgattgaagcagaggggtagcgtagctttttgcgtcatgttccattgtcttcttgatccccaatcacaaccccacaaccgatcgccgatctgctataaatgccggactctg--ctggattcgtgtattatcggggctccgaattcaatactatgagataa-aattttccatatcaagcagatcgcgatgaatggtcctcaccaaat-gtaagtggaacagtgcattactcagttgacaccatttgatttcttgttttttgttggcggtagagacagaaattacgattgtcgccatcaagagcagccatcctgataaatcgc-------------------------------------------------------------------------------------------------------
>_R_Albizia_burkartiana_StivalSantos_678@NODE_1_length_1118_cov_11.954845
-------------------------------------------------------------------------------------------------------------------------------------------------acggtacatttgcttaatgatttttgctcatcttttgacttttatcaaatagtataatttcaatgcttgtgcatgtccaagatatgctgggagcaagataacataaggtatgtatccctataaatcccgaaccaactagctgagaaaaagaaaggggcaaaaagcgggatattgatcaactaagcgtgagaaaaatacgagagtgtaacatgtcaagccaaatagtcaatgtaacatttcataatttcttgtcttaaccatattacctgcactgctagagatgaccaattcttggggagattgagggtcacaatatctctagtttcatcaccataagccatgtaaccagaaaacccaaaaagcatgtacacaagtgttatcccaccaaaggtctgagccagcaatcttgggaatttagccctgtcctgcatagaattctccaaggtcaatgtcatcccaaacccttcaaaacaaaagactgccatgcctcctgcaaaaggcagtccccctaagttggatgtgaatgcggtcctctgttcaaatgagaattcaccctttattgcttgctgtatgtcttccttcaccacaattcccatcgctaggatattgcaaatatcagcaaaaatactaaatggtgctaaagcagataagctccctatccatgataatccaatttcaactggcactaacaaaagtatataggatgtgaattggagacagtgcgtttggaaaatagattgcaagttttggccaatgaataccaaatatgcaacggaacctccactctgtgctatcaaaataagaaattctgacagatatcggcctaaggttccataactcttataacccaaatctccatatgtttttgcttcgactggtgatccagctgctgccaacttctctctgcacaaaacctgtatcaaggaaatatcagctgaattctaaaggcagacaatataaataaaagaaaatgctcagtcgattttaattcaggttctaggaacctcttttctttctcctagcgaacgaatttaatgtgccggtgggaggtcatgtcatcataatagagggaaataaaacaaatgttagtcacgatcatttttaatttgaaaaa-----------------------------------------------------------------------------------------------------------------------------------------------------------------------------------------------------------------------------------------------------------------------------------------------------------------------------------------------------------------------------------------------------------------------------------------------------------------------------------------------------------------------------------------gaaa-----------------------------------------------------------------------------------------------------------------------------------------------------------------------------------------------------------------------------------------------------------------------------------------------------------------------------------
>_R_Albizia_burkartiana_StivalSantos_678@NODE_2_length_682_cov_10.950558
------------------------------------------------------------------------------------------------------------------------------------------------------------------------------------------------------------------------------------------------------------------------------------------------------------------------------------------------------------------------------------------------------------------------------------------------------------------------------------------------------------------------------------------------------------------------------------------------------------------------------------------------------------------------------------------------------------------------------------------------------------------------------------------------------------------------------------------------------------------------------------------------------------------------------------------------------------------------------------------------------------------------------------------------------------------------------------------------------------------------------------------------------------------------------------------------------------------------------------------------------------------------------------------------------------------------------------gctcggagtttatatttcgtaattccgaaggaaaggatgaatgaaaaggttctctaagtgaatagcatgtcataaattcctcaaggaccagagtcacaaaaataggtcaacttgttaccccaagaaatcaattattccccaatctatacctcggtgaatcaaactcatacgaacttatgtgctaagctaattagagaagaaccacaaagggaagggatgctcactcacaaggaggagcatgcaatagtaggaggcaacgccaacgatggcaactccaagtgagccagcaagccaaccagcgatccggaaagcaaaaggcaatcccagtacaccggtaccaacgatagagactatgatatttcccagagtttgaagcctagaagctgttccagaaggagacgattccagcagaggggttgcgtagctttttgtgtcttgctccatcgagtccttgatcaccaatctcgagcccaccacctctcgccgatctgctataaatgccagactctgttctggattcgagtattattggggctctggattcaataatatgagataagaattttccatatcaaccacatcatgacgaaaggtcctctcgaaatggcaagtgaaaccgtttattactcattccgtaccagttgatttattg---tttgttggcaatagg---------------------------------------------------------------------------------------------------------------------------------------------------------
>_R_Albizia_coripatensis_Hughes_2433@NODE_1_length_2467_cov_210.856067
tccaatcaattatatgaaaggatatctaggctgatcttagaatattctaatgtcggagtcaataagccatgtctggtaaggtctgcattcctggaaagtgcaagactgcaggtcacaaaaatgttctcaagatctgagtcatgcaacggtacatttgcttaatgatttttgcccatcttttgacttttatcaaatagtataatttcaatgcttgtgcatgtccaagatatgctgggagcaagataacataaggtatgtatccctataaatcccgaaccaacttgctgagaaaaagaaaggggcaaaaagcaggatattgatcaactaagcgtgagaaaaatacgagagagtaacgtgtcaagccaaatagtc-atgcaacatttcataatttcttgtcttaaccatattacctgcactgctagagatgaccaattcctggggagattgagggtcacaatatctctagtttcatcaccataagccatgtaaccagaaaacccaaaaagcatgtacacaagtgttatcccaccaaaagtctgagccagcaatcttgggaatttagccctgtcctgcatagaattctccaaggtcaatgtcatcccaaacccttcaaaacaaaagactgccatgcctcctgcaaaaggcagtccccctaagttggatgtgaatgcggtcctctgttcaaatgagaattcaccctttattgcttgttgtatgtcttccttcaccacaattcccatcgctaggatattgcaaatatcagcaaaaatgctaaatggtgctaaagcagataagctccctatccatgataatccaatttcaactggcactaacaaaagtatataggatgtgaattggagactgtgcgattggaaaatagattgcaagttttggccaatgaataccaaatatgcaacggaacctccactctgtgctatcaaaataagaaattctgacagatatcggcctaaggttccataacacttataacccaaatctccatatgtttttgcttcgactggtgatccagctgctgccaacttctctctgcacaaaacctgtatcaaggaaatatcagctgaattctaaaggcagaaaatataaataaaagaaaatgctcagtcgattttaattcaggttctaggaagatcttttctttctcctagcgaacgaatttaatgtcccggggggaggtcatgtcatcataatagagggaaataaaacaaacgttagtcacgatcatctttaatctgaaaaagaaaacgaattgttctgactttgcggctcagagtttatatttcgtaattccgaaggaaaggatgaatgaaaaggttctccaagtgaatagcatgtcataaattcctcaaggaccagagtcacaaaaataggtcaacttgttcctccaagaaatcaatcattccccaatctatacctcggtgaatcaaacgcatacgaacttatgtgctaagctaattagagaagaaccacaaagagaagggatgctcactcacaaggaggagcatgcaatagtaggaggcaacgccaacgatggcaaccccaagtgagccagcaagccaaccagcgatccgaaaagcaaaaggcaatcccagtacaccggtaccaactatagagactatgatatttcccagagtttgaagcctagaagctgttccagaaggagacgattccagcagaggggttgcgtagctttttgtgtcttgctccatcgactccttgatcaccaatcacgaacccacgacctctcgccgatctgctataaatgccagactctgttctggattcgagtattattggggctctggattcaataatatgagataagaattttccatatcaaccagatcatgatgaaaggtcctctcgaaatggtaagtgaaacagtttattactcatttcgtaccagttgatttcttg---tttgttggcagtaggcacggaaattacgattaccgccatcatgagcagccatcctgataaatcgctgcttgaaacttaacgttcatagagttaatgatacaaaatgaaggagataagattctttgtcccgctttccactgatggcttgaaaggaaggatgagcgctaa
>_R_Albizia_coripatensis_Hughes_2433@NODE_2_length_986_cov_7.625963
cttttgtcacaaacggagggaagatccaaataattttaggtgaaacgtgaaacaaatgcgatcaatgcacttact-tactccctac----aaggcaaatacaccaaacgctggcacgcacatggccatgacagccaacccagc---caccaaaattctcggctgagtaagtcccaattttt---ccaagtcttgttgaatgatcgttatcgtcattagtgtgtaaaacctttcaagcttt---ccttctacgatct--------------cattaaccgggtgtatcattatagg--gaatgtgaacaccagtcctaagcataatcctacctgccaccaaatt--ataagaaacaataaaagataagccgataaggcaaaataaaacaag---ctggctatacactattaccttttctgtgctcgatgtccaagtttttgggagattgagggtcacaatatctctagtttcatcgccatatgccatataaccacataaaccataaagaacgtacaaaattgttgtcccacaaaaggtcagggccaacaatctggggaatttagctctatcctgcattgaactctctaaagccagagtcagagcaaacccctcaaagcaaaaaacagtcatgcctcctgcaaatggcgatttcttaatgtctgatgtgattgctgtcctttgttcatatgaaaatttacccctcccagcttgttctatatcttcctttacaacaattcccattgccagaaagttgcaaacatcagcaaaaatgctaaaaggtacc-acgcaggtaagctccctatccatgacaatccaatttcaattggcactaacaagaatacgtaggacttgaaagtgaatccattgccttggaatacagactggaggttttgtacaatgaacaatatatacgatacggctcctccgcattgtaataacaaaattaatgt----------------------------------------------------------------------------------------------------------------------------------------------------------------------------------------------------------------------------------------------------------------------------------------------------------------------------------------------------------------------------------------------------------------------------------------------------------------------------------------------------------------------------------------------------------------------------------------------------------------------------------------------------------------------------------------------------------------------------------------------------------------------------------------------------------------------------------------------------------------------------------------------------------------------------------------------------------------------------------------------------------------------------------------------------------------------------------------------------------------------------------------------------------------------------------------------------
>_R_Albizia_edwallii_Dalmaso_272@NODE_1_length_1077_cov_9.045010
-----------------------------------------------------------------------------------------------------------------------------------------------------------------------------------------tttatcaaatagtataatttcaatgcttgtgcatgtccaagatatgctgggtgcaagataacataaggtatgtatccctataaatcccgaaccaacttgctgagaaaaagaaaggggcaaaaggcaggatattgatcaactaagcgtgagaaaaatacgagtgagtaacgtgtcaagccaaatagtc-atgcaacatttcataatttcttgtgttaaccatattacctgcactgctagagatgaccaattcctggggagattgagggtcacaatatctctagtttcatcaccataagccatgtaaccagaaaacccaaaaagcatgtacacaattgttatcccaccaaaggtctgagccagcaatcttgggaatttagccctgtcctgcatagaattcgccaaggtcaatgtcatcccaaacccttcaaaacaaaagactgccatgcctcctgcaaaaggcagtccccctaagttggatgtgaatgcggtcctctgttcaaatgagaattcaccctttattgcttgctgtatgtcttccttcaccacaattcccatcgctaggatattgcaaatatcagcaaaaatgctaaatggtgctaaagcagataagctccctatccatgataatccaatttcaactggtactaacaaaagtatataggatgtgaattggagaccgtgcgattggaaaatagattgcaagttttggccaatgaataccaaatatgcaacggaacctccactctgtgctatcaaaataagaaattctgacagatatcggcctaaggttccataactcttataacccaaatctccatatgtttttgcttcgactggtgatccagctgctgccaacttctctctgcacaaaacctgtatcaaggaaatatcagctgaattctaaaggcagaaaatataaataaaagaaaatgctcagtcgattttaattcaggttctaggaacatcttttctttctcctagcgaacaaatttaatgtcccggggggaggtcatgtcatcataatagagggaaataaaacaaatgttagtcacgatcatctttaatctgaaaaa-----------------------------------------------------------------------------------------------------------------------------------------------------------------------------------------------------------------------------------------------------------------------------------------------------------------------------------------------------------------------------------------------------------------------------------------------------------------------------------------------------------------------------------------gaaa-----------------------------------------------------------------------------------------------------------------------------------------------------------------------------------------------------------------------------------------------------------------------------------------------------------------------------------
>_R_Albizia_edwallii_Dalmaso_272@NODE_2_length_690_cov_8.486614
------------------------------------------------------------------------------------------------------------------------------------------------------------------------------------------------------------------------------------------------------------------------------------------------------------------------------------------------------------------------------------------------------------------------------------------------------------------------------------------------------------------------------------------------------------------------------------------------------------------------------------------------------------------------------------------------------------------------------------------------------------------------------------------------------------------------------------------------------------------------------------------------------------------------------------------------------------------------------------------------------------------------------------------------------------------------------------------------------------------------------------------------------------------------------------------------------------------------------------------------------------------------------------------------------------------aattgttctgactttgcggctcagagtttatagttcgtaattccaaaggaaaggatgaatgaaaaggttctctaagtgaatagcatgtcataaattcctcaaggaccagagtcacaaaaataggtcaacttgttcccccaagaaatcaatcattccccaatctatacctcggtgaatcaaacgcatccgaacttatgtgctaagctaattagagaagaaccacaaagagaagggatgctcactcacaaggaggagcatgcaatagtaggaggcagcgccaacgatggcaaccccaagtgagccagcaagccaaccagcgatccgaaaagcaaaaggcaatcccagtacaccggtaccaactatagagactatgatatttcccagagtttgaagcctagaagctgttccagaaggagacgattccagcagaggggttgcgtagctttttgtgtcttgctccatcgactccttgatcaccaatcacgagcccacgacctctcgccgatctgctataaatgccagactctgttctggattcgagtattattggggctctggattcaataatatgagataagaattttccatatcaaccagatcatgatgaaaggtcctctcgaaatggtaagtgaaacagtttattactcatttcgtaccagttgatttcttg---tttgttggcagtaggcacg-----------------------------------------------------------------------------------------------------------------------------------------------------
>_R_Albizia_glabripetala_Lewis_1652@NODE_1_length_902_cov_85.972121
------------------------------------------------------------------------------------------------------------------------------------------------------------------------------------------------------------------------------------------------------------------------------------------------------------ggcaaaaagcaggatattgatcaactaagcgtgagaaaaatacgagagagtaacatgtcaagccaaatagtcaatgcaacatttcataatttcctgtcttaaccatattacctgtactgctagagatgaccaattcttggggagattgagggtcacaatatctctagtttcatcaccataagccatgtaaccagaaaacccaaaaagcatgtacacaagtgttatcccaccaaaggtctgagccagcaatcttgggaatttagccctgtcctgcatagaattctccaaggtcaatgtcatcccaaacccttcaaaacaaaagactgccatgcctcctgcaaaaggcagtcccccgaagttggatgtgaacgcggtcctctgttcaaatgagaattcaccctttattgcttgctgtatgtcttgcttcaccacaattcccatcgctaggatattgcaaatatcagcaaaaatactaaatggtgctaaagcagataagctccctatccatgataatccaatttcaactggcactaacaaaagtatataggatgtgaattggagacagttcgtttggaaaatagattgcaagttttggccaatgaataccaaatatgcaacggaacctccactctgtgctatcaaaataagaaattctgacagatatcggcctaaggttccataactcttataacccaaatctccatatgtttttgcttcgactggtgatccagctgctgccaacttctccctgcacaaaacctgtatcaaggaaatatcagctgaattctaaaggcagaaaatataaataaaagaaaaggctcagtagattttaattcaggttctaggaacatcttttctttctcctagcgaacgaatttaatgtcccggtgggaggtcatgtc-----------------------------------------------------------------------------------------------------------------------------------------------------------------------------------------------------------------------------------------------------------------------------------------------------------------------------------------------------------------------------------------------------------------------------------------------------------------------------------------------------------------------------------------------------------------------------------------------------------------------------------------------------------------------------------------------------------------------------------------------------------------------------------------------------------------------------------------------------------------------------------------------------------------------------------------
>_R_Albizia_glabripetala_Lewis_1652@NODE_2_length_753_cov_40.452663
---------------------------------------------------------------------------------------------------------------------------------------------------------------------------------------------------------------------------------------------------------------------------------------------------------------------------------------------------------------------------------------------------------------------------------------------------------------------------------------------------------------------------------------------------------------------------------------------------------------------------------------------------------------------------------------------------------------------------------------------------------------------------------------------------------------------------------------------------------------------------------------------------------------------------------------------------------------------------------------------------------------------------------------------------------------------------------------------------------------------------------------------------------------------gattttaattcaggttctaggaacatcttttctttctcctagcgaacgaatttaatgtcccggtgggaggtcatgtcatcataatagagggaaataaaacaaatgttagtcacgatcatttttaatttgaaaaagaaaacgaattgttctgactttgcggctcggagtttatatttcgtaattccgaaggaaaggatgaatgaaaaggttctctaagtgaatagcatgtcataaattcctcaaggaccagagtcacaaaaataggccaacttgttcccccaggaaatcaattattccccaatctatacctcggtgaatcaaactcatacgaacttatgtgctaagctaattagagaagaaccacaaagagaagggatgctcactcacaaggaggagcatgcaatagtaggaggcaacgccaacgatggcaactccaagtgagccagcaagccaaccagcgatccgaaaagcaaaaggcaatcccagtacaccggtaccaactatagagactatgatatttcccagagtttgaagcctagaagctgttccagaaggagacgattccagcaggggggttgcgtagccttttgtgtcttgctccatcgattccttgatcgccaatcacgagccctccacctctcgccgatctgctataaatgccagactctgttctggactcgagtattattggggctccggattcaataatatgagacaagaattttccatatcaaccatatcatgacgaaaggt-------------------------------------------------------------------------------------------------------------------------------------------------------------------------------------------------------------------------------------
>_R_Albizia_inundata_Wood_26530@NODE_2_length_757_cov_78.270655
--------------------------------------------------------------------------------------------------------------------------------------------------------------------------------------------------------------------------------------------------------------------------------------------------------------------------------------------------------------------------------------------------------------------------------------------------------------------------------------------------------------------------------------------------------------------------------------------------------------------------------------------------------------------------------------------------------------------------------------------------------------------------------------------------------------------------------------------------------------------------------------------------------------------------------------------------------------------------------------------------------------------------------------------------------------------------------------------------------------------------------------------------------------------------------------------------------------------------------------------------------------------------------------------------------------------------------------------------------------gaaggaaaggatgaatgaaaaggttctctaagtgaatagcatgtcataaattcctcaaggaccagagtcacaaaaataggccaacttgttcccccaggaaatcaattattccccaatctatacctcggtgaatcaaactcatacgaacttatgtgctaagctaattagagaagaaccacaaagagaagggatgctcactcacaaggaggagcatgcaatagtaggaggcaacgccaacgatggcaactccaagtgagccagcaagccaaccagcgatccgaaaagcaaaaggcaatcccaatacaccggtaccaactatagagactatgatatttcccagagtttgaagcctagaagctgttccagaaggagacgattccagcaggggggttgcgtagccttttgtgtcttgctccatcgattccttgatcaccaatcacgagccctccacctctcgccgatctgctataaatgccagactgtgttctggactcgagtattattggggctccggattcaataatatgagacaagaattttccatatcaaccatatcatgacgaaaggtcctctcgaaatggtaagtgaaacagtttattactcattccgtaccagttgatttattg---tttgttggcaataggcacggaaattacgattaccgccatcatgaacagccatcctgataactcgctgcttgaaacttaacgttcatagagttaatgatacaaaatgaaggagataagattct----------------------------------------------
>_R_Albizia_multiflora_Hughes_3090@NODE_1_length_2136_cov_137.568723
ttcaatcaattatatgaaaggatatctaggctgatcttagaatattctaatatcggagtcaataagccatgtctggtaaggtctgcattcctggaaagtgtaagactgtaggtcactaaaatgttctcaagatctgagtcatgcaacggtacatttgcttaatgatttttgctcatcttttgacttttatcaaatagtataatttcaaggcttgtgcatgtccaagatatgctgggggcaagataacataaggtatgtatccctataaatcccgaaccaactagttgagaaaaagaaaggggcaaagagcaggatattgatcaactaagcgtgagaaaaatacgagagagtaacatgtcaagccaaatagccaatgcaacatttcataatttcttgtcttaaccatattacctgtactgctagagatgaccaattcttggggagattgagggtcacaatatctctagtttcatcaccataagccatgtaaccagaaaacccaaaaagcatgtacacaagtgttatcccaccaaaggtctgagccagcaatcttgggaatttagccctgtcctgcatagaattctccaaggtcaatgtcatcccaaacccttcaaaacaaaagactgccatgcctcctgcaaaaggcagtccccctaagttggatgtgaatgcggtcctctgttcaaatgagaattcaccctttattgcttgccgtatgtcttccttcaccacaattcccatcgctaggatattgcaaatatcagcaaaaatactaaatggtgctaaagcagataagctccctatccatgataatccaatttcaactggcactaacaaaagtatataggatgtgaattggagactgtgcgtttggaaaatagattgcaagttttggccaatgaaaaccaaatatgcaacggaacctccactctgtgctatcaaaataagaaattctgacagatatcggcctaaggttccataactcttataacccaaatctccatatgtttttgcttcgactggtgatccagctgctgccaacttctctctgcacaaaacctgtatcaaggaaatatcagctgaattctaaaggcagaaaatataaataaaagaaaatgctcagtagattttaattcaggttctaggaacatcttttctttctcctagcgaacgaatttaatgtcccggtgggaggtcatgtcatcataatagagggaaataaaacaaatgttagtcacgatcatttttaatttgaaaaagaaaaagaattgttctgactttgcggctcggagtttaaatttcgtaattccgaaggaaaggatgaatgaaaaggttctctaagtgaatagcatgtcataaattcctcaaggaccagagtcgcaaaaataggtcaacttgttcccccaggaaatcaattattccccaatctatacctcggtgaatcaaactcaaacgaacttatgtgctaagctaattagagaagaaccacaaagagaagggatgctcactcacaaggaggagcatgcaatagtaggaggcaacgccaacgatggcaactccaagtgagccagcaagccaaccagcgatccgaaaagcaaaaggcaatcccagtacaccggtaccaactatagagactatgatatttcccagagtttgaagcctagaagatgttccagaaggagacgattccagcagaggggttgcgtagctttttgtgtcttgctccatcgagtccttgatcaccaatcacgagccctccacctctcgccgatctgctataaatgccagactctgttctggattcgagtattattggggctctggattcaataatatgagataagaattttccatatcaaccagatcatgacgaaaggtcctctcgaaatggtaagtgaaatagtttattactcattccgtaccagttgatttattg---tttgttgacaataggcacggaaattacgattaccgccatcatgaacagccatcctgataaatcgctgcttgaaacttaacgttcatagagttaatga-----------------------------------------------------------------------
>_R_Albizia_sinaloensis_Hughes_1576@NODE_1_length_2042_cov_95.714504
-------------------------------------------------atatcggagtcaataagccatgtctgggaaagtctgcattcctggaaagtgtaagattgcaggtcactaaaatgttctcaagatctgagtcatgcaacggtacatttgcttaatgatttttgctcatcttttgacttttatcaaatagtataatttcaatgcttgtgcatgtccaagatatgctggaagcaagataacacaaggtatgtatcgctatacatcccgaaccaactagctgagaaaaagaaaggggcaaaaagcaggatattgatcaactaagcgtgagaaaaatacgagagagtaacatgt---------tagtcaatgcaacatttcataatttcttgtcttaaccatattacctgcactgctagagatgaccaattcttggggagattgagggtcacaatatctctagtttcatcaccataagccatgtaaccagaaaacccaaaaagcatgtacacaagtgttatcccaccaaaggtctgagccagcaatcttgggaatttagccctgtcctgcatagaattctccaaggtcaatgtcatcccaaacccttcaaaacaaaagactgccatgcctcctgcaaaaggcagtccccctaagttggatgtgaatgcggtcctctgttcaaatgagaattcaccctttactgcttgctgtatgtcttccttcaccacaattcccatcgctaggatattgcaaatatcagcaaagatactaaatggtgctaaagcagataagctccctatccatgataatccaatttcaactggcactaacaaaagtatataggatgtgaattggagacagtgcgtttggaaaatagattgcaagttttggccaatgaataccaaatatgcaacggaacctccactctgtgctatcaaaataagaaattctgacagatatcggcctaaggttccataactcttataacccaaatctccatatgtttttgcttcgacgggagatccagctgctgccaacttctctctgcacaaaacctgtatcaaggaaatatcagctgaattctaaaggcagaaaatataaataaaagaaaatgctcagtcgattttaattcaggttctaggaaaatcttttctttctcctagcgaacgaatttaatgtcccggtgggaggtcatgtcatcataatagagagaaataaaacaaatgttagtcacgatcatttttaatttgaaaaagaaaacgaattgttctgactttgcggctcggagtttatatttcgtaattccgaaggaaaggatgaatgaaaaggttctctaagtgaatagcatgtcataaattcctcaaggaccagagtcacagaaataggtcaacttgttcccccaagaaatcaattattccccaatctatacctcggtgaatcaaactcatacgaacttatgtgctaagctaattagagaagaaccacaaagagaagggatgctcactcacaaggaggagcatgcaatagtaggaggcaacgccaacgatggcaactccaagtgagccagcaagccaaccagcgatccgaaaagcaaaaggcaatcccagtacaccggtaccaactatagagactatgatatttcccagagtttgaagcctagaagctgttccagaaggagacgattccagtagaggggttgcgtagctttttgtgtcttgctccatcgagtccttgatcaccaatcacgagcccaccacctctcgccgatctgctataaatgccagactctgttctggattcaagtattattggggctctggattcaataatatgagataagaattttccatatcaaccagaccatgacgaaaggtcctctcgaaatggtaagtgaaacagtttattacccattccgtaccagtagatttattg---tctgttggcaataggcacggaaattacgattaccgccatcattaacaaacatcctgataaatcgctgcttgaaacttaacgttcatagagttaatgatacaaaatgaaggagataagattctttgtcccgctttccactgatggcttgaaaga---------------
>_R_Albizia_subdimidiata_var_minor_Gorts_341@NODE_1_length_1737_cov_34.049398
--------------------------------------------------------------------------------------------------------------------------------------------------------------------------------------------------------------------------------------------------ataatataaggtatgtatccctataaatcccgaaccaactagctgagaaaaagaaaggggcaaaaagcaggatattgatcaactaagcgtgagaaaaatacgagagagtaacatgtcaagccaaatagtcaatgcaacatttcataatttcctgtcttaaccatattacctgtactgctagagatgaccaattcttggggagattgagggtcacaatatctctagtttcatcaccataagccatgtaaccagaaaacccaaaaagcatgtacacaagtgttatcccaccaaaggtctgagccagcaatcttgggaatttagccctgtcctgcatagaattctccaagctcaatgtcatcccaaacccttcaaaacaaaagattgccatgcctcctgcaaaaggcagtccccctaagttggatgtgaatgcggtcctctgttcaaatgagaattcaccctttattgcttgctgtatgtcttccttcaccacaattcccatcgctaggatattgcaaatatcagcaaaaatactaaatggtgctaaagcagataagctccctatccatgataatccaatttcaactggcactaacaaaagtatataggatgtgaattggagacagtgcgtttggaaaatagattgcaagttttggccaatgaataccaaatatgcaacggaacctccactctgtgctatcaaaataagaaattctgacagatatcggcctaaggttccataactcttataacccaaatctccatatgtttttgcttcgactggtgatccagctgctgccaacttctccctgcacaaaacctgtatcaaggaaatatcagctgaattctaaaggcagaaaatataaataaaagaaaaggctcagtagattttaattcaggttctaggaacatcttttctttctcctagcgaacgaatttaatgtcccggtgggaggtcatgtcatcataatagagggaaataaaacaaatgttagtcacgatcatttttaatttgaaaaagaaaacgaattgttctgactttgcggctcggagtttatatttcgtaattccgaaggaaaggatgaatgaaaaggttctctaagtgaatagcatgtcataaattcctcaaggaccagagtcacaaaaataggccaacttgttcccccaggaaatcaattattccccaatctatacctcggtgaatcaaactcatacgaacttatgtgctaagctaattagagaagaaccacaaagagaagggatgctcactcacaaggaggagcatgcaatagtaggaggcaacgccaacgatggcaactccaagtgagccagcaagccaaccagcgatccgaaaagcaaaaggcaatcccagtacaccggtaccaactatagagactatgatatttcccagagtttgaagcctagaagctgttccaaaaggagacgattccagcaggggggttgcgtagccttttgtgtcttgctccatcgattccttgatcgccaatcacgagccctccacctctcgccgatctgctataaatgccagactctgttctggactcgagtattattggggctccggattcaataatatgagacaagaattttccatatcaaccatatcatgacgaaaggtcctctcgaaatggtaagtgaaacagtttattactcattccgtaccagttgatttattg---tttgttggcaataggcacggaaattacgattaccgccatcatg-----------------------------------------------------------------------------------------------------------------------------
>_R_Albizia_subdimidiata_var_subdimidiata_Ferreira_210@NODE_1_length_2096_cov_138.988113
-------------------ggatatctaggctgatattagaatattctaatatcggagtcaataagccatgtctggtaaggtctgcattcctggaaagtgtaagactgtaggtcactaaaatgttctcaagatctgagtcatgcaacggtacatttgctttatgatttttgctcatcttttgatttttatcaaatagtataatttcaatgcttgtgcatgtccaagatatgctgggagcaagataacataaggtatgtatccctataaatcccgaaccaactagctgagaaaaagaaaggggcaaaaagcaggatattgatcaactaagcgtgagaaaaatacgagagagtaacatgtcaagccaaatagtcaatgcaacatttcataatttattgtcttaaccatattacctgtactgctagagatgaccaattcttggggagattgagggtcacaatatctctagtttcatcaccataagccatgtaaccagaaaacccaaaaagcatgtacacaagtgttatcccaccaaaggtctgagccagcaatcttgggaatttagccctgtcctgcatagaattctccaaggtcaatgtcatcccaaacccttcaaaacaaaagattgccatgcctcctgcaaaaggcagtccccctaagttggatgtgaatgcggtcctcttttcaaatgagaattcaccctttattgcttgctgtatgtcttccttcaccacaattcccatcgctaggatattgcaaatatcagcaaaaatactaaatggtgctaaagcagataagctccctatccatgataatccaatttcaactggcactaacaaaagtatataggatgtgaattggagacagtgcgtttggaaaatagattgcaagttttggccaatgaataccaaatatgcaacggaacctccactctgtgctatcaaaataagaaattctgacagatatcggcctaaggttccataactcttataacccaaatctccatatgtttttgattcgactggtgatccagctgctgccaacttctctctgcacaaaacctgtatcaaggaaatatcagctgaattctaaaggcagaaaatataaataaaagaaaaggctcagtagattttaattcaggttctaggaacatcttttctttctcctagcgaacgaatttaatgtcccggtaggaggtcatgtcatcataatagagggaaataaaacaaatgttagtcacgatcacttttaatttgaaaaagaaaacgaattgttctgactttgcggctcggagtttatatttcgtaattccgaaggaaaggatgaatgaaaaggttctctaagtgaatagcatgtcataaattcctcaaggaccagagtcacaaaaataggccaacttgttcccccaggaaatcaattattccccaatctatacctcggtgaatcaaactcatacgaacttatgtgctaagctaattagagaagaaccacaaagagaagggatgctcactcacaaggaggagcatgcaatagtaggaggcaacgccaacgatggcaactccaagtgagccagcaagccaaccagcgatccgaaaagcaaaaggcaatcccaatacaccggtaccaactatagagactatgatatttcccagagtttgaagcctagaagctgttccagaaggagacgattccagcaggggggttgcgtagccttttgtgtcttgctccatcgattccttgatcaccaatcacgagccctccacctctcgccgatctgctataaatgccagactctgttctggactcgagtattattggggctccggattcaataatatgagacaagaattttccatatcaaccatatcatgacgaaaggtcctctcgaaatggtaagtgaaacagtttattactcattccgtaccagttgatttattg---tttgttggcaataggcacggaaattacgattaccgccatcatgaacagccatcctgataaatcgctgcttgaaacttaacgttcatagagttaatgatacaaaatgaaggagataagattctttgtcccgctttccactgatagcttgaaaggaaggatgagcgctaa
>_R_Albizia_tomentella_Leach_Dunlop_3801@NODE_1_length_2182_cov_170.529691
tccaacccattatatggaaggatatctaggctgatcttagaatattctaatgtcggagtcaataagccatgtctggtaaggtctgcatccctggaaagtgcaagactgcaggtcactaaaatgttctcaacacctgagtcatgcaacagcacatttgcttaatgattttttatcatcttttgacttttatcaga---------------------------------------------------------------------------------------------actgagaaaaaggggcaaaaagcaggatattgatcaactaagcgtgagaaaaatac--gagagtaacatgtcaagccaaatagtcaatgcaacatttcataatttcttgtcttaaccatattacctgcactgctagagatgaccaattcctggggagattaagggtcacaatatctctagtttcatcaccataagccatgtaaccagaaaacccaaaaagcatgtacacaagtgtaatcccaccaaaggtctgagccagcaatcttgagaatttaggcctgtcctgcatagaattctccaaggccaatgtcatcccaaacccttcaaaacaaaagattgccatgcctcctgcaaaaggcagtccccctaagttggatgtgaatgcggtcctctgttcaaatgagaattcaccctttattgcttgctgtatgtcctccttcaccacaattcccatcgctaggatattgcaaatatcagcaaaaatgctaaatggtgctaaagcagataagctccctatccatgatagtccaatttcaactggcactaacaaaagtatataggatgtgaatgcgagactgtgggtttggaaaatagattgtaagttttggccaatgaataccaaatatgcaacggaacctccactctgtgctatcaaaataagaaattctgacagatatcggccaaaggttccataactccgataacccaaatctccatatgtttttgcttcgactggtgatccatctgctgccaacttctctctgcacaaaacctgtaccaaggaaatatcagcagaattctaaaggcagaaaatataaaaaaaggaaaatgctcagtcgattttaattcaggttctaggaacatcttttctttttcctagcaaacgaatttaatgtccgggggggaggtcatgtcatcataatagagggaaataaaacaaatg-taatcacgatcatctttaatctgaaaaagaaaacgaattgttctaactttgcggctcagagtttaaatttcgtaattccgaaggaaagggtgaatgaaaaggttttctaagccaatagcatgccat----------------atggtcgcaaaaataggtcaacttgttcccccaagaaatcaatcattccccaatctatacctcggtgaatcaaacgcatacgaacttatgtgctaagctaattagagaagaacaacaaagagaagggatgctcactcacaaggagaagcatgcaatagtaggaggctatgccaacgatggcaactccaagtgagccagcaagccaaccagcgatccgaaaggcgaaaggcaatcccaggacaccggtaccaactatagagactatgatatttcccagagtttgaagcctagaagctgttccagaaggagatgattccagcagaggggttgcgtagctttttgtgtctcgctccatcgactccttgatcaccaatcacgagcccacgacctctcacggatctgctatgaataccagactctgt------------------------tctggattcaataatatgagataagaattttccatatgaaccagatcatgattaaaggtcctcccgaaatggtaagtgaaacagtttattactcatttcgtaccagttgttttcttgttttttgttggcagtaggcacggaaattacgatttcttatatcatgaacagccatcctgataaatcactgtttgaaacctgacgttcatagagttaatgatacaaaacgaaggagataagattctttgtcccgctttccactgatggcttgaaaggaaggatgagcgctaa
>_R_Albizia_tomentosa_Hughes_648@NODE_1_length_2162_cov_110.968825
-------------------------------------------------atatcggagtcaataagccatgtctgggaaagtctgcattcctggaaagtgtaagattgcaggtcactaaaatgttctcaagatctgagtcatgcaacggtacatttgcttaatgatttttgctcatcttttgacttttatcaaatagtataatttcaatgcttgtgcatgtccaagatatgctggaagcaagataacacaaggtatgtatcgctataaatcccgaaccaactagctgagaaaaagaaaggggcaaaaagcaggatattgatcaactaagcgtgagaaaaatacgagagagtaacatgt---------tagtcaatgcaacatttcataatttctcgtcttaaccatattacctgcactgctagagatgaccaattcttggggagattgagggtcacaatatctctagtttcatcaccataagccatgtaaccagaaaacccaaaaagcatgtacacaagtgttatcccaccaaaggtctgagccagcaatcttgggaatttagccctgtcctgcatagaattctccaaggtcaatgtcatcccaaacccttcaaaacaaaagactgccatgcctcctgcaaaaggcagtccccctaagttggatgtgaatgcggtcctctgttcaaatgagaattcaccctttactgcttgctgtatgtcttccttcaccacaattcccatcgccaggatattgcaaatatcagcaaagatactaaatggtgctaaagcagataagctccctatccatgataatccaatttcaactggcactaacaaaagtatataggatgtgaattggagacagtgcgtttggaaaatagattgcaagttttggccaatgaataccaaatatgcaacggaacctccactctgtgctatcaaaataagaaattctgacagatatcggcctaaggttccataactcttataacccaaatctccatatgtttttgcttcgacgggagatccagctgctgccaacttctctctgcacaaaacctgtatcaaggaaatatcagctgaattctaaaggcagaaaatataaataaaagaaaatgctcagtcgattttaattcaggttctaggaacatcttttctttctcctagcgaacgaatttaatgtcccggtgggaggtcatgtcatcataatagagagaaataaaacaaatgttagtcacgatcatttttaatttgaaaaagaaaacgaattgttctgactttgcggctcggagtttatatttcgtaattccgaaggaaaggatgaatgaaaaggttctctaagtgaatagcatgtcataaattcctcaaggaccagagtcacaaaaataggtcaacttgttcccccaagaaatcagttagtccccaatctatacctcggtgaatcaaactcatacgaacttatgtgctaagctaattagagaagaacgacaaagagaagggatgctcactcacaaggaggagcatgcaatagtaggaggcaacgccaacgatggcaactccaagtgagccagcaagccaaccagcgatccgaaaagcaaaaggcaatcccagtacaccggtaccaactatagagactatgatatttcccagagtttgaagcctagaagctgttccagaaggagacgattccagcagaggggttgcgtagctttttgtgtcttgctccatcgagtccttgatcaccaatcacaagcccaccacctctcgccgatctgctataaatgccagactctgttctggattcaagtagtattggggctctggattcaataatatgagataagaattttccatatcaaccagaccatgacgaaaggtcctctcgaaatggtaagtgaaacagtttattactcattccgtaccagtagatttattg---tttgttggcaataggcacggaaattacgattaccgccatcattaacaaacatcctgataaatcgctgtttgaaacttaacgttcatagagttaatgatacaaaatgaaggagataagattctttgtcccgctttccactgatggcttgaaagaaaggatgagcgctaa
>_R_Albizia_xerophytica_Hughes_1435@NODE_1_length_2044_cov_102.684799
---------ttatatgaaaggatatctaggctgatcttagaatattctaatatcggagtcaataagccatgtctgggaaagtctgcattcctggaaagtgtaagattgcaggtcactaaaatgttctcaagatctgagtcatgcaacggtacatttgcttaatgatttttgctcatcttttgaattttatcaaatagtataatttcaatgcttgtgcatgtccaagatatgctggaagcaagataacataaggtatgtatcactataaatcccgaaccaactagctgagaaaaagaaaggggcaaaaagcaggatattgatcaactaagcgtgagaaaaatacgagagagtaacatgt---------tagtcaatgcaacatttcataatttcttgtcttgaccatattacctgcactgctagagatgaccaattcttggggagattgagggtcacaatatctctagtttcatcaccataagccatgtaaccagaaaacccaaaaagcatgtacacaagtgttatcccaccaaaggtctgagccagcaatcttgggaatttagccctgtcctgcatagaattctccaatgtcaatgtcatcccaaacccttcaaaacaaaagactgccatgcctcctgcaaaaggcagtcctcctaagttggatgtgaatgcggtcctctgttcaaatgagaattcaccctttattgcttgctgtatgtcttccttcaccacaattcccatcgctaggatattgcaaatatcagcaaagatactaaatggtgctaaagcagataagctccctatccatgataatccaatttcaactggcactaacaaaagtatataggatgtgaattggagacggtgcgtttggaaaatagattgcaagttttggccaatgaataccaaatatgcaacggaacctccactctgtgctatcaaaataagaaattctgacagatatcggcctaaggttccataactcttataacccaaatctccatatgtttttgcttcgactggtgatccagctgctgccaacttctctctgcacaaaacctgtatcaaggaaatatcagctgaattctaaaggcagaaaatataaataaaagaaaatgctcagtcgattttaattcaggttctaggaacatcttttctttctcctagcgaacgaatttaatgtcccggtgggaggtcatgtcatcataatagagagaaataaaacaaatgttagtcacgatcatttttaatttgaaaaagaaaacgaattgttctaactttgcggctcggagtttatatttcgtaattccgaaggaaaggatgaatgaaaaggttcccttagtgaatagcatgtcataaattccacaaggaccagagtcacaaaaataggtcaacttgttcccccaagaaatcaattattccccaatctatacctcggtgaatcaaactcatacgaacttatgtgctaagctaattagagaagaaccacaaagagaagggatgctcactcacaaggaggagcatgcaatagtaggaggcaacgccaacgatggcaactccaagtgagccagcaagccaaccagcgatccgaaaagcaaaaggcaatcccagtacaccggtaccaactatagagactatgatatttcccagagtttgaagcctagaagctgttccagaaggagacgattccagcagaggggttgcgtagctttttgtgtcttgctccatcgagtccttgatcaccaatcacgagcccaccacctctcgccgatctgctataaatgccagactctgttctggattcaagtattattggggctctggattcaataat-----ataagaattttccatatcaaccagaccatgacgaaaggtcctctccaaatggtaagtgaaacagtttattactctttccgtaccagtagatttattg---tttgttggcaataggcacggaaattacgattaccgccatcatgaacagccatcctgataaatcgctgcttgaaacttaacgttcatagacttaatgatacaaaatgaaggag-------------------------------------------ggatgagcgct--
>_R_Archidendron_clypearia_Wieringa_1849@NODE_1_length_2133_cov_219.105058
------------------------------------------------------------------------------------gcattcctggaaattgcaagactgcaggtcactaaagtgttctcaagatctgagtcatgcaatggtacgtttacttaatgatttttgctcatcttttgacttttatcaaatagtataatttcaatgcttgtgcatgtccaagatatgctgggagcaagataacataagagatagatccctataaatccagaaccaactcgctgagagaaagaaagggccaaaaagcaggatatttttcaactaagcgtgagaaaaatac--gagagtaacatgtcaagccaaatagtcaatgcaacatttcataatttcttgtcttaaccatattacctgcactgctacagacgaccaatttctggggagattgagggtcacaatatctctagtttcatcaccataagccatgtaaccagaaaacccaaaaagcatgtacacaagtgtaatcccaccaaaggtctgagccagcaatcttgggaatttagccctgtcctgcatagaattctccaaggccaatgtcatcccaaacccttcaaaacaaaagactgccatgcctcctgcaaaaggcagtccccctaagttggatgtgaatgcggtcctctgttcaaatgagaattcaccctttattgcttgctttatgtcttccttcaccacaattcccatcgctaggatattgcaaatattagcaaaaatgctaaatggtgctaaagcagataagctccctatccatgatagtccaatttcaactggcactaacaaaagtatataggatgtgaatgcgatactgtgcgtttggaaaatagattgcaagttttggccaatgaataccaaatatgcaacggaacctccactctgtgccatcaaaataagaaattctgacagatatcggccaaaggttccataactcgtataacccaaatctccatatgtttttgcttcgactggtgatccatttgctgccaacttctctctgcacaaaacctgtatcaaggaaatatcagctgaattctaaaggcagaaaatataaataaaagaaaatgctcagtcgattttaattcaggttctaggaacatcttttctttttcttagcgaatgaatttaatgtcccggggggaggtcatgtcatcataatagagggaaataaaacaaatgttagtcacgatcatctttaatctgaaaaagaaaacgaattgttctgactttgcggctcagagtttatatttcgtaattccgaaggaaaggatgaatgaaaaggttctctaagccaatagcatgtcatatattcctcaaggaccagagtcacaaaaataggtcaacttgttcccccaagaaatcaatcattccccaatctatacctcggtgaatcaaacgcatacgaacttatgtgctaagctaattagagaagaacaacaaagagaagggatgctcactcacaaggaggagcatgcaatagtaggaggctatgccaacgatggcaactccaagtgagccagctagccaaccagcgatccgaaaagcaaaaggcaatcccagtacaccggtaccaactatagagactatgatatttcccagagtttgaagcctagaagctgttccagaaggagacgattccagtagaggggttgcgtagctttttgtgtcttgctccatcgactccttgatcaccaatcacaagcccacgacctctcgccgatctgctataaatgccagactctgttttggattcgagtattattggggctctggattcaataatatgagataagaattttccatatcaaccagatcataatgaaaggtcctctcgaaatggtaagtgaaacagtttattactcatttcgtaccagtggatttctagtttttggttggcagtaggcacggaaattacaattaccaccatcatgagcagccatcctgataaatcgccgtttgaaacttgacgttcatagagttaatgatacaaaatgaaggatacaagattctctgtcccgccttccactgatggctcgaaaggaaggatgagcgctaa
>_R_Balizia_leucocalyx_Aguilar_1939@NODE_2_length_906_cov_10.879373
------------------------------------------------------------------------------------------gagttaaaaacatcacattcaagtgtcttaaaagttattaactcaaatgcaaccagtagtgtaattggcggatgcattcttcaaaactttt-------acctagtatcacatttgctactgccattattttatgagagcaccaaggctta---cattataag-------------------tttaattaattttataattctaagttgcaagtgaagatgtatatatgcaatgattgggcctggtatcgatc-----------------aagataagccgattaggcaaaat-aaacaag----aggctatacattattatctttactgcgctagatgtccaagtttttcggagattgagggtcacaatatctctagtttcatcgccatatgccatataaccacataacccaaaaagaacgtacaaaattgttgtcccacaaaaggccagggccaacaatctggggaatttagctctatcctgcattgaactctctaaagcaagagtcagagcaaacccctcaaagcaaaaaacagccatgcctcctgcaaatggcaatttcttaatgtctgatgtgattgctgtcctttgttcatatgaaaatttatccctcacagcttgttctatatcttcctttacaacaattcccattgccagaaagttgcaaacattagcaaaaatgctaaaaggtgctaaagcaggtaagctccctatccatgacaatccaatttcagttggcactaacaagaatacgtaggacttgaaagtgaatccattgccttggaacacagaccggaggttttgcccaatgaacaatatatatgatacggctcctccgcattgtgataacaaatttaatgtttctgttagacagcgacccgtgattcctgagattctataagccaag------------tttgcctccgctattgatccttctgatgctaatttc------------------------------------------------------------------------------------------------------------------------------------------------------------------------------------------------------------------------------------------------------------------------------------------------------------------------------------------------------------------------------------------------------------------------------------------------------------------------------------------------------------------------------------------------------------------------------------------------------------------------------------------------------------------------------------------------------------------------------------------------------------------------------------------------------------------------------------------------------------------------------------------------------------------------------------------------------------------------------------------------------------------------------------------------------------------------------------------------------
>_R_Balizia_pedicellaris_Queiroz_15529@NODE_1_length_2291_cov_283.687388
------------------------------------------tattctaatgtcggagtcaataagccatgtctggtaaggtctgcattcctggaaagtgcaagactgcaggtcactaaaatgttctcaagatctgagtcatgcaacggtacacttgcttaatgatttttgctcatcttttgacttttatcaaatagtataatttcaatgcttgtgcatgtccaagatatgatgggagcaagataacataaggtatatatccctataaatcccgaaccaactagctgagaaaaagaaaggggcaaaaagcaggatattgatcaactaagcatgagaaaaatacgagagagtaacatgtcaagccaaatagtcaatgcaacatttcataatttcttgtcttaaccatattacctgcactgctagagatgaccaattcctggggagattgagggtcacaatatctctagtttcatcaccataagccatgtaaccagaaaacccaaaaagcatgtacacaagtgttatcccaccaaaggtctgagccagcaatcttgggaatttagccctgtcctgcatagaattctccaaggccaatgtcatcccaaacccttcaaaacaaaagactgccatgcctcctgcaaaaggcagtccccctaagttggatgtgaatgcggtcctctgttcaaatgagaattcaccctttattgcttgctgtatgtcttccttcaccacaattcccatcgctaggatattgcaaatatcagcaaaaatgctaaatggtgctaaagcagataagctccctatccatgataatccaatttcaactggcactaacaaaagtatataggatgtgaatgcaagactgtgcgtttggaaaatagatcgtaagttttggccaatgaataccaaatatgcaacggaacctccactctgtgctatcaaaataagaaattctgacagatatcggccaaaggttccataactcttataacccaaatctccatacgtttttgcttcgactggtgatccatctgctgccaacttctctctgcacaaaacctgtatcaaggaaatatcagctgaattctaaaggcagaaaatataaataaaagaaaatgctcagtcaattttaattcaggttctaggaacatcttttctttctcctagcgaacgaatttaatgtcccgggggtaggtcatgtcatcataatagagggaaataaaacaaatgttagtcacgacaatctttaatctgaaaaagaaaacgaattgttctgactttgcggctcagagtttatatttcgtaattccgaaggaaaggatgaatgaaaaggttctctaagcgaatagcatgtcataaattcctcaaggaccagagtcacaaaaataggtcaacttgttcccccaagaaatcaatcattccccaatctatacctgggtgaatcaaacgcatatgaacttatgtgctaagctaattagagaagaacaacaaagagaagggatgctcactcacaaggaggagcatgcaatagtaggaggctacgccaacgatggcaactccaagtgagccagcaagccaaccagcgatccgaaaagcaaaaggcaatcccagtacaccggtaccaactatagagactatgatatttcccagagtttgtagcctagaagctgttcc---aggagacgattctagcagaggggttgcgtagctttttgtgtcttgctccatcgactccttgatcaccaatcacgagcccacgacctctcgccgatctgctataaatgccagactctgttctggattcgagtattattggggctctggattcaataatatgagataagagttttccatatcaaccagatcatgatgaaaggacctctcgaaatggtaagtgaaacagtttattactcattccgtaccagttgatttcttgctttttgttggcagttggcacggaaattacgattaccgccatcatgtccagccatcctgatacatcgctgcttgaaacttgacgttcatagagttaatgatacaaagtgaaggcgataagattctttatcccgctttccactgatggcttaaaaggaagggtgcgcgctaa
>_R_Calliandra_bella_LPQ15696@NODE_1_length_1830_cov_268.272105
-----------------------------------------atcatttaaaagtggatttaacaaggtatatctgagctcaaattgatcatgcatctgaatataatt-tgaatcacgcatttacacaggctaagagaaacacatgctggcaggcagattaaacaacatgtacaccacaatctaggcaacgagagttatagatatcgaatgctcaaacatattcaaaaggtgattccagtaatgtcatcaaaggtatatagaacaataaagcagaaaacacctttcaatcgtatccaaccaattatacgaaaggatattgatcatctaagtgtgag-------------agtaacatgtcaag-----cactcaagccaaatagtcacaatttcttgtcttaaccacattacctgtactgctagagatgtccaattcctggggagattgagggtcacaatatctctagtttcatcaccataagccatgtaaccagaaaacccaaaaagcatgtacacaagtgttatcccaccaaaggtctgagccagcaatcttgggaatttagctctgtcctgcatagaattctccaaggccaatgtcatcccaaacccttcaaaacaaaagattgccatgcctcctgcaaaaggcagtccccctatgttggaggtgatcgcggtcctgtgttcaaatgagagctcaccgtttattgcttgctgtatgtcttccttcaccacaattcccatcgctagaacattgcatatatcagcaaaaatgctaaacggtgctaaagcggataaactccctatccatgataatccaatttcaactggtactaacataagaatataggttgtaagtgcgagactgtgcgtttggaaaatagattgtaagttttggccaatgaataccaaatatgcaacggaacctccactctgtgctaccaaaataagtagttctgacagatatcggccaaaggatccaaaactcttataacccaagtctccatatgtttttgcttccactggtgatccatctgctgccaacttctctttgcacaaaacctgtatcagggaaaaatcagcga---------------------------------------------------------------------------------------------------------------------------------------------------------------------------------------------------------------------atgtttcgtaatttcaaaggaaagggtg-----aaaagttctctaagccaatagcatgtcataaattcctcaaggaccagagtcacaagaataggttaacttgttcccccgagaaattaagcattccctaatccatacctc-----attaaacgcatatggacttatatgctaagctaactaaagaagaacaacacagagaagggatgatcactcacaaggagaagcatgcaatagtaggaggctatgccaacgatggcaaccccgagtgagccagcaagccaaccagcgatccgaaaagcaaaaggcaatcccagtacaccagtaccaactatagagactatgatatttcccagagtttgaaacctagaagccgttccagaaggagaggattccagaagaggagttgcgtagctttttgtgtcttgctccatcgtcttcttgatccccaatcacaagtccacaacctctcgccgatctgctataaatgtcagactctgtgctggattcgtgtattatcggggctccgaattca--------------------taaatgttaagcagatcgttataaatagtcctctcgaaatggcaagtggaacagtgtattactcagttgacaccggttgatttcttgtcttttgttggtggtaggtacagaaactacgattattgccatcatgagcagccatcacgataaatcgctgattgaaacataacattcat--------------gatatggaagagataagattc------ccgatttccactaatggcttggaaggatggatgagggaaaa
>_R_Cathormion_obliquifoliolatum_Wieringa_6519@NODE_1_length_2076_cov_146.370114
--------------------------------------------------------------------------ggtaaggtctgcattcctggaaagtgcaagacggcaggtcactaaagtgttctcaagatctgagtcatgcaacggtacacttgcttaatgatttttgctcatctgttgacttttatcaaatagtataatttcaatgcttgtgcatgtccaagatatgccgggagaaagataacataaggtatatatccctataaatcccgaaccaactagctgagaaaaagaaaggggcaaaaagcaggatattgatcaactaagcatgagaaaaatacgagagggtgacatgtcaagccaaatagtcaatgcaacatttcataatttcttgtcttaaccatattacctgcactgctagagatgaccaattcctggggagattgagggtcacaatatctctagtttcatcaccataagccatgtaaccagaaaacccaaaaagcatgtacacaagtgttatcccaccaaaggtctgagccagcaaccttgggaatttagccctgtcctgcatagaattctccaaggccaatgtcatcccaaacccttcaaaacaaaagactgccatgcctcctgcaaaaggcagcccccctaagttggatgtgaatgcggtcctctgttcaaatgagaattcaccctttattgcttgctgtatgtcttccttcaccacaattcccatcgccaggatattgcaaatatcagcaaaaatgctaaatggtgctaaagcagataagctccctatccatgataatccaatttcaactggcactaacaaaagtatataggatgtgaatgcgagactgtgcgtttggaaaatagatcgtaagttttggccaatgaataccaaatatgcaacggaacctccactctgtgctatcaaaataagaaattctgacagatatcggccaaaggttccataactcttataacccaaatctccatacgtttttgcttcgactggtgatccatctgctgccaacttctctctgcacaaaacctgtatcaaggaaatatcagctgaattctaaaggcagaaaatataaataaaagaaaatgctcagtcgattttaattcaggttctaggaacatcttttctttctcctagcgaacgaatttaatgtcccggggggaggtcatgtcatcataatagagggaaataaaacaaatgttagtcacgatcatctttaatctgaaaaagaaaacgaattgttctgactttgcggcttagagtttatatttcgtaattccgaaggaaaggatgaatgaaaaggttctctaagtgaatagcatgtgataaattcctcaaggaccagagtcacaaaaataggtcagcttgttcccccaagaaatcaatcattccccaatctatacttcggtgaatcaaacgcatatgaacttatgtgctaagttaattagagaagaacaacaaagagaagggatgctcactcacaaggaggagcatgcaatagtaggaggctacgccaacgatggcaactccaagtgagccagcaagccaaccagcgatccgaaaagcaaaaggcaatcccagtacaccggtaccaactatagagactatgatatttcccagagtttgtagcctagaagctgttccagaaggagacgattctagcagaggggttgcgtagctttttgtgtcttgctccatcgactccttgatcgccaatcacaagcccacgacctctcgccgatctgctataaatgccagactctgttctggattcgagtattattggggctctggattcaataatatgagataagagttttccatatcaaccagaacatgatgaaagttcctctcgaaatggtaagtgaaacagtttattactcattccgtaccagttgatttcttgttttttgttggtagtaggcacggaaattacgattaccgccattacgtgcagccatcctgatacatcgctgcttgaaacttgacgttcatagagttaatgatacaaagtgaaggagataagattctttgtcccgctttccactgatggcttaaaaggaagggtgagcgctaa
>_R_Cathormion_rhombifolium_Deighton_3618@NODE_1_length_2039_cov_93.912844
tccaaccaattttatgaaaggatatctaggctgatcttagaatattctaatgtcggagtcactaagccatgtctggtaaggtctgcattcctggaaagtgcaagacggcaggtcactaaagtgttctcaagatctgagtcatgcaacggtacacttgcttaatgatttctgctcatctgttgacttttatcaaatagtataatttcaatgcttgtgcatgtccaagatatgccgggagaaagataacataaggtatatatccctataaatcccgaaccaactagctgagaaaaagaaaggggcaaaaagcaggatattgatcaactaagcatgagaaaaatacgagagagtaacatgtcaagccaaatagtcaatgcaacatttcataatttcttgtcttaaccatattacctgcactgctagagatgaccaattcctggggagattgagggtcacaatatctctagtttcatcaccataagccatgtaaccagaaaacccaaaaagcatgtacacaagtgttatcccaccaaaggtctgagccagcaaccttgggaatttagccctgtcctgcatagaattctccaaggccaatgtcatcccaaacccttcaaaacaaaagactgccatgcctcctgcaaaaggcagtccccctaagttggatgtgaatgcggtcctctgttcaaatgagaattcaccctttattgcttgctgtatgtcttccttcaccacaattcccatcgccaggatattgcaaatatcagcaaaaatgctaaatggtgctaaagcagataagctccctatccatgataatccaatttcaactggcactaacaaaagtatataggatgtgaatgcgagactgtgcgtttggaaaatagatcgtaagttttggccaatgaataccaaatatgcaacggaacctccactctgtgctatcaaaataagaaattctgacagatatcggccaaaggttccataactcttataacccaaatctccatacgtttttgcttcgactggtgatccatctgctgccaacttctctctgcacaaaacctgtatcaaggaaatatcagctgaattctaaaggcagaaaatataaataaaagaaaatgctcagtcgattttaattcaggttctaggaacatcttttctttctcctagcgaacgaatttaatgtcccggggggaggtcatgtcatcataatagagggaaataaaacaaatgttagtcacgatcatctttaatctgaaaaagaaaacgaattgttctgactttgcggcttagagtttatatttcgtaattccgaaggaaaggatgaatgaaaaggttctctaagtgaatagcatgtgataaattcctcaaggaccagagtcacaaaaataggtcagcttgttcccccaagaaatcaatcattccccaatctatacctcgatgaatcaaacgcatatgaacttatgtgctaagctaattagagaagaacaacaaagagaagggatgctcactcacaaggaggagcatgcaatagtaggaggctacgccaacgatggcaactccaagtgagccagcaagccaaccagcgatccgaaaagcaaaaggcaatcccagtacaccggtaccaactatagagactatgatatttcccagagtttgtagcctagaagctgttccagaaggagacgattctagcagaggggttgcgtagctttttgtgtcttgctccatcgactccttgatcgccaatcacaagcccacgacctctcgccgatctgctataaatgccagactctgttctggattcgagtattattggggctctggattcaataatatgagataagagttttccatatcaaccagaacatgatgaaagttcctctcgaaatggtaagtgaaacagtttattactcattccgtaccagttgatttcttgttttttgttggcag-------------------------------------------------------------------------------------------------------------------------------------------------------------
>_R_Enterolobium_cyclocarpum_MWC9020@NODE_1_length_2180_cov_290.669995
--------------------gatatctaggctgatcttagaatattctaatgtcggagtcaaaaagccatgtctggtaaggtctgcattcctggaaagtgcaagactgcaggtcactaaaatgttctcaagatcagagtcatgcaacggtacatttgcttaatgatttttgctcactttttgacttttatcaaatagtataatttcaatgcttgtgcacgtccaagatatgctgggagcaagataacataagggatatatccctataaatccagaaccaactagctgaggaaaa-agacgggcaaatagcaggatattgatcaactaagcatgaggaaaatacgagagagtaacatgtcaagccaaatagtcaatgcaacatttcataatttcttgtcttaaccatattacctgcactgctagagatgaccaattcctggggagattgagggtcacaatatctctagtttcatcaccataagccatgtaaccagaaaacccaaaaagcatgtacacaagtgtaatcccaccaaaggtctgagccagcaatcttgggaatttagccctgtccagcatagaattctccaaggccaatgtcatcccaaacccttcaaaacaaaagattgccatgcctcctgcaaaaggcagtccccctaagttggatgtgaatgcggtcctcttttcaaatgagaattcaccctttattgcttgctgtatgtcttccttcaccacaattcccattgctaggatattgcaaatatcagcaaaaatgctaaatggtgctaaagcagataagctccctatccatgatagtccaatttcaaccggcactaacaaaagtatataggatgtgaatgcgagactgtgcttttggaaaatagattgtaagttttgaccaatgaataccaaatatgcaacggaacctccactctgtgctatcaaaataagaaattctgacagatatcggccaaaggttccataactcctataacccaaatctccatatgtttttgcttcgactggtgatccatctgctgccaacttctctctgcacaaaacctgtatcaaggaaatatcagctgaattctaaaggcagaaaatataaataaaagaaaatgctcagtcgattttaactcaggttctaggaacatcttttctttctcctagcgaacgaatttaatgtccgggggggaggtcatgtcattataatagagggaaataaaacaaatgttagtcacgatcatctttaatctgaaaaagaaaatgaattgttctaactttgcggctcagggtttatatttcgtaattcggaaggaaaggatgaatgaaaaggttttctaagccaatagcatatcatatattccacaaggaccatagtcacaaaaataggtcaacttgttcccccaagaaatcaatcattccccaatctatacctcggtgaatcaaatgcatacgaacttatgtgctaagctaattagagaagaacaacaaagagaagggatgctcactcacaaggaggagcatgcaatagtaggaggctatgccaacaatggcaactccaattgagccagcaagccaaccagcgatccgaaaagcaaaaggcaatcccagtacaccggtaccaactatagaaactatgatatttcccagagtttgaagcctagaagctgttccagaaggagatgattccagcagaggggttgcgtagccttttgtgtcttgctccatcgattccttgatcaccaatcacaagcccacgatctctcgccgatctgctataaattccagactct------------------------gctctggattcattaatatgagataagaattttccatatgaaccagatcatgatgaaaggccctctcgaaatggtaagtgaaacagcttattactcatttcgtaccagttgatttttttttttttgttggcagtaggcacggaaattacgattaccgccatcatgagccgccatcctgataaatcgctgtttgaaacttgacgttcatagagttaatgatacaaaatgaaggagataaaattctttgtcccgctttacactgctggcttgaaaggaaggacgaccgctaa
>_R_Hydrochorea_gonggrijpii_Tillett_45696@NODE_1_length_2116_cov_169.869053
tccaaccaagtttatgaaaggatatctaggctgatcttagaatattctaatgtcggagtcaataagccatgtctggtaaggtctgcattcctggaaagtgcaagactgcaggtcactaaaatgttctcaagatctgagtcatgcaacggtacacttgcttaatgatttttgctcatcttttgacttttatcaaatagtataatttcaatgcttgtgcatgtccaagatatgctgggagcaagataacataaggtatatatccctataaatcccgaaccaactagctgagaaaaagaaaggggcaaaaagcaggatattgatcaactaagcatgagaaaaatacgagagagtaacatgtcaagccaaatagccaatgcaacatttcataatttcttgtcttaaccatattacctgcactgctagagatgaccaattcctggggagattgagggtcacaatatctctagtttcatcaccataagccatgtaaccagagaaaccaaaaagcatgtacacaagtgttatcccaccaaaggtctgagccagcaatcttgggaatttagccctgtcctgcatagaattctccaaggccaatgtcatcccaaacccttcaaaacaaaagactgccatgcctcctgcaaaaggcagtccccctaagttggaagtgaatgcggtcctctgttcaaatgagaattcaccctttattgcttgctgtatgtcttccttcaccacaattcccatcgccaggatattgcaaatatcagcaaaaatgctaaatggtgctaaagcagataagctcccaatccatgataatccaatttcaactggcactaacaaaagtatataggatgtgaatgcgagactgtgcgtttggaaaatagatcgtaagttttggccaatgaataccaaatatgcaacggaacctccactctgtgctatcaaaataagaaattctgacagatatcggccaaaggttccataactcttataacccaaatctccatacgtttttgcttcgactggtgatccatctgctgccaacttctctctgcacaaaacctgtatcaaggaaatatcagctgaattctaaaggcagaaaatataaataaaagaaaatgctcagtcgattttaattcaggttctaggaacatcttttctttctcctagcgaacgaatttaatgtcccggggggaggtcatgtcatcataaaagagggaaaaaaaacaaatgttagtcacgatcatctttaatctgaaaaagaaaacgaattgttctgactttgcggctcagagtttatatttcgtaattccgaaggaaaggatgaatgaaaaggttctctaagcgaatagcatgtcataaattcct-------cagagtcacaaaaataggtcagcttgttcccccaagaaatcaatcattccccaagctatacctcggtgaatcaaacgcatatgaacttatgtgctaagctaattagagaagaacaacaacgagaagggatgctcactcacaaggaggagcatgcaatagtaggaggctacgccaacgatggcaactccaactgagccagcaagccaaccagcgatccgaaaagcaaaaggcaatcccagtacaccggtaccaactatagagactatgatatttcccagagtttgtagcctagaagctgttccagaaggagatgattctagcagaggggttgcgtagctttttgtgtcttgctccatcgactccttgatcaccaatcacgagcccacgacctctcgccgatctgctataaatgccagactctgttctggattcgagcattattggggctctggattcaataatatgagataagagttttccatatcaaccagatcatgatgaaaggtcctctcgaaatggtaaatgaaacagtttattactcattccgtaccagttgatttcttgttttttgttggcagtaggcacggaaattacgattaccgccatcatgagcagccatcctgatacatcgctgcttgaaacttgacgttcatagagttaatgatacgaagtgaaggagataagattctttgtcccgctttccactgatggcttaaaaggaaggg----------
>_R_Jupunba_asplenifolia_Ekman_6383@NODE_1_length_1805_cov_45.563657
----------------------------------------------------------------------------------------------------------------------------------------------------------------------------------------------------------tttcaatgcttgtgcatgtccaagatatgctgggagcaagataacatacggcatatatccctataaatcccgaaccaactagctgagaaaaagaaaggggcaaaaagcaggatattgataaactaagcatgagaaaaatacgagagaataacatgtcaagccaaatagtcaatgcaacatttcagaatttcttgtctgaaccatattacctgcactgctagagatgaccaattcctggggagattgagggtcacaatatctctagtttcatcaccataagccatgtaaccagaaaacccaaaaagcatgtacacaagtgttatcccaccaaaggtctgagccagcaatcttgggaatttagccctgtcctgcatagaattctccaaggccaatgtcatcccaaacccttcaaaacaaaagactgccatgcctcctgcaaaaggcagtccccctaagttggatgtgaacgcggtcctctgttcaaatgagaattcaccctttattgcttgctgtatgtcttccttcaccacaattcccatcgctaggatattgcaaatatcagcaaaaatgctaaatggtgctaaagcagataagctccctatccatgataatccaatttcaactggcactaacaaaagtatataggatgtgaatgcgagactgtgcgtttggaaaatagattgtaagttttggccaatgaataccaaatatgctacggaacctccactctgtgctatcaaaataagaaattctgacagatatcggccaaaggttccataactcttataacccaaatctccatacgtttttgcttcgactggtgatccatctgccgccaacttctctctgcacaaaacctgtatcaaggaaatatcagctgaattctaaaggcagaaaatataaataaaagaaaatgctcagtcgattttaattcaggttctaggaacatcttttctttctcctagcgaacgaatttaatgtcccgggggtaggtcatgtcatcataatagagggaaataaaacaaatgttagtcatgatcatctttaatctgaaaaagaaaacgaattgttctgactttgcggctcagagtttatatttcgtaattccgaaggaaaggatgaatgaaaaggttctctaagcgaatagcatgtcataaattcctcaaggaccagagtcaaaaaaataggtcaacttgttcccccaagaaatcaatcattccccaatctatacctcggtgaatcaaacgcatatgaacttatgtgctaagctaattagagaagaacaacaaagagaagggatgctcactcacaaggaggagcatgcaatagtaggaggctacaccaacgatggcaactccaagtgagccagcaagccaaccagcgatccgaaaagcaaaaggcaatcccagtacaccggtaccaactatagagactatgatatttcccagagtttgtagcctagaagctgttccagaaggagacgattccagcagaggggttgcgtagctttttgtgtcttgctccatcgactccttgatcaccaatcacgagcccacgacctctcgccgatctgctataaatgccagactctgttctggattcgagtattattggggctctggattcaataatatgagataagagttttccatatcaaccagatcatgatgaaaggtcctctcgaaatggtaagtgaaacagtttattactcatttcgtaccagttgatttcttgttttttgttggcagtaggcacggaaattacgattaccgccatcgtgagcagccatcctgatacatcgctg-----------------------------------------------------------------------------------------------------
>_R_Jupunba_barbouriana_Iganci_847@NODE_1_length_2313_cov_193.986136
tccaaccaa-tttatgaaaggatatctaggctgatcttagaatattctaatgtcggagtcaataagccatgtctggtaaggtctgcattcctggaaagtgcaagactgcaggtcactaaaatgttctcaagatctgagtcatgcaacggtacacttgcttaatga-ttttgctcatcttttgacttttatcaaatagtataatttcaatgcttgtgcatgtccaagatatgctgggagcaagataacataaggtatatatccctataaatcccgaaccaactagctgagaaaaagaaaggggcaaaaagcaggatattgatcaactaagcatgagaaaaatac--gagagtaacatgtcaagccaaatagtcaatgcaacatttcagaatttcttgtcttaaccatattacctgcactgctagagatgaccaattcctggggagattgagggtcacaatatctctagtttcatcaccataagccatgtaaccagaaaaaccaaaaagcatgtacacaagtgttatcccaccaaaggtctgagccagcaatcttgggaatttagccctgtcctgcatagaattctccaaggccaatgtcatcccaaacccttcaaaacaaaagactgccatgcctcctgcaaaaggcagtccccctaagttggatgtgaatgcggtcctctgttcaaatgagaattcaccctttattgcttgctgtatgtcttccttcaccacaattcccatcgctaggatattgcaaatatcagcaaaaatgctaaatggtgctaaagcagataagctccctatccatgataatccaatttcaattggcactaacaaaagtatataggatgtgaatgcgagactgtgcgtttggaaaatagattgtaagttttggccaatgaataccaaatatgcaacggaacctccactctgtgctaccaaaataagaaattctgacagatatcggccaaaggttccataactcttataacccaaatctccatacgtttttgcttcgactggtgatccatcagccgccaacttctctctgcacaaaacctgtatcaaggaaatatcagctgaattctaaaggcagaaaatataaataaaagaaaatgctcagtcgattttaattcaggttctaggaacatcttttctttctcctagcgaacgaatttaatgtcccgtggggaggtcatgtcatcataatagagggaaataaaacaaatgttagtcacgatcatctttaatctgaaaaagaaaacgaattgttctgactttgcggctcagagtttatatttcgtaattccgaaggaaaggatgaatgaaaaggttctctaagcgaatagcatgtcataaattcctcaaggaccagagtcacaaaaataggtcaacttgttcccccaagaaatcaatcattccccaatctatacctcggtgaatcacacgcatatgaacttttgtgctaagctaattagagaagaacaacaaagagaagggatgctcactcacaaggaggagcatgcaatagtaggaggctacgccaacgatggcaactccaagtgagccagcaagccaaccagcgatccgaaaagcaaaaggcaatcccagtacaccggtaccaactatagagactatgatatttcccagagtttgtagcctagaagctgttccagaaggagacgattccagcagaggggttgcgtagctttttgtatcttgctccatcgactccttgatcaccaatcacgagcccacgacctctcgccgatctgctataaatgccagactctgttctggattcgagtattattggggctctggattcaataatatgagataagagttttccatatcaaccagatcatgatgaaaggtcttctcgaaatggtaagtgaaacagtttattactcatttcgtaccagttgaattcttggtttttgttggcagtgggcacggaaattacgattaccgccatcatgagcagccatcctgatacatcgctgcttgaaacttgacgttcatagagttaatgatacaaagtgaaggagataagattctttgtcccgctttccactgatggcttaaatggagggatgagcgctaa
>_R_Jupunba_brachystachya_Lima_7438@NODE_1_length_2131_cov_161.802824
tccaaccaattttatgaaaggatatctaggctgatcttagaatattctaatgtcggagtcaataagccatgtctggtaaggtctgcattcctggaaagtgcaagactgcaggtcactaaaatgttctcaagatctgagtcatgcaacggtacacttgcttaatgatttttgctcatcttttgacttttatcaaatagtataatttcaatgcttgtgcatgtccaagatatgctgggagcaagataacataaggtatatatccctataaatcccgaaccaactagctgagaaaaagaaaggggcaaaaagcaggatattgatcaactaagcatgagaaaaatacgagagagtaacatgtcaagccaaatagtcaatgcaacatttcggaatttcttgtcttaaccatattacctgcactgctagagatgaccaattcctggggagattgagggtcacaatatctctagtttcatcaccataagccatgtaaccagaaaaaccaaaaagcatgtacacaagtgttatcccaccaaaggtctgagccagcaatcttgggaatttagccctgtcctgcatagaattctccaaggccaatgtcatcccaaacccttcaaaacaaaagactgccatgcctcctgcaaaaggcagtccccctaagttggatgtgaatgcggtcctctgttcaaatgagaattcaccctttattgcttgctgtatgtcttccttcaccacaattcccatcgctaggatattgcaaatatcagcaaaaatgctaaatggtgctaaagcagataagctccctatccatgataatccaatttcaactggcactaacaaaagtatataggatgtgaatgcgagactgtgcgtttggaaaatagattgtaagttttggccaatgaataccaaatatgcaacggaacctccactctgtgctatcaaaataagaaattctgacagatatcggccaaaggttccataactcttataacccaaatctccatacgtttttgcttcgactggtgatccatctgccgccaacttctctctgcacaaaacctgtatcaaggaaatatcagctgaattctaaaggcagaaaatataaataaaagaaaatgctcagtcgattttaattcaggttctaggaacatcttttctttctcctagcgaacgaatttaatgtcccggggggaggtcatgtcatcataatagagggaaataaaacaaatgttagtcacgatcatctttaatctgacaaagaaaacgaattgttctgactttgcggctcagagtttatatttcgtaattccgaaggaaaggatgaatgaaaaggttctctaagcgaatagcatgtcataaattcttcaaggaccagagtcacaaaaataggtcaacttgttcccccaagaaatcaatca-tccccaatctatacctcggtgaatcaaacgcatatgaacttatgtgctaagctaattagagaagaacaacaaagagaagggatgctcactcacaaggaggagcatgcaatagtaggaggctacgccaacgatggcaactccaagtgagccagcaagccaaccagcgatccgaaaagcaaaaggcaatcccagtacaccggtaccaactatagagactatgatatttcccagagtttgtagcctagaagctgttccagaaggagacgattccagcagaggggttgcgtagctttttgtgtcttgctccatcgactccttgatcaccaatcacgagcccacgacctctcgccgatctgctataaatgccagactctgttctggattcgagtattattggggctctggattcaataatatgagataagagttttccatatcaaccagatcatgatgaaaggtcctctcgaaatggtaagtgaaacagtttattactcatttcgtaccagttgatttcttgttctttgttggcagtgggcacggaaattacgattaccgccatcatgagcagccatcgtgatacatc---------------------------------------------------------------------------------------------------------
>_R_Jupunba_brachystachya_Lima_7438@NODE_2_length_594_cov_9.955513
------------------------------------------------------------atcaatgcacttactgtactccctacaagtgaggccaatacaccaaacgctggcacgcacatggctacgacagccaacccagcc-acaccaaaattctcggctgagcaagtcccaattttt---ccaagtcttgttgaatgagcgttatcgtcattagtgtgtaaaacttttcaagcttt---ccttctacgatct--------------cattaaccgggtgtatcattatagg--gaatgtgaacaccagtcctaagcataatcctacctgccaccaaatt--ataagaaacaatgaaagataagccgataaggcaaaatgaaacaag----aggctatacattatt-cctttactgtgctagatgtccaagtttttgggagattgagggtcacaatatctctagtttcatcgccatatgccatataaccacaaaaccc-aaaagaacgtacaaaattgttgtcccataaaaggccagggccaacaatctggggaatttagctctatcctgcattgaactctctaaagccagagtcagagcaaacccctcaaagcaaaaaacagccatgcctcctgcaaatggcaatttcttaatgtctga----------------------------------------------------------------------------------------------------------------------------------------------------------------------------------------------------------------------------------------------------------------------------------------------------------------------------------------------------------------------------------------------------------------------------------------------------------------------------------------------------------------------------------------------------------------------------------------------------------------------------------------------------------------------------------------------------------------------------------------------------------------------------------------------------------------------------------------------------------------------------------------------------------------------------------------------------------------------------------------------------------------------------------------------------------------------------------------------------------------------------------------------------------------------------------------------------------------------------------------------------------------------------------------------------------------------------------------------------------------------------------------------------------------------------------------------------------------------------------------------------
>_R_Jupunba_cochleata_Bonadeu_673@NODE_1_length_2558_cov_139.088674
tccaaccaattttatgaaaggatatctaggccgatcttagaatattctaatgtcggagtcaataagccatgtctggtaaggtctgcattcctggaaagtgcaagactgcaggtcactaaaatgttctcaagatctgagtcatgcaacggtacacttgttcaatgatttttgctcatcttttgacttttatcaaatagtataatttcaatgcttgtgcatgtccaagatatgctgggagcaagataacacaaggtatatatccctataaatcccgaaccaactagctgagaaaaagaaaggggcaaaaagcaggatattgatcaaccaagcatgagaaaaatacgagagagtaacatgtcaagccaaatagtcaatgcaacatttcagaatttcttttcttaaccatattacctgcactgctagagatgaccaattcctggggagattgagggtcacaatatctctagtttcatcaccataagccatgtaaccagaaaaaccaaaaagcatgtacacaagtgttatcccaccaaaggtctgagccagcaatcttgggaatttagccctgtcctgcatagaattctccaaggccaatgtcatcccaaacccttcgaaacaaaagactgccatgcctcctgcaaaaggcagtccccctaagttggatgtgaatgcggtcctctgttcaaatgagaattcaccctttattgcttgctgtatgtcttccttcaccacaattcccatcgctaggatattgcaaatatcagcaaaaatgctaaatggtgctaaagcagataagctccctatccatgataatccaatttcaactggcactaacaaaagtatataggatgtgaatgcgagactgtgcgtttggaaaatagattgtaagttttggccaatgaataccaaatatgcaacggaacctccactctgtgctatcaaaataagaaattctgacagatatcggccaaaggttccataactcttataacccaaatctccatacgtttttgcttcgactggtgatccatctgccgccaacttctctctgcacaaaacctgtatcaaggaaacatcagctgaattctaaaggcagaaaatataaataaaagaaaatgctcagtcgattttaattcaggttctaggaacatcttttctttctcctagcgaacgaatttaatgtcccggggggaggtcatgtcatcataagagagggaaataaaacaaatgttagtcacgatcatctttaatctgaaaaagaaaacgaattgttctgacttagcggctcagagtttatatttcgtaattccgaaggaaaggatgaatgaaaaggttctctaagcgaatagcatgtcataaattcctcaaggaccagagtcacaaaaataggtcaacttgttcccccaagaaatcaaacattccccaatctatacctcggtgaatcaaacgcatatgaacttatgtgctaagctaattagagaagaacaacaaagagaagggaagctcactcacaaggaggagcatgcaatagtaggaggctacgccaacgatggcaactccaagtgagccagcaagccaaccagcgatccgaaaagcaaaaggcaatcctagtacaccggtaccaactatagagactatgatatttcccagagtttgtagcctagaagctgttccagaaggagacgattccagcagaggggttgcgtagctttttgtgtcttgctccatcgactccttgatcaccaatcacgagcccacgacctctcgccgatctgctataaatgccagactctgttctggattcgagtattattggggctctggattcaataatatgagataagagttttccatatcaaccagatcatgatgaaaggtcctctcgaaatggtaagtgaaacagtttattactcattccgtaccagttgatttcttgtttattgttggcagtaggcacggaaattacgattaccgccatcatgagcagccatcctgatacatcgctgcttgaaacttgacgttcatagagttaatgatacaaagtgaaggagataagattctttgtcccgctttccactgatggcttaaatggagggatgagcgctaa
>_R_Jupunba_cochleata_Bonadeu_673@NODE_2_length_908_cov_8.608905
-------------------------------------------------------------------------------------------------------------------------------------------------gtaggagaattggcggatgcattcttcaaaactttt-------acttagtagcacatttgctactgcaattattttatgagagccccaaggctta---cattataag-------------------tttaattaattttataattctaagttgcaagtgaagatgtatatatgcaatgattgggcctgacatcgatc-----------------aagataagccgataaggcaaaataaaactag----aggctatacagtattatctttactgcgctagatgtccaagttttttggagattgagggtcacaatatctctagtttcatcgccatatgccatataaccatataacccaaaaagaacgtacaaaaatgttgtcccacaaaaagccagggccagcaatctggggaatttagctctatcctgcatagaactctctaaagccagagtcagagcaaacccctcaaagcaaaaaacagccatgcctcctgcaaatggcaatttcttgatgtctgatgtgattgctgtcctttgttcagaggaaaaattacccctcacagctccctat---------------ccaattcccattgccacaaagttgcaaacatcagcaaaaatgctaaaaggtgctaaagcaggtaagctccctatccatgacaatccaatttcaattggcactaacaagaatacgtaggacttgaaagtgaatccattgccttggaatacagactggaggttttgcccaatgaacaatatatatgatacgg---ctccgcattgtgataacaaaattaatgtttctg-tagatagcgacctgtgattcccgagactctataagccaagtctcca---gtttttgcctccgcaattgatccttctgatgctaatttctctctgcacataaccaatgc------------------------------------------------------------------------------------------------------------------------------------------------------------------------------------------------------------------------------------tcatattttttcaatatgaaggca---------------------------------------------------------------------------------------------------------------------------------------------------------------------------------------gtgtacaaccaaaaaaaaaagtccaaaat--------------------------------------------------------------------------------------------------------------------------------------------------------------------------------------------------------------------------------------------------------------------------------------------------------------------------------------------------------------------------------------------------------------------------------------------------------------------------------------------------------------------------------------------------------------------------------------------------
>_R_Jupunba_commutata_Maguire_46145@NODE_1_length_2156_cov_131.237133
tccaaccaa-tttatgaaaggatatctaggctgatcttagaatattctaatgtcggagtcaataagccatgtctggtaaggtctgcattcctggaaagtgcaagactgcaggtcactaaaatgttctcaaaatctgagtcatgcaacggtacacttgcttaatgatttttgctcatcttttgacttttatcaaatagtataatttcaatgcttgtgcatgtccaagatatgctgggagcaagataacataaggtatatatccctataaatcccgaaccaactagctgagaaaaagaaaggggcaaaaagcaggatattgatcaactaagcacgagaaaaatacgagagagtaacatgtcaagccaaatagtcaatgcaacatttcagaatttcttgtcttaaccatattacctgcactgctagagatgaccaattcctggggagattgagggtcacaatatctctagtttcatcaccataagccatgtaaccagaaaaaccaaaaagcatgtacacaagtgttatcccaccaaaggtctgagccagcaatcttgggaatttagccctgtcctgcatagaattctccaaggccaatgtcatcccaaacccttcaaaacaaaagactgccatgcctcctgcaaaaggcagtccccctaagttggatgtgaatgcggtcctctgttcaaatgagaattcaccctttattgcttgctgtatgtcttccttcaccacaattcccatcgcgaggatattgcaaatatcagcaaaaatgctaaatggtgctaaagcagataagctccctatccatgataatccaatttcaactggcactaacaaaagtatataggatgtgaatgcgagactgtgcgtttggaaaatagattgtaagttttggccaatgaataccaaatatgcaacggaacctccactctgtgctatcaaaataagaaattctgacagatatcggccaaaggttccataactcttataacccaaatctccatacgtttttgcttcgactggtgatccatcagccgccaacttctctctgcacaaaacctgtatcaaggaaatat--gctgaattctaaaggcagaaaatataaataaaagaaaatgctcagtcgattttaattcaggttctaggaacatcttttctttctcctagcgaacgaatttaatgtcccgtggggaggtcatgtcatcataatagagggaaataaaacaaatgttagtcacgatcatctttaatctgaaaaagaaaacgaattgttctgactttgcggctcagagtttatatttcgtaattccgaaggaaaggatgaatgaaaaggttctctaagcgaatagcatgtcataaattcctcaaggaccagagtcacaaaaataggccaacttgttcccccaagaaatcaatcattccccaatctatacctcggtgaatcacacgcaaatgaacttatgtgctaagctaattagagaagaacaacaaagagaagggatgctcactcacaaggaggagcatgcaatagtaggaggctacgccaacgatggcaactccaagtgagccagcaagccaaccagcgatccgaaaagcaaaaggcaatcccagtacaccggtaccaactatagagactatgatatttcccagagtttgtagcctagaagctgttccagaaggagacgattccagcagaggggttgcgtagctttttgtatcttgctccatcgactccttgatcaccaatcacgagcccacgacctctcgccgatctgctataaatgccagactctgttttggattcgagtattattggggctctggattcaataatatgagataagagttttccatatcaaccagatcatgatgaaaggtcttctcgaaatggtaactgaaacagtttattactcatttcgtaccagttgatttcttggtttttgttggcagtgggcacggaaattacgattaccgccatcatgagcagccatcctgatacatcgctgcttgaaactt---gttcatagagttaatgatacaaagtgaaggagataagattctttgtcccgctttccactgatggcttaaatggagggatgagcgctaa
>_R_Jupunba_commutata_Maguire_46145@NODE_2_length_753_cov_10.906805
---------------------------------------------------------------------------------------------------------------------------------------------------------------------------------------------------------------------attagtgtgtaaaacttttcaagattt---ccttctacgatct--------------cattaaccgggtgtatcattatagg--gaacgtgaacaccagtcctaatcataatcctacctgccaccaaatt--ataagaaacaatgaaagataagccgataaggcaaactaaaacaag----aggctatacattattacctttacagtgctagatgtccaagtttttgggagattgagggtcacaatatctctagtttcatcgccatatgccatataaccacataacccaaaaagaacgtacaaaattgttgtcccacaaaaggccagggccaacaatctggggaatttagctctatcctccattgaactctctaaagccagagtcagagcaaacccctcaaagcaaaaaacagccatgcctcctgcaaatggcaatttcttaatgtctgatgtgattgctgtcctttgttcatatgaaaatttacccctcacagcttgttctatatcttcctttacaacaattcccattgccagaaagttgcaaacattagcaaaaatgctaaaaggtgctaaagcaggtaagctccctatccatgacaatccaatttgagttggcactaacaagaatacgtaggacttgaaagtgaatccattgccttggaatacagactggaggttttgcccaatgaacagtatatatgatacggctcctccgcattgtgataacaagattaatgtttccgttagacagcgacctg--------------------------------------------------------------------------------------------------------------------------------------------------------------------------------------------------------------------------------------------------------------------------------------------------------------------------------------------------------------------------------------------------------------------------------------------------------------------------------------------------------------------------------------------------------------------------------------------------------------------------------------------------------------------------------------------------------------------------------------------------------------------------------------------------------------------------------------------------------------------------------------------------------------------------------------------------------------------------------------------------------------------------------------------------------------------------------------------------------------------------------------------------------------------------------
>_R_Jupunba_filamentosa_Lima_7487@NODE_2_length_697_cov_6.659677
--------------------------------------------------------------------------------------------------------------------------------------------------------------------------------------------------------------tactgccattattttatgagagccccaaggctta---cattataag-------------------tttaatcaattttataattctaagttgcaagtgaagaggtatatatgcaatgattgggcctgatatcgatc-----------------aagataagccgataaggcaaaataaaacaag----aggctatacattattatctttactgcgctagatgtccaagtttttcggagattgagggtcacaatatctctagtttcatcgccatatgccatataaccacataacccaaaaagaacgtacaaaaatgttgtcccacaaaaagctagggccagcaatctggggaatttagctctatcctgcatagaactctccaaagccagagtcagagcaaacccctcaaagcaaaaaacagccatgcctcctgcaaatggcaatttcttgatgtctgatgtgattgctgtcctttgtttagaagaaaaattacccctcacatctccctat---------------------ccaattgccagaaagttgcaaacatcagcaaaaatgctaaaaggtgctaaagcaggtaagctccctatccatgacaatccaatttcaattggcgctaacaagaatacgtatgacttgaaagtgaatccattgccttggaacacagactggaggttttgcccaatgaacaatatatatgatacgg---ctccgcattgtgataacaaaattaatgtttctg-tagatag---------------------------------------------------------------------------------------------------------------------------------------------------------------------------------------------------------------------------------------------------------------------------------------------------------------------------------------------------------------------------------------------------------------------------------------------------------------------------------------------------------------------------------------------------------------------------------------------------------------------------------------------------------------------------------------------------------------------------------------------------------------------------------------------------------------------------------------------------------------------------------------------------------------------------------------------------------------------------------------------------------------------------------------------------------------------------------------------------------------------------------------------------------------------------------------
>_R_Jupunba_floribunda_Iganci_883@NODE_1_length_2351_cov_138.038698
tccaaccaattttatgaaaggatatctaggctgatcttagaatattctaatgtcggagtcaataagccatgtctggtaaggtctgcattcctggaaagtgcaagactgcaggtcactaaaatgttctcaagatctgagtcatgcaacggtacacttgcttaatgatttttgctcatcttttgacttttatcaaatagtatattttcaacgcttgtgcatgtccaagatatgct-------cgataacataaggtatatatccctataaatcccgaaccaactagctgagaaaaagaaaggggcaaaaagcaggatattgatcaactaagcatgaaaaaaatacgagagagtaacatgtcaagccaaatagtcaatgcaacatttcagaatttcttgtcttaaccatattacctgcactgctagagatgaccaattcctggggagattgagggtcacaatatctctagtttcatcaccataagccatgtaaccagaaaaaccaaaaagcatgtacacaagtgttatcccaccaaaggtctgagccagcaatcttgggaatttagccctgtcctgcatagaattctccaaggccaatgtcatcccaaacccttcaaaacaaaagactgccatgcctcctgcaaaaggcagtccccctaagttggatgtgaatgcggtcctctgttcaaatgagaattcaccctttattgcttgctgtatgtcttccttcaccacaattcccatcgctaggatattgcaaatatcagcaaaaatgctaaatggtgctaaagcagataagctccctatccatgataatccaatttcaactggcactaacaaaagtatataggatgtgaatgcgagactgtgcgtttggaaaatagattgtaagttttggccaatgaataccaaatatgcaacggaacctccactctgtgctatcaaaataagaaattctgacagatatcggccaaaggttccataactcttataacccaaatctccatacgtttttgcttcgactggtgatccatctgccgccaacttctctctgcacaaaacctgtatcaaggaaatatcagctgaattctaaagg-aagaaatataaataaaagaaaatgctcagtcgattttaattcaggttctaggaacatcttttctttcccctagcgaacgaatttaatgtcccggggggaggtcatgtcatcataatagagagaaataaaacaaatgttagtcacgatcatctttaatctgaaaaagaaaacgaattgttctgaattcgcggctcagagtttatatttcgtaattccgaaggaaaggatgaatgaaaaggttctctaagcgaatagcatgtcataaattcctcaaggaccagagtcacaaaaataggtcaacttgttcccccaagaaatcaatcattccccaatctatacctcggtgaatcaaacgcatatgaacttatgtgctaagctaattagagaagaacaacaaagagaagggatgctcactcacaaggaggagcatgcaatagtaggaggctacgccaacgatggcaactccaagtgagccagcaagccaaccagcgatccgaaaagcaaaaggcaatcccagtacaccggtaccaactatagagactatgatatttcccagagtttgtagcctagaagctgttccagaaggagacgattccagcagaggggttgcgtagctttttgtgtcttgctccatcgactccttgatcaccaatcacaagcccacgacctctcgccgatttgctataaatgccagacaatgttctggattcgagtattattggggctctggattcaataatatgagataagagttttccatatcaaccagatcatgatgaaaggtcctctcgaaatggtaagtgaaacagtttattactcatttcgtaccagttcatttcttgtttattgttggcaataggcacggaaattacgattaccgccatcatgagcagccatcctgatacatcgctgcttgaaacttgacgttcatagagttaatgatacaaagtgaaggaggtaagattctttgtcccgctttccactgattgcttaaatggaaggatgagcgctaa
>_R_Jupunba_floribunda_Iganci_883@NODE_2_length_767_cov_9.237681
------------------------------------------------------------------------------------acaagtgaggccaatacaccaaacgctgtcacgcacatggctacgacagccaacccagc---caccaaaattctcggctgagtaagtcccaattttt---cttagtcttgttgaatgatcgttatcgtcattagtgtgtagaacttttcaagcttt---ccttctacgatct--------------cattaaccgggtgtatcattatagg--gaatgtgaacaccagtcctaagcataatcctacctgccaccaaatt--ataagaaacaatgaaagataagccgataaggcaaaataaaacaag----aggctatacattattacctttactgtgctagatgtccaagtttttgggagattgagggtcacaatatctctagtttcatcgccatatgccatataaccacataacccaaaaggaacgtacaaaattgttgtcccacaaaaggccagggccaacaatctggggaatttaggtctatcctgcattgaactctctaaagctagagtcagagcaaacccctcaaagcaaaaaacagccatgcctcctgcaaatggcaatttcttaatgtctgatgtgattgctgtcctttgttcatatgaaaatttacccctcacagcttgttctatatcttcctttacaacaattcccattgccagaaagttgcaaacattagcaaaaatgctaaaaggtgctaaagcaggtaagctccctatccatgacaatccaatttcagttggcactaacaggaatacgtaggacttgaaagtg------------------------------------------------------------------------------------------------------------------------------------------------------------------------------------------------------------------------------------------------------------------------------------------------------------------------------------------------------------------------------------------------------------------------------------------------------------------------------------------------------------------------------------------------------------------------------------------------------------------------------------------------------------------------------------------------------------------------------------------------------------------------------------------------------------------------------------------------------------------------------------------------------------------------------------------------------------------------------------------------------------------------------------------------------------------------------------------------------------------------------------------------------------------------------------------------------------------------------------------------------------------------------------------------
>_R_Jupunba_laeta_Mori_25147@NODE_1_length_1934_cov_46.806139
----------------------------------------------------------------------------------------------------------------------------------------------gcaaaggtacatttgcttaatgatttttgctcatcttttgacttttatcaaatagtataatttcaatgcttgtgcatgtccaagatatgctgggagcaagataacataaggtatatatccctataaatcccgaaccaactagctgagaaaaagaaaggggcaaaaagcaggatattgataaactaagcatgagaaaaatacgagagagtaacatgtcaagccaaatagtcaatgcaacatttcagaatttcttgtcttaaccatattacctgcactgctagagatgaccaattcctggggagattgagggtcacaatatctctagtttcatcaccataagccatgtaaccagaaaaaccaaaaagcatgtacacaagtgttatcccaccaaaggtctgagccagcaatcttgggaatttagccctgtcctgcatagaattctccaaggccaatgtcatcccaaacccttcaaaacaaaagactgccatgcctcctgcaaaaggcagtccccctaagttggatgtgaatgcggtcctctgttcaaatgagaattcaccctttattgcttgctgtatgtcttccttcaccacaattcccatcgctaggatattgcaaatatcagcaaaaatgctaaatggtgctaaagcagataagctccctatccatgataatccaatttcaactggcactaacaaaagtatataggatgtgaatgcgagactgtgcgtttggaaaatagattgtaagttttggccaatgaataccaaatatgcaacggaacctccactctgtgctatcaaaataagaaattctgacagatatcggccaaaggttccataactcttataacccaaatctccatacgtttttgcttcgactggtgatccatctgccgccaacttctctctgcacaaaacctgtatcaaggaaatatcagctgaattctaaaggcagaaaatataaataaaagaaaatgctcagtcgattttaattcaggttctaggaacatcttttctttctcctagcgaacgaatttaatgtcccggggggaggtcatgtcatcataatagagggaaataaaacaaatgttagtcacgatcatctttaatctgaaaaagaaaacgaattgttctgacttcgcggctcagagtttatatttcgtaattccgaaggaaaggatgaatgaaaaggttctctaagcgaatagcatgtcataaattcctcaaggaccagagtcacaaaaataggtcaacttgttcccccaagaaatcaatcattccccaatccatacctcggtgaatcaaacgcgtatgaacttatgtgctaggctaattagagaagaacaacaaagagaagggatgctcactcacaaggaggagcatgcaatagtaggaggctacgccaacgatggcaactccaagtgagccagcaagccaaccagctatccgaaaagcaaaaggcaatcccagtacaccggtaccaactatagagactatgatatttcccagagtttgtagcctagaagctgttccagaaggagacgattccagcagaggggttgcgtagctttttgggtcttgctccatcgactccttgatcaccaatcacaagcccacgacctatcgccgatctgctataaatgccagactctgttctggattcgagtattattggggatctggattcaataatatgagataagagttttccatatcaaccagatcatgatgaaagatcttctcgaaatggtaagtgaaacagtttattactcatttcgtaccatttgatttcttgttttttgttggcagtgggcacggaaattacgattaccgccatcatgagcagccatcctgaaacatcgctgcttgaaacttgacgttcatagagttaatgatacaaagtgaaggagataagattctttgtcccgctttcca-------------------------------
>_R_Jupunba_leucophylla_Iganci_839@NODE_1_length_2647_cov_248.220233
tccaaccaattttatgaaggaatatctaggctgatcttagaatattctaatgtcggagtcaataagccatgtctggtaaggtctgcattcctggacagtgcaagactgcaggtcactaaaatgttctcaagatctgagtaatgcaacggtacacttgcttaatgatttttgctcatcttttgacttttatcaaatagtataatttcaatgcttgtgcatgtccaagatatgctggcatcaagataacataaggtatatatccctataaatcccgaaccaactagctgagaaatagaaaggggcaaaaaacaggatattgatcaactaagcatgagaaaaatac----gagtaacatgtcaagccaaatagtcaatgcaacatttcagaatttcttgttttaaccatattacctgcactgctagagatgaccaattcctggggagattgagggtcacaatatctctagtttcatcaccataagccatgtaaccagaaaaaccaaaaagcatgtacacaagtgttatcccaccaaaggtctgagccagcaatcttgggaatttagccctgtcctgcatagaattctccaaggccaatgtcatcccaaacccttcaaaacaaaagactgccatgcctcctgcaaaaggcagtccccctaagttggatgtgaatgcggtcctctgttcaaatgagaattcaccctttattgcttgctgtatgtcttccttcaccacaattcccatcgctaggatattgcaaatatcagcaaaaatgctaaatggtgctaaagcagataagctccctatccctgataatccaatttcaactggcactaacaaaagtatataggatgtgaatgcgagactgtgcgtttggaaaatagattgtaagttttggccaatgaataccaaatatgcaacggaacctccactctgtgctatcaaaataagaaattctgacagatatcggccaaaggttccataactcttataacccaaatctccatacgtttttgcttcgactggtgatccatctgccgccaacttctctctgcacaaaacctgtatcaaggaaatatcagctgaattctaaaggcagaaaatataaataaaagaaaatgctcagtcgattttaattcaggttctaggaacatcttttctttctcctagcgaacgaatttaatgtcccggggggaggtcatgtcatcataatagagggaaataaaacaaatgttagtcacgatcatctttaatctgaaaaagaaaacgaattgttctgactttgcggctcagagtttatatgtcgtaattccgaaggaaaggatgaatgaaaaggttctctaagcgaatagcatgtcataaattcctcaaggaccagagtcacaaaaataggtcaacttgttcccccaagaaatcaatcattccccaatctatacctcggtgaatcaaacgcatatgaacttatgtgctaagctaattagagaaggacaacaaagagaagggatgctcactcacaaggaggagcatgcaatagtaggaggctacgccaacgatggcaactccaagtgagccagcaagccaaccagcgatccgaaaagcaaaaggcaatcccagtacaccggtaccaactatagagactatgatatttcccagagtttgtagcctagaagctgttccagaaggagacgattctagcagaggggttgcgtagcttttggtgtcttgctccatcgactccttgatcaccaatcacgagcccacgacctctcgccgatctgctataaatgccagactctgttctggattcgagtattattggggctctggattcaataatatgagataagagttttccatatcaaccagatcatgatgaaaggtcttctcgaaatggtaagtgaaacagtttattactcatttcgtaccagttgatttcttgcgttttgttggcagtgggcacggaaattacgtttaccgccatcatgagcagccatcctgatacatcgctgcttgaaacttgacgttcatagagttaatgatacaaagtgaaggagataagattctttgtcccgctttccactgatggcttaaatggagggatgagcgctaa
>_R_Jupunba_leucophylla_Iganci_839@NODE_2_length_536_cov_30.631808
-----------------------------------------------------------------------------------------------------------cgctggcacgcacatggctacgacagccaacccagc---caccaaaattctcggctgagtaagtcccaattttt---ctaagtcttgttgaatgatcgttatcgtcattagtgtgtaaaac-tttcaagtttt---ccttctacgatct--------------cattaaccgggtgtatcattatagg--gaatgtgaacaccagtcctaagcataattctacctgccaccaaatt--ataagaaacaatgaaagagaagccga-aaggcaaaataaaacaag----aggctatacattattacctttactgtgctagatgtccaagtttttgggagattgagggtcacaatatctctagtttcatcgccatatgccatataaccacataacccaaaaagaacgtacaaaattgttgtcccacaaaaggccagggccaacaatctggggaatttagctctatcctgcattgaactctctaaagccagagtcagagcaaacccctcaaagcaaaaaacagccatgcctcctgcaaatggcaatttctt-------------------------------------------------------------------------------------------------------------------------------------------------------------------------------------------------------------------------------------------------------------------------------------------------------------------------------------------------------------------------------------------------------------------------------------------------------------------------------------------------------------------------------------------------------------------------------------------------------------------------------------------------------------------------------------------------------------------------------------------------------------------------------------------------------------------------------------------------------------------------------------------------------------------------------------------------------------------------------------------------------------------------------------------------------------------------------------------------------------------------------------------------------------------------------------------------------------------------------------------------------------------------------------------------------------------------------------------------------------------------------------------------------------------------------------------------------------------------------------------------------------
>_R_Jupunba_leucophylla_Iganci_839@NODE_3_length_506_cov_11.878788
--------------------------------------------------------------------------------------------------------acattcaagtgtcttaaaagttattaactcaaatgcaaccagtagtgtaattggcggatgcattcttcaaa-------------acttagtagcacatttgctactgccattattttatgagagccccaaggctta---cattataag-------------------tttaattaattttataattctaagttgcaagtgaagatgtatatatgcaatgattgggcctgatatcgatc-----------------aagataagccgataaggcaaaataaaacaag----aggctatacattattatctttactgggctagatgtccaagtttttcggagattgagggtcacaatatctctagtttcatcgccatatgccatataaccacgtaacccaaaaagaacgtacaaaaatgttgtcccacaaaaagccagggccagcaatctggggaatttagctctatcctgcatagaactctctaaagccagagtcagagcaaacccctcaaagcaaaaaacagccatgcctcctgcaaatggcaatttctt-------------------------------------------------------------------------------------------------------------------------------------------------------------------------------------------------------------------------------------------------------------------------------------------------------------------------------------------------------------------------------------------------------------------------------------------------------------------------------------------------------------------------------------------------------------------------------------------------------------------------------------------------------------------------------------------------------------------------------------------------------------------------------------------------------------------------------------------------------------------------------------------------------------------------------------------------------------------------------------------------------------------------------------------------------------------------------------------------------------------------------------------------------------------------------------------------------------------------------------------------------------------------------------------------------------------------------------------------------------------------------------------------------------------------------------------------------------------------------------------------------------
>_R_Jupunba_limae_Iganci_261@NODE_1_length_2500_cov_130.478745
tccaaccaattttatgaaaggatatctaggctgatcttagaatattctaatgccggagtcaataagccatgtctggtaaggtctgcattcctggaaagtgcaagactgcaggtcactaaaatgttctcaagatctgagtcatgcaacggtacccttgtttaatgatttttgctcatcttttgacttttatcaaatagtataatttcaatgcttgtgcatgtcccagatatgctgggagcaagataacataaggtatatatccctataaatcccgaaccaactagctgagaaaaagaaaggggcaaaaagcaggatattgatcaactaagcatgagaaaaatacgagagagtaacatgtcaagccaaatagtcaatgcaacatttcataatttcttgtcttaaccatattacctgcactgctagagatgaccaattcctggggagattgagggtcacaatatctctagtttcatcaccataagccatgtaaccagaaaacccaaaaagcatgtacacaagtgttatcccaccaaaggtctgaaccagcaatcttgggaatttagccctgtcctgcatagaattctccaaggccaatgtcatcccaaacccttcaaaacaaaagactgccatgcctcctgcaaaaggcagtcccccaaagttggatgtgaatgcggtcctctgttcaaatgagaattcaccctttattgcttgctgtatgtcttccttcaccacaattcccatcgctaggatattgcaaatatcagcaaaaatgctaaatggtgctaaagcagataagctccctatccatgataatccaatttcaactggcactaacaaaagtatataggatgtgaatgcgagactgtgcgtttggaaaatagatcgtaagttttggccaatgaataccaaatatgcaacggaaccaccactctgtgctatcaaaataagaaattctgacagatatcggccaaaggttccataactcttataacccaaatctccatacgtttttgcttcgactggtgatccatctgccgccaacttctctctgcacaaaacctgtatcaaggaaatatcagctgaattctaaaggcagaaaatataaataaaagaaaatgctcagtcgattttaattcaggttctaggaacatcttttctttctcctagcgaacgaatttaatgtcccggggggaggtcatgtcatcataatagagggaaataaaacaaatgttagtcacgatcatctttaatctgaaaaagaaaacgaattgttctgactttgcggctcagagtttatatttcgcaattccgaagaaaaggatgaatgaaaaggttttctaagcgaatagcatgtcataaattcctcaaggaccagagtcacaaaaataggtcaactcgttcccccaagaaatcaatcattccccaatctatacctcggtgaatcaaacgcatatgaacttatgtgctaagctaattagagaagaacaacaaagagaagggatgctcactcacaaggaggagcatgcaatagtaggaggctacgccaacgatggcaactccaagtgagccagcaagccaaccagcgatccgaaaagcaaaaggcaatcccagtacaccggtaccaactatagagactatgatatttcccagagtttgtagcctagaagctgttccagaaggagacgattccagcagaggggttgcgtagctttttgtgtcttgctccatcgactccttgatcaccaatcacgagcccacgacctctcgccgatctgctataaatgccagactctgttctggattcgagtattattggggctctggattcaataatatgagataagagttttccatatcaaccagatcatgatgaaaggtcctctcgaaatggtaagtgaaacagtttattactcattccgtaccagttgatttcttgttctttgttggcagtgggcacggaaattacgattaccgccatcatgagcagccatcctgatacatcgctgcttgaaacttgacgttcatagagttaatgatacaaagtgaaggagataagattctttgtcccgctttccactgatggcttaaatggaaggatgagcgctaa
>_R_Jupunba_longipedunculata_Cardona_2682@NODE_2_length_545_cov_8.040598
---------------------------------------------------------------------------------------------------------------------------------------------------------------------------------------------------------------------------------------------------------------------------------------------------------------------cagtcctaagcataatcctacctgccaccaaatt--ataagaaacaatgaaagataagccgataaggcaaaataaaacaag----aggctatacattattacctttactgtgctagatgtccaagtttttgggagattgagggtcacaatatctctagtttcatcgccatatgccatataaccacataacccaaaaagaacgtacaaaattgctgtcccacaaaaggccagggccaacaatctggggaatttagctctatcctgcattgaactctctaaagccagagtcagagcaaacccctcaaagcaaaaaacagccatgcctcctgcaaatggcaatttcttgatgtctgatgtgattgctgtcctttgttcatatgaaaatttacccctcacagcttgttctatatcttcctttacaacaattcccattgccagaaagttgcaaacattagcaaaaatgctaaaaggtgctaaagcaggtaagctccctatccatgacaatccaatttgagttggcactaacaagaatacgtaggacttgaaagtg------------------------------------------------------------------------------------------------------------------------------------------------------------------------------------------------------------------------------------------------------------------------------------------------------------------------------------------------------------------------------------------------------------------------------------------------------------------------------------------------------------------------------------------------------------------------------------------------------------------------------------------------------------------------------------------------------------------------------------------------------------------------------------------------------------------------------------------------------------------------------------------------------------------------------------------------------------------------------------------------------------------------------------------------------------------------------------------------------------------------------------------------------------------------------------------------------------------------------------------------------------------------------------------------
>_R_Jupunba_macradenia_Lourteig_3021@NODE_1_length_1991_cov_120.108673
--------------------------------------------------------------------------------gtctgcattcctggaaagtgcaagactgcaggtcactaaaatgttctcaagatctgagtcatgcaacggtacacttgcttaatgatttttgctcatcttttgacttttatcaaatagtataatttcaatgcttgtgcatgtccaagatatgctgggagcaagataacataaggtatatatccctataaatcccgaaccaactagctgagaaaaagaaaggggcaaaaagcaggatattgatcaactaagcatgagaaaaatacgagagagtaacatgtcaagccaaatagtcaatgcaacatttcataatttcttgtcttaatcatattacctgcactgctagagatgaccaattcctggggagattgagggtcacaatatctctagttttatcaccataagccatgtaaccagaaaacccaaaaagcatgtacacaagtgttatcccaccaaaggtctgagccagcaatcttgggaatttagccctgtcctgcatagaattctccaaggccaatgtcatcccaaacccttcaaaacaaaagactgccatgcctcctgcaaaaggcagtccccctaagttggatgtgaatgcggtcctctgttcaaatgagaattcaccctttattgcttgctgtatgtcttccttcaccacaattcccatcgctaggatattgcaaatatcagcaaaaatgctaaatggtgctaaagcagataagctccctatccatgataatccaatttcaactggcactaacaaaagtatataggatgtgaatgcgagactgtgcgtttggaaaatagatcgtaagttttggccaatgaataccaaatatgcaacggaacctccactctgtgctatcaaaataagaaattctgacagatatcggccaaaggttccataactcttataacccaaatctccatacgtttttgcttcgactggtgatccatctgctgccaacttctctctgcacaaaacctgtatcaaggaaatatcagctgaattctaaaggcagaaaatataaataaaagaaaatgctcagtcgattttaattcaggttctaggaacatcttttctttctcctagcgaacgaatttaatgtcccggggggaggtcatgtcatcataatagagggaaataaaacaaatgttagtcacgatcatctttaatctgaaaaagaaaacgaattgttctgactttgcggctcagagtttatatttcgtaattccgaaggaaagaatgaatgaaaaggatctctaagcgaatagcatgtcataaattcctcaaggaccagagtcacaaaaataggtccacttgttcccccaagaaatcaatcattccccaatctatacctcggtgaatcaaacgcatatgaacttatgtgctaagctaattagagaagaacaacaaagaaaagggatgctcactcacaaggaggagcatgcaatagtaggaggctacgccaacaatggcaactccaagtgagccagcaagccaaccagcgatccgaaaagcaaaaggcaatcccagtacaccggtaccaactatagagactatgatatttcccagagtttgtagcctagaagctgttccagaaggagacgattccagcagaggggttgcgtagccttttgtgtcttgctccatcgactccttgatcaccaatcacgagcccacgacctctcgccgatctgctataaatgccagactctgttctggattcgagtattattggggctctggattcaataatatgagataagagttttccatatcaaccagatcatgttgaaaggtcctctcgaaatggtaagtgaaacagtttattactcattccgtaccagttgatttcttgttttttgttggcagttggcacggaaattacgattaccgccatcacgagcagccatcctgattcatcgctgcttgaaacttgacgttcatagaggcaatgat-caaagtgaaggagataagattcgtttgtccccct-----------------------------------
>_R_Jupunba_microcalyx_Iganci_855@NODE_2_length_1189_cov_92.804856
--------------------------------------------------------------------------------------------------------------------------------------------------------------------------------------------------------------------------------------------------------------------------------------------------------------------------------------------------------------------------------------------------------------------------------------------------------------------------------------------------------------------------------------------------------------------------------------------------------------------------------------------------------------------------------------------------------------------------------------------------------------------------------------------------------------------------------------------------------------------------------------------------------------------------------------------------------------------------------------------------------------------------------------ctccatacgtttttgcttcgactggtgatccatctgccgccaacttctctctgcacaaaacctgtatcaaggaaata------------------------------------------gctcagtcgattttaattcaggttataggaacatcttttctttctcctagcgaacgaatttaatgtcccggggggaggtcatgtcatcataatagagggaaataaaacaaatgttagtcacgatcatctttaatctgaaaaagaaaacgaattgttctgactttgcggctcagagtttatatgtcgtaattccgaaggaaaggatgaatgaaaaggttctctaagcgaatagcatgtcataaattcctcaaggaccagagtcacaaaaataggtcaacttgttcccccaagaaatcaatcattccgcaatctatacctcggtgaatcaaacgcatatgaacttatgtgctaagctaattagagaaggacaacaaagagaagggatgctcactcacaaggaggagcatgcaatagtaggaggctacgccaacgatggcaactccaagtgagccagcaagccaaccagcgatccgaaaagcaaaaggcaatcccagtacaccggtaccaactatagagactatgatatttcccagagtttgtagcctagaagctgttccagaaggagacgattctagcagaggggttgcgtagcttttggtgtcttgctccatcgactccttgatcaccaatcacgagcccacgacctctcgccgatctgctataaatgccagactctgttctggattcgagtattattggggctctggattcaataatatgagataagagttttccatatcaaccagatcatgatgaaaggtcttctcgaaatggtaagtgaaacagtttattactcatttcgtaccagttgatttcttgtgttttgttggcagtgggcacggaaattacgattaccgccatcatgagcagccatcctgatacatcgctgcttgaaacttgacgttcatagagttaatgatacaaagtgaaggagataagattctttgtcccgctttccactgatggcttaaatggagggatgagcgctaa
>_R_Jupunba_microcalyx_Iganci_855@NODE_3_length_680_cov_8.233831
------------------------------------------------------------------------------------------------------------------------------------------------------------------------------------------------------------------------------------ttttcaagcttt---ccttctacgatct--------------cattaaccgggtgtatcattatagg--gaatgtgaacaccagtcctaagcataatcctacctgccaccaaatt--ataagaaacaatgaaagataagccga-aaggcaaaataaaacaag----aggctatacattattacctttactgtgctagatgtccaagtttttgggagattgagggtcacaatatctctagtttcatcgccatatgccatataaccacataacccaaaaagaacctacaaaattgttgtcccacaaaaggcctgggccaacaatatggggaatttagctctatcctgcattgaactctctaaagccagagtcagagcaaacccctcaaagcaaaaaacagccatgcctcctgcaaatggcaatttcttaatgtctgatgtgattgctgtcctttgttcatatgaaaatttacccctcacagcttgttctatatcttcctttacaacaattcccattgccagaaagttgcaaacattagcaaaaatgctaaaaggtgctaaagcaggtaagctccctatccatgacaatccaatttcagttggcactaacaagaatacgtaggacttgaaagtgaatccattgccttggaatacagactggaggttttgcccaatgaacaatatatatgatacgg---ctccacattgtga-------------------------------------------------------------------------------------------------------------------------------------------------------------------------------------------------------------------------------------------------------------------------------------------------------------------------------------------------------------------------------------------------------------------------------------------------------------------------------------------------------------------------------------------------------------------------------------------------------------------------------------------------------------------------------------------------------------------------------------------------------------------------------------------------------------------------------------------------------------------------------------------------------------------------------------------------------------------------------------------------------------------------------------------------------------------------------------------------------------------------------------------------------------------------------------------------------------------
>_R_Jupunba_nipensis_Mayo_19662@NODE_3_length_713_cov_20.141509
--------------------------------------------------------------------------------------------------------------------------------------------------------------------------------------------------------------------------------------------------------------------------------------------------------------------------------------------------------------------------------------------------------------------------------------------------------------------------------------------------------------------------------------------------------------------------------------------------------------------------------------------------------------------------------------------------------------------------------------------------------------------------------------------------------------------------------------------------------------------------------------------------------------------------------------------------------------------------------------------------------------------------------------------------------------------------------------------------------------------------------------------------------------------------------------------------------------------------------------------------------------------------------------------------------------------------------tgcggctcagagtttatatttcgtaattccgaaggaaaggatgaatgaaaaggttctctaagcgaatagcatgtcataaattcctcaaggaccagagacaaaaaaataggtcaacttgttcccccaagaaatcaatcattccccaatctatacctcggtgaatcaaacgcatatgaacttatgtgctaagctaattagagaagaacaacaaagagaagggatgctcactcacaaggaggagcatgcaatagtaggaggctacaccaacgatggcaactccaagtgagccagcaagccaaccagcgatccgaaaagcaaaaggcaatcccagtacaccggtaccaactatagagactatgatatttcccagagtttgtagcctagaagctgttccagaaggagacgattccagcagaggggttgcgtagctttttgtgtcttgctccatcgactccttgatcaccaatcacgagcccacgacctctcgccgatctgctataaatgccagactctgttctggattcgagtattattggggctctggattcaataatatgagataagagttttccatatcaaccagatcatgatgaaaggtcctctcgaaatggtaagtgaaacagtttattactcatttcgtaccagttgatttcttgttttttgttggcagtaggcacggaaattacgattaccgccatcgtgagcagccatc-------------------------------------------------------------------------------------------------------------------
>_R_Jupunba_oppositifolia_Liegier_16014@NODE_1_length_1895_cov_130.680968
---------------------------------------------------------------------------------tctgcattcctggaaagtgcaagactgcaggtcactaaaatgttctcaagatctgagtcatgcaacggtacacttgcttaatgatttttgctcatcttttgacttttatcaaatagtataatttcaatgcttgtgcatgtccaagatatgctgggagcaagataacatacggtatatatccctataaatcccgaaccaactagctgagaaaaagaaaggggcaaaaagcaggatattgatcaactaagcatgagaaaaatacgagagagtaacatgtcaagccaaatagtcaatgcaacatttcagaatttcttgtctgaaccatattacctgcactgctagagatgaccaattcctggggagattgagggtcacaatatctctagtttcatcaccataagccatgtaaccagaaaacccaaaaagcatgtacacaagtgttatcccaccaaaggtctgagccagcaatcttgggaatttagccctgtcctgcatagaattctccaaggccaatgtcatcccaaacccttcaaaacaaaagactgccatgcctcctgcaaaaggcagtccccctaagttggatgtgaatgcggtcctctgttcaaatgagaattcaccctttattgcttgctgtatgtcttccttcaccacaattcccatcgctaggatattgcaaatatcagcaaaaatgctaaatggtgctaaagcagataagctccctatccatgataatccaatttcaactggcactaacaaaagtatataggatgtgaatgcgagactgtgcgtttggaaaatagattgtaagttttggcttatgaataccaaatatgcaacggaacctccactctgtgctatcaaaataagaaattctgacagatatcggccaaaggttccataactcttataacccaaatctccatacgtttttgcttcgactggtgatccatctgccgccaacttctctctgcacaaaacctgtatcaaggaaatatcagctgaattctaaaggcagaaaatataaataaaagaaaatgctcagtcgattttaattcaggttctaggaacatcttttctttctcctagcgaacgaatttaatgtcccgggggtaggtcatgtcatcataatagagggaaataaaacaaatgttagtcatgatcatctttaatctgaaaaagaagacgaattgttctgactttgcggctcagagtttatatttcgtaattccgaaggaaaggatgaatgaaaaggttctctaagcgaatagcatgtcataaattcctcaaggaccagagtcaaaaaaataggtcaacttgttcccccaagaaatcaatcattccccaatctatacctcggtgaatcaaacgcatatgaacttatgtgctaagctaattagagaagaacaacaaagagaagggatgctcactcacaaggaggagcatgcaatagtaggaggctacaccaacgatggcaactccaagtgagccagcaagccaaccagcgatccgaaaagcaaaaggcaatcccagtacaccggtaccaactatagagactatgatatttcccagagtttgtagcctagaagctgttccagaaggagacgattccagcagaggggttgcgtagctttttgtgtcttgctccatcgactccttgatcaccaatcacgagcccacgacctctcgccgatctgctataaatgccagactctgttctggattcgagtattattggggctctggattcaataatatgagataagagttttccatatcatccagatcatgatgaaaggtcctctcgaaatggtaagtgaaacagtttattactcatttcgtaccagttgatttcttgttttttgttggcagtaggcacggaaattacgattaccgc------------------------------------------------------------------------------------------------------------------------------------
>_R_Jupunba_oxyphyllidia_Yonker_6157@NODE_1_length_1955_cov_129.125666
--------------------------------------------------------------------------------gtctgcattcctggaaagtgcaagactgcaggtcactaaaatgttctcaagatctgagtcatgcaacggtacacttgcttaatgatttttgctcatcttttgacttttatcaaatagtataatttcaatgcttgtgcatgtccaagatatgctgggagcaagataacatacggtatatatccctataaatcccgaaccaactagctgagaaaaagaaaggggcaaaaagcaggatattgatcaactaagcatgagaaaaatacgagagagtaacatgccaagccaaatagtcaatgcaatatttcagaatttcttgtcttaaccatattacctgcactgctagagatgaccaattcctggggagattgagggtcacaatatctctagtttcatcaccataagccatgtaaccagaaaacccaaaaagcatgtacacaagtgttataccaccaaaggtctgagccagcaatcttgggaatttagccctgtcctgcatagaattctccaaggccaatgtcatcccaaacccttcaaaacaaaagactgccatgcctcctgcaaaaggcagtccccctaagttggatgtgaatgcggtcctctgttcaaatgagaattcaccctttattgcttgctgtatgtcttccttcaccacaattcccatcgctaggatattgcaaatatcagcaaaaatgctaaatggtgctaaagcagataagctccctatccatgataatccaatttcaactggcactaacaaaagtatataggatgtgaatgcgagactgtgcatttggaaaatagattgtaagttttggccaatgaataccaaatatgcaacggaacctccactctgtgctatcaaaataagaaattctgacagatatcggccaaaggttccataactcttataacccaaatctccatacgtttttgcttcgactggtgatccatctgccgccaacttctctctgcacaaaacctgtatcaaggaaatatcagctaaattctaaaggcagaaaatataaataaaagaaaatgctcagtcgattttaattcaggttctaggaacatcttttctttctcctagcgaacgaatttaatgtcccgggggtaggtcctgtcatcataatagagggaaataaaacaaatgttagtcacgatcatctttaatctgaaaaagaaaacgaattgttctgactttgcggctcagggtttatattttgtaattccgaaggaaaggatgaatgaaaaggttctctaagcgaatagcatgtcataaattcctcaaggaccagagtcaaaaaaataggtcaacttgttcccccaagaaatcaatcattccccaatctatacctcggtgaatcaaacgcatatgaacttatgtgctaagctaattagagaagaacaacaaagagaagggatgctcactcacaaggaggagcatgcaatagaaggaggctacaccaacgatggcaactccaagtgagcaagcaagccaaccagcgatccgaaaagcaaaaggcaatcccagtacaccggtaccaactatagagactatgatatttcccagagtttgtagcctagaagctgttccagaaggagacgattccagcagaggggttgcgtagctttttgtgtcttgctccatcgattccttgatcaccaatcacgagcccacgacctctcgccgatctgctataaatgccagactctgttcaggattcgagtattattggggctctggattcaataatatgagataagagttttccatatcaaccagatcatgatgaaaggtcctctcgaaatggtaagtgaaacagtttattactcatttcgtaccagttgatttcttgttttttgttggcagtaggcacggaaattacgattaccgccatcatgagcagccatcctgatacatcgctgcttgaaacttgacgttcataggtcctat-------------------------------------------------------------------------
>_R_Jupunba_oxyphyllidia_Yonker_6157@NODE_2_length_1436_cov_219.394408
ggtgagtcttttttaaaggcaagattt--gtgggtagtatgctacttctactcgcgttttgattacgcatggcc-------tatggtgatctggtcactttaggatatcatataggtgactttttgtt--gctgatggtgatacaacggaggaattactaaataatctccttgcattcccaatgtgtaaccatcaaataaagctagagtaattatgcttaaccaatgcatcatgaacgtaggtctttaggggtgttttacttcagctgattttttgtaacttattt----------------ttaatggcttattattgctacactaagcgtgagaaaaatacgagagcgtaacatgtcaagccaaatagtcaatgcaacatttcataatttcttgtcttaaccatatttcctgcactgctagagatgaccaattcctgcggagattgagggtcacaatatctctagtttcatcaccataagccatgtaaccaaaaaacccaaaaagcatgtacacaagtgttatcccaccaaaggtttgaaccatcaatcttgggaatttagccctgtccttcatagaattctccaaggccaatgtcatcccaaatccttcaaaacaaaagactgccatgcctcctgcaaaaggcagttcccctaagttggatgtgaatgcggtcctctgttcaaatgagaattcaccctttattgcttgctgtatgtcttccttcacaacaattcccatcgctaggatatagcaaatatcagcaaaaatgctaaatgatgctaaagcagagaagctccatatccatgataatccaatttcaactggcactaacaaaagtatataggatgtgaatgcgagactgtgcgtttggaaaatagattgtaagttttggccaatgaataccaaatatgcaacggaacctccactctgtgctatcacaataagaaattctgacagatatcggccaaaggttctataactcttataacccaaatctccatatgtgtttgcttcgactggtgatccatcttctgccaacttctctctgcacaaaacctgtatgaaggaaatatcagctgaattctaaaggcagaaaatataaataaaagaaaatgcgtaaatacattctcattattcttaggaaaaaagatacataaacaccatttaaaatggtaaatgtccctatgaaatgctatgtttttttgataaaagcaagtgacaaaaatgatttttaaaata------------------------------------------------------------------------------------------------------------------------------------------------------------------------------------------------------------------------------------------------------------------------------------------------------------------aacattaaccctc----------------------------------------accccactggctgtcaattaccggccgccgccgccgcca------------ccaaaacccccccaattgtttttggatgcaatta----------------------------------------------------------------------aaatactccatccagtccttaatataagatatatt---------tatctaatttgatta----------------------------------------------------------------------------------------------------------------------------------------------------------------------------------------------------------------------------------------------------------------------------------------------------
>_R_Jupunba_oxyphyllidia_Yonker_6157@NODE_3_length_631_cov_6.507220
----------------------------------------------------------------------------------------------------------------------------------------------------------------------------------------------------------------------------------acttttcaagcttt---ccttctacgatct--------------cattaaccgggtgtatcattatagg--gaatgtgaacaccagtcctaagcataatcctacgtgccaccaaatt--ataagaaacaatgaaagataagccgacaaggcaaaataaaacaag----aggctatacattattacctttactgtgctagatgtccaagtttttgggagattgagggtcacaatatctctagtttcatcgccatatgccatataaccacataacccacaaagaacgtacaaaattgttgccccacaaaaggccagggccaacaatcgggggaatttagctctatcctgcattgaactctctaaagccagagtcagagcaaacccctcaaaggaaaaaacagccatgcctcctgcaaatggcaatttcttaatgtctgatgtgattgctgtcctttgttcatatgaaaatttacccctcacagcttgttctatatcttcctttacaacaattcccattgccagaaagttgcaaacattagcaaaaatgctaaaaggtgctaaagcagataagctccctatccatgacaatccaatttcagttggcactaacaagaatacgtaggacttgaaagtgaat---------------------------------------------------------------------------------------------------------------------------------------------------------------------------------------------------------------------------------------------------------------------------------------------------------------------------------------------------------------------------------------------------------------------------------------------------------------------------------------------------------------------------------------------------------------------------------------------------------------------------------------------------------------------------------------------------------------------------------------------------------------------------------------------------------------------------------------------------------------------------------------------------------------------------------------------------------------------------------------------------------------------------------------------------------------------------------------------------------------------------------------------------------------------------------------------------------------------------------------------------------------------------------------------
>_R_Jupunba_trapezifolia_Simon_1600@NODE_1_length_1538_cov_152.988537
----------------------------------------------------------------------------------------------------------------------------------------------------------------------------------------------------------------------------------------------------------------------------------------------------------------------------------------------------------------------------------------------------------------------------------------------------------------------------------------------------------------------------------------------------------------------------------------------------------------------------------------------------------------------------------------------------------------------------------gcttgctgtatgtcttccttcaccacaattcccatcgctaggatattgcaaatatcagcaaaaatgctaaatggtgctaaagcagataagctccctatccatgataatccaatttcaactggcactaacacaagtatataggatgtgaatgcgagactgtgcgtttggaaaatagattgtaagttttggccaatgaataccaaatatgcaacggaacctccactctgtgctatcaaaataagaaattctgacagatatcggccaaaggttccataactcttataacccaaatctccatacgtttttgcttcgactggtgatccatcagccgccaacttctctctgcacaaaacctgtatcaaggaaatatcagctgaattctaaaggcagaaaatataaataaaagaaaatgctcagtcgattttaattcaggttctaggaacatcttttctttctcctagcgaacgaatttaatgtcccgtggggaggtcatgtcatcataatagagggaaataaaacaaatgttagtcacgatcatctttaatctgaaaaagaaaacgaattgttctgactttgcggctcagagtttatatttcgtaattccgaaggaaaggatgaatgaaaaggttctctaagcgaatagcatgtcataaattcctcaaggaccagagtcacaaaaataggtcaacttgttcccccaagaaatcaatcattccccaatctatacctcggtgaatcaaacgcatatgaacttatgtgctaagctaattagagaagaacaacaaagagaagggatgctcactcacaaggaggagcatgcaatagtaggaggctacgccaacgatggcaactccaagtgagccagcaagccaaccagcgatccgaaaagcaaaaggcaatcccagtacaccggtaccaactatagagactatgatatttcccagagtttgtagcctagaagctgttccagaaggagacgattccagcagaggggttgcgtagctttttgtatcttgctccatcgactccttgatcaccaatcacgagcccacgacctctcgccgatctgctataaatgccagactctgttctggattcgagtattattggggctctggattcaataatatgagataagagttttccatatcaaccagatcatgatgaaaggtcttctcgaaatggtaagtgaaacagtttattactcatttcgtaccagttgatttcttggtttttgttggcagtgggcacggaaattacgattaccgccatcatgagcagccatcctgaaacatcgctgcttgaaacttgacgttcatagagttaatgatacaaagtgaaggagataagattctttgtcccgctttccactgatggcttaaatggagggatgagcgctaa
>_R_Jupunba_trapezifolia_Simon_1600@NODE_2_length_687_cov_122.047468
-------------atgaaaggatatctaggctgatcttagaatattctaatgtcggagtcaataagccatgtctggtaaggtctgcattcctggaaagtgcaagactgcaggtcactaaaatgttctcaaaatctgagtcatgcaacggtacacttgcttaatgatttttgctcatcttttgacttttatcaaatagtataatttcaatgcttgtgcatgtccaagatatgctgggagcaagataacataaggtatatatccctataaatcccgaaccaactagctgagaaaaagaaaggggcaaaaagcaggatattgatcaactaagcatgagaaaaatacgagagagtaacatgtcaagccaaatagtcaatgcaacatttcagaatttcttgtcttaaccatattacctgcactgctagagatgaccaattcctggggagattgagggtcacaatatctctagtttcatcaccataagccatgtaaccagaaaaaccaaaaagcatgtacacaagtgttatcccaccaaaggtctgagccagcaatcttgggaatttagccctgtcctgcatagaattctccaaggccaatgtcatcccaaacccttcaaaacaaaagactgccatgcctcctgcaaaaggcagtccccctaagttggatgtgaatgcggtcctctgttcaaatgagaattcaccc---------------------------------------------------------------------------------------------------------------------------------------------------------------------------------------------------------------------------------------------------------------------------------------------------------------------------------------------------------------------------------------------------------------------------------------------------------------------------------------------------------------------------------------------------------------------------------------------------------------------------------------------------------------------------------------------------------------------------------------------------------------------------------------------------------------------------------------------------------------------------------------------------------------------------------------------------------------------------------------------------------------------------------------------------------------------------------------------------------------------------------------------------------------------------------------------------------------------------------------------------------------------------------------------------------------------------------------------------------------------------------------------------------------------------------------------------------------
>_R_Punjuba_callejasii_Daly_5935@NODE_2_length_913_cov_22.763158
-----------------------------------------------------------------------------------------------------------------------------------------------------------------------------------------------------------------------------------------------------------------------------------------------------------------------tattattgctcaactaagcatgagaaaaatacgaga--gtaacaagtcaagccaaatagttaatgcaacatttcttaatttcttgtcttaaccatattacctacactgctagagatgaccaattcctagggagattgagggtcacaatatctctagtttcatcactataagccatgtaaccagaaaa---------catgtacacaagtgttatcccactaaaggtctgagccagcaatcttgggaatttagccctgtcttgcatagaattctctaaggccaatgtcatcccaaacccttcaaaataaaagactgccatgactcctgcaaaaggcagtccccctaagttggatgtgaatgcggtcctctgttcaaatgagaattcaccctttattgcttgctgtatgtcttcctgcaccacaattcccatagttagaatattgcaaatatcagcaaaaatgctaaatggtgataaagcagataagctccctatccatgataatccaatttcaactggcactaacaaaattatatagaatgtgaatgtgagactgtgcgtttggaaaaaagattataagttttggccaatgaataccaaaaatgcaacggtacctccactctgagctatcaaaataagaaattctgacaaatatcggccaaaggttccataactcatataacctaaatctccatatgtttttgcttcgactggtgatccatctgctgccaacttctctctacacaaaacttgtatcaaggaaatatcagctgaattctaaaggcagaaaatataaataaatgaaaatgcgtaaatacattctcattattcttagggaaaaagatacataaacaccatttaaaatggtaaatgtccctataaga--------------------------------------------------------------------------------------------------------------------------------------------------------------------------------------------------------------------------------------------------------------------------------------------------------------------------------------------------------------------------------------------------------------------------------------------------------------------------------------------------------------------------------------------------------------------------------------------------------------------------------------------------------------------------------------------------------------------------------------------------------------------------------------------------------------------------------------------------------------------------------------------------------------------------------------------------
>_R_Punjuba_killipii_Palodorios_6252@NODE_1_length_1056_cov_87.453524
--------------------------------------------------------------------------------------------------------------------------------------------------------------------------------------------------------------------------------agatatgttggaagcaagataacataaggtatatatccctataaatcctgaacaaactagctgagaaaaagaaaggggcagaaagcaggatattgatcaactaagcgtgagaaaaatacgagagagtaacatgtcaagccaaatagtcaatgcaacatttcataatttcttgtcttaaccatattacctgcactgctagagatgaccaattcctggggagattgagggtcacaatatctctagtttcatcaccataagccatgtaaccagaaaacccaaaaagcgtgtacacaagcgttatcccaccaaaggtctgagccagcaatctcgggaatttagccttgtcctgcatagaattctccaaggccaatgtcatcccaaacccttcaaaacaaaagactgccatgcctcctgcaaaaggcagtccccctaagttggatgtgattgcggtcctctgttcaaatgagaattcaccctttattgcttgctgtatgtcttccttcaccacaattcccatcgctaggatattgcaaatatcagcaaaaatgctaaatggtgctaaagcagataagctccctatccatgataatccaatttcaactggcactaataaaagtatataggatgtgaatgcgagactgcgcgtttggaaaatagattgtaagttttggccaatgaataccaaatatgcaacggaacctccactctgtgctatcaaaataagaaattctgacagatatcggccaaaggttccataactcttataacccaaatctccataagtttttgcttcgactggtgatccatctgctgccaacttctctctgcacaaaacctgtatcaaggaaatatcagctgaattctaaaggcagaaaacataaataaaagaaaatgctcagtcgattttaattcaggttctaggaacatcttttctttctcctagcgaacgaatttaatgtcccggggggaggtcatgtcatcataatagagggaaataaaacaaatgttagtcacgatcatcattaatctgaaaaa-----------------------------------------------------------------------------------------------------------------------------------------------------------------------------------------------------------------------------------------------------------------------------------------------------------------------------------------------------------------------------------------------------------------------------------------------------------------------------------------------------------------------------------------gaaaacgaatt---------gttctga------------------------------------------------------------------------------------------------------------------------------------------------------------------------------------------------------------------------------------------------------------------------------------------------------------
>_R_Punjuba_killipii_Palodorios_6252@NODE_2_length_681_cov_28.447020
------------------------------------------------------------------------------------------------------------------------------------------------------------------------------------------------------------------------------------------------------------------------------------------------------------------------------------------------------------------------------------------------------------------------------------------------------------------------------------------------------------------------------------------------------------------------------------------------------------------------------------------------------------------------------------------------------------------------------------------------------------------------------------------------------------------------------------------------------------------------------------------------------------------------------------------------------------------------------------------------------------------------------------------------------------------------------------------------------------------------------------------------------------------------------------------------------------------------------------------------------------------------------------------------------------------------------------------agtttatatttcgtaattccgaaggaaaggatgaatgaaaaggttctctaagcgaatagcatgtcataaattcctcaaggaccagagtcacgaaaataggtcaacttgttcccccaagaaatcaatcattccccaatctatacctcggcgaatcaaacgcatacgaacttatgtgctaagctaattagagaagaacaac-aagggaagggatgctcactcacaaggaggagcatgcaatagtaggaggctacgccaacgatggcaactccaagtgagccagcaaaccaaccagcgatccgaaaagcaaaaggcaatcccagtacaccggtaccaactatagagactataatatttcccagagtttgaagcctagaagctgttccagaaggagacgattccagcagaggggttgcgtagctttttgtgtcttgctccatcgactccttgatcaccaatcacgagcccacgacctctcgccgatctgctataaatgccagactctgtcctggattcgagtattattggggatctggattcagtagtatgagataagaattttccatatcaaccagatcatgataaaaggtcctctcgatatggtaagtgaaacagtttattactcatttcgtaccagttgatttcttgttttttgttggcagtaggcacggaaattacgattac---------------------------------------------------------------------------------------------------------------------------------------
>_R_Punjuba_lehmannii_Escobar_7465@NODE_2_length_1737_cov_245.412651
gatgagtcttttttaaaggtgagattt--gtgggcagtatgttgcttctactcttgttttgatgacgcatggcc-------tatggtgatctggtcactttgtgatgtcatataggctactttgtgtt--gctgatgatgatacaacggaggaattaccaaataatctctttacattctcaatgtgtaaccatcaaataaagctagagtaattatgcttaaccaatacctcatgaacgtaggtctttagaggtgttttacttcaactgattttttgtaacttaatt----------------ttactggcttattattgctcaactaagcatgagaaaaatac----gagtaacaagtcaagccaaatagtcaatgcagcatttcttaatttcttgtcttaaccatattacctgcaccgctagaggtgaccaattcctgggga-attgagggtcgcaatatctctagtttcatcactataagccatgtaaccagaaaa---------catgtacacaagtgttatcccaccaaaggtctgagccagcaatcttgggaatttagacctgtcttgcatagaattctccaaggccaatgtcatcccaaacccttcaaaataaaaggctgccatgactcctgcaaaaggcagtccccctaagttggatgtgaatgcggtgctctgttcaaatgagaattcaccctttattgcttgctgtatgtcttccttcaccacaattcccatagctaggatattgcaaatatcagcaaaaatgctaaatggtgctaaagcagataagctccctatccatgataatccaatttcaactggcactaacaaaagtatataggatgtgaatgcgagactgtgcgtttggaaaatagattataagttttggccaatgaataccaaatatgcaacggaacctccactctgagctatcaaaataagaaattctgacagatatcggccaaaggttccataactcttataacccaaatctccatatctttttgcttcgactggtgatccaactgctgccaacttctctctgcacaaaacctgtatcaaggaaatatcagctgaattctaaaggcagaaaatataaataaaagaaaagggaaaa----------------ttccaaaaaa-----------atacattggaaaatgaaaaaggtcccaaatcag-------------------------------------------------------------------------------------------------------tctgctgtcagtacggaggagcagtctgatgaaaggacgcttttgccc-------------------------------------------------------------------ttcagctctccctctccctcacctcgtaataacaacaccgta---------------------------------------------------ttctttattaacaataccatat-----------------tctatattaacaactcc-----------------------------------------actttctcctttcacaacttcgtatctcaaatatgatgttatt----aatgtataatatggtgttgttaataaagagagagatgttgttattggtcctgaaacttaaattatgaaattgtgaaccaagaaatt----------------------------------cgatttgttaattagaatagggtgttgttaatagactagtgttgtt----------attgtaaaataagaaagtcgagttattaatataaaatatagtgttgttaataaagacaccgatgttgttattgtgaaagaagaaagttgagttgttaaagtagaatacggtg----ttgttaataaagagtac-gatgttgttattac-------------------------------------------------------------------gaggtgaggga-------------------------------------gagggagagctgaagg----
>_R_Punjuba_racemiflora_Jimenez_Soares_3626@NODE_1_length_2351_cov_135.974494
tccaaccaattatatgaaaggatatctaggctgatcttagaatattctaatgttggagtcaataagccatgtctggtaaggtctgcattcctgaaaagtacaagactgcaggtcactaaaatgttctcaagatctgagtcatgcaacggtacgtttactcaatgatttttgctcatcttttgacttttatcaaatagtataatttcaatgcttgtgcatgtccaagatatgctggaagcaagataacataaggtatatatccctataaatcccgaaccaactagctgagaaaaagaaaggggcagaaagcaggatattgatcaactaagcgtgagaaaaatac--gagagtaacatgtcaagccaaatagtcaaagtgacatttcataatttcttgtcttaaccatattacctgcactgctagagatgaccaattcctggggagattgagggtcacaatatctctagtttcatcaccataagccatgtaaccagaaaacccaaaaagcgtgtacacaagcgttatcccaccaaaggtctgagccagcaatctcgggaatttagccttgtcctgcatagaattctccaaggccaatgtcatcccaaacccttcaaaacaaaagactgccatgcctcctgcaaaaggcagtccccctaagttggatgtgaatgcggtcctctgttcaaaggagaattcaccctttattgcttgctgtatgtcttccttcaccacaattcccatcgctaggatattgcaaatatcagcaaaaatgctaaatggtgctaaagcagataagctccctatccatgataatccaatttcaactggcactaacaaaagtatataggatgtgaatgcgagactgcgcgtttggaaaatagattgtaagttttggccaatgaataccaaatatgcaacggaacctccactctgtgctatcaaaataagaaattctgacagatatcggccaaaggttccataactcttataacccaaatctccatatgtttttgcttcgactggtgatccatctgctgccaacttctctctgcacaaaacctgtatcaaggaaatatcagctgaattctaaaggcagaaaacataaataaacgaaaatgctcagtcgattttaattcaggttctaggaacatcttttctttctcctagcgaacgaatttaatgtcccggggggaggtcatgtcatcataatagagggaaataaaacaaatgttagtcacgatcatcattaatctgaaaaagaaaacgaattgttctgactttgcggctcagagtttatatttcgtaattccgaaggaaaggatgaatgaaaaggttctctaagcgaatagcatgtcataaattcctcaaggaccagagtcacgaaaataggtcaacttgttcccccaagaaatcaatcattccccaatctatacctcggcgaatcaaacgcatacgaacttatgtgctaagctaattagagaagaacaacaaagggaagggatgctcactcacaaggaggagcatgcaatagtaggaggctacgccaacgatggcaactccaagtgagccagcaaaccaaccagcgatccgaaaagcaaaaggcaatcccagtacaccggtaccaactatagagactataatatttcccagagtttgaagcctagaagctgctccagaaggagacaattccagcagaggggttgcgtagctttgtgtgtcttgctccatcgactccttgatcaccaatcacgagcccacgacctctcgccgatctgctataaatgccagactctgtcctggattcgagtattattggggatctggattcagtagtatgagataagaattttccatatcaaccagatcatgataaaaggtcctctcgatatggtaagtgaaacagtttattactcatttcgtaccagttgatttcttgttttttgttggcagtaggcacggaaattactactaccgccatcatgaccagccatcctgataaatcgctgcttgaaacttaacgttcatagagttaatgatacaaaatgaaggagacaagattccttgtaccgctttcttct-ttggcttgaaaggaaggatgagcgctaa
