# Supplementary material for: A new generic circumscription of Hydrochorea (Leguminosae, Caesalpinioideae, mimosoid clade) with an amphi-Atlantic distribution
Source: PhytoKeys. 2022 Aug 22;205:401–37. doi: 10.3897/phytokeys.205.82775 (PMC9849043; doi:10.3897/phytokeys.205.82775)
Supplement: Supplementary material 1 — Supplementary data file S1 [file phytokeys-205-401_article-82775__-s001.zip › MSC_m21039_comp32749_c1_seq1_exon09.aln-cln]

>Albizia_coripatensis_Hughes_2433@NODE_1_length_1591_cov_185.318362
cgctcttatgagtttttcagcaacatctatagccctttccacctgcaacaaaaatgcacaacttaattaacatctaggagtctttctacaccaagttttaacgcaaaaaaggacactagggaacttgtactcaacaggtcaagcagaacttcagagggcaataacttaaaatgactttgggagccaaaatggaagtcagctaggatatgtttatcataagggtaggttatgattcatgtccttaaggtcataatcatatgtttgtgtatcattccaaaatgatggtaagccagggtgctaatcagagctggtttaatagaagctcaaaaattaaaagacttaaatgaattttgcacatttgcaattgttaaactatttaattaacaccgcatcatattaagcttaacagtcaatcagcatcacctcaactgtcagaaatcttgaattccatcattatgtaaagaagatgcaacaatataaagtagtgggaactaatgactaaccccatcggaatcatcagtttttcgaagagctgcaactacatcagccaactgcgagattctttttttcaaatctgaatcatcatctgacaagtcatatggctgtaaagacgaatcactagaggaatatgaattctcacttccactatcatccacatcattatcatcaacacccgagtctgattcaagatttagtgaagctggatcaataatctcatctggatcaagcacattaaactccaataacttctttttaccccttttactcatgcttatcctgccattagagggggaatcagagcccttgtctggatctgacgttgttagtatttttctttctccaacacctttttctttgcaatttgatgcggctagagtgcctttctttgggacatttaatccaaattcccaatcaattgtctcaccactgcagctatcatcaaggtataaaggattttttggatcaataactttagacaacactaaagcaacagtgctagccattcttcgaaccaagttatttggactctccagcctacctggaacatttacacaaaatattagaagatgaatggaaactgctatttcttaaaatagagatgggaacaatttggcctttctggcacaaaacttcaggaacctgtcctattgttctacttttttctcttccttttttccaggatggacacacacacacacacacaaaagaaatcagagattcagagctcagattatttaatcagaagtggagccatctccctatctggaaa-ccccagagtactaatagactgcttccaggctccagctctaacgctattttccttaggctagggttaggtattcaagtagtgttcttgaggattgtgatgaacagtaatcaacaaatatcacaaaagcgtagttgccagcact
>Albizia_edwallii_Dalmaso_272@NODE_1_length_1032_cov_5.359263
--------------------------------------------------------------------------------------------------------------------------------------------------------------caataacttaaaatgactttgggagccaaaatggaagtcagcta----------------------ggttatgattcatgtccttaaggtcataatcatatgtttgtgtatcattccaaaatgatggtaagccagggtgctaatcagagctggtttaatagaagctcaaaaattaaaagacttaaatgaattttgcacttttgcaattgctaaactgtttaattaacaccgcatcatattaagcttaacagtcaatcagcatcacctcaactgtcagaaatcttgaattccatcattatgtaaagaagatgcaacaatataaagtagtgggaactaatgactaaccccatcagaatcatcagtttttcgaagagctgcaactacatcagccaactgcgagattctttttttcaaatctgaatcatcatctgacaaatcatatggctgtaaagatgaatcactagaggaatatgaattctcacttccactatcatccacatcattatcatcaacacccgagtctgattcaagatttagtgaagctggatcaataacctcatctggatcaagcacattaaactccaataacttctttttaccccttttactcatgcttatcctgccattagagggggaatcagagcccttgtctggatctgacgttgttagtatttttctttctccaacacctttttctttgcaatttgatgcagctagagtgcctttctttgggacatttaatccaaattcccaatcaattgtctcaccactgcagctatcatcaaggtataaaggattttttggatcaataactttagacaacactaaagcaacagtgctagccattcttcgaaccaagttatttggactctccagcctacctggaacatttacacaaaatattagaagatgaatggaaactgctatttcttaaaatagagatgggaacaatttggcctttctggcacaaaacttcaggaacctgtcctattgttctacttttttttccttcttttttccaggatggacac--acacacacacacaaaagaa-----------------------------------------------------------------------------------------------------------------------------------------------------------------------------------------------------------
>Albizia_glabripetala_Lewis_1652@NODE_1_length_1027_cov_58.850526
---------------------------------------------------------------------------------------------------------------------------------------------------------------------------------------------------------------------------------------------------------------------------------------------------------ctaatcagagctggtttaatagaagctcaaaaattaaaagacttaaatc--------aattttgcaattgttaaactatttacttaacaccgcatcatattaagcttaacagtcaatcagcatcacctcaactgtcagaaatcttgaattccatcattatgtaaagaagatgcaacaatataaagtagtgggaactagtgactaaccccatcggaatcatcagtttttcgaagagctgcaactacatcagccaactgcgagattctttttttcaaatctgaatcatcatctgacaagtcatatggctgtaaagatgaatcactagaggaataagaattctcacttccactatcatccacatcattatcatcaacacctgagtctgattcaagatttagtgaagctggatcaataatctcatctggatcaagcacattcaagtccaataacttctttttaccccttttactcatgcttatcctgccattagagggggaatcagagcctttgcctgaatctgacgttgttagtatttttctttctccaacacctttttctttgcaatttgatgcagctagagtgcctttctttgggacatttaatccaaattcccaatcaattgtctcaccactgcagctatcatcaaggtataaaggattttttggatcaataactttagacaacactaaagcaacagtgctagccattcttcgaactaagttatttggactctccagcctacctggaacatttacgcataatattagaaaatgaatggaaactgctatttcttaaaatagagatgggaacaatttggcctttctggcacaaaaattcaggaacctgtcctattgttctactttttttttcttcttttttccaggatgg--------acacacacacaaaagatatcagaaattcagagctcagattatttaatcagaagtgaagccatctcccaatctggaaacccccagagtactaatagactgcttccaggctccagctctaacactattttcctcaggctagggcta----------------------------------------------------------------------------
>Albizia_subdimidiata_var_subdimidiata_Ferreira_210@NODE_1_length_1136_cov_162.221907
----------------------------------------------------------------------------------------------------------------------------------------------------------------------------------------------ggaagtcagctaggttatgtttatcataagggtaggttatgattcatgtccttaaggtcataatcatatgtttgtgtatcattccaaaatgacggtaagccagggtgctaatcagagctggtttaatagaagctcaaaaattaaaagacttaaatg--------aattttgcaattgttaaactatttaattaacaccgcatcatattaagcttaacagtcaatcagcatcacctcaactgtcagaaatcttgaattccatcattatgtaaagaagatgcaacaatataaagtagtgggaactagtgactaaccccatcggaatcatcagtttttcgaagagctgcaactacatcagccaactgcgagattctttttttcaaatctgaatcatcatctgacaagtcatatggctgtaaagatgaatcgctagaggaataagaattctcacttccactatcatccacatcattatcatcaacacctgagtctgattcaagatttagtgaagctggatcaataatctcatctggatcaagcacattaaactccaataacttctttttaccccttttactcatgcttgtcctgccattagagggggaatcagagtctttgtctgaatctgacgttgttagtatttttctttctccaacacctttctcattgcaatttgatgcagctagagtgcctttctttgggacatttgatccaaattcccaatcaattgtatcaccactgcagctatcatcaaggtataaaggattttttggatcaataactttagacaacactaaagcaacagtgctagccattcttcgaactaagttatttggactctccagcctacctggaacatttacacataatattagaagatgaatggaaactgctatttcttaaaatagagatgggaacaatttggcctttctggcacaaaaattcaggaacctgtcctattgttctttttttttttccttcttttttccaagatggacgcacatacacacacacaaaagatatcagaaattcagagctcagattatttaatcagaagtgaagccatctccctatctggaaacccccagagtactaatagactgcttccacgctccagctctaacactgtt----------------------------------------------------------------------------------------------
>Archidendron_clypearia_Wieringa_1849@NODE_1_length_1176_cov_211.869882
-------------------------------------------------------------------------------------------------------------------------------------gtggattgtggatggtggtggtgtgcgttggctgactgggtttgaggattcaatggtagaagcttctggagcttcatcaatggcgcagcaagatggt--cttctgttcttaagattgaaaaaaattatgaagg----------gtattgtggtcttttaacacaaaaattacgtctcatttccatgatataccaaa---cacacttttaaatc--------acattttca--tttccatccaatacaattccagcgtaccaaacgggccctagcagtcaatcagcatcacctcaactgtcagaaatcttgaattccatcattatgtaaagaagatgcaacaataaaaagtagtgggaactaatgactaaccccctctgaatcatcagtttttcgaagagctgcaactacatcagccaactgcgagattctttttttcaaatctgaatcatcatctgacaagtcatatggctttaaagatgaatcactagaagaatatgaattctcacttccactatcatccacatcattatcatcaacacccgagtctgattcaagatttagtgaagctggatcaataatctcatctggatcaagcacattaaactccaataacttctttttaccccttttagtcatgcttatcctgccattagagggggaatcagagcccttgtctggatctgacgttgttagaatttttgtttcaccagcacctttttctttgcaatctgatgcagctagagtgcttttcttggggacatttaatccaaattcccaatcaattgtctcaccaatgcagctatcatcaaggtataaaggattttttggatcaataactttagacaacacaaaagcaacagtgctagccattcttcgaactaagttatttggactctccagcctacctggaacatttacacaaaatattagaagatgaatggaaacttctatttcttaagatagagatgggaacaatttggcctttctggcacaaaaattcaggaacctgtcctattgttctagtttttct-tcttcttttttccaggatgg--acacacacacacacacaaaagaaatcagaaattcagagctcagattatttaatcagaagtggagccatctccctatctggaaacccccagagtactaatagactgcttccaggctccagctctaacatgattttccttaagctaggg-------------------------------------------------------------------------------
>Balizia_leucocalyx_Aguilar_1939@NODE_1_length_1617_cov_125.026623
cgctcttatgagtttttcagcaacatctatagccctttccacctgtaacaaaaatgtacaacttaatcgacatctaggagtctttctacaccaaattttaacgcaaaaaaggacactagggaacttgtactcaacaggtcaagcagaacttcagagggcaataacttaaaatgactttgggagccaaaatggaagtcagctaggttatgtttatcataagggtgggttatgattcatgtccttaaggtcataatcatatgtttgtgtatcattccaaaatgacggtaagccagggtgctaatcagagctggtttaatagaagctcaaaaattaaaacacttaaatg--------aattttgcaattgttaaactatttaattaacaccgcatcatattaagcttaacagtcaatcagcatcacctcaactgtcagaaatcttgaattccatcattatgtaaagaagatgcaacaatataaagtagtgggaactaatgactaaccccgtcggaatcatcagtttttcggagagctgcaactacatcagccaactgcgagattctttttttcaaatctgaatcatcatctgacaagtcatatggctgtaaagatgaatcactagaggaatatgaattctcacttccactatcatccacatcattatcatcaacacccgagtctgattcaagatttagtgaagctggatcaataatctcatctggatcaagcacattaaactccaatgacttctttttacccctgttactcatgcttatcctgccattagagggggaatcagagcccttgtctggatctgacgttgttagtatttttgtttctccaacacctttttctttgcaatttgatgcagctagagtgcctttcttggggacacttaatccaaattcccaatcaattgtctcaccgctgcagctatcaccaaggtataaaggattttttggatcaataactttagacaacactaaagcaatagtgctagccattcttcgaactaagttatttggactctccagcctacctggaacatttatacaaaatattagaagatgaatggaaactgctatttcttaaaatagagatgggaacaatttggcctttctggcacaaaaatttaggaacctgtcctattgttctacttttttt-ccttcttttttccaggacgg----acacacacacacacaaaagaaatcagaaattcagagctcagattatttaatcagaagtggagccatctccctatctggaaacccccagagtactaatagactgcttctaggctccagctctaacacgattttccataagctagggagaggtattcaagtagtgttcttgaggattgtgatgagcagtaatcaacaaatatcacaaaagcattgttgccgtcact
>Balizia_spnov_Morim_577@NODE_1_length_1027_cov_470.397119
-------------------------------------------------------------cttaatcgacatctaggagtctttctacaccaaattttaacgcaaaaaaggacactagggaacttgtactcaacaggtcaagcagaacttcagagggcaataactaaaaatgactttgggagccaaaatggaagtcagctaggttatgtttatcataagggtgggttatgattcatgtccttaaggtcataatcatatgtttgtgtatcattccaaaatgacggtaagccagggtgctaatcagagctggtttaatagaagctcaaaaattaaaacacttaaatg--------aattttgcaattgttaaactatctaattaacaccgcatcatattaagcttaagagtcaatcagcatcacctcaactgtcagaaatcttgaattccatcattatgtaaagaagatgcaacaatataaagtagtgggaactaatgactaaccccgtcggaatcatcagtttttcgaagagctgcaactacatcagccaactgcgagattctttttttcaaatctgaatcatcatctgacaagtcatatggctgtaaagatgaatcactagaggaatatgaattctcacttccactatcatccacatcattatcatcaacacccgagtctgattcaagatttagtgaagctggatcaataatctcatctggatcaagcacattaaactccaatgacttctttttacccctgttactcatgcttatcctgccattagagggggaatcagagcccttgtctggatctgacgttgttagtatttttgtttctccaacacctttttctttgcaatttgatgcagctagagtgcctttcttgggtacatttaatccaaattcccaatcaattgtctcaccactgcagctatcaccaaggtataaaggattttttggatcaataactttagacaacactaaagcaatagtgctagccattcttcgaactaagttatttggactctccagcctacctggaacatttatacaaaatattagaagatgaatggaaactgctatttcttaaaata-----------------------------------------------------------------------------------------------------------------------------------------------------------------------------------------------------------------------------------------------------------------------------------------------------------------------------
>Calliandra_bella_LPQ15696@NODE_1_length_829_cov_233.856383
----------------------------------ctttccacctgcaacaaaaatgtacaacttaatcaacatctaggagtctctctacaccaagttttaacccaacaaaggacactaaggaacttgtactcatcagatcaggtagaaatttataatacaataacttaagttgactttgggaaccaaaatggaagtcagctaggttatgttta----------------------atgtccttaaggtgataatcatatgtt----tagcattcgaaactga----------------taatcagggctagtatactagaagctctgaaattaaaacactgaaatg--------aagtttgcaattgttaagttatttaattaacaccgcatcaaattaagcttcacattcaatcaacatcaccacgaatgtcagtaattttgaattcc---attatgtaaagaagaggcaatgatataaagtagtgggaatggatgactaaccccatcgggatcatcagtttttcggagagctgcaactacatcagtcaactgcgtgattctttttttcaaatctgaatcatcatctgacaagtcatacggctgtaaagatgaatcacttgaggaatatgattcctcacttccactatcatccacatcattatcatcaacaccagagtctgattcaagatttagtgaagcaggatcgataatctcatctggatcaagctcattaaactccaataacttctctttaccccgtgtactcatccttatcctgctattagaaagggaatcagagcccctgtctggatctgatgctgtta---------------------------------------------------------------------------------------------------------------tgttatggtaaaacaga------------------------------------------------------------------------------------------------------gaaattagaagaagagaggaa---------------------------------------------------------------------------------------------------------------------------------------ctgaaactt-----------tattcaatcatcaacgaaccaa----------------------------------------aacagagtccagcct--------------------------------------------------------------------------------------------------------
>Calliandra_bella_LPQ15696@NODE_2_length_641_cov_44.939716
--------------------------------------------------------------------------------------------------------------------------------------------------------------------------------------------------------------------------------------------------------------------------------------------------------------------------------------------------------------------------------------------------------------------------------------------------------------------------------------------------------------------------------------------------------------------------------------------------------------------------------------------------------------------------------------------------------------------------------------------------------------------------ggtcaacaaatgctacaaaactaagattagggatcgaacaagtcagggattagggattttttaaggaattaacattgttagcatttttgtttctccaatacctttttctttgcaatttgacgcagctcgagagctttccttagggacatttaatccaaattcccaatcaattgtctcatcgctacagctatcatcaaggtatagaggattctttggatcaatagctttagacaacactaaagcaacagtgctagccattcttcgaactaaactatttggactctccagcctacctggaacatttacacaaaatat---acgatgaatgaaaactgctatttcatataatagagatggcaacaatctggcatttccaatgcaaaaattgaagaacctatcatattgttctactccctccg----------tttgaaatatagacccatttgactaaactatgcaatttgaaaagtt--agtcaaaattgtttaatgataagctaaaaagtctctatttatggagagtgtgagtggaagagtgaat--------------------------------------------------------------------------------gagtggagaaaatagataatagagatatgtaactat-------
>Hydrochorea_corymbosa2_Iganci_862@NODE_1_length_1199_cov_228.461538
------------------------------------------------------------------------------------------------------------------------------gtactcaacaggtcaagcagaacttcagagggcaataacttaaaatgacttcgggagctaaaatggaagtcagctaggatatgtttatcacaagggcgggttatgattcatgtccttaaggtcataatcatatgtttgtgtatcattccaaaatgacggtaagccagggtgctaatcagagctggtttaatagaagctcaaaaattaaaacacttaaatgaattttgcaattttgcaattgttaaactatttaattaaaaccgcatcatattaagctcaacagtcaatcagcatcacctcaactgtcagaaatcttgaattccatcattatgtaaagaagatgcaacaatataaagtagtaggaactaaggactaaccccgtcagaatcatcagtttttcgaagagctgcaactacatctgccagctgcgagattctttttttcaaatctgaatcatcatctgacaagtcatatggctgtaaagatgaatcactagaggaatatgaattctcacttccgctatcatccacatcattatcatcaacacccgagtctgattcaagatttagtgaagctggatcaataatctcatctggatcaagcacattaaactccaatgacttctttttacccctgttactcatgcttatcctgccattagagggggaatcagagcccttgtctggatctgacgttgttagtatttttgtttctccaacacctttttctttgcaatttgatgcagctagagtgcctttcttggggacatttaatccaaattcccaatcaattgtctcaccactgcagctatcaccaaggtataaaggattttttggatcaataactttagataacactaaagcaacagtgctagccattcttcgaactaagttatttggactctccagcctacctggaacatttatacaaaatattagaagatgaatggaaactgctatttcttaaaatagagatgggaacaatttggcctttctggcacaaaaatttaggaacctatcctattgttctacttttttt-tcttcttttttccaggacgg------acacacacacacaaaagaaatcagaaattcagagctcagattatttaatcagaagtggagccatctccctatctggaaaccccaagagtactaatagactgcttccaggctccagctctaacacgattttccgtaagctag---------------------------------------------------------------------------------
>Hydrochorea_marginata_Morim_563@NODE_1_length_1593_cov_173.089710
cgctcttatgagtttttcagcaacatctatagccctctccacctgtaacaaaaatgtacaacttaatcgacatctaggagtctttctacaccaagttttaacgcagaaaaggagactagggaacttgtactcaacaggtcaagcagaacttcagagggcaataacttaaaatgactttgggagctaaaatggaagtcagctaggatatgtttatcacaagggtgggttatgattcatgtccttaaggtcataatcatatgtttgtgtatcattccaaaatgacggtaagccagggtgctaatcagagctggtttaatagaagctcaaaaattaaaacacttaaatgaattttgcaattttgcaattgttaaactatttaattaaaaccgcatcatattaagctcaacagtcaatcagcatcacctcaactgtcagaaatcttgaattccatcattatgtaaagaagatgcaacaatataaagtcgtgggaactaaggactaaccccgtcagaatcatcagtttttcgaagagctgcaactacatctgccagctgcgagattctttttttcaaatctgaatcatcatctgacaagtcatatggctgtaaagatgaatcactagaggaatatgaattctcacttccactatcatccacatcattatcatcaacacccgagtctgattcaagatttagtgaagctggatcaataatctcatctggatcaagcacattaaactccaatgacttctttttacccctgttactcatgcttatcctgccattagagggggaatcagagcccttgtctggatctgacgttgttagtatttttgtttctccaacacctttttctttgcaatttgatgcagctagagtgcctttcttggggacatttaatccaaattcccaatcaattgtctcaccactgcagctatcaccaaggtataaaggattttttggatcaataactttagataacactaaagcaacagtgctagccattcttcgaactaagttatttggactctccagcctacctggaacatttatacaaaatattagaagatgaatggaaactgctatttcttaaaatagagatgggaacaatttggcctttctggcacaaaaatttaggaacctatcctattgttctacttttttt-tcttcttttttccaggacgg------acacacacacacaaaagaaatcagaaattcagagctcagattatttaatcagaagtggagccatctccctatctggaaaccccaagagtactaatagactgcttccaggctccagctctaacacgattttccgtaagctagggagaggtattcaagtagtgttcttgaggattgtgatgagcagtaatcaacaaatatcacaaaagcatagttgccgtcact
>Jupunba_abbottii_Zanoni_21220@NODE_1_length_960_cov_119.392978
----------------------------------------------------------------------------------------------------------------------------------------------------------------------------------------------------------------------------------------------------------------------------------ctaaatgacagtaagccagggtgctaatcagagctggtttaatagaagctcaaaaagtaaaacactcaaatg--------aattttgcaattgttaaactatttaattaacaccgcatcatattaagcttaacagtcaatcagcatcacctcaactgtcagaaatcttgaattccatcattatgtaaagaagatgcaacaatataaagtagtgggaactaaggactgaccccgtcggaatcatcagtttttcgaagagctgcaactacatcagccaactgcgagattctttttttcaaatctgaatcatcatctgacaagtcatatggctgtaaagatgaatcactagaggaatatgaattctcacttccactatcatccacatcattatcatcaacacccgagtctgattcaagatttagtgaagctggatcaataatctcatctggatcaagcacattaaactccaatgacttctttttacccctgttactcatgcttatcctgccattagagggggaatcagagcccttgtctggatctgatgttgttagtatttttgtttctccaacacctttttctttgcaatttgatgcagctagagtgcctttcttggggacatttaatccaaattcccaatcaattgtctcaccactgcagctatcaccaaggtataaaggattttttggatcaataactttagacaacactaaagcaacagtgctagccattcttcgaactaagttatttggactctccagcctacctggaacatttatacaaaatattagaagatgaatggaaactgctatttcttaaaatagagatgggaacaatttggcctttctggcacaaaaatttaggaacctgtcctattgttctactttttttttcttcttttttccaggacggacacacacacacacacacaacagaaatcagaaattcagagctcagattatttaatca---------------------------------------------------------------------------------------------------------------------------------------------------------------------------
>Jupunba_asplenifolia_Ekman_6383@NODE_1_length_875_cov_28.513784
------------------------------------------------------------------------------------------------------------------------------------------------------------------------------------------------------------------------------------------------------------------------------------------------------------------------------------------gtaaaacactcaaatg--------aattttgcaattgttaaactatttaattaacaccgcatcatattaagcttaacagtcaatcagcatcacctcaactgtcagaaatcttgaattccatcattatgtaaagaagatgcaacaatataaagtagtgggaactaaggactaaccccgtcggaatcatcagttttttgaagagctgcaactacgtcagccaactgcgagattctttttttcaaatctgaatcatcatcggacaagtcatatggctgtaaagatgaatcactagaggaatatgaattctcacttccac---------------tatcatcaacacccgagtctgattcaagatttagtgaagctggatcaataatctcatctggatcaagcacattaaactccaatgacttctttttacccctgttactcatgcttatcctgccattagagggggaatcagagcccttgtctggatctgatgttgttagtatttttgtttctccaacacctttttctttgcaatttgatgcagctagagtgcctttcttggggacatttaatccaaattcccaatcaattgtctcaccactgcagctatcaccaaggtataaaggattttttggatcaataactttagacaacactaaagcaacagtgctagccattcttcgaactaagttatttggactctccagcctacctggaacatttatacaaaatattagaagatgaatggaaactgctatttcttaaaatagagatgggaacaatttggcctttctggcacaaaaatttaggaacctttcctattgttctactttttttttcttcttttttccaggacagacacacacacacacacacaacagaaatcagaaattcagagc-------------------------------------------------------------------------------------------------------------------------------------------------------------------------------------------
>Jupunba_brachystachya_Lima_7438@NODE_1_length_1349_cov_141.282233
----------------------------------------------------------caacttaatcgacatctaggagtctttctacaccaagttttaacgcaaaaaaggacactagggaacttgtactcaacaggtcaagcagaacttcagagggcaataacttaaaatgactttgggagccaaaatggaagtcagctaggttatgtttatcataagggtgggttatgattcatgtgcttaaggtcataatcatatgtttgtgtatcattccaaaatgacggtaagccagggtgctaatcagagctggtttaatagaagctcaaaaattaaaacacttaaatg--------aattttgcaattgttaaactatttaattaacaccgcatcatattaagcttaacagtcaatcagcatcacctcaactgtcagaaatcttgaattccatcattatgtaaagaagatgcaacaatataaagtagtgggaactaatgactaaccccgtcggaatcatcagtttttcgaagagctgcaactacatcagccaactgggagattctttttttcaaatctgaatcatcatctgacaagtcatatggttgtaaagatgaatcactagaggaatatgaattctcacttccactatcatccacatcattatcatcaacacccgagtctgattcaagatttagtgaagctggatcaataatctcatctggatcaagcacattcaactccaatgacttctttttacccctgttactcatgcttatcctgccattagagtgggaatcagagcccttgtctggatctgacgttgttagtatttttgtttctccaacacctttttctttgcaatttgatgcagctagagtgcctttcttggggacatttaatccaaattcccaatcaattgtctcaccactgcagctatcaccaaggtataaaggattttttggatcaataactttagacaacactaaagcaacagtgctagccattcttcgaactaagttatttggactctccagcctacctggaacatttatacaaaatattagaagatgaatggaaactgctatttcttaaaatagagatgggaacaatttggcctttctggcacaaaaattcaggaacctgtcctattgttctacttttttt-tcttcttttttccaggacgaacacacacaaaaaaaaaaaaaagaaatcagaaattcagagctcagattatttcatcagaagtggagccatctccctatctggaaacccccagagtactaatagactgcttccaggctccagctctaacacgattttccgtaagctagggagaggtattcaagtagtgttcttgaggattgtgatgagcagtaatcaacaaatatcacaaaagcatagttgccgtcact
>Jupunba_floribunda_Iganci_883@NODE_1_length_1869_cov_93.607143
cgctcttatgagtttttcagcaacatctatagccctttccacctgtaacaaaaatgtacaacttaatcgacatctaggagtttttctacaccaagttttaacgcaaaaaaggacactagggaacttgtactcaacaggtcaagcagaacttcagagggcaataacttaaaatgactttgggagccaaaatggaagtcagctaggttatgtttatcataagggtgggttatgattcatgtccttaaggtcataatcatatgtttgtgtatcattccaaaatgacagtaagccagggtgctaatcagagctggtttaatagaagctcaaaaattaaaacacttaaatg--------aattttgcaattgttaaactatttaattaacaccacatcatattaagcttaacagtcaatcagcatcacctcaactgtcagaaatcttgaattccatcattatgtaaagaagatgcaacaatataaagtagagggaactaatgactaaccccgtcggaatcatcagtttttcgaagagctgcaactacatcagccaactgcgagattctttttttcaaatctgaatcatcatctgacaagtcatatggctgtaaagatgaatcactagaggaatatgaattctcacttccactatcatccacatcattatcatcaacacctgagtctgattcaagatttagtgaagctggatcaataatctcatctggatcaagcacattaaactccaatgacttctttttacccctgttactcatgcttatcctgccattagagggggaatcagagcccttgtctggatctgacgttgttagtatttttgtttctccaacacctttttctttgtaatttgatgcagctagagtgcctttcttggggacatttaatccaaattcccaatcaattgtttcaccactgcagctatcaccaaggtataaaggattttttggatcaataactttagacaacactaaagcaacagtgctagccattcttcgaactaagttatttggactctccagcctacctggaacatttatacaaaatattagaagatgaatggaaactgctatttcttaaaatagagatgggaacaatttggcctttctggcacaaaaatttaggaacctgtcctattgttctacttttttt-tcttcttttttccaggacgg--acacacacacacacacaaaagaaatcagaaattcagagctcagattatttaatcagaagtggagccatctccctatctggaaacccccagagtactaatagactgcttccaggctccatctctaacaagattttccgtaagctagggagaggtattcaagtagtgttcttgaggattgtgatgagcagtaatcaacaaatatcacaacagcatagttgccgtcact
>Jupunba_idiopoda_Quesada_1718@NODE_1_length_1082_cov_77.730348
-----------------------------------------------------------------------------------------------------------------------------------------------------------------taacttaaaatgaatttgggagccaaaatggaagtcagctaggttatgtttatcataagggtgggttatgattcatgtccttaaggtcataatcatatgtttgtgtatcattccaaaatgacggtaagccagggtgctaatcagagctggtttaatagaagctcaaaaattaaaatacttaaatgaattttgcaattttgcaattgttaaactatttaattaacaccgcatcatattaagcttaacagtcaatcagcatcacctcaactatcagaaatcttgaattccatcattatgtaaagaagatgcaacaatataaagtagtgggaactaaggactaaccccgtcggaatcatcagtttttcgaagagctgcaactacatcagccaactgtgagattctttttttcaaatctgaatcatcgtctgacaagtcatatggctgtaaagatgaatcgccagaggaatatgaattctcacttccactatcatccacatcattatcatcaacacccgagtctgattcaagatttagtgaagctggatcaataatctcatctggatcaagcacattaaactccaatgacttctttttacccctgttacttatgcttatcctgccattagagggggaatcagagcccttgtctggatctgatgttgttagtatttttgtttctccaacacctttttctttgcaatttgatgcagctagagtgcctttcttggggacatttaatccaaattcccaatcaattgtctcaccactgcagctatcaccaaggtataaaggattttttggatcaataactttagacaacactaaagcaacagtgctagccattcttcgaactaagttatttggactctccagcctacctggaacatttatacaaaatattagaagatgaatggaaactgctatttcttaaaatagagatgggaacaatttggcctttctggcacaaaaatttaggaacctgtcctattgttctacttttttt-tcttcttttttc-aggacgg--acacacacacacacacaacagaaatcagaaattcagagctcagattatttaatcagaagt----------------------------------------------------------------------------------------------------------------------------------------------------------------------
>Jupunba_leucophylla_Iganci_839@NODE_1_length_1955_cov_189.603301
cgctcttatgagtttttcagcaacatctatagccctttccacctgtaacaaaaatggacaacttaatcgacatctaggagtctttctacaccaagttttaacgcaaaaaaggacactggggaacttgtactcaacaggtcaagcagaacttcagagggcaataacttaaaatgactttgggagccaaaatggaagtcagctaggttatgtttatcataagggtgggttatgattcatgtccttaaggtcataatcatatgtttgtgtatcattccaaaatgacggtaagccagggtgctaatcagagctggtttaatagaagctcaaaaattaaaacacttaaatg--------aattttgcaattgttaaactatttaattaa-----catcatattaagcttaacagtcaatcagcaccacctcaactgtcagaaatcttgaattccatcattatgtaaagaagatgcaacaatataaagtagtgggaactaatgactaaccccatcggaatcatcagtttttcgaagagctgcaactacatcagccaactgcgagagtctttttttcaaatctgaatcatcatctgacaagtcatatggctgtaaagatgaatcactagaggaatatgaattctcacttccactatcatccacatcattatcatcaacacccgagtctgattcaagatttagtgaagctggatcaataatctcatctggatcaagcacattaaactccaatgacttctttttacccctgttactcatgcttatcctgccattagagggggaatcagaacccttgtctggatctgacgttgttagtatttttgtttctccaacacctttttctttgcaatttgatgcagctagagtgcctttcttggggacatttaatccaaattcccaatcaattgtctcaccactgcagctatcaccaaggtataaaggattttttggatcaataactttagacaacactaaagcaacagtgctagccattcttcgaactaagttatttggactctccagcctacctggaacatttatacaaaatattagaagatgaatggaaactgctatttcttaaaatagagatgggaacaatttggcctttctggcacaaaaatttaggaacctgtcctatagttctac-------------ttttttccaggacgt------acacacacacacaaaagaaatcagaaattcagagctcagattatttaatcagaagtggagccatctccctatctggaaacccccagagtactaatagactgcttccaggctccagctctaacacgattttccgtaagctagggagaggtattcaagtagtgttcttaaggattgtgatgagcagtaatcaacaaatatcacaacagcatagttgccgtcgct
>Jupunba_nipensis_Mayo_19662@NODE_1_length_862_cov_38.861146
------------------------------------------------------------------------------------------------------------------------------------------------------------------------------------------------------------------------------------------------------------------------------------------------------gtgctaatcagagctggtttaatagaagctcaaaaagtaaaacactcaaatg--------aattttgcaattgttaaactatttaattaacaccgcatcatattaagcttaacagtcaatcagcatcacctcaactgtcagaaatcttgaattccatcattatgtaaagaagatgcaacaatataaagaagtgggaactaaggactaaccccgtcggaatcatcagtttttcgaagagctgcaactacatcagccaaatgcgagattctttttttcaaatctgaatcatcatctgacaagtcatatggctgtaaagatgaatcactagaggaatatgaattctcacttccactatcatccacatcattatcatcaacacccgagtctgattcaagatttagtgaagctggatcaataatctcatctggatcaagcacattaaactccaatgacttctttttacccctgttactcatgcttatcctgccattagagggggaatcagagcccttgtctggatctgatgttgttagtatttttgtttctccaacacctttttctttgcaatttgatgcagctagagtgcctttcttggggacatttaatccaaattcccaatcaattgtctcaccactgcagctatcaccaaggtataaaggattttttggatcaataactttagacaacactaaagcaacagtgctagccattcttcgaactaagttatttggactctccagcctacctggaacatttatacaaaatattagaagatgaatggaaactgctatttcttaaaatagagatgggaacaatttggcctttctggcacaaaaatttaggaacctgtcctattgttctacttttttt---------------------------------------------------------------------------------------------------------------------------------------------------------------------------------------------------------------------------------------------------------
>Jupunba_oxyphyllidia_Yonker_6157@NODE_1_length_1159_cov_137.248614
----------------------------------------------------------------------------------------------------------------------------------------ggtcaagcagaacttcagagggcaataacttaaaatgactttgggagccaaaatggaagtcagctaggttatgtttatcataagggtgggttatgattcatgtccttaaggtcataatcatatgtttgtgtatcattccaaaatgacggtaagccagggtgctaatcagagctggtttaattgaagctcaaaaattaaaatacttaaatgaattttgcaattttgcaattgttaaactatttaattaacaccgcatcatattaagcttaacagtcaatcagcatcacctcaactatcagaaatcttgaattccatcattatgtaaagaagatgcaacaatataaagtagtgggaactaaggactaaccccgtcggaatcatcagtttttcgaagagctgcaactacatcagccaactgcgagattttttttttcaaatctgaatcatcgtctgacaagtcatatggctgtaaagatgaatcaccagaggaatatgaattctcacttccactatcatccacatcattatcatcaacacccgagtctgattcaagatttagtgaagctggatcaataatctcatctggatcaagcacattaaactccaatgacttctttttacccctgttactcatgcttatcctgccattagagggggaatcagagcccttgtctggatctgatgttgttagtatttttgtttctccaacacctttttctttgcaatttgatgcagctagagtgcctttcttggggacatttaatccaaattcccaatcaattgtctcaccactgcagctatcaccaaggtataaaggattttttggatcaataactttagacaacactaaagcaacagtgctagccattcttcgaactaagttatttggactctccagcctacctggaacatttatacaaaatattagaagatgaatggaaactgctatttcttaaaatagagatgggaacaatttggcctttctggcacaaaaatttaggaacctgtcctattgttctacttttttt-tcttcttttttccaggacggacacacacacacacacacaacagaaatcagaaattcagagctcagattatttaatcagaagtggagccatctccctatctggaaacccccagagtactaatagactgct-----------------------------------------------------------------------------------------------------------------------
>Jupunba_trapezifolia_Simon_1600@NODE_1_length_1237_cov_264.891709
-------------------------------------------------------------------------------------------------------------------------------------------------------------gcaataacttaaaatgactttgggagccaaaatggaagtcagctaggttatgtttatcataagggtgtgttatgattcatgtccttaaggtcataatcatatgtttgtgtatcattccaaaatgacagtaagccagggtgctgatcagagctggtttaatagaagctcaaaaattaaaacacttaaatg--------aattttgcaattgttaaactatttaattaacactgcatcatattaagcttaacagtcaatcaacatcacctcaactgtcagaaatcttgaattccatcattatgtaaagaagatgcaacaatataaagtagtgggaactaatgactaaccccgtcagaatcatcagtttttcgaagagctgcaactacatcagccaactgcgagattctttttttcaaatctgaatcatcatctgacaagtcatatggctgtaaagatgaatcactagaggaatatgaattctcacttccactatcatccacatcattatcatcaacacccgagtctgattcaagatttagtgaagctggatcaataatctcatctggatcaagcacattaaactccaatgacttctttttacccctgttactcatgcttatcctgccattagagggggaatcagagcccttgtctggatctgacgttgttagtatttttgtttctccaacacctttttctttgcaatttgatgcagctagagtgcctttcttggggacatttaatccaaattcccaatcaattgtctcaccactgtagctatcaccaaggtataaaggattttttggatcaataactttagacaacactaaagcaacagtgctagccattcttcgaactaagttatttggactctccagcctacctggaacatttatacaaaatattagaagatgaatgaaaactgctatttcttaaaatagagatgggaacaatttggcctttctggcacaaaaatttaggaacctgtcctattgttctacttttttt-tcttcttttttccaggacgg--acacacacacacacacacacaaaatcagaaattcagagctcagattatttaatcagaagtggagccatctccctatctggaaacccccagagtactactagactgcttccaggctccagctctaacacgattttccgtaagctagggagaggtattcaagtagtgttcttgaggattgtgat-agcagcaatcaacaaatatcacaaaagcatagttg--------
>Punjuba_killipii_Palodorios_6252@NODE_1_length_885_cov_90.102723
---------------------------------------------------------------------------------------------------------------------------------------------------------------------------------------------------------------------------gggtgggttatgattcatgtccttaaggtcataatcatatgtttgtgtatcattccaaaatgacggtaagccagggtgctaatcagagctggtttaatagaagctcaaaaattaaaacacttaaatgaattttgcaattttgcaattgttaaactatttaattaacaccacatcatattaagcttaacagtcaatcagcatcaccccaactgtcagaaatcttgaattccatcattatgtaaagaagatgcaacaatataaagtagtgggaactaatgactaaccccatcggaatcatcagtttttcgaagagctgcaactacatcagccaactgcgagattctttttttcaaatctgaatcatcatctgacaagtcatatggctgtaaagatgaatcactagaggaatctgaattctcacttccactatcatccacatcattatcatcaacacccgagtctgattcaagatttagtgaagctggatcaataatctcatctggatcaagcacattaaactccaatgacttctttttagcccttttactcatgcttatcctgccattagagggggaatcagagcccttgtctggatctgacgttgttagtatttttgtttctccaacacctttttctttgcaatttgatgcagctagagtgcctttcttggggacatttaatccaaattcccaatcaattgtctcaccactgcagctatcatcaaggtataaaggattttttggatcaatagctttagacaacactaaagcaacagtgctagccattcttcgaactaagttatttggactctccaacac--------------------------------------------ctttttctttgcaatttgatgcagctagagtgcctttcttgg----------------------------------------------------------------------------------------------------------ggacatttaatccaaa----------ttcccaatc-----------------------------------------------------------------------------------------------------------------------------------------------------
>Punjuba_lehmannii_Escobar_7465@NODE_1_length_1342_cov_83.111462
-------------------------------------------------------gtacaacttaatcgacatctaggagtctttctacgccaagttttaacgcaaaaaaggacactagggaacttgtactcaacaggtcaagcagaacttcagagggcaataacttaaaatgactttgggagccaaaatggaagtcagttaggttatgtttatcataagggtgggttatgattcatgtccttaaggtcataatcatatgtttgtgtatcattccaaaatgacggtaagccagggtgctaatcagagctggtttaatagaagctcaaaaattaaaacacttaaatgaattttgcaattttgcaattgttaaactatttaattaacaccacatcatattaagcttaacagtcaatcagcatcaccccaactgtcagaaatcttgaattccatcattatgtaaagaagatgcaacaatataacgtagtgggaactaatgactaaccccatcagaatcatcagtttttcgaagagctgcaactacatcagccaactgcgagattctttttttcaaatctgaatcatcatctgacaagtcatatggctgtaaagatgaatcactagaggaatatgaattctcacttccactatcatccacatctttatcatcaacacccaagtctgattcaagatttagtgaagctggatcaataatctcatctggatcaagcacattaaactccaatgacttctttttacccattttactcatgcttatcctgccattagagggggaatcagagcccttgtcaggatctgacgttgttagtatttttgtttctccaacacctttttctttgcaatttgatgcagctagagtgcctttcttggggacatttaatccaaattcccaatcaattgtctcaccactgcagctatcatcaaggtataaaggattttttggatcaataactttagacaacactaaagcaacagtgctagccattcttcgaactaagttatttggactctccagcctacctggaacatttatacaaaatattagaagatgaatggaaactgctatttcttaaaatagagatgggaacaatttgacctttctggcacaaaaattcaggaacctgtcctattgttctacttttttt-tcttcttttttccaggacgg----acacacacacacacaaaagaaatcagatattcagagctaagattatttaatcagaagtggagccatctccctatctggaaacccccagagtactaatagactgcttccaggctccagctctaacacgactttccgtaagctagggctaggtattcaagtagtgttcttgaggattgtgatgagcagtaatcaacaaatatcacaaaagcatag-----------
>_R_Acacia_rostellifera_Murphy_466@NODE_1_length_1788_cov_143.542373
aataactcgccgacgccaaagagttcccatggagctcaccgatggcaactaatataaaatcggcaagcaagatctaagaggttggagatattgatgttcgattctggtgttaagattgatttttccatattaatgatggtgctgattatggtggtatgcggtggctaactgggtttgaagattcaatggtagaagcttctggagcttcatcaatggc--agcaagatggt--cttttgttcttaagattgaaaaaat--------------taagggtattgtggtcttttaacacaaaaattatgtctcatttccatgacataccaaa---tacacttttaaacc--------acatttccatctctccatcaaaatcgattccagcataccaaacgggccctaacagtcaatcaccatcacctcaactgtcagaaatcttgaattccatcattatgtaaagaagatgcaacaatataaagtaataggaactcatgactaaccccttctgaatcatcagtttttcgaagagctgcaactacatcagccaactgcgacattctttttttcaaatctgaatcatcatctgacaagtcatatggctgtaaagatgaatcactagaggaatatgaattctcacttccactatcatccacatcattatcatcaacaaccgagtctgattcaagatttagtgaagctggatcaataatttcatctggatcaagcacattaaactccaataacttctttttaccccttttactcatgcttatcctgccattagagggggaatcagagcccttgtctggatctgacgttgttagtatttttgtttcaccaacacctttttctttgcaatttgttgcagctagagtgcctttcttggggacatttaatccaaattcccaatcaattgtctcaccactgcagctatcatcaaggtataaaggattttttggatcaataactttagacaacactaaagcaacagtactagccattcttcgaactaagttatttggactctccagcctacctggaacatttacacaaagtattagaagatgaatggaaactgctatttcttaaaacagagatgggaacaatttggcctttctggcacaataattcaggaacctgtcctattgttctactttc----tcttcttttttccaggacgg------acacacacacacacaagaaatcagaaattcagagctcagattatttaatcagaagtgcagccatctccctatctggaaacccccagagtagtaatagactgcttccaggctccagctctaacatgattttccttaagctagggctaggtattcaagtagtgttcttgaggattgtgatgagcagtaatcaacaaatatcgcaatagcaaagttgtcatcact
>_R_Afrocalliandra_redacta_Germishuizen_5585@NODE_1_length_1090_cov_272.997038
----------------------------------------------------------------------------------------------------------------------------------------------gcagaacttcagagggcaataacttaagttgactttgagagccaaaatggaagccagctaggttatgttta----------------------atgaccttaaggtcataatcatatgtt----tatcattccaaactgacgatatgcctgggagctaaacagggctggttt-atagaagctcaaaaattaaaacactgtaatgaagtttgcaattcagcaactgttaagctatttaattaacactgcatcatattaagcttagcagtcaatcaacatca-ctcaactgtcagaaatcttgaattccatcattatgtaaagaagaggcaacaatataaagtagtgggaacgaatgactaaccccatcggaatcatcagtctttcggagagctgcaactacgtcagtcaactgcatgattctttttttcaaatctgaatcatcatctgacaagtcatatggctgtaaagatgaatcacctgacgaatatgaattctcacttccactatcatccacatcattatcatcaacatcagagtctgattcaagatttagtgaagctggatcaataatctcatctggatcaggcatattaaactccagtaacttctttttagcccctttactcgtgcttatcctgctattagagggggaatcagaacccctgtctggatctgacattgttagtatttttgtttctccaacaccttttcctttgcaatttgatgcagctagagagcctttcttggggacatttaatccaaattcccaatcgattgtctcaccactgcagctatcatcaaggtatagaggatctttaggatcgataactttagacaacactaaagcaacagtgctagccattcttcgaactaagttatttggactctccagcctacctggaacatttacacaa-----tataagatgaatgaaaacagctatttcttaaaatagagatggcaacaatctggcatttccagcacaaaaattcaagaacctgtcacgtcattctatatttt---------tttttcaaagatat------atataaacacatgaaaaag---ggcatcctagtgcacaagactttccatcatgtgggg-------------tttggagagaaacaga-------------------------------------------------------------------------------------------------------------------tgtacgtagcttc-------
>_R_Albizia_adinocephala_FHO33_88@NODE_1_length_1756_cov_106.754616
cgctcttatgagtttttcagcaacatctatagccctttccacctgcaacaaaaatgtacaaattaattgacatccaggagtctttct------agttttaacgcaaaaaaggacaatagggaacttgtactcaagaggtcaagcagaacttcagagggcaataacttaaaatgactttgggagccaaaatggaagtcagctaggttatgtttatcaaaagggtaggttatgattcatgtccttaaggtcataatcatatgtttgtgtatcattccaaaatgacggtaagccagggtgctaa----------------------tcaaaaattaaaagacttaaatg--------aattttgcaattgttaaactatttaattaacattgcatcatattaagcttaacagtcaat---catcacctcaactgtcagaaatcttgaattccatcattatgtaaagaagatgcaacaatataaagtagtgggaactagtgactaaccccatcagaatcatcagtttttcgaagagctgcaactacatcagccaactgcgagattctttttttcaaatctgaatcatcatctgacaagtcatatggctgtaaagatgaatcattagaggaatatgaattctcacttccactatcatccacatcattatcatcaacacctgagtctgattcaagatttagtgaagctggatcaataatctcatctggatcaagcacattaaactccaataacttgtttttaccccttttactcatgcttatcctgccattagagggggaatcagagcccttgtctggatctgacgttgttagtatttttctttctccaacacctttttctttgcaatttgatgcagcgagagtgcctttctttgggacatttaatccaaattcccaatcaattgtctcaccactgcagctatcatcaaggtataaaggattttttggatcaataactttagacaacactaaagcaacagtgctagccattcttcgaactaagttatttggactctccagcctacctggaacatttacacataatattagaagatgaatggaaactgctatttcttaaaatagagatgggaacaatttggcctttctggcacaaaaattcaggaacctgtcctattgttctactatttttttcttcttttttccaggatgg------acacacacacacaaaagatatcagaaattcagcgctcagattatttaatcggaagtggagccatctcccgatctggaaacccccagagtactaatagactgcttccaggctccagctctaacactattttccttaggctagggctatgtattcaagtagtgttcttgaggatcgtgatgaacagtaatcaacaaatatcacaaatgcatagttgccatcact
>_R_Albizia_burkartiana_StivalSantos_678@NODE_1_length_844_cov_11.163498
------------------------------------------------------------------------------------------------------------------------------------------------------------------------------------------------------------------------------------------------------------------------------------------------------------------------------------------------------------------aattttgcaattgttaaactatttaattaacaccgcatcatattaagcttaacagtcaatcagcgtcacctcaactgtcagaaatcttgaattccatcattatgtaaagaagatgcaacaatataaagtagtgggaactaatgactaaccccatcagaatcatcagtttttcgaagagctgcaactacatcagccaactgcgagattctttttttcaaatctgaatcatcatctgacaggtcatatggctgtaaagatgaatcactagaggaatatgaattctcacttccactatcatccacatcattatcatcaacacccgagtctgattcaagatttagtgaagctggatcaataatctcatctggatcaagcacattaaactccaataacttctttttaccccttttactcatgcttatcctgccattagagggggaatcagagcccttgtctggatctgacgttgttagtatttttctttctccaacacctttttctttgcaatttgatgcagctagagtgcctttctttgggacatttaatccaaattcccaatcaattgtctcaccactgcagctatcatcaaggtataaaggattttttggatcaataactttagacaacactaaagcaacagtgctagccactcttcgaactaagttatttggactctccagcctacctggaacatttacacaaaatattagaagatgaatggaaactgcta-ttcttaaaatagagatgggaacaatttggcctttctggcacaaaaattcaggaacctgtcctattgttctacttttttttccttcttttttccaggatggacacac------------------------------------------------------------------------------------------------------------------------------------------------------------------------------------------------------------------------------
>_R_Albizia_decandra_Vilhena_231@NODE_1_length_830_cov_50.563081
---------------------------------------------------------------------------------------------------------------------------------------------------------------------------------------------------------------------------------------------------------------------------------------------------------------------------------gctcaaaaattagaagact----tg--------aattttgcaattgttaaactatttaattaacaccgcatcatattaagcttaacagtcaatcagcatcacctcaactatcagaaatcttgaattccatcattatgtaaagaagatgcaacaatataaagtagtgggaactagtgcctaaccccatcggagtcatcagtttttcgaagagctgcaactacatcagccaactgcgagattctttttttcaaatctgaatcatcatctgacaagtcatatggctgtaaagatgaatcactagaggaataagaattctcacttccactatcatccacatcattatcatcaacacctgagtctgattcaagatttagtgaagctggatcaataatctcatctggatcaagcacattaaactccaataacttctttttaccccttttactcatgcttatcctgccattagagggggaatcagagcccttgtctggatctgacgttgttagtatttttctttctccaacacctttttctttgcaatttgatgcagctagagtgcctttctttgggacatttaatccaaattcccaatcaattgtctcaccactgcagctatcatcaaggtataaaggattttttggatcaataactttagacaacactaaagcaacagtgctagccattcttcgaactaagttatttggactctccagcctacctggaacatttacacataatattagaagatgaatggaaacagctatttcttaaaatagagatgggaacaatttggcctttctggcacaaaaattcaggaacctgtcctattgttcttctttt------------------------------------------------------------------------------------------------------------------------------------------------------------------------------------------------------------------------------------------------------------
>_R_Albizia_inundata_Wood_26530@NODE_1_length_842_cov_240.649301
-----------------------------------------------------------------------------------------------------------------------------------------------------------------------------------------------------------------------------------------------------------------------------------------------------------------------------------------------------aattg--------aattttgcaattgtcaaactatttaattaacaccacatcacattaagcttaacagtcaatcagcatcacctcaactgtcagaaatcttgaattccatcattatgtaaagaagatgcaacaatataaagtagtgggaactagtgactaaccccatcggaatcatcagtttttcgaagagctgcaactacatcagccaactgcgagattctttttttcaaatctgaatcatcatctgacaagtcatatggctgtaaagatgaatcactagaggaataagaattctcacttccactatcatccacatcattatcatcaacacctgagtctgattcaagatttagtgaagctggatcaataatctcatctggatcaagcacattcaagtccaataacttctttttaccccttttactcatgcttatcctgccattagagggggaatcagagcctttgcctgaatctgacgttgttagtatttttctttctccaacacctttttctttgcaatttgatgcagctagagtgcctttctttgggacatttaatccaaattcccaatcaattgtctcaccactgcagctatcatcaaggtataaaggattttttggatcaataactttagacaacactaaagcaacagtgctagccattcttcgaactaagttatttggactctccagcctacctggaacatttacacataatattagaagatgaatggaaactgctatttcttaaaatagagatgggaacaatttggcctttctggcacaaaaattcaggaacctgtcctattgttctacttttttgtccttcttttttccaggatggac----------------------------------------------------------------------------------------------------------------------------------------------------------------------------------------------------------------------------------
>_R_Albizia_multiflora_Hughes_3090@NODE_1_length_1410_cov_122.835709
cgctcttatgagtttttcagcaacatctatagccctttccacctgcaacaaaaatgtacaacttaattgacatctaggagtcttcct------agttttaacgcaaaaaaggacactagggaacttgtactcaacaggtcaagcagaacttcagagggcaataacttaaaatgactttgggagccaaaatggaagtcagctaggttatatttatcataagggtaggttatgattcatgtccttaaggtcataatcatatgtttgtgtatcattccaaaatgacggtaagccggggtgctaatcagagctggtttaatagaagctcaaaaattaaaagacttaaatg--------aattttgcagttgttaaactatttaattaacaccgcatcatattaagcttaacagtcaatcagcatcacctcaactgtcagaaatcttgaattccatcattatgtaaagaagatgcaagaatataaagtagtgggaactagtgactaaccccatcggaatcatcagtttttcgaagagctgcaactacatcagccaactgcgagattctttttttcaaatctgaatcatcatctgacaagtcatatggctgtaaagatgaatcgctagaggaataagaattctcacttccactatcatccacatcattatcatcaacagctgagtctgattcaagatttagagaagctggatcaataatctcatctggatcaagcacattaaactccaataacttctttttaccccttttactcatgcttatcctgccattagagggggaatcagagcctttgtctgaatctgacgttgttagtatttttctttctccaacacctttttctttgcaatttgatgcagctaaagtgcctttctttgggacatttaatccaaattcccaatcaattgtctcaccactgcagctatcatcaaggtataaaggattttttggatcaataactttagacaacactaaagcaacagtgctagccattcttcgaactaagttatttggactctccagcctacctggaacatttacacataacattagaagatgaatggaaactgctatttcttaaaatagagatgggaacaatttggcctttctggcacaaaaattcaggaacctgtcctattgttctactttttttttcttcttttttccaggatgg----acacacacacacacaaaagatatcagatattcagagctcagattatttaatcagaagtgaagccatctccctatctggaaacccccagagtactaatagactgcttccaggctccagctctaacactattttccttaggctagggctaggtattcaagcagtgttcttgaggattg-gatgaacagtaatcaacaaaaatcacaaaagcgtagttgccatc---
>_R_Albizia_niopoides_Simon_1601@NODE_1_length_1335_cov_156.823529
cgctcttatgagtttttcagcaacatctatagccctttccacctgcaacaaaaatgtacaacttaattgacatctaggagtctttct------agttttaacgcaaaaaaggacactaaggaacttgtactcaacagttcaagcacaacttcagagggcaataacttaaaatgactttgggagccaaaatggaagtcagctaggttatgtttatcataagggtagcttatgattcatgtccttaaggtcataatcatatgtttgtgtatcattccaaaatgacggtaagccagggtgctaatcagagctggtttaataggagctcaaaaattaaaagacttaaatgaattttgcaattttgcaattgttaaactatttaattaatgccgcatcatattaagctcaacagtcaatcagcatcacctcaactgtcagaaatctt-aattccatcattatgtaaagaagatgcaacaatataaagtagtgggaactagtgacgaaccccatcagaatcatcagtttttcgaagaactgcaactacatcagccaactgcgagattctttttttcaaatctgaatcatcatctgacaagtcatatggctgtaaagatgaatcactagaggaatatgaattctcacttccactatcatccacatcattatcatcaacacctgagtctgaatcaagatttagtgaagctggatcaataatctcatctggatcaagcacattaaactccaataacttctttttaccccttttcctcacgcttatcctgccattagagggggaatctgagcccttgtctggatctgacgttgttagtatttttctttctccaacacctttttctttgcaatttgatgcagctagagtgcctttctttgggacatttaatccaaattcccaatcaattgtctcaccactgcagctatcatcaaggtataaaggattttttggatcaataactttagacaacactaaagcaacagtgctagccattcttcgaactaagttatttggactctccagcctacctggaacatttacacataatattagaagatgaatggaaactgctatttcttaaaatttagatgggaacaatttggcctttctggcacaaaaattcgggaacctgtcctattgttctacttttttttccttcttttttccaggatggacatacacacacacacacaaaagatatcagaaattcagagctcagattatttaatcagacgtggagctatctccctgtctggaaacccccagagtactaatagactgcttccaggctccagctctaacactatttt--------------------------------------------------------------------------------------------
>_R_Albizia_sinaloensis_Hughes_1576@NODE_1_length_1295_cov_83.002463
---------------------------------------------------------------------------------------------------------------------------cttgaactcaacaggtcaagcagaacttcagagggcaataacttaaaatgactttgggagccaaaatggaagtcagctaggttatgtttatcataagggtaggttatgattcatgtccttaaggtcataatcatatgtttgtgtatcattccaaaatgatggtaagccagggtgctaatcagaaccggtttaatagaagctcaaaaattaaaagacttaaatgaattttgcaattttgcaattgttaaactatttaattaacattgcatcatattaagcttaacggtcaat---catcacctcaactgtcagaaatcttgaattccatcattatgtaaagaagatgcaacaatataaagtagtgggaactagtgactaaccccatcggaatcatcagtttttcgaagagctgcaactacatcagccaactgagagattctttttttcaaatctgaatcatcatctgacaagtcataaggctgtaaagatgaatcattagaggaatatgaattctcacttccactatcatccacatcattatcatcaacacctgagtctgattcaagatttagtgaagctggatcaataatctcatctggatcaagcacaataaactccaataacttgtttttaccccttttactcatgcttatcctgccattagagggggaatcagagcccttgtctggatctgatgttgttagtatttttctttctccaacacctttttctttgcaatttgatgcagctagagtgcctttctttgggacatttaatccaaattcccaatcaattgtctcaccactgcagctatcatcaaggtataaaggattttttggatcaataactttagacaacactaaagcaacagtgctagccattcttcgaactaagttatttggactctccagcctacctggaacatttacacataatattagaagaagaatggaaactgctatttcttaaaatagagatgggaacaatttggcctttctggcacaaaaattcaggaacctgtcctattgttctacttttttttccttcttttttccaggatgg------acacacacacacaaaagatatcag-aattcagagctcagattatttaatcagaagtggagccatctccctatctggaaacccccagagtactaatagactgcttccaggctccagctctaacactattttccttaggctagggctaggtagtcaagtagaattcttgaggatcgtgatgaacagtaatcaacaaatatcacaaaagcgtagttgccatcact
>_R_Albizia_subdimidiata_var_minor_Gorts_341@NODE_1_length_1059_cov_33.702648
-------------------------------------------------------------------------------------------------------------------------------------------------------------------------------------------------------------------------------------------------------------------------------------------------ccggggtgctaatcagagctggtttaatagaagctcaaaaattaaaagacttacatg--------aattttgcaattgttaaactatttaattaacaccacatcacattaagcttaacagtcaatcagcatcacctcaactgtcagaaatctcgaattccatcattatgtaaagaagatgcaacaatataaagtagtgggaactagtgactaaccccatcggaatcatcagtttttcgaagagctgcaactacatcagccaactgtgagattctttttttcaaatctgaatcatcatctgacaagtcatatggctgtaaagatgaatcactagaggaataagaattctcacttccactatcatccacatcattatcatcaacacctgagtctgattcaagatttagtgaagctggatcaataatctcatctggatcaagcacattcaagtccaataacttctttttaccccttttactcatgcttatcctgccattagagggggaatcagagcctttgcctgaatctgacgttgttagtatttttctttctccaacacctttttctttgcaatttgatgcagctagagtgcctttctttgggacatttaatccaaattcccaatcaattgtctcaccactgcagctatcatcaaggtataaaggattttttggatcaataactttagacaacactaaagcaacagtgctagccattcttcgaactaagttatttggactctccagcctacctggaacatttacgcataatattagaaaatgaatggaaactgctatttcttaaaatagagatgggaacaatttggcctttctggcacaaaaattcaggaacctgtcctattgttctacttttttttccttcttttttccaggatggacacaaacacacacacacaaaagatatcagaaattcagagctcagattatttaatcagaagtgaagccatctccccatctggaaacccccagagtactaatagactgcttccaggctccagctctaacactattttcattaggctagggctaggtattcaag------------------------------------------------------------------
>_R_Albizia_tomentella_Leach_Dunlop_3801@NODE_1_length_1366_cov_129.500388
-----------------------------------------------------ctgtacaacttaattgacatctaggagtctttctacactgagttttaacgcaaaaagggacacaagggaacttgcactcaacaggaaaagcagaaattcagagggcaataacttaaattgactttgggagccaaaatgggagtcagctaggttatgtttatcataagggtgggttatgatttatgtccttaaggtcataatcatatgtttgtgtatcattccaaaatgacggtaagctagggtgctaatcagagctggtttaatagaagctaaaaaatcaaaacacttaaatgaagtttgaaattcagcaattgttaaactatttaattaacaccgcatcatattaagcttaacagtaaatcagcatcacctcaactgtcagaaatcttgaattccatcattatgtaaagaagatgcaacgatgtaaagtagagggaactaatgactaaccccatcggaatcatcagttttccgaagagctgcaactacatcagccaactgcgagattctttttttcaaatctgaatcatcatctgacaagtcatatggctgtaaagatgaatcactagaggaatatgaattctcacttccgctatcatccacatcactatcatcaataccagagtctgattgaagatttagcgaagctggatcaataatctcatctggatcaagcaaattaaactccaataacttctttttaccctttttactcatgcttatcctgccattagagggggaatcagagcccttgtctggatctgacgttgttagtatttttgtttctccaaaacctttttctttgcaatttgatgcagctagagtacctttcttgggcacatttaatccaaattcccaatcaattgtctcacccctgcagctatcgtcaaggtataaaggattttttggatcaataactttagacaacactaaagcaatagtgctagccattcttcgaactaagttatttggactctccagcctacctggaacatttacacaaaatattagaagatgaatgaaaactgctatttcttaaaatagagatgggaacaatctggcctttctggcacaaaaattcaggaacctgtcctgttgttctacttttttcttcttccttttttcaggacgg--------acacacacacaaaagaaatcagaaattcagagctcagattatttaatcagaagtggagccatttccctatctggaaacaaccagagtactaatagactgcttctaggctccagctctaacacgattttccttaagctagggctaggtattcaagtagtgttcttgagaactgtgatgagcagtaattaacaatcaacaaaaaagcatagttgcca-cact
>_R_Albizia_tomentosa_Hughes_648@NODE_1_length_1201_cov_120.984875
-------------------------------------------------------------------------------------------------------------------------------tactcaacaggtcaagcagaacttcagagggcaaaaacttaaaatgactttgggagccaaaatggaagtcagcttggttatgtttatcataagggtaggttatgattcatgtccttaaggtcataatcatatgtttgtgtatcattccaaaatgatggtaagccagggtgctaatcagaaccggtttaatagaagctcaaaaattaaaagacttaaatgaattttgcaattttgcaattgttaaactatttaattaacattgcatcatattaagcttaacagtcaat---catcacctcaactgtcagaaatcttgaattccatcattatgtaaagaagatgcaacaatatagagtagtgggaactagtgactaaccccatcggaatcatcagtttttcgaagagctgcaactacatcagccaactgtgagattctttttttcaaatctgaatcatcatctgacaagtcatatggctgtaaagatgaatcattagaggaatatgaattctcacttccactatcatccacatcattatcatcaacacctgagtctgattcaagatttagtgaagctggatcaataatctcatctggatcaagcacaataaactccaataacttgtttttaccccttttactcatgcttatcctgccattagagggggaatcagagcccttgtctggatctgatgttgttagtatttttctttctccaacacctttttctttgcaagttgatgcagctagagtgcctttctttgggacatttaatccaaattcccaatcaattgtctcaccactgcagctatcatcaaggtataaaggattttttggatcaataactttagacaacactaaagcaacagtgctagccattcttcgaactaagttatttggactctccagcctacctggaacatttacacataatattagaagaagaatggaaactgctatttcttaaaatagagatgggaacaatttggcctttctggcacaaaaattcaggaacctgtcctattgttctacttttttttccttcttttttccaggatgg------gcacacacacacaaaagatatcag-aattcagagctcagattatttaatcagaagtggagccatctccctatctggaaacccccagagtactaatagactgcttccaggctccagctctaacactattttccttaggctaggg-------------------------------------------------------------------------------
>_R_Albizia_xerophytica_Hughes_1435@NODE_1_length_1449_cov_82.545918
cgctcttatgagtttttcagcaacatctatagccctttccacctgcaacaaaaatgtacaaattaattgacatccaggagtctttct------agttttaacgcaaaaaaggacactagggaacttgtactcaacaggtcaagcagaacttcagagggcaataacttaaaatgactttgggagccaaaatggaagtcagctaggttatgtttatcataaggttaggttatgattcatgtccttaaggtcataatcatatgtttgtgtatcattccaaaatgacggtaagccagggtgctaa----------------------tcaaaaattaaaagacttaaatgaattttgcaattttgcaattgttaaactatttaattaacattgcatcatattaagcttaacagtcaat---catcacctcaactgtcagaaatcttgaattccatcattatgtaaagaagatgcaacaatataaagtagtgggaactagtgactaaccccatcagaatcatcagtttttcgaagagctgcaactacatcagccaactgcgagattctttttttcaaatctgaatcatcatctgacaagtcatatggctgtaaagatgaatcattagaggaatatgaattctcacttccactatcatccacatcattatcatcaacacctgagtctgattcaagatttagtgaagctggatcaataatctcatctggatcaagcacattaaactccaataacttgtttttaccccttttactcatgcttatcctgccattagagggggaatcagagcccttgtctggatcagacgttgttagtatttttctttctccaacacctttttctttgcaatttgatgcagctagagtgcctttctttgggacatttaatccaaattcccaatcaattgtctcaccactgcagctatcatcaaggtataaaggattttttggatcaataactttagacaacacaaaagcaacagtgctagccattcttcgaactaagttatttggactctccagcctacctggaacatttacgcataatattagaagatgaatggaaactgccatttcttaaaatagagatgggaacaatttggcctttctggcacaaaaattcaggaacctgtcctattgttctactatttttttcttcttttttccaggatgg------acacacacacacaaaagatatcagaaattcagagctcagattatttaatcagaagtggagccatctccctatctggaaacccccagagcactaatagactgcttccaggctccagctctaacactattttccttaggctagggctaggtattcaagtagtgttcttgaggatcgtgatgaacagtaatcaataaatat------------------------
>_R_Balizia_elegans_Iganci_870@NODE_1_length_1196_cov_128.190349
-----------------------------------------------------------------------------------------------------------------------------------------------------------------------------------------------------------gttatgtttatcataagggtgggttatgattcatgtccttaaggtcataatcatatgtttgtgtatcattccaaaatgacagtaagccagggtgctaatcagagctggtttaatagaagctcaaaaattataacacttaaatg--------aattttgcaattgttaaactatttaattaacaccgcatcatattaagcttaacagtcaatcagcatcacctcaactgtcagaaatcttgaattccatcattatgtaaagaagatgcaacaatataaagtagtgggaactaatgactaaccccgtcagaatcatcagtttttcgaagagctgcaactacatcagccaactgcgagattctttttttcaaatctgaatcatcatctgacaagtcatatggctgtaaagatgaatcactagaggaatatgaattctcacttccactatcatccacatcattatcatcaacacccgagtctgattcaagatttagtgaagctggatctataatctcatctggatcaagcacattaaactccaatgacttctttttacccctgttactcatgcttatcctgccattagagggggaatcagagcccttgtctggatctgacgttgttagtatttttgtttctccaacacctttttctttgcaatttgatgcagctagagtgcctttcttggggacatttaatccaaattcccaatcaattgtctcatcactgcagctatcaccaaggtataaaggattttttggatcaataactttagacaacactaaagcaatagtgctagccattcttcgaactaagttatttggactctccagcctacctggaacatttatacaaaatattagaagatgaatggaaactgctatttcttaaaatagagatgggaacaatttggcctttctggcacaaaaatttaggaacctgtcctattgttctacttttttt-tcttcttttttccaggacgg--acacacacacacacacaaaagaaatcagaaattcagagctcagattatttaatcagaagtggagccatctccctatctggaaacccccagagtactaatagactgcttccaggctccagctctaacacgattttccgtaagctagggagaggtattcaagtagtgttcttgaggattgtgatgagcagtaatcaacaattatcacaacagcatagttgccgtc---
>_R_Balizia_pedicellaris_Queiroz_15529@NODE_1_length_927_cov_354.956422
---------------------aacatctatagccctttccacctgtaacaaaaatgtacaacttaatcgacatctaggagtctttctacaccaaattttaacgcaaaaaaggacactagggaacttgtactcaacaggtcaagcagaacttcagacggcaataacttaaaatgactttgggagccaaaatggaagtcagctaggttatgtttatcataagggtgggttatgattcatgtccttaaggtcataatcatatgtttgtgtatcattccaaaatgacggcaagccagggtgctaatcagagctggtttaatagaagctcaaaaattaaaacacttaaatg--------aattttgcaattgttaaactatttaattaacaccgcatcatattaagcttaacagtcaatcagcatcacctcaactgtcagaaatcttgaattccatcattatgtaaagaagatgcaacaatataaagtagtggcaactaatgactaaccccgtcggaatcatcagtttttcgaagagctgcaactacatcagccaactgcgagattctttttttcaaatctgaatcatcatctgacaagtcatatggctgtaaagatgaatcactagaggaatatgaattctcacttccactatcatccacatcattatcatcaacacccgagtctgattcaagatttagtgaagctggatcaataatctcatctggatcaagcacattaaattccaatgacttctttttacccctgttactcatgcttatcctgccattagagggggaatcagagcccttgtctggatctgacgttgttagtatttttgtttctccaacacctttttctttgcaatttgatgcagctagagtgcctttgttgggtacatttaatccaaattcccaatcaattgtctcaccactgcagctatcaccaaggtataaaggatt-------------------------------------------------------------------------------------------------------------------------------------------------------------------------------------------------------------------------------------------------------------------------------------------------------------------------------------------------------------------------------------------------------------------------------------------------------------------------
>_R_Cathormion_obliquifoliolatum_Wieringa_6519@NODE_1_length_1097_cov_122.014395
-----------------------------------------------------------------------------------------------------------------------------------------------------------------------------------ggagctaaaatggaagtcagctatgatatgtttatcacaagggtgggttatgattcatgtccttaaggtcataatcatatgtttgtgtatcattccaaaatgacggtaagccagggtgctaatcagagctggtttaatagaagctcaaaaattaaaacacttaaatgaattttgcaattttgcaattgttaaactatttaattaacaccgcatcatattaagctcaacagtcaatcagcatcacctcaactgtcagaaatcttgaattccatcattatgtaaagaagatgcaacaatataaagtagtgggaactaaggactaaccccgtcagaatcatcagtttttcgaagagctgcaactacatcagccagctgcgagattctttttttcaaatctgaatcatcatctgacaagtcatatggctgtaaagatgaatcactagaggaatatgaattctcacttccactatcatccacatcattatcatcaacacccgagtctgattcaagatttagtgaagctggatcaataatctcatctggatcaagcacattaaactccaatgacttctttttacccctgttactcatgcttatcctgccattagagggggaatcagagcccttgtctggatctgacgttgttaatatttttgtttctccaacacctttttctttgcaatttgatgcagctagagtgcctttcttggggacatttaatccaaattcccaatcaattgtctcaacactgcagctatcaccaaggtataaaggattttttggatcaataactttagacaacactaaagcaacagtgctagccattcttcgaactaagttatttggactctccagcctacctggaacatttatacaaaatattagaagatgaatggaaactgctatttcttaaaatagagatgggaacaatttggcatttctggcacaaaaatttaggaacctatcctattgttctacttttttt-tcttcttttttccaggacgg------acacacacacacaaaagaaatcagaaattcagagctcagattatttaatcagaagtggagccatctccctatctggaaacccccagagtact----------------------------------------------------------------------------------------------------------------------------------
>_R_Cathormion_rhombifolium_Deighton_3618@NODE_1_length_1296_cov_78.646432
---------------------------------------------------------------------------------------------------------------------------------------------agcagaacttcagagggcaataacttaaaatgactttgggagctaaaatggaagtcagctaggatatgtttatcacaagggtgggttatgattcatgtgcttaaggtcataatcatatgtttgtgtatcattccaaaatgacggtaagccagggtgctaatcagagctggtttaatagaagctcaaaaattaaaacacttaaatgaattttgcaattttgcaattgttaaactatttaattaacaccgcatcatattaagctcaacagtcaatcagcatcacctcaactgtcagaaatcttgaattccatcattatgtaaagaagatgcaacaatataaaggagtgggaactaaggactaaccccgtcagaatcatcagtttttcgaagagctgcaactacatcagccagctgcgagattctttttttcaaatctgaatcatcatctgacaagtcatatggctgtaaagatgaatcactagaggaatatgaattctcacttccactatcatccacatcattatcatcaacacccgagtctgattcaagatttagtgaagctggatcaataatctcatctggatcaagcacattaaactccaatgacttctttttacccctgttactcatgcttatcctaccattagagggggaatcagagcccttgtctggatctgacgttgttagtatttttgtttctccaacacctttttctttgcaatttgatgcagctagagtgcctttcttggggacatttaatccaaattcccaatcaattgtctcaccactgcagctatcaccaaggtataaaggattttttggatcaataactttagacaacactaaagcaacagtgctagccattcttcgaactaagttatttggactctccagcctacctggaacatttatacaaaatattagaagatgaacggaaactgctatttcttaaaatagagatgggaacaatttggcctctctggcacaaaaatttaggaacctatcctattgttctacttttttt-tcttcttttttccaggacgg------agacgcacacacaaaagaaatcagaaattcagagctcagattatttaatcagaagtggagccatctccctatctggaaacccccagagtactaatagactgcttccaggctccagctctaacacgattttccataagctagggagaggtattcaagtagtgttcttgaggattgtgatgagcagtaataaacaaatatcacaaaagcatagttgccgtcact
>_R_Enterolobium_cyclocarpum_MWC9020@NODE_1_length_1228_cov_292.304083
--------------------------------------------------------------------------------------------aagttttaacgcaaaaagggacactagggaacttgcactcaacaggtcaagcagaaattcagagggcaataacttaaattgactgtgggagacaaaatggaagtcagctaggttatgtttatca-gaaggtgggttatgattcatgtccttaaggtcataatcatatgtttgtgcatcaattcaaaatgacggtaagccagggtgctaatcagagctggtttaatagaagctcaaaaattaaaacacttaaatgaagtttgcaattcagcaattgttaaactatttaattaacaccgcatcatattaagcttaacaatcaatcagcatcacctcaactgtcagaaatcttgaattccatcattatgtaaagaagatgcaacaatataaagtagtgggaactaatgactaaccccatcggaatcatcagtttttcgaagagctgcaattacatcagccaactgcgagattctttttttcaaatctgaatcatcatctgacaagtcatatggctgtaaagatgaatcactagaggaatatgaattctcacttccactatcatccacatcattatcatcaacacccgagtctgattcaagacttagtgaagctggatcaataatctcatctggatcaagcacattaaactccaataacttttttttaccccttttactcatgcttatcctgccattagagggggaatcagagcccttgtctggatcggacgttgttagtatttttgtttctccaacacctttttctttgcaatttgatgcagccagagtgcctttcttggggacatttaatccaaattcccaatcaattgtctcaccactgcagctatcatcaaggtatagaggattttttggatcaataactttagacaacactaaagcaacactgctagccattcttcgaactaagttatttggactctccagcctacctggaacatttacacaaaatattagaagatgaatggaaactgctatttcttaaaatagagatgggaacaatttggcctttctggcacaaaaattcaggaacctgacctattgttctacttttttt-tcttccttttttcaggacgg----acatacacacacaaaaaagaaatcagaaattcagagctcagattatttaatcaaaagtggagccatttccctatctggaaacccccagagtactaatagactgcttccaggctccagctctaacacaattttcctt----------------------------------------------------------------------------------------
>_R_Hydrochorea_corymbosa1_Bonadeu_655@NODE_1_length_685_cov_2607.863492
----------------------------------------------------------------------------------------------------------------------------------------------------------------------------------------------------------------------------------------------------------------------------------------------------------------------------------------------------------------------------------------------------------------------------------------------------------------------------------------------------------------------ccccgtcagaatcatcagtttttcgaagagctgcaactacatctgccagctgcgagattctttttttcaaatctgaatcatcatctgacaagtcatatggctgtaaagatgaatcactagaggaatatgaattctcacttccactatcatccacatcattatcatcaacacccgagtctgattcaagatttagtgaagctggatcaataatctcatctggatcaagcacattaaactccaatgacttctttttacccctgttactcatgcttatcctgccattagagggggaatcagagcccttgtctggatctgacgttgttagtatttttgtttctccaacacctttttctttgcaatttgatacagctagagtgcctttcttggggacatttaatccaaattcccaatcaattgtctcaccactgcagctatcaccaaggtataaaggattttttggatcaataactttagacaacactaaagcaacagtgctagccattcttcgaactaagttatttggactctccagcctacctggaacatttatacaaaatattagaagatgaatggaaactgctatttcttaaaatagagatgggaacaatttggcctttctggcacaaaaatttaggaacctatcctattgttctacttttttt-tcttcttttttccaggacgga-----------------------------------------------------------------------------------------------------------------------------------------------------------------------------------------------------------------------------------
>_R_Hydrochorea_gonggrijpii_Tillett_45696@NODE_1_length_1207_cov_132.183186
------------------------------------------------------------------------------agtctttctacaccaaattttaacgcaaaaaaggacactagggaacttgtactcaacaggtcaagcagaacttcagagggcaataacttaaaatgactttgggagccaaaatggaagtcagctaggttatgtttatcataagggtgggttatgattcatgtccttaaggtcctaatcatatgtttgtgtatcattccaaaatgacggtaagccagggtgctaatcagagctggtttaatagaagctcaaaaattaaaacacttaaatg--------aattttgcaattgttaaactatttaattaacaacaaatcatattaagcttaacagtcaatcagcatcacctcaactgtcagaaatcttgaattccatcattatgtaaagaagatgcaacaatataaagtagtgggaactaatgactaaccccgtcggaatcatcagtttttcgaagagctgcaactacatcagccaactgcgagattctttttttcaaatctgaatcatcatctgacaagtcatatggctgtaaagatgaatcactagaggaatatgaattctcacttccactatcatccacatcattatcatcaacacccgagtctgattcaagatttagtgaagctggatcaataatctcatctggatcaagcacattaaactccaatgacttctttttacccctgttactcatgcttatcctgccattagagagggaatcagagcccttgtctggatctgacgttgttagtatttttgtttctccaacacctttttctttgcaatttgatgcagctagagtgcctttcttgggtacatttaatccaaattcccaatcaattgtctcaccactgcagctatcaccaaggtataaaggattttttggatcaataactttagacaacactaaagcaatagtgctagccattcttcgaactaagttatttggactctccagcctacctggaacatttatacaaaatattagaagatgaatggaaactgctatttcttaaaatagagatgggaacaatttggcctttctggcacaaaaatttaggaacctgt-ctattgttctactttttttttcttcttttttccaggacggacacacacacacacacacaaaagaaatcagaaattcagagctcagattatttaatcagaagtggagccatctccctatctggaaacccccagagt-------------------------------------------------------------------------------------------------------------------------------------
>_R_Jupunba_barbouriana_Iganci_847@NODE_1_length_1747_cov_117.368263
cgctcttatgagtttttcagcaacatctatagccctttccacctgtaacaaaaatgtacaacttaatcgacatctaggagtctttctacaccaagttttaacgcaaaaaatgacactagggaacttgtactcaacaggtcaagcagaacttcagagggcaataacttaaaatgactttgggagccaaaatggaagtcagctaggttatgtttatcataagggtgggttatgattcatgtccttaaggtcataatcatatgtttgtgtatcattccaaaatgacggtaagccagggtgctaatcagagctggtttaatagaagctcaaaaattaaaacacttaaatg--------aattttgcaattgttaaactatttaattaacaccgcatcatattaagcttaacagtcaatcagcatcacctcaactgtcagaaatcttgaattccatcattatgtaaagaagatgcaacaatataaagtagtgggaactaatgactaaccccgtcggaatcatcagtttttcgaagagctgcaactacatcagccaactgcgagattctttttttcaaatctgaatcatcatctgacaagtcatatggctgtaaagatgaatcactagaggaatatgaattctcacttccactatcatccacatcattatcatcaacacccgagtctgattcaagatttagtgaagctggatcaataatctcatctggatcaggcacattaaactccaatgacttctttttacccctgttactcatgcttatgctgccattagagggggaatcagagcccttgtctggatctgacgttgttaataattttgtttctccaacacctttttctttgcaatttgatgcagctagagtgcctttcttggggacatttaatccaaattcccaatcaattgtctcaccactgcagctatcaccaaggtataaaggattttttggatcgataactttagacaacactaaagcaacagtgctagccattcttcgaactaagttatttggactctccagcctacctggaacatttatacaaaatattagaagatgaatggaaactgctatttcttaaaatagagatgggaacaatttggcctttctggcacaaaaatttaggaacctgtcctattgttctacttttttt-tcttcttttttccaggacgg--acacacacacacacataaaagaaatcagaaattcagagctcagattatttaatcagaagtggagccatctccctatctgcaaacccccagagtactactagactgcttccaggctccagctctaacatgattttccgtaagctagggagaggtattaaagtagtgttcttgaggattgtgatgagcagtaatcaacaaatatcacaaaagcatagttgccgtcact
>_R_Jupunba_commutata_Maguire_46145@NODE_1_length_1235_cov_131.657168
-------------------------------------------------------------------------------------------------------------------------------------------------------------------acttaaaatgactttgggagccaaaatggaagtcagctaggttatgtttatcataagggtgggttatgattcatgtccttaaggtcataatcatatgtttgtgtatcattccaaaatgaaggtaagccagggtgctaatcagagctggtttagtagaagctcaaaaattaaaacacttgaatg--------aattttgcaattgttaaactatttaattaacaccgcatcatattaagcttaacagtcaatcagcatcacctcaactgtcagaaatcttgaattccatcattatgtaaagaagatgcaacaatataaagtagtgggaactaatgactaaccccgtcagaatcatcagtttttcgaagagctgcaactacatcagccaactgcaagattctttttttcaaatctgaatcatcatctgacaagtcatatggctgtaaagatgaatcactagaggaatatgaattctcacttccactatcatccacatcattatcatcaacacccgagtctgattcaagatttagtgaagctggatcaataatctcatctggatcaagcacattaaactccaatgacttctttttacccctgttactcatgcttatcctgccattacggggggaatcagagcccttttctggatctgacgttgttagtatttttgtttctccaacacctttttctttgcaatttgatgcagctagagtgcctttcttggggacatttaatccaaattcccaatcaattgtctcaccactgcagctatcaccaaggtataaaggattttttggatcaataactttagacaacactaaagcaacagtgctagccattcttcgaaccaagttatttggactctccagcctacctggaacatttatacaaaatattagacgatgaatggaaactgctatttcttaaaatagagatgggaacaatttggcctttctggcacaaaaatataggaacctgtcctattgttctacttttttt-tcttcttttttccaggacggacacacacacacacacacacaagaaatcagaaattcagagctcagattatttaatcagaagtggagccatctccctatctggaaacccccagagtactaatagactgcttccaggctccatctctaacacaattttccgtaagctagggagaggtattcaagtagtgttcttgaggattgtgatgagcagtaatcaacaaatatcccaacagcatagttg--------
>_R_Jupunba_filamentosa_Lima_7487@NODE_1_length_1853_cov_96.793919
cgctcttatgagtttttcagcaacatctatagccctttccacctgtaacaaaaatgtacaacttaatcgacatctaggagtctttctacaccaagttttaacgcaaaaaaggacactagggaacttgtactcaacaggtcaagcagaacttcagagggcaataacttaaaatgactttgggagccaaaatggaagtcagctaggttatgtttatcataagggtgggttatgattcatgtccttaaggtcataatcatatgtttgtgtatcattccaaaatgacggtaagccagggtgctaatcagagctggtttaatagaagctcaaaaattaaaacacttaaatg--------aattttgcaattgttaaactatttaattaacactgcatcatattaagcttaacagtcaatcagcatcacctcaactgtcagaaattttgaattccatccttatgtaaagaagatgcaataatataaagtagtgggaactaatgactaaccccatcggaatcatcagtttttcgaagagctgaaactacatcagccaactgcgagattctttttgtcaaatctgaatcatcatctgacaagtcatatggttgtaaagatgaatcactagaggaatatgaattctcacttccactatcatccacatcattatcatcaacacccgagtctgattcaagatttagtgaagctggatcaataatctcatctggatcaagcacattaaactccaatgacttctttttacccctgttactcatgcttatcctgccattagagcgggaatcagaacccttgtctggatctgacgtcgttagtatttttgtttctccaacacctttttctttgcaatttgatgcagctagagtgcctttcttggggacatttaatccaaattcccaatcaattgtctcaccactgcagctatcaccaaggtataaaggattttttggatcaataactttagacaacactaaagcaacagtgctagccattcttcgaactaagttatttggactctccagcctacctggaacatttatacaaaatattagaagatgaatggaaactgctatttcttaaaatagagatgggaacaatttggcctttctggcacaaaaattcaggaacctgtcctattgttctacttttttt-tcttgttttttccaggacggacacacacacaaaaaaaaaaaagaaatcagaaattcagagctcagattatttaatcagaattggagccatctccctatctggaaacccgcagagtactaatagactgcttccaggctccagctctaacacgattttccataagctagggagaggtattcaagtagtgttcttgaggattgtgatgagcagtaatcaacaaatatcacaaaagcatagttgccgtcact
>_R_Jupunba_laeta_Mori_25147@NODE_1_length_1158_cov_47.996300
-----------------------------------------------------------------------------------------------------------------------------------------------cagaacttcagagggcaataacttaaaatgactttgggagccaaaatggaagtcagctaggctatgtttatcataagggtgggttatgattcatgtccttaaggtcataatcatatgtttgtgtatcattccaaaatgacggtaagccagggtgctaatcagagctggtttaatagaagctcaaaaattaaaacagttaaatg--------aattttgcaattgttaaactatttaattaacaccgcatcatattaagcttaacagtcaatcagcatcacttcaactgtcagaaatcttgaattccatcattatgtaaagaagatgcaacaacataaagtagtgggaactaaggactaaccccgtcggaatcatcagtttttcgaagagctgcaactacatcagccaactgcgagattctttttttcaaatctgaatcatcatctgacaagtcatatggctgtaaagatgaatcactagaggaatatgaattctcacttccactatcatccacatcattatcatcaacacccgagtctgattcaagatttagtgaagctggatcaataatctcatctggatcaagcacattaaactccaatgacttctttttacccctgttactcatgcttatcctgccattagagggggaatcagagcccttgtctggatctgacgttgttagtatttttgtttctccgacacctttttctttgcaatttgatgcagctagagtgcctttcttggggacatttaatccaaattcccaatcaattgtctcaccactgcagctatcaccaaggtataaaggattttttggatcaataactttagacaacactaaagcaacagtgctagccattcttcgaactaagttatttggactctccagcctacctggaacatttatacaaaatattagaagatgaatggaaactgctatttcttaaaatagagatgggaacaatttgacctttatggcacaaaaatttaggaacctgtcctattgttctacttttttt-tcttcttttttccaggacggacacacacacacacacacaacagaaatcagaaattcagagctcagattatttaatcagaagtggagccatctccctatctggaaacccccagagtactaatagactgcttccaggctccagct---------------------------------------------------------------------------------------------------------
>_R_Jupunba_langsdorfii_Ribeiro_728@NODE_1_length_1876_cov_94.136187
cgctcttatgagtttttcagcaacgtctatagccctttccacctgtaacaaaaatgtacaacttaatcaacatctaggagtctttctacaccaagttttaacgcaaaaaaggacactagggaacttgtactcaacaggtcaagcagaacttcagagggcaataacttaaaatgactttgggagccaaaatggaagtcagctaggttatgtttatcataagggtgggttatgattcatgtccttaaggtcataatcatatgtttgtgtatcattccaaaatgacggtaagccaggatgctaatcagagctggtttaatagaagctcaaaaattaaaacacttgaatgaattttacaattttgaaattgttaaagtatttaattaacaccgcatcatattaagcttaacagtcaatcagcatcacctcaactgtcagaattcttgaattccatcattatgtaaagaagatgcaacaatataaagtagtaggaactaatgactaaccccatcggaatcatcagtttttcgaagagctgcaactacatcaaccaactgcgagattctttttttcaaatctgaatcatcatctgacaagtcatatggctgtaaagatgaatcactagaggaatatgaattctcacttccactatcatccacatcattatcatcaacacccgagtctgattcaagatttagtgaagctggatcaataatctcatctggatcaagcacattaaactccaatgacttctttttaccccttttactcatgcttatcctgccattagagggggaatcagagcccttgtctggatctgacgttgttagtatttttgtttctccaacacctttttctttggaatttgatgcagctagagtgcctttcttggggacatttaatccaaattcccaatcaattatctcaccactgcagctatcatcaaggtataaaggcttttttggatcaataactttagacaacactaaagcaacagtgctagccattcttcgaactaagttatttggactctccagcctacctggaacatttatacaaaatattagaagatgaatggaaactgctatttcttaaaatagaggtgggaacaatttggcctttctggcacaaaaattcaggaacctgtcctattgttctacttttttt-tcttcttttttccaggacggacacactcacacacacacaaaagaaatcagaaattcagagctcagattatttaatcagaagtggagccatctccctatctggaaacccccagagtactaatagactgcttccaggctccagctctaacacgattttctgtaagctagggagaggtattcaagtagtgttcttgaggattgtgatgagcagtaatcaacaaatatcacaaaagcatagttgtcgtcact
>_R_Jupunba_limae_Iganci_261@NODE_1_length_1830_cov_95.176840
cgctcttatgagtttttcagcaacatctatagccctttccacctgtaacaaaaatgtacaacataatcgacatctaggagtctttctacaccaagttttaacgaaaaaaagggcactagggaacttgtactcaacaggtcaagcagaacttcagagggcaataacttaaaatgactttgggagccaaaatggaagtcagctaggttatgtttatcataagggtgggttatgattcatgtgcttaaggtcataatcatatgtttgtgtatcattccaaaatgacggtaagccagggtgctaatcagagctggtttaatagaagctcaaaaattaaaacacttaaatg--------aattttgcaattgttaaactatttaattaacaccgcatcatattaagcttaacagtcaatcagcatcacctcaactgtcagaaatcttgaattccatcattatgtaaagaagatgcaacaatataaagtagtgggaactaatgactaaccccgtcggaatcatcagtttttcgaagagctgcaactacatcagccaactgggagattctttttttcaaatctgaatcatcatctgacaagtcatatggttgtaaagatgaatcactagaggaatatgaattctcacttccactatcatccacatcattatcatcaacacccgagtctgattcaagatttagtgaagctggatcaataatctcatctggatcaagcacattaaactccaatgacttctttttacccctgttactcatgcttatcctgccattagagggggaatcagagcccttgtctggatctgacgttgttagtatttttgtttctccaacaccattttctttgcaatttgaggcagctagagtgcctttcttggggacatttaatccaaattcccaatcaattgtctcaccactgcagctatcaccaaggtataaaggattttttggatcaataactttagacaacactaaagcaacagtgctagccattcttcgaactaagttatttggactctccagcctacctggaacatttatacaaaatattagaagatgaatggaaactgctatttcttaaaatagagatgggaacaatttggcctttctggcacaaaaatttaggaaccggtcctattgttctacttttttt-tcttcttttttccaggacggacacacacacacacacaaaaaagaaatcagaaattcagagctcagattatttcatcagaagtggagccatctccctatctggaaacccccagagtactaatagactgcttccaggctccagctctaacacgattttccgtaagctagggagagttattcaagtagtgttcttgaggattgtgatgagcagtaatcaacaaatatcacaaaagcatagttgccgtcact
>_R_Jupunba_longipedunculata_Cardona_2682@NODE_1_length_1132_cov_119.110900
---------------------------------------------------------------------------------------------------------------------------------------------------------------------ttaaaatgactttgggagccaaaatggaagtcagctaggttatgtttatcacaagggtgggttatgattcatgtccttaaggtcataatcatatgtttgtgtatcattccaaaatgacggtaagccagggtgctaatcagagctggtttaatagaagctcaaaaattaaaacacttaaatg--------aattttgcaattgttaaactatttaattaacaccacatcatattaagctaaacagtcaatcagcatcacctcaactgtcagaaatcttgaattccatcattatgtaaagaagatgcaacaatataaagtagtgggaactaatgactaaccccgtcggaatcatcagtttttcgaagagctgcaactacatcagccaactgcgagattctttttttcaaatctgaatcatcatctgacaagtcatatggctgtaaagatgaatcactagaggaatatgaattctcacttccactatcatccacatcattatcatcaacacccgagtctgattcaagatttagtgaagctggatcaataatctcatctggatcaagcacattaaactccaatgacttctttttacccctgttactcatgcttatcctgccattagaggggaaatcagagcccttgtttggatctgacgttgttagtatttttgtttctccaacaccttttgctttgcaatttgatgcagctagagtgcctttcttggggacatttaatccaaattcccaatcaattgtctcaccactgcagctatcaccaaggtataaaggattttttggatcaataactttagacaacagtaaagcaacagtgctagccattcttcgaactaagttatttggactctccagcctacctggaacatttatacaaaatattagaagatgaatggaaactgctatttcttaaaatagagatgggaacaatttggcctttctggcacaaaaatttaggaacctgtcctattgttctacttttttt-tcttcttttttccaggacgg--atatacacacacacacaaaagaaatcagaaattcagagctcagattatttaatcagaagtggagccatctccctatctgcaaacccccagagtactactagactgcttccaggctccagct---------------------------------------------------------------------------------------------------------
>_R_Jupunba_macradenia_Lourteig_3021@NODE_1_length_1151_cov_72.540968
-----------------------------------------------------------------------------------------------------------------------ggaacttgtactcaacaggtcaagcagaacttcagagggcaataacttaaaatgactttgggagccaaaatggaagtcagctaggttatgtttatcataagggtgggttatgattcatgtccttaaggtcataatcatatgtttgtgtatcattccaaaatgacggtaagccagggtgctaatcagagctggtttaatagaagctcaaaaattaaaacacttaaatg--------aattttgcaattgttaaactatttaattaacaccgcatcatattaagcttaacagtcaatcagcatcacctcaactgtcagaaatcttgaattccatcattatgtaaagaagatgcaacaatataaagtagtgggaactaatgactaaccccatcggaatcatcagtttttcgaagagctgcaactacatcagccaactgcgagagtgtttttttcaaatctgaatcatcatctgacaagtcatatggctgtaaagatgaatcactagaggaatatgaattctcacttccactatcatccacatcattatcatcaaaacccgagtctgattcaagatttagtgaagctggatcaataatctcatctggatcaagcacattaaactccaatgacttctttttacccctgttactcatgcttatcctgccattagagcgggaatcagagcccttgtctggatctgacgttgttagtatttttgtttctccaacacctttttctttgcaatttgatgcagctagagtgcctttcttggggacatttaatccaaattcccaatcaattgtctcaccactgcagctatcaccaaggtataaaggattttttggatcaataactttagacaacactaaagcaacagtgctagccattcttcgaactaagttatttggactctccagcctacctggaacatttatacaaaatattagaagatgaatggaaactgctatttcttaaaatagagatgggaacaatttggcctttctggcacaaaaatttaggaacctgtcctattgttctacttttttt-tattcttttttccaggacggacacacccacacacacacaaaagaaatcagaaattcagagctcagatcatttaatcagaagtggagccatctccctatctggaaacc---------------------------------------------------------------------------------------------------------------------------------------------
>_R_Jupunba_microcalyx_Iganci_855@NODE_1_length_1682_cov_117.189408
cgctcttatgagtttttcagcaacatctatagccctttccacctgtaacaaaaatggacaacttaatcgacatctaggagtctttctacaccaagttttaacgcaaaaaaggacactggggaacttgtactcaacaggtcaagcagaacttcagagggcaataacttaaaatgactttgggagccaaaatggaagtcagctaggttatgtttatcataagggtgggttatgattcatgtccttaaggtcataatcatatgtttgtgtatcattccaaaatgacggtaagccagggtgctaatcagagctggtttaatagaagctcaaaaattaaaacacttaaatg--------aattttgcaattgttaaactatttaattaacaccgcatcatattaagcttaacagtcaatcagcatcacctcaactgtcagaaatcttgaattccatcattatgtaaagaagatgcaacaatataaagtagtgggaactaatgactaaccccatcggaatcatcagtttttcgaagagctgcaactacatcagccaactgagagattctttttttcaaatctgaatcatcatctgacaagtcatatggctgtaaagatgaatcactagaggaatatgaattctcacttccactatcatccacatcattatcatcaacacccgagtctgattcaagatttagtgaagctggatcaataatctcatctggatcaagcacattaaactccaatgacttctttttaccccttttactcatgcttatcctgccattagagggggaatcagagcccttgtctggatctgacgttgttagtatttttgtttctccaacacctttttctttgcaatttgatgcagctagagtgcctttcttggggacgtttaatccaaattcccaatcaattgtctcaccactgcagctatcaccaaggtataaaggattttttggatcaataactttagacaacactaaagcaacagtgctagccattcttcgaactaagttatttggactctccagcctacctggaacatttgtacaaaatattagaagatgaatggaagctgctatttcttaaaatagagatgggaacaatttggcctttctggcacaaaaatttaggaacctgtcctattgttctacttttttt-tcttcttttttccaggacggacacacacacacacacacaaaagaaatcagaaattcatagctcagattatttaatcagaagtggagccatctccccatctggaaacccccagagtactaatatactgcttccaggctccagctctaacacaattttccgtaagctagggagaggtattcaagtaatgttcttgaggattgtgatgagcagtaatcaacaattatcacaacagcatagttgccgtcact
>_R_Jupunba_oppositifolia_Liegier_16014@NODE_1_length_1304_cov_100.320293
cgctcttacgagtttttcagcaacatctatagccctttccacctgtaacaaaaatgtacaacttaatcgacatctaggagtctttctacaccaagttttaacgcaaaaaaggacactagggaacttgtactcaacaggtcaagcagaacttcagagggcgataacttaaaatgactttgggagccaaaatggaagtcagctaggttatgtttatcataagggtgggttacgattcatgtccttaaggtcataatcatatgtttgtgtatcattcctaaatgacagtaagccagggtgctaatcagagctggtttaatagaagctcaaaaagtaaaacac----------------------------tcaaactatttaattaacaccgcatcatattaagcttaacagtcaatcagcatcacctcaactgtcagaaatcttgaattccatcattatgtaaagaagatgcaacaatataaagtagtgggaactaaggactgaccccgtcggaatcatcagtttttcgaagagctgcaactacatcagccaactgcgagattctttttttcaaatctgaatcatcatctgacaagtcatatggctgtaaagatgaatcactagaggaatatgaattctcacttccactatcatccacatcattatcatcaacacccgagtctgattcaagatttagtgaagctggatcaataatctcatctggatcaagcacattaaactccaatgacttctttttacccctgttactcatgcttatcctgccattagagggggaatcagagcccttgtctggatctgatgttgttagtatttttgtttctccaacacctttttctttgcaatttgatgcagctagagtgcctttcttggggacatttaatccaaattcccaatcaattgtctcaccactgcagctatcaccaaggtataaaggattttttggatcaataactttagacaacactaaagcaacagtgctagccattcttcgaactaagttatttggactctccagcctacctggaacatttatacaaaatattagaagatgaatggaaactgctatttcttgaaatagagatgggaacaatttggcctttctggcacaaaaatttaggaacctgtcctattgttctactttttttttcttcttttttccaggacggacacacacacacacacacaacagaaatcagaaattcagagctcagattatttaatcagaagtggagccatctccctatctggaaacccccagagtactaatagactgcttccaggctccagctctaacacgattttccg-----------------------------------------------------------------------------------------
>_R_Jupunba_villosa_Borges_423@NODE_1_length_1663_cov_143.498108
cgctcttatgagtttttcagcaacatctatagccctttccacctgtaacaaaaatgtacaacttaatcgacatctaggagtctttctacaccaaggtttaacgcaaaaaaggacactagggaacttgtactcaacaggtcaagcagaacttcagagggcaataacttaaaatgactttgggagccaaaatggaagtcagctaggttatgtttatcataagggtgggttatgattcatgtgcttaaggtcataatcatatgtttgtgtatcattccaaaatgacggtaagacagggtgctaatcagagctggtttaatagaagctcaaaaattaaaacacttaaatg--------aattttgcaattgttaaactatttaattaacaccgcatcatattaagcttaacagtcaatcagcatcacctcaactgtcagaaatcttgaataccatcattatgtaaagaagatgcaacaatataaagtagtgggaactaatgactaaccccgtcggaatcatcagtttttcgaagagctgcaactacatcagccaactgggagattctttttttcaaatctgaatcatcatctgacaagtcatatggttgtaaagatgaatcactagaggaatatgaattctcacttccactatcatccacatcattatcatcaacacccgagtctgattcaagatttagtgaagctggatcaataatctcatctggatcaagcacattaaactccaatgacttctttttacccctgttactcatgcttatcctgccattagagcgggaatcagagcccttgtctggatctgacgttgttagtatttttgtttctccaacacctttttctttgcaatttgatgcagctagagtgcctttcttggggacatttaatccaaattcccaatcaattgtctcaccactgcagctatcaccaaggtataaaggattttttggatcaataactttagacaacactaaagcaacagtgctagccattcttcgaactaagttatttggactctccagcctacctggaacatttacacaaaatattagaagatgaatggaaactgctatttcttaaaatagagatgggaacaatttggcctttctggcacaaaaattcaggaacctgtcctattgttctacttttttt-tcttcttttttccaggacgg--acacacacacacacacaaaagaaatcagaaattcagagctcagattatttcatcagaagtggagccatctccctatctggaaacccccagagtactaatagactgcttccaggctccagctctaacacgattttctgtaagctagggagaggtattcaagtagtgttcttgaggattgtgatgagcagtaatcaacaaatatcacaaaagcatagttgctgtcact
>_R_Punjuba_callejasii_Daly_5935@NODE_1_length_816_cov_22.695535
---------------------------------------------------------------------------------------------------------------------------------------------------------------------------------------------------------------------------------------------------------------------------------------------------------ctaatcagagctggtttaatagaagctcaaaaattaaaacacttaaatg--------aattttgcaattgttaaactatttaattaacaccacatcatattaagcttaacagtcaatcagcatcaccccaactgtcagaaatcttgacctccatcattatgtaaagaagatgcaacaatataaagtagtgggaactaatgactaaccccatcagaatcatcagtttttcgaagagctgcaactacatcagccaactgtgagattctttttttcaaatctgaatcatcatctgacaagtcatatggctgtaaagatgaatcactagaggaatatgaattctcacttccactatcatccacatcattatcatcaacaaccgagtctgattcaagatttagtgaagctggatcaataatctcatctggatcaagcacattaaactccaatgacttctttttaccccttttgctcatgcttatcctgccattagagggggaatcagagccctcgtctggatctgacgttgttagtatttttgtttctccaacacctttttctttgcaatttgatgcagctagagtgcctttcctggggacatttaatccaaattcccaatcaattgtctcaccactgcagctatcatcaaggtataaaggattttttggatcaataactttagacaacactaaagcaacagtgctagccattcttcgaactaagttatttggactctccagcctacctggaacatttatacaaaatattagaagatgaatggaaactgttatttcttaaaatagagatgggaacaatttgacctttct----------------------------------------------------------------------------------------------------------------------------------------------------------------------------------------------------------------------------------------------------------------------------------------------------
>_R_Punjuba_racemiflora_Jimenez_Soares_3626@NODE_1_length_1288_cov_141.437655
-----------------------------------------------------------------------------------------------------------------------ggaacttgtactcaacaggtcaagcagaacttcagagggcaataacttaaaatgactttgggagccaaaatggaagtcagctaggttatgtttatcataagggtgggttatgattcatgtccttaaggtcataatcatatgtttgtgtatcattccaaaatgacggtaagccagggtgctaatcagagctggtttaatagaagctcaaaaattaaaacacttaaatgaattttgcaattttgcaattgttaaactatttaattaacaccaca-catattaagcttaacagtcaatcagcatcaccccaactgtcagaaatcttgaattccatcattatgtaaagaagatgcaacaatataaagtagtgggaactaatgactaaccccatcggaatcatcagtttttcgaagagctgcaactacatcagccaactgcgagattctttttttcaaatctgaatcatcatctgacaagtcatatggctgtaaagatgaatcactagaggaatctgaattctcacttccactaccatccacgtcattatcatcaacacccgagtctgattcaagatttagtaaagctggatcaataatctcatctggatcaagcacagtaaactccaatgacttctttttgccccttttactcatgcttttcctgccattagagggggaatcagagccattgtctggatctgacgttgttagtatttttgtttctccaacacctttttctttgcaatttgatgcagctagagtgcctttcttggggacatttaatccaaattcccaatcaattgtctcaccactgcagctatcatcaaggtataaaggattttttggatcaataactttagacaacactaaagcaacagtgctagccattcttcgaactaagttatttggactctccagcctacctggaacaattatacaaaatattagaagatgaatggaaactgctatttcttaaaatagagatgggaacaatttgacctttctggcacaaaaattcaggaacctgtcctattgttctacttttttt-tcttcttttttccagg-----cgcgcgcacgcaaaaaaaaaagaaatcagaaattcagagctcacacaaaagaaacagaagtggagccatctccctatctggaaacccccagagtactaatagactgcttccaggctccagctataacacgattttccgtaagctaggggtaggtattcaattagtgttcttgaggattgtgatgagcagtaaacaacaaatatcacaaaagca--------------
