# Supplementary material for: A new generic circumscription of Hydrochorea (Leguminosae, Caesalpinioideae, mimosoid clade) with an amphi-Atlantic distribution
Source: PhytoKeys. 2022 Aug 22;205:401–37. doi: 10.3897/phytokeys.205.82775 (PMC9849043; doi:10.3897/phytokeys.205.82775)
Supplement: Supplementary material 1 — Supplementary data file S1 [file phytokeys-205-401_article-82775__-s001.zip › MSC_m21039_comp32749_c1_seq1_exon10.aln-cln]

>Afrocalliandra_redacta_Germishuizen_5585@NODE_1_length_1525_cov_222.663674
------------------------------------------------------------------------------------------------------------------------------------------------------------gccctgtttagctcccaggcatatcgtcagtttggaatgat----aaacatatgattatgaccttaaggtcat----------------------taaacataacctagctggcttccattttggctctcaaagtcaacttaagttattgccctctgaagttccgcctgacctgatgagtacaagttccctagggtccttttttgctttaaaacttggtgtagaaagacccctagatgttgattaagttgtacaattttgttgcaggtggaaagggctatagatgttgcagaaaaactcataagagcgtcccctgatgaacttaaacacatagcaggggatctgaccagaacacttgttcatgttcgttgctctgatatatctatagacggagcagaagaatcaactgaagataaacgacaaaaggcattagttgccttgttagtcacctgctcatttgaatcactggatactctaaacaggctattatattctcctaatttggatacaagccaacgcattatgatattagatgtcatgacagaagcagctcaggagctagctgaaatgaaaattatgaaacccaaacacaagactggatccctcgtctcattcgtttcagatacccaaccatggttcttgcctagcagtgcagggcctcctggagcaggttcctggaaggagatctcaagaactgaaacgttattaaattggtcgaacagctacgagagggaacttccctctaaacataatcaaatcaagaaagggaagacacgccagtggagtttgggattgccttcttcacaacagaatgtgagggagtgttcccagaacaagtttcctgtttatgcagctgcattcatgcttcctgccatggagggatttgataagaaaaggcatggtgttgatttgcttggtagggattttatcgtcttcggtaaacttattcatatgcttgggatttgcatgaaatctttagcaatgcacccagaagcttctgtgcttgctccccctctcctggatatgttaagatccaggtattgactgagtaattttttattgaactccaaactgttaaagggcctaatggatttagtaataccgaatttaatacctaaaaattactatctcaccaacataagtgtgacct-----------------------------------------gttcattatgttttgctaatatgctaatgctggcaaaatttcatgtatatgcagggaggtataccaacataaggaagcatatgtgagaagagctgttcttttcgcagctgcatgcatcgtcgtcgctctgcacccaacttacattgcctctgccttgttggaaggaaacacagagatatctgcaggccttgattggattcgcacgtgggcgctcgaggtagctgagtcagacacagatagagaatgttatatggtaaggaagttagaattttcaaaaaa--------tgtctctcgtcttctttctcctacc------ttctaagctgtgcctgaaaaatattttgatcc-ttttttctgatcttgaatttacttctaaagctactttcttttgt
>Afrocalliandra_redacta_Germishuizen_5585@NODE_2_length_591_cov_35.801556
--------------------------------------------------------------------------------------------------------------------------------------------------------------------------------------------------------------------------------------------------------------------------------------------------------------------------------------------------------------------------------------------------------------------------------------------------------------------------------------------------------------------------------------------------------------------------------------------------------------------------------------------------------------------------------------------------------------------------------------------------------------------------agaattgttattattttctcctttataattgagagtttataactcctattattttctcatagtgagattcttctaccttattcttga--------tttttaccctgatttgtttgagagttttccatgtaaatatttgtgttccattattcctcactttatttatctcaaa---------------ttattaactgtaattctactctatctacaacagtatgggtgtttgtgtgtgatgcttatgttgctgtttctttcagacccaa----gagagggaacaagcacagttttgataagaaaaggcacggtgttgatttgcttggtagggattttatcgtcctcggcaaacttattcatatgcttgggatttgcctgaaatatttagcaatacacccagaagcttctgtgcttgcttcccttttcttggagacactggaaggcaga--------gcaggatttt-----------------------------aaagatataaaacatatataattttaaaaccaggaagggccagcccagaacccggatt-----------------------------------------------------------tttcctgacatgggattggacagaata-------tttgggacgggaaaaatttgaacac-------------------------------------------------------------------------------------------------------------------------------------------------------------------------------------------------------------------------------------------------------------------------------------------------------------------------------------
>Albizia_edwallii_Dalmaso_272@NODE_1_length_1090_cov_6.771981
-------------------------------------------------------------------------------------------------------------------------------------------------------------------------------------------------------------------------------------------------------------atcataacctagctgacttccattttggctcccaaagtcattttaagttattgccctctgaagttctgcttgacctgttgagtacaagttccctagtgtccttttttgcgttaaaacttggtgtagaaagactcctatatgttaattaagttgtgcatttttgttgcaggtggaaagggctatagatgttgctgaaaaactcataagagcgtcccctgatgaacttaaacacatagcagcggatctgaccagaactcttgtttatgttcgttgctctggtatatctgtagaaggagcagaagaatcaaccgaagacaaacgacaaaaagcattagttgccttgttagtcacctgctcatttgaatcactggatactctaaacaagctattatattctcctaatttagatatcagccaacgcattatgatattagatgtcatgacagaagcagctcaggagctagctgaaacgaaaattatgaaacccaaacacaagactggatccctcatctcatttgtttcagatacccaaccatggttcttgcctagcagcgcagggcctcctggagctggttcctggaaagagatctcaagaacagaaactttattgaattggtcaaatagctacgagagggaacttccctctaaacataatcaaatcaagaaagggaagacacgccggtggagtttgggattgccttctgcacaaaagaatgtgatggagtgttcccagaacaagtttcctgtttatgcagctgcattcatgcttcctgccatggagggatatgataagaaaaggcacggtgttgatttgcttggtagggattttattgtccttgggaaacttattcatatgcttggggtttgcatgaaatctttagcaatgcacccagaagcatctgcgcttgctccctctctcttggatatgttaagatccaggtattgactgagtaactttttactggactccgacctttgagaaggcctaacggatttaagaatactgaatttcacagttaaaaattactatctcaccaacataagtgtgtcttcttcgttcatttaagtagaattaagattcgcttgttgt--------------------------------------------------------------------------------------------------------------------------------------------------------------------------------------------------------------------------------------------------------------------------------------------------------------------------------------------------------------------------------------------------------------
>Albizia_inundata_Wood_26530@NODE_1_length_1028_cov_148.576567
-----------------------------------------------------------------------------------------------------------------------------------------------------------------------------------------------------------------------------------------------ctacccttatgataaacataacctagctgacttccattttggctcccgaagtcattttaagttattgccctctgaagttctgcttgacctgttgagtacaagttccctcgtgtccttttctgcgttaaaac------tagaaagactcctagatgtcaattaagttgtacatttttgttgcaggtggaaagggctatagatgttgctgaaaaactcataagagcgtcccctgatgaacttaaacacatagcaggggatctgaccagaactcttgtttatgttcgttgctctgatatatctgtggaaggagcagaagaatcaaccgaagacaaacgacaaaaagcattagttgccttgttagtcacctgctcatttgaatcactggatactctaaacaatctattatattctcctaatttagatatcagccaacgcattatgatattagatgtcatgacagaagcagctcaggagctagctgaatcgaaaattatgaaacccaaacacaagactggatccctcatctcatttgtttcagatacccaaccatggttcttgcctagcagcgcagggcctccgggagctggttcctggaaagggatctctagaacagaaactttattgaattggtcaaatagctacgagagggaacttccctctaaacataatcaaatcaagaaagggaagacacgccggtggagtttgggattgccttctgcacaacagaatgtgatggagtgttcccagaacaattttcctgtttatgcagctgcattcatgcttccagccatggagggatatgataagaaaaggcacggtgttgatttgcttggtagggattttatcgtccttgggaaacttgttcatatgcttggggtttgcatgaaatctttagcaatgcacccagaagcatctgcgcttgctccccctctcttggatatgttaagatccaggtattgactgagttactttttgttggactccgagctttgagaaggcctaatggatttaaaaatactgaatttcacagttaa------------------------------------------------------------------------------------------------------------------------------------------------------------------------------------------------------------------------------------------------------------------------------------------------------------------------------------------------------------------------------------------------------------------------------------------------------------------------------------
>Albizia_multiflora_Hughes_3090@NODE_1_length_1490_cov_149.619958
-------------------------------------------------------------------------------------------------------------------------------------------------------------------------ccccggcttaccgtcattttggaatgatacacaaacatatgattatgaccttaaggacatgaatcataacctacccttatgataaatataacctagctgacttccattttggctcccaaagtcattttaagttattgccctctgaagttctgcttgacctgttgagtacaagttccctagtgtccttttttgcgttaaaac------taggaagactcctagatgtcaattaagttgtacatttttgttgcaggtggaaagggctatagatgttgctgaaaaactcataagagcgtcccctgatgaacttaaacacatagcaggggatctgaccagaactcttgtttatgttcgttgctctgatatatctgtggaaggagcagaagaatcaaccgaagacaaacgacaaaaagcattggttgccttgttagtcacctgctcatttgaatcactggatactctaaacaagctattatattctcctaatttagatatcagccaacgcattatgatattagatgtcatgacagaagcagctcaggagctagctgaaacgaaaattatgaaacccaaacacaagactggatccctcatctcatttgtttcagatacccaaccatggttcttgcctagcagcgcagggcctcctggagctggttcctggaaagggatctctagaacagaaactttattgaattggtcaaatagctacgagagggaacttccctctaaacataatcaaatcaagaaagggaagacacgccggtggagtttgggattgccttctgcacaacagaatgtgatggagtgttcccagaacaattttcctgtttatgcagctgcattcatgcttcctgccatggagggatatgataagaaaaggcacggtgttgatttgcttggtagggattttatcgtccttgggaaacttattcatatgcttggggtttgcatgaaatctttagcaatgcacccagaagcatctgctcttgctccccctctcttggatatgttaagatccaggtattgactgagttactttttgtcggactccgagctttgagaaggcctaatggatttaaaaatactgaatttcacagttaaaaattactatctcaccaacataagtgtgttttcttcgttcatttaagtagaattaagatgcgcttgttgtttggttcaccgtgtcttgctagtatgctaatgcaggcaaaataacatgtatatgcagggaggtataccaacataaagaagcatatgtgagaagagctgttctttacgcggctgcatgcatcgtgatcgctcttcacccaacttacattgcaactgccttgttggaaggaaatactgagatatctgccggccttgattggattcgcacatgggcactcgaggtagccgagtcagacacagatagagaatgctatatggtaaggaaattaggagcttccaaaaaaggtctagaatctcttgtcttccatctaccttc-----------------------------------------------------------------------------------
>Albizia_niopoides_Simon_1601@NODE_1_length_1605_cov_163.096859
---------------------------------------------------------------------agcttaatatgatgcggcattaattaaatagtttaaaaattgcaaaattcatttaagtcttttaatttttgagctcctattaaaccagctctgattagcaccctggcttaccgtcattttggaatgatacacaaacatatgattatgaccttaaggacatgaatcataagctacccttatgataaacataacctagctgacttccattttggctcccaaagtcattttaagttattgccctctgaagttgtgcttgaactgttgagtacaagttccttagtgtccttttttgcgttaaaac------tagaaagactcctagatgtcaattaagttgtacatttttgttgcaggtggaaagggctatagatgttgctgaaaaactcataagagcgtcccctgatgaacttaaacacatagcaggtgatctgaccagaactcttgtttatgttcgttgctctgatatatctgtagaaggagcggaagaatcaaccgaagacaaacgacaaaaagcattagttgccttgttagtcacctgctcatttgaatcactggatactctaaacaagctattatattctcctaatttagatatcagccaacgcattatgatattagatgtcatgacagaagcagctcaggagctagctgaaacgaaaattatgaaacccaaacacaagactggatccctcatctcatttgtttcagatacccaaccatggttcttgcctagcagcgcagggcctcctggagctggttcctggaaagagatctcaagaacagaaactttattgaattggtcaaatagctacgagagggaacttccctctaaacataatcaaatcaagaaagggaagacacgccggtggagtttgggattgccttctgcacaacagaatgtgatggagtgttcccagaataattttcctgtttatgcagctgcattcatgcttcctgccatggagggatatgataagaaaaggcacggtgttgatttgcttggtagggattttatcgtccttgggaaacttattcatatgcttggggtttgcatgaaatctttagcaatgcacccagaagcatctgcgcttgctccccctctcttggatatgttaagatccaggtattgactgagtaactttttactggactccgagctttgagaaggcctaatggatttaaaaatgctgaatttcagagttaaaaattactatctcatcaacataagtgtgttttcttggttcatttaagtagaattaagatgcgcttgttgtttggttcaccatgtcttgctagtatgctaatgcaggcaaaatgacatgtatatgcagggaggtataccaacataaagaagcatatgtgagaagagctgttctttacgcggctgcatgcatcgtgatcgctcttcacccaacttacattgcaactgccttgttggaaggaaatactgagatatctgccggccttgattggattcgcacatgggcgctcgaggtggctgagtcagacacagatagagaatgctatatggtaaggagattaggagcttccaaaaaaggtctagaatctc--gtcttcctt---ctaccttctggttctacgcag-------------------------------------------------------------------
>Albizia_subdimidiata_var_subdimidiata_Ferreira_210@NODE_1_length_1558_cov_146.358542
--------------------------------------------ttgaggtgatgctgattgactgttaagcttaatatgatgcggtgttaattaaatagtttaacaattgcaaaattcatttaagtcttttaatttttgagcttctattaaaccagctctgattagcaccctggcttaccgtcattttggaatgatacacaaacatatgattatgaccttaaggacatgaatcataacctacccttatgataaacataacctagctgacttccattttggctcccaaagtcattttaagttattgccctctgaagttctgcttgacctgttgagtacaagttccctagtgtccttttttgcgttaaaac------tagaaagactcctagatgtcaattaagttgtacatttttgttgcaggtggaaagggctatagatgttgctgaaaaactcataagagcttcccctgatgaacttaaacacatagcaggggatctgaccagaactcttgtttatgttcgttgctctgatatatctgtggaaggagcagaagaatcaaccgaagacaaacgacaaaaagcattagttgccttgttagtcacctgctcatttgaatcactggatactctaaacaagctattatattctcctaatttagatatcagccaacgcattatgatattaaatgtcatgacagaagcagctcaggagctagctgaaacgaaaattattaaacccaaacacaagactggatccctcatctcatttgtttcagatacccaaccatggttcttgcctagcagcgcagggcctcctggagttggttcctggaaagggatctctagaacagaaactttattgaattggtcaaatagctacgagagggaacttccctctaaacataatcaaatcaagaaagggaagacacgccggtggagtttgggattgccttctgcacaacagaatgtgatggagtgttcccagaacaattttcctgtttatgcagctgcattcatgcttcctgccatggagggatatgataagaaaaggcacggtgttgatttgcttggtcgggattttatcgtccttgggaaacttattcatatgcttggggtttgcatgaaatctttagcaatgcacccagaagcatctgcgcttgctccccctctcttggatatgttaagatccaggtattgactgagttactttttgttggactccgagctttgagaaggcctaatggatttaaaaatactgaatttcacagttaaaaattactatctcaccaacataagtgtgttttcttcgttcatttaagtataattaagatgcgcttgttgtttggttcaccgtgtcttgctagtatgcgaatgcaggcataataacatgtatatgcagggaggtataccaacataaagaagcatatgtgagaagagctgttctttacgcggctgcatgcatcgtgatcgctcttcacccaacgtacattgcaactgccttgttggaaggaaatactgagatatctgccggccttgattggattcgcacatgggcgctcgaggtagctgagtcagacacagatagagaatgctatatggtaagga---------------------------------------------------------------------------------------------------------------------------------------
>Albizia_xerophytica_Hughes_1435@NODE_1_length_1732_cov_96.363142
ttgcatcttctttacataatgatggaattcaagatttctgacagttgaggtga---tgattgactgttaagcttaatatgatgcaatgttaattaaatagtttaaaaattgcaaaattcatttaagtcttttaatttt----------------------tgattagcaccctggcttaccgtcattttggaatgatacacaaacatatgattatgaccttaaggacatgaatcataacctaaccttatgataaacataacctagctgacttccattttggctcccaaagtcattttaagttattgccctctgaagttctgcttgacctgttgagtacaagttccctagtgtccttttttgcgttaaaac------tagaaagactcctggatgtcaattaatttgtacatttttgttgcaggtggaaagggctatagatgttgctgaaaaactcataagagcgtcccctgatgaacttaaacacatagcaggggatctgaccagaactcttgtttatgttcgttgctctgatatatctgaagaaggagcagaagaatcaactgaagacaaacgacaaaaagcattagttgccttgttagtcacctgctcatttgaatcactggatactctaaacaagctattatattctcctaatttagatatcagccaacgcattatgatattagatgtcatgacagaagcagctcaggagctagctgaaacgaaaattatgaaacccaaacacaagactggatccctcatctcatttgtttcagatacccaaccatggttcttgcctagcagcgcagggcctcctggagctggttcctggaaagagatctcaagaacagaaactttattgaattggtcaaatagctacgagagggaacttccctctaaacataatcaaatcaagaaagggaagacacgccggtggagtttggggttgccttctgcacaacagaatg---tggagtggtcccagaacaattttcctgtttatgcagctgcattcatgcttcctgccatggagggatatgataagaaaaggcacggtgttgatttacttggtagggattttatcgtccttgggaaacttattcatatgcttggggtttgcatgaaatctttagcaatgcacccagaagcatctgcccttgctccccctctcttggatatgttaagatccaggtattgactgagtaactttttgctggactccgagctttgagaaggcctaatggatttaaaaatactgaatttcacagttaaaaattactatctcaccaacataagtgtgttttcttcgttcatttaagtagagttaagatgcgcttgttgtttggttcaccatgtcttgctagtatgctaatgcaggcaaaattacatgtatatgcagggaggtataccaacataaagaagcatatgtgaggagagctgttctttacgcggctgcatgcatcgtgatcgctcttcacccaacttacattgcaactaccttgttggaaggaaatactgagatatctgccggccttgattggattcgcacatgggcgctcgaggtagctgaggcagacacagatagagaatgctatatggtaaggaaattaggagcttcaaaaaaatgtctagaatctc--gtcttc-------------------ctacgcag-------------------------------------------------------------------
>Archidendron_clypearia_Wieringa_1849@NODE_1_length_1644_cov_255.873644
---------------------------------------------------------------------------------------------------------------caaacttcatttaactgctttaatttttgagcttctattaaaccagctctgattagcaccctggcttaccgtaattttggaatgatacacaaacatatgattatgacctcaaggacatgaatcctaacccacccttatgataaacataacctagctgacttccattttggcttccaaagtcaatataagttattgccctctgaagttctgcttgacctgttgagtacaagttccctagcgtccttttttgcgttaaaacttggcgtagaaagactcctagatgtcgattaagttgtacatttttgttgcaggtggaaagggctatagatgttgctgaaaaactcataagagcgtcccctgatgaacttaaacacatagcaggggatctgaccagaactcttgtttatgttcgttgctctgatatatctgtagaaggagcagaagaatcaaccgaagacaaaagacaaaaagcattagttgccttgttagtcacctgctcttttgaatcactggatactctaaacaagctattatattctcctaatttagatatcagccaacgcattatgatattagatgtcatggcagaagcagctcaggagctagctgaaacgaaaattatgaaacccaaacacaagactggatccctcatctcatttgtttcagatacccaaccatggttcttgcctagcagcgcagggcctcctggagctggttcctggaaagagatctcaggaacagaaactttattgaattggtcaaatagctacgagagggaacttccctctaaacataatcaaatcaagaaagggaagacacgccggtggagtttgggattgccttctgcacaacagaatgtgatggagtgttcccagaacaagtttcctgtttatgcagctgcattcatgcttcctgccatggagggatatgataagaaaaggcatggtgttgatttgcttggtagggattttgtcgtccttgggaaacttattcatatgcttggggtttgcatgaaatctttagcaatgcacccagaagcatctgcacttgctccccctctcttggatatgttaagatccaggtattgactgagtaactttttgctggactccgagctttgagaaggcctaatggatttaaaaatactgaatttcacagttaaaaattacaatctcatcaacataagtgtgtcttcttcgttcatttaagtagaattaagatgtgtttgttgtttggttcaccatgttttgctagtatgctaatgcaggcaaaattacatgtatatgcagggaggtataccaacgtaaagaagcatatgtaagaagagctgttctttacgcggctgcatgcatcgtgatcgctcttcacccaacttacattgcaactgccttattggaaggaaatactgagatatctgccggtcttgattggattcgcacatgggcactcgaggtagctgagtcagacacagatagagaatgctatatggtaaggaaattaggagcttcaaaaaaatgtctagaatctcttgtcttccttctcctaccttcttgttctacgcagccctccaaaattcttttgctccatcctttctgatcctgaatgtacttctaaagcttctttcttttgt
>Balizia_elegans_Iganci_870@NODE_1_length_1771_cov_137.971074
ttgcatcttctttacataatgatggaattcaagatttctgacagttgaggtgatgctgattgactgttaagcttaatatgatgcggtgttaattaaatagtttaacaattgcaaaattcatttaagtgttttaatttttgagcttctattaaaccagctctgattagcaccctggcttacagtgattttggaatgatacacaaacatatgattatgaccttaaggacatgaatcataacccacccttatgataaacataacctagctgacttccattttggctcccaaagtcattttaagttattgccctctgaagttctgcttgacctgttgagtacaagttccctagtgtccttttttgcgttaaaacttggtgtagaaagactcctagatgtcgattaagttgtacatttttgttacaggtggaaagggctatagatgttgctgaaaaactcataagagcgtcccctgatgaacttaaacacatagcaggggatctgaccagaactcttgtttatgttcgttgctctgatatatctgtagaaggagcagaagaatcaaccgaagacaaacgacaaaaagcattagttgccttgttagtcacctgctcatttgaatcactggatactctaaacaagctattatattctcctaatttagatatcagccaacgcattatgatattagatgtcatgacagaagcagctcaggagctagctgaaacgaaaattatgaaacccaaacacaagactggatccctcatctcatttgtttcagatacccaaccatggttcttgcctggcagcgcagggcctccaggagctggttcctggaaagagatctcaagaacagaaactttattgaattggtcaaatagctacgagagggaacttccctctaaacataatcaaatcaagaaagggaagacacgccggtggagtttgggattgccttctgcacaacagaatgtgatggagtgttcccagaacaagttccctgtttatgcagctgcattcatgcttcctgccatggagggatacaataagaaaaggcacggtgttgatttgcttggtagggattttatcgtccttgggaaacttattcatatgcttggggtttgcatgaaatcttcagcaatgcacccagaagcatctgcgcttgctccccctctcttggatatgttaagatccaggtattgactgagtaactttttgctggactccgagctttgaggaggcctaatggatttaaaaataccgaaattcacagttaaaaactac--------------------------------------------------atgcgcttgttgtttggttcaccatgttttgctagtatgctaatgcaggcaaaattacatgtatatacagggaggtataccaacataaagaagcatatgtgagaagagctgttcttttcgcggctgcatgcatcgtgatcgctcttcacccaacttacattgcaactgccttgttggaaggaaatactgagatatctgccggccttgattggattcgcacatgggcgctcgaggtagctgagtcagacacagatagagaatgctatatggtaaggaaattaggagcttccaaaaaatgtctagaatctctggtcgtccttctcctaccttctggttttacgcagccctccaaaattcttttgctccattctttctgatcctggatatgcttctaaagcttctttcttttgt
>Balizia_pedicellaris_Queiroz_15529@NODE_1_length_1188_cov_269.511915
-------------------------------------------------------------------taagcttaatatgatgcggtgttaattaaatagtttaacaattgcaaaattcatttaagtgttttaatttttgagcttctattaaaccagctctgattagcaccctggcttgccgtcattttggaatgatacacaaacatatgattatgaccttaaggacatgaatcataacccacccttatgataaacataacctagctgacttccattttggctcccaaagtcattttaagttattgccgtctgaagttctgcttgacctgttgagtacaagttccctagtgtccttttttgcgttaaaatttggtgtagaaagactcctagatgtcgattaagttgtacatttttgttacaggtggaaagggctatagatgttgctgaaaaactcataagagcgtcccctgatgaacttaaacacatagcaggggatctgaccagaactcttgtttatgttcgttgctctgatatatctgtagaaggagcagaagaatcaaccgaagacaaacgacaaaaagcattagttgccttgttagtcacctgctcatttgaatcactggatactctaaacaagctattatattcttctaatttagatatcagccaacgcattatgatattagatgtcatgacagaagcagctcaggagctagctgaaacgaaaattatgaaacccaaacacaagactggatccctcatctcatttgtttcagatacccaaccatggttcttgcctagcagcgcagggcctccaggagctggttcctggaaagagatctcaagaacagaaactctattgaattggtcaaatagctacgagagggaacttccctctaaacataatcaaatcaagaaagggaagacacgccggtggagtttgggattgccttctgcacaacagaatgtgatggagtgttcccagaacaagttccctgtttatgcagctgcattcatgcttcctgccatggagggatacaataagaaaaggcacggtgttgatttgcttggaagggattttatcgtccttgggaaacttattcatatgcttggggtttgcataaaatcttcagcaatgcacccagaagcatctgcgcttgctccccctctcttggatatgttaagatccaggtattgactgagtaactttttgttggactccgagctttgagaaggcctaatggatttaaaagt------------------------------------------------------------------------------------------------------------------------------------------------------------------------------------------------------------------------------------------------------------------------------------------------------------------------------------------------------------------------------------------------------------------------------------------------------------------------------------------------------
>Balizia_spnov_Morim_577@NODE_1_length_1341_cov_361.379471
----------------------------------------------------------------------------------------------------------------------------------------------------------------------gcaccctggcttaccgtcattttggaatgatacacaaacatatgattatgaccttaaggacatgaatcataacccacccttatgataaacataacctagctgacttccattttggctcccaaagtcatttttagttattgccctctgaagttctgcttgacctgttgagtacaagttccctagtgtccttttttgcgttaaaatttggtgtagaaagactcctagatgtcgattaagttgtacatttttgttacaggtggaaagggctatagatgttgctgaaaaactcacaagagcgtcccctgatgaacttaaacacatagcaggggatctgaccagaactcttgtttatgttcgttgctctgatatatctgtagaaggagcagaagaatcaactgaagacaaacgacaaaaagcattagttgccttgttagtcacctgctcatttgaatcactggatactctaaacaagctattatattctcctaatttagatatcagccaacgcattatgatattagatgtcatgacagaagcagctcaggagctagctgaaacgaaaattatgaaacccaaacacaagactggatccctcatctcatttgtttcagatacccaaccatggttcttgcctagcagcgcagggcctccaggagctggttcctggaaagagatctcaagaacagaaactttattgaattggtcaaatagctacgagagggaacttccctctaaacataatcaaatcaagaaagggaagacacgccggtggagtttgggattgccttctgcacaacagaatgtgatggagtgttcccagaacaagttccctgtttatgcagctgcattcatgcttcctgccatggagggatacaataagaaaaggcacggtgttgatttgcttggtagggattttatagtccttgggaaacttattcatatgcttggggtttgcatgaaatcttcagcaatgcacccagaagcatctgcgcttgctccccctctcttggatatgttaagatccaggtattgaccgagtaactttttgctggactccgagctttgagaaggcctaatggatttaaaagtaccgaatttcacagttaaaaactac--------------------------------------------------atgcgcttgttgtttggttcaccatgttttgctagtatgctaatgcaggcaaaattacatgtatatacagggaggtataccaacataaagaagcatatgtgagaagagctgttctttacgcggctgcatgcatcgtgatcgctcttcacccaacttacattgcaactgccttgttggaaggaaatactgagatatctgccggccttgattggattcgcacttgggcg----------------------------------------------------------------------------------------------------------------------------------------------------------------------------------------
>Calliandra_bella_LPQ15696@NODE_2_length_719_cov_131.277259
-----------------------------------------------------------------------------------------------------------------------------------------------------------------------------------------------------------------------------------------------------------------------------------------------------------------------------------------------------------------------------------------------------------------------------------------------------------------------------------------------------------------------------------------------------------------------------------------------------------------------------------------------------------------------------------------------------------------------------------------------------------------------------------------------------------------------------------------------------------------------------------------------------------------------------------------------------------------------------------ttgccttctacaaaacagaatgtgatggagtgttcccagaacaagtttcctgtttatgcagctgcattcatgcttcctgccatggagggttttgataagaaaaggcatggtgttgatttgcttggtagggattttatcgtgcttgggaaactaattcatatgctcgggatttgcatgaaatctttagcaatgcatccagaagcttctgctattgctccccctctcctggatatgttaagatccaggtattgactgagtaaatttttattgaactcctagcggttaaagggcttaatggctttaacaatactgaatttcacacctaaaaatgactatctcatcaacataagtgtgaactgttt-------------------------------------cttcattatgttttgctagtatgctaatgcaggaaagattacatgtttatgcagggaggtatgccaacataaagaagcatatgtg----------------------------------------------------------------------------------------------------------------------------------------------------------------------------------------------------------------------------------------------------------------------------------------------------------------------
>Calliandra_bella_LPQ15696@NODE_3_length_527_cov_201.942222
--------------------------------------------------------------------------------------------------------------------------------------------------------------------------------------------------------------tattattatcgccttaaggacat----------------------taaacataacctagctgacttccattttggttcccaaagtcaacttgagttattgttgtttaaatttctgcctgatctgatgagtacaagttccttagtgtccttttttgggttaaaacttggtgtagagagaatcctagatgttgattaagtcgtacatttttgttgcaggtggaaagggctgtagatgttgcagaaaaactcataagggcatcccctgatggacttaaacacatagca-gggatctgaccagaactctttttcatgttcgttgctctgatatatcggtagaaggagcagaagaatcgactgaagacaaacgac-aaaagcatgagttgccttgttagtcacctgctcatttgaatcactggatattctaaacaagctattgtattctcctaatcttgatacaagccaacgcattatcatattagatgtcatgacagaagcagctcaggagctagctgaaatgaaaattatgaaacccaaacacaagactggatc------------------------------------------------------------------------------------------------------------------------------------------------------------------------------------------------------------------------------------------------------------------------------------------------------------------------------------------------------------------------------------------------------------------------------------------------------------------------------------------------------------------------------------------------------------------------------------------------------------------------------------------------------------------------------------------------------------------------------------------------------------------------------------------------------------------------------------------------------------------------------------------------------------------------------------------------------------------------------------------------------------------------
>Cathormion_obliquifoliolatum_Wieringa_6519@NODE_1_length_1431_cov_201.523983
-------------------------------------------------------------------------------------------------------------------------------------------------------------------------ccctgtattaccgtcattttggaatgatacacaaacatatgattatgaccttaaggacatgaatcataacccacccttgtgataaacatatcctagctgacttccattttagctcccaaagtcattttaagttattgccctctgaagttctgcttgacctgttgagtacaagttccctagtctccttttctgcgttaaaacttggtgtagaaagactcctagatgtcgattaagttgtacatttttgttacaggtggagagggctatagatgttgctgaaaaactcataagagcgtcccctgatgaacttaaacacatagcaggggatctgaccagaactcttgtttatgtccgttgctctgatatatctgtagaaggagcagaagaatcaaccgaagacaaacgacaaaaagcattagttgccttgttagtcacctgctcatttgaatcactggatactctaaacaagctattatattctcctaatttagatatcagccaacgcattatgatattagatgtcatgacagaagcagctcaggagctagctgagacgaaaattatgaaacccaaacacaagactggatccctcatctcatttgtttcagatacccaaccatggttcttgcctagcagcacagggcctccaggagctggttcatggaaagagatctcaagaacagaaactttattgaattggtcaaatagctacgagagggaacttccctctaaacataatcaaatcaagaaagggaagacacgccggtggagtttgggattgccttctgcacaacataatgtgatggtgtgttcccagaacaagttccctgtttatgcagctgcattcatgcttcctgccatggagggatacaataagaaaaggcacggtgttgatttgcttggtagggattttatcgtacttgggaaacttattcatatgcttggggtttgcatgaaatctttagcaatgcacccagaagcatctgcgcttgctccccctgtcttggatatgttaagatccaggtattgactgagtaactttttgctggactccgagctttgagaaggcctaatggatttaaaaataccgaatttcacagttaaaaactac--------------------------------------------------atgcgcttgttgtttgtttcaccatgttttgctagtatgctaatgcaggcaaaattacatgtatatacagggaggtataccaacataaagaagcatacgtgagaagagctgttctttacacggctgcatgcatcgtgatcgctcttcacccaacttacattgcaactgccttgttggaaggaaatactgagatatctgccggccttgattggattcgcacatgggcgctcgaggtagctgagtcggacacagatagagaatgctatatggtaaggaaattaggagcttcaaaaaaatgtctagaatctctggtcgtcctt-------------------------------------------------------------------------------------------
>Cathormion_rhombifolium_Deighton_3618@NODE_1_length_1677_cov_81.291875
-------------acataatgatggaattcaagatttctgacagttgaggtgatgctgattgactgttgagcttaatatgatgcggtgttaattaaatagtttaaaaattgcaaaattcatttaagtgttttaatttttgagcttctattaaaccagctctgattagcaccctggcttaccgtcattttggaatgatacacaaacatatgattatgaccttaagcacatgaatcataacccacccttgtgataaacatatcctagctgacttccattttagctcccaaagtcattttaagttattgccctctgaagttctgcttgacctgttgagtacaagttccctagtctccttttctgcgttaaaacttggtgtagaaagactcctagatgtcgattaagttgtacatttttgttacaggtggagagggctatagatgttgctgaaaaactcataagagcgtcccctgatgaacttaaacacatagcaggggatctgaccagaactctcgtttatgtccgttgctctgatatatctgtagaaggagcagaagaatcaaccgaagacaaacgacaaaaagcattagttgccttgttagtcacctgctcatttgaatcactggatactctaaacaagctattatattctcctaatttagatatcagccaacgcattatgatattagatgtcatgacagaagcagctcaggagctagctgagacgaaaattatgaaacccaaacacaagactggatccctcatctcatttgtttcagatacccaaccatggttcttgcctagcagcacagggcctccaggagctggttcatggaaagagatctcaagaacagaaactttattgaattggtcaaatagctacgagagggaacttccctctaaacataatcaaatcaagaaagggaagacacgccggtggagtttgggattgccttctgcacaacataatgtgatggtgtgttcccagaacaagttccctgtttatgcagctgcattcatgcttcctgccatggagggatacaataagaaaaggcacggtgttgatttgcttggtagggattttatcgtccttgggaaacttattcatatgcttggggtttgcatgaaatctttagcaatgcacccagaagcatctgcgcttgctccccctctcttggatatgttaagatccaggtattgactgagtaactttttactggactccgagctttgagaaggcctaatggatttaaaaataccgaatttcacagttaaaaactac--------------------------------------------------atgcgcttgttgtttggttcaccatgttttgctagtatgctaatgcaggcaaaattacatgtatatacagggaggtataccaacataaagaagcatatgtgagaagagctgttctttacgcggctgcatgcatcgtgatcgctcttcacccaacttacattgcaactgccttgttggaaggaaatactgagatatctgccggccttgattggattcgcacatgggcgctcgaggtagctgagtcggacacagatagagaatgctatatggtaaggaaattaggagcttcaaaaaaatgtctagaatctctggtcgtccttgtcctaccttctggttctacgcagccctccaaaattcttttgctccattctttctgatcctggatatgcttctaaagcttct---------
>Enterolobium_cyclocarpum_MWC9020@NODE_1_length_1598_cov_284.471400
--gcatcttctttacataatgatggaattcaagatttctgacagttgaggtgatgctgattgattgttaagcttaatatgatgcggtgttaattaaatagtttagcaattgcaaacttcatttaagtgttttaatttttgagcttctattaaaccagctctgattagcaccctggcttaccgtcattttgaattgatgcacaaacatatgattatgaccttaaggacatgaatcataacccaccttc-tgataaacataacctagctgacttccattttgtctcccacagtcaatttaagttattgccctctgaatttctgcttgacctgttgagtgcaagttccctagtgtccctttttgcgttaaaacttggtgtagaaagactcctggatgtcaattaagttgtacatttttgttgcaggtggaaagggctatagatgttgctgaaaagctcataagagcgtcccctgatgaacttaaacacatagcaggggatctgaccagaactcttgtttatgttcgttgctctgatgtatctgtagaaggagcagaagaatcaaccgaagacaaacgacaaaaagcattagttgccttgttagtcacctgctcatttgaatcgctggatactctaaacaagctattatattctcctagtttagatatcagccaacgcattatgatattagatgtcatgacagaagcagctcaggagctagctgaaatgaaaattatgaaacccaaacacaagactggatccctcgtctcatttgtttcagatacccaaccatggttcttgcctagcagtgcagggcctcctggagctggttcttggaaagagatctcaagaacagaaactttattgaattggacaaatagctatgagagggaacttccctctaaacgtaatcaaatcaagaaagggaagacacgccagtggagtttgggattgccttctgtacaacagaatgtgatggagtgttcccagaacaagtttcctgtttatgcagctgcattcatgcttcctgccatggagggatatgataagaaaaggcacggtgttgatttgcttggtagggattttgtcgtccttgggaaacttattcatatgcttggggtttgcatgaaatctttagcaatgcacccagaagcatctgcgcttgctccccccctcttggatatgttaagatccaggtattgactgagtaaatttttgctggaccccgagctttgagaaggcctaacggagttaaaaatactgaatttcatggttaaaaattactatctcaccaacataagtgtttcttcttcgttcatctgagtagaattaagatgcgcttgttgtttggttcaccatgttttgctcgcatgctaatgcaggcaaaattacatgtatatgcagggaggtataccaacataaagaagcatatgtgagaagagctgttctttacgcggctgcatgcatcgtgatcgctcttcacccaacttacattgcaactgccttgttggaaggaaatactgagatatctgccggccttgattggattcgcacatgggcgctcgaggtagctgagtcagacacagatagagaa-------------------------------------------------------------------------------------------------------------------------------------------------------
>Hydrochorea_corymbosa1_Bonadeu_655@NODE_1_length_1222_cov_152.103685
----------------------------------------------------------------------------------------------------------------------------------------------------------------------------------------------------------------tgattatgaccttaaggacatgaatcataacccacccttgtgataaacatatcctagctgacttccattttagctcccaaagtcattttaagttattgccctctgaagttctgcttgacctgttgagtacaagttccctagtctccttttctgcgttaaaacttggtgtagaaagactcctagatgtcgattaagttgtacatttttgttacaggtggagagggctatagatgttgctgaaaaactcataagagcgtcccctgatgaacttaaacacatagcaggggatctgaccagaactcttgtttatgtccgttgctctgatatatctgtagaaggagcagaagaatcaaccgaagacaaacgacaaaaagcattagttgccttgttagtcacctgctcatttgaatcactggatactctaaacaagctattatattctcctaatttagatatcagccaacgcattatgatattagatgtcatgacagaagcagctcaggagctagctgaaacgaaaattatgaaacccaaacacaagactggatccctcatctcagttgtttcagatacccaaccatggttcttgcctagcagcacagggcctccaggagctggttcatggaaagagatgtcaagaacagaaactttattgaattggtcaaatagctacgagagggaacttccctctaaacataatcaaatcaagaaagggaagacacgccggtggagtttgggattgccttctgcacaacagaatgtgatggagtgttcccagaacaagttccctgtttatgcagctgcattcatgcttcctgccatggagggatacaataagaaaaggcacggtgttgatttgcttggtagggattttatcgtccttgggaaacttattcatatgcttggggtttgcatgaaatctttagcaatgcacccagaagcatctgcgcttgctccccctctcttggatatgttaagatccaggtattgactgagtaactttttgctggactccgagctttgagaaggcctaatggatttaaaaataccgaatttcacagttaaaaactac--------------------------------------------------atgcgcttgttgtttggttcaccgtgttttgctagtatgctaatgcaggcaaaattacatgtatatacagggaggtataccaacataaagaagcatatgtgagaagagctgttctttacgcggctgcatgcgtcgtgatcgctcttcacc---------------------------------------------------------------------------------------------------------------------------------------------------------------------------------------------------------------------------------------------------------------------
>Hydrochorea_corymbosa2_Iganci_862@NODE_1_length_1509_cov_296.222146
----------------------------------------------------------------------------------------------------------------------catttaagtgttttaatttttgagcttctattaaaccagctctgattagcaccctggcttaccgtcattttggaatgatacacaaacatatgattatgaccttaaggacatgaatcataacccacccttgtgataaacatatcctagctgacttccattttagctcccaaagtcattttaagttattgccctctgaagttctgcttgacctgttgagtacaagttccctagtctccttttctgcattaaaacttggtgtagaaagactcctagatgtcgattaagttgtacatttttgttacaggtggagagggctatagatgttgctgaaaaactcataagagcgtcccctgatgaacttaaacacatagcaggggatctgaccagaactcttgtttatgtccgttgctctgatatatctgtagaaggagcagaagaatcaaccgaagacaaacgacaaaaagcattagttgccttgttagtcacctgctcatttgaatcactggatactctaaacaagctattatattctcctaatttagatatcagccaacgcattatgatattagatgtcatgacagaagcagctcaggagctagctgaaacgaaaattatgaaacccaaacacaagactggatccctcatctcatttgtttcagatacccaaccatggttcttgcctagcagcacagggcctccaggagctggttcatggaaagagatctcaagaacagaaactttattgaattggtcaaatagctacgagagggaacttccctctaaacataatcaaatcaagaaagggaagacacgccggtggagtttgggattgccttctgcacaacagaatgtgatggagtgttcccagaacaagttccctgtttatgcagctgcattcatgcttcctgccatggagggatacaataagaaaaggcacggtgttgatttgcttggtagggattttatcgtccttgggaaacttattcatatgcttggggtttgcatgaaatctttagcaatgcacccagaagcatctgcgcttgctccccctctcttggatatgttaagatccaggtattgaccgagtaactttttgctggactccgagctttgagaaggcctaatggatttaaaaataccgaatttcacagttaaaaactac--------------------------------------------------atgcgcttgttgtttggttcaccatgttttgctactatgctaatgcaggcaaaattacatgtatatacagggaggtataccaacataaagaagcatatgtgagaagagctgttctttacgcggctgcatgcatcgtgatcgctcttcacccaacttacattgcaactgccttgttggaaggaaatactgagatatctgccggccttgattggattcgcacatgggcgctcgaggtagctgagtcagacacagatagagaatgctatatggtaaggaaattaggagcttcaaaaaaatgtctagaatctctggtcgtccttctcctaccttctggttctacgcagccc----------------------------------------------------------------
>Hydrochorea_marginata_Morim_563@NODE_1_length_2070_cov_190.909182
ttgcatcttctttacataatgatggaattcaagatttctgacagttgaggtgatgctgattgactgttgagcttaatatgatgcggttttaattaaatagtttaaaaattgcaaaattcatttaagtgttttaatttttgagcttctattaaaccagctctgattagcaccctggcttaccgtcattttggaatgatacacaaacatatgattatgaccttaaggacatgaatcataacccacccttgtgataaacatatcctagctgacttccattttagctcccaaagtcattttaagttattgccctctgaagttctgcttgacctgttgagtacaagttccctagtctccttttctgcgttaaaacttggtgtagaaagactcctagatgtcgattaagttgtacatttttgttacaggtggagagggctatagatgttgctgaaaaactcataagagcgtcccctgatgaacttaaacacatagcaggggatctgaccagaactcttgtttatgtccgttgctctgatatatctgtagaaggatcagaagaatcaaccgaagacaaacgacaaaaagcattagttgccttgttagtcacctgctcatttgaatcactggatactctaaacaagctattatattctcctaatttagatatcagccaacgcattatgatattagatgtcatgacagaagcagctcaggagctagctgaaacgaaaattatgaaacccaaacacaagactggatccctcatctcatttgtttcagatacccaaccatggttcttgcctagcagcacagggcctccaggagctggttcatggaaagagatctcaagaacagaaactttattgaattggtcaaatagctacgagagggaacttccctctaaacataatcaaatcaagaaagggaagacacgccggtggagtttgggattgccttctgcacaacagaatgtgatggagtgttcccagaacaagttccctgtttatgcagctgcattcatgcttcctgccatggagggatacaataagaaaaggcacggtgttgatttgcttggtagggattttatcgtccttgggaaacttattcatatgcttggggtttgcatgaaatctttagcaatgcacccagaagcatctgcgcttgctccccctctcttggatatgttaagatccaggtattgaacgagtaactttttgctggactccgagctttgagaaggcctaatggatttaaaaataccgaatttcacagttaaaaactac--------------------------------------------------atgcgcttgttgtttggttcaccatgttttgctactatgctaatgcaggcaaaattacatgtatatacagggaggtatacccacataaagaagcatatgtgagaagagctgttctttacgcggctgcatgcatcgtgatcgctcttcacccaacttacattgcaactgccttgttggaaggaaatactgagatatctgccggccttgattggattcgcacatgggcgctcgaggtagctgagtcagacacagatagagaatgctatatggtaaggaaattaggagcttcaaaaaaatgtctagaatctctggtcgtccttctcctaccttctggttctacgcagccctccaaaattcttttgctccattctttctgatcctggatatgcttctaaagcttctttcttttgt
>Jupunba_abbottii_Zanoni_21220@NODE_1_length_1584_cov_127.911082
------------------------------------------------------------------ttaagcttaatatgatgcggtgttaattaaatagtttaacaattgcaaaattcatttgagtgttttactttttgagcttctattaaaccagctctgattagcaccctggcttactgtcatttaggaatgatacacaaacatatgattatgaccttaaggacatgaatcgtaacccacccttgtgataaacataacctagctgacttccattttggctcccaaagtcattttaagttatcgccctctgaagttctgcttgacctgttgagtacaagttccctagtgtccttttttgcgttaaaacttggtgtagaaagactccaagatgtcgattaagttgtacatttttgttacaggtggaaagggctatagatgttgctgaaaaactcgtaagagcgtcccctgatgaacttaaacacatagcaggggatctgactagaactcttgtttatgttcgttgctctgatatatctgtagaaggagcagaagaatcaaccgaagacaaacgacaaaaagcattagttgccttgttagtcacctgctcatttgaatcactggatactctaatcaagctattatattctcctaatttagatatcagccaacgcattatgatattagatgtcatgacagaagcagctcaggagctagctgaaacgaaaattatgaaacccaaacacaagactggatccctcatctcatttgtttcagatacccaaccatggttcttgcctagcagcgcagggcctccaggagctggttcctggaaagagatctcaagaacagaaactttattgaattggtcaaatagctacgagagggaacttccctctaaacataatcaaatcaagaaagggaagacacgccggtggagtttgggattgccttctgcacaacagaatgtgatggagtgttcccagaacaagttccctgtttatgcagctgcattcatgcttcctgccatggagggatacgataagaaaaggcacggtgttgatttgcttggtagggattttatcgtccttgggaaacttattcatatgcttggggtttgcatgaaatctttagcaatgcacccagaagcatctgcgcttgctccccctctcttggatatgttaagatccaggtattgactgagtaactttttgctggactccgagctttgagaaggcctaatggatttaaaaataccgaa-ttcacagttaaa--------------------------------------------------------atgcgcttgttgttt-gttcaccatgttttgccagtatgctaatgcaggcaaaattacatgtatatacagggagatataccaacataaagaagcatatgtgagaagagctgttctttacgcggctgcatgcatcgtgatcgctcttcacccaacttacattgcaactgccttgttggaaggaaatactgagatatctgccggccttgattggattcgcacatgggcgctcgaggtagctgagtcagacacagatagagaatgctatatggtaaggaaattaggagcttcaaaaaaatgtctagaatctctggtcttccttctcctaccttctggttctacgcagccctccaaaattcttttgctccattctttctgat---------------------------------
>Jupunba_asplenifolia_Ekman_6383@NODE_1_length_1272_cov_43.994979
------------------------------------------------------------------------------------------------------------------------------------------------------------------------------------------------------------catatgattatgaccttaaggacatgaatcgtaacccacccttatgataaacataacctagctgacttccattttggctcccaaagtcattttaagttatcgccctctgaagttctgcttgacctgttgagtacaagttccctagtgtccttttttgcgttaaaacttggtgtagaaagactcctagatgtcgattaagttgtacatttttgttacaggtggaaagggctatagatgttgctgaaaaactcgtaagagcgtcccctgatgaacttaaacacatagcaggggatctgactagaactcttgtttatgttcgttgctctgatatatctgtagaaggagcagaagaatcaaccgaagacaaacgacaaaaagcattagttgccttgtcagtcacctgctcatttgaatcactggatactctaatcaagctattatattctcctaatttagatatcagccaacgcattatgatattagatgtcatgacagaagcagctcaggagctagctgaaacgaaaattatgaaacccaaacacaagactggatccctcatctcatttgtttcagatacccaaccatggttcttgcctagcagcgcagggcctccaggagctggttcctggaaagagatctcaagaacagaaactttattgaattggtcaaatagctacgagagggaacttccctctaaacataatcaaatcaagaaagggaagacacgccggtggagtttgggattgccttctgcacaacagaatgtgatggagtgttcccagaacaagttccctgtttatgcagctgcattcatgcttcctgccatggagggatacgataagaaaaggcacggtgttgattggcttggtagggattttatcgtccttgggaaacttattcatatgcttggggtttgcatgaaatctttagcaatgcacccagaagcatctgcgcttgctccccctctcttggatatgttaagatccaggtattgactgagtaactttttgctggactccgagctttgagaaggcctaatggatttaaaaataccgaatttcacagttaaa--------------------------------------------------------atgcgcttgttgttt-gttcaccatgttttgctagtatgctaatgcaggcaaaattacatgtatatacagggagatataccaacataaagaagcatatgtgagaagagctgttctttacgcggctgcatgcatcgtgatcgctcttcacccaacttacattgcaactgccttgttggaaggaaatactgagatatctgccggc----------------------------------------------------------------------------------------------------------------------------------------------------------------------------------------------------------------
>Jupunba_barbouriana_Iganci_847@NODE_1_length_1955_cov_178.812034
ttgcatcttctttacataatgatggaattcaagatttctgacagttgaggtgatgctgattgactgttaagcttaatatgatgcggtgttaattaaatagtttaacaattgcaaaattcatttaagtgttttaatttttgagcttctattaaaccagctctgattagcaccctggcttaccgtcattttggaatgatacacaaacatatgattatgaccttaaggacatgaatcataacccacccttatgataaacataacctagctgacttccattttggctcccaaagtcattttaagttattgccctctgaagttctgcttgacctgttgagtacaagttccctagtgtcattttttgcgttaaaacttggtgtagaaagactcctagatgtcgattaagttgtacatttttgttacaggtggaaagggctatagatgttgctgaaaaactcataagagcgtcccctgatgaacttaaacacatagcaggggatctgaccagaactcttgtttatgttcgttgctctgatatatctgtagaaggagcagaagaatcaaccgaagacaaacgacaaaaagcattagttgccttgttagtcacctgctcatttgaatcactggatactctaaacaagctattatattctcctaatttagatatcagccaacgcattatgatattagatgtcatgacagaagcagctcaggagctagctgaaacgaaaattatgaaacccaaacagaagactggatccctcatctcatttgtttcagatacccaaccatggttcttgcctagcagcgcagggcctccgggagctggttcctggaaagagatctcaagaacggaaactttattgaattggtcaaatagctacgagagggaacttccctctaaacataatcaaatcaagaaagggaagacacgccggtggagtttgggattgccttctgcaccacagaatgtgatggagtgttcccagaacaagttccctgtttatgcagctgcattcatgcttcctgccatggagggatacgataagaaaaggcacggtgttgatttgcttggtagggattttatcgtccttgggaaacttattcatatgcttggggtttgcatgaaatctttagcaatgcacccagaagcatctgcgcttgctccccctctcttggatatgttaagatccaggtattgactgagtaactttttgctggactccgagctttgagaaggcctaatggatttaaaaataccgaatttcacagttaaaaactac--------------------------------------------------atgcgcttgttgtttggttcaccatgttttgctagtatgctaatgcaggcaaaattacatgtatatacagggaggtataccaacataaagaagcatatgtgagaagagctgttctttacgcggctgcatgcatcgtgatcgctcttcacccaacttacattgcaactgccttgttggaaggaaatactgaggtatctgccggccttgattggattcgcacatgggcgctcgaggtagctgagtcagacacagatagagaatgctatatggtaaggaaattaggagcttcaaaaaaatgtctagaatctctggtcttccttctcctaccttttggttctacgcagccctccaaaattcttttgctccattctttctgatcctgaatattcttctaaagcttctttcttttgt
>Jupunba_commutata_Maguire_46145@NODE_1_length_1610_cov_144.212003
ttgcatcttctttacataatgatggaattcaagatttctgacagttgaggtgatgctgattgactgttaagcttaatatgatgcggtgttaattaaatagtttaacaattgcaaaattcattcaagtgttttaatttttgagcttctactaaaccagctctgattagcaccctggcttaccttcattttggaatgatacacaaacatatgattatgaccttaaggacatgaatcataacccacccttatgataaacataacctagctgacttccattttggctcccaaagtcattttaagttattgccctctgaagttctgcttgacctgttgagtacaagttccctagtgtccttttttgcgttaaaacttggtgtagaaagactcctagatgtcgattaagttgtacatttttgttacaggtggaaagggctatagatgttgctgaaaaactcataagagcgtcccctgatgaacttaaacacatagcaggggatctgacgagaactcttgtttatgttcgttgctctgatatatctgtagaaggagcagaagaatcaaccgaagacaaacgacaaaaagcattagttgccttgttagtcacctgctcatttgaatcactggatactctaaacaagctattatattctcctaatttagatatcagccaacgcattatgatattagatgtcatgacagaagcagctcaggagctagctgaaacgaaaattatgaaacccaaacacaagactggatccctcatctcatttgtttcagatacccaaccatggttcttgcctagcagcgcagggcctccaggagctggttcctggaaagagatctcaagaacagaaactttattgaattggtcaaatagctacgagagggaacttccctctaaacataatcaaatcaagaaagggaagacacgccggtggagtttgggattgccttctgcacaacagaatgtgatggagtgttcccagaacaagttccctgtttatgcagctgcattcatgcttcctgccatggagggatacgataagaaaaggcacggtgttgatttgcttggtagggattttatcgtccttgggaaacttattcatatgcttggggtttgcatgaaatctttagcaatgcacccagaagcatctgcgcttgctccccctatcttggatatgttaagatccaggtattgactgagtaactttttgctggactccgagctttgagaaggcctaatggatttaaaaataccgaatttcacagttaaaaactac--------------------------------------------------atgcgcttgttgtttggttcaccatgttttgctagtatgctaatgcaggcaaaattacatgtatatacagggaggtataccaacataaagaagcatatgtgagaagagctgttctttacgcggctgcatgcatcgtgatcgctcttcacccaacttacattgcaactgccttgttggaaggaaatactgagatatctgccggccttgattggattcgcacatgggcgctcgaggtagctgagtcagacacagatagagaatgctatatggtaaggaaattaggagcttcaaaaaaatgtctagaatctctggtcgtccttctcctacctt---------------------------------------------------------------------------------
>Jupunba_filamentosa_Lima_7487@NODE_1_length_1819_cov_124.576349
ttgcatcttctttacataaggatggaattcaaaatttctgacagttgaggtgatgctgattgactgttaagcttaatatgatgcagtgttaattaaatagtttaacaattgcaaaattcatttaagtgttttaatttttgagcttctattaaaccagctctgattagcaccctggcttaccgtcattttggaatgatacacaaacatatgattatgaccttaaggacatgaatcataacccacccttatgataaacataacctagctgacttccattttggctcccaaagtcattttaagttattgccctctgaagttctgcttgacctgttgagtacaagttccctagtgtccttttttgcgttaaaacttggtgtagaaagactcctagatgtcgattaagttgtacatttttgttacaggtggaaagggctatagatgttgctgaaaaactcataagagcgtcccctgatgaacttaaacacatagcaggggatctgaccagaactcttgtttatgttcgttgctctgatatatctgtagaaggagcagaagaatcaaccgaagacaaacgacaaaaagcattagttgccttgttagtcacctgctcatttgaatcactggatactctaaacaagctattatattctcctaatttagatatcagccaacgcattatgatattagatgtcatgacagaagcagctcaggagctagctgaaacgaaaattatgaaacccaaacacaagactggatccctcatctcatttgtttcagatacccaaccatggttcttgcctagcagcgcagggcctccaggagctggttcctggaaagagatctcaagaacagaaactttattgaattggtctaatagctacgagagggaacttccctctaaacacaatcaaatcaagaaagggaagacacgccggtggagtttgggattgccttctgaacaacagaatgcgatggagtgttcccagaacaagttccctgtttatgcagctgcattcatgcttcctgccatggagggatacgataagaaaaggcacggtgttgatttgcttggtagggattttatcgtccttgggaaacttattcatatgcttggggtttgcatgaaatctttagcaatgcacccagaagcatctgcgcttgttccccctctcttggatatgttaagatccaggtattgactgagtaactttttgctggactccgagctttgagaaggcctaatggatttaaaaataccgaatttcacagttaaaaactac--------------------------------------------------atgcgcttgttgtttggttcaccatgttttgctagtatgctaatgcaggcaaaattacatgtatatgcagggaggtataccaacataaagaagcatatgtgagaagagctgttctttacgcggctgcatgcatcgtgatcgctcttcacccaacttacgttgcaactgccttgttggaaggaaatactgagatatctgccggccttgattggattcgcacatgggcgctcgaggtagctgagtcagacacagatagagaatgctatatggtaaggaaattaggagcttcaaaaaaatgtctagaatctctggtcttccttctcctaccttctggttctacgcagccctccaaaattcttttgctccattctttctgatcctgaatatgcttctaaagcttctttcttttgt
>Jupunba_laeta_Mori_25147@NODE_1_length_1384_cov_55.590666
---------------------------------------------------------------------------------------------------------------caaaattcatttaactgttttaatttttgagcttctattaaaccagctctgattagcaccctggcttaccatcattttggaatgatacacaaacatatgattatgaccttaaggacatgaatcataacccacccttatgataaacatagcctagctgacttccattttggctcccaaagtcattttaagttattgccctctgaagttctgcttgacctgttgagtacaagttccctagtgtccttttttgcgttaaaacttggtgtagaaagactcctagatgtcgattaagttgtacatttttgttacaggtggaaagggctatagatgttgctgaaaaactcataagagcgtcccctgatgaacttaaacacatagcaggggatctgaccagaactcttgtttatgttcgttgctctgatatatctgtagaaggagcagaagaatcaaccgaagacaaacgacaaaaagcattagttgccttgttagtcacctgctcatttgaatcactggatactctaatcaagctattatattctcctaatttagatatcagccaacgcattatgatattagatgtcatgacagaagcagctcaggagctagctgaaacgaaaattatgaaacccaaacacaagactggatccctcatctcatttgtttcagatacccaaccatggttcttgcctagcagcgcagggcctccaggagctggttcctggaaagagatctcaagaacagaaactttattgaactggtcaaatagctacgagagggaaattccctctaaacataatcaaatcaagaaagggaagacacgccggtggagtttgggattgccttctgcacaacagaatgtgatggagtgttcccagaacaagttccctgtttatgcagctgcattcatgcttcctgccatggagggatacgataagaaaaggcacggtgttgatttgcttggtagggattttatcgtccttgggaaacttattcatatgcttggggtttgcatgaaatctttagcaatgcacccagaagcatctgcgcttgctccccctctcttggatatgttaagatccaggtattgattgagtaaatttttgctggactccgagctttgataaggcctaatggatttaaaaataccgaatttcacagttaaagactac--------------------------------------------------atgcgcttgttgtttggttcaccatgttttgctagtatgctaatgcacgcaaaattacatgtatatacagggaggtataccaacataaagaagcatatgtgagaagagctgttctttacgcggctgcatgcatcgtgatcgctcttcacccaacttacattgcaactgccttgttggaaggaaatactgagatatctgccggccttgattggatt----------------------------------------------------------------------------------------------------------------------------------------------------------------------------------------------------
>Jupunba_leucophylla_Iganci_839@NODE_1_length_2283_cov_231.334089
ttgcatcttctttacataatgatggaattcaagatttctgacagttgaggtggtgctgattgactgttaagcttaatatga-----tgttaattaaatagtttaacaattgcaaaattcatttaagtgttttaatttttgagcttctattaaaccagctctgattagcaccctggcttaccgtcattttggaatgatacacaaacatatgattatgaccttaaggacatgaatcataacccacccttatgataaacataacctagctgacttccattttggctcccaaagtcattttaagttattgccctctgaagttctgcttgacctgttgagtacaagttccccagtgtccttttttgcgttaaaacttggtgtagaaagactcctagatgtcgattaagttgtccatttttgttacaggtggaaagggctatagatgttgctgaaaaactcataagagcgtcccctgatgaacttaaacacatagcaggggatctgaccagaactcttgtttatgttcgttgctctgatatatctgtagaaggagcagaagaatcaaccgaagacaaacgacaaaaagcattagttgcgttgttagtcacctgctcatttgaatcactggatactctaaacaagctattatattctcctaatttagatatcagccaacgcattatgatattagatgtcatgacagaagcagctcaggagctagctgaaacgaaaattatgaaacccaaacacaagactggatccctcatctcatttgtttcagatacccaaccatggttcttgcctagcagcgcagggcctccaggagctggttcctggaaagagatctcaagaacagaaactttattgaattggtcaaatagctacgagagggaacttccctccaaacataatcaaatcaagaaagggaagacacgccggtggagtttgggattgccttctgcacaacagaatgtgatggagtgttcccagaacaagttccctgtttatgcagctgcattcatgcttcctgccatggagagatacgataagaaaaggcacggtgttgatttgcttggcagggattttatcgtccttgggaaacttattcatatgcttggggtttgcatgaaatctttagcaatgcacccagaagcatctgcgcttgctccccctctcttggatatgttaagatccaggtattgacggagtaactttttgctggactccgagctttgagaaggcctaatggatttaaaaataccgaatttcacagttaaaaactac--------------------------------------------------atgcgcttgttgtttggttcaccatgttttgctagtatgctaatgcaggcaaaattacatgtatatacagggaggtataccaacataaagaagcatatgtgagaagagctgttctttacgcggctgcatgcatcgtgatcgctcttcacccaacttacattgcaactgccttgttagagggaaatactgagatatctgccggccttgattggattcgcacatgggcgctcgaggtagctgagtcagacacagatagagaatgctatatggtaaggaaattaggagcttcaaaaaaatgtctagaatctctggtcttcctcctcctaccttctggttctacgcagccctccaaaattcttttgctccattctttctgatcctgaatatgcttctaaagcttctttcttttgt
>Jupunba_limae_Iganci_261@NODE_1_length_2283_cov_109.733908
ttgcatcttctttacataatgatggaattcaagatttctgacagttgaggtgatgctgattgactgttaagcttaatatgatgcggtgttaattgaatagtttaacaattgcaaaattcatttaagtgttttaagttttgagcttctattaaaccagctccgattagcaccctggcttaccgtcattttggaatgatacacaaacatatgattatgaccttaagcacatgaatcataacccacccttatgataaacataacctagctgacttccattttggctcccaaagtcattttaagttattgccctctgaagttctgcttgacctgttgagtacaagttccctagtgccctttttttcgttaaaacttggtgtagaaagactcctagatgtcgattaagttgtacatttttgttacaggtggaaagggctatagatgttgctgaaaaactcataagagcgtcccctgatgaacttaaacacatagcaggggatctgaccagaactcttgtttatgttcgttgctctgatatatctgtagaaggagcagaagaatcaaccgaagacaaacgacaaaaagcattagttgccttgttagtcacctgctcatttgaatcactggatactctaagcaagctattatattctcctaatttagatatcagccaacgcattatgatattagatgtcatgacagaagcagctcaggagctagctgaaacgaaaattatgaaacccaaacacaagactggatccctcatctcatttgtttcagatacccaaccatggttcttgcctagcagcgcagggcctccaggagctggttcctggaaagagatctcaagaacagaaactttattgaattggtcaaatagctacgagagggaacttccctctaaacataatcaaatcaagaaagggaagacacgccggtggagtttgggattgccct---cacaacagaatgtgatggagtgttcccagaacaagttccctgtttatgcagctgcattcatgcttcctgccatggaaggatacgataagaaaaggcacggtgttgatttgcttggtagggattttatcgtccttgggaaacttattcatatgcttggggtttgcatgaaatctttagcaatgcacccagaagcatctgcgcttgctccccctctcttggatatgttaagatccaggtattgactgagtaactttttgctggactccgagctttgagaaggcctaatggatttaaaaataccgaatttcacagttaaaaactac--------------------------------------------------atgcgcttgttgtttggttcagcatgttttgctagtatgctaatgcaggcaaaattacatatacatacagggaggtataccaacataaagaagcatatgtgagaagagctgttctttacgcggctgcatgcatcgtgatcgctcttcacccaacttacattgcaactgccttgttggaaggaaatactgagatatctgccggccttgattggattcgcacatgggcgctcgaggtagctgagtcagacacagatagagaatgctatatggtaaggaaattaggagcttcaaaaaaatgtctagaatctctggtcgtccttctcctaccttctggttctacgcagccctccaaaattcttttgctccattctttctgatcctgaatatgcttctaaagcttctttcttttgt
>Jupunba_oppositifolia_Liegier_16014@NODE_1_length_1278_cov_151.874271
--------------------------------------------------------------------------------------------------------------------------------------------------------------------------------------------------------caaacatatgattatgaccttaaggacatgaatcgtaacccacccttatgataaacataacctagctgacttccattttggctcccaaagtcattttaagttatcgccctctgaagttctgcttgacctgttgagtacaagttccctagtgtccttttttgcgttaaaacttggtgtagaaagactcctagatgtcgattaagttgtacatttttgttacaggtggaaagggctatagatgttgctgaaaaactcgtaagagcgtcccctgatgaacttaaacacatagcaggggatctgactagaactcttgtttatgttcgttgctctgatatatctgtagaaggagcagaagaatcaaccgaagacaaacgacaaaaagcattagttgccttgttagtcacctgctcatttgaatcactggatactctaatcaagctattatattctcctaatttagatatcagccaacgcattatgatattagatgtcatgacagaagcagctcaggagctagctgaaacgaaaattatgaaacccaaacacaagactggatccctcatctcatttgtttcagatacccaaccatggttcttgcctagcagcgcagggcctccaggagctggttcctggaaagagatctcaagaacagaaactttattgaattggtcaaatagctacgagagggaacttccctctaaacataatcaaatcaagaaagggaagacacgccggtggagtttgggattgccttctgcacaacagaatgtgatggagtgttcccagaacaagttccctgtttatgcagctgcattcatgcttcctgccatggagggatacgataagaaaaggcacggtgttgatttgcttggtagggattttatcgtccttgggaaacttattcatatgcttggggtttgcatgaaatctttagcaatgcacccagaagcatctgcgcttgctccccctctcttggatatgttaagatccaggtattgactgagtaacttttagctggactccgagctttgagaaggcctaatggatttaaaaataccgaatttcacagttaaa--------------------------------------------------------atgcgcttgttgttt-gttcaccatgttttgccagtatgctaatgcaggcaaaattacatgtatatacagggagatataccaacataaagaagcatatgtgagaagagctgttctttacgcggctgcatgcatcgtgatcgctcttcacccaacttacattgcaactgccttgttggaaggaaatactgagatatctgccggctt--------------------------------------------------------------------------------------------------------------------------------------------------------------------------------------------------------------
>Jupunba_trapezifolia_Simon_1600@NODE_1_length_1516_cov_108.817248
----------------------------------------------------------------------------------------------------------aattgcaaaattcatttaagtgttttaatttttgagcttctattaaaccagctctgattagcaccctgtcgtaccatcaatttggaatgatacacaaacatatgattatgaccttaaggacatgaatcataacccacccttatgataaacataacctagctgacttccattttggctcccaaagtcattttaagttattgccctctgaagttctgcttgacctgttgagtacaagttccctagtgtccttttttgcgttaaaacttggtgtagaaagactcttagatgtcgattaagttgtacatttttgttacaggtggaaagggctatagatattgctgaaaaactcataagagcgtcccctgatgaacttaaacacatagcaggggatctgaccagaactcttgtttatgttcgttgctctgatatatctgtagaaggagcagaagaatcaaccgaagacaaacgacaaaaagcattagttgccttgttagtcacctgctcatttgaatcactggatactctaatcaagctattatattcttctaatttagatatcagccaacgcattatgatattagatgtcatgacagaagcagctcaggagctagctgaaacgaaaattatgaaacccaaacacaagactggatccctcatctcatttgtttcagatacccaaccatggttcttgcctggcagcgcaggacctccaggagctggttcctggaaagagatctcaagaacagaaactttattgaattggtcaaatagctacgagagggaacttccctctaaacataatcaaatcaagaaagggaagacacgccggtggagtttgggattgtcttctgcacaacagaatgtgatggagtgttcccagaacaagttccctgtttacgcagctgcattcatgcttcctgccatggagggatacgataagaaaaggcacggtgttgatttgcttggtagggattttatcgtccttgggaaacttattcatatgcttggggtttgcatgaaatctttagcaatgcacccagaagcatctgcgcttgctccccctctcttggatatgttaagatccaggtattgactgagtaactttttgctggattccgagctttgagaaggcctaatggatttaaaaataccgaatttcacagttaaaaactac--------------------------------------------------atgcgcttgttgtttggttcaccatgttttgctagtatgctaatgcaggcaaaattacatgtatatacagggaggtataccaacataaagaagcatacgtgagaagagctgttctttacgcggctgcatgcatcgtgatcgctcttcacccaacttacattgcaactgccttgttggaaggaaatactgagatatctgccggccttgattggattcgcacatgggcgctcgaggtggctgagtcagacgcagatagagaatgctatatggtaaggaaattaggagcttcaaaaaaatgtctagaatctctggtcttccttctcctaccttctggttctacgc---------------------------------------------------------------------
>Punjuba_callejasii_Daly_5935@NODE_1_length_1217_cov_33.349123
-----------------------------------------------------------------------------------------------------------------------------------------------------------------------------------------------aatgatacacaaacatatgattatgaccttaaggacatgaatcataacccacccctatgataaacataacctcactgacttccattttggctcccaaagtcatttgaagttatagccctctgaagttctgcttgacctgttgagtacaagttccctagtgtccttttttgcgttaaaacttggcgtagaaagactcctagatgtcgattaagttgtacatttttgttgcaggtggaaagggctatagatgttgctgaaaaactcataagagcgtcccctgatgaacttaaacacatagcaggggatctgaccagaactcttgtttatgttcgttgctctgatatatctgtagaaggagcagaagaatcaaccgaagacaaacgacaaaaagcattagttgccttgttagtcacctgctcatttgaatcactggatactctaaacaagctattatattctcctaatttagatatcagccaacgcattatgatattagatgtcatgacagaagctgctcaggagctagctgaaacgaaagttatgaaacccaaacacaagactggatccctcatctcatttgtttcagatacccaaccatggttcttacctagcagcgcagggcctcctggagctggttcctggaaagagatctcaagaacagaaactttattgaattggtcaaatagctacgagagggaacttccctctaaacataatcaaatcaagaaagggaagacacgccggtggagtttgggattgccttctgcgcaacagaatgtgatggagtgctcccagaacaagtttcctgtttatgcagctgcattcatgcttcctgccatggagggctatgataagaaaaggcacggtgttgatttgcttggtagggattttatcgtccttgggaaacttattcatatgcttggggttttcatgaaatctttagcaatgcacccagaagcatctgcgctcgctccccctctcttggatatgttaagatccaggtattgactgagtaactttttactggactccgagctttgagaaggcctaatggatttaaaaatactgaatttcacggttaataattactatcttaccaacataggtgtgtcttcttcgttcatttaagtagaattaagaagcgcttgttgtttggttcaccatgttttgctagtatgctaatgcaggcaaaattacatgtatattcagggagg------------------------------------------------------------------------------------------------------------------------------------------------------------------------------------------------------------------------------------------------------------------------------------------------------------------------------------------------
>_R_Acacia_rostellifera_Murphy_466@NODE_1_length_2043_cov_206.647508
acaaacatcctcttggaagagacccaattccacacatcccccaattccagcgtaccaaacgggcccttaagcttaatatgatgcggtgttaattaaatagtttaatagctgcaaacttcatttaagtgttttaatttttgagcttctattaaaccagctccgattagcaccctggcttaccgtcattttggaatgatacacaaacatatgattgtgacctcagggaaatgaatcataacccacccttgtgataaaaataacctagctgacttccattttggctcccaaaatca-attaagttattgccctctgaagttctgcttgacctgttgagtacaagttccctagtgtcctttattgcgttaaaacttggtgtagaaagactcctagatgtcgattaagttgtacatttttgttgcaggtggaaagggctatagatgttgctgaaaaactcataagagcgtcccctgatgaacttaaacacatagcaggggatctgatcagaactcttgtttatgttcgttgctctgatgtatctgtagaaggagcagaagaatcaaccgaagacaaaaggcaaaaagcattagttgccttgttagtcacctgctcatttgaatcactggatactctaaacaagctattatattctcctaacttagatatcagccaacgcattatgatattagatgtcatgacagaagcagctcaggagctagctgaaacgaaaattatgaaacccaaacacaagactggatccctcatctcatttgtttcagatacccaaccatggttcttgcctagcagcgcagggcctcctggagctggttcctggaaagagatctcaggaacagaaactttattgaattggtcaaatagctacgagagggaacttccctctaaacataatcaaatcaagaaagggaagacacgccggtggagtttgggattgccttctgcacaacagaatgtgatggagtgttcccagaacaagtttcctgtttatgcagctgcattcatgcttcctgccatggagggatatgataagaaaaggcacggtgttgatttgcttggtagggattttgtcgtccttgggaaacttattcatatgcttggggtttgcatgaaatctttagcaaagcacccagaagcatctgcgcttgctgcccctctcttggatatgttaagatccaggtattgactgagtaactttttgctggactccgagctttgagaaggcctgatggatttaaaaatactgaatttcacagttaaaaattattttctcaccgatataagtgtgtcttcttcgttcatttaagtagaattga-atgcgcttgttgtttggttcaccatattttgctagtatgctaaggcaggcaaaattacatgtatatgcagggaggtgtaccaacataaagaagcatatgtgagaagagctgttctttacgcggctgcatgcattgtgatcgctcttcacccaacttacattgcaacttccttgttggaaggaaatactgagatatctgccggccttgattggattcgcacatgggcactcgaggtagctgagtcagacacagatagagaatgctatatggtaaggaaattaggagctttaaaaaaatgtctagaatctctcgtcttccttctcctaccttcttgttctacgcagccctccaaaattcttttgctccattctttctgatcctgattatacttctaaagcttctttcttttgt
>_R_Albizia_adinocephala_FHO33_88@NODE_1_length_1928_cov_121.944354
ttgcatcttctttacatagtgatggaattcaagatttctgacagtcgaggtga---tgattgactgttaagcttaatatgatgcactgttaattaaatagtttaacaaatgcaaaattcatttaagtcttttaatttt----------------------tgattagcaccctggcttaccgtcattttggaatgatacacaaacatatgattatgaccttaaggacatgaatcataacctacccttttgataaacataacctagctgacttccattttggctcccaaagtcattttaagttattgccctctgaagttctgcttgacctgttgagtacaagttccctagtgtccttttttgcgttaaaac------tagaaagactcctggatgtcaattaatttgtacatttttgttgcaggtggaaagggctatagatgttgctgaaaaactcataagagcgtcccctgatgaacttaaacacatagcaggggatctgaccagaactcttgtttatgttcgttgctctgatatatctgaagaaggagcagaagaatcaactgaagacaaacgacaaaaagcattagttgccttgttagtcacctgctcatttgaatcactggatactctaaacaagctattatattctcctaatttagatatcagccaacgcattatgatattagatgtcatgacagaagcagctcaggagctagctgaaacgaaaattatgaaacccaaacacaagactggatccctcatctcatttgtttcagatacccaaccatggttcttacctagcagcgcagggcctcctggagctggttcctggaaagagatctcaagaacagaaactttattgaattggtcaaatagctacgagagggaacttccctctaaacataatcaaatcaagaaagggaagacacgccggtggagtttggggtttccttctgcacaacagaatg---tggagtgttcccagaacaattttcctgtttatgcagctgcattcatgcttcctgccatggagggatatgataagaaaaggcacagtgttgatt------------------------------------------tgcttggggtttgcatgaaatctttagcaatgcacccagaagcatctgcgcttgctccccctctcttggatatgttaagatccaggtattgactgagtaactttttgctggactccgagctttgagaaggcctaatggatttaaaaatactgaattt--cagttaaaaattactatctcaccaacataagtgtgttttcttcgttcatttaagtagagttaagatgcgcttgttgtttggttcaccatgtcttgctagtatgctaatgcaggcaaaattacatgtatatgcagggaggtacaccaacataaagaagcatatgtgagaagagctgttctttacgcggctgcatgcatcgtgatcgctcttcacccaacttacattgcaactaccttgttggaaggaaatactgagatatctgccggccttgattggattcgcacatgggcgctcgaggtagctgagtcagacacagatagagaatgctatatggtaaggaaattaggagcttcgaaaaaatgtctagaatctc------------gtcttccttctggttctacgcagccctccaaaattcttttgctccattctttctgatcctgaatatgcttctaaagcttctttcttttgt
>_R_Albizia_burkartiana_StivalSantos_678@NODE_1_length_921_cov_12.003464
---------------------------------------------------------------------------------------------------------------------------------------------------------------------------------------------------------------------------------------------------------------------------------------------------------------ttgccctctgaagttctgcttgacctgttgagta-----tccctagtgtccttttttgggttaaaactcggtg------------tagatgtcaattaagttgttcatttttgttgcaggtggaaagggctatagatgttgttgaaaaactcataagagcgtcccctgatgaacttaaacacatggcaggggatctgaccagaactcttgtttatgttcgttgctctgatatatctgtagaaggagcagaagaatcaaccgaagacaaacgacaaaaagcattagttgccttgttagtcacctgcacatttgaatcgctggatactctaaacaagctattatattctcctaatttagatatcagccaacgcattatgatattagatgtcatgacagaagcagctcaggagctagctgaaacgaaaattatgaaacccaaacacaagactggatccctcatctcatttgtttcagatacccaaccatggttcttgcctagctacgcagggcctcctggagctggttcctggaaagagatctcaagaacagaaactttattgaattggtcaaatagctacgagagggaacttccctctaaacataatcaaatcaagaaagggaagacacgccggtggagtttgggattgccttctgcacaacagaatgtgatggagtgttcccagaacaattttcctgtttatgcagctgcattcatgcttcctgccatggagggatatgataagaaaaggcacggtgttgatttgcttggtagggattttatcgtccttgggaaacttattcatatgcttggggtttgcatgaaatctttagcaatgcacccagaagcatctgcgcttgctccccctctcttggatatgttaagatccaggtattgacagagtaactttttgctggactccgagctttgagaaggccta--------------------------------------------------------------------------------------------------------------------------------------------------------------------------------------------------------------------------------------------------------------------------------------------------------------------------------------------------------------------------------------------------------------------------------------------------------------------------------------------------------------------
>_R_Albizia_coripatensis_Hughes_2433@NODE_1_length_1932_cov_221.971968
ttgcatcttctttacataatgatggaattcaagatttctgacagttgaggtgatgctgattgactgttaagcttaatatgatgcggtgttaattaaatagtttaaaatgtgcaaaattcatttaagtcttttaatttttgagcttctattaaaccagctctgattagcaccctggcttaccatcattttggaatgatacacaaacatatgattatgaccttaaggacatgaatcataacctacccttatgataaacatatcctagctgacttccattttggctcccaaagtcattttaagttattgccctctgaagttctgcttgacctgttgagtacaagttccctagtgtccttttttgcgttaaaacttggtgtagaaagactcctagatgttaattaagttgtgcatttttgttgcaggtggaaagggctatagatgttgctgaaaaactcataagagcgtcccctgatgaacttaaacacatagcagcggatctgaccagaactcttgtttatgttcgttgctctgatatatctgtagaaggagcagaagaatcaaccgaagacaaacgacaaaaagcattagttgccttgttagtcacctgctcatttgaatcactggatactctaaacaagctattatattctcctaatttagatatcagccaacgcattatgatattagatgtcatgacagaagcagctcaggagctagctgaaacgaaaattatgaaacccaaacacaagactggatccctcatctcatttgtttcagatacccaaccatggttcttgcctagcagcgcagggcctcctggagctggttcctggaaagagatctcaagaacagaaactttattgaattggtcaaatagctacgagagggaacttccctctaaacatagtcaaatcaagaaagggaagacacgccggtggagtttgggattgccttctgcacaaaagaatgtgatggagtgttcccagaacaagtttcctgtttatgcagctgcattcatgcttcctgccatggaaggatatgataagaaaaggcacggtgttgatttgcttggtagggattttattgtccttgggaaacttattcatatgcttggggtttgcatgaaatctttggcaatgcacccagaagcatctgcgcttgctccctctctcctggatatgttaagatccaggtattgactgagtaactttttactggactccgacctttgagaaggcctaacggatttaaaaatactgaatttcacagttaaaaattactatctcaccaacataagtgtgtcttcttcgttcatttaagtagaattaagattcgcttgttgtttggttcaccatgtcttgctagtatgctaatgcaggcaaaattacatgtatatgcagggaggtataccaacataaagaagcatatgtgagaagagctgttctttacgcggctgcatgcatcgtgatcgctcttcacccaacttatattgcaactgccttgttggaaggaaatactgagatatctgccggccttgattggattcgcacatgggcgctcgaggtagctgagtcagacacagatagagaatgctatatggtaaggaaattaggagcttcaaaaaaatgtctagaatctcttgtcttccttctcctaccttctggttctacgcagccctccaaaattcttttgctccattctttctgatcctgaatatgcttctaaagcttctttcttttgt
>_R_Albizia_decandra_Vilhena_231@NODE_1_length_1130_cov_33.122507
------------------------------------------------------------------------------------------------------------------------------------------------------------------------------------------------------------------------accttaaggacatgaatcataacctacccttatgataaacataacctagctgacttccattttggctcccaaagtcattttaagttattgccctctgaagttctgcttgacctgttgagtacaagttccctagtgtccttttttgcgttaaaac------tagaaagactcctagatgtcaattaagttgtacatttttgttgcaggtggaaagggctatagatgttgctgaaaaactcataagagcgtcccctgatgaacttaaacacatagcaggggatctgaccagaactcttgtttatgttcgttgctctgatatatctgtggaaggagcagaagaatcaaccgaagacaaacgacaaaaagcattagttgccttgttagtcacctgctcatttgaatcactggatactctaaacaagctattatattctcctaatttagatatcagccaacgcattatgatattagatgtcatgacagaagcagctcaggagctagctgaaacaaaaattatgaaacccaaacacaagagtggatccctcatctcatttgtttcagatacccaaccatggttcttgcctagcagcgcagggcctcctggagctggttcctggaaagagatctctagaacagaaactttattgaattggtcaaatagctacgagagggaacttccctctaaacataatcaaaccaagaaagggaagacacgccggtggagtttagggttgccttctgcacaacagaatgtgatggagagttcccagaacaattttcctgtttatgcagctgcattcatgcttcctgccatggagggatatgataagaaaaggcacggtgttgatttgcttggtagggattttatcgtccttgggaaacttattcatatgcttggggtttgcatgaaatctttagcaatgcacccagaagcatctgcgcttggtccccctctcttggatatgttaagatccaggtattgactgagttactttttgttggactccgagctttgagaaggcctaatggatttaaaaatactgaatttcacagttaaaaattactatctcaccaacataagtgtgttttctttgttcatttaagtagaactaagatgcgcttgttgtttggttcac-----------------------------------------------------------------------------------------------------------------------------------------------------------------------------------------------------------------------------------------------------------------------------------------------------------------------------------------------------------------------------------------------------
>_R_Albizia_glabripetala_Lewis_1652@NODE_1_length_1476_cov_68.611151
---------------------------------------------------------------------------------------------------------caattgcaaaattcatttaagtcttttaatttttgagcttctattaaaccagctctgattagcaccccggcttactgtcattttggaatgatacacaaacatatgattatgaccttacggacatgaatcataacctacccttgtgataaacataacctagctgacttccattttggctcccaaagtcattttaagttattgccctctgaagttctgcttgacctgttgagtacaagttccctagtgtccttttttgcgttaaaac------tagaaagactcctagatgtcaattaagttgtacatttttgttgcaggtggagagggctatagatgttgctgaaaaactcataagagcttcccctgatgaacttaaacacatagcaggggatctgaccagaactcttgtttatgttcgttgctctgatatatctgtggaaggagcagaagaatcaaccgaagacaaacgacaaaaagcattagttgccttgttagtcacctgctcatttgaatcactggatactctaaacaagctattatattctactaatttagatatcagccaacgcattatgatattagatgtcatgacagaagcagctcaggagctagctgaatcgaaaattatgaaacccaaacacaagactggatccctcatctcatttgtttcagatacccaaccatggttcttgcctagcagcgcagggcctccgggagctggttcctggaaagggatctctagaacagaaactttattgaattggtcaaatagctacgagagggaacttccctctaaacataatcaaatcaagaaagggaagacacgccggtggagtttgggattgccttctgcacaacagaatgtgatggagtgttcccagaacaattttcctgtttatgcagctgcattcatgcttcctgccatggagggatatgataagaaaaggcacggtgttgatttgcttggtagggattttatcgtccttgggaaacttattcatatgcttggggtttgcatgaaatctttagcaatgcacccagaagcatctgcgcttgctccccctctcttggatatgttaagatccaggtattgactgagttactttttgttggactccgagctttgagaaggcctaatggatttaaaaatactgaatttcacagttaaaaattactatctcaccaacataagtgtgttttcttcgttcatttaagtataattaagatgcgcttgttgtttggttcaccgtgtcttgctagtatgcgaatgcaggcataataacatgtatatgcagggaggtattccaacataaagaagcatatgtgagaagagctgttctttacgcggctgcatgcatcgtgatcgctcttcacccaacttacattgcaactgccttgttggaaggaaatactgagatatctgccggccttgattggattcgcacgtgggcgctcgaggtagctgagtcagacacagatag-----------------------------------------------------------------------------------------------------------------------------------------------------------
>_R_Albizia_sinaloensis_Hughes_1576@NODE_1_length_1506_cov_105.630511
------------------------------------------------------------------------------------------------------gcaaaattgcaaaattcatttaagtcttttaatttttgagcttctattaaaccggttctgattagcaccctggcttaccatcattttggaatgatacacaaacatatgattatgaccttaaggacatgaatcataacctacccttatgataaacataacctagctgacttccattttggctcccaaagtcattttaagttattgccctctgaagttctgcttgacctgttgagtacaagttccctagtgtccttttttgcgttaaaac------tagaaagactcctggatgtcaattaatttgtacatttttgttgcaggtggaaagggctatagatgttgctgaaaaactcataagagcgtcccctgatgaacttaaacacatagcaggggatctgaccagaactcttgtttatgttcgttgctctgatatatctgtagaaggagcagaagaatcaactgaagacaaacgacaaaaagcattagttgccttgttagtcacctgctcatttgaatcactggatactctaaacaagctattatattctcctaatttagatatcagccaacgcattatgatattagatgtcatgacagaagcagctcaggagctagctgaaacgaaaatgatgaaacccaaacacaagactggatccctcatctcatttgtttcagatacccaaccatggttcttgcctagcagcgcagggcctcctggagctggttcctggaaagagatctcaagaacagaaactttattgaattggtcaaatagctacgagagggaacttccctctaaacataatcaaatcaagaaagggaagacacgccggtggagtttggggttgccttctgcacaacagaatg---tggagtgttcccagaacaattttcctgtttatgcagctgcattcatgcttcctgccatggagggatatgataagaaaaggcacggtgttgatttgcttggtagggattttttcgtccttgggaaacttattcatatgcttggggtttgcatgaaatctttagcaatgcacccagaagcatctgcgcttgctccccctctcttggatatgttaagatccaggtattgactgagtaactttttactggactccgagctttgagaaggcctaatggatttaaaaatactgaatttcacagttaaaaattactatctcaccaacataagtgtgttttcttcgttcatttaagtagaattaagatgcgcttgttgtgtggttcaccatgtcttgctagtatgctaatgcaggcaaaattacatgtatatgcagggaggtataccagcataaagaagcatatgtgagaagagctgttctttacgcggctgcatgcatcttgatcgctcttcacccaacttacattgcaactaccttgttggaaggaaatactgagatatctgccggccttgattggattcgcacatgggcgctcgaggtagctgagtcagacacagatagagaatgctatatggtaaggaaa-------------------------------------------------------------------------------------------------------------------------------------
>_R_Albizia_subdimidiata_var_minor_Gorts_341@NODE_1_length_1170_cov_53.376029
----------------------------------------------------------------------------------------------------------------------------------------------------------------------------------------------------------------------------------------------------------------------tagctgacttccattttggctcccaaagtcattttaagttattgccctctgaagttctgcttgacctgttgagtacaagttccctagtgtccttttttgcgttaaaac------tagaaagactcctagatgtcaattaagttgtacatttttgttgcaggtggagagggctatagatgttgctgaaaaactcataagagcttcccctgatgaacttaaacacatagcaggggatctgaccagaactcttgtttatgttcgttgctctgatatatctgtggaaggagcagaagaatcaaccgaagacaaacgacaaaaagcattagttgccttgttagtcacctgctcatttgaatcactggatactctaaacaagctattatattctcctaatttagatatcagccaacgcattatgatattagatgtcatgacagaagcagctcaggagctagctgaatcgaaaattatgaaacccaaacacaagactggatccctcatctcatttgtttcagatacccaaccatggttcttgcctagcagcgcagggcctccgggagctggttcctggaaagggatctctagaacagaaactttattgaattggtcaaatagctacgagagggaacttccctctaaacataatcaaatcaagaaagggaagacacgccggtggagtttgggattgccttctgcacaacagaatgtgatggagtgttcccagaacaattttcctgtttatgcagctgcattcatgcttccagccatggagggatatgataagaaaaggcacggtgttgatttgcttggtagggattttatcgtccttgggaaacttattcatatgcttggggtttgcatgaaatctttagcaatgcacccagaagcatctgcgcttgctccccctctcttggatatgttaagatccaggtattgactgagttactttttgttggactccgagctttgagaaggcctaatggatttaaaaatactgaatttcacagttaaaaattactatctcaccaacataagtgtgttttcttcgttcatttaagtataattaagatgcgcttgttgtttggttcaccgtgtct------gttactaatgagaggaaaa---------------------------------------------------------------------------------------------------------------------------------------------------------------------------------agactgataattcattcacaaatcgaaaatagta-aggataggtacatttgtatattc--------------------------------------------------------------------------------------------------------------------------
>_R_Albizia_tomentella_Leach_Dunlop_3801@NODE_1_length_1608_cov_178.561071
-------------------------------------------------gtgatgctgatttactgttaagcttaatatgatgcggtgttaattaaatagtttagcaatttcaaacttcatttaagtgttttgattttttagcttctattaaaccagctctgattagcaccctagcttaccgtcattttggaatgatacacaaacatatgattatgaccttaaggacataaatcataacccacccttatgataaacataacctagctgactcccattttggctcccaaagtcaatttaagttattgccctctgaatttctgcttttcctgttgagtgcaagttcccttgtgtccctttttgcgttaaaactcagtgtagaaagactcctagatgtcaattaagttgtacagttttgttgcaggtggaaagggctatagatgttgctgaaaaactcataagagcgtcccctgatgaacttaaacacatagcaggagatctgagcagaactcttgtttatgttcgttgctctgatatatctgtcgaaggagcagaagaatcaaccgaggacaaacgacaaaaagcattagttgccttgttggtcacatgctcatttgaatcactggatactttaaacaatctattatattctcctaatttagatatcagccaacgcattatgatattagatgtcatgacagaagcagctcaggagctagctgaaacgaaaattatgaaacccaaacacaagactggatccctcatctcatttgtttcagatacccaaccatggttcttgcctagcagcgcagggcctcctggagctggttcctggaaagagatctcaagaacagaaactctattgaattggtcaaatagctacgagagggaacttccctctaaacataatcaaatcaagaaagggaagacacgccggtggagtttgggattggcttctgcacaacagaatgtgatggagtgttcccagaacaagtttcccgtttatgcagctgcattcatgcttcctgccatggagggatatgataagaaaaggcacggtgttgatttgcttggtagggattttgtcgtccttgggaaacttattcatatgcttggggtttgcatgaaatctatagcaatgcacccagaagcatctgcgcttgctccccctctcttggatatgttaagatcgaggtattgactaagtaactttttgctggattcctagctttgagaaggcctaatggatttaaaaatactgaattttacagttaaaaattactatctcaccaacataagtgtgtcttcttcgttcatctaagtggaattaagatgcgcttgttgtttggttcaccatgttatgctagcatgctaatgcaggcaaaattacttgtatatgcagggaggtataccaacataaagaagcatatgtgagaagagctgttctttacgcggctgcatgcatcctgatcgctcttcacccaacttacattgcaactgccttgttggaaggaaatactgagatatctgccggccttgattggattcgcacatgggcgctcgaggtagctgagtcagacacagatagagagtgctatatggtaaggaaattaggagcttcaaaaaaatgtctagaatctc--gtcatcctt-------------------------------------------------------------------------------------------
>_R_Albizia_tomentosa_Hughes_648@NODE_1_length_1561_cov_123.470350
---------------------------------------------------------------------------------------------------------aaattgcaaaattcatttaagtcttttaatttttgagcttctattaaaccggttctgattagcaccctggcttaccatcattttggaatgatacacaaacatatgattatgaccttaaggacatgaatcataacctacccttatgatatacataaccaagctgacttccattttggctcccaaagtcattttaagttattgccctctgaagttctgcttgacctgttgagtacaagttccctagtgtccttttttgcgttaaaac------aagaaagactcctggatgtcaattaatttgtacatttttgttgcaggtggaaagggctatagatgttgctgaaaaactcataagagcgtcccctgatgaacttaaacacatagcaggggatctgaccagaactcttgtttatgttcgttgctctgatatatctgtagaaggagcagaagaatcaactgaagacaaacgacaaaaagcattagttgccttgttagtcacctgctcatttgaatcactggatactctaaacaagctattatattctcctaatttagatatcagccaacgcattatgatattagatgtcatgacggaagcagctcaggagctagctgaaacgaaaattatgaaacccaaacacaagactggatccctcatctcatttgtttcagatacccaaccatggttcttgcctagcagcgcagggcctcctggagctggttcctggaaagagatctcaagaacagaaactttattgaattggtcaaatagctacgagagggaacttccctctaaacataatcaaatcaagaaagggaagacacgccggtggagtttggggttgccttctgcacaacagaatg---tggagtgttcccagaacaattttcctgtttatgcagctgcattcatgcttcctgccatggagggatatgataagaaaaggcacggtgttgatttgcttggtagggattttttcgtccttgggaaacttattcatatgcttggggtttgcatgaaatctttagcaatgcacccagaagcatctgcgcttgctccctctctcttggatatgttaagatccaggtattgactgagtaactttttaccggactccgagttttgagaaggcctaatggatttaaaaatactgaatttc--agttaaaaattactatctcaccaacataagtgtgttttcttcgttcatttaagtagaattaagatgcgcttgttgtttggttcaccatgtcttgctagtatgctaatgcaggcaaaattacatgtctatgcagggaggtataccaacataaagaagcatatgtgagaagagctgttctttacgcggctgcatgcatcgtgatcgctcttcacccaacttacattgcaactaccttgttggaaggaaatactgagatatctgccggccttgattggattcgcaaatgggcgctcgaggtagctgagtcagacacagatagagaatgctatatggtaaggaaattaggagcttcaaaaaaatgtcttcaatctc--gtcttccttctcctaccttctggttctacgcagccct---------------------------------------------------------------
>_R_Balizia_leucocalyx_Aguilar_1939@NODE_1_length_1765_cov_150.651066
ttgcatcttctttacataatgatggaattcaagatttctgacagttgaggtgatgctgattgactgttaagcttaatatgatgcggtgttaattaaatagtttaacaattgcaaaattcatttaagtgttttaatttttgagcttctattaaaccagctctgattagcaccctggcttaccgtcattttggaatgatacacaaacatatgattatgaccttaaggacatgaatcataacccacccttatgataaacataacctagctgacttccattttggctcccaaagtcattttaagttattgccctctgaagttctgcttgacctgttgagtacaagttccctagtgtccttttttgcgttaaaatttggtgtagaaagactcctagatgtcgattaagttgtacatttttgttacaggtggaaagggctatagatgttgctgaaaaactcataagagcgtcccctgatgaacttaaacacatagcaggggatctgaccagaactcttgtttatgttcgttgctctgatatatctgtagaaggagcagaagaatcaaccgaagacaaacggcaaaaagcattagttgccttgttagtcacctgctcatttgaatcactggatactctaaacaagctattatattctcctaatttagatatcagccaacgcattatgatattagatgtcatgacagaagcagctcaggagctagctgaaacgaaaattatgaaacccaaacacaagactggatccctcatctcatttgtttcagatacccaaccatggttcttgcctagcagcgcagggcctccaggagctggttcctggaaagagatctcaagaacagaaactttattgaattggtcaaatagctacgagagggaacttccctctaaacataatcaaatcaagaaagggaagacacgccggtggagtttgggattgccttctgcacaacagaatgtgatggagtgttcccagaacaagttccctgtttatgcagctgcattcatgcttcctgccatggagggatacaataagaaaagacacggtgttgatttgcttggtagggattttatcgtccttgggaaacttattcatatgcttggggtttgcatgaaatctttagcaatgcacccagaagcatctgcgcttgctccccctctcttggatatgttaagatccaggtattgactgagtaactttttgctggactccgagctttgagaaggcctaatggatttaaaaataccgaatttcactgttaaaaactac--------------------------------------------------atacgcttgttgtttggttcaccatgttttgctagtatgctaatgcaggcaaaattacatgtatatacagggaggtataccaacataaagaagcatatgtgagaagagctgttctttacgcggctgcatgcatcgtgatcgctcttcacccaacttacattgcaactgccttgttggaagggaatactgagatatctgccggccttgattggattcgcacatgggcgctcgaggtagctgagtcagacacagatagagaatgctatatggtaaggaaattaggagcttcaaaaaaatgtctagaatctctggtcttccttctcctaccttctggttctacgcagccctccaaaattcttttgctccattttttctgatcctgaatatgcttctaaagcttctttcttttgt
>_R_Calliandra_bella_LPQ15696@NODE_1_length_742_cov_237.285714
ttgcctcttctttacata---atggaattcaaaattactgacattcgtggtgatgttgattgaatgtgaagcttaatttgatgcggtgttaattaaataacttagcaattgcaaacttcatcagtgtgttttaatttcagagcttctagtatactagccctgatta----------------tcagtttcgaatgct----aaacatatgattatcaccttaaggacat----------------------taaacataacctagctgacttccattttggttcccaaagtcaacttaagttattgtattataaatttctacctgatctgatgagtacaagttccttagtgtcctttgttgggttaaaacttggtgtagagagactcctagatgttgattaagttgtacatttttgttgcaggtggaaagggctatagatgttgcagaaaaactcataagggcatcccctgatgaactgaaacacatagcaggggatctgaccagaactcttgttcatgttcgttgctctgatatatccgtagaaggagcagaagaatcgattgaagacaaacgacaaaaagcattagttgcgttgttagtcacctgctcatttgaatcactggatattctaaacaagctattatattctcctaatttagatacaagccaacgcattatgatattagatgtcatgacagaagcagctcaggagctagctgaaatgaaaattatgaaacccaaacacaagactggatc------------------------------------------------------------------------------------------------------------------------------------------------------------------------------------------------------------------------------------------------------------------------------------------------------------------------------------------------------------------------------------------------------------------------------------------------------------------------------------------------------------------------------------------------------------------------------------------------------------------------------------------------------------------------------------------------------------------------------------------------------------------------------------------------------------------------------------------------------------------------------------------------------------------------------------------------------------------------------------------------------------------------
>_R_Hydrochorea_gonggrijpii_Tillett_45696@NODE_1_length_1412_cov_164.077903
--------------------------------------------------------------------------------------------------------------------------------------tttttgagcttctattaaaccagctctgattagcaccctggcttaccgtcattttggaatgatacacaaacatatgattaggaccttaaggacatgaatcataacccacccttatgataaacataacctagctgacttccattttggctcccaaagtcattttaagttattgccctctgaagttctgcttgacctgttgagtacaagttccctagtgtccttttttgcgttaaaatttggtgtagaaagactcctagatgtcgattaagttgtacatttttgttacaggtggaaagggctatagatgttgctgaaaaactcataagagcgtcccctgatgaacttaaacacatagcaggggatctgaccagaactcttgtttatgttcgttgctctgatatatctgtagaaggagcagaagaatcaaccgaagacaaacgacaaaaagcattagttgccttgttagtcacctgcgcatttgaatcactggatactctaaacaagctattatattctcctaatttagatatcagccaacgcattatgatattagatgtcatgacagaagcagctcaggagctagctgaaacgaaaattatgaaacccaaacacaagactggatccctcatctcatttgtttcagatacccaaccatggttcttgcctagcagcgcagggcctccaggagctggttcctggaaagagatctcaagaacagaaactttattgaattggtcaaatagctacgagagggaacttccctctaaacataatcaaatcaagaaagggaagacacgccggtggagtttgggattgccttctgcacaacagaatgtgatggagtgttcccagaacaagttccctgtttatgcagctgcattcatgcttcctgccatggagggatacaataagaaaaggcacggtgttgatttgcctggtagggattttatcgtccttgggaaacttattcatatgcttggggtttgcatgaaatcttcagcaatgcacccagaagcatctgcgcttgctccccctctcttggatatgttaagatccaggtattgactgagtaactttttgctggactccgagatttgagaaggcctaatggatttaaaaataccgaatttcacagttaaaaactac--------------------------------------------------atgcgcttgttgtttggttcaccgtgttttgctagtatgctaatgcaggcaaaattacatgtatatacagggaggtataccaacataaagaagcatatgtgagaagagctgttctttacgcggctgcatgcgtcgtgatcgctcttcacccaacttacattgcaactgccttgttggaaggaaatactgagatatctgccggccttgattggattcgcacatgggcgctcgaggtagctgagtcagacacagatagagaatgctat-------------------------------------------------------------------------------------------------------------------------------------------------
>_R_Jupunba_brachystachya_Lima_7438@NODE_1_length_1907_cov_134.115301
ttgcatcttctttacataatgatggaattcaagatttctgacagttgaggtgatgctgattgactgttaagcttaatatgatgcggtgttaattaaatagtttaacaattgcaaaattcatttaagtgttttaatttttgagcttctattaaaccagctctgattagcaccctggcttaccgtcattttggaatgatacacaaacatatgattatgaccgtaagcacatgaatcataacccacccttatgataaacataacctagctgacttccattttggctcccaaagtcattttaagttattgccctctgaagttctgcttgacctgttgagtacaagttccctagtgtccttttttgcgttaaaacttggtgtagaaagactcctagatgtcgattaagttgtacatttttgttacaggtggaaagggctatagatgttgctgaaaaactcataagagcgtcccctgatgaacttaaacacatagcaggggatctgaccagaactcttgtttatgttcgttgctctgatatatctgtagaaggagcagaagaatcaaccgaagacaaacgacaaaaagcattagttgccttgttagtcacctgctcatttgaatcactggatactctaaacaagctattatattctcctaatttagatatcagccaacgcattatgatattagatgtcatgacagaagcagctcaggagctagctgaaacgaaaattatgaaacccaaacacaagactggatccctcatctcatttgtttcagatacccaaccatggttcttgcctagcagcgcagggcctccaggagctggttcctggaaagagatctcaagaacagaaactttattgaattggtcaaatagctacgagagggaacttccctctaaacataatcaaatcaagaaagggaagacacgccggtggagtttgggattgccttctgcacaacagaatgtgatggagggttcccagaacaagttccctgtttatgcagctgcattcatgcttcctgccatggagggatacgataagaaaaggcacgctgttgatttgcttggtagggattttatcgtccttgggaaacttattcatatgcttggggtttgcatgaaatctttagcaatgcacccagaagcatctgcgcttgctccccctctcttggatatgttaagatccaggtattgactgagtaactttttgctggactccgagctttgaaaaggcctaatggatttaaaaatactgaatttcagagttaaaaattac--------------------------------------------------atgcgcttgttgtttggttcaccatgttttgctagtatgctaatgcaggcaaaattacatgtatatacagggaggtataccaacataaagaagcatatgtgagaagagctgttctttacgcggctgcatgcatcgtgatcgctcttcacccaacttacattgcaactgccttgttggaaggaaatactgagatatctgccggccttgattggattcgcacatgggcgctcgaggtagctgagtcagacacagatagagaatgctatatggtaaggaaattaggagcttc--aaaaatgtctagaatctctggtcttccttctcctaccttctggttctacgcagcccttcaaaattcttttgctccattctttctgatcctgaatatgcttctaaagcttctttcttttgt
>_R_Jupunba_cochleata_Bonadeu_673@NODE_1_length_2045_cov_127.666159
ttgcatcttctttacataatgatggaattcaagatttctgacagttgaggtgatgctgattgactgttaa-cttaatatgatgcggtgttaattaaatagtttaacaattgcagaattcattcaagtgttttaatttttgagcttctattaaaccagctatgattagcaccctggcttaccgtcattttggaatgatacacaaacatatgattatgaccttaaggacgtgaatcataacccacccttatgataaacataaccta---gacttccattttggctcccaaagtcattttaagttattgccctctgaagttctgcttgacctgttgagtacaagttccctagtgtccttttttgcgttaaaacttggtgtagaaagactcctagatgtcaattaagttgtacatttttgttacaggtggaaagggctatagatgttgctgaaaaactcataagagcgtcccctgatgaacttaaacacatagcaggggatctgaccagaactcttgtttatgttcgttgctctgatatatctgtagaaggagcagaagaatcaaccgaagacaaacgacaaaaagcattagttgccttgttagtcacctgctcatttgaatcactggatactctaaacaagctattatattctcctaatttagatatcagccaacgcattatgatattagatgtcatgacagaagcagctcaggagctagctgaaacgaaaattatgaaacccaaacacaagactggatccctcatctcatttgtttcagatacccaaccatggttcttgcctagcagcgcagggcctccaggagctggttcctggaaagagatctcaagaacagaaactttattgaattggtcaaatagctatgagagggaacttccctctaaacataatcaaatcaagaaagggaagacacgccggtggagtttgggattgccttctgcacagcagaatgtgatggagtgttcccagaacaagttccctgtttatgcagctgcattcatgcttcctgccatggagggatacgataagaaaaggcacggtgttgatttgcttggtagggattttatcgtccttgggaaacttattcatatgcttggggtttgcatgaaatctttagcaatgcacccagaagcatctgcgcttgctccccctctcttggatatgttaagatccaggtattgactgagtaactttttgctggactccgagctttgagaaggcctaatggatttaaaaatgctgaatttcacagttaaaaattac--------------------------------------------------atgcgcttgttgtttggttcaccatgttttgctagtatgctaatgcaggcaaaattacatgtatatacagggagttataccaacatacagaagcatatgtgagaagagctgttctttacgcggctgcatgcattgtgatcgctcttcacccaacttacattgcaactgccttgttggaaggaaatactgagatatctgccggccttgattggattcgcacatgggcgctcgaggtagctgagtcagacacagatagagaatgctatatggtaaggaaattaggagcttcaaaaaaatgtctagaatctctggtcttccttctcctaccttatggttctacgcagccctccaaaattcttttgctccattctttctgatcctgaatatgcttctaaagcttctttcttttgt
>_R_Jupunba_floribunda_Iganci_883@NODE_1_length_2223_cov_105.890494
ttgcatcttctttacataatgatggaattcaagatttctgacagttgaggtgatgctgattgactgttaagcttaatatgatgtggtgttaattaaatagtttaacaattgcaaaattcatttaagtgttttaatttttgagcttctattaaaccagctctgattagcaccctggcttactgtcattttggaatgatacacaaacatatgattatgaccttaaggacatgaatcataacccacccttatgataaacataacctagctgacttccattttggctcccaaagtcattttaagttattgccctctgaagttctgcttgacctgttgagtacaagttccctagtgtccttttttgcgttaaaacttggtgtagaaaaactcctagatgtcgattaagttgtacatttttgttacaggtggaaagggctatagatgttgctgaaaaactcataagagcgtcccctgatgaacttaaacacatagcaggggatctgaccagaactcttgtttatgttcgttgctctgatatatctgtagaaggagcagaagaatcaaccgaagacaaacggcaaaaagcattagttgccttgttagtcacctgctcatttgaatcactggatactctaaacaagctattatattctcctaatttagatatcagccaacgcattatgatattagatgtcatgacagaagcagctcaggagctagctgaaacgaaaattatgaaacccaaacacaagactggatccctcatctcatttgtttcagatacccaaccatggttcttgcctagcagcgcagggcctccaggagctggttcctggaaagagatctcaagaacagaaactttattgaattggtcaaatagctacgagagggaacttccctctaaacataatcaaatcaagaaagggaagacacggcggtggagtttgggattgccttctgcacaacagaatgtgatggagtgttcccagaacaagttccctgtttatgcagctgcattcatgcttcctgccatggagggatacgataagaaaaagcacggtgttgatttgcttggtagggattttatcgtccttgggaaacttattcatatgcttggggtttgcatgaaatctttagcaatgcacccagaagcatctgcgcttgctccccctctcttggatatgttaagatccaggtattgactgagtaactttttgctggactccgagctttgagaaggcctaatggatttaaaaataccgaatttcacagttaaaaactac--------------------------------------------------atgcgcttgttgtttggttcaccatgttttgctagtatgctaatgcaggcaaaattacatgtatatacagggaggtataccaacataaagaagcatatgtgagaagagctgttctttacgcggctgcatgcatcgtgatcgctcttcacccaacttacattgcaactgccttgttggaaggaaatactgagatatctgccggccttgattggattcgcacatgggcgctcgaggtagctgagtcagacacagatagagaatgctatatggtaaagaaattaggagcttcaaaaaaatgtctagaatctctggtcttccttctcctaccttctggctctacgcagccctccaaaattcttttgctccattctttctgatcctgaatatgcttctaaagcttctttcttttgt
>_R_Jupunba_idiopoda_Quesada_1718@NODE_1_length_1340_cov_84.877276
------------------------------------------------------------------------------------------------------------------------------------------------------------------------------gcttaccgtcattttggaatgatacacaaacatatgattatgaccttaaggacatgaatcataacccacccttatgataaacataacctagctgacttccattttggctcccaaattcattttaagttattgccctctgaagttctgcttgacctgttgagtactagttccctagtgtccttttttgcgttaaaacttggtgtagaaagactcctagatgtcgattaagttgtacatttttgttacagatggaaagggctatagatgttgctgaaaaacttgtaagagcgtcccctgatgaacttaaacacatagcaggggatctgaccagaactcttgtttatgttcgttgctctgatatatctgtagaaggagcagaagaatcaaccgaagacaaacgacaaaaagcattagttgccttgttagtcacctgctcatttgaatcactggatactctaatcaagctattatattctcctaatttagatatcagccaacgcattatgatattagatgtcatgacagaagcagctcaggagctagctgaaacgaaaattatgaaacccaaacacaagactggatccctcatctcatttgtttcagatacccaaccatggttcttgcctagcagcgcagggcctccaggagctggttcctggaaagagatctcaagaacagatactttattgaattggtcaaatagctacgagagggaactgccctctaaacataatcaaatcaagaaagggaagacacgccggtggagtttgggattgccttctgcacaacagaatgtgatggagtgttcccagaacaagttccctgtttatgcagctgcattcatgcttcctgccatggagggatacgataagaaaaggcacggtgttgatttgcttggtagggattttatcgtccttgggaaacttattcatatgcttggggtttgcatgaaatctttagcaatgcacccagaagcatctgcgcttgctccccctctcttggatatgttaagatccaggtattgactgagtaactttttgctggactccgagctttgagaaggcctaatggatttaaaaataccgaatttcacagttaaaaactac--------------------------------------------------atgcgcttgttgtttggttcaccatgttttgctagtatgctaatgcaggcaaaattacatgtatatacagggaggtataccaacataaagaagcatatgtgagaagagctgttctttacgcggctgcatgcatcgtgatcgctcttcacccaacttacattgcaactgccttgttggaaggaaatactgagatatctgccggccttgattggattcgcacatgggcgctcgagg---------------------------------------------------------------------------------------------------------------------------------------------------------------------------------
>_R_Jupunba_langsdorfii_Ribeiro_728@NODE_1_length_2122_cov_114.878729
ttgcatcttctttacataatgatggaattcaagatttctgacagttgaggtgatgctgattgactgttaagcttaatatgatgcggtgttaattaaatactttaaaaattgtaaaattcattcaagtgttttaatttttgagcttctattaaaccagctctgattagcatcctggcttaccgtcattttggaatgatacacaaacatatgattatgaccttaaggacatgaatcataacccacccttatgataaacataacctagcttacttccattttggctcccaaagtcattttaagttattgccctctgaagttctgcttgacctgttgagtacaagttccctagtttccttttttgcgttaaaacttggtgtagaaagactcctagatgtcgattaagttgtacatttttgttgcaggtggaaagggctatagacgttgctgaaaaactcataagagcgtcccctgatgaacttaaacacatagcaggggatctgaccagaactcttgtttatgttcgttgctctgatatatctgtagaaggagcagaagaatcaaccgaagacaaacgacaaaaagcattagttgccttgttagtcacctgctcatttgaatcactggatactctaaacaagctattatattctcctaatttagatatcagccaacgcattatgatattagatgtcatgacagaagcagctcaggagctagctgaaacgaaaattatgaaacccaaacacaagactggatccctcatctcatttgtttcagatacccaaccatggttcttgcctagcagcgcagggcctccaggagctggttcctggaaagagatctcaagaacagaaactttattgaattggtcaaatagctacgagagggaacttccctctaaatataatcaaatcaagaaagggaagacacgccggtggagtttgggattgccttctgcacaacagaatgtgatggagtgttcccagaacaagttccctgtttatgcagctgcattcatgcttcctgccatggagggatacgataagaaaagtcacggtgttgatttgcttggtagggattttatcgtccttgggaaacttattcatatgcttggggtttgcatgaaatctttagcaatgcacccagaagcatctgcgcttgctccccctctcttggatatgttaagatccaggtattgactgagtaactttttgctggactccgagctttgagaaggcctaatggatttaaaaataccgaatttcacagttaaaaactac--------------------------------------------------atgcgcttgttgtttggttcaccatgttttgctagtatgctaatgcaggcaaaattacatgtatatacagggatgtataccaacataaagaagcatatgtgagaagagctattctttacgcggctgcatgcatcgtgattgctcttcacccaacttacattgcaactgccttgttggaaggaaatactgagatatctgccggccttgattggattcgcacatgggcgctcgaggtagctgagtcagacacagatagagaatgctatatggtaaggaaattaggagcttcaaaaaaatgtctagaatctctggtcttccttctcctaccttctggttctacgcagccctccaaaattcttttgctccattctttctgatcctgaatatgcttctaaagcttctttcttttgt
>_R_Jupunba_longipedunculata_Cardona_2682@NODE_1_length_1478_cov_146.220557
---------------------------------------------------------------------------------------------------gtttaacaattgcaaaattcatttaagtgttttaatttttgagcttctattaaaccagctctgattagcaccctggcttaccgtcattttggaatgatacacaaacatatgattatgaccttaaggacatgaatcataacccacccttgtgataaacataacctagctgacttccattttggctcccaaagtcattttaagttattgccctctgaagttctgcttgacctgttgagtacaagttccctagtgtccttttttgcgttaaaacttggtgtagaaagactcctagatgtcgattaagttgtacatttttgttacaggtggaaagggctatagatgttgctgaaaaactcataagagcgtcccctgatgaacttaaacacatagcaggggatctgaccagaactcttgtttatgttcgttgctctgatatatctgtagaaggagcagaagaatcaaccgaagacaaacgacaaaaagcattagttgccttgttagtcacctgctcatttgaatcactggatactctaatcaagctattatattcttctaatttagatatcagccaacgcattatgatattagatgtcatgacagaagcagctcaggagctagctgaaacgaaaattatgaaacccaaacacaagactggatccctcatctcatttgtttcagatacccaaccatggttcttgcctggcagcgcagggcctccaggagctggttcctggaaagagatctcaagaacagaaagtttattgaattggtcaaatagctacgagagggaacttccctctaaacataatcaaatcaagaaagggaagacacgccggtggagtttgggattgtcttctgcacaacagaatgtgatggagtgttcccagaacaagttccctgtttatgcagctgcattcatgcttcctgccatggaaggatacgataagaaaaggcacggtgttgatttgcttggtagggattttatcgtccttgggaaacttattcatatgcttggggtttgcatgaaatctttagcaatgcacccagaagcatccgcgcttgctccccctctcttggatatgttaagatccaggtattgactgagtaactttttactggactccgagctttgagaaggcctaatggatttaaaaataccgaatttcacagttaaaaactac--------------------------------------------------atgcgcttgttgtttggttcaccatgttttgctagtatgctaatgcaggcaaaattacatgtatatacagggaggtataccaacataaagaagcctatgtgagaagagctgttctttacgcggctacatgcatcgtgatcgctcttcacccaacttacattgcaactgccttgttggaaggaaatactgagatatctgccggccttgattggattcgcacatgggcgctcgaggtagctgagtcagacacaggtagagaatgctatatggtaaggaaattaggagcttcaaaaaaat------------------------------------------------------------------------------------------------------------------
>_R_Jupunba_macradenia_Lourteig_3021@NODE_1_length_1401_cov_127.027190
------------------------------------------------------------------------------------------------------taacaattgcaaaattcatttaagtgttttaatttttgagcttctattaaaccagctctgattagcaccctggcttaccgtcattttggaatgatacacaaacatatgattatgaccttaaggacatgaatcataacccacccttatgataaacatatcctagctgacttccattttggctcccaaagtcattttaagttattgccctctgaagttctgcttgacctgttgagtacaagttccctagtgtccttttttgcgttaaaacttggtgtagaaagactcctagatgtcgattaagttgtacatttttgttacaggtggaaagggctatagatgttgctgaaaaactcataagagcgtcccctgatgaacttaaacacatagcaggggatctgaccagaactcttgtttatgttcgttgctctgatatatctgtagaaggagcagaagaatcaactgaagacaaacgacaaaaagcattagttgccttgttagtcacctgctcatttgaatcactggatactctaaacaagctattatattcttctaatttagatatcagccaacgcattatgatattagatgtcatgacagaagcagctcaggagctagctgaaacgaaaattatgaaacccaaacacaagactggatccctcatctcatttgtttcagatacccaaccatggttcttgcctagcagcgcagggcctccaggagctggttcctggaaagagatctcaagaacagaaactttattgaattggtcaaatagctacgagagggaacttccctctaaacataatcaaatcaagaaagggaagacacgccggtggagtttgggattgccttctgcacaacagaatgtgatggagtgttcccagaacaagttccctgtttatgcagctgcattcatgcttcctgccatggagggatacgataagaaaaggcacggtgttgatttgcttggtagggattttatcgtccttgggaaacttattcatatgcttggggtttgcatgaaatctttagcaatgcacccagaagcatctgcgcttgctccccctctcttggatatgttaagatccaggtattgactgagtaactttttgctggactccgagctttgagaaggcctaatggatttaaaaataccgaatttcacagttaaaaactac--------------------------------------------------atgcgcttgttgtttggttcaccatgttttgctagtatgctaatgcaggcaaaattacatg--tatacagggaggtataccaacataaagaagcatatgtgagaagagctgttctttacgcggttgcatgcatcgtgatcgctcttcacccaacttacattgcaactgccttgttggaaggaaatactgaaatatctgccggccttgattggattcgcacatgg-------------------------------------------------------------------------------------------------------------------------------------------------------------------------------------------
>_R_Jupunba_microcalyx_Iganci_855@NODE_1_length_1253_cov_121.148810
-----------------------------------------------------------------------------------------------------------------------------------------------------------------------------------------------------------------------------------------------------------------------------------------------------------------------------------------------------------------------------------------------------------------------------------------------------------------------------------------------------------------------------------------------------------------------------------------------------------------------------------------------------------------------------------------------------------ttagatgtcatgacagaagcagctcaggagctagctgaaacgaaaattatgaaacccaaacacaagactggatccctcatctcatttgtttcagatacccaaccatggttcttgcctagcagcgcagggcctccaggagctggttcctggaaagagatctcaagaacagaaactttattgaattggtcaaatagctacgagagggaacttccctccaaacataatcaaatcaagaaagggaagacacgccggtggagtttgggattgccttctgcacaacagaatgtgatggagtgttcccagaacaagttccctgtttatgcagctgcattcatgcttcctgccatggagggatacgataagaaaaggcacggtgttgatttgcttggcagggattttatcgtccttgggaaacttattcatatgcttggggtttgcatgaaatctttagcaatgcacccagaagcatctgcgcttgctccccctctcttggatatgttaagatccaggtattgacggagtaactttttgctggactccgagctttgagaaggcctaatggatttaaaaataccgaatttcacagttaaaaactac--------------------------------------------------atgcgcttgttgtttggttcaccatgttttgctagtatgctaatgcaggcaaaattacatgtatatacagggaggtataccaacataaagaagcatatgtgagaagagctgttctttacgcggctgcatgcatcgtgatcgctcttcacccaacttacattgcaactgccttgttagagggaaatactgagatatctgccggccttgattggattcgcacatgggcgctcgaggtagctgagtcagacacagatagagaatgctatatggtaaggaaattaggagcttcaaaaaaatgtctagaatctctggtcgtccttctcctaccttctggttctacgcagccctccaaaattcttttgctccattctttctgatcctgaatatgcttctaaagcttctttcttttgt
>_R_Jupunba_microcalyx_Iganci_855@NODE_2_length_590_cov_4.173489
----------------------------------------------------------------------------------------------------------------------------------------------------------------------------------------------------------------------------------------------------------agaaaggcactctagctgcatcaaa-----------------------------------------------------------ttgcaa------------------------------------------------------------------------------------agaaaaaggtgttggagaaacaaaaatactaacaacgtcagatccaga-----------------caagggttctgattccccctct------------------------------------aatggcaggataagcagagtaacaggggtaaaaag--------------------------------aagtcattgga---------------gtttaatgtgcttgatccagat---------------------------------------------------------------gagattattgatcc-----------------------------------------------------------------------------------------------------------------------------------------------------agcttcactaaatctttaatcagactcgg--------------------gtgttgatgataatgatgtggatgatagtggaagtgagaattcatattcctctagtgattcatctttacagccatattgatgattc-----------agatttgaaaaaaagaatctctcagttggctgatgtag--------ttgcagctcttcgaaaaactgatgattccgatggggttagtcattagtt------------cccactactttatattgttgcatcttctt--------atgatggaattcaag--------------atttctgtt------------------aagcttaatatgatgttaattaaatagtttaacaa-ttgcaaaattcatttaagtgttttaatt-----------------------------------------------------------gcttcta-----------------------------------------taaaccagctctgattagcac----------------------------------------------------cctggctta--------------------------------------------------------------------------------------------------------------------------------------------------------------------------------------------------------------------------------------------------------------
>_R_Jupunba_nipensis_Mayo_19662@NODE_1_length_1173_cov_53.224453
--------------------------------------------------------------------------------------------------------------------------------------------------------------------------------------------aggaatgatacacaaacatatgattatgaccttaaggacatgaatcgtaacccacccttatgataaacataacctagctgacttccattttggctcccaaagtcatttgaagttatcgccctctgaagttctgcttgacctgttgagtacaagttccctagtgtccttttttgcgttaaaacttggtgtagaaagactcctagatgtcgattaagttgtacatttttgttacaggtggaaagggctatagatgttgctgaaaaactcgtaagagcgtcccctgatgaacttaaacacatagcaggggatctgactagaactcttgtttatgttcgttgctctgatatatctgtagaaggagcagaagaatcaaccgaagacaaacgacaaaaagcattagttgccttgttagtcacctgctcagttgaatcactggatactctaatcaagctattatattctcctaatttagatatcagccaacgcattatgatattagatgtcatgacagaagcagctcaggagctagctgaaacgaaaattatgaaacgcaaacacaagactggatccctcatctcatttgtttcagatacccaaccatggttcttgcctagcagcgcagggcctccaggagctggttcctggaaagagatctcaagaacagaaactttattgaattggtcaaatagctacgagagggaacttccctctaaacataatcaaatcaagaaagggaagacacgccggtggagtttgggattgccttctgcacaacagaatgtgatggagtgttcccagaacaagttccctgtttatgcagctgcattcatgcttcctgccatggagggatacgataagaaaaggcacggtgttgatttgcttggtagggattttatcgtccttgggaaacttattcatatgcttggggtttgcatgaaatctttagcaatgcacccagaagcatctgcgcttgctccccctctcttggatatgttaagatccaggtattgactgagtaactttttgctggactccgagctttgagaaggcctaatggatttaaaaataccgaatttcacagttaaa--------------------------------------------------------atgcgcttgttgttt-gttcaccatgttttgctagtatgctaatgcaggcaaaattacatgtatatacagggagatataccaacataa-----------------------------------------------------------------------------------------------------------------------------------------------------------------------------------------------------------------------------------------------------------------------------------------------------------------------------------
>_R_Jupunba_oxyphyllidia_Yonker_6157@NODE_1_length_1530_cov_148.349621
--------------------------------------------------------------------------------------------------------aaaattgcaaaattcatttaagtattttaatttttgagcttcaattaaaccagctctgattagcaccctggcttaccgtcattttggaatgatacacaaacatatgattatgaccttaaggacatgaatcataacccacccttatgataaacataacctagctgacttccattttggctcccaaagtcattttaagttattgccctctgaagttctgcttgacctgttgagtacaagttccctagtgcccttttttgcgttaaaacttggtgtataaagactcctagatgtcgattaagttgtacatttttgttacagatggaaagggctatagatgttgctgaaaaactcgtaagagcgtcccctgatgaacttaaacacatagcaggggatctgaccagaactcttgtttatgttcgttgctctgatatatctgtagaaggagcagaagaatcaaccgaagacaaacgacaaaaagcattagttgccttgttagtcacctgctcatttgaatcactggatactctaatcaagctattatattctcctaatttagatatcagccaacgcattatgatattagatgtcatgacagaagcagctcaggagctagctgaaacgaaaattatgaaacccaaacacaagactggatccctcatctcatttgtttcagatacccaaccatggttcttgcctagcagcgcagggcctccaggagctggttcctggaaagagatctcaagaacagatactttattgaattggtcaaatagctacgagagggaactgccctctaaacataatcaaatcaagaaagggaagacacgccggtggagtttgggattgccttctgcacaacagaatgtgatggagtgttcccagaacaagttccctgtttatgcagctgcattcatgcttcctgccatggagggatacgataagaaaaggcacggtgttgatttgcttggtagggattttatcgtccttgggaaacttattcatatgcttggggtttgcatgaaatctttagcaatgcacccagaagcatctgcgcttgctccccctctcttggatatgttaagatccaggtattgactgagtaactttttgctggactccgagctttgagaaggcctaatggatttaaaaataccgaatttcacagttaaaaactac--------------------------------------------------atgcgcttgttgtttggttcaccatgttttgctagtatgctaatgcaggcaaaattacatgtatatacagggaggtataccaacataaagaagcatatgtgagaagagctgttctttacgcggctgcatgcatcgtgatggctcttcacccaacttacattgcaactgccttgttggaaggaaatactgagatacctgccggccttgattggattcgcacatgggcgctcgaggtagctgagtcagacacagatagagaatgctatatggtaaggaaattaggaacttcaaaaaaatgtctagaatctctggtcttccttctcctaccttctggttctacgcagccc----------------------------------------------------------------
>_R_Jupunba_villosa_Borges_423@NODE_1_length_1867_cov_170.709497
ttgcatcttctttacataatgatggtattcaagatttctgacagttgaggtgatgctgattgactgttaagcttaatatgatgcggtgttaattaaatagtttaacaattgcaaaattcatttaagtgttttaatttttgagcttctattaaaccagctctgattagcaccctgtcttaccgtcattttggaatgatacacaaacatatgattatgaccttaagcacatgaatcataacccacccttatgataaacataacctagctgacttccattttggctcccaaagtcattttaagttattgccctctgaagttctgcttgacctgttgagtacaagttccctagtgtccttttttgcgttaaaccttggtgtagaaagactcctagatgtcgattaagttgtacatttttgttacaggtggaaagggctatagatgttgctgaaaaactcataagagcgtcccctgatgaacttaaacacatagcaggggatctgaccagaactcttgtttatgttcgttgctctgatatatctgtagaaggagcagaagaatcaaccgaagacaaacgacaaaaagcattagttgccttgttagtcacctgctcatttgaatcactggatactctaaacaagctattatattctcctaatttagatatcagccaacgcattatgatattagatgtcatgacagaagcagctcaggagctagctgaaacgaaaattatgaaacccaaacacaagactggatccctcatctcatttgtttcagatacccaaccatggttcttgcctagcagcgcagggcctccaggagctggttcctggaaagagatctcaagaacagaaactttattgaattggtcaaatagctatgagagggaacttccctctaaacataatcaaatcaagaaagggaagacacgccggtggagtttgggattgccct---cacaacagaatgtgatggagtgttcccagaacaagttccctgtttatgcagctgcattcatgcttcctgccatggaaggatacgataagaaaaggcacggtgttgatttgcttggtagggattttatcgtccttgggaaacttattcatatgcttggggtttgcatgaaatctttagcaatgcacccagaagcatctgcgcttgctccccctctcttggatatgttaagatccaggtattgactgagtaactttttgctggactccgagctttgagaaggcctaatggatttaaaaataccgaatttcacagttaaaaactac--------------------------------------------------atgcgcttgttgtttggttcaccatgttttgctagtatgctaatgcaggcaaaattacatatatatacagggaggtataccaacataaagaagcatatgtgagaagagctgttctttacgcggctgcatgcatcgtgatcgctcttcacccaacttacattgcaactgccttgttggaaggaaataccgagatatctgccggccttgattggattcgcacatgggcgctcgaggtagctgagtcagacacagatagagaatgctatatggtaaggaaattaggagcttcaaaaaaatgtctagaatctctggtcgtccttctcctaccttctggttctacgcagccctccaaaattcttttgctccattctttctgatcctgaatatgcttctaaagcttctttcttttgt
>_R_Punjuba_killipii_Palodorios_6252@NODE_1_length_1335_cov_65.844197
----------------------------------------------------------------------------------------------------------------------------------------------------ttaaaccagctctgattagcaccctggctttccgtcattttggaatgatacacaaacatatgattatgaccttaaggacatgaatcataacccacccttatgataaacataacctagctgacttccattttggctcccaaagtcattttaagttattgccctctgaagttctgcttgacctgttgagtacaagttccctagtgcccttttttgcgttaaaacttggcgtagaaagactcctagatgtcaattaagttgtacatttttgttgcaggtggaaagggctatagatgttgctgaaaaactcataagagcgtcccctgatgaacttaaacacatagtaggggatctgaccaggactcttgtttatgttcgttgctctgatatatctgtagaaggagcagaagaatcaaccgaagacaagcgacaaaaagcattagttgccttgttagtcacctgctcatttgaatcactggatactctaaacaagctattatattctcctaatttagatatcagccaacgcattatgatattagatgtcatgacagaagcagctcaggagctagctgaaacgaaaattatgaaacccaaacacaagactggatccctcatgtcatttgtttcagatacccaaccatggttcttgcctagcagcgcagggcctcctggagctggttcctggaaagagatctcaagaacagaaactttattgaattggtcaaatagctacgagagggaacttccctctaaacataatcaaatcaagagagggaagacacgccggtggagtttgggattgccttctgcacaacagaatgtgatggagtgttcccagaacaagtttcctgtttatgcagctgcattcatgcttcctgccatggagggatatgataagaaaaggcacggtgttgatttgcttggtagggattttatcgtccttgggaaacttattcatatgcttggggtttgcatgaaatctttagcaatgcacccagaagcatctgcgcttgctccccctctcttggatatgttaagatccaggtattgactgagtaactttttactggactccgagctttgagaaggcctaatggatttaaaaatactgaatttcacagttaataattactatctcaccaacataagtgtgtcttcttcgttcatttaagtagaattaagaagcgcttgttgtttggttcaccatgttttgctagtatgctaatgcaggcaaaattacatgtatattcagggaggtataccaacaaaaagaagcatatgtgagaagagctgttctttacgcggctgcatgcatcgtgatcgctgttcacccaa------------------------------------------------------------------------------------------------------------------------------------------------------------------------------------------------------------------------------------------------------------------
>_R_Punjuba_lehmannii_Escobar_7465@NODE_1_length_1717_cov_101.787195
ttgcatcttctttacataatgatggaattcaagatttctgacagttggggtgatgctgattgactgttaagcttaatatgatgtggtgttaattaaatagtttaaaaattgcaaaattcatttaagtgttttaatttttgagcttctattaaaccagctctgattagcaccctggcttaccgtcattttggaatgatacacaaacatatgattatgaccttaaggacatgaatcataacccacccttatgataaacataacctaactgacttccattttggctcccaaagtcattttaagttattgccctctgaagttctgctttacctgttgagtacaagttccctagtgtccttttttgcgttaaaacttggcgtagaaagactcctagatgtcgattaagttgtacatttttgttgcaggtggaaagggctatagatgttactgaaaaactcataagagcgtcccctgatgaacttaaacacatagcaggggatctgaccagaactcttgtttatgttcgttgctctgatatatctgtagaaggagcagaagaatcaactgaagacaaacgacaaaaagcattagttgccttgttagtcacctgctcatttgaatcactggatactctaaacaagctattatattctcctaatttagatatcagccaacgcattatgatattagatgtcatgacagaagcagctcaggacctagctgcaacgaaaattatgaaaccgaaacacaagactggatccctcatctcatttgtttcagatacccaaccatggttcttgcctagcagcgcagggcctcctggagctggttcctggaaagagatctcaagaacagaaactttattgaattggtcaaatagctacgagagggaacttccctctaaacataatcaaatcaagaaagggaagacacgccggtggagtttgggattgccttctgcacaacagaatgtgatggagtgctcccagaacaagtttcctgtttatgcagctgcattcatgcttcctgccatggagggatatgataagaaaaggcacggtgttgatttgcttggtagggattttatcgtccttgggaaacttattcatatgcttggggtttgcatgaaatctttagcaatgcacccagaagcatctgcgcttgctccccctctcttggatatgttaagatccaggtattgactgagtaactttttactggactccgagctttgaaaaggcctaatggatttaaaaatactgaatttcacagttaataatgactatctcaccaacataagtgtgtcttcttcgttcatttaagtagaattaagaagcgattgttgcttggttcaccatgttttgctagtatgctgatgcaggcaaaattacatgtatattcagggaggtataccaacataaagaagcatatgtgagaagagctgttctttacgcggctgcatgcatcgtgatcgctgttcacccaacttacattgcaactgccttgttggaaggaaatactgagatatctgccggccttgattggattcgcacatgggcgctcgaggtagctgagtcagacacagatagagaatgctatatggtaaggaaattaggagcttcaaaaaaatgtctagaatct-------------------------------------------------------------------------------------------------------
>_R_Punjuba_racemiflora_Jimenez_Soares_3626@NODE_1_length_1627_cov_147.486452
---------------ataatgatggaattcaagatttctgacagttggggtgatgctgattgactgttaagcttaatatg-tgtggtgttaattaaatagtttaaaaattgcaaaattcatttaagtgttttaatttttgagcttctattaaaccagctctgattagcaccctggcttaccgtcattttggaatgatacacaaacatatgattatgaccttaaggacatgaatcataacccacccttatgataaacataacctagctgacttccattttggctcccaaagtcattttaagttattgccctctgaagttctgcttgacctgttgagtacaagttccctagtgcccttttttgcgttaaaacttggtgtagaaagactcctatatgttgattaagttgtacatttttgttgcaggtggaaagggctatagatgttactgaaaaactcataagagcgtcccctgatgaagttaaacacattgcaggggatctgaccagaactcttgtttatgttcgttgctctgatatatctgtagaaggagcagaagaatcaaccgaagacaaacgacaaaaagcattagttgccttgttagtcacctgctcatttgaatctctggatactctaaacaagctattatattctcctaatttagatatcagccaacgcattatgatattagatgtcatgacagaaacagctcaggagctagctgaaacgaaaattatgaaacccaaacacaagactggatccctcatctcatttgtttcagatacccaaccatggttcttgcctagcagcgcagggcctcctggagctggttcctggaaagagatctcaagaacagaaactttattgaattggtcaaatagctacgagagggaacttccctctaaacataatcaaatcaagaaagggaagacacgccggtggagtttgggattgccttctgcacaacaaaatgtgatggagtgttcccagaacaagtttcctgtttatgcagctgcattcatgcttcctgccatggagggatatgataagaaaaggcacggtgttgatttgcttggtagggattttatcgtccttgggaaacttattcatatgcttggggtttgcatgaaatctttagcaatgcacccagaagcatctgcgcttgctccccctctcttggatatgttaagatccaggtattgactgagtaactttttactggactcggagctttgagaaggcctaatggatttaaaaatactgaatttcacagttaataattactatctcaccaacataagtgtgtcttcttcgttcatttaagtagaattaagaagcgcttgttgtttggttcaccacgttttgctagtatgctaatgcaggcaaaattacatgtatattcagggaggtataccaacataaagaagcatatgtgagaagagctgttctttacgcggctgcatgcatcgtgatcgctcttcacccaacttacattgcaactgccttgttggaaggaaatactgagatatccgccggccttgattggattcgcacatgggcgctcgagatagctgagtcagacacagatagagaatgctatatggtaaggaaattaggagcttcaaaaaaatgtctgg---tc-------------------------------------------------------------------------------------------------------
