# Supplementary material for: A new generic circumscription of Hydrochorea (Leguminosae, Caesalpinioideae, mimosoid clade) with an amphi-Atlantic distribution
Source: PhytoKeys. 2022 Aug 22;205:401–37. doi: 10.3897/phytokeys.205.82775 (PMC9849043; doi:10.3897/phytokeys.205.82775)
Supplement: Supplementary material 1 — Supplementary data file S1 [file phytokeys-205-401_article-82775__-s001.zip › MSC_m21144_comp32777_c0_seq1_exon06.aln-cln]

>Albizia_burkartiana_StivalSantos_678@NODE_1_length_1123_cov_9.532772
-----------------------------------------------------------------------------------------------------------------------------------ctatatttgactgagatatgctcagtttctcgtttagtcatatagatgagttagaatcataatgcatgaagatggtcagttttatatggcaattagttattaaaggatggcatataagatcattttagaacatcactatgaacaatggaagattatttccaaatcgtactacatcaatacatgaattgcatcactgaaataaaataaacacttgttggcaggcttgtctgttgatggtgattcacaaggagttgaacggctatttggtgctctttctgctcatatgtggcctgggatgatcttaaaatctggtgataaaattagtgaaccatcattacctgagaaaggtttttcctctgttaattcttcctgtttcttggagcaggctactcgccacttcctgctatatattatatgtgctttactatttatggtttttttctttcagagtcttcttcagaagagtctgattatgaattggagtatgaagtattatcagatggttcagctgatccttgggatgacacagaacaaagatgggtttctgctgctcccttggatactggaaaatcagtttcacaaaacaaccccatcacagactctgaacttaaaaatggaactaattctgataaaaatttgcaaccatcaacttcaggcactgtattgcaggatgagagggacaaggaagtcgccgattctgaagaagatggggtatcaggtaaaggtcttgacttagaggatttggaacagttaatgtccgagataggcaatatgcgtgctggcttaagattgatgcctgatttccagagaagggaa--------------------------------atggctgcaaagttggccttgaaaatggcttccatgtttgggggaggtagtgatgacgaaggtgaactttagagaatataaatgtctttgcgtttgagattcagataaatgtgtctgatgaatgtcatagttaggactcttatgagctctctc-ttagaaatcagaggattactctgtgctcttggcgactcatggttatgtttttgcgaacagaacattttgttcaaaa-
>Albizia_coripatensis_Hughes_2433@NODE_1_length_1455_cov_109.320029
atggttcactgagcatggcattgaattcatcgaggcatgcgcttccaacgctgattttgacaaatgtaaaacttgtttgcctttctgttgtaacgatcgagtccattatttaatttgacttgtgggttcctatatatttgattgagatatgctcagtttgtggtttaatcatatagatgagttagaatcataatgcatgaagatggtcagttttatatggcaattagttattgaaggatggcatataatatcattttagaacatcactatgaacaatggaagattatttccaaatcgtactacatcaatacatgaattgcatgactgaaataaaataaacgctcgttggcaggcttgtctgttgatggtgattcacaaggagttgaacggctatttggtgctctttctgctcatatatggcctgggatgatcttaaaatctggtgataaaattaatgaaccatcattatctgagaaaggtttttcctctgttagttcttcctgtttcttggagcaggctacgtgccgcttcctgctatctattatatgtgctttactatttatggtttttgtctttcagagtcttcttcagaagagtctgattatgaattggagtatgaagtattatcagatggttcagctgatccttgggataacagagaacaaagatgggtttctgctgctcccttagatgctggaaaatcagtctcacaaaacaaccccatcacagactctgaacttaaaaatggaactaattctgataaaaatttgcaaccatcaacttcaggcactgtattgcaggatgagagggacaaggaagtcgcggattctgaagaagatggggtatcaggtaaaggtcttgacttagaggatttggaacagctaatgtccgagataggcaatatgcgtgctggcttaagattgatgcctgatttccagagaagggaa--------------------------------atggctgcaaagttggccttgaaaatggcttccatgtttgggggaggtagtgatgacgaaggtgaactttagagaatataaatgtctttgcgtttgagattcagataaatgtgtctgatgaatgtcatagttaggactcttatgagctctct----agaaatcagaggattgctctgtgctctttgcgactaatggttatgtttttgcgaacagaacattttgttcaaaaa
>Albizia_niopoides_Simon_1601@NODE_1_length_1047_cov_97.194845
atggttcactgagcatggcattgaattcatcgaggcatgcgcttccaatgctgattttgacaaatgtaaaacttgtttacctttctgttgtaacgattgagtccattatttaatttgaca--tgggttcctctatatttgactgagatatgctcagtttctcgtttagtcatatagatgagttagaaccataatgcaggaagatggtcagttttatatggcagttagttattgaaggatggcatataatatcattttaaaacatcactatgaacaatggaagattatttccaaatcgtactacatcaatacatgaattgcatcactgaaataaaataaacacttgttggcaggcttgtctgttgatggtgattcacaaggagttgaacgactatttggtgctctttctgctcatatgtggcctgggatgatcttaaaatctggtgataaaattagtgaaccatcgttacatgagaaaggtttttcctctgttaattcttcctgtttcatagagcaggctacgtgccacttcctgctatatattatatgtgctttactatttatggtttttttctttcagagtcttcttcagaagagtctgattatgaattggagtatgaagtattatcagatggttcagctgatccttgggatgacacagaacaaagatgggtttctgctgctcccttagatgctggaaaatcagtttcacaaaacaaccccatcacagactctgaacttaaacatgaaactaattctgataaaaatttgcagccatcaacttcaggcactgtattgccggatgagagggagaaggaagtcgcggattctgaagaagatggggtatcgggtaaaggtcttgacttagaggatttggaacagctaatgtccgagataggcaatatgcgtgctggcttaagattgatgcctgatttccagagaagggaa--------------------------------atggctgcaaagttggccttgaaaatggcttccatgtttgggggaggtagtgatgat------------------------------------------------------------------------------------------------------------------------------------------------------------------------------
>Albizia_sinaloensis_Hughes_1576@NODE_1_length_996_cov_48.088139
------------------------------------------------------------------------------------------------------------------------------------------------------------tttcttgtttagtcatgtagatgagttagaatcataatgcatgaagatggtcagttttatatggcaattagttattgaaggatggcatataatatcattttagaacatcactatgaacaatggaagattatttccaaatcgtactacatcaatacatgaattgcaacactgaaataaaataaacacttggtgccaggcttgtctgttgatggtgattcacaaggagttgaacggctatttggtgctctttctgctcatatgtggcctggaatgatcttaaaatctggtgatagaattagtgaacaatcattacgtgagaaaggtttttcctctgttaattctacctgtttcttggagcaggctacgcgccacttccttctatatattatatgtgctttactatttatggtttttttctttcagagtcttcttcagaagagtctgattatgaattggagtatgaagtattatcagatggttcagctgatccttgggatgacacagaacaaagatgggtttctgctgctcccttggatactggaaaatcagtttcacaaaacaaccccatcacagactctgaacttaaagatggaactaattctgataaaaatttgcaaccatcaacttcaggcattgtattgcaggatgagagggacaaggaagttgcggattctgaagaagatggggtatcaggtaaaggtcttaacttagaggatttggaacagctaatgtccgagataggcaatatgcgcgctggctcaagattgatgcctgattttcagagaagggaa--------------------------------atggctgcaaagttggccttgaaaatggcttccatgtttgggggaggtagtgatgacgaaggcgaactttagagaatataaatgtctttgcgtatgagattcagatagatgtgtctgatatatgtcatagttaggactcttatgagctctctctctagaaatcagaggattgctctgtgat-------------------------------------------------t
>Albizia_subdimidiata_var_minor_Gorts_341@NODE_1_length_773_cov_26.127874
-----------------------------------------------------------------------------------------------------------------------------------------------------------------------------------------------------------------------------------------------------------------------tcactatgaacaatggaagattatttccaaatcgtactacatcgatacatgaattgcatcactgaaataaaataaacacttgttggcaggcttgtctgttgatggtgattcacaaggagttgaacggctatttggtgctctttctgctcatatgtggcctgggatgatcttaaaatctggtgataaaattagtgaaccatcattacctgagaaaggtttttcctctgttaattcttcctatttcatagagcaggctacgtgccacttcctgctatatattatatgtgctttactatttatggtttttttctttcagagtcttcttcagaagagtctgattatgaattggagtatgaagtattatcagatggttcagctgatccttgggatgacacagaacaaagatgggtttctgctgctcccttagatgctggaaaatcagtttcacaaaacaaccccatcacagactctgaacttaaacatgaaactaattctgataaaaatttgcagccatcaacttcaggcactgtattgcaggatgagagggacaaggaagtcgcggcttctgaagaagatgtggtatcgggtaaaggtcttgacttagaggatttggaacatctaatgtccgagataggcaatatgcgtgctggcttaagattgatgcctgattttcagagaagggaa--------------------------------atggctgcaaagttggccttgaaaatggcttccatgtttgggggaggtagtgatgacgaaggtggaatttagagaatataaatg---------------------------------------------------------------------------------------------------------------------------------------------------
>Albizia_tomentella_Leach_Dunlop_3801@NODE_1_length_1196_cov_77.953530
atggttcactgagcatggcattgaattcatcgaggcatgtgcttccaatgttgattttgacaaatgtaaaacctgtttgcctttctgttgtaacgatcaagttcattatttaatttgacatgtgggttcctctatatatgactgagatatgctcagtttctcatttagtcatatagatgagttagaatcataacgcatgaagatggtcagttttttatggcaattagttattgaaggatgacatataatatcattttagaacatcactatgaacaatggaagattatttccaaatcgtggtacaacaatgcatgaattgcatcactgaaataaaataaacacttgtttgcaggcttgtctgtcgatggtgattcacaaggagttgaacggctatttggtgctctttctgctcatatgtggcctgggatgatcttaaaatctggtgataaaattaatgaaccatcattacctgagaaaggtttttcctctgttaattcttcctgtttcttggagcaggctacgtgccacttcctgctatatattatatgtgctttagtatttatggtttttttctttcagagtcttcttcagaagagtctgattatgaattggagtatgaagtattatcagatggttcagctgatccttgggaggacacagaacaaagatgggtttctgctgctcccttggatactggaaaatcagtttcacaaaacaaccccatcacagactctgaacttaaagatggaactaattctgataaaaatttgcaaccatcaacttcaggcactgtattgcaggatgagagcgacaaggaagttgtgcattctgaagaagatggggtatcgggtaaaggtcttgacttggaggatttggaacagcttatgtcagagataggcaatatgcgtgcaggcttaagattgatgcctgatttccagagaaaggaa--------------------------------atggctgcaaagttggccttgaaaatggcttccatgtttgggggagctagtgatgatgaaggtgaactttagagaatgtaaacgtctttgcttatgagatccagatagatgtgtctgatgaatgtcatggttaggactcttatgagctatgtctctagaaatcaggcgattgctctgtgctctttgctactcatggttatgttttt---tgccgaacattt---------t
>Albizia_tomentosa_Hughes_648@NODE_1_length_996_cov_35.187160
---------------------------------------------------------------------------------------------------------ttatttaatttgacatgtgggttcctctatatttgactgtgatatgcttagtttcttgtttagtcatatagatgagttagaatcataatgcatgaagatggttagttttatatggcaattagttattgaaggatggcatataatatcattttagaacatcactatgaacaatggaagattatttccaaatcgtactacatcaatacatgaattgcaacactgaaataaaataaacacttggtggcaggcttgtctgttgatggtgattcacaaggagttgaacggctatttggtgctctttctgctcatatgtggcctgggatgatcttaaaatctggtgataaaattagtgaacaatcattacgtgagaaaggtttttcctctgttaattctacctgtttcttggagcaggctacgcgccacttccttctatatattatatgtgctttactatttatggtttttttctttcagagtgttcttcagaagagtctgattatgaattggagtatgaagtattatcagatggttcagctgatccttgggatgacacagaacaaagatgggtttctgctgctcccttggatactggaaaatcagtttcacaaaacaaccccatcacagactctgaacttaaagatggaactaattctgataaaaatttgcaaccatcaacttcaggcattgtattgcaggatgagagggacaaggaagttgcggattctgaagaagatggggtatcaggtaaaggtcttaacttagaggatttggaacagctaatgtccgagataggcaatatgcgcgctggcttaagattgatgcctgattttcagagaagggaa--------------------------------atggctgcaaagttggccttgaaaatggcttccatgtttgggggaggtagtgatgacgaaggcgaactttagagaatataaatgtctttgcgtatgagattcagatagatgtgtctgatgaatgtcatagttagaactcttatgagct-----------------------------------------------------------------------------------
>Archidendron_clypearia_Wieringa_1849@NODE_1_length_1011_cov_114.202355
------------------------------------------------------------------taaaacttgtttgcctttctgttgtaacgatcgagtccattatttaatttgacttgtgggttcctctatatttgactgagatatgctcagtttctcatttagtcatatagatgagttagaatcataatgcatgaaaatggtcagttttatatggcaattagttattgaatgatgacgtataatatcattttagaacatcaccatgaacaatggaagattatttccatatcgtactacatcaatacatgaattgcatcactgaaataaaataaacacttgttggcaggcttgtctgttgatggtgattcacagggagttgagcggctatttggtgctctttctgctcatatgtggcctgggatgatcttaaaatctggtgataaaattattgaaccatcattacctgagaaaggtttttcctctgttaattcttcctgtttcttggagcaggctacgtgccacttcctgctatatattatatgtgctttactacttatggtttttttctctcagagtcttcttcagaagagtctgattatgaattgcagtatgaagtattatcagatggttcagctgatccctgggatgagacagaacaaagatgggtttctgctgctcccttagatgctggaaaatcagtttctcaaaacaaccccatcacagactctgaacttacagatggaactaattctgataaaaatttgcaaccatcaacttcaggcactgtattgcaggatgagagtgacaaggaagttgcggattctgaagaagatgtggtatcgggtaaaggtcttgacttagaggatttggaacagctaatgtccgagataggcaatatgcgtgctggcttaagattgatgcctgatttccacagaagggaa--------------------------------atggctgcaaagttggccttgaaaatggcttccatgtttgggggaggtagtgatgatgaaggtgaactttagagaatataaatgtctttgggcatgagattcagatagatgtgtctgatgaatgtcatag-----------------------------------------------------------------------------------------------------
>Balizia_leucocalyx_Aguilar_1939@NODE_1_length_1221_cov_74.324301
atggttcactgagcatggcattgaattcatcgaggcatgcgcttccaatgcggatttcgacaaatgtaaaacttgtttgcctttctattgtaacgatcgagtccattatttaatttgacatgtgggttcctctatatttgactgagatatgctcggtttctcgtttagtcatatagatgagttagaatcataatgcatgaagatggtcagctttatatggcaattagttattgaaggattgcatataatatcattttagaacatcactatgaacaatggaagattacttccaaatcgtactacatcaatacatgaattgcatcactaaaataaaataaacaatcgttggcaggcttgtctgttgatggtgattcacaaggagttgaacggctatttggtgctctttctgctcatatgtggcctgggatgatcttaaaatctggtgataaaattagtgaaccatcattacctgagaaaggtttttcctctgttaattcttcctgtttcttggagcaggctacgtgccacttcctgctatatattttatgtgctttactatttatggtttttgtctttcagagtcttcttcagaagagtctgattatgaattggagtatgaagtattatcagatggttcagctgatccttgggatcacacagaacaaagatgggtttctgctactcccttagatgctggaaaatcagtttctcaaaacaaccccatcacagactctgaacttaaagatggaactaattctgataaaaatttgcaaccatcaacttcaggcactgtattgcaggatgagagtgacaaggaatttgcggattctgaagaagatggggtatcaggtaaaggtcttgacttagaggatttggaacagctaatgtccgagataggcaatgtgcgtgctggcttaagattgatgcctgatttccagagaagggaa--------------------------------atggctgcgaagttggccttgaaaatggcttccatgtttgggggaggtagtgatgacgaagttgaactttagagaatataaatgtctttgcgtatgagattcagatagatgtgtctgatgaatgtcatagttaggactcttatgagctatctcactagaaatcagaggattactctgtgctctttgcgactaatggttatgtttttgcgaacagaacattttgttcaaaa-
>Balizia_leucocalyx_Aguilar_1939@NODE_2_length_1188_cov_71.786679
atggttcactgagcatggcattgaattcatcgaggcatgcgcttccaatgctgattttgacagatgtaaaacttgttggcatatctgttgtaacgatcgagtccattatttaatttgacatgtgggttcctctatatttgactgagatatgctcagcgtctcatttagtcatacagatgagttagaatcataatgcatgaagatggtcagttttatatggcaattagttattgaaggaggacatataatatcattttagaaaatcactgtgaacaatggaagattatttccaaatcgtactacatcaatgcatgaattgcatcactgaaataaaataaacacttgttggcaggcttgtctgttgatggtgattcacaaggagttgaacagctatttggtgctctttctgatcatatgtggcctgggatgatcttaaaatctggtgataaaattagtgaaccatcattacatgagaaaggtttttcctctgttaattcttcctgtttctaggagcaggctacgtgccacttcctgccatatattatatgtgctttactatttatggctttttcctttcagagtcttcttcggaagagtctgattatgaattggagtatgaagtattatcagatggttcagctgatccttgggatgacacagaacaaagatgggtttatgctgctcccttagatgctggaaaatcagtttcac-aaacaaacccatcacagactctgaacttaaagatggaactaactctgataaaaatttgcaaccatcaac--------------------------------------------------------------------------------------------------------aatctatgatagaaacttaattaaccgatcaactatctatttctaactagtaaataaataaattttcacagtaaattaagatttattgaaatgcattttcaaaaaatagatttttaataaggtatattttattaaa---------------------------------------------------------------------------------gtagtgcctagtaatacactcaaatcttcctctaaaaacatgaa-atttttttggaagaattacaaattatataaaagtcatcataaaaaaactaattattcaaagtt
>Balizia_pedicellaris_Queiroz_15529@NODE_1_length_689_cov_189.922713
-----------------------------------------------------------------------------------------------------------------------------------------------------------------------------------------------------------------------------------------------------------------------------------------------------------------------------------------------------------------------------------------------------------------------------------------------------------------------------------------------------------------------------------------------------------------------------------------------------------------------------------------------------------------------------------------------------------------------------------------------------------------------------------tctgataaaaatttgcaaccatcaacttcaggcactgtattgcaggatgagagtgacaaggaagttgcggattctgaagaagatggggtatcaggtaaaggccttgacttagaggatttggaacagctaatgtccgagataggcaatatgcgtgctggcttaagattggtgcctgatttccagagaagggaa--------------------------------atggctgcaaagttggccctgaaaatggcttccatgtttgggggaggtagtgatgacgaaggtgaactttagagaatataaatgtctctgcgtatgagattcagatagatgtgtctgatgaatgtcatagttaggactcttatgagctatctcactagaaatcagaggattactctgtgctctttgcgactcatggttatgtttttgcgaacagaacattttgttcaaaaa
>Balizia_pedicellaris_Queiroz_15529@NODE_2_length_533_cov_258.715481
-----------------------------------------------------------------------------------------------------------------------atgtgggttcctctatatttgactgagatatgctcagtttcttgtttagtcatatagatgagttagaatcataatgcatgaagatggtcagttttatatggcaattagttattgaaggatggcatataatatcattttagaacatcactatgaacaatggaagattatttccaaatcgtactacatcaatgcatgaattgcatcactgaaagaaaataaacacttgttggcaggcttgtctgttgatggtgattcacaaggagttgaacggctatttggtgctctttctgctcatatgtggcctgggatgatcttaaaatctggtgataaaattagtgaaccatcattacctgagaaaggtttttcctctgttaattcttcctgtttcttggagcaggccacgtgccacttcctgctatatattttatgtgctttactatttatggtttttgtctttcagagtcttcctcggaagagtctgattatgaattggagtatgaagtattatcagatggttcagctgatccttggga------------------------------------------------------------------------------------------------------------------------------------------------------------------------------------------------------------------------------------------------------------------------------------------------------------------------------------------------------------------------------------------------------------------------------------------------------------------------------------------------------------------------------------------------------------------------------
>Cathormion_obliquifoliolatum_Wieringa_6519@NODE_2_length_634_cov_86.803109
--------------------------------------------------------------------------------------------------------------------------------------------------------------------------------------------------------------------------------------------------------------------------------gctatg-aaagttgatg----------------taacgcatcttt-tcatagctaaactatgtgtagttatcttctctagctgcactccaggatggttttacgcacggatattcaaaactt--agatagtattatgtattggaaacaaagtgggacggctacgaaactggaaaactctgttgttgatcctttgctgggttcactgagtatggaatatctgagtctgaaggaactagtttattgggggatgaagactcagatccaac---------------------------ctgggattctcgaagatcttgtttggaatgcactgattatgaattggagtatgaagtattatcagatggttcagctgatccttgggatgacacagaacaaagatgggtttctgttgctcccttagatgctggaaaatcggtttcac-aaacaaacccatcacagactctgaacttacagatggaactaactctgataaaaatttgcaaccatcaac--------------------------------------------------------------------------------------------------------aatctatgatagaaacttaattaaccgatcaactatctatttctacctagtaaataaataaattttcacaataaattaggatttattgaaatgcattttcaaaaaatatatttttaataaggtata-------------------------------------------------------------------------------------------------------------------------------------------------------------------------------------------------------
>Cathormion_rhombifolium_Deighton_3618@NODE_1_length_1163_cov_43.825046
atggttcactgagcatggcattgaattcatcgaggcatgcgcttccaatgctgattttgacaaatgtaaaacttgtttgcctttctgttgtaacgatcgagtccattatttaatttgacatgtagattcctctatatttgactgagatatgt---gtttctcgtttagtcatatagatgagttagaatcataatgcatgaagatggtcagttttatatggcaattagttgttgaaggatggcatataatatcattttagaacatcactatgaacaatggaagattatttccaaatcgtactacatcaatgcatgaattgcatc-ctgaaagaaaataaacatttgttggcaggcttgtctgttgatggtgattcacaaggagttgaacggctatttggtgctctttctgctcatatatggcctgggatgatcttaaaatctggtgataaaattagtgaaccatcattacctgagaaaggtttttcctctgttaattcttcctgtttcttggagcaggccacgtgccacttcctgctatatattttatgtgctttactatttatggtttttgtctttcagagtcttcctcggaagagtctgattatgaattggagtatgaagtattatcagatggttcagctgatccttgggatgacacagaactaagatgggtttctgctactcccgtagatgctggaaaatcagtctcacaaaacaaccccatcacagactctgaacttaaagatggaactaattctgataaaaatttgcaaccatcaacttcaggcactgtattgcaggatgagagtgacaaggaagttgcggattctgaagaagatggggtatcaggtaaaggccttgacttagaggatttggaacagctaatgtccgagataggcaatatgcgtgctggcttaagattgatgcctgatttccagagaagggaa--------------------------------atggctgcaaagttggccctgaaaatggctaccatgtttgggggaggtagtgatgacgaaggtgaactttagagaatataaatgtctttgcgtatgagattcagatagatgtgtctgatgaatgtcatagttaggactcttatgagctatctcactagaaatcagagg---------------------------------------------------------------
>Cathormion_rhombifolium_Deighton_3618@NODE_2_length_798_cov_40.522885
-----------------------------------------------------------------------------------------------------------------------------------gcatccttctcttgactcttgttttttttttttt----tttaaatttactatgtaattctaaagcaaagtattgtttaatccttaatgtcaatctgttattgaactatattattattttacatgtgcatatatgtgcgttagctatg-aaagttgatg----------------taacgcatcttt-tcatagctaaactatgtgtagttatcttctctagctgcactccaggatggttttacgcacggatattcaaaactt--agatagtattatgtattggaaacaaagtgggacggctacgaaactggaaaactctgttgttgatcctttgctgggttcactgagtatggaatatctgtgtctgaaggaactagtttattgggggacgaagactcagatccaac---------------------------ctgggattctcgaagatcttgtttggaatgcactgattatgaattggagtatgaagtattatcagatggttcagctgatccttgggatgacacagaacaaagatgggtttctgctgctcccttggatgctggaagatcagtttcac-aaacaaccccatcacagactctgaacttaaagatggaactaactctgataaaaatttgcaaccatcaac--------------------------------------------------------------------------------------------------------aatctatgatagaa----aattaaccgatcaactctctatttctaactagt-aataaataaattttcacaataaattaagatttattgaaatgcattttcaaaaaatagatttttaataaggtatattttattaaattaattaatatt-----------attttg----------------------------------------------------------------------------------------------------------------------------------------------------------------
>Enterolobium_cyclocarpum_MWC9020@NODE_1_length_1064_cov_166.458967
atggttcactgagcatggcattgaattcattgaggcatgcgctttcaatgctgattttgacaaatgtaaaacttgtttgcctttctgtcgtaacaatcaagtccattatttaatttgacatgtgggttcctctatatttgactgagatatgctcagtttctcatttagtcatatagatgagttagaattataatgcatgaagatggtgagttttgtatggcaattagttattgaaggatgacatatagtatcatttaagaacatcactatgaacaatgaaagattatttcctactcatactacatcaatagatgaattgcatcactgaaataaaataaacacttgttggcaggcttgtctgttgatggtgattcacaaggagttgaacggttatttggtgctctttctgctcatatgtggcctgggatgatcttaaaagctggtgataaaattagtgaaccatcatttcctgagaaaggtttttcctctgttaattcttcctgtttcttggagcaggctacgtgccacttcctgctatatattatatgtgctttactatttatggttgttttctttcagagtcttcttcagaagagtctgattatgagttggagtatgaagtattatcagatggttcagctgatccttgggatgacacagaacaaagatgggtttctgctgctcccttagatgctggaaaatcagtttcactaaacaaccccatcacagactctgaacttaaagatggaactaattctgataaaaatctgcaaccatcaacttcaggcactgtattgcaggatgagagtgacaaggaagttgcggattctgaaggagatggggtatcaggtaaaggtctcgacttagaggatttggaacagctaatgtccgagataggcaatatgcgtgctggcttaagattgatgcctgatttccagagaagggaa--------------------------------atggctgctaagttggctttgaaaatggcttccatgtttgggggaggtagtgatgatgaaggtgaactttagagaatataaatgtctttgcgta-----------------------------------------------------------------------------------------------------------------------------------------
>Hydrochorea_corymbosa2_Iganci_862@NODE_1_length_910_cov_529.102924
-------------------------------------------------------------------------------------------------------------------------------------------------------------ttctcgtttagtcatatagatgagttagaatcataatgcatgaagatggtcagttttatatggcaattagttattgaaggatggcatataatatcattttagaacatcactatgaacaatggaagattatttccaaatcgtactacatcaatgcatgaattgcatc-ctgaaagaaaataaacacttgttggcaggcttgtctgttgatggtgattcacaaggagttgaacggctatttggtgctctttctgctcatatatggcctgggatgatcttaaaatctggtgataaaattagtgaaccatcattacctgagaaaggtttttcctctgttaattcttcctgtttcttggagcaggccacgtgccacttcctgctatatattttatgtgctttactatttatggtttttgtctttcagagtcttcctcagaagagtctgattatgaattggagtatgaagtattatcagatggttcagctgatccttgggatgacacagaactaagatgggtttctgctactcccttagatgctggaaaatcagtttcacaaaacaaccccatcacagactctgaacttaaagatggaactaattctgataaaaatttgcaaccatcaacttcaggcactgtattgcaggatgagagtgacaaggaagttgcggattctgaagaagatggggtatcaggtaaaggccttgacttagaggatttggaacagctaatgtccgagataggcaatatgcgtgctggcttaagattgatgcctgatttccagagaagggaa--------------------------------atggctgcaaagttggccctgaaaatggctaccatgtttgggggaggtagtgatgacgaaggtgaactttagagaatataaatgtctttgcgtatgagattcagatagatgtgtctgatga--------------------------------------------------------------------------------------------------------------
>Hydrochorea_gonggrijpii_Tillett_45696@NODE_2_length_645_cov_43.404930
---------------------------------------------------------------------------------------------------------------------------------------------------------------------------------------------------------------------------------------------------------------agcatatatgtgcgttagctatg-aaagttgatg----------------taacgcatcttt-tcatagctaaactatgtgtagttatcttctctagctgcactccaggatggttttacgcacggatattcaaaactttgagatagtattatgtattggaaacaaagtgggacggctacgaaactggaaaactctgttgttgatgctttgctgggttcactgagtatggaatatctgagtctgaaggaactagtttattgggggatgaagactcagatccaac---------------------------ctgggattctcgaagatcttgtttggaatgcactgattatgaattggagtatgaagcattatcagatggttcagctgatccttgggatgacgcagaacaaagatgggtttctgctgctcccttggatggtggaagatcagtttcac-aaacaaccccatcacagactctgaacttaaagatggaactaactctgataaaaatttgcaaccatcaac--------------------------------------------------------------------------------------------------------aatctatgatagaa----aattaaccgatcaactatctatttctaactagt-aataaataaattttcacaataaattaagatttattgaaatgcattttcaaaaaatagatttttaataaggta---------------------------------------------------------------------------------------------------------------------------------------------------------------------------------------------------------
>Hydrochorea_marginata_Morim_563@NODE_3_length_531_cov_64.290749
atattttgaaacttatcaagttgcatctgtcttgatct-cactactaatgct--ttttagaaattaaaaattatttttatattttacttctttggtttgcactaaatttttaatttgacatgtgggttcctctatatttgactgaggtatgctcagcttctcatttagtcatacagatgagttagaatcataatgcatgaagatggtcggttttatatggcaattagttattgaaggaagacatataatatcattttagaacataactatgaacaatggaacattatttccaaatcgtactacatcaatacatgaattgcatcactgaaataaaataaacacttgttggcaggcttgtctgttgatggtgattcacaaggagttgaacagctatttggtgctctttctgatcagacgtggcctgggatgatcttaaaatctggtgataaaattagtgaaccatcattacctgagaaaggtttttcctctgttaa--------------------------------------------------------------------------------------------------------------------------------------------------------------------------------------------------------------------------------------------------------------------------------------------------------------------------------------------------------------------------------------------------------------------------------------------------------------------------------------------------------------------------------------------------------------------------------------------------------------------------------------------------------------------------------------------------------------------------------------------
>Jupunba_abbottii_Zanoni_21220@NODE_1_length_816_cov_67.840325
----------------------------------------------------------------------------------------------------------------------------------------------------------------------------------------------------------------------------------------gaaggatggcatataatatcattttagaacatcactatgaacaatggaagattatttccaaatcgtactacatcaatgcatgaattgcatcactgaaagaaaataaacacttgttggcaggcttgtctgttgatggtgattcacaaggagttgaacggctatttggtgctctttctgctcatatgtggcctgggatgatcttaaaatctggtgataaaattagtgaaccatcattacctgagaaaggtttttcctctgttaattcttcctgtttcttggagcaggccacgtgccacttcctgctatatattttatgtgctttactatttatggtttttgtctttcagagtcttcctcggaagagtctgattatgaattggagtatgaagtattatcagatggttcagctgatccttgggatgacacagaactaagatgggtttctgctactcccgtagatgctggaaaatcagtttcacaaaactaccccatcacagactctgaacttaaagatggaactaattctgataaaaatttgcaaccatcaacttcaggcactgtattgcaggatgagagtgacaaggaagttgcggattctgaagaagatggggtatcaggtaaaggccttgacttagaggatttggaacagctaatgtccgagataggcaatatgcgtgctggcttaagattgattcctgatttccagagaagggaa--------------------------------atggctgcaaagttggccctgaaaatggcttccatgtttgggggaggtagtgatgacgaaggtgaactttagagaatataaatgtctttgcgtatgagatt----------------------------------------------------------------------------------------------------------------------------------
>Jupunba_barbouriana_Iganci_847@NODE_1_length_890_cov_91.891759
---------------------------------------------------------------------------------------------------------------------------------------------------------------------------------------------------catgaagatggtcagctttatatggcaattagtttttgaaggatggcatataatatcattttagaacatcactatgaacaatggaagattatttccaaatcgtactacatcaatgtatgaattgcttcactgaaagaaaataaacacttgttggcaggcttgtctgttgatggtgattcacaaggagttgaacggctatttggtgctctttctgctcatatgtggcctgggatgatcttaaaatctggtgataaaattagtgaaccatcattacctgagaaaggtttttcctctgttaattcttcctgtttcttggagcaggccacgtgccacttcctgctatatattgtatgtgctttactatttatggtttttgtctttcagagtcttcctcggaagagtctgattatgaattggagtatgaagtactatcagatggttcagctgatccttgggatgacacagaactaagatgggtttctgctactcccttagatgctggaaaatcagtttcacaaaacaaccccatcacagactctgaacttaaaggtggaactaattctgataaaaatttgcaaccatcaacttcaggcactgtattgcaggatgagagtgacaaggaagttgcggattctgaagaagatggggtatcaggtaaaggccttgacttagaggatttggaacagctaatgtccgagataggcaatatgcgtgctggcttaagattgatgcctgatttccagagaaaggaa--------------------------------atggctgcaaagttggccctgaaaatggcttccatgtttgggggaggtagtgatgacgaaggtgaactttagagaatataaatgtctttgcgtatgagattcagatagatgtgtctaatgaatgtcatagttaggact---------------------------------------------------------------------------------------------
>Jupunba_barbouriana_Iganci_847@NODE_2_length_677_cov_105.610000
---------------------------------------------------------------------------------------------------------------------------------------------------------------------------------------------------------------------------------------------------------------------------------caatggaagattatttccaaatcgtactacatcaatacatgaattgcatcactgaaataaaataaacacttgttggcaggcttgtctgttgatggtgattcacaaggagttgaatggctatttggtgctctttctgctcatttgtggcctgggatgatctttaaatttggtgataaaattagtgaatcatcattacccgagaaaggtttttcctctgttaattcttcctgtttcttggagcaggctacgtgccacttcctgctatatattatatgtggtttactatttatggcttttttctttcagagtcttcttcagaagagtctgattatgaattggagtatgaagtattatcagatggttcagctgatccttgggataacacagaacaaagatgggtttctgctgctcccttagatgctggaaaatcagtttcac-aaacaaacccatcacagactctgaacttaaagatggaactaactctgataaaaatttgcaaccatcaac--------------------------------------------------------------------------------------------------------aatctatgatagaaacttaattaaccgatcaactatctatttctaactagtaaattaataaattttcacaataaattaagatttattgaaatgcattttcaaaaaatagatttttaataaggtatattttattaaattaattaatatt-----------attttgaagattttaattg---------------------------------------------------------------------------------------------------------------------------------------------------
>Jupunba_brachystachya_Lima_7438@NODE_1_length_1280_cov_79.684954
atggttcactgagcatggcattgaattcatcgaggcatgcgcttccaatgctgattttgacaaatgtaaaacttgtttgcctttctgttgtaacgatcgagtccattatttaatttgacatgtgggttcctctatagttgactgagatatgctcagtttctcgtttagtcatatagatgagttagaatcataatgcatgaagatggtcagttttatatggcaattagttattgaaggatggcatataatatcattttagaacatcactatgaacaatggaagattatttccaaatcgtactacatcaatgcatgaattgcatcactgaaagaaaataaacacttgttggcaggcttgtctgttgatggtgattcacaaggagttgaacggctatttggtgctctttctgctcatatgtggcctgggatgatcttaaaatctggtgataaaattagtgaaccatcattacctgagaaaggtttttcctctgttaattcttcctgtttcttggagcaggccacgtgccacttcctgctatatattttatgtgctttactatttatggtttttgtctttcagagtcttcctcggaagagtctgattatgaattggagtatgaagtattatcagatggttcagctgatccttgggatgacacagaactaagatgggtttctgctactcccttagatgctggaaaatcagtttcacaaaacaaccccatcacagactctgaacttaaagatggaactaattctgatcaaaatttgcaaccatcagcttcaggcactgtattgcaggatgagagtgacaaggaagttgcggattctgaagaagatggggtatcaggtaaaggccttgacttagaggatttggaacagctaatgtccgagataggcaatatgcgtgctggcttaagattgatgcctgatttccagagaagggaa--------------------------------atggctgcaaagttggccctgaaaatggcttccatgtttgggggaggtagtgatgacgaaggtgaactttagagaatataaatgtctttgcatatgagattcagatagatgtgtctgatgaatgtcatagttaggactcttatgagctatctcactagaaatcagaggattactctgtgctctttgcgactcatggttatgtttttgcgaacagaacattttgttcaaaa-
>Jupunba_cochleata_Bonadeu_673@NODE_1_length_1154_cov_92.931291
atggttcactgagcatggcattgaattcatcgaggcatgcgcttccaacgctgattttgacaaatgtaaaacttgtttgcctttctgttgtaacgattgagtccattatttaatttgacatgtgggttcctctatatttgactgagatatgctcagcttctcgtttagacatatagatgagttagaatcataatgcatgaagatggtcagttttatatggcaattagttattgaaggatggcatataatgtcattttagaacatcactatgaacaatggaagattatttccaaatcgtactacatcaatacatgaattgcatcactgaaataaaataaacacttgttggcaggcttgtctgttgatggtgattcacaaggagttgaacggctatttggtgctctttctgctcatatgtggcctgggatgatcttaaaatctggtgataaaattagtgaaccatcattacctgagaaaggtttttcctctgttaattcttcctgtttcttggagcaggctacgtgccacttcctgctatatattttatgtgctttactatttatggtttttgtctttcagagtcttcttcagaagagtctgattatgaattggagtatgaagtattatcagatggttcagctgatccttgggatgacacagaacaaagatgggtttctgctgctcccttagatgctggaaaatcagtttcacaaaacaaccccatcacagactctgaacttaaagatggaactaattctgataaaaatttgcaaccatcaacttcaggcactgtattgcaggatgagagtgagaaggaagttgcggattctgaagaagatggggtatcaggtagaggtcttgacttagaggatttggaacagctaatgtccgagataggcaatatgcgtgctggcttaagattgatgcctgatttccagagaagggaa--------------------------------atggctgcaaagttggccttgaaaatggcttccatgtttgggggaggtagtgatgacgaaggtgaacgttagagaatataaatgtctttgcgtatgagattcagatagatgtgtctgatgaatgtcataattaggactctta-----------------------------------------------------------------------------------------
>Jupunba_cochleata_Bonadeu_673@NODE_2_length_746_cov_47.741405
-----------------------------------------------------------------------------------------------------------------------------------------------------------------------------------------------------------------------------------------------------------------------------------------------------------------------------------------------------------------------------------------------------------------------------------------gacggctacgaaactggaaaactctgttgttgatcctttgctgggt-cactgagtatggaatatctgagtctgaaggaactagtttattgggggatgaagactcagatccaac---------------------------ctgggattctcgaagatcttgtttggaatgcactgattatgaattggagtatgaagtattatcagatggttcggttgatccttgggatgacacagaacaaagatgggtttctgctgctcccttggatgctggaaaatcagtttcac-aaacaaacccatcacagactctgaacttaaagatggaactaactctgatgaaaatttggaaccatcaac--------------------------------------------------------------------------------------------------------aatctatgatagaaacttaattaaccgatcagctatctatttctaactagtaaataaataaattttcacaataaattaagatttattgaaatgcattttcaaaaaatagatttttaataaggtatattttattaaattaattaatatt-----------attttgaagattttaattgtctatgattttgttaagaaaataaatctataaaatgaatgtagtgcctagtaatacactcaaatcttcctctaaaaacgagaaa-tttttttgg-------------tatatataagttattataaaaaaactaattattcaaagtt
>Jupunba_cochleata_Bonadeu_673@NODE_3_length_591_cov_18.515564
atgttttatgcaattaacagttggact-atcaaaccaag----tatactgctgatgtttctgtatggatgactcatctacttttctgtttcaccaattgactgctttggtgattttgacatgaatgtgttagcatccttctcttgactcttgtttttttttt----------aatgttactatgtaattctaaagcaaagtcttgtgtaatccttaatgtcaatctgttcttgaactatattcttattttccatgagcatatatgtgcgttagtaatgaaaagttgatg----------------taacgcatctttgatcttgctaaactatgtgcagttatcttctctagctgtactccaggatggttttacgcatggatattcaaaactttgagatagtattatgtattggaaacaaagtgggacggctacgaaactggaaaactctgttgttgatcctttgctgggt-cactgagtatggaatatctgagtctgaag-------------------------------------------------------------------------------------------------------------------------------------------------------------------------------------------------------------------------------------------------------------------------------------------------------------------------------------------------------------------------------------------------------------------------------------------------------------------------------------------------------------------------------------------------------------------------------------------------------------------------------------------------------------------------------------------------------------------------------------
>Jupunba_commutata_Maguire_46145@NODE_2_length_856_cov_34.168164
----------------------------------gcatgcgcttccaatgctgattttgacaaatgtaaaacttgtttgcatttatgttgtaacgatcgagtccattgtttaatttgacatgtgggttcctccatatttgactgagatatgctcagcttctcatttagtcatacagacgagttagaatcataatgcatgaagatggtcagttttatatggcatttacttattgaaggaggacatataatatcattttagaacatcactatgaacaatggaagattagttccaaagcatactacatcaatacatgaattgcaccactgaaataaaa-aaacacttgttggcaggcttgtctgttgatggtgattcacaaggagttgaatggctatttggtgctctttctgctcatatgtagcctgggatgatcttaaaatctgttgataaaattagtgaaccatcattacctgagaaaggtttttcctctgttaattcttcctgtttctaggagcaggctacgtgccacttcctgctatatgttatatgtggtttactatttatggcttttttctttcagagtcttcttcagaagagtctgattatgaattggagtatgaagtattatcagattgttcagctgatccctgggatgacacagaacaaagatgggtttctgctgctcccttggatgctggaaaatcagcttcac-aaacaaacccatcacagactctgaacttaaagatggaactaactctgataaaaatttgcaaccatcaac--------------------------------------------------------------------------------------------------------aatctatgatagaaacttaattaaccgatcaaccatctatttctaactagtaaataaataaattttcacaataaattaagatttattgaaatgcattttcaaaaaatagat----------------------------------------------------------------------------------------------------------------------------------------------------------------------------------------------------------------------
>Jupunba_filamentosa_Lima_7487@NODE_2_length_588_cov_23.217221
----------------------------------------------------------------------------------------------------------------------------------------------------------------------------------------------------------------------------------------------------------------------------------------------------------------------------------------------------------------------------------------------------------------------------------------------------------------------------------------------------------------------------------------------------------------------------------------------------------------------------tgaattggagtatgaagtattatcagatggttcagctgatccttgggatgacacagaacaaagatgggtttctgctgctcccttggatgctggaaaatcagtttcac-aaacaaacccatcacagactctgaacttaaagattgaactaactctgataaaaatttgcaaccatcaac--------------------------------------------------------------------------------------------------------aatctatgatagaaacttaattaaccgatcaactatctatttctaactagtaaataaataaattttcacaataaattaagatttattgaaatgcattttcaaaaaatagatttttaatagggagaatttcattaaattaattaatatt-----------attttgaatattttaattgtctatgattttgttaagaaaataaatctataaaatgaaggtagtgcctagtcatacactcaaatcttcctc----------------------------------------------------------------------------
>Jupunba_floribunda_Iganci_883@NODE_1_length_1274_cov_74.323308
atggttcactgagcatggcattgaattcattgaggcatgcgcttccaatgctgattttgacaaatgtaaaacttgtttgcctttctgttgtaacgatcgagtccattatttaatttgacatgtgggttcctctatatttgactgagatatgctcagtttcccgtttagtcatatagatgagttagaatcataatgcatgaagatggtcagttttatatggcaattagttattgaaggatggcatataatatcattttagaacatcactatgagcaatggaagattatttccaaatcgtactacatcaatacatgaattgcatcactgaaataaaataaacacttgttggcaggcttgtctgttgatggtgattcacaaggagttgaacggctatttggtgctctttctgctcatatgtggcctgggatgatcttaaaatctggtgataaaattagtgaaccatcattacctgagaaaggtttttcctctgttaattcttcctgtttcttggagcaggctacgtgccacttcctgctatatattttatgtgctttactatttatagtttttgtctttcagagtcttcttcagaagagtctgattatgaattggagtatgaagtattatcagatggttcagctgatccttgggatgacacagaacaaagatgggtttctgctactcccttagatactggaaaatcagtttcacaaaacaaccccatcacagactctgaacttaaagacggaactaattctgataaaaatttgcaaccatcaacttcaggcactgtattgcaggatgagagtgacaaggaagttgcagattctgaagaagatgggttatcaggtaaaggtcttgacttagaggatttggaacagctaatgtccgagataggcaatatgcgtgctggcttaagattgatgcctgatttccagagaagggaa--------------------------------atggctgcaaagttggccctgaaaatggcttccatgtttgggggaggtagtgatgacgaaggtgaactttagagaatataactgtctttgcgtatgagattcagatagatgtgtctgatgaatgtcatagttaggactcttatgagctatctcactagaaatcagaggattactctgagctctttgcgactcatggttatgtttttgcgaacagaacattttgttcaaaat
>Jupunba_floribunda_Iganci_883@NODE_2_length_1255_cov_60.786078
atggttcactgagcatggcattgaattcattgaggcatgcgcttccaatgctgattttgacaaatgtaaagcttgtttgcatttctgttgtaacgatcaagtccattatttaatttgacatgtgggtttctgtatatttgactgagatatcctcagcttctcatttagtcatacagatgagttagaatcataatgcatgaagatggtcagttttatatggcaattacttattgaaggaggacatataatatcattttagaacatcactatgaacaatggaagattatttccaaatcctacaacatcaatacatgaattgcaccactgaaataaaataaacacttgttgacaggcttgtctgttgatggtgattcacaaggagttgaacggctatttggtgctctttatgatcatatgtggcctgggatgatcttaaaatctggtgataaaattagtgaaccatcataacctgagaaaggtttttcctctgttaattctttctgtttcttgtagcaggctacgtgccacttcctgctatatattatgtgtgctttactatttatggctttttactttcagaggcttcttcagaagagtctgattatgaattggagtatgaagtattatcagatggttcagctgatccttgggatgacacagaacaaagatgggtttttgctgctcccttggatgctggaaaatcggtttcac-atacaaacccatcacagactctgaacttaaagatggaactaactctgataaaaatttgcaaccatcaac--------------------------------------------------------------------------------------------------------aatctatgataagaacttaatcaacccatcaactatctatttctaactggtaaataaataaattttcacaataaattaagatttattgaaatgcattttcaaaaaatagatttttaataaggtatattttattaaattaattaatatt-----------attttgaagattttaattgtctatgattttgttaagaaaataaatctataaaattaatgtagtgcctagtaatacactcaaatcttcctctaaaaacgagaa-atttttttggcagaattacagattatatataagttatcataaaaaaactaattattcaaagta
>Jupunba_idiopoda_Quesada_1718@NODE_1_length_844_cov_47.320730
------------------------------------------------------------------------------------------------------------tttaatttgacatgtgggttcctctatatttgactgagatatgctcagtttctcgtttaatcatatagatgagttagaatcataatgcatgaagatggtcagttttatatggcaattagttattgaaggatggcatataatatcattttagaacatcactatgaacaatggaagattatttccaaatcgtactacatcaatgcatgaattgcatcactgaaagaaaataaacacttgttggcaggcttgtctgttgatggtgattcacaaggagttgaacggctatttggtgctctttctgctcatatgtggcctgggatgatcttaaaatctggtgataaaattagtgaaccatcattacctgagaaaggtttttcctctgttaattcttcctgtttcttggagcaggccacgtgccacttcctgctatatattttatgtgctttactatttatggtttttgtctttcagagtcttcgtcggaagagtctgattatgaattggagtatgaagtattatcagatggttcagctgatccttgggatgacacagaactaagatgggtttctgctactcccgtagatgctggaaaatcagtttcacaaaacaaccccatcacagactctgaacttaaagatggaactaattctgataaaaatttgcaaccatcaacttcaggcactgtattgcaggatgagagggacaaggaagttgcggattctgaagaagatgaggtatcaggtaaaggccttgacttagaggatttggaacagctaatgtccgagataggcaatatgcgtgctggcttaagattgatgcctgatttccagagaagggaa--------------------------------atggc----------------------------------------------------------------------------------------------------------------------------------------------------------------------------------------------------------------------------------
>Jupunba_idiopoda_Quesada_1718@NODE_2_length_719_cov_53.584112
-------------------------------------------------------------------------------------------------------------------------------------------------------------------------------------------------------------------------------------------------------------ttttagaacatcactatgaacaatagaagattatttccaaagggtactgcatcaatacatgaattgcatcactgaaataaaataaacacttgttggcaggcttgtctgttggtggtgattcacaaggagttgaacggctatttggtgctctttctgatcataagtgggctgggatgatcttaaaatctggtgataaaattagtgaaccatcataacctgagaaaggtttttcctctgttaattcttcctgtttcttggagcaggctacgtgccatttcctgctatatattatacgtgctttactatttatggcttttttctttcagagtcttcttcggaagagtctgattatgaattggagcatgaagtattatcagatggttcagctgatccttgggat--------------------------------cttggatgctggaaaatcagtttcac-aaacaaccccatcacagaatctgaacttaaagatggaactaactctgataaaaatttgcaaccatcaac--------------------------------------------------------------------------------------------------------aatctatgatagaaacttaattaaccgatcaactatctatttctaactagtaaataaataaattttcacaataaattaagatttattgaaatgcattttcaaaaaatagatttttaataaggtatatttttttaaattaattaatatt-----------attttgaagattttcattgtctatgattttgttaagaaaataaatctataaaatgaaggtag--------------------------------------------------------------------------------------------------------
>Jupunba_laeta_Mori_25147@NODE_2_length_500_cov_15.382979
---------------------------------------------------------------------------------------------------------------------------------------------------------------------------------------------------------------------------------------------------------------------------------------------------------------------------------tcactgaaataaaataaacacttgttggaaggcttgtctgttgatggtgattcacaaggagttgaacggctatttggtgctctttctgctcatatgtggccttggatgatcttaaaatctggtgataaaattagtgaaccatcataacctgagaaaggtttttcctctgttaattcttcctgtttcttggagcaggctacgtgccacttcctgctatatattatatgtgctttactatttatggcttttttctttcagagtcttcttcagaagagtctgattatgaattggagtatgaagtattatcagatggttcagctgatccttgggatgacacagaacaaagatgggtttctgctgctcccttggatgctggaaaatcagtttcac-aaacaaacccatcacagactctgaacttaaagatggaactaactctgataaaaatttgcaaccatcaac--------------------------------------------------------------------------------------------------------aatctatgatagaaacttaattaactgatcaactatctat---------------------------------------------------------------------------------------------------------------------------------------------------------------------------------------------------------------------------------------------------------------------------------------------
>Jupunba_langsdorfii_Ribeiro_728@NODE_1_length_945_cov_45.895161
-----------------------------------------------------------------------------------------------------------------------------------------------------------------------------------------------------------------------------------------------------------------------------------------------------------------------------------------------------------------------tgaaggaacaagtttattgggggatgaaga--------------------ctcagatccaacatggaatggttcatgagcatggcattgaattcatcgaggcatcgcttccaatgctgattttgacaaatgtaaaacttgtttgcatttctgttgtaacgatcgagtccattatttaatttgacatgtaggttcctctatatttgactgagattgctcaacttctcatttag----tcatatagatgaattggaggatgaagtactatcagatggttcagctgatccttgggatgacacagaacaaagatgggtttctgctgctcccttggatgctggaaaatgagtttcac-aaacaaccccatcacagactctgaacttaacgatggaactaactctgataaaaatttgcaaccatcaac--------------------------------------------------------------------------------------------------------aatctatgatagaaacttaattaaccgatcaactatctatttctaactagtaaataaataaattttcacaataaattaagatttattgaaatgcattttcaaaaaatagatttttaacaaggtatattttattaaattaattaatatt-----------attttgaagattttaattgtctatgattttgttaagaaaataaatctataaaatgaaggtagtgcctggtaatacactcaaatcttcctctaaaaacatgaaa-tttttttggaagaattacaaattatatataagtcatcctaaaaaaactaataattcaaagtt
>Jupunba_langsdorfii_Ribeiro_728@NODE_3_length_667_cov_8.901695
-----------------------------------------------------------------------------------------------------------------------------------------------------------------------------------------------------------------------------------------------------------------------------------------------------------------------------------------------------------------------------------------------------------------------------------------------------------------------------------------------------------------------------------------------------------------------------------------------------------------------------------------------------------------------------------------------------------------------------------------------------------------------------------------------------ccatcaacttcaggcactgtattgcaggatgagagtgacaaggaagttgcggattctgaagaagatggggtatcaggtaaaggccttgacttagaggatttggaacagctaatgtccgagataggcaatatgcgtactggcttaagattgatgcctgatttccagagaagggaa--------------------------------atggctgcaaggttggccttgaaaatggcttccatgtttgggggaggtagtgatgacgaaggtgaactttagagaatataaatgtctttgcgtatgagattcagatagatgtgtctgatgaatgtcatagttaggactcttatgagctatctcactagaaatcagaggattactctctgctctttgcgactcatggttatgtttttgcgaacagaatattttgttcaaaa-
>Jupunba_leucophylla_Iganci_839@NODE_1_length_1432_cov_129.797048
atggttcactgagcatggcattgaattcgtcgaggcatgcgcttccaatgctgattttgacaaatgtaaaacttgtttgcctttctgttgtaacgatcgagtgcattatttaatttcacatgtgggttc--ctatatttgactgagatatgctcagtttctcgtttagtcatatagatgagttagaatcataatgcatgaagatggtcagttttatatggcaattagttattgaaggatggcatataatatcattttagaacatcactatgaacaatggaagattatttccaaatcgtactacatcactacatgaattgcatcactgaaagaatataaacacttgttggcaggcttgtctgttgatggtgattcacaaggagttgaacggctatttggtgctctttctgctcatatgtggcctgggatgatcttaaaatctggtgataaaattagtgaactatcattacctgagaaaggtttttcctctgttaattcttcctgtttcttggagcaggccacgtgccacttcctgctatatattttgtgtgctttactatttatggtttttgtctttcagagtcttcttcggaagagtctgattatgaattggagtatgaagtattatcagatggttcagctgatccttgggatgacacagaacaaagatgggtttctgctactcccttagatgctggaaaatcagtttcacaaaacaaccccatcacagactctgaacttaaagatggaactaattctgataaaaatttgcaaccatcaacttcaggcactgtattgcagcatgggagtgacaaggaagttgcggattctgaagaagatggggtatcaggtaaaggccttgacttagaggatttggaacagctaatgtccgagataggcaatatgcgtgctggcttaagattgatgcctgatttccagagaaaggaa--------------------------------atggctgcaaagttggccctgaaaatggcttccatgtttgggggagttagtgatgacgaaggtgaagtttagagaatataaatgtctttgcgtatgagattcagatagatgtatctgatgaatgtcatagttaggactcttatgagctatctcactagaaatcagaggattactctgtgctctttgcgactcatggttatgtttttgcgaacagaacattttgttcaaaa-
>Jupunba_leucophylla_Iganci_839@NODE_2_length_1247_cov_144.382051
atggttcactgagcatggcattcaattcatcgaggcatgcgcttccaatgctgattttgacaaatgtaaaacttgtttgcatttctgttgtaacgatcgagtccattatttaatttgacatgtgggttcctctatatttgactgagatatgctcagcttctcatttagtcatacagatgagttagaatcataatgcatgaagatggtcagttttatatggcaattagttattgaaggaggacatataatatcattttagaacatcactatgaacaatggtagattatttccaaatcgtactacatcaatacatgaattgcatcactgaaataaaatagacacttgttggcaggcttgtctgttgatggtgattcacaaggagttgaacagctatttcgtgctctttctgatcatatgtggcctgggatgatcttaaaatctggtgataaaattagtgaaccatcattacctgagaaaggtttttcctctgttaatccttcctgtttcttggagcaggctacgtgccacttcctgctatatattatatgtgctttactatttatggcttttttctttcagaggcttcttcagaagagtctgattatgaattggagtatgaagtattatcagatggttcagctgatccttgggatgacacagaacaaagatgggtttctgctgctcccttggatggtggaaaatcagtttcac-aaacaaccccatcacagactctgaactaaaagatggaactaactctgataaaaatttgcaaccatcaac--------------------------------------------------------------------------------------------------------aatctatgatagaaacttaattaaccgatcaactatctatttctaactagtaaataaataaattttcacaataaattaaaatttattgaaatgcattttcaaaaaatagatttttaatcaggtatattttattaaattaattaatatt-----------attttgaagattttaattgtctatgatttttttaagaaaataaatctataaaatgaaggtagtgcctagtaatacactcaaatcttcctctaaaaacatgaa-atttttttggaagaattacaaattatatataagtcatcataaaaaaactaattattcaaagtg
>Jupunba_limae_Iganci_261@NODE_2_length_961_cov_15.829186
----------------------------ttcaa----------------------------------------------------------------------------------------------------------------------------------------------------------------------------------------caacgtttgcctcttg----------------------gtggcccattgttgtgagcttgagcccactcttcc------------tcttggcccatttatcaaattcacaaagtgtaatatatacacttacattctctttcctgtgggacttgttctatttg-----acaca--------------------cccacttacaagttaacatggttcatgagcatggcattgaattcatcgaggcatcgctaccaatgctgattttgacaaatgtaaaacttgtttgcatttctgttgtaacgatcgagtccattgtttaatttgacatgtgggttcctctatatttgactgagattgctcagcttctcatttag----tcatatagatgaattggagtatgaagtattatcagatggttcagctgatccttgggatgacacagaacaaagatgggtttctgctgctcccttggatgctggaaaatcagtttcac-aaacaaacccatcacagactctgaacttaaagatggaactaactctgataaaaatttgcaaccatcaac--------------------------------------------------------------------------------------------------------aatctatgatagaaacttaattaaccgatccactatctatttctaactagtaaataaataaattttcacaataaattaagatttattgaaatgcattttcaaaaaatagatctttaataaggtatattttattaaattaattaatatt-----------attttgaagattataattgtctatgattttgttaagaaaataaatctataaaatgaaggtagtgcctagtcatacactcaaatcttcctctaaaaacatgaaa-tttttttggaagaattacaaattatatataagtcatcataaaaaagctaattatttaaagtt
>Jupunba_longipedunculata_Cardona_2682@NODE_3_length_651_cov_9.705575
-----------------------------------------------------------------------------------------------------------------------------------------------------------------------------------------------------------------------------atccagttcatgctgaat----------------acagaagacggctacagaaactggaagactctgt-------------tgttgattcttgtgctgggttcactgagtatagaatatcagagtc------------tgaaggaactagtttattgggggatgaaga--------------------ctcagatccaacctggaatggttcatgagcatggcattgaattcatcgaggcatcgcttccaatgctgattttgacaaatgtaaaacttgtttgcatttctgttgtaacgatcgagtccattatttaatttgacatgtgggttcctctatatttgactgagattgctcagcttctcatttag----tcatatagatgaattggagcatgaagtagtatcagatggttcagctgatctttgggatgacacagaacaaaaatgggtttctgctgctcccttagatgctggaaaatcggtttcac-aaacaaacccatcacagactctgaacttaaagatggcactaactctgataaaaatttgcaaccatcaac--------------------------------------------------------------------------------------------------------aatctatgatagaaacttaattaaccgatcaactatctatttctaactagtaaataaataaattttcacaataaattaagatttattgaaatgcattttcaaaaaatagatttttaataaggtatatttta--------------------------------------------------------------------------------------------------------------------------------------------------------------------------------------------------
>Jupunba_microcalyx_Iganci_855@NODE_2_length_1015_cov_60.240938
------------------------------------------------------------------------------------------------tcgagtccattatttaatttgacatgtgggttcctctatatttgactgagatatgctcagcttctcatttagtcatacagatgagttagaatcataatgcatgaagatggtcagttttatatggcaattagttattgaaggaggacatataatatcattttagaacatcactatgaacaatggaagattatttccaaatcgtactacatcaatacatgaattgcatcactgaaataaaatagacacttgttggcaggcttgtctgttgatggtgattcacaaggagttgaacagctatttcgtgctctttctgatcatatgtggcctgggatgatcttaaaatctggtgataaaattagtgaaccatcattacctgagaaaggtttttcctctgttaatccttcctgtttcttggagcaggctacgtgccacttcctgctatatattatatgtgctttactatttatggcttttttctttcagaggcttcttcagaagagtctgattatgaattggagtatgaagtattatcagatggttcagctgatccttgggatgacacagaacaaagatgggtttctgctgctcccttagatgctggaaaatcggtttcac-aaacaaacccatcacagaccctgaacttaaagatggaactaactccggtaaaagtttgcaaccatcaac--------------------------------------------------------------------------------------------------------aatctatgatagaaacttaattaaccgatcaactgtctatttctaactagttaataaataaattttcacagtaaattaagatttattgaaatgcattttcaaaaaatatatttttaataaggtatattttattaaattaattaatatt-----------attttgaagattttaattgtctatgattttgttaagaaaataaatctataaaatgaaggtagtgcctagtactccctctgatcttatttataagcaactttctttgattgtgta-----------------------------aaacaaactgatagttaaaagct
>Jupunba_microcalyx_Iganci_855@NODE_3_length_538_cov_11.958785
-------------------------------------------------------------------------------------------------------------------------------------atccttctcttgactcttgtttttttttt----------aatgttactatgtaattctaaagcaaagtcttgtgtaatctttaatgtcaatctgttcttgaactatattcctattttccatgagcatatatgtgcgttagcaatgaaaagttgatg----------------taacgcatctttgatcttgctaaactatgtgcagttatcttctctagctgcactccaggatggttttacgcacggatatgcaaaactttgagatagtattatgtattggaaacaaagtaggacggctacgaaactggaaaactctgttgttgatcctttgctgggttcactgagtatgaaatatctgagtctgaaggaactagtttattgggggatgaagactcagatccaac---------------------------ctgggattcccgaagatcttgtttggaatgcactgagcatggcattga----------------------------------------------------------------------------------------------------------------------------------------------------------------------------------------------------------------------------------------------------------------------------------------------------------------------------------------------------------------attcatcgaggcatgcgcttccaatgctgattttgacaaatgtaaaacttgtt-----------------------------------------------------------------------------------------------------------------------------------------------------------------------------------------------c
>Jupunba_nipensis_Mayo_19662@NODE_1_length_599_cov_19.231801
--------------------------------------------------------------------------------------------------------------------------------------------------------------------------------------------------------------------------------------------------------------------------------acaatggaagattatttccaaatcgtactacatcaatgcatgaattgcatcactgaaagaaaataaacacttgttggcaggcttgtctgttgatggtgattcacaaggagttgaacggctatttggtgctctttctgctcatatgtggcctgggatgatcttaaaatctggtgataaaattagtgaaccatcattacctgagaaaggtttttcctctgttaattctttctgtttcttggagcaggccacgtgccacttcctgctatatattttatgtgctttactatttatggtttttgtctttcagagtcttcctcggaagagtctgattatgaattggagtatgaagtattatcagatggttcagctgatccttgggatgacacagaactaagatgggtttctgctactcccttagatgctggaaaatcagtttcacaaaactaccccatcacagactctgaacttaaagatggaactaattctgataaaaatttgcaaccatcaacttcaggcactgtattgcaggatgagagtgacaaggaagttgcggattctgaagaagatggggtatcaggtaaagaccttgacttagagga---------------------------------------------------------------------------------------------------------------------------------------------------------------------------------------------------------------------------------------------------------------------------------------------------------------------------------------------------
>Jupunba_oppositifolia_Liegier_16014@NODE_2_length_717_cov_60.971875
--------------------------------------------------------------------------------------------------------------------------------------------------------------------------------------------------------------------------------------ttgaaggaggacatataatatcattttagaacatcactatgaacaatggaagattatttccaaatcgtactacatcaatacatgaattgcatcactgaaataaaataaacacttgttggctggcttgtctgttgatggtgattcacaaggagttgaacagctatttggtgctctttctgatcatatgtggcctgggatgatcttaaaatctggtgataaaattagtgaaccatcattacctcggaaaggtttttcctctgttaattcttcctgtttctaggagcaggctacgtgccacttcctgccatatattatatgtgctttactatttatggcttttttctttcagagtcttcttcagaagagtctgattatgaattggagtatgaagtattatcagatggttcagctgatccttgggatgacacagaataaagatgggtttctgctgctccctttgatgatggaaaatcggtttcac-aaacaaacccatcacagactctgaacttgcagatggaactaactctgataaaaatttgcaaccatcaac--------------------------------------------------------------------------------------------------------aatctatgagagaaacttaattaaccgatcaactatctatttctaactagtaaataaataaattttcacaataaattaagatttattgaaatgcattttcaaaaaacagatttttaataagttatatcttattagattaattaatatt-----------attttgaagattt---------------------------------------------------------------------------------------------------------------------------------------------------------
>Jupunba_oxyphyllidia_Yonker_6157@NODE_2_length_682_cov_112.490909
--------------------------------------------------------------------------------------------------------------------------------------------------------------------------------------------------------------------------------------------------------------------------------------------------------------------------------------------aaataaacacttgttggcaggcttgtctgttgatggtgattcacaaggagttgaacggctatttggtgctctttctgctcatatgtggcctgggatgatcttaaaatctggtgataaaattagtgaaccatcattacctgagaaaggtttttcctctgttaattcttcctgtttcttggagcaggccacgtgccacttcctgctatatattttatgtgctttactatttatggtttttgtctttcagagtcttcctcggaagagtctgattatgaattggagtatgaagtattatcagatggttcagctgatccttgggatgacacagaactaagatgggtttctgctactcccttagatgctggaaaatcagtttcacaaaacaaccccatcacagactctgaacttaaagatggaactaattctgataaaaatttgcaaccatcaacttcaggcactgtattgcaggatgagagtgacaaggaagttgcggattctgaagaagatggggtatcaggtaaaggccttgacttagaggatttggaacagctaatgtccgagataggcaatatgcgtgctggcttaagattgatgcctgatttccagagaagggaa--------------------------------atggctgcaaagttggccctgaaaatggcttccatgtttgggggaggtagtgatgacgaaggtgaac--------------------------------------------------------------------------------------------------------------------------------------------------------------------
>Jupunba_villosa_Borges_423@NODE_1_length_1214_cov_94.279683
atggttcactgagcatggcattgaattcatcgaggcatgcgcttccaatgctgattttgacaaatgtaaaacttgtttgcctttctgttgtaacgatcgagtccattatttaatttgacatgtgggttcctctatatttgactgagatatgctcagtttctcgtttagtcatatagacgagttagaatcataatgcatgaagatggtcagttttatatggcaattagttattgaaggatggcatataatatcattttagaacatcactatgaacaatggaagattatttccaaatcgtactacatcaatgcatgaattgcatcactgaaagaaaataaacacttgttggcaggcttgtctgttgatggtgattcacaaggagttgaacggctatttggtgctctttctgctcatatgtggcctgggatgatcttaaaatctggtgataaaattagtgaaccatcattacctgagaaaggtttttcctctgttaattcttcctgtttcttggagcaggccacgtgccacttcctgctatatattttatgtgctttactatttatggtttttgtctttcagagtcttcctcggaagagtctgattatgaattggagtatgaagtattatcagatggttcagctgatccttgggatgacacagaactaagatgggtttctgctactcccttagatgctggaaaatcagtttcacaaaacaaccccatcacagactctgaacttaaagatggaactaattctgatcaaaatttgcaaccatcagcttcaggcactgtattgcaggatgagagtgacaaggaagttgcggattctgaagaagatggggtatcaggtaaaggccttgacttagaggatttggaacagctaatgtccgagataggcaatatgcgtgctggcttaagattgatgcctgatttccagagaagggaa--------------------------------atggctgcaaagttggccctgaaaatggcttccatgtttgggggaggtagtgatgacgaaggtgaacgttagagaatataaatgtctttgcgtatgagattcagatagatgtgtctgatgaatgtcatagttaggactcttatgagctatctcactagaaatcagaggattactctgtgctctttgcgactcatggttatgt----------------------------t
>Jupunba_villosa_Borges_423@NODE_2_length_1188_cov_47.058506
----ttaacggaacaacgggctatgatacacgaggaagagctccaggaggtaaaggccaaacaagataaggacaaagagcaaaccaaaactaatgatgtagatcagga--------ggaaagtcagttacagcatagtgagcagcctcatgcatctccgaacaatcgggtacaacccactgaagagatttcgcaatactgggttactaaattctatacagcctccggtattcagaggaaggtttgatccacagatctgaagattcacaaggaacaatggaagattatttccaaatcgtattacatcaatacatgaattgcatcactgaaataaaataaacacttgttggcaggcttgtctgttgatggtgattcacaaggagttgaatggctatttggtgctctttctgctcatatgtagcttgggatgatcttaaaatctgttgataaaattagtgaaccatcatttcctgagaaaggtttttcctctgttaattctcccagtttctaggagcaggctacgtgccacttcctgctatattttatatgtgctttactatttatggcttttttctttcagaggcttcttcagaagagtctaattatgaattggagtatgaagtattatcagatggttcagctgatccttgggatgacacagaacaaagatgggtttctgctactcccttggatgctggaaaatcagtttcac-aaacaatcccatcacagactctgaacttaaagatggaactaactctgataaaaatttgcaaccatcaac--------------------------------------------------------------------------------------------------------aatctatgatagaaacttaattaaccgatcaaccatctatttctaactagtaaataaataaattttcacaataaattaagatttattgaaatgcattttcaaaaaatagatttttaataaggtatattttattaaattaattaatatt-----------attttgaagattttaattgtctatgattttgttaagaaaat-aatctataaaatgaaggtagtgcctagtaatacactcaaatcttcctctaaaaacatgaa-atttttttggaagaattacaaattatatataagtcatcataaaaaaactaattattcaaagtt
>Punjuba_callejasii_Daly_5935@NODE_2_length_654_cov_9.183709
-----------------------------------------------------------------------------------------------------------------------------------------------------------------------------------------aatcataatgcatgaagatcgtcagttttatatggcaattagttattgaaggatggcatataatatcattttagaacatcactatgaacaatggaagattatttccaaatcgtacaacatcaatacatgaattgcatcagtgaaataaaataaacacttgttggcaggcttgtctgttgatggtgattcacaaggagttgaacagctatttggtgctctttgtgctcaaatgtggcctgggatgatcttaaaatctggtgataaaattagtgaaccatcattaccagagaaaggtttttcctctgttaattcttcctgtttcttggagcaggctacgtgccacttcctgctatatgttataagtgctttactatttatggcttttttctttcagagtcttcttcagaagagtctgattatgaattggagtatgaagtattatcagatggttaagctgatccttgggatgacacagaacaaagatgggtttctgctgctcccttagatgctggaaaatcggtttcac-aaacaaacccatcacagactctgaacttaaagatggaactaactctgataaaaatttgcaaccatcaac--------------------------------------------------------------------------------------------------------aatctatgatagaaacttaattaacctatcaactatctatttctaactagt----------------------------------------------------------------------------------------------------------------------------------------------------------------------------------------------------------------------------------------------------------------------------------
>Punjuba_killipii_Palodorios_6252@NODE_1_length_858_cov_40.615877
-----------------------------------------------------------------------------------------------------tccattatttaatttgacatgtgggttcctctatatttgactgagatatgctcagtctctcgtttagtcatatagatgagttagaatcataatgcatgaagatcgtcagttttatatggcaattagtttttgaaggatggcatataatatcattttagaacatcactatgaacaatggaagattatttccaaatcgtactacatcaatacatgaattgcatcactgaaataaaataaacacttgttggcaggcttgtctgttgatggtgattcacaaggagttgaacggctatttggtgctctttctgctcatatgtggcctgggatgatcttaaaatctggtgataaaattagtgaacaatcaatacctgagaaaggtttttcctctgttaattcttcctgtttcttggagcaggctacgtgccacttcctgctatatattatatgtgctttactatttatggtttttttctttcagagtcttcttcagaagagtctgattatgaattggagtatgaagtattatcagatggttcagctgatccttgggatgacacagaacaaagatgggtttctgctgctcccttagatgctggaaaatcagttgcacaaaacaaccccatcacagactctgaacttaaagatggaactaattctgataaaaatttgcaaccatcaacttcaggcactgtactgcaggatgagagtgacaaggaagttgcggattctgaagaagatggggtatcaggtaaaggtcttgacttggaggatttggaacagctaatgtccaagataggcaatatgcgtgctggcttaagattgatgcctgatttccagagaagggaa--------------------------------atggctgcaaag---------------------------------------------------------------------------------------------------------------------------------------------------------------------------------------------------------------------------
>Punjuba_lehmannii_Escobar_7465@NODE_1_length_1299_cov_51.291326
atggttcactgagcatggcattgaattcatcgaggcatgcgcttccaatgctgattttgacaaatgtaaaacttgtttgcatttctgcagtaacgatcgagtccattatttaatctgacatgtgggttcctctatatttg-ctgagatatgctgagtttgtcgtttagtcatatagatgagttagaatcataatgcatgaagatggtcagttttatatggcaattagttattgaaggatggcatataatatcattttagaacatcactatgaacaatggaagattatttccaaa------------aatacatgaattgcatcactgaaataaaataaacacttgttggcaggcttgtctgttgatggtgattcacaaggagttgaacggctatttggtgctctttctgctcatatgtggcctgggatgatcttaaaatctggtgataaaattagtgaacaatcattacctgagaaaggtttttcctctgttaattcttcctgtttcttggagcaggctacgtgccacttcctgctatatattatatgtgctttactatttatggtttttttctttcagagtcttcttcagaagagtctgattatgaattggagtatgaagtattatcagatggttcagctgatccttgggatgacacagaacaaagatgggtttctgctgctcccttagatactggaaaatcagttgcacaaaacaaccccatcacagactctgaacttaaagatggaactaattctgataaaaatttgcaaccatcaacttcaggcactgtactgcaggatgagagtgacaaggaagttgcggattctgaagaagatggggtatcaggtaaaggtcttgacttagaggatttggaacagctaatgtccgagataggcaatatgcgtgctggcttaagattgatgcctgatttccagagaagggaa--------------------------------atggctgcaaagttggccttgaaaatggcttccacgttcgggggaggtagtgatgacgaaggtgaactttagagaatataaatgtctttgcgtatgagattcagatagatgtgtctgatgaatgtcatagttaggactcttatgagctatctctc----------------------------------------------------------------------------
>_R_Acacia_rostellifera_Murphy_466@NODE_1_length_1516_cov_101.717860
atggttcactgagcatggcgttgaattcatcgaggcatgcgcttccaatgctgattttgacaaatgtaaaacttgtttgcctttctgttgtaacaaacgagtccattatttaatttgacttgtgggttcctctatatttgactgaaatatgctcagtttctcatttagtcatatagatgtgttagaatcataatgcatgaaaatggtcagttttatatggcaattagttattgaaggatgacatataatatcattttagaacatcactatgaacaatggaagattatttccaaatcgtactacatcaatacatgaattgcatcaccgaaataaaataaacacttgttggcaggcttgtctgttgatggtgattcacaaggagttgaacggctatttggtgctctttctgctcatatgtggcctgggatgatcttaaaatctggtgataaaattagtgaaccatcattacctgagaaaggtttttcctctgttaa---ttcctgtttcttggagcaggctacgtgccacttcctgctatatattatatgtgctttactatttatggttttt-tctttcagaatcttcttcagaagagtctgattatgaattggagtatgaagtattatcagatggttcagctgatccttgggatgacacagaacaaagatgggtttctgctgctcccttagatgctggaaaatcagtttcacaaaacgaccccatcacagactctgaacttaaagatggaactaattctgataaaaatttgcagccatcaacgtcaggcactgtattgcaggatgagagtgacaaggaggttgcggattctgaaaaagatggggtatcgggtaaaggtcttgacttggaggatttggaacagctaatgtccgagataggcaatatgcgttctggcttaagattgatgcctgatttccagagaagggaa--------------------------------atggctgcaaagttggccttgaaaatggcttccatgtttgggggaggtagtgatgatgaaggtgaactttagagaatataaatgtctttgcgtatgagattcagatagatgtgtctgatgaatgtcatagttaggaatcttataagctatctctctagaaatcagaggattgctctgtgctctttgcgacttatggttatgtttttgcgaacagaacattttgttcaaaaa
>_R_Afrocalliandra_redacta_Germishuizen_5585@NODE_1_length_1018_cov_113.824655
-----------------------------------------cttccaatgctgattttgacaaatgtaaaacttttttgcctctctgttgtaacggtttggtccattatttaatttgacatatgggttcctctctatttcaccgagatatgctgcatttctcatgtagtcatatgaatgagttagaagcataatgcatgaaaatggtcagttttgtatggagattagttattgaaggatgccatataatatcatttcagaacatcat------cagtggaaggttatttccaaatcataccttatcaatacatgaattgcatcactgaaataaaatatacacatgttggcaggcttatctgttgatggtgattcacaaggagttgaacggctatttggtgctctttctgctcatttgtggcctgggatgatcttaaaatctggtgataaaattaatgaaccaccattacctgagaaaggtttttcctctgttaattcttcctgtttcttggagtaggctacatgctacttcctgctatatattatatttgtttttctatttatggtttgttcgttgctgagtcttcttcagaagagtctgattatgaattagagtatgaagtcttgtcagatggttcagctgatccttggggagacacagaacaaagatgggtttctgcagctcccttagatcctggaaaatcagtttcacaaaacaaccccatcacagactctgaacttaaggatggaactaattctgataaaaatttgcaaccatcaacttcaggccctgcattgcaggatgagagtgacaaggaaattgtggattctgaagaagatggggtatcaggtaagggtcttgacttggaggatttggaacagttaatgtctgagataggcaatatgcgtgccagcttaagattgatgcctgatttccagagaagggaa--------------------------------atggctgcaaatttggccttgaaaatggcttcaatgtttggtggaggtagtgacgatgaaggtgaacattagagaatataaatgtctttgcgtatgagattcagatagatg------------------------------------------------------------------------------------------------------------------------
>_R_Albizia_adinocephala_FHO33_88@NODE_1_length_1581_cov_72.173537
atggttcactgagcatggcattgaattcatcgaggcatgcgcttccaatgctgattttgacaaatgtaaaacttgtttttctttctgttgtaacgatcaagtccattatttaatttgacatgtgggttcctctatatttgactgtgatatgcttagtttcttgtttagtcatatagatgagttagaatcataatgcatgaagatggtcagttttatatggcaattagttattaaaggatggcatataatatcattttagaacatcactatgaacaatggaagattatttccaaatcgtactacatcaatacgtgaattgcatcactgaaataaaataaacacttgttggcaggcttgtctgttgatggtgattcacaaggagttgaacggctatttggtgctctttctgctcatatgtggcctgggatgatcttaaaatctggtgataaaattagtgaaccatcattacctgagaaaggtttttcctctgttaattcttcctgtttcttggagcaggctacgcgccacttcctgctatatattatatgtgctttactatttatggtttttttctttcagagtcttcttcagaagagtctgattatgaattggagtatgaagtattatcagatggttcaggtgatccttgggatgacacagaacaaagatgggtttctgctgctcccttggatactggaaaatcagtttcacaaaacaaccccatcacagactctgaacttaaagatggaactaattctgataaaaatttgcaaccatcaacttcaggcattgtattgcaggatgagagggacaaggaagttgcggattctgaagaagatggggtatcaggtaaaggtcttgacttagaggatttggaacagctaatgtccgagataggcaatatgcgcgctggcttaagattgatgcctgattttcagagaagggaa--------------------------------atggctgcaaagttggccttgaaaatggcttccatgtttgggggaggtagtgatgacgaaggtgaactttagagaatttaaatgtctttgcgtatgagattcagatagatgtgtctgatgaatgtcatagttaggactcttatgagctctctctctagaaatcagaggattgctctgagctttttgcgactcatggctatgtttttgcgaacagaacattttgttcaaaaa
>_R_Albizia_edwallii_Dalmaso_272@NODE_1_length_1081_cov_7.342105
------------------------------------------------------------------------------------------------------------------------------------------------------------------------------------------------------------------------atggcaggtagttattgaagaatgacatataatatcattttagaacatcactatgaacaatggaagattatttccaaatcgtactacatcaatacatgaattgcatcactgaaataaaataaacgctcgttggcaggcttgtctgttgatggtgattcacaaggagttgaacggctatttggtgctctttctgctcatatatggcctgggatgatcttaaaatctggtgataaaattaatgaaccatcattatctgagaaaggtttttcctctgttagttcttcctgtttcttggagcaggctacgtgccacttcctgctatatattatatgtgctttactatttatggtttttgtctttcagagtcttcttcagaagagtctgattatgaattggagtatgaagtattatcagatggttcagctgatccttgggatgacagagaacaaagatgggtttctgctgctcccttagatgctggaaaatcagtttcacaaaacaaccccatcacagactctgaacttaaaaatggaactaattctgatgaaaatttgcaaccatcaacttcaggcactgtattgcaggatgagagggacgaggaagtcgcggattctgaagaagatggggtatcaggtaaaggtcttgacttagaggatttggaacagctgatgtccgagataggcaatatgcgtgctggcttaagattgatgcctgatttccagagaagggaa--------------------------------atggctgcaaagttggccttgaaaatggcttccatgtttgggggaggtagtgatgacgaaggtgaactttagagaatataaatgtctttgcgtatgagattcagatagatttgtctgatggatgtcatagttaggactcttatgagctatctctctagaagtcagaggattgctctgtgctctttgcgactcatagttatgtttttgcgaacagaacattttgttcaaaat
>_R_Albizia_glabripetala_Lewis_1652@NODE_1_length_927_cov_24.929412
-------------------------------------------------------------------------------cctttctgttgtaacgattgagtccatta-ttaatttgaca------ttcctctatatttgaccgagatatgcttagtttctcgtttagtcatatagatgagttagaatcataatgcatgaagatggtcagttttatatggcaattagttattaaaggatggcatataatatcattttagaacatcactatgaacaatggaagattatttccaaatcatactgcatcaatacatgaattgcatcactgaaataaaataaacacttgttgtcaggcttgtctgttgatggtgattcacaaggagttgaacggctatttggtgctctttctgctcatatgtggcctggaatgatcttaaaatctggtgataaaattagtgaaccatcattacctgagaaaggtttttcctctgttaattcttcctgtttttcggagcaggctacgcgccacttcctgctatatattatatgtgctttactatttatggtttttttctctcagagtcttcttcagaagagtctgattatgaattggagtatgaagtattatcagatggttcagctgatccttgggatgacacagaacaaagatgggtttctgctgctcccttagatgctggaaaatcagtttcacaaaacaaccccatcacagactctgaacttaaacatgaaactaattctgataaaaatttgcagccatcaacttcaggcactgtattgcaggatgagagggacaaggaagtcgcggcttctgaagaagatgtggtatcgggtaaaggtcttgacttagaggatttggaacatctaatgtccgagataggcaatatgcgtgctggcttaagattgatgcctgattttcagagaagggaa--------------------------------atggctgcaaagttggccttgaaaatggcttccatgtttgggggaggtagtgatgacg-----------------------------------------------------------------------------------------------------------------------------------------------------------------------------
>_R_Albizia_inundata_Wood_26530@NODE_1_length_906_cov_141.152761
---------------------------------------------------------------------------------------------------------------------------------------------------------------------------------------------------------------------------------------------------------------------------------------------------aaatcgtactacatcaatacatgaattgcatcactgaaataaaataaacacttgttggcaggcttgtctgttgatggtgattcacaaggagttgaacggctatttggtgctctttctgctcatatgtggcctgggatgatcttaaaatctggtgataaaattagtgaaccatcattacctgagaaaggtttttcctctgttaattcttcctatttcatagagcaggctacgtgccacttcctgctatatattatatgtgctttagtatttatggtttttttctttcagagtcttcttcagaagagtctgattatgaattggagtatgaagtattatcagatggttcagctgatccttgggatgacacagaacaaagatgggtttctgctgctcccttagatgctggaaaatcagtttcacaaaacaaccccatcacagactctgaacttaaacatgaaactaattctgataaaaatttgcagccatcaacttcaggcactgtattgcaggatgagagggacaaggaagtcgcggcttctgaagaagatggggtatcgggtaaaggtcttgacttagaggatttggaacatctaatgtccgagataggcaatatgcgtgctggcttaagattgatgcctgattttcagagaagggaa--------------------------------atggctgcaaagttggccttgaaaatggcttccatgtttgggggaggtagtgatgacgaaggtgaactttagagaatataaatgtctttgggtttgggattcagataaatgtgtctgatgaatgtca----taggactcctatgagctccctct-tagaaatcagtggattgctctgcgctctttgcgactcatggctatgtttttgcgaacagaacattttgttcaaaat
>_R_Albizia_multiflora_Hughes_3090@NODE_1_length_1213_cov_67.567782
atggttcactgagcatggcattgaattcatcgaggcatgcgcttccaatgctgattttgacaaatgtaaaacttgtttgcctttctgttgcaacaatcgagtccattatttaatttgaca------ttcctctatatttgactgagatatgcttagtttctcgtttagtcatatagatgagttagaatcataatgcatgaagatggtcagttttatatggcaattaattattaaaggatggcatataatatcattttagaacatcactatgaacaatggaagattatttccaaatcgtactacatcaatacatgaattgcatcactgaaataaaataaacacttgttgtcaggcttgtctgttgatggtgattcacaaggagttgaacggctatttggtgctctttctgctcatatgtggcctgggatgatcttaaaatctggtgataaaattagtgaaccatcattacctgagaaaggtttttcctctgttaattcttcctgtttcatagggcaggctacttgccacttcctgctatatattatatgtgctttactatttatggtttttttctttcagagtcttcttcagaagagtctgattatgaattggagtatgaagtattatcagatggttcagctgatccttgggatgacacagaacaaagatgggtttctgctgctcccttggatactggaaaatcagtttcacaaaacaaccccatcacagactcggaacttaaagatggaactaattctgataaaaatttgcaaccatcaacttcaggcattgtattgcaggatgagagggacaaggaagttgcggattctgaagaagatggggtatcaggtaaaggtcttgacttagaggatttggaacagctaatgtccgagataggcaatatgcgcgctggcttaagattgatgcctgatttccagagaagggaa--------------------------------atggctgcaaagttggccttgaaaatggcttccatgtttgggggaggtagtgatgacgaaggtgaactttagagaatataaatgtctttgcgtatgagattcagatagatgtgtctgatga--------------------------------------------------------------------------------------------------------------
>_R_Albizia_subdimidiata_var_subdimidiata_Ferreira_210@NODE_1_length_896_cov_100.655678
--------------------------------------------------------------------------------------------------------------------tcgacatgggttcctctatatttgaatgagatatgctcagtttctcgtttagtcatatagatgagttagaatcataatgcatgaagatggtcagttttatatggcaattagttattgaaggatggcatataatatcattttaaaacatcactatgaacaatggaagattatttccaaatcgtactacatcaatacattaattgcatcactggaataaaataaacacttgttggcaggcttgtctgttgatggtgattcacaaggagttgaacggctatttggtgctctttctgctcatatgtggcctgggatgatcttaaaatctggtgataaaattagtgaaccatcattacctgagaaaggtttttcctctgttaattcttcctatttcatagagcaggctacgtgccacttcctgctatatattatatgtgctttactatttatgttttttttctttcagagtcttcttcagaagagtctgattatgaattggagtatgaagtattatcagatggttcagctgatccttgggatgacacagaacaaagatgggtttctgctgctcccttagatgctggaaaatcagtttcacaaaacaaccccatcacagactctgaacttaaacatgaaactaattctgataaaaatttgcagccatcaacttcaggcactgtattgcaggatgagagggacaaggaagtcgcggcttctgaagaagatggggtatcgggtaagggtcttgacttagaggatttggaacatctaatgtccgagataggcaatatgcgtgctggcttacgattgatgcctgattttcagagaagggaa--------------------------------atggctgcaaagttggccttgaaaatggcttccatgtttgggggaggtagtgatgacgaag--------------------------------------------------------------------------------------------------------------------------------------------------------------------------
>_R_Albizia_xerophytica_Hughes_1435@NODE_1_length_1153_cov_57.209108
atggttcactgagcatggcattgaattcatcgaggcatgcgcttccaatgctgattttgacaaatgtaaaacttgtttgcctttctgttgtagcgatcaagtccattatttaatttgacatgtgggttcctctatatttgactgtgatatgcttagtttcttgtttagtcatatagatgagttagaatcataatgcatgaagatggtcagttttatgtggcaattagttattaaaggatggcatataatatcattttagaacatcactatgaacaatggtagattatttccaaatcgtactacatcaatacgtgaattgcatcactgaaataaaataaacacttgttggcaggcttgtctgttgatggtgattcacaaggagttgaacggctatttggtgctctttctgctcatatgtggcctgggatgatcttaaaatctggtgataaaattagtgaaccatcattacctgagaaaggtttttcctctgttaattcttcctgtttcttggagcaggctacgcgccacttcctgctatatattatatgtgctttactatttatggtttttttctttcagagtcttcttcagaagagtctgattatgaattggagtatgaagtattatcagagggttcagctgatccttgggatgacacagaacaaagatgggtttctgctgctcccttggatactggaaaatcagtttcacaaaacaaccccatcacagactctgaacttaaagatggaactaattctgataaaaatttgcaaccatcaacttcaggcattgtattgcaggatgagagggacaaggaagttgcggattctgaagaagatggggtatcgggaaaaggtcttgacttagaggatttggaacagctaatgtccgagataggcaatatgcgcgctggcttaagattgatgcctgattttcagagaagggaa--------------------------------atggctgcaaagttggccttgaaaatggcttccatgtttgggggagctagtgatgacgaaggtgaactttagagaatataaatgtctttgcgtatgagattcagatagatgtgtctgatgaatgtcatagttaggact---------------------------------------------------------------------------------------------
>_R_Balizia_elegans_Iganci_870@NODE_1_length_1163_cov_74.076427
atggttcactgagcatggcattgaattcatcgaggcatgcgcttccaatgctgattttgacaaatgtaaaacttgttcgcatttctgttgtaacgatcgagtccattatttaatttgacatgtgggttcctctatatttgactgagatatgctcagcttctcatttagtcataaagacgagttagaatcataatgcatgaagatggtcagttttaaatggcaattacttattgaaggaggacatataatatcattttagaacatcactatgaacaatggaagattatttccaaatagtactacatcaatacatgaattgcatcactgaaataaaacaaacacttgttggcaggcttgtctgttgatggtgattcacaaggagttgatcggcta-ttggtgctctttctgatcataagtgggctgggatgatcttaaaatctggtgataaaattagtgaaccatcataacctgagaaaggtttttcctctgttaattcttcctgtttctaggaacaggctacgtgccacttcctgctatatattatatgtgctttactatttatggcttttttctttcagagtcttcttcagaagagtctgattatgaattggagtatgaagtattatcagatggttcagctgatccttgggatgacacagaacaaagatgggtttctgctgctcccttggatggtggaaaatcagtttcac-aaacaaccccatcacagactctgaacttaaagatggaactaactctgataaaaatttgcaaccatcaac--------------------------------------------------------------------------------------------------------aatctatgataggaacttaattaaccgatcaactatctatttctaactagtaaataaataaattttcacaataaattaagatttattgaaatgcattttcaaacaatagatttttaataaggtatgttttattaaattaattaatatt-----------attttgaagattttaatcgtctatgattttgttaagaaaataaatctataaaatgaaggtagtgcctagtaatacactcaaatcttcctctaaaaacatgaa-atttttttggaagaattacaaattatatataagtcatcataaaaaaactaattattcaaaata
>_R_Balizia_elegans_Iganci_870@NODE_2_length_1158_cov_72.192414
atggttcactgagcatggcattgaattcatcgaggcatgcgcttccaatgctgattttgacaaatgtaaaacttgtttgcctttctgttgtaacgatcgagtctattatttaatttgacatgtgggttcctctatatttgactgagatatgctcagtttcttgtttagtcatatagatgagttagaatcataatgcatgaagatggtcagttttatatggcaattagttattgaaggatggcatataatatcattttagaacatcactatgaacaatggaagattatttccaaatcgtactacatcaatgcatgaattgcatcactgaaagaaaataaacacttgttggcaggcttgtctgttgatggtgattcacaaggagttgaacggctatttggtgctctttctgctcatatgtggcctgggatgatcttaaaatctggtgataaaattagtgaaccatcattacctgagaaaggtttttcctctgttaattcttcctgtttcttggagcaggccacgtgccacttcctgctatatattttatgtgctttactatttatggtttttgtctttcagagtcttcctcggaagagtctgattatgaattggagtatgaagtattatcagatggttcagctgatccttgggatgacacagaactaagatgggtttctgctactcccttagatactggaaaatcagtttcacaaaacaaccccatcacagactctgaacttaaagatggaactaattctgataaaaatttgcaaccatcaacttcaggcactgtattgcaggatgagagtgacaaggaagttgcggattctgaagaagatggggtatcaggtaaaggccttgacttggaggatttggaacagctaatgtccgagataggcaatatgcgtgctggcttaagattggtgcctgatttccagagaagggaa--------------------------------atggctgcaaagttggccctgaaaatggcttccatgtttgggggaggtagtgatgacgaaggtgaactttagagaatataaatgtctctgcgtatgagattcagatagatgtgtctgatgaatgtcatagttaggactcttatgagctatctcactagaaatcagaggattactctgtgctctttgcgactca-------------------------------------t
>_R_Balizia_elegans_Iganci_870@NODE_3_length_509_cov_14.268519
----------------acaggtggact-atcaaaccaagtac-tatactgctgatgtttctgtatggatgactcatctaattttctgtttcaccaattgactgttttggtgattttgacatgaatgtgttagcatccttctcttgactcttgtttttttttt-----taaaaaaatttactatgtaattctaaagcaaagtcttgtgtaatccttaatatcaatctgttcttgaactatattcttattttccatgagcatatatgtgcgttagcaatgaaaagttgatg----------------taacgcatctttgatcttgctaaactatgtgcggttatcttctctagttgcactccaggatggttttacgcacggatattcaaaactttgagatagtattatgtatgggaaacaaagtgggacggctacgaaactggaaaactctgttgttgatcctttgctgg---------------------------------------------------------------------------------------------------------------------------------------------------------------------------------------------------------------------------------------------------------------------------------------------------------------------------------------------------------------------------------------------------------------------------------------------------------------------------------------------------------------------------------------------------------------------------------------------------------------------------------------------------------------------------------------------------------------------------------------------------------------------
>_R_Balizia_spnov_Morim_577@NODE_1_length_1065_cov_197.221782
------------------------------------------------------------------------------------------------------------------------------------------------------------------------------------------------------------------------------------------------------------------------------------------------------------------------------------------------------------------ttgtctgttgatggtgattcacaaggagttgaacggctatttggtgctctttctgctcatatgtggcccgggatgatcttaaaatctggtgataaaattagtgaaccatcattacctgagaaaggtttttcctctgttaattcttcctgtttcttggagcaggccacgtgccacttcctgctatatattttttgtgctttactatttatggtttttgtctttcagagtcttcctcggaagagtctgattatgaattggagtatgaagtattatcaaatggttcagctgatccttgggatgacacagaactaagatgggtttctgctactcccttagatactggaaaatcagtttcacaaaacaaccccatcacagactctgaacttaaagatggaactaattctgataaaaatttgcaaccatcaacttcaggcactgtattgcaggatgagggtgacaaggaagttgcggattctgaagaagatggggtatcaggtaaaggccttgacttagaggatttggaacagctaatgtccgagataggcaatatgcgtgctggcttaagattgatgcctgatttccagagaagggaa--------------------------------atggctgcaaagttggccctgaaaatggcttcaatgtttgggggagctagtgatgacgaaggtgaagtttagagaatataaatgtctttgcgtatgagattcagatagatttgtctgatgaatgtcatagttaggactcttatgagctatctcactagaaatcagaggattactctgtgctctttgcgactcatggttatgtttttgcgaacagaacattttgttcaaaa-
>_R_Balizia_spnov_Morim_577@NODE_2_length_687_cov_28.310127
------------------------------------------------------------------------------------------------------------------------------------------------------------------------------------------------------------------------------atctgttcttgaactatattcatattttccatgagcatatatgtgcgttagcaatgaaaagttgatg----------------taacgcatctttgatcttgctaaactatgtgcggctatcttctctagctgcattccaggatggttttacgcacggatattcaaaactttgagatagtattatgtattggaaacaaagtgggacggctacgaaactggaaaactctgttgttgatcctttgctgggttcactgagtatggaatatctgagtctgaaggaactagtttattgggggatgaagactcagatccaac---------------------------ctgggattctcgaagatcttgtttggaatgcactgattatgaattggaatatgaagtattatcggatggttcagctgatccttgggatgacacagaacaaagatgggtttctgctgctcccttggatgctggaaaatcagtttcac-aaacaaacccatcacagactctgaacttaaagatggaactaactctaataaaaatttgcaaccatcaac--------------------------------------------------------------------------------------------------------aatctatgatagaaacttaattaaccgatcaactacctatttctacctagtaaataaataaattttcacaataaattaagatttattgaaatacattttcaaaaaatagatttttaataaggtat--------------------------------------------------------------------------------------------------------------------------------------------------------------------------------------------------------
>_R_Calliandra_bella_LPQ15696@NODE_1_length_1073_cov_109.517068
----------------------------------------gcttccaatgccgattttgacaaatgtaaaacttttttgcctttctgttttaatggtttagtccattatttaatttgacaaatgggttcctctatatttcactgaggtatgctccatttctcatgcagtcatatgaatgagttagaattatagtccatgaaaatggtcagctttatatggagactagttattgaatgatggcatataatatcgttttagaacataatcttgaacaatggaaggttatttccaaatcgtaccacatcaacacatgaattacatcactgaaataaaataaacacttgttggcaggcttgtctgttgatggtgattcacaaggagtagaacggctatttggtgctctttctgctcatatgtggcctgggatgatcttaaaatctgttggcaaaattggtgaaccttcattacctgagaaaggttttcccttcattaattcttcctgtttcttggagcaggctacgtcccacttcctgcaatatattccatgtgctttaatatttatggttttttcgagtctcagtcttcttcagaagagtctgattatgaattggagtatgaagtcttgtcagatggttcagctgatccttgggatgacacagaacaaagatgggtttctgctgctcccttagatactggaaaatcagtttcacaaaacaaccacattacggactctgaacttaaagatggaaccgattctgataaaaatttgcaaccatcaacttcaggcactgcattgcaggatgagagtgacaaggaagttgcggattctgaagaagatggggcatcaggtaaaggtcttgacttagaggatttggaacagttaatgtctgagataggcaatatgcgtgccggcttaagattgatgtctgatttccaaagaagggaa--------------------------------ttggctgcaaatttggctttgaaaatggcttccatgtttgggggaggtagtgatgatgaagatgaaccttcaaaaatgtaattgtctttgcatatgagattcagatagatgtatctgaagaatgtcattgttagaat----------------------------------------------------------ataatttctttgc----------------------a
>_R_Cathormion_obliquifoliolatum_Wieringa_6519@NODE_1_length_1153_cov_343.390710
-----------------------------------------------------------------------------------------------------------atttaatttgacatgtggattcctctatatttgactgagatatgt---gtttctcgtttagtcatatagatgagttagaatcataatgcatgaagatggtcagttttatatggcaattagttattgaaggatggcatataatatcattttagaacatcactatgaacaatggaagattatttccaaatcgtactacatcaatgcatgaattgcatc-ctgaaagaaaataaacacttgttggcaggcttgtctgttgatggtgattcacaaggagttgaacggctatttggtgctctttctgctcatatatggcctgggatgatcttaaaatctggtgataaaattagtgaaccatcattacctgagaaaggtttttcctctgttaattcttcctgtttctaggagcaggctacgtgccacttcctgccatatattatatgtgctatactatttatggcctttttctttcagagtcttcttcagaagagtctgattatgaattggagtatgaagtattatcagatggttcagctgatccttgggatgacgcagaactaagatgggtttctgctactccctcagatgctggaaaatcagtttcacaaaacaaccccatcacggactctgaacttaaagatggaactaattctgataaaaatttgcaaccatcaacttcaggcactgtattgcaggatgagagtgacaaggaagttgcggattctgaagaagatggggtatcaggtaaaggccttgacttagaggatttggaacagctaatgtccgagataggcaatatgcgtgctggcttaagattgatgcctgatttccagagaagggaa--------------------------------atggctgcaaagttggccctgaaaatggctaccatgtttgggggaggtagtgatgacgaaggtgaactttagagaatataaatgtctttgcatatgagattcagatggatgtgtctgatgaatgtcatagttaggactctaatgagctatctcactagaaatcagaggattactctgtgctctttgcgactcatggttatgtttttgcgaacagaacattttgttcaaaat
>_R_Hydrochorea_corymbosa1_Bonadeu_655@NODE_1_length_1117_cov_181.466102
------------------------------------------------------------------------------------------------------------------------------------------------------------------------------agatgagttagaatcataatgcatgaagatggtcagttttatatggcaattagttattgaaggatggcatataatatcattttagaacatcaccatgaacaatggaagattatttccaaatcgtactacatcaatgcatgaattgcatc-ctgaaagaaaataaacacttgttggcaggcttgtctgttgatggtgattcacaaggagttgaacggctatttggtgctctttctgctcatatatggcctgggatgatcttaaaatctggtgataaaattagtgaaccatcattacctgagaaaggtttttcctctgttaattcttcctgtttcttggagcaggccacgtgccacttcctgctatatattttatgtgctttactatttatggtttttgtctttcagagtcttcctcagaagagtctgattatgaattggagtatgaagtattatcagatggttcagctgatccttgggatgacacagaactaagatgggtttctgctactcccttagatgctggaaaatcggtttcacaaaacaagcccatcacagactctgaacttaaagatggaactaattctgataaaaatttgcaaccatcaacttcaggcactgtattgcaggatgagagtgacaaggaagttgcggattctgaagaagatggggtatcaggtaaaggccttgacttagaggatttggaacagctaatgtccgagataggcaatatgcgtgctggcttaagattgatgcctgatttccagagaagggaa--------------------------------atggctgcaaagttggccctgaaaatggctaccatgtttgggggaggtagtgatgacgaaggtgaactttagagaatataaatgtctttgcgtatgagattcagatagatgtgtctgatgaatgtcatagttaggactcttatgagctatctcactagaaatcagaggattactctgtgctctttgcgactcatggttatgtttttgcgaacagaacattttgttcaaaat
>_R_Hydrochorea_gonggrijpii_Tillett_45696@NODE_1_length_871_cov_74.074307
---------------------------------------------------------------------------------------------------------------------------------------------ctgagatatgt---gtttctcgtttagtcatatagatgagttagaatcataatgcatgaagatgttcagttttatatggcaattagttattgaaggatggcatataatatcattttagaacatcactatgaacaatggaagattatttccaaatcgtactacatcaatgcatgaattgcatc-ctgaaagaaaataaacacttgttggcaggcttgtctgttgatggtgattcacaaggagttgaacggctatttggtgctctttctgctcatatatggcctgggatgatcttaaaatctggtgataaaattagtgaaccatcattacctgacaaaggtttttcctctgttaattcttcctgtttcttggagcaggccacgtgccacttcctgctatatattttatgtgctttactatttatggtttttgtctttcagagtcttcctcggaagagtctgattatgaattggagtatgaagtattatcagatggttcagctgatccttgggatgagacagaactaagatgggtttctgctactcccttagatgctggaaaatcagtttcacaaaacaaccccatcacagactctgaacttaaagatggaactaattctgataaaaatttgcaaccatcaacttcaggcactgtattgcaggatgagagtgacaaggaagtcgcggattctgaagaagatggggtatcaggtaaaggccttgacttagaggatttggaacagctaatgtccgagataggcaatatgcgtgctggcttaagattgatgcctgatttccagagaagggaa--------------------------------atggctgcaaagttggccctgaaaatggctaccatgtttggggcaggtagtgatgacgaaggtgaactt------------------------------------------------------------------------------------------------------------------------------------------------------------------
>_R_Hydrochorea_marginata_Morim_563@NODE_1_length_1171_cov_134.927788
atggttcactgagcatggcattgaattcatcgaggcatgcgcttccaatgctgattttgacaaatgtaaaacttgtttgcctttctgttgtaacaatcgagtccattatttaatttgacatgtggattcctctatatttgactgagatatgt---gtttctcgtttagtcatagagatgagttagaatcataatgcatgaagatggtcagttttatatggcaattagttattgaaggatggcatataatatcattttagaacatcactatgaacaatggaagattatttccaaatcgtactacatcaatgcatgaattgcatc-ctgaaagaaaataaacacttgttggcaggcttgtctgttgatggtgattcacaaggagttgaacggctatttggtgctctttctgctcatatatggcctgggatgatcttaaaatctggtgataaaattagtgaaccatcattacctgagaaaggtttttcctctgttaattcttcctgtttcttggagcaggccacgtgccacttcctgctatatattttatgtgctttactatttatggtttttgtctttcagagtcttcctcggaagagtctgattatgaattggagtatgaagtattatcagatggttcagctgatccttgggatgacacagaactaagatgggtttctgctactcccttagatgctggaaaatcagtttcacaaaacaaccccatcacagactctgaacttaaagatggaactaattctgataaaaatttgcaaccatcaacttcaggcactgtattgcaggatgagagtgacaaggaagttgcggactctgaagaagatggggtatcaggtaaaggccttgacttagaggatttggaacagctaatgtccgagataggcaatatgcgtgctggcttaagattgatgcctgatttccagagaagggaa--------------------------------atggctgcaaagttggccctgaaaatggctaccatgtttgggggaggtagtgatgacgaaggtgaactttagagaatataaatgtctttgcgtatgagattcagatagatgggtctgatgaatgtcatagttaggactcttatgagctatctcact---------------------------------------------------------------------------
>_R_Hydrochorea_marginata_Morim_563@NODE_2_length_979_cov_84.640798
gtagtttatgcaattaacagttggact-atcaaaccatgtac-tatactgctgatgtttctgtatggatgactcatctacttttctgtttcaccaattgactgctttgttgattttgacatgaatgtgtaagcatccttctcttgactcttggtttttttttttttatatataaatttactatgtaattctaaagcaaagtcttgtgtaatccttaatgtcaatctgttcttgaactatattcttattttccatgagcatatatgggcgttagctatgaaaagttgatg----------------taacgcatcttt-tcatagctaaactatgtgtagttatcttctctagctgcactccaggatggttttacgcacggatattcaaaactt--agatagtattatgtattggaaacaaagtgggacggctacgaaactggaaaactctgttgttgatcctttgctgggttcactgagtatggaatatctgagtctgaaggaactagtttattgggggatgaagactcagatgcaac---------------------------ctgggattctcgaagatcttgtttggaatgcactgattatgaattggagtatgaagtattatcagatggttcagctgatccttgggatgacacagaacaaagatgggtttctgctgctcccttggatgctggaagatcagtttcac-aaacaaccccatcacagactctgaacttaaagatggaactaactctgataaaaatttgcaaccatcaac--------------------------------------------------------------------------------------------------------aatctatgatagaa----aattaaccgatcaactatctatttctaactagt-aataaataaattttcacaataaattaagatttattgaaatgcattttcaaaaaatagatttttaataaggtatattttattaaattaattaatatt-----------attttgaa--------------------------------------------------------------------------------------------------------------------------------------------------------------
>_R_Jupunba_abbottii_Zanoni_21220@NODE_2_length_723_cov_81.142415
----------------------------------------------------------------------------------------------------------------------------------------------------------------------------------------------------------------------------------------gaaggatggcatataatatcattttagaacatcactatgaacaatggaagattatttccaaatcgtactacatcaatacatgaattgcatcactgaaataaaataaacacttgttggcaggcttgtctgttgatggtgattcacaaggagttgaacagctatttggtgctctttctgatcatatgtggcctgggatgatcttaaaatctggtgataaaattagtgaaccatcattacctcggaaaggtttttcctctgttaattcttcctgtttctaggagcaggttacgtgccacttcctgccatatattatatgtgctttactatttatggcttttttctttcagagtcttcttcagaagagtctgattatgaattggagtatgaagtattatcagatggttcagctgatccttgggatgacacagaataaagatgggtttctgctgctccctttgatgctggaaaatcggtttcac-aaacaaacccatcacagactctgaacttgcagatggaactaactctgataaaaatttgcaaccatcaac--------------------------------------------------------------------------------------------------------aatctatgatagaaacttaattaaccgatcaactatctatttctaactagtaaataaataaattttcacaataaattaagatttattgaaatgcattttcaaaaaacagatttttaataagttatatcttattaaattaattaatatt-----------attttgaagattttaattgt--------------------------------------------------------------------------------------------------------------------------------------------------
>_R_Jupunba_asplenifolia_Ekman_6383@NODE_1_length_709_cov_40.031646
-------------------------------------------------------------------------------------------------------------------------------------------------------------------------------------------------------------------------------------------------------atatcattttagaacatcactatgaacaatggaagattatttccaaatcgtactacatcaatgcatgaattgcatcactgaaagaaaataaacacttgttggcaggcttgtctgttgatggtgattcacaaggagttgaatagctatttggtgctctttctgatcatatgtggcctgggatgatcttaaaatctggtgataaaattagtgaaccatcattacctcggaaaggtttttcctctgttaattcttcctgtttctaggagcaggctacgtgccacttcctgccatatattatatgtgctttactatttatggcttttttctttcagagtcttcttcagaagagtctgattatgaattggagtatgaagtattatcagatggttcagctgatccttgggatgacacagaataaagatcggtttctgctgctcccttagatgctggaaaatcggtttcac-aaacaaacccatcacagactctgaacttgcagatggaactaactctgataaaaatttgcaaccatcaac--------------------------------------------------------------------------------------------------------aatctatgatagaaacttaattaaccgatcaactatctatttctaactagtaaataaataaattttcacaataaattaagatttattgaaatgcattttcaaaaaacagatttttaataagttatatcttattaaattaattaatatt-----------attttgaagattttaattgtc-------------------------------------------------------------------------------------------------------------------------------------------------
>_R_Jupunba_asplenifolia_Ekman_6383@NODE_2_length_669_cov_24.679054
----------------------------------------------------------------------------------------------------------------------------------------------------------------------------------------------------------------------------------------------------------------------------------------------------------------------------------------aagaaaataaacacttgttggcaggcttgtctgttgatggtgattcacaaggagttgaacggctatttggtgctctttctgctcatatgtggcctgggatgatcttaaaatctggtgataaaattagtgaaccatcattacctgagaaaggtttttcctctgttaattcttcctgtttcttggagcaggccacgtgccacttcctgctatatattttatgtgctttactatttatggtttttgtctttcagagtcttcctcggaagagtctgattatgaattggagtatgaagtattatcagatggttcagctgatccttgggatgacacagaactaagatgggtttctgctactcccttagatgctggaaaatcagtttcacaaaactaccccatcacagactctgaacttaaagatggaactaattctgataaaaatttgcaaccatcaacttcaggcactgtattgcaggatgagagtgacaaggaagttgcggattctgaagaagatggggtatcaggtaaagaccttgacttagaggatttggaacggctaatgtccgagataggcaatatgcgtgctggcttaagattgatgcctgatttccagagaagggaa--------------------------------atggctgcaaagttggccctgaaaatggcttccatgtttgggggaggtag-------------------------------------------------------------------------------------------------------------------------------------------------------------------------------------
>_R_Jupunba_brachystachya_Lima_7438@NODE_2_length_641_cov_31.484043
---------------------------------------------------------------------------------------------------------------------------------------------------------------------------------------------------------------------------------------------------------------------------------------------------------------------------------------------------------------------------------------------gatgaaga--------------------ctcagatccaacatggaatggttcatgagcatggcattgaattcatagaggcatcgcttctaatgctgattttgacaaaagtaaaacttgtttgcgtttctgttgtaacgatcgagtccattatttaatttgacatgtgggttcctctatatttgactgagattgctcagcttctcatttag----tcatatagatgaattggagtatgaagtattatcagatggttcagctgatccttgggatgacacagaacaaagatgggtttctgctgctcccttggatgctggaaaatcagtttcac-aaacaaacccatcacagactctgaacttaaagatggaactaactctgataaaaatttgcaaccatcaac--------------------------------------------------------------------------------------------------------aatctatgatagaaacttaattaaccgatcaactatctatttctaactactaaataaataaattttcacaataaattaagatttattgaaatgcattttcaaaaaatagatttttaatagggagaattccagaaaaata------------------------------ccagaatttcaaatcctactgacaagaagagtaat------------------------------------------------------------------------------------------gggattacagaagagtaatgagattgataag
>_R_Jupunba_commutata_Maguire_46145@NODE_1_length_1182_cov_38.616290
------------gcatggcattgaattcattgaggcatgcgcttccaatgctgattttgacaaatgtaaaacttgtttgcctttctgttgtaacgatcaagtccattatttaatttgacatgtgggttcctctatatttgactgagatatgctcagtttctcgtttagtcatatagatgagttagaatcataatgcatgaagatggtcagttttatatggcaattagttattgaaggatggcatataatatcattttagaacatcactatgaacaatggaagattatttccaaatcgtactacatcaatacatgaattgcatcactgaaataaaataaacacttgttggcaggcttgtctgttgatggtgattcacaaggagttgaacggctatttggtgctctttctgctcatatgtggcctgggatgatcttaaaatctggtgataaaattagtgaaccaccattacctgagaaaggtttttcctctgttaattcttcctgtttcttggagcaggctacgtgccacttcctgctatatattttatgtgctttactatttatggtttttgtctttcagagtcttcttccgaagagtctgattatgaattggagtatgaagtattatcagatggttcagctgatccttgggatgacacagaacaaagatgggtttctgctactcccttagatgctggaaaatcattttcacaaaacaaccccatcacagactctgaacttaaagatggaactaattctgataaatatttgcaaccatcaacttcaggcactgtattgcaggatgagagtgacaaggaagttgcggattctgaagaagatggggtatcaggtaaaggccttgacttagaggatttggaacagctaatgtccgagataggcaatatgcgtgctggcttaagattgatgcctgatttccagagaaaggaa--------------------------------atggctgcaaagttggccctgaaaatggcttccgtgtttgggggaggtagtgatgacgaaggtgaactttagagaatataaatgtctttgcgtatgagattcagatagatgtgtctgatgaatgtcatagttaggactc-tatgagctatctcactagaaatcagaggattactctgtgctctttgcgactcatggttttgtttttgcgaacagaacattttgttcaaaa-
>_R_Jupunba_commutata_Maguire_46145@NODE_3_length_562_cov_62.575258
-----------------------------------------------------------------------------------------------------------------------------------------------------------------------------------------------------------------------------------------------------------------------------------------------------------------------------------------ataaaataaacacttgttggcaggcttgtctgttgatggtgattcacaaggagttgaacggctatttggtgctcttttggatcataagtggcctgggatgatcttaaaatctggtgataaaattagtgaatcatcattgcctgagaaaggtttttcctctgttaattcttcctgtttcttggagcaggctacgtgccacttcatgctatatattatttgtgctttactatttatggcttttttctttcagagtcttcttcagaagagtctgattatgaattggagtattaagcattatcagatggttcagctgatccttgggatgacacagaacaaagatgggtttctgctgctcccttggatgctggaaaatcagtttcac-aaacaaacccatcagagactctgaactaaaagatggaactaactctgataaaaatttgcaaccatcaac--------------------------------------------------------------------------------------------------------aatctatgatagaaacttaattaaccgatcaactatctatttctaactagtaaataaataaattttcacaataaattaagatttattgaaatgcattttcaaaaaatagat----------------------------------------------------------------------------------------------------------------------------------------------------------------------------------------------------------------------
>_R_Jupunba_filamentosa_Lima_7487@NODE_1_length_1198_cov_80.432649
atggttcactgagcatggcattgaattcatcgaggcatgcgcttccaacgctgattttgacaaatgtaaaacttgtttgcctttctgttgtaacgatcgagtccattatttaatttgacatgtgggttcctctatattggactgagatatgctcagcttctcgtttagacatatagatgagttagaatcataatgcatgaagatggtcagttttatatggcaattagttattgaaggatggcatataatatcattttagaacatcactatgaacaatggaagattatttccaaatcgtactacatcaatacatgaattgcatcactgaaataaaataaacacttgttggcaggcttgtctgttgatggtgattcacaaggagttgaacggctatttggtgctctttctgctcatatgtggcctgggatgatcttaaaatctggtgataaaattaatgaacgatcattacctgagaaaggtttttcctctgttaattcttcctgtttcttggagcaggctacgtgccacttcctgctatatattttatgtgctttattatttatggtttttgtctttcagagtcttcttcagaagagtctgattatgaattggagtatgaagtattatcagatggttcagctgatccttgggatgacacagaacaaagatgggtttctgctgttcccttagatgctggaaaatcagtttcacaaaacaaccccatcacagactctgaacttaaagatggaactaattctgataaaaatttgcaaccatcaacttcaggcactgtattgcaggatgagagtgacaaggaagttgcggattctgaagaagatggggtatcaggtaaaggtcttgacttagaggatttggaacagctaatgtccgagataggcaatatgcgtgctggcttaagattgatgcctgatttccagagaagggaa--------------------------------atggctgcaaagctggccttgaaaatggcttccatgtttgggggaggtagtgatgacgaaggtgaactttagagaatataaatgtctttgcgtatgagattcagatagatgtgt-agatgaatgtcatggttaggactcttatgagctatctcactagaaatcagaggattactctgtgctctctgcg-------------------------------------------
>_R_Jupunba_laeta_Mori_25147@NODE_1_length_1082_cov_18.798010
----------------ctagctagctgcactccaggattgggtttta--cgcatctttgacaaatgtaaaacttgtttgcatttcttttgtaacgatggagtccattatttaatttggcaagtgggttcctctatatttgactgagatatgctcagcttctcatttagtcataaagacgagttagaatcataatgcatgaagatggtcagttttaaatggcaattacttattgaaggaggacatataatatcattttagaacatcactatgaacaatggaagattatttccaaatcgtactacatcaatgcatgaattgcatcactgaaagaaaataaacacttgttggcaggcttgtctgttgatggtgattcacaaggagttgaacggctatttggtgctctttctgctcatatttggcctgggatgatcttaaaatctggtgataaaattagtgaaccatcattacctgagaaaggtttttcctctgttaattcttcctgtttcttggagcaggccacgtgccacttcctgctatatattttatgtgctttactatttatggtttttgtctttcagagtcttcctcggaagagtccgattatgaattggagtatgaagtattatcagatggttcagctgatccttgggatgacacagaactaagatgggtttctgctactcccttagatgctggaaaatcagtttcacaaaacaaccccatcacagactctgaacttaaagatggaactaattctgataaaaatttgcaaccatcaacttcaggcactgtattgcaggatgagagtgacaaggaagttgcggattctgaagaagatggggtatcaggtaagggccttgacttagaggatttggaacagctaatgtccgagataggcaatatgcgtgctggcttaagattgatgcctgatttccagagaagggaa--------------------------------atggctgcaaagttggccctgaaaatggcttccatgtttgggggaggtagtgatgacgaaggtgaactttagagaatataaatgtctttgcgtatgagattcaaatagatgtgtctgatgaatgtcatagttaggactcttatgagctatctc------------------------------------------------------------------------------
>_R_Jupunba_langsdorfii_Ribeiro_728@NODE_2_length_916_cov_106.544696
atggttcactgagcatggcattgaattcatcgaggcatgcgcttccaacgctgattttgacaaatgtaaaacttgtttgcctttctgttgtaacaatcgagtccattatttaatttgacatgtgggttcctctatatttgactgagttatgctcagcttctcgtttagacatatagatgagttagaatcataatgcatgaagatggtcagttttatatggcaattagttattgaaggatggcatataatatcattttagaacatcactatgaacaatggaagattatttccaaatcgtacta---caatacatgaattgcatcactgaaataaaataaacacttgttggcaggcttgtctgttgatggtgattcacaaggagttgaacggctatttggtgctctttctgctcatatgtggcctgggatgatcttaaaatctggtgataaaattagtgaaccatcattacctgagaaaggtttttcctctgttaattcttcctgtttcttggagcaggctacgtgccacttcctgctatatattttatgtgctttactatttatggtttttgtctttcagagtcttcttcggaagagtctgattatgaattggagtatgaagtattatcagatggttcagctgatccttgggatgacacagaactaagatgggtttctgctactcccttagatgctggaaaatcagtttcccaaaacaaccccatcacagactctgaacttaaagatggaactaattctgataaaaaattgcaaccatcaacttcaggcactgtattgcaggatgagagtgacaaggaagttgcggattctgaagaagatggggtatcagg------------------------------------------------------------------------------------------------------------------------------------------------------------------------------------------------------------------------------------------------------------------------------------------------------------------------------------------------------------------------
>_R_Jupunba_limae_Iganci_261@NODE_1_length_1334_cov_68.751790
atggttcactgagcatggcattgaattcatcgaggcatgcgcttccaatgctgattttgacaaatgtaaaacttgtttgcctttctgttgtaacgatcgagtccattatttaatttgacatgtgggttcctctatatttgactgagatatgctcagtttctcgtttagtcatatagatgagttagaatcataatgcatgaagatggtcagttttatatggcaattagttattgaaggatggcatataatatcattttagaacatcactatgaacaatggaagattatttccaaatcgtactacatcaatgcatgaattgcatcactgaaagaaaataaacacttgttggcaggcttgtctgttgatggtgattcacaaggagttgaacggctatttggtgctctttctgctcatatgtggcctgggatgatcttaaaatctggtgataaaattagtgaaccatcattacctgagaaaggtttttcctctgttaattcttcctgtttcttggagcaggccacgtgccacttcctgctttatattttatgtgctttactatttatggtttttgtctttcagagtcttcctcggaagagtctgattatgaattggagtatgaagtattatcagatggttcagctgatccttgggatgacacagaactaagatgggtttctgctactcccttagatgctggaaaatcagtttcacaaaacaaccccatcacagactctgaacttaaagatggaactaactctgatcaaaatttgcaaccatcagcttcaggcactgtattgcaggatgagagtgacaaggaagttgcggattctgaagaagatggggtatcaggtaaaggccttgacttagaggatttggaacagctaatgtccgagataggcaatatgcgtgctggcttaagattgatgcctgatttccagagaagggaa--------------------------------atggctgcaaagttggccctgaaaatggcttccatgtttgggggaggtagtgatgacgaaggtgaactttagagaatataaatgcctttgcatatgagattcagatagatgtgtctgatgaatgtcatagttaggactcttatgagctatctcactagaaatcagaggattactctgtgctctttgcaactcatggttatgtttttgcgaacagaacattttgttcaaaat
>_R_Jupunba_longipedunculata_Cardona_2682@NODE_1_length_1076_cov_62.229229
-------------------------------------------------------------------------------catttctgttgtaacgatcgagtccattatttaatttgacatgtgggttcctctatatttgactgagatatgctcagtttctcgtttagtcatatagatgagttagaatcataatgcatgaagatggtcagttttatatggcaattagttattgaaggatggcatataatatcattttagaacatcactatgagcaatggaagattatttccaaatcgtactacatcaatacatgaattgcatcactgaaataaaataaacacttgttggcaggcttgtctgttgatggtgattcacaaggagttgaacggctatttggtgctctttctgctcatatgtggcctgggatgatcttaaaatctggtgataaaattagtgaaccatcattacctgagaaaggtttttcctctgttaattcttcctgtttcttggagcaggctacgtgccacttcctgctatatattttatgtgctttactatttatggtttttgtctttcagagtcttcttcagaagagtctgattatgaattggagtatgaagtattatcagatggttcagctgatccttgggatgacacagaacaaagatgggtttctgctactcccttagatactggaaaatcagtttcacaaaacaaccccatcacagactctgaacttaaagacggaactaattctgataaaaatttgcaaccatcaacttcaggcactgtattgcaggatgagagtgacaaggaagttgcagattctgaagaagatgggttatcaggtaaaggtcttgacttagaggatttggaacagctaatgtccgagataggcaatatgcgtgctggcttaagattgatgcctgatttccagagaagggaa--------------------------------atggctgcaaagttggccttgaaaatggcttccatgtttgggggaggtagtgatgacgaaggtgaactttagagaatataaatgtctttgcgtatgagattcagatagatgtgtctgatgaatgtcatagttaggactc-tatgagctatctcactagaaatcagaggattgctctgtgctctttgcgactc---------------------------------------
>_R_Jupunba_longipedunculata_Cardona_2682@NODE_2_length_680_cov_41.835821
--------------------------------------------------------------------------------------------------------------------------------------------------------------------------------------------------------------------------------------------------------------------------------------------------------------------------------------------aaataaacacttgttggcaggcttgtctgttgatggtgattcacaaggagttgaacggctatttggtgctctttctgatcataagtgggctgggatgatcttaaaatctggtgataaaattagtgaaccatcataacctgagaaaggtttttcctctgttaattcttcttgtttcttggagcaggctacgtgccatttcctgctatatattatatgtgctttactatttatggcttttttctttcagagtcttcttcggaagagtctgattatgaattggagtatgaagtattatcagatggttcagctgatccttgggatgacacagaacaacgatgggtttctgctgctcccttagatgctggaaaatcggtttcac-atacaaacccatcacagactctgaacttaaagatgggaataagtgtg------------------------------------------------------------------------------------------------------------------------------tgtttgggatag--------------------------------------tggtgggaaaaatgacttatttataatctgacttatgaaaaagtaagatcgggtaaaagtcagtttatataatataatttatgtttggattggcggtt-----------atataagtgactttaaaagtgaacttgtttg--------------------gattggcgtggc-----------------------------------------ttttgtgataatagtaagagagagtgagtggaaaaattttaaaaaatcaa-----------g
>_R_Jupunba_macradenia_Lourteig_3021@NODE_1_length_834_cov_40.389696
--------------------------------------------------------------------------------------------------------------------------------------------------------------------------------------------------gcaaagtcttgtgcaatccttagtgtcaatctgttcttgaactatattcttatcttccatgagcatatatgtgcgttagcaatgaaaagtttatg----------------taacgcatctttgatcttgctaaactatgtgcggttttcttctctagctgcactccaggatggttttacgcacggatattcaaaactttcagatagtattatgtattggaaacaaagtgggacggctacgaaactggaaaactctgttgttgatcctttgctgggttcactgagtatggaatatctgagtctgaaggaactagtttattgggggatgaagactcagatccaac---------------------------ctgggattctcgaagatcttgtttggaatgcactgattatgaattggagtatgaagtattatcggatggttcagctgatccttgggatgacacagaacaaagatgggtttctgctgctcccttggatggtggaaaatcagtttcac-aaacaaccccatcacagactctgaacttaaagatggaactaactctgataaaaatttgcaaccatcaac--------------------------------------------------------------------------------------------------------aatctatgatagaaacttaattaaccgatcaactgtctatttctaactagtaaataaataaattttcacagtaaattaagatttattgaaatgcattttcaaaaaacagatttttaataaggtatatcttattaaattaattaatatt-----------attttgaagattttaattgttcatgattttgttaagaaaataaatctataaaatgaaggtagtgcctagtaataca------------------------------------------------------------------------------------------
>_R_Jupunba_macradenia_Lourteig_3021@NODE_2_length_763_cov_71.202624
----------------------------------------------------------------------------------------------------------------------------------------------------------------------------------------------------------------------------caattagttattgaaggatggcatataatatcattttagaacatcactatgaacaatggaagattatttccaaatcgtactacatcagtacatgaattgtatcactgaaataaaataaacacttgttggcaggcttgtctgttgatggtgattcacaaggagttgaacggctatttggtgctctttctgctcatatgtggcccgggatgatcttaaaatctggtgataaaattagtgaaccatcatttcctgagaaaggttcttcctctgttaattcttcctgtttcttggagcaggctacgtgccacttcctgctatatattttatgtgctttactatttatggtttttgtctttcagagtcttcttcagaagagtctgattatgaattggagtatgaagtattatcagatggttcagctgatccttgggatgacacagaacaaagatgggtttctgctactcccttagatgctggaaaatcagtttcacaaaacaaccccatcacagactctgaacttaaagatggaa------ctgataaaaatttgcaaccatcaacttcaggcactgtattgcaggatgagagtgacaaggaagttgcggattctgaagaagatggggtatcaggtaaaggtcttgacttagaggatttggaacagctaatgtccgagataggcaatatgcgtgctggcttaagattgatgcctgatttccagagaagggaa--------------------------------atggctgcaaagttggccttgaaaatggcttccatgtttggg---------------------------------------------------------------------------------------------------------------------------------------------------------------------------------------------
>_R_Jupunba_microcalyx_Iganci_855@NODE_1_length_1169_cov_77.885531
---gttcactgagcatggcattgaattcatcgaggcatgcgcttccaatgctgattttgacaaatgtaaaacttgtttgcctttctgttgtaacgaacgagtccattatttaatttgacatgtggattcctctatatttgactgagatatgctcagtttctcgtttagtcatatagatgagttagaatcataatgcatgaagatggttagttttatatggcaattagttattgaaggatggcatataatatcattttagaacatcactatgaacaatggaagattatttccaaatcgtactacatcaatgcatgaattgcatcactgaaagaaaataaacacttgttggcaggcttgtctgttgatggtgattcacaaggagttgaacggctatttggtgctctttctgctcatatgtggcctgggctgatcttaaaatctggtgataaaattagtgaaccatcgttacctgagaaaggtttttcctctgttaattcttcctgtttcttggagcaggctacgtgccacttcctgctatatattttatgtgctttactatttatggtttttgtctttcagagtcttcttcagaagagtctgattatgaattggagtatgaagtattatcagatggttcagctgatccttgggatgacacagaacaaagatgggtttctgctgatcccttagatgctggaaaatcagtttcacaaaacaaccccgtcacagactctgaacttaaagatggaactaattctgataaaaatttgcaaccatcaacttcaggcactgtattgcaggatgagagtgacaaggaagttgctgattctgaagaagatggggtatcaggtaaaggtcttgacttagaggatttggaacagctaatgtccgagataggcaatatgcgtgctggcttaagattgatgcctgatttccagagaaaggaa--------------------------------atggctgcaaagttggccctgaaaatggcttccatgtttgggggaggtagtgatgacgaaggtgaactttagagaatataaatgtctttgcgtatgagattcagagagatgtatctgatgaatgtcatagttaggactcttatgagctatctcactagaaatcagaggattactctgtgctctttgcgactcatggttatgtttttgc-----------------------
>_R_Jupunba_nipensis_Mayo_19662@NODE_2_length_587_cov_22.433333
-------------------------------------------------------------------------------------------------------------------------------------------------------------------------------------------------------------------------------------------------------------------------------------------------------------------atacatgaattgcatcactgaaataaaataaacacttgttggcaggcttgtctgttgatggtgattcacaaggagttgaatagttatttggtgctctttctgatcatatgtggcctgggatgatcttaaaatctggtgataaaattagtgaaccatcattacctcggaaaggtttttcctctgttaattcttcctgtttctaggagcaggctacgtgccacttcctgccatatattatatgtgctttactatttatggcttttttctttcagagtcttcttcagaagagtctgattatgaattggagtatgaagtattatcagatggttcagctgatccttgggatgacacagaataaagatcggtttctgctgctcccttagatgctggaaaatcggtttcat-aaacaaacccatcacagactctgaacttgcagatggaactaactctcataaaaatttgcaaccatcgac--------------------------------------------------------------------------------------------------------aatctatgatagaaacttaattaaccgatcaactatctatttctaactagtaaataaataaattttcacaataaattaagatttattgaaatgcattttcaaaaaacagatt---------------------------------------------------------------------------------------------------------------------------------------------------------------------------------------------------------------------
>_R_Jupunba_oppositifolia_Liegier_16014@NODE_1_length_764_cov_65.842795
-------------------------------------------------------------------------------------------------------------------------------------------------------------------------------------------------------------gtcagttttatatggcaattagttattgaaggatggcatataatatcattttagaacatcactatgaacaatggaagattatttccaaatcgtactacatcaatgcatgaattgcatcactgaaagaaaataaacacttgttggcaggcttgtctgttgatggtgattcacaaggagttgaacggctatttggtgctctttctgctcatatgtggcctgggatgatcttaaaatctggtgataaaattagtgaaccatcattacctgagaaaggtttttcctctgttaattcttcctgtttcttggagcaggccacgtgccacttcctgctatatattttatgtgctttactatttatggtttttgtctttcagagtcttcctcggaagagtctgattatgaattggagtatgaagtattgtcagatggttcagctgatccttgggatgacacagaactaagatgggtttctgctattcccttagatgctggaaaatcagtttcacaaaactaccccatcacagactctgaacttaaagatggaactaattctgataaaaatttgcaaccatcaacttcaggcactgtattgcaggatgagagtgacaaggaagttgcggattctgaagaagatggggtatcaggtaaaggccttgacttagaggatttggaacagctaatgtccgagataggcaatatgcgtgctggcttaagattgatgcctgatttccagagaagggaa--------------------------------atggctgcaaagttggccctga-----------------------------------------------------------------------------------------------------------------------------------------------------------------------------------------------------------------
>_R_Jupunba_oxyphyllidia_Yonker_6157@NODE_1_length_997_cov_60.479348
----------------------------------------------------------------------acttgtttgcatttctgttgtaacgatcgagtccattatttaatttgacatgtgggttcctctatatttgactgagatatgctcagcttctcatttagtcatacagatgagttagaatcataatgcatgaagatggtcagttttatatggcaattacttattgaaggaggacatataatatcattttagaacatcactatgaacaatggaagattatttccaaagcgtactgcatcaatacatgaattgcatcattgaaataaaataaacacttgttggcaggcttgtctgttgatggtgattcacaaggagttgaacggctatttggtgctctttctgatcataagtgggctgggatgatcttaaaatctggtgataaaattagtgaaccatcaaaacctaagaaaggtttttcctctgttaattcttcctgtttcttggagcaggctacgtgccatttcctgctatatattatatgtgctttactatttatggcttttttctttcagagtcttcttcggaagagtctgattatgaattggagtatgaagtattatcagatggttcagctgatccttgggatgacacagaacaaagatgggtttctgctactcccttggatgctggaaaatcagtttcac-aaacaaccccatcacagaatctgaacttaaagatggaactaactctgataaaaatttgcaaccatcaac--------------------------------------------------------------------------------------------------------aatctatgatagaaacttaattaaccgatcaactatctatttctaactagtaaataaataaattttcacaataaattaagatttattgaaatgcattttcaaaaaatagatttttaataaggtatattttattaaattaattaatatt-----------attttgaagattttaattgtctatgattttgttaagaaaataaatctataaaatgaaggtagtgcctagtaatacactcaaatcttcctctaaaaacatgaa-ttttttttggaagaattacaaat----------------------------------------
>_R_Jupunba_trapezifolia_Simon_1600@NODE_1_length_788_cov_523.563438
-------------------------------------------------------------------------------------------------------------------------------------------------------------------------------------------------------------------------------------------------------------------------------------------------------------------------------------------------------------------------------------------------------------------------------------------------------------------------------------------------------------------------------------------------------------------------------------------tctttcagagtcttcttcagaagagtctgattatgaattggagtatgaagtattatcagatggttcagctgatccttgggatgacacagaacaaagatgggtttctgctactcccttagatactggaaaatcagtttcacaaaacaaccccatcacagactccgaactgaaagatggaactaattctgataaaaatttgcaaccatcaacttcaggcactgtattgcaggatgagagtgacaaggaagttgcagattctgaagaagatgggttatcaggtaaaggtcttgacttagaggatttggaacagctaatgtccgagataggcaatatgcgtgctggcttaagattgatgcctgatttccagagaagggaa--------------------------------atggctgcaaagttggccttgaaaatggcttccatgtttgggggaggtagtgatgacgaaggtgaactttagagaatataaatgtctttgcgtatgagattcagatagatgtgtctgatgaatgtcatagttaggactcttatgagctatctcactagaaatcagaggattactctgtgctctttgcgactcatggttatgtttttgcgaacagaacattttgttcaaaa-
>_R_Punjuba_callejasii_Daly_5935@NODE_1_length_698_cov_13.718196
------------------------------------------------------------------------------------------------------------------------------------------------------------------------------------------------------------------------------------------------------------------------------------------------------------------------------------ctgaaacaaaataaacacttgttggcaggcttgtctgttgatggtgattcacagggagttgaacggctatttggtgctctttctgctcatatgtggcctgggatgatcttaaaatctggtgataaaattagtgaacaatcaatacccgagaaaggtttttcctctgttaattcttcctgtttcttggagcaggctacgtgccacttcctgctgtatattatatgtgctttactatttatggtttttttctttcagagtcttcttcagaagagtctgattatgaattggagtatgaagtattatcagatggttcagctgatccttgggatgacacagaacaaagatgggtttctgctgctcccttagatgctggaaaatcagttgcacaaaacaaccccatcacagactctgaacttaaagatggaactaattctgataaaaatttgcaaccatcaacttcaggcactgtactgcaggatgagagtgacaaggaagttgcggattctgaagaagatggggtatcaggtaaaggtcttgacttagaggatttggaacagctaatgtccgagataggcaatatgcgtgctggcttaagattgatgcctgatttccagagaagggaa--------------------------------atggctgcaaagttggccttgaaaatggcttccatgtttgggggaggtagtgatgacgaaggtgaactttagaga------------------------------------------------------------------------------------------------------------------------------------------------------------
>_R_Punjuba_lehmannii_Escobar_7465@NODE_2_length_637_cov_33.823214
-----------------------------------------------------------------------------------------------------------------------------------------------------------------------------------------------------------------------------------------------------------------------------------------------------------------------atgaattgcatcactgaaataaaataaacacttgttggcaggcttgtctgttgatggtgattcacaaggagttgaacagctatttgttgctctttctgctcatatgtggctagggatgatcttaaaatctggtgataaaattagtgaacc-----------agaaaggtttttcctctgttaattcttcctgtttcttggagcaggctacgtgccacttcctgctatatattatatgtgctttactatttatggcttttttctttcagagtcttcttcagaagagtctgattatgaat-----------------------------------------------------------tgggtttctgctgctcccttagatgctggaaaatcagtttcac-aaacaactccatcacagaccctgaacttaaagatggaactaactctgataaaaacttgcaaccatcaac--------------------------------------------------------------------------------------------------------aatctatgatagaaacttaattaaccgatcaactatctatttctaactagtaaataaataaattttcacaataaattaagatctattgaaatgcattttcaaaaaatagatttttaataaggtatattttattaaattaattaatatt-----------attttgaagaatttaattttctatgattttgttaagaaaataaatctataaaatgaaggtagtgcctagtaataca------------------------------------------------------------------------------------------
>_R_Punjuba_racemiflora_Jimenez_Soares_3626@NODE_1_length_1252_cov_67.802553
atggttcactgagcatggcattgaattcatcgaggcatgcgcttccaatgctgattttgacaaatgtaaaacttgtttgcctttctgttgtaacgatcgagtccattatttaatttgacatgagggttcctctatatttgactgagatatgctcagtttctcgtttagtcatatagatgagttagaatcataatgcatgaagatggttagttttatatggcaattagttattgaaggatggcatataatattattttagaacataactatgaacaatggaagattatttccaaatcgtactacatcaatacatgaattgcatcactgaaataaaataaacacttgttggcaggcttgtctgttgatggtgattcacaaggagttgaacagctatttgttgc---------tcatatgtggctagggatgatcttaaaatctggtgataaaattagtgaaccatcattacctgagaaaggtttttcctctgttaattcttcctgtttcttggagcaggctacgtgccacttcctcctatatattataagtgctttactatttatggcttttttctttcagagtcttcttcagaagagtccgattatgaattgaagtatgaagtattatcagatggttcagctgatccttgggatgacacagaacaaagatgggtttctgctgctcccttagatgctggaaaatcagtttcac-aaacaactccatcacagactctgaacttaaagatggaactaactctaataaaaatttgcaaccatcaac--------------------------------------------------------------------------------------------------------aatctatg-tagaaacttaattaaccgatcaactatctatttctaactagtaaataaataaattttcacaataaattaagatttattgaaatgcatgttcaaaaaatagatttttaataaggtatattttattaaattaattaatatt-----------attttgaagattttaatggtctatgattttgttaagaaaataaatctataaaatgaaggtagtgcctagcaatacactcaaatcttcctctgaaaacatgaatttttttttggaagaattacaaattatatataagtcatcataaaaaaactaattattcaaagtt
