# Supplementary material for: A new generic circumscription of Hydrochorea (Leguminosae, Caesalpinioideae, mimosoid clade) with an amphi-Atlantic distribution
Source: PhytoKeys. 2022 Aug 22;205:401–37. doi: 10.3897/phytokeys.205.82775 (PMC9849043; doi:10.3897/phytokeys.205.82775)
Supplement: Supplementary material 1 — Supplementary data file S1 [file phytokeys-205-401_article-82775__-s001.zip › MSC_m22375_comp33196_c0_seq1_exon05.aln-cln]

>Afrocalliandra_redacta_Germishuizen_5585@NODE_1_length_1207_cov_252.188496
---------------------------------------------------------------------------------------------------------------------------------------------------------------------------------------------------------------------------------------------------------------------------------------------------------------------------------------------------------------------------------------------------------------------------------------------------------------------------------------------------------------------------------------------gcatcccttaaggtctcctgtgttttttctggtgatgtacagatagtatttattggcatcaacgcacattaatgcggctaaagtgaactttaggctttgcaatattgttaatccaaaaatgaaagaaacag---agatgtgcaggcggtagtgctaattttttactctattttcaaagtcagtgcagaccacctgaattatatgcagaaatgcctgacatagatctcacttaatctgtgcattggggttccattatctttcttggttgttggaataaggaattcttctattgtttaatctggtattagtttgg----gtgttggtatgttttcattgaagtgctttgaattttaaggtg--ctctgtcattgactgccatgcatgacatctataagaaagtcatttctgtatcaattcgtttttattctttttctttt--atagattacggaagttcgggactttgccggtaaagaaatcgaagttaagaagcttgttgatgtggactcaaaagaggcaatagaaagaacaaaagctcctgcagcttctgcagtggatgttgtgcttgaacaaattaagaaaaaacagaagctcagtgtacttgacaagaccaaaatggactggggagattttaaggaagaaaataagggactggaagaagagcttgatgcatacaagaagagttcaaaccaatatctggagcgggtttccttcttgcagcgagcagattaccgtgagtttgaacgcgagagagatgcacgcctggctttgcaatcgaggagacggccagacgtgcgagaagatccagatgattgaaggatgcatggagttgctatgctttaaggattatgggtggatttggttggaaattgatcttcaaggggtgagctattgtctagtgattggtcctaatcctcgtcctgggttcatatatgatgaaatggtaactc--atgccccaaagtgactttacatgaagcaagga------------------------gagacccactcgatagaagtgggata-----tacttttgtgctcatctgtctcctcactcttgatgaaatcactattgaaaattctttctagatgaaatagagccttaatcgctttggtggagaccat---catattatcaggtctgcgat-----------------------------------------------------------------------------------------------------------------------------------------------
>Afrocalliandra_redacta_Germishuizen_5585@NODE_2_length_513_cov_180.488532
------------------------------------------------------------------------------------------------------------------------------------------------------------------------------------------------------------------------------------------------------------------------------------------------------------------------------------------------------------------------------------------------------------------------------------------------------------------------------------------------------------------------------------------------------------------------------------------------------------------------------------------------------------------------------------------------------------------------------------------------------------------------------------------------------------------------------------------------------------------------------------------------------------------------------------------------------------------------------------------------------------------------------------------------------------------------------------------------------------------------------------------------------------------------------------------------------------------------------------------------aagaagagttcaaaccaatatctggagcgggtttccttcttgcagcgagcagattaccgtgagtttgaacgcgagagggatgcacgtctggctttgcaatcgaggcggcggccagacatgcgagaagatccagatgattgaaggatgcatggagttgctatgttttaagaattatggatggatttggttggaaattgatcttcaaggggcgagctacagtaccatgattggtcctaatcctggtcttggtttcgtatatgatgaaatggtaactc--atgctccaaagtgactttacatggagcaaggagagacg------------------------cactcaagagaagtggg--atatactatttttgtggtcatctgtctcctcactct---tgaaatcactattgaaaattctttctagattaaatagagccttgatcactttggtggagaccat--gcatttgatcgggtctgagattgcataatgttcttcaattaaatgttacatgatttggacctttgaaaggaaagcaa---------------------------------------------------------------------------------------
>Albizia_adinocephala_FHO33_88@NODE_1_length_1925_cov_93.602814
ttgatagttgtgaataaacttgttatcatgctctttatcttgccagaaataaaggcccaagttgatgctatgtggcaaaacatgaacaaaggagtatctagcaagatcctcagaagtattgtaagcaagcataattccactgccaagaaaactgcaaagaagaaatctactgtaagttcttctgttgggcacttaatccaccccttccaagcctccaatttgtatgttgctaggtgtttctgaaagaacatgtttccttggatattcgcttgagcttggtttctgcttatttatttattgtttgatttctcttcaattaatggttttggtcatagaattggatggcttatttgggcatggcaacaaaggcaactgaatcccttgggcgagatgtatcccagaagggaactgtcattgtggagaacaatacaagtgatgaggccaagaaacttgcagctgccgctctggcagcagttaaagatgatgctgccgctgctgcctcaggcagagggaaaattgcggtaagcattccttagtgtcacctgtgtcttgtctggcagtctatagattgtatatatgggtatcaacgcacattaatttagctaaagtgagatgtaggctttgcaatattgttcatccaaaaaagaaagaaacagagaagatatgtgagcggtaatgctagatttttactc--tgttcaaagtcagtgcagaccacctgaattatatgaagtagtgcttgacatagatctctcttaatctgtgcattggggttccaatttctttcttggtagttggaataaggaattcttctattgtttaatctggtgttagtttgggtatgttttggtgtgttttcattgaattgctttaaattttaaggcggtctatgttgctgactgccatgcatgacatctataagcaagtcatttctgtatcaatttgtttttattttttttttcatggatagattacggaagttcgggactttgctggtaaagaaattgaagttaaaaagcttgttgatgctgattcaatagaggcaatagaaagaacgaaagctcctgcagcttctgctgtggatgttttgcttgaacaaattaagaaaaaacagaagctcagtgtacttgacaagaccaaaatggactggggagaatttaaggacgaaaataagggactggaagaggagcttgatgcttacaagaagagttcaaaccaatatctggaacgggtttccttcttgcagcgagcagattaccgtgagtttgaacgtgagagagatgcacgcctggctttgcaatcgaggaggcggtcagacatgcgagaagatccagatgattgaaggatgcatggagttgctacattttaaggattatggatggatttggttggaagttgattttcaaggggcgagctacagtcccgtgattggtcctaatcctggtccgggtttcctatgtgatgaaatggtaacac--atgctccatagtgactttatttgaagcaaggagagatatagacataagatggtaacgagacccactcattagaaatgggatatataccatttttgtgtttatctgtctcctcactcctgatgaaatcacagtagaaaattctttctagatgaaatagagctttgagcgctttggtgaagattatgtgcatctggccaggcctgagattgcaaaatgttctt--gttaattgttacatgatttggatctttggaaggaaagctaggaatgtttcactcaatt-tttgtgcgtggtcaatttcgcgcgtgagttaattgctaggtactacatgtgataaggtattat-----
>Albizia_coripatensis_Hughes_2433@NODE_1_length_2104_cov_117.470153
ttaatagttgtgaataaacttgttatcatgctctttatcttgccagaaataaaggcccaagttgatgccatgtggcaaaacatgaacaaaggagtatctagcaagatcctcagaagcattgtaagcaagcataattccactgccaagaaaactgcaaagaagaaatctactgtaagttcttctttttggcacttaatccatcccctccaagcctctgatttgtaggttgctaggtgtttctgaaagaacatgtttccttggatatttgcttgagcttggtttctgcttatttatttattgtttgatttctcttcacttaatgtttttggtcatagaattggatgtcttatttgggcatggcaccaaaggcaactgaatcccttgggcaagatttatcccacaagggaactgtcattatggagaacaatacaagtgatgaagccaagaaacttgcagctgctgctctagcggcagttaaagatgatgctgccgctgctgctttaggcagagggaagattgcggtaagcattccttagtgtcacctgtgtcttttctggcggtctacagattgtatttatgggtatcaacgcacactaatttagctaaagtgagatgtaggctttgcaatattgttcatccaaaagagaaagaaacagagaagatatgtgagtggtaatgctagatttttgctctatgttcaaagtcagtgcagacgacctgaattatatgaagtagtgtttgacatagatctctcttaatctgtgcattggggttccaatttctttcttggtagttggaataaggaattcttctattgtctaatctggtattagtttgggcatgtgttggtgtgttttttttgaagtgctttaaattttatggcagtctatgtcattgactgccatgcatgacatctataagcaagtcatttctgtatca-----ttttttttttgttttcctttgatagattactgaagttcgggactttgccggtaaagaaattgaagttaaaaagcttgttgatgctgattcaatagaggcaatagaaagaacgaaagctcctgcagcttctgctgtggatgttgtgcttgaacaaattaagaaaaaacagaagctcagtgtacttgacaagaccaaaatggactggggagaatttaaggaagaaaataagggactggaagaggagcttgatgcttacaagaagagttcaaaccaatatctggagcgggtttccttcttgcagcgagcagattaccgtgagtttgagcgtgagagagatgcacgcctggctttgcaatcgaggaggcggccagacatgcgagaagatccagatgattgaaggatgcatggagttgctacattttaaggattatggatggatttggttggaggttgattttcaaggggcgagctacagtcccgtgattggtcctaatcctggtcctggtttcctatgtgatgaaatggtaacacagatgctccaaagtgactttacttgaagcaaggagagatatagacataagatggtaacgagacccactcattagaaatgggatatatacaatttctgtctttatctgtctcctcactcctgatgaaatcactatagaaaattctttctagatgaaattgagctttgagcgctttcgtgaagattatatacatctggccgggtctgagatttcaaaatgttctt--gttaagtgttacatgatttggatctttggaaggaaagctaggaatttttcacttaatt---tttgtgtggacaatttcgtgtgtgcgttggttgctagttgcttcatgtgataaggtattacatata
>Albizia_edwallii_Dalmaso_272@NODE_1_length_954_cov_8.878754
----------------------------------------------------------------------------------------------------------------------------------------------------------------------------------------------------------------------------------------------------------------------------------------------------------------------------------------------------------------------------------------------------------------------------------------------------------------------------------------------------------------------------------------------------------------------------------------------------------------------------------------------------------------------------------------------------------------------------------------------------------------------catagatctctcttaatctgtgcattggggttccaatttctttcttggtagttggaataaggaactcttctattgtttaatctggtattagtttgggtatgtgttggtgtgtttttttggaagtgctttaaattttaaggcagtctatgtcattgactgccatgcatgacatctataagcaagtcatttctgtatcaaatt--------ttttttttccttggatagattactgaagttcgggactttgccggtaaagaaattgaagttaaaaagcttgttgatgctgattcaatagaggcaatagaaagaacgaaagctcctgcagcttctgccgtggatgttatgcttgaacaaattaagaaaaaacagaagctcagtgtacttgacaagaccaaaatggactggggagaatttaaggaagaaaataagggactagaagaggagcttgatgcttacaagaagagttcaaaccaatatctggagcgggtttccttcttgcagcgagcagattaccgtgagtttgaacgtgagagagatgcacgcctggctttgcaatcgaggaggcgaccagacatgcgagaagatccagatgattgaaggatgcatggagttgctacattttaaggattatggatggatttggttggaagttgattttcaaggggcgagctacagtcctgtgattggtcctaatcctggtcctggtttcctatgtgatgaaatggtaacacatg---ctcaaagtgactttacttgaagcaaggagagatatggacataagatggtaacgagacccactcattagaaatgggatatataccatttttgtgtttatctgtctcctcactcctgatgaaatcactatagaaaattctttctagatgaaatagagctttgagcgctttggtgaagattatatacatctggccaggtctgagattgcaaaatgttctt--gttaagtg-----------------------------------------------------------------------------------------------------------------------
>Albizia_glabripetala_Lewis_1652@NODE_1_length_1656_cov_27.670678
-------------------------------------------cagaaataaaggcccaagttgatgccatgtggcaaaacatgaacaaaggagtatctagcaagatcctcagaagtattgtaagcaagcataattccactgccaagaaaactgcaaagaagaaatctactgtaagttcttctttttgacacttaatccaccccttccaagcatctgatttgtaggttgataggtgtttctgaaagaacatgtttccttggatattcgcttgagcttggtttctgcttatttatttattgtttgatttctcttcaattaatgtttttggtcgtagaattggatgtcttacttgggcatggcaccaaaggctactgaatcccttgggcaaaatgtatcccagaagggaactgtcattatggagaacaatacaagtgatgaagccaagaaacttgcagctgccgctatggcagcagttaaagatgatgctgccgctgccgcctcaggcagagggaaaattgcggtaagcattccttagtgtcacctgtgtcttttctggcggtctaca------atttatgggtatcaatgcacattattttagttaaagtgacatgtaggctttgcaatattgttcatccaaaaaagaaaaaaacagataagatatgtgagcggtaatgctagatttttactctatgttcaaagtcagtgcaaaccacctgaattatatgaagtagtgcttgacatagatctctcttaatctgtgcattggggttccaatttctttcttggtagttggaataaggaattcttctattgtttaatccggtattagtttgggtatgtgttggtgtgttttcattgaagtgctctaaattttaaggcagtctatgtcaatgactgccatgcatgacatctataagcaagtcatttctgtatcaatttgtttttatgttttttttcttggatagattacggaagttcgggactttgccggtaaagaaattgaagttaaaaagcttgttgatgctgattcaatagaggcaatagaaagaacgaaagctcctgcagcttctgctgtggatgttatgcttgaacaaattaagaaaaaacagaagctcagtgtacttgacaagaccaaaatggactggggagaatttaaggaagaaaataagggactggaagaggagcttgatgcttacaagaagagttcaaaccaatatctggagcgggtttccttcttgcagcgagcagattaccgtgagtttgaacgtgagagagatgcacgcctggctttgcaatcaaggaggcggccagacatgcgagaagatccagatgattgaaggatgcatggagtggctacattttgaggattatggatggatttggttggaagttgattttcaaggggcgagctacagtcccatgattggtcctaatcctggtcctggtttcctatgtgatgaaatggcaacacagatgatccaaagtgactttacttgaagcaaggagagatatagacataagatggtaacgagacccactcattagaaatggggtatataccatttttgtgtttgtctgtctcctcactcctgatgaaatcactatagaaaattctttctagatgaaataga---------gctttggtgaagattatatgcatctggccaggtctgagattgcaaaatattctt--gttaattgttat-------------------------------------------------------------------------------------------------------------------
>Albizia_tomentosa_Hughes_648@NODE_1_length_1554_cov_68.056872
-------------------------------------------------------------------------------------------------------------------------------------------------agaaaactgcaaagaagaaatctactgtaagttcttctgttgggcacttaatccaccccttccaagcctccaatttgtacgttgctaggtgtttctgaaagaacatgtttccttggatattcgctagagcttggtttctgcttatttatttattgtttgatttctcttcaataaatgtttttggtcatagaattggatgtcttatttgggcatggcaacaaaggcaactgaatcccttgggcgagatgtatcccagaagggaactgtcattgtggagaacaatacaagtgatgaggccaagaaacttgcagctgccgctctggcagcagttaaagatgatgctgccgctgcagcctcaggcagagggaaaattgcggtaagcattccttagtgtcacctgtgtcttgtctggcagtctatagattgtatatatgggtatcagcgcacattaatttagctaaagtgagatgtaggctttgcaatattgttcatccaaaaaagaaagaaacagagaagatatgtgagcggtaatgctagatttttactc--tgttcaaagtcagtgcagaccacctgaattatatgaagtagtgcttggcatagatctctcttaatctgtgcattggggttccaatttctttcttggtagttggaataaggaattcttctattgtttaatctggtattagtttgggtatgttttcgtgtgttttcattgaagtgctttaaattttaaggcggtctatgttgctgactgccatgcatgacatttataagcaagtcatttctgtatcaatttgtttttattttttttttcatggatagattacggaagttcgggactttgctggtaaagaaattgaagttaaaaagcttgttgatgctgattcaatagaggcaatagaaagaacgaaagctcctgcagcttctgctgtggatgtcgtgcttgaacacattaagaaaaaacagaagctcagtgtacttgacaagaccaaaatggactggggagaatttaaggaagaaaataagggactggaagaggagcttgatgcttacaagaagagttcaaaccaatatctggagcgggtttccttcttgcagcgagcagattaccgtgagtttgaacgtgagagagatgcacgcctggctttgcaatcgaggaggcggccagacatgcgagaagatccagatgattgaaggatgcatggagttgctacattttaaggattatggatggatttggttggaagttgattttcaaggggcgagctacagtcctgtgattggtcctaattctggtcc-ggtttcctatgtgatgaaatggtaacac--atgctccatagtgactttatttgaagcaaggagagatatagacgtaagatggtaacgagacccactcgt--gaaatgggatatataccatttttgtgtttatctgtctcctcactcttgatgaaatcactatagaaaattctttctagatgaaatagagttttgagcgctttggtgaagattatgtgcatctggccaggcctgagattgcaaaatgttctt--gttaattg-----------------------------------------------------------------------------------------------------------------------
>Archidendron_clypearia_Wieringa_1849@NODE_1_length_1865_cov_146.877517
tttatggttgtgaataaacttgttttcatgctctttgtcttgccagaaataaaggcccaagttgatgccatgtggcaaaacatgaacaaaggagtatctagcaagatcctcagaagtattgtaagcaagcataattccactgccaagaaaactgcgaagaagaaatctactgtaagttcttctttttggcacttaatccaccccttcgaagcctctgatttgtaggtagctagttgtttctgacagaacatgtttccttggatattatcttgagcttggtttctgcttatttatttattgtttgatttctcttcacttaatatttttggtcatagaattggatgtcttatttgggcatggccccaaaagcaactgaatcccttgggcaagatgcattccagaagggaactgtcactatggagatcaatacaagtgatgaagccaagaaacttgcagctgccgctctggcatcagttaaagatgatgctgccgctgccgcctcaggcagagggaaaattgcggtaagcattccttaatgtcacctgtgttttttctggtggtctacagatggtatttatgggtatcaatgcacattaatttagctaaagtgagatgtaggctttgcaatattgttcatccaaaaaagaaagaaacagagaagatgtgtaagcggtaatgctagatttttcctctatgttcaaagtcagtgcagaccacctgaattatatgacgtagtgtttgacatagatctcacttaatctgtgcattggggttccaatatctttcttggtagttggaatgaggaattcttctattgtttaatctggtattagtttgggtatatgttggtgtgttttcattgaagtgcttcgaattttaaggtggtctatgtcattgactgccatgcatgacatctatatgcaagtcatttctgtatcaatttgtttttatttttttttccttggatagattacggaagttcgggactttgccggtcaagaaattgaagttaaaaagcttgtcgatgctgattcaaaagaggcaatagaaagaacgaaagctcctgcagcttctgctgtggatgttgtgctagaacaaattaagaagaaacagaagctcagtgtacttgacaagaccaaaatggactggggagaatttaaggaagaaaataagggactggaagatgagcttgatgcttacaagaagagttcaaaccaatatctggagcggctttccttcttgcagcgggcagattaccgtgagtttgaacgtgagagagatgcacgcctggctttgcaatcgaggaggcggccagacatgcgagaagatccagatgattgaaggatgcatggagttgctacattttaaggattatggatggatttggttggaagttgattttcaaggggcgagctacagtcccatgattggtcctaatcttggtcctggtgtcctatatgatgaaatggtaacatagatgctccatattggctttacttg-agcaaggagagatgtagacataagatggtaacgagacccattcattagaagtgggg-gtatactatttttgtgtttgcctgtctcctcaatcctgatgaaatcactatagaaaattctttctagatgaaatagagctttgatcgctttggtgaagattatacgcatctggtcaggtctgagattgaaaaatgttcttaaattaagtgttacatgatttggatctttggaaggaaagccgggaatgtttaactcaatt--tttttttttgacaatttcgtgtgtgtgttggttgctagttgctccatgggataaggtattacataca
>Balizia_elegans_Iganci_870@NODE_1_length_1956_cov_70.772219
ataatagttgtgaataaacttgttatcatgctctttgccttgccagaaataaaggcccaagtggatgccatgtggcaaaacatgaacaaaggagtatctagcaagatcctcagaagtattgtaagcaagcataattccactgccaagaaaactgcaaagaagatatctactgtaagttcttctttttggcacgtaatccaccccttccaagcctctgatttgtaggttgctaggtgtttcttaaagaacatgggtccttggatatttgcttgagcttggtttctgcttatttatttattgtttgattactcttcatttaatgtttttggtcatagaattggatgtcttatttgggcatggcaccaaaggcaactgaatcccttgggcaagatgtatcccagaagggaactgtcactttggagaacaatacaagtgatgaagccaagaaacttgcagctgccgctctggcagcagttaaagatgatgctgccgctgctgcctcaggcagagggaaaattgcagtaagcattccttaatgtcacctgtattttttctggctgtctacagatggtattcatgggtat------------------------------------------------------caaaaaagaaagaaacagagaagatttgtaagctgtaatgctagatttttactctatgttcaaagtcagtgcagaccacctgaattatatgaagtagtgtttgacatagatctgacttaatctgtgcattgggg-tccaatatctttcttggtagttggaataagg-attcttctattgtttaatctggtattagtttgggtatgtgttgttatgttttaattgaagtgctttaaattttaaggcggtctatgtcattgactgccatgcatgacatctatatgcaagtcatttctgtatcaatttgtttttattttatttttcttggatagattacggaagttcgggactttgccggtaaagaaattgaagttaaaaagcttgttgatgctgattcaatagaggcaatagaaagaacgaaagctcctgcagcttctgctgtggatgttgtgcttgaacaaattaagaaaaaacagaagctcagtgtacttgacaagaccaaaatggactggggagaatttaaggaagaaaataagggactggaagaggagcttgatgcttacaagaagagttcaaaccaatatctggagcgggtttccttcttgcagcgagcagattaccgtgagtttgaacgtgagagagatgcacgcctggctttgcaatcaaggaggcggccagacatgcgagaagatccagatgattgaaggatgcatggagttgctacattttaaggattatggatggatttggttggaagttgattttcagggggcgagctacagtcccgtgattggtcctaatcctggtcctggtttcatttaagatgaaatggtaacacacatgctccaaagtgactttacttgaagcaaggagagacatagacataagatggtaacaagacccactcattagaagtgggatatatactatttttgtgtttgtctgtctcctcactcctgatgaaatcactagagaaaattctttctagatgaaatagtgctttgagcgctctggtgaagattatatgcatatggcc-ggtctgagattgcaaaatgttcttaaattaagtgttacaagatttggatatttggaaggaaggctaggaatgtttaactcaattttttttttttggacaatttcgtgtgtgtgtcggttgctagttgcttcatgtgataaggtattata----
>Balizia_spnov_Morim_577@NODE_1_length_1669_cov_278.773854
--------------------------------------------------------------------------------------------------------------------------------gcataattccactgccaagaaaactgcaaagaagatatctactgtaagttcttctttttggcacgtaatccaccccttccaagcctctgatttgtaggttgctaggtgtttcttaaagaacatgggtccttggatatttgcttgagcttggtttctgcttatttatttattatttgattactcttcacttaatgtttttggtcatagaattggatgtcttatttgggcatggcaccaaaggcaactgaatcccttgggcaagatgtatcccagaagggaactgtcactttggagaacaatacaagtgatgaagccaagaaacttgcagctgccgctctggcagcagttaaagatgatgctgctgttgctgcctcaggcagagggaaaattgcggtaagcattccttaatgtcacctgtattttttctggctgtctacagatggtattcatgggtatcaacacacattaatttagctaaagtgagatgtagactttgcaatattgttcatccaaaaaagaaagaaacagagaagatttgtaagctgtaatgctagatttttactctatgttcaaagtcagtgcagaccacctgaattatatgaagtagtgtttgacatagatctgacttaatctgtgcattgggg-tctgatatctttcttggtagttggaataagg-attcttctattgtttaatctggtattagtttgggtatgtgttggtatgttttaattgaagtgctttaaattttaaggcggtctatgtcattgactgccatgcatgacatctataagcaagtcatttctgtatcaatttgtttttattttatttttcttggatagattacggaagttcgggactttgccggtaaagaaattgaagttaaaaagcttgttgatgctgattcaatagaggcaatagaaagaacgaaagctcctgcagcttctgctgtggatgttgtgcttgaacaaattaagaaaaaacagaagctcagtgtacttgacaagaccaaaatggactggggagaatttaaggaagaaaataagggactggaagaggagcttgatgcttacaagaagagttcaaaccaatatctggagcgggtttccttcttgcagcgagcagattaccgtgagtttgaacgtgagagagatgcacgcctggctttgcaatcaaggaggcggccagacatgcgagaagatccagatgattgaaggatgcatggagttgctacattttaaggattatggatggatttggttggaagttgattttcagggggcgagctacagtcccgtgattggtcctaatcctggtcctggtttcatttaagatgaaatggtaacacagatgctccaaagtgactttacttgaagcaaggagagacatagacataagatggtaacgagacccactcattagaagtgggatatatactatttttgtgtttgtctgtctcctcactcctgatgaaatcactagagaaaattctttctagatgaaatagagctttgagcgctctggtgaagattatatgcatatggcc-ggtctgagattgcaaaatgttcttaaattaagtgttacaagatttggatatttggaaggaaggctaggaatgtttaactcaatt-tttttttttggacaatttc---tgtgtgtcggttgctagttgct------------------------
>Cathormion_obliquifoliolatum_Wieringa_6519@NODE_1_length_1113_cov_209.572779
--------------------------------------------------------------------------------------------------------------------------------------------------------------------------------------------------------------------------------------------------------------------------------------------------------------------------------------------------------------------------------------------------------------------------------------------------------------------------------------------------------------------------------------------------------------------------------------------------------------------------------------------------------------------------------agaagatgtgtaagctgtaatgcaagatttttactctatgttcaaaatcagtgcagaccacctgaattatatgaagtagtgtttgacatagatctcacttaatctgtgcattgggg-tccaatatgtttcttggtagttggaataagg-attcttctattttttaatctggtattagtttgggtatgtgttggtatgttttaattgaagtgctttaaattttaaggcggtctatgtcattgactgccatgcatgacatctataagcaagtcatttctgtaccaatttgtttttattttatttttcttggatagattacggaagttcgggactttgccggtaaagaaattgaagttaaaaagcttgttgatgctgattcaatagaggcaatagaaagaacgaaagctcctgcagcttctgctgtggatgttatgcttgaacaaattaagaaaaaacagaagctcagtgtacttgacaagaccaaaatggactggggagaatttaaggaagaaaataagggactggaagaggagcttgatgcttacaagaagagttcaaaccaatatctggagcgggtttccttcttgcagcgagcagattaccgtgagtttgaacgtgagagagatgcacgcctggctttgcaatcgaggaggcggccagacatgcgagaagatccagatgattgaag-----------------------------tatgcatggatttggttggaagttgattttcagggggcgagctacagtcccatgattggtcctaatcctggtcctggtttcatatatgatgaaatggcaacacagatgctccaaagtgactttacttgaagcaaggagagac--agacataagatggtaacgagacccactcattagaagtgggatatatactatttttgtgtttatctgtctcctcactcctgatgaaatcactatagaaaattctttctagatgaaatagagctttgagcgctctggtgaagattatatgcatatggccaggtctgagattgcaaaatgttcttaaattaagtgttacatgatttggatatttggaaggaaggctaggaatgtttaactcaattttttgtttt----------cgtgtgtgtgttggttgctagttgcttcatgtgat---------------
>Hydrochorea_corymbosa2_Iganci_862@NODE_1_length_1793_cov_203.875719
------------------cttgttatcatgctctttgtcttgccagaaataaaggcccaagttgatgccatgtggcaaaacatgaacaaaggagtatctagcaagatcctcagaagtattgtaagcaagcataattccactgccaagaaaactgcaaagaagatatctactgtaag---ttctttttggcacttaatccaccccttccaagcctctgatttgtaggttgctaggtgtttctgaaagaacatgggtccttggatatttgcttgagcttggtttctgcttatttattgattgtttgattactcttcacttaatgtttttggtcatagaattggatgtcttatttgggcatggcaccaaaggcaactgaatcccttgggcaagatgtatcccagaagggaactgtcactatggagagcaatacaagtgatgaagccaagaaacttgcagctgccgctctggcagcagttaaagatgatgctgctgctgctgcctcaggcagagggaaaattgcggtaaacattccttaatgtcacctgtattttttctggcggtctacagatggtattcatgggtatcagcacacattaatttagctaaagtgagatgtaggctttgcaatattgttcgtccaaaaaagaaagaaacagagaagatgtgtaagctgtaatgctagatttttactctatgttcaaagtcagtgcagaccacctgaattatatgaagtagtgtttgacatagatctcacttaatctatgcattgggt-tccaatatctttcttggtagttggaataagg-attcttctattgtttaatctggtattagtttgggtatgtgttggtatgttttaattgaagtgctttaaattttaaggcggtctatgtcattgactgccatgcatgacatctataagcaagtcatttctgtatcaatttgtttttattttatttttcttggatagattacggaagttcgggactttgccggtaaagaaattgaagttaaaaagcttgttgatgctgattcaatggaggcaatagaaagaacgaaagctcctgcagcttctgctgtggatgttatgcttgaacaaattaagaaaaaacagaagctcagtgtacttgacaagaccaaaatggactggggagaatttaaggaagaaaataagggactggaggaggagcttgatgcttacaagaagagttccaaccaatatctggagcgggtttccttcttgcagcgagcagattaccgtgagtttgaacgtgagagagatgcacgcctggctttgcaatcgaggaggcgtcctgacatgcgagaagatccagatgattgaaggatgcatggagttgctacattttaaggattatggatggatttggttggaagttgattttcagggggcgagctacagtcccatgattggtcctaatcctggtcctggtttcatatgtgatgaaatggcaacacagatgctccaaagtgactttacttgaagcaaggagagacatagacataagatggtaacgagacccactcaatagaagtgggatatatactatttttgtgtttatctgtctcctcactcctgatgaaatcactatagaaaattctttctagatgaaatagagctttgaccgctctggtgaagattatatgcatatggccagatctgagattgcaaaatgttcttaaattaagtgttacatgatttggatatttggaaggaaggctaggaatgtttaactcaattttttttttcgtg-----------tgtgtgttggttgctagttgcttcatgtgataaggtattacatata
>Hydrochorea_gonggrijpii_Tillett_45696@NODE_1_length_1547_cov_92.325170
---------------------------------------------------------------------------caaaacatgaacaaaggagtatctagcaagatcctcagaagtattgtaagcaagcataattccactgccaagaaaactgcaaagaagatatctactgtaagttcttctttttggcacttaatccaccccttccaagcctctgatttgtaggttgctaggtgtttctgaaagaacatgggcccttggatatttgcttgagcttggtttctgcttgtttatttattgtttgattactcttcacttaatgtttctggtcatagaattggatgtcttatttgggcatagcaccaaaggcaactgaatcccttgggcaagatgtatcccagaagggagctgtcactatggagagcaatacaagtgatgaagccaagaaacttgcagctgccgctctggcagcagttaaagatgatgctgccgctgctgccttaggcagagggaaaattgcggtaagcattccttaatgtcacctgtattttttctggcggtctacagatggtattcatgggtatc-----------atttagctaaagtgagatgtaggctttgcaatattgttcatccaaaaaagaaagaaacagagaagatgtgtaagctgtaatgctagatttttactctatgttcaaagtcagtgcagaccacctgaattatatgaagtagtgtttgacatagatctcacttaatctgtgcatt-ggg-tccaatatgtttcttggtagttggaataagg-attcttctattgtttaatctggtattagtttgggtatgtgttggtatgttttaattgaagtgctttaaattttaaggcggtctatgtcattgactgccatgcatgacatctataagcaagtcatttctgtatcaatttgtttttattttatttttcttggatagattacagaagttcgggactttgccggtaaagaaattgaagttaaaaagcttgttgatgctgattcaatagaggcaatagaaagaacgaaagctcctgcagcttctgctgtggatgttatgcttgaacaaattaagaaaaaacagaagctcagtgtacttgacaagaccaaaatggactggggagaatttaaggaagaaaataagggactggaagaggagcttgatgcttacaagaagagttcaaaccaatatctggagcgggtttccttcttgcagcgagcagattaccgtgagtttgaacgtgagagagatgcacgcctggctttgcaatcgaggaggcggccagacatgcgagaagatccagatgattgaaggatgcatggagttgctacattttaaggattatggatggatttggttggaagttgattttcagggggcgagctacagtcccatgattggtcctaatcctggtcctggtttcatatatgatgaaatggcaacac--atgctccaaagtgactttacttgaagcaaggagagac--agacataagatggtaacgagacccactcattagaagtgggatatatactatttttgtgtttatctgtctcctcactcctgatgaaatcactatagaaaattctttctagatgaaatagagcttt-------------------------------------------------------------------------------------------------------------------------------------------------------------------------------------------
>Jupunba_abbottii_Zanoni_21220@NODE_1_length_1750_cov_71.918111
--------------------------------------------------------------------------------------caaaggagtatctagcaagatccttagaagtattgtaagcaagcataattccactgccaagaaaactgcaaagaagatatctactgtaagttcttctttttggcacttaatccaccccttccaagcctctgatttgtaggttgctaggtgtttctgaaagaacatgtgtccttggatatttgcttgagcttggtttctgcttatttatttattgtttgattactcttcacttaatgtttttggtcatagaattggatgtcttatttgggcatggcaccaaaggcaactgaatcccttgggcaaggtgtatcccagaagggaactgtcactatggagaacaatacaagtgatgaagccaagaaacttgcagctgccgctctggcagcagttaaagatgatgctgccgctgctgcctcaggcagagggaaaattgcggtaagcattccttaatgtcacctgttttttttctggcggtctacagatggtattcatgggtatcaacacacattaatttagctaaagtgagatgtaggctttgcaatattgttcatccaaa----aaacaaacagagaagatgtgtaagcggtaatgctagatttttactctatgttcaaagtcagtgcagaccacctgaattatatgaagtagtgtttgacatagatctcacttaatctgtgcattgggg-tccaatatctttcttggtagttggaataagg-attcttctattgtttaatctggtattagtttgggtatgtgttggtatgttttaattgaagtgctttaaattttaaggcggtctatgtcattgactgccatgcatgacatctataagcaagtcatttctgtatcaatttgtttttattttatttttcttggatagattacagaagttcgggactttgccggtaaagaaattgaagttaaaaagcttgttgatgctgattcaatagaggcaatagaaagaacgaaagctcctgcagcttctgctgtggatgttgtgcttgaacatattaagaaaaaacagaagctcagtgtacttgacaagaccaaaatggactggggagaatttaaggaagaaaataagggactggaagaggagcttgatgcttacaagaagagttcaaaccaatatctggagcgggtttccttcttgcagcgagcagattaccgtgagtttgaacgtgagagagatgcacgcctggctttgcaatcgaggaggcggccagacatgcgagaagatccagatgattgaaggatgcatggagttgctacattttaaggattatggatggatttggttggaagttgattttcagggggcgagctacattcccatgattggtcctaatcctggtcctggtttcctatatgatgacatgataacgcagatgctccaaagtgactttacttgaagcaagaagagatatagacataagatggtaacgagacccactcattagaagtgggatatatactatttttgtgtttatctgtctccacactcctgatgaaatcactatagaaaattctttctagatgaaatagagctttgagcgctctggtgaagattatatgcatatggctaggtctgagattgcaaaatgttcttaaattacgtgttacatgatttggatctttggaaggaaggctaggaatgtttaactcaattttttttttcttggcaatttcg--tgtgtattggttgctagttgcttcgtgtgataaggtattatatata
>Jupunba_asplenifolia_Ekman_6383@NODE_1_length_1408_cov_36.204358
------------------------------------------------------------------------------------------------------------------------------------------------------------------------------agttcttctttttggcacttaatccaccccttccaagcctctgatttgtaggttgctaggtgtttctgaaagaacatgggtccttggatatttgcttgagcttggtttctgcttatttatttattgtttgattactctttacttaatgtttttggtcatagaattggatgtcttatttgggcatggcaccaaaggcaactgaatcccttgggcaaggtgtatcccagaagggaactgtcactatggagaacaatacaagtgatgaagccaagaaacttgcagctgccgctctggcagcagttaaagatgatgctgccgctgctgcctcaggcagagggaaaattgcggtaagcattccttaatgtcacctgttttttttctggcggtctacagatggtattcatgggtatcaacacacattaatttagctaaagtgagatgtaggctttgcaatattgttcatccaaaaaagaaagaaacagagaagatgtgtaagcggtaatgctagatttttactctatgttcaaagtcagtgcagaccacctgaattatatgaagtagtgtttgacatagatctcacttaatctgtgcattgggg-tccaatatctttcttggtagttggaataagg-attcttctattgtttaatctggtattagtttgggtatgtgttggtatgttttaattgaagtgctttaaattttaaggcggtctatgtcattgactgccatgcatgacatctataagcaaatcatttctgtatcaatttgtttttattttatttttcttggatagattacagaagttcgggactttgccggtaaagaaattgaagttaaaaagcttgttgatgctgattcaatagaggcaatagaaagaacgaaagctcctgcagcttctgctgtggatgttgttcttgaacatattaagaaaaaacagaagctcagtgtacttgacaagaccaaaatggactggggagaatttaaagaagaaaataagggactggaagaggagcttgatgcttacaagaagagttcaaaccaatatctggagcgggtttccttcttgcagcgagcagattaccgtgagtttgaacgtgagagagatgcacgcctggctttgcaatcgaggaggcggccagacatgcgagaagatccagatgattgaaggatgcatggagttgctacattttaaggattatggatggatttggttggaagttgattttcagggggcgagctacattcccatgattggtcctaatcctggtcctggtttcctatatgatgaaatgataacacagatgctccaaagtgactttacttgaagcaaggagagatatagacataagatggtaacgagacccactcattagaagtgggatatatactatttttgtgtttat--------------------------------------------------------------------------------------------------------------------------------------------------------------------------------------------------------------------------------------------------------
>Jupunba_barbouriana_Iganci_847@NODE_1_length_1796_cov_124.524142
-------------------------------tctttgtcttgccagaaataaaggcccaagttgatgccatgtggcaaaacatgaacaaaggagtatctagcaagatcctcagaagtattgtaagcaagcataattccactgccaagaaaactgcaaagaagatatctactgtaagttcttctttttggcacttaatccaccccttccaagcctctgatttgtaggttgcgaggtgtttctgaaagaacatgggtccttggatatttgcttgagcttggtttctgcttatttatttattgtttgattactcttcacttaatgtttttggtcatagaattggatgtcttatttgggcatggcaccaaaggcaactgaatcccttgggcaagatgtatcccagaagggaactgtcactatggagaacaatacaagtgatgaagccaagaaacttgcagctgccgctctggcagcagttaaagatgatgctgccgctgctgcctcaggcagagggaaaattgcggtaagcattccttaatgtcacctgtattttttctggcggtctacagatggtattcatgggtatcaacacacattaatttagctaaagtgagatgtaggctttgcaatattgttcatccaaaaaagaaagaaacagagaagatgtgtaagctgtaatgctagatttttactctatgttcaaagtcagtgcagaccacctgaattatatgaagtagtgtttgacatagatctcacttaatctgtgcattgggg-tccaatatctttcttggtagttggaataagg-attcttctattgtttaatctggttttagtttgggtatgtgttggtatgttttaattgaagtgctttaaattttaaggcggtctatgtctttgactgccatgcatgacatctataagcaagtcatttctgtatcaatttgtttttattttatttttcttggatagattacggaagttcgggactttgccggtaaagaaattgaagttaaaaagcttgttgatgctgattcaatagaggcaatagaaagaacgaaagctcctgcagcttctgctgtggatgttatgcttgaacaaattaagaaaaaacagaagctcagtgtacttgacaagaccaaaatggactggggagaatttaaggaagaaaataagggacttgaagaggagcttgatgcttacaagaagagttcaaaccaatatctggagcgggtttcgttcttgcagcgagcagattaccgtgagtttgaacgtgagagagatgcacgcctggctttgcaatcgaggaggcggccagacatgcgagaagatccagatgattgaaggatgcatggagttgctacattttaaggattatggatggatttggttggaagttgattttcagggggcgagctacagtcccatgattggtcctaatcctggtcctggtttcatatatgatgaaatggtaacacagatgctccaaagtgactttacttgaagcaaggagagacatagacataagatggtaacgagacccactcattagaagtgggatatatactatttttgtgtttatctgtcttctcactcctgatgaaatcactatagaaaattctttctagatgaaatagagctttgagcgctctggtgaagattatatgcatatggccaggtctgagattgcaaaatgttcttaaattaagtgttacatgatttggatatttggaaggaaggctaggaatgtttaactcaatatttttttttttgacaatttcgtgtgtgtgttggttgctagttgcttcatgtgataaggtattacacaca
>Jupunba_brachystachya_Lima_7438@NODE_1_length_2045_cov_68.677846
ataatagttgtgaataaacttgttatcatgctctttgtcttgccagaaataaaggcccaagttgatgccatgtggcaaaacatgaacaaaggagtatctagcaagatcctcagaagtattgtaagcaagcataattccactgccaagaaaactgcaaagaagatatctactgtaagttcttctttttggcacttaatccaccccttccaagcctctgatttgtaggttgctaggtgtttctgaaagaacatgtgtccttggatatttgcttgagcttggtttctgcttatttatttattgtttgattactgttcacttaatgtttttggtaatagaattggatgtcttatttgggcatggcaccaaaggcaactgaatcccttgggcaagatgtatcccagaagggaactgtcactatggagaacaatacaagtgatgaagccaagaaacttgcagctgccgctctggcagcagttaaagatgatgctgccgctgctgcctcaggcagagggaaaattgcggtaagcattccttaatgtcacctgtattttttctggcggtctacatatggtattcatgggtatcaacacacattaatttagctaaagtgagatgtaggctttgcaatattgttcatccaaaaaagaaagaaacagagaagatgtgtaagcggtaatgctagatttttactctatgttcaaagtcagtgtagaccacctgaattatatgaagtagtgtttgacatagatctcacttaatctgtgcattgggg-tccaatatctttcttggtagttggaataagg-attcttctattgtttaatctggtattagtttgcgtatgtgttggtatgttttaattgaagtgctttaaattttaaggcggtctatgtcattgactgccatgcatgacatctacaagcaagtcatttctgtatcaatttgtttttattttatttttcttggatagattacggaagttcgggactttgccggtaaagaaattgaagttaaaaagcttgttgatgctgattcaatagaggcaatagaaagaacaaaagctcctgcagcttctgctgtggatgttatgcttgaacaaattaagaaaaaacagaagctcagtgtacttgacaagaccaaaatggactggggagaatttaaggaagaaaataagggactggaagaggagcttgatgcttacaagaagagttcaaaccaatatctggagcgggtttccttcttgcagcgagcagattaccgtgagtttgaacgtgagagagatgcacgcctggctttgcaatcgaggaggcggccagacatgcgagaagatccagatgattgaaggatgcatggagttgctacattttaaggattatggatggatttggttggaagttgattttcagggggcgagctacagtcccatgattggtcctaatcctggtcctggtttcatatatgatgaaatggtagcacagatactccaaagtgactttacttgaagcaaggagagatataggcataagatggtaacgagaccggctcattagaagtgggatatatactatttttgtgtttatctgtctcctcactcctgatgaaatcactatagaaaattctttctagatgaaatagagctttgaacgctctggtgaagattatatgcatatggccaggtctgagattgcaaaatgttcttaaattaagtgttacatgatttggatctttggaaggaaggctaggaatgtttaactcaatttttttttt--tgacaatttcgtgtgtgtattggttgctagttgcttcatg-------------------
>Jupunba_commutata_Maguire_46145@NODE_1_length_1862_cov_92.688515
ataatagttgtgaataaacttgttatcatgctctttgtcttgccagaaataaaggcccaagttgatgccatgtggcaaaacatgaacaaaggagtatctagcaagatcctcagaagtattgtaagcaagcataattccactgccaagaaaactgcaaagaagatatctactgtaagttcttctttttggcacttaatccaccccttccaagcctctgatttgtaggttgcgaggtgtttctgaaagaacatgggtccttggatatttgcttgagcttggtttctgcttatttatttattgtttgattactcttcacttaatgtttttggtcatagaattggatgtcttatttgggcatggcaccaaaggcaactgaatcccttgggcaagatgtatcccagaagggaactgtcactatggagaacaatacaagtgatgaagccaagaaacttgcagctgccgctctggcagcagttaaagatgatgccgccgctgctgcctcaggcagagggaaaattgcggtaagcattccttaatgtcacctgtattttttctggcggtctacagatggtattcatgggtatcaacacacattaatttagctaaagtgagatgtaggctttgcaatattgttcatccaaaaaagaaagaaacagagaagatgtgtaagctgtaatgctagatttttactctatgttcaaagtcagtgcagaccacctgaattatatgaagtagtgtttgacatagatctcacttaatctgtgcattgggg-tccaatatctttcttggtagttggaataagg-attcttctattgtttaatctggtattagtttgggtatgtgttggtatgttttaattgaagtgctttaaattttaaggcggtctatgtctttgactgccatgcatgacatctataagcaagtcatttctgtatcaatttgtttttattttatttttcttggatagattacggaagttcgggactttgccggtaaagaaattgaagttaaaaagcttgttgatgctgattcaatagaggcaatagaaagaacgaaagctcctgcagcttctgctgtggatgttatgcttgaacaaattaagaaaaaacagaagctcagtgtacttgacaagaccaaaatggactggggagaatttaaggaagaaaataagggactggaagaggagcttgatgcttacaagaagagttcaaaccaatatctggagcgggtttccttcttgcagcgagcagattaccgtgagtttgaacgtgagagagatgcacgcctggctttgcaatcgaggaggcggccagacatgcgagaagatccagatgattgaaggatgcatggagttgctacattttaaggattatggatggatttggtt-gaagttgattttcagggggcgagctacagtcccatgatttttcctaatcctggtcctggtttcatatatgatgaaatggtaacacagatgctccagagtgactttaattgaagcaaggagagacatagacataagatggtaacgatacccactcattagaagtgggatatatactatttttgtgtttatctgtcttctcactcctgatgaaatcactatagaaaattctttctagatgaaatagagctttgagcgctctggtgaagattatatgcatatggccaggtctgagattgcaaaatgttcttaaattaagtgttacatgatttggatatttgaaaggaag-------------------------------------------------------------------------------------------
>Jupunba_idiopoda_Quesada_1718@NODE_1_length_1484_cov_59.933902
-------------------------------------------------------------------ccaagtggcaaaatatgaacaaaggagtatctagcaagatcctcagaagtattgtaagcaagcataattccactgccaagaaaactgcaaagaagatatctactgtaagttcttctttttggcacttaatccaccccttccaagcctctgatttgtaggttgctaggtgtttctgaaagaacatgtgtccttggatatttgcttgagcttggtttctgcttatttatttattgtttgattactcttcacttaatgtttttggtcatagaattggatgtcttatttgggcatggcaccaaaggcaactgaatcccttgggcaaggtgtatcccagaagggaactgtcactatggagaacaatacaagtgatgaagccaagaaacttgcagctgccgctctggcagcagttaaagatgatgctgccgctgctgcctcaggcagagggaaaattgcggtaagcattccttaatgtcacctgttttttttctggcggtctacagatggtattcatgcgtatcaacacacattaatttagctaaagtgagatgtaggctttgcaatattgttcatccaaaaaagaaagaaacagagaagatgtgtaagcggtaatgctagatttttactctatgttccaagtcagtgcagaccgcctgaattatatgaagtagtgtttgacatagatctcacttaatctgtgcattgggg-tccaatatctttcttggtagttggaataagg-attcttctattgtttaatctggtattagtttgggtatgtgttggtatgttttaattgaagtgctttaaattttaaggcggactatgtcattgactgccatgcatgacatctataagcaagtcatttctgtatcaatttgtttttattttatttttcttggatagattacagaagttcgggactttgccggtaaagaaattgaagttaaaaagcttgttgatgctgattcaatagaggcaatagaaagaacgaaagctcctgcagcttctgctgtggatgttgtgcttgaacatattaagaaaaaacagaagctcagtgtacttgacaagaccaaaatggactggggagaatttaaggaagaaaataagggactggaagaggagcttgatgcttacaagaagagttcaaaccaatatctggagcgggtttccttcttgcagcgagcagattaccgtgagtttgaacgtgagagagatgcacgcctggctttgcaatcaaggaggcggccagacatgcgagaagatccagatgattgaaggatgcatggagttgctacattttaaggattatggatggatttggttggaagttgattttcagggggcgagctacattcccatgattggtcctaatcctggtcctggtttcctatatgatgaaatgataacac--atgctccaaagtgactttacttgaagcaaggagagatatagacataagatggtaacgagacccactcattagaggtg---------------------------------------------------------------------------------------------------------------------------------------------------------------------------------------------------------------------------------------------------------------------------------
>Jupunba_laeta_Mori_25147@NODE_1_length_1612_cov_47.790879
-------------------------------------------------------------------------------------------------------------------------------------------------------------------------ctgtaagttcttctttttggcacttaatccaccccttccaagcctctgatttgtaggttgctaggtgtttctgaaagaacatgtgtccttggatatttgcttgagcatggtttctgcttatttatttattgtttgattactcttcacttaatgtttttggtcatagaattggatgtcttatttgggcatggcaccaaaggcaactgaatcccttgggcaagatgtatcccagaagggatctgtcactatggagaacaatacaagtgatgaagccaagaaacttgcagctgccgctctggcagcagttaaagatgatgctgcggctgctgcctcaggcagagggaaaattgcggtaagcattccttaatgtcacctgtattttttctggcggtctacatatggtattcatgggtatcaacacacattaatttagctaaagtgagatgtaggctttgcaatattgttcatccaaaaaggaaagaaacagagaagatgtgtaagcggtaatgctagatttttactctatgttcaaagtcagtgcagaccacctgaattatatgaagtagtgtttgacatagatctcacttaatctgtgcattgggg-tccaatatctttcttggtagttggaataagg-attcttctattgtttaatctggtattagtttgggtatgtgttggtatgttttaattgaagtgctttaaattttaaggcggtctatgtcattgactgccatgcatgacatctataagcaagtcatttctgtatcaatttgtttttattttatttttcttggatagattacggaagttcgggactttgccggtaaagaaattgaagttaaaaagcttgttgatgctgattcaatagaggcaatagaaagaacgaaagctcctgcagcttctgctgtggatgttatgcttgaacaaattaagaaaaaacagaagctcagtgtacttgacaagaccaaaatggactggggagaatttaaggaagaaaataagggactggaagaggagcttgatgcttacaagaagagttcaaaccaatatctggagcgggtttccttcttgcagcgagcagattaccgtgagtttgaacgtgagagagatgcacgcctggctttgcaatcgaggaggcggccagacatgcgagaagatccagatgattgaaggatgcatggagttgctacattttaaggattatggatggatttggttggaagttgattttcagggggcgagctacagtcccatgattggtcctaatcctggtcctggtttcatatatgatgaaatggtaacacagatgctccaaagtgactttacttgaagcaaggagagatataggcataagatggtaatgagacccgctcattagaagtgggatatatactatttttgtgtttatctgtctcctcactcctgatgaaatcactatagaaaattctttctagatgaaatagagctttgagcgctctagtgaagattatatgcatatggccaggtctgagattgcaaaatgttcttaaatcaagtgttacatgatttggatctttggaaggaaggctaggaatgttgaactcaaattttttttttttgacaatttcgtg-------------------------tg-------------------
>Jupunba_leucophylla_Iganci_839@NODE_1_length_2012_cov_154.360724
ataatagttgtgaataaacttgttatcatgctctttgtcttgccagaaataaaggcccaagttgatgccatgtggcaaaacatgaacaaaggagtatctagcaagatcctcagaagtattgtaagcaagcataattccactgccaagaaaactgcaaagaagatatctactgtaagttcttctttttggcacttaatcgaccccttccaagcctctgatttgtaggttgctaggtgtttctgaaagaacacgtgtccttggatatttgcttgagcttggtttctgcttttttatttattgtttgattactcttcacttaatgtttttggtcatagaattggatgtcttatttgggcatggcaccaaaggcagctgaatcccttgggcaagatgtatcccagaagggaactgtcactatggagaacaatacaagtgatgaagccaagaaacttgcagctgccgctctggcagcagttaaagatgatgctgccgctgctgcctcaggaagagggaaaattgcggtaagcattccttaatgtcacctacattttttctggcggtctacatatggtattcatgggtatcaacacacattaatttagctaaagtgagatgtaggctttgcaatattgttcatccataaaagaaagaaacagagaagatgtgtaagcggtaatgctagatttttactctatgttcaaagtcagtgcagaccacctgaattatatgaagtagtgtttgacatagttctcacttaatctgtgcattgggg-tccaatatctttcttggtagttggaataagg-attcttctattgtttaatctggtattagtttgggtatgtgttggtatgttttaattgaagtgctttaaattttgaggcggtctatggcattgactgccatgcatgacatctataagcaagtcatttctgtatcaatttgtttttattttatttttcttggatagattacggaagttcgggactttgccggtaaagaaattgaagttaaaaagcttgttgatgctgattcaatagaggcaatagaaagaacgaaagctcctgcagcttctgctgtggatgttatgcttgaacaaattaagaaaaaacagaagctcagtgtacttgacaagaccaaaatggactggggagaatttaaggaagaaaataagggactggaagaggagcttgatgcttacaagaagagttcaaaccaatatctggagcgggtttccttcttgcagcgagcagattaccgtgagtttgaacgtgagagagatgcacgcctggctttgcaatcgaggaggcggccagacatgcgagaagatccagatgattgaaggatgcatggagttgctacattttaaggattatggatggatttggttggaagttgattttcagggggcgagctacagtcccatgattggtcctaatcctggtcctggtttcatatatgatgaaatggtaacacaaatgctccaaagtgactttacttgaagcaaggagagatatagacataagatggtaacgagacccactcattagaagtgggatatatactatttttgtgtttatctgtctcctcactcctgatgaaatcactatagaaaattctttctagatgaaacagagctttgagcgctctggtgaagattatatgcatatggccaggtctgagattgcaaaatgttcttaaattaagtgttacatgatttggatctttggaaggaaggctaggaatgtttaactctttttttttttttttgacaatttcgtgtgtgtattggttgctagttgcttcatgtgataaggtattacataca
>Jupunba_limae_Iganci_261@NODE_1_length_1326_cov_90.337870
----------------------------------------------------------------------------------------------------------------------------------------------------------------------------------------------------------------------------------------------------------------------------------------------------------------------------------------------------------------------------------------------------------------------------------------------------------------------------------------------------------------------------------------------------------------------------------------------------------------------------------agatgtaggctttgcaatattgttcatccaaaaaagaaagaaacagagaagatgtgtaagcggtaatgctagatttttactctatgttcaaagtcagtgcagactacctgaattatatgaagtagtgtttgacatagatctcacttaatctgtgcattgggg-tccaatatctttcttggtagttggaataagg-attcttctattgtttaatctggtattagtttgggtatgtgttggtatgttttaattgaagtgctttaaattttaaggcggtctatgtcattgactgccatgcatgacatctacaagcaagtcatttctgtatcaatttgtttttattttatttttcttggatagattacggaagttcgggactttgccggtaaagaaattgaagttaaaaagcttgttgatgctgattcaatagaggcaatagaaagaacgaaagctcctgcagcttctgctgtggatgttatgcttgaacaaattaagaaaaaacagaagctcagtgtacttgacaagaccaaaatggactggggagaatttaaggaagaaaataagggactggaagaggagcttgatgcttacaagaagagttcaaaccaatatctggagcgggtttccttcttgcagcgagcagattaccgtgagtttgaacgtgagagagatgcacgcctggctttgcaatcgaggaggcggccagacatgcgagaagatccagatgattgaaggatgcatggagttgcta-aatttaaggattatggatggatttggttggaagttgattttcagggggcgagctacagtcccatgattggtcctaatcctggtcctggtttcatatatgatgaaatggtatcacagatgctccaaagtgactttacttgaagcaaggagagatatagacataagatggtaacgagacccgctcattagaagtgggatatatactatttttgtgtttatctgtctcctcactcctgatgaaatcactatagaaaattctttctagatgaaatagagctttgaacgctctggtgaagattatatgcatatggccaggtctgagattgcaaaatgttcttaaattaagtgttacatgatttggatctttggaaggaaggctaggaatgtttaactcaaaatttttttttttgacaatttcgtgtgtgtattggttgctagttgcttcatgtgataaggtattgcataca
>Jupunba_limae_Iganci_261@NODE_2_length_946_cov_30.476410
ataatagttgtgaataaacttgttatcatgctctttgtcttgccagaaataaaggcccaagttgatgccatgtggcaaaagatgaacaaaggagtatcgagcaagatcctcagaagtattgtaagcaagcataattccactgccaagaaaactgcaaagaagatatctactgtaagttcttctttttggcacttaatccaccccttccaagcctctgatttgtaggttgctaggtgtttctgaaagaacatgtgtccttggatatttgcttgagcttggtttctgcttatttatttattgtttgattactcttcacttaatgtttttggtaatagaattggatgtcttatttgggcatggcaccaaaggcaactgaatcccttgggcaagatgtatcccagaagggaactgtcactatggagaacaatacaagtgatgaagccaagaaacttgcagctgccgctctggcagcagttaaagatgatgctgccgctgctgcctcaggcagagggaaaattgcggtaagcattccttaatgtcacctgtattttttctggcggtctacatatggtattcatgggtatcaacacacattaatttagctaaagtgagatgtaggctttgcaatattgttcatccaaaaaagaaagaaacagagaagatgtgtaagcggtaatgctagatttt------------------------------------------------------------------------------------------------------------------------------------------------------------------------------------------------------------------------------------------------------------------------------------------------------------------------------------------------------------------------------------------------------------------------------------------------------------------------------------------------------------------------------------------------------------------------------------------------------------------------------------------------------------------------------------------------------------------------------------------------------------------------------------------------------------------------------------------------------------------------------------------------------------------------------------------------------------------------------------------------------------------------------------------------------------------------------------------------------------------------------------------------------------------------------------
>Jupunba_longipedunculata_Cardona_2682@NODE_1_length_1620_cov_88.356448
-----------------------------------------------------------------------------------------------------------------------------------------cactgccaagaaaactgcaaagaagatatctactgtaagttcttctttttggcacttaatccaccccttccaagcctctgatttgtaggttgctaggtgtttctgaaagaacatgtgtccttgcatatttgcttgagcttggtttctgcttatttatttattgtttgattactcttcacttaatgtttttggtcatagaattggatgtcttatttgggcatggcaccaaaggcaactgaatcccttgggcaagatgtatcccagaagggaactgtcactatggagaacaatacaagtgatgaagccaagaaacttgcagctgccgctctggcagcagttaaagatgatgctgccgctgctgcctcaggcagagggaaaattgcggtaagcattccataatgtcacctgtattttttctggcggtctacatatggtattcatgggtatcaacacacattaatttagctaaagtgagatgtaggctttgcaatattgttcatccaaaaaagaaagaaacagagaagatgtgtaagcggtaatgctagatttttactctatgttcaaagtcagtgcagaccacctgaattatatgaagtagtgtttgacatagatctcacttaatctgtgcattgggg-tccaatatctttcttggtagttggaataagg-attcttctattgtttaatctggtattagtttgggtatgtgttggtatgttttaattgaagtgctttaaattttaaggcggtctatgtcattgactgccatgcatgacatctataagcaagtcatttctgtatcaatttgtttttattttatttttcttggatagattacggaagttcgggactttgccggtaaagaaattgaagttaaaaagcttgttgatgctgattcaatagaggcaatagaaaaaacgaaagctcctgcagcttctgccgtggatgttatgcttgaacaaattaagaaaaaacagaagctcagtgtacttgacaagaccaaaatggactggggagaatttaaggaagaaaataagggactggaagaggagcttgatgcttacaagaagagttcaaaccaatatctggagcgggtttccttcttgcagcgagcagattaccgtgagtttgaacgtgagagagatgcacgcctggctttgcaatcaaggaggcggccagacatgcgagaagatccagatgattgaaggatgcatggagttgctacattttaaggatt-------------------agttgattttcagggggcgagctacagtcccatgattggtcctaatcctggtcctggtttcatatatgatgaaatggcaacacagatgctccaaagtgactttacttgaagcaaggagagatatagacataagatggtaacgagacccactcattagatgtgggatatatactatttttgtgtttatctgtctcctcactcctgatgaaatcactatagaaaattctttctagatgaaatagagcgttgagcgctctggtgaagattatgtgtgtgt--ttggaacagcgattgtaaaagcagcttcaatctggcttttggcaatcttacttttgggtaaaag---tcaaattgtgtaattttatt-----------------------tatgtttggatcagcggttgt-------------------------
>Jupunba_macradenia_Lourteig_3021@NODE_1_length_1713_cov_78.301956
-----------------------------------------------------------agttgatgccatgtggcaaaacatgaacaaaggagtatctagcaagatcctcagaagtattgtaagcaagcataattccactgccaagaaaactgcaaagaagatatctactgtaagttcttctttttggcacttaatccaccccttccaagcctctgatttgtaggttgctaggtgtttctgaaagaacatgggtccttggatatttgcttgagcttggtttctgcttatttatttattgtttgattactcttcacttaatgtttttggtcatagaattggatgtcttatttgggcatggcaccaaaggcaactgaatcccttgggcaagacgtatcccagaagggaactgtctctatggagagcaatacaagtgatgaagccaagaaacttgcagctgccgctctggcagcagttaaagatgatgctgctgctgctgcctcaggcagagggaaaattgcggtaagcattccttaatgtcgcctgtattttttctggcggtctacagatggtattcatgggtatcagcacacattaatttagctaaagtgagatgtaggctttgcaatattgttcatccaaaaaagaaagaaacagagaagatgtgtaagctgtaatgctagatttttactctatgttcaaagtcagtgcagaccacctgaattatatgaagtagggtttgacatagatctcacttaatctgtgcattgggg-tccaatatttttcttggtagttggaataagg-actcttctattgtttaatctggtattagtttgggtatgtgttggtatgttttaattgaagtgctttaaattttaaggcggtctatgtcattgactgccatgcatgacatctataagcaagtcatttctgtatcaatttgtttttattttatttttcttggatagattacggaagttcgggactttgcgggtaaagaaattgaagttaaaaagcttgttgatgctgattcaatagaggcaatagaaagaacgaaagctcctgcagcttctgctgtggatgttatgcttgaacaaattaagaaaaaacagaagctcagtgtacttgacaagaccaaaatggactggggagaatttaaggaagaaaataagggactggaagaggaacttgatgcttacaagaagagttcaaaccaatatctggagcgggtttccttcttgcagcgagcagattaccgtgagtttgaacgtgagagagatgcacgcctggctttgcaatcgaggaggcggccagacatgcgagaagatccagatgattgaaggatgcatggagttgctacattttaaggattatggatggatttggttggaagttgattttcagggggtgagctacagtcccatgattggtcctaatcctggtcctggtttcatatatgatgaaatggcaacatagatgctccaaagtgactttacttgaagcaaggagagacatagacataagatggtaacgagacccactcattagaagtgggatatatactatttttgtgtttatctgtctcctcactcctgatgaaatcactatagaaaattctttctagatgaaatagagctttgagcgctctggtgacgattatatgcatatggccaggtctgatattgcaaaatgttcttaaattaagtgttacatgatttggatatttggaaggaaggctaggaatgtttaactcaattttttttttcgtg-----------tgtg------------------------------------------
>Jupunba_microcalyx_Iganci_855@NODE_1_length_1941_cov_108.227468
ataatagttgtgaataaacttgttatcatgctctttgtcttgccagaaataaaggcccaagttgatgccatgtggctaaacatgaacaaaggagtatctagcaagatcctcagaagtattgtaagcaagcataattccactgccaagaaaactgcaaagaagatatctactgtaagttcttctttttggcacttaatcgaccccttccaagcctctgatttgtaggttgctaggtgtttctgaaagaacacgtgtccttggatatttgcttgagcttggtttctgcttttttatttattgtttgattactcttcacttaatgtttttggtcatagaattggatgtcttatttgggcatggcaccaaaggcaactgaatcccttgggcaagatgtatcccagaagggaactgtcactgtggagaacaatacaagtgatgaagccaagaaacttgcagctgccgctctggcagcagttaaagatgatgctgccgctgctgcctcaggcagagggaaaattgcggtaagcattccttaatgtcacctatattttttctggcggtctacatatggtattcatgggtatcaacacacattaatttagctaaagtgagatgtaggctttgcaatagtgttcatccaaaaaagaaagaaacagagaagatgtgtaagcggtaatgctagatttttactctatgttcaaagtcagtgcagaccacctgaattatatgaagtagtgtttgacatagttctcacttaatctgtgcattgggg-tccaatatctttcttggtagttggaataagg-attcttctattgtttaatctggtattagtttgggtatgtgttggtatgttttaattgaagtgctttaaattttgaggcggtctatggcattgactgccatgcatgacatctataagcaagtcatttctgtatcaatttgtttttattttatttttcttggatagattacggaagttcgggactttgccggtaaagaaattgaagttaaaaagcttgttgatgctgattcaatagaggcaatagaaagaacgaaagctcctgcagcttctgctgtggatgttatgcttgaacaaattaagaaaaaacagaagctcagtgtacttgacaagaccaaaatggactggggagaatttaaggaagaaaataagggactggaagaggagcttgatgcttacaagaagagttcaaaccaatatctggagcgggtttccttcttgcagcgagcagattaccgtgagtttgaacgtgagagagatgcacgcctggctttgcaatcgaggaggcggccagacatgcgagaagatccagatgattgaaggatgcatggagttgctacattttaaggattatggatggatttggttggaagttgattttcagggggctagctacagtcccatgattggtcctaatcctggtcctggtttcatatatgatgaaatggtaacacaaatgctccaaagtgactttacgtgaagcaaggagagatatagacataagatggtaacgagacccactcattagaagtgggctatatactatttttgtgtttatctgtctcctcactcctgatgaaatcactatagaaaattctttctagatgaaacagagctttgagcgctctggtgaagattatatgcatatggccaggtctgagattgcaaaatgttcttaaattaagtgttacatgatttggatctttggaaggaaggctaggaatgtttaactctttttttttttttttgacaatttcgtgtgtgtattggttgctagttgcttcatgtgataaggtattacataca
>Jupunba_oxyphyllidia_Yonker_6157@NODE_1_length_1696_cov_95.101297
--------------------------------------------------------------------------------catgaacaaaggagtatctagcaagatcctcagaagtattgtaagcaagcataattccactgccaagaaaactgcaaagaagatatctactgtaagttcttctttttggcacttaatccatcccttccaagcctctgatttgtaggttgctaggtgtttctgaaagaacatgtgtccttggatatttgcttgagcttggtttctgcttatttatttattgtttgattactctttacttaatgtttttggtcatagaattggatgtcttatttgggcatggcaccaaaggcaactgaatcccttgggcaaggtgtatcccagaagggaactgtcactatggagaacaatacaagtgatgaagccaagaaacttgcagctgccgctctggcagcagttaaagatgatgctgccgctgctgcctcaggcagagggaaaattgcggtaagcattccttaatgtcacctgttttttttctggcggtctacagatggtattcatgggtatcaacacacattaatttagctaaagtgagatgtaggctttgcaatattgttcatccacaaaagaaagaaacagagaagatgtgtaagcggtaatgctagatttttactctatgttcaaagtcagtgcagaccacctgaattatatgaagtagtgtttgacatagatctcacttaatctgtgcattgggg-tccaatatctttcttggtagttggaataagg-attcttctattgtttaatctggtattagtttgggtatgtgttggtatgttttaattgaagtgctttaaattttaaggcggactatgtcattgactgccatgcatgacatctataagcaagtcatttctgtatcaatttgtttttattttatttttctttgatagattacagaagttcgggactttgccggtaaagaaattgaagttaaaaagcttgttgatgctgattcaatagaggcaatagaaagaacgaaagctcctgcagcttctgctgtggatgttgtgcttgaacatattaagaaaaaacagaagctcagtgtacttgacaagaccaaaatggactggggagaatttaaggaagaaaataagggactggaagaggagcttgatgcttacaagaagagttcaaaccaatatctggagcgggtttccttcttgcagcgagcagattaccgtgagtttgaacgtgagagagatgcacgcctggctttgcaatcgaggaggcggacagacatgcgagaagatccagatgattgaaggatgcatggagttgctacattttaaggattatggatggatttggttggaagttgattttcagggggcgagctacattcccatgattggtcctaatcctggtcctggtttcctatatgatgaaatgataacacacatgctccaaagtgactttacttgaagcaaggagagatatagacataagatggtaacgagacccactcattagaggtgggatatatactatttttgtgtttatctgtctcctcactcctgatgaaatcactatagaaaattctttctagatgaaatagagctgtgagcgctctggtgaagattatatgcatatggctaggtctgagattgcaaaatgttcttaaattaagtgttacatgatttggatctttggaaggaaggctaggaatgtttaactcaatt-tttttttcttggcaatttc-------------------------------------------------
>Punjuba_killipii_Palodorios_6252@NODE_1_length_1414_cov_52.272999
-----------------------------------------------------------------------------------------------------------------------------------------------------------------------------------------------------------------agcctctgatttgtaggttgctaggtgtttctgaaagaacaggtttccttggatattcgcttgagcttggtttctgcttatttatttattgtttgatttctcttcacttaatgtttttggtcatagaattggatgtcttatttgggcatggcaccaaaggcaactgaatcccttgggaaagatgtatcccagaagggaactgttactatggaaaataatacaagtgatgaagccaagaaacttgcagctgccgctctggcagcagttaaagatgatgctgccgctgccgcctcaggcagagggaaaattgcggtaagcattccttaatgtcacctgtgttttttctgatggtctacagatggtatttatgggtatcaacgcacactaattaagctaaagtgagatgtaggctttgcaatattgttcatccaaaaaagaaagaaacagagaa-atgtgtaagcggtaatgctagatttttactctatgttcaaagtcagtgcagaccacctgaattatatgcagtagtg-ttgacatagatctcacttaatctgtgcattggggttccaatatctttcttggtagttggaataaggaattcttctattgtttaacctggtattgatttgggtatgtgttggtgtgttttcattgaagtgctttaaattttaaggccgtctatgtcattgactgccatgcatgacatctataagcaagtcatttctgtatcaatttgttttt-ttttttttttcttggatagattacggaagttcgggactttgccggtaaagaaattgaagtaaaaaagcttgttgatgctgattcaattgaggcaatagaaagaacaaaagctcctgcagcttctgctgtggatgttgtgcttgaacaaattaagaaaaaacagaagctcagtgtacttgacaagaccaaaatggactggggagaatttaaggaagaaaataggggactggaagaggagcttgatgcttacaagaagagttcaaaccaatatctggagcgggtttccttcttgcagcgagcagattaccgtgagtttgaacgtgagagagatgcacgcctggctttgcaatcgaggaggcggccagacgtgcgagaagatccagatgattgacggatgcatggagttgctacagtttaaggattatggatggatttggttggaagttgattttcaaggggcgagctacagtccaatgattggtcctaatcctggtcctggtttcctatatgatgaaatggtaacac--atgctccaaagtgactttacttgaagcaaggagagatatagacataagatggtaacgagacccactcattagaagtgggatatatactatttttgtgtttatctgtctcctcactcctgatgaaatcacaatagaaaattctttctagatg-------------------------------------------------------------------------------------------------------------------------------------------------------------------------------------------------------
>Punjuba_lehmannii_Escobar_7465@NODE_1_length_1938_cov_64.326169
ataatagttgtgaataaacttgttatcatgctctttgtcttgccataaataaaggcccaagttgatgccgtgtggcaaaacatgaacaaaggagtatctagcaagatcctcagaagtattgtaagcaagcataattccactgccaagaaaactgcaaagaagaaatctactgtaagttcttctttttggcacttaatccaccccttccaagcctctgatttgtaggttgctaggtgtttctgaaagaacaggtttccttggatattcgcttgagcttggtttctgcttatttatttattgtttgatttctcttcacttaatgtttttggtcatagaattggatgtcttatttgggcatggcaccaaaggcaactgaatcccttgggaaagatgtatcccagaagggaactgttactatggaaaataatacaggtgatgaagccaagaaacttgcagctgccgctctggcagcagttaaagatgatgctgccgctgccgcctcaggcagagggaaaattgcggtaagcattccttaatgtcacctgtgttttttctgatggtctacagatggtatttatgggtatcaacgcacactaattaagctaaagtgagatgtaggctttgcaatattgttcatccaaaaaagaaagaaacagagaa-atgtgtaagcggtaatgctagatttttactctatgttcaaagtcagtgcagaccacctgaattatatgcagtagtg-ttgacatagatctcacttaatctgtgcattggggttccaatatctttcttggtagttggaataaggaattcttctattgtttaacctggtattagtttgggtatgtgttggtgtgttttcattgaagtgctttaaattttaaggccgtctatgtcattgactgccatgcatgacatctataagcaagtcatttctgtatcaatttgtttt--ttttttttttcttggatagattacggaagttcgggactttgccggtaaagaaattgaagtaaaaaagcttgttgatgctgattcaattgaggcaatagaaagaacaaaagctcctgcagcttctgctgtggatgttgtgcttgaacgaattaagaaaaaacagaagctcagtgtacttgacaagaccaaaatggactggggagaatttaaggaagaaaataagggactggaagaggagcttgatgcttacaagaagagttcaaaccaatatctggagcgggtttccttcttgcagcgagcagattaccgtgagtttgaacgtgagagagatgcacgcctggctttgcaatcgaggaggcggccagacatgcaagaagatccagatgattgaaggatgcatggagttgctacagtttaaggattatggatggatttggttggaagttgattttcaaggggcgagctacagtccaatgattggtcctaatcctggtcctggtttcctatatgatgaaattgtaacac--atgctccaaagtgactttacttgaagcaagtagagatatagacataagatggtaacgagacccactcattagaagtgggatatatactatttttgtgtttatctgtctcctcactcctgatgaaatcacaatagaaaattctttctagatgaaatagagctttgagcgctttggtgaagattatatgcatctggccaggtctgagattgcaaaatgttctt-----aactgttacatgatttggatctttggaaggaaagctaggaatgtttaactcaatt-----ttttttgacaatttcgtatgtgta-ttgttgctagttgcttcatgtgataaggtatt-------
>Punjuba_racemiflora_Jimenez_Soares_3626@NODE_1_length_1688_cov_99.120422
----------------------ttatcatgctctttgtcttgccagaaataaaggcccaagttgatgccgtgtggcaaaacatgaacaaaggagtatctagcaagatcctcagaagtattgtaagcaagcataattccactgccaagaaaactgcaaagaagaaatctactgtaagttcttctttttggcacttaatccaccccttccaagcctctgatttgtaggttgctaggtgtttctgaaagaacaggtttccttggatattcgcttgagcttggtttctgcttatttatttattgtttgatttctcttcacttgatgtttttggtcatagaattggatgtcttatttgggcatggcaccaaaggcaactgaatcccttgggaaagatgtatcccagaagggcactgttactatggagaacaatacaagtgatgaagccaagaaacttgcagctgccgctctggcagcagttaaagatgatgctgctgctgccgcctcaggcagagggaaaattgcggtaagcattccttaatgtcacctgtgttttttctgatggtctacagatggtatttatgggtatcaacgcacactaattaagctaaagtgagatgtaggctttgcaatattgttcatccaaaaaagaaagaaacagagaa-atgtgtaagcggtaatgctaggtttttactctatgttcaaagtcagtgcagaccacctgaattatatgcagtagtg-ttgacatagatctcacttaatctgtgcattggggttccaatatctttattggtagttggaataaggaattcttctattgtttaacctggtattagtttgggtatgtgttggtgtgttttcattgaagtgctttaaagtttaagaccgtctatgtcattgactgccatgcatgacatctataagcaagtcatttctgtatcaatttgt-----ttttttttttcttggatagattacggaagttcgggactttgccggtaaagaaattgaagtaaaaaagcttgttgatgctgattcaattgaggcaatagaaagaacaaaagctcctgcagcttctgctgtggatgttgtgcttgaacaacttaagaaaagacagaagctcagtgtacttgacaagaccaaaatggactggggagaatttaaggaagaaaataagggactggaagaggagcttgatgcttacaagaagagttcaaaccaatatctggagcgggtttccttcttgcagcgagcagattaccgtgagtttgaacgtgagagagatgcacgcctggctttgcaatcgaggaggcggccagacatgcgagaagatccagatgactgaaggatgcatggagttgctacagtttaaggattatggatggatttggttggaagttgattttcaaggggcgagctacagtccaatgattggtcctaatcctggtcctggtttcctatatgatgaaatggtaacac--atgctctaaagtgactttacttgaagcaaggagagatatagacataagatggtaacgagacccactcattagaagtgggatatatactatttttgtgtttatctgtctcctctctcctgatgaaatcacaatagaaaattctttctagatgaaatagagctttgagcgctttggtgaagattatatgcatctggccaggtctgagattgcaaaatgttctt-----aagtgttacatgatttggatc-------------------------------------------------------------------------------------------------------
>_R_Acacia_rostellifera_Murphy_466@NODE_1_length_1489_cov_151.245751
-------------------------------------------------------------------------------------------------------------------------------------------------------------------------------------------------------------------------------------------------------------------------------------------------------------------------------------------------------------------------------------------------------------ccagaagggaactgtcactatggagatcaatacaagtgatgaagccaagaaacttgcagctgccgctctggcagcagttaaagatgatgctgtcgctgctgccgcaggcagagggaaaattgcagtaagcatttcttaatgtcacctgtgttttttctggcggtctacagatggtatttatggttatcaa--cacattaatttagctaaagtaagatgtaggctttgaaatattgttcatccaagaaagaaagaaacagagaagatgtgtaagcggtaatgctagatttttactctatgttcaaagtcagtgcagaccatctgaattatatgaagtagtgtttgacatagatctcacttaatctgtgcattggggttccaatatctttcttggtagttggaataaggaattcttgtattgttcaatctggtattagt-----tacatgttggtgtgttttcattgaagtgctttgaattttaaggtggtctatgtcattgacttccatgcatgacatctataagcaagtcatttctttatcaatttgtttttattttattttccttggatagattacagaagttcgggactttgccggtaaagaaattgaagttaaaaagcttgtcgatgctgattcaaaagaagcaatagaaagaacgaaagctcctgcagcttctgctgtggatgttgtgcttgaacaaattaagaaaaaacagaagctcagtgtacttgacaagaccaaaatggactggggagaatttaaggaagaaaataagggactggaagatgagcttgatgcttacaagaagagttcaaaccaatatctggagcgggtttccttcttgcagcgagcagattaccgtgagtttgaacgcgagagagatgcacgcctggctttgcattcgaggaggcggccagatatgcgagaagatccagatgattgaaggatgcatggagttgctacattttgaggattatggatggatttggttggaagttgattttcaagggacgagctacagtccaatgattggtcctaatcctggtcctggtgtcctatatgatgaaatggtaacacagatgctccatagtggctttacttgaagcagggagagatgtagacataagatggtaacgagactcattcattagatgtggg--gtatgctatttttgtgtttacctgtctcctcactcctgatgaaatcactatagaaaatcctttcgagatgaaatagagctttgatcgctttggtgaagattatatgcatctggtccggtctgagattac--aatgttcttaaattaagtgttacatgatttggatctttggaaggaaagccaggaatatttaactca------ttttttttgacaatttcgtgtgtgtgttggttgttagttgctccttggaataaggtattgcataca
>_R_Albizia_burkartiana_StivalSantos_678@NODE_1_length_885_cov_10.327711
---------------------------------------------------------------------------------------------------------------------------------------------------------------------------------------------------------------------------------------------------------------------------------------------------------------------------------------------------------------------------------------------------------------------------------------------------------------------------------------------------------------------------------------------------------------------------------------------------------------------------------------------------------------------------------------------------------------------------------------------------------------------------------------------------------atatgatgattcggggtttaaagccagaact----aatcgtttaatctggtattagtttgggtatgtgttggtgtgttttcattgaagtgctttaaattttaaggcggtctatatcactgactgccatgcatgacatctataagcaagtcattcctgtatcaatttgtttttatgttttttttcttggatagattacagaagttcgggactttgctggtaaagaaattgaagttaaaaagcttgttgatgctgattcaatagaggcaatagaaagaacgaaagctcctgcagcttctgctgtggatgttatgcttgaacaaattaagaaaaaacagaagctcagtgtacttgacaagaccaaaatggactggggagaatttaaggaagaaaataggggactggaagaggagcttgatgcttacaagaagagttcaaatcaatatctggagcgggtttccttcttgcagcgagcagattaccgtgagtttgaacgtgagagagatgcacgcctggctttgcaatcgaggaggcggccagacatgcgagaagatccagatgattgaaggatgcatgcagttgctacattttaaggattatggatggatttggttggaagttgattttcaaggggcgagctacagtcccgtgattggtcctaatcctggtcctggtttcctatgtgatgaaatggtaacac--atgctccatagtgactttacttgaagcaatgagagatatagacataagatggtaacgagacccactcattagaaatgggatatataccatttttgtgtttgtctgtctcctcactcctgatgaaatcactatagaaaattctttctagatgaaatagacctttgagcgctttggtgaagattatatgcatc---------------------------------------------------------------------------------------------------------------------------------------------------------------
>_R_Albizia_decandra_Vilhena_231@NODE_1_length_676_cov_55.120200
-----------------------------------------------------------------------------------------------------------------------------------------------------------------------------------------------------------------------------------------------------------------------------------------------------------------------------------------------------------------------------------------------------------------------------------------------------------------------------------------------------------------------------------------------------------------------------------------------------------------------------------------------------------------------------------------------------------------------------------------------------------------------------------------------------------------------------------------------------------tattagtttgggtatgtgttggtgtgttttcattgaagtgctttaaattttaaggcggtctatgtcaatgactgccatgcatgacatctataagcaagtcatttctgtatcaatttgtttttatgttttttttcttggatagattacggaagttcgggactttgctggtaaagaaattgaagttaaaaagcttgttgatgctgattcaatagaggcaatagaaagaacgaaagctcctgcagcttctgctgtggatgttatgcttgaacaaattaagaaaaaacagaagctcagtgtacttgacaagactaaaatggactggggagaatttaaggaagaaaataagggactggaagaggagcttgatgcttacaagaagagttcaaaccaatatctggagcgggtttccttcttgcaacgagcagattaccgtgagtttgaacgtgagagagatgcacgcctggctttgcaatcgaggaggcggccagatatgcgagaagatccagatgattgaaggatgcatggatttgctacattttaaggattatggatggatttggttggaagttgattttcaaggggcgagctacagttccgtgattggtcctaatcctgttcttggtttcctatgtgatgaaatggtaacacagatgctccaaagtgactttacttgaag------------------------------------------------------------------------------------------------------------------------------------------------------------------------------------------------------------------------------------------------------------------------------------------------------------------------------------
>_R_Albizia_inundata_Wood_26530@NODE_1_length_851_cov_248.347990
-------------------------------------------------------------------------------------------------------------------------------------------------------------------------------------------------------------------------------------------------------------------------------------------------------------------------------------------------------------------------------------------------------------------------------------------------------------------------------------------------------------------------------------------------------------------------------------------------------------------------------------------------------------------------------------------------------------------------------------------------------------------------------------------------------------------------------------------------------------------------------------------------------------taaggcagtctatgtcaatgactgccatgcatgacatctataagcaagtcatttctgtatcaatttgtttttatgttttttttcttggatagattacggaagttcgggactttgccggtaaagaaattgaagttaaaaagcttgttgatgctgattcaatagaggcaatagaaagaacgaaagctcctgcagcttctgctgtggatgttatgcttgaacaaattaagaaaaaacagaagctcagtgtacttgacaagaccaaaatggactggggagaatttaaggaagaaaataagggactggaagaggagcttgatgcttacaagaagagttcaaaccaatatctggagcgggtttccttcttgcagcgagcagattaccgtgagtttgaacgtgagagagatgcacgcctggctttgcaatcgaggaggcggacagacatgcgagaagatccagatgattgaaggatgcatggagttgctacgttttaaggattatggatcgatttggttggaagttgattttcaagggacgagctacagtcccgtgattggtcctaatcctggtcctggtttcctatgtgatgaaatggtaacacagatgctccaaagtgactttacttgaagcaagaagagatatagacataagatggtaacgagacccgctcattagaaatgggatatataccatttgtgtgtttgtctgtctcctcactcctgatgaaatcactatagaaaattctttctagatgaaataga---------gctttggtgaagattatatgcatctggccaggtctgagattgcaaaatattctt--gttaattgttacatgatttggatatatggaaggaaagct----------------------------------------------------------------------------------------
>_R_Albizia_multiflora_Hughes_3090@NODE_1_length_1813_cov_92.455645
ttgatagttgtgaataaacttgttatcattctctttatcttgccagatataaaggcccaagttgatgccatgtggcaaaacatgaacaaaggagtatctagcaagatcctcagaagtattgtaagcaagcataattccactgccaagaaaactgcaaagaagaaatctactgtaagttcttctttttggcactaaatccaccccttccaagtctctgatttgtaggttgctaggtgtttctgaaagaacatgtttccttggatattcgcttgagcttggtttctgcttatttatttattgtttgatttctcttcaattaatgtttttggtcgtagaattggatgtcttacttgggcatggcaccaaaggcaactgaatcccttgggcaaaatgtatcccagaagggaactgtcattatggagaacaatacaagtgatgaagccaagaaacttgcagctgccgctctggcagcagttaaagatgatgctgccactgccgcctcaggcagagggaaaattgcggtaagcattccttagtgtcacctgtgtcttttctggcggtctacagattgcatttatgggtatcaatgcacattattttagttaaagtgacatgtaggctttgcaatattgttcatccaaaaaagaaagaaacagataagatatgtgagcggtaatgctagatttttagtctatgtttaaagtcagcgcagaccacctgaattatatgaagtagtgcttgacatagatctctcctaatctgtgcattggggttccaatttctttcttggtagttggaataaggaattcttcta-tgtttaatctggtattagtttgggtatgtgttggtgtgttttcattgaagtgctttaaattttaaggcagtctatgtcaatgactgccatgcatgacatctataagcaagtcatttctgtatcaatttgtttttatgttttttttcttggatagattacggaagttcgggactttgccggtaaagaaattgaagttaaaaagcttgttgatgctgattcaatagaggcaatagaaagaacgaaagctcctgcagcttctgctgtggatgttatgcttgaacaaattaagaaaaaacagaagctcagtgtacttgacaagaccaaaatggactggggagaatttaaggaagaaaataagggactggaagaggagcttgatgcttacaagaagagttcaaaccaatatctggagcgggtttccttcttgcagcgagcagattaccgtgagtttgaacgtgagagagatgcacgcctggctttgcaatcgaggaggcggccagacatgcgagaagatccagatgattgaaggatgcatggagttgctacgttttaaggattatggatcgatttggttggaagttgattttcaaggggcgagctacagtcccgtgattggtcctaatcctggtcctggtttcctatgtgatgaaatggtaacacagatgctccaaagtgacttcacttgaagcaaggagagatatagacataagatggtaacgagacccgctcattagaaatgggatatataccatttgtgtgtttgtctgtctcctcactcctgatgaaatcactatagaaaattctttgtagatgaaataga---------gctttagtgaagattatatgcatctggccaggtctgagattgcaaaatattctt--gttaattgtt---------------------------------------------------------------------------------------------------------------------
>_R_Albizia_niopoides_Simon_1601@NODE_1_length_1680_cov_99.373674
------------------------atcatgctctttatctcgccagaaataaaggcccaagttgatgccatgtggcaaaacatgaacaaaggagtatctagcaagatcctcagaagtattgtaagaaagcataattccactgccaagaaaactgcaaagaagaaatctactgtaagttcttctttttggcactaaatccaccccttccaagtctctgatttgtaggttgctaggtgtttctgaaagaacatgtttccttggatattcgcttgagtttggtttctgcttatttatttattgtttgatttctcttcaattaatgtttttggtcatagaattggatgtcttacttgggcatggcaccaaaggcaactgaatcccttgggcaagatgtatcccagaagggaactgtcattatggagaacaatacaagtgatgaagccaagaaacttgcagctgccgctctggcagcagttaaagatgatgctgcggctgctgccttaggcagagggaaaattgcggtaagcattccttagtgtcacctgtgtcttttctggcagtctacagattgcatttatgggtatcaacgcacattaatttagttaaagtgagatgtaggctttgcaatattgttcatcgaaaaaagaaagaaacagataagatatgtgagcggtaatgctagatttttactctatgttcaaattcagcgcagaccacctgaattatatgaagtagtgcttgacatagatctctcctaatctatgcattggggttccaatttctttcttggtagttggaataaggaattcttctattgtttaatctggtattagtttgggtatgtgttggcgtgttttcattgaagtgctttaaattttaaggcggtctatgtcaatgactgccatgcatgacatctataagcaagtcatttctgtatcaatttgtttttattttttttttcttggatagattacagaagttcgggactttgccggtaaagaaattgaagttaaaaaacttgttgatgctgattcaatagaggcaatagaaagaacgaaagctcctgcagcttctgctgtggatgttatgcttgaacaaattaagaaaaaacagaagctcagtgtgcttgacaagaccaaaatggactggggagaatttaaggaagaaaataagggactggaagaggagcttgatgcttacaagaagagttcaaaccaatatctggagcgggtttccttcttgcagcgagcagattaccgtgagtttgaacgtgagagagatgcacgcctggctttgcaatcgaggaggcggccggacatgcgagaagatccagatgattgaaggatgcatggagttgctacattttaaggattatggatggatttggttggaagttgattttcaaggggcgagctacagtcccgtgattggtcctaatcctggtcctggtttcctatgtgatgaaatggtaacacagatgctccaaagtgactttacgtgaagcaaggagagatatagacataagatggtaacgagacccgctcattagaaatgggatatataccatttttgtgtttgtctgtctcctcactcctgatgaattcactatagaaaattctttctagatgaaatagagctttgagcgctttggtgaagattatatgcatctggccaggtctgagattgcaaaatgttctt--gtt----------------------------------------------------------------------------------------------------------------------------
>_R_Albizia_sinaloensis_Hughes_1576@NODE_1_length_1659_cov_57.383059
-----------------------------------------------------------agttgatgctatgtggcaaaacatgaacaaaggagtatctagcaagatcctcagaagtattgtaagcaagcataattccactgccaagaaaactgcaaagaagaaatctactgtaagttcttctgttgggcacttaatccaccccttccaagcctccaatttgtacgttgctaggtgtttctgaaagaacatgtttccttggatattcgcttgagcttggtttctgcttatttatttattgtttgatttctcttcaataaatgtttttggtcatagaattggatgtcttatttgggcatggcaacaaaggcaactgaatcccttgggcgagatgtatcccagaagggaactgtcattgtggagaacaatacaagtgatgaggccaagaaacttgcagctgccgctctggcagcagttaaagatgatgctgccgctgcagcctcaggcagagggaaaattgcggtaagcattccttagtgtcacctctgtcttgtctggcagtctatagattgtatatatgggtatcagcgcacattaatttagctaaagtgagatgtaggctttgcaatattgttcatccaaaaaagaaagaaacagagaagatatgtgagcggtaatgctagatttttactc--tgttcaaagtcagtgcagaccacctgaattatatgaagtagtgcttggcatagatctctcttaatctgtgcattggggttccaatttctttcttggtagttggaataaggaattcttctattgtttaatctggtattagtttggctatgttttggtgtgttttcattgaagtgctttaaattttaaggcggtctatgttgctgactgccatgcatgacatctataagcaagtcatttttgtatcaatttgtttttattttatttttcatggatagattacggaagttcgggactttgctggtaaagaaattgaagttaaaaagcttgttgatgctgattcaatagaggcaatagaaagaacgaaagctcctgcagcttctgctgtggatgtcgtgcttgaacacattaagaaaaaacagaagctcagtgtacttgacaagaccaaaatggactggggagaatttaaggaagaaaataagggactggaagaggagcttgatgcttacaagaagagttcaaaccaatatctggagcgggtttccttcttgcagcgagcagattaccgtgagtttgaacgtgagagagatgcacgcctggctttgcaatcgaggaggcggccagacatgcgagaagatccagatgattgaaggatgcatggagttgctacattttaaggattatggatggatttggttggaagttgattttcaaggggcgagctacagtcctgtgattggtcctaattctggtcc-ggtttcctatgtgatgaaatggtaacac--ttgctccatagtgactttatttgaagcaaggagagatatagacgtaagatggtaatgagacccactcgttagaaatgggatatataccatttttgtg-ttatctgtctcctcactcttgatgaaatcactatagaaaattctttctagatgaaatagagctttgagcgctttggtgaagattatgtgcatctggccaggcatgagattgttatatgttctt--gttaattgttacatgatttggatctt-----------------------------------------------------------------------------------------------------
>_R_Albizia_subdimidiata_var_minor_Gorts_341@NODE_1_length_833_cov_38.977513
----------------------------------------------------------------------------------------------------------------------------------------------------------------------------------------------------------------------------------------------------------------------------------------------------------------------------------------------------------------------------------------------------------------------------------------------------------------------------------------------------------------------------------------------------------------------------------------------------------------------------------------------------------------------------------------------------------------------------------------------tgaattatatgaagttgtgcttgacatagatctctcctaatctgtgcattggggttccaatttctttcttggtagttggaataaggaattcttctattgtttaatccggtattagtttgggtatgtgttggtgtgttttcattgaagtgctctaaattttaaggcagtctatgtcaatgactgccatgcatgacatctataagcaagtcatttctgtatcaatttgtttttatgttttttttcttggatagattacggaagttcgggactttgccggtaaagaaattgaagttaaaaagcttgttgatgctgattcaatagaggcaatagaaagaacgaaagctcctgcagcttctgctgtggatgttatgcttgaacaaattaagaaaaaacagaagctcagtgtacttgacaagaccaaaatggactggggagaatttaaggaagaaaataagggactggaagaggagcttgatgcttacaagaagagttcaaaccaatatctggagcgggtttccttcttgcagcgagcagattaccgtgagtttgaacgtgagagagatgcacgcctggctttgcaatcgaggaggcggccagacatgcgagaagatccagatgattgaaggatgcatggagttgctacgttttaaggattatggatcgatttggttggaagttgattttcaagggacgagctacagtcccgtgattggtcctaatcctggtcctggtttcctatgtgctgaaatggtaacacagatgctccaaagtgactttacttgaagcaagaagagatatagacataagatggtaacgagacccgctcattagaa------------------------------------------------------------------------------------------------------------------------------------------------------------------------------------------------------------------------------------------------------------------------------------
>_R_Albizia_subdimidiata_var_subdimidiata_Ferreira_210@NODE_1_length_1534_cov_88.855868
ttgatagttgtgaataaactttttatcattctccttatcttgccagaaataaaggcccaagttgatgccatgtggcaaaacatgaacaaaggagtatctagcaagatcctcagaagtattgtaagcaagcataattccactgccaagaaaactgcaaagaagaaatctactgtaagttcttctttttggcactaaatccaccccttccaagtctctgatttgtaggttgctaggtgtttctgaaagaacatgtttccttggatattcgcttgagcttggtttctgcttatttatttattgtttgatttctcttcaattaatgtttttggtcgtagaattggatgtcttacttgggcatggcaccaaaggcaactgaatcccttgggcaaaatgtatcccagaagggaactgtcattatggagaacaatacaagtgatgaagccaagaaacttgcagctgctgctctggcagcagttaaagatgatgctgccactgccgcctcaggcagagggaaaattgcggtaagcattccttagtgtcacctgtgtcttttctggcggtctaca------atttatgggtatcaatgcacattattttagttaaagtgacatgtaggctttgcaatattgttcatccaaaaaagaaagaaacggataagatatgtgagcggtaatgctagatttttactctatgttcaaagtcagcgcagaccacctgaatcatatgaagtagtgcttgacatagatctctcctaatctgtgcattggggttccaatttctttcttggtagttggaataaggaattcttctattgtttaatccggtattagtttgggtatgtgttggtgtgttttcattgaagtgctctaaattttaaggcagtctatgtcaatgactgccatgcatgacatctataagcaagtcatttctgtatcaatttgtttttatgttttttttcttggatagattacggaagttcgggactttgccggtaaagaaattgaagttaaaaagcttgttgatgctgattcaatagaggcaatagaaagaacgaaagctcctgcagcttctgctgtggatgttatgcttgaacaaattaagaaaaaacagaagctcagtgtacttgacaagaccaaaatggactggggagaatttaaggaagaaaataagggactggaagaggagcttgatgcttacaagaagagttcaaaccaatatctggagcgggtttccttcttgcagcgagcagattaccgtgagtttgaacgtgagagagatgcacgcctggctttgcaatcgaggaggcggccagacatgcgagaagatccagatgattgaaggatgcatggagttgctacgttttaaggattttggatcgatttggttggaagttgattttcaagggccgagctacagtcccgtgattggtcctaatcctggtcctggtttcctatgtgatgaaatggtaacacagatgctccaaagtgactttacttgaagcaagaagagatatagacataagatggtaacgagac-------------------------------------------------------------------------------------------------------------------------------------------------------------------------------------------------------------------------------------------------------------------------------------------------
>_R_Albizia_tomentella_Leach_Dunlop_3801@NODE_1_length_1882_cov_139.735180
---atggttgtgcataaacttgttatcatgctc--tgtcttggcagaaataaaggcccaagttgatgccatgtggcaagatatgaacaaaggagtatctaccaagatcctcagaagtattgtaagcaagcataattccactgccaagaaaactgcaaagaagaaatctactgtaagttcttctttttggcatgtaatccaccccttctaagcctctgatttgtaggtagctaggtgtttctgaaagaacatgtttccttggatattagcttgagcttggtttctgcttatctatttattgtttgatttctcttcacataatgtttttggtcatagaagtggatgtcttatttgggcatggcaccaaaggcaaatgaatcccttgggcaagatgcgtcccagaaggtaaatgtcactatggagaacaatacaagtgatgaagccaagaaacttgcagctgctgctctggcagcggttaaagatgatgctgcggctgctgcctcaggcagagggaaaattgcggtaagcattccttaatgccacctgtgtttcttctggcggtctgcagatggtagttatgggtatcaacgcacattaatttagctaaactgagatgtaaactttgcaatattgttcatccaacaaagaaagaaacag---aaatgtgtaagcggtaatgctagatttttactctatgttcaaagtcagtgcagaccatctgaattatatgaagcagtgtttgacatagatctcacttaatctgtgcattggggttccaatatctttcttggtagttggaataaggaattcttctattgtttaatctggtattagtttgggtacatgttggtgtgttttcattgaagtgcttagaattttaaggtggtc--tgtcattgactaccatgcatgacatctataagcaagtcatttctgtattaatttgtttttatttttttttccttggatagattacggaagttcgggactttgccggtaaagaaattgaagtcaaaaagcttgtcgatgctgattcaaaagaggcaatagagagaacaaaagctcctgcaacttctgctgtggatattatgcttgaacaaattaagaaaaaacagaagctcagtgtacttgacaagaccaaaatggactggggagaatttaaggaagaaaataagggactggaagaggagcttgatgcttacaagaagagttcaaaccaatatctggagcgggtttccttcttgcagcgagcagattatcgtgagtttgaacgtgagagagatgcacgcctggctttgcaatcgaggaggcggccagacatgcgagaagatccagatgattgaaggattcatggagcttctacttttcaaggatcatgggtggatttggttggaagttgattttcaaggggcgacctacagtcccacgattggtcctaatcctggtcttggtgtcctatatgatgaaatggtaacacagatgctccgtagtggctttacttgaagcaaggagagacatagacataagatggtaacgagaccctttcattagaagtggg--gtatactatttttgtgtttacctgtctcctcactcctgatggaatcactatagaaaattttttgtcgatgaaatagagttttgatcgctttggtgaagattatatgcatctggtcaggtctgagattgtaaaatgttcttaaattaagtgttacatgatttagatctttggaaggaaagccaggaatgtttaactcaatt-----ttttttgataatttc----gtgtgttggttgctagttgcttcatgtgata-agtattacataca
>_R_Albizia_xerophytica_Hughes_1435@NODE_1_length_1573_cov_60.741310
-------------------------------------------------------------------------------------------------ctagcaagatcctcagaagtattgtaagcaagcataattccactcccaagaaaactgcaaagaagaaatctactgtaagttcttctgttgggcacttaatccaccccttccaagcctccaatttgtacgttgctaggtgtttctaaaagaatatgtttccttggatattcgcttgagcttggtttctgcttatttatttattgtttgatttctcttcaattaatgtttttggtcatagaattggatgtcttatttgggcatggcaccaaaggcaactgaatcccttgggcgagatgtatcccagaagggaactgtcattatggagaacaatacaagtgatgaggccaagaaacttgcagctgccgctctggcagcagttaaagatgatgctgccgctgccgcctcaggcagagggaaaattgcggtaagcattccttagtgtcacctgtgtcttttctggcagtctatagattgtatttatgggtatcaacgcacattaatttagctaaagtgagatgtaggctttgcaatattgttcatccaaaaatgaaagaaacagagaagatatgtgagcggtaatgctagatttttactc--tgttcaaagtcagtgcagaccacctgaattat-----gtagtgcttgacatagatctctcttaatctgtgcattggggttccaatttctttcttggtagttggaataaggaattcttctattgtttaatctggtattagtttgggtatgttttggtgtgttttcattgaagtgctttaaattttaaggcggtctatgctgctgactgccatgcatgacatctataagcaagtcatttctgtatcaatttgttttttttttttttttcttggatagattacagaagttcgggactttgctggtaaagaaattgaagttaaaaagcttgttgatgctgattcaatagaggccatagaaagaacgaaagctcctgcagcttctgctgtggatgttgtgcttgaacaaattaagaaaaaacagaagctcagtgtacttgacaagaccaaaatggactggggagaatttaaggaagaaaataagggactggaagaggagcttgatgcttacaagaagagttcaaaccaatatctggagcgggtttccttcttgcagcgagcagattaccgtgagtttgaacgtgagagagatgcacgcctggctttgcaatcgaggaggcggccagacatgcgagaagatccagatgattgaaggatgcatggagttgctacattttaaggattatggatggatttggttggaagttgattttcaaggggcgagctacagtcccgtgattggtcctaatcctggtccgggtttccaatgtgatgaaatggtaacacacatgctccaaagtgactttatttgaagcaaggagagatatagacataaaatggtaacgagacccactcattagaaacgggatatataccatttttgtgtttatctgtctcctcactcctgatgaaatcactatagaaaattctttctagatgaaatagagctttgagcgctttggtgaagattatatgcatctggccagg-------------------------------------------------------------------------------------------------------------------------------------------------------
>_R_Balizia_leucocalyx_Aguilar_1939@NODE_1_length_882_cov_160.152795
-----------------------------------------------------------------------------------------------------------------------------------------------------------------------------------------------------------------------------------------------------------------------------------------------------------------------------------------------------------------------------------------------------------------------------------------------------------------------------------------------------------------------------------------------------------------------------------------------------------------------------------------------------------------------------------------------------------------------------------------------------------------------------------------------------------------------------------------------------------------------------------------------------------------------------------------------------------------------------------ttattttatttttcttggatagattacagaagttcgggactttgccggtaaagaaattgaagttaaaaagcttgttgatgctgattcaatggaggcaatagaaagaacgaaagctcctgcagcttctgctgtggatgttgtgcttgaacaaattaagaaaaaacagaagctcagtgtacttgacaagaccaaaatggactggggagaatttaaggaagaaaataggggactggaagaggagcttgatgcttacaagaagagttcaaaccaatatctggagcgggtttccttcttgcagcgagcagattaccgtgagtttgaacgtgagagagatgcacgcctggctttgcaatcgaggaggcggccagacatgcgagaagatccagatgattaaaggatgcatggagttgctacattttaaggattatggatggatttggttggaagttgattttcatggggcgagctacagtcccatgattggtcctaatcctggtcctggtttcatatatgatgaaatggtaacacagatgctccaaagtgactttacttgaagcaaggagagacatagacataagatggtaacgagacccactcattagaaatgggatatatactatttttgtgtttatctgtctcctcactcctgatgaaatcactatagaaaattctttctagatgaaatagagctttgagcgctccggtgacgattatatgcatatggccaggtctgagattgcaaaatgttcttaaattaagtgttacgtgatttggatatttggaaggaaggctaggaatgtttaactcaatt-tttttttgtggacaatttcgtgtgtgtgttggttgctagttgcttcacgttataaggtattgt-taca
>_R_Balizia_leucocalyx_Aguilar_1939@NODE_2_length_621_cov_73.115809
-----------------------------------------------------------------------------------------------------------------------------------------------------------------------------------------------------------------------------------------------------------------------------------------------------------------------------------------------------------------------------------------------------------------aagggaactgtcactatggagaacaatacaagtgatgaagccaagaaacttgcagctgccgctctggcagcagttaaagatgatgctgccgctgctgcctcaggcagagggaaaattgcggtaagcattccttaatttcacctgtattttttctggctgtctacagatggtattcatgggtatcaacatacattaatttagctaaagtgagatgtaaactttgcaatattgttcatccaaaaaagaaagaaacagagaagatgtgtaagctgtaatgctagatttttactctatgttcaaattcagtgcagaccacctgaattatatgaagtagtgtttgacatctatctcacttaatctgtgcattgggg-tccaatatctttcttggtagctggaataagg-attcttctattgtttaatctggtattagtttgggtatgtgttggtatgttttaattgaagtgctttaaattttaaggcggtctatgtcattgactgccatgcatgacatctataagcaagtcatttctgtatcaatttgtttttattttatttttcttggatagattacagaagttcgggactttgccggtaaagaaattgaagttaaaaagcttgttg-----------------------------------------------------------------------------------------------------------------------------------------------------------------------------------------------------------------------------------------------------------------------------------------------------------------------------------------------------------------------------------------------------------------------------------------------------------------------------------------------------------------------------------------------------------------------------------------------------------------------------------------------------------------------------------------------------------------------------------------------------------------------------------------------------------------------------------
>_R_Balizia_pedicellaris_Queiroz_15529@NODE_1_length_1803_cov_258.228261
----------------------------------------------------------------------------aaaacatgaacaaaggagtatctagcaagatcctcagaagtattgtaagcaagcataattccactgccaagaaaactgcaaagaagatatctactgtaagttcttctttttggcacgtaatcttccccttccaagcctctgatttgtaggttgctaggtgttttttaaagaacatgggtccttggatatttgcttgagcttggtttctgcttatttatttattgtttgattactcttcacttaatgtttttggtcatagaattggatgtcttatttgggcatggcaccaaaggcaactgaatcccttgggcaagatgtatcccagaagggaactgtcactttggagaacaatacaagtgatgaagccaagaaacttgcagctgccgctctggcagcagttaaagatgatgctgccgctgctgcctcaggcagagggaaaattgcggtaagcattccttaatgtcacctgtattttttctggctgtctacagatggtattcatgggtatcaacacgcattaatttagctaaagtgagatgtagactttgcaatattgttcatccaaaaaagaaagaaacagagaagatgtgtaagctgtaatgctagatttttactctatgttcaaagtcagtgcagaccacctgaattatatgaagtagtgtttgacatagatctcacttaatctgtgcattgggg-tccaatatctttcttggtagttggaataagg-attcttctattgtttaatctcgtattagtttgggtatgtgttggtatgttttaattgaagtgctttaaattttaaggcggtctatgtcattgactgccatgcatgacgtctataagcaagtcatttctgtatcaatttgtttttattttatttttcttggatagattacggaagttcgggactttgccggtaaagaaattgaagttaaaaagcttgttgatgctgattcaatagaggcaatagaaagaacgaaagctcctgcagcttctgctgtggatgttgtgcttgaacaaattaagaaaaaacagaagctcagtgtacttgacaagaccaaaatggactggggagaatttaaggaagaaaataagggactggaagaggagcttgatgcttacaagaagagttcaaaccaatatctggagcgggtttccttcttgcagcgagcagattaccgtgagtttgaacgtgagagagatgcacgcctggctttgcaatcaaggaggcggccagacatgcgagaagatccagatgattgaaggatgcatggagttgctacattttaaggattatggatggatttggttggaagttgattttcagggggcgagctacagtcccatgattggtcctaatcctggtcctggtttcatatatgatgaaatggtaacacagatgctccaaagtgactttacttgaagcaaggagagacatagacataagatggtcacgagacccactcattagaagtgggatatgtactatttttgtgtttatctgtctcctcactcctgatgaaatcactatagaaaattctttctagaggaaatagagctttgagcgctctggtgaagattatgtgcatatggcc-ggtctgagattgcaaaatgttcttaaattaagtgctacaagatttggatatttggaaggaaggctaggaatgtttaactcaatttttatttttttgacaatttcgtgtgtgtgttggttgctagttgcttcatgtgataaggtatagtcgcct
>_R_Calliandra_bella_LPQ15696@NODE_1_length_1118_cov_205.914505
------------------------------------------------------------------------------------------------------------------------------------------------------------------------------------------------------------------------------------------------------------------------------------------------------------------------------------------------------------------------------------------------------------------------------------------------------------------------------------------------------------------------------------------------------------------------------------------------------------------------------------------------------------------------------------------caggaagtaatgctaggtttctactctattttcgaagtcagtacagaccacctgaattatatgcagtaatgtttgacatagatcccacctagtctgtgcatttgggttctgatatctttcttggttgttggaataaggaattcttctattgtttaatctggtattagtttgggtatatgttggtatgctttcattgaagtgctttgaattttaaggtgctctatgtcattgactgccatgcatgacatccataagcaggtcatttctgtatcaat---tttttttatttcttttcttatatagatcacagaagttcgggactttgctggtaaagaaatagaagttaagaagctggttgatgctgactcaaaagaggcaatagaaaggacgaaagctcctgcagcttctgcagtggatgttgtgcttgaacaacttaagaaaaaacagaagctcagtgtacttgacaagaccaaaatggactggggagaatttaaagaagaaaataagggtctggaagaggagcttgacgcatacaagaagagttcaaaccaatatctggagcgggtttccttcttgcagcgagcagactaccgcgagtttgaacgcgagagagatgcacgcctggctttgcaatcaaggagacggccagacatgcgagaagacccagatgattgaaggatgcatggagttgctatgtgttaaggattatggatggatttggttggaaattgattttcaaggggcgagctatagttcgatgattggtcctaatcctggttctggtttcctatat-----aatggcaacacaaatgctcaaaagtgactgtacttgaagcaagga------------------------gagacccactcattagaagtggg--atagactatttttgtgttcatatgtctcctcacacttgatcaaatcactatagaaaattctttctagatgaaatagagttttgatcactttggtggagattatgtgcatttgatcaggtctgagattgcaaaatgtaattcaatttagtgttacatgatttggatctttggaagggaagccaggaatgtttatttgccccaattttttgctgacaatttaatgtgggtg-------------------------------ttacatgca
>_R_Cathormion_rhombifolium_Deighton_3618@NODE_1_length_1752_cov_56.743284
-taatagttgtgaataaacttgttatcatgctctgtgtcttgccagaaataaaggcccaagttgatgccatgtggcaaaacatgaacaaaggagtatctagcaagatcctcagaagtattgtaagcaagcataattccactgccaagaaaactgcaaagaagatatctactgtaagttcttctttttggcacttaatccaccccttccaagcctctgatttgtaggttgctaggtgtttctgaaagaacatgggcccttggatatttgcttgagcttggtttctgcttatttatttattgtttgattactcttcacttaatgtttctggtcatagaattggatgtcttatttgggcatggcaccaaaggcaactgaatcccttgggcaagatgtatcccagaagggaactgtcactatggagagcaatacaagtgatgaagccaagaaacttgcagctgccgctctggcagcagttaaagatgatgctgccgctgttgccttaggcagagggaaaattgcggtaagcattccttaatgtcacctgtattttttctggcggtctacagatggtattcatgggtatc-----------atttagctaaagtgagatgtaggctttgcaatattgttcatccaaaaaagaaagaaacagagaagatgtgtaagctgtaatgcaagatttttactctatgttcaaaatcagtgcagaccacctgaattatatgaagtagtgtttgacatagatctcacttaatctgtgcattgggg-tccaatatgtttcttggtagttggaataagg-attcttctattttttaatctggtattagtttgggtatgtgttggtatgttttaattgaagtgctttaaattttaaggcggtctatgtcattgactgccatgcatgacatctataagcaagtcatttctgtaaaaatttgtttttattttatttttcttggatagattacggaagttcgggactttgccggtaaagaaattgaagttaaaaagcttgttgatgctgattcaatagaggcaatagaaagaacgaaagctcctgcagcttctgctgtggatgttatgcttgaacaaattaagaaaaaacagaagctcagtgtacttgacaagaccaaaatggactggggagaatttaaggaagaaaataagggactggaagaggagcttgatgcttacaagaagagttcaaaccaatatctggagcgggtttccttcttgcagcgagcagattaccgtgagtttgaacgtgagagagatgcacgcctggctttgcaatcgaggaggcggccagacatgcgagaagatccagatgattgaaggatgcatggagttgctacattttaaggattatggatggatttggttggaagttgattttcagggggcgagctacagtcccatgattggtcctaatcctggtcctggtttcatatatgatgaaatggcaacacagatgctccaaagtgactttacttgaagcaaggagagac--agacataagatggtaacgagacccactcattagaagtgggatatatactatttttgtgtttatctgtctcctcactcctgatgaaatcactatagaaaattctttctagatgaaatagagctttgagcgctctggtgaagattatatgcatatggccaggtctgagattgcaaaatgttcttaaattaagtgttacatgatttggatatttagaaggaaggctacgaatgtttaactcaatttttttttttt-----------------------------------------------------------
>_R_Enterolobium_cyclocarpum_MWC9020@NODE_1_length_1962_cov_156.783554
ataatggttgtgaataaacttgttatcatgctc--tgtcttgccagaaataaaggctcaagttgatgccatgtggcaagacatgaacaaaggagtatctaccaagatcctcagaagtattgtaagcaagcataattccactgccaagaaaactgcaaagaagaaatctactgtaagtttttctttctggcacgtaatccaccccttctaagcctctgatttgtaggtagctaggtgtttctgaaggaacatgtttccttggatattagcttgagcttggtttctgcttgtttatttattgtttgatttctcttcacttaatgtttttggtcatagaattggatgtcttacttgggcatggcaccaaaggcaactgaatcccttggccaagatgcatcccagaaggtaactgtcactatggagaacaatacaagtgatgaagccaagaaacttgcagctgccgctctggcagcagttaaagatgatgctgctgctgctgcctcaggcagagggaaaattgcggtaagcattccttaatgccacctgtgttttttctggcggtctgcagatggtagttatgggtatcaacgcatattaatttagctaaagtgagatgtaggctttgcaatattgttcatccaataaagaaagaaacag---agatgtgtaagcggtaatgctagatttttcctctatgttcaaagtcagtgcagaccacctgaattatatgaagtagtgtttgacatagatctcacttaatccgtgcattggggtcccaatatctttcttggtagttggaataaggaatccttctattttttaatctgatatttgtttgggtacatgttggtgtgttttccttgaagtgctttgaattttaagatggtctatgtcattgactgccatgcatgacatctataagcaagtcatttctgtatcaatttgttt----ttttttttttttggatagattacggaagttcgggactttgccggtaaagaaattgaagttaaaaagcttgtcgatgctgattcaaaagaggcaatagaaagaacaaaagctcctgcagcttctgctgtggatgttgtgcttgaacaaattaagaaaaaacagaagctcagtgtacttgacaagaccaaaatggactggggcgaatttaaggaagaaaataagggactggaagaggagcttgatgcttacaagaagagttcaaaccaatatctggagcgggtttccttcttgaaccgagcagattatcgtgagtttgaacgtgagagagatgcacgcctggctttgcaatcgaggaggcgggcagatatgcgagaagatccagatgattgaaggatgcatggaattgctacattttaaggattatggatggatttggttggaagttgattttcaagtggtgagctacagtcccatgattggtcctaatcctagtcctggtgtcctatatgatgaaatggtaacacagatgctccatagtggctttacttggagcaaggagagatatagacataagatggtaacaagaccctttcattagaagtggg--gtatactatttttgtgtttacctgtcccctcactcctgatggaatcactatagaaaattctttctagatgaagttgagctttgatctctgcggtgaagattatatgcatctggtcaggtctgagattgcaaaatgttcttaaattaagtgttacat-----------------------------------------------------------------------------------------------------------------
>_R_Hydrochorea_corymbosa1_Bonadeu_655@NODE_1_length_975_cov_1118.381522
---------------------------------------------------------------------------------------------------------------------------------------------------------------------------------------------------------------------------------------------------------------------------------------------------------------------------------------------------------------------------------------------------------------------------------------------------------------------------------------------------------------------------------------------------------------------------------------------------------------------------------------------------------------------------------------------------------------------------------------------------------aagtagtgtttgacatagatctcacttaatctgtgcattgggg-tccaatatctttcttggtagttggaataagg-attcttctattgtttaatctggtattagtttgggtatgtgttggtatgttttaattgaagtgctttaaattttaaggcggtctatgtcattgactgccatgcatgacatctataagcaagtcatttctgtatcaatttgttttt-ttttatttttcttggatagattacggaagttcgggactttgccggtaaagaaattgaagttaaaaagcttgttgatgctgattcaatagaggcaatagaaagaacgaaagctcctgcagcttctgctgtggatgttatgcttgaacaaattaagaaaaaacagaagctcagtgtacttgacaagaccaaaatggactggggagaatttaaggaagaaaataagggactggaggaggagcttgatgcttacaagaagagttccaaccaatatctggagcgggtttccttcttgcagcgagcagattaccgtgagtttgaacgtgagagagatgcacgcctggctttgcaatcgaggaggcgtcctgacatgcgagaagatccagatgattgaaggatgcatggagttgctacattttaaggattatggatggatttggttggaagttgattttcagggggcgagctacagtcccatgattggtcctaatcctggtcctggtttcatatgtgatgaaatggcaacacagatgctccaaagtgactttacttgaagcaaggagagacatagacataagatggtaacgagacccactcaatagaagtgggatatatactatttttgtgtttatctgtctcctcactcctgatgaaatcactatagaaaattctttctagatgaaatagagctttgaccgctctggtgaagattatatgcatatggccagatctgagattgcaaaatgttcttaaattaagt------------------------------------------------------------------------------------------------------------------------
>_R_Hydrochorea_marginata_Morim_563@NODE_1_length_1935_cov_127.665770
ataatagttgtgaataaacttgttatcatgctctttgtcttgccagaaataaaggcccaagttgatgccatgtggcaaaacatgaacaaaggagtatctagcaagatcctcagaagtattgtaagcaagcataattccaatgccaagaaaactgcaaagaagatatctactgtaag---ttctttttggcacttaatccaccccttccaagcctctgatttgtaggttgctaggtgtttctgaaagaacatgagtccttggatatttgcttgagcttggtttctacttatttattgattgtttgattactcttcacttaatgtttttggtcatagaattggatgtcttatttgggcatggcaccaaaggcaactgaatcccttgggcaagatgtatcccagaagggaactgtcactatggagagcaatacaagtgatgaagccaagaaacttgcagctgccgctctggcagccgttaaagatgatgctgccgctgctgcctcaggcagagggaaaattgcggtaagcattccttaatgtcacctgtattttttctggcggtctacagatggtattcatgggtatcagcacacattaatttaactaaagtgagatgtaggctttgcaatattgttcgtccaaaaaagaaagaaacagagaagatgtgtaagctgtaatgctagatttttactctatgttcaaagtcagtgcagaccacctgaattatatgaagtagtgtttgacatagatctcacttaatctgtgcattgggg-tccaatatctttcttggtagttggaataagg-attcttctattgtttaatctggtattagtttgggtatgtgttggtatgttttaattgaagtgctttaaattttaaggcggtctatgtcattgactgccatgcatgacatctataagcaagtcatttctgtatcaatttgtttttattttatttttcttggatagattacggaagttcgggactttgccggtaaagaaattgaagttaaaaagcttgttgatgctgattcaatagaggcaatagaaagaacgaaagctcctgcagcttctgctgtggatgttatgcttgaacaaattaagaaaaaacagaagctcagtgtacttgacaagaccaaaatggactggggagaatttaaggaagaaaataagggactggaagaggagcttgatgcttacaagaagagttcaaaccaatatctggagcgggtttccttcttgcagcgagcagattaccgtgagtttgaacgtgagagagatgcacgcctggctttgcaatcgaggaggcgtcctgacatgcgagaagatccagatgattgaaggatgcatggagttgctacattttaaggattatggatggatttggttggaagttgattttcagggggcgagctacagtcccatgattggtcctaatcctggtcctggtttcatatgtgatgaaatggcaacacagatgcttcaaagtgactttacttgaagcaaggagagacatagacataagatggtaacgagacccactcaatagaagtgggatatatactatttttgtgtttatctgtctcctcactcctgatgaaatcactatagaaaattctttctagatgaaatagagctttgagcgctctggtgaagattatatgcatatggccagatctgagatcgcaaaatgttcttaaattaagtgttacatgatttggatatttggaaggaaggctaggaatgtttaactcaattttttgtttcgtg-----------tgtgtgttggttgctagttgcttcatgtgataaggtattacatata
>_R_Jupunba_cochleata_Bonadeu_673@NODE_1_length_1622_cov_106.136570
---------------------------------------------------------------------------------------------------------------------------------------------------------------------------------------------------------------------------------------------------------------------------------------------------tatttattgtttgattactcttcacttaatgtttttggtcatagaattggatgtcttatttgggcatggcaccaaaggcaactgaatcccttgggcaagatgtatcccagaagggaactgtcactatggagaacaatacaagtgatgaagccaagaaacttgcagctgccgccctggcagcagttaaagatgatgctgccgctgctgcctcaggcagagggaaaattgcggtatgcattccttaatgtcacctatattttttctggcggtctacatatggtattcatgggtatcaacacacattaatttagctaaagtgagatgtaggctttgcaatattgttcatccaaaaaagaaagaaacagagaagatgtgtaagcggtaatgctagatttttactc--tgttcaaagtcagtgcagaccacctgaattatatgaagtagtgtttgacatagatctcacttaatctgtgcattgggg-tccaatatctttcttggtagttggaataagg-attcttctattgtttaatctggtattagtttgggtatgcgttggtatgttttaattgaagtgctttaaattttaaggcggtctatgtcattgactgccatgcatgacatctataagcaagtcatttctgtatcaatttgtttttattttatttttcttggatagattacggaagttcgggactttgccggtaaagaaattgaagttaaaaagcttgttgatgctgattcaatagaggcaatagaaagaacgaaagctcctgcagcttctgctgtggatgttatgcttgaacaaattaagaaaaaacagaagctcagtgtacttgacaagaccaaaatggactggggagaatttaaggaagaaaataagggactggaagaggagcttgatgcttacaagaagagttcaaaccaatatctggagcgggtttccttcttgcagcgagcagattaccgtgagtttgaacgtgagagagatgcacgcctggctttgcaatcgaggaggcggccagacatgcgagaagatccagatgattgaaggatgcgtggagttgctacattttaaggattatggatggatttggttggaagttgattttcagggggcgagctacagtcccatgattggtcctaatcctggtcctggtttcatatatgatgaaatggtaacacagatgcttcaaagtgactttacttgaagcaaggagagatatagacataagatggtaacgagacccactcattagaagtgggatatatactatttttgtgtttatctgtctccttactcctgatgaaatcactatagaaaattctttctagatgaaatagagctttgagcgctctggtgaagattatatgcatatggccaggtctgagattgcaaaatgttcttaaattaagtgttacatgatttggatctttggaaggaaggctaggaatgtttaactcaatttttttttttttgacaatttcgtgtgtgtattggttgctagttgcttcatgtgataaggtattacataca
>_R_Jupunba_filamentosa_Lima_7487@NODE_1_length_1871_cov_63.370680
ataatagttgtgaataaacttgttatcatgctctttgtcttgccagaaataaaggcccaagttgatgccatgtggcaaaacatgaacaaaggagtatctagcaagatcctcagaagtattgtaagcaagcataattccactgccaagaaaacttcaaagaagatatctactgtaagttcttctttttggcacttaatccaccccttccaagcctctgatttgtaggttgctaggtgtttctgaaagaacatgcgtccttggatatttgcttgagcttggtttctgcttatttatttattgtttgattactcttcacttaatgtttttggtaatagaattggatgtcttatttgggcatggcaccaaaggcaactgaatcccttgggcaagatgtatcccagaagggaactgtcactatggagaacaatacaagtgatgaatccaagaaacttgcagctgccgctctggcagcagttaaagatgatgctgccgctgctgcctcaggcagagggaaaattgcggtaagcattccttaatgtcacctgtattttttctggcggtctacatatggtattcatgggtatcaacacacattaatttagctaaagtgagatgtaggctttgcaatattgttcatccaaaaaagaaagaaacagagaagatgtgtaagcggtaatgctagatttttactctatgttcaaagtcagtgcagaccacctgaattatatgaagtagtgtttgacatagatctcacttaatctgtgcattgggg-tccaatatctttcttggtagttggaataagg-attcttctattgtttaatctggtattagtttgggtatgtgttggtatgttttaattgaagtgctttaaattttaaggcggtctatgttattgactgccatgcatgacatctacaagcaagtcatttctgtatcaatttgtttttattttatttttcttggatagattacggaagttcgggactttgccggtaaagaaattgaagttaaaaagcttgttgatgctgattcaatagaggcaatagaaagaacgaaagctcctgcagcttctgctgtggatgttatgcttgaacaaattaagaaaaaacag---------------------------------------------------------aagggactggaagaggagcttgatgcttacaagaagagttcaaaccaatatctggagcgggtttccttcttgcagcgagcagattaccgtgagtttgaacgtgagagagatgcacgcctggctttgcaatcgaggaggcggccagacatgcgagaagatccagatgattgaaggatgcatgga---gctacattttgaggattatggatggatttggttggaagttgattttcagggggcgagctacagtcccatgattggtcctaatcctggtcctggtttcatatatgatgaaatggtagcacagatgctccaaagtgactttacttgaagcaaggagagatatagacataagatggtaacgagacccgctcattagaagtgggatatatactatttttgtgtttatatgtctcttcactcctgatgaaatcactatagaaaattctttctagatgaaatagagctttgaacgctctggtgaaggttatatgcatatggccaggtctgagattgcaaaatgttcttaaattaagtgttacatgatttggatctttggaaggaaggctaggaatgtttaactcaatt--tttttttttgacaatttcgtgtgtgtattggttgctaattgcttcatgtgataagggattgcataca
>_R_Jupunba_floribunda_Iganci_883@NODE_1_length_1954_cov_93.910495
ataatagttgtgaataaacttgttatcatgctctttgtcttgccagaaataaaggcccaagttgatgccatgtggcaaaacatgaacaaaggagtatctagcaagatcctcagaagtattgtaagcaagcataattccactgccaagaaaactgcaaagaagatatctactgtaagttcttcttgttggcacttaatccaccccttccaagcctctgatttgtaggttgctaggtgtttctgaaagaacatgggtccttggatatgtgcttgagcttggtttctgcttatttatttattgtttgattactcttcgcttaatgtttttggtcatagaattggatgtcttatttgggcatggcaccaaaggcaactgaatcccttgggcaagatgtatcccagaagggaactgtcactatggagaacaatacaagtgatgaagccaagaaacttgcagctgccgctctggcagcagttaaagatgatgctgccgctgctgcctcaggcagagggaaaattgcggtaagcattccttaatgtcacctgtattttttctggcggtctacatatggtattcatgggtatcaacacacattaatttagctaaagtgagatgtaggctttgcaatattgttcatccaaaaaagaaagaaacagagaagatgtgtaagcggtaatgctagatttttactctatgttcaaagtcagtgcagaccacctgaattatatgaagtagtgtttgacatagctctcacttaatctgtgcattgggg-tccaatatctctcttggtagttggaataagg-attcttctattgtttaatctggtattagtttgggtatgtgttggtatgttttaattgaagtgctttaaattttaaggcggtctatgtcattgactgccatgcatgacatctataagcaagtcatttctgcatcaatttgtttttattttatttttcttggatagattacggaagttcgggactttgccggtaaagaaattgaagttaaaaagcttgttgatgctgattcaatagaggcaattgaaagaacgaaagctcctgcagcttctgccgtggatgttatgcttgaacaaattaagaaaaaacagaagctcagtgtacttgacaagaccaaaatggactggggagaatttaaggaagaaaataagggactggaagaggagcttgatgcttacaagaagagttcaaaccaatatctggagcgggtttccttcttgcagcgagcagattaccgtgagtttgaacgtgagagagatgcacgcctggctttgcaatcgaggaggcggccagacatgcgagaagatccagatgattgaaggatgcatggagttgctacattttaaggattatggatggatttggttggaagttgattttcagggggcgagctacagtcccatgattggtcctaatcctggtcctggtttcatatatgatgaaatggtaacacagatgctccaaagtgactttacttgaagcaaggagagatatagacataagatgataacgagacccactcattagaggtgggatatatactatttttgtgtttatctgtctcctcactcctgatgaaatcactatagaaaattctttctagatgaaatagagctttgagcgctctggtgaagattatatgcatatggccaggtctgagattgcaaaatgttcttaaattaagtgttacatgatttggatctttggaaggaaggctacgaatgtttaactcaatt---ttttttttgacaatttcgtgtgtgtattggttgctagttgcttcatgtgataaggtattacataca
>_R_Jupunba_langsdorfii_Ribeiro_728@NODE_1_length_1987_cov_78.978010
ataatagttgtgaataaacttgttatcatgctctttgtcttgccagaaataaaggcccaagttgatgccatgtggcaaaacatgaacaaaggagtatctagcaagatcctcagaagtattgtaagcaagcataattccactgccaggaaaactgcaaagaagatatctactgtaagttcttctttttggcacttaatccaccccttccaagcctctgatttgtaggttgctaggtgtttctgaaagaacatgtgtccttggatatttgcttgagcttggtttctgcttatttatttattgtttgattactcttcacttaatgtttttggtcatagaattggatgtcttatttgggcatggcaccaaaggcaactgaatcccttgtgcaagatgtatcccagaagggaactgtcactatggagaacaatacaagtgatgaagccaagaaacttgcagctgccgctctggcagcagttaaagatgatgctgctgctgctgcctcaggcagagggaaaattgcggtaagcattccttaatgtcacctgtatttttgctggtggtctacagattatattcatgggtatcaacacacattaattttgctaaagtgagatgtaggctttgcaatattgttcatccaacaaagaaagaaacagagaagatgtgtaagcggtaatgctagatgtttactctatgttcaaagtcagtgcagaccacctgaattatatgaagtagtgtttgacatagatctcacttaatctgtgcattgggg-tccaatatctttcttggtagttgtaataagg-attcttctattgtttaatctggtattagtttgggtatgtgttggtatgttttaattgaagtgctttaaattttaaggcggtctatgtcattgactgccatgcatgacatctataagcaagtcatttctgtatcaatttgtttttattttttttttcttggatagattacggaagttcgggactttgccggtaaagaaattgaagttaaaaagcttgttgatactgattcaatcgaggcaatagaaagaacgaaagctcctgcagcttctgctgtggatattatgcttgaacaaattaagaaaaagcagaagctcagtgtacttgacaagaccaaaatggactggggagaatttaaggaagaaaataagggactggaagaggagcttgatgcttacaagaagagttcaaaccaatatctggagcgggtttccttcttgcagcgagcagattaccgtgagtttgaacgtgagagagatgcacgcctggctttgcaatcgaggaggcggccagacatgcgagaagatccagatgattgaaggatgcatggagttgctacattttaaggattatggatggatttggttggaagttgattttcagggggcgagctactgtcccatgattggtcctaatcctggtcctggtttcatatatgatgaaatggtaacacagatgctccaaagtgactttacttgaagcaaggagagatattgacatatgatggtaacgagacccactcattagaagtgggatatatactatttttgtgtttatctgtctcctcactcctgatgaaatcactatagcaaattctttctagatgaaatagagctttgagcgctctggtgaagattatatgcatctggcgaggtctgagattgcaaaatgttcttaaattaactgttacaagatttggatctttggaaggaaagctaggaatgtttaactaaatttttttttttttgacaatttcgtgtgtgtgttggttgctagttgcttcatgtgataaggtattaaactca
>_R_Jupunba_nipensis_Mayo_19662@NODE_1_length_698_cov_30.312399
--------------------------------------------------------------------------------------------------------------------------------------------------------------------------------------------------------------------------------------------------------------------------------------------------------------------------------------------------------------------------------------------------------------------------------------------------------------------------------------------------------------------------------------------------------------------------------------------------------------------------------------------------------------------------------------------------------------------------------------------------------------------------------------------------------------------------------------------------------------------------------------------------------------------gtctatgtcattgactgccatgcatgacatctataagcaagtcatttctgtatcaatttgtttttattttatttttcttggatagattacagaagttcgggactttgccggtaaagaaattgaagttaaaaagcttgttgatgctgattcaatagaggcaatagaaagaacgaaagctcctgcagcttctgctgtggatgttgttcttgaacatattaagaaaaaacagaagctcagtgtacttgacaagaccaaaatggactggggagaatttaaagaagaaaataagggactggaagaggagcttgatgcttacaagaagagttcaaaccaatatctggagcgggtttccttcttgcagcgagcagattaccgtgagtttgaacgtgagagagatgcacgcctggctttgcaatcgaggaggcggccagacatgcgagaagatccagatgattgaaggatgcatggagttgctacattttaaggattatggatggatttggttggaagttgattttcagggggcgagctacattcccatgattggtcctaatcctggtcctggtttcctatatgatgaaatgataacacagatgctccaaagtgactttacttgaagcaaggaggcggccagacatgcgagaagatccaga---------tgattgaaggatgcatggagttgctacattt--------------------------------------------------------------------------taaggattatg---------------------------------------------------------------------------------------------------------------------------------------------------------------------
>_R_Jupunba_nipensis_Mayo_19662@NODE_2_length_564_cov_10.675565
------------------------------------------------------------------------------------------------------------------------------------------------------------------------------agttcttctttttggcacttaatccaccccttccaagcctctgatttgtaggttgctaggtgtttctgaaagaacatgggtccttggatatttgcttgagcttggtttctgcttatttatttattgtttgattactcttcacttaatgtttttggtcatagaattggatgtcttatttgggcatggcaccaaaggcaactgaatcccttgggcaaggtgtatcccagaagggaactgtcactatggagaacaatacaagtgatgaagccaagaaacttgcagctgccgctctggcagcagttaaagatgatgctgccgctgctgcctcaggcagagggaaaattgcggtaagcattccttaatgtcacctgttttttttctggcggtctacagatggtattcatgggtatcaacacacattaatttagctaaagtgagatgtaggctttgcaatattgttcatccaaaaaagaaagaaacagagaagatgtgtaagcggtaatgctagatttttactctatgttcaaagttagtgcagaccacctgaattatatgaagtagtg----------------------------------------------------------------------------------------------------------------------------------------------------------------------------------------------------------------------------------------------------------------------------------------------------------------------------------------------------------------------------------------------------------------------------------------------------------------------------------------------------------------------------------------------------------------------------------------------------------------------------------------------------------------------------------------------------------------------------------------------------------------------------------------------------------------------------------------------------------------------------------------------------------------------------------------------------------------------------------------------------------------------------------------------------------------------------------------------------------------------------------
>_R_Jupunba_oppositifolia_Liegier_16014@NODE_1_length_1600_cov_87.881812
------------------------------------------------------------------------------------------------tctagcaagatccttagaagtattgtaagcaagcataattccacttccaagaaaactgcaaagaagatatctactgtaagttcttctttttggcacttaatccaccccttccaagcctctgatttgtaggttgctaggtgtttctgaaagaacatgtgtccttggatatttgcttgagcttggtttctgcttatttatttattgtttgattactcttcacttaatgtttttggtcatagaattggatgtcttatttgggcatggcaccaaaggcaactgaaacccttgggcaaggtgtatcccagaagggaactgtcactatggagaacaatacaagtgatgaagccaagaaacttgcagctgccgctctggcagcagttaaagatgatgctgccgctgctgcctcaggcagagggaaaattgcggtaagcattccttaatgtcacctgttttttttctggcggtctacagatggtattcatgggtatcaacacacattaatttagctaaagtgagatgtaggctttgcaatattgttcatccaaaaaagaaagaaacagagaagatgtgtaagcggtaatgctagatttttactctatgttcaaagtcagtgcagaccacctgaattatatgaagtagtgtttgacatagatctcacttaatctgtgcattgggg-tccaatatctttcttggtagttggaataagg-attcttctattgtttaatctggtattagtttgggtatgtgttggtatgttttaattgaagtgctttaaattttaaggcggtctatgtcattgactgccatgcatgacatctataagcaagtcatttctgtatcaatttgtttttattttatttttcttggatagattacagaagttcgggactttgccggtaaagaaattgaagttaaaaagcttgttgatgctgattcaatagaggcaatagaaagaacgaaagctcctgcagcttctgctgtggatgttgtgcttgaacatattaagaaaaaacagaagctcagtgtacttgacaagaccaaaatggactggggagaatttaaggaagaaaataagggactggaagaggagcttgatgcttacaagaagagttcaaaccaatatctggagcgggtttccttcttgcagcgagcagattaccgtgagtttgaacgtgagagagatgcacgcctggctttgcaatcgaggaggcggccagacatgcgagaagatccagatgattgaaggatgcatggagttgctacattttaaggattatggatggatttggttggaagttgattttcagggggcgagctacattcccatgattggtcctaatcctggtcctggtttcctatatgatgacatgataacgcagatgctccaaagtgactttacttgaagcaagaagagatatagacataagatggtaacgagacccactcattagaaatgggatatatactatttttgtgtttatctgtctccacactcctgatgaaatcactatagaaaattctttctagatgaaatagagctttgagcgctctggtgaagattatatgcatatggctaggtctgagattgcaaaatgt-------------------------------------------------------------------------------------------------------------------------------------
>_R_Jupunba_trapezifolia_Simon_1600@NODE_1_length_1217_cov_205.985370
----------------------------------------------------------------------------------------------------------------------------------------------------------------------------------------------------------------------------------------------------------------------------------------------------------------------------------------------------------------------------------------------------------------------------------------------------------------------------------------------------------------------------------------------------------------------------------------------------------------------------------agatgtaggctttgcaatattgttcatccaaaaaagaaagaaacagagaagatgtgtaagctgtaatgctagatttttactctatgttcaaagtcagtgcagaccacctgaattatatgaagtagtgtttgacatagatctcacttaatctgtgcattgggg-tccaatatctttcttggtagttggaataagg-attcttctattgtttaatctggtattagtttgggtatgtgttggtatgttttaattgaagtgctttaaattttaaggcggtctatgtctttgactgccatgcatgacatctataagcaagtcatttctgtatcaatttgtttttattttatttttcttggatagattacggaagttcgggactttgccggtaaagaaattgaagttaaaaagcttgttgatgctgattcaatagaggcaatagaaagaacgaaagctcctgcagcttctgctgtggatgttatgcttgaacaaattaagaaaaaacagaagctcagtgtacttgacaagaccaaaatggactggggagaatttaaggaagaaaataagggactggaagaggagcttgatgcttacaagaagagttcaaaccaatatctggagcgggtttccttcttgcagcgagcagattaccgtgagtttgaacgtgagagagatgcacgcctggctttgcaatcgaggaggcggccagacatgcgagaagatccagatgattgaaggatgcatggagttgctacattttaaggattatggatggatttggttggaagttgattttcagggggcgagctacagtcccatgattggtcctaatcctggtcctggtttcatatatgatgaaatggtaacacagatgctccagagtgactttaattgaagcaaggagagacatagacataagatggtaacgatacccactcattagaagtgggatatatactatttttgtgtttatctgtcttctcactcctgatgaaatcactatagaaaattctttctagatgaaatagagctttgagcgctctggtgaagattatatgcatatggccaggtctgagattgcaaaatgttcttaaattaagtgttacacgatttggatatttgaaaggaaggctaggaatgtttaactcaatt---tattttttgacaatttcgtgtgtgtgttggttgctagttgcttcatgtgataaggtattacacac-
>_R_Jupunba_trapezifolia_Simon_1600@NODE_2_length_536_cov_27.831601
--------------------------------------------------------------------catgtggcaaaacatgaacaaaggagtatctagcaagatcctcagaagtattgtaagcaagcataattccactgccaagaaaactgcaaagaagatatctactgtaagttcttctttttggcacttaatccaccccttccaagcctctgatttgtaggttgcgaggtgtttctgaaagaacatgggtccttggatatttgcttgagcttggtttctgcttatttatttattgtttgattactcttcacttaatgtttttggtcatagaattggatgtcttatttgggcatggcaccaaaggcaactgaatcccttgggcaagatgtatcccagaagggaactgtcactatggagaacaatacaagtgatgaagccaagaaacttgcagctgccgctctggcagcagttaaagatgatgccgccgccgctgcctcaggcagagggaaaattgcggtaagcattccttaatgtcacctgtattttttctggcggtctacagatggtattcatgggtatcaacacacattaattt---------------------------------------------------------------------------------------------------------------------------------------------------------------------------------------------------------------------------------------------------------------------------------------------------------------------------------------------------------------------------------------------------------------------------------------------------------------------------------------------------------------------------------------------------------------------------------------------------------------------------------------------------------------------------------------------------------------------------------------------------------------------------------------------------------------------------------------------------------------------------------------------------------------------------------------------------------------------------------------------------------------------------------------------------------------------------------------------------------------------------------------------------------------------------------------------------------------------------------------------------------------------------
>_R_Jupunba_villosa_Borges_423@NODE_1_length_2421_cov_74.627133
ataatagttgtgaataaacctgttatcatgctctttgtcttgccagaaataaaggcccaagttgatgccatgtggcaaaacatgaacaaaggagtatctagcaagatcctcagaagtattgtaagcaagcatagttccactgccaagaaaactgcaaagaagatatctactgtaagttcttctttttggcacttaatccaccccttccaagcctctgatttgtaggttgctaggtgtttctgaaagaacatgtgtccttggatatttgcttgagcttggtttctgcttatttatttgttgtttgattactcttcacttaatgtttttggtcatagaattggatgtcttatttgggcatggcaccaaaggcaactgaatcccttgggcaagatgtatcccagaagggaactgtcactatggagaacaatacaagtgatgaagccaagaaacttgcagctgctgctctggcagcagttaaagatgatgctgccgctgctgcctcaggcagagggaaaattgcagtaagcattccttaatgtcacctgtattttttatggtggtctacatatggtattcatgggtatcaacacacattaatttagctaaagtgagatgtaggctttgcaatattgttcatccaaaaaagaaagaaacagagaagatgtgtaagcggtaatgctagatttttactctatgttcaaagtcagtgcagaccacctgaattatatgaagtagtgtttgacatagatctcacttaatctgtgcattgggg-tccaatatctttcttggtagttggaataagg-attcttctattgtttaatctggtattagtttgggtatgtgttggtatgttttaattgaagtgctttaaattttaaggcggtctatgtcattgactgccatgcatgacatctataagcaagtcatttttgtatcaatttgtttctattttatttttcttggatagattacggaagttcgggactttgccggtaaagaaattgaagttaaaaagcttgttgatgctgattcaatagaggcaatagaaagaacgaaagctcctgcagcttctgctgtggatgttatgcttgaacaaattaagaaaaaacagaagctcagtgtacttgacaagaccaaaatggactggggagaatttaaggaagaaaataagggactggaagaggagcttgatgcttacaagaagagttcaaaccaatatctggagcgggtttccttcttgcagcgagcagattaccgtgagtttgaacgtgagagagatgcacgcctggctttgcaatcgaggaggcggccagacatgcgagaagatccagatgattgaaggatgcatggagttgctacattttaaggattatggatggatttggttggaagttgattttcagggggcgagctacggtcccatgattggtcctaatcctggtcctggtttcatatatgatgaaatggtaacacagatgctccaaagtgactttacttgaagcaaggagagatatagacataagatggtaacgagacccgctcattagaagtgggatatatactatttttgtgtttatctgtctcctcactcctgatgaaatcactatagaaaattctttctagatgaaatagagctttgagcgctctggtgaagattatatgcatatggccaggtctgagattgcaaaatgttattaaattaagtgttacatgatttggatctttggaaggaaggctaggaatgtttaactcaaatttttttcttttgacaatttcgtgtgtgtattggttgctagttgcttcatgtgataaggtattgcataca
>_R_Punjuba_callejasii_Daly_5935@NODE_1_length_823_cov_39.319035
-------------------------------------------------------------------------------------------------------------------------------------------------------------------------------------------------------------------------------------------------------------------------------------------------------------------------------------------------------------------------------------------------------------------------------------------------------------------------------------------------------------------------------------------------------------------------------------------------------------------------------------------------------------------------------------------------------------------------------------------------------------------------------------atctgtgcattggggttccaatatctttcttggtagttggaataaggaattcttctattgtttaacctggtattagtttgggtatgtgttggtgtgttttcattgaagtgctttaaattttaaggccgtctatgtcattggctgccatgcatgacatctataagcaaatcatttctgtatcaatttgtttttattttttttttcttggatagattacagaagttcgggactttgctggtaaagaaattgaagtaaaaaagcttgttgatgctgattcaattgaggcaatagaaagaacaaaagctcctg------ctgctgtggatgttgtgcttgaacaaattaagaaaaaacagaagctcagtgtacttgacaagaccaaaatggactggggagaatttaaggaagaaaataagggactggaagaggagcttgatgcttacaagaagagttcaaaccaatatctggagcgggtttccttcttgcagcgggcagattaccgtgagtttgaacgtgagagagatgcacgcctggctttgcaatcgaggcggcggccagacatgcgagaagatccagatgattgaaggatgcatggagttgctgcagtttaaggattatggatggatttggttggaagttgattttcaaggggcgagctacagtccaatgattggtcctaatcctggtcctggtttcctatatgatgaaatggtaacac--atgctccaaagtgactttacttgaagcaaggagagatatagacataagatggtaacgagacccactcattagaagtgggatatatacaatttttgtgtttatctgtctcct-----------------------------------------------------------------------------------------------------------------------------------------------------------------------------------------------------------------------------------------------
