# Supplementary material for: A new generic circumscription of Hydrochorea (Leguminosae, Caesalpinioideae, mimosoid clade) with an amphi-Atlantic distribution
Source: PhytoKeys. 2022 Aug 22;205:401–37. doi: 10.3897/phytokeys.205.82775 (PMC9849043; doi:10.3897/phytokeys.205.82775)
Supplement: Supplementary material 1 — Supplementary data file S1 [file phytokeys-205-401_article-82775__-s001.zip › MSC_m23218_comp33408_c0_seq1_exon08.aln-cln]

>Afrocalliandra_redacta_Germishuizen_5585@NODE_1_length_964_cov_105.359639
--------------------------------------------------------------------------------------------------------------------------------------------------------ttttcatgtttactattcagagatgataagagaatggcatgtgcttgatttacttataactatttattctttttgtcatgattacgaatttatcttaaagacaaatgactactgtgctattcctctacaacctaaagatcaactgagcgaaagatatgccagggcaaggcgagcatacttgaaaacaggtggagattttcctttcctgtcatgcccagatgaagtcaacttacacctttaggtatataagctatggggttcccagtcat--------------------------actttatagctgtttgtaaattcatgtttttgacttcttgtctatgttttggcagttacacttgagactagtcggtgtggaacctcggcctgacttggtttgcagtgttccagaagggggtttgggaggaagtcctagcaaagagagtggggaagatcctggtgagtcacgtaaggatgatgaggaaagctcggaaaacccatctgctgaaagtaatccgccttttccctcacaaagctcggaatccattaatttagacgacgaaccccatggaaattcttcagaaaatagccacctggttcatcaagcttcgttgcatctctttcctggtggattcaccgaaggaaagcacgttgttcatcctgaagttcttacactttccgtttgggaatgcattcttagttcttctcttcatcatttctgttcactcgttgctgtacattatc-tgaacctttcttcgaattctgggcaagttgtgcaggatgtttataagatggaaattttacaggtacaatgaatgaagaaaactaagtacctcaaaaagttaag---gtgcttactgccttcagagttggatttcagttctttgggg--------------catccttattgaccttc------------------gctctggttggtatgcttgtgtgtcaagcaatcccacttcggtagcagactt-----------------------------------------------gggtccaggaaatcgctccaagca--------------------------------------------------------------------------------------------------------------------------------
>Albizia_adinocephala_FHO33_88@NODE_1_length_1493_cov_105.681497
--------------------------------attttatttagtttgtccaaatttcttaaatttttt---tgaagttattgaggtcattagttttcatgagtgaccgcctgagctcattagttttctgttagacatcagtcgcactcattgttttcatgtttaccattcagctacgataagagaatggcctgtgcttgatttgcttataactatttattatttttgttatgatcatgaacttatcttaaagacaaatgactactgtgctattcctcaacaacttaaagatcaagtgagtgaaagatatgctggggcaaggcgggcgtacttgaaaacaggtggagattttcctttcctctcacggccagatgaagtcaacttacacctgcaggtatatgagccatggggctcccaatcataccaagggatacttcttgcatcagtcaccttatagccatttgtaaattgatgtttttgacttcttgtctgtattatggcagttacatttgagacgagttggcttggaacctcgacctgacttggttcgcagtattccagaagggggtttgggaggaagtccaagcaaagaaagtgggggaggtcctgatgagtcgcataaggatgatgggggaagctcagaaaacccatcttctgaaagtaatcctccctttccctcacaaagctcggaatccaataatttagacaaccaaccacctgaaaattcttcagaaaattgccaccttgttcatcaagctatgttgcatctttttcctggtggattcgccggagggaagcacattgtgcttcctgaagttcttgcagtttccatttgggaatgctttcttcgttcttctcttcatcatttctgttcacttgttgctgtacattatcttgaacctttcgtcagattttaggcaagttctgtaggatgcttgtaagatggaaattttgcaggagcaatgaacggagagaaccgagtgcctcaaaaagttgaggttgtacttcctgcctaccgagtgggatttcagttctttgggtacctatatgttcattataattgtaaa-tattttaaattaggaggatggaactcagaactgtgcgctattgttcgagattttatgatttctactgacaattttatgggagtataaacattatcattcttttttttcaattgaagaaagggtattcagttggtgaggccaattatctataagccgggtggggtttgatttgtcccacctgcttacttgtcaacaacgtctgttcaacccaaattagttgacgaggtttttccttatttgtatgattgaaattttatatatataattgagatt
>Albizia_burkartiana_StivalSantos_678@NODE_1_length_956_cov_12.321865
--------------------------------------------------------------------------------------------------------------------------------------------------------------------------------------------------------------------------------------------------------------------------------------acaacttaaagatcaattgagtgaaagatatgccggggcaaggcgggcttacttgaaaacaggtggagattttcctttcctctctcgtccagatgaagtcaacttacacctgcaggtatatgagccatggggatcccaatcatgccaagggatacttcttgcatcagtcaccttatagccatttgtaaattgatttttttgacttcttgtctatatcatggcagttacacttgagacgagttggcgttgaacctcggcctgacttggttcgcagtattccagacgggggtttgggaggaagtcctagcaaagaaagtgtggaagatcctgatgagtctcataaggatgatgggggaagctcagaaaacccatcttctgaaagtaatccaccctttccctcacaaagctcggaatccaataattttgacaaccaaccacctgaaaattcttcagaaaattgccaccttgttcatcaagctatgttgcatctttttcctggtggattcaccgaaggaaagcacattgcttttcctgaagttcttgcagttttcatttgggaatgctttcttcgttcttcttttcatcatttctgttcacttgttgctgcacattatcttgaacctttcgtcagattttaggcaagttgtgtaggatgcatgtaaaatggaaattttgcaggggcgaggaatggagaaaaccgagtgcctcaaaaagtcaaggttgtacttcctgcctaccgagttggatttcagttctttggggacctatatgttcattataattgtaaattgttttaaattaggaggatggaactcagaactgtaagctattgttcgagattttattatttctactgacaattttatcggagtataaacattatcattcatttttttcaattgaagaaagggtgttcagatggtcaggccaattatctgtaagccgggttggg--------------------------------------------------------------------------------------------------------------
>Albizia_edwallii_Dalmaso_272@NODE_1_length_1093_cov_8.729287
--------------------------------------------------------------------------------------------------------------------------------------------------------------------------------------------------gcttgatttgcttatagctatttgttatttttgtcatgatcatgaacttatcttaaagacaaatgactactgtgctattcctcaacaacttaaagatcaattgagtgaaagatatgccggggcaaggcgggcatacttgaaaacaggtggagattttcctttcctctcacgcccagatgaagtcaacttacacctgcaggtatatgagccatggggctcccaatcatgccaagggatacttcttgcatcagtcaccttatagccatttgtaaattgatgtttttgacttcttgtctatattatggcagttacacttgagacgagttggcttggaacctcggcctgacttggttcgcagtattccagacgggggtttgggaggaagtcctagcaaagaaagtgggggagatcctgatgagtcgcgcaaggatgatgggggaagctcggaaaacccatcttctgaaagtaatcctccttttccctcacaaagctcggaatccaataatttagacaaccaaccacctgaaaattcttcagaaaattgccaccttgttcatcaagctctgttgcatctttttcctggtggattcaccgaagggaagcacattgtgcttcctgaagttcttgcagttttcatttgggaatgctttcttcgttcttctcttcatcatttctgttcacttgttgctgtacattatcttgaacctttcgtcagattttaggcaagttgtgtaggatgcttgtaagatggaaattttgcaggagcaatgaacggagaaaaccgagtgcctcaaaaagttaaggttgtacttcctgcctaccgagtgggatttcagttctttgggtacctatatgttcattataattgtaaattattctaaattaggaggatggaactcagaactgtaagctattgttcgagattttatgatttctactgacaattttatggaagtataaacattatcattcttttttttcaattgaagaaagggtgttcagatggtcaggccgattatctataagccgggttgggtttgatttgtcccaccgggttacttgtcaacaaagtctattcaacccaaattaactg-----------------------------------------------------
>Albizia_glabripetala_Lewis_1652@NODE_1_length_682_cov_64.900826
----------------------------------------------------------------------------------------------------------------------------------------------------------------------------------------------------------------------------------------------------------------------------------------------------------------------------caaggcgggcatacttgaaaacaggtggagattttcctttcctctcacgcccagatgaagtcaacttacacctgcaggtatatgagtcatggggctcccaatcatgccaagggatacttcttgcatcagtcaccttatagccatttgtaaattgttgtttttgacttcttgtctgtattatggcagttgcacttgagacgagttggcttggaacctcgacctgacttagttcgcagtattccagaagggggtttgggaggaagtcctagcaaagaaagtgggggggatcctgatgagtcgcgtaaggatgatggggggagctcagaaaacccatcttctgaaagtaatccaccctttccctcacaaagctcggaatccaataatttagacaaccaaccacctgaaaattcttcagaaaattgccaccttgttcatcaatctatgtcgcatctttttcctggtggattcaccgaagggaagcacgttgtgcttcctgaagttcttgcatttttcatttgggaatgttttcttcgttcttgttttcatcatttttgttcacttgttgctgcacattatcttgaacctttcgtcagattttagggaagttgtgtaggatgcatgtaaaatggaaattttgcaggagcaatgaacggagaaaactgagtgcctc-aaaag------------------------------------------------------------------------------------------------------------------------------------------------------------------------------------------------------------------------------------------------------------------------------------------------------------------------------------------------------------
>Albizia_multiflora_Hughes_3090@NODE_1_length_1213_cov_123.547535
------------------tggttccatgtgaaattatatttagtttgtccaaatttcttaactttttttggtgaagttatttaggtcattagttttcatgagtgaccgcctgagctctttagttttctgttaaacatcagtcgcactcactgttttcatgtttactattcagctacgataagagaatggcctgtgcttgatttgcttataactatttattatttttgtcatgatcatgaacttatcttaaagacaaatgactactgtgctattcctcaacaacttaaagatcaattgagtgaaagatatgctggggcaaggcgggcatacttgaaaacaggtggagattttcctttcctctcacgcccagatgaagtcaacttacacctgcagg--tatgagtcat-gggctcccaatcatgctaagggatacttcttgcatcagtcaccttatagccatttgtaaattgttgtttttgacttcttgtctgtattatggcagttacacttgagacgagttggcttggaacctcgacctgacttggttcacagtattccagaagggggtttgggaggaagtcctagcaaagaaagtgggggagatcctgatgagtcgcgtaaagatgatggggggagctcagaaaacccatcttctgaaagtaatccaccctttccctcacaaagctcggaatccaataatttagacaaccaaccacctgaaaattcttcagaaaattgccaccttgttcatcaagctatgtcgcatcttttt------------------gggaagcacattgtgcttcctgaagttcttgcagttttcatttgggaatgctttcttcgttcttgttttcatcatttttgttcacttgttgctgcacattatcttgaacctttcgtcagattttaggcaagttgtgtaggatgcatgtaaaatggaaattttgcaggagcaatgaacggagaaaactgagtgcctc-aaaagtcaaggttgtacttcctgcctaccgagttggatttcagttctttggggacctatatgttcattataattgtaaattattttaaattaggaggatggaactcagaactgtaagctattgttcgagattttatgatttctactgacaattttatgggagtataaacattatcattcttttttttcaattgaagaaagggtgttcagatggtca-gccaattatctgtaagccgggttgggtttggtttgtcccacct---------------------------------------------------------------------------------------------
>Albizia_niopoides_Simon_1601@NODE_1_length_1159_cov_156.372458
---------------------------------------------------------------------------------------------------gagtgaccgcctgagctctttagttttctgttaaacatcagtcgcactcattgttttcatgtttactattcagctacgataagagaatgacctgtgcttgatttgcttataactatttattatttttgtcatgatcatgaacttatcttaaagacaaatgactactgtgctattcctcaacaacttaaagatcaattgagtgaaagatatgccggggcaaggcgggcatacttgaaaactggtggagattttcctttcctctcacgcccagatgaagtcaacttacacctgcaggtatatgagtcatggggctcccaatcatgccaagggatacttcttgcatcagtcaccttatagccatttgtaaattgttgtttttgacttcttgtctgtattatggcagttacacttgagacgagttggcttggaacctcgtcctgacttggttcgcagtattccagaagggggtttgggaggaagtcctagcaaagaaagtgggggagatcctgatgagtcgcgtaaggatgatggggggagctcagaaaacccatcttctgaaagtaatccaccctttccctcacaaagctcggaatccaataatttagacaaccaaccacctgaaaattcttcagaaaattgccaccttgttcatcaagctatgtcgcatctttttcctggtggattcaccgaagggaagcacattgtgcttcctgaacttcttgcagttttcatttgggaatgcttccttcgttcttgttttcatcatttctgttcacttgttgctgcacattatcttgaacctttcgtcagattttaggcaagttgtgtgggatgcatgtaaaatggaaattttgcaggagcaatgaacggagaaaactgagtgcctc-aaaagtcaaggctgtacttcctgcctaccgagttggatttcagttctttggggacctatatgttcattataattgtaaattattttaaactaggaggatggaactcagaactgtaagctattgttcgagattttatgatttctactgacaattttatgggagtataaacattatcattcttttttttcaattgaagaaatggtgttcagatggtcaagccaattatctgtaagccgggttgggtttgatttgtcccacctgg-------------------------------------------------------------------------------------------
>Albizia_subdimidiata_var_minor_Gorts_341@NODE_1_length_869_cov_45.011364
------------------------------------------------------------------------------------------------------------------------------------------------------------------------------------agagaatggcatgtgcttgatttgcttacaactatttattatttttgtcatgatcatgaacttatcttaaagacaaatgactactgtgctattcctcaacaacttaaagatcaattgagtgaaaggtatgccggggcaaggcgggcatacttgaaaacaggtggagattttcctttcctctcacgcccagatgaagtcaacttacacctgcaggtatacgagtcatggggctcccaatcatgccaagggatacttcttgcatcagtcaccttatagccatttgtaaattgttgtttttgacttcttgtctgtattatggcagttacacttgagacgagttggcttggaacctcgacctgacttggttcgcagtattccagaagggggtttgggaggaagtcctagcaaagaaagtgggggagatcctgatgagtcgcgtaaggatgatggggggagctcagaaaacccatcttctgaaagtaatccaccctttccctcacaaagctcggaatccaataatttagacaaccaaccacctgaaaattcttcagaaaattgccaccttgttcatcaagctatgtcgcatctttttcctggtggattcaccgaagggaagcacgttgtgcttcctgaagttcttgcatttttcatttgggaatgttttcttcgttcttgttttcatcatttttgttcacttgttgctgcacattatcttgaacctttcgtcagattttaggcaagctgtgtaggatgcatgtaaaatggaaattttgcaggagcaatgaacggagaaaactgagtgcctc-aaaagtcaaggttgtacttcctgcctaccgagttggatttcagttctttggggacc---------------------------------------------------------------------------------------------------------------------------------------------------------------------------------------------------------------------------------------------------------------------------------------------------------
>Albizia_subdimidiata_var_subdimidiata_Ferreira_210@NODE_1_length_1077_cov_91.075000
----------------------------------------------------------------------------------------------------------------------------------------------------------------------------ctacgataagagaatggtctgtgcttgatttgcttacaactatttattatttttgtcatgatcatgaacttatcttcaagacaaatgactactgtgctattcctcaacaacttaaagatcaattgagtgaaagatatgccggggcaaggcgggcatacttgaaaacaggtggagattttcctttcctctcacgcccagatgaagtcaacttacacctgcaggtatatgagccatggggctcccaatcatgccaagggatactttttgcatcagtcaccttatagccatttgtaaattgttgtttttgacttcttgtctgtattatggcagttacacttgagacgagttggcttggaacctcgacctgacttggttcgcagtattccagaagggggtttgggaggaagtcctagcaaagaaagtgggggagatcctgatgagtcgcgtaaggatgatggggggagctcagaaaacccatcttctgaaagtaatccaccctttccctcacaaagctcggaatccaataatttagacaaccaaccacctgaaaattcttcagaaaattgccaccttgttcatcaatctatgtcgcatctttttcctggtggattcaccgaagggaagcacgttgtgcttcctgaagttcttgcatttttcatttgggaatgttttcttcgttcttgttttcatcatttttgttcacttgttgctgcacattatcttgaacctttcgtcagattttagtgaagttgtgtaggatgcatgtaaaatggaaattttgcaggagcaatgaacggagaaaactgagtgcctc-aaaagtcaaggttgtacttcctgcctaccgagttggatttcagttctttggggacctatatgttcattataattgtaaattattttaaattaggaggatggaactcagaactgtaagctagtgttcgagagtttatga-ttctactgacaattttatgggagtataaacattatcattcttttttttcaattgaagaaagggtgttcagatggtcaggccaattatctgtaggccggggtgggtttgatttgtcc--------------------------------------------------------------------------------------------------
>Albizia_tomentosa_Hughes_648@NODE_1_length_909_cov_119.741587
------------------------------------------------------------------------------------------------------------------------------------------------------------------------------------------------------------------------------------------------------------------------------------------------------------------------------------ccatacttgaaaacaggtggagattttcctttcctctcacggccagatgaagttaacttacacctgcaggtatatgagccatggggttcccaatcataccaagggatacttcttgcatcagtcagcttatagccatttgtaaattgatgtttttgacttcttgtctgtattatggcagttacacttgagacgagttggcttggaacctcgacctgacttggttcgcagtattccagaagggggtttgggaggaagtccaagcaaagaaagtgggggaggtcctgatgagtcgcataaggatgatgggggaagctcagaaaacccatcttctgaaagtaatcctccctttccctcacaaagctcggaatccaataatttagacaaccaaccacctgaaaattcttcagaaaattgccaccttgttcatcaagctatgttacatctttttcctggtggattcgccgaagggaagcacattgtgcttcctgaagttcttgcagtttccatttgggaatgctttcttcgttcttctattcattatttctgttcacttgttgctgtacattatcttgaacctttcgtcagattttaggcaagttctgtaggatgcttgtaagatggaaattttgcaggagcaatgaacgaagagaaccgagtgcctcaaaaagttaaggttgtacttcctgcctaccgagtgggatttcagttctttgggtacctatatgttcattataattgtaaa-tattttaaattaggaggatggaactcagaactgtgtgctattgttcgagattttatgatttctactgacaattttatgggagtataaacattatcattcttttttttcaattgaagaaagggtattcagttggtgaggccaattatctataagccgggtggggt-------------------------------------------------------------------------------------------------------------
>Archidendron_clypearia_Wieringa_1849@NODE_1_length_1271_cov_246.466499
---------------------------------ttatatttagtttgtccaaatttcttaaa-tcttttggtgaag-tatttaggtcattagttttcatgagtgaccgcctgagctcattagttatcccttagacatcagttgcactcactgttttcatgtttaccattcagctacgatgagagaatggcatgtgcttgatttgcttataactatttattattttggtcatgatcgtgaacttatcttaaagacgaatgactactgtgctattcctcaacaacttaaagatcaattgagtgaaagatatgccggggcaaggcgggcatacttgaaaacaggtggagattttcctttcctctcacgcccggatgaagtcaacttacacctgcaggtatatgagccatggggctcccaatcatgccaagggctacttcttgcatcagtcaccttatagccatttgtaaattgttgtttttgacttcttgtctatattatggcagttacacttgagacgagttggcgtggaacctcggcctgacttggttcgcagtattccagaagggggtttgggaggaagtcctagcaaagaaagtgggggagatcatgatgagtcgcgtaaggatgatgggggaagctctgaaaacccatcttctgaaaataatccaccttttccctcacaaagctcggaatccaataatttagacaaccaaccacctgaaaattcttcagaaaattgccaccttgttcatcaagctatgttgcatctttttcatggtggattcaccaaaggaaagcacattgtgcttcctgactttcttgtagttttcatttgggaatgctttcttcgttctcctcttcatcgtttctgttcacttgttgctgtacattaacttgaccctttcgtcagattttaggcaagttgtgtaggatgcatgtaagttggaaattttgcaggagcaatgaacggagaaaactgagtgcctcaaaaagttaaggttgtacttcctgcctaccgagttggatttcagttctttggggacctatatgttcattatacttgtaaattattttaaattaggaggatgtaactcagaactgtaagctattgttcgagattttatgatttctactggcaattttatgggagtataaacattatcattcttttttttcaattgaacaaagggtgttcagatggtcaggccaattatctgtaagccaggttgggtttgatttgtcccacctggttgcttgtcaacgaagtctattcaacccaaattaattgatgaggtttttct----------------------------------------
>Balizia_elegans_Iganci_870@NODE_1_length_1509_cov_139.417598
gtgtctttgtcctatctgtggttccatgtgaaattatatttagtttgtccaaatttcttaaatttttttggtgaagttatttaggtcattagttttcatgagtgaccgcctgagctcattagttttctcttagacataagtcgcactgattgttttcatgtttactattcagctacgataagagaatggcatgtgcttgatttgcttataactatttattatttttgtcatgatcatgaacttatgttaaagacaaatgactactgtgctattcctcaacaacttaaagatcaattgagtgaaagatatgccggggcaaggcgggcatacttgaaaacaggtggagattttcctttcctctcacgcccagatgaagtcaacttacacctgcaggtatgtgagccatggggctcccaatcatgctagaggctacttcttgcatcagtcaccttatagccatttgtaaattgttatttttgacttcttgtctatattatggcagttacacttgagacgagttggcgtggaacctcggcctgacttggttcgcaggattccagaagggggtttgggaggaagtcctagcaaagaaagtgggggagatcctgatgagtcgcgtaaggatgatgagggaagctcggaaaacccatcttctgaaagtaatccaccttttccctcacaaagctcggaatccaataatttagacaaccaaccacctgaaaattcttcagaagattgccacgttgttcatcaagctatgttgcatctttttcctggtggattcaccaaaggaaagcacattgtgcttcctgaagttcttgcagttttcatttgggaatgctttcttcgttcttctcttcatcatttctgttcacttgttgctgtacattatcttgaacctttcgtcagattttaggcaagttatgtaggatgcatgtaagatggaaatttggcaggagcaatgaacggagaaaaccgagtggctcaaaaagttaaggttgtacttcctgcctaccgagttggatttcagttctttggggacctatttgttcattataattgtaaattattttaaattaggaggatggaactcagaactgtaagctattgttcgagattttatgatttctactggcaattttatgggagtataaacattatcattcttttttttcaattgaagaaagggtgttcagatggtcaagccaattacctataagccgggttgggtttgatttgtcccacctggttacttgtcaactaagtctattcaacccaaattaattgttgaggtttttccttatttatatgattgaaatcttatatatagaattaagatt
>Balizia_leucocalyx_Aguilar_1939@NODE_1_length_1604_cov_130.229208
gtgtctttgtcctatctgtggttccatgtgaaattgtatttagtttgtccaaatttcttaaatttttttggtgaagttatttaggtcattagttttcatgagtgaccgcctgggctcattagttttctcttagacataagtcgccctcattgttttcatgtttactatttagctacgataagagaatggcatgtgcttgatttgcttataactatttattatttttgtcatgatcatgaacttaccttaaagacaaatgactactgtgctattcctcaacaacttaaagatcagttgagtgaaagatatgctggggcaaggcgggcatacttgaaaacaggtggagattttcctttcctctctcgcccagatgaagtcaacttacacctgcaggtatatgagccatagggctcccaatcatgctagggactacttcttgcatcagtcaccttatacccatttgtaaattgatgtttttgacttcttgtctatattatggcagttacacttgagacgagttggcgtggaacctcggcctgacttggttcgcaggattccagaagggggtttgggaggaagtcctagcaaagagagtgggggagatcctgatgagtcgcgtaaggatgatgtgggaagctcggaaaacccatcttctgaaagtaatccaccttttccctcacaaagctcggaatccaataatttagacaaccaaccgcctgaaaattcttcagaaaattgccaccttgttcatcaagctatgttgcatctttttcctgatggattcaccaaaggaaagcacattgtgcttcctgaagttcttgcagttttcatttgggaatgctttcttcgttcttctcttcatcatttctgttcacttgttgctgtacattatcttgaacctttcgtcagattttaggcaagttgtgtaggatgcatgtaagatggaaattttgcaggagcaatgaacggagaaaacccagtgcctcaaaaagttaaggttgtacttcctgcctaccgagttggatttcagttctttggggacctatttgttcattataattgtaaattattttaaattaggaggatggaactcagaattgtaagctattgttcgagattttatgatttctactgacaattttatgtgagtataaacattatcattcttttttttcaattgaagaaagggtgttcagatggtcaggccaattatctataagccgggttgggtttgatttgtcccacctggttacttgtcaacaaagtctattcaacccaaattaattgatgaggttttttcttatttatatgattgaaatcttatatatataatgaagatt
>Balizia_spnov_Morim_577@NODE_1_length_1182_cov_264.316770
-------------------------------------------------------------------------------------------------------------------------------------------------------------atgtttactattcagctacgatatgagaatggcatgtgcttgatttgcttataactatttattatttttgtcatgatcatgaacttaccttaaagacaaatgactactgtgctattcctcaacaacttaaagatcaattgagtgaaagatatgctggggcaaggcgggcatacttgaaaacaggtggagattttcctttcctctcacgcccagatgaagtcaacttacacctgcaggtatgtgagccatggggctcccaatcatgctagggactacttcttgcatcagtcaccttacagccatttgtaaattgatatttttgacttcttgtctatattatggcagttacacttgagacgagttggcgtggaacctcggcctgacttggctcgcaggattccagaagggggtttgggaggaagtcctagcaaagaaagtgggggagatcctgatgagtcgcgtaaggatgatgagggaagctcggaaaacccgtcttctgaaagtaatccaccttgtccctcacaaagctcggaatccaataatttagacaaccaaccacctgaaaattcttcagaagattgccacgttgttcatcaagctatgttgcatccttttcctggtggattcaccaaaggaaagcacattgtgcttcctgaagttcctgcggttttcatttgggaatgctttcttcgttcttctcttcatcatttctgttcacttgttgctgtacattatcttgaacctttcgtcagattttaggcaagttgtgtaggatgcatgtaagatggaaattttgcaggagcaatgaacggagaaagcggagtgcctcaaaaagttaaggttgtacttcctgcctaccgagttggatttcagttctttggggacctcgttgttcattataattgtaaattattttaaattaggaggatgaaactcagaactgtaagctattgttcgagattttatgatttctactggcaattttatgggagtataaacattatcattcttttttttcaattgcagaaagggtgttcagatggttaggccaattatctataagccgggttgggtttgatttgtcccacctggttacttgtcaacaaagtctattcaacccaaattaattgatgaggtttttccttatttatatgattgaaatcttatatatataattaaga--
>Cathormion_obliquifoliolatum_Wieringa_6519@NODE_1_length_1219_cov_171.401203
------------------------------------------------------------------------------------------------------------------ctcattagttttcccttagacataagtcgcactcattgttttcatgtttactattcagctacgataagagaatggcatgtgcttgatttgcttataactatttattatttctgtcatgatcatgaacttatgttaaagacaaatgactactgtgctattcctcaacaacttaaagatcaattgagtgaaagatatgccggggcaaggcgggcatacttgaaaacaggtggagattttcctttcctctcacgcccagatgaagtcaacttacacctgcaggtatgtgagccatggggctcccaatcatgctaggggctacttcttgcatcagtcaccttttagccatttgtaaattgatgtttttgacttcttgtctatattatggcagttacacttgagacgagttggcgtggaacctcggcctgacttggttcgcaggattccagaagggggtttgggaggaagtcctagcaaagaaagtgggggagatcctgatgagtcgcgtaaggatgatgagggaagctcggaaaacccatcttctgaaagtaatccaccttttccctcacaaagctcggaatccaataatttagacaaccaaccacctgaaaattcttcagaagattgccccgttgttcaccaagctatgttgcagctttttcctggtggattcaccaaaggaaagcacattgtgcttcctgaagttcttgcagttttcatttggtaatgctttcttcgttcttctcttcatcatttctgttcacttgttgctgtacattatcttgaacctttcgtcagattttaggcaagttgtgtaggatgcatgtaagatggaaatttggcaggagcaatgaacggagaaaaccgagtggctcaaaaagttaaggttgtacttcctgcctaccgagttggatttcagttctttggggacctatttgttctttataattgtaaattattttaaattaggaggatggaactcagaactgtaagctattgttcgagattttatgatttctactggcaattttatgggagtataaacattatcattcttttttttcaattgaagaaagggtgttcagatggtcaggccaattacctataagccgggttgggtttgatttgtcccacctgattacttgtcaacaaagtctattcaacccaaattaattgatgacgtttttccttatttatatgattgaaatcttatatatataa--------
>Cathormion_rhombifolium_Deighton_3618@NODE_1_length_1319_cov_86.268921
---------tcctatctgtggttccatgtgaaattatatttagtttgtccaaatttcttaaatttttttggtgaagttatttaggtcattagtt---------------ctgagctcattagttttctcttagacataagtcgcactcattgttttcatgtttactattcagctacgataagagaatggcatgtgcttgatttgcttataactatttattatttctgtcatgatcatgaacttatgttaaagacaaatgactactgtgctattcctcaacaacttaaagatcaattgagtgaaagatatgccggggcaaggcgggcatacttgaaaacaggtggagattttcctttcctctcacgcccagatgaagtcaacttacacctgcaggtatgtgagccatggggctcccaatcatgctaggggctacttcttgcatcagtcaccttttagccatttgtaaattgatgtttttgacttcttgtctatattatggcagttacacttgagacgagttggcgtggaacctcggcctgacttggttcgcaggattccagaagggggtttgggaggaagtcctagcaaagaaagtgggggagatcctgatgagtcgcgcaaggatgatgagggaagctcggaaaacccatcttctgaaagtaatccaccttttccctcacaaagctcggaatccaataatttagacaaccaaccacctgaaaattcttcagaagattgccacgttgttcatcaagctatgttgcatctttttcctggtggattcaccaaaggaaagcacattgtgcttcctgaagttcttgcagttttcatttgggaatgcttacttcgttcttctcttcatcatttctgttcacttgttgctgtacattatcttgaacctttcgtcagattttaggcaagttatgtaggatgcatgtaagatggaaatttggcaggagcaatgaacggagaaaaccgagtggctcaaaaagttaaggttgtacttcctgcctaccgagttggatttcagttctttggggacctatttgttcattataattgtaaattattttaaattaggaggatggaactcagaactgtaagctattgttcgagattttatgatttctacttgcaagtttatgggagtataaacattatcattcttttttttcaattgaagaaagggtgttcagatggtcaggccaattacctataagccgggttgggtttgatttgtcccacctggttacatgtcaacaaagtctattcaacccaaattaattgatgaggtttttccttatttatatgattgaaatcttatatatataattaagatt
>Enterolobium_cyclocarpum_MWC9020@NODE_1_length_1335_cov_279.997615
gtgtctttgtcctatctgtggttccatgtgaaattatatttagtttgtccaaatttcttaaatttttt--------atatttaggtccttagttttcatgagtgaccgcctgagctcattagttttctcctagacatcagtcgcgctcattgttttcatgtttactactcagcaacgataagagaatggcatgtgcttgatttgcttataactatttattatttttgtcatgatcatgaacttatcttaaagacaaatgactactgtgctattcctcaacaacttaaagatcaattgagtgaaagatatgccggggcaaggcgggcatacttgaaaacaggtggagattttcctttcctctcacgcccagatgaagtgaacttacacctgcaggtatatgagccatagggctcccaatcatgctaggggctacttcttgcatcagtcaccttatatccatttgtaaattgatgtttttgactttttgtttatattatggcagttacacttgagacgagttggcgtggaacctcggcctgacttggttcgcagtgttccagaaggtggtttgggaggaagtcctagcaaagaaagtgggggagatcctgatgagtcgcgtaaggatgatgggggaagctcggaaaacccatcttctgaaagtaatccaccttttccctcacaaggctcggaatccaataatttagacaaccaaccacctgaaaattcttcagaaaattgccatcttgttcatcaagctatgttgcatcattttcctggtagattcaccaaaggaaagcacattgtgcttcctgaagttcttgcagttttcatttgggaatgctttcttcgttcttctcttcatcatttctgttcacttgttgctgtacattatcttgaacctttcgtcagattttaggcaagttgtgtaggatgcatgtaagatggaaattttgcaggagcaatgagcggagaaaacggagtgcctcaaaaagttaaggttgtacttcctgcctaccgagttggatttcagttctttggggacatatatgttcattataaatgtaaattattttaaagtagtaggatagaactcagaactgtaatctattgttcgagattttatgatttctactgacaattttatgggagtataaacattatcattctttcttttaaattgaagaaagggtgttcagatggtcaggccgattatttg-----------------------tcccacccggttacttgtcaacaaagtctattcaattcaaattaattgatgaggtttttccttatttatatgattgaaatcttatatatataattaatatt
>Hydrochorea_corymbosa1_Bonadeu_655@NODE_1_length_1037_cov_214.331976
---------------------------------------------------------------------------------------------------------------------------------------------------------------------------------------------------------------------------------------------------------aagacaaatgactactgtgctattcctcaacaacttaaagatcaattgagtgaaagatatgccggggcaaggcgggcatacttgaaaacaggtggagattttcctttcctctcacgcccagatgaagtcaacttacacctgcaggtatgtgagccatggggctcccaatcatgctaggggctacttcttgcatcagtcacctaatagccatttgtaaattgatgtttttgacttcttgtctatattatggcagttacacttgagacgagttggcgtggaacctcggcctgacttggttcgcaggattccagaagggggtttgggaggaagtcctagcaaagagagtgggggagatcctgatgagtcgcgtaaggatgatgagggaagctcggaaaacccatcttctgaaagtaatccaccttttccctcacaaagctcggaatccaataatttagacaaccaaccacctgaaaattcttcagaagattgccacgttgttcatcaagctatgttgcatctttttcctggtggattcaccaaacgaaagcacattgtgcttcctgaagttcttgcagttttcatttgggaatgctttcttcgttcttctcttcatcatttctgttcacttgttgctgtacattatcttgaaccttttgtcagactttaggcaagttatgtaggatgcatgtaagatggaaatttggcaggagcaatgaacggagaaaaccgagtggctcaaaaagttaaggttgtacttcctgcctaccgagttggatttcagttctttggggacctatttgttcattataattgtaaattattttaaattaggaggatggaactcagaactgtaagctattgttcgagattttatgatttctactggcaattttatgggagtataaacattatcattcttttttttcaattgaagaaagggtgttcggatggtcaggccaattacctataagccgggttgggtttgatttgtcccacctggttacttgtcaacaaagtctattcaacccaaattaat-------------------------------------------------------
>Hydrochorea_corymbosa2_Iganci_862@NODE_2_length_510_cov_362.632967
---------------------------------------------------------------------------------------------------------------------------------------------------------------------------------------------------------------------------------------------------------------------------------------------------------------------------------------------------------------------------------------------------------------------------------------------------------------------------------------------------------------------------------------------------------------------------------------------------------------------------------------------------------------------------------------------------------------------------------------------------------------------------------------------------------------------aggaaagcacattgtgcttcctgaagttcttgcagttttcatttgggaatgctttcttcgttcttctcttcatcatttctgttcacttgttgctgtacattatcttgaacctttcgtcagattttaggcaagttatgtaggatgcatgtaagatggaaatttggcaggagcaatgaacggagaaaaccgagtgcctcaaaaagttaaggttgtacttcctgcctaccgagttggatttcagttctttggggacctatttgttcattataattgtaaattattttaaattaggaggatggaactcagaactgtaagctattgttcgagattttatgatttctactggcaattttatgggagtatagacattatcattcttttttttcaattgaagaaagggtgttcagatggtcaggccaattacctataagccgggttgggtttgatttatcccccctggttacttgtcagcaaagtctattcaacccaaattaattgatgacgtttat------------------------------------------
>Hydrochorea_gonggrijpii_Tillett_45696@NODE_1_length_941_cov_191.673611
-----------------------------------------------------------------------------------------------------------------------------------------------------------------------------------------------------------------------------------tcatgatcatgaacttatcttaaagacaaatgactactgtgctattcctcaacaacttaaagatcaattgagtgaaagatatgccggggcaaggcgggcatacttgaaaacaggtggagattttcctttcctctcacggccagatgaagtcaacttacacctgcaggtatgtgagccatggggctcccaatcatgctaggggctacttcttgcatcagtcacctaatagccatttgtaaattgatgtttttgacttcttgtctatattatggcagttacacttgagacgagttggcgtggaacctcggcctgacttggttcgcaggattccagaagggggtttgggaggaagtcctagcaaagagagtgggggagatcctgatgagtcgcgtaaggatgatgagggaagctcggaaaacccatcttctgaaagtaatctaccttttccctcacaaagctcggaatccaataatttagacaaccaaccacctgaaaattcttcagaagattgccacgttgttcatcaagctatgttgcatctttttcctggtggattcaccaaaggaaagcacattgtgcttcctgaagttcttgcagttttcatttgggaatgctttcttcgttcttctcttcatcatttctgttcacttgttgctgtacattatcttgaaccttttgtcagactttaggcaagttatgtaggatgcatgtaagatggaaatttggcaggagcaatgaacggagaaaaccgagtggctcaaaaagttaaggttgtacttcctgcctaccgagttggatttcagttctttggggacctatttgttcattataattgtaaattattttaaattaggaggatggaactcagaactgtaagctattgttcgagattttatgatttctactggcaattttatgggagtataaacattatcattct-----------------------------------------------------------------------------------------------------------------------------------------------------------------------------
>Jupunba_abbottii_Zanoni_21220@NODE_1_length_1112_cov_146.794203
-----------------------------------------------------------------------------------------------------------------------------------------------------------------------ttcagctacgataagagaatggcatgtgctggatttgcttataactatttattatttttgtcatgatcatgaacttatcttaaagacaaatgactactgcgctattcctcaacaacttaaagatcaattaagtgaaagatatgccggggcaaggcgggcatacttgaaaactggtggagattttcctttcctctcacgcccagatgaagtcaacttacacctgcaggtatatgagccatggggctcccaatcatgcta-gggctacttcttgcatcagtcaccttatagccatttgtaaattgatgtttttgacttcttgtctatattatggcagttacacttgagacgagttggcgtggaacctcggcctgacttggttcgaaggattccaggagggggtttgggaggaagtcctagcaaagaaagtgggggagatcctgatgagtcgcgtaaggatgatgggggaagctcggaaaacccatcttctgaaagtaatccaccttttccctcacaaagctcggaatccaataatttagacaaccaaccacctgaaaattcttcagaagattgccacgttgttcatcaagctatgttgcatctttttcctggtggattcaccaaaggaaagcacattgtgcttactgaagttcttgctgttttcatttgggaatgctttcttcgttcttctcttcatcatt----ttcacttgttgctgtacattatcttgaacctttcgtcagattttaggcaagttgtgtaggatgcatgtaagatggaaattttgcaggagcaatgaacggagaaaaccgagtgcctcaaaaagttaaggttgtacttcctgcctaccgagttggatttcagttctttggggacctatttgttcattataattgtaaattattttaaattaggaggatggaactcagaactgtaagctattgttcgagattttatgatttctactgacaattttatgggagtataaacattatcattcttttttttcaattgaagaaagggtgttcagatggtcaggccaattatctataagccgggttgggtttgatttgtcccacctggttacttgtcaacaaagtctattcaacccaaattaa--------------------------------------------------------
>Jupunba_asplenifolia_Ekman_6383@NODE_1_length_896_cov_62.653236
-----------------------------------------------------------------------------------------------------------------------------------------------------------------------------------------------------------------------------------------------------------------------------------------------------attaagtgaaagatatgccggggcaaggcgggcatacttgaaaactggtggagattttcctttcctctcacgcccagatgaagtcaacttacacctgcaggtatatgagccatggggctcccaatcatgcta-gggctacttcttgcatcagtcaccttatagccatttgtaaattgatgtttttgacttcttgtctatattatggcagttacacttgagacgagttggcgtggaacctcggcctgacttggttcgaaggattccaggagggggtttgggaggaagtcctagcaaagaaagtggtggagatcctgatgagtcgcgtaaggatgatgggggaagctcggaaaagccatcttctgaaagtaatccaccttttccctcacaaagctcggaatccaataatttagacaaccaaccacctgaaaattcttcagaagattgccacgttgttcatcaagctatgttgcatctttttcctggtggattcaccaaaggaaagcacattgtgcttcctgaggttcttgctgttttcatttgggaatgctttcttcgttcttctcttcatcatttctgttcacttgttgctgtacattatctagaacctttcgtcagattttaggcaagttgtgtaggatgcatgtaagatggaaattttgcaggagcaatgaacggagaaaaccgagtgcctcaaaaagttaaggttgtacttcctgcctgccgagttggatttcagttctttggggacctatttgttcattataattgtaaattattttaaattaggaggatggaactcagaactgtaagctattgttcgagattttatgatttctactggcaattttatgggagtataaacattatcattcttttttttcaattgaagaaagggt------------------------------------------------------------------------------------------------------------------------------------------------------
>Jupunba_cochleata_Bonadeu_673@NODE_1_length_1435_cov_124.095729
gtgtctttgtcctatctgtggttccatgtgaaattatatttagtttgtccaaatttcttaaatttttttggtgaag----tttggtccttagttttcatgagtgaccgcctgagctcattagttttctcttagacataagccgcactcattgttttcatgtttactattcagcaacgataagagaatggcatgtgctagatttgcttataactatttattttttttgtcatgatcatgaacttatcttaaagacaaatgactactgtgctattcctcaacaacttaaagatcaattgagtgagagatatgccggggcaaggcgggcatacttgaaaactggtggagattttcctttcctctcacgcccagatgaagtcaacttacacctgcaggtatatgagccatggggctcccaatcatgctagggcctacttcttgcatcagtcaccttatagccatttgtaaattgatatttttgacttcttgtctatattatggcagttacacttgagacgagttggcgtggaacctcggcctgacttggttcgcaggattccagaagggggtttgggaggaagtcctagcaaagaaagtgggggagatcctgatgagtcgcgtaaggatgatggaggaagctcggaaaacccatcttctgaaagtaatccaccttttccctcacaaagctcggaatccaataatttagacaaccaaccacctgaaaattcttcaggagattgccacgttgttcatcaagctatgttgcatctttttcctggtgaattcaccaaaggaaagcacattgtgcttcctgaagttcttgcagttttcatttgggaatgctttcttcgttcttctcttcatcatttctgttcacttgttgctgtacattatcttgaacctttcgtcagattttaggcaagttgtctaggatgcatgtaagatggaaattttgcaggagcaatgaacggagacaaccgagtgcctcgaaaagttaaggttgtacttcctgcctaccgagttggatttcagttctttggggacctttttgttcattataattgtaaattattttaaattaggaggatggaactcagaaatgtaagctattgttcgagattttatgatttctactggcaattttatgggagtataaacattattattcttttttttcaattgaagaaagggtgttcagatggtcaggccaattacctataagccgggttgggtttgatttg-----------------------------------------------------------------------------------------------------
>Jupunba_floribunda_Iganci_883@NODE_1_length_1246_cov_157.562874
gtgtctttgtcctatctgtggttccatgtgaaattatatttagtttgtcctaatttcttaaatttttttggtgaagttatttaggtcattagttttcatgagtgaccgcctgagctcattagttttctcttagacataagtcgcactcattgttttcatgtttactattcagctacgataagagaatggcatgtgcttgatttgcttataactatttattatttttgtcatgatcatgaacatatgttaaagacaaatgactactgtgctattcctcaacaacttaaagatcaattgagtgaaaaatatgccggggcaaggcgggcatacttgaaaacaggtggagattttcctttcctctcacgcccagatgaagtcaacttacacctgcaggtatatgagccatggggctcccaatcatgctaggggctacttcttgcatcagtcaccttatagccatttgtaaattgatatttttgacttcttgtctatattatggcagttacacttgagacgagttggcgtggaacctcggcctgacttggttcgcaggattccagaagggggtttgggaggaagtcctagcaaagaaagtgggggagatcctgatgagtcgcgtaaggatgatgggggaagctcggaaaacccatcttctgaaagtaatccaccttttccctcacaaagctcggaatccaataatttagacaaccaaccacctgaaaattcttcagaagattgccacgttgttcatcaagctatgttgcatctttttcctggtggattcaccaaaggaaagcacattgtgcttcctgaagttcttgcacttttcatttgggaatgctttcttcgttcttctcttcatcatttctgttcacctgttgctgtacattatcttgaacctttcgtcagattttaggcaagttgtgtaggatgcatgtaagatggaaattttgcaggagcaatgaacggagaaaaccgagtgcctcaaaaagttaaggttgtacttcctgcctaccgagttggatttcagttctttggggacctatttgttcattataattgtaaattattttaaattaggaggatggaactcagaactgtaagctattgttcgagattttatgatttcttctggcaattttatgggagtataaacattatcattcttttttttcaattgaagaaagggtgttcagatggtcaggccaattatctataagccgggttgggtttgatttgt----------------------------------------------------------------------------------------------------
>Jupunba_idiopoda_Quesada_1718@NODE_1_length_934_cov_100.757293
-----------------------------------------------------------------------------------------------------------------------------------------------------------------------------------------------------------------------------------------------------------------tgactactgcgctattcctcaacaacttaaagatcaattgagtgaaagatatgccggggcaaggcgggcatacttgaaaactggtggagattttcctttcctctcacgcccagatgaagtcaacttacacctgcaggtatatgagccatggggctcccaatcatgctaggggctacttcttgcatcagtcaccttatagccatttgtaaattgatgtttttgacttcttgtctatattatggcagttacacttgagacgagttggcgtggaacctcggcctgacttggttcgcaggattccaggagggggtttgggaggaagtcctagcaaagaaagtgggggagatcctgatgagtcgcgtaaggatgatgggggaagctcggaaaacccatcttctgaaagtaatccaccttttccctcacaaagctcggaatccaataatttagacaaccaaccacctgaaaattcttcagaagattgccacgttgttcatcaagctatgttgcatctttttcctggtggattcaccaaaggaaagcacattgtgcttcctgaagttcttgctgttttcatttgggaatgctttcttcgttcttctcttcatcatttctgttcacttgttgctgtacattatcttgaacctttcgtcagattttaggcaagttgtgtaggatgcatgtaagatggaaattttgctggagcaatgaacggagaaaaccgagtgcctcaaaaagtcaaggttgtacttcctgcctaccgagttggatttcagttctttggggacctatttgttcattataattgtaaattattttaaattaggaggatggaactcagaactgtaagctattgttcgagattttatgatttctactggcaattttatgggagtataaacattatcattcttttttttcaattgaagaaagggtg-----------------------------------------------------------------------------------------------------------------------------------------------------
>Jupunba_leucophylla_Iganci_839@NODE_1_length_1895_cov_145.104510
gtgtctttgtcctatctgtggttccatgtgaaattatatttagtttgtccaaatttcttaaatttttttggtgaagttatttaggtcattagttttaatgagtgaccgcctgagctcattagttttctcttagacgtaagccgcactcattgttttcatgtttactattcagctacgataagagaatggcatgtgctggatttgcttataactatttattatttttgtcatgatcatgaacttttcttaaagacaaatgactactgtgctattcctcaacaacttaaagatcaattgagtgaaagatatgccggggcaaggcgggcatacttgaaaacaggtggagattttcctttcctctcacgcccagatgaagtcaacttacacctgcaggtatatgagccatggggctcccaatcatgctaggggctgctacttgcatcagtcaccttatagccatttgtaaattgatgtttttgacttcttgtctatattatggcagttacacttgagacgagttggcgtggaacctcggcctgacttggttcgcaggattccagaagggggtttgggaggaagtcctagcaaagaaagtcggggagatcctgatgagtcgcgtaaggatgatgggggaagctcggaaaacccatcttctgaaagtaatccaccttttccctcacaaagctcggaatctaataatttagacaaccaaccacctgaaaattcttcagaagattgccacgttgttcatcaagctatgttgcatctttttcctggtggattcaccaaaggaaagcacattgtgcttcctgaagttcttgcagttttcatttgggaatgctttcttcgttcttctcttcatcatttctgttcacttgttgctgtacattatcttgaacctttcgtcagattttaggcaagttgtgtaggatgcgtgtaagatggaaattttgcaggagcaatgaacggagaaaaccgagtgcctcaaaaagttaaggttgtacttcctgcctaccgagttggatttcagttctttggggacctatttgttcattataattgtaaattattttaaattaggaggatggaactcagaactgtaagctattgttcgagactttatgatttctactggcaattttatgggagtataaacattatcattcttttttttcaattgaagaaagggtgttcagatggtcaggccaattatctataagccgggttgggtttgatttgtcccacctggttacttgtcaacaaagtctattcaacccaaattaattgatgaggtttttccttatttatatgattgaaatcttatatatataattaagatt
>Jupunba_limae_Iganci_261@NODE_1_length_1682_cov_108.028660
gtgtctttgtcctatctgtggttccatgtgaaattatatttagtttgtccaaatttcttaaatttttttggtgaagttatttaggtcattagttttcatgagtgaccacctgagctcattagttttctcttagacataagccgcactcattgttttcatgtttactattcagctacgataagagaatggcatgtgctggatttgcttataactatttattatttttgtcatgatcatgaacttatcttaaagacaaatgactactgtgctattcctcaacaacttaaagatcaattgagtgaaagatatgccggggcaaggcgtgcatacttgaaaacaggtggagattttcctttcctctcacgcccagatgaagtcaacttacacctgcaggtatatttgccatggggctcccaatcatgctaggggctacttcttgcatcagtcgccttatagccattggtaaattgatgtttttgacttcttgtctatattatggcagttacacttgagacgagttggcgtggaacctcggcctgacttggtttgcaggattccagaagggggtttgggaggaagtcctagcaaagaaagtgggggagatcctgatgagtcgcgtaaggatgatgagggaagctcggaaaacccatcttctgaaagtaattcaccttttccctcacaaagctcgggatccaataatttagacaaccaaccacctgaaaattcttcagaaaattgccaccttgttcatcaagctatgttgcatctttttcctggtggattcaccaaaggaaagcacattgtgcttcctgaagttcttgcagttttcatttgggaatgctttcttcgttcttctcttcatcatttctgttcacttgttgctgtacattatcttgaacctttcgtcagattttaggcaagttgtgtaggatgcatgtaagatggaaattttgcaggagcaatgaacggagaaaaccgagtgcctcaaaaagttaaggttgtacttcctgcctaccgagttggatttcagttctttggggacctatttgttcattataattgtaaattattttaaattaggaggatggaactcataactgtaagctattgttcgagattttatgatttctactggcaaatttatgggagtataaacattatcattcttttttttcaattgaagaaagggtgttcagatggtcaggccaattacctataagccgggttgggtttgatttgtcccacccggttacttgtcaacaaagtctattcaacccaaattaattgatgaggtttttccttatttatatgattgaaatcttatatatataattaatatt
>Jupunba_macradenia_Lourteig_3021@NODE_1_length_1085_cov_174.113095
-------------------------------------------------------------------------------------------------------------------------------------------gccgcactcattgttttcatgtttactattcagctacgataagagaatggcatgtgctggatttgcttataactatttattatttttgtcatgatcatgaacttatcttaaagacaaatgactactgtgctattcctcaacaacttaaagatcaattgagtgaaagatatgctggggcaaggcgggcatacttgaaaacaggtggagattttcctttcctctcacgcccagatgaagtcaacttacacctgcaggtatatgagccatggggctcccaatcatgctaggggctacttcttgcatcagtcaccttatagccatttgtaaattgatatttttgacttcttgtctatattatggcagttacacttgagacgagttggcgtggaacctcggcctgacttggttcgcaggattccagaagggggtttgggaggaagtcctagcaaagaaagtgggggagatcctgatgagtcgcgtaaggatgatgggggaagctcggaaaacccatcttctgaaagtaatccaccttttccctcacaaagctcggaatccaataatttagacaaccaaccacctgaaaattcttcagaagattgccacgttgttcatcaagctatgttgcatctttttcctggtggatcctccaaaggaaagcacattgtacttcctgaagttcttgcagttttcatttgggaatgctttctttgttcttctcttcatcatttctgttcacttgttgctgtacattatcttgaacctttcgtcagattttaggcaagttgtgtaggatgcatgtaagatggaaattttgcaggagcaatgaacggagaaaaccgagtgcctcaaaaagttaaggttgtacttcctgcctaccgagttggatttcagttctttggggacctctttgttcattataattgtaaattattttaaattaggaggatggaactcagaactgtaagctattgttcgagattttatgatttctactggcaattttatgggagtataaacattatcattcttttttttcaattgcagaaagggtgttcagatg----------------------------gggtttgatttgtcccacctggtta----------------------------------------------------------------------------------------
>Jupunba_nipensis_Mayo_19662@NODE_1_length_829_cov_56.791223
-----------------------------------------------------------------------------------------------------------------------------------------------------------------------------------------------------------------------------------------------------------------------------------------------------------tgaaagatatgccggggcaaggcgggcatacttgaaaactggtggagattttcctttcctctcacgcccagatgaagtcaacttacacctgcaggtatatgagccatggggctcccaatcatgcta-gggctacttcttgcatcagtcaccttatagccatttgtaaattgatgtttttgacttcttgtctatattatggcagttacacttgagacgagttggcgtggaacctcggcctgacttggttcgaaggattccaggagggggtttgggaggaagtcctagcaaagaaagtgggggagatcctgatgagtcgcgtaaggatgatgggggaagctcggaaaacccatcttctgaaagtaatccaccttttccctcacaaagctcggaatccaataatttagacaaccaaccacctgaaaattcttcagaagattgccacgttgttcatcaagctatgttgcatctttttcctggtggattcaccaaaggaaagcacattgtgcttcctgaggttcttgctgttttcatttgggaatgctttcttcgttcttctcttcatcatttctgttcacttgttgctgtacattatctagaacctttcgtcagattttaggcaagttgtgtaggatgcatgtaagatggaaattttgcaggagcaatgaacggagaaaaccgagtgcctcaaaaagttaaggttgtacttcctgcctaccgagttggatttcagttctttggggacctatttgttcattataattgtaaattattttaaattaggaggatggaactcagaactgtaagctattgttcgagattttatgatttc-------------------------------------------------------------------------------------------------------------------------------------------------------------------------------------------------------------------
>Jupunba_oppositifolia_Liegier_16014@NODE_1_length_885_cov_155.121287
-----------------------------------------------------------------------------------------------------------------------------------------------------------------------------------------------------------------------------------------------------------------------------------------------------------------------tgggggaagctcggaaaacccatcttctgaaagtaatccaccttttccctcacacaataatttagtcaacttacacctgcaggtatatgagccatggggctcccaatcatgct-agggctacttcttgcatcagtcaccttatagccatttgtaaattgatgtttttgacttcttgtctatattatggcagttacacttgagacgagttggcgtggaacctcggcctgacttggttcgaaggattccaggagggggtttgggaggaagtcctagcaaagaaagtgggggagatcctgatgagtcgcgtaaggatgatgggggaagctcggaaaacccatcttctgaaagtaatccaccttttccctcacaaagctcggaatccaataatttagacaaccaaccacctgaaaattcttcagaagattgccacgttgttcatcaagctatgttgcatctttttcctggtggattcaccaaaggaaagcacattgtgcttactgaagttcttgctgttttcatttgggaatgctttcttcgttcttctcttcatcatt----ttcacttgttgctgtacattatcttgaacctttcgtcagattttaggcaagttgtgtaggatgcatgtaagatggaaattttgcaggagcaatgaacggagaaaaccgagtgcctcaaaaagttaaggttgtacttcctgcctaccgagttggatttcagttctttggggacctatttgttcattataattgtaaattattttaaattaggaggatggaactcagaactgtaagctattgttcgagattttatgatttctactgacaattttatgggagtataaacattatcattcttttttttcaattgaagaaaggg-------------------------------------------------------------------------------------------------------------------------------------------------------
>Jupunba_oxyphyllidia_Yonker_6157@NODE_1_length_1117_cov_156.008654
----------------------------------------------------------------------------------------------------------------------------------------------------------------------------------------------------------------------tttattatttttgtcatgatcatgaacttatcttaaagacaaatgactactgcgctattcctcaacaacttaaagatcaattgagtgaaagatatgccggggcaaggcgggcatacttgaaaactggtggagattttcctttcctctcacgaccagatgaagtcaacttacacctgcaggtatatgagccatggggctcccaatcatgctaggggctacttcttgcatcagtcaccttatagccatttgtaaattgatgtttttgacttcttgtctatattgtggcagttacacttgagacgagttggcgtggaacctcggcctgacttggttcgcaggattccaggagggggtttgggaggaagtcctagcaaagaaagtgggggagatcctgatgagtcgcgtaaggatgatgggggaagctcggaaaacccatcttctgaaagtaatccaccttttccttcacagagctcggaatccaataatttagacaaccaaccacctgaaaattcttcagaagattgccacgttgttcatcaagctatgttgcatctttttcctggtggattcaccaaaggaaagcacattgtgcttcctgaagttcttgctgttttcatttgggaatgctttcttcgttcttctcttcatcatttctgttcacttgttgctgtacattatcttgaacctttcgtcagattttaggcaagttgtgtaggatgcatgtaagatggaaattttgcaggagcaatgaacggagaaaaccgagtgcctcaaaaagttaaggttgtacttcctgcctaccgagttggatttcagttctttggggacctatttgttcattataattgtaaattattttaaattaggaggatggaactcagaactgtaagctattgttcgagattttatgatttctactggcaattgtatgggagtataaacattatcattcttttttttcaattgaagaaagggtgttcagatggtcaggccaattatctataagccgggttgggtttgatttgtcccacctggttacttgtcaacaaagtctattcaaccaaaattaactgatgaggtttttccttatttatatgattgaaatcttatatatata---------
>Jupunba_trapezifolia_Simon_1600@NODE_1_length_1219_cov_187.528351
--------------------------------------------------------------------------------------------------------accgcctgagctcattagttttctcttagacgtaagccgcactcattgttttcatgtttactattcagctacgataagagaatggcatgtgctggatttgcttataactatttattatttttgtcatgatcatgaacttttcttaaagacaaatgactactgtgctattcctcaacaacttaaagatcaattgagtgaaagatacgccggggcaaggcgggcatacttgaaaacaggtggagattttcctttcctctcacgcccagatgaagtcaacttacacctgcaggtatatgagccatggggctcccaatcatgctaggggctacttcttgcatcagtcaccttatagccatttgtaaattgatgtttttgacttcttgtctatattatggcagttacacttgagacgagtaggcgtggaacctcggcctgacttggttcgcaggattccagaagggggtttgggaggaagtcctagcaaagaaagtgggggagatcctgatgagtcgcgtaaggatgatgggggaagctcggaaaacccatcttctgaaagtaatccaccttttccctcacaaagctcggaatccaataacttagacaaccaaccacctgaaaattcttcaggagattgccatgttgttcatcaagctatgttgcatctttttcctggtggattcaccaaaggaaagcacattgtgcttcctgaagttcttgcagttttcatttgggaatgctttcttcgttcttctcttcatcatttctgttcacttgttgctgtacattatcttgaacctttcgtcagattttaggctagttgtgtaggatgcatgtaagatggaaatttggcacgagcaatgaacggagaaaaccgagtgcctcaaaaagttaaggttgtacttcctgcctaccgagttggatttcagttctttggggacctatttgttcattataattgtaaattattttaaattaggaggatggaactcaggactgtaagctattgttcgagattttatgatttctactggcaattttatgggagtataaacatgatcattcttttttttcagttgaagaaagggtgttcagatggtcagaccaattacctataagccgggttg-----gatttgtcccacctggttacttgtcaacaaagtctattcaacccaaattaattgatgaggtttttccttatttatatgattgaaatcttatatat------------
>Punjuba_callejasii_Daly_5935@NODE_1_length_878_cov_44.685393
----------------------------------------------------------------------------------------------------------------------------------------------------------------------------------------------------------------------------------------------------tcttaaagacaaatgactattgtgctattcctcaactacttaaagatcaattgagtgaaagatatgccggggcaaggcgggcatacttgaaaacaggtggagattttcctttcctctcacgcccagatgaagtcaacttacacctgcaggtatatgagccatggggctcccaatcatgctaggggctacttcttgcatcagtcgccttatagccatttgtaaattgatgtttttgacttcttgtctatattatggcagttacacttgagacgagttggcgtggaacctcggcctgacttggttcgcagtattccagaagggggtttgggaggaagtcctagcaaaggaagtgggggagatcctgatgagtcacctaaggatgatgggggaagctcggaaaacccatcttctgaaagtaatccaccttttccctcacaaagctcggaatccaataatttagacaaccaaccacctgaaaattcttcagaaaattgccaccttgttcatcaagctatgttgcatcttcttcctggtggattcaccaaaggaaagcacattgtgcttcctgaagttcttgcagttttcatttgggaatgctttcttcgttcttctcttcatcatttctgttcacttgttgctgtacattatcttgaacctttcgtcagattttaggcaagttgtgtaggatgcatgtaagatggaaattttgcaggagcaatgaacggagaaaatcgagtgcctcataaagttaaggttgtacttcctgcctaccgagttggatttcagttctttggggacctatttgttcattataattgtaaattattttaaattaggaggatggaactcagaactgtaagctattgctcgagatttca--------------------------------------------------------------------------------------------------------------------------------------------------------------------------------------------------------------------------
>Punjuba_killipii_Palodorios_6252@NODE_1_length_958_cov_71.014756
----------------------------------------------------------------------------------------------------------------------------------------------------------------------------------------aatggcatgtgcttgatttgcttataactattttttatttttgccatgatcatgaacttatcttaaagacaaatgactactgtgctattcctcaacaacttaaagatcaattgagtgaaagatatgccggggcaaggcgggcatacttgaaaacaggtggagattttcctttcctctcacgcccagatgaagtcaacttacacctgcaggtatatgagccatggggctcccaatcatgctaggggctacttcttgcatcagtcaccttatagccatttgtaaattgatgtttttgacttcttgtctatattatggcagttacacttgagacgagttggcgtggaacctcggcctgacttggttcgcagtattccagaagggggtttgggaggaagtcctagcaaaggaagtgggggagatcctgatgagtcgcgtaaggatgatgggggaagctcggaaaacccatcttctgaaagtaatccaccttttccctcacaaagctcggaatccaataatttagacaaccaaccacctgaaaattcttcagaaaatttccaccttgttcatcaagctatgttgcatctttttcctggtggattcaccgaaggaaagcacattgtgcttcctgaagttcttgcagttttcatttgggaatgctttcttcgttcttctcttcatcatttctgttcacttgttgctgtacattatcttgaacctttcgtcagattttaggcaagttgtgtaggatgcatgtaagatggaaattttgcaggagcaatgaacggagaaaaccgagtgcctcaaaaagttaaggttgtacttcctgcctaccgagttggatttcagttctttggggacctatttgttcattataattgtaaattattttaaattaggaggatggaactcagaactgtaagctattgctcgagattttatgatttctactgacaatttt------------------------------------------------------------------------------------------------------------------------------------------------------------------------------------------------------
>_R_Acacia_rostellifera_Murphy_466@NODE_1_length_1577_cov_199.186000
gtgtctttgtcctatc--tggttccatgtgaaattatttttagtttgtccaaatttcgtaatttttttgggtgaagtta-ttaggtcattggttttcatgagtgaccgcctgagctcattagttttctcttagacatcagtcgcactcattgttttcatgtttactattcagctacgataagagaatggcatgtgcttgatttgcatataactatttattatttttgtcatgatcgtgaacttatcttaaagacgaatgactactgtgctattcctcaacaacttaaagatcaattgagtgaaagatatgccggggctaggcgggcatacttgaaaacaggtggagattttcctttcctctcacgcccggatgaagtcaacttacacctgcaggtatatgagccacggggctcccaatcatgccaagggctgcttcttgcatcagttatcttatagccatttgtaaattgatgtttttgagttcttgtctatattatggcagttacacttgagacgagttggcgtggaacctcggcctgacttggttcgcagtattccagaagggggtttgggaggaagtcctagcaaagaaagtgggggagatcctgatgagtcgcgtaaggatgatgggggaagctcggaaaacccatcttctgaaagtaatccaccttttccctcacagagctcggaatccaataatttagacaaccaaccacctgaaaattcttcagaaaattgccaccttgttcatcaagctatgttgcatctttttcctggtggattcaccaaagaaaggcacattgtgcttcctgaagttcttgcagtaatcatttgggaatcctttcttcgttcttctcttcatcgtttctgttcacttgttgctgtacattatcctgaaccttttgtcggattttaggcaagttgtgtaggatgcatgtaagatggaaattttgctggagcaatgaacggagaaaaccgagtgcctcaaaaagttaaggttgttcttcctgcttaccgagttggatttcagttctttggggacctatatgttcattataattgtaaattattttaaattaggaggatggaacacagaactgtaagctattgttcgagattttataatttctactgacaattttgtggtagtataaacattatcattctcttttttcacttgaagaaagggtgttcagatggtcaggccaattatctgtaagccgggttgggtttgatttctcccacctggttacttgtcaacacagtcaattcaacccaaattaattgatgaggtttttccttatttatatggttgaaatcttacatatacaattgggttt
>_R_Afrocalliandra_redacta_Germishuizen_5585@NODE_2_length_861_cov_99.913265
---------------------ttccatgtgaaatcatgtttagtttat-cgaatttctgaattttttttgacgaag-----------------------------ttatttaggtcaaataattttggcta----------tttgctcattgttttcatgtttactattcagctatgataagagaatggcatgtgcttgatttacttataactatttattctttttgtcatgatcacgaatttatcttaaagacaaatgactactgtgctattcctcaacaacttaaagatcaattgagcgaaagatatgctggggcaaggcgagcatatttgaaaacaggtggagattttcctttcctctcacgcccagatgaagtcaacttacaccttcaggtatataagctatggggttcccagtcat--------------------------actttatagccatttgtaaattcatgtttttgacttcttgtctatgttttggcagttacacttgagacgagttggtgtggaacctcggcctgacttggttcgcagtgttccagaagggggtttgggaggaagtcatagcaaagagagtggggaagatcctgatgagtcacgtaaggatgatgagggatgctccgaaaacccatctgctgaaagtgatccgccttttccctcacaaagcttggaatccaataatttagacgacccaccacctggaaattcttcagaaaatagccacgtggttcatcaagcttcgttacatctctttcctggtgaattcaccaaaggaaagcacgttgtgcctcctgaagttcttgcacttttcgtttgggaattcattcttcattcttctcttcatcatttctgttctctctttgctgtacattatc-tgaacctttcttcggattctaggcaagttgtgtaggatgtttgta-----------------------------------------------------------------------------------------------------------------------------------------------------------------------------------------------------------------------------------------------------------------------------------------------------------------------------------------------------------------------------------------------------------------
>_R_Afrocalliandra_redacta_Germishuizen_5585@NODE_3_length_728_cov_22.064516
-------------------------------------------------------------------------------------------------------------------------------------------------------------------------------------------------------------------------------------------------------------------------------------------------------------------------------------------------------------------------------------------------------------------------------agtcat--------------------------actttatagctgtttgtaaattcatgtttttgacttctcttctatgttttggcagttacacttgagacgagtcggtgtggaacctcggcctgacttggttggcagtgtttcagaaggggatttgggaggaagtcctagcaaagagagtggggaagatcctgatgagtcacgtaaggatgatgagggaagctcggaaaacccatctgctgaaagtaatccgccttttccctcacaaagcttggaatccaataatttagacgaccaaccacctggaaattcttcagaaaatagccacctggttcatcaagcttcgttgcatatctttcctggtggattcaccgaaggaaagcacgttgttcctcctgaagttcttacactttttgtttgggaatgcattcttcgttcttctcttcatcatttctgtttactcgttgctgtacattatcccgaacctttcttcggattctaggcaagtcgtgcaggatgtttgtaagatggaaattttgcaggttcaatgaatgaagaaaactaagtacctcaaaaggctaag---gtgcttcctgccttcggagttggatttcagttctttggggacgtatatgttcattataattgtaaattattttaaagtaggatgatggaactcagaactgtaagccattgttcgagattttatgatttctattgacagttttatgagagtataaac----------------------------------------------------------------------------------------------------------------------------------------------------------------------------------------
>_R_Albizia_coripatensis_Hughes_2433@NODE_1_length_1462_cov_222.416606
gtgtctttgtcctatctgtggttccatgtgaaactatatttagtttgtccaaatttcttaaatttttttggtgaagttatttaggttattagttttcatgagtgaccgcctgagctcattagttttctcttagacatcagtcgcactcattgttttcatgtttactattcatctacaattagagaatggcatgtgcttgatttgcttatagctatttgttgtttttgtcatgatcatgaacttatcttaaagacaaatgactactgtgctattcctcaacaacttaaagatcaattgagtgaaagatatgccggggcaaggcgggcatacttgaaaacaggtggagattttcctttcctctcacgcccagatgaagtcaacttacacctgcaggtatatgagccatggggctcccaatcatgccaagggatacttcttgcatcagtcaccttatagccatttgtaaattgatgtttttgacttcttgtctatattatggcagttacacttgagacgagttggcttggaacctcggcctgacttggttcgcagtatgccagacgggggtttgggaggaagtcctagcaaagaaagtgggggagatcctgatgagtcgcgcaaggatgatgggggaagctcggaaaacccatcttctgaaagtaatccaccttttccctcacaaagctcggaatccaataatttagacaaccaaccacctgaaaattcttcagaaaattgccaccttgttcatcaagctccgttgcatctttttcctggtggattcaccgaagggaagcacattgtgcttcctgaagttcttgcagttttcatttgggaatgctttcttcgttcttctcttcatcatttctgttcacttgttgctgtacattatcttgaacctttcgtcagattttaggcaagttgtgtaggatgcttgtaagatggaaattttgcaggagcaatgaacggagaaaaccgagggcctcaaaaagttcaggttgtacttcctgcctaccgagtgggatttcagttctttgggtacctatatgttcattataattgtaaattattctaaattaggaggatggaactcagaactgtaagctattgttctagattttatgatttctactgacaattttatgggagtataaacattaccattcttttttttcaattgaagaaagggtgttcagatggt-----caattatctataagccgggttgggtttgatttgtcccaccgggttacttgtcaacaaagtctatccaacccaaattaactgacgagatttttccttatttata--attaagatttttt--------------tt
>_R_Albizia_decandra_Vilhena_231@NODE_1_length_683_cov_48.920792
--------------------------------------------------------------------------------------------------------------------------------------------------------------------------------------------------------------------------------------------------------------------------------------------------------------------------------------------------------------------------------------------------------ggtatatgagtcatggggctcccaatcatgccaagggatacttcttgcatcagtcaccttatagccatttgtaaattgttgtttttgacttcttgtctgtattatggcagttacacttgagacgagttggcttggaacctcgacctgacttggttcgcagtattccagaagggggtttgggaggaagtcctagcaaagaaagtgggggagatcctgatgagtcgcgtaaggatgatggggggagctcagaaaacccatcttctgaaagtaatccaccctttccctcacaaagctcggaatccaataatttagacaaccaaccacctgaaaattcttcagaaaattgccaccttgttcatcaagctatgttgcatctttttcctggtggattcaccgaagggaagcacattgtgcttcctgaagttcttgcagttttcatttgggaatgctttcttcgttcttgttttcatcatttttgttcacttgttgctgcacattatcttgaacctttcgtcagattttaggtaagttgtgtaggatgcatgtaaaatggaaattttgcaggagcaatgaacggagaaaactgagtgcctc-aaaagtcaaggttgtacttcctgcctaccgagttggatttcagttctttggggacctatatgttcattataattgtaaatta-------------------------------------------------------------------------------------------------------------------------------------------------------------------------------------------------------------------------------------------------------------------------------
>_R_Albizia_inundata_Wood_26530@NODE_1_length_892_cov_187.614098
----------------------------------------------------------------------------------------------------------------------------------------------------------------------------------------------------------------------------------------------------------------------------------------------------------------------------------------------------------------------tctcacgcccagatgaagtcaacttacacctgcaggtatacgagtcatggggctcccaatcatgccaagggatacttcctgcatcagtcaccttatagccatttgtaaattgttttttttgacttcttgtctgtattatggcagttacacttgagacgagttggcttggaacctcgacctgacttggttcgcagtattccagaagggggtttgggaggaagtcctagcaaagaaagtgggggagatcctgatgagtcgcgtaaggatgatggggggagctcagaaaacccatcttctgaaagtaatccaccctttccctcacaaagctcggaatccaataatttagacaaccaaccacctgaaaattcttcagaaaattgccaccttgttcatcaagctatgtcgcatctttttcctggtggattcaccgaagggaagcacgttgtgcttcctgaagttcttgcatttttcatttgggaatgctttcttcgttcttgttttcatcatttttgttcacttgttgctgcacattatcttgaacctttcgtcagattttaggcaagttgtgtaggatgcatgtaaaatggaaattttgcaggagcaatgaacggagaaaactgagtgcctc-aaaagtcaaggttgtacttcctgcctaccgagttggatttcagttctttggggacctatatgttcattataattgtaaattattttaaattaggaggatggacctcagaactgtaagctattgttcgagattttatgatttctactgacaattttatgggagtataaacattatcattctttttttt-------------------catatggtcaggccaattatctgtaagccgggttggatttgatttgtcccacctcg---------------------------------aattgaggag------------------------------------------------
>_R_Albizia_sinaloensis_Hughes_1576@NODE_1_length_1107_cov_68.146602
---------------------------------------------------------------------------------------------------------------------------------------------------------------------------gctacgataagagaatggcctgtgcttgatttgcttataactattttttttttttgttatgatcatgaacttatcttaaagacaaatgactactgcgctattcctcaacaacttaaagatcaagtgtgtgaaagatatgctggggcaaggcgggcatacttgaaaacaggtggagattttcctttcctctcacggccagatgaagtcaacttacacctgcaggtatatgagccatggggttcccaatcataccaagggatacttcttgcatcagtcaccttatagccatttgtaaattgatgtttttgacttcttgtctgtattatggcagttacacttgagacgagttggcttggaacctcgacctgacttggttcgcagtattccagaagggggtttgggaggaagtccaagcaaagaaagtgggggaggtcctgatgagtcgcacaaggatgatgggggaagctcagaaaacccatcttctgaaagtaatcctccctttccctcacaaagctcggaatccaataatttagacaaccaaccacctgaaaattcttcagaaaattgccaccttgttcatcaagctatgttgcatctttttcctggtggattcgccgaagggaagcacattgtgcttcctgaagttcttgcagtttccatttgggaatgctttcttcgttcctctcttcattatttctgttcacttgttgctgtacattatcttgaacctttcgtcagattttaggcaagttctgtaggatgcttgtaagatggaaattttgcaggagcaatgaacggagagaa--gagtgcctcaaaaagttaaggttgtacttcctgcctaccgagtgggattcaagttctttgggtacctatatgttcattataattgtaaa-tattttaaattaggaggatggaactcagaactgtgtgctattgttcgagattttatgatttctactgacaattttatgggagtataaatattatcattcttttttttcaattgaagaaagggtattcagttggtgaggccaattatctataagccgggtggggtttgatttgtcccacctgcttccttgtcaacaacgtctgttcaa------------------------------------------------------------------
>_R_Albizia_tomentella_Leach_Dunlop_3801@NODE_1_length_1244_cov_229.095973
---------tcctatatgtggttccatgtgaaattatatttagtttgtacaaatttcttgaatttttttc----tttaatttaggtcattagttttcatgagtgaccgcctgagctcattagttttctcttagacatcagtctcactcattgttttcatgtttactattcagctacgataagagaatggcatgtgcttgatttgcttataactatctattatttttgtcgtgatcatgaacttatcttaaagacaaatgactactgtgctattccgcaacaacttaaagatcaattgagtgaaaggtatgccggggcaaggcgggcatacatgaaaacaggtggagattttcctttcctctcacgcccagatgaagtcaacttacacctgcaggtatatgagccatagggctcccaatcatgcgaggggctacttcttgcatcagtcaccttgtatccatttgtaaattgatgtttttaactatttgtctatattatggcagttacacttgagacgagttggcgtggaacctcggcctgacttggttcgcagtgttccagaaaggggtttgggaggaagtcctagcaaagaaagtgggggagatcctgatgagtcgcgtaaggatgatgagggaagctcggaaaacccatcttctgaaagtaatccaccttttccctcacaaagctcgggatccaataatttagacaaccaaccatccgaaaattcttcagaaaattgccaccttgttcatcaagctatgttgcatctttttcctggtggattcaccaaaggaaaacacattgtgcttcctgaagttctggcagttttcatttgggaatggtttcttcgttcttctcttcatcatttctgttcacttgttgctgtacattatcttgaaccttccgtcagattttaggcaagttgtgtaggatgcatgt--gatggaaattttgcaggagcaatgaaccgagaaaaccgagtgcgtcaaaaagttaaggttgtatttcctgcctaccgagttggatttcagtttttt-gggacctatatgttcattataattgtaaattattttaaattaggaggatagaactcagaactgtaagctattgttcaagatattatgatttctactgacaattttatgggagtataaacattatcattcttttctttcaattgaggaaagggtgttcagatggtcaggccaattatctgcaagccgggttgggtttgatttgtcccacctggttactatt-----------------------------------------------------------------------------------
>_R_Albizia_xerophytica_Hughes_1435@NODE_1_length_1104_cov_76.108082
--------------------------------------------------------------------------------------------------------------------------------------------------------------------------------------------------------------tatgactatttattatttttgttatgatcatgaacttatcttaaagacaaatgactactgtgctattcctcaacaacttaaagatcaagtgagtgaaagatatgctggggcaaggcgggcatacttgaaaacaggtggagattttcctttcctctcacggccagatgaagtcaacttacacctgcaggtatatgagccatggagctcccaatcataccaagggatacttcttgcatcagtcaccttatagccatttgtagattgatgtttttgacttcttgtctgtattatggcagttacacttgagacgagttggcttggaacctcgacctgacttggttcgcagtattccagaagggggtttgggaggaagtccaagcaaagaaagtgggggaggtcctgatgagtctcataaggatgatgggggaagctcagaaaacccatcttctgaaagtaatcctccctttccctcacaaagctcggaatccaataatttagacaaccaaccacctgaaaattcttcagaaaattgccaccttgttcatcaagctatgttgcgtctttttcctggtggattcgccgaagggaagcacattgtgcttcctgaagttcttgcagtttccatttgggaatgctttcttcgttcttctcttcatcatttctgttcacttgttgctgtacattatcttgaacctttcgtcagattttaggcaagttctgtaggatgcttgtaagatggaaattttgcaggagcaatgaacggagagaaccgagtgcctcaaaaagttaaggttgtacttcctgcctaccgagtgggatttcagttctttgggtacctatatgttcattataattgtaaattattttaaattaggaggatggaactcagaactgtgtgctattgttcgagattttatgatttctactgacaattttatgggagtataaacattatcattcttttttttcaattgaagaaagggtattcagctggtgaggccaattatctataagccgggtggggtttgatttgtcccacctgcttacttgtcaacaacgtctgttgaacccaaattatttgacgaggtttttccttattt----------------------------------
>_R_Balizia_pedicellaris_Queiroz_15529@NODE_1_length_1505_cov_219.458621
gtgtctttgtcccatctgtggttccatgtgaaattatatttagtttgtccaaatttcttaaatttttttggtgaagttatttaggtcattagttttcatgagcgaccgcctgagctcaatagttttctcttagacataagccgcactcattgttttcatgtttactattcagctacgataagagaatagcatgtgctggatttgcttataactatttattatttttgtcatgatcatgaacttatcttaaagacaaatgactactgtgctattcctcaacaacttaaagatcaattgagtgaaagatatgccggggcaaggcgggcatacttgaaaactggtggagattttcctttcctctcacgcccagatgaagtcaacttgcacctgcaggtatatgagacatggggctcccaatcatgctaggggctacttcttgcatcagtcaccttatagccatttgtaaattgatgtttttgacttcttgtctatattatggcagttacacttgagacgagttggcgtggaacctcggcctgacttggttcgcaggattccagaagggggtttgggaggaagtcctagcaaagagagtgggggagatcctgatgagtcgcgtaaggatgatgggggaagctcggaaaacccatcttctgaaagtaatccaccttttccctcacaaagctcggaatccaataatttagacaaccaaccacctgaaaattcttcagaagactgccacgttgttcatcaagctatgttgcatcttttccctggtggattcaccaaaggaaagcacattgtgcttcctgaagttcttgcagttttcatttgggaatgctttcttcgttcttctcttcatcatttctgctcacttgttgctgtacattatcttgaacctttcgtcagattttaggcaagttgtgtagtatgcatgtaagatggaaatttcgcaggagcaatgaacggagaaaaccgggtgcctcaaaaagttaaggttgtacttcctgcctaccgagttggatttcagttctttggggacctctttgttcattataattgtaaattattttaaattaggaggatggaactcagaactgtatgctattgttcgagattttatgattcctactggcaattttatgggagtataaacactatcattcttttttttcaattgaagaaagggtgttcagatggtcaggccaattacctataagccgggttgggtttgatttgtcccacctggttacttgtcaacaaagtctattcaacccaaattaattgatgaggtttttccttatttatatgattgaaatcttaaatatataattaagatt
>_R_Calliandra_bella_LPQ15696@NODE_1_length_1155_cov_137.773655
gggtctttgttctatctgcggttccatgtgaaatcatatttagtttgtccaat------------------------------------------------------------------------------aatctggttatttgctcattgttttcatgtttactattcagctatgataagagaatggcatgtgcttgctttgcttataactatttattctttttgtcatgatcacgaatttatcttaaagacaaatgactactgcgctattcctcaacaacttaaagatcaattgagcgaaagatatgccggggctaggcgggcatacttgaaaacaggtggagattttcctttcctctcacgcccagatgaagtcaacttacaccttcaggtatatgagctatggggttcccagtcatactaggggctgcttcttgtatcaagtgctttatagtcatttgtaaattcatgtttttgacttcttgtctatattttggcagttacacttgagacgagttggtgtggaacctcggcctgacttggttcgcagtgttccagaagggggtttggggggaagtccgagcaaagatagtggggaagatcctgatgagtcacgtaaggatgatgagggaagctcagaaaacccatcagctgattgtaatccccctttttcctcacaaagctcagaatccaataatttagacgaccaacaacctgaaaattcttcagacaatagccacctggtccatcaagctacgttgcatctctttcctggtggattcaccgaaggaaagcacgttgtgcctccagaagttcttgcacgtttcgtttgggaatgcattcttcgttattctctatatcatttctgttcacttgttgctgtacattatc-tgaacctttcttcggattctagacaagttgtgtaggatctttgtaagatggaaattttgcaggagcaatgaacgaagaaaactaagtacctcaaaagtttaaa---gtacttcctgcctacatagttggatttcggttctttggggacctatatgttcattacaattgtaaattattttaaattaagttaat-taactcggaactgtaagctattgttggagattttgtgatttctaatgacagttttatgggagtataaaca--------------------------------------------------aattat-------------------------------------------------------------------------------------------------------------------------------
>_R_Hydrochorea_corymbosa2_Iganci_862@NODE_1_length_750_cov_283.041727
----------------------------------------------------------------------------------------ttagttttcatgagtgaccgcctgagctcattagttttctcttagacatatgccgcactcattgttttcatgtttaccattcagctacgataagagaatggcatgtgctggatttgcttatgactatttattatttttgtcatgatcatgaacttatcttaaagacaaatgactactgtgctattcctcaacaacttaaagatcaattgagtgaaagatatgccggggcaaggcgggcatacttgaaaacaggtggagattttcctttcctctcacgcccagatgaagtcaacttacacctgcaggtatgtgagccatggggctcccaatcatgctaggggctacttcttgcatcagtcacctaatagccatttgtaaattgatgtttttgacttcttgtctatattatggcagttacacttgagacgagttggcgtggaacctcggcctgacttggttcgcaggattccagaagggggtttgggaggaagtcctagcaaagaaagtgggggagatcctgatgagtcgcgtaaggatgatgagggaagctcggaaaacccatcttctgaaagtaatccaccttttccctcacaaagctcggaatccaataatttagacaaccaaccacctgaaaattcttcagaagattgccacgttgttcatcaagctatgttgcatctttttcctggtggatt------aggaaagcacattgtgcttcctgaagttcttgcagttttcatttgggaatgcttt----------------------------------------------------------------------------------------------------------------------------------------------------------------------------------------------------------------------------------------------------------------------------------------------------------------------------------------------------------------------------------------------------------------------------------------------------------------------------------------------------------------
>_R_Hydrochorea_marginata_Morim_563@NODE_1_length_1645_cov_184.856505
gtgtctttatcccatctgtggttccatttgaaattatatttagtttgtccaaatttcttcaatttttttggtgaagttatttaggtcattagttttcatgagtgaccgcctgagctcattagttttctcttagacataagccgcactcattgttttcatgtttactattcagctacgataagagaatggcatgtgctggatttgcttataactatttattatttttgtcatgatcatgaacttatcttaaagacaaatgactactgtgctattcctcaacaacttaaagatcaattgagtgaaagatatgccggggcaaggcgggcatacttgaaaacaggtggagattttcctttcctctcacggccagatgaagtcaacttacacctgcaggtatgtgagccatggggctcccaatcatgctaggggctacttcttgcatcagtcacctaatagccatttgtaaattgatgtttttgacttcttgtctatattatggcagttacacttgagacgagttggcgtggaacctcggcctgacttggttcgcaggattccagaagggggtttgggaggaagtcctagcaaagagagtgggggagatcctgatgagtcgcgtaaggatgatgagggaagctcggaaaacccatcttctgaaagtaatctaccttttccctcacaaagctcggaatccaataatttagacaaccaaccacctgaaaattcttcagaagattgccacgttgttcatcaagctatgttgcatctttttcctggtggattcaccaaaggaaagcacattgtgcttcctgaagttcttgcagttttcatttgggaatgctttcttcgttcttctcttcatcatttctgttcacttgttgctgtacattatcttgaaccttttgtcagactttaggcaagttatgtaggatgcatgtaagatggaaatttggcaggagcaatgaacggagaaaaccgagtggctcaaaaagttaaggttgtacttcctgcctaccgagttggatttcagttctttggggacctatttgttcattataattgtaaattattttaaattaggaggatggaactcagaactgtaagttattgttctagattttatgatttctactggcaattttatgggagtataaacattatcattcttttttttcaattgaagaaagggtgttcagatggtcaggccaattacctataagccgggttgggtttgatttgtcccacctggttacttgtcagcaaagtctattcaacccaaattaattgatgacgttttcccttatatatgtgattgaagtcttatatatataattaagatt
>_R_Jupunba_barbouriana_Iganci_847@NODE_1_length_1320_cov_169.781979
gtatctttgtcctatctgtggttccatgtgaagttatatttagtttgtccaaatttcttaaatttttttggtgaagttatttaggtcattagttttcatgagtgaccgcctgagcttattagttttctcttagacataagtcgcactcattgttttcatgtttactattcagctacgataagagaatggcatgtgctggatttgcttataactattttttatttttgtcatgatcatgaacttatcttaaagacaaatgactactgcgctattcctcaacaacttaaagatcaattgagtgaaagatatgccggggcaaggcgggcatacttgaaaacaggtggagattttcctttcctctcacgcccagatgaagtcaacttacacctgcaggtatatgagccatggggctcccaatcatgctaggggcgacttcttgcatcagtcaccttatagccatttgtaaattgatatttttgacttcttgtctatattatggcagttacacttgagacgagttggcgtggaacctcggcctgacttggttcgcaggattccagaagggggtttgggaggaagtcctagcaaagaaagtgggggagatcctgatgagtcgcgtaaggatgatgggggaagctcggaaaacccatcttctgaaagtaatccacctttcccctcacaaagctcggaatccaataatttagacaaccaaccacctgaaaattcttcggaagattgccacgttgttcatcaagctatgttgcatctttttcctggtggattcaccaaaggaaagcacattgtgcttcctgaagttcttgcagttttcatttgggaatgctttcttcgttcttctcttcatcatttctgttcacttgttgctgtacattatcttgaacctttcgtcagattttaggcaagttgtgtaggatgcatgtaagatggaaattttgcaggagcaatgaacggagaaaaccgagtgcctcaaaaagttaaggttgtacttcctgcctaccgagttggatttcagttctttggggacctatttgttcgttataattgtaaattattttaaattaggaggatggaactcagaactgtaaggtattgttcgagattttatgatttctactggcagttttatgggagtataaacattatcattcttttttttcaattgaagaaagggtgttcagatggtcaggccaattatcta-------ggttgggtttgatttgtcccacctggttacttgtcaacaaagtctattcaacccaaattaattgatgaggtttttcgttatttatatgattgaaatcttata---------------
>_R_Jupunba_brachystachya_Lima_7438@NODE_1_length_1362_cov_139.782879
--------------------------------------------------aaatttcttagatttttttggtgaagttatttaggtcactagttttcatgagtgaccgcctgagctcattagttttctcttagacataagccgcactcattgttttcatgtttactattcagctacgataagagaatggcatgtgctggatttgcttataactatttattatttttgtcatgatcatgaacttatcttaaagacaaatgactactgtgctattcctcaacaacttaaagatcaattgagtgaaagatatgccggggcaaggcgggcatacttgaaaacaggtggagattttcctttcctctcacgcccagatgaagtcaacttacacctgcaggtatatgagccatggggctcccgatcatgctaggggctacttcttgcatcagtcgccttatagccattggtaaattgatgtttttgacttcttgtctatattatggcagttacacttgagacgagttggcgtggaacctcggcctgacttggttcgcaggattccagaagggggtttgggaggaagtcctagcaaagaaagtgggggagatcctgatgagtcgcgtaaggatgatgagggaagctcggaaaacccatcttctgaaagtaatccaccttttccctcacaaagctcgggatccaataatttagacaaccaaccacttgaaaattcttcagaaaattgccaccttgttcatcaagctatgttgcatctttttcctggtggattcaccaaaggaaagcacattgtgcttcctgaagttcttgcagttttcatttgggaatgctttcttcgttcttctcttcatcatttctgttcacttgttgctgtacattatcttgaacctttcgtcagattttaggcaagttgtgtaggatgcatgtaagatggaaattttgcaggagcaatgaacggagaaaaccgagtgcctcaaaaagttaaggttgtacttcctgcctaccgagttgaatttcagttctttggggacctatttgttcattataattgtaaattattttaaattaggaggatggaactcagaactgtaagctattgttcgagattttatgatttctactggcaattttatgggagtataaacattttcattcttttttttcaattgaagaaagggtgttcagatggtcaggccaattatctataagccgggttgggtttgatttgtcccacctggttacttgtcaacaaagtctattcaacccaaattaattgatgaggtttttccttatttatatgattgaaatcctatatatatagttaagatt
>_R_Jupunba_commutata_Maguire_46145@NODE_1_length_1521_cov_126.619114
gtgtctttgtcctatctgtggttccatgtgaaattatatttagtttgtccaaatttcttaaatttttttggtgaagttatttaggtcattagttttaatgagtgaccgcctgagctcattagttttctcgtagacgtaagccgcactcattgttttcatgtttactattcagctacgataagagaatggcatgtgctggatttgcttataactatttattatttttgtcatgatcatgaacttttcttaaagacaaatgactactgtgctattcctcaacaacttaaagatcaattgagtgaaagatacgccggggcaaggcgggcatacttgaaaacaggtggagattttcctttcctctcacgcccagatgaagtcaacttacacctgcaggtatatgagccatggggctcccaatcatgctaggggctacttcttgcatcagtcaccttatagccatttgtaaattgatgtttttgacttcttgtctatattatggcagttacacttgagacgagttggcgtggaacctcggcctgacttggttcgcaggattccagaagggggtttgggaggaagtcctagcaaagaaagtgggggagatcctgatgagtcgcgtaaggatgatgggggaagctcggaaaacccatcttctgaaagtaatccaccttttccctcacaaagctcggaatccaataatttagacaaccaaccacctgaaaattcttcagaagattgccacgttgttcatcaagctatgttgcatctttttcctggtggattcaccaaaggaaagcacattgtgcttcctgaagttcttgcagttttcatttgggaatgctttcttcgttcttctcttcatcatttctgttcacttgttgctgtacattatcttgaacctttcgtcagattttaggcaagttgtgtaggatgcatgtaagatggaaatttggcaggagcaatgaacggagaaaaccgagtgcctcaaaaagttaaggttgtacttcctgcctaccgagttggatttcagttctttggggacctatttgttcattataattgtaaattattttaaattaggaggatggaactcagaactgtaagctattgttcgagattttatgatttctactggcaattttatgggagtataaacattatcattc-tttttttcaattgaagaaagggtgttcagatggtcaggccaattacctataagccgggttgggtttgatttgtcccacctggttacttgtcaacaaagtctattcaacctaaattaattgatgaggtttttccttatttatatgattgaaatcttatacatataattaagatt
>_R_Jupunba_filamentosa_Lima_7487@NODE_1_length_1541_cov_117.187842
gtgtctttgtcctatctgtggttccatgtgaaattatatttagtttgtccaaatttcttaaatttttttggtgaagatatttaggtcattagttttcatgagtgacctcctgagctcattagttttctcttagacataagccgcattcattgttttcatgtttactattcagctacgataagagaatggcatgtgctggatttgcttataactatttattatttttgtcatgatcatgaacttatcttaaagacaaatgactactgtgctattcctcaacaacttaaagatcaattgagtgaaagatatgctggggcaaggcgggcgtacttgaaaacaggtggagattttcctttcctctcacgcccagatgaagtcaacttacacctgcaggtatatgagccatggggctcccaatcatgctaggggctacttcttgcatcagtcaacttatagccatttgtaaattgatgtttttgacttcttgtctatattttggcagttacacttgagacgagttggcgtggaacctcggcctgacttggttcgcaggattccagaagggggtttgggaggaagtcctagcaaagaaagtgggggagatcctgatgagtcgcgtaaggatgatgagggaagctcggaaaacccatcttctgaaagtaatccaccttttccctcacaaagctcgggatccaataatttagacaaccaaccacctgaaaattcttcagacaattgccacattgttcatcaagctatgttgcatctttttcctggtggattcaccaaagggaagcacattgtgcttcgtgaagttcttgcagttttcatttgggaatgctttcttcgttcttctcttcatcatttctgttcacttgttgctgtacattatcttgaacctttcgtcagattttaggcaagttgtgtaggatgcatgtaagatggaaattttgcaggagcaatgaacggagaaaaccgagtgcctcaaaaagttaaggttgtacttcctgcctaccgagttggatttcagttctttggggacctatttgttcattataattgtaaattattttaaattaggaggatggaactcagaactgtaagctattgttcgagattttatgatttctactggcaattttatgggagtataaacattatcattcttttgtttcaattgaagaaagggtgttcagatggtcaggccaattacctataagccgggttgggtttgatttgtcccacctggttacttgtcaacaaagtatgttcaacccaaattaattgatgaggtttttccttatttatatgattgaaatcttatatatataattaatatt
>_R_Jupunba_laeta_Mori_25147@NODE_1_length_1048_cov_64.250257
-----------------------------------------------------------------------------------------------------------------------------------------------------------------------------------------------------------------------------------------tcatgaacttatcttaaagacaaatgactactgtgctattcctcaacaacttaaagatcaattgagtgaacgatatgccggggcaaggcgggcatacttgaaaacaggtggagattttcctttcctctcacgcccagatgaagtcaacttacacctgcaggtatatgagccatggggctcccaatcacgctaggggctacttcttgcatcagtcaccttatagccatttgtaaattgatgtttttgacttcttgtctatattttggcagttacacttgagacgagttggcgtggaacctcggcctgacttggttcgcaggattccagaagggggtttgggaggaagtcctagcaaagaaagtgggggagatcctgatgagtcgcgtaaggatgatgggggaagctcggaaaacccatcttctgaaagtaatccaccttttccctcacaaagctcgggatccaataatttagacaaccaaccacctgaaaattcttcagaaaattgccaccttgttcatcaagctatgttgcatctttttcctggtggattcaccaaaggaaagcacattgtgcttcctgaagttcttgcagttttcatttgggaatgctttcttcgttcttctcttcatcatttctgttcacttgttgctgtacattatcttgaacctttcgtcagattttaggcaagttgtgtaggatgcatgtaagatggaaattttgcaggagcaatgaacggagaaaaccgagtgcctcaaaaagttaaggttgtacttcctgcctaccgagttggatttcagttctttggggacctatttgttcattataattgtaaattattttaaattaggaggatggaactcagaactgtaagctattgttcgagattttatgatttctactggcaattttatgggagtataaacattatcattcttttttttcaattgaagaaagggtgttcagatggtcaggccaattacctataagccgggttgggtttgatttgtcccacctggttacttgccaacaaagtctattcaacccaaat-----------------------------------------------------------
>_R_Jupunba_langsdorfii_Ribeiro_728@NODE_1_length_1715_cov_104.865079
gtgtctttgtcctatctgtggttccatgtgaatttatatttagtttgtccaaatttcttaaatttttttagtgaagttatttaggtcattagatttcgtgagtgaccgcctgagctcattagttttctcttaggcataagtcgcactcattgttttcatgtttactattcagctacgataagataatggcatgtgctggatttgcttataactatttattatttttgtcatgatcatgaacttatcttaaagacaaatgacttctgtgctattcctcaacaacttaaagatcaattgagtgaaagatatgccggggcaaggcgggcatacttgaaaacaggtggagattttcctttcctctcacgcccagatgaagtcaacttacacctgcaggtatatgagccatggggctcccaatcatgctaggggctacttcttgcatcagtcaccttatagccatttgtaaattgatgtttttgacttcttgtctatattatggcagttacacttgagacgagttggcgtggaacctcggcctgacttggttcgcaggattccagaagggggtttgggaggaagtcctagcaaagaaagtgggggagatcctgatgagtcgcgtaaggatgatgggggaagctcggaaaacccatcttctgaaagtaatccaccttttccctcacaaagctcggaatccaataatttagacaaccaaccacctgaaaattcttcagaagattgccacgttgttcatcaagctatgttgcatctttttcctggtggattcaccaaaggaaagcacattgtgcttcctgaagttcttgcagttttcatttgggaatgctttcttcgttcttctcttcatcatttctgttcacttgttgctgtacattatcttgaacctttcgtcagattttaggcaagttgtgtaggatgcatgtaagatggaaattttgcaggagcaatgaacggagaaaaccgagtgcctcaaaaagttaaggttgtacttcctgcccactgagttggatttcagttctttggggacctatttgttcattataattgtaaattattttaaattaggaggatggaactcagaactgtaagctattgttcgagattttatgatttctactggcaattttatgggagtataaacattatcattcttttttttcaattgaggaaatggtgttcagatggttaggccaattatctataagccgggttgggtttgatttgtcccacctggttacttgtcagcaaagtctattcaacccaaattaattgatgaggtttttccttatttatatgattgaaatcttatatatataattaagatt
>_R_Jupunba_leucophylla_Iganci_839@NODE_2_length_954_cov_127.187001
gtcttcctgtttggtctactattccttttggagtcttacttagtctgcctaaacctcagaaatttttatgatgatatagtaccgagtttaaagttttgtgcataatagtctgattttattttattcatatt-tattttagttgctttaattattcttattattattattttcttaagtagttgagaaataagtggactgttccattagtaggtgtcagttgctaaaatcatgggttgttagtcatttgaattttgaattagagtccatctctttgtaatctgttcaaacctcaataaaatattgaatattcagagagtaaattggtata-------------ggagattctcctgggctgttttaaagagttatgcttactttctctttataacagagtatcttattgttttctcagtt------taaattatattttagaatagacaccttatagccatttgtaaattgatgtttttgacttcttgtctatattatggcagttacacttgagacgagttggcgtggaacctcggcctgacttggtgcgcaggattccagaagggggtttgggaggaagtcctagcaaagaaagtgggggagatcctgatgagtcgcgtaaggatgatgagggaagctcggaaaacccatcttctgaaagtaatccaccttttccctcacaaagctcgggatccaataatttagacaaccaaccacctgaaaactcttcagaaaattgccaccttgttcatcaagctatgttgcatctttttcctggtggattcaccaaaggaaagcacattgtgcttcctgaagttctt----------------------------------------------------------------------------------------------------------------------------------------------------------------------------------------------------------------------------------------------------------------------------------------------------------------------------------------------------------------------------------------------------------------------------------------------------------------------------------------------------------------------------------------
>_R_Jupunba_longipedunculata_Cardona_2682@NODE_1_length_1202_cov_196.792889
-----------------------------------------------------------------ttttggtgaagttatttaggtcattagttttaatgagtgaccgcctgagctcattagttttctcttagacgtaagccgcactcattgttttcatgtttactattcagctacgataagagaatggcatgtgctggatttgcttataactatttattatttttgtcatgatcatgaacttttcttaaagacaaatgactactgtgctattcctcaacaacttaaagatcaattgagtgaaagatatgccggggcaaggcgggcatacttgaaaacaggtggagattttcctttcctctcacgcccagatgaagtcaacttacacctgcaggtatatgagccatggggctcccaatcatgctaggggctacttcttgcatcagtcaccttatagccatttgtaaattgatgtttttgacttcttgtctatattatggcagttacacttgagacgagttggcgtggaacctcggcctgacttggttcgcaggattccagaagggggtttgggaggaagtcctagcaaagaaagtgggggagatcctgatgagtcgcgtgaggatgatgggggaagctcggaaaacccatcttctgaaagtaatccaccttttccctcacaaagctcggaatccaataatttagacaaccaaccacctgaaaattcttcagaagattgccacgttgttcatcaagctatgttgcatctttttcctggtggattcaccaaaggaaagcacattgtgcttcctgaagttcttgcggttttcatttgggaatgctttcttcgttcttctcttcatcatttctgttcacttgttgctgtacattatcttgaacctttcgtcagattttaggcaagttgtgtaggatgcatgtaagatggaaattttgcaggagcaatgaacggagaaaaccgagtgcctcaaaaagttaaggttgtacttcctgcctaccgagttggatttcagttcttcggggacctatttgttcattataattgtaaattattttaaattaggaggatggaactcagaactgtaagctattgttcgagattttatgatttctactgacaattttatgggagtataaacattatcattcttttttttcaattgaagaaagggtgttcggatgggcaggccaattatctataagccgggttgggtttgatttgtcccacctggttacttgtcaacaaagtc-------------------------------------------------------------------------
>_R_Jupunba_microcalyx_Iganci_855@NODE_1_length_1291_cov_196.121087
---------------------------------------------------------------------------------------------------------tagtctgattttattttattcatatt-tattttagttgctttaattattcttattattattattttcttaagtagttgagaaataagtggactgttccattagtaggtgtcagttgctaaaatcatgggttgttagtcatttgaattttgaattagagtccatctctctgtaatctgttcaaacctcaataaaatattgaatattcagagagtaaattggtata-------------ggagattctcctgggctgttttaaagagttgatgcttactttctctttataacatagtatcttattgtttctcagtt------taaattatattttagaatagacaccttatagccatttgtaaattgatgtttttgacttcttgtctatattatggcagttacacttgagacgagttggcgtggaacctcggcctgacttggtgcgcaggattccagaagggggtttgggaggaagtcctagcaaagaaagtgggggagatcctgatgagtcgcgtaaggatgatgagggaagctcggaaaacccatcttctgaaagtaatccaccttttccctcacaaagctcgggatccaataatttagacaaccaaccacctgaaaactcttcagaaaattgccaccttgttcatcaagctatgttgcatctttttcctggtggattcaccaaaggaaagcacattgtgcttcctgaagttcttgcagttttcatttgggaatgctttcttcgttcttctcttcatcatttctgttcacttgttgctgtacattatcttgaacctttcgtcagattttaggcaagttgtgtaggatgcatgtaagatggaaattttgcaggagcaatgaacggagaaaaccgagtgcctcaaaaagttaaggttctacttcctgcctaccgagttggatttcagttcttcggggacctatttgttcattataattgtaaattattttaaattaggaggatggaactcagaactgtaagctattgttcgagattttatgatttctactggcagttttatgggagtataaacattatcattc-tttttttcaattgaagaaagggtgttcagatggtcaggccaattatctataagccgggttgggtttgatttgtcccacctggttacttgtcaacaaagtctattcaacccaaattaattgatgaggtttttccttatttatatgattgaaatcttatatatataattaagatt
>_R_Jupunba_villosa_Borges_423@NODE_1_length_1629_cov_138.597938
gtgtctttgtcctatctgtggttccatgtgaaattatatttagtttgtccaaatttcttaaatttttttggtgaagttatttaggtcattagttttcatgagtgaccgcctgagctcattagttttctcttagacataagccgcactcattgttttcatgtttactattcagctacgataagagaatggcatgtgctggatttgcttataactatttattatttttgtcatgatcatgaacttatcttaaagacaaatgactactgtgctattcctcaacaacttaaagatcaattgagtgaaagatatgccggggcaaggcgggcatacttgaaaacaggtggagattttcctttcctctcacgcccagatgaagtcaacttacacctgcaggtatatgagccatggggctcccaatcatgctaggggttacttcttgcatcagtcaacttatagccatttgtaaattgatgtttttgacttcttgtctatattttggcagttacacttgagacgagttggcgtggaacctcggcctgacttggttcgcaggattccagaagggggtttgggaggaagtcctagcaaagaaagtgggggagatcctgatgagtcgcgtaaggatgatgggggaagctcggaaaacccatcttctgaaagtaatccaccttttccctcacaaagctcggaatccaataatttagacaaccaaccacctgaaaattcttcagaagattgccacgttgttcatcaagctatgttgcatctttttcctggtggattcaccaaaggaaagcacattgtgcttcctgaagttcttgcagttttcattcgggaatgctttcttcgttcttctcttcatcatttctgttcacttgttgctgtacattatcttgaacctttcgtcagattttaggcaagttgtgtaggatgcatgtaagatggaaattttgcaggagcaatgaacggagaaaaccgggtgcctcaaaaagttaaggttgtacttcctgcctaccgagttggatttcagttctttggggacctatttgttcattataattgtaaattattttaaattaggaggatggaactcagaactgtaagctattgttcgagattttatgatttctactggcaattttatgggagtataaacattatcattcttttttttcaattgaagaaagggtgttcagatggtcaggccaattacctataagccgggttgggtttgatttgtcccacctggttacttgtcaacaaagtctattcaacccaaattaattgatgaggtttttccttatttatatgattgaaatcttgtatatataattaatatt
>_R_Punjuba_lehmannii_Escobar_7465@NODE_1_length_1435_cov_109.276878
-------------------------------------atttagtttgtccaaattttttaaatttttttggtgaagttatttagggcattagttttcatgagccaccgcctgagctcattatttttctcttagacataagtcgcactcattgttttcatgtttactattcagctacgataagagaatggcatgtgcttgatttgcttataactattttttatttttgccatgatcatgaacttatcttaaagacaaatgactactgtgctattcctcaacaacttaaagatcaattgagtgaaagatatgccggggcaaggcgggcatacttgaaaacaggtggagattttcctttcctctcacgcccagatgaagtcaacttacacctgcaggtatatgagccatggggctcccaatcatgctaggggctacttcttgcatcagtcaccttatagccatttgtaaattgatgtttttgacttcttgtctatattatggcagttacacttgagacgagttggcgtggaacctcggcctgacttggttcgcagtattccagaagggggtttgggaggaagtcctagcaaaggaagtgggggagatcctgatgagtcgcgtaaggatgatgggggaagctcggaaaacccatcttctgaaagtaatccaccttttccctcacaaagctcggaatccaataatttagacaaccaaccacctgaaaattcttcagaaaattgccaccttgttcatcaagctatgttgcatctttttcctggtggattcaccgaaggaaagcacattgtgcttcctgaagttcttgcagttttcatttgggaatgcttgcttcgttcttctcttcatcatttctgttcacttgttgctgtacattatcttgaacctttcgtcagattttaggcaagttgtgtaggatgcatgtaagatggaaattttgcaggagcaatgaacggagaaaaccgagtgcctcaaaaagttaaggttgtacttcctgcctaccgagttggatttcagttctttggggacctatttgttcattataattgtaaattattttaaattaggaggatggaactcagaactgtaagctattgctcgagattttatgatttctactgacaattttatgggagtattaacattatcattctttttttttatttgaagaaagggtgttcagatggtcaggccaattatctataagccgggttgggtttgatttgtcccacctggttacttgtcaacaaagtctattcaacccaaattaattgatgaggtttttccttatttatatgattgaaatcttatatatataattaagatt
>_R_Punjuba_racemiflora_Jimenez_Soares_3626@NODE_1_length_1217_cov_119.233333
-------------------------------------------------------tcttaaatttttttggtgaagttatttaggtcattagttttcatgagtgaccgcctgagatcattagttttctcttagacataagtcgcactcattgttttcatgtttactattcagctacgataagagaatggcatgtgcttgatttgcttataactatttattatttttgccatgatcatgaacttatcttaaagacaaatgactactgcgctattcctcaactacttaaagatcaattgagtgaaagatatgccggggcaaggcgggcatacttgaaaacaggtggagattttcctttcctctcacgcccagatgaagtcaacttacacctgcaggtatatgagccatgtcgctcccaatcatgctaggggctatttcttgcatcagtcgccttatagccatctgtaaattgatgtttttgacttcttgtctatattatggcagttacacttgagacgagttggcgtggaacctcggcctgacttggttcgcagtattccagaagggggtttgggaggaagtcctagcaaaggaagtgggggagatcctgatgagtcacgtaaggatgatgggggaagctcggaaaacccatctcctgaaagta---------------------------------------------------------------cttcagaaaattgccaccttgttcatcaagctatgttgcatctttttcctggtggattcaccaaaggaaagcacattgtgcttcctgaagttcttgcagttttcatttgggaatgctttcttcgttcttctcttcatcatttctgttcacttgttgctgtacattatcttgaacctttcgtcagattttaggcaagttgtgtaggatgcatgtaagatggaaattttgcaggagcaatgaacggagaaaatcgagtgcctcaaaaagttatggttgtacttcctgcctaccgagttggatttcagttctttggggacctatttgttcattataattgtaaattattttaaattaggaggatggaactcagaactgtaagctattgctcgagatttcgtgatttctactgacaattttatgggagtattaacattatcattcttttttttcaattgaagaaagggtgttcagatggtcaggccaattatctataagccgggttgggtttgatttgttccacctggttacttgtcaacaaagtctgttcaacccaaattaattgatgaggtttttccttatttacatgattgaaatcttatatatataatt------
