# Supplementary material for: A new generic circumscription of Hydrochorea (Leguminosae, Caesalpinioideae, mimosoid clade) with an amphi-Atlantic distribution
Source: PhytoKeys. 2022 Aug 22;205:401–37. doi: 10.3897/phytokeys.205.82775 (PMC9849043; doi:10.3897/phytokeys.205.82775)
Supplement: Supplementary material 1 — Supplementary data file S1 [file phytokeys-205-401_article-82775__-s001.zip › MSC_m24890_comp33991_c0_seq1_exon09.aln-cln]

>Acacia_rostellifera_Murphy_466@NODE_1_length_1371_cov_144.656878
gtctcagaactaaatc--------atgtatgtatgtatgtatatggtttattaaagtggtaagcaataaagattattagatcgtttaattttgatttaaacctttgtgt----ctgagaattattttatgattttgggtcttggattttgaggttgaagcctt-cccctcaccatgcaaaacagagcatagccaccgaatacagaggggataaa--accttgcaacccagtatcaattatctgcaatatgattcggatcttccataattatcagatattttaagaatgtaatttcaatattaacatgtatatatatactcttcaagtttctttttccgactgccaagcctgtaggttcttttaagtaatgaaccacggcttagcctcagatttgcctccaaaagcgtgattgttactgctctcatacttagccaggaggaaacaaaaaaacagccatgaaagattgattgcataaccttgtttactgatctacacaagcaattctacatatgcatcaagtccatggctgccaaggcactgcttcagcttgtacaacgcttggccctctaactgtcgaacccattcctgagatacaccaaatttttttccaatctccgataatgatttctttcctccatcctcgatgccaaatctaagacggattatcctcctttcttttgggttcaagacacttaacaggtttcgcgcatgcctcctcatcatctgttttgcaacactcacatctgggacctcaatcgctgtgtctgcagtgacctcctgcagtaacaagactgtgctcaatcatttatgcttgaaacaaatgttacattatgtcaagaatatattcttaaccacaagacacatggtaaaagtgataactaacatgtattcaacatcaggaggctatcttcac---atgtcacgtcaaagcaatatgacaacaggtatcaaagaagctcgataggaaaaaagtcaggttggaaatgtaatttgtgttaacagggatgtgtttgggttagcagttgaaaagtgagttgagatgaaaaatgactaaaaa--------------------gggtatgaatcttat-------tgaatactaaaat-----------------------------------------acttaattataataaatatgaa--------------ataattaatatattgtaaatgtaggcataaattttttaactaaataatatttctatat
>Albizia_burkartiana_StivalSantos_678@NODE_1_length_867_cov_9.798030
-------------------------------------------------------------------------------------------------------------------------tattttgtgattttgggtcttggattttgaggttgaagccttccccctcaccatgcaaaacagagcatagccaccgaatacaggggggataaaaaaccttgcaacccagtatcaattatctgcaatatgattcggatcttccataattatcagatattttaagaatgtaatttcactattaacatgtatatatatactccccaagtttctttttccgactgccaagcctgtaggttctcttaagtaatgaaccacggcttagcgtcagatttgcccccaaaagcgtgattgttactgctctcatacttagccaggaggaaacaaaaaaacagccatgaaagattgattgcataaccttgtttactgatctacacaagcaattctgaataagcatcaagtccatggctgccaaggcactgcttcagcttgtacaacgcgcggctctctaactgtcgtaccctttccttagatagaccaaatttgtttccaatctctgataatgatttctgttctccatcctcgatgccaaatcttagacgaattatcctcctttcttttgggttcaagacacttaacaggtttcgcgcatgcctcctcatcatctgttttgcaacagtcacatctgggacctcaatcgctgtgtctgcagtaacctcctgcagtaacaagaatgtgctcaatcatttatgcttcaaacaaatgttacaatatgtaaagaatacattcttaaccacaagacacatagtaaaagtgataactaacatgtattcaacatcaggaggctatcttcacagaatgtcacgtcaaagcaatatgacagtaaatatcaagaaatgttgatatagcattgcacaggctattaaacat-------------------------------------------------------------------------------------------------------------------------------------------------------------------------------------------------------------------------------------------------------------------
>Albizia_decandra_Vilhena_231@NODE_1_length_592_cov_36.976699
--------------------------------------------------------------------------------------------------------------------------------------------------------------------------------------------------------------------------------------------------------------------------------------------------------------------------------------------------actgccaagcctgtaggttctcttaagtaatgaaccacagattagcgtcagatttgcctccaaaagcgtgattgttactgctctcatacttagccaggaggaaacaaaaaaacagccatgaaagattgattgcataaccttgtttactgatctacacaagcaattctgcataagcatcaagtccatggctgccaaggcactgcttcagtttgtacaacgctcggctctctaactgtcgaaccctttccttagatagaccaaatttgtttccaatctctgataatgatttctgttctccatcctcgatgccaaatcttagacgaattatcctcctttcttttgggttcaagacacttaacaggtttcgcgcatgcctcctcatcatctgttttgaaacactcacatctgggacctcaatcgctgtgtctgcagtaacctcctgcagtaacaagaatgtgctcaatcatttatccttgaaacaaatgttacaatatgtaaagaatacattgttaaccacaagacacatagtaaaagtgataactaacatgtattcaacatcaggaggctatcttcacagaatgtcacgtcaaag-----------------------------------------------------------------------------------------------------------------------------------------------------------------------------------------------------------------------------------------------------------------------------------------------------------------------------
>Albizia_edwallii_Dalmaso_272@NODE_1_length_697_cov_5.383178
------------------------------------------------------------------------------------------------------------------------------------------------------------------------------------------------------------------taaaagaccttgcaacccagtatcaattatctgcaatatgattcggatcttccataattatcagatattttaagaatgtaatttcaatattaacatgtatatatatactcttcaagtttctttttccgactgccaagcctgtaggttctcttaagtgatgaaccacggcttagcgtcagatttgcctccaaaagcatgattgttactgctctcatacttagccaggaggaaacaaaaaaacagccatgaaagattgattgcataaccttgtttattgatctacacaagcaattctgcatatgcatcaagtccatggctgccaaggcactgcttcagcttgtacaacgctcggctctctaactgtcgaaccctttccttagataggccaaatttgtttccaatctctgataatgatttctgttctccatcctcgatgccaaatcttagacagattatcctcctttcttttgggttcaagacacttaacaggtttcgcgcatgcctcctcatcatctgttttgcaacactcacatctgggatctcaatcgctgtgtctgcagtaacctcctgcagtaacaagaatgtgctcaatcatttatgcttgaaacaaatgttacaatatgtaaagaatatattcttaaccacaagacacatactaaaagtgataa-----------ttaacatcaggaggctatcttcacagaat-----------------------------------------------------------------------------------------------------------------------------------------------------------------------------------------------------------------------------------------------------------------------------------------------------------------------------------------
>Albizia_inundata_Wood_26530@NODE_1_length_998_cov_186.823966
--------------------------------------------ggtttattaaattggtaagcaataaagattattagatcagttaattttgatttaaacctttgtgtaaggctgagaattattttgtgattttggttcttggattttgaggttgaagccttccccctcaccatgcaaaacagagcatagccaccgaatacagagggtataaaagaccttgcaacccagtatcaattatctgcaatatgattcgaatcttccataattatcagatattttaagaatgtaatcttactattaacatgtatatatatactgctcaagtttctttttccgactgtcaagcctgtaggttctcttaagtaatgaaccacagcttagcgtcagatttgcctccaaaagcgtgattgttactgctctcatacttagccaggaggaaacaaaaaaacagccatgaaagattgattgcataaccttgtttactgatctacacaagcaattctgcataagcatcaagtccatggctgccaaggcactgcttcagcttgtacaacgctcggctctctaactgtcgaaccctttccttagatagaccaaatttgtttccaatctctgataatgatttctgttctccatcctcgatgccaaatcttagacgaattatcctcctttcttttgggttcaagacacttaacaggtttcgcgcatgcctcctcatcaactgttttgcaacactcacatctggggcctcaatcgctgtgtctgcagtaacctcctgcagtaacaagaatacgctcaatcatttatccttgaaacaaatgttacaatatgtaaagaatacattcttaaccacaagacacatagtataagtgataactaacatgtattcaacatcaggaggctatcttcacagaatgtcacgtcaaagctatatgacagcaagtatcaagaaatgttgatataacatcgcacaggctactaaatatatttgtaatgtcacaaaaatatttaattcaatcggtgatagataact--------------------------------------------------------------------------------------------------------------------------------------------------------------------------------------------------------------------
>Albizia_multiflora_Hughes_3090@NODE_1_length_1210_cov_123.320388
--------------------------------atatacgtatatggtttattaaattggtaagcaataaagattattagatcagttaattttgatttaaacctttgtgtaaggctgagaattattttgtgattttgggtcttggattttgaggttgaagccttccccctcaccatgcaaaacagagcatagccaccgaatacagaggggataaaagacgttgcaacccagtatcaattatctgcaatatgattcggatcttcgataattataagatattttaagaatgtaatttcactattaacatgtatatatatactcctcaagtttctttttccaactgccaagcctgtaggttctcttaagtaatgaaccacagattagcgtcagatttgcctccaaaagcgtgattgttactgctctcatacttagccaggaggaaacaaaaaaacagccatgaaagattgattgcataaccttgtttactgatctacacaagcaattctgcataagcatcaagtccatggctgccaaggcactgcttcagcttgtacaacgctcggctctctaactgtcgaaccctttccttagatagaccaaatttgtttccaatctctgataatgatttctgttctccatcctcgatgccaaatcttagacgaattatcctcctttcttttgggttcaagacacttaacaggtttcgcgcatgcctcctcatcatctgttttgcaacactcacatctgggacctcaatcgctgtgtctgcagtaacctcctgcagtaacaagaatgtgctcaatcatttatccttgaaacacatgttacaatatgcaaagaatacattcttaaccacaagacacatagtaaaagtg-taactaacatgtattcaacatcaggaggctatcttcacagaatgtcacgtcaaagctatatgacagcaagtatcaagaaatgttgatataacatcgcacaggctactaaatatatttgtaatgtcacaaaaatatttaattcaataggtgatagataactccagactgtcagttgctaaaagtctacagaagtagacatgctagagatggacattattagtatgtaaagactcaaatattccaagtttggcggcaacgtattgttcatgccttcatggagtcgactctgattattaggtatgctgctattagttctcttcattacaaccaaaatcataaggctctcctaacaatcaattactgttcc-----
>Albizia_niopoides_Simon_1601@NODE_1_length_963_cov_142.200903
------------------------------------------------------------------------------------------------------------------------------------------------------------aagccttccccatcaccatgcaaaacagagcatagccaccgaatacaaaggggataaaagaccttgcaacccagtatcaattatctgcaatatgattcggatcttccataattatcagatattttaagaatgtaatttcactattaacatgtatatatatactcctcaagtttctttttccgactgccaagcctgtaggttctcttaagtaatgaaccacggcttagcgtcagatttgcctccaaaagcgtgattgttactgctctcatacttggcaaggaggaaacaaaaaaacagccacgagagattgattgcatgaccttgtttactgatctacacaagcaattctgcataagcatcaagtccatggctgccaaggcactgcctcagcttgtacaacgcgcggctctctaactgtcgaaccctttccttagatagaccaaatttgtttccaatctctgataatgatttctgttccccatcctcgatgccaaatcttagacggattatcctcctttcttttgcgttcaagacacgtaacaggtttcgcgcatgcctcctcatcatctgttttgcaacactcacatctgggacctcaatcgctgtgtctgcagtaacctcctgcggtaacaagaacgtgctcaatcatttatgcttgaaacaaatgttacaatatgtaaagaatgcattcttaaccacaagacacacagtaaaagtgataactaacatgtattcaacatcaggaggctatcttcacagaatgtcacgtcaaagaaatatgacagtaagtatcaagaaatgttgatatggcattgcacaggctactaaacatatttttaatgtcacaaaaatatttaattcaataggtgatagataactccagactgtcagttgctaaaagtctacagaagcagacatgctagagatggacattattagtatgtaaagactccaatattccaa--------------------------------------------------------------------------------------------------------------------------------
>Albizia_sinaloensis_Hughes_1576@NODE_1_length_1149_cov_76.878731
------------------------------------------------------------------------------------ttaattttgatttaaacctttgtgcaaggctgagaattattttgtgattttgtgtcttggattttgaggttgaagccttccccctcaccatgcaaaacagagcatagccgccgaatacagaggggataaaagaccttgcaacccagtatcaattatctgcaatatgattcggatcttccataattatcagatattttaagaatgtaatttcactattaacatgtatatagatactcctcaagtctctttttccgactgccaagcctgtaggttctcttaagtaatgaaccacggcttagcgtcagatttgcctccaaaagcgtgattgttactgctctcatacttagccaggaggaaacaaaaagacagccacgaaagattgattgcataaccttgtttactgatctacacaagcaattctgcataagcatcaagtccatggctgccaaggcactgcttcagcttgtacaacgctcggctctctaactgtcgaaccctttccttagatagaccaaatttgtttccaatctctgataatgatttctgttctccatcctcgatgccaaatcttagacgaattatcctcctttcttttgggttcaagacacttaacaggtttcgcgcatgcctcctcatcatctgtttcgcaacactaacatctgggacctcaattgctgtgtctgcagtaacctcctgcagtaacaagaatgtgctcaatcatttatgcttgaaacaaatgttacaatatgtaaagaatacattcttaaccacaagacacatagtaaaagtgataactaacatgcatgcaacatcaggaggctatcttcacagaatgtcacgtcaaagcaatatgacagtaagtatcaagaaatgttgatatagcattgcacaggctaccaaacatatttgtagtgtcacaaaaatatttaattcaataggtgatagataactccagactgtcagttgctaaaagtctacagaggtagacatgctagagatggacattatttgtatgtaaagactccaatattccaagtttggcggcaacgtatggttcacgccttcatggactcgactctgactattaggtatgctgctattattcctcttcattacaaccaaaatcataaggctctcctaacaatca----------------
>Albizia_subdimidiata_var_subdimidiata_Ferreira_210@NODE_1_length_1041_cov_126.445021
-----------------------------------------------------------------------------------gttaattttgatttaaacctttgtgtaaggctgagaattattttgtgattttgggtcttggattttgaggttgaagccttccccctcaccatgcaaaacagagcatagccaccgaatacagaggggataaaagaccttgcaacccagtatcaattatctgctatatgattcggatcttccataattatcagatagtttaagaatgtaatttcactattaacatgtatatatatactcctcaagtttctttttccgactgccaagcctgtaggttctcttaagtaatgaaccacagcttagcgtcagatttgcctccaaaagcgtgattgttactgctctcatacttagccaggaggaaacaaaaaaacacccatgaaagattgattgcataaccttgtttactgatctacacaagcaattctgcataagcatcaagtccatggctgccaaggcactgcttcagcttgtacaacgctcggctctctaactgtcgaaccctttccttagatagaccaaatttgtttccaatctctgataatgatttctgtgctccatcctcgatgccaaatcttagacgaattatcctcctttcttttgggttcaagacacttaacaggtttcgcgcatgcctcctcatcatctgttttgcaacactcacatctggggcctcaatcgctgtgtctgcagtaacctcctgcagtaacaagaatgcgctcaatcatttatccttgaaacaaatgttacaatatgtaaagaatacattcttaaccacaagacacatagtataagtgataactaacatgtattcaacatcaggaggctatcttcacagaatgtcacgtcaaagctatatgacagcaagtatcaagaaatgttgatataacatcgcacaggctactaaatatgtttgtaatgtcacaaaaatatttaattcaatcggtgatagataactccagacaatcagttgctaaaagtctacagaagtagacatgctagagatggacatttttagcatgtaaagactcaaatattccaagatt----------------------------------------------------------------------------------------------------------------------------
>Albizia_tomentosa_Hughes_648@NODE_1_length_982_cov_110.797790
-----------------------------------------------------------------------attattagatcagttaattttgatttaaacctctgtgcaaggctgagaattattttgtgattttgggtcttggattttgaggttgaagccttccccctcaccatgcaaaacagagcatagccgccgaatacagagcggataaaagaccttgcaacccagtatcaattatctgcaatatgattcggatcttccataattatcagatattttaagaatgtaatttcactattaacatgtatatagacactcctcaagtctctttttccgactgccaagcctgtaggttctcttaagtaatgaaccacggcttagcgtcagatttgcctccaaaagagtgattgttactgctctcatacttagccaggaggaaacaaaaagacagccatgaaagattgattgcataaccttgtttactgatctacacaagcaattctgcataagcatcaagtccatggctgccaaggcactgcttcagcttgtacaacgctcggctctctaactgtcgaaccctttccttagatagaccaaatttgtttccaatctctgataatgatttctgttctccatcctcgatgccaaatcttagacgaattatcctcctttcttttgggttcaagacacttaaaaggtttcgcgcatgcctcctcatcatctgtttcgcaacactaacatctgggacctcaattgctgtgtctgcagtaacctcctgcagtaacaagaatgtgctcaatcatttatgcttgaaacaaatgttacaatatgtaaagaatacattcttaaccacaagacacatagtaaaagtgataactaacatgcatgcaacatcaggaggctatcttcacagaatgtcacgtcaaagcaatatgacagtaagtatcaagaaatgttgatatagcattgcacaggctactaaacatatttgtagtgtcacaaaaatatttaattcaataggtgatagataactccagactgtcagttgcta--------------------------------------------------------------------------------------------------------------------------------------------------------------------------------------------------
>Albizia_xerophytica_Hughes_1435@NODE_1_length_995_cov_93.910675
----------------------------------------------------------------------------------------------tttaaacctttgtgcaaggctgagaattattttgtgattttgggtcttggattttgaggttgaagccttccccctcacaatgcaaaacagagcatagccgccgaatacagaggggataaaagaccttgcaacccagtatcaattatctgcaataggattcggatcttccataattatcagatattttaagaatgtaatttcactattaacatgtatatagatactcctcaagtctctttttccgactgccaagcctgtaggttctcttaagtaatgaaccacggcttagcgtcagatttgcctccaaaagcgtgattgttactgctctcatacttagccaggaggaaacaagaagacagccatgaaagattgattgcataaccttgtttactgatctacacaagtaattctgtataagcatcaagtccatggctgccaaggcactgcttcagcttgtacaacgctcggctctctaactgtcgaaccctttccttagatagaccaaatttgtttccaatctctgataatgatttctgttctccatcctcgatgccgaatcttagacgaattatcctcctttcttttgggttcaagacacttaacaggtttcgcgcatgcctcctcatcatctgtttcgcaacactcacatctgggacctcaatcgctgtgtctgcagtaacctcctgcggtaacaagaatgtgctcaatcatttatgcttgaaacaaatgttacaatatgtaaagaatacattcttaaccacaagacacatagtaaaagtgataactaacatatattcaacatcaggaggctatcttcacagaatgtcacgtcaaagcaatatgacagtaagtatcaagaaatgttgatatagcattgcacaggctactaaccatatttgtagtgtcacaaaaatatttaattcaataggagatagataactccagactgtcagttgctaaaagtcttcagaagtagacatgctagagatggacat--------------------------------------------------------------------------------------------------------------------------------------------------------------
>Archidendron_clypearia_Wieringa_1849@NODE_1_length_983_cov_254.338852
------------------------------------------------------------------------------------------------------------------------------------------------attttgaggttgaagccttccccctaaccatgcaaaacagagcatagccaccgaatacagaggggat-aaagaccttgcaacccagtatcaattatctgcaatatggttcggattttccataattatcagatattttaagaatgtaatttcaatattaacatgtatatatatacttttcaagtttctttttccgactgccaagcctgtaggttcttttaagcaatgaaccacggattagcgtcagatttgcctccaaaagcatgattgttactgctctcgtacttagccaggaggaaacaaaaaaacagccatgaaagattgattgcataaccttgtttactgatctacacaagcaattctgcatatgcatcaagtccatggctgccaaggcactgcttcagcttgtacaacgctcggccctctaactgtcgaaccctttccttagatagaccaaatttgtttccaatctccgataatgatttctgtcctccatcctccatgccaaatcttagacggattatcctcctttcttttgggttcaagacacttaacaggtttcgcgcatgcctcctcatcatctgttttgcaacactcacatctgggacctcaatcgctgtgtctgcagtaacctcctgcagtaacaagaatgtgctcaatcatttatgcttgaaacaaatgttacattatgtgaagaatatattcttaaccacaagacacgaagtagaagtgataactaacatgtattcaacatcaggaggctatcttcacagaatgtcacgtcaaagcaatatgacaataagtatcaagaaatgttgatataacattggacaggctactaaatatatttgtaatgccacaaaaatatttaattcaataggtgatagataactccagactgtcagttgctaaaagtctacagaagtagacatgctagagatggacagtattagtatgtgaagactcaaatattccagatttggcgg-----------------------------------------------------------------------------------------------------------------------
>Balizia_spnov_Morim_577@NODE_1_length_1322_cov_167.280979
gtctcagaactaaatcatgtatgtatgtaggcatatatgtatatggtttattaaatcggtaagcaataaagattattagatcagttaattttgatttaaacctttgtgcaaggctgagaattattttatgattttgggtcttggattttgaggttgaagccttccccctcaccatgcaaaacacagcatagccaccgaatacagaggggataaaagaccttgcaacccagtatcaattatctgcaatatgattcggatcttccataattatcagatattttaagaatgagatttcaatattaacatgtacatatatactcttcaagtttctttttccgactgccaagcctgtaggttcttttaagtaatgaaccacagcttagtgtcagatttgcctccaaaagcgtgattgttactgctctcttacttagccaggaggaaacaataaaacagccatgaaagattgattgcataaccttatttactgatctacacaagcaattctgcatatgcatcaagtccatggctgccaaggcactgcttcagcttgtacaacgctcggctctctaactgtcgaaccctttccttagatagaccaaatttgtttccaatctctgataatgatttctgtactccatcctcaatgccaaatcttagacggattatcctcctttcttttgggttcaagacacttaacaggtttcgcgcatgcctcctcatcatctgttttgcaacactcacttctgggacctcaatcgctgtgtctgcagtaacctcctgcagtaacgagaatgtgctcaatcatttatgcttgaaacaaatgttacaatatgtaaagaatatattcttaaccacaagacacatagtaaaagtgataactaacatgtattcaacatcaggagactatcttcacagaatgtcacgtcaaagcaatatgacaataagtatcaagaaatgttgatataacattgcacggg---ctaaatatatttgtgatgtcacaaaaatatttaattcaataggtgatagataactccagactgtcagttgctaaaagtttacagaagtagacttgccagagatggacattattagtatgtaaagacccaaatattccagatttggcggcaacgtatagttcgtgccttcatggactcg-----------------------------------------------------------------------------------------
>Hydrochorea_corymbosa1_Bonadeu_655@NODE_1_length_865_cov_201.870370
-------------------------------------------------------------------------------------------------------------------------------------ttgggtcttggattttgaggttgaagccttccacctcaccatgcaaaacacagcatagccaccgaatacagaggggataaaagaccttgcaacccagtatcaattatctgcaatatgattcggatcttccataattatcagatattttaagaatttgatttcaatattaacatgtatatatatactcttcaagtttctttttccgacagccaagcctgtaggttcttttaagtaatgaaccacggcttagtgtcagatttgcctccaaaagcgtgattgttactgctctcttacttagccaggaggaaacaaaaaaacagccacgaaagattgattgcataaccttatttactgatctacacaagcaattctgcatatgcatcaagtccatggctgccaaggcactgcttcagcttgtacaacgctcggctctctaactgtcgaaccctttccttagatagaccaaatttgtttccaatctctgataatgatttctgtattccatcctcaatgccaaatcttagacggattatcctcctttcttttgggttcaagacacttaacaggtttcgcgcatgcctcctcatcatctgttttgcaacactcacttctgggacctcaatagctgtgtctgcagtaacctcctgcagtaacaagaatgtgctcaatcatttatgcttgaaacaaatgttacaatatgtaaagaatatattcttaaccacaagacacatagtaaaagtgataactaacatgtattcaacatcaggacactatcttcacagaatgtcacgtcaaagcaatatgacaataagtatcaagaaatgttgatataacattgcacgggctactaaatatatttgtaatg---------------------------------------------------------------------------------------------------------------------------------------------------------------------------------------------------------------------------------------------------------
>Hydrochorea_marginata_Morim_563@NODE_1_length_1439_cov_148.723935
gtctcagaactaaatcatgtatgtatgtaggcatataagtatatagtttattaaatcggtaagcaataaagattattagatcagttaattttgatttaaacctttgtgtaaggctaagaattattttatgattttgggtcttggattttgaggttgaagccttccccctcaccatgcaaaacacagcatagccaccgaatacagaggggataaaagaccttgcaacccagtatcaattatctgcaatatgattcggatcttccataattatcagatattttaagaatttgatttcaatattaacatgtatatatacactcttcaagtttctttttccgactgccaagcctgtaggttcttttaagtaatgaaccacggcttagtgtcagatttacctccaaaagcgtgattgttactgctctcttacttagccaggaggaaacaaaaaaacagccacgaaagattgattgcataaccttatttactgatctacacaagcaattctgcatatgcatcaagtccatggctgccaaggcactgcttcagcttgtacaacgctcggctctctaactgtcgaaccctttccttagatagaccaaatttgtttccaatctctgataatgatttctgtactccatcctcaatgccaaatcttagacggattatcctcctttcttttgggttcaagacacttaacaggtttcgcgcatgcctcctcatcatctgttttgcaacactcacttctgggacctcaatcgctgtgtctgcagtaacctcctgcagtaacaagaatgtgctcaatcatttatgcttgaaacaaatgttacaatatgtaaagaatatattcttaaccacaagacacatagtaaaagtgataactaacatgtattcaacatcaggagactatcttcacagaatgtcacgtcaaagcaatatgacaataagtatcaagaaatgttgatataacattgcacgggctactaaatatatttgtaatgtcacaaaaatatttaattcaataggtgacagataactccagactgtcagttgctaaaagtctacagaagtagacatgccagagatggacatttttagtatataaagactaaaatattccagatttggcggcaacgtatagttcgtgccttcatggactcgactctgattattaggtatgctgctattatttctcttcattacaaccaaaatcaaaaggctctcctaacaatcaattactgttcccgtat
>Jupunba_abbottii_Zanoni_21220@NODE_1_length_952_cov_98.909714
-----------------------------------------------------------------------------------------------------------------------------------------------------------------------------------------gcatagccaccgaatacagaggggataaaagatcttgcaacccagtatcaattatctgcaatatgattcggatcttccataattatcagatattttaagaatgtaatttcaatattaacatgtatatatatactcttcaagtttctttttccgactgccaagcctgtaggttcttttaagtaatgaaccacggcttagcgtcagattttcctccaaaagcgtgattgttactgctctcatacttagccaggaggaaa-aaaaaaacagccatgaaagattgattgcataaccttatttactgatctacacaagcaattctgcatatgcatcaagtccatggctgccaaggcactgcttcagcttgtacaacgctcggctctctaactgtcgaaccctttccttagatagaccaaatttgtttccaatctctgataatgatttctgttctccatcctcaatgccaaatcttagacggattatccttctttcttttgggttcaagacacttaacaggtttcgcgcatgcctcctcatcatctgttttgcaacactcacttctgggacctcaatcgctgtgtctgcagtaacctcctgcagtaacaagaatgtactcaatcatttatgcttgaaacaaatgttacaatatgtaaagaatatattcttaaccacaagacacatagtaaaagtgataactaacatgtattcaacatcaggagactatcttcacagaatgtcacgtcaaagcaatatgacaataagtatcaagaaatgttgatataacattgcacgggctactaaatatatttgtaatgtcacaaaaatatttaattcaataggtgatagataactccagactgtcagttgctacaagtctacagaagtagacatgccagagatggacattattagtatgtaaagactaaaatattccagatttggcggcaacgtatag-------------------------------------------------------------------------------------------------------------
>Jupunba_cochleata_Bonadeu_673@NODE_1_length_753_cov_175.831361
------------------------------------------------------------------------------------------------------------------------------------------------------------------------------------------------------------------------------------------------------------------------------------------------taatttcaatattaacatgtatatatatactcttcaagtttctttttccgactgccaagcctgtaggttcttttaagtaatgaaccacggcttagcgtcagatttgcctccaaaagcgcgattgttactgctctcatacttagccaggaggaaacaaaaaaacagccatgaaagattgattgcataaccttatttactgatctacacaagcaattctgcatatgcatcaagtccatggctgccaaggcactgcttcagcttgtacaacgctcggctctctaactgtcgaaccctttccttagatagaccaaatttgttcccaatctctgataatgatttctgttctccatcctcaatgccaaatcttagacggattatcctcctttcttttgggttcaagacacttaataggtttcgtgcatgcctcctcatcatctgttttgcaacactcacttctgggacctcaatcgctgtgtctgcagtaacctcctgcagtaacaagaatgtgctcaatcatttatgcttgaaacaaatgttacaatatgtaaagaatatattcttaaccacaagacacatagtaaaagtgataactaacatgtattcaacatcaggaggctatcttcacagaatgtcacgtcaaagcaatatgacaataagtatcaagaaatgttgatataacattgcacgggctactaaatatatttgtaatgtcacaaaaatatttaattcaataggtgatagataactccaga---------------------------------------------------------------------------------------------------------------------------------------------------------------------------------------------------------------
>Jupunba_commutata_Maguire_46145@NODE_1_length_1255_cov_101.669779
-tctcagaactaaatcatgtatgtatgtatgcatatatgtatatggtttattaaattggtaagcaataaagattattagatcagttaattttgatttaaacctttgtgaaaggctgagaattattttatgattttgggtgttggattttgaggtttaagccttccccctcaccatgcaaaacacagcataaccaccgaatacagaggggataaaagaccttgcaacccagtatcaattatctgcaatatgattcggatcttccataattatcagatattttaagaatgtaatttcaatattaacatgtatatatatactcttcaagtttctttttccgactgccaagcctgtaggttcttttaagtaatgaaccacggcttagcgtcagatttgcctccaaaagcgtgattgttactgctgtcgtacttagccaggaggaaacaaaaaaacagccatgaaagattgattgcataaccttatttactgatctacacaagcaattctgcatatgcatcaagtccatggctgccaaggcactgcttcagcttgtacaacgctcggctctctaactgtcgaaccctttccttagatagaccaaatttgtttccaatctctgataatgatttctgttctccatcctcgatgccaaatcttagacggattatcctcctttcttttgggttcaagacacttaacaggtttcgcgcatgcctcctcatcatctgttttgcaacactcacttctgggacctcaatcgctgtgtctgcagtaacctcctgcagtaacaagaatgtgctcaatcatttatgcttgaaacaaatgttacaatatgtaaagaatatattcttaaccacaagacacatagtaaaagtgataactaacatgtattcaacatcaggaggctatcttcacagaatgtcacgtcaaagcaatatgacaataagtatcaagaaatgttgatataacattgcacgggctactaaatatatttgtaatgtcacaaaaatatttaattcaataggtgatagataactccagactgtcagttgctaaaagtctacagacgtagacatgccagagatggacattattagtatgtaaagactcaaatattccagatttggcggcaacgtatagttcgtgcctccatggactcgactctgattattaggtatgctgctattatttctcttcattacaaccaaaatcaaaaggctctcctaacaatcaattactgttcccgtat
>Jupunba_filamentosa_Lima_7487@NODE_1_length_1274_cov_99.043442
gtctcagaactaaatcatgtatgtatgtatgcatatatgtatatggtttattaaattggtaagcaataaagattattagatcagttaattttgatttaaacctttgtgtaaggctgagaattattttatgatttt-agtcttggattttgaggtttaagccttccccctcaccatgcaaaacacagcatagccaccgaatacagaggggataaaagaccttgcaacccaatatcaattatctgcaatatgattcggatcttccataattatcagatattttaagaatgtaatttcaatattaacatgtatatatatactcttcaagtttctttttccgactgccaagcctgtagcttcctttaagtaaggaaccacggcttagcgtcagatttgcctccaaaagcgtgattgttactgctctcatacttagccaggaggaaacaaaaaaacagccatgaaagattgattgcataaccttatttactgatctacacaagcaattctgcatatgcatcaagtccatggctgccaaggcactgcttcagcttgtacaacgctcggctctctaactgtcgaaccctttccttagatagaccaaatttgtttccaatctctgataatgatttctgttctccctcctcaatgccaaatcttagacggattatcctcctttcttttgggttcaagacacttaacaggtttcgcgcatgcctcctcatcatctgttttgcaacactcacttctggcacctcaatcgctgtgtctgcagtaacctcctgcagtaacaagaatgtgctcaatcatttatgcttgaaacaaatgttacaatatgtaaagaatatattcttaaccacaagacacgtagtaaaactgataactaacatgtattcaacatcaggaggctatcttcacagaatgtcacgtcaaagcaatatgacgataagtatcaagaaatgttgatataacattgcacgggctactaaatatgtttgtaatgtaacaaaaatatttaattcaataggtgatagataactccagactgtcagttgctaaaagtctacagaagtagacatgccagagatggacattattagtatgtaaagactcaaataatccagatttggcggcaacgtatggttcgtgccttcatggactcgactctgattattaggtatgctgctattatttctcttcattacaaccaaaatcaaaaggctctcctaac---------------------
>Jupunba_floribunda_Iganci_883@NODE_1_length_1441_cov_92.340176
gtctcagaactaaatcatgtatgtatgtatgcatctatgtatatggtttattaaattggtaagcaataaagattattagatcagttaattttgatttaaacctttgtgtgaggctgagaattattttatgattttgggtcttggattttgaggttgaagccttccccctcaccatgcaaaacacagcatagccaccgaatacagaggggataaaagaccttgcaacccagtatcaattatctgcaatatgattcggatcttccataattatcagatattttaagaatgtaatttcaatattaacatgtatatatatactcttcaagtttctttttccgactgccaagcctgtaggttcttttaagtaatgaaccacggcttagcgtcagatttgcctccaaaagcgtgattgttactgctctcatacttagccaggaggaaacaaaaaaacagccatgaaagattgattgcataaccttatttactgatctacacaagcaattctgcatatgcatcaagtccatggctgccaaggcactgcttcagcttgtacaacgctcggctctctaactgtcgaaccctttccttagatagaccaaatttgtttccaatgtctgataatgatttctgttctccatcctcaatgccaaatcttagacggattatcctcctttcttttgggttcaagacacttaacaggtttcgcgcatgcctcctcatcatctgttttgcaacactcagttctgggacctcaatcgctgtgtctgcagtaacctcctgcagtaacaagaatgtgctcaatcatttatgcttgaaacaaatgttacaatatgtaaagaatatattcttaaccaaaagacacatagtaaaagtgataactaacatgtattcaacatcaggaggctatcttcacagaatgtcacgtcaaagcaatatgacaataagtatcaagaaatgttgatataacattgcacgggctactaaatatatttgtaatgtcacaaaaatatttaattcaacaggtgatagataactccagactgtcagttgctaaaagtctacagaagtagacatgccagagatggactttattagtatgtaaagactcaaatattccagatttggcggcaacgtatagttcgtgccttcagggactcgactctgattattaggtatgctgctattatttctcttcattacaactaaaatcaaaaggctctcctaacaatcaattactgttcccgtat
>Jupunba_laeta_Mori_25147@NODE_1_length_818_cov_46.048583
----------------------------------------------------------------------------------------------------------------------------------------------------------------------------------------------------------------------------------ccagtaacaattatctgcagtatgattcggatcttccataattatcagatattttaagaatgtaatttcaatattaacatgtatatatatactcttcaagtttctttttccgcctgccaagcctgtaggttcttttaagtaatgaaccacggcctagcgtcagatttgcctccaaaagcgtgatcgttactgctctcatacttaaccaggaggaaacaaaaaaacagccatgaaagattgattgcataaccttatttactgatctacacaagcaattctgcatatgcatcaagtccatggctgccaaggcactgcttcagcttgtacaacgctcggctctctaactgtcgaaccctttccttagacagaccaaatttgtttccaatctctgataatgatttctgttctccatcctcaatgccaaatcttagacggattatcctcctttcttttgggttcaagacacttaacaggtttcgcgcatgcctcctcatcatctgttttgcaacactcacttctgggacctcaatcgctgtgtctgcagtaacctcctgcagtaacaagaatgtgctcaatcatttatgcttgaaacaaatgttacaatatgtaaagaatatattcttaaccacaagacacatagtaaaagtgataactaacatgtattcaacatcaggaggctatcttcacagaatgtcacgtcaaagcaatatgacaataagtatcaagaaatgttgatataacattgcacgggctactaaatatatttgtattgtcacaaaaatatttaattcgataggtgatagataactccagac--------------------------------------------------------------------------------------------------------------------------------------------------------------------------------------------------------------
>Jupunba_leucophylla_Iganci_839@NODE_1_length_1462_cov_180.537184
gtctcagaactaaatc----atgtatgtatgcatatatgtatatggtttattaaattggtaagcaataaagattattagatcagttaattttgatttaaacctttgtgtaaggctgagaattattttatgatttt-ggtcttggattttgaggtttaagccttccccctcaccatgcaaaacacagcatagccaccgaatacagaggggataaaagaccttgcaacccagtatcaattatctgcaatatgattcggatcttccataattatcagatattttaagaatctaatttccatattaacatgtatatatatactcttcaagtttctttttccgactgccaagcctgtaggttcttttaagtaatgaaccacggcttagcgtcagatttgcctccaaaagcgtgattgttactgctctcatacttagccaggaggaaacaaaaaaacagccatgaaagattgattgcataaccttatttactgatctacacaagcaattctgcatatgcatcaagtccatggctgccaaggcactgcttcagcttgtacaacgctcggctctctaactgtcgaaccctttccttagatagaccaaatttgtttccaatctctgataatgatttctgttctccatcctcaatgccaaatcttagacggattatcctcctttcttttgggttcaagacacttaacaggtttcgcgcatgcctcctcatcatctgttttgcaacactcacttctgggacctcaatcgccgtgtctgcagtaacctcctgcagtaacaagaatgtgctcaatcatttatgcttgaaacagatgttacaatacgtaaagaatatattctaaaccacaagacacatagtaaaagtgataactaacatgtattcaacatcaggaggctatcttcacataatgtcacgtcaaagcaatatgacaataagtatcaagaaatattgatataacattgcacgggctactaaatatatttgtaatgtcacaaaaatatttaattcaataggtggtagataactccagactgtcagttgctaaaattctacagaagtagacatgccagagatggacattattagtatgtaaagactcaaatattccagatttggtggcaacgtaaagttcgtgccttcatggactcgactctgattattaggtatgctgctattatttctcttcattacaaccaaaatcaaaaggctctcctaacaatcaattactgttcccgtat
>Jupunba_longipedunculata_Cardona_2682@NODE_1_length_983_cov_114.960265
--------------------------------------------------------------------------------------------------aacctttgtgtaaggctgagaattattttatgattttgggtcttggattttgaggtttaagccttccccctcaccatgcaaaacacagcatagccaccgaatacagaggggataaaagaccttgcaacccagtatcaattatctgcaatatgattcggatcttccataattatcagatattttaagaatgtaatttcaatattaacatgtatatatatactcttcaagtttctttttccgactgccaagcctgtaggttcttttaagtaatgaaccacggcttagcgtcagatttgcctccaaaagcgtgattgttactgctctcatacttagccaggaggaaacaaaaaaacagccatgaaagattgactgcataaccttattcactgatctacacaagcaattctgcatatgcatcaagtccatggctgccaaggcactgcttcagcttgtacaacgctcggctctctaactgtcgaatcctttccttagatagaccaaatttgtttccaatctctgataatgatttctgttctccatcctcaatgccaaatcttagacggattatcctcctttcttttgggttcaagacacttaacaggtttcgcgcatgcctcctcatcatctgttttgcaacactcacttctgggacctcaatcgctgtgtctgcagtaacctcctgcagtaacaagaatgtgctcaatcatttatgcttgaaacaaatgttacaatatgtaaagaatatattcttaaccacaagacacatagtaaaagtgataactaacatgtattcaacatcaggaggctatcttcacagaatgtcacgtcaaagcaatatgacaataagtatcaagaaatgttgatataacattgcacgggctactaaatatatttgtaatgtcacaaatatatttaattcaataggtgatagataactccagactgtcagttgctaaaagtctacagaagtagacatgccagag----------------------------------------------------------------------------------------------------------------------------------------------------------------------
>Jupunba_macradenia_Lourteig_3021@NODE_1_length_931_cov_87.322014
-----------------------------------------------------------------------------------------------ttaaacctttgtgtaaggctgagaattattttatgattttgggtcttggattttgaggttgaagccttccccctcaccatgcaaaacacagcatagccaccgaatacagaggggataaaagaccttgcaacccagtatcaattatctgcaatatgattcggatcttccataattatcagatattttaagaatgaaatttcaatattaacatgtatatatatacccttcaagtttctttttccgactgccaagcctgtaggttcttttaactaatgaaccacggcttagtgtcagatttgcctccaaaagcgtgattgttactgctctcttacttagccaggaggaaacaataaaacagccatgaaagattgattgcataaccttatttactgatctacacaagcaattctgcatatgcatcaagtccatggctgccaaggcactgcttcagcttgtacaacgctcggctctctaactgtcgaaccctttccttagatagaccaaatttgtttccaatctctgataatgatttctgttctccatcctcaatgccaaatcttagacggattatcctcctttcttttgggttcaagacacttaacaggtttcgcgcatgcctcctcatcatctgttttgcaacactcacttctgggacctcaatcgctgtgtctgcagtaacctcctgcagtaacaagaatgtgctcaatcatttatgcttgaaacaaatgttacaatatgtaaagaatatattcttaaccacaagacacatagtaaaagtgataactaacatgtattcaacatcaggaggctatcttcacagaatgtcacgtcaaagcaatatgacaataaggatcaagaaatattgatataacattgcacgggctactaaatatatttgtaatgtcacaaaaatatttaattgaataggtgg-----------------------------------------------------------------------------------------------------------------------------------------------------------------------------------------------------------------------------
>Jupunba_microcalyx_Iganci_855@NODE_1_length_1499_cov_113.046414
gtctcagaactaaatcatgtatgtatgtatgcatatatgtataaggtttattaaattggtaagaaataaagattattagatcagttaattttgatttaaacctttgtgtaaggctgagaattattttatgatttt-ggtcttggattttgaggtttaagccttccccctcaccatgcaaaacacagcatagccaccgaatacagaggggataaaagaccttgcaacccagtatcaattatctgcaatatgattcggatcttccataattatcagatattttaagaatctaatttccatattaacatgtatatatatactcttcaagtttctttttccgactgccaagcctgtaggttcttttaagtaatgaaccacggcttagcgtcagatttgcctccaaaagcgtgatcgttactgctctcatacttagccaggaggaaacaaaaaaacagccatgaaagattgattgcaaaaccttatttactgatctacacaagcaattctgcatatgcatcaagtccatggctgccaaggcactgcttcagcttgtacaacgctcggctctctaactgtcgaaccctttccttagatagaccaaatttgtttccaatctctgataatgatttctgttctccatcctcaatgccaaatcttagacggattatcctcctttcttttgggttcaagacacttaacaggtttcgcgcatgcctcctcatcatctgttttgcaacactcacttctgggacctcaatcgccgtgtctgcagtaacctcctgcagtaacaagaatgtgctcaatcatttatgcttgaaacagatgttacaatacgtaaagaatatattctaaaccacaagacacatagtaaaagtgataactaacatgtattcaacatcaggaggctatcttcacataatgtcacgtcaaagcaatatgacaataagtatcaagaaatattgatataacattgcacgggctactaaatatatttgtaatgtcacaaaaatatttaattcaataggtggtagataactccagactgtcagttgctaaaattctacagaagtagacatgccagagatggacattattagtatgtaaagactcaaatattccagatttggtggcaacgtaaagttcgtgccttcatggactcgactctgattattaggtatgctgctattatttctcttcattacaaccaaaatcaaaaggctctcctaacaatcaattactgttcccgtat
>Jupunba_nipensis_Mayo_19662@NODE_1_length_594_cov_32.299807
----------------------------------------------------------------------------------------------------------------------------------------------------------------------------------------------------------------------------------------------------------------------------------------------------------------------------------------------------------gcctgtaggttcttttaagtaatgaaccacggcttagcgtcagatttgcctccaaaagcgtgattgttactgctctcatacttagccaggagtaaa-aaaaaaacagccatgaaagattgattgcataaccttatttactgatctacacaagcaattctgcatatgcatcaagtccatggctgccaaggcactgcttcagcttgtacaacgctcggctctctaactgtcgaaccctttccttagatagaccaaatttgtttccaatctctgataatgatttctgttctccatcctcaatgccaaatcttagacggattatccttctttcttttgggttcaagacacttaacaggtttcgcgcatgcctcctcatcatctgttttgcaacactcacttctgggacctcaatcgctgtgtctgcagtaacctcctgcagtaacaagaatgtgctcaatcatttatgcttgaaacaaatgttacaatatgtaaagaatatattcttaaccacaagacacatagtaaaagtgataactaacatgtattcaacatcaggagactatcttcacagaatgtcacgtcaaagcaatatgacaa------------------------------------------------------------------------------------------------------------------------------------------------------------------------------------------------------------------------------------------------------------------------------------------------------------------
>Jupunba_oxyphyllidia_Yonker_6157@NODE_1_length_1028_cov_113.008412
------------------------------------------------------------------------------gatcagttaattttgatttaaacctttgtgtaaggctgagaattattttatgattttgggtcttggattttgaggttgaagccttacccctcaccatgcaaaacacagcatagccaccgaatacagaggggataaaagatcttgcaacccagtatcaattatctgcaatatgattcggatcttccataattatcagatattttaagaatgtaatttcaatattaacatgtatatatatactcttcaagtttctttttccgactgccaagcctgtaggttcttttaagtaatgaaccacgtcttagcgtcagatttgcctccaaaagcgtgattgttactgctctcatacttagccaggagggaaaaaaaaaacagccatgaaagattgattgcataaccttatttactgatctacacaagcaattctgcatatgcatcaagtccatggctgccaaggcactgcttcagcttgtacaacgctcggctctctaactgtcgaaccctttccttagatagaccaaatttgtttccaatctctgataatgatttctgttctccatcctcaatgccaaatcttagacggattatcctcctttcttttgggttcaagacacttaacaggtttcgcgcatgcctcctcatcatctgttttgcaacactcacttctgggacctcaatcgctgtgtctgcagtaacctcctgcagtaacaagaatgtgctcaatcatttatgcttgaaacaaatgttacactatgtgaagaatatattcttaaccacaatacacatagtaaaagtgataactaacatgtattcaacatcaggaggctatcttcacagaatgtcacgtcaaagcactatgacaataagtatcaagaaatgttgatataacattgcacgggctactaaatatatttgtaatgtcacaaaaatatttaattcaataggtgatagataactccagactgtcagttgctaaaagtatacagaagtagacatgccagagatggacattattagtatgtaaacac---------------------------------------------------------------------------------------------------------------------------------------------
>Jupunba_trapezifolia_Simon_1600@NODE_1_length_1039_cov_181.828252
----------------------------atgcatatatgtatatggtttattaaattggtaagcaataaagattattagatcagttaattttgatttaaacctttgtgtaaggctgagaattattttatgattttgggtcttggattttgaggtttaagccttccccctcaccatgcaaaacacagcatagccaccgaatacagaggggataaaagaccttgcaacccagtatcaattatctgcaatatgattcagatcttccataattatcagatattttaagaatgtaatttcaatattaacatgtatatatatactcttcaagtttctttttccgactgccaagcctgtaggttcttttaagtaatgaaccacggcttagcgtcagatttgcctccaaaagcgtgattgttactgctctcatacttagccaggaggaaacaaaaaaacagccatgaaagattgattgcataaccttatttactgatctacacaagcaattctgcatatgcatcaagtccatggctgccaaggcactgcttcagcttgtacaacgctcggctctctaactgtcgaaccctttccttagatagaccaaatttgtttccaatctctgataatgatttctgttctccatcctcaatgccaaatcttagacggattatcctcctttcttttgggttcaagacacttaacaggtttcgcgcatgcctcctcatcatctgttttgcaacactcacttctgggacctcaatcgctgtgtctgcagtaacctcctgcagtaacaagaatgtgctcaatcatttatgcttgaaacaaatgttacaatatgtaaagaatatattcttaaccacaagacacatagtaaaagtgataactaacatgtattcaacatcaggaggctatcttcacagaatgtcacgtcaaagcaatatgacaataagtatcaagaaatgttgatataacattgcacgggctactaaatatatttgtaatgtcacaaaaatatttaattcaataggtgatagataactccagactgtcagttgctaaaagtctacagaag------------------------------------------------------------------------------------------------------------------------------------------------------------------------------------
>Punjuba_callejasii_Daly_5935@NODE_1_length_756_cov_27.453608
---------------------------------------------------------------------------------------------------------------------------------------------------------------------------------------------------------------ggataacagaccttgcaacccagtatcaattatctgcaatatgattcggatcttccataattatcagatattttaagaatgtaatttcaatattaacatgtatatatatactcttcaagtttctttttccgactgccaagcctgtaggttcttttaagtaatgaaccatggcttagcgtcagatttgcctccaaaagcgtgattgttactgatctcatacttagccaggagg-aacaaaaaaacagccatgaaagattgattgcataaccttgtttactgatctacacgagcaattctgcatatgcatctagtccatggctgccaaggcactgcttcagcttgtacaacgctcggctctctaactgtcgaaccctttccttagatagaccaaatttgtttccaatctctgataatgatttctgttttccatcctcgatgccaaatcttagacggattatcctcctttcttttgggttcaagacacttaacaggtttcgcgcatgcctcctcatcatctgttttgcaacactcacatctgggacctcaatcgctgtgtctgcagtaacctcctgcagtaacaagaatgtgctcaatcatttatgcttgaaacaaatgttacaatatgtaca---------------------------------------------------------------------------------------------------------------------------------------------------------------------------------------------------------------------------------------------------------------------------------------------------------ttagttcatgccttcatggactcgactctgcttattaggtatgctgctattatttctcttcattacaaccaaaatcaaaaggctctcctaacaatcacttactgttcccgtat
>Punjuba_racemiflora_Jimenez_Soares_3626@NODE_1_length_1105_cov_123.157588
-----------------------------------------------------------------------------ggatcagttaattttgatttaaacctttgtgtaaggctgagaattattttatgattttgggtcttggattttgcggctgaagcattccccctcaccatgcaaaacagagcatagccaccgaatacagaggggataaaagaccttgcaacccagtatcaattatctgcaatatgattcggatcttccataattatcagatattttaagaatgtaatttcaatattaacatgtatatttatactcttcaagtttctttttccgactgccaagcctgtaggttcttttaagtaatgaaccatggcttagcgtcagatttgcctccaaaagcgtgattgttactgatctcatacttagccaggaggaaacaaaaaaacagccatgaaagattgattgcataaccttgtttactgatctacacaagcaattctgcatatgcatctagtccatggctgccaaggcactgcttcagcttgtacaacgctcggctctctaactgtcgaaccctttccttagatagaccaaatttgtttccaatctctgataatgatttctgttctccatcctcgatgccaaatcttagacggattatcctcctttcttttgggttcaagacacttaacaggtttcgcgcatgcctcctcatcatctgttttgcaacactcacatctgggacctcaatcgctgtgtctgcagtaacctcctgcagtaacaagaatgtgctcaatcatttatgcttgaaacaaatgttacaatatgtaaagaatatattcttaaccacaagacacatagtaaaagtgataactaacatgtattcaacatcaggaggctatcttcacagaatgtcacgtcaaagcaatatgacaataagtatcaagaaatgttgatttaacattgcacaggctactaaatatatttgtaatgtcacaaaaatatttaattcaataggtgatagataactccagactgtcagttgctaaaagtctacagaagtagacatgctagagatggacattattagtatgtgaagactcaaatattaaagatttggcggcaacgtatagttcatgccttcatggactcgactctgattattaggtatgctgct-----------------------------------------------------------------
>_R_Albizia_adinocephala_FHO33_88@NODE_1_length_1503_cov_96.806452
gtctcagaactaaatcatgtatgtatgcatgcatatatgtatatggtttattaaattggtaagcaataaagattattagatcggttaattttgatttaaacctttgtgcaaggctgagaattattttgtgattttgggtcttggattttgaggttgaagccttccccctcaccatgcgaaacagaatctagccgccgaatacagaggggataaaagaccttgcaacccagtatcaattttctgcaatatgattcggatcttccataattatcagatattttaagaatgtaatttcactattaacatgtatatagatactcctcaagtctctttttccgactgccaagcctgtaggttctcttaagtaatgaaccacggcttagcgtcagatttgcctgcaaaagcgtgattgttactgctctcatacttagccaggaggaaacaaaaagacagccattgaagattgattgcataaccttgtttactgatctacacaagtaattctgcataagcatcaagtccatggctgccaaggcactgcttcagcttgtacaacgctcggctctctaactgtcgaaccctttccttagatagaccaaatttgtttccaatctctgataatgatttctgttctccatcctcgatgccaaatcttagacgaattatcctcctttcttttgggttcaagacacttaacaggtttcgcgcatgcctcctcatcatctgtttcgcaacactcacacctgggacctcaatcgctgtgtctgcagtaacctcctgcagtaacaagaatgtgctcaatcatttatgcttgaaacaaatgttacaatatgtaaagaatacattcttaaccacaagacacatagtaaaagtgataactaacatgtattcaacatcaggaggctatcttcacagaatgtcacgtcaaagcaatatgacagtaagtatcaagaaatgttgatataggattgcacaggctactaaccatatttgtagtgtcacaaaaatatttaattcaataggagatagataactccagactgtcagttgctaaaagtcttcagaagtagacatgctagagatggacattattagtatgtaaagactccaatattccaagtttggcggcaacgtatggttcatgccttcatggactcgactctgattattaggtatgctgctattatttctcttcattacaaccaaaatcataaggctctcctaacaatcaattactgttctcgtat
>_R_Albizia_coripatensis_Hughes_2433@NODE_1_length_1172_cov_186.246575
gtctcagaactaaatcatgcatgtatgtatgcatatagatacatggttaattaaattggtaagcaataaagattattagatcaattaattttgatttaaacctttgtataaggctgagaattattttatgattttgggtcttggattttgaggttgaagccttccccctcaccattcaaaacagagcatagccaccgaatacagaggggataaaagaccttgcaacccagtatcaattatctgcaatatgattcggatcttccataattatcagatattttaagaatgtaatttcaatattaacatgtatatatatactcttcaagtttctttttccgactgccaagcctgtaggttctcttaagtgatgaaccacggcttagcgtcagatttgcctccaaaagcatgattgttactgctctcatacttagccaggaggaaacaaaaaaacagccatgaaagattgattgcataaccttgtttactgatctacacaagcaattctgcatatgcatcaagtccatggctgccaaggcactgcttcagcttgtacaacgctcggctctctaactgtcgaaccctttccttagatagaccaaatttgtttccaatctctgataatgatttctgttctccatcctcgatgccaaatcttagacggattatgctcctttcttttgggttcaagacacttaacaggtttcgcgcatgcctcctcatcatctgttttgcaacactcacatctgggacctcaatcgctgtgtctgcagtaacctcctgcagttacaagaatgtgctcaatcatttatgcttgaaacaaatgttacaatatgtaaagaatatattcttaaccacaagacacatagtaaaagtgataactaacatgtattcaacatcaggaggctatcttcacagaatgtcacgtcaaagcaatatgacagtaagtatcaagaaatgttgatataacattgcacaggctactaaatatagttgtaatgtca------------------------------------------------------------------------------------------------------------------------------------------------------------------------------------------------------------------------------------------------------
>_R_Albizia_glabripetala_Lewis_1652@NODE_1_length_937_cov_72.933721
---------------------------------------------------------------------------------------------atttaaacctttgtgtaaggctgagaattattttgtgattttgggtcttggattttgaggttgaagccttccccctcaccatgcaaaacagagcatagccaccgaatacagaggggataaaagaccttgcaacccagtatctattatctgcaatatgattcggatcttccataattatcagatagtttaagaatgtaatttcactattaacatgtatatatatactcctcaagtttctttttccgactgccaagcctgtaggttctcttaagtaatgaaccacagcttagcgtcagatttgcctccaaaagcgtgattgttactgctctcatacttagccaggaggaaacaaaaaaacagccatgaaagattgattgcataacctcgtttactgatctacacaagcaattctgcataagcatcaagtccatggctgccaaggcactgcttcagcttgtacaacgctcggctctctaactgtcgaaccctttccttagatagaccaaatttgtttccaatctctgataatgatttctgttctccatcctcgatgccaaatcttagacgaattatcctcctttcttttgggttcaagacacttaacaggtttcgcgcatgcctcctcatcatctgttttgcaacactcacatctgggacctcaatcgctgtgtctgcagtaacctcctgcagtaacaagaatgtgctcaatcatttatccttgaaacaaatgttacaatatgtaaagaatacattcttaaccacaagacacatagtaaaagtgataactaacatgcattcaacatcaggaggctatcttcacagaatgtcacgtcaaagctatatgacagcaagtatcaagaaatgttgctataacatagcacaggctactaaatatatttgtaatgacacaaaaatatttaattcaataggtgatag--------------------------------------------------------------------------------------------------------------------------------------------------------------------------------------------------------------------------
>_R_Albizia_subdimidiata_var_minor_Gorts_341@NODE_1_length_793_cov_33.885475
-------------------------------------------------------------------------------------------------------------------------------------------------------------agccttccccctcaccatgcaaaacagagcatagccaccgaatacagaggggataaaagaccttgcaacccagtatctattatctgcaatatgattcggatcttccataattatcagatagtttaagaatgtaatttcactattaacatgtatatatatactcctcaagtttctttttccgactgccaagcctgtaggttctcttaagtaatgaaccacagcttagcgtcagatttgcctccaaaagcgtgattgttactgctctcatacttagccaggaggaaacaaaaaaacacccatgaaagattgattgcataaccttgtttactgatctacacaagcaattctgcataagcatcaagtccatggctgccaaggcattgcttcagcttgtacaacgctcggctctctaactgtcgaaccctttccttagatagaccaaatttgtttccaatctctgataatgatttctgttctccatcctcgatgccaaatcttagacgaattatcctcctttcttttgggttcaagacacttaacaggtttcgcgcatgcctcctcatcatctgttttgcaacactcacatctgggacctcaatcgctgtgtctgcagtaacctcctgcagtaacaagaatgtgctcaatcatttatccttgaaacaaatgttacaatatgtaaagaatacattcttaaccacaagacacatagtaaaagtgataactaacatgcattcaacatcaggaggctatcttcacagaatgtcacgtcaaagctatatgacagcaagtatca---------------------------------------------------------------------------------------------------------------------------------------------------------------------------------------------------------------------------------------------------------------------------------------------------------
>_R_Albizia_tomentella_Leach_Dunlop_3801@NODE_1_length_1035_cov_150.515658
---------------------------------------------------------------------------------------------------acctttgtgtaaggctgagaattattttatgcttttgggtcttggattttgaggttgaaacctt-cccctcaccatgcaaaacagagcgtcgccaccgaatagag-ggggataaaagaccttgcaacccagtatcaattatctgcaatatgattcggatcttccacgattatcgaatattttaagaatgttatttcaatattaacatgtatatatatactcttcgagtttctttttccgactgccaagcctgcagattcttttaagtaatgaaccacggcttagcgtcagatttgcctccaaaagcgtgattgttgctgctctcatacttggccaggaggaaacaaaaaaacaaccaggaaagattgattgcataaccttgtttgctgatctacacaagcaattctgcatatgcatcaagtccatggctgccaaggcactgcttcagcttgtacaacgctcggctctctaactgtcgaaccctttccttcgtcagaccaaatttgtttccaatctccgataatgatttctgtcctccatcctcgatgccaaatcttagacggattatcctcctttcttttgggttcaagacacttaacaggtttcgcgcatgcctcctcatcatctgttttgcaacactcacatctgggacctcaatcgccgtgtctgcagtaacctcctgcagttacaagaatgtgctcaatcatttatgcttgaaacaaatgttacattatgtaaagaatatattcttaaccacaagacacatagtaaaagtgataactaacatgtattcaacatcaggaggctatcttcacagaatgtcacatcaaagcgatatgacaataaggatcaagaaatgttgatatgacattgcacaagctactaaatatatttgcaatgtcacaaaaatatttaattcaataggtgatggataactccagactgtcagttgctaaaagtctacaggagtagacacgctagagatggacattattagtatgtaaagactcaaatattccagatttgg--------------------------------------------------------------------------------------------------------------------------
>_R_Balizia_elegans_Iganci_870@NODE_1_length_1273_cov_105.084448
gtctcagaactaaatcgtgtatgtatgtatgcatatatgtatatggtttattaaatcggtaagcaataaagattattagatcagttaattttgatttaaacctttgtgtaaggctgagaattattttatgattttgggtcttggattttgaggttgaagccttccccctcaccatgcaaaacacagcatagccaccgaatacagaggggataaaagaccttgcaacccagtatcaattatctgcaatatgattcggatcttccataattatcagatattttaagaatgagatttcaatattaacatgtatatatatactcttcaagtttctttttccgactgccaagcctgtaggttcttttaagtaatgaaccacggcttagtgtcagatttgcctccaaaagcgtgattgttactgctctcttacttagccaggaggaaacaataaaacagccatgaaagattgattgcataaccttatttactgatctacacaagcaattctgcatatgcatcaagtccatggctgccaaggcactgcttcagcttgtacaacgctcggctctctaactgtcgaaccctttccttagatagaccaaatttgtttccaatctctgataatgatttctgttctccatcctcaatgccaaatcgtagacggattatcctcctttcttttgggttcaagacacttaacaggcttcgcgcatgcctcctcatcatctgttttgcaacactcacttctgggacctcaatcgctgtgtctgcagtaacctcctgcagtaacaagaatgtgctcaatcatttatgcttgaaacaaatgttacaatatgtaaagaatatattcttaaccacaagacacatagtaaaagtgataactaacatgtattcaacatcaggagactatcttcacagaatgtcacgtcaaagcaatatgacaataagtatcaagaaatgttgatataacattgcacaggctaccaaataaatttgtaatgtcacaaaaatatttaattcaataggtgatggataacttcagactgtcagttgctaaaagtctacagaagtagacatgccagagatggacattattagtatgtaaagactcaaatattccagatttggcggcaacgtatagttcgtgccttcatggactcgactctgattattaggtatgctgcgattatttctcttcattacaaccaaaatcaaaaggctctcctaacaatgaataactgttcccgtat
>_R_Balizia_leucocalyx_Aguilar_1939@NODE_1_length_1265_cov_115.068182
gtctcagaactaaatcatgtatgtatgtaggcatatatgtatatggtttattaaatcggtaagcaataaagattattagatcagttaattttgatttaaacctttgtgtaaggctgagaattattttatgattttgggtcttggattttgaggttgaagccttccacctcaccatgcaaaacacagcatagccaccgaatacagaggggataaaagaccttgcaactcagtatcaattatctgcaatatgattcggatcttccataattatcagatattttaagaatgagatttaaatattaacatg--tatatatactcttcaagtttctttttccgactgccaagcctgtaggttcttttaagtaatgaaccacggcttagtgtcagatttgcctccaaaagcgtgattgttactgctctcttacttggccaggaggaaacaaaaaaacagccatgaaagattgattgcataaccttatttactgatctacacaagcaattctgcatatgcatcaagtccatggctgccaaggcattgcttcagcttgtacaacgctcggctctctaactgtcgaaccctttccttagatagaccaaatttgtttccaatctctgataatgatttctgttctccatcctcaatgccaaatcttagacggattatcctcttttcttttgggttcaagacacttaacaggtttcgcgcatgcctcctcatcatctgttttgcaacactcacttctgggacctcaatcgctgtgtctgcagtaacctcctgcagtaacaagaatgtgctcaatcatttatgcttgaaacaaatgttacaatatgtaaagaatatattcttaaccacaagacacagagtaaaagtgataactaacatgtattcaacatcaggagactatcttcacagaatgtcacgtcaaagcaatatgacaaaaagtatcaagaaatgttgatataacattgcacgggctactaaatatatttgtaatgtcacaaaaatatttaattcaataggtgatagataactccagactgtcagttgctaaaagtctacagaagtagacatgccagagatggacattattagtatgtaaagactcaaatattccagatttggcggcaacgtatagttcgtgccttcatggactcgactctgattattaggtatgctgctattatttctcttcattacaaccaaaatcaaaaggctctcctaacaatcaattactgttcccgtat
>_R_Balizia_pedicellaris_Queiroz_15529@NODE_1_length_1452_cov_189.310666
gtctcagaactaaatcattcatgtatgtatgcatatatgtatatggtttattaaatcggtaagcaataaagattattagatcagttaattttgatttaaacctttgtgtaaggctgagaattattttatgattttgggtcttggattttgaggttgaagccttccccctcaccatgcaaaacacagcatagccaccgaatacagaggggataaaagaccttgcaacccagtatcaattatctgcaatatgattcggatcttccataattatcagatattttaagaatgagatttcaatattcacatgcatatatatactcttcaagtttctttttccgactgccaagcctgtaggttcttttaagtaatgaaccacggcttagtgtcagatttgcctccaaaagcgtgattgttaccgctctcttacttagccaggaggaaacaataaaacagccatgaaagattgattgcataaccttatttactgatctacacaagcaattctgcatatgcatcaagtccatggctgccaaggcactgcttcagcttgtacaacgctcggctctctaactgtcgaaccctttccttagatagaccaaatttgtttccaatctctgataatgatttctgttctccatcctcaatgccaaatcttagacggattatcctcctttcttttgggttcaagacacttaacaggtttcgcgcatgcctcctcatcatctgttttgcaacactcacttctgggacctcaatcgctgtgtctgcagtaacctcctgcagtaacaagaatgtgctcaatcatttatgcttgaaacaaatgttacaatatgtaaagaatatattcttaaccacaagacacatagtaaaagtgataactaacatgtattcaacatcaggagactatcttcacagaatgtcacgtcaaagcaatatgacaataagtatcaagaaatgttgatataacattgcacaggctaccaaatatatttgtaatgtcacaaaaatatttaattcaataggtgatggacaactccagactgtcagttgctaaaagtctacagaagtagacatgccagagatggacattattagtatgtaaagactcaaatattccagatttggcggcaacgtatagttcgtgccttcatggactcgactctgattattaggtatgctgctattatttctcttcattacaaccaaaatcaaaagg-------------------------------
>_R_Cathormion_obliquifoliolatum_Wieringa_6519@NODE_1_length_1126_cov_234.697479
------------------------------------------------------------------------------------------------------------------tgagaattattttatgattttgggtcttggattttgaggttgaagccttccccctcaccatgcaaaacacagcatagccaccgaatacagaggggatgaaagaccttgcaacccagtatcaattgtctgcaatatgattcggatctcccataattatcagatattttaagaatgtgatttcaatattaacatgtatatatatactcttcaagtttctttttccgactgccaagcctgtaggttcttttaagtaatgaaccacggcttagtgtcagatttgcctccaaaagcgtgatttttactgctctcttacttagccaggaggaaacaaaaaaacagccatgaaagattgattgcataaccttatttactgatctacaaaagcaattctgcatatgcatcaagtccatggctgccaaggcactgcttcagcttgtacaacgctcggctctctaactgtcgaaccctttccttagatagaccaaatttgtttccaatctctgataatgatttctgtactccatcctcaatgccaaatcttagacggattatcctcctttcttttgggttcaagacacttaacaggtttcgcgcatgcctcctcatcatctgttttgcaacactcacttctgggacctcaatcgctgtgtctgcagtaacctcctgcagtaacaagaatgtgctcaatcatttatgcttgaaacaaatgttacaatatgtaaagaatatattcttaaccacaagacacatagtaaaagtgataactaccatgtattcaacatcaggagactatcttcacagaatgtcacgtcaaagcaatatgacaataagtatcaagaaatgttgatataacattgcacgggctactaaatatatttgtaatgtcacaaaaatatttaattcaataggtgacagataactccagactgtcagttgctaaaagtctacagaagtagacatgccagagatggacattattagtatataaagactaaaatattcgagatttggcggcaccgtatagttcgtgccttcatggactcgactgtgattattaggtatgctgctattatttctcttcattacaaccaaaatcaaaaggctctcctaacaatcaattactgtt-------
>_R_Cathormion_rhombifolium_Deighton_3618@NODE_1_length_1010_cov_87.125402
--------------------------------------------------------------------------------------------------aacctttgtgtaaggctgagaattattttatgattttgggtcttggattttgaggttgaagccttccccctcaccatgcaaaacacagcatagccaccgaatacagaggggatgaaagaccttgcaacccagtatcaattatctgcaatatgattcggatcttccataattatcagatattttaagaatgtgatttcaatattaacatgtatatatatactcttcaagtttctttttccgactgccaagcctgtaggttcttttaagtaatgaaccacggcttagtgtcagatttgcctccaaaagcgtgatttttactgctctcttacttagccaggaggaaacaataaaacagccatgaaagattgattgcataaccttatttactgatctacaaaagcaattctgcatatgcatcaagtccatggctgccaaggcactgcttcagcttgtacaacgctcggctctctaactgtcgaaccctttccttagatagaccaaatttgtttccaatctctgataatgatttctgtactccatcctcaatgccaaatcttagacggattatcctcctttcttttgggttcaagacacttaacaggtttcgcgcatgcctcctcatcatctgttttgcaacactcacttctgggacctcaatcgctgtgtctgcagtaacctcctgcagtaacaagaatgtgctcaatcatttatgcttgaaacaaatgttacaatatgtaaagaatatattcttaaccacaagacacatagtaaaagtgataactaacatgtatgcaacatcaggagactatcttcacagaatgtcacgtcaaagcaatatgacattaagtatcaagaaatgttgatataacattgcacgggctactaaatatatttgtaatgtcacaaaaatatttaattcaataggtgacagataactccagactgtcagttgctaaaagtctacagaagtagacatgccagagatggacattattagtatataaagacta-------------------------------------------------------------------------------------------------------------------------------------------
>_R_Enterolobium_cyclocarpum_MWC9020@NODE_1_length_929_cov_264.677230
-----------------------------------------------------------------------------------------------------------------------------------------------------------------------------------------------------------------------------------------------------------------------------------------------------------------------taaacaaccaggaaagattgattgc------ataaccttgtttgctgatctacacaagcaattctgaatatgcatcaag------tccaaaagcgtgattgttactgctctcatacttagccaggaggaaacaaataaacaaccaggaaagattgattgcataaccttgtttgctgatctacacaagcaattctgaatatgcatcaagtccatggctgccaaggcactgcttcagcttgtacaatgctcggctctctaactgtcgaaccctttccttagatagaccaaatttgtttccaatctccgataatgatttctgtcctccatcctcgatgccaaatcttagacggattatcctcctttcttttgggttcaagacacttaacaggtttctcgcatgcctcctcatcatctgttttgcaacactcacatctgggacctcaatcgctgtgtctgcagtaacctcctgcagtaacaagaatgtgctcaatcatttatgcttgaaacaaatgttaaattttgtaaagaatatatccttaaccacaagacacaaaataaaagtgataactaacatgtattcaacatcaggaggctatcttcacagactgtcacgtcaaagcaatatgacaataagtatcaagaaatgttgatatgacattgcacaagctactaaatatatttgtaatgtcacaaaaatatttaattcaataggtgatagataactccagaccgtcagttgctaaaagtctacagaagtagacatgctagagatggacattattagtatgtaaagactcaaatattccagatttggcggcaacatatagttaatgccttcgtggactcgactctgattattaggcatgctgctattatttctcttcattacaaccaaaatcaaaaggctctcctaacaatcaattactgttcccgtat
>_R_Hydrochorea_corymbosa2_Iganci_862@NODE_1_length_1126_cov_369.373483
gtctcagaactaaatcatgtatgtatgtaggcatatatgtatatggtttattaaatcggtaagcaataaagattattagatcagttaattttgatttaaacctttgtgtaaggctgagaattattttatgattttgggtcttggattttgaggttgaagccttccacctcaccatgcaaaacacagcatagccaccgaatacagaggggataaaagaccttgcaacccagtatcaattatctgcaatatgattcggatcttccataattatcagatattttaagaatttgatttcaatattaacatgtatatatatactcttcaagtttctttttccgacagccaagcctgtaggttcttttaagtaatgaaccacggcttagtgtcagatttgcctccaaaagcgtgattgttactgctctcttacttagccaggaggaaacaaaaaaacagccacgaaagattgattgcataaccttatttactgatctacacaagcaattctgcatatgcatcaagtccatggctgccaaggcactgcttcagcttgtacaacgctcggctctctaactgtcgaaccctttccttagatagaccaaatttgtttccaatctctgataatgatttctgtactccatcctcaatgccaaatcttagacggattatcctcctttcttttgggttcaagacacttaacaggtttcgcgcatgcctcctcatcatctgttttgcaacactcacttctgggacctcaatcgctgtgtctgcagtaacctcctgcagtaacaagaatgtgctcaatcatttatgcttgaaacaaatgttacaatatgtaaagaatatattcttaaccacaagacacatagtaaaagtgataactaacatgtattcaacatcaggacactatcttcacagaatgtcacgtcaaagcaatatgacaataagtatcaagaaatgttgatataacattgcacgggctactaaatatatttgtaatgtcacaaaaatatttaattcaataggtgacagataactccagactgtcagttgctaaaagtctacagaagtagacatgccag------------------------------------------------------------------------------------------------------------------------------------------------------------------------
>_R_Hydrochorea_gonggrijpii_Tillett_45696@NODE_1_length_933_cov_138.820093
--------------------------------------------------------------------------------------------------------------------------------------------------------gttgaagccttccccctcaccatgcaaaacacagcatagccaccgaatacagaggggataaaagaccttgcaacccagtatcaattatctgcaatatgattcggatcttccataattatcagatattttaaggatgtgatttcaatattaacatgtatatatatactcttcaagtttctttttccgactgccaagcccgtaggttcttttaagtaatgaaccgcggcttagtgtcagatttgcctccaaaagcgtgattgttactgctctcttacttagccaggaggaaacaaaaaaacagccatgaaagattgattgcataaccttatttactgatctacacaagcaattctgcatatgcattaagtccatggctgccaaggcactgcttcagcttgtacaacgctcggctctctaactgtcgaaccctttccttagatagaccaaatttgtttccaatctctgataatgatttctgtactccatcctcaatgccaaatcttagacggattatcctcctttcttttgggttcaagacacttaacaggtttcgcgcatgcctcctcatcatctgttttgcaacactcacttctgggacctcaatcgctgtgtctgcagtaacctcctgcagtaacaagaatgtgctcaatcatttatgcttgaaacaaatgttacaatatgtaaagaatatattcttaaccacaagacacatagtaaaagtgataactaacatgtattcaacatcaggagacaatcttcacagaatgtcacgtcaaagcaatatgacaataagtatcaagaaatgttgatataacattgcacgggctactaaatatatttgtaatgtcacaaaaatatttaattcaataggtgatagataactccagactgtcagttgctaaaagtctacagaaatagacttgccagagatgg------------------------------------------------------------------------------------------------------------------------------------------------------------------
>_R_Jupunba_asplenifolia_Ekman_6383@NODE_1_length_844_cov_35.861799
-----------------------------------------------------------------------------------------------------------------------------------------------------------------------------------aacacggcatagccaccgaatacagaggggataaaagatcttgcaacccagtatcaattatctgcaatatgattcggatcttccataattatcagatattttaagaatgtaatttcaatattaacatgtatatatatactcttcaagtttctttttccgactgccaagcctgtaggttcttttaagtaatgaaccacggcttagcgtcagatttgcctccaaaagcgtgattgttactgatctcatacttagccaggaggaa--aaaaaaacagccatgaaagattgattgcataaccttatttactgatctacacaagcaattctgcatatgcatcaagtccatggctgccaaggcactgcttcagcttgtacaacgctcggctctctaactgtcgaaccctttccttagatagaccaaatttgtttccaatctctgataatgatttctgttctccatcctcaatgccaaatcttagacggattatccttctttcttttgggttcaagacccttaacaggtttcgcgcatgcctcctcatcatctgttttgcaacactcacttctgggacctcaatcgctgtgtctgcagtaacctcctgcagtaacaagaatgtgctcaatcatttatgcttgaaacaaatgttacaatatgtaaagaatatattcttaaccacaagacacatagtaaaagtgataactaacatgtattcaacatcaggagactatcttcacagaatgtcacgtcaaagcaatatgacaataagtatcaagaaatgttgatataacattgcacgggctactaaatatatttgtaatgtcacaaaaatatttaattcaataggtg------------------------------------------------------------------------------------------------------------------------------------------------------------------------------------------------------------------------------
>_R_Jupunba_barbouriana_Iganci_847@NODE_1_length_1386_cov_127.155844
gtctcagaactaaatcatgtatgtatgtatgcatatatgtatatggtttattaaattggtaagcaataaagattattagatcagttaattttgatttaaacctttgtgtaaggctgagaattattttatgattttgggtcttggattttgaggtttaagccttccccctcaccatgcaaaacacagcatagccaccgaatacagaggggataaaagaacttgcaacccagtatcaattatctgcaatatgattcagatcttccataattatcagatattttaagaatgtaatttcaatattaacatgtatatatatactcttcaagtttctttttccgactgccaagcctgtaggttcttttaagtaatgaaccacggcttagcgtcagatttgcctccaaaagcgtgattgttactgctgtcatacttagccgggaggaaacaaaaaaacagccatgaaagattgattgcataaccttatttactgatctacacaagcaattctgcatatgcatcaagtccatggctgccaaggcactgcttcagcttgtacaacgctcggctctctaactgtcgaaccctttccttagatagaccaaatttgtttccaatctctgataatgatttctgttctccatcctcaatgccaaatcttagacggattatcctcctttcttttgggttcaagacacttaacaggtttcgcgcatgcctcctcatcatttgttttgcaacactcacttctgggacctcaatcgctgtgtctgcagtaacctcctgcagtaacaagaatgtgctcaatcatttatgcttgaaacaaatgttacaatatgtaaagaatatattcttaaccacaagacacatagtaaaagtgataactaacgtgtattcaacatcaggaggctatcttcacagaatgtcacgtcaaagcaatatgacaataagtatcaagaaatgttgatataacattgcacgggctactaaatatatttgtaatgtcacaaaaatatttaattcaataggtgatagataactccagactgtcagttgctaaaagtctacagaagtagacatgccagagatggacattattagtatgtaaagactcaaatattccacatttggcggcgacgtttagttcgtgccttcatggactcgactctgattattaggtatgctgctattatttctcttcattacaaccaaaatcaaaaggctctcctaacaatcaattactgttcgcgtat
>_R_Jupunba_brachystachya_Lima_7438@NODE_1_length_1285_cov_107.382450
-------------------------------catatatgtatatggtttattaaattggtaagcaataaagattattagatcagttaattttgattgaaacctttgtgtaaggctgagaattattttatgatttt-agtcttggattttgaggtttaagccttccccctcaccatgcaaaacacagcatagccaccgaatacagaggggataaaagaccttgcaacccattatcaattatctgcaatatgattcggatcttccataattatcagatattttaagaatgtaatttcaatattaacatgtatatatatactcttcaagtttctttttccgactgccaagcctgtaggttcttttaagtaaggaaccacggcttagcgtcagatttgcctccaaaagcgtgattgttactgctctcatacttagccaggaggaaacaaaaaaacagccatgaaagattgattgcataaccttatttactgatctacacaagcaattctgcatatgcatcaagtccatggctgccaaggcactgcttcagcttgtacaacgctcggctctctaactgtcgaaccctttccttagatagaccaaatttgtttccaatctctgataatgatttctgttctccatcctcaatgccaaatcttagacggattatcctcctttcttttgggttcaagacacttaataggtttcgcgcatgcctcctcatcatctgttttgcaacactcacttctgggacctcaatcgctgtgtctgcagtaacctcctgcagtaacaagaatgtgctcaatcatttatgcttgaaacaaatgttacaatatgtaaagaatatattcttaaccacaagacacatattaaaagtgataactaacatgtattcaacatcaggaggctatcttcacagaatgtcacgtcaaagcaatatgacaataagtatcaagaaatgttgatataacattgcacgggctactaaatgtatttgtaatgtcacaaaaatatttaattcaataggtgatagataactccagactgtcagttgctaaaagtctacagaagtagacatgccagagatggacattattagcatgtaaagactcaaatattccagatttggcggcaacgtatagttcgtgccttcatggactcgactctgattattaggtatgctgctattatttctcttcattacagccaaaatcaaaaggctctcctaacaatcaattactgttcccgtat
>_R_Jupunba_idiopoda_Quesada_1718@NODE_1_length_914_cov_75.455197
-------------------------------------------------------------------------------------------------------------------------------------------------------------------------------------cacagcatggccaccgaatacagaggggataaaagatcttgcaacccagtatcaattatctgcaatatgattcggatcttccataattatcagatattttaagaatgtaatttcaatattaacatgtatatatatactcgtcaagtttcgttttccgactgccaagcctgaaggttcttttaagtaatgaaccacggcttagcgtcagatttgcctccaaaagcgtgattgttaatgctctcatacttagccaggagggaaaaaaaaaacagccatgaaagattgattgcataaccttatttactgatctacacaagcaattctgcatatgcatcaagtccatggctgccaaggcactgcttcagcttgtacaacgctcggctctctaactgtcgaaccctttccttagatagaccaaatttgtttccaatctctgataatgatttctgttctccatcctcaatgccaaatcttagacggattatcctcctttcttttgggttcaagacacttaacaggtttcgcgcatgcctcctcatcatctgttttgcaacactcacttctgggacctcaatcgctgtgtctgcagtaacctcctgcagtaacaagaatgtgctcaatcatttatgcttgaaacaaatgttacactatgtaaagaatatattcttaaccacaagacacatagtaaaagtgataactaacatgtattcaacatcaggaggctatcttcacagaatgtcacgtcaaagcactatgacaataagtatcaagaaatgttgatataacattgcacgggctactaaatatatttgtaatgtcacaaaaatatttaattcaataggtgatagataactccagactgtcagttgctaaaagtctacagaagtagacatgccagagatggacattattag--------------------------------------------------------------------------------------------------------------------------------------------------------
>_R_Jupunba_langsdorfii_Ribeiro_728@NODE_1_length_1494_cov_87.266055
gtctcagaactaaatcatgtatgtatgtatgcatatatgtatatggtttattaaattggtaagcaataaagattattagatcagttaattttgatttaaacctttgtgtaaggctgagaattattttatgattttggatcttggattttgaggtttaagccttccccctcaccatgcaaaacacagcatagccaccgaatacagaggggataaaagaccttgcaacccagtatcaattatctgcaatatgattcggatcttccataattatcagatattttaagaatgtaatttccatattaacatgtatatatatactcttcaagtttctttttccgactgccaagcctgcaggttcttttaagtaatgaaccacggcttagcgtcagatttgcctccaaaagcgtgattgttactgctctcatacttagccaggaggaaa-aaaaaaacagccatgaaagattgattgcataaccttatttactgatctacacaagcaattctgcatatgcatcaagtccatggctgccaaggcactgcttcagcttgtacaacgctcggctctctaactgtcgaaccctttccttagatagaccaaatttgtttccaatctctgataatgatttctgttctccatcctcaatgccaaatcttagacggattatcctcctttcttttgggttcaagacacttaacaggtttcgcgcatgcctcctcatcatctgttttgcaacactcacttctgggacctcaatcgctgtgtctgcagtaacctcctgcagtaacaagaatgtgctcaatcatttatgcttgaaacaaatgttacaatatgtaaagaatatattcttaaccacaagacacatagtaaaagtgataactaacatgtattcaacatcaggaggctatcttcacagaatgtcacgtcaaagcaatatgacaataagtatcaagaaatgttgatataacattgcacgggctactaaatatatttgtaatgtcacaaaaatatttaattcaataggtgatagataactccagactgtcagttgctaaaagtctacagaagtagacatgccagagatggacattattagtatgtaaagactcaaatattccagatttggcggcaacgtatagttcgtgccttcatggactcgactctgattattaggtatgctgctattatttctcttcattacaaccaaaatcaaaaggctctcctaacaatcaattactgttcccgtat
>_R_Jupunba_limae_Iganci_261@NODE_1_length_1586_cov_72.136514
gtctcagaactaaatcatgtatgtatgtatgcatatatgtatatggtttattaaattggtaagcaataaagattattagatcagttaattttgatttaaacctttgtgtaaggctgagaattattttatgatttt-agtcttggattttgaggtttaagccttccccctcaccatgcaaaacacagcatagccaccgaatacagaggggataaaagaccttgcaacccattatcaattgtctgcaatatgattcggatcttccataattatcagatattttaagaatgtaatttcaatattaacatgtatatatatactcttcaagtttctttttccgactgccaagcctgtaggttcttttaagtaaggaaccacggcttagcgtcagatttgcctccaaaagcgtgattgttactgctctcatacttagccaggaggaaacaaaaaaacagccatgaaagattgattgcataaccttatttactgatctacacaagccattctgcatatgcatcaagtccatggctgccaaagcactgcttcagcttgtacaacgctcggctctctaactgtcgaaccctttccttagatagaccaaatttgtttccaatctctgataatgatttctgttctccatcctcaatgccaaatcttagacggattatcctcctttcttttgggttcaagacacttaataggtttcgcgcatgcctcctcatcatctgttttgcaacactcacttctgggacctcaatcgctgtgtctgcagtaacctcctgcagt-------acgtgctcaatcatttatgcttgaaacaaatgttacaatatgtaaagaatatattcttaaccacaagacacatattaaaagtgataactaacatgtattcaacatcaggaggctatcttcacagaatgtcacgtcaaagcaatatgacaataagtatcaagaaatgttgatataacattgcacgggctactaaatatatttgtaatgtcacaaaaatatttaattcaataggtgatagataactccagactgtcagttgctaaaagtctacggaagtagacatgccagagatggacattattagcatgtaaagactcaaatattccagatttggcggcaacgtatagttcgtgccttcatggactcgactctgattattaggtatgctgctattatttctcttcattacagccaaaatcaaaaggctctcccaacaatcaattactgttcccgtat
>_R_Jupunba_oppositifolia_Liegier_16014@NODE_1_length_952_cov_90.139429
----------------------------------------------------------------------------------------------------------------------------------------------------------------------------catgcaaaacacagcatagccaccgaatacagaggggataaaagatcttgcaacccagtatcaattatctgcaatatgattcggatcttccataattatcagatattttaagaatgtaatttcaatattaacatgtatatatatactcttccagtttctttttccgactgccaagcctgtaggttcttttaagtaatgaaccacggcttagcgtcagatttgcctccaaaagcgtgattgttactgctctcatacttagccaggaggaaa-aaaaaaacagccatgaaagattgattgcataaccttatttactgatctacacaagcaattctgcatatgcatcaagtccatggctgccaaggcactgcttcagcttgtacaacgctcggctctctaactgtcgaaccctttccttagacagaccaaatttgtttccaatctctgataatgatttctgttctccatcctcaatgccaaatcttagacggattatccttctttcttttgggttcaagacacttaacaggtttcgcgcatgcctcctcatcatctgttttgcaacactcacttctgggacctcaatcgctgtgtctgcagtaacctcctgcagtaacaagaatgtgctcaatcatttatgcttgaaacaaatgttacaatatgtaaagaatatattcttaaccacaagacacatagtaaaagtgataactaacatgtattcaacatcaggagactatcttcacagaatgtcacgtcaaagcaatatgacaataagtatcaagaaatgttgatataacattgcacgggctactaaatatatttgtaatgtcacaaaaatatttaattcaataggtgatagataactccagactgtcagttgctacaagtctacagaagtagacatgccagagatggacattattagtatgtaaagactaaaatattccagatttgg--------------------------------------------------------------------------------------------------------------------------
>_R_Jupunba_villosa_Borges_423@NODE_1_length_1471_cov_102.110473
gtctcagaactaaatcatgtatgtatgtatgcatatatgtatatggtttattaaattggtaagcaataaagattattagatcagttaattttgatttaaacctttgtgtaaggctgagaattattttatgatttt-agtcttggattttgaggtttaagccttccccctcaccatgcaaaacacagcatagccaccgaatacagaggggataaaagaccttgcaacccattatcaattatctgcaatatgattcggatcttccataattatcagatattttaagaatgtaatttcaatattaacatgtatatatatactcttcaagtttctttttccgattgccaagcctataggttcttttaagtaaggaaccacggcttagcgtcagatttgcctccaaaagcgtgattgttactgctctcatacttagccaggaggaaacaaaaaaacagccatgaaagattgattgcataaccttatttactgatctacacaagcaattctgcatatgcatcaagtccatggctgccaaggcactgcttcagcttgtacaacgctcggctctctaactgtcgaaccctttccttagatagaccaaatttgtttccaatctctgataatgatttctgttctccatcctcaatgccaaatcttagacggattatcctcctttcttttgggttcaagacacttaataggtttcgcgcatgcctcctcatcatctgttttgcaacactcacttctgggacctcaatcgctgtgtctgcagtaacctcctgcagtaacaagaatgtgcttaatcatttatgcttgaaacaaatgttacaatatatcaagaatatattcttaaccacaagacacatattaaaagtgataactaacatgtattcaacatcaggaggctatcttcacagaatgtcacgtcaaagcaatatgataataagtatcaagaaatgttgatataacattgcacgggctactaaatatatttgtaatgtcacaaaaatatttaattcaataggtgatagataactccagactgtcagttgctaaaagtctacagaagtagacatgccagagatggacattattagcatgtaaagactcaaatattccagatttggcggcaacgtatagttcgtgccttcatggactcgactctgattattaggtatgctgctattatttctcttcattacagccaaaatcaaaaggctctcctaacaatcaattactgttcccgtat
>_R_Punjuba_killipii_Palodorios_6252@NODE_1_length_753_cov_72.798817
----------------------------------------------------------------------------------------------------------------------------------------------------------------------------------------------------------------------------------------------------------------------------tatcagatattttaagaatgtaatttcaatattaacatgtatatatatactcttcaagtttctttttccgactgccaagcctgtaggttcttttaagtaatgaaccatggcttagcgtcagatttgcctccaaaagcgtgattgttactgatctcatacttagccaggaggaaacaaaaaaacagccatgaaagattgattgcataaccttgtttactgatctacacaagcaattctgcatatgcatctagtccatggctgccaaggcactgcttcagcttgtacaacgctcggctctctaactgtcgaaccctttccttagatagaccaaatttgtttccaatctctgataatgatttctgttctccatcctcgatgccaaatcttagacggattatcctcctttcttttgggttcaagacacttaacaggtttcgcgcatgcctcctcatcatctgttttgcaacactcacatctgggacctcaatcgctgtgtctgcagtaacctcctgcagtaacaagaatgtgctcaatcatttatgcttgaaacaaatgttacaatatgtaaagaatatattcttaaccacaagacacatagtaaaagtgataactaacatgtattcaacatcaggaggctatcttcacagaatgtcacgtcaaagcaatatgacaataagtatcaagaaatgttgatttaacattgcacaggctactaaatatatttgtaatgtcagaaaaatatttaattcaata----------------------------------------------------------------------------------------------------------------------------------------------------------------------------------------------------------------------------------
>_R_Punjuba_lehmannii_Escobar_7465@NODE_1_length_1141_cov_85.858083
--------------------------------------------------------------------------------------------------aacctttgtgtaaggctgagaattattttatgattttgggtcttggattttgaggttgaggccttccccctcaccatgcaaaacagagcatagccaccgaatacagaggggataaaagaccttgcaacccagtatcaattatctgcaatatgattcggatcttccataattatcagatattttaagaatgtaatttcaatattaacatgtatatatatactcttcaagtttctttttccgactgccaagcctgtaggttcttttaagtaatgaaccatggcttagcgtcagatttgcctccaaaagcgtgattgttactgatctcatacttagccaggaggaaacaaaaaaacagccatgaaagattgattgcataaccttgtttactgatctacacaagcaattctgcatatgcatctagtccatggctgccaaggcactgcttcagcttgtacaacgctcggctctctaactgtcgaaccctttccttagatagaccaaatttgtttccaatctctgataatgatttctgttctccatcctcgatgccaaatcttagacggattatcctcccttcttttgggttcaagacacttaacaggtttcgcgcatgcctcctcatcatctgttttgcaacactcacatctgggacctcaatcgctgtgtctgcagtaacctcctgcagtaacaagaatgtgctcaatcatttatgcttgaaacaaatgttacaatatgtaaagaatatattcttaaccacaagacacatagtaaaagtgataactaacatgtattcaacatcaggaggctatcttcacagaatgtcacgtcaaagcaatatgacaataagtatcaagaaatgttgatttaacattgcacaggctactaaatatatttgtaatgtcacaaaaatatttaattcaataggtgatagataactccagactgtcagttgctaaaagtctacagaagtagacatgctagagatggacattattagtatgtaaagactcaaatattaaagatttggcggcaacgtatagttcatgccttcatggactcgactctgattattaggtatgctgctattatttctcttcattacaaacaaaatcaaaaggctctcctaacaatcacttactgt--------
