# Supplementary material for: A new generic circumscription of Hydrochorea (Leguminosae, Caesalpinioideae, mimosoid clade) with an amphi-Atlantic distribution
Source: PhytoKeys. 2022 Aug 22;205:401–37. doi: 10.3897/phytokeys.205.82775 (PMC9849043; doi:10.3897/phytokeys.205.82775)
Supplement: Supplementary material 1 — Supplementary data file S1 [file phytokeys-205-401_article-82775__-s001.zip › MSC_m26089_comp34320_c0_seq1_exon04.aln-cln]

>Afrocalliandra_redacta_Germishuizen_5585@NODE_1_length_838_cov_174.132720
--------------------------------------------------------------------------------------------------------------------------------------------------ttgcctccctttcaaattaattgtaaaaatacataaagctgaataaaaaagagactccagattgtaatataacattttcactagtgtac---tccgcactaacacat-aagagggatttaaaagagctttaagggatcatataactc-ataccaatccacaaactaccacaaacatta-acattagctggaaggcgataaaaatgtttagtcatgaatgttgcctcttcaactt-aaactgtgagcaacattgacaagcagtatgttaagctttt-----------------------------------tacaaagtgcaacacaacgatacaaatgcagaaaactcagtcaggcaaggcagttcctcgttccagattgtttttaatctccagggtgtatctcccaaatgctcgctcaatcttcttgttgaaatgttcattccgatcattaatagagtcaatatctttctcttcatggaactttcttctcctactaaatgacttgagcttatcttccctgttcttaagttcttgtaccatccggtcaatcttgtcctccgaaatttttggtgcctgacatgaatgaaaaaataatgtcatcacaaaataaactacgaaaagcaagtccagtgggagttcatatggttttagtagggtacctttccatattggagacttgaagcatcacggtagaactctggatcagcttctttcattttgttgtattcttctaaatccacctcaacattcttggttcgcttcttgtaggcattgtacagtgtcttctggttaaaaactgat---taagatgcatcaattttatacccattagaatcactctaaaaccatagacagagttctattgac-----------ttaataacaag-------------------------------------------------------------------------------------------------------------------------------------------------------------
>Albizia_adinocephala_FHO33_88@NODE_1_length_1352_cov_77.513725
accttttaaactgatacgtaatttaagaatacac--aatatagtatgattaaacaatttattttatttttctaatctctctgaaaaattcaactctattttatatttataactggagagagcatatagaatttgcaccagagctcgttgccaccctttcaaatttgttgtaaaaatacataaagctgaaataaaaatagactccatatggtaatattacattttcactagggtacacctctgcaccagcacacaaaaagggatttgaaagagctttaagagactgtatatctcaaaatcaatccacaaactaccataaacattacacatgaattaaaaagcaataaaaatgtttagatatgaaag-cgccctcttaactt--ggagtgaagtgaccttgacaagt----------actttttacaaactttgctccgaagtgtgggatttgacttgtacaaagtgcaacacaacgctacataagcagaagacttagtcgggcaaggcagttcctcgttccagattatttttgatctccaaggtgtatctcccaaatgctcgctcaatcttcttgttgaaatgttcattccgatcattaatcgagtcaatatctttctcttcgtggaactttcttctcctactaaatgacttgagcttatcttccctgttcttcagttcttgtaccatccggtcaatcttgtcctctgaaacttttggtgcctgccatgaatggaaagaaaaagttctcacaaaatacacaatgaaaagcaagtcaggtgggagttcgtttggttttagtagtgaacctttccatattggagacttgaagcatcacggtagaactctggatcagcttctttcattttgttgtattcttctaaatccacctccacattcttggttcgcttcttgtaggcattgtacagtgtcttctggttaaaaactgattaataagatacattaattttattcccattagaatcactctaaaaccatagacagagttctatagacttgtgcgtaa-----taacaagttcatgatgcagaacaagatagaataagcagcaggacttt-ctaatcttcaaatagcaacttcatttaaatacaacagttttcattcacgaaaaaaaaaagttaaatacaggcataatttcaaaataattacttcagataaagggctaaaaacatgc
>Albizia_edwallii_Dalmaso_272@NODE_1_length_879_cov_5.682039
------------------------------------------------------------------------------------------------------------------gaagaagcatacagaatttgcatcagagctcgttgccaccctttcaaattaattgtaagaatacataaagctgaataaaaaatagactccatatggtaat-ttacattttcactagggtacacttctgcaccaacacataaaaagggatttgaaagagctttaagagattgtatatctaaaaatcaatccacaaactaccataaacattacacatgaattaaaaagcaataaaaatgtttagatatgaaag-cgccctcttaacttaaagagtgaagtgaccttgacaagtagtatgttaaactttttacaaactttgctccgaagtgtgggctttgacttgtacaaagtgcaacacaacgctacataagcagaagacttagtcgggcaaggcagttcctcgttccagattatttttgatctccaaggtgtatctcccaaaagctcgctcaatcttcttgttgaaatgttcattccgatcattaatcgagtcaatatctttctcttcatggaactttcttctcctactaaatgacttgagcttctcttccctgttctccagttcttgtaccattcggtcaatcttgtcctctgaaacttttggtgcctgccatgaatggaaagaaaaagttatcacaaaatacaaaacgaaaagcaagtcaggtgggagttagtttggttttagtagtgaacctttccatatcggagacttgaagcatcacggtagaactctggatcagcttctttcattttgttgtattcttctaaatccacctccacattcttggttcgcttcttgtaggcattgtacagtgtcttctggttaaaaactgattaataagacacattaattttatacccattagaatcactcta------------------------------------------------------------------------------------------------------------------------------------------------------------------------------------------------------------
>Albizia_glabripetala_Lewis_1652@NODE_1_length_777_cov_63.797143
-------------------------------------------------------------------------------------------------------------------------------------------------------------------------------------------------------------tatggtaatattacattttcactagggtacacttctgcaccagcacataaaaagggatttgaaagagctttaagagattgtatatctcaaaatcaatccacaaactaccacaaacactacacatgaattaaaaagcaataaaaatgtttagatatgaaag-cgccctccttac---aagagtgaagtgaccttgacaagtagtatg--aaactttttacaaactttgctccaaagtgtgggctttgacttgtacaaagtgcaacacaacgctacataagcagaagacttagtcgggcaaggcagttcctcgttccagattatttttgatctccaaggtgtatctcccaaatgctcgctcaatcttcttgttaaaatgttcattccgatcattaatcgagtcaatatctttctcttcatggaactttcttctcctactaaatgacttgagcttctcttccctgttcttcagttcttgtaccatccggtcaagcttgtcctctgaaacttttggtgcctgccatgaatggaaagaaaaagttctcacaaaatacacaatgaaaagcaagtcaggtgggagttcgtttggttttagtagtgaacctttccatattggagacttgaagcatcacggtagaactctggatcagcttctttcattttgttgtattcttctaaatccacctccacattcttggttcgcttcttgtaggcgttgtacagtgtcttctggttaaaaactgattaataagatacattaattttatacccattagaatcactct-------------------------------------------------------------------------------------------------------------------------------------------------------------------------------------------------------------
>Albizia_inundata_Wood_26530@NODE_1_length_699_cov_163.473602
------------------------------------------------------------------------------------------------------------------------------------------------------------ttcaaattaattgtaaaaatacataaagctgaataaaaaatagactccgtaagataatattacattttcactagggtacacttctgcaccagcacataaaaagggatttgaaagagctttaagagattgtatatctcaaaatcaatccacaaactaccataaacattacacatgaattaaaaagcaataaaaatgtctagatatgaaag-cgccctcttaacttaaagagtgaagtgacattgacaagtagtatg--aaactttttacaaacttttctccaaagtgtgggctttgacttgtacaaagtgcaacacaacgctacataagcagaagacttagtcgggcaaggcagttcctcgttccagattatttttgatctccaaggtgtatctcccaaatgctcgctcaatcttcttgttgaaatgttcattccgatcattaatcgagtcaatatctttctcttcatggaactttcttctcctactaaatgacttgagcttctcttccctgttcttcagttcttgtaccatccggtcaatcttgtcctctgaaacttttggtgcctgacatgaatggaaagaaaaagttctcacaaaatgcacaatgaaaagcaagtcaggtgggagttcgtttggttttagtagtgaacctttccatattgcaggcttgaagcatcacggtagaactctggatcagcttct-----------------------------------------------------------------------------------------------------------------------------------------------------------------------------------------------------------------------------------------------------------------------------------------------------------------------------------------------
>Albizia_multiflora_Hughes_3090@NODE_1_length_1055_cov_89.034765
----------------------------------------------------------------------ctaatttctttaaaaaagtcaactctatcttatatttagaattgaagagagcatacagaatttgcatcagagctcgttgccaccctttcaaattaattgtaaaaatacataaagctgaataaaaaatagactccatatgataatattacattttcactagggtacacttctgcaccagcacataaaaagggatttgaaagagctttaagagatagtatatctcaaaatcaatccacaaactaccataaacattacacatgaattaaaaagcaataaaaatgtctagatatgaaag-cgccctcttaacttaaagggtgaagtgaccttgacaagtagtatg--aaactttttacaaactttgctccagagtgtgggctttgacttgtacaaagtgcgacacaacgctacataagcagaagacttagtcgggcaaggcagttcctcgttccagattatttttgatctccaaggtgtatctcccaaatgctcgctcaatcttcttgttgaaatgttcattccgatcattaatcgagtcaatatctttctcttcatggaactttcttctcctactaaatgacttgagcttctcttccctgttcttcagttcttgtaccatccggtcaatcttgtcctctgaaacttttggtgcctgccatgaatggaaagaaaaagttctcacaaaatgcacaatgaaaagcaagtcaggtgggagtttgtttggttttagtagtggacctttccatattgcagacttgaagcatcacggtagaactctggatcagcttctttcattttgttgtattcttctaaatccacctccacattcttggttcgcttcttgtaggcattgtacagtgtcttctggttaaaaactgattaataagatacattaattttatacccattagaatcactataaaaccatagatagagttctatagacttgtgcttaa-----taacaagttcatgatgcagaacaagatagaataagcagcaggactttcctaatcttcaaatagcaacttcatttaaatacaacagttttgattcac--------------------------------------------------------------------
>Albizia_niopoides_Simon_1601@NODE_1_length_1041_cov_83.292531
----------------------------------aatataaaatataatt---------aattttttttttgaagatattaaaaaatactaattaaatta--------------------ctttaaaatatttatattta-------tcatttttttttaaactacttcaacttttaatgatgtataatttaaaaatacacaacatattatatgattaagt------aacttattacttctacaccaacatataaaaaaggatttaaaagagctttaagagattgtatatctcaaaatcaatccacaaactaccataaacattacacatgaattaaacagcaataaaaatgtttagatatgaaag-cgccctcttaacttaaagagtgaagtaaccttgacaagtagtatg--aaactttttacaaactttcccccaaagtgtgggctttgacttgtacaaa------------------------------------gggcaaggcagttcctcgttccagattatttttgatctccaaggtatatctcccaaatgctcgctcaatcttcttgttgaaatgttcattccgatcattaatcgagtcaatatctttctcttcatggaactttcttctcctactaaatgacttgagcttctcttccctgttcttcagttcttgtaccatccggtcaatcttgtcctctgaaacttttggtgcctgtcatgaatggaaagaaaaagttctcacaaaatgtacaatgaaaagcaagtcaggtgggagttcgtttggttttagtagtgaacctttccatattggagactcgaagcatcacggtagaactctggatcagcttctttcattttgttgtattcttctaaatccacctccacattcttggttcgcttcttgtaggcattgtacagtgtcttctggttaaaaactgattaacaagatgcattaattttatacccattagaatcactataaaaccatagacagagttctatagacttgtgcttag-----taacaagttcatgatgcagaacaagatagaataagcagaaggactttcctaatcttcaaatagcaacttcatttaaatacaacagttttcattcacggaaaaaaaaagttaaagacaggcataattt-------------------------------------
>Albizia_sinaloensis_Hughes_1576@NODE_1_length_1043_cov_59.434783
------------------------------------------------------------------------aatctctccaaaaaaataa---ctattttatatttagaactataaagagcatacagaatttgcaccagagctcgttgccaccctttcaaattaattgtaaaaatacataaagctgaaataaaaatagactccatatggtaatattacattttcactagggtacacttctgcaccagcacataaaaagggatttgaaagagctttaagaaattgtata--tcaaaatcaatccacaaactaccataaacattacacatgaattaaaaagtaataaaaatgtttagatatgaaag-cgccctcttaactt--agagtgaagtgaccttgacaagtagtatg--gaactttttacaaactttgctccaaagtgtgggctttgacttgtacaaagtgcaacacaacgctacataagcagaagacttagtcgggtaaggccgttcctcgttccagattatttttgatctccaaggtgtatctcccaaatgctcgctcaatcttcttgttgaaatgttcattccgatcattaatcgagtcaatatctttctcttcatggaactttcttctcctactaaatgacttgagcttctcttccctgttcttcagttcttgtaccatccggtcaatcttgtcctctgaaacttttggtgcctgccatgaatggaaagaaaaagttctcacaaaatacacaatgaaaagcaagtcaggtgggagttcgtttggttttagtagtgaacctttccatactggagacttgaagcatcacggtagaactctggatcagcttctttcattttgttgtattcttctaaatccacctccacattcttggttcgcttcttgtaggcattgtacagtgtcttctggttaaaaactgattaataagatacattaattttatacccattagaatcactctaaaaccatagacagagttctatagacttgtgcttaa-----taacaagttcatgatgcagaactagatagaataagcagcaggactttcctaatcttcaaatagcaacttcatttaaatacaacagttttcattc----------------------------------------------------------------------
>Albizia_subdimidiata_var_minor_Gorts_341@NODE_1_length_839_cov_25.198163
-------------------------------------------------------------------------------------------------------------------------------------------------------------------------------------------------------------------------------------------------------------------------------------------------------------------------------------------------aagcaataaaaatgtttagatatgaaagcgccctccttac----aagagtgaagtgaccttgacaagtagtatg--aaactttttacaaactttgctccaaagtgtgggctttgacttgtacaaagtgcaacacaacgctacataagcagaagacttagtcgggcaaggcagttcctcgttccagattatttttgatctccaaggtgtatctcccaaatgctcgctcaatcttcttgttaaaatgttcattccgatcattaatcgagtcaatatctttctcttcatggaactttcttctcctactaaatgacttgagcttctcttccctgttcttcagttcttgtaccatccggtcaatcttgtcctctgaaacttttggtgcctgccatgaatggaaagaaaaagttctcacaaaatacacaatgaaaagcaagtcaggtgggagttcgtttggttttagtagtgaacctttccatattggagacttgaagcatcacggtagaactctggatcagcttctttcattttgttgtattcttctaaatccacctccacattcttggttcgcttcttgtaggcattgtacagtgtcttctggttaaaaactgattaataagatacattaattttatacccattagaatcactctaaaaccatagacagagttctatagacttgtgcttaa-----taacaagttcatgatgcagaacaagatagaataagccgcaggactttcctaatcttcaaatagcaacttcatttaaatacaacagttttcattcacgaaaaaaaaaaattaaatacaggcataatttcaaaataactacttcagataaag--------------
>Albizia_subdimidiata_var_subdimidiata_Ferreira_210@NODE_1_length_879_cov_110.024938
------------------------------------------------------------------------------------------------------------------------------------------------------------------------------------------------------------------------------------agggtacacttctgcaccagcacataaaaagggatttgaaagagctttaagagattgtacatctcaaaatcaatccacatactaccataaacattacacatgaattaaaaagcaataaaaatgtctagatatgaaag-cgccctcttaacttaaagggtgaagtgacattgacaagtagtatg--aaactttttacaaacttttctccaaagtgtgggctttgacttgtacaaagtgcaacacaacgctacataagcagaagacttagtcgggcaaggcagttcctcgttccagattatttttgatctccaaggtgtatctcccaaatgctcgctcaatcttcttgttgaaatgttcattccgatcattaatcgagtcaatatctttctcttcatggaactttcttctcctactaaatgacttgagcttctcttccctgttcttcagttcttgtaccatccggtcaatcttgtcctctgaaacttttggtgcctgccatgaatggaaagaaaaagttctcacaaaatgcacaatgaaaagcaagtcaggtgggagttcgtttggttttagtagtgaacctttccatattgcagacttgaagcatcacggtagaactctggatcagcttctttcattttgttgtattcttctaaatccacctccacattcttggttcgcttcttgtaggcattgtacagtgtcttctggttaaaaactgattaatatgatacattaattttatacccattagaatcactataaaaccatagacagagttctatagacttgtgcttaa----ataacaagttcatgatgcagaacaagatagaataagcagcaggacttgcctaatcttcaaatagcaacttcagttaaaaacaacag-------------------------------------------------------------------------------
>Albizia_tomentosa_Hughes_648@NODE_1_length_976_cov_67.441602
-------------------------------------------------------------------------------------------------------------------------------gaatttgcaccagagctcgttgccaccctttcaaattaattgtaaaaatacataaagctgaaataaaaatagactccatatggtaatattacattttcactagggtacacttctgcagcagcacataaaaagggatttgaaagagctttaagagattgtata--tcaaaatcaatccacaaactaccataaacattacacatgaattaaaaagtaataaaaatgtttagatatgaaag-cgccctcttaactt----agtgaagtgaccttgacaagtagtatg--gaactttttacaaactttgctccaaagtgtgggctttgacttgtacaaagtgcaacacaacgctacacaagcagaagacttagtcgggcaaggccgttcctcgttccagattatttttgatctccaaggtgtatctcccaaatgctcgctcaatcttcttgttgaaatgttcattccgatcattaatcgagtcaatatctttctcttcatggaactttcttctcctactaaatgacttgagcttctcttccctgttcttcagttcttgtaccatccggtcaatcttgtcctctgaaacttttggtgcctgccatgaatggaaagaaaaagttctcacaaaatacacaatgaaaagcaagtcaggtgggagttcgtttggttttagtagtgaacctttccatactggagacttgaagcatcacggtagaactctggatcagcttctttcattttgttgtattcttctaaatccacctccacattcttggttcgcttcttgtaggcattgtacagtgtcttctggttaaaaactgattaataagatacattaattttatacccattagaatcactctaaaaccatagacagagttctatagacttgtgcttaa-----taacaagttcatgatgcagaactagatagaataagcagcaggactttcctaatcttcaaatagcaacttcatttaaatacaacagttt----------------------------------------------------------------------------
>Albizia_xerophytica_Hughes_1435@NODE_1_length_1115_cov_60.779383
aacttttaaactgatatgtaatttaaaaatacacaacatataatatgattaagtaacttattttatttttttaattttttcaaaaaaacaaactctactttatatttagaacgggagagagcatacagaatttgcaccacagctcgttgccaccctttcaaattaattgtaaaaatacataaagctgaaataaaaagagactccatatggtagtattacattttcactagggtacacttctgcaccagcacataaaaagggatttgaaagagctttaagagattgtatatctcaaaatcaatccacaaactaccataaacattacacatgaattaaaaagcaataaaaatgtttagatatgaaag-cgccctcttaactt--agagtgaagtgaccttgacaagtagtatg--aaactttttacaaactttgctccaaagtgtgggctttgacttgtacaaagtgcaacacaacgctacataagcagaagacttagtcgggcaaggcagttcctcgttccagattatttttgatctccaaggtgtatctcccaaatgctcgctcaatcttcttgttgaaatgttcattccgatcattaatcgagtcaatatctttctcttcatggaactttcttctcctactaaatgacttgagcttctcttccctgttcttcagttcttgtaccatccggtcaatcttgtcctctgaaacttttggtgcctgccatgaatggaaagaaaaagttctcacaaaatacacaatgaaaagcaagtcaggtgggagttcgtttggttttagtagtgaacctttccatattggagacttgaagcatcacggtagaactctggatcagcttctttcattttgttgtattcttctaaatccacctccacattcttggttcgcttcttgtaggcattgtacagtgtcttctggttaaaaactgattaataagatacattaattttatacccattagaatcactctgaaaccatagacacagttctatagacttgtgcttaa-----taacaagttcatgatgcagaacaagatagaataagcagcaggactttcctaatcttcaaatagcgacttcatttaaatacaacagt------------------------------------------------------------------------------
>Balizia_leucocalyx_Aguilar_1939@NODE_1_length_1377_cov_63.304615
aacttataaattgatgtataatctaaaaatataccacatataatatgattaaataacttattcattttatttaatttctctaaaaaaatcaactttattttatatttaagact-aaaaaaatataaagaatttgcatcagggctggttgccaccctttcaaattaattgtaaaaaaatataaagcagaataaaaaatagactccaaatggtaatattacattttcactagtgtacccttcttcaccaacacataaaaaggggtttgagagagctttaagagattgtatagctcaaaatcaatccacaaactaccataaacattacagatgaactaaaaagcaataaaaatgtttagatatgaaagtcgccctctta---------------tgaccttgacgggtagtatgttaaactttttacaaactttgctccaaagtgggggctttgacttgtacaaagggcaacccaacgctacataagcagaagacttagtcgggcaaagcagttcctcgttccagattatttttgatctccaaggtgtatctcccaaatgctcgctcaatcttcttgttgaaatgttcattccgatcattaatcgagtcaatatctttctcttcatggaactttcttctcctactaaatgacttgagcttctcttccctgttgttcagttcttgtaccatccggtcaatcttgtcctctgaaacttttggtgcctgccatgaatggaaagaaaaagtcatcacaaaatacacaatgaaaagcaagtccggtgggagtaagtttggttttagtagtgaacctttccatattggagacttgaagcatcacggtagaactctggatcagcttctttcattttcttgtattcttctaaatccacctcaatattctttgttcgcttcttgtaggcattgtacagtgtcttttggttaaaaactgattaataagatacattaattttatacccattagaatcactctaaaaccat----agagttctatagacttgtgcttaggtt--taacaagttcatgatgcagaacaagatagagttagcagcaggactttcctaatcttcaaatagcaacttgattaaaatacaacagttttcattcacaaaaaaaaaaagttaaatacaggcataatttc-aaataactacttcagataaagggccaaaaacacgc
>Calliandra_bella_LPQ15696@NODE_1_length_1244_cov_122.958012
caatgcaaagccaataggaattcttgatggactccacatttgttgggcataaggatacaagaaaattcatgtattatc--taacagtattaatgccatta---acttgataacaaggggaagataaggcccaaaaaaaaaaaaaaagagataacaagaggaagtaagtgtaa------agacagctgaataagta--agattccagatggtaatattacattttcactagtgtacacctcttcaccaacacat-aagagggatttaaaatagcttcaagagatcgtatagctc-ataccaatccacaaactaccataaacatc--acattaattgaaaggcaataaaaatttttagtcatgaatgttgccctcctgaacttaaagtgtgagcaaccttgacaagcaagatgttaagctttttacaaactttgctaagtgtgtgggctttagacttgtacagagtgcaacacaacgatacagatgcagcaaacttagtctggcaaggcggttcctcgttccagattatttttgatctccaaggtgtatctcccaaatgcccgctcaatcttcttgttgaaatgttcattccgatcattaatagagtcgatatctttctcttcatggaactttcttctcctactaaatgactggagcttatcttccctgttcttcagttcttgtaccatccggtcaatcttgtcctccgaaatttttggtgcctgccatgaatgaaaataaaaagtcatcacaaaataaaaaatgaaaagccagtctggctggagttcgtatggttttagtaaagtacctttccatatcggagacttgaagcatcacggtagaactctggatcagcttctttcattttgttgtattcttctaagtccacctcaatattcttggttcgcttcttgtaggcattgtacagtgtcttctggttaaaaactgattaagaagatacatcaattttaaacccattagaatcactctaaattctaaaaaagagttctaatggc------taaagttaataacaagttcatgatgcataacaagat--aattagcagcaaaactttcctactcttcaaatagtaacttgatttagat-taacagttttccctcacaaaaaaaaagggttaaatccaggcatagtttcaaaattattacttcaggtaaagggctgaaaacacac
>Cathormion_obliquifoliolatum_Wieringa_6519@NODE_1_length_908_cov_159.252052
-------------------------------------------------------------------------atctctttaaaaaaattaactctattttatatcttagactaaaaaaaatatagagaatttgcatccg-ggatgtt-ccaccctttcaaattaattgtaaaaatatatagagctgcataaaaaataaactccaaatggtaatgttacattttcactagtgtacacttcttcaccaacacataaaaagggatttgagagagcttgaagagattgtatagctcaaaatcaatccacaaactaccataaacattacagatgaactaaaaagtaataaaaatgtttagatatgaaagtcgccctctta----------------gaccttgacaagtagtattttaaactttttacaaactttgctccaaagtgggggctttgacttgtacaaagtgcaacccaacgctacaaaagcagaagacttagtcgggcaaggcagttcctcgttccagattatttttgatctccaaggtgtatctcccaaatgctcgctcaatcttcttgttgaaatgttcattccgatcattaatcgagtcaatatctttctcttcatggaactttcttctcctactaaatgacttgagcttctcttccctgttcttcagttcttgtaccatccggtcaatcttgccctctgaaatttttggtgcctgccatgaatggaaagaaaaagttaccacaaaatacacaatgaaaagcaagtctggcggtagttagcttggttttagtagtgaacctttccatattggagacttgaagcatcacggtagaattctggatcagcttctttcattttcttgtattcttctaaatccacctcaatattcttggttcgcttcttgtaggcattgtacagtgtcttctggttaaaaactgattaataagatacattaattttatacccatcagaatcactctaaaaccatgga--------------------------------------------------------------------------------------------------------------------------------------------------------------------------------------------------
>Enterolobium_cyclocarpum_MWC9020@NODE_1_length_1031_cov_177.742138
------------------------------------------------ttaaataatttatttaatttcctaaatctctataaaaaaatcaactctgt----------------gcaggagtatagagaatttgcataggggttcggtgctaccctttcaaattaattgtaaaaatatataaagctgaataaaaaatagactccaaatggtaatactaccttttcactagtgtacacttctgcaccaacacataaaaagggattcgagagagctttaagcgattgtgt-gctcataatcaatccacaaactaccataaacattacacatgaattaagaagcaataaaaatgtttagatatgaaagtcgccctcttgacttaaagagtgaagtgacctcgacaagtagtatgataaactttttacaaactttgctccaaagtgtgggctttgacttgtacaaagtgcaacacaacgctacataagcagaagacttagtcgggcaaggcagttcctcgttccagattatttttgatctccaaggtgtatctcccaaatgctcgctcaatcttcttgttgaaatgttcattccgatcattaatcgagtcaatatctttctcttcatggaactttcttctcctactaaatgaatcgagcttctcttccctgttcttcagttcttgtaccatccggtcaatcttgtcctctgaaatttttggtgcctgccatgaatggaaagaaaaagtcatcacaaaatacacaatgaaaagcaagtctggtgggagttagattggttttagtagtgaacctttccatattggagacttgaagcatcacggtagaactctggatcaacttctttcattttcttgtattcttctaaatccacctcaatattcttggttcgcttcttgtaggcattgtacagtgtcctctggttaaaaactgattaataagatacattaattttatacccattataatcactctataaccatagacagagttctatagaattgtgcttaagttagtaacaagttcatgaagcagaataggatagaattagcagtaggactttcctaatcttcaaat-------------------------------------------------------------------------------------------------------
>Hydrochorea_corymbosa1_Bonadeu_655@NODE_1_length_771_cov_92.157821
--------------------------------------------------------------------------------------------------------------------------------------------------------------------------------------------------aaaagactccagatggtaatattacattttcactagtgcacacttcttcaccaacacatcaaaagggattcgagagagctttaagagattgtataactcaaaatcaatccacaaactaccataaacattacagatgaactaaaaagcaataaaaatgtttagatatgaaagtcgccctctta---------------tgaccttgacaagtggtattttaaactttttacaaactttgctacaaagtgggggctttgacttgtccaaagtgcaacccaacgctacaaaagcagaagacttagtcgggcaaggcagttcctcgttccagattatttttgatctccaaggtgtatctcccaaatgctcgctcaatcttcttgttgaaatgttcattccgatcattaatcgagtcaatatctttctcttcatggaactttcttctcctactaaatgacttgagcttctcttccctgttcttcagttcttgtaccatccggtcaatcttgccctctgaaatttttggtgcctgccatgaatggaaagaaaaagttaccacaaaatacacaatgaaaagcaagtctggtggtagttagcttggttttagtagtgaacctttccatattggagacttgaagcatcacggtagaattctggatcagcttctttcattttcttgtaatcttctaaatccacctcaatattcttggttcgcttcttgtaggcattgtacagtgtcttctggttaaaaactgattaataagatacattaattttatacccatcaga---------------------------------------------------------------------------------------------------------------------------------------------------------------------------------------------------------------------
>Hydrochorea_corymbosa2_Iganci_862@NODE_1_length_1071_cov_235.474409
aacttataaactgatgtataatttaagaatataccacatatgatatgattaaaaaacttattcagcttatttaatctctctaaaaaaatcaactctatcttatacttaaagactaaaaaaatatagagaattcgcatcag-ggtcattgccaccctttcaaattaattgtaaaaatatataaagctgaataaaaaaaagactccagatggtaatattacattttcactagtgcacacttcttcaccaacacatcaaaagggattcgagagagctttaagagattgtataactcaaaatcaatccacaaactaccataaacattacagatgaactaaaaaacaataaaaatgtttagatatgaaagtcgccctctta---------------tgaccttaacaagtagtattttaaactttttacaaactttgctccaaagt-ggggctttgacttgtacaaagtgcaacccaacgctacaaaagcagaagacttagtcgggcaaggcagttcctcgttccagattatttttgatctccaaggtgtatctcccaaatgctcgctcaatcttcttgttgaaatgttcattccgatcattaatcgagtcaatatctttctcttcatggaactttcttctcctactaaatgactggagcttctcttccctgttcttcagttcttgtaccatccggtcaatcttgccctctgaaatttttggtgcctgccatgaatggaaagaaaaagttaccacaaaatacacaatgaaaagcaagtctggtggtagttagcttggttttagtagtgaacctttccatattggagacttgaagcatcacggtagaattctggatcagcttctttcattttcttgtaatcttctaaatccacctcaatattcttggttcgcttcttgtaggcattgtacagtgtcttctggttaaaaactgattaataagatacattaattttatacccatcagaaccactctaaaaccatagacagaattctatacacttgtgcttgagttaat-acaagttcatgatacagaacacgatagagttagcagcaggactttcctaatctt------------------------------------------------------------------------------------------------------------
>Jupunba_abbottii_Zanoni_21220@NODE_1_length_927_cov_62.948235
-----------------------------------------------------------------------------------------------------------------------------------------------------------------------------------------------------------------------------------------------------------------------------------------------------------------cgaactaccataaacattacagatgaactaaaaagcaacaaaaatgtttagatatgaaagtcgccctctta---------------tgaccttgacaagtagtatgttaaactttttacaaactttgctccaaagtgggggctttgacttgtacaaagtgcaacccaatgctacataagcagaatccttagtcgggcaaggcagttcctcgttccagattatttttgatctccaaggtgtatctcccaaatgctcgctcaatcttcttgttgaaatgttcattccgatcattaatcgagtcaatatctttctcttcatggaactttcttctcctactaaatgacttgagcttctcttccctgttcgtcagttcttgtaccatccggtcaatcttgccctctgaaatttttggtgcctgccatgaaaggaaagaaaaagttaccacaaaatacacaatgaaaagcaagtctggtgggagttagtttggttttagtagtgaacctttccatattggagacttgaagcatcacggtagaactctggatcagcttctttcattttcttgtattcttctaaatccacctcaatattcttggttcgcttcttgtaggcattgtacagtgtcttctggttaaaaactgattaataagatacattaattttata------------------------------------------------------------------------------------------------------------------------------------------------------------------------------------------------------------------------------
>Jupunba_barbouriana_Iganci_847@NODE_1_length_1076_cov_118.394394
aacttataaactgatgtgtaatctaaaaatataccacatatgatatgattaaataatttattcagcttatttaatctctctaaaaaaaacaactctatcttatatttaagactaaaaaacatatagagaatttgcatcgg-ggctcgtgccaccctttcaaattaattgtaaaaatatataaagctgaataaaaaatagactccaaatggtaatattacattttcactagtgtacgcttcttcaccaacacataaaaagggatttgagagagctttaagagattgtatagctcaaaatcaatccacaaactaccataaacattacagatgaactaaaaagcaataaaaatgtttagatatgaaagtcgccctctta---------------tgaccttgacaagtagtatgttaaactttttacaaactttgctccaaagtgggggctttgacttgtacaaagtgcaacccaacgctacataagcagaagacttagtcgggcaaggcagttcctcgttccagattatttttgatctccaaggtgtatctcccaaatgctcgctcaatcttcttgttgaaatgttcattccgatcattaatcgagtcaatatctttctcttcatggaactttcttctcctactaaatgacttgagcttctcttccctgttgttcagttcttgtaccatccggtcaatcttgtcctctgaaatttttggtgcctgccatgaatggaaagaaaaagtcatcacaaaatacacaatgaaaagcaagtccggtgggagttagtttggttttagtagtgaacctttccatatcggagacttgaagcatcacggtagaactctggatcagcttctttcattttcttgtattcttctaaatccacctcaatattctttgttcgcttcttgtaggcattgtacagtgtcttctggttaaaaactgattaataagatacattaattttatacccattagaatcactctaaaaccat----agagttctatagacttgtgcttaagttactaacaagttcatgatgcagaacaagatagaattagcagca----------------------------------------------------------------------------------------------------------------------------
>Jupunba_brachystachya_Lima_7438@NODE_1_length_1262_cov_71.135021
aacttataaactgatgtataatataagaatacacaatatatgatatgattaagtaacttatttaactttcttaatctctcaaaaaaaatcaactctatcttatatttaagattagaaggaatatagagaatttgcattgg-ggatgttgccaccctttcaaattaattgtaaaaatacataaagcggaataaaaattagactccaaatgctaatattacattttcactagtgtgcacttcttcaccaacgcataaaaagggatttgagagagctttaagagattgtatagctcaaaatcaatccacaaactatcataaacattacagatgaactaaaaagta--aaaaatgtttagatatgaaagtcgccctcttaacttaaagagtgaagtgaccttgacaagtagtatgctaaactttttacaaactttgctccgaagtgtgggctttgacttgtacaaagtgcaacacgacgccacataagcagaagacttagtcgggcaaggcagttcctcgttccagattatttttgatctccaaggtgtatctcccaaatgctcgctcaatcttcttgttgaaatgttcattccgatcattaatcgagtcaatatctttctcttcatggaactttcttctcctactaaacgagttgagcttctcttccctgttgttcagttcttgtaccatccggtcaatcttgtcctctgaaatttttggtgcctgccatgaatggaaagaaagagtcatcacaaaatacacaatgaaaagcaagtccggtgggagttagtttggttttagtagtgaacctttccatattggagacttgaagcatcacggtagaactctggatcagcttctttcattttcttgtattcttctaaatccacctcaatattctttgttcgcttcttgtaggcattgtacagtgtcttctggttaaaaactgataaataagatacattaattttatacccattagaatcactctaaaaccat----agagttctatagacttgagcttaagttactaacaagttcatgatgcagaacaagatagaattagcagcaggactttcctaaccttcaaatagcaacttgattcaaatacaacagttttcattcacaaaaaaaaaaagttaaatacaggcataatttcaaaataactacttcagataaagggccaaaaacacgc
>Jupunba_cochleata_Bonadeu_673@NODE_1_length_1475_cov_65.655222
aacttataaactgatgtgtaatttaataatacaccacatattatatgatcaaataacttattcaacttatttaatctctctaaaaaaatcaactctatcttatatttaagactaaaaaaaatataaaaaatttgcatcgg-----gttgccaccctttcaaattaattgtaaaaatatataaagctgaataaaaaatagactccaaatggtaatattacattttcactagcgtacacttcttcaccaacacataaaaaggggtttgagagagctttaagagattgtatagctcaaaatcaatccacaaactaccataaacattacagatgaactaaaaagcaaaaaaaatgtttagatatgaaagtcgccctctta---------------tgaccttgacgagtagtatgttaaactttttacaaactttgctccaaagtgggggctttgacttgtacaaagtgcaacccaacgctacataagcagaagacttagtcgggcaaggcagttcctcgttccagattattttttatctccaaggtgtatctcccaaaggctcgctcaatcttcttgttgaaatgttcattccgatcattaatcgagtcaatatctttctcttcatggaactttcttctcctactaaatgacttgagcttctcttccctgttgttcagttcttgtaccatccggtcaatcttgtcctctgaaatttttggtgcctgccatgaatggaaagaaaaagtcatcacaaaatacacaatgaaaagcaagtccggtgggagttagtttggttttagtagtgaacctttccatattggagacttgaagcatcacggtagaactctggatcagcttctttcattttcttgtattcttctaaatccacctcaatattctttgttcgcttcttgtaggcattgtacagtgtcttctggttaaaaactgattaataagatacattaattttatacccattagaatcactctaaaaccat----agagttctatagacttgtgcttaagttactaacaagttcatgatgcagaacaagatagaattagcagcaggactttcctaatctgcaaatagcaacttgatttaaatacaacagttttcattcacaaaaaaaaaaagttaaatacaggcataatttc-aaataactacttcagataaagggccaaaaacacgc
>Jupunba_filamentosa_Lima_7487@NODE_1_length_1086_cov_56.526264
--------------------------------------------------------------------------------------------------------------------------------------------------------------------------------------------------------------------atattacattttcactagtgtgcacttcttcaccaacgcataaaaagggatttgagagagctttaagagattgtatacctcaaaatcaatccacaaactatcataaacattacacatgaactaaaaagta--aaaaatgtttagatatgaaagtcgccctcttaacttgaagagtgaagtgaccttgacaagtagtatgctaaactttttacaaactttgccgcgaagtgtgggctttgacttgtacaaagtgcaacacaacgctacataagcagaagacttagtcgggcaaggcagttcctcgttccagattatttttgatctccaaggtgtatctcccaaatgctcgctcaatcttcttgttgaaatgttcattccgatcattaatcgagtcaatatctttctcttcatggaactttcttctcctactaaatgacttgagcttctcttccctgttgttcagttcttgtaccatccggtcaatcttgtcctctgaaatttttggtgcctgccatgaatggaaagaaagagtcatcacaaaatacacaatgaaaagcaagtccggtgggagttagtttggttttagtagtgaacctttccatattggagacttgaagcatcacggtagaactctggatcagcttctttcattttcttgtattcttctaaatccacctcaatattctttgttcgcttcttgtaggcattgtacagtgtcttctggttaaaaactgataaataagatacattaattttatacccattagaatcactctaaaatcat----agagttctatagacttgtgcttaagttactaacaagttcatgatgcagaacaagatagaattagcagcaggactttcctaaccttcaaatagcaacttgatttaaatacaacagttttcattcacaaaaaaaaaaagttaaatacaggcataatttcaaaataactacttcagataaagggccaaaaacacgc
>Jupunba_idiopoda_Quesada_1718@NODE_1_length_828_cov_59.595206
-------------------------------------------------------------------------------------------------------------------------------------------------------------------------------------aagctgaataaaaaatagaccccaaatggtaatattacattttcactagtgtacacttcttcaccaacatacaaaaaggggtttgagagagctttaagagattgtatagctcaaaatcaatccacaaactaccataaacattacagatgaactaaaaagcaacaaaaatgtttagatatgaaagtcgccctctta---------------tgaccttgacgagtagtatgttaaactttttacaaactttgctccaaagtgggggctttgacttgtacaaagtgcaacccaacgctacataagcagaagacttagtcgggcaaggcagttcctcgttccagattatttttgatctccaaggtgtatctcccaaatgctcgctcaatcttcttgttgaaatgttcattccgatcattaatcgagtcaatatctttctcttcatggaactttcttctcctactaaatgacttgagcttctcttccctgttgttcagttcttgtaccatccggtcaatcttgtcctctgaaatttttggtgcctgccatgaatggaaagaaaaagtcatcacaaaatacacaatgaaaagcaagtccggtgggagttagttcggtttgagtagtgaacctttccatattggagacttgaagcatcacggtagaactctggatcagcttctttcattttcttgtattcttctaaatccacctcaatattctttgttcgcttcttataggcattgtacagtgtcttctggttaaaaactgattaataagatacattaattttatacccattagaatcactctaagggtgt----------------------gtttggtttgag-------------------------------gggaggggaggga-----------------------------------------------------------------------------------------------------------------------
>Jupunba_laeta_Mori_25147@NODE_1_length_659_cov_32.522337
-----------------------------------------------------------------------------------------------------------------------------------------------------------------------------------------------------------------------ttacattttcactagtgtacacttcttcaccaacgcataaaaaaggatttgatagagctttaagagattgtatagctcataatcaatccacaaactatcataaacattacacatgaactaaaaagta--aaaaatgtttagatatgaaagtcgccctcttaacttgaagagtgaagtgaccttgacaagtagtatgctaaactttttacaaactttgctgcgaagtgtgggctttgacttgtacaaagtgcaacacaacgctacataagcagaagacttagtcgggcaaggcagttcctcgttccagattatttttgatctccaaggtgtatctcccaaatgctcgctcaatcttcttgttgaaatgttcattccgatcattaatcgagtcaatatctttctcttcatggaactttcttctcctactaaatgatttgagcttctcttccctgttgttcagttcttgtaccatccggtcaatcttgtcctccgaaatttttggtgcctgccatgaatggaaagaaaaagtcatcacaaaatacacaatgaaaagcaagtccggcgggagttagtttggttttagcagtgaacctttccatattggagacttgacgcatcacggtagaactctggatcagcttctttcattttcttgtattct-----------------------------------------------------------------------------------------------------------------------------------------------------------------------------------------------------------------------------------------------------------------------------------------------------------------------------
>Jupunba_leucophylla_Iganci_839@NODE_1_length_1562_cov_102.812795
aacttaaaagctaatatataatataagaatacacagcatatgatatgattaagtaatttattt---ttctttaatctcttaaaaaaaatcaactctattttatatttaaaattagaaggagtatagagaatttgcatccg-ggatgttgccaccgaatcaaattaattgtaaaaatatataaagctgaataaaaaatacacttcaaatgctaatattacattttcactagtgtacacttcttcaccaacgcataaaaagggatttgagagagctttaagagattgtatagctcaaaatcaatccacaaactatcataaacattacacatgaactaagaagta--aaaaatgtttagatatgaaagtcgccctcttaacttgaagagtgaagtgaccttgacaagtagtatgctaaactttttacaaactttgctgcgaagtgtgggctttgacttgtacaaagtgcaacacaacgctacataagcagaagacttagtcgggcaaggcggttcctcgttccagattgtttttgatctccaaggtgtatctcccaaatgctcgctcaatcttcttgttgaaatgttcattccgatcattaatcgagtcaatatccttctcgtcatggaactttcttctcctactaaatgacttgagcttctcttccctgttgttcagttcttgtaccatccggtcaatcttgtcctccgaaatttttggtgcctgccatgaatggaaagaaaaagtcatcacaaaatacacaatgaaaagcaagtccggtgggagttagtttggttttagtagtgaacctttccatattggagacttgacgcatcacggtagaactctggatcagcttctttcattttcttgtattcttctaaatccacctcaatattcttggttcgcttcttgtaggcattgtacagtgtcttctggttaaaaactgattaataagatacattaattttatacccattagaatcactctaaaaccat----agagttctatagacttgtgcttaagttactaacaagttcatgatgcagaacaagatagaattagcagcaggactttcctaatcttcaaatagcaacttgatttaaatacaacagttttcattcacgaaaaaaaatagttaaatacaggcataatttcaaaataactacttcagataaagggccaaaaacacgc
>Jupunba_limae_Iganci_261@NODE_1_length_1310_cov_67.201946
aacttaaaagctgatatataaaataagaatacataatatatgatataattaaataatttatttagcttctttaatctctcaaaaaaaatcaaatctattttatatttagaattagaaggagtatagagaatttgcatcgg-ggatgttg-caccgaatcaaattaattgtaaaaatatataaagctgaataaaaaatacactccaaatgctaatatcacattttcactagtgtacacttcttcaccaacgcataaaaagggacttgagagagctttaagagattgtatacctcaaaatcaatccacaaactatcataaacattacacatgaactaaaaagta--aaaaatgtttagatatgaaagtcgccctcttaacttgaagagtgaagtgaccttgacaagtagtatgctaaactttttacaaactttgccgcgaagtgtgggctttgacttgtacaaagtgcaacacaacgctacataagcagaagacttagtcgggcaaggcagttcctcgttccagattatttttgatctccaaggtgtatctcccaaatgctcgctcaatcttcttgttgaaatgttcattccgatcattaatcgagtcaatatctttctcttcatggaactttcttctcctactaaatgacttgagcttctcttccctgttgttcagttcttgtaccatccggtcaatcttgtcctctgaaatttttggtgcctgccatgaatggaaagaaagagtcatcacaaaatacacaatgaaaagcaagtccggtgggagttagtttggttttagtagtgaacctttccatattggagacttgaagcatcacggtagaattctggatcagcttctttcattttcttgtattcttctaaatccacctcaatattctttgttcgcttcttgtaggcattgtacagtgtcttctggttaaaaactgataaataagatacattaattttatacccattagaatcactctaaaaccat----agagttctatagacttgtgcttaagttactaacaagttcatgatgcagaacaagatagaattagcagcaggactttcctaaccttcaaatagcaacttgatttaaatacaacagttttcattcacaaaaaaaaaaagttaaatacaggcataatttcaaaataactacttcagataaagggccaaaaacacgc
>Jupunba_macradenia_Lourteig_3021@NODE_1_length_900_cov_96.212637
----------------------------------------------------------------------------------------------------------------------------------------------ctcatccccactctttcaaattaattgtaaaaatatacaaagctgaatgaaaaatagactccaaatggtaatattacattttcactagtgtacacttcttcaccaacacataaaaagggatttgagagagctttaatagattgtatagctcaaaatcaatccacaaactaccataaccattacagatgaactaaaaagcaataaaaatgtttagatatgaaagtcgccctctta---------------tgaccttgacaagtagtatgttaaactttttacaaactttgctccaaagtgggggctttgacttgtacaaagagcaacccaacgctacataagcagaagacttagtcgggcaaggcagttcctcgttccagattatttttgatctccaaggtgtatctcccaaatgctcgctcaatcttcttgttgaaatgttcattccgatcattaatcgagtcaatatctttctcttcatggaactttcttctcctactaaatgacttgagcttctcttccctgttgttcagttcttgtaccatccggtcaatcttgtcctctgaaatttttggtgcctgccatgaatggaaagaaaaagtcatcacaaaatacacaatgaaaagcaagtccagtgggagttagtttggttttagtagtgaacctttccatattggagacttgaagcatcacggtagaactctggatcagcttctttcattttcttgtattcttctaaatccacctcaatattctttgttcgcttcttgtaggcattgtacagtgtcttctggttaaaaactgattaataagatacattaattttatacccattagaatcactctaaaaccat----agagttctatagacttgtgcttaagttactaacaagttcatgatgcagaacaaga------------------------------------------------------------------------------------------------------------------------------------------
>Jupunba_nipensis_Mayo_19662@NODE_1_length_535_cov_33.146288
--------------------------------------------------------------------------------------------------------------------------------------------------------------------------------------------------------------------------------------------------------------------------------------------------------------------------------------------------------------------------------------------------------------------------------------------------------------------------------------------------------atccttagtcgggcaaggcagttcctcgttccagattatttttgatctccaaggtgtatctcccaaatgctcgctcaatcttcttgttgaaatgttcattccgatcattaatcgagtcaatatctttctcttcatggaactttcttctcctactaaatgacttgagcttctcttccctgttcgtcagttcttgtaccatccggtcaatcttgccctctgaaatttttggtgcctgccatgaaaggaaagaaaaagttaccacaaaatacacaatgaaaagcaagtctggtgggagttagtttggttttagtagtgaacctttccatattggagacttgaagcatcacggtagaactc------------------------------------------------------------------------------------------------------------------------------------------------------------------------------------------------------------------------------------------------------------------------------------------------------------------------------------------------------------
>Jupunba_oppositifolia_Liegier_16014@NODE_1_length_928_cov_65.917744
--------------------------------------------------------------------------------------------------------------------------------------------------------------------------------------------------------------------------------------------------------------------------------------------------------------------------------------gatgaactaaaaagcaacaaaaatgtttagatatgaaagtcgccctctta---------------tgaccttgacaagtagtatgttaaactttttacaaactttgctccaaagtgggggctttgacttgtacaaagtgcaacccaatgctacataagcagaatgcttagtcgggcaaggcagttcctcgttccagattatttttgatctccaaggtgtatctcccaaatgctcgctcaatcttcttgttgaaatgttcattccgatcattaatcgagtcaatatctttctcttcatggaactttcttctcctactaaatgacttgagcttctcttccctgttcgtcagttcttgtaccatccggtcaatcttgccctctgaaatttttggtgcctgccatgaaaggaaagaaaaagttaccacaaaatacacaatgaaaagcaagtctggtgggagttagtttggttttagtagtgaacctttccatattggagacttgaagcatcacggtagaactctggatcagcttctttcattttcgtgtattcttctaaatccacctcaatattcttggttcgcttcttgtaggcattgtacagtgtcttctggttaaaaactgattaataagatacattaattttatacccattagaatcactctaaa----------------------------------------------------------------------------------------------------------------------------------------------------------------------------------------------------------
>Jupunba_oxyphyllidia_Yonker_6157@NODE_1_length_963_cov_91.051919
------------------------------------------------------acaatataccacatataaaatctctctaaaaaaatcaactctattttatatttaagactaaaaaaaatatgaagaatttgcatcggggctcgttgccaccctttcaaattaattgtaaaaatatataaagctgaataaaaaatagactccaaatggtaatattacattttcactagtgtacactttttcaccaacatataaaaaggggtttgagagagctttaagagattgtatagctcaaaatcaatccacaaactaccataaacattacagatgaactaaaaagcaacaaaaatgtttagatatgaaagtcgccctctta---------------tgaccttgacgagtagtatgttaaactttttacaaactttgctccaaagtgggggctttgacttgtacaaagtgcaacccaacgctacataagcagaagacttagtcgggcaaggcagttcctcgttccagattatttttgatctccaaggtgtatctcccaaatgctcgctcaatcttcttgttgaaatgttcattccgatcattaatcgagtcaatatctttctcttcatggaactttcttctcctactaaatgacttgagcttctcttccctgttgttcagttcttgtaccatccggtcaatcttgtcctctgaaatttttggtgcctgccatgaatggaaagaaaaagtcatcacaaaatacacaatgaaaagcaagtccggtgggagttagtttggttttagtagtgaacctttccatattggagacttgaagcatcacggtagaactctggatcagcttctttcattttcttgtattcttctaaatccacctcaatattctttgttcgcttcttgtaggcattgtacagtgtcttctggttaaaaactgattaataagatacattaattttatacccattagaatcactctaagggtgt----------------------gtttggtttggt-------------------------------ttgggggggtagattactcat---------------------------------------------------------------------------------------------------------------
>Jupunba_villosa_Borges_423@NODE_1_length_1281_cov_84.764950
aacttataaactgatgtataatataaaaatacacaacatatgatatgattaagtaacttatttaacttctttaatctttcaaaaaaaatcaactctatcttatatttaagatcagaaggaatatagagaatttgcattgg-ggatattgccaccctttcaaattaattgtaaaaatatataaagctgaataaaatttagactccaaatgctaatattacattttcactagtgtgcacttattcaccaacgcataaaaagggatttgagagagctttaagagattgtatagctcaaaatcaatccacaaactatcataaacattacacataaactaaaaagtt--aaaaatgtttagatatgaaagtcgccctctt------aagagtgaagtgaccttgacaagtagtatgctaaactttttacaaactttgctccgaagtgtgggctttgacttgtacaaagtgcaacacaacgccacataagcagaagacttagtcgggcaaggcagttcctcgttccagattatttttgatctccaaggtgtatctcccaaatgctcgctcaatcttcttgttgaaatgttcattccgatcattaatcgagtcaatatctttctcttcatggaactttcttctcctactaaatgacttgagcttctcttccctgttgttcagttcttgtaccatccggtcaatcttgtcctctgaaatttttggtgcctgccatgaatggaaagaaagagtcatcacaaaatacacaatgaaaagcaagtccggtgggagttagtttggttttagtagtgaacctttccatattggagacttgaagcatcacggtagaactctggatcagcttctttcattttcttgtattcttctaaatccacctcaatattctttgttcgcttcttgtaggcattgtacagtgtcttctggttaaaaactgataagtaagatacattaattttatacccattagaatcactctaaaaccat----agagttctatagacttgtgcttaagttactaacaagttcatgatgcagaacaagatagaattagcagcaggactttcctaaccttcaaatagcaacttgatttaaatacaacagttttcattcacaaaaaaaaaaagttaaatacaggcataatttcaaaataactacttcagataaagggccaaaaacacgc
>Punjuba_callejasii_Daly_5935@NODE_1_length_793_cov_15.256983
------------------------------------------------------------------------------------------------------------------------------------tgcatgggagctcgttgccaccctttcaaattaattgtaaaattatataaagctgaataaaaaatagactccaaatggtaatattacattttcactggtgtacacttcttcaccaacacataaaaagggatttgagagagc-ttaagagattgtatagctcaaaatcaatccaaaaactaccataaacattacacatgaactaaaaagcaataaaaatgtttagatatgaaagtcgccctcttaac-tatagagtgaagtgaccttgacaagtagtatgttaaactttttacaaactttgctccaaagtgtgggctttgacttgtacaaagtgcaacccaacgctacataagcagaagacttagtcgggcaaggcagttcctcgttccagattatttttgatctccaaggtgtacctcccaaatgctcgctcaatcttcttgttgaaatgttcattccgatcattaatcgagtcaatatctttctcttcatggaactttcttctcctactgaatgacttgagcttctcttccctgttcttcagttcttgtaccatccggtcaatcttgtcctctgaaatttttggtgcctgccatgaatggaaagaaaaagtcatcacaaaatacaaaatgaaaagcaagtccggtgggagttagtttggttttagtagtgaacctttccatattggagacttgaagcatcacggtagaactctggatcagcttctttcattttcttgtattcttctaaatccacctcaatattcttggttcgcttcttgtgggcat----------------------------------------------------------------------------------------------------------------------------------------------------------------------------------------------------------------------------------------------------------------------------------
>Punjuba_killipii_Palodorios_6252@NODE_1_length_662_cov_60.666667
----------------------------------------------------------------------------------------------------------------------------------------------------------------------------------------------------------------------------------------------------------------------------aaaagggtaagagattgtatagcccaaaatcaatccacaaactaccataaacattacacatgaactaaaaagcaataaaaatgtttagatatgaaagtcgccctcttaacttatagagtgaagtgaccttgacaagtagtatgttaaactttttacaaactttgctccaaagtgtgggctttgactcgtacaaagtgcaacccaacgctacataagcagaagacttagtcgggcaaggcagttcctcgttccagattatttttgatctccaaggtgtacctcccaaatgctcgctcaatcttcttgttgaaatgttcattccgatcattaatcgagtcaatatctttctcttcatggaactttcttctcctactaaatgacttgagcttctcttccctgttcttcagttcttgtaccatccggtcaatcttgtcctctgaaattttaggtgcctgccatgaatggaaagaaaaagtcatcacaaaatacaaaatgaaaagcaagtccggtgggagttagtttggttttagtagtgaacctttccatatcggagacttgaagcatcacggtagaactctggatcagcttctttcattttcttgtattcttctaaatccacctcaatattcttggttcgcttcttgtaggcattgtacagtgtc-----------------------------------------------------------------------------------------------------------------------------------------------------------------------------------------------------------------------------------------------------------------------
>Punjuba_lehmannii_Escobar_7465@NODE_1_length_1235_cov_59.488774
------------------------------------catatgatataattaaataatttatttatcttttttaatctctccaaaaaaatcaactctattttatatttaagactagaaggagtataaagaatttgcatgggggctcgttgccgccctttcaaattaattgtaaaaatatataaagctgaataaaaaatagactccaaatggtaatattacattttcaccagtgtacacttcttcaccaacacataaaaaggg--------------taagagattgtatagcccaaaatcaatccacaaactaccataaacattacacatgaactaaaaagcaataaaaatgtttagatatgaaagtcgccctcttaagt--tagagtgaactgaccttgacaagtagtatgttaaactttttacaaactttgctccaaagtgtgggctttgacttgtacaaagtgcaacccaacgctacataagcagaagacttagtcgggcaaggcagttcctcgttccagattatttttgatctccaaggtgtacctcccaaatgctcgctcaatcttcttgttgaaatgttcattccgatcattaatcgagtcaatatctttctcttcatggaactttcttctcctactaaatgacttgagcttctcttccctgttcttcagttcttgtaccatccggtcaatcttgtcctctgaaatttttggtgcctgccatgaatggaaagaaaaagtcatcacaaaatacaaaatgaaaagcaagtccggtgggagttagtttggttttagtagtgaacctttccatatcggagacttgaagcatcacggtagaactctggatcagcttctttcattttcttgtattcttctaaatccacctcaatattcttggttcgcttcttgtaggcattgtacagtgtcttctggttaaaaactgatcaataagatacattaattttatacccattaggatcactctaaaaccat----agagttctatagacttgtgcttaagttaataacaagttcttgatgcagaacaaaaaaaaa----------------------------------------------------------------------------gttaaatacaggcataatttcaaaataactacttcagataaagggccaaaaacacgc
>_R_Acacia_rostellifera_Murphy_466@NODE_1_length_1096_cov_123.962709
-----------------------------------------------------------atttaactttttttaatgtaaaaaaaaagtcaatttt--------tgttagtataaaaggagtatagagaatttgcatgggggctcggtgccaccctatcaaattaattgtaaaattatataaagctgaataaaaaatagactccaaatggtaatattacattttcg-tagtgtacacttctgcaccaacaca-aaaaagggattcgagagagcttcaagagattgtatagctcaaaatcaatccacaaactaccataaacattacacatgaattaaaaagcaataaaaatgtttagatataaaagtcgccctcttagcttaaagagtgaagtgaccttgacgagtagcatgtttaactttttacaaactctgctccaaagtgtggg---------------------------------------------cttagtcgggcaatgcagttcctcgttccagattatttttgatctccaaggtgtatctcccaaatgctctctcaatcttcttgttgaaatgttcattccgatcattaatcgagtcaatatctttttcttcatggaactttcttctcctactaaatgacttgagcttctcttccctgttattcagttcttgtaccatccggtcaatcttgtcctctgaattttttggtgcctgccatgaatggaaagaaaaagtcatcacaaaatacacaatgaaaagcaagtctggtgggagttagtttggttttagtagtgaacctttccatatcggagacttgaagcatcacggtagaactctggatcagcttctttcattttcgcgtattcttctaaatccacctcaatattcttggttcgcttcttgtgggcattgtacagtgtcttctggttaaaaactgattaatacgatacattaattttataaccattacaatcactctaaaaccatagacagagttctatagacttgtgcttaagttaatcacaagttcatgatgcagaacaagatagaactagcagcaggactttcctaatcttcaaatagcaacttgatttaaatacaacaattttcattctcaaaaaaaaaaagctaaatacagtcataatttcaaaataattacttcggataaagggccaaaaacacgc
>_R_Albizia_burkartiana_StivalSantos_678@NODE_1_length_913_cov_7.382284
cctttttgggcgggctcatgggtt----------------------------atgggctctttgctcagccctactctccaaaaaatatcaactctatcttatatttagaaataaagggagcatacagaatttgcatcagagctcgttgccaccctttcaaattaattgtaaaaatacataaagctgaataaaaaatagactccgtatggtaatattacattttcactagggtacacttctgcaccaacacataaaaagggatttgaaagagctttaagagattgtatatctcaaaatcaatt---------ccataaacattacacatgaattaaaaagcaataaaaatatttagatatgaaag-cgccctcttaacttaaagagtgaagtgaccttgacaagtagtatg--aaactttttacaaactctgctc---agtgtgggccttgacttgtacaaagtgc-acacaacgctacataagcagaaaacttagtcgggcaaggcagttcctcgttccagattattttttatctccaaggtgtatctcccaaatgctcgctcaatcttcttgttgaaatgttcattccgatcattaatcgagtcaatatctttctcttcatggaactttcttctcctactaaatgacttgagcttctcttccctgttcttcagttcttgtaccatccggtcaatcttgtcctctgaaacttttggtgcctgccatgaatggaaagaaaaagttctcacaaaatacacaatgaaaagcaagtcaggtggga----gtttggttttagtagtgaacctttccatattggagacttgaagcatcacggtagaactctggatcagcttctttcattttgttgtattcttctaaatccacctccacattcttggttcgcttcttgtagg-------------------------------------------------------------------------------------------------------------------------------------------------------------------------------------------------------------------------------------------------------------------------------------
>_R_Albizia_coripatensis_Hughes_2433@NODE_1_length_1293_cov_131.495066
------------------------------------------------ttaagtaacttattttatttctttaatctctctaaaaaaattaattttatcttatatttaaaatca----gaggatacataatttgcatcagagctcgttgccacccattcaaattaattgcaaaaatacataaagctgaataaaaaatagactccatatggtaatattacattttcactagcgtacacttctgcaccaacacataaaaagggatttgaaagagcttcaagagattgtatatctaaaaatcaatccacaaactaccataaacattacacatgaattaaaaagcaataaaaatgtttagatatgaaag-caccctcttaacttaaagagtgaagtgaccttgaaaagtagtatg--aaactttttacaaacttcgctccaaagtgtgggctttgacttgtacaaagtgcaacaccacgctacataagcagaagacttagtcgggcaaggcagttcctcgttccagattatttttgatctccaaggtgtatctcccaaatgctcgctcaatcttcttgttgaaatgttcattccgatcattaatcgagtcaatatctttctcttcatggaactttcttctcctactaaatgacttgagcttctcttccctgttcttcagttcttgtaccatccggtcaatcttgtcctctgaaacttttggtgcctgccatgaatggaaagaaaaagttatcacaaaatacaaaacgaaaagtaagtcaggtgggagttagtttggttttagtagtgaacctttccatattggagacttgaagcatcacggtagaactctggatcagcttctttcattttgttgtattcttctaaatccacctccacattcttggttcgcttcttgtaggcattgtacagtgtcttctggttaaaaactgattaataagacacattaattttatacccattagaatcactctaaaaccatagacagagttctatagacttgtgcttaa-----taacaagctcatgatgcagaacaagatagaataagcagcaggactttcctaatcttcaaatagcaacttaatttaactacaacagttttcaatcacgaaaaaaaagagttaaatacaggcataatttcaaaataattacttcagataaagggctaaaaacatgc
>_R_Albizia_decandra_Vilhena_231@NODE_1_length_591_cov_30.760700
---------------------------------------------------------------------------------------------------------------------------------------------------------------------------------------------------------------------------------------------------------------------------------------------------------tcaatccacaaactaccacagacattacacatgaattaaaaagcaataaaaatgtttagatatgaaag-cgccctactaac---aagagtggagtgaccttgactagta-----tgaaactttttacaaactttgctccaaagtgtgggctttgacttgtacaaagtgcaacacaacgctacataagcagaagacttagtcgggcaaggcagttcctcgttccagattatttttgatctccaaggtgtatctcccaaatgctcgctcaatcttcttgttaaaatgttcattccgatcattaatggagtcaatatctttctcttcatggaactttcttctcctactaaatgacttgagcttctcttccctgttcttcagttcttgtaccatccggtcaatcttgtcctctgaaacttttggtgcctgccatgaatggaaagaaaaagttctcacaaaatacacaatgaaaagcaagtcaggtgggagttcgtttggttttagtagtgaacctttccatattggagacttgaagcatcacggtagaactctggatcagcttctttcattttgttgtattcttctaaatccacctccacat----------------------------------------------------------------------------------------------------------------------------------------------------------------------------------------------------------------------------------------------------------------------------------------------------------
>_R_Albizia_tomentella_Leach_Dunlop_3801@NODE_1_length_1197_cov_81.751786
--------------cggatgattaaatcctccaacttgcaaaattgagttataaatctcaacctgtgtaagcaataactctgaaaaaaccatactgtttacgcaattaaagacccaacaagacaaaaagttctgtagtcggg--------------------------gataaaacccaatcgcctatgaaaaccaagaatccagatcccttatactacattttcactagtgcacacttctgcaccaacacataaaaagggattcgagagagctttaagagattgtatagctc-aaatcaatccacaaactaccataaacattacgcatgaattaaaaagcaataaaaatgtttacatatgaaagtcgccctcttaatttagagtgtgaagtgatcttgaaaagtagtatgataaactttttacaaactttgctccaaagtgtgggctttgacttgtataaagtgcaatacgacgctacataagcagaagacttagtcgggcaaggcagttcctcgttccagattatttttgatctccaaggtgtatctcccaaatgctcgctcaatcttcttgttgaaatgttcattccgatcattaatcgagtcaatatctttctcttcatggaactttcttctcctactaaatgacttgagcttctcttccctgttcttcagttcttgtaccatccggtcaatcttgtcctctgaaattttttgtgcctgccatgaatggaaagaaaaagtcatcacaaaatacacaatgaaaagcaagtctggtgggagttagtctggttttagtagtgaacctttccatattggagacttgaagcatcacggtagaactctggatcagcttctttcattttcttgtattcctctaaatccacctcaatattcttggttcgcttcttataggcattgtacagtgtcttctggttaaaaactgattaataagatacattaatttcatacccattagaatcactctaa--ccatagacagagttctatagacttgtgcttaagttaatatcaagttcataatgcagaacaagatagaattagctgcaggactttcctaatcttcaaatagcaacttgatttaaatataacagttttcattcaaaaaaccgaagggtaagatacagccataatttcaaaataattacttcagatatggggtcaaaaacatac
>_R_Archidendron_clypearia_Wieringa_1849@NODE_1_length_1007_cov_158.178495
----------------------------------------------------ataacttatttaacgtccttaatctctaaaaaaaaatcaacttaa---------taaggccaaaaagaatatagagaatttgcatcgg-------tgccaccctttcaaattaattgtaaaaatatataaaactgaataaaaaata-actccaaatggtaatattacattttcactagtgtacacttctgcaccaacacaaaaaaagggcttagagagagctttaagagattgtatagctcaaaatcaatccacaaactaccataaacattacacatgcattaaaaagtaataaaaatgtttagatatgaaagtcgccctcttaacttaaagagtgaagtgaccttgacaagtagtaggttaaactttttacaaactttgatccaaagtgagggctttgacttgtacaaagtgcaacacaacgctacataagtagaagacttagtcgggcaaggcagttcctcgttccaggttatttttgatctccaaggtgtatctcccaaatgctcgctcaatcttcttgttgaaatgttcattcctatcattaatcgagtcaatatctttctcttcatggaactttcttctcctactaaatgacttgagcttctcttccctgttcttcagttcttgtaccatccggtcaatcttgtcctctgaaatttttggtgcctgccacgaatggaaagaaaaagtcatcacaaaatacacaatgaaaagcaagtctggtggaagttagttcggttttagtagtgaacctttccatattggagacttgaagcatcacggtagaactctggatcagcttctttcatgttcttgtattcttctaaatccacctcaatattcttggttcgcttcttgtaggcattgtacagtgtcttctggttaaaaactgattaataagatacattaattttatacccattagaatcactctaaaaccatagacagagttccatagacttgtgcttaagttagtaacaagttcatgatgcacaacaagatagaattagcagtaggac------------------------------------------------------------------------------------------------------------------------
>_R_Balizia_elegans_Iganci_870@NODE_1_length_1101_cov_72.655273
aacttataaactgatatgtaatttaaaaatacaccacatatgatatgattaaataacttattcatcttatttaatctcactaaaaaaatcaactttatt----------------------tatagagaatttgcaaggg-gctcgttgccaccctttcaaattaattgtaaaaatatataaagctgaataaaaaatagactccaaatggtaatattgcattttcactagtgtacacttcttcaccaacatataaaaagggatttgagagagctttaagagattgtatagctcaaaatcaatccacaaactaccataaacattacagatgaactaaaaagcaataaaaatgtttagatatgaaagtcgccctctta---------------tgaccttgacaagtagtatgttaaactttttacaaactttgctccaaagtgggggctttgacttgtacaaagtgcaacccaacgctacataagcagaagacttagtcgggcaaggcagttcctcgttccagattatttttgatctccaaggtgtatctcccaaatgctcgctcaatcttcttgttgaaatgttcattccgatcattaatcgagtcaatatctttctcttcatggaactttcttctcctactaaatgacttgagcttctcttccctgttcttcagctcttgtaccatccggtcaatcttgccttctgaaatttttggtgcctgccatgaatggaaagaaaaagttatcacaaaatacacaatgaaaagcaagtctggtgggagttagtttggttttagtagtgaacctttccatattggagacttgaagcatcacggtagaactctggatcagcttctttcattttcttgtattcttctaaatccacctcaatattcttggttcgcttcttgtaggcattgtacagtgtcttctggttaaaaactgattaataagatacattaattttatacccattagaatcactctaaaaccatagacagaattctatagccttgtgcttgagttaataacaagttcatgatgcagaacacgatagagttagcagcaggactttcctaatcttcaaaaagcaacttgatttaaatacaacagttttcattcacagaaaa--------------------------------------------------------------
>_R_Balizia_pedicellaris_Queiroz_15529@NODE_1_length_1029_cov_248.628337
--------------------------------------------------------------------------------------------------------tttaagaataaaaaaaatatagagaatttggatcagggctcgttgccaccctttcaaattaattgtaaaaatatgtaaagctgaataaaaaatagactccaaatggtaatattacattttcactagtgtgcacttcttcaccaacacataaaaagggctttgagagagctttaagagattgtatagctcaaaatcaatccacaaactaccataaacattacagatgaactaaaaagcaataaaaatgtttagatatgaaagtcgccctctta---------------tgaccttgacaagtagtatgttaaactttttacaaactttgctccaaagtgggggctttgacttgtacaaagtgcaacccaacgctacataagcagaagacttagtcgggcaaggcagttcctcgttccagattatttttgatctccaaggtgtatctcccaaatgctcgctcaatcttcttgttgaaatgttcattccgatcattaatcgagtcaatatctttctcttcatggaactttcttctcctactaaatgacttgagcttctcttccctgttcttcagttcttgtaccatccggtcaatcttgccctctgaaatttttggtgcctgccatgaatggaaagaaaaagttatcacaaaatacacaatgaaaagcaagtctggtgggagttagtttggttttagtagtgaacctttccatattggagacttgaagcatcacggtagaactctggatcagcttctttcattttcttgtattcttctaaatccacctcaatattcttggttcgcttcttgtaggcattgtacagtgtcttctggttaaaaactgattaataagatacattaattttatacccattagaatcactctaaaaccatagacagaattctatagacttgtgcttgagttaataacaagttcatgatgcagaacactatagagttagcagcaggactttcctaatcttcaaatagcaacttgatttaaatacaacagttttcattcacagaaaaaaaaagttaaatacagg---------------------------------------------
>_R_Balizia_spnov_Morim_577@NODE_1_length_1121_cov_166.463415
-----------------------taagaatacaccacatataatataattaaataacttattcagtttatttaatctctctaaaaaaattgactctattttatatccaagacaaaaaaaaatatagagaatttgcatcgg-ggatgttgccaccctttcaaattaattgtaaaaatatataaagctgaataaaaaatagactccaaatggtaatattacattttcactcgtgtacacttcttcaccaacacataaaaagggatttgagagagctttaagagattgtatagctcaaaatcaatccacaaactaccataaacattacagatgaactaaaaagtaataaaaatgtttagatatgaaagtcgccctctta----------------gaccttgacaagtagtatgttaaactttttacaaaccttgctccaaagtgggggctttgacttgtacaaagtgcaacccaaagctacataagcagaagacttagtcgggcaaggcagttcctcgttccagattatttttgatctccaaggtgtatctcccaaatgctcgctcaatcttcttgttgaaatgttcattccgatcattaatcgagtcaatatctttctcttcatggaactttcttctcctactaaatgacttgagcttctcttccctgttcttcagttcttgtaccatccggtcaatcttgccctctgaaatttttggtgcctgccatgaatggaaagaaaaagttaccacaaaatacacaatgaaaagcaagtctggtgggagttagtttggttttagtagtgaacctttccatattggagacttgaagcatcacggtagaactctggatcagcttctttcattttcttgtattcttctaaatccacctcaatattcttggttcgcttcttgtaggcattgtacagtgtcttctggttaaaaactgattaataagatacattaattttatacccattagaatcactctaaaaccatagacagaattctatagacttgtgcttgagttaataacaagttcatgatgcagaacacgatagagttagcagcaggactttcctaatcttcaaatagcaacttgatttaaatacaacagttttcattcacagaagaaaaaagttaaatacaggcataatttcaa----------------------------------
>_R_Cathormion_rhombifolium_Deighton_3618@NODE_1_length_894_cov_71.798042
---------------------------------------------------------------------------------------------------------------------------------------attgg-ggatgttgccaccctttcaaattaattgtaaaaatatatagagctgcataaaaaatagactccaaatggtaatattacattttcactagtgtacacttcttcaccaacacataaaaagggatttgagagagctttaagagattgtatagctcaaaatcaatccacaaactaccataaacattacagatgaactaaaaagtaataaaaatgtttagatatgaaagtcgccctctta----------------gaccttgacaagtagtattttaaactttttacaaactttgctccagagtgggggctttgacttgtacaaagtgcaacccaacgctacaaaagcagaggacttagtcgggcaaggcagttcctcgttccagattatttttgatctccaaggtgtatctcccaaatgctcgctcaatcttcttgttgaaatgttcattccgatcattaatcgagtcaatatctttctcttcatggaactttcttctcctactaaatgacttgagcttctcttccctgttcttcagttcttgtaccatccggtcaatcttgccctctgaaatttttggtgcctgccatgaatggaaagaaaaagttaccacaaaatacaaaatgaaaagcaagtctggcggtagttagcttggttttagtagtgaacctttccatattggagacttgaagcatcacggtagaattctggatcagcttctttcattttcttgtattcttctaaatccacctcaatattcttggttcgcttcttgtaggcattgtacagtgtcttctggttaaaaactgattaataagatacattaattttatacccatcagaatcactctaaaaccatggacagaattctatacacttgtgcttgagttaat-acaagttcatgataca--------------------------------------------------------------------------------------------------------------------------------------------------
>_R_Hydrochorea_gonggrijpii_Tillett_45696@NODE_1_length_736_cov_82.230653
-------------------------------------------------------------------------------------------------------------------------------------------------------------------------------------------------------gatcccaataataaagttactgctaaattagtattggctcatttcttattccataaatcaattcttaatcgaacatcttcatttttta----------tctacactggcttttcaaataataattcaaataggtttaagattagaaaaaaagtc-acttctgccac-cgccaatccaa-------acacaaatcacatttacaatctaacttttaatcctatctgacttttt-----------taaaagtcagtttgtaaaaaaagttacctaccgctaatccaaacaggcccttagtcgggcaaggcagttcctcgttccagattatttttgatctccaaggtgtatctcccaaatgctcgctcaatcttcttgttgaaatgttcattccgatcattaatcgagtcaatatctttctcttcatggaactttcttctcctactaaatgacttgagcttctcttccctgttcttcagttcttgtaccatccggtcaatcttgccctctgaaatttttggtgcctgccatgaatggaaagaaaaagttaccacaaaatacacaatgaaaagcaagtctggtggtagttagcttggttttagtagtgaacctttccatattggagacttgaagcatcacggtagaattctggatcagcttctttcattttcttgtattcttctaaat--gacttgagcttctcttccctgttctt-cagttcttgtac-----catccggtcaa--------------------------tcttgccctctgaaattttt------------------------------------------------------------------------------------------------------------------------------------------------------g--------------------------------------------------------
>_R_Hydrochorea_marginata_Morim_563@NODE_1_length_1343_cov_96.312006
-------------------------------------------------------------ttagcttatttaatctctctaaaaaaatcaactctatcttatacttaagact-acaaaaatatagataattcgcatcaggg-tcattgccaccctttcaaattaattgtaaaaatatataaagctgaataaaaaaaagactccaaatggtaatattacattttcactagtgcacacttcttcaccaacacatcaaaagggattcgagagagctttaagagattgtataactcaaaatcaatccacaaactaccataaacattacagatgaacaaaaaagcaataaaaatgtttagatatgaaagtcgccctctta---------------tgaccttgacaagcggtattttaaactttttacaaactttgctccaaagtgggggctttgacttgtacaaagtgcaacccaacgctacaaaagcacaagacttagtcgggcaaggcagttcctcgttccagattatttttgatctccaaggtgtatctcccaaatgctcgctcaatcttcttgttgaaatgttcattccgatcattaatcgagtcaatatctttctcttcatggaactttcttctcctactaaatgacttgagcttctcttccctgttcttcagttcttgtaccatccggtcaatcttgccctctgaaatttttggcgcctgccatgaatggaaagaaaaagttaccacaaaatacacaatgaaaagcaagtctggtggtagttagcttggttttagtagtgaacctttccatattgaagacttgaagcatcacggtagaattctggatcagcttctttcattttcttgtattcttctaaatccacctcaatattcttggttcgcttcttgtaggcattgtacagtgtcttctggttaaaaactgattaataagatacattaattttatacccatcagaatcactctaaaaccatagacagaattctatacacttgtgcttgagttaat-acaagttcatgatacagaacacgatagagttagcagcaggactttcctaatcttcaaatagcaacttgatttaaatacaacagttttcattcacagaaaaaaaaagttaaatacaggcatagtttcaaaataattacttcggataaagggccaaaaacacgc
>_R_Jupunba_asplenifolia_Ekman_6383@NODE_1_length_650_cov_34.136126
-----------------------------------------------------------------------------------------------------------------------------------------------------------------------------------------------------------------------------------------------------------------------------------------------------------------------------------------------------------------------------------------------------------------------------------------------------------------------------------acccaatgctacataagcagaatccttagtcgggcaaggcagttcctcgttccagattatttttgatctccaaggtgtatctcccaaatgctcgctcaatcttcttgttgaaatgttcattccgatcattaatcgagtcaatatctttctcttcatggaactttcttctcctactaaatgacttgagcttctcttccctgttcgtcagttcttgtaccatccggtcaatcctgccctctgaaatttttggtgcctgccatgaaaggaaagaaaaagttaccacaaaatacacaatgaaaagcaagtctggtgggagttagtttggttttagtagtgaacctttccatattggagacttgaagcatcacggtagaactctggatcagcttctttcattttcttgtattcttctaaatccacctcaatattcttggttcgcttcttgtaggcattgtacagtg-------------------------------------------------------------------------------------------------------------------------------------------------------------------------------------------------------------------------------------------------------------------------
>_R_Jupunba_commutata_Maguire_46145@NODE_1_length_1240_cov_69.453138
aatttataaactaatgtgtaatctaagaatacaccacatataatataattaaataatttattcaacttatttaatctctctaaaaaaatcaactctatctaatatttaagactaaaaaaaatataaagaatttgtatcgggactcgttgccaccctttcaaactaattgtaaaaatatataaagctgaataaaaaatagactccaaatggtaatattacattttcactagtgtacacttcttcaccaacacataaaaaggggtttgagagagctttgagagattgtatagctcgaaattaatccacaaactaccataaacattacagatgaactaaaaagcaataaaaatgtttagatatgaaagtcgccctctta---------------tgaccttgacgagtagtatgttaaactttttacaaactgtgctccaaagtgggggctttgacttgtacaaagtgcaacccaacgctacataagcagaagacttagtcgggcaaggcagttcctcgttccagattatttttgatctccaaggtgtatctcccaaatgctcgctcaatcttcttgttgaaatgttcattccgatcattaatcgagtcaatatctttctcttcatggaactttcttctcctactaaatgacttgagcttctcttccctgttgttcagttcttgtaccatccggtcaatcttgtcctctgaaatttttggtgcctgccatgaatggaaagaaaaagtcatcacaaaatacacaatgaaaagcaagtccggtgggagttagtttggtt---------aacctttccatattggagacttgaagcatcacggtagaactctggatcagcttctttcattttattgtattcttctaaatccacctcaatattctttgttcgcttcttgtaggcattgtacagtgtcttctggttaaaaactgattaataagatacattaattttatacccattagaatcactctaaaaccat----agagttctatagacttgtgcttaagttactaacaagttcatgatgcagaacaagatagaattagcagcaggactttcctaatcttcaaatagcaacttgatttaaatacaacagttttcattcacaaaaaaaaaaagttaaatacaggcataatttc-aaataactacttcagataaagggccaaaaacacgc
>_R_Jupunba_floribunda_Iganci_883@NODE_1_length_1094_cov_90.101278
----------------------------------------------------------------gcttatttaatctctctgaaaaaatcaactctatcttatatttaaggctaaaaaaaatagagagaatttgcatccg-gttcgtcgccaccctttcaaattaattgtaaaaatatataaagctgaatagaaaatagactccaaatggtaatattacattttcactagtgtacacttcttcaccaacacataaaagggggtttgagagagctttaagagattgtatagctcaaaatcaatctacaaactaccataaacattacagatgaactaaaaagcaataaaaatgtttagatatgaaagtcgccctctta---------------tgaccttgacgagtagtatgttaaactttttacaaactttgctccaaagtgggggctttgactcgtacaaagtgcaacccaacgctacataagcagaagacttagtcgggcaaggcagttcctcgttccagattattttttatctccaaggtgtatctcccaaatgctcgctcaatcttcttgttgaaatgttcattccgatcattaatcgagtcaatatctttctcttcatggaactttcttctcctactaaatgacttgagcttctcttccctgttgttcagttcttgtaccatccggtcaatcttgtcctctgaaatttttggtgcctgccatgaatggaaagaaaaagtcatcacaaaatacacaatgaaaagcaagtccggtgggagttagtttggttttagtagtgaacctttccatattggagacttgaagcatcacggtagaactctggatcagcttctttcattttattgtattcttctaaatccacctcaatattctttgttcgcttcttgtaggcattgtacagtgtcttctggttaaaaactgattaataagatacattaattttatacccattagaatcactctaaaaccat----agagttctatagacttgtgcttaagttactaacaagttcatgatgcagaacaagatagaattagcagcaggactttcctaatcttcaaatagcaacttgatttaaatacaacagttttcattcacaaaaaaaaaa-gttaaatacaggcataatttc-aaataactacttcagataaagg-------------
>_R_Jupunba_langsdorfii_Ribeiro_728@NODE_1_length_1404_cov_69.313489
aacttataaactgatgtataatataaaaatacacagcatatgatatgattaaataacttatttagcttccttaatctctcaaaaaaaatcaactctatcttatatttaagattagaaagaatatagagaatttgcatccg-ggatgttgccaccctttcaaattaattgtaaaaatatataaagctgaataaaaaatagactccaaatgctaatattacattttcactagtgtgca---cttcaccaacgcatataaagggatttgagagagctttaagagattgtatagctcaaaatcaatccacaaactatcataaacattacacacgaactaaaaagta--taaaatgtttagatatgaaagtcgtcctcttaacttgaagagtgaagtgaccttgacaagtagtatgctaaactttttacaaactttgctccgaagtgtgggctttgacttgtacaaagtgcaacacaacgccacataagcagaagacttagtcgggcaaggcagttcctcgttccagattatttttgatctccaaggtgtatctcccaaatgctcgctcaatcttcttgttgaaatgttcattccgatcattaatcgagtcaatatctttctcttcatggaactttcttctcctactaaatgacttgagcttctcttccctgttgttcagttcttgtaccatccggtcaatcttgtcctctgaaatttttggtgcctgccatgaatggaaagaaaaagtcatcacaaaatacacaatgaaaagcaagtccggtgggagttagtttggttttagtagtgaacctttccatattggagacttgaagcatcacggtagaactctggatcagcttctttcattttcttgtatttttctaaatccacctcaatattctttgttcgcttcttgtaggcattgtacagtgtcttctggttaaaaactgataaataagatacattaattttatacccattaaaatcactctaaaaccat----agagttctatagacttgtgcttaagttactaacaagttcatgatgcagaacaagatagaattagcagcaggactttcctaatcttcaaatagcaacttgatttaaatacaacagttttcattcacaaaaaaaaaaagttaaatacaggcataatttcaaaataactacttcagataaagggccaaaaacacgc
>_R_Jupunba_longipedunculata_Cardona_2682@NODE_1_length_921_cov_80.574645
--------------------------------------------------------------------------------taaagaca----------------tgtgaaactaaaggg-------------taaattagacttttttaaccatacaatgggatggtaatgaggattcatagggggggagtatgaatgtggaccaactttttggtaatcatcattaccatggtaaa---ccctattaccatactaaagagcaaccaaacagtcttctcttggtaatacaatcatgattaccattacaggcatgcaatgggattaaacgggctctaaaaagcaataaaaatgtttagatatgaaagtcgccctctta---------------tgaccttgacgagtagcatgttaaactttttacaaac--tgctccaaagtgggggctttgacttgtacaaagtgcaacccaacgctacataagcagaagacttagtcgggcaaggcagttcctcgttccagattatttttgatctccaaggtgtatctcccaaatgctcgctcaatcttcttgttgaaatgttcattccgatcattaatcgagtcaatatctttctcttcgtggaactttcttctcctactaaatgacttgagcttctcttccctgttgttcagttcttgtaccatccggtcaatcttgtcctctgaaatttttggtgcctgccatgaatggaaagaaaaagtcatcacaaaatacacaatgaaaagcaagtccggtgggagttagtttggttttagtagtgaacctttccatattggagacttgaagcatcacggtagaactctggatcagcttctttcattttcttgtattcttctaaatccacctcaatattctttgttcgcttcttgtaggcattgtacagtgtcttctggttaaaaactgattaataagatacattaattttatacccattagaatcactctaaaaccatagattctattctatagacttgtgcttaagttactaacaagttca---------------------------------------------------------------------------------------------------------------------------------------------------------
>_R_Jupunba_microcalyx_Iganci_855@NODE_1_length_1205_cov_93.798759
aacttaaaagctaatatataatataaaaatacacagcatatgatatgattaagtaatttattt---ttctttaatctcttaaaaaaaatcaactctattttatatttaaaattagaaggagtatagagaatttgcatcgg-ggatgttgccaccgaatcaaattaattgtaaaaatatataaagctgaataaaaaatacacttcaaatgctaatattacattttcactagtgtacacttcttcaccaacgcataaaaagggatttgagagagctttaagagattgtatagctcaaaatcaatccacaaactatcataaacattacacatgaactaaaaagta--aaaaatgtttagatatgaaagtcgccctcttaacttgaagagtgaagtgaccttgacaagtagtatgctaaactttttacaaactttgctgcgaagtgtgggctttgacttgtacaaagtgcaacacaacgctacataagcagaagacttagtcgggcaaggcggttcctcgttccagattgtttttgatctccaaggtgtatctcccaaatgctcgctcaatcttcttgttgaaatgttcattccgatcattaatcgagtcaatatccttctcgtcatggaactttcttctcctactaaatgacttgagcttctcttccctgttgttcagttcttgtaccatccggtcaatcttgtcctccgaaatttttggtgcctgccatgaatggaaagaaaaagtcatcacaaaatacacaatgaaaagcaagtccggtgggagttagtttggttttagtagtgaacctttccatattggagacttgacgcatcacggtagaactctggatcagcttctttcattttcttgtattcttctaaatccacctcaatattcttggttcgcttcttgtaggcattgtacagtgtcttctggttaaaaactgattaataagatacattaatttcatacccattagaatcactctaaaaccat----agagttctatagacttgtgcttaagttactaacaagttcatgatgcagaacaagatagaattagcagcaggactttcctaatcttcaaatagcaacttgatttaaatacaacagttttcattcacgaaaaaaaatagttaaatacaggcataatttcaaaataactacttcagataaaggg------------
>_R_Jupunba_trapezifolia_Simon_1600@NODE_1_length_1208_cov_95.134432
gatggggagaaagatatgta---caaagacacaccacacacatcat-actggtttctttatgagatccttcttatgtgtacgaacaattgaac--------atgcacaaatgtgaaatacatatagagaatttgcatcggggctcgttgcctccctttcaaattaattgtaaaaatatataaagctgaataaaaaatagactccaaatggtaatattacattttcactagtgtacacttcttcaccaacacataaaaagggatttgagagagctttaagagattgtatagctcaaaatcaatccacaaactaccataaacattacagatgaactaaaaagcaataaaaatgtttagatatgaaagtcgccctctta---------------tgaccttgacaagtagtattttaaactttttacaaactttgctccaaagtgggggctttgacttgtacaaagtgcaacccaacgctacataagcagaagacttagtcgggcaaggcagttcctcgttccagattatttttgatctccaaggtgtatctcccaaatgctcgctcaatcttcttgttgaaatgttcgttccgatcattaatcgagtcaatatctttctcttcatggaactttcttctcctactaaatgacttgagcttctcttccctgttgttcagttcttgtaccatccggtcaatcttgtcctctgaaatttttggtgcctgccatgaatggaaagaaaaagtcatcacaaaatacacaatgaaaagcaagtccggtgggagttagtttggttttagtagtgaacctttccatatcggagacttgaagcatcacggtagaactctggatcagcttctttcattttcttgtattcttctaaatccacctcaatattctttgttcgcttcttgtgggcattgtacagtgtcttctggttaaaaactgattaataagatacattaattttatacccattagaatcactctacaaccataga----gttctatagacttgtgcttaagttactaacaagttcatgatgcagaacaagatagaattagcagcaggactttcccaatcttcaaatagcaacttgatttaaatacaacagttt----------------------------------------------------------------------------
>_R_Punjuba_racemiflora_Jimenez_Soares_3626@NODE_1_length_1263_cov_73.035413
------------------------------acgctatatatgatatgattaaataacttatttattttttttaatctttccaagaaaatcaactttatcttatatttaggactaaaaggagtatagagaatttgcacgggggctcgttgccaccctttcaaattaattgtaaaaatatataaagctgaataaaaaatagactccaaatggtaatattacattttcactagtgtacccttcttcaccaacaccaaaaaagggatttgagagagctttaagagattgtatagcccaaaatcaatccacaaactaccataaacattacacatgaactaaaaagcaataaaaatgtttagatatgaaagtcgccctcttaacttatagagtgaagtgaccttgacacgtagtatgttaaactttttacaaactttgctccaaagtgtgggctttaacttgtacacagtgcaacccaacgccacataagcagaagacttagtcgggcaaggcagttcctcgttccagattatttttgatctccaaggtgtacctcccaaatgctcgctcaatcttcttgttgaaatgttcattccgatcattaatcgagtcaatatctttctcttcatggaactttcttctcctactaaatgacttgagcttctcttccctgttcttcagttcttgtaccatccggtcaatcttgtcctctgaaatttttggtgcctgccaaaaatggaaagaaaaagtcatcacaaaatacaaaatgaaaagcaagtccggtgggagttagtttggttttagtagtgaacctttccatattggagacttgaagcatcacggtagaactctggatcagcttctttcattttcttgtattcttctaaatccacctcaatattcttggttcgcttcttgtaggcattgtacagtgtcttctggttaaaaactgattaataagatacattaattttatacccattagaatcactctaaaaccat----agagttctatagacttgtgcttaagttaataacaagttcttgatgcagaacaaaaaaaaaaaaa------------------------------------------------------------------------gttagatacaggcataatttcaaaataactacttcagataaagggccaaaaacacgc
