# Supplementary material for: A new generic circumscription of Hydrochorea (Leguminosae, Caesalpinioideae, mimosoid clade) with an amphi-Atlantic distribution
Source: PhytoKeys. 2022 Aug 22;205:401–37. doi: 10.3897/phytokeys.205.82775 (PMC9849043; doi:10.3897/phytokeys.205.82775)
Supplement: Supplementary material 1 — Supplementary data file S1 [file phytokeys-205-401_article-82775__-s001.zip › MSC_m26276_comp34352_c0_seq1_exon08.aln-cln]

>Afrocalliandra_redacta_Germishuizen_5585@NODE_1_length_770_cov_66.447330
-----------------------------------------------------------------------------------------------------------------------------atcttcctattaataagctcctaaaattttgcatagcctaaacaaatccttgaacccaaacacaaatggaggtatgactacaaacatcaactgctaagagaacaaccaaattttaccgaattcctttcttggtataattcaatataaaaatcagaaagact---atcatacgatcagagaagcaagaaaagaaggtccagcactgccaacactagaaactaactaattaactggtcacttgggtaggcaaatatcttaccttgggatcactggcagagccttctggataattttgcacagatgaattatttgtttcttgatctttacagacttgtacaatatcaccaaaatactgacatttttctttctcttgaaatggaacaagcgaacaa------ttttccacgtctgtacttcggagctctctcttagaataagatagaataccagcacagttttgattattttcttccagtttcacaaattccatattgtttctgcttggcttgctatcaatatcaatagatatattgtcaattgcacaagattctgtcattttaggactgcccagcatcataattttctctgccatccttgaatcttgcaagctattagagaatgtacctctgcaaagatagaatatatcatgcatacaatcaattcatcttttggagtgagttgctacaaaaataatagttggtcaaaggattacataggaagatttttattcaagaatgtgtctggactcaatatctagaca-------------------------gttgactag--------------------------------------------------------------------------------------------------------------------------------------------------------------
>Albizia_burkartiana_StivalSantos_678@NODE_1_length_592_cov_7.871508
---------------------------------------------------------------------------------------------------------------------------------------------------------------------------------------------------------------------------------atcataaacaaactatttatttcctttttatgtacagattca-atgaaactcaatcattcataacccatgtgtacaag--------ttgtaggagtccag----ggtcatagctaaagagaacagatgcaaacattcctctaataaaaagatagtaggccttaccagctcattccttctttgatgaagaattttga-----------------------------------------------gggaagtttgtgacagtatctctcccttcaaggctaaaaaattttggaa-----cctctcaagatcaaca------------ttgttagaattggactgacttgcaatgagagtacacctatcctttgtgtcttctattgat---gaattgttgatgaaaattttgttaccaagatt---------------------------ttttgttccctcttcagtgatgagagtcctagttgtcac-----------aacctgccaaaccaatggcatgcaatcagatg-agagacaagagacattagaataaaactcaacaaactatagtgattacaacacaaaaaga----------ggcag-aaatgtaaacatacagactccgcttgggcttcttgatttttttaaaattaagttacaaattcaggtgttgaaatatgtaaggcttgtacacttaggattct--------------------------------------------------------------------------------------------------------------------------------------------------
>Albizia_burkartiana_StivalSantos_678@NODE_2_length_560_cov_3.889109
----------------------------------------------------------------------------------------------------------------------------------------------------------------------------------------------------------------------------------------------------------------------------------------------ctaatcatatgatcagagaagcaagaaaaaaaggtccagcactgctaacacttgc----aactaatgaactagttacttgagtaggtaaatttcttaccttgggagcactggcagagccttctggataattttgcacagatgaaatttttgtttcttgatctttacagactagtacaatatcgccaaaatacggacatttttctttctcttgaaatggaacaagcgaacaattttccttttccacatcagtactttggagctccctattacaatgagacagaataccagcacagttttgattattttcttcctgtttcagaaattcagcattgtttctgcttggcttgctatcaagatcaatagacatatcctcaattgaactagattctgtccttttaggactgcccaccatcataattttctctgccatctttgaaccttgcaaactattatagaatgttcctctgcaaagatagaatatatcacgcatacaatcaattaatcttatgtagtgagtagctacaaaaataatagttggccaaaggatgacagaggaagatttt-----------------------------------------------------------------------------------------------------------------------------------------------------------------------------------------------------------------------------------
>Albizia_coripatensis_Hughes_2433@NODE_1_length_1246_cov_115.862275
cttgtagcagccaagtttgtcttaaattggataacatcttgcatatctaactcacggattctcgaagctggtagttaagattgagtttattgggttcctcttatcttgtaatcttcccaattgaaacttgcaactgaatgagcttctaaaattttgcatagcctaaatatatccttgaacccaaacacaaatggaggtgtgactgcaaatatcaactgctaagagaacaaccaaattttaccgaattcctttcttggtataattcaatataaaaatcagaaatactctaatcatatgatcagagaagcaagaaaaaaaggtccagcacttctaacacttgcaactaactaatgaactagttacttgagtagataaatttcttaccttgggagcactggcagagccctctggataattttgcacagatgaattttttgtttcctgatctttacagactagtaaaatatcgccaaaatactgacatttttctttctcttgaaatggaacaagcgaacaattttccttttccacatccatactttgaagctccctattacaataagacagaataccagcacagttttgattattttcttcctgtttcagaaattcagtattgtttctgcttggcttgctatcaagatcaatagacatatcctcaattgaactggattctgtccttttaggactgcccaccatcataattttctccgccatccttgaaccttgcaaactattcgagaatgtttctctgcaaagatagaatatatcacgcatacaatccattcatcttatggtgtgagttgctacaaaaataatagttggtcaaaggatgacaaaggaagatttttatttgagaatgtgcctggattcaatatctataaaccatgcgatttgttcaagcaattaggttgactagtattagaaaagcaccctaaaaatgatcggtagctactggggaaagcacccgacagatttattttgtaggtgccactgaacttagtttttacacatgctggtaatttagcctccactaattcttggaattagaaaatttgacctagactgctgaacata
>Albizia_decandra_Vilhena_231@NODE_1_length_650_cov_22.162304
----------------------------------------------------------------------------------------------------------------------------------------------------------------------------------------------------------------------------------acaaccaaattttaccgaattcctttcttggtataattcaatataaaaatcagaaaaactctaatcatatgatcagagaagcaagaaaaaaaggtccagcactgctaacacttgcaactaactaatgaactagttacttgaataggtaaatttcttaccttgggagcactggcggagccttctggataattttgc---gatgaattttttgtttcttgatctgtacagactagtacagtatcgccaaaatctggacatttttctttctcttgaaatggaacaagcgaacaattttccgtttccacatccatactttggagctccctattacaataagacagaataccagcacagttttgattattttcttcctgtttcagaaattcagtattgtttctgcttggcttgctatcaagatcaatagacatatcctcaattgaactagattctgtccttttaggactgcccaccatcataattttctccgccatccttgaaccttgcaaactattagagaatgttcctctgcaaagatagaatatatcacgcatacaatcaattaatcttatggagtgagtagctacaaaaataatagttggtcaaaggatgacagaggaagatttttatttgagaatgtgcctggattcaatgtc------------------------------------------------------------------------------------------------------------------------------------------------------------------------------------------------------
>Albizia_edwallii_Dalmaso_272@NODE_1_length_622_cov_3.495591
----------------------------------------------------------------------------------------------------------------------------------------------------------------------------------------------------------------------------------------------------------------------------------------------ctaatcatatgatcagagaagcaagaaaaaaaggtccagcacttctaacacttgcaactaactaatgaactagttacttgagtaggtaaatttcttaccttgggagcactggcagaaccttctggataattttgcacagatgaattttttgtttcttgatctttacagactagtacaatatcgccaaaatactgacatttttctttctcttgaaatggaacaagcgaaaaattttccttttccacatccatactttggagctccctattacaataagacagaataccagcacagttttgattattttcttcctgtttcagaaattcagtattgtttctgcttggcttgctatcaagatcaatagacatatcctcaattgaactggattctgtccttttaggactgcccaccatcataattttctccgccatccttgaaccttgcaaactattcgagaatgtttctctgcaaagatagaatatatcacgcatacaatcaattcatcttatggtgtgagttgctacaaaaataatagttgatcaaaggatgacagaggaagatttttatttgagaatgcgcctggattcaatatctataaaccatgcgatttgttcaagcaatt-------------------------------------------------------------------------------------------------------------------------------------------------------------------------
>Albizia_edwallii_Dalmaso_272@NODE_2_length_572_cov_5.044487
-------------------------------------------------------------------------------------------------------------------------------------------------------------------------------------------------------------------ttaatagataggtgatcataaacaaactatttatttcctttttatgtacagattca-atgaaactcaatcattcataacccatgtgtacaag--------ttgtaggagtccag----ggtcatagctaaagagaacagatgcaaacattcctctaataaaaa-atagtaggccttaccagctcattcctcctttgatgaagaattttga-----------------------------------------------gggaagtttgtgacagtatctctcccttcaaggctaaaaaattttggaa-----cctctcaagatcaaca------------ttgttagaattggactgacttgcaatgagagtacacctatcctttgtgttttcttttgat---gaattgttgatgaaaattttgttaccaagatt---------------------------ttttgttccctcttcagtgatgagagtcctagttgtcac-----------aacctgccaaaccaatggcatgcaatcatatg-agagacaagagacattagaataaaactcaacaaactatagtgattacaccacaaaaaga----------ggcag-aaatgcacacatacagactccgcttgggcttattgattattttaaaattaagttacaaattcaggtgt-----------------------------------------------------------------------------------------------------------------------------------------------------------------------------------
>Albizia_multiflora_Hughes_3090@NODE_1_length_925_cov_92.633255
------------------------------------------------------------------------------------------------------------------------------------------tgagcttctaaaattttgcttagcctaaatatatccttgaacccaaacacaaatggaggtatgactacaaatatcaactgctaagagaacaaccaaattttaccgaattcctttcttggtataattcaatataaaaatcagaaagactctaatcatatgatcagagaagcaagaaaaaaaggtccagcactgctaacacttgcaactaactaatgaactagttacttgaataggtaaatttcttaccttgggagcactggcggagccttctggataattttgt---gatgaattttttgtttcttgatctttacagactagtacagtatcgccaaaatatggacatttttctttctcttgaaatggaacaagcgaacaattttccttttccacatccatactttggagctccctattacaataagacagaataccagcacagttttgattattttcttcctgtttcagaaattcagtattgtctctgcttggcttgctatcaagatcaatagacatatcctcaattgaactagattctgtccttttaggactgcccaccatcataattttcttcgccatccttgaaccttgcaaactattagagaatgttcctctgcaaagatagaatatatcacgcatacaatcaatcaatcttatggagtgagtagctacaaaaataatagttggtcaaaggatgacagaggaagatttttatttgagaatgtgcctggattcaatgtctataaaccatgcgatttgttcaagtaattaggttgactagtattagacaagcaccctaaaaatgatcagtagctattggggagagcacccgacagatttattttgtaggtgtcactgaacttagtttttacacatgctggtaatttagcctccactaattcttggaattagaaaatttgacctagac-----------
>Albizia_sinaloensis_Hughes_1576@NODE_1_length_1118_cov_49.666667
cttgtagcagctaagtttgtattaaattggataatatcttgcatatctaactcacggattctcgaagctggtagttaagattgagtttagtgggttcctcttatcttgtaatcttcccaattgaaacttgcaactgaatgagcttctaaaattttgcatagcctaaatatatccttgaacccaaacacaaatggaggtatgactacaaatatcaactgctaagagaacaaccaaattttactgaattcctttcttggtataattcaatataaaaatcagacagactctaatcatatgatcagagaagcaacaaaaaaaggtcctgcactgctaacacttgcaactaactaatgaactagttacttgaataggtaaagttcttaccttgggagcaccggtagagccttctggataattttgcacggatgaattttttgtttcttgatctttacagactagtacaacatcaccaaaatatggacatttttctttctcttgaaatggaacaagcgaacaattttccttttccacatccatactttggagctccctatgacaacaagacagaataccagcacagttttgattattttcttcctgtttcagaaattcagtattgtttctgcttggcttgctatcaagatcaatagacatatcctcaattgaactagattctgtccttttaggactgcccgccatcataattttctccgccatccttgaaccttgcaaactattagagaatgttcctctgcaaagatagaatatatcacgcatacaatcaatcaatcttatggagtgagtagctacaaaaataatagttggtcaaaggatgacagaggaagatttttatttgagaatgtgcctggattcaatgtctataaaccatgcgatttgttcaagc-attaggttgactagtattagaaaagcaccctaaaaatgatcagtagctattggggagagcacctgacagatttattttgtaggtgccactgaacttagtttttacagatgctggtaatttagcctccactaattcttggaattagaaaatt---------------------
>Albizia_tomentosa_Hughes_648@NODE_1_length_929_cov_87.876761
---------------------------------------------------------------------------------------------gttcatcttatcttgtaatcttcccaattgaaacttgcaactgaatgagcttctaaaattttgcatagcctaaatatatccttgaacccaaacacaaatggaggtatgactacaaatatcaactgctaagagaacaaccaaattttactgaattcctttcttggtataattcaatataaaaatcagacagactctaatcatatgatcagagaagcaacaaaaaaaggtcctgcactgctaacacttgcaactaactaatgaactagttacttgaataggtaaatttcttaccttgggagcaccgacagagccttctggataattttgcatggatgaattttttgtttcttgatctttacagactagtacaatatcaccaaaatatggacatttttctttctcttgaaatggaacaagcgaacaattttccttttccacatccatactttggagctccctattacaacaagacagaataccagcacagttttgattattttcttcctgtttcagaaattcagtattgtttctgcttggcttgctatcaagatcaatagacatatcctcaattgaactagattctgtccttttaggactgcccgccatcataattttctccgccatccttgaaccttgcaaactattagagaatgttcctctgcaaagatagaatatatcacgcatacaatcaattaatcttatggagtgagtagctacaaaaataatagttggtcaaaggatgacagaggaagatttttatttgagaatgtgcctggattcaatgtctataaaccatgcgatttgttcaagc-attaggttgactagtgttagaaaagcaccctaaaaatgatcagtagctattggggagagcacctgacagatttattttgtaggtgccactgaacttagtttttacagatgctggtaa-------------------------------------------------------
>Archidendron_clypearia_Wieringa_1849@NODE_1_length_577_cov_158.094000
-----------------------------------------------------------------------tggttaagattgagtttactgggttcctcttaccttgtaatcttcctaattgaaacttgcaactgaatgatcttctaaaattttgcatagcctaaatatatccttgaacccaaacacaaatggaggaatgactacaaatatcaactgctaagagaacaaccaaattttaccgaattcctttcttggtataattcaatataaaaatcagaaagactctaatcatatgatcagagaagcaagaaaaaaaggtccagcactgctaacactagcaactaactaatgaactagttacttgagtaggcaaatttcttaccttgggagcactggcagagccttctggataattttgcacagatgaattttttgtttcttgatctttacagactagtacaatatcgccaaaatactgacatttttctttctcttgaaatggaacaagcaaacaattttccttttccacatcca------------------tacaataagacagaataccagcacaagtttgattattttcttcctgtttcagaaattcagtattgtttctgcttggcttgctatcaagatcaatagacatatcctcaattgc---------------------------------------------------------------------------------------------------------------------------------------------------------------------------------------------------------------------------------------------------------------------------------------------------------------------------------------------------------------------------------------------------------------------------
>Balizia_leucocalyx_Aguilar_1939@NODE_1_length_1066_cov_79.083923
-------------------tattaaattggataatatcttgcatatctaactcacggattctcaaagctggtagttaagattgagtttactgggttcctcttatcttgtaatcttcctaattgaaacttgcaactgaatgagcttctaaaattttgcatagcctaaacatatcctcgaacccaaacacaaatggaggtatg-ctacaaatatcaactgctaagagaacaaccaaattttactgaattcctttcttggcataattcaatataaaaatcagaaagactctaatcatatgatcagagaagaaagaaaaaaaggtccagcactgctaacactagcaactaactaatgaactaattacttgagtaggtaaatttcttaccttgggagcactggcagagccttctggataattttgcacagatgaattttttgtttcttgatctttacggactagtacaatatcaccaaaatactgacatttttctttctcttgaaatggaacaagcgaacaattttccttttccacatccatcctttggagctccctattacaataagacagaataccagcacagttttgattattttcttcctgtttaagaaattcagtattctttctgcttggcttgctatcaagatcaatagacatatcctcaattgcacaagattctgtccttttaggactgcccaccatcataattttctccgccatccttgaaccttgcaaactattcgagaatgttcctctgcaaagataggatatatcacgcatacaatcaattcatcttatagagtgagttgctaaaaaaataatagttggtcaaaggatgacagaggaaaatttttatttgagaatgtgcctggattcaatatctataaaccttgcgatttgttcaagcaattaggttgactagtattagaaaagcaccccaaaaatgatcagtagctattggggaaagcacccaacagatttatcttgtaggtgcccctgaacttagtttttacacatgctggtaatttagcctccactaattcttggagttagaaaatttgacctagactgttgaacata
>Balizia_pedicellaris_Queiroz_15529@NODE_1_length_2064_cov_94.773021
cttgtagtagctaaggttgtattaaattggataatatcttgcatatctaactcacggattctcaaagctggtagttaagattgagtttactgggttcctcttatcttgtaatcttcctaattgaaacttgcaactgaatgagcttctaaaattttgcatagcctaaacatatccttgaacccaaacacaaatggaggtatgactacaaatatcaactgctaagagaacaaccaagttttaccgaattcctttcttggtataattcaatataaaaatcagaaagactctaatcatatgatcagagaagcaagaaaaaaaggtccagcactgctaacactagcaactaactaatgaactaattacttgagtaggtaaatttcttaccttgggagcactggcagagccttctggataattttgcacagatgaatttgttgtttcttgatctttacggactagtacaatatcgccaaaatactgacatttttctttctcttgaaatggaacaagcgaacaattttccttttccgcatccatcctctggagctccctattacaataagacagaataccagcacagttttgattattttcttcctgtttaagaaattcagtattctttctgcttggcttgctatcaagatcaatagacatatcctcaattgcacaagattctgtccttttaggactgcccaccatcataattttctccgccatccttgaaccttgcaaactattcgagaatgttcctctgcaaagataggatatatcacgcatacaatcaattcatcttatggagtgagttgctacaaaaataatagttggtcaaaggatggcagaggaaaatttttatttgagaatgtgcctggattcaatatctataaaccatgcgatttgttcaagcaattaggttgactagtattagaaaagcaccctaaaaatgatcagtagctattggggaaagcaccgaacagatttattttgtaggtgcccctaaacttagtttttacacatgctggtaatttagcctccactaattcttggagttagaaaatttgacctagactgttgaacata
>Balizia_spnov_Morim_577@NODE_3_length_633_cov_9.442907
-----------------------------------------------------------------------------------------------------------------------------------------------------------------------------------------gacagtagacaccatgaatcatatgataggttgcatatgaaatcattgaaaataattgaagttatgaaccgatgtaagatcgcatgagagcttg------tttgatattacgattgataaactagatgacagattttcacctaaataaatgttaagaatgaaaggagaagataattctagaaacactaggaaggtaaaattgggggaaaccataatcatttaatgaaccagtacaaaaaaatga---------------------gcaagcatggcaaacaacagtaaaataaaaacataccattt-------------------------------------------aata------------ttgtctcaattttattattacacagagcgatctcatcttctatcttccgctgctgaagaacctgcacataataaaatagcattgatgtaaaggcc---------------------------ttttaggcattca--aatgataaaagtaagaa------------------aaattttaaaactaagttaaca-----------aaaaagagtaaaggtgatgattataattagcatacttctttgaaggtttaaatacaag-------------tgactaatataattgaaaagttgtgaactgcacagcatcctatgtttggtaccagggaatgggagggg--ggaagtggaattaggatatttacttgtttgattgcctcgaa-----------------ttg------------------------------------------------------------------------------------------------------------------------
>Calliandra_bella_LPQ15696@NODE_1_length_802_cov_26.714483
-----------------------------------------------------------------------------------------------------------------------------------------------------------------------------------------------------------------------------------------aattttaccgaatgcctttcttggtataatacaatataaaaatcagaaagactctaatcatatgatcagagaagcatggaaaaaaagttcggcactgccactgctaacaactaactaattaactggttacttgagtaggcatgtatcttaccttgggagcactggcagagccttctggataattttgcacagatgaattatttgtttcttgatctttacagacttgtacggtatcaccaaaatactgacatttttctttctcttgaaatggaacaagagaacaa------tcttccacatccaaacttcggaattttctattagaataagacagaataccagcacgttttttattattttcttcctgtttcagaaattcagtatcgtttctgcttggcttgctatcaatatcaatagatatattctcaaatgcacaagattctgtccttttaggactgcccagcattgcaattttctctgccatccttgaaccttgcaaactattcgagaatgttcccctgcaaaca-------------------aatcaattcttcttatgaagtgagttgctacaaaaataatagttggtcaaagaatgacagagggagatttttattcaagaaagtgtctggattcaatgtctataaaccatgcaaattgttcaagcaattacactgactagtattatacaagaaccccaaaaatgatcagtgactgttggggaaagcaaccaacagatttattttcaaggcaccactgaacatggtttttgaacatgcttatagtttagcctccac-------------------------------------------
>Cathormion_obliquifoliolatum_Wieringa_6519@NODE_1_length_848_cov_47.790668
--------------------------------------------------------------------------------------------------gcttgtcaattatgcttgcctttcaagtaaatagaaagtcttagtctaggataaatcttcttgtccaattgacatctagctactaaacacaaatggaggtatgactacaaatatcaactgctaagagaacaaccaaattttaccgaattcctttctcggtataattcaatataaaaatcagaaagactctaatcatatgatcagagaagtaagaaaaaaaggtccagcactgctaacactagcaactaactaacgaactaattacttgagtaggtaaatttcttaccttgggagcactggcagagccttctggataattttgcacagatgaatttgttgtttcttgatctttacggactactacaatatcgccaaaatactgacatttttctttctcttgaaatggaacaagcgaacaattttccttttccacatccatcctttggagctccctattacaataagacagaataccagtacagttttgattattttcttcctgtttaagaaattcagtattctttctgcttggcttgctatcaagatcaatagacatatcctcaattgcacaagattctgtccttttaggactgcccaccatcataattttctccgccatccttgaaccttgcaaactatttgagaatgttcctctgcaaagataggatatatcacgcatacaattaattcatcttatggagtgagttgctacaaaaataatagttagtcaaaggatgacagaggaaaatttttatttgagaatgtgcctggattcaatatttatataccatgcgatttgttcaagcaattaggctaactagtattagaaaagcaccctaaaaatgatc-----------------------------------------------------------------------------------------------------------------------------------
>Cathormion_obliquifoliolatum_Wieringa_6519@NODE_2_length_791_cov_103.120924
ctt-------ccatggtgataccaaacaaacttttgatctccacttccagttct---------------------------------------acttctatttccacttctacttccacaaaaacttttccaccgtatcggggtttttttttttttggtaatcacatggcatcattattgttaaatacaaaacttgcagtaggaaatcatgtcaatagataggtgatcataaacaaactatttatttcctttttatgtgcagattca-atgaaactcaatcattcataaaccatgtgtacaag--------ttgtaggagtcca-----ggtcatagctaaagagaacagatgcaaacattcctctaataaaaa-atagtaggccttaccagctcattcctcctttgatgaagaattttga-----------------------------------------------gggaagtttgtgacagtatctctcccttcaaggctaaaaacttttggaa-----cctctcaagatcaaca------------ttgttagaattggactgacttgtaatgagagtacacctatcctttgtgtgttctattgat---ggattgttcatgaaaattttgttaccaagatt---------------------------ttttgttccttcttcagtgatgagagtgctagttgtcac-----------aacctgccaaaccaatggcatgcaatcagatg-aaagacaagagaaattagaattaaactcaacaaactatagtgattacaccacaaaaaga----------ggcagaaaatgcaaacatacagactccacttgggcttcttgatttttttaaaattaatttacaaattcaggtgttgaaatatgcaaggcttgtacacttaggattcttctacatatt----------------------------------------------------------------------------------------------------------------------------------------
>Cathormion_obliquifoliolatum_Wieringa_6519@NODE_3_length_521_cov_8.736052
-----------------------------------------------------------------------------------------------------------------------------------------------------------------------------------------------------------------gataggttgcatatgaaatcattgaaaataattgaagttatgaaccgatgtaagatcgcatgagagcttg------tttgatattatgattgataaactagatgacagattttcacctaaataaatgttaagaatgaaaggagaagataattctagaaacactagaaaggtaaaattgggggaaaccataatcaattaatgaaccagtacaaaaaaatga---------------------gcaagcatggcaaacaacagtacaataaaaacataccattt-------------------------------------------aata------------ttgtctcaattttattattacacagagcgatctcatcttctatcttccgctgctgaagaacctgcacataataaaacagcattgatgtaaaggcc---------------------------ttttaggcattca--aatgataaaagtaagaa------------------aacttttaaaattaagttgaca-----------aaaaagagtaaaggtgatgattataattagcatacttctttgaaggtttaaatacaag-------------tgactaatataattcaaaagttgtgaactgcacagcatt--------------------------------------------------------------------------------------------------------------------------------------------------------------------------------------------------------------------
>Cathormion_rhombifolium_Deighton_3618@NODE_1_length_904_cov_65.995163
----------------------------------------------------------------------------------------------------------------------------aacttgcaactgaatgagcttctaaaattttgcatagcctaaacatatccttgaacccaaacacaaatggaggtatgactacaaatatcaactgctaagagaacaaccaaattttaccgaattcctttctcggtataattcaatataaaaatcagaaagactctaatcatatgatcagagaagtaagaaaaaaaggtccagcactgctaacactagcaactaactaacgaactaattacttgagtaggtaaatttcttaccttgggagcactggcagagccttctggataattttgcacagatgaatttgttgtttcttgatctttacggactactacaatatcgccaaaatactgacatttttctttctcttgaaatggaacaagcgaacaattttccttttccacatccatcctttggagctccctattacaataagacagaataccagcacagttttgattattttcttcctgtttaagaaattcagtattctttctgcttggcttgctatcaagatcaatagacatatcctcaattgcacaagattctgtccttttaggactgcccaccatcataattttctccgccatccttgaaccttgcaaactatttgagaatgttcctcagcaaagataggatatatcacgcatacaatcaattcatcttatggagtgagttgctacaaaaataatagttagtcaaaggatgacagaggaaaatttttatttgagaatgtgcctggattcaatatttatataccatacgatttgttcaagcaattaggttgactagtattagaaaagcaccctaaaaatgatcagtagcgattggggaaagcacccaacagatttaatttgtaggtgcccctgaacttagtatttacacatgctggtaatttagc-------------------------------------------------
>Hydrochorea_corymbosa1_Bonadeu_655@NODE_1_length_573_cov_55.679537
---------------------------------------------------------------------------------------------------------------------------------------------------------------------------------------------------------------------------------------------------------------------------------------aaagactctaatcatatgattagagaagcaagaaaaaaaggtccagcactgctaacactagcaactaactaatgaactaattacttgagtaggtaaatttcttaccttgggagcactggcagagccttctggataattttgcacagatgaatttgttgtttcttgatctttacggactagtacaatatcgccaaaatactgacatttttctttctcttgaaatggaacaagcgaacaattttccttttccacatccatcctttggagctccctattacaataagacagaataccagcacagttttgattattttcttcctgtttaagaaattcagtattctttctgcttggcttgctatcaagatcaatagacatatcctcaattgcacaagattctgtccttttaggactgcccaccatcataattttctccgccatccttgaaccttgcaaactattcgagaatgttcctctgcaaagataggatatatcacgcatacaatcaattcatcttatggagtgagttgctacaaaaataatagttagtcaaaggatgacagaggaaaattttta---------------------------------------------------------------------------------------------------------------------------------------------------------------------------------------------------------------------------------
>Hydrochorea_corymbosa1_Bonadeu_655@NODE_2_length_508_cov_119.554084
---------------------------------------------------------------------------------------------------------------------------------------------------------------------------------------------------------------------------------------aacaaactatttatttactttttatgtgcagattca-atgaaactcaatcattcataacccatgtgtacaag--------ttgtgggagtcca-----ggtcatagctaaagagaacagatgcaaacattcctctgataaaac-atagtaggccttaccagctcattcctcctttgatgaagaattttga-----------------------------------------------gggaagtttgtgacagtatctctcccttcaaggctaaaaaattttggaa-----cctctcaagatcaaca------------ttgttagaattggactgacttgtaatgagagtacacctatcctttgtgtgttctattgat---ggattgttcatgaaaattttgttaccaagatt---------------------------ttttgttccctcttcagtgatgagagtgctagttgtcac-----------aacctgccaaaccaatcgcatgcaatcagatg-aaagacaagagaaattagaataaaactcaacaaactatagtgattacaccacaaaaaga----------ggcagaaaatgcaaacatacagactccacttgggcttc-----------------------------------------------------------------------------------------------------------------------------------------------------------------------------------------------------------------------
>Hydrochorea_corymbosa2_Iganci_862@NODE_1_length_961_cov_122.690949
ctt-------ccatggtgataccaaacaaacttttgatctccacttccagttct---------------------------------------acttctatttccacttccacttccacaaaaactcttccaccgtatcgaggtttttttttttttggcaatcacatggcatcattattgttaaatacaaaacttacagtaggaaatcatgtcaatagataggtgatcataaacaaactatttatttactttttatgtgcagattca-atgaaactcaatcattcataacccatgtgtacaag--------ttgtgggagtcca-----ggtcatagctaaagagaacagatgcaaacattcctctgataaaac-atagtaggccttaccagctcattcctcctttgatgaagaattttga-----------------------------------------------gggaagtttgtgacagtatctctcccttcaaggctaaaaaattttggaa-----cctctcaagatcaaca------------ttgttagaattggactgacttgtaatgagagtacacctatcctttgtgtgttctattgat---ggattgttcatgaaaattttgttaccaagatt---------------------------ttttgttccctcttcagtgatgagagtgctagttgtcac-----------aacctgccaaaccaatcgcatgcaatcagatg-aaagacaagagaaattagaataaaactcaacaaactatagtgattacaccacaaaaaga----------ggcagaaaatgcaaacatacagactccacttgggcttcttgatttttttaaaactaatttacaaattcaggtgttgaaatatgcaaggcttgtacacttaggattcttctacatatttaacatgtatgagctggactactcaggtcacagaactactttacaagtaccaatcatccatgactttcagcttgttgatgagccggactctactcatttttactgttaaggattttattattagttattccttgtt
>Hydrochorea_corymbosa2_Iganci_862@NODE_3_length_625_cov_47.415789
-------------------------------------------------------------------------------------------------------------------------------------------------------------------------------------------cagcagacgccatgaatcatatgataggttgcatatgaaatcattgaaaataattgaagttatgaaccgatgtaagatcgcatgagagcttg------tttgatattacgattgataaactagatgacagattttcacctaaataaatgttaagaatgaaaggagaagataattctagaaacactagaaaggtaaaattgggggaaaccataatcatttaatgaaccagtacaaaaaaatga---------------------gcaagcatggcaaacaacagtaaaataaaaacataccattt-------------------------------------------aata------------ttgtctcaattttattattacacagagcgatctcatcttctatcttccgctgctgaagaacctgcacataataaaatagcattgatgtaaaggcc---------------------------ttttagccattca--agtgataaaagtaagaa------------------aacttttaaaactaagttaaca-----------aaaaagagtaaaggtgatgattataattagcatacttctttgaaggtttaaatacaag-------------tgactaatataattgaaaagttgtgaactgcacagcatcctatgtttggtaccagggaatgggaggag--ggaagtggaattaggatatttacttgtttgattgcctc-----------------------------------------------------------------------------------------------------------------------------------------------
>Hydrochorea_marginata_Morim_563@NODE_1_length_1182_cov_130.142081
cttgtagtagctaagtttgtattaagttggataatatcttgcatatctaactcacggattctcaaagctggtagttaagattgagtttactgggttcctcttattttgtaatcttcctaattgaaacttgcaactgaatgagcttctaaaattttgcatagcctaaacatatccttgaacccaaacacaaatggaggtatgactacaaatataaactgctaagagaacaaccaaattttactg-attcctttctcggtataattcaatataaaaatcagaaagactctaatcatatgatcagagaagcaagaaaaaaaggtccagcactgctaacactagcaactaactaatgaactaattacttgagtaggtaaatttcttaccttgggagcactggcagagccttctggataattttgcacagatgaatttgttgtttcttgatctttacggactagtacaatatcgccaaaatactgacatttttctttctcttgaaatggaacaagcgaacaattttccttttccacatccatcctttggagctccctattacaataagacagaataccagcacagttttgattattttcttcctgtttaagaaattcagtattctttctgcttggcttgctatcaagatcaatagacatatcctcaattgcacaagattctgtccttttaggactgcccaccatcataattttctccgccatccttgaaccttgcaaactattcgagaatgttcctctgcagagataggatatatcacgcatacaatcaattcatcttatggagtgagttgctacaaaaataatagttagtcaaaggatgacagaggaaaatttttatttgagaatgtgcctggattcaatatctataaaccatgcgatttgttcaagcaattaggttgactagtattagaaaagcaccctaaaaatgatcagtagcgattggggaaagcacccaacagatttaatttgtaggtgcccccgaacttagtttttacacatgctggtaatttagcccccactaattcttggagttagaaaatttgacctagactgttgaaca--
>Jupunba_abbottii_Zanoni_21220@NODE_1_length_865_cov_79.027919
-------------------------------------------------------------------------------------------------------------------------------------------------------ttttgcatagcctaaacatatccttgaacccaaacacaaatggaggtatgactacaaatatcaactgctaagagaacaaccaaattttaccgaattactttcttggtataattcaatataaaaatcagaaagactctaatcatatgatcagagaagcaagaaaaaaaggtctagcactgctaacactagcaactaactaatgaactaattacttgagtaggtaaatttcttaccttgggagcactggcagagccttctggataattttgcacagatgaatttgttgtttcttgatctttacggactagtacaatatcgccaaaatactgacatttttctttctcttgaaatggaacaagcgaacaattttccttttccacatccatcctttggagctccctattacaataagacagaataccagcacagttttgattattttcttcctgtttaagaaattcagtattctttctgcttggcttgctatcaagatcaatagacatatcctcaattgcacaagattctgtccttttaggactgcccaccatcataattttctccgccatccttgaaccttgcaaactattcgagaatgttcctctgcaaagataggatatatcacgcatacaatcaattcatcttatggagtgagttgctacaaaaataatagttggtcaaaggatgacagaggaaaatttttatttgagaatgtgcctggattcaatatctataaaccatgcgatttgttcaagcaattaggttgactagtattagaaaagcaccctaaaaatgatcagtagctattggggaaagcacccaacagattgattttgtaggtgcccctgaacttagtttttacacatgc-------------------------------------------------------------
>Jupunba_cochleata_Bonadeu_673@NODE_1_length_1371_cov_75.891808
cttgtagtagctaagtttgtagtaaattggataatatcttgcatatctaacccacggattctcaaagctggtagttaagattgagtttactgggttcctcttatcttgtaatcttcctaattgaaacttgcaactgaatgagcttctaaaattttgcatagcctaaacatatccttgaacccaaacacaaatggaggtatgactacaaatatcaactgctaagagaacaaccaaattttaccgaattcctttcttggtataattcaatataaaaatcacaaagactctaatcatatgatcagagaagcaagaaaaaaaggtccagcactgctgacactagcaactaactaatgaactaattacttgagtaggtaaatttcttaccttgggagcactggcagagcattctggataattttgcacagatgaatttgttgtttcttgatctttacggactagtacaatatcgccaaaatactgacatttttctttctcttgaaatggaacaagcgaacaattttccttttccacatccatcctttggagctccctattacaataagacagaataccagcacagttttgattattttcttcctgtttaagaaattcagtattctttctgctaggcttgctatcaagatcaatagacatatcctcaattgcacaagattctgtccttttaggactgcccaccatcataattttgtccgccatccttgaaccttgcaaactattcgagaatgttcctctgcaaagataggatatatcacgcatacaatcaattcatcttatggagtgagttgctacaaaaataatagttggtcaaaggatgacagaggaaaatttttattcgagaatgtgcctggattcaatatctataaaccgtgcgatttgttcaagcaattaggttgactagtattagaaaagcaccctaaaaatgatcagtagctattggggaaagcacccaacagatttattttgtaagtgcccctgaacttagtttttacacaagctggtaatttaacctccactaatttttggagttagaaaatttgacctagactgttgaacata
>Jupunba_commutata_Maguire_46145@NODE_1_length_944_cov_96.694348
------------------------------------------------------------------------------------------------------------------------------------------tgagcttctaaaattttgcgtagcctaaacatatccttgaacccaaacacaaatggaggtatgactacaaatatcaactgctaagagaacaaccaaattttaccgaattcctttcttggtataattcaatataaaaatcagaaagactctaatcatatgatcagagaagcaagaaaaaaaggtccagcactgctaacactagcaactaactaatgaactaattacttgagtaggtaaatttcttaccttgggagcactggcagagccttctggataattttgcacagatgaattttttgtttcttgatctttacggactagtacaatatcgccaaaatactgacatttttctttctcttgaaatggaacaagcgaacaattttccttttccacatccatcctttggagctccctattacaataagacagaataccagcacagttttgattattttcttcctgtttgagaaattcagtattctttctgcttggcttgctatcaagatcaatagacatatcctcaattgcacaagattctgtccttttaggactgcccaccatcataattttctccgccatccttgaaccttgcaaactattcaagaatgttcctctgcaaagataggatatatcacgcatacaatcaattcatcttatggagtgagttgctacaaaaacaatagttggtcaaaggatgacagaggaaaatttttatttgagaatgtgcctggattcaatatctataaaccatgcgatttgttcaagcaattaggttgactagtattagaaaagcaccctaaaaatgatcagtagctattggggaaagcacccaacagatttattttgtaggtgcccctgaacttagtttttacacatgctggtaatttagcctccactaattcttggagttagaaaatttgacctagactgttgaacata
>Jupunba_floribunda_Iganci_883@NODE_1_length_1285_cov_76.709437
---gtagtagctaagtttttattaaattggataatatcttgcatatctaactcacggattctcaaagctggtagttaagattgagtttactgggttcctcttatcttgtaatcttcctaattgaaacttgcaactgaatgagcttctaaaattttgcatagcctaaacatatccttgaacccaaacacaaatggaggtatgactacaaatatcaactgctaagagaacaaccaaattttaccgaattcctttcttggtataattcaatataagaatcagaaagactctaatcatatgatcagagaagcaagaaaaaaaggtccagcacagctaacagtagcaactaactaatgaactaattacttgagtaggtaaatttcttaccttgggagcactggcagagccttctggataattttgcacagatgaattttttgtttcttgatctttacggactagtacaatatcgccaaaatactgacatttttctttctcttgaaatggaacaaccgaacaattttccttttccacatccatcctttggagctccctattacaataagacagaataccagcacagttttgattattttcttcctgtttaagaaattcagtattctttctgcttggcttgccatcaagatcaatagacatatcctcaattgcacaagattctgtccttttaggactgcccaccatcataattttctccgccatccttgaaccttgcaaactattcgagaatgttcctctgcaaagataggatatatcacgcatacaatcaattcatcttatggagtgagttgctacaaaaataatagttggtcaaaggatgacagaggaaaatttttatttgagaatgtgcctggattcaatatctataaaccatgcgatttgttcaagcaattaggttgactagtattagaaaagcaccctaaaaatgatcagtagctattggggaaagcacccaacagatttattttgtaggtgcccctgaacttagtttttacacatgctggtaatttagcctccactaattcttggagttagaaaatttgacctagactgttgaacata
>Jupunba_idiopoda_Quesada_1718@NODE_1_length_910_cov_74.815126
---------------------------------------------tctaactcacggattctcaaagctggtagttaagattgagtttactgggttcctcttatcttgtaatcttcctaattgaaacttgcaactgaatgagcttctaaaattttgcatagcctaaacatatccttgaacccaaacacaaatggaggtatgactacaaatatcaactgctaagagaacaaccaaattttaccgaattcctttcttggtataattcaatataaaaatcagaaagactctaatcatatgatcagagaagcaagaaaaaaaggtccagcactgctaacactagcaactaactaatgaactaattacttgagtaggtaaatttcttaccttgggagcactggcagagccttctggataattttgcacagatgaatttgttgtttcttgatctttacagactagtacaatatcgccaaaatactgacatttttctttctcttgaaatggaacaagcaaacaattttccttttccacatccatcctttggagctccctattacaataagacagaataccagcacagttttgattattttcttcctgtttaagaaattcagtattctttctgcttggcttgctatcaagatcaatagacatatcctcaattgcacaagattctgtccttttaggactgcccaccatcataattttctccgccatccttgaaccttgcaaactattcgagaatgttcctctgcaaagataggatatatcacgcatacaatcaattcatcttatggagtgagttgctacaaaaataatagttggtcaaaggatgacagaggaaaatttttatttgagaatgtgcctggattcaatatctataaaccatgcgatttgttcaagcaattaggttgactagtattagaaaagcaccctaaaaatgatcagtagctat--------------------------------------------------------------------------------------------------------------------------
>Jupunba_longipedunculata_Cardona_2682@NODE_1_length_837_cov_69.660526
-------------------------------------------------------------------------------------------------------------------------------------------------------------------------------------------------------------caaatatcaactgctaagagaacaactaaattttaccgaattcctttcttggtataattcaatataagaatcagaaagactctaatcatatgatcagagaagcaagaaaaaaaggtccagcactgctaacactagcaactaactaatgaactaattacttgagtaggtaaatttcttaccttgggagcactggcagagccttcgggataattttgcacagatgaattttttgtttcttgatctttacggactagtacaatatcgccaaaatactgacatttttctttctcttgaaatggaacaagcgaacaattttccttttccacatccatcctttggagctccctattacaataagacagaataccagcacagttttgattattttcttcctgtttaagaaattcagtattctttctgcttggcttgctatcaagatcaatagacatatcctcaattgcacaagattctgtccttttaggactgcccaccatcataattttctccgccatccttgaaccttgcaaactattcgaaaatgttcctctgcaaagataccatatatcacgcatacaatcaattcatcttatggagtgagttgctacaaaaataatagttggtcaaaggatgacagaggaaaatttttatttgagaatgtgcctggattcaatatctataaaccatgcgatttgttcaagcaattaggttgactagtattagaaaagcaccctaaaaatgatcagtagctattggggaaagcacccaacagatttattttgtaggtgcccctgaacttagtttttacacatgctggtaatttagcctccactaattctt-----------------------------------
>Jupunba_oppositifolia_Liegier_16014@NODE_1_length_733_cov_80.504573
---------------------------------------------------------------------------------------------------------------------------------------------------------------------------------------aacacaaatggaggtatgactacaaatatcaactgctaagagaacaaccaaattttaccgaattcctttcttggtataattcaatataaaaatcagaaagactccaatcatatgatcagagaagcaagaaaaaaaggtccagcactgctaacactagcaactaactaatgaactaattacttgagtaggtaaatttcttaccttgggagcactggcagagccttctggataattttgcacagatgaatttgttgtttcttgatctttacggactagtacaatatcgccaaaatactgacatttttctttctcttgaaatggaacaagcgaacaattttccttttccacatccatcctttggagctccctattacaataagacagaattccagcacagttttgattattttcttcctgtttaagaaattcagtattctttttgcttggcttgctatcaagatcaatagacatatcctcaattgcacaagattctgtccttttaggactgcccaccatcataattttctccgccatccttgaaccttgcaaactattcgagaatgttcctctgcaaagataggatatatcacgcatacaatcaattcatcttatggagtgagttgctacaaaaataatagttggtcaaaggatgacagaggaaaatttttatttgagaatgtgcctggattcaatatctataaaccatgcgatttgttcaagcaattaggttgac-----------------------------------------------------------------------------------------------------------------------------------------------------------------
>Jupunba_oxyphyllidia_Yonker_6157@NODE_1_length_1019_cov_70.555202
-----------------------------------------------taactcacggattctcaaagctggtagttaagattgagtttactgggttcctcttatcttgtaatcttcctaattgaaacttgcaactgaatgagcttctaaaattttgcatagcctaaacatatccttgaacccaaacacaaatggaggtatgactgcaaatatcaactgctaagagaacaaccaaattttaccgaattcctttcttggtataattcaatataaaaatcagaaagactctaatcatatgatcagagaagcaagaaaaaaaggtccagcactgctaacactagcaactaactaatgaactaattacttgagtaggtaaatttcttaccttgggagcactggcagagccttctggataattttgcacagatgaatttgttgtttcttgatctttacagactagtacaatatcgccaaaatactgacatttttctttctcttgaaatggaacaagcaaacaattttccttttccacatccatcctttggagctccctattacaataagacagaataccagcacagttttgattattttcttcctgtttaagaaattcagtattctttctgcttggcttgctatcaagatcaatagacatatcctcaattgcacaagattctgtccttttaggactgcccaccatcataattttctccgccatccttgaaccttgcaaactattcgagaatgttcctctgcaaagataggatatatcacgcatacaatcaattcatcttatggagtgagttgctacaaaaataatagttggtcaaaggatgacagaggaaaatttttatttgagaatgtgcctggattcaatatctataaaccatgcgatttgttcaagcaattaggttgactagtattagaaaagcaccctaaaaatgatcagtagctattggggaaagcacccaacagatttattttgtaggtgcccctgaacttagtttttacacatgctggtaatttagcctccactaattcttggagttagaaaatttgacctagac-----------
>Jupunba_trapezifolia_Simon_1600@NODE_1_length_910_cov_39.759064
-----------------------------------------------------acggattctcaaagctggtagttaagattgagtttactgggttcctcttattttgtaatcttcctaattgaaacttgcaactgaatgagcttctaaaattttgcgtagcctaaacatatccttgaacccaaacacaaatggaggtatgactacaaatatcaactgctaagagaacaaccaaattttaccgaattcctttcttggtataattcaatataaaaatcagaaagactctaatcatatgatcagagaagcaagaaaaaaaggtccagcactgctaacactagcaactaactaatgaactaattacttgagtaggtaaatttcttaccttgggagcactggcagagccttctggataattttgcacagatgatttttttgtttcttgatctttacggactagtacaatatcgccaaaatactgacatttttctttctcttgaaatggaacaagcgaacaattttccttttccacatccatcctttggagctccctattacaataagacagaataccagcacagttttgattattttcttcctgtttgagaaattcagtattctttctgcttggcttgctatcaagatcaatagacatatcctcaattgcacaagactctgtccttttaggactgcccaccatcataattttctcctccatccttgaaccttgcaaactattcgagaatgttcctctgtaaagataggatatatcacgcatacaatcaattcatcttatggagtgagttgctacaaaaataatagttggtcaaaggatgacagaggaaaatttttatttgagaatgtgcctggattcaatatctataaaccatgcgatttgttcaagcaattaggttaactagtattagaaaagcaccctaaaaatgatcagtagctattggggaaa------------------------------------------------------------------------------------------------------------------
>Jupunba_trapezifolia_Simon_1600@NODE_2_length_788_cov_187.557981
ctt-------ccatggtgataccaaacaaacttttgatctccacttccagttct---------------------------------------acttctatttccacttccacttccacaaaaactcttccactgtaccaaaattgttttttttttggtaatcacatggcatcattattgttaaatacaaaacttacagtaggaaatcatgtcaatagataggtgatcataaacaaactatttatttcctttttatgtgcagattca-atgaaactcaatcattcataacccatgtgtacaag--------ttgtaggagtcca-----ggtcatagctaaagagaacagatgcaaacattcctctaataaaaa-atagtaggccttaccagctcattcctcctttgatgaagaattttga-----------------------------------------------gggaagtttgtgacagtttctctcccttcaaggctaaaaaattttggaa-----cctctcaagatcaaca------------ttgttagaattggactgacttgtaatgagagtacacctatcctttgtgtgttctattgat---ggattgttcatgaaaattttgttaccaagatt---------------------------ttttgttccctcttcagtgatgagagtgctagttgtcac-----------agcctgccaaaccaatggcatgcaatcagatg-aaagacaagagacattagaataaaactcaacaaactatagtgattacaccacaaaaaga----------ggcagaaaatgcaaacatacagactccacttgggcttcttgatttttttaaaattaatttacaaattcaggtgttgaaatatgcaaggcttgtacacttaggattcttctacaaatt----------------------------------------------------------------------------------------------------------------------------------------
>Jupunba_trapezifolia_Simon_1600@NODE_3_length_607_cov_5.090580
---------------------------------------------------------------------------------------------------------------------------------------------------------------------------------------------------------------atgataggttgcatatgaaatcattgaaaataattgaagttatgaaccgatgtaagatcgcatgagagcttg------tttgatattacgattgataaactagatgacagattttcacctaaataaatgttaagaatgaaaggagaagataattctagaaacactagaaaggtaaaattgggggaaacgataatcatttaatgaaccagtacaaaaaaatga---------------------gcaagcatggcaaacaacagaaaaataaaaacataccattt-------------------------------------------aata------------ttgtctcaattttattattacacagagcgatctcatcttctatcttccgctgctgaagaacctgcacataataaaatagcattgatgtaaaggcc---------------------------ttttaggccttca--aatgataaaagtaggaa------------------aacttttaaaactaagttaac-------------aaaagagtaaaggtgatgattataattagcatacttctttgaaggttgaaatacaag-------------tgactaatataattgaaaagttgtgaactgcacagcatcctatgtttggtaccagggaatgggaggaggtggaagtggaattaggatatttactcgtttgattgcctcaaa-----------------ttgga----------------------------------------------------------------------------------------------------------------------
>Jupunba_villosa_Borges_423@NODE_1_length_1362_cov_83.833463
cttgtagtagctaagtttgtattaaattggataatatcttgcatatctaactcacggattctcaaagctggtagttaagattgagtttactgggctcctcttatcttgtaatcttcctaattgaaacttgcaactgaatgagcttctaaaattttgcatagcctaaacatatccttgaacccaaacacaaatggaggtatgactacaaatatcaactgctaagagaacaaccaaattttaccgaattcctttcttggtataattcaatataaaaatcagaaagactctaatcatatgatcagagaagcaagaaaaaaaggtccagcactgctaacactagcaactaactaatgaactaattacttgagtaggtaaatttcttaccttgggagcactggcagagccttctggataattttgcacagatgaatttcttgtttcttgatctttacggactagtacaatatcgccaaaatactgacatttttctttctcttgaaatggaacaagcgaacaattttccttttccacatccatcctttggagctccctattacaataagacagaataccagcacagttttgattattttcttcctgtttaagaaattcagtattctttctgcttggcttgctatcaagatcaatagacatatcctcaattgcacaagattctgtccttttaggactgcccaccatcataattttctccgccatccttgaaccttgcaaactattcgagaatgttcctctgcaaagataggatatatcacgcatacaatcaattcatcttatggagtgagttgctacaaaaataatagttggtcaaaggatgacagaggaaaatttttatttgagaatgtgcctggattcaatatctataaaccatgcgatttgttcaagcaattaggttgactaggattagaaaagcaccctaaaaatgatcagtagctattggggaaagcacccaacagatttattttgtaggtgcccctgaacttagtttttacacatgctggtaatttagcctccactaattcttggagttagaaaatttgacctagactgttgaacata
>Punjuba_callejasii_Daly_5935@NODE_1_length_654_cov_17.693241
------------------------------------------------------------------------------------------------------------------------------------------------------------------------------------------------------------------------------gagaacaaccaaattttaccgaattcctttcttggtataattcaatataaaaatcagaaagactctaatcatatgatcagagaagcaagaaaaaaaggtccagcactgctaacactagcaactaactaatgaactaattacttgagtaggtaaatttcttaccttgggagcactggcagagccttctggataattttgcacagatgaattttttgtttcttgatctttacagactagtacaatatcgccaaaatactgacatttttctttctcttgaaatggaacaagcgaacaattttccttttccacatccatactttggagctccctattacaataagacagaataccagcacagttttgattattttcttcctgtttcagaaattcagtattgtttctgcttggcttgctatcaagatcaatagacatatcctcaattgcacaagattctgtccttttaggactgcccaccatcatagttttctccgccatccttgaaccttgcaaactatttgagaatgttcctctgcaaagataggatatatcacgcatacaatcaattcatcttatggagtgagttgctacaaaaataatagttggtcaaaggatgacagaggaaaatttttatttgagaatgtgcctggattcaat---------------------------------------------------------------------------------------------------------------------------------------------------------------------------------------------------------
>Punjuba_lehmannii_Escobar_7465@NODE_1_length_1091_cov_76.735700
cttgtagtagccaagtttgtattaaattggataatatcttgcatatctaactcacggattctcgaagctggtagttaagattgagtttactgggttcctcttatcttgcaatcttcctaattgaaacttgcaactgaatgagcttctaaaattttgcatagcctaaatatatccttgaacccaaacacaaatgggggtatgactacaaatatcaactgctaagagaacaaccaaattttaccgaattcctttcttggtataattcaatataaaaatcagaaagactctaatcatatgatcagagaagcaaggaaaaaaggtccagcactgctaacactagcaactaactaatgaactaattacttgagtaggtaaatttcttaccttgggagcactggcagagccttctggataattttgcacagatgaattttttgtttcttggtctttacagactagtacaatatcgccaaaatactgacatttttctttctcttgaaatggaacaagcgaacaattttccttttccacatccatactttggagctccctattacgataagacagaataccagcacagttttgattattttcttcctgtttcagaaattcagtattgtttctgcttggcttgctatcaagatcaatagacatatcctcaattgcacaagattctgtccttttaggattgcccaccatcatagttttctccgccatccttgaaccttgcaaactattcgagaatgttcctctgcaaagataggatatatcacgcatacaatcaattcatcttatggagtgagttgctacaaaaataatagttggtcaaaggatgacagaggaaaatttttatttgagaatgtgcctggattcaatatctataaaccatgcgatttgttcaagcaattaggttgactagcattagaaaagcaccctaaaaatgatcggtagctattggggaaagcacccaacagatttattttgtaggtgccactgaacttagtttttacacatgctggtaatttagcctccactaactcttggaattagaaaatttgacctagactgatgaac---
>Punjuba_racemiflora_Jimenez_Soares_3626@NODE_1_length_1116_cov_90.730510
-----------taagtttgtattaaattggataatatcttgcatatctaactcatggattcttgaagctggtagttcagattgagtttactgggttcctcttatcttggaatcttcctaattgaaacttgcaactgaatgagcttctaaaattttgcatagcctaaatatatccttgaacccaaacacaaatggaggtatgactacaaatatcaactgccaagagaacaaccaaattttaccgaattcctttgttggtataattcaatataaaaatcagaaagactctaatcatatgatcagagaaggaagaaaaaaaggtccagcactgctaacactagcaactaactaaggaactaattacttgagtaggtaaatttcttaccttgggagcactggcagagccttctggataattttgcacagatgaattttttgtttcttgatctttacagactagtacaatatcgccaaaatactgacatttttctttctcttgaaatggaacaagcgaacaattttccttttccacatccatactttggagctccctattacaataagacagaataccagcacagttttgattattttcttcctgtttcagaaattcagtattgtttctgcttggcttgctatcaagatcaatagacatatcctcaattgcacaagattctgtccttttaggactgcccaccatcatagttttctccgccatccttgaaccttgcaaactattcgagaatgttcctctgcaaagataggatatatcacgcatacaatcaattcatcttatggagtgagttgctacaaaaataatagttggtcaaagaatgacagaggaaaatttttatttgagaatgtgcctggattcaatatctataaaccatgcgatttgttcaagc-attaggttgactagcattagaaaagcaccctaaaaatgatcagtagctattggggaaagcacccaacagatttattttgtaggtgccactgaacttagtttttacacatgctggtaatttagcctccactaattcttggaattagaaaatttgacctagactgttgaacat-
>_R_Acacia_rostellifera_Murphy_466@NODE_1_length_1179_cov_101.719601
attttcagaggtaaatacactctgtattgttgtatattattcatgggtaagaattacattatatagagaagctaataaggcaaggatcaggggattctgattctaaaggatttctacgcgtcta-acatttatttctacg--cgtctaatatttc-cacgcgtctaacatttccacgcgtcta---------------------acagatatcaactgctaagagaacaaccaaattttaccgaaatcctttcttggtataatttaatataaaaatcagaaagactctaatcatatgatcagagaagcaagaaaaaaaggtccagcactgctaacactagcaactaactaatgaactagttacttgagtaggtaaatttcttaccttgggagcattggcagagccttctggataattttgcacagatgaattttttgtttcttgatctttacagactagtacaatatcgccaaaataatgacatttttctttctcttgaaatggaacaagcgaacaatttcccttttccacatccatactttggagctccctattacaataagacagaataccagcacagttttgattattttcttcctgtttcagaaattcagtattgtttctgcttggcttgctatcaagatcaatagacatatcctcaattgcacaagattctgtcctttcaggactgcccaccatcataattttctctgccatccttgaaccttgcaaactattcgagaatgtttctctacaaaga----atatatcacgtatacaatcaattcatcttatggagtgagttgctacaaaaataatagttggtaaaaggatgacagaggaagatttttatttgggaatgtgcctggactcaatatctataaacgatgcggttttttcaagcaattatgttgactagtattagaaaagcaccctagaaatgatcagtagctcttgggcaaagcacccgacagatttattttgtaggtgccactgaacctagtttttacacatgctggtaatttagcctccactaattcttggaattagaaaatttgacctagactgttgaacata
>_R_Albizia_adinocephala_FHO33_88@NODE_1_length_1194_cov_85.633841
cttgtagcagctaagttggtattaaattggataatatcttgcatatctaactcacggattctcgaagctggtagttaagattgagtttactgggttcctcttatcttgtaatcttcccaattgaaacttgcaactgaatgagcttctaaaattttgcatagcctaaatatatccttgaacccaaacacaaatggaggtatgactacaaatatcaactgctaagagaacaaccaaattttactgaattcctttcttggtataattcaatataaaaatcagacagactctaatcatatgatcagagaagcaacaaaaaaaggtcctgcactgctaacacttgcaactaactaatgaactagttacttgaataggtaaatttcttaccttgggagcaccggcagagccttctggataattttgcacggatgaattttttgtttcttgatctttacagactagtacaatatcaccaaaatatggacatttttctttctcttgaaatggaacaagcgaacaattttccttttccacatccatacgttggagctccctattacaacaagacagaataccagcacagttttgattattttcttcctgtttcagaaattcagtattgtttctgcttggcttgctatcaagatcaatagacatatcctcaattgaactagattctgtccttttaggactgcccgccatcataattttctccgccatccttgaaccttgcaaactattagagaatgttcttctgcaaagatagaatatatcacgcatacaatcaattaatcttatggagtgagtagctacaaaaataatagttggtcaaaggatgacaaaggaagatttttatttgagaatgtgcctggattcaatgtctataaaacatgcgatttgttcaagc-attaggttgactagtattagaaaagcaccctaaaaatgatcagtagctattggggagagcacctgacagatttattttgtaggtgccactgaacttagcttttacagatgctggtaatttaacctccactaattcttggaattagaaaa-----------------------
>_R_Albizia_glabripetala_Lewis_1652@NODE_1_length_818_cov_45.794872
-------------------------------------------------------------------------gttaagattgagtttactggtttcctcttatcttgtaatcttcccaattgaaacttgcaactgaatgagcttctaaaattttgcatagcctaaatatatccttgaacccaaacacaaatggaggtatgactacaaatatcaactgctaagagaacaaccaaattttaccgaattcctttcctggtataattcaatataaaaatcagaaagactctaatcatatgatcagagaagcaagaaaaaaaggtccagcactgctaacacttgcaactaactaatcaactagttacttgaataggtaaatttcttaccttgggagcactggcggagccttcaggataattttgc---gatgaattttttgtttcttgatctttacagactagtacagtatcgccaaaatatggacatttttctttctcttgaaatggaacaagcgaacaattttcctctcccacatccatactttggagctccctattacaataagacagaataccagcacagttttgattattttcttcctgtttcagaaattcagtattgtttctgcttggcttgctatcaagatcaatagacatatcctcaattgaactagattctgtccttttaggactgcccaccatcataattttctccgccatccttgaaccttgcaaactattagagaatgttcctctgcaaagatagaatatatcacgcatacaatcaattaatcttatggagtgagtagctacaaaaataatagttgatcaaaggatgacagaggaagatttttatttgagaatgtgcctggattcaatgtctataaaccatgcgat---------------------------------------------------------------------------------------------------------------------------------------------------------------------------------------
>_R_Albizia_inundata_Wood_26530@NODE_1_length_547_cov_61.164634
---------------------------------------------------------------------------------------------------------------------------------------------------------------------------------------------------------------------------------------------------------------------------------------------------------------------------------------ctgctaacacttgcaactaactaatgaactagttacttgaataggtaaatttcttaccttgggagcactggcggagccttctggataattttgc---gatgaattttttgtttcttgatctttagagactagtacagtatcgccaaaatatggacatttttctttctcttgaaatggaacaagcgaacaattttccttttccacatccatactttggagctccctattacaataagacagaataccagcacagttttggttattttcttcctgtttcagaaattcagtattgtttctgcttggcttgctatcaagatcaatagacatatcctcaattgaacaagattctgtccttttaggactgcccaccatcataattttctccgccatcctcgaaccttgcaaactattagagaatgttcctctgcaaagatagaatatatcacgcatacaaataattaatcttatgtagtgagtagctacaaaaataatagttggtcaaaggatgacagaggaagatttttatttgagaatgtgcctggattcaat---------------------------------------------------------------------------------------------------------------------------------------------------------------------------------------------------------
>_R_Albizia_subdimidiata_var_minor_Gorts_341@NODE_1_length_617_cov_18.570370
------------------------------------------------------------------------------------------------------------------------------------------------------------------------------------------------------------------------------gagaacaaccaaattttaccgaattcctttcttggtataattcaatataaaaatcagaaaga--ctaatcatatgatcagagaagcaagaaaaaaaggtccagcactgctaacacttgcaactaactaatcaactagttacttgaataggtaaatttcttaccttgggagcactggcggagccttcaggataattttgc---gatgaattttttgtttcttgatctttacagactagtacagtatcgccaaaatatggacatttttctttctcttgaaatggaacaagcgaacaattttccttttccacatccatactttggagctccctattacaataagacagaataccagcacagttttggttattttcttcctgtttcagaaattcagtattgtttctgcttggcttgctatcaagatcaatagacatatcctcaattgaactagattctgtccttttaggactgcccaccatcataattttctccgccatcctcaaaccttgcaaactattagagaatgttcctctgcaaagatagaatatatcacgcatacaaataattaatcttatgtagtgagtagctacaaaaataatagttggtcaaaggatgacagagga------------------------------------------------------------------------------------------------------------------------------------------------------------------------------------------------------------------------------------------
>_R_Albizia_subdimidiata_var_subdimidiata_Ferreira_210@NODE_1_length_867_cov_104.682278
---------------------------------------------------------------------------------------------------------------------------------------------------------------------------------------aacacaaatgggggtatgactac-aacatcaactgctaagagaacaaccaaattttaccgaattcctttcttggtataattcaatataaaaatcagaaagactctaatcatatgatcagagaagcaaagaaaaaaggtccagcactgctaacacttgcaactaactaatgagctagttacttgaataggtaaatttcttaccttgggagcactggcggagccttctggataattttgc---gatgaattttttgtttcttgatctttacagactagtacagtatcgccaaaatatggacatttttctttctcttgaaatggaacaagcgaacaattttccatttccacatccatactttggagctccctaatacaataagacagaataccagcacagttttggttattttcttcctgtttcagaaattcagtattgtttctgcttggcttgctatcaagatcaatagacatatcctcaattgaactagattctgtccttttaggactgcccaccatcataattttctccgccatccttgaaccttgcaaactattagagaatgttcctctgcaaagatagaatatatcacgcatacaatcaattaatcttatggagtgagtagctacaaaaataatagttggtcaaaggatgacagaggaagatttttatttgagaatgtgcctggattcaatgtctataaaccatgcgatttggtcaagtaattaggttgactagtattagacaagcaccctaaaaatggtcagtagctattggggagagcacccgacagatttattttgtaggtgtcactgaacttagtttttacaaatgctggtaatttagcctccactaattcttggaattagaaaa-----------------------
>_R_Albizia_tomentella_Leach_Dunlop_3801@NODE_1_length_1175_cov_70.065574
cttgtagtagctaagtttgtattgaattggataatatcttgcatatttaactaacagattctcgaagctggtagttaagattgagtttactgggttcctcttgtcttgtaatcttcctaattaaaacttgcaactgaatgagcttctaaaattttgcgtagcctaaatatatcctcgaatccaaacacaaatggaggtatgactacaaatatcaactgctaagagaacaaccaaattttaccgaaatcctttcttggtataattcaatataaaaatcagaacgactctaatcatatgatcagagaagcaagaaaaaaagatccagcgcagctaccactagcaactagctaatgaactagttacttgaggaggtaaatttcttaccttgggagcactggcagagccttctgaataatttagcacagacgacttttttgtttcttgatctttacagactagtacaatatcgccaaaatgctgacatttttctttctcttgaaatggaacaagcgaacaattttccttttccacatccatacttcggagctccttattacaataagacagaataccagcacagttttggttattttcttcctgattcagaaattcagtattgtttctgcttggcttgctatcaagatcaatagacatgtcctcaattgcacaagattctgtccttttaggactgcccgccatcataattttctccgccatccttgaaccttgcaaactattcgagaatgtttctctgcaaagatagaatatatcacgcatacaatcaattcatcttatggaatgagttgctacaaaaataatggttggtcaaaggatgacagaggaagatttttatttgagtatgtgcccggattcaatatctataaaccatgcgacttgttcaagcaattaggttgactagtattagaaaagcaccctaaaaatgatcagtagttattggggaaagcacccgacagattaattttgtaggtgccattgaacttagcacccg-acagattaattttgtaggtgccactgaacttagtttttacacatgctgg------------------
>_R_Albizia_xerophytica_Hughes_1435@NODE_1_length_1162_cov_50.964055
--------------------------------------------------ctcacggattctcgaagctggtagttaagattgagtttactgggttcctcttatcttgtaatcttcccaattgaaacttgcaactgaatgagcttctaaaattttgcatagcctaaatatatccttgaacccaaacacaaatggaggtatgactacaaatatcaactgctaagagaacaaccaaattttactgaattcctttcttggtataattcaatataaaaatcagacagactctaatcatatgatcagagaagcaacaaaaaaaggtcctgcactgctaacacttgcaactaactaatgaactagttacttgaataggtaaatttcttaccttgggagcaccggcagagccttctggataattttgcacggatgaattttttgtttcttgatctttacagactagtacaatatcaccaaaatatggacatttttctttctcttgaaatggaacaagcgaacaattttccttttccacatccatactttggagctccctattacaacaagacagaataccagcacagttttgattattttcttcctgtttcagaaattcagtattgtttctgcttggcttgctatcaagatcaatagacatatcctcaattgaactagattctgtccttttaggactgcccgccatcataattttctccgccatccttgaaccttgcaaactattagagaatgttcctctgcaaagatagaatatatcacgcatacaatcaattaatcttatggagtgagtagctacaaaaataatagttggtcaaaggatgacagaggaagatttttatttgagaatgtgcctggattcaatgtctataaaccatgcgatttgttcaagc-attaggttgactaatattagaaaagcaccctaaaaatgatcagtagctattggggagagcacctgacagatttattttgtaggtgccactgaacttagtttttacagatgctggtaatttagcctccactaattcttggaattagaaaatttgacctagactgctgaacata
>_R_Balizia_elegans_Iganci_870@NODE_1_length_1212_cov_75.274009
---gtagtagctaagtttgtattaaattggataatatcttgcatatctaactcacggattctcaaagctggtagttaagattgagtttgctgggctcttcttatcttgtaatcttcctaattgaaacttgcaactgaatgagcttctaaacttttgcatagcctaaacatatccttgaacccaaacacaaatggagagatgattacaaatatcaactggtacgagaacaaccaaattttactgaattcctttcttggtataattcaatataaaaatcagaaagactctaatcatatgatcagagaagaaagaaaaaaaggtccagcactgctaacactagcaactaactaatgaactaattacttgagtaggtaaatttcttaccttgggagcactggcagagccttctggataattttgcacagatgaattttttgtttcttgatctttatggactagtacaatatcgccaaaatactgacatttttctttctcttgaaatggaacaagcgaacaattttcctttcccacatccatcctttggagctccctattacaataagacagaataccagcacagttttgattattttcttcctgtttaagaaattcagtattctgtctgcttggcttgctatcaagatcaatagacatatcctcaattgcacaagattctgtccttttaggactgcccaccagcataattttctccgccatccttgaaccttgcaaactattcgagaatgttcctctgcaaagataggatatatcacgcataaaatcaattcatcctacggagtgagttgctacaaaaataatagttggtcaaaggataacagaggaaaatttttatttgagaatgtgcctggattcaatatctataaaccatgcgatttgttcaagcaactaggttgactagtattagaaaagcaccctaaaaatgatcagtagctattggggaaagcacccaacagatttattttgtaggtgcccctgaacttagtttttacacatgctggtaatttagcctccactaattcttggagttagaaaatttgacctagactgttgaacata
>_R_Balizia_pedicellaris_Queiroz_15529@NODE_2_length_737_cov_6.184751
--------------------------------------------------------------------------------------tttatgagcacctcct----------------------------------------ttcacagagagttccataggaaaaacattcattcaaagttatcgacagcagacgccatgaatcatatgataggttgcatatgaaatcattgaaaataattgaagttatgaaccgatgtaagatcgcatgagagcttg------tttgatattacgattgataaactagatgacagattttcacctaaataaatgttaagaatgaaaggagaagataattctagaaacactagaaaggtaaaattgggggaaaccataatcatttaatgaaccagtacaaaaaaatga---------------------gcaagcatggcaaacaacagtaaaataaaaacataccattt-------------------------------------------aata------------ttgtctcaattttattattacacagagcgatctcatcttctatcttccgctgctgaagaacctgcacataataaaatagcattgatgtaaaggcc---------------------------ttttaggcattca--aatgataaaagtaagaa------------------aacttttaaaactaagttaaca-----------aaaaagagtaaaggtgatgattataattagcatacttctttgaaggtttaaatacaag-------------tgactaatataattgaaaagttgtgaaccgcacagcatcctatgtttggtaccagggaatgggaggaggtggaagtggaattaggatatttacttgtttgatcgcctcgaa-----------------ttggaggagggaagtggaagcttcaat------------------------------------------------tccatc------------------------------------------
>_R_Balizia_spnov_Morim_577@NODE_1_length_1049_cov_91.089537
---gtagtagctaagtttgtattaaattggataatatcttgcatatctaactcacggattctcaaagctggtagttaagattgagtttactgggttcctcttatcttgtaatcttcctaattgaaacttgcaactgaatgagcttctaaaattttgcatagcctaaacatatccttgaacccaaacacaaatggaggtatgactacaaatataaactgctaagagaacaaccaaattttaccgaattcctttctcggtataattcaatataaaaatcagaaagactctaatcatatgatcagagaagcaagaaaaaaaggtccagcactgctaacactagcaactaactaatgaactaattacttgagtaggtaaatttcttaccttgggggcactggcagagccttctggataattttgcacagatgaatttgttgtttcttgatctttacggactagtacaatatcgccaaaatactgacatttttctttctcttgaaatggaacaagcgaacaattttccttttccacatccatcctttggagctccctattacaataagacagaataccagcacagttttgattattttcttcctgtttaagaaattcagtattctttctgcttggcttgctatcaagatcaatagacatatcctcaattgcacaagattctgtccttttaggactgcccaccatcataattttctccgccatccttgaaccttgcaaactattcgagaatgttcctctgcaaagataggatatatcacgcatacaatcaattcatcttatggagtgagttgctacaaaaataatagttagtcaaaggatgacagaggaaaatttttatttgagaatgtacctggattcaatatctataaaccatgcgatttgttcaagcaattaggttgactagtattagaaaagcaccctaaaaatgatcagtagcgattggggaaagcacccaacagatttaatttgtaggtgcccccgaacttagtttttacacatgctggtaatttagcctccactaattcttggagttagaa-------------------------
>_R_Balizia_spnov_Morim_577@NODE_2_length_929_cov_123.321510
------------------ataccaaacaaacttttgatctccactttcagttct---------------------------------------acttctatttccacttccacttccacaaaaactcttccaccatatcgaggtttttttttttttggtaatcacatggcatcattattgttaaatacaaaacttacagtaggaaatcatgtcaatagataggtgatcataaacaaactatttatttcctttttatgtgcagattca-atgaaactcaatcattcataacccatgtgtacaag--------ttgtgggagtcca-----ggtcatagctaaagagaacagatgcaaacattcctctgataaaac-atagtaggccttaccagctcattcctcctttgatgaagaattttga-----------------------------------------------gggaagtttgtgacagtatctctcccttcaaggctaaaaaattttggaa-----cctctcaagatcaaca------------ttgttagaattggactgacttgtaatgagagtacacctatcctttgtgtgttctattgat---ggattgttcatgaaaattttgttaccaagatt---------------------------ttttgttccctcttcagtgatgagagtgctagttgtcac-----------aacctgccaaaccaatcgaatgcaatcagatg-aaagac--gagaaattagaataaaactcaacaaactatagtgattacaccacaaaaaga----------ggcagaaaatgcaaacatacagactccacttgggcttcttgatttttttaaaactaatttacaaattcaggtgttgaaatatgcaaggcttgtacacttaggattcttctacatatttaacatgtatgagctggactactcaggtcacagaactactttacaagtaccaatcatccctgactttcagcttgttgatgagccggactctactcatttttactgttaaggattttattattaattattccttgtt
>_R_Enterolobium_cyclocarpum_MWC9020@NODE_1_length_1221_cov_122.535839
cttgtagtagctaagtttgtattgaattggataatatcttgcaaatctaactcacagattctcgaagctggtggataagattgagtttactgggttcctcttatcatgtaatcttcctaattgaaacttacaactgaatgagcttctaaaattttgcgtagcctaaatatatccttgaacccaaacacaaatggaggtatgacaacaaatatcaactgctaagagaacagccgaattttactgaaatcctttctcagtataattcaatataaaaatcagaaagactctaatcatatgatcagagaagcaagaaaaaaaggtccagcactgctaatactagcaactaactaatgaactagttacttgagtaggtaattttcttaccttgggagcactggcagaggcttctggataattttgcacagatgaattttttgtttcttgatctttacagactagtacaatatcaccaaaatactgacatttttctttctcttgaaatggaacaagtgaacaattttccttttccacatccatactttggagctccctattacaataaaaaagaataccagcacagttttgattatgtacttcctgtttcagaaattcagtattgtttctgcttggcttgctatcaagatcaatagacatatcctcaattgcacaagattctgtcctttcaggactgcccaccatcataattttctccgccatccttgaaccttgcaaactattcaagaatgttcctctgcaaagatagaatatatcacgcataaaatcaattcatcttatgtagtgagttgctacaaacataatgattggtcaaaggatgacagaggaagatttttatttgagaatgtgcctagattcaatatctataaaccatgcgatttgttcaagtaattcggttggctagtattagaaaagcaccctaaaaatgatcagtagcaactggggaaagcacctgacagatttattttgtaggtgccactgaacttagttttt--acatgctggtaatttagcctccactaattcttggaattagaaaatttgacctagactgttgaacata
>_R_Hydrochorea_corymbosa2_Iganci_862@NODE_2_length_807_cov_152.442819
-----------------------------------------------------------------------------------------------------------------------------------------------------------------------------------cccaaacacaaatggaggtatgactacaaatataaacagctaagagaacaaccaaattttactg-attcctttctcggtataattcaatataaaaatcagaaagactctaatcatatgatcagagaagcaagaaaaaaaggtccagcactgctaacactagcaactaactaatgaactaattgcttgagtaggtaaatttcttaccttgggagcactggcagagccttctggataattttgcacagatgaatttgttgtttcttgatctttacggactagtacaatatcgccaaaatactgacatttttctttctcttgaaatggaacaagcgaacaattttccttttccacatccatcctttggagctccctattacaataagacagaataccagcacagttttgattattttcttcctgtttaagaaattcagtattctttctgcttggcttgctatcaagatcaatagacatatcctcaattgcacaagattctgtcctttcaggactgcccaccatcataattttctccgccatccttgaaccttgcaaactattcgagaatgttcctctgcaaagataggatatatcacgcatacaatcaattcatcttatggagtgagttgctacaaaaataatagttagtcaaaggatgacagaggaaaatttttatttgagaatgtgcctggattcaatatctataaaccatgcgatttgttcaagcaattaggttgactagtattagaaaagcaccctaaaaatgatcagtagcgattggggaaagcacccaacagatttaatttgtag------------------------------------------------------------------------------------------
>_R_Hydrochorea_gonggrijpii_Tillett_45696@NODE_1_length_829_cov_115.711436
-------------------------------------------------------------------------------------------------------tcttgtaatcttcctaattgaaacttgcaactgaatgagcttctaaaattttgcatagcctaaacatatccttgaacccaaacacaaatggaggtatgactacaaatataaactgctaagagaacaaccaaattttaccgaattcctttctcggtataattcaatataaaaatcagaaagactctaatcatatgatcagagaagcaagaaaaaaaggtccagcactgctaacactagcaactaactaatgaactaattacttgagtaggtaaatttcttaccttgggagcactggcagagccttctggataattttgcacagatgaatttgttgtttcttgatctttacggactagtacaatatcgccaaaatactgacatttttctttctcttgaaatggaacaagcgaacaattttccttttccacatccatccttgggagctccctattacaataagacagaataccagcacagttttgattattttcttcctgtttaagaaattcagtattctttctgcttggcttgctatcaagatcaatagacatatcctcaattgcataagattctgtccttttaggactgcccaccatcataattttctccgccatccttgaaccttgcaaactattcgagaatgttcctctgcaaagataggatatatcacgcatacaatcaattcatcttatggagtgagttgctacaaaaataatagttagtcaaaggatgacagaggaaaatttttatttgagaatgtgcctggattcaatatctataaaccatgcgatttgttcaagcaattaggttgactagtattagaaaagca-------------------------------------------------------------------------------------------------------------------------------------------------
>_R_Jupunba_asplenifolia_Ekman_6383@NODE_1_length_548_cov_41.600849
-----------------------------------------------------------------------------------------------------------------------------------------------------------------------------------------------------------------------------------------------------------------tataattcaatataaaaatcagaaagactctaatcatatgatcagagaagcaag-aaaaaaggtctagcactgctaacactagcaactaactaatgaactaattacttgagtaggtaaatttcttaccttgggagcactggcagagccttctggataattttgcacagatgaatttgttgtttcttgatctttacggactagtacaatatcgccaaaatactgacatttttctttctcttgaaatggaacaagcgaacaattttccttttccacatccatcctttggagctccctattacaataagacagaataccagcacagttttgattattttcttcctgtttaagaaattcagtattctttctgcttggcttgctatcaagatcaatagacatatcctcaattgcacaagattctgtccttttaggactgcccaccatcataattttctccgccatccttgaaccttgcaaactattcgagaatgttcctctgcaaagataggatatatcacgcatacaatcaattcatcttatggagtgagttg-------------------------------------------------------------------------------------------------------------------------------------------------------------------------------------------------------------------------------------------------------------------------------
>_R_Jupunba_barbouriana_Iganci_847@NODE_1_length_1226_cov_107.671018
cttgtagtagctaagtttgtattaaataggataatatcttgcatatctaactcacggattctcaaagctggtagttaagattgagtttactgggttcctcttattttgtaatcttcctaattgaaacttgcaactgaatgagcttctaaaattttgcgtagcctaaacatatccttgaacccaaacacaaatggaggtatgactacaaatatcaactgttaagagaacaaccaaattttaccgaattcctttcttggtataattcaatataaaaatcagaaagactctaatcatatgatcagagaagcaagaaaaaaaggtccagcactgctaacactagcaactaactaatgaactaattacttgagtaggtaaatttcttaccttgggagcactggcagagccttctggataattttgcacagatgaattttttgtttcttgatctttacggactagtacaatatcgccaaaatactgacatttttctttctcttgaaatggaacaagcgaacaattttccttttccacatccatcctttggagctccctattacaataagacagaataccagcacagttttgattattttcttcctgtttgagaaattcagtattctttctgcttggcttgctatcaagatcaatagacatatcctcaattgcacaagactctgtccttttaggactgcccaccatcataattttctcctccatccttgaaccttgcaaactattcgagaatgttcctctgcaaagataggatatatcacgcatacaatcaattcatcttatggagtgagttgctacaaaaataatagttggtcaaaggatgacagaggaaaatttttatttgagaatgtgcctggattcaatatctataaaccatgcgatttgttcaagcaattaggttgactagtattagaaaagcaccctaaaaatgatcagtagctattggggaaagcacccaacagatttattttgtaggtgcccctgaacttagtttttacacatgctggtaatttagcctccactaattcttggagttagaaaatttgacctagactgttgaacata
>_R_Jupunba_brachystachya_Lima_7438@NODE_1_length_1147_cov_69.998131
cttgtagtagctaagtttgtattaaattggataatatcttgcatatctaactcacggattctcaaagctggtagttaagattgagtttactgggctcctcttatcttgtaatcttcctaattgaaacttgcaactgaatgagcttctaaaattttgcatagcctaaacatatccttgaacccaaacacaaatggaggtatgactacaaatatcaactgctaagagaacaaccaaattttaccgaattcctttcttggtataattcaatataaaaatcagaaagactctaatcatatgatcagagaagcaagaaaaaaaggtccagcactgctaacactagcaactaactaatgaactcattacttgagtaggtaaatttcttaccttgggagcactggcagagccttctggataattttgcacagatgaatttcttgtttcttgatctttacggactagtacaatatcgccaaaatactgacatttttctttctcttgaaatggaacaagcaaacaattttccttttccacatccatcctttggagctccctattacaataagacagaataccagcacagttttgattattttcttcctgtttaagaaattcagtattctttctgcttggcttgctatcaagatcaatagacatatcctcaattgcacaagattctgtccttttaggactgcccaccatcataattttctccgccatccttgaaccttgcaaactattcgagaatgttcctctgcaaagataggatatatcacacatacaatcaattcatcttatggagtgagttgctacaaaaataatagttggtcaaaggatgacaggggaaaatttttatttgagaatgtgcctggattcaatatctataaaccatgcgatttgttcaagcaattaggttgactaggattagaaaagcaccctaaaaatgatcagtagctattggggaaagcacccaacagatttattttgtcggtgcccctgaacttagtttttacacatgctggtaatttagcctccactaattcttggagttagaaaatttgacctagactgttgaacata
>_R_Jupunba_filamentosa_Lima_7487@NODE_1_length_1496_cov_90.276251
cttgtagtagctaagtttgtattaaattggataatatattgcatatctaactcacggattctcaaagctggtagttaagattgagtttactgggttcctcttatcttgtaatcttcctaattgaaacttgcaactgaatgagcttctaaaattttgcatagcctaaacatatccttgaacccaaacacaaatggaggtatgactacaaatatcaactgctaagagaacaaccaaattttaccgaattcctttcttggtataattcaatataaaaatcagaaagactctaatcatatgatcagagaagcaagaaaaaaaggtccagcactgctaacactagcaactaactaatgaactaattacttgagtaggtaaatttcttaccttgggagcactggcagagccttctggataattttgcacagatgaattttttgtttcttgatctttacggactagtacaatatcgccaaaatattgacatttttctttctcttgaaatggaacaagcgaacaattttccttttccacatccatcgtttggagctccctattacaataagacagaataccagcacagttttgattattttcttcctgtttaagaaattcagtattctttctgcttggcttgctatcaagatcaatagacatatcctcaattgcacaagattctgtccttttaggactgcccaccatcataattttctccgccatccttgaaccttgcaaactattcgagaatgttcctctgcaaagataggatatatcacgcatacaatcaattcatcttatggagtgagttgctacaaaaataatagttggtcaaaggatgacagaggaaaatttttatttgagaatgtgcctggattcaatatctataaaccatgcgatttgttcaagcaattaggttgactagtattagaaaagcaccctaaaaatgatcagtagctattggggaaagcacccaacagatttattttgtaggtgcccctgaacttagtttttacacatgctggtaatttagcctccactaattcttggagttagaaaatttgacctagactgttgaacata
>_R_Jupunba_laeta_Mori_25147@NODE_1_length_841_cov_38.981675
----------------------------------------------------------------------------------------------------------------------------------------------------------------------------ccttgaacccaaacacaaatggaggtatgactgcaaatatcaactgctaagagaacaaccaaattttaccgaattcctttcttagtataattcaatataaaaatcagaaagactctaatcatatgatcagagaagcaagaaaaaaaggtccagcactgctaacactagcaactaactaatgaactaattacttgagtaggtaaatttcttaccttgggagcactggcagagccttctggataattttgcacagatgaatttgttgtttcttgatctttacggactagtacaatatcgccaaaatactgacatttttctttctcttgaaatggaacaagcgaacaattttccttttccacatccatcctttggagctccctattacaataagacagaataccagcacagttttgattattttcttcctgtttaagaaattcagtattctttctgcttggcttgctgtcaagatcaatagacatatcctcaattgcacaagattctgtccttttaggactgcccaccatcataattttctccgccatccttgaaccttgcaaactattcaagaatgttcctctgcaaagataggatatatcacgcatacaatcaattcatcttatggagtgagttgctacaaaaataatagttggtcaaaggatgacagaggaaaatttttatttgagaatgtgcctggattcaatatctataaaccatgcgatttgttcaagcaattaggttgactagtattagaaaagcaccctaaaaatgatcagtagctattggggaaagcaccaaacagatttattttgtaggtgcccctgaacttagtttttacaca----------------------------------------------------------------
>_R_Jupunba_langsdorfii_Ribeiro_728@NODE_1_length_1210_cov_77.349515
cttgtagtagctaagtttgtattaaattggataatatcttgcatatctaactcacggattctcaaagctggtagttaagatggagtttactgggttcctcttatcttgtaatcttcctaattgaaacttgcaactgaatgagcttctaaaattttgcatagcctaaacatatccttgaacccaaacacaaatggacgtatgactacaaatatcaactgctaagagaacaaccaaattttaccgaattcctttcttggtataattcaatataaaaatcagaaagactctaatcatatgatcagagaagcaagaaaaaaaggtccagcactgctaacactagcaactaactaatgaactaattacttgagtaggtaaatttcttaccttgggagcactggcagagccttctggataattttgcacagatgaattttttgtttcttgatctttacggactagtacaatatcgccaaaataccgacatttttctttctcttgaaatggaacaagcgaacaattttccttttccacatccatcctttggagctccctattacaataagacagaataccagcacagttttgattattttcttcctgtttaagaaattcagtattctttctgcttggcttgctatcaagatcaatagacatatcctcaattgcacaagattctgtccttttaggactgcccaccatcataattttctccgccatccttgaaccttgcaaactattcgagaatgttcctctgcaaagataggatatatcacgcatacaatcaattcatcttatggagtgagttgctacaaaaataatagttggtcaaaggatgac--aggaaaatttttatttgagaatgtgcctggattcaatatctataaaccatgcgatttgttcaagcaattaggttgactagtattagaaaagcaccctaaaaatgatcagtagctattggggaaagcacccaacagatttattttgtaggtgcccctgaacttagtttttacacatgctagtaatttagcctccactaattcttggagttagaaaatttgacctagactgttgaacata
>_R_Jupunba_leucophylla_Iganci_839@NODE_1_length_1547_cov_107.711565
cttgtagtagctaagtttgtattaaattggataatatcttgcatatctaactcacggattctcaaagctggtagttaagattgagtttactgggttcctcttatcttgtaatcttcctaattgaaacttgcaactgaatgagcttctaaaattttgcatagcctaaacatatccttgaacccaaacacatatggaggtatgactacaaataccaactgctaagagaacaaccaaattttaccgaattcttttcttggtataattcaatataaaaatcagaaagactctaatcatatgatcagagaagtaagaaaaaaaggtccagcactgctaacactagcaactaactaatgaactaattacttgagtaggtaaatttcttaccttgggagcactggcagagccttctggataattttgcacacatgaatttgttgtttcttgatctttacggactagtacaatatcgccaaaatattgacatttttctttctcttgaaatggaacaagcgaacaattttccttttccacatccatcctttggagctccctattacaataagacagaataccagcacagttttgattattttcttcctgtttaagaaattcagtattctttctgcttggcttgctatcaagatcaatagacatatcctcaattgcacaagattctgtccttttaggactgcccaccatcata------tccgccatccttgaaccttgcaaactattcgagaatgttcctctgcaaagataggacatatcacgcatacaatcaattcatcttatgtagtgagttgctacaaaaataatagttggtcaaaggatgacagaggaaaattgttatttgagaatgtgcctggattcaatatctataaaccatgcgatttgttcaagcaattaggttgactagtattagaaaagcaccctaaaaatgatcagcagctattggggaaagcacccaacagatttattttgtaggtgcccctgaacttagtttttacacatgctggtaatttagcctccactaattcttggagttagaaaatttgacctagaatgttgaacata
>_R_Jupunba_limae_Iganci_261@NODE_1_length_1212_cov_75.591189
-----agtagctaagtttgtattaaattggataatatcttgcatatgtaactcacggattctcaaagctggtagttaagattgagtttactgggctcctcttatcttgtaatcttcctaattgaaacttgcaactgaatgagcttctaaaattttgcatagcctaaacatatccttgaacccaaacacaaatggaggtatgactacaaatatcaactgctaagagaacaaccaaattttaccgaattcctttcttggtataattcaatataaaaatcagaaagactctaatcatatgatcagagaagcaagaaaaaaaggtccagcactgctaacactagcaactaactaatgaactaattacttgagtaggtaaatttcttaccttgggagcactggcagagccttctggataattttgcacagatgaatttcttgtttcttgatctttacggactagtacaatatcgccaaaatactgacatttttctttctcttgaaatggaacaagcgaacaattttccttttccacatccatcctttggagctccctactacaataagacagaataccagcacagttttgattattttcttcctgtttaagaaattcagtattctttctgcttggcttgctatcaagatcaatagacatatcctcaattgcacaagattctgtccttttaggactgcccaccatcataattttctccgccatccttgaaccttgcaaactattcgagaatgttcctctgcaaagataggatatatcacgcatacaatcaattcatcttatggagtgagttgctacaaaaataatagttggtcaaaggatgacagaggaaaatttttatttgagaatgtgcctggattcaatatctataaaccatgcgatttgttcaagcaattaggttgactagtattagaaaagcaccctaaaaatgatcagtagctattggggaaagcacccaacagatttattttgtaggtgcccctgaacttagtttttacacatgctggtaatttagcctccactaattcttggagttagaaaatttgacctagactgttgaacata
>_R_Jupunba_microcalyx_Iganci_855@NODE_1_length_1393_cov_80.967325
cttgtagtagctaagtttgtattaaattggataatatcttgcatatctaactcacggattctcaaagctggtggttaagattgagtttactgggttcctcttatcttgtaatcttcctaattgaaacttgcaactgaatgagcttctaaaattttgcatagcctaaacatatccttgaacccaaacacatatggaggtatgactacaaataccaactgctaagagaacaaccaaattttaccgaattcttttcttggtataattcaatataaaaatcagaaagactctaatcatatgatcagagaagtaagaaaaaaaggtccagcactgctaacactagcaactaactaatgaactaattacttgagtaggtaaatttcttaccttgggagcactggcagagccttctggataattttgcacacatgaatttgttgtttcttgatctttacggactagtacaatatcgccaaaatattgacatttttctttctcttgaaatggaacaagcgaacaattttccttttccacatccatcctttggagctccctattacaataagacagaataccagcacagttttgattattttcttcctgtttaagaaattcagtattctttctgcttggcttgctatcaagatcaatagacatatcctcaattgcacaagattctgtccttttaggactgcccaccatcata------tccgccatccttgaaccttgcaaactattcgagaatgttcctctgcaaagataggacatatcacgcatacaatcaattcatcttatgtagtgagttgctacaaaaataatagttggtcaaaggatgacagaggaaaattgttatttgagaatgtgcctggattcaatatctataaaccatgcgatttgttcaagcaattaggttgactagtattagaaaagcaccctaaaaatgatcagcagctattggggaaagcacccaacagatttattttgtaggtgcccctgaacttagtttttacacatgctggtaatttagcctccactaattcttggagttagaaaatttgacctagaatgttgaacata
>_R_Jupunba_nipensis_Mayo_19662@NODE_1_length_527_cov_37.695556
-------------------------------------------------------------------------------------------------------------------------------------------------------------------------------------------------------------------------------------------------------------------------------------------------------tgatcagagaagcaagaaaaaaaggtctagcactgctaacactagcaactaactaatgaactaattacttgagtaggtaaatttcttaccttgggagcactggcagagccttctggataattttgcacagatgaatttgttgtttcttgatctttacggactagtacaatatcgccaaaatactgacatttttctttctcttgaaatggaacaagcgaacaattttccttttccacatccatcctttggagctccctattacaataagacagaataccagcacagttttgattattttcttcctgtttaagaaattcagtattctttctgcttggcttgctatcaagatcaacagacatatcctcaattgcacaagattctgtccttttaggactgcccaccatcataattttctccgccatccttgaaccttgcaaactattcgagaatgttcctctgcaaagataggatatatcacgcatacaatcaattcatcttatggagtgagttgctacaaaaataatagt---------------------------------------------------------------------------------------------------------------------------------------------------------------------------------------------------------------------------------------------------------------
>_R_Punjuba_killipii_Palodorios_6252@NODE_1_length_710_cov_59.511848
--------------------------------------------------------------------------------------------------------------------------------------------------------------------------------------------aaatggaggtatgactacaaatatcaaatgctaagagaacaaccaaattttaccgaattcctttcttggtataattcaatataaaaatcagaaagactctaatcatatgatcagagaagcaagaaaaaaaggtccagcactgctaacactagcaactaactaatgaactaattacttgagtatgtaaatttcttaccttgggagcactggcagagccatctggataattttgcacagatgaattttttgtttcttggtctttacagactagtacgatatcgccaaaatactgacatttttctttctcttgaaatggaacaagcgaacaattttccttttccacatccatactttggagctccctattacaataagacagaataccagcacagttttgattattttcttcctgtttcagaaattcagtattgtttctgcttggcttgctatcaagatcaatagacatatcctcaattgcacaagattctgtccttttaggactgcccaccatcatagttttctccgccatccttgaaccttgcaaactattcgagaatgttcctctgcaaagataggatatatcacgcatacaatcaattcatcttatggagtgagttgctacaaaaataatagttggtcaaaggatgacagaggaaaatttttatttgagaatgtgcctggattcaatatctataaaccatgcgat---------------------------------------------------------------------------------------------------------------------------------------------------------------------------------------
