# Supplementary material for: A new generic circumscription of Hydrochorea (Leguminosae, Caesalpinioideae, mimosoid clade) with an amphi-Atlantic distribution
Source: PhytoKeys. 2022 Aug 22;205:401–37. doi: 10.3897/phytokeys.205.82775 (PMC9849043; doi:10.3897/phytokeys.205.82775)
Supplement: Supplementary material 1 — Supplementary data file S1 [file phytokeys-205-401_article-82775__-s001.zip › MSC_m26601_comp34433_c0_seq10_exon03.aln-cln]

>Albizia_adinocephala_FHO33_88@NODE_1_length_1940_cov_165.392915
ttgcctgcttttgtttctttggtggcatctatttttaatggtggcaggttgttttattggacaattttggaggaatagatagttttgttaaaaagtaatatgatatgaccaaatagctttctgaaaaatgatttcattatgacaacttgctgtacatgtatacgactatactcaataccatggtttctgttactaacaagaataacgtaaatcactgactactttaacataactagttatatactctgttagttaaaactttatggtaaccctcagcattttgtagtctcttatttgtgtgcgcacccatatttatatgtt-agttgtggcatttaagattggttgtaaacttggcagttttgtggagaggtactgaacttctacctggtacttggctgaggcattttattttctttgtaataacattttctattagctctatggcaggggcttctttagaagaagtgactagtgaaaaaatcagcaattcaatgtgcctgtatctggactggaacccttcagctaccttaatcacagtggggctttctgatggctctgtatctattgtttccctcgtggagtctgggcttgagatacaagaaaactggaaggctcatgattttgaattatggactacctcattcgacactcaccaaccaaatctggtatatactggctctgatgactgcaagttcagtggttgggatttgcgtgacaccccttccagaatggtgtttcagaactccaaagtccataagatgggtgtctgttgcattgcaaagagtcctcatgacccacatagcttattaaccggcagttatgacgaatacttgagggtatgggatctgagatcgatttcaaagccaattaatgagacttcagtttctttaggtggaggagtttggagggtgaagcatcaccccttcatccctgacctggttttggctgcttgtatgcacaatgggtttgcaattacttccgttaagggaggagaagctcaagttttggaaacatacaacaagcatgattcacttgcatatggagcagactggcagagaggagaagcaagccacagtagtcggaagaagaaacctcttgtgacttcctgctcattctatgacagacttgtccgggtatggatgcccaaaaatgatattgtattgtaagttagtgctcaaggataaacttagtttttcattaatggaatactttcatctatattgatagtaattgtgccaactatctgtttttcatcaggctgatcaatagtgtaggaccgttcataatcttttgtctaggtcaatgatgaagcagatttttccgccttcaatcacatgactaaattacatgaatgccccgtctccattgtttgcttgttttaagcttgttattgtttttatgacttgaccatcgtctaattgcttcactgttccaacatcccatggataggccttagcagtttgttgtcctaataatgaaatgagtccctttcatacctgcagagactccatatatctggttctatttgtcagggtcttgtaagcaattgaagctgccatgttaaggagatctcgtttaaaa-ctacagttggaaaaaatgatatcctttggctggtgaaaaaaaagaagaagaaaacgatatcctttaataaacagaattttagacccttcaaacctaattg
>Albizia_coripatensis_Hughes_2433@NODE_1_length_1856_cov_277.353569
ttgcctgcttttgtttctttggtggtatctatttttaatggtggcaggtttttttattgaacaattttggaggaatagatagttttgttaaaaagtaatatgatattaccaaatagctttctgaaaaatgatttcattatgacaacttgctgtacatgtatacgactatactcaataccatgggttctgttactaccaagaataacgtaaatcactgattacttcaacataactagttatat--------------aactttaaggtaaccctcagcattttgtagtctcttatttgcctgcgcacccatatttatatgttaagctgtggcatttaagattggttgtaaacttggcagttttgtggagaggtactgaacttctacctggtacttggctgaggcattttattttctttgtaataacattttctattagctctatggcaggggcttctttaaaagaagtgactagtgaaaaaatcagcaattcaatgtgcctgtatctggactggaacccttcagctaccttaatcacagtggggctttctgatggctctgtatctattgtttccctcatggagtctgggcttgaaatacaagaaaactggaaggctcatgattttgaattatggactacctcattcgacactcaccaaccaaatctggtatatactggctccgatgactgtaagttcagtggttgggatttgcgtgacagcccttccagaatggtgtttcagaactccaaagtccataagatgggtgtctgttgcattgcaaagagtccccatgacccacatagcttattaactggcagttatgatgaatacttgagggtatgggatctgagatcgatttcaaagccaattaatgagacttcagtttgtttaggtggaggagtttggagggtgaagcatcaccccttcatccctgacctggttttggctgcttgtatgcacaatgggtttgcaattacttccattaagggaggagaagctcaagttttggaagcatacaagaagcatgattcacttgcatatggagcagactggcacagaggagaagcaagccacagtagtgggaagaagaaacctctagtggctacctgctcattctatgacagacttgtccgggtatgggtgcccaaagatgatattgtattgtaagttagtgcttaaggataaacttagtttttcattaatggaatactttcatctatattgatagtaattgtgccaactatctttttttcttcaggtttatcaatagtgtaggacctttaagaatcttttgtctaggtcaatgatgaagctgatttttccgccttcaatcacatgactaaattacatgaatgccccgtctccattgtttgcttgttttaagtttgttattgttttaatgacttgaccactgtctaattgtttcactgttccaacttcccatggataggccttagcaggttgttgtcctaataatgaaatgagtcccttttatacctgcagagactccatatatctggttctatttgtcagggtcttgtaagcaattgaagccgccatgttaaggggatctcgtttaaaaactattgttggaaaaaatgatatcgtttggctggtgaaaaaaa--cagaagaaaatgatctcctttaataaacagaattttagacccttcaaacctatttg
>Albizia_edwallii_Dalmaso_272@NODE_1_length_1441_cov_11.046176
----------------------------------------------------------------------------------------------------------------------------------------------------------------------------------catggtttctgttactaactagaataacgtaaatcactgactactttaacataactagttatatactctgttagttaaaactttaaggtaaccctcagcattttgtagtctcttatttgcgtgcgcacccatatttatatgttaagttgtggcatttaagattggttgtaaacttggcagttttgtggagaggtactgaacttctacctgttacttggctgaggcattttattttctttgtaataacattttctattagctctttggcaggggcttctttaaaagaagtgactagtgaaaaaatcagcaattcaatgtgcctgtatctggactggaacccttcagctaccttaatcacagtggggctttctgatggctctgtatctattgtttccctcatggagtctgggcttgagatacaagaaaactggaaggctcatgattttgaattatggactacctcattcgacactcaccaaccaaatctggtatatactggctccgatgactgtaagttcagtggttgggatttgcgtgacagcccttccagaatggtgtttcagaactccaaagtccataagatgggtgtctgttgcattgcaaagagtccccatgacccacatagcttattaacaggcagttatgacgaatacttgagggtatgggatctgagatcgatttcaaagccaattaatgagacttcagtttctttaggtggaggagtttggagggtgaagcatcaccccttcatccctgacctggttttggctgcttgtatgcacaatgggtttgcaattacttccattaagggaggagaagctcaagttttggaaacatacaagaagcatgattcacttgcatatggagcagactggcagagaggagaagcaagccacagtagagggaagaagaaacctctagtggctacctgctcattctatgacagacttgtccgggtatggatgcccaaaaatgatattgtattgtaagttagtgcttaaggataaactcagtttttcattaatggaatactttcatctatattgatagtagttgtgccaactatctttttttcatcaggttgatcaatagtgtaggacctttaataatcttttgtctaggtcaatgatgaagctgatttttccgccttcgatcacatgactaaattacatgtatgccccgtctccattgtttgcttgttttaagtttgttattgtttttatgacttgaccattgtctaattgcttca---ctccaacttcctatggataggccttagcaggttgttgtcctaataatggaatgagtcccttttatgactgcagagactccatatatctggttctatttgtcagggtcttgtaagcaattgaagccgccgtgttaaggggatctcgttt-aaaactatagttggaaaatatgatatcgtttggctggtgaaaa-------------------------------------------------------------
>Albizia_glabripetala_Lewis_1652@NODE_1_length_1388_cov_45.118993
-----------------------------------------------------------------------------gatagttttgttaaaaagtaatatgatatcaccaaatagctttctgaaaaatgatttcattatgacaacttgcttcacatgtatacgactatactcaataccatggtttctgttactaacaagaataacgtaaatcactgactactttaacataactagttatatactctgttagttaaaactttaaggtaaccctcagcattttgtagtctcttatttgcgtgcgcacccatatttatatgttaagttgtggcatttaagattggttgtaaacttggcagttttgtggagaggtactgaacttctacctggtacttggctgaggcattttattttctttgtaataacattttctattagctctatggcaggggcttctttaaaagaagtgactagtgaaaaaatcagcaattcaatgtgcctgtatctggattggagcccttcagctaccttgatcacagtggggctttccgatggctctgtatctattgtttccctcatggagtctgggcttgagatacaagaaaactggaaggctcatgattttgaattatggactacctcattcgacactcaccaaccaaatctggtatatactggttccgatgactgtaagttcagtggttgggatttgcgtgacagcccttccagaatggtgtttcagaactccaaagtccataagatgggtgtctgttgcattgcaaagagtccccatgacccacatagcttattaaccggtagttatgacgaatacttgagggtatgggatctgagatcgatttcacagccaattaatgagacttcagtttctttaggtggaggagtttggagggtgaagcatcaccccttcatccctgacttggttttggctgcttgtatgcataatgggtttgcaattacttccattaagggaggagaagctcaagttttggaaacatacaagaagcatgattcacttgcatatggagcagactggcagagaggagaagcaagccacagtagtgggaataagaaacctcttgtggctacctgctcattctatgacagacttgtccgggtatggatgcccaaaaattatattgtattgtaagttagtgcttaaggataaacttagtttttcattaatggaatactttcatctatattgatagtagctgtgccaactatctttttttcatcaggttgatcaatagtgtaggacctttaataatcttttgtctaggtcaatgatgaagctgatttttccgccttcaatcacatgactaaattacaataatgcccggtctccattgtttgcttgttttaagtttgttattgtttttatgacttgaccattgtctaattgcttca---ctccaacttcctatggataggccttagcaggttgttg------------------------------------------------------------------------------------------------------------------------------------------------------------------------------------------------------------------------
>Albizia_multiflora_Hughes_3090@NODE_1_length_1555_cov_194.486468
-------------------------catctatttttaatggtggcaggttgttttattgaacaattttggaggaatagatagttttgttaaaaagtaatatgatatcaccaaatagctttctggaaaatgatttcattatgacaacttgctgtacatgtatacgactatactcaataccatggtttctgttactaacaagaataacgtaaatcactgactactttaacataactagttatatactctgttagttaaaactttaaggtaaccctcagcattttgtagtctcttatttgcgtgcgcacccatatttatatgttaagttgtggcatttaagattggttgtaaacttggcagttttgtggagaggtactgaacttctacctggtacttggctgaggcattttattttctttgaaataacattttctattagctctatggcaggggcttctttaaaagaagtgactagtgaaaaaatcagcaattcaatgtgcctgtatctggactggaacccttctgctaccttgatcacagtggggctttctgatggctctctgtctattgtttccctcatggagtctgggcttgagatacaagaaaactggaaggctcatgattttgaattatggactacctcattcgacactcaccaaccaaatctggtatatactggctccgatgactgtaagttcagtggttgggatttgcgtgacagcccttccagaatggtgtttcagaactccaaagtccataagatgggcgtctgttgcattgcaaagagtccccatgacccacatagcttattaaccggcagttatgacgaatacttgagggtatgggatctgagatcgatttcaaagccaattaatgagacttcagtttctttaggtggaggagtttggagagtgaagcatcaccccttcatccctgacctggttttggctgcttgtatgcacaatgggtttgcaattacttccattaagggaggagaagctcaagttttggaaacatacaagaagcatgattcacttgcatatggagcagactggcagagaggagaagcaagccacagtagtgggaagaagaaacctctagtggctacctgctcattctatgacagacttgtccgggtatggatgcccaaaaatgatattgtattgtaagttagtgcttaaggataaacttagtttttcattaatggaatactttcatctatattgatagtagttgtgccaactatctttctttcatctggttgatcaatagtgtaggacctttaataatcttttgtctaggtcaatgatgaagctgatttttccgccttcaatcacatgactaaattacaataatgcccggtctccattgtttgcttgttttaagtttgttattgtttttatgacttgaccattgtctaattgcttca---ctccaacttcctatggataggccttagcaggttgttgccctag---------agtcccttttaatacctgcagatactccatatatctgattctatttgtcaggatcttgtaagcaattgaagcctccatgttaagggggtctcttttaaaa-ctacagttg-------------------------------------------------------------------------------------------
>Albizia_tomentosa_Hughes_648@NODE_1_length_1383_cov_161.145482
-----------------------------------------------------------------------------------------------------------------------------------------------------------------acgactatactcaataccatggtttctgttactaacaataataacgtaaatcactgactactttaacataactagttatatactctgttagttaaaactttatggtaaccctcagcattttgtagtctcttatttgtgtgcgcacccatatttatatgtt-agttgtggcatttaagattggttgtaaacttggcagttttgtggagaggtactgaacttctacctggtacttggctgaggcattttattttctttgtaataacattttctattagctctatggcaggggcttctttagaagaagtgactagtgaaaaaatcagcaattcaatgtgcctgtatctggactggaacccttcagctaccttaatcacagtggggctttctgatggctctgtatctattgtttccctcgtggagtctgggcttgagatacaagaaaactggaaggctcatgattttgaattatggactacctcattcgacactcaccaaccaaatctggtatatactggctctgatgactgcaagttcagtggttgggatttgcgtgacaccccttccagaatggtgtttcagaactccaaagtccataagatgggtgtctgttgcattgcaaagagtccccatgacccacatagcttattaaccggcagttatgacgaatacttgagggtatgggatctgagatcgatttcaaagccaattaatgagacttcagtttctttaggtggaggagtttggagggtgaagcatcaccccttcatccctggcctggttttggctgcttgtatgcacaatgggtttgcaattacttccgttaagggaggagaagctcaagttttggaaacatacaacaagcatgattcacttgcatatggagcagattggcagagaggagaagcaagccacagtagtcggaagaagaaacctcttgtgacttcctgctcattctatgacagacttgtccgggtatggatgcccaaaaatgatattgtattgtaagttagtgctcaaggataaacttagtttttcattaatggaatactttcatctattttgatagtaattttgccaactatctgtttttcatcaggctgatcaatagtgtaggaccgttcataatcttttgtctaggtcaatgatcaagcagatttttccgccttcaatcacgtgactaaattacatgaatgccccgtctccattgtttgcttgttttaagcttgttattgtttttatgacttgaccatcgtctaattgcttcactgttccaacatcccatggataggccttagcag---gttgtcctaataatgaaatgagtccctttcatacctgcagagactccatatatctggttctatttgtcagggtcttgtaagcaat---------------------------------------------------------------------------------------------------------------------------------------
>Albizia_xerophytica_Hughes_1435@NODE_1_length_1480_cov_130.251604
-tgcctgcttttgtttctttggtggcatctgtttttaatggtggcaggttgttttattgaacaattttggaggaatagatagttttgttaaaaagtaatatgatatgaccaaatagctttctgaaaaatgatttcattatgacaacttgctgtacatgtatacgactatactcaataacatggtttctgttactaacaagaataacgtaaatcactgactactttaacataactagttatatactctgttagttaaaactttatggtaaccctcagcattttgtagtctcttatttgcgtgcgcacccatatttatatgtt-agttgtggcattcaagattggttgtaaacttggcagttttgtggagaggtactgaacttctacctggtacttggctgaggcattttattttctttgtaataacattttctattagctctatggcaggggcttctttagaagaagtgactagtgaaaaaatcagcaattcaatgtgcctgtatctggactggaacccttcagctaccttaatcacagtggggctttctgatggctctgtatctattgtttccctcgtggagtctgggcttgagatacaagaaaactggaaggctcatgattttgaattatggactacctcattcgacactcaccaaccaaatctggtatatactggctctgatgactgtaagttcagtggttgggatttgcgtgacgccccttccagaatggtgtttcagaactccaaagtccataagatgggtgtctgttgcattgcaaagagtcctcatgacccacatagcttattaaccggcagttatgacgaatacttgagggtatgggatctgagatcgatttcaaagccaattaatgagacttcagtttctttaggtggaggagtttggagggtgaagcatcacccattcatccctgacctggttttggctgcttgtatgcacaatgggtttgcaattacttccattaagggaggagaagctcaagttttggaaacatacaagaagcatgattcacttgcatatggagcagactggcagagaggagaagcaagccacagtagtgggaagaagaaacctcttgtggcttcctgctcattctatgacagacttgtccggctatggatgcccaaaaatgatattgtattgtaagttagtgctt--ggataaacttagtttttcattaatggaatactttcatctatattgatagtaattgtgccaactatctttttttcatcaggctgatcaatagtgtaggaccgttcataatcttttgtctaggtcaatgatgaagcggattttgccgccttcaatcacatgactaaattacatgaatgccccgtctccattgtttgctagttttaagcttgttattgtttttatgacttgaccattgtctaattgcttcactgttccaacatcccatggataggccttggcaggttgtcgtcctaataatgaaatga-------------------------------------------------------------------------------------------------------------------------------------------------------------------------------------------------------
>Archidendron_clypearia_Wieringa_1849@NODE_1_length_1523_cov_330.204703
---------------------------------------------------------------------------------------------------------------aataactttctgaaaaatgatttcattatgatagcttgctgtacatgtatgcaactacactcaatgccacaggttctg------------ttaacataaatcattgactactctaacatgactagttatatcgtctgttagttaaaactttaaggcaatctgcagcatttcataggctcttatttacatttatatatatttatatatgttcagttgtggcatttaagattggttgaaaacctggcagttttgttgacaggtactgaacttcaacctggtacttggctgaggcattttattttcctagtaatgacatcctctattagctctattgcaggggcttctctaaaagaagttgctagtgaaaaaatcagcaattcaatgtgcctatacctggactggaacccttcagctacattaatcacagtggggctttctgatggctctgtatctattgtttccctcatggagtccaggctggaaatacaagaaaactggaaggctcatgattttgaactatggacaacctcattcgacactcaccaaccaaatctggtatatactggctccgatgactgtaagttcagtggttgggatttgcgtgacagcccttccagaatggtgtttcagaactccaaagtccataagatgggtgtctgttgcattgcaaagagtccccatgacccacatagcttattaactggcagctatgacgaatacttgagggtatgggatctaagatcgatttcaaagccaattaatgaaacttcagtttgtttaggtggaggagtttggagggtgaagcatcaccccttcatccctgagctggttttggctgcttgtatgcacaatgggtttgcaattacttccattaagggaggagaagctcaagttttggaaacatacaagaagcatgattcacttgcatatggagcagactggcaga---gagaagcaagccacagtggtgggaagaagaaacctctagtggctacctgctcattctatgacagactcgtccgggtatggatgcccaaaaatgatattgtattgtaagttagtgctggaggataaactttgtttttcataaatggaatactttcatctata-tgatagtaattgtgccaactatc-ttttttcatcaggttgatcaatagtgtaggacctttaataatcttttgtctaggttgttag-gaagtatattaatgtaaatatattagtatgattacgattaggaaatcaattattataatgatctattaattttgaggctcctctcttttgtataaatacccctttgaataagtaagcaattgagaatacatttttgtttaatctctctctggcattacatagtatcaaagccttagggttcgtttgttctttttca-attgaatttttttggtgtagtttggtactgttctgtgaatagt-----------------------------------------------------------------------------aatgagagaaag-----ctctggctcaaataagactcccac-----------agtgta
>Calliandra_bella_LPQ15696@NODE_1_length_1605_cov_353.724476
-------------------------------------------gcagcttgtttcattgaacaattttggaggaagacatagttttgttaaaacgtaatataata----------------ttgaaggtgatttcattatgataactttctgtacatgcatatgactatactcaataccatgggttctgtcaataaccagattaatgtaaatcactgactactctaactcaactagctgtatcctctgttagttaaaactttatggcaaccgtcagcatttcatagtctcttatttgcttgcacacatatagttatatgttaagttgtgacattttagatttgttgtaaccttagcagttttgtggaaaggaactgagcatctacctggtacttggctgaggcattttattttctttgtaataacattttctattagctctgtgtcaggggcttctctaaaagaagtggctagtgaaaaaatcagcaattcaatgtgcttgtacctggactggaacccttcagctacattgatcacagtggggctttctgatggttctgtatctattgtttccctcatggagtccgggcttgaaatacaagaaaactggaaggctcatgattttgaactatggacaacctcattcgacaatcatgaaccaaatctggtatatactggctccgatgactgcaagttcagcggttgggatttacgtgattgcccctccagaatggtgtttcagaactccaaagcccataagatgggtgtctgttgcattgcaaagagtccccatgacccacatagcttattaaccggcagctatgatgaatacttgagggtatgggatctaagatcaatttcaaagccaattaatgagacatcagtttgtttaggtggaggagtttggagggtgaagcatcaccccttcatccctgaactagttttggctgcttgtatgcacaatgggtttgcaatcacttccattaagggaggagaagctcaagttttggaaacatacaataagcacgagtcacttgcatatggagccgactggcagagcggagaagcaagctgccacggtggtgagaagaagcctctagtggctacctgctcattctatgacagacatctccggttatggaggcctaaaaacaa---tttattgtaagttagtgcttaaggataaatctagtttgcatatgcttagagttttgttattgtttttagggaaaatg-----acaatgaggtctcaattaagagaattaatccctttaaggtcctcacaaaatccctttaaagtccctagggac-----ttcaaagtcctttattcccaaaaagaaaaaggaaggactagactctctcgtgcttcactcgtgtttctctcgtgcttcactctcatctttcccaaatacccaaattcctcactgctccgtcacctccgtcacgggtctcaccggtcccacgccgtcgccgtgagctgtgatcgacggtcagctttggcgtcttcttgtgtggtggtctatggcttattctt-----------------------------------------------------------------------------------------------ggaat-----cattgaggttaataaaacctcatc---tccaacttccattt
>Cathormion_obliquifoliolatum_Wieringa_6519@NODE_1_length_1660_cov_275.361994
------------------------------------------------------------------------------------------aaaagtaatatgatatcaccaaataactttctgaaaaatgatttcattatgataacttgctgtacatgtatacgaccacactcaataccatgggttctgttactaacaagattaacgtaaatcactgactactttaacataactagttgcatactctgttagttcaaactttaaggtaatcctcagca-tttgtaatctctta-ttgcgtgcgcacccatatttatgtgttaagttgtggcatttaagactggttgtaaacttggcagctttgtggagaggtactgaacttctacctggtacttggctgaggcgttttattttctttgtaataacattttctattagctctatggcaggggcttctttaaaagaagtgactagtgaaaaaatcagtaattcaatgtgcctgtatctggactggaacccttcagctaccttaatcacagtggggctttctgatggctctgtatctattgtttccctcttggagtctgggcttgaaatacaagaaaactggaaggctcatgattttgaattatggactacctcattcgacactcaccaaccagatctggtatatactggctccgatgactgtaagttcagtggttgggatttgcgtgacagcccttccagagtggtgtttcagaactccaaagtccataagatgggtgtttgttgcattgcaaagagtccccatgacccacatagcttattaactggcagctatgatgaatacttgagggtatgggatctaagatcgatttcaaagccaattaatgagacttcagtttgtttaggtggaggagtttggagggtgaagcatcaccccttcatccctgacctggttttggctgcttgtatgcacaatgggtttgcaattacttccattaagggaggagaagctcaagttttggaaacatacaagaagcatgattcacttgcatatggagcagactggcagagaggagaagcaagccacagtggtgggaagaagaaacctctagtggctacctgctcattctatgacagacttgtccgggtatggatgcccaaaaatgatattgtattgtaagttagtgcttaaggataaacttagtttttcattaatggaatactttcatctatattgatagtcattgtgccaactatctttttttcatcaggttgatcaatagtgtaggacctttaataatcttttgtctaggtcaatgatgaagctgattttttcgccttcaatcacatgactaaattacatgaatgccccgtctccattgtttgcttgttttaagtttgttattgtttttatgacttgaccattgtctaattgcttcattgttccaacttcccatggatacgccttagcaggttgttgtcctaataatgaaatgagtcccttttatacctgcagagactccatatatctggttctatttgacagcgttttgtaagcaattgaacccgccatgttaaggggatctcgtttaaaaactatagttggaaaaaatgatttcgtttggctggttaaaaaaa--------------------------aaacagaattgtagatccttcaaacctatttg
>Hydrochorea_gonggrijpii_Tillett_45696@NODE_1_length_1392_cov_205.330038
------------------------------------------------------------------------------------------------------atatcaccaaataactttctgaaaaatgatttcattatgataacttgctgtacatgtatacgactacactcaataccatgggctctgttactaacaagattaacgtaaatcactgactactttaacataactagttgtatactctgttagttcaaactttaaggtaatcctcagca-tttgtaatctctta-ttgcgtgcgcacccatatttatatgttaagttgtggcatttaagactggttgtaaacttggcagctttgtggagaggtactgaacttctacctggtacttggctgaggcattttattttctttgtaataacattttctattagctctatggcaggggcttctttaaaagaagtgactagtgaaaaaatcagtaattcaatgtgcctgtatctggactggaacccttcagctaccttaatcacagtggggctttctgatggctctatatctattgtttccctcttggagtctgggcttgaaatacaagaaaactggaaggctcatgattttgaattatggactacctcattcgacactcaccaaccaaatctggtatatactggctccgatgactgtaagttcagtggttgggatttgcgtgacagcccttccagaatggtgtttcagaactccaaagtccataagatgggtgtttgttgcattgcaaagagtccccatgacccacatagcttattaactggcagctatgatgaatacttgagggtatgggatctaagatcgatttcaaagccaattaatgagacttcagtttgtttaggtggaggagtttggagggtgaagcatcaccccttcatccctgacctggttttggctgcttgtatgcacaatgggtttgcaattacttccattaagggaggagaagctcaagttttggaaacatacaagaagcatgattcacttgcatatggagcagactggcagagaggagaagcaagccacagtggtgggaagaagaaacctctagtggctacctgctcattctatgacagacttgtccgggtatggatgcccaaaaatgattttgtattgtaagttagtgcttaaggataaacttagtttttcattaatggaatactttcatctatattgatagtcattgtgccaactatctttttttcatcaggttgatcaatagtgtaggacctttaataatcttttgtctaggtcaatgatgaagctgattttttcgccttcaatcacatgactaaattacatgaatgccccgtctccattgtttgcttgttttaagtttgttattgtttttatgacttgaccattgtctaattgcttcattgttccaacttcccattgattcgccttagcaggttgttgtcctaataatgaaatgagtcccttttata-------------------------------------------------------------------------------------------------------------------------------------------------------------------------------------------
>Hydrochorea_marginata_Morim_563@NODE_1_length_1761_cov_254.941805
ttgcctgcttttgtttctttggtggcatctattttttatggtggcaggttattttattgaacaattttggaggaatagatagttttgttaaaaagtaatatgatatcaccaaataactttctgaaaaatgatttcattatgataacttgctgtacatgtatacgactacactcaataccatgggttctgttactaacaagattaacgtaaatcactgactactttaacataactagttgtatactctgttagttcaaactttaaggtaatcctcagca-tttgtaatctctta-ttgcgtgcgcacccatatttatatgttaagttgtggcatttaagactggttgtaaacttggcagctttgtggagaggtactgaacttctacctggtacttggctgaggcattttattttctttgtaataacattttctattagctctatggcaggggcttctttaaaagaagtgactagtgaaaaaatcagtaattcaatgtgcctgtatctggactggaacccttcagctaccttaatcacagtggggctttctgatggctctgtatctattgtttccctcttggagtctgggcttgaaatacaagaaaactggaaggctcatgattttgaattatggactacctcattcgacactcaccaaccaaatctggtatatactggctccgatgactgtaagttcagtggttgggatttgcgtgacagcccttccagaatggtgtttcagaactccaaagtccataagatgggtgtttgttgcattgcaaagagtccccatgacccacatagcttattaactggcagctatgatgaatacttgagggtatgggatctaagatcgatttcaaagccaattaatgagacttcagtttgtttaggtggaggagtttggagggtgaagcatcaccccttcatccctgacctggttttggctgcttgtctgcacaatgggtttgcaattacttccattaagggaggagaagctcaagttttggaaacatacaagaagcatgattcacttgcatatggagcagactggcagagaggagaagcaagccacagtggtgggaagaagaaacctctagtggctacctgctcattctatgacagacttgtccgggtatggatgcccaaaaatgatattgtattgtaagttagtgcttaaggataaacttagtttttcattaatggaatactttcatctatattgatagtcattgtgccaactatctttttttcatcaggttgatcaatagtgtaggacctttaataatcttttgtctaggtcaatgatgaagctgattttttcgccttcaatcacatgactaaattacatgaatgccccgtctccattgtttgcttgttttaagtttgttattgtttttatgacttgaccattgtctaattgcttcattgttccaacttcccatggatacgccttagcaggttgttgtcctaataatgaaatgagtcccttttatacctgcagagactccatatatctggttctatttgacagcgtcttgtaagcaattgaacccgccatgttcaggggatctcgtttaaaaactatagttggaaaaaatgatttcgtttggctggttaaaaaaaaaaagaagaaaatgatctcctttaataaacagaattgtagatccttcaaacctatttg
>Jupunba_abbottii_Zanoni_21220@NODE_1_length_1278_cov_154.329725
-------------------------------------------------------------------------------------------------------------------------------------------------cttgctgtacatgtatacgactatactcaataccatgggttttgttactaacaagattaacgtaaatcactgagtaatttaacataactagttgtatactctgttagttcaaactttaaggtaatcctcagcattttgtagtctctta-ttgcgtgcgcacccatatttataagttaagttgtggcatttaaggttggttgtaaacttggcagttctgtggagaggtactgaacttctacctggtacttggctgaggcattttattttctttgtaataacactttcaattagctctatggcaggggcttctttaaaagaagtgactagtgaaaaaatcagtaattcaatgtgcctgtatctggactggaatccttcagctaccttaatcacagtggggctttctgatggctctgtatctattgtttccttcttggagtctgggcttgaaatacaagaaaactggaaggctcatgattttgaattatggaccacctcattcgacactcaccaaccaaatctggtatatactggatccgatgactgtaagttcagtggttgggatttgcgtgacagcccttccagaatggtgtttcagaactccaaagtccataagatgggtatctgttgcattgcaaagagtccccatgacccacatagcttattaaccggcagctatgatgaatacttgagggtatgggatctaagattgatttcaaagccaattaatgagacttcagtttgtttaggtggaggagtttggagggtgaagcatcaccccttcatccctgacctggttttggctgcttgtatgcacaatgggtttgcaattacttccactaagggaggagaagctcaagttttggaaacatacaagaagcatgattcacttgcatatggagcagactggcagagaggagaagcaagccacagtggtgggaagaagaaacctctagtggctacctgctcattctatgatagactcgtccgggtatggatgcccaaaaatgatattgtattgtaagttagtgcttaaggataaacttagtttttcattaacggagtacgttcatctatattgatagtaattgtgccaactatctttttttcatcaggttgatcaatagtgtaggacctttaataatcttttgtcgaggtcaatgatgaagctgattttgccgccttcaacta-------------------------------------------------------------------------------------------------------------------------------------------------------------------------------tgcatgtttggcatcacttataaaagacttataagtacttatacacataagtcgagacaacactcctctcaca----------------------------------------------------tacttacctcgtttac---------------------------------
>Jupunba_brachystachya_Lima_7438@NODE_1_length_1626_cov_159.504196
ttgggtgaccttctgactaaggccttaactgggactcgagttgactacctttgt-----aacaagttgggcttgattaacatctacgctccaacttgagggggagtgttaggaatattatttgtaaatagaatcaatcacataaaattaggaattatgt---------ttcctagaatcagggattatgttggggattatgtttcctagaatcagggattatgttggctagaaatcaggaatcattaattaattctagggtataaatacccccttgtg-tatatgaataagta-acagaattgagagcatatttatatgtttagttgtggcatttaagattggttgtaaacttggcagttttgtggagaggtactgaacttctacctggtacttggctgaggcattttattttctttgtaataacattttctattagctctatggcaggggcttctttaaaagaagtgactagtgaaaaaatcagcaattcaatgtgcctgtatctggactggaacccttcagctaccttaatcacagtggggctttctgatggctctgtatctattgtttccctcttggagtctgggcttgagatacaagaaaactggaaggctcatgattttgaattatggactacctcattcgacactcaccaaccaaatctggtatatactggctctgatgactgtaagttcagtggttgggatttgcgtgacagcccttccagcatggtgtttcagaactccaaagtccataagatgggtgtctgttgcattgcaaagagtccccatgacccacatagcttattaaccggcagctatgacgaatacttgagggtatgggatctaagatcgatttcaaagccaattaatgagacttcagtttgtttaggtggaggagtttggagggtgaagcatcaccccttcatccctgacctggttttggctgcttgtatgcaccatgggtttgcaattacttccattaagggaggagaagctcaagttttggaaacatacaagaagcatgattcacttgcatatggagcagactggcagagaggggaagcaagccacagtggtgggaagaagaaacctctagtggctacctgctcattctatgacagacttgtccgggtatggatgcccaaaaatgatattgtattgtaagtttgtgcttaaggataaaattagtttttcattaatggaatactttcatctatattgatagtaattgtgccaactatctttttttcatcaggttgatcaatagtgtaggacctttaataatcttttgtctaggtcaatgatgaagctgatttttccgctttcaatcacatgactaaattacatgaatgccccgtctccattgtttgcttgttttaagtttgttattgtttttatgacttgaccattgtctaattgcttcattgttccaacttcccatggataggccttagcaggttgttgtcctaataatgaaatgagtcccttttatacctgcagagactgcatatatctggttctatttgacagggtcttgtaagcaattgaagccgccatgttaaggggatctcgttt---------------------------------------------------------------------------------------------------------
>Jupunba_commutata_Maguire_46145@NODE_1_length_1271_cov_238.638191
--------------------------------------------------------ttgaacaattttggaggaatagatagttttgttaaaaactaagatgatatcaccaaataactttctgaaaaatgatttcattatgataacttgctgtacatgtatacgactatactcaataccatgggttctgttactaacaagattaacgtaaatcactgactactttaacataactagttgtatactctgttagttcaaactttaacgtaaccctcagca-tttgtaatctctta-ttgcgtgcgcacccatatttatatgttaagttgtggcatttaagactggttgtaaacttggcagctttgtggagaggtactgaacttctacctggtacttggctgaggcattttattttctttgtgataacattttctattagctctatggcaggggcttctttaaaagaagtgactagtgaaaaaatcagtaattcaatgtgcctgtatctggactggaacccttcagctaccttaatcacagtggggctttctgatggctctgtatctattgtttccctcttggagtctgggcttgaaatacaagaaaactggaaggctcatgattttgaattatggactacctcattcgacactcaccaaccaaatctggtatatactggctctgatgactgtaagttcagtggttgggatttgcgtgacagcccttccagaatggtgtttcagaactccaaagtccataagatgggtgtctgttgcattgcaaagagtccccatgacccacatagcttattaaccggcagctatgatgaatacttgagggtatgggatctaagatcgatttcaaagccaattaatgagacttcagtttgtttaggtggaggagtttggagggtgaagcatcaccccttcatccctgacctggttttggctgcttgtatgcacaatgggtttgcaattacttccattaagggaggagaagctcaggttttggaaacatacaagaagcatgattcacttgcatatggagcagactggcagagaggagaagcaagccacagtggtgggaagaagaaacctctagtggctacctgctcattctatgacagacttgtccgggtatggatgcccaaaaatgatattgtattgtaagttagtgcttaaggataaacttagtttttcattaatggaatactttcatctatattgatagtcattgtgccgactatctttttttcatcaggttgatcaatagtgtaggacctttaataatcttttgtctaggtcaatgatgaagctgattttttcgccttc------------------------------------------------------------------------------------------------------------------------------------------------------------------------------------------------------------------------------------------------------------------------------------------------------------------------------------------------------------------
>Jupunba_idiopoda_Quesada_1718@NODE_1_length_1453_cov_129.517442
-----------------------------------------------------------------------ggaatagatagttttgttaaaaagtaatatgatatcaccaaataactttctgaaaaatgatttcattatgataacttgctgtacaagtatacgactatactcaataccatgggttctgttactaacaagattaacgtaaatcacagactactttaacataactagttatatactctgttagttaaaac--tgaggtaatcctcagcattttgtagtctcttatttgcgtgcgcacccatatttatatgttaaattgtggcatttaagattggttgtagacttggcagttttgtggagaggtactgaacttctacctggtacttggctgaggcattttattttctttgtaataacattttctattagctctatggcagggtcttctttaaaagaagtgactagtgaaaaaatcagcaattcaatgtgcctgtatctggactggaacccttcagctaccttaatcacagtggggctttctgatggctctgtatctattgtttccctcttggagtctgggcttgaaatacaagaaaactggaaggctcatgattttgaattatggactacctcattcgacactcaccaaccaaatctggtatatactggatccgatgactgtaagttcagtggttgggatttgcgtgacagcccttccagaatggtgtttcagaactccaaagtccataagatgggtgtctgttgcattgcaaagagtccccatgacccacatagcttattaacgggcagctatgacgaatacttgagggtatgggatctaagatcgatttcaaagccaattaacgagacttcagtttgtttaggtggaggagtttggagggtgaagcatcaccccttcatccctgacctggttttggctgcttgtatgcacaatgggtttgcaattacttccattaaaggaggagaagctcaagttttggaaacatacaagaagcatgattcacttgcatatggagcagactggcagagaggagaagcaagccacagtggtgggaagaagaaacctctagtggctacctgctcattctatgacagacttgtccgggtatggatgcccaaaaatgatattgtattgtaagttagtgcttaaggataaacttagtttttcattaatggaatactttcatctatattgatagtaattgtgccaactatctttttttcatcaggttgatcgatagtgtaggacctttaataatcttttgtctaggtcaatgatgaagctgatttttccgccttcaatcacatgactaaattacatgaatgccccgtctacattgtttgcttgttttaggtttgttattgtttttatgacttgaccattgtctaattgcttcattgttccaacttcccatggataggccttagcaggttgttgtcctaataatgaaatgagtcccgtttatacctgcagagactccatatatctggttctat-------------------------------------------------------------------------------------------------------------------------------------------------------------
>Jupunba_langsdorfii_Ribeiro_728@NODE_1_length_2045_cov_153.473577
ttgcctgcttttgtttctttggtggcatctattttttatggtggcaggttgttttattgaacacttttggaggaacagatagttttgttaaaaagtaatatgatatcacccaataactttctgaaaaatgatttcattatgataacttgctgtacatgtatacgactatactcaataccatgggttctgttactaacaagattaacgtaaatcactgactactttaacataactagttatatactctgttagttaaaactttaaggtaatcctcagcattttgtagtctcttatttgcgtgcgcacccatatttatatgttaagttgtggcatttaagattggttgtaaacttggcagttttgtggagaggtactgaacttctacctggtacttggctgaggcattttattttctttgtaataacagtttctattagctctatggcagggtcttctttaaaagaagtgactagtgaaaaaatcagcaattcaatgtgcctgtatctggactggaacccttcagctaccttaatcacagtggggctttctgatggctctgtatctattgtttccctcttggagtctgggcttgaaatacaagaaaactggaaggctcatgattttgaattatggactacctcattcgacactcaccaaccaaatctggtatatactggatccgatgactgtaagttcagtggttgggatttgcgtgacagcccttccagaatggtgtttcagaactccaaagtccataagatgggtatctgttgcattgcaaagagtctccatgacccacatagcttattaactggcagctatgacgaatacttgagggtatgggatctaagatcgatttcaaagccaattaatgagacttcagtttgtttaggtggaggagtttggagggtgaagcatcacccctttatccctgacctggttttggctgcttgtatgcacaatgggtttgcaattacttccattaaaggaggagaagctcaagttttggaaacatacaagaagcatgattcacttgcatatggagcagactggcagagaggagaagcaagccacagtggtgggaagaagaaacctctagtggctacctgctcattctatgacagacttgtccgggtatggatgcccaaaaatgatattgtattgtaagttagtgcttaaggataaacttagtttttcattaatggaatactttcatctatattgatagtaattgtgccaactatctttttttcatcaggttgatcgatagtgtaggacctttaataatcttttgtctaggtcaatgatgaagctgatttttccgccttcaatcacatgactaaattacatgaatgccccgtctacattgtttgcttgttttaagtttgttattgtttttatgacttgaccattgtctaattgcttcattgttccaacttcccatggataggccttagcaggttgtcgtcctaataatgaaatgagtcccttttatacctgcagggactccatatatctggttctatttgacagggtcttgtaagcaattgaacccgccatgttaacgggatctcgtttaaaaactatagttggaaaaaatgatatcgtttggctggtaaaaaaaaaaaagaagaaaatgatctcctttaataaacaggattttagacccttcaaacctatttg
>Jupunba_leucophylla_Iganci_839@NODE_1_length_894_cov_571.072215
--------------------------------------------------------------------------------------------------------------------------------------------------------------------------------------------------------------------------------------------------------------------------------------------------------------------------------------------------------------------------------------------------------------------------------------------------------tatggcaggggcttctttaaaagaagtgactagtgaaaaaatcagtaattcaatgtgcctgtatctggactggaacccttcagctaccttaatcacagtggggctttctgatggctctgtatctattgtttccctcttggagtctgggcttgaaatacaagaaaactggaaggctcatgattttgaattatggactgcctcattcgacactcaccaaccaaatctggtatatactggctccgatgactgtaagttcagtggttgggatttgcgtgacagcccttccagaatggtgtttcagaactccaaagtccataagatgggtgtctgttgcattgcaaagagtccccatgacccacatagcttattaaccggcagctatgatgaatacttgagggtatgggatctaagatcaatttcaaagccaattaatgagacttcagtttgtttaggtggaggagtttggagggtgaagcatcaccccttcatccctgacctggttttggctgcttgtatgcacaatgggtttgcaattacttccattaagggaggagaagctcaagttttggaaacatacaagaagcatgattcacttgcatatggagcagactggcagagaggagaagcaagccacagtggtgggaagaagaaacctctagtggctacctgctcattctatgacagacttgtccgggtatggatgcccaaaaatgatattgtattgtaagttagtgcttaaggataaacttagtttttcattaatggaatactttcatctatattgatagtcattgtgccgactatctttttttcatcaggttgatcaatagtgtaggacctttaataatcttttgtctaggtcaatgatgaagctgattttttcgccttcaatca-------------------------------------------------------------------------------------------------------------------------------------------------------------------------------------------------------------------------------------------------------------------------------------------------------------------------------------------------------------
>Jupunba_limae_Iganci_261@NODE_1_length_2129_cov_138.537037
ttgcctgcttttgtttctttggtggcatcttttttttatggtggcaggttattttattggacaattttggaggaatagatagttttgttaaaaagtaatatgatatctccaaataactttctgaaaaatgatttcattatgataacttgctgtacatgtatacgactatactcaataccatgggttctgttactaacaagattaacgtaaatcactgactactttaacataactagttgtgtactctgttagttcaaactttaaggtaatcctcagca-tttgtaatctctta-ttgcgtgcgcacccatatttatatgttaagttgtggcatttaagactggttgtaaacttggcagctttgtggagaggtactgaacttctacctggtacttggctgaggcattttattttctttgtaataacattttccattagctctatggcaggggcttctttaaaagaagtgactagtgaaaaaatcagtaattcaatgtgcctgtatctggactggaacccttcagctaccttaatcacagtggggctttctgatggctctgtatctattgtttccctcttggagtctgggcttgaaatacaagaaaactggaaggctcatgattttgaattatggactacctcattcgacactcaccaaccaaatctggtatatactggctccgatgactgtaagttcagtggttgggatttgcgtgacagcccttccataatggtgtttcagaactccaaagtccataagatgggtgtctgttgcattgcaaagagtccccatgacccacatagcttattaaccggcagctatgatgaatacttgagggtatgggatctaagatcaatttcaaaaccaattaatgagacttcagtttgtttaggtggaggagtttggagggtgaagcatcaccccttcatccccgacctggttttggctgcttgtatgcacaatgggtttgcaattacttccattaagggaggagaagctcaagttttggaaacatacaagaagcatgattcacttgcatatggagcagactggcagagaggagaagcaagccacagtggtgggaagaagaaacctctagtggctacctgctcattctatgacagacttgtccgggtatggatgcccaaaaatgatattgtattgtaagttagtacttaaggataaacttagtttttcattaatggaatactttcatctatattgatagtcattgtgccgactatctttttttcatcaggttgatcaatagtgtaggacctttaataatcttttgtctaggtcaatgatgaagctgattttttcgccttcaatcacatgactaaattacatgaatgccccgtctccattgtttgcttgttttaagtttgttattgtttttatgacttgaccattgtctaattgcttcattgttccaacttcccatggatacgccttagcaggttgttgtcctaataatgaaatgagtcgcttttatacctgcagagactccatatatctggttctatttgacagcgtcttgtaagcaattgaacccgccatgttaaggggatctcgtttaaaaactatagttggaaaaaatgatatcgtttggctggttaaaaaaaaaaagaaggaaatgatctcttttaataaacagaattgtagatccttcaaacctatttg
>Jupunba_longipedunculata_Cardona_2682@NODE_1_length_1263_cov_187.480607
----------------------------------------------------------------------------------------------------------------------------------------ttatgataacttgctgtacatgtatacgactatactcaataccatgggttctgatactaacaagattaacgtaaatcactgactactttaacataactagttgtataccctgttagttcaaactttaaggtaatcctcagca-tttatagtctctta-ttgcgtgcgcacccatatttatatgttaagttgtggcatttaagactggttgtaaacttggcagctttgaggagaggtactgaacttctacctggtacttggctgaggcattttattttctttgtaataacattttctattagctctatggcaggggcttctttaaaagaagtgactagtggcaaaatcagcaattcaatgtgcctgtatctggactggaatccttcagctaccttaatcacagtggggctttctgatggctctgtatctattgtttccctcttggaatctgggcttgaaatacaagaaaactggaaggctcatgattttgaattatggactacctcattcgacactcaccaaccaaatctggtatatactggctccgatgactgtaagttcagtggttgggatttgcgtgacagcccttccagaatggtgtttcagaactcgaaagtccataagatgggtgtctgttgcattgcaaagagtccccatgacccacatagcttattaaccggcagctatgatgaatacttgagggtatgggatctaagatcgatttcaaagccaattaatgagacttcagtttgtttaggtggaggagtttggagggtgaagcatcaccccttcatccctgacctggttttggctgcttgtatgcacaatgggtttgcaattacttccattaagggaggagaagctcaagttttggaaacatacaagaagcatgattcacttgcatatggagcagactggcagagaggagaagcaagccacagtggtgggaagaagaaacctctagtggctacctgctcattctatgacagacttgtccgggtatggatgcccaaaaatgatattgtattgtaagttagtgcttaaggataaacttagtttttcattaatggaatactttcttctatattgatagtcattgtgccaactatctttttttcatcaggttgatcaatagtgtaggacctttaataatcttttgtctaggtcaatgatgaagctgattttttcgccttcaatcacatgactaaattacatgaatgccccgtctccattgtttgcttgttttgagtttgttattgtttttat------------------------------------------------------------------------------------------------------------------------------------------------------------------------------------------------------------------------------------------------------------------------------------------
>Jupunba_microcalyx_Iganci_855@NODE_1_length_859_cov_28.297954
ttgcctgcttttgtttctttggtggcatcttttttttatggtggcaggttattttattgaacaattttggaggaatagatagttttgttaaaaagtaatatgatatctccaaataactttctgaaaaatgatttcattatgataacttgctgtacatgtatacgactatactcaataccatgggttctgttactaacaagattaacgtaaatcactgactactttaacataagtagttgtatactctgttagttcaaattttaaggtaatcctcagca-tttgtaatctctta-ttgcgtgcgcacccatatttatatgttaagttgtggcatttaagactggttgtaaacttggcagctttgtggagaggtactgaacttctacctggtacttggctgaggcattttattttctttgtaataacattttccattagctctatggcaggggcttctttaaaagaagtgactagtgaaaaaatcagtaattcaatgtgcctgtatctggactggaacccttcagctaccttaatcacagtggggctttctgatggctctgtatc----------------------------------------------------------------------------------------------------------------------------------------------------------------------------------------------------------------------------------------------------------------------------------------------------------------------------------------------------------------------------------------------------------------------------------------------------------------------------------------------------------------------------------------------------------------------------------------------------------------------------------------------------------------------------------------------------------------------------------------------------------------------------------------------------------------------------------------------------------------------------------------------------------------------------------------------------------------------------------------------------------------------------------------------------------------------------------------------------------------------------------------------------------------
>Jupunba_microcalyx_Iganci_855@NODE_3_length_650_cov_50.144852
ttgcctgcttttgtttctttggtggcatctattttttatggtggcaggttgttttattgaacacttttggaggaatagatagttttgttaaaaagtaatatgatatcaccaaataactttctgaaaaatgatttcattatgataacttgctgtacatgtatatgaatatactcaataccatgggttctgttactaacaggattaacgtaaatcactgactactttaacataactagttatatactctgttagttaaaactttaaggtaatcgtcagcattttgtagtctcttatttgcgtgctcacccatatttatatgttaagttgtggcatttaagattggttgtaaacttggcagttttgtggagaggtactgaacttctacctggtacttggctgaggcattttattttctttggaataacattttctattagctctatggcagggtcttctttaaaagaagtgactagtgaaaaaatcagcaattcaatgtgcctgtatctggactggaacccttcagctaccttaatcacagtggggctttctgatggctctgtatc----------------------------------------------------------------------------------------------------------------------------------------------------------------------------------------------------------------------------------------------------------------------------------------------------------------------------------------------------------------------------------------------------------------------------------------------------------------------------------------------------------------------------------------------------------------------------------------------------------------------------------------------------------------------------------------------------------------------------------------------------------------------------------------------------------------------------------------------------------------------------------------------------------------------------------------------------------------------------------------------------------------------------------------------------------------------------------------------------------------------------------------------------------------
>Jupunba_microcalyx_Iganci_855@NODE_4_length_620_cov_486.976059
------------------------------------------------------------------------------------------------------------------------------------------------------------------------------------------------------------------------------------------------------------------------------------------------------------------------------------------------------------------------------------------------------------------------------------------------------------------------------------------------------aattcaatgtgcctgtatctggactggaacccttcagctaccttaatcacagtggggctttctgatggctctgtatctattgtttccctcttggagtctgggcttgaaatacaagaaaactggaaggctcatgattttgaattatggactacctcattcgacactcaccaaccaaatctggtatatactggatccgatgactgtaagttcagtggttgggatttgcgtgacagcccttccagaatggtgtttcagaactccaaagtccataagatgggtgtctgttgcattgcaaagagtccccatgacccacatagcttattaaccggcagctatgacgaatacttgagggtatgggatctaagatcgatttcaaagccaattaatgagacttcagtttgtttaggtggaggagtttggagagtgaagcatcaccccttcatccctgacctggttttggctgcttgtatgcacaatgggtttgcaattacttccattaagggaggagaagctcaagttttggaaacatacaagaagcatgattcacttgcatatggagcagactggcagagaggagaagcaagccacagtggtgggaagaagaaacctctagtggctac-------------------------------------------------------------------------------------------------------------------------------------------------------------------------------------------------------------------------------------------------------------------------------------------------------------------------------------------------------------------------------------------------------------------------------------------------------------------------------------------------------------------------------------------------------------------------------------------------
>Jupunba_microcalyx_Iganci_855@NODE_5_length_537_cov_55.352174
---------------------------------------------------------------------------------------------------------------------------------------------------------------------------------------------------------------------------------------------------------------------------------------------------------------------------------------------------------------------------------------------------------------------------------------------------------------------------------------------------------------------------------------------------------------------------------------------------------------------------------------------------------------------------------------------------------------------------------------------------------------------------------------------------------------------------------------------------------------------------------------------------------------------------------------------------------------------------------------------------------------------------------------------------------------------tcacttgcatatggagcagactggcagagaggagaagcaagccacagtggtgggaagaagaaacctctagtggctacgtgctcattctatgacagacttgtccgggtatggatgcccaaaaatgatattgtattgtaagttagtacttaaggataaacttagtttttcattaatggaatactttcatctatattgatagtcattgtgccgactatctttttttcatcaggttgatcaatagtgtaggacctttaataatcttttgtctaggtcaatgatgaagctgattttttcgccttcaatcacatgactaaattacatgaatgccccgtctccattgtttgcttgttttaagtttgttattgtttttatgacttgaccattgtctaattgcttcattgttccaacatcccatggatacgccttagcaggttgttgtcctaataatgaaatgagtcccctttatacctgcagagactccatatatctggttctatttgacagggtcttgtaagcaattgaacccgccatgttaag---------------------------------------------------------------------------------------------------------------------
>Jupunba_oppositifolia_Liegier_16014@NODE_1_length_1238_cov_166.221361
--------------------------------------------------------------------------------------------------------------------------------------------------------------------------------accatgggttttgttactaacaagattaacgtaaatcactgagtaatttaacataactagttgtatactctgttagttcaaactttaaggtaatcctcagcattttgtagtctctta-ttgcgtgcgcacccatatttatatgttaagttgtggcatttaaggttggttgtaaacttggcagttctgtggagaggtactgaacttctacctggtacttggctgaggcattttattttctttgtaataacactttcaattagctctatggcaggggcttctttaaaagaagtgactagtgaaaaaatcagtaattcaatgtgcctgtatctggactggaatccttcagctaccttaatcacagtggggctttctgatggctctgtatctattgtttccctcttggagtctgggcttgaaatacaagaaaactggaaggctcatgattttgaattatggaccacctcattcgacactcaccaaccaaatctggtatatactggatccgatgactgtaagttcagtggttgggatttgcgtgacagcccttccagaatggtgtttcagaactccaaagtccataagatgggtatctgttgcattgcaaagagtccccatgacccacatagcttattaaccggcagctatgatgaatacttgagggtatgggatctaagattgatttcaaagccaattaatgagacttcagtttgtttaggtggaggagtttggagggtgaagcatcaccccttcatccctggcctggttttggctgcttgtatgcacaatgggtttgcaattacttccactaagggaggagaagctcaagttttggaaacatacaagaagcatgattcacttgcatatggagcagactggcagagaggagaagcaagccacagtggtgggaagaagaaacctctagtggctacctgctcattctatgatagactcgtccgggtatggatgcccaaaaatgatattgtattgtaagttagtgcttaaggataaacttagtttttcattaacggaatacgttcatctatattgatagtaattgtgccaactatctttttttcatcaggttgatcaatagtgtaggacctttaataatcttttgtcgaggtcaatgatgaagctgattttgccgccttcaacta-------------------------------------------------------------------------------------------------------------------------------------------------------------------------------tgcatgtttggcatcacttataaaagacttataagtacttatacacataagttgagacaacacttctctcaca----------------------------------------------------tac---------ttac---------------------------------
>Jupunba_villosa_Borges_423@NODE_1_length_1640_cov_214.869482
-------------tttctttggtggcatctattttttatggtggcaggttgttttattgaacaattttggaggaatagatagttttgttaaaacgtaatatgatatcaccaaataactttctgaaaaatgatttcactatgataacttgctgtacatgtatatgactatactcaatcccatgggttctgttactaacaagattaacataaatcactgactactttaacataactagttatatactctgttagttaaaactttaaggtattcctcagcattttgtagtctcttatttgcgtgcgcacccgtgtttatatgtttagttgtggcatttaagattggttttaaacttggcagttttgtggagaggtactgaacttctacctggtacttggctgaggcattttattttctttgtaataacattttctattagctctatggcaggggcttctttaaaagaagtgactagtgaaaaaatcagcaattcaatgtgcctgtatctggactggaacccttcagctaccttaatcacagtggggctttctgatggctctgtatctattgtttcactcttggagtctgggcttgaaatacaagaaaactggaaggctcatgattttgaattatggactacctcattcgacactcaccaaccaaatctggtatatactggctctgatgactgtaagttcagtggttgggatttgcgtgacagcccttccagcatggtgtttcagaactccaaagtccataagatgggtgtctgttgcattgcaaagagtccccatgacccacatagcttattaaccggcagctatgacgaatacttgagggtatgggatctaagatcgatttcaaagccaattaatgagacttcagtttgtttaggtggaggagtttggagggtgaagcatcaccccttcatccctgacctggttttggctgcttgtatgcaccatgggtttgcaattacttccattaagggaggagaagctcaagttttggaaacatacaagaagcatgattcacttgcatatggagcagactggcagagaggagaagcaagccacagtggtgggaagaagaaacctctagtggctacctgctcattctatgacagacttgtccgggtatggatgcccaaaaatgatattgtattgtaagtttgtgcttaaggataaacttagtttttctttaatggaatactttcatctatattgatagtaattgtgccaactatctttttttcatcaggttgatcaatagtgtaggacctttaataatcttttgtctaggtcaatgatgaagctgatttttccgcctttaatcacatgactaaattacatgaatgccccgtctccattgtttgcttgttttaagtttgttattgtttttatgacttgaccattgtctaattgcttcattgttccaacttcccatggataggccttagcaggttgttgtcctaataatgaaatgagtcccttttatacctgcagagactgcatatatctggttctatttgacatggtcttgtaagcaattgaacccgccatgttaaggggatctcgtttaaaaactatagttggaaaaaatgatatcgtttggctggtgttacaaaaaaaggagaaaatgatctcatt------------------------------------
>Punjuba_callejasii_Daly_5935@NODE_1_length_1204_cov_42.458740
----------------------------------------------------------------------------------------------------------------------------------------------------------------------tatactcaataccatgggttctgttactagcaagattaacataaatcactgactactttaacataactagttatatactc----agttaaaactttaaggtaatcctcagcattttgtagtctcttatttgcatgtgcacccatatttatatgttaagttgtggcatttaagattggttgtaaacttggcagttttgtggagaggtactgaacttctgcctggtacttggctgaggcattttattttctttgtaataacattttctattagctctatggcaggggcttctttaaaagaaatgactagtgaaaaaatcagcaattcaatgtgcctgtatctggactggaacccttcagctaccttaatcacagtggggctctctgatggctctgtatctattgtttccctcttggaatctgggcttgaaatacaagaaaactggaaggctcatgattttgaattatggactacctcattcgacactcaccaaccaaatctggtatatactggctctgatgactgtaagttcagtggttgggatttgcgtgacagcccttccagaatggtgtttcagaactccaaagtccataagatgggtgtctgttgcattgcaaagagtccccatgacccacatagcttattaaccggcagctatgacgaatacttgagggtatgggatctaagatcgatttcaaagccaattcatgagacttcagtttgtttaggtggaggagtttggagggtgaagcatcaccccttcatccctgacctggttttggctgcttgtatgcacaatgggtttgcaattacttccattaaggaaggagaagctcaagttttggaaacatacaagaagcatgattcacttgcatatggagcagactggcagagaggagaagcaagccacagtggtgggaagaagaaacctctagtggctacctgctcattctatgacagactcgtccgggtatggatgcccaaaaatgatattgtattgtaagtttgtgcttaaggataaacttagtttttcattaatggaatactttcatctatattgatagtaattgtgccaactatctttttttcatcaggttgatcaatagtgtaggacctttaataatcttttgtctaggtcaatgatgaagctgctttttccgccttcaatcacatgactaaattacatgaatgccccgtctccattgtttgc---------------------------------------------------------------------------------------------------------------------------------------------------------------------------------------------------------------------------------------------------------------------------------------------------------------------
>Punjuba_killipii_Palodorios_6252@NODE_1_length_1188_cov_137.919892
--------------------------------------------------------------------------------------------------------------------------------------------------------------------------------------------------------------------------------------------------atatactcagttaaaactttaaggtaatcctcagcattttgtagtctcttatttgcatgcgcacccatatttatatgttaagatgtggcatttaagattggttgtaaacttggcagttttgtggagaggtactgaacttctacctggtacttggctgaggcattttattttctttgtaataacattttctattagctctatggcaggggcttctctaaaagaaatgactagtgaaaaaatcagcaattcaatgtgcctgtatctggactggaacccttcagctaccttaatcacagtggggctctctgatggctctgtatctattgtttccctcttggaatctgggcttgaaatacaagaaaactggaaggctcatgattttgaattatggactacctcattcgacactcaccaaccaaatctggtatatactggctctgatgactgtaagttcagtggttgggatttgcgtgacagcccttccagaatggtgtttcagaactccaaagtccataagatgggtgtctgttgcattgcaaagagtccccatgacccacatagcttattaaccggcagctatgacgaatacttgagggtatgggatctaagatcgatttcaaagccaattcatgagacttcagtttgtttaggtggaggagtttggagggtgaagcatcaccccttcatccctgacctggttttggctgcttgtatgcacaatgggtttgcaattacttccattaagggaggagaagctcaagttttggaaacatacaagaagcatgattcacttgcatatggagcagactggcagagaggagaagcaagccacagtggtgggaagaagaaacctctagtggctacctgctcattctatgacagactcgtccgggtatggatgcccaaaaatgatattgtattgtaagtttttgcttaaggataaacttagtttttcattaatggaatactttcatctatattgatagtaattgagccaactatctttttttcatcaggttgatcaatagtgtaggatttttaataatcttttgtctaggtcaatgatgaagctgctttttccgccttcaatcacatgactaaattacatgaatgccccgtctccattgtttgcttgttttaagtttgttattgttttcatgacttgaccattgtctaattgcttcattg-------------------------------------------------------------------------------------------------------------------------------------------------------------------------------------------------------------------------------------------------------------
>Punjuba_lehmannii_Escobar_7465@NODE_1_length_1667_cov_130.242767
ttgattgcttttgtttctttggtggcgtcgattttttatggtggcaggttgttttattgaacaattttggaggaatagatagttttgttaaaacgtaatatgatatcaccaaataactttctgaaaaatgatttcattatgataacttgctgtacatgtatacgactatactcaataccatgggttctgttactaagaagattaacataaatcactgactactttaacataacttggtatatactc----agttaaaactttaaggtaatcctcagcattttgtagtctcttatttgcatgcgcacccatatttatatgttaagttgtggcatttaagattggttgtaaacttggcagttttgtggagaggtactgaacttctacctggtacttggctgaggcattttattttctttgtaataacattttctattagctctatggcaggggcttctttaaaagaaatgactactgaaaaaatcagcaattcaatgtgcctgtatctggactggaacccttcagctaccttaatcacagtggggctctctgatggctctgtatctattgtttccctcttggaatctgggcttgaaatacaagaaaactggaaggctcatgattttgaattatggactacctcatttgacactcaccaaccaaatctggtatatactggctctgatgactgtaagttcggtggttgggatttgcgtgacagcccttccagaatggtgtttcagaactccaaagtccataagatgggtgtctgttgcattgcaaagagtccccatgacccacatagcttattaaccggcagctatgatgaatacttgagggtatgggatctaagatcgatttcaaagccaattcatgagacttcagtttgtttaggtggaggagtttggagggtgaagcatcaccccttcatccctgacctggttttggctgcttgtatgcacaatgggtttgcaattacttccattaagggaggagaagctcaaattttggaaacttacaagaagcatgattcacttgcatatggagcagactggcagagaggagaagcaagccacagtggtgggaagaagaaacctctagtggctacctgctcattctatgacagactcgtccgggtatggatgcccaaaaatgatattgtattgtaagtttgtgcttaaggataaacttagtttttcattaatggaatactgtcatctatattgatagtaattgtgccaactatcttcttttcatcaggttgatcaatagtgtaggacctttaataatcttttgtctaggtcagtgatgaagctgatttttccgccttcaatcacttgactaaattacatgaatgccccgtctccattgtttgcttgttttaagtttgttattgtttttatgacttgaccattgtctaattgcttcattgttccaacttcccatggataggccttagcaggttgttgtcctaataatgaaatgagtcccttttatacctgcagagaccccatatatcttgttctatttgacagggtcttgtaagcaattgaacccgccatgttaaggggatctcgtttaaaaactatagttggaaaacatgatatcgttt-------------------------------------------------------------------------
>Punjuba_racemiflora_Jimenez_Soares_3626@NODE_1_length_1622_cov_186.024595
ttgcctgcttttgtttctttggtggcatcgattttttatggtggcaggttgttttattgaacaattttggaggaatagatggttttgttaaaacgtaatatgatatcaccaaataactttctgaaaaatgatttcattatgataacttgctgtacatgtatacgactatactcaataccatgggttctgttactagcaagattaacataaatcactgactactttaacataactagttatatactc----agttaaaactttaaggtaatcctcagcattttgtagtctcttatttgcatgcgcacccatatttatatgttaagttgtggcatttaagattggttgtaaacttggcagttttgtggagaggtactgaacttctacctggtacttggctgaggcttttttttttctttgtaataacattttctattagctctatggcaggggcttctttaaaagaaatgactagtgaaaaaatcagcaattcaatgtgcctgtatctggactggaacccttcagctaccttaatcacagtggggctctctgatggctctgtatctattgtttccctcttggaatctgggcttgaaatacaagaaaactggaaggctcatgattttgaattatggactacctcattcgacactcaccaaccaaatctggtatatactggctctgatgactgtaagttcagtggttgggatttgcgtgacagccctcccagaatggtgtttcagaactccaaagtccataagatgggtgtctgttgcattgcaaagagtccccatgacccacatagcttattaaccggcagctatgacgaatacttgagggtatgggatctaagatcgatttcaaagccaattcatgagacttcagtttgtttaggtggaggagtttggagggtgaagcatcaccccttcatccctgacctggttttggctgcttgtatgcacaatgggtttgcaattacttccattaagggaggagaagctcaagttttggaaacatacaagaagcatgattcacttgcatatggagcagactggcagagaggagaagcaagccacagtggtgggaagaagaaacctctagtggctacctgctcattctatgacagacttgtccgggtatggatgcccaaaaatgatattgtattgtaagtttgtgcttaaggataaacttagtttttcattaatggaatactttcatctatatttatagtaattgtgccaactatctttttttcatcaggttgatcaatagtgtaggacctttaataatttgttgtctaggtcaatgatgaagctgctttttccgccttcaatcacatgactaaattacatgaatgccccgtctccattgtttgcttgtttcaagtttgttattgttttcatgacttgaccattgtctaattgcttcattgttccaacttcccatggataggctctagcaggttgttgtcctaataatgaaatgagtcccgtttatacctgcagagactccatatatctggttctatttgacagggtcttgtaagcaattgaacccaccatgttaaggggatctcgtttaaaaactatagttggaaaaaatgatatcgtttggctggtaaaaaga-----------------------------------------------------------
>_R_Acacia_rostellifera_Murphy_466@NODE_1_length_1545_cov_245.709128
-----------------------------------------------------------------------------------------------------------------------------------------tatgatagctttctgtacatgtatacaactacactcaatgccacgggttctg------------ttaacataaatcactgactactttagcataactagttatatcctctgttagttaaaactttaagacaatcctcagcatttcataggctcttatttacacatttatatatttatatgtgttcagttgtggcatttaagattggttgaaaacctggcagttttgttgacaagtacagaacttcaaccaggtacttggcttaggtattttattttcctactaataacatcctctattagctctattgcaggggcttctctaaaagaagttgctagtgaaaaaatcagcaattcaatgtgcctgtacctggactggaacccttcagctacattaatcacagtggggctttctgatggctctgtatctattgtttccctcttggagtccaggctggaaatacaagaaaactggaaggctcatgaatttgaactatggacaacctcattcgacactcaccaacctaatctggtatatactggctccgatgactgtaagttcagtggttgggatttgcgtgacagcccttccagaatggtgtttgagaactccaaaatccataagatgggtgtctgttgcatcgcaaagagtccccatgacccacatagcttattaactggcagctatgacgaatacttgagggtatgggatctaagatcgatttcaaagccaattaatgagacttcagttggtttaggtggaggagtttggagggtgaagcatcaccccttcatccctgacctggttttggctgcttgtatgcacaatgggtttgcaattacttccattaagggagaagg---tcaagttttggaaacatacaagaagcatgattcacttgcatatggcgcagactggcaga---gagaagcaagccagagtggtgggaagaagaaacctctagtggctacctgctcattctatgacaaactcgtccgggtatggatgcccaaaaatgatattgtattgtaagttagtgcttaaggataaacttagtttttcattcatggaatactttcatctatattgatagtaa-tatgccaactat-ttttattcatcaggttgatcaatagtgtaggacctttaataatcttttgtctcggtcaatgatgaagctgatttttccctcttcaatcacatggctaaattacatgaatgccccgtctccattgttcgcttgttttaagtttgttattgtttttatgacttggcctttgtctaattgcttcattgttccaacttcccgtggataggccttagcaggttgttgtcctaataatgaaatgagtccctgttatacctgcagagactccatatatctgattctatttgatagggtcttgtaagcaattgaacccgccatgttaaggggatctcgtttaaaaactatagctggaaaaaatgatatcgtttggctggtgtaaaa--agaagaagaaaatgatctcctttaataaacaaaattttaaacccttcgaacctatttg
>_R_Afrocalliandra_redacta_Germishuizen_5585@NODE_1_length_1292_cov_378.176132
--------------------------------------------------------------------------------------------------------------------------------------------------------------------------------------------------------------gtaagtcactgactactc--acatacttggttataaactctgttagttaaaactttaaggt-atcctcagcattttgaagtctcttctttgcatgtgcacaaatatttctatggtcagttgtggcattttagattggttgtcaacttggcagttttgt--ggatttactgaacttctacctggtactagcgtgggggattttattttctttgtaataacaatttctattagctttatggcaggggcttctgtaaaagaagtggctagtgcaaaaatcagcaattcaatgtgcctgtacctggactggaacccttcagctacattaatcacagtggggctttctgatggctctgtatctattgtttccctcttggagtccgggcttgaaatacaagaaaactggaaggctcatgattttgaactatggacaacctcttttgacactcaccaaccaaatctggtatatactggctctgatgactgtaagttcagcggttgggatttgcgtgatagcccttccagaatggtgtttcagaactccaaagcccacaagatgggtgtctgttgcattgcaaagagtccccatgacccatatagcttattaaccggcagctatgatgaatacttgagggtatgggatttaagatcgatttcaaagccaattaatgagacatcagtctgtttaggtggaggtgtttggagggtgaagcatcaccccttcatccctgacctttttttggctgcttgtatgcacgatgggtttgcaatcacttccattaagggaggagaagctcaagtcttggaaacatacaagaagcatgattcacttgcatatggagcagactggcagcgaggaggtacaagctacagtggtgg---gaagaaatctctagtggctacctgctcattctatgacagacatctccgggtatggatgcccaaaaatga-----tcttgaaagttagtgtttaagaataaaccccattcttcattaatggaatacttgtatctttgttgatagtttatgcgtcaactgccttttttccatataatttaactatgctccatatcagctaagtggacttgaatgaatacggtgttgaagt---ttttgtggtttataccccttttatgagatgacataa---------------tgtgttcttgatacctaagcgttgttattaatatggt-----------------agtagactgaaaaaatgatgttggctc-----------------------aatattgagtcaaaattgatggcaatccttccagcaccattttatagagaattcatggtcatgtcttt---------------------------------------------------------------------------------------------------------------catagagaattagaga-----------aatgct
>_R_Albizia_burkartiana_StivalSantos_678@NODE_1_length_1391_cov_13.413922
-----------------------------------------------------------------------------------------------------------------------------------------------------------------------------------------------------------------aatcactgactactttaacataactagttatat--------------aactttaaggtaaccctcagcattttgaagtctcttatttgcgtgctcacccatatttatatgttaagttgtggcatttaagattggttgtaaacttggcagttttgtggagaggtactgaacttctacctggtacttggctgaggcattttattttctttgtaataacattttctattagctctatggcaggggcttctttaaaagaagtgactagtgcaaaaatcagcaattcaatgtgcctgtatctggactggaacccttcagctaccttaatcacagtggggctttctgatggctctgtatctattgtttccctcttggagtctgggcttgaaatacaagaaaactggaaggctcatgattttgaattatggactacctcattcgacactcaccaaccaaatctggtatatactggctccgatgactgtaagttcagtggttgggatttgcgtgacagcccttccaaaatggtgtttcagaactccaaagtccataagatgggtgtctgttgcattgcaaagagtccccatgacccacatagcttattaaccggcagttatgacgaatacttgagggtatgggatctgagatcgatttcaaagccaattaatgagacttcagtttgtttaggtggaggagtttggagggtgaagcatcacctcttcatccctgacctggttttggctgcttgtatgcacaatgggtttgcaattacttccattaagggaggagaagcacaagttttggaaacatacaagaagcatgattcacttgcatatggagcagactggcagagaggagaagcaagccacagtagtgggaagaagaaacctctagtggctacctgctcattctatgacagacttgtccgggtatggatgcccaaaaatgatattgtattgtaagttagtgcttaaggataaacttagtttttcattaatggaatactttcatctatattgatagtaatagtgccaactatcttttttccgtcaggttgatcaatagtgtaggacctttaataatcttttgtctaggtcaatgatgaagctgatttttccgccttcaatcacatgactaaattacatgaatg----gtctccattgtttgcttgttttaagtttgttattgttttaatgacttgaccactgtctaattgtttcactgttccaacttcccatggataggccttagcaggttgttgtcctaataatgaaatgagtcccttttatacctgcagagactccatatatctggttctatttgtcagggtcttgtaagcaattgaatccgccatgttaagggggtctcgtttaaaa-ctatagttggaaaaaatgctatcgtttggctggtg-----------------------------------------------------------------
>_R_Albizia_decandra_Vilhena_231@NODE_1_length_1032_cov_60.877487
------------------------------------------------------------------------------------------------------------------------------------------------------------------------------------------------------------------------------------------------------------------------------------------------------------------------------------------catttaagattggttgtaaacttggcagttttgtggagaggtactgaacttctacctggtacttggctgaggcattttattttctttgtaataacattttctattagctctatggcaggggcttctttaaaagaagtgactagtgaaaaaatcagcaattcaatgtgcctgtatctggactggaacccttcagctaccttgatcacagtggggctttctgatggctctctatctattgtttccgtcatggagtctgggcttgagatacaagaaaactggaaggctcatgattttgaattatggactacctcattcgacactcaccaaccaaatctggtatatactggctccgatgactgtaagttcagtggttgggatttgcgtgacagcccttccagaatggtgtttcagaactccaaagtccataagatgggtgtctgttgcattgcaaagagtccccatgacccacatagcttattaactggcagttatgacgaatacttgagggtatgggatctgagatcaatttcaaagccaattaatgagacttcagtttctttaggtggaggagtttggagggtgaagcatcaccccttcatccctgacctggttttggctgcttgtatgcacaatgggtttgcaattacttccattaagggaggagaagctcaagttttggaaacatacaagaagcatgattcacttgcatatggagcagactggcagagaggagaagcaagccacagtagtgggaagaagaaacctctagtggctacctgctcattctatgacagacttgtccggttatggatgcccaaaaatgatattgtattgtaagttagtgcttaaggataaacttagtttttcattaatggaatactttcatctatattgatagtagttgtgccaactatccttttttgatctggttgatcaatagtgtaggacctttgataatcttttgtctaggtcaatgatgaagctgatttttccgccttcaatcacatgactaaattacaattatgcccggt----------------------------------------------------------------------------------------------------------------------------------------------------------------------------------------------------------------------------------------------------------------------------------------------------------------------------------
>_R_Albizia_inundata_Wood_26530@NODE_1_length_1244_cov_284.476871
-------------------------------------------------------------------------------------------------------------------------------------------------------------------------------------------------------------------------------------------------------------------------gtaaccctcagcattttgtagtctcttatttgcgtgcgcacccatatttatttgttacgttgtggcatttaaaattggttgtaaacttggcagttttgtggagaggtactgaacttctacctggtacttggctgaggcattttattttctttgtaataacattgtctattagctctatggcaggggcttctttaaaagaagtgactagtgaaaaaatcagcaattcaatgtgcctgtatctggactggaacccttcagctaccttgatcacagtggggctttctgatggctctctatctattgtttccctcatggagtctgggcttgagatacaagaaaactggaaggctcatgattttgaattatggactacctcatttgacattcaccaaccaaatctggtatatactggctctgatgactgtaagttcagtggttgggatttgcgtgacagcccttccagaatggtgtttcagaactccaaagtccataagatgggtgtctgttgcattgcaaagagtccccatgacccacatagcttattaaccggcagttatgatgaatacttgagggtatgggatctgagatcgatttcaaagccaattaatgagacttcagtttctttaggtggaggagtttggagggtgaagcatcaccccttcatccccgacctggttttggctgcttgtatgcacaatgggtttgcaattacttccattaagggaggagaagctcaagttttggaaacatacaagaagcatgattcacttgcatatggagcagactggcagagaggagaagcaagccacagtagtgggaagaagaaacctctagtggctacctgctcattctatgacagacttgtccgggtatggatgcccaaaaatgatattgtattgtaagttagtgcttaaggataaactttgtttttcattaatggaatactttcatctatattgatagttgttgtgccaactatctttttttcgtctggttgatcaatagtgtaggacctttaataatcttttgtctaggtcaatgatgaagctgatttttccgccttcaatcacatgactaaattgcaacaatgcccggtctcgattgtttgcttgttttaagtttgttattgtttttatgacttgaccattgtctaattgcttca---ctccaacttcctatggataggccttagcaggtatcttt-----------------------------------aggattggtgtattcttttctatttcgtaggttt------------------------------ggatcctg------------------------------------------------------------------------------------------------------------
>_R_Albizia_niopoides_Simon_1601@NODE_1_length_1490_cov_216.118188
------------------------------------------ggcaggttgttttattgaacaattttggaggaatagatatttttgttaaaaattagtatgatatcaccaaatagctttctgaaaaatgatttcattatgacaacttgctgtacatgtatacgactatactcaataccatggtttctgttactaacaagaataacgtaaatcactgcctactttaacataactagttatatactctgttagttaaaactttaaggtaaccctcagcattttgtagtctcttatttgcgtgcgcacttatatttatatgttgagttgtggcatttaaaattggttgtaaacttggcagttttgtggagaggtattgaacttctacctggtacttggctgaggcattttattttctttgtaataacattttctattagctctatggcaggggcttctttaaaagaagtgactagtgaaaaaatcagcaattcaatgtgcctgtatctggactggaacccttcagctaccttgatcacagtggggctttctgatggctctctatcgattgtttccctcatggagtctgggcttgagatacaagaaaactggaaggctcatgattttgaattatggactacctcattcgacactcaccaaccaaatctggtatatactggctctgatgactgtaagttcagtggttgggatttgcgtgacagcccttccagaagggtgtttcagaactccaaagtccataagatgggtgtctgttgcattgcaaagagtccccatgacccacatagcttattaactggcagttatgacgaatacttgagggtatgggatctgagatcgatttcaaagccaattaatgagacttcagtttctttaggtggaggagtttggagggtgaagcatcaccccttcatccctgacctggttttggctgcttgtatgcacaatgggtttgcaattacttccattaagggaggagaagctcatgttttggaaacatacaagaagcatgattcacttgcatatggagcagactggcagagaggagaagcaagccacagtagtgggaagaagaaacctctagtggctacctgctcattctatgacagacttgtccgggtatggatgcccaaaaatgatattgtattgtaagttagtgcttaaggataaacttggtttttcattaatggaatactttcatctatattgatagtagttgtgccaactatcttttttccatctggttgatcaatagtgtaggacctttaataatcttttgtctcggtcaatgatgaagctgatttttccgccttcaatcatatgactaaattacaataatgccctgtctccattgtttgcttgctttaagtttgttattgtttttatgacttgaccattgtctaattgcttca---ctccaacttcctatggataggccttagcaggttgttgtcctagtaatgaaatgagtcccttttatacctgcatagactccatatatctggttctatttgtcagg-----------------------------------------------------------------------------------------------------------------------------------------------------
>_R_Albizia_sinaloensis_Hughes_1576@NODE_1_length_1510_cov_105.224703
--------------------------------------------------------------------------------------------------tatgatatgaccaaatagctttctgaaaaatgatttcattatgacaacttgctgtacatgtatacgactatactcaataccatggtttctgttactaacaagaataacgtaaatcactgact-ctttaacataactagttatatactttgttagttaaaactttatggtaaccctcagcattttgtagtctcttatttgtgtgcgcacccatatttatatgtt-agttgtggcatttaagattggttgtaaacttggcagttttgtggagaggtactgaacttctacctggtacttggctgaggcattttattttctttgtaataacattttctattagctctatggcaggggcttctttagaagaagtgactagtgaaaaaatcagcaattcaatgtgcctgtatctggactggaacccttcagctaccttaatcacagtggggctttctgatggctctgtatctattgtttccctcgtggagtctgggcttgagatacaagaaaactggaaggctcatgattttgaattatggactacctcattcgacactcaccaaccaaatctggtatatactggctctgatgactgcaagttcagtggttgggatttgcgtgacaccccttccagaatggtgtttcagaactccaaagtccataagatgggtgtctgttgcattgcaaagagtccccatgacccacatagcttattaaccggaagttatgacgaatacttgagggtatgggatctgagatcgatttcaaagccaattaatgagacttcagtttctttaggtggaggagtttggagggtgaagcatcaccccttcatccctgacctggttttggctgcttgtatgcacaatgggtttgcaattacttccgttaagggaggagaagctcaagttttggaaacatacaagaagcatgattcacttgcatatggagcagattggcagagaggagaagcaagccacagtagtcggaagaagaaacctcttgtgacttcctgctcattctatgacagacttgtccgggtatggatgcccaaaaatgatattgtattgtaagttagttctcaaggataaacttagtttttcattaatggaatactttcatctattttgatagtaattgtgccaactatctgtttttcatcaggctgatcaatagtgtaggaccgttcataatcttttgtctaggtcaatgatcaagcagatttttccgccttcaatcacatgactaaattacatgaatgccccgtctacattgtttgcttgttttaagcttgttattgtttttatgacttgaccatcgtctaattgcttcactgttccaacatcccatggatagcccttagcaggttgttgtcctaataatgaaatgagtccctttcatacctgcagagactccatatatctggttctatttgtcagggtcttgtaagcaattgaagccgccatgttaaggggatctcgtttaaaa--tacagttggaaaaaatgatatcctttgg-----------------------------------------------------------------------
>_R_Albizia_subdimidiata_var_minor_Gorts_341@NODE_1_length_1213_cov_54.111796
----------------------------------------------------------------------------------------------------------------------------------------------------------------------------------------------------------------------------actttaacacaactagttatatactctgttagttaaaactttaaggtaaccctcagcattttgtagtctcttatttgcgtgcgc------------atgttgagttgtggcatttaagattggtggtaaacttggcagttttgtggagaggtactgaacttctacctggtacttggctgaggcattttattttctttgtaataacattttctattagctctatggcaggggcttctttaaaagaagtgactagtgaaaaaatcagcaattcaatgtgcctgtatctggattggagcccttcagctaccttgatcacagtggggctttccgatggctctgtatctattgtttccctcatggagtctgggcttgagatacaagaaaactggaaggctcatgattttgaattatggactacctcattcgacactcaccaaccaaatctggtatatactggttccgatgactgtaagttcagtggttgggatttgcgtgacagcccttccagaatggtgtttcagaactccaaagtccataagatgggtgtctgttgcattgcaaagagtccccatgacccacatagcttattaaccggtagttatgacgaatacttgagggtatgggatctgagatcgatttcacagccaattaatgagacttcagtttctttaggtggaggagtttggagggtgaagcatcaccccttcatccctgacttggttttggctgcttgtatgcataatgggtttgcaattacttccattaagggaggagaagctcaagttttggaaacatacaagaagcatgattcacttgcatatggagcagactggcagagaggagaagcaagccacagtagtgggaataagaaacctcttgtggctacctgctcattctatgacagacttgtccgggtatggatgcccaaaaatgatattgtattgtaagttagtgcttaaggataaacttagtttttcattaatggagtactttcatctatgttgatagtagttgtgccaactatctttttttgatctggttgatcaatagtgtaggacctttaataatcttttgtctaggtcaatgatgaagctgatttttccgccttcaatcacatgactaaattacaataatgcccggtctccattgtttgcttgttttaagtttgttattgtttttatgacttgaccattgtctaattgcttca---ctccaacttcctatgga--------------------------------------------------------------------------------------------------------------------------------------------------------------------------------------------------------------------------------------------
>_R_Albizia_subdimidiata_var_subdimidiata_Ferreira_210@NODE_1_length_1229_cov_186.355035
------------------------------------------------------------------------------------------------aatatgatatcaccaaatagctttctgaaaaatgatttcattatgacaacttgctgtacatgtatacgactatactcaataccatggtttctgttactaacaagaataacgtaaatcactgactactttaacacaactagttatatactctgttagttaaaactttaaggtaaccctcagcattttgtagtctcttatttgcgtgcgc------------atgttgagttgtggcatttaagattggttgtaaacttggcagttttgtggagaggtactgaacttctacctggtacttggctgaggcattttattttctttgtaataacattttctattagctctatggcaggggcttctttaaaagaagtgactagtgaaaaaatcagcaattcaatgtgcctgtatctggactggaacccttcagctaccttaatcacagtggggctttctgatggctctgtatctattgtttccctcatggagtctgggcttgagatacaagaaaactggaaggctcatgattttgaattatggactacctcattcgacactcaccaaccaaatctggtatatactggttccgatgactgtaagttcagtggttgggatttgcgtgacagcccttccagaatggtgtttcagaactccaaagtccataagatgggtgtctgttgcattgcaaagagtccccatgacccacatagcttattaaccggtagttatgacgaatacttgagggtatgggatctgagatcgatttcacagccaattaatgagacttcagtttctttaggtggaggagtttggagggtgaagcatcaccccttcatccctgacttggttttggctgcttgtatgcataatgggtttgcaattacttccattaagggaggagaggctcaagttttggaaacatacaagaagcatgattcacttgcatatggagcagactggcagagaggagaagcaagccacagtagtgggaataagaaacctcttgtggctacctgctcattctatgacagacttgtccgggtatggatgcccaaaaatgatattgtattgtaagttagtgcttaaggataaacttagtttttcattaatggagtacttttatctatgttgatagtagttgtgccaactatctttttttgatctggttgatcaatagtgtaggacctttaataatcttttgtgtaggtcaatgatgaggctgatttttccgccttcaatca-------------------------------------------------------------------------------------------------------------------------------------------------------------------------------------------------------------------------------------------------------------------------------------------------------------------------------------------------------------
>_R_Albizia_subdimidiata_var_subdimidiata_Ferreira_210@NODE_2_length_609_cov_146.411654
------------------------------------------------------------------------------------------------------------------------------------------------------------------------------------------------------------------------------------------------------------------------------------------------------------------------------------------------------------------------------------------------------------------------------------------------------------------------------------------------------------------------------------------------------------------------------------------------------------------------------------------------------------------------------------------------------------------------------------------------------agaatggtgtttcagaactccaaagtccataagatgggtgtctgttgcattgcaaagagtccccatgacccacataggttattaaccggcagttatgacgaatacttgagggtatgggatctgagatcgatttcaaagccaattaatgaaacttcaatttctttaggtggaggagtttggagggtgaagcatcaccccttcatccctgacctgcttttggctgcttgtatgcacaatgggtttgcaattacttccattaagggaggagaagctcaagttttggagacatacaagaagcatgattcgcttgcatatggagcagactggcagagaggagaagcaagccacagtagtgggaagaagaaacctctagtggctacctgctcattctatgacagacttgtccgggtatggatgcccaaaaatgatattgttttgtaagttagtacttaaggatagactaagtttttcattaatggaatactttcatctatattgatggtagttgtgccaactatcttattttcatcaggttgatcaatagtgtaggacctttaataatcttttgtgtaggtcaatgatgaggctgatttttccgccttcaatca-------------------------------------------------------------------------------------------------------------------------------------------------------------------------------------------------------------------------------------------------------------------------------------------------------------------------------------------------------------
>_R_Albizia_tomentella_Leach_Dunlop_3801@NODE_1_length_1588_cov_288.853077
ttgcctgcttttgt---tttagtggcgtctattttttatagtggtaggttgtcttattgaacaattttggaggaatagatagttttgttaaaaagtaatatgatatcaccaaataactttctgaaaaatgatttcattatgataacttgctgtacatgtacatgactatactcaataccatgggttctgttactaacaagattaacgtaaatcactgactactttaacataactagttatatactctgttaattaaaactttaaggtaatcctcagcattttgtagtcttttttttgcgtccacacccatatttatatgttaagttgtggcatttaagattggttgtaaacttggcagttttgtggagaggtactgaacttctacctggtacttggctgaggcattttattttcttcgtaataacattttctattagctctatggcaggggcttctttaaaagaagtgactagtgaaaaaatcagcaattcaatgtgcctgtatctggactggaacccttcagctaccttaatcacagtggggctttctgatggctctgtatctattgtttccctcttggagtctggacttgaaatacaagaaaactggaaggctcatgattttgaattatggactacgtcattcgacattcaccaagcaaatctggtatatactggttccgatgactgtaagttcagtggttgggatttgcgtgacagcccttccagaatggtgtttcagaactccaaagtccataagatgggggtctgctgcattgcaaagagtccccatgacccacatagcttattaaccggcagctatgatgaatacttgagggtatgggatctaagatcgatttcaaagccaattaatgaaacttcagtttgtttaggtggaggagtttggagggtgaagcatcaccccttcatccctgacctggttttggctgcttgtatgcacaatgggttcgcaattacttccatcaagggaggagaagctcaagttttggaaacatacaagaggcatgattcacttgcttatggagcagactggcagagaggagaagcaagccacagtggtgggaagaagaaacctctactggctacctgctcattctatgacagactcatccgggtatggatgcccaaaaatgatatggtattgtaagcttgtgcttaaggataaacttagtttttcattaatggaatactttcatctatattgatagtaattgtgccaactacctttttttcttcaggttgatcaatagtgtaggacctttaataatcttttgtctaggtcaatgatgaggctgatttttcggccttcaatcacgtgactaacttacatgaatgccccgactccattgcttgcttgttttaagtttgttattgttcttatgacttgaccattgtctaattgcttcattgttccaacttcccatggataggccttagcaggttgttgccctaataatgaaataagtcccttttatatctgcagagactccatgtatctggttctatttga---------------------------------------------------------------------------------------------------------------------------------------------------------
>_R_Balizia_elegans_Iganci_870@NODE_1_length_1678_cov_165.246721
--------------------------------------------------attttattgaacaattttggaggaatagatagttttgttaaaaagtaatatgatatcaccaaataactttctgaaaaatgatttcattatgataacttgctgtacatgtatatgactacactcaataccatgggttctgttactaacaagattaacgtaaatcactgactactttaacataactagttgtatactctgttagttcaaactttaaggtaatcctcagca-tttgtaatctctta-ttgcgtgcgcacccatatttatatgttaagttgtggcatttaagactggttgtaaacttggcagctttgtggagaggtactgaacttctacctggtacttggctgaggcgttttattttctttgtaataacattttctattagctctatggcaggggcttctttaaaagaagtgactagtgaaaaaatcagtaattcaatgtgcctgtatctggactggaacccttcagctaccttaatcacagtggggctttctgatggctctgtatctattgtttccctcttggagtctgggcttgaaatacaagaaaactggaaggctcatgattttgaattatggactacctcattcgacactcaccaaccaaatctggtatatactggctccgatgactgtaagttcagtggttgggatttgcgtgacagcccttccagaatggtgtttcagaactccaaagtccataagatgggtgtctgttgcattgcaaagagtccccatgacccacatagcttattaaccggcagctatgatgaatacttgagggtatgggatctaagatcgatttcaaagccaattaatgagacttcagtttgtttaggtggaggagtttggagggtgaagcatcaccccttcatccctgacctggttttggctgcttgtatgcacaatgggtttgcaattacttccattaagggaggagaagctcaagttttggaaacatacaagaagcatgattcacttgcatatggagcagattggcagagaggagaagcaagccacagtggtgggaagaagaaacctctagtggctacctgctcattctatgacagacttgtccgggtctggatgcccaaaaatgatattgtattgtaagttagtgcttaaggataaacttagttttttattaatggaatactttcgtctatattgatagtcattgtgccaactatctttttttcatcaggttgatcaatagtgtaggacctttaataatcttttgtctaggtcaatgatgaagctgattttttcgccttcaatcacatgactaaattacatgaatgccccgtctccattgtttgcttgttttaagtttgttattgtttttatgacttgaccattgtctaattgcttcattgttccaacttcccatggatacgccttagcaggttgttgtcctaataatgaaatgagtcccttttatacctgcagagactccatatatctggttctatttgacagcgtcttgtaagcaattgaacccgccatgttaaggggatctcgtttaaaaactatagttggaaaaaatgatatcgtttggctggttaaaaaaaaaaaaaggaaaatgatctcctttaataaacagaattgtagatccttcaaacctatttg
>_R_Balizia_leucocalyx_Aguilar_1939@NODE_1_length_1799_cov_210.034262
ttgcctgcttttgtttctttggtggcatctattttttatggtggcaggttattttattgaacaattttggaggaattgatagttttgttaaaaag-aatatgatatcaccaaataactttctgaaaagtgatttcattatgataacttgctgtacatgtctacgactatactcaataccatgggttctgttactaacaagattaacgtaaatcactgactactttaacataactagttgtatactctgttagttcaaactttaaggtaatcctcagca-tttgtaatctctta-ttgtgtgcgcacccatatttatatgttaagttgtggcatttaagactggttgtaaacttggcagctttgtggagaggtactgaacttctacctggtacttggctgaggcatttttatttctttgtaataacattttctattagctctatggcaggtgcttctttaaaagaagtgactagtgaaaaaatcagtaattcaatgtgcctgtatctggactggaacccttcagctaccttaatcacagtggggctttctgatggctctgtatctattgtttccctcttggagtctgggcttgaaatacaagaaaactggaaggctcatgattttgaattatggactacctcattcgacactcaccaaccaaatctggtatatactggatccgatgactgtaagttcagtggttgggatttgcgtgacagccctttcagaatggtgtttcagaactccaaagtccataagatgggtgtctgttgcattgcaaagagtccccatgacccacatagcttattaaccagcagctatgatgaatacttgagggtatgggatctaagatcgatttcaaagccaattaatgagacttcagtttgtttaggtggaggagtttggagggtgaagcatcaccccttcatccctgacctggttttggctgcttgtatgcacaatgggtttgcaattacttccattaagggaggagaagctcaagttttggaaacatacaagaagcatgattcacttgcatatggagcagactggcagagaggaggagcaagccacagtggtgggaagaagaaacctctagtggctacctgctcattctatgacagacttgtccgggtatggatgcccaaaaatgatattgtattgtaagttagtgcttaaggataaacttagtttttcattaatggaatactttcttctatattgatagtcattgtgccaactatgtttttttcatcaggttgatcactagtgtaggacctttaataatcttttgtctaggtcaatgatgaagctgattttttcgccttcaatcacatgactaaattacatgaatgccccgtctccattgtttgcttgttttaagtttgttattgtttttatgacttgaccattgtctaattgcttcattgttccaacttcccatggatacgccttagcaggttgttgtcctaataatgaaatgagtcccttttatacctgcagagactccatatatctggttctatttgacagcgtcttgtaagcaattgaacccgccatgttaaggggatctcgtttaaaaactatggttggaaaaaatgatatcgtttggctggttaaaataagaaaggagaaaatgatctcctttaataaacagaattgtagatccttcaaacctatttg
>_R_Balizia_pedicellaris_Queiroz_15529@NODE_1_length_1810_cov_425.998860
--------------------------------------------------------------aattttggaggaatagatagttttgttaaaaagtaatatgatatcaccaaataactgtctgaaaaatgatttcattatgataacttgctgtacatgtatacgactacactcaataccatgggttctgttactaacaagattaacgtaaatcactgactactttaacataactagttgtatactctgttagttcaaactttaaggtaatcctcagca-tttgtaatctcttg-ttgcgtgctcacccttatttatatgttaagttgtggtatttaagactggttgtaaacttggcagctttgtggagaggtactgaacttctacctggtacttggctgaggcattttattttctttgtaataacattttctattagctctatggcaggggcttctttaaaagaagtgactagtgaaaaaatcagtaattcaatgtgcctgtatctggactggaacccttcagctaccttaatcacagtggggctttctgatggctctgtatctattgtttccctcttggagtctgggcttgaaatacaagaaaactggaaggctcatgattttgaattatggactacctcattcgacactcaccaaccaaatctggtatatactggctccgatgactgtaagttcagtggttgggatttgcgtgacagcccttccagaatggtgtttcagaactccaaagtccataagatgggtgtttgttgcattgcaaagagtccccatgacccacatagcttattaaccggcagctatgatgaatacttgagggtatgggatctaagatcgatttcaaagccaattaatgagacttcagtttgtttaggtggaggagtttggagggtgaagcatcaccccttcatccctgacctggttttggctgcttgtatgcacaatgggtttgcaattacttccattaagggaggagaagctcaagttttggaaacatacaaggagcatgattcacttgcatatggagcagactggcagagaggagaagcaagccacagtggtgggaagaagaaacctctagtggctacctgctcattctatgacagacttgtccgggtatggatgcccaaaaatgatattgtattgtaagttagtgcttaaggataaacttagtttttcattaatggaatactttcatctatattgatagtcattgtgccaactatctttttttcatcaggttgatcaatagtgtaggacctttaataatcttttgtctaggtcaatgatgaagctgattttttcgccttcaatcacatgactaaattacatgaatgccccgtcttcattgtttgcttgttttaagtttgttattgtttttatgacttgaccattgtctaattgcttcattgttccaacttcccatggatacgccttagcaggttgttgttctaataatgaaatgagtcccttttatacctgcagagactccatatatctggttctatttgacagcgtcttgtaagcaattgaacccgccatgttaaggggatctcgtttaaaaactatagttggaaaaaatgatatcgtttggctggttaaaaaaaaaaagaagaaaatgatctcctttaataaacagaattgtagatccttcaaacctatttg
>_R_Balizia_spnov_Morim_577@NODE_1_length_1807_cov_321.248858
ttgcctgcttttgtttctttggtggcatctattttttatggtggcaggtttttttattgaacaattttggaggaatagatagttttgttaaaaagtaatatgatatcaccaaataactttctgaaaaatgatttcattatgataacttgctgtacatgtatacgactatactcaataccatgggttctgttactaacaagattgacgtaaatcactgactactttaacataactagttgtatactc--ttagttcaaactttaaggtaatcctcagca-tttgtaatctctta-ttgtgtgcgcacccatatttatatgttaagttgtggcatttaagactggttgtaaacttggcagctttgtggagaggtactgaacttctacctggtacttggctgaggcatttttatttctttgtaataacattttctattagctctatggcaggggcttctttaaaagaagtgactagtgaaaaaatcagtaattcaatgtgcctgtatctggactggaacccttcagctaccttaatcacagtggggctttctgatggctctgtatctattgtttccctcttggagtctggacttgaaatacaagaaaactggaaggctcatgattttgaattatggactacctcattcgacactcaccaaccaaatctggtatatactggctccgatgactgtaagttcagtggttgggatttgcgtgacagcccttccagaatggtgtttcagaactccgaagtccataagatgggtgtctgttgcattgcaaagagtccccatgacccacatagcttattaactggcagctatgatgaatacttgagggtatgggatctaagatcgatttcaaagccaattaatgagacttcagtttgtttaggtggaggagtttggagggtgaagcatcaccccttcatccctgacctggttttggctgcttgtatgcacaatgggtttgcaattacttccattaagggaggagaagctcaagttttggaaacatacaagaagcatgattcacttgcatatggagcagactggcagagaggagaagcaagccacagtggtgggaagaagaaacctctagtggctacctgctcattctatgacagacttgtccgggtatggatgcccaaaaatgatattgtattgtaagttagtgcttaaggataaacttagtttttcattaattgaatattttcatctatattgatagtcattgtgccaactatgattttttcatcaggttgatcactagtgtaggacctttaataatcttttgtctaggtcaatgatgaagctgattttttcgccttcaatcacatgactaaattacatgaatgccccatctccattgtttgcttgttttaagtttgttattgtttttatgacttgaccattgtctaattgcttcattgttccaacttcccatggatacgccttagcaggttgttgtcctaataatgaaatgagtaccttttatacctgcagagactccatatatctggttctatttgacagcgtcttgtaagcaattgaacccgccatgttaaggggatctcgtttaaaaactatagttggaaaaaatgatatcgtttggctggttaaaaaaaaaaagaagaaaatgatctcctttaataaacaaaattgtagatccttcaaacctatttg
>_R_Cathormion_rhombifolium_Deighton_3618@NODE_1_length_1487_cov_131.241844
---------------------------------------------------------------------------------------------------------------------------------------------------------------atacgactacactcaataccatgggttctgttactaacaagattaacgtaaatcactgactactttaacataactagttgcatactctgttagttcaaactttaaggtaatcctcagca-tttgtaatctctta-ttgcgtgcgcacccatatttatgtgttaagttgtggcatttaagactggttgtaaacttggcagctttgtggagaggtactgaacttctacctggtacttggctgaggcattttattttctttgtaataacattttctattagctctatggcaggggcttctttaaaagaagtgactagtgaaaaaatcagtaattcaatgtgcctgtatctggactggaacccttcagctaccttaatcacagtggggctttctgatggctctgtatctattgtttccctcttggagtctgggcttgaaatacaagaaaactggaaggctcatgattttgaattatggactacctcattcgacactcaccaaccagatctggtatatactggctccgatgactgtaagttcagtggttgggatttgcgtgacagcccttccagaatggtgtttcagaactcaaaagtccataagatgggtgtttgttgcattgcaaagagtccccatgacccacatagcttattaactggcagctatgatgaatacttgagggtatgggatctaagatcgatttcaaagccaattaatgagacttcagtttgtttaggtggaggagtttggagggtgaagcatcaccccttcatccctgacctggttttggctgcttgtatgcacaatgggtttgcaattacttccattaagggaggagaagctcaagttttggaaacatacaagaagcatgattcacttgcatatggagcagactggcagagaggagaagcaagccacagtggtgggaagaagaaacctctagtggctacctgctcattctatgacagacttgtccgggtatggatgcccaaaaatgatattgtattgtaagttagtgcttaaggataaacgtagtttttcattaatggaatactttcatctatattgatagccattgtgccaactatctttttttcatcaggttgatcaatagtgtaggacctttaataatcttttgtctaggtcaatgatgaagctgattttttcgccttcaatcacatgactaaattacatgaatgccccgtctccattgtttgcttgttttaagtttgttattgtttttatgacttgaccattgtctaattgcttcattgttccaacttcccaaggatacgccttagcaggctgttgtcctaataatgaaatgagtcccttttatacctgcagagactccatatatctggttctatttgacagcgtcttgtaagcaattgaacccgccatgttaaggggttctcgtttaaaaactatagttggaaaaaatgatttcgtttggctggttaaaaaaaaaaagaagaaaatgatct----------------------------------------
>_R_Enterolobium_cyclocarpum_MWC9020@NODE_1_length_1580_cov_329.320027
tttcctgcttttgtttctttggtgacatctattttttatggtgacaggttgttttattgaacaatttttgaggaatagatagttttgttaaaatgtaatatgatatcaccgaaaaaatttctgaaaaatgatttcattatgataacttgctgtacatgtacacgactatactcaataccatgggttctgttactaacaagattaacgtaaatcattgactactttaacataactagttatatactctgttagttaaaactttaaggtaatcctcagcatttggcagtctcttacttgcgtgtgcacccatatttatatattaagttgtggcatttaagattggttgttaacttggcaattttgtggagaggtactgaacttctacctggtacttggctgaggcattttattttctttgtaataacattttctattagctctatggcaggggcttctttaaaagaagtgactagtgaaaaaatcagcaattcaatgtgcctgtatctggactggaacccttcagctaccttaatcacagtggggcattctgatggctctgtatctattgtttccctcttggagtctgggcttgaaatacaggaaaactggaaggctcatgattttgaattatggactacctcatttgacgcacaccaaccagatctggtatatactggctccgacgactgtaagttcagtggctgggatatgcgtgacagcccttccagaatggtgtttcagaactccaaagtccataagatgggtgtctgttgcattgcaaagagtccccatgacccacatagtttattaactggcagctatgatgaatacttgagggtatgggatctaagatcaatttcaaagccaattaatgagacttcagtttgtttaggtggaggtgtttggagggtgaagcatcaccccttcatccctgacctggttttgtctgcttctatgcacaatgggtttgcaattacgtccattaagggaggagaagctcaagttttagaaacatacaagaagcatgattcacttgcatatggagcagactggcagagaggagaagcaagccacagtggtgggaagaagaaacctctagtggctacctgctcattctatgacagactcgtccgggtatggatgcccaaaaatgacattgtattgtaagttagtgcttaaggataaacttagcttttcattaatggaatactttcatctattttgatagtaattgtgccaactatctttttttcatcaggttgatcaatcgtgtaggaccattaataatcttttgtctaggtcaatgatgaagctgattgttctgccttcaatcacatgactacattacatgaatgctccgtctccattgtttgcttgttttaagtttgttattgtttttatgacttgaccattgtctaattgcttcattgttccaacttcccatggctaggccttagcaggttgttgtcctaataatgaaatgagttccttttatacctgcagagactctatatatctggttctatttatcaatgctaaactag--------------------------------gtaaatgctgaacttgt------------------------------------------------------------------------------------------
>_R_Hydrochorea_corymbosa1_Bonadeu_655@NODE_1_length_686_cov_200.389857
------------------------------------------------------------------------------------------------------------------------------------------------------------------------------------------------------------acgtaaatcactgactactttaacataactagttgtatactctgttagttcaaactttaaggtaatcctcagca-tttgtaatctctta-ttgcgtgcgcacccatatttatatgttaagttgtggcatttaagactggttgtaaacttggcagctttgtggagaggtactgaacttctacctggtacttggctgaggcattttattttctttgtaataacattttctattagctctatggcaggggcttctttaaaagaagtgactagtgaaaaaatcagtaattcaatgtgcctgtatctggactggaacccttcagctaccttaatcacagtggggctttctgatggctctgtatctattgtttccctcttggagtctgggcttgaaatacaagaaaactggaaggctcatgattttgaattatggactacctcattcgacactcaccaaccagatctggtatatactggctccgatgactgtaagttcagtggttgggatttgcgtgacagcccttccagaatggtgtttcagaactccaaagtccataagatgggtgtttgttgcattgcaaagagtccccatgacccacatagcttattaactggcagctatgatgaatacttgagggtatgggatctaagatcgatttcaaagccaattaatgagacttcagtttgtttag-----------------------------------------------------------------------------------------------------------------------------------------------------------------------------------------------------------------------------------------------------------------------------------------------------------------------------------------------------------------------------------------------------------------------------------------------------------------------------------------------------------------------------------------------------------------------------------------------------------------------------------------------------------------------------------------------------------------------------------------------------------------------------------------------------------------------
>_R_Hydrochorea_corymbosa2_Iganci_862@NODE_1_length_1581_cov_462.351245
---------------------------------------------------------------------------------------------------atgatatcaccaaataactttctgaaaaatgatttcattatgataacttgctgtacatgtatacgactacactcaataccatgggttctgttactaacaagattaacgtaaatcactgactactttaacataactagttgtatactctgttagttcaaactttaaggtaatcctcagca-tttgtaatctctta-ttgtgtgcgcacccatatttatatgttaagttgtggcatttaagactggttgtaaacttggcagctttgtggagaggtactgaacttctacctggtacttggctgaggcattttattttctttgtaataacattttctattagctctatggcaggggcttctttaaaagaagtgactagtgaaaaaatcagtaattcaatgtgcctgtatctggactggaacccttcagctaccttaatcacagtggggctttctgatggctctgtatctattgtttccctcttggagtctgggcttgaaatacaagaaaactggaaggctcatgattttgaattatggactacctcattcgacactcaccaaccagatctggtatatactggctccgatgactgtaagttcagtggttgggatttgcgtgacagcccttccagaatggtgtttcagaactccaaagtccataagatgggtgtttgttgcattgcaaagagtccccatgacccacatagcttattaactggcagctatgatgaatacttgagggtatgggatctaagatcgatttcaaagccaattaatgagacttcagtttgtttaggtggaggagtttggagggtgaagcatcaccccttcatccctgacctggttttggctgcttgtatgcacaatgggtttgcaattacttccattaagggaggagaagctcaagttttggaaacatacaagaagcatgattcacttgcatatggagcagactggcagagaggagaagcaagccacagtggtgggaagaagaaacctctagtggctacctgctcattctatgacagacttgtccgggtatggatgcccaaaaatgatattgtattgtaagttagtgcttaaggataaacttagtttttcattaatggaatactttcatctatattgatagtcattgtgccaactatctttttttcatcaggttgatcaatagtgtaggacctttaataatcttttgtctaggtcaatgatgaagctgattttttcgccttcaatcacatgactaaattacatgaatgccccgtctccattgtttgcttgttttaagtttgttattgtttttatgacttgaccattgtctaattgcttcattgttccaacttcccatggatacgccttagcaggttgttgtcctaataatgaaatgagtcccttttatacctgcagagactccatatatctggttctatttgacagcgttttgtaagcaattgaacccgccatgttaaggggatctcgtttaaaaactatagttggaaaaaatgatttcgtttgactggttaaaaaaaaacaaaagaaaatgatctcctttaataaacagaattgtagatccttcaaacctatt--
>_R_Jupunba_asplenifolia_Ekman_6383@NODE_1_length_1110_cov_67.861568
------------------------------------------------------------------------------------------------------------------------------------------------------------------------------------------------------------------------------------------------------------------------------cctcagcattttgtagtctctta-ttgcgtgcgcacccatatttatatgttaagttgtggcatttaaggttggttgtaaacttggcagttctgtggagagttactgaacttctacctggtacttggctgaggcattttattttctttgtaataacactttcaattagctctatggcaggggcttctttcaaagaagtgactagtgaaaaaatcagtaattcaatgtgcctgtatctggactggaacccttcagctaccttaatcacagtggggctttctgatggctctgtatctattgtttccctcttggagtctgggcttgaaatacaagaaaactggaaggctcatgattttgaattatggaccacctcattcgacactcaccaaccaaatatggtatatactggatccgatgactgtaagttcagtggttgggatttgcgtgacagcccttccagaatggtgtttcagaactccaaagtccataagatgggtatctgttgcattgcaaagagtacccatgacccacatagcttattaaccggcagctatgatgaatacttgagagtatgggatctaagattgatttcaaagccaattaatgagacttcagtttgtttaggtggaggagtttggagggtgaagcatcaccccttcatccctgacctggttttggctgcttgtatgcacaatgggtttgcaattacttccactaagggaggagaagctcaagttttggaaacatacaagaagcatgattcacttgcatatggagcagactggcagagaggagaagcaagccacagtggtgggaagaagaaacctctagtggctacctgctcattctatgatagactcgtccgggtatggatgcccaaaaatgatattgtattgtaagttagtgcttaaggataaacttagtttttcattaatggaatactttcatctatattgatagtaattgtgccaactatctttttttcatcaggttgatcaatagtgtacgacctttaataatcttttgtcgaggtcaatgatgaagctgattttcccgccttcaatcatatgactag----------------------------------------------------------------------------------------------------------------------------------------------------------------------tgcatgtttggcatcacttataaaagacttataagtac----------------------------------------------------------------------------------------------------------------------------------------
>_R_Jupunba_barbouriana_Iganci_847@NODE_1_length_1668_cov_254.507857
ttgcctgcttttatttctttggtggcatccattttttatggtggcaggttattttattgaacaattttggaggaatggatagttttgttaaaaactaatatgatatcaccaaataactttctgaaaaatgatttcattatgataacttgctgtacatgtatacgactatactcaataccatgggttctgttactaacaagattaacgtaaatcactgactactttaacataactagttgtatactctgttagttcaaactttaacgtaaccctcagca-tttgtaatctctta-ttgcgtgcgcacccatatttatatgttaagttgtggcatttaagactggttgtaaacttggcagctttgtggagaggtactgaacttctacctggtacttggctgaggcattttattttctttgtaataacattttctattagctctatggcaggggcttctttaaaagaagtgactagtgaaaaaatcagtaattcaatgtgcctgtatctggactggaacccttcagctaccttaatcacagtggggctttctgatggctctgtatctattgtttccctcttggagtctgggcttgaaatacaagaaaactggaaggctcatgattttgaattatggactacctcattcgacactcaccaaccaaatctggtatatactggctctgatgactgtaagttcagtggttgggatttgcgtgacagcccttccagaatggtgtttcagaactccaaagtccataagatgggtgtctgttgcattgcaaagagtccccatgacccacatagcttattaaccggcagctatgatgaatacttgagggtatgggatctaagatcgatttcaaagccaattaatgagacttcagtttgtttaggtggaggagtttggagggtgaagcatcaccccttcatccctgacctggttttggctgcttgtatgcacaatgggtttgcaattacttccattaagggaggagaagctcaagttttggaaacatacaagaagcatgattcacttgcatatggagcagactggcagagaggagaagcaagccacagtggtgggaagaagaaacctctagtggctacctgctcattctatgacagacttgtccgggtatggatgcccaaaaatgatattgtattgtaagttagtgcttaaggataaacttagtttttcattaatggaatactttcatctatattgatagtcattgtgccgactatctttttttcatcaggttgatcaatagtgtaggacctttaataatcttttgtctaggtcaatgatgaagctgattttttcgccttcaatcatatgactaaattacatgaatgccccgtctccattgtttgcttgttttaagtttgttattgtttttatgacttgaccattgtctaattgcttcattgttccaacttcccatggatacgccttagcaggttgttgtcctaataatgaaatgagtcccttttatacctgcagagactccatatatctggttctatttgacagcgtcttgtaagcaattgaacccgccatgttacggggatctcgtttaaaatctatagttggaaaaaatgatatcgtttggctggttaaaaaaaaaaagaaga-------------------------------------------------
>_R_Jupunba_cochleata_Bonadeu_673@NODE_1_length_1936_cov_168.200646
ttgcctgcttttgtttctttggtggcatctattttttatggtggcaggttattttattgaacaattttggaggaatagatagttttgttaaaaagtaatatgatatctccaaataactttctgaagaatgatttcattatgataacttgctgtacatgtatacgactatactcaataccatgggttctgttactaacaagattaacgtaaatcactgactactttaacataactagttatatactctgttagttcaaactttaaggtaatcctcagca-tttgtaatctctta-ttgcgtgcgcacccatatttatatgttaagttgtggcatttaagactggttgtaaacttggcagctttgtggagaggtactgaacttctacctggtacttggctgaggtattttattttctttgtaataacattttccattagctctatggcaggggcttctttaaaagaagtgactagtgaaaaaatcagtaattcaatgtgcctgtatctggactggaacccttcagctaccttaatcacagtggggctttctgatggctctgtatctattgtttccctcttggagtctgggcttgaaatacaagaaaactggaaggctcatgattttgaattatggactacctcattcgacactcaccaaccaaatctggtatatactggctccgatgactgtaagttcagtggttgggatttgcgtgacagcccttccagaatggtgtttcagaactccaaagtccataagatgggtgtctgttgcattgcaaagagtccccatgactcacatagcttattaaccggcagctatgatgaatacttgagggtatgggatctaagatcgatttcaaagccaattaatgagacttcagtttgtttaggtggaggagtttggagggtgaagcatcaccccttcatccctgacctggttttggctgcttgtatgcacaatgggtttgcaattacttccattaagggaggagaagctcaagttttggaaacatacaagaagcatgattcacttgcatatggagcagactggcagagaggagaagcaagccacagtggtgggaagaagaaacctctagtggctacctgctcattctatgacagacttgtccgggtatggatgcccaaaaatgatattgtattgtaagttagtgcttaaggataaacttagtttttcattaatggaatactttcatctatattgatagtcattgtgccgactatcttttcttcatcaggttgatcaatagtgtaggacctttaatagtcttttgtctaggtcaatgatgaagctta-tttttcgccttcaatcacatgactaaattacatgaatgccccgtctccattgtttgcttgttttatgtttgttattgtttttatgacttgaccattgtctaattgcttcattgttccaacttcccatggatacgccttagcaggttgttgtcctaataatgaaatgagtctcttttatacctgcagagactccatatatctggttctatttgacagcgtcttgtaagcaattgaacccgccatgttaaggggatctcgtttaaaaactatagttggaaaaaatgatatcgtttgtctggttaaaaaaaaaaagaagaaaatgatctcttttaataagcagaattgtagatccttcaaacctatttg
>_R_Jupunba_filamentosa_Lima_7487@NODE_1_length_1877_cov_143.857778
ttgcctgcttttgtttctttggtggcatctattttttatggtggcaggttgttttattgaacacttttggaggaatagatagttttgttaaaaagtaatatgatatcaccaaataactttctgaaaaatgatttcattatgataacttgctgtacatgtatacgactatactcaataccatgggttctgttactaacaagattaacgtaaatcactgactactttaacataactagttatatactccgttagttaaaactttaaggtaatcctcagcattttgtagtctcttatttgcgtgcgcacccatatttatatgttaagttgtggcatttaagattggttgtaaacttggcagttttgtggagaggtactgaacttctacctggtacttggctgaggcattttattttctttgtaataacattttctattagctctatggcaggggcttctttaaaagaagtgactagtgttaaaatcagtaattcaatgtgcctgtatctggactggaacccttcagctaccttaatcacagtggggctttctgatggctctgtatctattgtttccctcttggagtctgggcttgaaatacaagaaaactggaaggctcatgattttgaattatggactacctcattcgacactcaccaaccaaatctggtatatactggatctgatgactgtaagttcagtggttgggatttgcgtgacagcccttccagaatggtgtttcagaactccaaagtccataagatgggtgtctgttgcattgcaaagagtccccatgacccacatagcttattaaccggcagctatgacgaatacttgagggtatgggatctaaggtcgatttcaaagccaattaatgagacttcagtttgtttaggtggaggagtttggagggtgaagcatcacccgttcatccctgacctggttttggctgcttgtatgcacaatgggtttgcaattacttccattaagggaggagaagctcaagttttggaaacatacaagaagcatgattcacttgcatatggagcagactggcagagaggagaagcaagccacagtggtgggaagaagaaacctctagtggctacctgctcattctatgacagacttgtccgggtatggatgcccaaaaatgatattgtattgtcagttagtgcttaaggataaacttagtttttcattaatggaatactttcatctatattgatagtaattgtgccaactatctttttttcatcaggttgatcgatagtgtaggacctttaataatcttttgtctaggtcaatgatgaagctgatttttccgccttgaatcacatgactaaattacatgaatgccccgtctacattttttgcttgtcttaagtttgttattgtttttatgacttgatcattgtctaattgcttcattgttccaacttcccatggataggccttagcaggttgttgtcctcataatgaaatgagtcccttttatacctgcagagactccatatatctggttctatttgacagggtcttgtaagcaaatgaacccgccaagttaacgggatctcgtttaaaaactatagttggaaaaaatgatatcgtttggctggtaaaaaaaaaaaagaagaaaatgatctcctttaataaacagaattttagacccttcaaacctatttg
>_R_Jupunba_floribunda_Iganci_883@NODE_1_length_1925_cov_170.922078
ttgcctgcttttgtttctttggtggcatctattttttatggtggcaggttgttttattgaacaattttggaggaatagatagttttgttaaaacgtaatatgatatcaccaaataactttctgaaaaatgatttcactatgataacttgctgtacatgtatatgactatactcaatcccatgggttctgttactaacaagattaacataaatcactgactactttaacataactagttatatactctgttagttaaaactttaaggtaatcctcagcattttgtagtctcttatttgcgtgcgcacccgtatttatatgtttagttgtggcatttaagattggttgtaaacttggcagttttgtggagaggtactgaacttctacctgatacttggctgaggcattttattttctttgtaataacattttctattagctctatggcaggggcttctttaaaagaagtgactagtgaaaaaatcagcaattcaatgtgcctgtatctggactggaacccttcagctaccttaatcacagtggggctttctgatggctctgtatctattgtttccctcttggagtctgggcttgaaatacaagaaaactggaaggctcatgattttgaattatggactacctcattcgacactcaccaaccaaatctggtatatactggctctgatgactgtaagttcagtggttgggatttgcgtgacagcccttccagcatggtgtttcagaactccaaagtccataagatgggtgtctgttgcattgcaaagagtccccatgacccacatagcttattaaccggcagctatgacgaatacttgagggtatgggatctaagatcgatttcaaagccaattaatgagacttcagtttgtttaggtggaggagtttggagggtgaagcatcaccccttcatccctgacctggttttggctgcttgtatgcaccatgggtttgcaattacttccatgaagggaggagaagctcaagttttggaaacattcaagaagcatgattcacttgcatatggagcagactggcagagaggagaagcaagccacagtggtgggaagaagaaacctctagtggctacctgctcattctatgacagacttgtccgggtatggatgcccaaaaatgatattgtattgtaagtttgtgcttaaggataaacttagtttttcattaatggaatactttcatctatattgatagtaattgtgccaactatctttttttcatcaggttgatcaatagtgtaggacctttaataatcttttgtctaggtcaatgatgaagctgatttttccgccttcaatcacatgactaaattacatgaatgccccgtctccattgtttgcttgttttaagtttgttattgtttttatgacttgaccattgtctaattgcttcattgttccaacttcccatggataggccttagcaggttgttgtcctaataatgaaatgactcccttttatacctgcagagactgcatatatctggttctatttgacagggtcttgtaagaaattgaacccgccatgttaaggggatctcgtttaaaaactatagttggaaaaaatgatatcgtttggctggtgttaaaaaaaaagaagaaaatgatctcctttaataaacaaaattttagacccttcaagcctatttg
>_R_Jupunba_laeta_Mori_25147@NODE_1_length_1288_cov_67.677952
------------------------------------------------------------------------------------------------------------------------------------------------------------------------------------------------ctaacaagattaacataaatcactgactactttaacataactagttatatactctgttagttaaaactttaaggtaatcctcatcattttgtagtctcttatttgcgtgcgcacccatatttatatgttaagttgtggcatttaagattggttgtaaacttagcagttttgtggagaggtactgaacttctccctggtacttggctgaggcattttattttctttgtaataacattttctattagctgtatggcagggacttctttaaaagaagtgactagtgaaaaaatcagaaattcaatgtgcctgtatctggactggaacccttcatctaccttaatcacagtggggctttctgatggctctgtatctattgtttccctcttggagtctgggcttgaaatacaagaaaactggaaggctcatgattttgaattatggaccacctcattcgacactcaccaaccaaatctggtatatactggctctgatgactgtaagttcagtggttgggatttgcgtgacagcccttccagcatgatgtttcagaactccaaagtccataagatgggtgtctgttgcattgcaaagagtccccatgacccacatagcttattaaccggcagctatgacgaatacttgagggtatgggatctaagatcgatttcaaagccaattaatgagacttcagtttgtttaggtggaggagtttggagggtgaagcatcaccccttcatccctgacctggttttggctgcttgtatgcaccatgggtttgcaattgcttccattaagggaggagaagctcaagttttggaaacatacaagaagcatgattcacttgcatatggagcagactggcagagaggagaagcaagccacagtggtgggaagaagaaacctctagtggctacctgctcattctatgacagacttgtccgggtatggatgcccaaaaatgatattgtattgtaagtttgtgcttaaggataaacttagtttttcgttaatggaatactttcatctatattgatagtaattgtgccaactatctttttttcatcaggttgatcaatagtgtaggacct------------------------------------------------------gatatgtaaaatatttgtatatttattttcccttatataataattttgtggatgatatt------------tgagcttaatttaatgaatt--------------------------------------------------------tgggtgtaatttacataaataatgatttggcata---------------------------------------------------------------aaatataattaattgaaaaaacactaaattttaccatgtt------------------------tcggtgtttaggcaatatccggagctctagaaatcggattg
>_R_Jupunba_macradenia_Lourteig_3021@NODE_1_length_1385_cov_168.155963
-----------------------------------------------------------------------------------------------------------------------------aaatgatttcattatgataacttcctgtacatttatacgactatactcaataccatgggttctgttactaacaagattaacgtaaatcactgactactttaacataactagttgtatactctgttagttcaaactttaaggtaatcctcagca-tttgtaatctctta-ttgtgtgcgcacccatatttatatgttaagttgtggcatttaagactggttgtaaacttggcagctttgtggagaggtactgaacttctacctggcacttggctgaggcattttattttctttgtaataacattttctattagctctatggcaggggcttctttaaaagaagtgactagtgaaaaaatcagtaattcaatgtgcctgtatctggactggaacccttcagctaccttaatcacagtggggctttctgatggctctgtatctattgtttccctcttggagtctgggcttgaaatacaagaaaactggaaggctcatgattttgaattatggactacctcattcgacactcaccaaccaaatctggtatatactggctccgatgactgtaagttcagtggttgggatttgcgtgacagcccttccagaatggtgtttcagaactccaaagtccataagatgggtgtctgttgcattgcaaagagtccccatgacccacatagcttattaaccggcagctatgatgaatacttgagggtatgggatctaagatcgatttcaaagccaattaatgagacttcagtttgtttaggtggaggagtttggagggtgaagcatcaccccttcatccctgacctggttttggctgcttgtatgcacaatgggtttgcaattacttccattaagggaggagaagctcaagttttggaaacatacaagaagcatgattcacttgcatatggagcagactggcagagaggagaagcaagccacagtggtgggaagaagaaacctctagtggctacctgctcattctatgacagacttgtccgggtatggatgcccaaaaatgatattgtattgtaagttagtgcttaaggataaacttagtttttcattaatggaatactttcatctatattgatagtcattgtgccaactatctttttttcatcaggttgatcaatagtgtaggacctttaataatcttttgtctaggtcaatgatgaagctgattttttcgccttcaatcacatgactaaattacatgaatgccccgtctccattgtttgcttgttttaagtttgttattgtttttatgacttgaccattgtctaattgcttcattgttccaacttcccatggatacgccttagcaggttgttgtcctaataatgaaatgagtcccttttatacctgcagagactccat---------------------------------------------------------------------------------------------------------------------------------------------------------------------------
>_R_Jupunba_microcalyx_Iganci_855@NODE_2_length_831_cov_34.867374
---------------------------------------------------------------------------------------------------------------------------------------------------------------------------------------------------------------------------------------------------------------------------------------------------------------------------------------------------------------------------------------------------------------------------------------------------------------------------------------------------------------------------------------------------------------------------------------------------------------------------------------------------------------------------------------------------------------------------------------------------------------------------------------------------------------------------------------------------------------------------------------------------------------------------------------------------------------------------------------------------------------------------------------------------------------------tcacttgcatatggagcagactggcagagaggagaagcaagccacagtggtgggaagaagaaacctctagtggctacctgctcattctatgacagacttgtccgggtatggatgcccaaaaatgatattgtattgtaagttagtgcttaaggataaacttagtttttcattaatggaatactttcatctatattgatagtaattgtgccaactatc-ttttttcatcaggttgatcgatagtgtaggacctttaataatcttttgtctaggtcaatgatgaagctgacttttccgccttcaatcacatgactaaattacatgaatgccccgtctacattgtttgcttgttttaagtttgttattgtttttatgacttgaccattgtctcattgcttcattgttccaacttcccatggataggccttagcaggttgttgtcctaataatgaaatgagtcccttttatacctgcagagactccatatatctggttctatttgacagggtcttgtaagcaattgaacccgccatgttaacgggatctcgtttaaaaactgtagttggaaaaaatgatatcgtttggctggttaaaaaaaaaaagaagaaaatgatctcttttaataaacagaattgtagatccttcaaacctatttg
>_R_Jupunba_nipensis_Mayo_19662@NODE_1_length_1141_cov_37.058271
------------------------------------------------------------------------------------------------------------------------------------------------------------------------------------------------------------------------------------------------------------------ctttaaggtaatcctcagcattttgtagtctctta-ttgcgtgcgcacccatatttatatgttaagttgtggcatttaaggttggttgtaaacttggcagttctgtggagagttactgaacttctacctggtacttggctgaggcattttattttctttgtaataacactttcaattagctctatggcaggggcttctttcaaagaagtgactagtgaaaaaatcagtaattcaatgtgcctgtatctggactggaacccttcagctaccttaatcacagtggggctttctgatggctctgtatctattgtttccctcttggagtctgggcttgaaatacaagaaaactggaaggctcatgattttgaattatggaccacctcattcgacactcaccaaccaaatatggtatatactggatccgatgactgtaagttcagtggttgggatttgcgtgacagcccttccagaatggtgtttcagaactccaaagtccataagatgggtatctgttgcattgcaaagagtccccatgacccacatagcttattaaccggcagctatgatgaatacttgagggtatgggatctaagattgatttcaaagccaattaatgagacttcagtttgtttaggtggaggagtttggagggtgaagcatcaccccttcatccctgacctggttttggctgcttgtatgcacaatgggtttgcaattacttccactaagggaggagaagctcaagttttggaaacatacaagaagcatgattcacttgcatatggagcagactggcagagaggagaagcaagccacagtggtgggaagaagaaacctctagtggctacctgctcattctatgatagactcgtccgggtatggatgcccaaaaatgatattgtattgtaagttagtgcttaaggataaacttagtttttcattaatggaatactttcatctatattgatagtaattgtgccaactatcattttttcatcaggttgatcaatagtgtacgacctttaataatcttttgtcgaggtcaatgatgaagctgattttcccgccttcaatcatatgactag----------------------------------------------------------------------------------------------------------------------------------------------------------------------tgcatgtttggcatcacttataaaagacttataagtacttatacacataagttgaga---------------------------------------------------------------------------------------------------------------------
>_R_Jupunba_oxyphyllidia_Yonker_6157@NODE_1_length_1317_cov_141.392742
----------------------------------------------------------------------------------------------------------------------------------------------------------------tacgactatactcaataccatgggttctgttactaacaagattaacgtaaatcactgactaatttaacataactagttgtatactctgttagttcaaactttaaggtaatcctcagcattttgtagtctctta-ttgcgtgcgcacccatatttatatgttaagttgtggcatttaaggttggttgtaaacttggcagttctgtggagaggtactgaacttctacctggtacttggctgaggcattttattttctttgtaataacattttctattagctctatggcaggggcttctttaaaagaagtgactagtgaaaaaatcagtaattcaatgtgcctgtatctggactggaacccttcagcaaccttaatcacagtggggctttctgatggctctgtatctattgtttccctcttggagtctgggcttgaaatacaagaaaactggaaggctcatgattttgaattatggaccacctcattcgacactcaccaaccaaatctggtatatactggctccgatgactgtaagttcagtggttgggatttgcgtgacagcccttctagaatggtgtttcagaactccaaagtccataagatgggtatctgttgcattgcaaagagtccccatgacccacatagcttattaaccggcagctatgatgaatacttgagggtatgggatctaagattgatttcaaagccaattaatgagacttcagtttgtttaggtggaggagtttggagggtgaagcatcaccccttcatccctgacctggttttggctgcttgtatgcacaatgggtttgcaattacttccactaagggaggagaagctcaagttttggaaacatacaagaagcatgattcacttgcatatggagtagactggcagagaggagaagcaagccacagtggtgggaagaagaaacctctagtggctacctgctcattctatgacagactcgtccgggtatggatgcccaaaaatgatattgtattgtaagttagtgcttaaggataaacttagtttttcattaatggaatactttcatctatattgatagtaattgtgccaactatctttttttcatcaggttgatcaatagtgtagaacctttaataatcttttgtcgaggtcaatgatgaagctgattttcccgccttcaatcacatgactag----------------------------------------------------------------------------------------------------------------------------------------------------------------------tgcatgtttggcatcacttataaaagacttataagtacttatacacataagtcgaaataacactcctctcaca----------------------------------------------------tacttacctcatttaccataaa---------------------------
>_R_Jupunba_trapezifolia_Simon_1600@NODE_1_length_1784_cov_296.897629
------------------------------------------------ttattttattgaacaattttggaggaatagatagttttgttaaaaactaatatgatatcaccaaataactttctgaaaaatgatttcattatgataacttgctgtacatgtatacgactatactcaataccatgggttctgttactaacaagactaacgtaaatcactgactactttaacataactagttgtatactctgttagttcaaactttaacgtaaccctcagca-tttgtaatctctta-ttgcgtgcgcacccatatttataagttaagttgtggcatttaagactggttgtaaacttggcagctttgtggagaggtactgaacttctacctggtacttggctgaggcattttactttctttgtgataacattttctattagctctatggcaggggcttctttaaaagaagtgactagtgaaaaaatcagtaattcaatgtgcctgtatctggactggaacccttcagctaccttaatcacagtggggctttctgatggctctgtatctattgtttccctcttggagtctgggcttgaaatacaagaaaactggaaggctcatgattttgaattatggactacctcattcgacactcaccaaccaaatctggtatatactggctctgatgactgtaagttcagtggttgggatttgcgtgacagcccttccagaatggtgtttcagaactccaaagtccataagatgggtgtctgttgcattgcaaagagtcctcatgacccacatagcttattaaccggcagctatgatgaatacttgagggtatgggatctaagatcgatttcaaagccaattaatgagacttcagtttgtttaggtggaggagtttggagggtgaagcatcaccccttcatccctgacctggttttggctgcttgtatgcacaatgggtttgcaattacttccattaagggaggagaagctcaagttttggaaacatacaagaagcatgattcacttgcatatggagcagactggcagagaggagaagcaagccacagtggtgggaagaagaaacctctagtgggtacctgctcattctatgacagacttgtccgggtatggatgcccaaaaatgatattgtattgtaagttagtgcttaaggataaacttagtttttcattaatggaatactttcatctatattgatagtcattgtgccgactatctttttttcatcaggttgatcaatagtgtaggacctttaataatcttttgtctaggtcaatgatgaagctgattttttcgccttcgatcatatgactaaattacatgaatgccccgtctccattgtttgcttgttttaagtttgttattgtttttatgacttgaccattgtctaattgcttcattgttccaacttcccatggatacgccttagcaggttgttgtcctaataatgaaatgagtcccttttatacctgcagagactccatatatctggttctatttgacagcgtcttgtaagcaattgaacccgccatgttaaggggatctcgtttaaaaactatagttggaaaaaatgatatcgtttggctggttaaaaaaaaaaagaagaaaatgatctcttttaataaacagaattgtagatccttcaaacctatttg
