# Supplementary material for: A new generic circumscription of Hydrochorea (Leguminosae, Caesalpinioideae, mimosoid clade) with an amphi-Atlantic distribution
Source: PhytoKeys. 2022 Aug 22;205:401–37. doi: 10.3897/phytokeys.205.82775 (PMC9849043; doi:10.3897/phytokeys.205.82775)
Supplement: Supplementary material 1 — Supplementary data file S1 [file phytokeys-205-401_article-82775__-s001.zip › MSC_m28462_comp34831_c1_seq1.aln-cln]

>Acacia_rostellifera_Murphy_466@NODE_2_length_507_cov_30.037209
--------------------------------------------------------------------------------------------------------------------------------------------------------------------------------------------------------------------------------------------------------------------------------------------------------------------------------------------------------------------------------------------------------------------------------------------------------------------------------------------------------------------------------------------------------------------------------------------------------------------------------------------------------------------------------------------------------------------------------------------------------------------------------------------------------------------------------------------------------------------------------------------------------------------------------------------------------------------------------------------------------------------------------------------------------------------------------------------------------------------------------------------------------------------------------------------------------------------------------------------------------------------------------------------------------------------------------------------------------------------------------------------------------------------------------------------------------------------------------------------------------------------------------------------------------------------------------------------------------------------------------------------------------------------------------------------------------------------------------------------------------------------------------------------------------------------------------------------------------------------tttttttttgttcttattttctctgttcttgttaatcaactgctacgtcatactgtgaatttacacgctttaaaacaggaattaagatgagtacttcgtaatgacattagaatctatcatttacgtagacagtatatttgtttttactgttttcatttgattgtaacagtgagaagtgaaagatattca----tttacttcccatattgggaaattttccgtatcttgtgactttttttttcccccaaatgtggttcattgcttatgtg---taatactagtgactttgtctactgctgctttatgcctcgtctctgaataatgtgtttgctataaacacaaggcattgagtgaaaaattatactccccct---ggtctataatacaaga
>Afrocalliandra_redacta_Germishuizen_5585@NODE_1_length_2011_cov_404.115822
--------------------------------------------------------------------------------------------------------------------------------------------------tttattatctcaacaaccttgatttgtgcgcctgtctcctcttgaaggagcggaggatattcgtaaaatcaga-tggggggcttcgactgcaagttggtttgtctgcttcaatttctcaatatttgggctacctttgatttagggtatttagttcagttcaacatttaaacgatatttactgatggattattgcctaatttgaacacttaggtatttctgtgatcacttcaatgaagcaattatttttttgtaactgttagtttc-ttaaaccctttctattacttctgtatggttggttagttctatggcaccaagcaaaaaaccccatctcagatatgtggctttgcgccgtctattatttgtagtattcattacattatctggggttatactactgcattttgttcttggatctaattctagatcaaccactgcaacactgccttcaagagaagttgaggatggcaaagcagctgtctggaaatctaggcagctatacaactttcaccttccccaacaaaatgacttgtccttgaagctggaaaagagaaaccagttgcctccaaaaaatttggatctttatccaactctagccaaggatcatattattattgttctatatgttcacaaccggtctcaatatctccagatagttgtggacagcctttcaaaggttgaaggcatcaatgagaccttactggttgttagtcatgatgggtactttgagaatatgaacaatatcattgatggaatcagattttgccaagttaaacagatatatgctccatactcacctcatttgttttctaatagttttcctggagtgtcaccttctgactgtaaggataaggatgatgctagtgaaaaacattgcataggaaatcctgatcagtatggccaccatcgctcaccaaagattgtttcgttgaagcaccattggtggtggatgatgaacatagtttgggacggattgaaagagacaagaaagcattctggccacattcttttcattgaagaggaccacttgatattcccgaatgcctatcgcaatctacagacacttatctcactcaagtctaaaaaatgttctgattgttatgctgcaaatttggcaccttctgatgtgaactcaaaaggagaaggatgggaaagcttgattgcagaaagaatgggaaatgtgggttactcctttaatagaactatttggaggaaaatacacatgaaggctagggaattttgtttctttgatgattacaactgggatatcactatgtgggcaactgtttatccctcattcggcagtcctgtttactcactacgaggtccaaggactagtgcggttcactttgggaaatgtggtttgcatcagggtcaaggggagaagaaagcttgcattgacaatggcatggttaactttcaaatagaggagcaggacaaggttcctaacatcggttcaggctgggaagtccgcatctacaaaaatcagcctgggtataatgctggctttaagggttggggaggctggggggataatagagatcgccacctatgtttgagttttgctcacatgtaccacaacatagaggcataggcactgctttcactatg--------taagaaatgaccttctggc---------------------------aagtttctctgttcttgttagtcaactgctacgtcatactgtgaatttacacgatgtgaaacaggaactaagatgagtggtttaacatggcattacaatctatgatttccttagataatgtatttggttttgcggttcgaatttgattgtaactgtg--aactgaaaggtattcatgtaatttctcaccatattggtaaaatttttggatcatgtgactttttttttttcccagatgtggctcattccttatgtg---taatgctagtgacattgtcttctgctgctttatgccttgtctctgaataatgtgtttgctataaacacgaggcattgagtga------------------------------------
>Albizia_adinocephala_FHO33_88@NODE_1_length_2428_cov_235.643556
tttgatttttctttacgtttccattctccaaacatcaatcacactttcatacctctt-cctgaccactgttctttcttcaatttccctctcgcttgattttatcgccttctttatccttgtaattctccccataggttttgtaggttttaccacttcaagactcttgatttgtgcgtttgtctcttcttgaaggagcaaaggattttcataatatcagattggggggcttcgaccagaagttggtttgtctgcttcaattcctcaacatctgggccaccttaggttta-ggtgcttagatcagttttacatttaaacgatatttactaatagattttttcctaatttgagcacgtagctatttctgtgatcacttaaatgaagcaatgaatgctttgtaactgttagtttctttaaaccccttctattgcttctctatagttagttagttctatggcaccaagcaaaaaatcccatctcagatatgtggctttgcgccgtctattatgtgtagtattcattacgttatctggggttatactactgcaatttgttcttggatctaattctggatcaaacactgcaacactgtctttaaatgaagttgaggatggcaaagcatctgtctggaagtctagacagctatacaactttcaactaccccaacagaatgacttatcgtcggagctggaaaagagaaatcagttgccgccaaaaaacatggatctttatccaactctggccaatgatcatataattattgttctatatgttcacaaccggtctcaatatctccaaatagttgttgacagcctttcaaaggtggaaggcatcgatgagaccttactaattgttagtcatgatgggtactttgagaatatgaacaagatcattgagagaatcaggttttgccaagtgaaacagatatatgctccatactcacctcatctgttttcgaatagttttcctggagtctcatcttctgactgtaaggataaggatgatgctagtgaaaaacattgcataggaaatcctgatcagtatggcaaccatcgctcgccaaagattgtttcgttgaagcatcattggtggtggatgatgaacacagtttgggatggactgaaagagacaaggaagcattctggccacattcttttcattgaagaggaccacttgatattcccgaatgcatatcgcaatttacagatgctaatctcactcaagtctaagaaatgttctgattgctatgctgcaaatttggcaccttctgatgtgaattcaagaggagaaggatgggaaagcttgattgcagaaagaatgggaaatgtgggttacaccttcaatagaactgtttggaggaaaatacacatgaaggctagggaattttgtttttttgatgattacaactgggatatcacaatgtgggcaactgtttatccttcatttggcagtcctgtttactcactacgaggtccaaggactagtgcatttcactttgggaaatgtggcttgcatcagggtcaaggggagaataaagtttgcattgacaatggcatggttaacattcaaatagaggagcaggacaaggttcctaacattggatcggactgggaagtgcgcatctacaaaaatcagcctgggtataaagctggctttaagggttggggaggctggggggatagcagagaccgccacttatgtttgaatttttcccacatgtatcacaccatagaggcataggggctgctttcactttg--------taagaattgaccttctggcaacttttttttttttttttttggttcttattttctctgttcttgttagtcaactgctacgtcatactgtgaatttacacgctttaaaataggaattaagacgagtgcttcatgatggaattagaatctataatttacttagatagtatatttgtttttgctgttctcatttgattgtaacagtgagaactgaaagatattcatttagtttctctccatattggaaaaattttcgtatcatgtgacttctttgttttcccaaatgtggttcattgcttatgtg---taatactagcgacattgtcttctactgctttattcctcgtctctgaataatgcgtttgctataaacacaaggcattgagtgaaaa--------------------------------a
>Albizia_edwallii_Dalmaso_272@NODE_1_length_1856_cov_11.785675
----------------------------------------------------------------------------------------------------------------------------------------------------------------------gatttgtgcgtctgtctcttcttgaaggagcaaaggattttcataaaatcagattggggggcttcgactagaagttggtttgtctgcttcaatttctcaacatctgggccaccttaggttta-ggtgcttagatcagtttaacatttaaatgatatttactaatagatttttgcctaatttgagcacttagctatttctgtgatcactttaatgaagcaatgaatgttttgtaactgttagtttctttaaaccccttctattgcttctgtacagttagttagttctatggcaccgagcaaaaaaccccatctcagatatgtggctttgcgccgtctattatgtgtagtattcattacgttatctggggttatactactgcaatttgttcttggatctaattctagatcaaccactgcaacactgtctttaaatgaagttgaggatggcaaagcatctgtctggaagtctagacagctatacaactttcaactaccccaacagaatgacttatcctcggagctggaaaagagaaatcagttgccgccaaaaaacatggatctttattcaactctggccaatgatcatataattattgttctatatgttcacaaccggtctcaatatctacaaatagttgttgacagcctttcaaaggtggaaggcatcaatgagacgttactaattgttagtcatgatgggtactttgagaatatgaacaagatcattgagagaatcaggttttgccaagtgaaacagatatatgctccatactcacctcatctgttttcgaatagttttcctggagtctcatcttctgactgtaaggataaggatgatgctagtgaaaaacattgcacaggaaatcctgatcagtatggcaaccatcgctcgccaaagattgtttcgttgaagcatcattggtggtggatgatgaacacagtttgggatggattgaaagagacaaggaagcattctggccacattcttttcattgaagaggaccacttgatattcccgaatgcatatcgcaatttacagatgctaatctcactcaagtctaagaaatgttctgattgctatgctgcaaatttggcaccttctgatgtgaactcaagaggagaaggatgggaaagcttgattgcagaaagaatgggaaatgtgggttactccttcaatagaactgtttggaggaaaatacacatgaaggccagggaattttgtttttttgatgattacaactgggatatcacaatgtgggcaactgtttatccctcatttggcagtccagtttactcactacgaggtccaaggactagtgcagttcactttgggaaatgtggcttgcatcagggtcaaggggagaacaaagtttgcattgacaatggcatggttaacattcgaatagaggagcaggacaaggttcctaacattggatcggactgggaagtgcgcatctacaaaaatcagcctgggtataatgctggctttaagggttggggaggctggggggataacagagaccgccacttatgtttgaatttttcccacatgtatcacaccatagaggcatagggactgctttcactttg--------taagaattgaccttctggctac------ttttttttttttggttcttattttctctgttcttgctaatcaactgctacgtcatactgtgaatttacacgctttaaaacagaaattaaggtgagtgtttcatgatggcattggaatctataatttacttagatagtatatttgtttttgctgttctcgtttgattgtaacagtgagaactgaaagatattcatttagtttctccctatattgggaaaattttcgtatcatgtgatttctttgt-----------------------------------------------------------------------------------------------------------------------------------------------------t
>Albizia_inundata_Wood_26530@NODE_1_length_1652_cov_391.065748
----------------------------------------------------------------------------------------------------------------------------------------------------------------------------------------------------------------------------------------accagaagttggtttgtctgcttcaatttctcaacatctggaccaccttaggttta-ggtgcttagatcagttttacatttaaacgatatttactaatagattttttcctaatttgagcacgtagctatttctgtgatcactttaatgaagcaatgaatgctttgtaactgttagtttctttaaaccccttctattgcttctctatagttagttagttctatggcaccaagcaaaaaaccccatctcagatatgtggctgtgcgccgtctattatgtgtagtattcattacgttatctggggttatactactgcaatttgttcttggatctaattctagatcaaccactgcaacactctctgtaaatgaagttgaggatggcaaaacatctgtctggaagtctagacagctatacaactttcaactaccccaacagaatgacttatcgtcggagctggaaaagagaaatcagttgccgcctaaaaacatggatctttatccaactctggccaatgatcatatagttattgttctatatgttcacaaccggtctcaatatctccaaatagttgttgacagcctttcaaaggtggaaggcatcaatgagaccttactaattgttagtcatgatgggtactttgagaatatgaacaagatcattgagagaatcaggttttgccaagtgaaacagatatatgctccatactcacctcatctgttttcaaatagttttcctggagtctcatcttctgactgtaaggataaggatgatgctagtgaaaaacattgcataggaaatcctgatcagtatggcaaccatcgctcgccaaagattgtttcgttgaagcatcattggtggtggatgatgaacactgtttgggatggattgaaagagacaaggaagcattcaggccacattctttttattgaagaggaccacttgatattcccgaatgcatatcgcaatttacagatgctaatctcactcaagtctaagaaatgttctgattgctatgctgcaaatttggcaccttctgatgtgaactcaaggggagaaggatgggaaagcttgattgcagaaagaatgggaaatgtgggttactctttcaatagaactgtttggaggaaaatacacatgaaggctagggaattttgtttttttgatgattacaactgggatatcacaatgtgggcaactgtttatccctcatttggcagtcctgtttactcactacgaggtccaaggactagtgcagttcactttgggaaatgtggcttgcatcagggtcaaggggagaacaaagtttgcattgacaatggcttggttaacattcaaatagaggagcaggacaaggttcctaacattggatcggactgggaagtgcgcatctacaaaaatcagcctgggtataatgctggctttaagggttggggaggctggggggataacagagaccgccacttatgtttgaatttttcccacatgtatcacaccatagaggcatagggagtgctttcactttg--------taagaattgaccttctggctac---------ttttttttgggttcttattttctctgttcttgttagccaactgctacgtcatactgtgaatttacacgctttaaaataggaattaagatgagtgcttcatgatgg---------------------------------------------------------------------------------------------------------------------------------------------------------------------------------------------------------------------------------------------------------------------------------------------a
>Albizia_sinaloensis_Hughes_1576@NODE_1_length_2179_cov_153.401998
tttgatttttctttacgtttccattccccaaacatcaatcacactttcatacctcttccctgaccactgttctttcttcaatttccctctcgcttgattttatcgccttctttatccttgtaattctccccataggttttgtaggttttaccacttcaagactcttgatttgtgcgtttgtctcttcttgaaggagcaacggattttcataatatcagattggggggcttcgaccagaagttggtttgtctgcttcagttcctcaacatctgggccaccttaggttta-ggtgcttagatcagttttacatttaaacgatatttactaatagattttttcctaatttgagcacgtagctatttctgtgatcacttaaatgaagcaatgaatgctttgtaactgttagtttctttaaaccccttctattgcttctctatagttagttagttctatggcaccaagcaaaaaaccccatctcagatatgtggctttgcgccgtctattatgtgtagtattcattacgttatctggggttatactactgcaatttgttcttggatctaattctagatcaaacactgcaacactgtctttaaatgaagttgaggatggcaaagcatctgtctggaagtctagacagctatacaactttcaactaccccaacagaatgacttatcgtcggagctggaaaagagaaatcagttgccgccaaaaaacatggatctttatccaactctggccaatgatcatataattattgttctatatgttcacaaccggtctcaatatctccaaatagttgttgacagcctttcaaaggtggaaggcatctatgagaccttactaattgttagtcatgatgggtactttgagaatatgaacaagatcattgagagaatcaggttttgccaagtgaaacagatatatgctccatactcacctcatctgttttcgaatagttttcctggagtctcatcttctgactgtaaggataaggatgatgctagtgaaaaacattgcataggaaatcctgatcagtatggcaaccatcgctcgccaaagattgtttcgttgaagcatcattggtggtggatgatgaacacagtttgggatggactgaaagagacaaggaagcattctggccacattcttttcattgaagaggaccacttgatattcccgaatgcatatcgcaatttacagatgctaatctcactcaagtctaagaaatgttctgattgctatgctgcaaatttggcaccttctgatgtgaactcaagaggagaaggatgggaaagcttgattgcagaaagaatgggaaatgtgggttacaccttcaatagaactgtttggaggaaaatacacatgaaggctagggaattttgtttttttgatgattacaactgggatatcacaatgtgggcaactgtttatccctcatttggcagtcctgtttactcactacgaggtccaaggactagtgcagttcactttgggaaatgtggcttgcatcagggtcaaggggagaataaagtttgcattgacaatggcatggttaacattcaaatagaggatcaggacaaggttcctaacattggatcggactgggaagtgcgcgtctacaaaaatcagcctgggtataatgctggctttaagggttggggaggctggggggatagcagagaccgccacttatgtttgaatttttcccacatgtatcacaccatagaggcatagggactgctttcgctttg--------taagaattgaccttctgggtac-tttttttttttttttttggttcttattttctctgttcttgttagtcaactgctacgtcatagtgtgaatttacacgctttaaaataggaattaagatgagtgcttcatgatggaattagaatctataatttacttagatagtatatttgtttttgctgttctcatttgattgtaacagtgagaactgaaagatattcatttagtttctctccatattggaaaaattttcgtatcatgtgacttctttgttttcccaaatgtggttcattgcttatgtg---taatactagtgacattgtcttctgctgctttattcctcgtctctgaataatgtgtttgctataaacacaaggcattgagtgaaaaactatactctgcttttgattatgtgacacagca
>Albizia_subdimidiata_var_minor_Gorts_341@NODE_1_length_1698_cov_48.805059
-------------------------------------------------------------------------------------------------------------------------------------------------------------------------------------------------------------------------------------------------------------------------------------------gttta-ggtgcttagatcagttttacatttaaacgatatttagtaatagattttttcctaatttgagcacgtagctatttctgtgatcactttaatgaagcaatgaatgctttgtaactgttagtttctttaaaccccttctattgcttctctatagttagttagttctatggcaccaagcaaaaaaccccatctcagatatgtggctttgcgccgtctattatgtgtagtattcattacgttatctggggttatactactgcaacttgttcttggatctaattctagatcaaccactgcaacactgtctgtaaatgaagttgaggatggcaaagcatctgtctggaagtctagacagctgtacaactttcaactaccccaacagaatgacttatcgtcggagctggaaaagagaaatcagttgccgccaaaaaacatggatctttatccaactctggccaatgatcatataattattgttctatatgttcacaaccggtctcaatatctccaaatagttgttgacagcctttcaaaggtggaaggcatcaatgagaccttactaattgttagtcatgatgggtactttgagaatatgaacaagatcattgagagaatcaggttttgccaagtgaaacagatatatgctccatactcacctcatctgttttcaaatagttttcctggagtctcatcttctgactgtaaggataaggatgatgctagtgaaaaacattgcataggaaatcctgatcagtatggcaaccatcgctcgccaaagattgtttcgttgaagcatcattggtggtggatgatgaacactgtttgggatggattgaaagagacaaggaagcattcaggccacattctttttattgaagaggaccacctgatattcccgaatgcatatcgcaatttacagatgctaatctcactcaagtctaagaaatgttctgattgctatgctgcaaatttggcaccttctgatgtgaactcaaggggagaaggatgggaaagcttgattgcagaaagaatgggaaatgtgggttactctttcaatagaactgtttggaggaaaatacacatgaaggctagggaattttgtttttttgatgattacaactgggatatcacaatgtgggcaactgtttatccctcatttggcagtcctgtttactcactacgaggtccaaggactagtgcagttcactttgggaaatgtggcttgcatcagggtcaaggggagaacaaagtttgcattgacaatggcatggttaacattcaaatagaggagcaggacaaggttcctaacattggatcggactgggaagtgcgcatctacaaaaatcagcctgggtataatgctggctttaagggttggggaggctggggggataacagagaccgccacttatgtttgaatttttcccacatgtatcacaccatagaggcataggaagtgctttcactttg--------taagaattgaccttctggctactttttttttttttttttgggttcttattttctctgttcttgttagccaactgctacgtcatactgtgaatttacacgctttaaaataggaattaagatgagtgcttcatgatggaattagaatctataatttacttagatagtatatttgtttttgctgttctcatttgatcgtaacagtgagaactgaaagatattcgttta-----------------------------------------------------------------------------------------------------------------------------------------------------------------------------------------------------
>Albizia_subdimidiata_var_subdimidiata_Ferreira_210@NODE_1_length_1925_cov_267.176948
----------------------------------------------------------------------------------------------------------------------------------------------------------------------------------------ttcttgaaggagcaaaggattttcataaaatcagattggggggcttcgaccagaagttggtttgtctgcttcaatttctcaacatctggaccaccttaggttta-ggtgcttagatcagttttacatttaaacgatatttactaatagattttttcctaatttgagcacgtagctatttctgtgatcactttaatgaagcaatgaatgctttgtaactgttagtttctttaaaccccttctattgcttctctatagttagttagttctatggcaccaagcaaaaaaccccatctcagatatgtggctttgcgccgtctattatgtgtagtattcattacgttatctggggttatactactgcaatttgttcttggatctaattctagatcaaccactgcaacactgtctgtaaatgaagttgaggatggcaaagcatctgtctggaagtctagacagctatacaactttcaactaccccaacagaatgacttatcgtcggagctggaaaagagaaatcagttgccgccaaaaaacatggatctatatccaactctggccaatgatcatataattattgttctatatgttcacaaccggtctcaatatctccaaatagttgttgacagcctttcaaaggtggaagggatcaatgagaccttactaattgttagtcatgatgggtactttgagaatatgaacgagatcattgagagaatcaggttttgccaagtgaaacagatatatgctccatactcacctcatctgttttcaaatagttttcctggagtctcatcttctgactgtaagaataaggatgatgctagtgaaaaacattgcataggaaatcctgatcagtatggcaaccatcgctcgccaaagattgtttcgttgaagcatcattggtggtggatgatgaacactgtttgggatggattgaaagagacaaggaagcattcaggccacattctttttattgaagaggaccacttgatattcccgaatgcatatcgcaatttacagatgctaatctcactcaagtctaagaaatgttctgattgctatgctgcaaatttggcaccttctgatgtgaactcaaggggagaaggatgggaaagcttgattgcagaaagaatgggaaatgtgggttactctttcaatagaactgtttggaggaaaatacacatgaaggctagggaattttgtttttttgatgattacaactgggatatcacaatgtgggcaactgtttatccctcatttggcagtcctgtttactcactacgaggtccaaggactagtgcagttcactttgggaaatgtggcttgcatcagggtcaaggggagaacaaagtttgcattgacaatggcatggttaacattcaaatagaggagcaggacaaggttcctaacattggatcggactgggaagtgcgcatctacaaaaatcagcctgggtataatgctggctttaagggttggggaggctggggggataacagagaccgccacttatgtttgaatttttcccacatgtatcacaccatataggcatagggagtgctttcactttg--------taataattgaccttctggctact--tttttttttttttttggttcttattttctctgttcttgttagccaactgctacgtcatactgtgaatttacacgctttaaaataggaattaagatgagtgcttcatgatggaattagaatctataatttacttagatagtatatttgtttttgctgttctcatttgattgtaacagtgagaactgaaagatattcatttagtttctctccatattggaaaaattttcgtatcatgtgacttctttgttttcccaaatgtggttcattgcttatgtg---taatactagtgacattgtcttctgctgctttatgcctcgtctctgaataatgtg----------------------------------------------------------------
>Albizia_tomentella_Leach_Dunlop_3801@NODE_1_length_2097_cov_264.043564
-------------------------------------------------------------------tgttctttcttcaatttccctctcgcttgattttatcgcctcctctatccttgtaactctccccataggttttgcaggttttattacttcaagactcttgatttgtgcgtttgtctcttcttgaaggagcaaaggattttcataaaatcagattgggcggcttcgactagaagttggtttgtctgcttcaatttctcaatattttggccaccttaggtttagggtgcttagt----------------------tttactaatgcgtttttgcctaatttgaacacggagctaattctgtgatcactttaatgaagcagtgaatgctttgtaacttttagtttctttaaaccccttctactgcttctgtatagttagttagttctatggcaccaagcaaaaaaccccatctcagatatgtggctttgcgccctctattatgtgtagtattcattacgttatctggggttatactactgcaatttgttcttggatctaattctagatcaaccactgcaacgctgcctttaaatgaagttgaggatggcaaagcatccgtctggaagtctagacagctatacacctttcacctaccccaacagaatgacttatcctcggagctggaaaagagaaatcagttgcccccaaaaaacatggatctttatccaactctggccaatgatcatataattattgttctatatgttcacaaccggtctcaatatctccaaatagtggttgacagcctttcaaaggtggaaggcatcaatgaaaccttattaattgttagtcatgatgggcactttgagaatatgaacaagatcattgagagaatcaggttttgccaagttaaacagatgtatgctccatactcacctcatctgttttctaatagtttccctggagtctcaccttctgactgtaaggataaggatgatgctagtgaaaaacattgcataggaaatcctgatcaatatggtaaccatcgctcgccaaagattgtttcattgaagcatcattggtggtggatgatgaacacagtttgggacggcttgaaagagacaaggaagcattctggccacattcttttcattgaagaggaccacttgatattcccgaatgcatatcgcaatttacagatgctaatctcactcaagtttaagaaatgttctgattgctatgctgcaaatttggcaccttctgatgtgaactcaagaggagaaggatgggaaagcttgattgcagaaaggatgggaaatgtgggttactccttcaatagaactgtttggaggaaaatacacatgaaggccagggaattttgtttttttgatgattacaactgggacatcacaatgtgggcaactgtttatccctcatttggcagtcctgtttactcactaagaggtccaaggactagtgcagttcactttgggaaatgtggtttgcatcagggtcaaggggacaacaaagtttgcattgacaatggcatggttaacattcaaatagaggagcaggacaaggttcctaacattggatcggactgggaagtgcacgtctacaaaaatcagcctgggtataatgctggctttaagggttggggaggctggggggataacagagaccgccacttatgtttgaattttgcccacatgtatcacgctatagaggcatagggactgctttcacttag--------taagaattgacgtcctggctacttgtttttttttttttttggttcttattttctctgttcttgttagtcaactgctacgttatactgtgaatttacacgctttaaaacaggaattaagatgagtgcttcatgatggcattagactctataatttaat----tagcatatttgtttttgctgttcttatttgattgtaacagtgagaactggaagatattcatttagtttctccccatattaggaaaatttttgtatcatgtgacttctttgttttcccaaatgtggttcattgcgtatatg---taatactagtgacattgtcttctgctgctttacgccttgtctctgaataatgtgtttgctataaacacaaggcattgagtgaaaaagaaccagctcattct----------------a
>Albizia_tomentosa_Hughes_648@NODE_1_length_2074_cov_185.560841
-------------------------------------------------------------gaccactgttctttcttcattttccctctcgcttgattttatcgccttctttatccttgtaattctccccataggttttgtaggttttaccacttcaagactcttgatttgtgcgtttgtctcttcttgaaggagcaaaggattttcataatatcagattggggggcttcgaccagaagttggtttgtctgcttcagttcctcaacatctgggccaccttaggttta-ggtgcttagatcagttttacatttaaacgatatttactaatagattttttcctaatttgagcacgtagctatttctgtgatcacttaaatgaagcaatgaatgctttgtaactgttggtttcttcaaaccccttctattgcttctctatagttagttagttctatggcaccaagtaaaaaaccccatctcagatatgtggctttgcgccgtctattatgtgtagtattcattacgttatctggggttatactactgcaatttgttcttggatctaattctagatcaaacactgcaacactgtctttaaatgaagttgaggatggcaaagcatctgtctggaagtctagacagctatacaactttcaactaccccaacagaatgacttatcgtcggagctggaaaagagaaatcagttgccgccaaaaaacatggatctttatccaactctggccaatgatcatataattattgttctatatgttcacaaccggtctcaatatctccaaatagttgttgacagcctttcaaaggtggaaggcatctatgagaccttactaattgttagtcatgatgggtactttgagaatatgaacaagatcattgagagaatcaggttttgccaagtgaaacagatatatgctccatactcacctcatctgttttcgaatagttttcctggagtctcatcttctgactgtaaggataaggatgatgctagtgaaaaacattgcataggaaatcctgatcagtatggcaaccatcgctcgccaaagattgtttcgttgaagcatcattggtggtggatgatgaacacagtttgggatggactgaaagagacaaggaagcattctggccacattcttttcattgaagaggaccacttgatattcccgaatgcatatcgcaatttacagatgctaatctcactcaagtctaagaaatgttctgattgctatgctgcaaatttggcaccttctgatgtgaactcaagaggagaaggatgggaaagcttgattgcagaaagaatgggaaatgtgggttacaccttcaatagaactgtttggaggaaaatacacatgaaggctagggaattttgtttttttgatgattacaactgggatatcacaatgtgggcaactgtttatccctcatttggcagtcctgtttactcactacgaggtccaaggactagtgcagttcactttgggaaatgtggcttgcatcagggtcaaggggagaataaagtttgcattgacaatggcatggttaacattcaaatagaggatcaggacaaggttcctaacattggatcggactgggaagtgcgcgtctacaaaaatcagcctgggtataatgctggctttaagggttggggaggctggggggatagcagagaccgccacttatgtttgaatttttcccacatgtatcacaccatagaggcatagggactgctttcactttg--------taagaattgaccttctggctacttttttttttttttttttggttcttattttctctgttcttgttagtcaactgctacgtcatagtgtgaatttacacgctttaaaatcggaattaagatgagtgcttcatgatggaattagaatctataatttacttagatagtatatttgtttttgctgttctcatttgattgtaacagtgagaactgaaagatattcatttagtttctctccatattggaaaaattttcgtatcatgtgacttctttgttttcccaaatgtggttcattgcttatgtg---taatactagtgacattgtcttctgctgctttattcctcgtctctgaataatgtgtttgctataaacacaaggcattg-----------------------------------------
>Albizia_xerophytica_Hughes_1435@NODE_1_length_2159_cov_162.352546
------------------------------------------------------------------------------------------------------------------------------tccccataggttttgtaggttttactacttcaagacttttgatttgttcgtttgtctcttcctgaaggagcaaaggattttcataaaatcagattggggggcttcgaccagtagttggtttgtctgcttcaatttctcaacatctgggccaccttaggttta-ggtgcttagatcagttttacatttaaacgatatttactaatagattttttcctaatttgagcacgtagctatttctgtgatcactttaatgaagcaatgaatgctttgtaactgttagtttctttaaaccccctctattgcttctctatagttagttagttctatggcaccaagcaaaaaaccccatctcagatatgtggctttgcgccgtctattatgtgtagtattcattacgttatctggggttatactactgcaatttgttcttggatctaattctagatcaaacactgcaacactgtctttaaatgaagttgaggatggcaaagcatctgtctggaagtctagacagctgtacaactttcaactaccccaacagaatgacttatcgtcggagctggaaaagagaaatcagttgccgccaaaaaacatggatctttatccaactctggccaatgatcatataattattgttctatatgttcacaaccggtctcaatatctccaaatagttgttgacagcctttcaaaggtggaaggcatcgatgagaccttactaattgttagtcatgatgggtactttgagaatatgaacaagatcattgagagaatcaggttttgccaagtgaaacagatatatgccccatactcgcctcatctgttttcgaatagttttcctggagtctcatcttctgactgtaaggataaggatgatgctagtgaaaaacattgcataggaaatcctgatcagtatggcaaccatcgctcgccaaagattgtttcgttgaagcatcattggtggtggatgatgaacacagtttgggatggattgaaagagacaaggaagcattctggccacattcttttcattgaagaggaccacttgatattcccgaatgcatatcgcaatttacagatgctaatctcactcaagtctaagaaatgttctgattgctatgctgcaaatttggcaccttctgatgtgaactcaagaggagaaggatgggaaagcttgattgcagaaagaatgggaaatgtgggttacaccttcaatagaactgtttggaggaaaatacacatgaaggctagggaattttgtttttttgatgattacaactgggatatcacaatgtgggcaactgtttatccctcatttggcagtcctgtttactcactacgaggtccaaggactagtgcagttcactttgggaaatgtggcttgcatcagggtcaaggagagaataaagtttgcattgacaatggcatggttaacattcaaatagaggagcaggacaaggttcctaacattggatcggactgggaagtgcgcatctacaaaaatcagcctgggtataatgctggctttaagggttggggaggctggggggatagcagagaccgccacttatgtttgaatttttcccacatgtatcacaccatagaggcatagggactgctttcactttg--------taagaattgaccttctggctact--tttttttttttttttggttcttattttctctgttcttgttagtcaactgctacgtcatactttgaatttacacgctttaaaataggaattaagatgagtgcttcatgatggaattagaatctataatttacttagatagtatatttgtttttgctgttctcatttgattgtaacagtgagaactgaaagatattcatttagtttctctccatattggaaaaattttcgtatcatgtgacttctttgttttcccaaatgtggttcattgcttatgtg---taatactagtgacattgtcttctactgctttattcctcgtctctgaataatgtgtttgctataaacacaaggcattgagtgaaaaattatactctgcttttgattatgttacacagcg
>Balizia_leucocalyx_Aguilar_1939@NODE_1_length_2439_cov_212.856901
tttgatttttccttaagtttctattccccaaacatcattcagactttcataacttttccctgatcactgttctttcttcaatttccctctcgcttgattttatcgccttctttatccttgtaactctccccataggttttgcaggttttattacttcaaggctcttgatttgtgcgtctgtctcttcttgaaggagcaaaggattttcgtaaaatcagattggggggcttcgactagaagttggtttgtctgcttcaatttctcaatatctgggccaccttaggtttagggtgcttagttcagtttaacatttaaacgatatttactaatggattttttcctaatttgatcacgtagctatttctgtgatcactttaatgaagcaatgaatgctttgtaactgttagtttctttaaaccccttctattgcttctgtttagttagttagttctatggcaccaagcaaaaaaccccatctcagatatgtggctttgcgccatctattatgtgtagtattcgttacgttatttggggttatactactgcaatttgttcttggatctaattctagatcaaccactacaacactgacttcaaatgaagttgaggatggcaaagcatctgtctggaagtctagacagctatacgactttcacctaccccaacagaatgacttatcctcggagctggaaaagagaaatcagttgcctccaaaaaacatggatcttcatccaactctggccaatgatcatatagttattgttctatatgttcacaaccggtctcaatatctccaaatagttgttgacagcctttcaaaggtggaaggcatcaatgagaccttactaattgttagtcatgatgggtactttgagaatatgaacaagatcattgagagaatcaggttttgccaagttaaacagatatatgctccatactcacctcatctgttttctaatagttttcctggagtctcgccttctgactgtaaggataaggatgatgctagtgaaaaacattgcataggaaatcctgatcagtatggcaaccatcgctcgccaaagattgtttcgttgaagcatcattggtggtggatgatgaacacagtttgggatggattgaaagagacaaggaagcattctggccacattcttttcattgaagaggaccacttgatattccccaatgcttatcgcaatttacagacgctaatctcactcaagtctaagaaatgttctgattgctatgctgcaaatttggcaccttctgatgtcaactcaagaggagaaggatgggaaagcttgattgcagaaagaatgggaaatgtgggttactccttcaatagaactgtttggaggaaaatacacatgaaggccagggaattttgtttttttgatgattacaactgggatatcacaatgtgggcaactgtttatccctcatttggcagtcctgtttactcacttcgaggtccaaggactagtgcagttcactttgggaaatgtggtttgcatcagggtcaaggggagaacaaagtttgcattgacaatggcatggttaacattcaaatagaggagcaggacaaggttcctaacattggatcggactgggaattgcgcatctacaaaaatcagcctgggtataatgctggctttaagggttggggaggctggggggataacagagaccgccacttatgtttgaattttgcccacatgtatcacaccatagaggcatagggactactttcactttgtaagaaattaagaattgatcttctggctattt-tttttttttttttttggttcttattttctctgttcttgttagtcaactgctacgtcatactgtgaatttacacgctttaaaacaggaattaagatgagtgcttcatgatggcattagaatctataatttacttagatagtatattagtttttgctgttctcatttgattgtaacagtgagaactg--agatattgatttagtttctccccatattgggaaaattttcgtatcatgtgacttcttttttttcccaaatgtggttcattgcttatgggtaataatgctagtgacattgtcttctgctgctttaggcctcgtctctgaataatgtgtttgctataaacacaaggcattgagtgaaaaattatactctgcttttgatcatgtgacacagca
>Calliandra_bella_LPQ15696@NODE_1_length_2070_cov_429.067737
---------------------------------------------------------------------------------------------------------------tcatccctgtaactctccacataggttttgcaggtttgattactccaatacttttgattactgcttctgtctgttcttgaaggagcaaaggatattcgtacaatcagattggggggattcgactataagttggtttggctgcttccatctctaaatatctaccctaccttagatttagggtacttagttcagttcaacatttaagcgatacttgctgatggattattgcctgatttgaacacgtagctatttctgtgatcacttcaatgaagcaatgattttcttgtgtttgttagtttc-ttaaaccctttctgttgcttctgtatagttagttagttctatggcgccaagcaaaaaacaccatctcagatatgtggctttgcgccgtctattagttgtagtattcattactttatctggggttatactactgcagtttgttcttggatctaattctagatcaactacttcaacactgccttcacatgaaaatgaggatggcaaagcatctgtctggaaatctagacagctttacaactttcacctaccccaacaaaatgaattgtccgcgaagctgggaaagataaaccagttgcctccaaaaaatttgaatctttatccaaatctggccaaggatcgtataattattgttctatatgttcacaaccggtctcagtatctccaaatagctgttgacagcctttcaaaggtggaaggcatcaatgagaccttactgattgttagtcatgatgggtactttgagaatatgaacaagatcattgatggaatcagattttgccaagttaaacagatatacgctccatactcacctcatctgttttcaaatagctttcccggtgtgtcgccttctgactgtaaggataaggatgatgctagtaagaaacattgcataggaaatcctgatcagtatggcaaccttcgctcgccgaagattgtttcattgaagcatcattggtggtggatgatgaacacagtttgggatggattgaaagagacaaggaagcattctggccacattcttttcattgaagaggatcacttgatattcccaaatgcatatcgcaatttacagacgctaatctcacttaagtctaagaggtgttctgattgctatgctgcaaatttggcaccttctgatgtgaactcgagaggagaaggatgggaaagcttgattgcagaaagaatgggaaacgtgggctactcatttaatagaactgtgtggaggaaaatacacatgaaagctagggaattttgtttctttgatgattacaactgggatatcacaatgtgggcaactgtttatccctcatttggcagtcctgtttactcactacgaggtccaaggactagtgcggttcattttgggaaatgtggtttgcatcagggtcaaggggagaacaaagcttgcattgacaatggcatggttaacattcaaatagaggagcaggacaaggttcctaacattggttcagactgggaagtgcgcatctataaaaatcagcccgggtataatgccggctttaagggttggggaggttggggggataacagagaccgccacttatgtttgaatttcgctcacatgtatcacaacatagaggcatagacactgctttcactttg--------taagaattgacctacca-------------ctcctttttggtttctcattttctctgttcttgttagtcaactgcttcgctgaaccgtgaatctacacgctttaaaacaggaattaagatgagggctttgtcatggcattagaatctatgatttacctagatagtatttttgtttttgcagttctcatttgattgtaactgtgacaactgaaagatgttcatgtagtttcttaccatattggtaaaatttttggatgatgtgacttttttgttttcccaggcgtggctcattgcttatgtg---taatactagtgacattgtttcctactgcttaattcctcatctctgaataatgtgtttgccataaacacaaggcattaagtgaaaaatcatactctgcttttgatcatgtgac-----t
>Cathormion_obliquifoliolatum_Wieringa_6519@NODE_1_length_1969_cov_388.449843
------------------------------------------actttcatcccttttccctgaccactgttctttcttcagtttccctctcgcttgattttatcgccttctttatccttgtaaccctacccataggtcttgcaggttttattacctcaagactcttgatttgtgcgtctgtctcttcttgaaggagcaaaggattttcgtaaaatcagattggggggcttcgactagaagttggtttgtctgcttcaatttctcaatatctaggccaccttaggttttcggtgcttagttcagtttaacatttaaacgatatttactaatggatttgttcctaatttgatcacgtagctatttctgtgatcactttaatgaagcaatgaatgctttgtaactgttagtttctttaaaccccttctattgcttctgtatagttagttagttctatggcaccaagcaaaaagccccatctcagatatgtggctttgcgccgtctattatgtgtagtattcattacgttatttggggttgtactactgcaatttgttcttggatctaattctagatcaaccactacaacactgccttcaaatgaagttgaggatggcaaagcatctgtctggaagtctagacagctatacgactttcgcctaccccaacagaatgacttatcctcggagctggaaaagagaaatcagttgcctccaaaaaacatggatctttatccaactctggccaatgatcatatagttattgttctatatgttcacaaccggtctcaatatctccaaatagttgttgacagcctttcaaaggtggaaggcatcaatgagaccttactaattgttagtcatgatgggtactttgagaatatgaacaagatcattgagagaatcaggttttgccaagttaaacagatatatgctccatactcacctcatctgttttctaatagttttcctggagtatcaccttctgactgtaaggataaggatgatgctagtgaaaaacattgcataggaaatcctgatcagtatggcaaccatcgctcgccaaagattgtttcgttgaagcatcattggtggtggatgatgaacacagtttgggatggattgaaagagacaaggaagcattctggccacattcttttcattgaagaggaccacttgatattccccaatgcatatcgcaatttacagacgctaatctcactcaagtctaagaaatgttctgattgctatgctgcaaatttggcaccttctgatgtcaactcaagaggagaaggatgggaaagcttgattgcagaaagaatgggaaatgtgggttactccttcaatagaactgtttggaggaaaatacacatgaaggccagggaattttgtttttttgatgattacaactgggatatcacaatgtgggcaactgtttatccctcatttggcagtcctgtttactcacttcgaggtccaaggactagtgcagttcactttgggaaatgtggtttgcatcagggtcaaggggagaacaaagtttgcattgacaatggcgtggttaacattcaaatagaggagcaggacaaggttcctaacattggatcggactgggaagtgcgcatctacaaaaatcagcctgggtataatgctggctttaagggttggggaggctggggggatagcagagaccgccacttatgtttgaattttgcccacatggatcacaccatagaggcatagggactgctttcactttgtaagaaattaagagttgatcttctggctacttg--tttttttttttttttttcttattttctctgttcttgttagtcaactgctacgtcatactgtgaatttacacgctttaaaacaggtattaagatgagtgcttcatgatggcattagaatctataatttacttagatagtatgttagtttttgctgttctcatttgattgtaacagtgagaactg--agatattcgtttagtttctccccatattgggaaaatttt---------------------------------------------------------------------------------------------------------------------------------------------------------------------------
>Cathormion_rhombifolium_Deighton_3618@NODE_1_length_2001_cov_141.994802
---------------------------------------------------------------------------------------------------------------------------------------------------------------------tgatttgtgcgtctgtctcttcttgaaggagcaaaggattttcgtaaaatcagattggggggcttcgactagaagttggtttgtctgcttcaatttctcaatatctaggccaccttaggttttcggtgcttagttcagtttaaaatttaaacgatatttactaatggatttgttcctaatttgatcacgtagctatttctgtgatcactttaatgaagcaatgaatgctttgtaactgttagtttctttaaaccccctctattgcttctgtatagttagttagttctatggcaccaagcaaaaagccccatctcagatatgtggctttgcgccgtctattatgtgtagtattcattacattatttggggttgtactactgcaatttgttcttggatctaattctagatcaaccactacaacactgccttcaaatgaagttgaggatggcaaagcatctgtctggaagtctagacagctatacgactttcgcctaccccaacagaatgacttatcctcggagctggaaaagagaaatcagttgcctccaaaaaacatggatctttatccaactctggccaatgatcatatagttattgttctatatgttcacaaccggtctcaatatctccaaatagttgttgacagcctttcaaaggtggaaggcatcaatgagaccttactaattgttagtcatgatgggtactttgagaatatgaacaagatcattgagagaatcaggttttgccaagttaaacagatatatgctccatactcacctcatctgttttctaatagttttcctggagtatcaccttctgactgtaaggataaggatgatgctagtgaaaaacattgcataggaaatcctgatcagtatggcaaccatcgctcgccaaagattgtttcgttgaagcatcattggtggtggatgatgaacacagtttgggatggattgaaagagacaaggaagcattctggccacattcttttcattgaagaggaccacttgatattccccaatgcatatcgcaatttacagacgctaatctcactcaagtctaagaaatgttctgattgctatgctgcaaatttggcaccttctgatgtcaactcaagaggagaaggatgggaaagcttgattgcagaaagaatgggaaatgtgggttactccttcaatagaactgtttggaggaaaatacacatgaaggccagggaattttgtttttttgatgattacaactgggatatcacaatgtgggcaactgtttatccctcatttggcagtcctgtttactcacttcgaggtccaaggactagtgcagttcactttgggaaatgtggtttgcatcagggtcaaggggagaacaaagtttgcattgacaatggcatggttaacattcaaatagaggagcaggacaaggttcctaacattggatcggactgggaagtgcgcatctacaaaaatcagcctgggtataatgctggctttaagggttggggaggctggggggatagcagagaccgccacttatgtttgaattttgcccacatggatcacaccatagagacatagggactgctttcactttgtaagaaattaagagttgatcttctggctacttgtttttttttttttttgtttcttattttctctgttcttgttagtcaactgctacgtcatactgtgaatttacacgctttaaaacaggtattaagatgagtgcttcatgatggcattagaatctataatttacttagatagtatattagtttttgctgttctcatttgattgtaacagtgagaactg--agatattcgtttagtttctccccatattgggaaaattttcgtatcatgtgacttctttgttttcccaaatgtggttcattgcttatgtgtaataatactagtgacattgtcttctgctgctttatgcctcgtctctgaataatgtgtttgctataaacccaaggcattgagtgaaaaattatactctgc---------------------
>Enterolobium_cyclocarpum_MWC9020@NODE_1_length_2168_cov_446.279770
tttgatttttccttacgtttctattccccaaacatcaattacactttcgtaccttttccctgaccactgttctttcttcaatttccctctcgcttgatgttatcgccttctttatccttgtaactctccccataggttttgcaggttttattacttcaagactcttgatttgtgcgtctgtctcttcttgaaggagcaacggcttttcataaaatcagattgggggccttcaactagaagttggtttgtctgcttcaatttctcaatatctgggccgccttaggtttagggtgcttagttctgtttaacatttaaacgatatttactaatggacttttgcctaatttgagcacgtagctatttctttgatcactttaatgaagcaatgaatgctttgtaactgttagtttctttaaaccccttctattggttctgtatagttagttagttctatggcaccaagcaaaaaaccccatctcagatatgtggctttgcgccttctattatgtgtagtattcattacgttatctggggttatactactgcaatttgttcttggatctaattctagatcaaccactgcaacactgcctttaaatgaagttgaggatggcaaagcatctgtctggaagtctagacagctatacaactttcacctaccccaacagaatgacttatcgtcggagctggaagagagaaatcagttgcctccaaaaaacatggatctttatccaactctggccaatgatcatataattattgttctatatgttcacaaccggtctcaatatctccaaatagttgttgacagcctttcaaaggtggaaggcatcaatgagaccttactaattgttagtcatgatgggtactttgagaatatgaacaagatcattgagagaatcaggttttgccaagttaaacagatatatgctccatactcacctcatctgttttctaatagttttcctggagtctcaccttctgactgtaaggataaggatggtgctagtgaaaaacattgcataggaaatcctgatcagtatggcaaccatcgctcgccaaagattgtttcgttgaagcatcattggtggtggatgatgaacacagtttgggatggattgaaagagacaaggaagcattctggccactttcttttcattgaagaggaccacttgatattcccgaatgcatatcgcaatttacagatgctaatctcactcaagtctaagaaatgttctgattgctatgctgcaaatttagcaccttctgatgtgaactcaagaggagaaggatgggaaagcttgattgcagaaagaatgggaaatgtgggttactccttcaatagaactgtttggaggaaaatacacatgaaggccagggaattttgtttttttgatgattacaactgggatatcacaatgtgggcaaccgtttatccctcatttggcagtcctgtttactcactgcgaggtccaaggactagtgcagttcactttgggaaatgtggtttgcatcagggtcaaggggagaacaaagtttgcattgacaatggcatggttaacattcaaatagaggagcaggacaaggttcctaacgttggatcggactgggaagtgcgcatctacaaaaatcagcctgggtataattctggctttaagggttggggaggttggggcgataacagagaccgccacttatgtttgaatttttcccacatgtatcacaccatagaggcatagggactgctttcactttg--------taagaattgaccttttggctactt-tctttttgcttttttggttcttattttctttgttcttgttagtcaactgctacgtcatactgtgaatttacatgctttaaaacacgaattaagatgagtgcttcatgatggtattagaatctataatttacttagatggtatatttgtttttggtattctcatttgattgtaacagtgagaactgaaagatattcatttagtttctctccatatcgggaaaattttcgtgtcatgtgacttctttgttttcccaaatgtggttcattgcttatgtg---tagtactagtgacattgtcttctgctgctgtatgcctcgtctctgaataatgtgtttgctataaacaaaaggcattgagtgaaaaa--------------------------------
>Hydrochorea_gonggrijpii_Tillett_45696@NODE_1_length_1878_cov_268.908384
------------------------------------------------------------------------------------------------------------------------------------------------------------------------------------tctcttcttgaaggagcaaaggattttcgtaaaatcagattggggggcttcgactagaagttggtttgtctgcttcaatttctcaatatctgagccaccttaggtttagggtgcttagttcagtttaacatttaaacgat-tttactaatggattttttcctaatttgatcacgtagctatttctgtgatcactttaatgaagcaatgaatgctttgtaactgttagtttctttaaaccccttctattgcttctgtatagttagttagttctatggcaccaagcaaaaaaccccatctcagatatgtggctttgcgccgtctattatgtgtagtattcattacgttatttggggttatactactgcaatttgttcttggatctaattctagatcaaccactacaacactgccttcaaatgaagttgaggatggcaaagcatctgtctggaagtctagacagctatacaactttcacctaccccaacagaatgacttatcctcggagctggaaaagagaaatcagttgcctccaaaaaacatggatcttcatccaactctggccaatgatcatatagttattgttctatatgttcacaaccggtctcaatatctccaaatagttgttgacagcctttcaaaggtggaaggcatcaatgagaccttactaattgttagtcatgatgggtactttgagaatatgaacaagatcattgagagaatcaggttttgccaagttaaacagatatatgctccatactcacctcatctgttttctaatagttttcctggagtctcaccttctgactgtaaggataaggatgatgctagtgaaaaacattgcataggaaatcctgatcagtatagcaaccatcgctcgccaaagattgtttcgttgaagcatcattggtggtggatgatgaacacagtttgggatggattgaaagagacaaggaagcattctggccacattcttttcattgaagaggaccacttgatattccccaatgcatatcgcaatttacagacgctaatctcactcaagtctaagaaatgttctgattgctatgctgcaaatttggcaccttctgatgtcaactcaagaggagaaggatgggaaagcttgattgcagaaagaatgggaaatgtgggttactccttcaatagaactgtttggaggaaaatacacatgaaggccagggaattttgtttttttgatgattacaactgggatatcacaatgtgggcaactgtttatccctcatttggcagtcctgtttactcacttcgaggtccaaggactagtgcagttcactttgggaaatgtggtttgcatcagggtcaaggggagaacaaagtttgcattgacaatggcatggttaacattcaaatagaggagcaggacaaggttcctaacattggatcggactgggaagtgcgcatctacaaaaatcagcctgggtataatgctggctttaagggttggggaggctggggggataacagagaccgccacttatgtttgaattttgcccacatgtatcacaccatagaggcatagggactactttcactttgtaagaaattaagaattgatcttctggctacttgtttttttttttttttggttcttattttctctgttcttgttagtcaactgctacgtcatactgtgaatttacacgctttaaaacaggtattaagatgagtgcttcatggtggcattagaatctataatttacttagatagtatattagtttttgctgttctcatttgattgtaacagtgagaactg--agatattcgtttagtttctccccatattgggaaaattttcgtatcatgtgacttctttgttttcccaaatgtggttcattgc--------------------------------------------------------------------------------------------------------------------------------
>Hydrochorea_marginata_Morim_563@NODE_1_length_1973_cov_397.545886
tttgatttttccttacgtttctattccccaaacatcaatcacactttcataccttttccctgaccactgttctttcttcaattttcctctcgcttgattttatcgccttctttatccttgtaactctccccacaggttttgcaggttttattacttcaaggctc----tttgtgcgtctgtctcttcttgaaggagcaaaggattttcgtaaaatcagattgggggccttcgactaaaagttggtttgtctgcttcaatttctcaatatctgagccaccttaggtttagggtgcttagttcagtttaacatttaaacgatatttactaatggattttttcctaatttgatcacgtagctatttctgtgatcactttaatgaagcaatgaatgctttgtaactgttagtttctttaaaccccttctattgcttctgtatagttagttagttctatggcaccaagcaaaaaaccccatctcagatatgtggctttgcgccgtctattatgtgtagtattcattacgttatttggggttatactactgcaatttgttcttggatccaattctagatcaaccactacaacactgccttcaaatgaagttgaggatggcaaagcatccgtctggaagtctagacagctatacgactttcacctaccccaacagaatgacttatcctcggagctggaaaagagaaatcagttgcctccaaaaaacatggatcttcattcaactctggccaatgatcatatagttattgttctatatgttcacaaccggtctcaatatctccaaatagttgttgacagcctttcaaaggtggaaggcatcaatgagaccttactaattgttagtcatgatgggtactttgagaatatgaacaagatcattgagagaatcaggttttgccaagttaaacagatatatgctccatactcacctcatctgttttctaatagttttcctggagtctcaccttctgactgtaaggataaggatgatgctagtgaaaaacattgcataggaaatcctgatcagtatagcaaccatcgctcgccaaagattgtttcgttgaagcatcattggtggtggatgatgaacacagtttgggatggattgaaagagacaaggaagcattctggccacattcttttcattgaagaggaccacttgatattccccaatgcatatcgcaatttacagacgctaatctcactcaagtctaagaaatgttctgattgctatgctgcaaatttggcaccttctgatgtcaactcaagaggagaaggatgggaaagcttgattgcagaaagaatgggaaatgtgggttactccttcaatagaactgtttggaggaaaatacacatgaaggccagggaattttgtttttttgatgattacaactgggatatcacaatgtgggcaactgtttatccgtcatttggcagtcctgtttactcacttcgaggtccaaggactagtgcagttcactttgggaaatgtggtttgcatcagggtcaaggggagaacaaagtttgcattgacaatggcatggttaacattcaaatagaggagcaggacaaggttcctaacattggatcggactgggaagtgcgcatctacaaaaatcagcctgggtataatgctggctttaagggttggggaggctggggggataacagagaccggcacttatgtttgaattttgcccacatgtatcacaccatagaggcatagggactactttcactttgtaagaaattaagaattgatcttctggctacttgtttttttttttttttggttcttattttctctgttcttgttagtcgactgctacgtcacactgtgaatttacacgctt--------------------------------------------------------------------------------------------------------------------------------------------------------------------------------------------------------------------------------------------------------------------------------------------------------------------------------
>Hydrochorea_marginata_Morim_563@NODE_2_length_723_cov_31.547988
-------------------------------------------------------------------------------------------------------------------------------------------------------------------------------------------------------------------------------------------------------------------------------------------------------------------------------------------------------------------------------------------------------------------------------------------------------------------------------------------------------------------------------------------------------------------------------------------------------------------------------------------------------------------------------------------------------------------------------------------------------------------------------------------------------------------------------------------------------------------------------------------------------------------------------------------------------------------------------------------------------------------------------------------------------------------------------------------------------------------------------------------------------------------------------------------------------------------------------------------------------------------------------------------------------------------------------------------------------------------------------------------------------------------------------------------------------------------------------------------------------------------------------------------------------------------------------------------------------------------------------------------------------------------------------------------------------------------------------------------------------------------------------------------------------------------------------------------------------------tttttttttttttttggttcttattttctctgttcttgttagtcgactgctacgtcacactgtgaatttacacgctttaaaacaggaattaagatgagtgcttcatgatggcattagaatctataatttacttagatagtatattagtttttgctgttctcatttgattgtaacagtgagaactg--agatattcatttagtttctccccatgttgggaaaattttcgtatcatgtgacttctttgttttcccaaatgtggttcattgcttatgtgtaataatgctagtgacattgtcttctgctgctttatgcctcgtctctgaataatgtgtttgctttaaacacaaggcattgagtgaaaacttatactctgcttttgatcatgtgacacagcc
>Jupunba_abbottii_Zanoni_21220@NODE_1_length_2035_cov_164.999489
----------------------------------tcaatcacactttcataccttttacctgaccactgttctatcttcaatttccctctcgcttgattttatcgccttctttatccttgtaactctccccataggttttgcaggttttatcacttcaagactcttgatttgtgcgtctgtctcttcttgaaggagcaaaggattttcgtaaaatcagattggggggcttcgactagaagttggtttgtctgcttcaatttctcaatatctgggccaccttaggtttagggtgcttagttcagtttaacatttaaacgatatttactaatggattttttcctaatttgatcacgtagctatttctgtgatcactttaatgaagcaatgaatgctttgtaactgttagtttctttaaaccccttcttttgcttctgtatagttagttagttctatggcaccaagcaaaaaaccccatctcaggtatgtggctttgcgccgtctattatgtgtagtattcattacgttatttggggttatactactgcaatttgttcttggatctaattctagatcaaccactacaacactgccttcaaatgaagttgaggatggcaaagcatctgtctggaagtctagacagctatacgactttcacctaccccaacagaatgacttatcctcggagctggaaaagagaaatcagttgcctccaaaaaacatggatcttcatccaactctggccaatgatcatatagttattgttctttatgttcacaaccggtctcaatatctccaaatagttgttgacagcctttcaaaggtggaaggcatcaatgagaccttactaattgttagtcatgatgggtactttgagaatatgaacaagatcattgagagaatcaggttttgccaagttaaacagatatatgctccatactcacctcatctgttttctaatagttttcctggagtctcaccttctgactgtaaggataaggatgatgctagtgaaaaacattgcataggaaatcctgatcagtatggcaaccatcgctcgccaaagattgtttcgttgaagcatcattggtggtggatgatgaacacagtttgggatggattgaaagagacaaggaagcattctggccacattcttttcattgaagaggaccacttgatattccccaatgcatatcgcaatttacagatgctattctcactgaagtctaagaaatgttctgattgctatgctgcaaatttggcaccttctgatgtcaactcaagaggagaaggatgggaaagcttggtcgcagaaagaatgggaaatgtgggttactccttcaatagaactgtttggaggaaaatacacatgaaggccagggaattttgtttttttgatgattacaactgggatatcacaatgtgggcaactgtttatccctcgtttggcagtcctgtttacacacttcgaggtccaaggactagtgcagttcactttgggaaatgtggtttgcatcagggtcaaggggagaacaaagtttgcattgacaatggcatggttaacattcaaatagaggagcaggacaaggttcctaacattggatcggactgggaagtgcgcatctacaaaaatcagcctgggtataacgctggctttaagggttggggaggctggggggataacagagaccgccacttatgtttgaattttgcccacatgtatcacaccatagaggcatagggactactttcactttgtaagaaattaagaattgatcttctggttacttgttttttttttcctttggttcttattttctctgttcttgttagtcaattgctacgtcatactgtgaatttacacgctttaaaacaggaattaagatgagtgcttcatgatggcattagaatctataatttacttagatagtatattagtttttgctgttctcatttgattgtaacagtgagaactg--agatattgatttagtttctccccatattgggaaaattttcgtatcatgtgacttctttgttttcccaaatgtggttcattgcttacgtgtaata--------------------------------------------------------------------------------------------------------------------
>Jupunba_asplenifolia_Ekman_6383@NODE_1_length_1738_cov_63.977724
---------------------------------------------------------------------------------------------------------------------------------------------------------------------------------------------------------------------atcagattggggggcttcgaccagaagttggtttgtctgcttcaatttctcaatatctgggccaccttaggtttagggtgcttagttcagtttaacatttaaacgatatttactaatgaattttttcctaatttgatcacgtagctatttctgtgatcactttaatgaagcaatgaatgctttgtaactgttagtttctttaaaccccttcttttgcttctgtatagttagttagttctatggcaccaagcaaaaaaccccatctcaggtatgtggctttgcgccgtctattatgtgtagtattcattacgttatttggggttatactactgcaatttgttcttggatctaattctagatcaaccactacaacactgccttcaaatgaagttgacgatggcaaagcatctgtctggaagtctagacagctatacgactttcacctaccccaacagaatgacttatcctcggagctggaaaagagaaatcagttgcctccaaaaaacatggatctttatccaactctggccaatgatcatatggttattgttctatatgttcacaaccggtctcaatatctccaaatagttgttgacagcctttcaaaggtggaaggcatcaatgagaccttactaattgttagtcatgatgggtacttcgagaatatgaacaagatcattgagcgaatcaggttttgccaagttaaacagatttatgctccatactcacctcatctgttttctaatagttttcctggagtctcaccttctgactgtaaggataaggatgatgctagtgaaaaacattgcataggaaatcctgatcagtatggcaaccatcgctcgccaaagattgtttcgttgaagcatcattggtggtggatgatgaacacagtttgggatggattgaaagagacaaggaagcattctggccacattcttttcattgaagaggaccacttgatattccccaatgcatatcgcaatttacagatgctattctcactgaagtctaagaaatgttctgattgctatgctgcaaatttggcaccttctgatgtcaactcaagaggagaaggatgggaaagcttgattgcagaaagaatgggaaatgtgggttactccttcaatagaactgtttggaggaaaatacacatgaaggccagggaattttgtttttttgatgattacaactgggatatcacaatgtgggcaactgtttatccctcgtttggcagtcctgtttactcacttcgaggtccaaggactagtgcagttcactttgggaaatgtggtttgcatcagggtcaaggggagaacaaagtttgcattgacaatggcatggttaacattcaaatagaggagcaggacaaggttcctaacattggatcggactgggaagtgcgcatctacaaaaatcagcctgggtataacgctggctttaagggttggggaggctggggggataacagagaccgccacttatgtttgaattttgcccacatgtatcacaccatagaggcatagggactactttcactttgtaagaaattaagaattgatcttctggttactttttttttttttcctttggttcttattttctctgttcttgttagtcaattgctacgtcatactgtgaatttacacgctttaaaacaggaattaagatgagtgcttcatgatggcattagaatctataatttacttagatagtatattagtttttgctgttctca-------------------------------------------------------------------------------------------------------------------------------------------------------------------------------------------------------------------------------------------
>Jupunba_barbouriana_Iganci_847@NODE_1_length_2202_cov_317.303059
tttgatttttccttacgtttctattccccaaacatcaatcacactttcataccttttccctgaccactgttctttcttcaatttccctctcgcttgattttatcgccttctttatccttgtaactctccccataggttttgcaggttttattacttcaagactcttgatttgtgcgtctgtctcttcttgaaggagcaaaggattttcgtaaaatcagattggggggcttcgactagaagttggtttgtctgcgtcaatttctcaatatctgggccaccttaggtttagggtgcttagttcagtttaacattgaaacgatatttactaatggattttttcctaatttgatcacgtagctatttctgtgatcactttaatgaagcaatgaatgctttgtaactgttagtttatttaaaccccttctattgcttctgtatagttagttagttctatggcaccaagcaaaaaaccccatctcagatatgtggctttgcgccgtctattatgtgtagtattcattacgttatttggggttatactactgcaatttgttcttggatctaattctagatcaaccactacaacactgcctttaaatgaagttgaggatggcaaagcatctgtctggaagtctagacagctatacgactttcacctaccccaacagaatgacttatcctcggagctggaaaagagaaatcagttgcctccaaaaaacatggatctttatccaactctggccaatgatcatatagttattgttctatatgttcacaaccggtctcaatatctccaaatagttgttgacagcctttcaaaggtggaaggcatcaatgagaccttactaattgttagtcacgatgggtactttgagaatatgaacaagatcattgagagaatcaggttttgccaagttaaacagatatatgctccatactcacctcatctattttctaatagttttcctggagtctcaccttctgactgtaaggataaggatgatgctagtgaaaaacattgcataggaaatcctgatcagtatggcaaccatcgctcgccaaagattgtttcgttgaagcatcattggtggtggatgatgaacacagtttgggatggattgaaagagacaaggaagcattctggccacattcttttcattgaagaggaccacttgatattccccaatgcatatcgcaatttacagatgctaatctcactcaagtctaagaaatgttctgattgctatgctgcaaatttggcaccttctgatgtcaactcaagaggagaaggatgggaaagcttgattgcagaaagaatgggaaatgtgggttactccttcaatagaactgtttggaggaaaatacacatgaaggccagggaattttgtttttttgatgattacaactgggatatcacaatgtgggcaactgtttatccctcgtttggcagtcctgtttactcacttcgaggtccaaggactagtgcagttcactttgggaaatgtggtttgcatcagggtcaaggggagaacaaagtttgcattgacaatggcatggtcaacattcaaatagaggagcaggacaaggttcctaacattggatcggactgggaagtgcgcatctacaaaaatcagcctgggtataatgctggctttaagggttggggaggctggggggataacagagaccgccacttatgtttgaattttgcccacatgtatcacaccatagaggcatagggactgctttcactttgtaagaaattaagaattgatcttctggctacttg--tttttttttttttggttcttattttctctgttcttgttagtcaccttccacgtcatactgtgaatttacacgctttaaaacaggaattaagatgagtgcttcatgatggcattagaatctataatttacttagatagtatattagtttttgctgttctcatttaattgtaacagtgagaactg--agatattcatttagtttctccccatattgggaaaattttcatatcatgtgacttctttgttttcccaaatgtggttcattgcttatgtgtaataatactagtgacattgtcttctgctgctttattcctcgtctctgaataatgtgtttgctataaacaca-------------------------------------------------
>Jupunba_cochleata_Bonadeu_673@NODE_1_length_2459_cov_212.304366
tttgatttttccttacgtttctattccccaaacatcaatcacactttcataccttttccctgaccactgttctttcttcaatttccctctcgcttgattttatcgccttctttatccttgtaactctccccataggttttgcaggttttattacttcaagactcttgatttgtgcgtctgtctcttcttgaaggagcaaaggattttcataaaatcagattggggggcttcgactagaagttggtttgtctgcttcaatttctcaatatctaggccaccttaggtttagggtgcttagttcagtttaacatttgaacgatatttactaatggattttttcctaatttgatcacgtagctatttctgtgatcactttaatgaagcaatgaatgctttgtaactgttagtttctttaaacccattctattgcttctgtatagttagttagttctatggcaccaagcaaaaaaccccatctcagatatgtggctttgcgccgtctattatgtatagtattcattacgttatttggggttatactactgcaatttgttcttggatctaattctagatcaaccactacaacactgccttcaaatgaagttgaggatggcaaagcatctgtctggaagtctagacagctatacgactttcacctaccccaacagaatgacttatcctcggagctggaaaagagaaatcagttgcctccaaaaaacatggatctttatccaactctggccaatgatcatatagttattgttctatatgttcacaaccggtctcaatatctccaaatagttgttgacagcctttcaaaggtggaaggcatcaatgagaccttactaattgttagtcatgatgggtactttgagaatatgaacaagatcattgagagaatcaggttttgccaagttaaacagatatatgctccatactcacctcatctgttttctaatagttttcctggagtctcaccttctgactgtaaggataaggatgatgctagtgaaaaacattgcataggaaatcctgatcagtatggcaaccatcgctcgccaaagattgtttcgttgaagcatcattggtggtggatgatgaacacagtttgggatggattgaaagagacaaggaagcattctggccacattcttttcattgaagaggaccacttgatattccccaatgcatatcgcaatttacagatgctaatctcactcaagtctaagaaatgttctgattgctatgctgcaaatttggcaccttctgatgtcaactcaagaggagaaggatgggaaagcttgattgcagaaagaatgggaaatgtgggttactccttcaatagaactgtttggaggaaaatacacatgaaggccagggaattttgtttttttgatgattacaactgggatatcacaatgtgggcaactgtttatccctcgtttggcagtcctgtttactcacttcgaggtccaaggactagtgcagttcactttgggaaatgtggtttgcatcagggtcaaggggagaacaaagtttgcattgacaatggcatggttaacattcaaatagaggagcaggacaaggttcctaacattggatcggactgggaagtgcgcatctacaaaaatcagcctgggtataatgctggctttaagggttggggaggctggggggataacagagaccgccacctatgtttgaattttgcccacatgtatcacaccacagaggcatagggactgctttcactttgtaagaaactcagaattgatcctctggctacttg-ttttttttttttttggttcttattttctctgttcttgttagtcaactgctacgtcatactgtgaatttacacgctttaaaacaggaattaagatgagtggttcatgatggcattagaatctataatttacttggatagtgtattagtttttgctgttctcatttgattgtaacagtgagaagtg--agatattcgtttagtttctccccatattgggaaaatttttgtatcatgtgacttctttgttttcccaaatgtggttcattgcttatgtgtaataatactagtgacattgtcttctgctgctttatgcctcgtctctgaataatgtgtttgctataaacacaaggcattgagtgaaaaattatactctgcttttgatcatgtgacacagct
>Jupunba_commutata_Maguire_46145@NODE_1_length_2064_cov_235.204831
tttgatttttccttacgtttctattccccaaacatcaatcacactttcataccttttccctgaccactgttctttcttcaatttccctctcgcttgattttatcgccttctttatccttgtaactctccccataggttttgcaggttttattacttcaagactcttgatttgtgcgtctgtctcttcttgaaggagcaaaggattttcgtaaaatcagattggggggcttcgactagaagttggtttgtctgtttcaatttctcaatatctgggccaccttaggtttagggtgcttagtttagtttaacattgaaacgatatttactaatggattttttcctaatttgatcacgtagctatttctgtgatcactttaatgaagcaatgaatgctttgtaactgttggtttatttaaaccccttctattgcttctgtatagttagttagttctatggcaccaagcaaaaaaccccatctcagatatgtggctttgcgccgtctattatgtgtagtattcattacgttatttggggttatactactgcaatttgttcttggatctaattctagatcaaccactacaacactgccttcaaatgaagttgaggatggcaaagcatctgtctggaagtctagacagctatacgactttcacctaccccaacagaatgacttatcctcggagctggaaaagagaaatcagttgccaccaaaaaacatggatctttatccaactctggccaatgatcatatagttattgttctatatgttcacaaccggtctcaatatctccaaatagttgttgacagcctttcaaaggtggaaggcatcaatgagaccttactaattgttagtcacgatgggtactttgagaatatgaacaagatcattgagagaatcaggttttgccaagttaaacagatatatgctccatactcacctcatctgttttctaatagttttcctggagtctcaccttctgactgtaaggataaggatgatgctagtgaaaaacattgcataggaaatcctgatcagtatggcaaccatcgctcgccaaagattgtttcattgaagcatcattggtggtggatgatgaacacagtttgggatggattgaaagagacaaggaagcattctggccacattcttttcattgaagaggaccacttgatattccccaatgcatatcgcaatttacagatgctaatctcactcaagtctaagaaatgttctgattgctatgctgcaaatttggcaccttctgatgtcaactcaagaggagaaggatgggaaagcttgattgcagaaagaatgggaaatgtgggttactccttcaatagaactgtttggaggaaaatacacatgaaggccagggaattttgtttttttgatgattacaactgggatatcacaatgtgggcaactgtttatccctcgtttggcagtcctgtttactcacttcgaggtccaaggactagtgcagttcactttgggaaatgtggtttgcatcagggtcaaggggagaacaaagtttgcattgacaatggcatggtcaacattcaaatagaggagcaggacaaggttcctaacattggatcggactgggaagtgcgcatctacaaaaatcagcccgggtataatgctggctttaagggttggggaggctggggggataacagagaccgccacttatgtttgaattttgcccacatgtatcacaccatagaggcatagggactgctttcacattgtaagaaattaagaattgatcttctggctactttgtttttttttttttgggttcttattttctctgttcttgttggtcaactgctacgtcatactatgaatttacacgctttaaaacaggaattaagatgagtgcttcatgatggcattagaatctataatttacttagatagtatgttagtttttgctgttctcatttgattgtaacagtgagaactg--agatattcatttagtttctccccatattgggaaaattttcatatcatgtgacttctttgttttcccaaatgtggttcattgcttatg---------------------------------------------------------------------------------------------------------------------------
>Jupunba_floribunda_Iganci_883@NODE_2_length_598_cov_20.740883
---------------------------------------------------------------------------------------------------------------------------------------------------------------------------------------------------------------------------------------------------------------------------------------------------------------------------------------------------------------------------------------------------------------------------------------------------------------------------------------------------------------------------------------------------------------------------------------------------------------------------------------------------------------------------------------------------------------------------------------------------------------------------------------------------------------------------------------------------------------------------------------------------------------------------------------------------------------------------------------------------------------------------------------------------------------------------------------------------------------------------------------------------------------------------------------------------------------------------------------------------------------------------------------------------------------------------------------------------------------------------------------------------------------------------------------------------------------------------------------------------------------------------------------------------------------------------------------------------------------------------------------------------------------------------------------------------------------------------------------------------------------------------------------------ccatagaggcatagcgactactttcactttgtaagaaattaagaattgatcttctggctactt-gtttttttttttttgggttcctattttctctgttcttgttagtcaactgctacgtcatactgtgaatttacacgctttaaaacaggaattaagatgagtgcttcatgatggcattagaatctataatttacttagatagtatattagtttttgctgttctcatttgattgtaacagtgagaactg--agatattcatttagtttctccccatattgggaaaattttcgtatcatgtgacttctttgttttcccaaatgtggttcattgcttatgtgtaataatactagtgacattgtcttctgctgctttatgcctcgtctctgaataatgtgtttgctataaacacaaggcattgagtgaaaaattatactctgctttcgatcatgtgacacagcc
>Jupunba_langsdorfii_Ribeiro_728@NODE_1_length_2674_cov_173.906430
tttgatttttccttacgtttctattccccaaacatcaatcagactttcatgccttttccctgatcactg------cttcaatctccctctcgcttgattttatcgccttctttatccttgaaactctccccataggttttgcaggttttattacttcaagactcttgatttggtcgtctgtctcttcttgaaggagcaaaggattttcgtaaaatcagattggggggcttctactagaagttggtttgtctgcttcaatttctcaatatccgggccaccttaggtttagggtgcttagttcagtttaacatttaaacgatatttactaatggattttttcctaatttgatcacgtagctatttctgtgatcactttaatgaagcaatgaatgctttgtaactgttagtttctttaaaccccttctattgcttctgtatagttagttagttctatggcaccaagcaaaaaaccccatctcagatatgtggctttgcgccgtctattatgtgtagtattcattacgttatttggggttatactactgcaatttgttcttggatctaattctagatcaaccactacaacactgccttcaaacgaagttgaggatggcaaagcatctgtctggaagtctagacagctatacgactttcacctaccccaacagaatgacttatcctcggagctggaaaagagaaatcagttgcctccaaaaaacatggatctttatccaactctggccaatgatcatatagttattgttctatatgttcacaaccggtctcaatatctccaaatagttgttgacagcctttcaaaggtggaaggcatcaatgagaccttactaattgttagtcatgatgggtactttgagaatatgaacaagatcattgagagaatcaggttttgccaagttaaacagatatatgctccatactcacctcatctgttttctaatagttttcctggagtctcaccttctgactgtaaggataaggatgatgctagtgaaaaacattgcataggaaatcctgatcagtatggcaaccaccgctcgccaaagattgtttcgttgaagcatcattggtggtggatgatgaacacagtttgggatggattgaaagagacaaggaagcattctggccacattcttttcattgaagaggaccatttgatattccccaatgcatatcgcaatttacagatgctaatctcactcaagtctaagaaatgttctgattgctatgctgcaaatttggcaccttctgatgtcaactcaagaggagaaggatgggaaagcttgattgcagaaagaatgggaaatgtgggttactcctttaatagaactgtttggaggaaaatacacatgaaggccagggaattttgtttttttgatgattacaactgggatatcacaatgtgggcaactgtttatccctcgtttggcagtcctgtttactcacttcgaggtccaaggactagtgcagttcactttgggaaatgtggtttgcatcagggtcaaggggagaacaaagtttgcattgacaatggcatggttaacattcaaaaagaggagcgggacaaggttcctaacattggatcggactgggaagtgcgcatctacaaaaatcagcctgggtataatgctggctttaagggttggggaggctggggggataacagagaccgccacttatgtttaaattttgcccacatgtatgacaccatagaggcatagggactgctttcactttgtaagaaattaagaattgatcttctggctacttgtttttttttttttttggttcttattttctctgttcttgttagtcaactgctacgtcatactgtgaatttacacgctttaaaacaggaattaagatgagtgcttcatgatggcattagaatctataatttacgtagatagtatattagtttttgctgttctcatttgattttaacagtgagaactg--agatattcgtttagtttctccccatattgggaaaattttcgtatcatgtgacttctttgttttcccaaatgtggttcattgcttatgtgtaataatactagtgacattgtcttctgccgctttatgcctcgtctctgaataatgtgtttgctataaacacaaggcattgagtgaaaaattatactctgcttttgatcatgtgacacagct
>Jupunba_leucophylla_Iganci_839@NODE_1_length_2357_cov_426.370175
tttgatttttccttacgtttctattccccaaacatcaatcacactttcataccttttccctgaccactgttctttcttcaatttccctctcgcttgattttatcgccttctttatccttgtaactctccccataggttttgcaggttttattacttcaagactcttgatttgtgcgtctgtctcttcttgaaggagcaaaggattttcgtaaaatcagattggggggcttcgactagaagttggtttgtctgcttcaatttcccaatatctgagccaccttaggtttagggtgcttagttcagtttaacgtttaaacgatatttactaatggattttttcctaatttgatcacgtagctatttctgtgatcactttaatgaagcaatgaatgctttgtaactgttagtttctttaaaccccttctattgcttctgtatagttagttagttctatggcaccaagcaaaaaaccccatctcagatacgtggctttgcgccgtctattatgtgtagtattcattacgttatttggggttatactactgcaatttgctcttggatctaattctagatcaaccactacaacactgccttcaaatgaagttgaggatggcaaagcatctgtctggaagtctagacagctatacgactttcatctaccccaacagaatgacttatcctcggagctggaaaagagaaatcagttgcctccaaaaaacatggatctttatccaactctggccaatgatcatatagttattgttctatatgttcacaaccggtctcaatatctccaaatagttgttgacagcctttcaaaggtggaaggcatcaatgagaccttactaattgttagtcatgatgggtactttgagaatatgaacaagatcattgagagaatcaggttttgccaagttaaacagatatatgctccatactcacctcatctgttttctaatagttttcctggagtctcaccttctgactgtaaggataaggatgatgctagtgaaaaccattgcataggaaatcctgatcagtatggcaaccaccgctcgccaaagattgtttcgttgaagcatcattggtggtggatgatgaacacagtttgggatggattgaaagagacaaggaagcattctggccacattcttttcattgaagaggaccatttgatattccccaatgcatatcgcaatttacagatgctaatctcactcaagtctaagaaatgttctgattgctatgctgcaaatttggcaccttctgatgtcaactcaagaggagaaggatgggaaagcttgattgcagaaagaatgggaaatgtgggttactccttcaatagaactgtttggaggaaaatacacatgaaggccagggaattttgtttttttgatgattacaactgggatatcacaatgtgggcaactgtttatccctcgtttggcagtcctgtttactcacttcgaggtccaaggactagtgcagttcactttgggaaatgtggtttgcatcagggtcaaggggagaacaaagtttgcattgacaatggcatggttaacattcaaatagaggagcaggacaaggttcctaacattggatcggactgggaagtgcgcatctacaaaaatcagcctgggtataatgctggctttaagggttggggaggctggggggataacagagaccgccacttatgtttgaattttgcccacatgtatcacaccatagaggcatagggactgctttcactttgtaagaaattaagaattgatcttctggctacc---ttttttttttttttggttcttattttctctgttcttgttggtcaactgctacgtcatactgtgaatttacacgctttaaaacaggaattaagatgagtgcttcatgatggcattagaatctataattcacttagatagtatattagtttttgctgttctcatttgattgtaacagtgag-actg--agatattcgtttagtttctccccatattgggaaaattttcgtatcatgtgacttctttgttttcccaaatgtggttcattgcttatgtgtaataatactagtgacattgtcttctgctgctttatgcctcgtctctgaataatgtgtttgctataaacacaaggcattgagtgaaaaattatactctgcttttgatcatgtgacacagct
>Jupunba_limae_Iganci_261@NODE_1_length_2328_cov_211.806753
-----------------------------------------cactttcataccttttccctgaccactgttctttcttcaatttccctctcgcttgattttatcgccttctttatccttgtaactctccccataggttttgcaggttttattacttcaagactcttgatttgtgcgtctgtctcttcttgaaggagcaaaggattttcgtaaaatcagattggggggcttcgactagaagttggtttgtctgcttcaatttctcaatatctgggccaccttaggtttagggtgcttagttcagtttaacatttgaacgatatttactaatggattttttcctaatttgatcacgtagctatttctgtgatcactttaatgaagcaatgaatgctttgtaactgttagtttctttaaaccccttctattgcttctgtatggttagttagttctatggcaccaagcaaaaaaccccatctcagatatgtggctttgcgccgtctattatgtgtagtattcattacgttatttggggttatactactgcaatttgttcttggatctaattctagatcaaccactacaacactgccttcaaatgaagttgaggatggcaaagcatctgtctggaagtctagacagctatacgactttcacctaccccaacagaatgacttatcctcggagctggaaaagagaaatcagttgcctccaaaaaacatggatctttatccaactctggccaatgatcatatagttattgttctatatgttcacaaccggtctcaatatctccaaatagttgttgacagcctttcaaaggtggaaggcatcaatgagaccttactaattgttagtcatgatgggtactttgagaatatgaacaagatcattgagagaatcaggttttgccaagttaaacagatatatgctccatactcacctcatctgttttctaatagttttcctggagtctcaccttctgactgtaaggataaggatgatgctagtgaaaaacattgcataggaaatcctgatcagtatggcaaccatcgctcgccaaagattgtttcgttgaagcatcattggtggtggatgatgaacacagtttgggatggattgaaagagacaaggaagcattctggccacattcttttcattgaagaggaccacttgatattccccaatgcatatcgcaatttacagatgctaatctcactcaagtctaagaaatgttctgattgctatgctgcaaatttggcaccttctgatgtcaactcaagaggagaaggatgggaaagcttgattgcagaaagaatgggaaatgtgggttactccttcaatagaactgtttggaggaaaatacacatcaaggccagggaattttgtttttttgatgattacaactgggatatcacaatgtgggcaactgtttatccctcgtttggcagtcctgtttactcacttcgaggtccaaggactagtgcagttcactttgggaaatgtggtttgcatcagggtcaaggggagaacaaagtttgcattgacaatggcatggttaacattcaaatagaggagcaggacaaggttcctaacattggatcggactgggaagtgcgcatctacaaaaatcagcctgggtataatgctggctttaagggttggggtggctggggggataatagagaccgccacttatgtttgaattttgcccacatgtatcacaccatagaggaatagggactgctttcactttgtaagaaattaagaattgatcctctggctacttgtttttttttttttttggttcttattttctctgttcttgttagtcaactgctacgtcatactgtgaatttacacgctttaaaacaggaattaagatgagtgcttcatgatggcattagaatctataatttgcttagatagtatattagtttttgctgttctcatttgattgtaacagtgagaactg--agatattcgtttagtttctccccatattgggaaaattttcgtatcatgtgacttctttgttttcccaaatgtggttcattgcttatgtgtaataatactagtgacattgtcttctgctgctttgtgcctcgtctctgaataatgtgtttgctataaacacaaggcattgagtgaaaaattatactctgcttttgatcatgtgacacagct
>Jupunba_longipedunculata_Cardona_2682@NODE_1_length_1962_cov_176.597878
-------------------------------------------------------------------------------------------------------------------------------------------------------------------------------gtctgtctcttcttgaaggagcaaaggattttcgtaaaatcagattggggggcttcgactagaagttggtttgtctgcttcaatttcccaatatctgagccaccttaggtttagggtgcttagttcagtttaacatttaaacgatatttactaatggattttttcctaatttgatcacgtagctatttctgtgatcactttaatgaagcaatgaatgctttgtaactgttagtttctttaaaccccttctattgcttctgtatagttagttagttctatggcaccaagcaaaaaaccccatctcagatatgtggctttgcgccgtctattatgtgtagtattcatttcgttatttggggttatactactgcaatttgttcttggatctaattctagatcaaccactacaacactgccttcaaatgaagttgaggatggcaaagcatctgtctggaagtctagacagctatacgactttcacctaccccaacagaatgacttatcctcggagctggaaaagagaaatcagttgcctccaaaaaacatggatcttcatccaactctggccaatgatcatatagttattgttctatatgttcacaaccggtctcaatatctccaaatagttgttgacagcctttcaaaggtggaaggcatcaatgagaccttactaattgttagtcatgatgggtactttgagaatatgaacaagatcattgagagaatcaggttttgccaagttaaacagatttatgctccatactcacctcatctgttttctaatagttttcctggagtctcaccttctgactgtaaggataaggatgatgctagtgaaaaacattgcataggaaatcctgatcagtatggcaaccatcgctcgccaaagattgtttcgttgaagcatcattggtggtggatgatgaacacagtttgggatggattgaaagagacaaggaagcattctggccacattcttttcattgaagaggaccacttgatattccccaatgcatatcgcaatttacagatgctaatctcactcaagtctaagaaatgttctgattgctatgctgcaaatttggcaccttctgatgtcaactcaagaggagaaggatgggaaagcttgattgcagaaagaatgggaaatgtgggttactccttcaatagaactgtttggaggaaaatacacatgaaggccagggaattttgtttttttgatgattacaactgggatatcacaatgtgggcaactgtttatccctcgtttggcagtcctgtttactcacttcgaggtccaaggactagtgcagttcactttgggaaatgtggtttgcatcagggtcaaggggagaacaaagtttgcattgacaatggcatggttaacattcaaatagaggagcaggacaaggttcctaacattggatcagactgggaagtgcgcatctacaaaaatcagcctgggtataatgctggctttaagggttggggaggctggggggataacagagaccgccacttatgtttgaattttgcccacatgtatcacaccatagaggcatagggactactttcactttgtaagaaattaagaattgatcttctggctacttg-tttttttttttttgggttcctattttctctgttcttgttagtcaactgctacgtcatactgtgaatttacacgctttaaaacaggaattaagatgagtgcttcatgatggcattagaatctataatttacttagatggtatattagtttttgctgttctcatttgattgtaacagtgagaactg--agatattcatttagtttctccccatattgggaaaattttcgtatcatgtcacttctttgttttcccaaatgtggttcattgcttatgtgtaataatactagtgacattgtcttctgctgctttatgcctcgtctctgaataatgtgtttgctataaacacaagg----------------------------------------------
>Jupunba_macradenia_Lourteig_3021@NODE_1_length_1966_cov_173.025410
---------------------------------------------------------------------------------------------------------------------------------------------------------------------------------------------------------------------atcagactggggggcttcgactagaagttggtttgtctgcttcaatttctcaatatctgggccaccttaggtttagggtgcttagttcagtttaacatttaaacgatatttactaatggattttttcctaatttgatcacgtagctatttctgtgaccactttaatgaagcaatgaatgctttgtaactgttagtttctttaaaccccttctattgcttctgtatagttagttagttctatggcaccaagcaaaaagccccatctcagatatgtggctttgcgccgtctattatgtgtagtattcattacgttatttggggttatactactgcaatttgttcttggatctaattctagatcaaccactacaacactgcctttaaatgaagttgaggatggcaaagcatctgtctggaagtctagacagctatacgactttcacctaccccaacagaatgacttgtcctcggagctggaaaagagaaatcagttgcctccaaaaaacatggatctttatccaactctggccaatgatcatatagttattgttctatatgttcacaaccggtctcaatatctccaaatagttgttgacagcctttcaaaggtggaaggcatcaatgagaccttactaattgttagtcatgatgggtactttgagaatatgaacaagatcattgagagaatcaggttttgccaagttaaacagatatatgctccatactcacctcatctgttttctaatagttttcctggagtctcaccttctgactgtaaggataaggatgatgctagtgaaaaacattgcataggaaatcctgatcagtatggcaaccatcgctcgccaaagattgtttcgttgaagcatcattggtggtggatgatgaacacagtttgggatggattgaaagagacaaggaagcattctggccacattcttttcattgaagaggaccacttgatattccccaatgcatatcgcaatttacagatgctaatctcactcaagtctaagaaatgttctgattgctatgctgcaaatttggcaccttctgatgtcaactcaagaggagaaggatgggaaagcttgattgcagaaagaatgggaaatgtgggttactccttcaatagaactgtttggaggaaaatacacaagaaggccagggaattttgtttttttgatgattacaactgggatatcacaatgtgggcaactgtttatccctcgtttggcagtcctgtttactcacttcgaggtccaaggactagtgcagttcactttgggaaatgtggtttgcatcagggtcaaggggagaacaaagtttgcattgacaatggcatggttaacattcaaatagaggagcaggacaaggttcctaacattggattggactgggaagtgcgcatctacaaaaatcagcctgggtataatgctggctttaagggttggggaggctggggggataacagagaccgccacttatgtttgaattttgcccacatgtatcacaccatagagtcatagggactgctttcactttgtaagaaattaagaattgatcttctggctac---tttttttttttttgtggttcttattttctctgttcttgtcagtcaactgctacgtcatactgtgaatttacacgctttaaaacaggaattaagatgagtgcttcatgatggaattagaatctataatttacttagatagtatattggtttttgctgttctcatttgattgtaacagtgagaactg--agatattcgttcagtttctccccgtattgggaaaattttcgtatcatgtgacttctttgttttcccaaatgtggttcattgcttatgtgtaaaaatgctagtgacattgtcttctgctgctttatgcctcgtctctgaataatgtgtttgctaaaaacacaaagcattgagtgaaaaattatactctgcttttgatcatgtgacacag--
>Jupunba_nipensis_Mayo_19662@NODE_1_length_1764_cov_55.828690
--------------------------------------------------------------------------------------------------------------------------------------------------------------------------------------------------------------------------------gggcttcgactagaagttggtttgtctgcttcaatttctcaatatctgggccaccttaggtttagggtgcttagttcagtttaacatttaaacgatatttactaatgga-tttttcctaatttgatcacgtagatatttctgtgatcactttaatgaagcaatggatgctttgtaactgttagtttctttaaaccccttctattgcttctgtaaagttagttagttctatggcaccaagcaaaaaaccccatctcagatatgtggctttgcgccgtctattatgtgtagtattcattacgttatttggggttatactactgcaatttgttcttggatctaattctagatcaaccactacaacactgccttcaaatgaagttgacgatggcaaagcatctgtctggaagtctagacagctatacgactttcacctaccccaacagaatgacttatcctcggagctggaaaagagaaatcagttgcctccaaaaaacatggatctttatccaactctggccaatgatcatatggttattgttctatatgttcacaaccggtctcaatatctccaaatagttgttgacagcctttcaaaggtggaaggcatcaatgagaccttactaattgttagtcatgatgggtacttcgagaatatgaacaagatcattgagcgaatcaggttttgccaagttaaacagatttatgctccatactcacctcatctgttttctaatagttttcctggagtctcaccttctgactgtaaggataaggatgatgctagtgaaaaacattgcataggaaatcctgatcagtatggcaaccatcgctcgccaaagattgtttcgttgaagcatcattggtggtggatgatgaacacagtttgggatggattgaaagagacaaggaagcattctggccacattcttttcattgaagaggaccacttgatattccccaatgcatatcgcaatttacagatgctaatctcactcaagtctaagaaatgttctgattgctatgctgcaaatttggcaccttctgatgtcaactcaagaggagaaggatgggaaagcttgattgcagaaagaatgggaaatgtgggttactccttcaatagaactgtttggaggaaaatacacatgaaggccagggaattttgtttttttgatgattacaactgggatatcacaatgtgggcaactgtttatccctcgtttggcagtcctgtttactcacttcgaggtccaaggactagtgcagttcactttgggaaatgtggtttgcatcagggtcaaggggagaacaaagtttgcattgacaatggcatggttaacattcaaatagaggagcaggacaaggttcctaacattggatcggactgggaagtgcgcatctacaaaaatcagcctgggtataacgctggctttaagggttggggaggctggggggataacagagaccgccacttatgtttgaattttgcccacatgtatcacaccatagaggcatagggactgctttcactttgtaagaaattaagaattgatcttctggctacctttttttttttttttttggttcttattttctctgttcttgttagtcaactgctacgtcatactgtgaatttacacgctttaaaacaggaattaagatgagtgcttcatgatggcattagaatctataatttacttagatagtatattagtttttgctgttctcatttgattgtaacggtgagaactg--aaatattcatttag----------------------------------------------------------------------------------------------------------------------------------------------------------------------------------------------------
>Jupunba_oppositifolia_Liegier_16014@NODE_1_length_1821_cov_188.432913
-----------------------------------------------------------------------------------------------------------------------------------------------------------------------------gcgtctgtctcttcttgaaggagcaaaggattttcgtaaaatcagattggggggcttcgactagaagttggtttgtctgcttcaatttctcaatatctgggccaccttaggtttagggtgcttagttcagtttaacatttaaacgatatttactaatggattttttcctaatttgatcacgtagctatttctgtgatcactttaatgaagcaatgaatgctttgtaactgttagtttctttaaaccccttcttttgcttctgtatagttagttagttctatggcaccaagcaaaaaaccccatctcaggtatgtggctttgcgccgtctattatgtgtagtattcattacgttatttggggttatactactgcaatttgttcttggatctaattctagatcaaccactacaacactgccttcaaatgaagttgaggatggcaaagcatctgtctggaagtctagacagctatacgactttcacctaccccaacagaatgacttatcctcggagctggaaaagagaaatcagttgcctccaaaaaacatggatcttcatccaactctggccaatgatcatatagttattgttctatatgttcacaaccggtctcaatatctccaaatagttgttgacagcctttcaaaggtggaaggcatcaatgagaccttactaattgttagtcatgatgggtactttgagaatatgaacaagatcattgagagaatcaggttttgccaagttaaacagatatatgctccatactcacctcatctgttttctaatagttttcctggagtctcaccttctgactgtaaggataaggatgatgctagtgaaaaacattgcataggaaatcctgatcagtatggcaaccatcgctcaccaaagattgtttcgttgaagcatcattggtggtggatgatgaacacagtttgggatggattgaaagagacaaggaagcattctggccacattcttttcattgaagaggaccacttgatattccccaatgcatatcgcaatttacagatgctattctcactgaagtctaagaaatgttctgattgctatgctgcaaatttggcaccttctgatgtcaactcaagaggagaaggatgggaaagcttgattgcagaaagaatgggaaatgtgggttactccttcaatagaactgtttggaggaaaatacacatgaaggccagggaattttgtttttttgatgattacaactgggatatcactatgtgggcaactgtttatccctcgtttggcagtcctgtttactcacttcgaggtccaaggactagtgcagttcactttgggaaatgtggtttgcatcagggtcaaggggagaacaaagtttgcattgacaatggcatggttaacattcaaatagaggagcaggacaaggttcctaacattggatcggactgggaagtgcgcatctacaaaaatcagcctgggtataacgctggctttaagggttggggaggctggggggataacagagaccgccacttatgtttgaattttgcccacatgtatcacaccatagaggcatagggactactttcactttgtaagaaattaagaattgatcttctggctact--tttttttttttttttggttcttattttctctgttcttgttagtcaattgctacgtcatactgtgaatttacactctttaaaacaggaattaagatgagtgcttcatgatggcattagaatctataatttacttagatagtatattagtttttgctgttctcatttgattgtaacagtgagaactg--agatattgatctagtttctccc--------------------------------------------------------------------------------------------------------------------------------------------------------------------------------------------
>Jupunba_oxyphyllidia_Yonker_6157@NODE_1_length_2073_cov_199.169840
--------------------------------------------------------------------------------------------cttgattttatcgccttctttatccttgtaactctccccataggttttgcaggttttattacttcaagactcttgatttgtgcgtttgtctgttcttgaaggagcaaaggattttcgtaaaatcagattggggggcttcgactagaagttggtttgtctgcttcaatttctcaatatctgggccaccttcggtttacggtgcttagttcagtttaacatttaaacgatatttactaatggattttttcctaatttgatcacgctgctatttctgtgatcactttaatgaagcagtgaatgctttgtaactgttagtttctttaaaccccttctattgcttctgtatagttagttagttctatggcaccaagcaaaaaaccccatctcagatatgtggctttgcgccgtctattatgtgtagtattcattacgttatttggggttatactactgcaatttgttcttggatctaattctagatcaaccactacaacactgccttcaaatgaagttgaggatggcaaagcatctgtctggaagtctagacagctatacgactttcacctaccccaacagaatgacttatcctcggagctggaaaagagaaatcagtcgcctccaaaaaacttggatctttatccaactctggccaatgatcatatagttattgttctatatgttcacaaccggtctcaatatctccaaatagttgttgacagcctttcaaaggtggaaggcatcaatgagaccttactaattgttagtcatgatgggtactttgagaatatgaacaagatcattgagagaatcaggttttgccaagttaaacagatatatgctccatactcacctcatctgttttctaatagttttcctggagtctcaccttctgactgtaaggataaggatgatgctagtgaaaaacattgcataggaaatcctgatcagtatggcaaccatcgctcgccaaagattgtttcgttgaagcatcattggtggtggatgatgaacgcagtttgggatggattgaaagagacaaggaagcattctggccacattcttttcattgaagaggaccacttgatattccccaatgcatatcgcaatttacagatgctaatctcactcaagtctaagaaatgttccgattgctatgctgcaaatttggcaccttctgatgtcaactcaagaggagaaggatgggaaagcttgattgcagaaagaatgggaaatgtgggttactccttcaatagaactgtttggaggaaaatacacatgaaggccagggaattttgtttttttgatgattacaactgggatatcacaatgtgggcaactgtttatccctcgtttggcagtcctgtttactcacttcgaggtccaaggactagtgcagttcactttggcaaatgtggtttgcatcagggtcaaggggagaacaaagtttgcattgacaatggcatggttaacattcaaatagaggagcaggacaaggttcctaacattggatcggactgggaagtgcgcatctacaaaaatcagcctgggtatcatggtggctttaagggttggggaggctggggggataacagagaccgccacttatgtttgaattttgcccacatgtatcacaccatagaggcatagggactactttcactttgtaagaaattaagaattgatcttctggctacttgtttttttttttttttggttcttattttctctgttcttgttagtcaattgctacgtcatactgtgaatttacacgctttaaaacaggaattaagatgagtgcttcatgatggcattagaatctataatttacttagatagtatattagtttttgctgttctcatttgattgtaacagtgagaactg--agatattgatttagtttctccccatattgggaaaattttcgtttcatgtgacttctttgttttcccaaatgtggttcattgcttacgtgtaataatactagtgacattgtcttctgctgctttatgcctcgtctctgaataatgtgtttgctataaacacaaggcattgagtgaaaaattatactctgc---------------------
>Jupunba_trapezifolia_Simon_1600@NODE_1_length_1615_cov_499.493590
------------------------------aacatcaatcacgctttcgtacc-tttccctgattactgttctttcttcaatttccctctcgcttgattttatcgccttctttatccttgtaactctccccataggttttgcaggttttattacttcaagactcttgatttgtgcgtctgtctcttcttgaaggagcaaaggattttcgtaaaatcagattggggggcttcgactagaagttggtttgtctgcttcaatttctcaatatctgggccaccttaggtttagggtgcttagttcagtttaacatttaaacgatatttactaatggattttttcctaatttgatcacgtagctatttatgtgatcactttaatgaagcaatgaatgctttgtaactgttagtttctttaaaccccttctattgcttctgtaaagttagttagttctatggcaccaagcaaaaaaccccatctcagatatgtggctttgcgccgtctattatgtgtagtattcattacgttatttggggttatactactgcaatttgttcttggatctaattctagatcaaccactacaacactgccttcaaatgaagttgaggatggcaaagcatctgtctggaagtctagacagctatacgactttcacctaccccaacagaatgacttatcctcggagctggaaaagagaaatcagttgcctccaaaaaacatggatcttcatccaactctggccaatgatcatatagttattgttctatatgttcacaaccggtctcaatatctccaaatagttgttgacagcctttcaaaggtggaaggcatcagtgagaccttactaattgttagtcatgatgggtactttgagaatatgaacaagatcattgagagaatcaggttttgccaagttaaacagatatatgctccatactcacctcatctgttttctaatagttttcctggagtctcaccttctgactgtaatgataaggatgatgctagtgaaaaacattgcataggaaatcctgatcagtatggcaaccatcgctcgccaaagattgtttcgttgaagcatcattggtggtggatgatgaacacagtttgggatggattgaaagagacaaggaagcattctggccacattcttttcattgaagaggaccacttgatattccccaatgcatatcgcaatttacagatgctaatctcactcaagtctaagaaatgttctgattgctatgctgcaaatttggcaccttctgatgtcaactcaagaggagaaggatgggaaagcttgattgcagaaagaatgggaaatgtgggttactccttcaatagaactgtttggaggaaaatacacatgaaggccagggaattttgtttttttgatgattacaactgggatatcacaatgtgggcaactgtttatccctcgtttggcagtcctgtttactcacttcgaggtccaaggactagtgcagttcactttgggaaatgtggtttgcatcagggtcaaggggagaacaaagtttgcattgacaatggcatggttaacattcaaatagaggagcaggacaaggttcctaacattggatcggactgggaagtgcgcatctacaaaaatcagcctgggtataat------------------------------------------------------------------------------------------------------------------------------------------------------------------------------------------------------------------------------------------------------------------------------------------------------------------------------------------------------------------------------------------------------------------------------------------------------------------------------------------------------------------------------------------------------------
>Punjuba_callejasii_Daly_5935@NODE_1_length_1744_cov_36.960408
-------------------------------------------------------------------------------------------------------------------------------------------------------------------------------------------------------------------------------------------------------------------------------------ccttaggtttagggggcttagttcagtttaacatttaaacgatatttacgaatggattttttcctaatttgatcacgtagctatttctgtgatcactttaatgaagcaatgaatgctttgtaactgttagtttctttaaaccccttctattgcttctgtatagttagttagttctatggcaccaagcaaaaaaccccatctcagatatgtggctttgcgccttctattatgtgtagtattcattacgttatctggggttatactactgcaatttgttcttggatctaattctagatcaaccactgcaacactgcctttaagtgaagttgaggatggcaaagcatctgtctggaagtctagacagctatacaactttcaactaccccaacagaatgacttatcctcggagctggaaaagagaaatcagttgcctccaaaaaacatggatctttatccaactctgggcaatgatcatataattattgttctatatgttcacaaccggtctcaatatctccaaatagttgttgacagcctttcaaaggtggaaggcatcaatgagaccttactaattgttagtcatgatgggtactttgagaatatgaacaagatcattgagagaatcaggttttgccaagttaaacagatatatgctccatactcacctcatctgttttccaatagttttccgggagtctcaccttctgactgtaaggataaggatgatgctagtgaaaaacattgtataggaaatcctgatcagtatggcaaccatcgctcgccaaagattgtttcgttgaagcatcattggtggtggatgatgaacacagtttgggatggattgaaagagacaaggaagcattctggccactttcttttcattgaagaggaccacttgatattcccgaatgcatatcgcaatttacagatgctaatctcactcaagtctaagaaatgttctgactgctatgctgcaaatttggcaccttctgatgtgaactcaagaggagaaggatgggaaagcttgattgcagaaagaatgggaaatgtgggttactccttcaatagaactgtttggaggaaaatacacatgaaggccagggaattttgtttttttgatgattacaactgggatatcacaatgtgggcaactgtttatccctcatttggcagtcctgtttactcactacgaggtccaaggactagtgcagttcactttgggaaatgtggtttgcatcagggtcaaggggagaacaaagtttgcattgacaatggcttggttaacattcaaatagtggagcaggacaaggttcctaacattggatcggactgggaagtgcgcatctacaaaaatcagcctgggtataatgctggctttaagggttggggaggctggggggataacagagaccgccacttatgtttgaattttgcccacatgtatcacaccatagaggcatagggactgctttcactttg--------taagaattgatcttctggctacttg-----tttttttttttgttcttattttctctgttcttgttagtcaactgctacgtcatactgtgaatttacacgctttaaaacaggaattaagatgagtgcttcatgatggcattagaatctataatttactaagatagtatatttg-ttttgctgttcacatttgattgtaacagtgagaactgaaagatattcatttagtttctccccatattgggaaaattttcgtatcatgtgacttc-----------------------------------------------------------------------------------------------------------------------------------------------------------
>Punjuba_killipii_Palodorios_6252@NODE_1_length_1851_cov_103.001691
---------------------------------------------------------------------------------------------------------------------------------------------------------------------tgatttgtgcgtctgtctcttcttgaaggagcaaaggattttcttaaaatcagattggggggcttcgactagaagttggtttgtctgcttcaatttctcaatatctgggccaccttaggtttagggtgcttagttcagtttaacatttaaacgatatttacgaatggattttttcctaatttgatcacgtagctatttctgtgatcactttaatgaagcaatgaatgctttgtaactgttagtttctttaaaccccttctattgcttctgtatagttagttagttctatggcaccaagcaaaaaaccccatctcagatatgtggctttgcgccgtctattatgtgtagtattcattacgttatctggggttatactactgcaatttgttcttggatctaattctagatcaaccactgcaacactgcctttaagtgaagttgaggatggcaaagcatctgtctggaagtctagacagctatacaactttcaactaccccaacagaatgacttatcctcggagctggaaaagagaaatcagttgcctccaaaaaacatggatctttatccaactctggccaatgatcatataattattgttctatatgttcacaaccggtctcaatatctccaaatagttgttgacagcctttcaaaggtggaaggcatcaatgagaccttactaattgttagtcatgatgggtactttgagaatatgaacaagatcattgagagaatcaggttttgccaagttaaacagatatatgctccatactcacctcatctgttttccaatagttttccgggagtctcaccttctgactgtaaggataaggatgatgctagtgaaaaacattgtataggaaatcctgatcagtatggcaaccatcgctcgccaaagattgtttcgttgaagcatcattggtggtggatgatgaacacagtttgggaaggattgaaagagacaaggaagcattctggccacattcttttcattgaagaggaccacttgatattcccgaatgcatatcgcaatttacagatgctaatctcactcaagtctaagaaatgttctgactgctatgctgcaaatttggcaccttctgatgtgaactcaagaggagaaggatgggaaagcttgattgcagaaagaatgggaaatgtgggttactccttcaatagaactgtttggaggaaaatacacatgaaggccagggaattttgtttttttgatgattacaactgggatatcacaatgtgggcaactgtttatccctcatttggcagtcctgtttactcactacgaggtccaaggactagtgcagttcactttgggaaatgtggtttgcatcagggtcaaggggagaacaaagtttgcattgacaatggcttggttaacattcaaatagaggagcaggacaaggttcctaacattggatcggactgggaagtgcgcatctacaaaaatcagcctgggtataatgctggctttaagggttggggaggctggggggataacagagaccgccacttatgtttgaattttgcccacatgtatcacaccatagaggcatagggactgctttcactttg--------taagaattgatcttctggctacttg-----tttttttttgggttcttattttctctgttcttgttagtcaactgctacgtcatactgtgaatttacacgctttaaaacaggaattaagatgagtgcttcatgatggcattagaatctataatttacttagatagtatatttgtttttgctgttctcatttgattgtaacagtgagaacggaaagatattaatttagtttctccccatattgggaaaattttcgtatcatgtgact-------------------------------------------------------------------------------------------------------------------------------------------------------------
>Punjuba_lehmannii_Escobar_7465@NODE_1_length_2309_cov_142.089606
tttgatttttccttgcgtttcttttccccaaacatcaatcacactttcataccttttctctgaccactgttcttgcttcaatttccctctcgcttgattttatcgccttctttatccttgtaattctccccataggttttgcaggttttattacttcaagactcttgatttgtgcgtccgtctcttcttgaaggagcaaaggattttcttaaaatcagattggggggcttcgactagaagttggtttgtctgcttcaatttctcaatatctgggccaccttaggtttagggtgcttagttcagtttaacatttaaacgatatttacgaatggattttttcctaatttgatcacgtagctatttctgtgatcactttaatgaagcaatgaatgctttgtaactgttagtttctttaaaccccttctattgcttctgtatagttagttagttctatggcaccaagcaaaaaaccccatctcagatatgtggctttgcgccgtctattatgtgtagtattcattacgttatctggggttatactactgcaatttgttcttggatctaattctagatcaaccactgcaacactgcctttaagtgaagttgaggatggcaaagcatctgtctggaagtctagacagctatacaactttcaactaccccaacagaatgacttatcctcggagctggaaaagagaaatcagttgcctccaaaaaacatggatctttatccaactctggccaatgatcatataattattgttctatatgttcacaaccggtctcaatatctccaaatagttgtcgacagcctttcaaaggtggaaggcatcaatgagaccttactaattgttagtcatgatgggtactttgagaatatgaacaagatcattgagagaatcaggttttgccaagttaaacagatatatgctccatactcacctcatctgttttccaatagttttccgggagtctcaccttctgactgtaaggataaggatgatgctagtgaaaaacattgtataggaaatcctgatcagtatggcaaccatcgctcgccaaagattgtttcgttgaagcatcattggtggtggatgatgaacacagtttgggaaggattgaaagagacaaggaagcattctggccacattcttttcattgaagaggaccacttgatattcccgaatgcatatcgcaatttacagatgctaatctcactcaagtctaagaaatgttctgactgctatgctgcaaatttggcaccttctgatgtgaactcaagaggagaaggatgggaaagcttgattgcagaaagaatgggaaatgtgggttactccttcaatagaactgtttggaggaaaatacacatgaaggccagggaattttgtttttttgatgattacaactgggatatcacgatgtgggcaactgtttatccctcatttggcagtcctgtttactcactacgaggtccaaggactagtgcagttcactttgggaaatgtggtttgcatcagggtcaaggggagaacaaagtttgcattgacaatggcttggttaacattcaaatagaggagcaggacaaggttcctaacattggatcagactgggaagtgcgcatctacaaaaatcagcctgggtataattctggctttaagggttggggaggctggggggataacagagaccgccacttatgtttgaattttgcccacatgtatcacaccatagaggcatagggactgctttcactttg--------taagaattgatcttctggctacttg-----tttttttttgggttcttattttctctgttcttgttagtcaactgctacgtcatactgtgaatttacacgctttaaaacatgaattaagatgagtgcttcatgatggcattagaatctataatttacttagatagtatatttgtttttgctgttctcatttgattgtaacagggagaactgaaagatattaatttagtttctccccatattgggaaaattttcgtatcatgtgacttctttgttttcccaaatgtggttcattgcttatgtg---taatactagtgacattgtcttctgctgctttatgcctcgtctctgaataatgtgtttgttataaacacaagacattgagtgaaaaattatactctcttc---ggttcttaatataagg
>_R_Acacia_rostellifera_Murphy_466@NODE_1_length_1982_cov_381.934383
tttgatttttccttacgtttctattccccaaacatcaatcacactttcataccttttacctgaccactcttcttttttcactttccctcttgcttgattttgtcgccctctgtatccttgtaactctccccataggttttgcaggttttattacttcaagactcttgatttgtgcgtctgtctcttcttgaaggagcaaaagattttcataaaatcagattggggggcttcgactagaagttggtttgtctgtttcaatttctcaatatctggaccaccttaggcttagggtgcttagttcagtttaacatttaaacgatatttacttatgaatttttgcctaatttgagcacgttgctatttctgtgatcactttaatgaagcagtaatagctttgtaaccgttagtttctttaaaccccttctattgcttctgtatagttcgttatttctatggcaccaagcaaaaaaccccatctcagatatgtggctttgcgccgtctattatgtgtagtattcattacgttatctggggttatactactgcaattttttcttggacctaattctagatcaaccactgcaacactgcctttaaatgaagttgaggatggcaaaggatctgtctggaaggctagacagctatacaactttcacctaccccaacagaatgacttatcctcggagctggaaaagagaaatcagttgcctccaaaaaacatggatctttatccaactctggccaatgatcatatagttattgttttatatgttcacaaccggtctcaatatctccaaatagttgttgacagcctttcaaaggtggaaggcatcaatgagaccttactagttgttagtcatgatgggcactttgagaatatgaacaagatcattgagagaatcaggttttgccaagttaaacagatatatgctccatactcacctcatctgttttctaatagttttcctggagtctcaccttctgactgtaaggataaggatgatgctagtgaaaaacattgcataggaaatcctgatcagtatggaaaccatcgctcgccaaagattgtttcgttgaagcatcattggtggtggatgatgaacacagtttgggatggattggaagagacaaggaagcattctggccacattcttttcattgaagaggaccacttgatatttcccaatgcatatcgcaatttacagatgctaatctcactcaagtctaagaaatgttctgattgctatgctgcaaatttggcaccttctgatgtgaactcaagaggagaaggatgggaaagcttgattgcagaaagaatgggaaatgtgggttactccttcaataggactgtttggaggaaaatacacatgaaggccagggaattttgtttttttgatgattacaactgggatatcacaatgtgggcaaccgtttatccctcatttggcagtcctgtttactcactacgaggtccaaggactagtgcagttcactttgggaaatgtggtttgcatcagggtcaaggggagaacaaaatttgcattgacaatggcttggttaacattcaaatagaggagcaggacaacgttcctaacattggatcggactgggaagtgcgcatctacaaaaatcagcctgggtataatgctggctttaagggttggggaggctggggggataacagagaccgccacttatgtttgaattttgcccacatgtatgacaccatagaggcatagggattgctttcactttg--------taagaattgaccttctggctacttc-tttttgtttttttttgttcttattttctctgttcttgttaatcaactgctacgtcatactgtgaatttacacgctttaaaaca-------------------------------------------------------------------------------------------------------------------------------------------------------------------------------------------------------------------------------------------------------------------------------------------------------------------------
>_R_Albizia_burkartiana_StivalSantos_678@NODE_1_length_1534_cov_19.209601
----------------------------------------------------------------------------------------------------------------------------------------------------------------------------------------------------------------------------------------actagaagttggtttgtctgcttcaatttctcaacatctgggccaccttaggttta-ggtgcttag-----------atttaaacgatatttactaatagattttttcctaatttgagcacgtagctatttctgtgatcactttaatgaagcaatgaatgctttgtaactttttgtttctttaaaccccttctattgcttctgtatagttagttagttctatggcaccaagcaagaaaccccatctcagatatgtggctttgcgccgtctattatatgtagtattcattacgttatctggggttatactactgcaatttgttcttggatctaattctagatcaaccactgcaacactgtctttaaatgaagttgaggatggcaaagcatctgtctggaagtctagacagctatacaactttcaactgccccaacagaatgacttatcctcggagctggaaaagagaaatcagttgccgccaaaaaacatggatctttatccaactctggccaatgatcatataattattgttctatatgttcacaaccggtctcaatatctacaaatagttgttgacagcctttcaaaggtggaaggcatcaatgagaccttactaattgttagtcatgatgggtactttgagaatatgaacaagatcattgagagaatcaggttttgccaagtgaaacagatatatgctccatactcacctcatctgttttcgaatagttttcctggagtctcatcttctgactgtaaggataaggatgatgctagtgaaaaacattgcataggaaatcctgatcagtatggcaaccatcgctcaccaaagattgtttcgttgaagcatcattggtggtggatgatgaacacagtttgggatggattgaaagagacaaggaagcattctggccacattcttttcattgaagaggaccacttgatattcccgaatgcatatcgcaatttacagatgctaatctcactcaagtctaagaaatgttctgattgctatgctgcaaatttggcaccttctgatgtgaactcacgaggagaaggatgggaaagcttgattgcagaaagaatgggaaatgtgggttactccttcaatagaactgtttggaggaaaatacacatgaaggctagtgaattttgtttttttgatgattacaactgggatatcacaatgtgggcaactgtttatccctcatttggcagtcctgtttactcactacgaggtccaaggactagtgcagttcactttgggaaatgtggcttgcatcagggtcaaggggagaacaaagtttgcattgacaatggcatggttaacattcaaatagaggagcaggacaaggttcctaacattggatcggactgggaagtgcgcatctacaaaaatcagcctgggtataatgctggctttaagggttggggaggctggggggataacagagaccgccacttatgtttgaatttttcccacatgtatcacaccatagaggcatagggactgctttcactttg--------taagaattgaccttctggcta-----------------------------------------------------------------------------------------------------------------------------------------------------------------------------------------------------------------------------------------------------------------------------------------------------------------------------------------------------------------------------------------------------------------
>_R_Albizia_coripatensis_Hughes_2433@NODE_1_length_2402_cov_342.947957
tttgatttttccttacgtttctattccccaaacatcattcacactttgataccttttccctgcccactgttctttcttcaatttccctctcgtttgattttatcgccttctttatccttgtaattctccccatagtttttgtaggttttactacttcaagactcttgatttgtgcgtctgtctcttcttgaaggagcaaaggattttcataaaatcagattggggggcttcgactagaagttggtttgtctgcttcaatttctcaacatctgggccactttaggttta-ggtgcttagatcagtttaacatttaaacgatatttactaatagatttttgcctaatttgagcacgtagctatttctgtgatcacttcaatgaagtaatgaatgccttgtaactgttagtttctttaaaccccttctattgctcctgtatagttagttagttctatggcaccaagcaagaaaccccatctcagatatgtggctttgcgccgtctattatgtgtagtattcattacggtatctggggttatactactgcaatttgttcttggatctaattctagatcaaccactgcaacgctgtctttaaatgaagttgaggatggcaaagcacctgtctggaagtctagacagctatacaactttcaactaccccaacagaatgacttatcctcggagctggaaaagagaaatcagttgccgccaaaaaacatggatctttatccaactctggccaatgatcatataattattgttctatatgttcacaaccgatctcaatatctacaaatagttgttgacagcctgtcaaaggtggaaggcatcaatgagaccttactaattgttagtcatgatgggtactttgagaatatgaacaagatcattgagagaatcaggttttgccaagtgaaacagatatatgctccatactcacctcatctgttttcgaatggttttcctggagtctcatcttctgactgtaaggataaggatgatgctagtgaaaaacattgcataggaaatcctgatcagtatggcaaccatcgctcgccaaagattgtttcgttgaagcatcattggtggtggatgatgaacacagtttgggatggattgaaagagacaaggaagcattctggccacattcttttcattgaagaggaccacttgatattcccgaatgcatatcgcaatttacagatgctaatctcactcaagtctaagaaatgttctgattgctatgctgcaaatttggcaccttctgatgtgaactcaagaggagaaggatgggaaagcttgattgcagaaagaatgggaaatgtgggttactccttcaatagaactgtttggaggaaaatacacatgagggccagggaattttgtttttttgatgattacaactgggatatcacaatgtgggcaactgtttatccctcatttggcagtcctgtttactcactacgaggtccaaggactagtgcagttcactttgggaaatgtggcttgcatcagggtcaaggggagaacaaagtttgcattgacaatggcatggttaacattcgaatagaggagcaggacaaggttcctaacattggatcggactgggaagtgcgcatctacaaaaatcagcctgggtataatgctggctttaagggttggggaggctggggggataacagagaccgccagttatgtttgaatttttcccacatgtatcacaccatagaggcatagggactgctttcactttg--------taagaattgaccttctggctactttttttttttttttttgggttcttattttctctgttcttgctagtcaactgctacgtcatactgtgaatttacacgttttaaaacaggaattaaggtgagtgtttcatgatggcatcagaatctataatttacttagatagtatatttgtttttgctgttctcatttgattgtaacagtgagaactgaaagatattcatgtagtttctccctatattgggaaaattttcgtatcgtgtgatttctttgttttcccaaatgtggctcattgcttatgtg---taatactagtgactttgtcttctgctgctttatgcctcgtctctgaataatgtgttttctacaaacacaaggcattgagtgaaaaattatactctgcttttgatcatgtgacacagct
>_R_Albizia_decandra_Vilhena_231@NODE_1_length_1657_cov_46.747468
---------------------------------------------------------------------------------------------------------------------------------------------------------------------------------------------------------------------------------------------------------------------------------------------------tgcttagatcagttttacatttaaacgatatttactaatagattttttcctaatttgagcacgtagctatttctgtgatcactttaatgaagcaatgaatgctttgtaactgttagtttctttaaaccccttctgctgcttctctatagttagttagttctatggctccaagcaaaaaaccccatctcagatatgtggctttgcgccgtctattatgtgtagtattcatgacgttatttggggttatactactgcaatttgttcttggatctaattctagatcaaccactgcaacactgtcttcaaatgaagttgaggatggcaaagcatcagtctggaagtctagacagctatacaactttcaactaccccaacagaatgacttatcatcggagctggaaaagagaaatcagttgccgccaaaaaacatggatctttatccaactctggccaatgatcatgtaattattgttctatatgttcacaaccggtctcaatatctccaaatagttgttgacagcctttcaaaggtggaaggcatcaatgagaccttactaattgttagtcatgatgggtactttgagaatatgaacaagatcattgagagaatcaggttttgccaagtgaaacagatatatgctccatactcacctcatctgttttcgaatagttttcctggagtctcatcttctgactgtaaggataaggatgatgctagtgaaaaacattgcataggaaatcctgatcagtatggcaaccatcgctcgccaaagattgtttcgttgaagcatcattggtggtggatgatgaacacagtttgggatggactgaaagagacaaggaagcattctggccacattcttttcattgaagaggaccacttgatattcccgaatgcatatcgcaatttacagatgctaatctcactcaagtctaagaaatgttctgattgctatgctgcaaatttggcaccttctgatgtgaactcaagaggagaaggatgggaaagcttgattgcagaaagaatgggaaatgtgggttactctttcaatagaactgtttggaggaaaatacacatgaaggctagggaattttgtttttttgatgattacaactgggatatcacaatgtgggcaactgtttatccctcatttggcagtcctgtttactcactacgaggtccaaggactagtgcagttcactttgggaaatgtggcttgcatcagggtcaaggggagaacaaagtttgcattgacaatggcatggttaacattcaaatagaggagcaggacaaggttcctaacattggatcggactgggaagtgcgcatctacaaaaatcagcctgggtataatgctggctttaagggttggggaggctggggggataacagagaccgccacttatgtttgaatttttcccacatgtatcacaccatagaggcatagggactgctttcactttg--------taagaattgaccttctggctact--tttttttttttttttggttcttattttctctgttcttgttagtcaactgctacgtcatactgtgaatttacacgctttaaaataggaattaagatgagtgcttcatgatggaattagaatctataatttagttacttagtatatttgtttttgctgttctcatttgat-------------------------------------------------------------------------------------------------------------------------------------------------------------------------------------------------------------------------------------
>_R_Albizia_glabripetala_Lewis_1652@NODE_1_length_1939_cov_105.435553
--------------------------------------------------------------------------------------------cttgattttatcgccttctttaaccttgcaattctccccataggttttgtgggttttactatttcaagactcttgatttgtgcgtttgtctcttcttgaaggagtaaaggattttcataaaatcagattggggggcttcgaccagaagttggtttgtctgcttcaatttctcaacatctgggccaccttaggttta-ggtgcttagatcagttttacatttaaacgatatttactaatagattttttcctaatttgagcacgtagctatttctgtgatcactttaatgaagcaatgaatgctttgtaactgttagtttctttaaaccccttctattgcttctctatagttagttagttctatggcaccaagcaaaaaaccccatctcagatatgtggctttgcgccgtctattatgtgtagtattcattacgttatctggggttatgctactgcaatttgttcttggatctaattctagatcaaccactgcaacactgtctgtaaatgaagttgaggatggcaaagcatctgtctggaagtctagacagctatacaactttcaactaccccaacagaatgacttatcgtcggaactggaaaagagaaatcagttgccgccaaaaaacatggatctttatccaactctggccaatgatcatataattattgttctatatgttcacaaccggtctcaatatctccaaatagttgttgacagcctttcaaaggtggaaggcatcaatgagaccttactaattgttagtcatgatgggtactttgagaatatgaacaagatcattgagagaatcaggttttgccaagtgaaacagatatatgctccatactcacctcatctgttttcgaatagttttcctggagtctcatcttctgactgtaaggataaggatgatgctagtgaaaaacattgcataggaaatcctgatcagtatggcaaccatcgctcgccaaagattgtttcgttgaagcatcattggtggtggatgatgaacactgtttgggatggattgaaagagacaaggaagcattctggccacattcttttcattgaagaggaccacttgatattcccgaatgcatatcgcaatttacagatgctaatctcactcaagtctaagaaatgttctgattgctatgctgcaaatttggcaccttctgatgtgaactcaaggggagaaggatgggaaagcttgattgcagaaagaatgggaaatgtgggttactctttcaatagaactgtttggaggaaaatacacatgaaggctagggaattttgtttttttgatgattacaactgggatatcacaatgtgggcaactgtttatccctcatttggcagtcctgtttactcactacgaggtccaaggactagtgcagttcactttgggaaatgtggcttgcatcagggtcaaggggagaacaaagtttgcattgacaatggcatggttaacattcaaatagaggagcaggacaaggttcctaacattggatcggactgggaagtgcgcatctacaaaaatcagcctgggtataatgctggctttaagggttggggaggctggggggataacagagaccgccacttatgtttgaatttttcccacatgtatcacaccatagaggcataggaagtgctttcactttg--------taagaattgaccttctggctactttttttttttttttttgggttcttattttctctgttcttgttagccaactgctacgtcatactgtgaatttacacgctttaaaataggaattaagatgagtgcttcatgatggaattagaatctataatttacttagatagtatatttgtttttgctgttctcatttgatcgtaacagtgagaactgaaagatattcgtttagtttctctccatattggaaaaattttcgtatcacgtgacttctttgtttt---------------------------------------------------------------------------------------------------------------------------------------------------
>_R_Albizia_multiflora_Hughes_3090@NODE_1_length_2032_cov_225.322251
------------------------------------------------------------------------------------------------------------------------------------------------gttttactacttcaagactcttgatttgtgcttttgtctcttcttgaaggagcaaaggactttcataaaatcagattggggggcttcgaccagaagttggtttgtctgcttcaatttctcaacatctgggccaccttaggttta-ggtgcttagatcagttttacatttaaacgatatttactaatagattttttcctaatttgagcacgtagctatttctgtgattactttaatgaagcaatgaatgctttgtaactgttagtttctttaaaccccttctattgcttctctatagttagttagttctatggcaccaagcaaaaaaccccatctcagatatgtggctttgcgccgtctattatgtgtagtattcattacgttttctggggttatactactgcaatttgttcttggatctaattctagatcaaccactgcaacactgtctgtaaatgaagttgaggatggcaaagcatctgtctggaagtctagacagctatacaactttcaactaccccaacagaatgacttatcgtcggagctggaaaagagaaatcagttgccgccaaaaaacatggatctttatccaactctggccaatggtcatataattattgttctatatgttcacaaccggtctcaatatctccaaatagttgttgacagcctttcaaaggtggaaggcatcaatgagaccttactaattgttagtcatgatgggtactttgagaatatgaacaagatcattgagagaatcaggttttgccaagtgaaacagatatatgctccatactcacctcatctgttttcgaatagttttcctggagtctcatcctctgactgtaaggataaggatgatgctagtgaaaaacattgcataggaaatcctgatcagtatggcaaccatcgctcgccaaagattgtttcgttgaagcatcattggtggtggatgatgaacactgtttgggatggattgaaagagacaaggaagcattctggccacgttcttttcattgaagaggaccacttgatattcccgaatgcatatcgcaatttacagatgctaatctcactcaagtctaagaaatgttctgattgctatgctgcaaatttggcaccttctgatgtgaactcaagaggagaaggatgggaaagcttgattgcagaaagaatgggaaatgtgggttactctttcaatagaactgtttggaggaaaatacacatgaaggctagggaattttgtttttttgatgattacaactgggatatcacaatgtgggcaactgtttatccctcatttggcagtcctgtttactcagtacgaggtccaaggactagtgcagttcactttgggaaatgtggcttgcatcagggtcaaggggagaacaaagtttgcattgacaatggcatggttaacattcaaatagaggagcaggacaaggttcctaacattggatcggactgggaagtgcgcatctacaaaaatcagcctgggtataatgctggctttaagggttggggaggctggggggataacagagaccgccacttatgtttgaatttttcccacatgtatcacaccatagaggaatagggactgctttcactttg--------taagaattgaccttctggctacct-tttttttttttttttggttcttattttctctgttcttgccagtcaactgctacgtcatactgtgaatttacacgctttaaaacagga--taaggtgagtgtttcatgatgacattataatctataatttacttagacagtatatttgtttttgctgttctcatttgattgtaacagtgagaactgaaagatattcatttagtttctccctatattgggaaaattttcatatcatgtgatttctttgttttcccaaacgtggttcattgcttatgtg---taatactagtgactttgtcttctgctgctttatgcctcgtctctgaataatgtgtttgctataaacacaaggcgttgagtggaaaattatactctgcttttgatcatgtgacacagca
>_R_Albizia_niopoides_Simon_1601@NODE_1_length_1068_cov_412.034309
-----------------------------------------------------------------------------------------------------------------------------------------------------------------------------------------------------------------------------------------------------------------------------------------------------------------------------------------------------------------------------------------------------------------------------------------------------------------------------------------------------------------cgtctattatgtgtagtattcattacgttatctggggttatactactgcaatttgttcttggatctaattctagatcaaccactgcaacactgtctgtaaatgaagttgaggatggcaaagcatctgtctggaagtctagacagctatacaactttcaactaccccaacagaatgacttatcgtccgagctggaaaagagaaatcagttgccgccaaaaaacatggatctttttccaactctggccaatgatcatataattattgttctatatgttcacaaccggtctcaatatctccaaatagttgttgacagcctttcaaaggtggaaggcatcaatgagaccttactaattgttagtcatgatgggtactttgagaatatgaacaagatcattgagagaatcaggttttgccaagtgaaacagatatatgctccatactcacctcatctgttttcgaatagttttcctggagtctcatcttctgactgtaaggataaggatgatgctagtgaaaaacattgcataggaaatcctgatcagtatggcaaccatcgctcgccaaagattgtttctttgaagcatcattggtggtggatgatgaacactgtttgggatggattgaaagagacaaggaagcattctggccacattcttttcattgaagaggaccacttgatatttccgaatgcatatcgcaatttacagatgctaatcgcactcaagtctaagaaatgttctgattgctatgctgcaaatttggcaccttctgatgtgaactcaagaggagaaggatgggaaagcttgattgcagaaagaatgggaaatgtgggttactctttcaatagaactgtttggaggaaaatacacatgaaggctagggaattttgtttttttgatgattacaactgggatatcacaatgtgggcaactgtttatccctcatttggcagtcctgtttactcactacgaggttcaaggactagtgcagttcactttgggaaatgtggcttgcatcagggtcaaggggagaacaaagtttgcattgacaatggcatggttaacatt---------------------------------------------------------------------------------------------------------------------------------------------------------------------------------------------------------------------------------------------------------------------------------------------------------------------------------------------------------------------------------------------------------------------------------------------------------------------------------------------------------------------------------------------------------------------------------------------------------------------------------------------
>_R_Archidendron_clypearia_Wieringa_1849@NODE_1_length_2194_cov_357.755314
-----------------------------------------cactttcataccttttccctgaccactgttctttcttcaatttccctctcgcttgattttatcgccttctttatccttgtaactctccccataggttttgcaggtcttattacttcaagactcttgatttgtgcgtctgtctcttcttgaaggagcaaaggattttcataaaatcagattggggggcttcgactagaagttggtttgtctgcttcaatttctcaatatctgggccaccttaggtttagggtgcttagttcagtttaacatttgaacaatatttacgaatggatttttgcctaatttgagcacgtagctgtttctgtgatcactttaatgaagcaatgaatgctctgtaactgttagtttctttaaaccccttctattgcttctgtatagttagttagttctatggcaccaagcaaaaaaccccatcccagatatgtggctttgcgccgtctattatgtgtagtattcattacgttatctggggttatactagtgcaatttgttcttggatctaattctagatcaacctctgcaacactgcctttaaatgaagttgaggatggcaaagcatctgtctggaagtctagacagctatacaactttcacctaccccaacagaatgacttatcctcggagctggaaaagagaaatcagttgcctccaaaaaacatggatctttatccaactctggccaatgatcatataattattgttctatatgtccacaaccggtctcaatatctccaaatagttgttgacagcctttcaaaggtggaaggcatcaatgagaccttactagttgttagtcatgatgggtactttgagaatatgaacaagatcattgagagaatcaggttttgccaagttaaacagatatatgctccatactcgcctcatctgttttctaatagttttcctggagtctcaccttctgactgtaaggataaggatgatgctagtgaaaaacattgcataggaaatcctgatcagtatggcaaccatcgttcgccaaagattgtttcattgaagcatcattggtggtggatgatgaacacagtttgggatggattgaaagagaccaggaagcattctggccacattcttttcattgaagaggaccacttgatattccccaatgcatatcgcaatttacagacgctaatctcactcaagtctaagaaatgttctgattgctatgctgcaaatttggcaccttctgatgtgaactcaagaggagaaggatgggaaagcttgattgcagaaagaatgggaaatgtgggttactccttcaatagaactgtttggaggacaatacacatgaaggccagggaattttgtttttttgatgattacaactgggatatcacaatgtgggcaaccgtttatccctcatttggcagtcctgtttactcactacgaggtccaaggactagtgcagttcactttgggaaatgtggtttgcatcagggtcaaggggagaacaaagtttgcattgacaatggcatggttaacattcaaattgaggagcaggacaacgttcctaacattggatcggactgggaagtgcgcatctacaaaaatcagcctggttataatgctggctttaagggttggggaggctggggggataacagagaccgccacttatgtttgaattttgcccacatgtatcacaccatagaggcatagggactgctttcactttg--------taagaattgaccttctggctacttgtgttttttcttttttggttcttattttctctgttcttgttagtcaactgctacgtcatactgtgaatttacacgctttaaaacaggaattaagatgagtgcttcatgatggcattagaatctataatttacttagacagtatatttgtttttactgttctcatttgattgtaacagtgagaactg--aaagat--atttagtgtctccccatattgggaaaattttcgtatcatgtgacttctttgttttcccaaatgtggttcattgcttatttg---taatactagtgacattgtcttctgctgctttatgcctcgtctctgaataatgtgtttgctataaacacaaggcattgagtgaaaaattatactctgcttttgatcatgtgacacagct
>_R_Balizia_elegans_Iganci_870@NODE_1_length_2337_cov_201.930088
tttgatttttccttacgtttctattccccaaacatcaatcacactttcataccttttccctgaccactgttctttcttcaatttccctctggcttgattttatcgccttctttatccttgtaactctccccataggttttgcaggttttattacttcaaggctcttgatttgtgcgtctgtctcttcttgaaggagcaaaggattttcgtaaaatcagattggggggcttcgactagaagttggtttgtctgcttcaatttctcaatatctgggccacctcaggtttagggtgcttagttcagtttaacatttaaacgatatttactaatggattttttcctaatttgatcacgtagctatttctgtgatcactttaatgaagcaatgattgctttgtaactgttagtttctttaaatcccttctattgcttctgtatagttagttagttctatggcaccaagcaaaaaaccccatctcagatatgtggctttgcgccgtctattatgtgtagtattcattacgttatttggggttgtactactgcaatttgttcttggatctaattctagatcaaccactacaacactgccttcaaatgaagttgaggatggcaaagcatctgtctggaagtctagacagctatacgactttcacctaccccaacagaatgacttatcctcggagctggaaaagagaaatcagttgcctccaaaaaacatggatcttcatccaactctggccaatgatcatatagttattgttctatatgttcacaaccggtctcaatatctccaaatagttgttgacagcctttcaaaggtggaaggcatcaatgagaccttactaattgttagtcatgatgggtactttgagaatatgaacaagatcattgagagaatcaggttttgccaagttaaacagatatatgctccatactcacctcatctgttttctaatagttttcctggagtctcaccttctgactgtaaggataaggatgatgctagtgaaaaacattgcataggtaatcctgatcagtatggcaaccatcgctcgccaaagattgtttcgttgaagcatcattggtggtggatgatgaacacagtttgggatggattgaaagagacaaggaagcattctggccacattcttttcattgaagaggaccacttgatattccccaatgcatatcgcaatttacagacgctaatctcactcaagtctaagaaatgttctgattgctatgctgcaaatttggcaccttctgatgtcaactcaagaggagaaggatgggaaagcttgattgcagaaagaatgggaaatgtgggttactccttcaatagaactgtttggaggaaaatacacatgaaggccagggaattttgtttttttgatgattacaactgggatatcacaatgtgggcaactgtttatccctcatttggcagtcctgtttactcacttcgaggtccgaggactagtgcagttcactttgggaaatgtggtttgcatcagggtcaaggggagaacaaagtttgcattgacagtggcatggttaacattcaaatagaggagcaggacaaggttcctaacattggatcggactgggaagtgcgcatctacaaaaatcagcctgggtataatgctggctttaagggttggggaggctggggggataacagagaccgccacttatgtttgaattttgcccacgtgtatcacaccatagaggcataggaactgctttcactttgtaagaaaataagaattgatcttctggctacttgttttttttttttttgggttcttattttctctgttcttgttagtcaactgctacgtcatactgtgaatttacacgctttaaaacaggtattaagatgagtgcttcatgatggcattagaatctataatttacttagatagtatattagtttttgctgttctcatttgattgtaacagtgagaactg--agatattcatgtagtttctccccatattgggaaaattttcgtatcatgtgacttctttgttttcccaaatgtggttcattgcttatgtgtaataatactagtgacattgtcttctgctgctttatgcctcgtctctgaataatgtgtttgctataaacacaaggcattgagtgaaaaattatactctgcttttgatcatgtgacacagct
>_R_Balizia_pedicellaris_Queiroz_15529@NODE_1_length_2062_cov_654.959143
------------------------------aacatcaatcacgctttcgtacc-tttccctgattactgttctttcttcaatttccctctcgcttgattttatcgccttctttatccttgtaactctccccataggttttgcaggttttattacttcaaggctcttgatttgtgcgtctgtctcttcttgaacgagcaaaggattttcgtaaaatcagattggggggcttcgactagaagttggtttgtctgcttcaatttctcaatatctgggccaccttaggtttagggtgcttagttcagtttaacatttaaacgatatttactaatggattttttcctaatttgatcacgtagctatttctgtgatcactttaatgaagcaatgaatgctttgtaactgttagtttctttaaaccgcttctattgcttctgtgtagttagttagttctatggcaccaagcaaaaaaccccatctcagatatgtggcttggcgccgcctattatgtgtagtattcattacgttatttggggttatactactgcaatttgttcttggatctaattctagatcaaccactacaacactgccttcaaatgaagttgaggatggcaaagcatctgtctggaagtctagacagctatacgactttcacctaccccaacagaatgacttatcctcgaagctggaaaagagaaatcagttgcctccaaaaaacatggatcttcatccaactctggccaatgatcatatagttattgttctatatgttcacaaccggtctcaatatctccaaatagttgttgacagcctttcaaaggtggaaggcatcaatgagaccttactaattgttagtcatgatgggtactttgagaatatgaacaagatcattcagagaatcaggttttgccaagttaaacagatatatgctccatactcacctcatctgtttactaatagttttcctggagtctcaccttctgactgtaagaataaggatgatgctagtgaaaaacattgcataggaaatcctgatcagtatggcaaccatcgctcgccaaagattgtttcgttgaagcatcattggtggtggatgatgaacacagtttgggatggattgaaagagacaaggaagcattctggccacattcttttcattgaagaggaccacttgatattccccaatgcatatcgcaatttacagacgctaatctcactcaagtctaagaaatgttccgattgctatgctgcaaatttggcaccttctgatgtcaactcaagaggagaaggatgggaaagcttgattgcagaaaggatgggaaatgtgggttactccttcaatagaactgtttggaggaaaatacacatgaaggccagggaattttgtttttttgatgattacaactgggatatcacaatgtgggcaactgtttacccctcgtttggtagtcctgtttactcacttcgaggtccaaggactagtgcagttcactttgggaaatgtggtttgcatcagggtcaaggggagaacaaagtttgcattgacaatggcatggttaacattcaaatagaggagcaggacaaggttcctaacattggatcggactgggaagtgcgcatctacaaaaatcagcctgggtataattctggctttaagggttggggaggctggggggacaacagagaccgccacttatgtttgaattttgcccacatgtatcacaccatagaggcatagggactactttcactttgtaagaaattaagaattgatcttctggctacttgtttttttttttttttggttcttattttctctgttcttgttagtcaactgctacgtcatactgtgaatttacacgctttaaaacaggaattaagatgagtgcttcatgatggcattagaatctataatttacttagatagtatattagtttttgctgttctcatttgattgtaacagtgagaactt--agatattcatttagtttctccccatgttgggaaaattttcgtatcatgtgacttctttgttttcccaaatgtggttcattgcttatgtgtaataatgctagtgacattgtcttctgct--------------------------------------------------------------------------------------------
>_R_Balizia_spnov_Morim_577@NODE_1_length_2183_cov_607.082237
cttgatttttccttacgtttctattccccaaacatcaatcacactttcataccttttccctgaccactgttctttcttcaattttcctctcgcttgattttatcgccttctttatgcttgtaactctctccataggttttgcaggttttattacttcaaggctc----tttgtgcgtctgtctcttcttgaaggagcaaaggattttcgtaaaatcagattggggggcttcgactagaagttggtttgtctgcttcaatttctcaatatctgggccaccttaggtttagggtgcttagttcagtttaacatttaaacgatatttactaatggattttttcctaatttgatcacgtagctatttctgtgatcactttaatgaagcaatgaatgctttgtaacttttagtttctttaaaccccttctattgcttctgtatagttagttagttctatggcaccaagcaaaaaaccccatctcagatacgtggctttgcgccgtctattatgtgtagtattcattacgttatttggggttatactactgcaatttgttcttggatctaattctagatcaaccactacaacactgccttcaaatgaagttgaggatggcaaagcatctgtctggaagtctagacagctatacgactttcacctaccccaacagaatgacttatcctcggagctggaaaagggaaatcagttgcctccaaaaaacatggatcttcatccaactctggccaatgatcatatagttattgttctatatgttcacaaccggtctcaatatctccaaatagttgtcgacagcctttcaaaggtggaaggcatcaatgagaccttactaattgttagtcatgatgggtactttgagaatatgaacaagatcattgagagaatcaggttttgccaagttaaacagatatatgctccatactcacctcatctgttttctaatagttttcctggagtctcaccttctgactgtaaggataaggatgatgctagtgaaaaacattgcataggaaatcctgatcagtatggcaaccatcgctcgccaaagattgtttcgttgaagcatcattggtggtggatgatgaacacagtttgggatggattgaaagagacaaggaagcattctggccacattcttttcattgaagaggaccacttgatattccccaatgcatatcgcaatttacagacgctaatctcactcaagtctaagaaatgttctgattgctatgctgcaaatttggcaccttctgatgtcaactcaagaggagaaggatgggaaagcttgattgcagaaagaatgggaaatgtgggttactccttcaatagaactgtttggaggaaaatacacatgaaggccagggaattttgtttttttgatgattacaactgggatatcacaatgtgggcaactgtgtatccctcatttggcagtcctgtttactcacttcgaggtccaaggactagtgcagttcactttgggaaatgtggtttgcatcagggtcaaggagagaacaaagtttgcattgacaatggcatggttaacattcaaatagaggagcaggacaaggttcctaacattggatcggactgggaagtgcgcatctacaaaaatcagcctgggtataatgctggctttaagggttggggaggctggggggataacagagaccgccacttatgtttgaattttgcccacatgtatcacaccatagaggcatagggactactttcactttgtaagaaattaagaattgatcttctggctacttgttttttgttttttttggttcttattttctctgttcttgttagtcaactgctacgtcatactgtgaatttacacgctttaaaacaggtattaagatgagtgcttcgtgatggcattagaatctataatttacttagatagtatattagtttttgctgttctcatttgattgtaacagtgagaactg--agatattcatttagtttctccccatgttgggaaaattttcgtatcatgtgacttctttgttttcccaaatgtggttcattgcttatgtgtaataatgctagtgacattgtcttctgctgctttatgcctcgtctctgaataatgtgtttgctataaacacaaggcattgagtgaaaaattatactctgcttttgatcatg----------
>_R_Hydrochorea_corymbosa1_Bonadeu_655@NODE_1_length_1597_cov_479.097925
-----------------------------------------------------------------------------------------------------------------------------------------------------------------------------------------------------aaaggattttcgtaaaatcagattgggtggcttcgactagaagttggtttatctgcttcaatttctcaatatctgagccaccttaggtttagggtgcttagttcagtttaacatttaaacgatatttactaatggattttttcctaatttgatcacgtagctatttctgtgatcactttaatgaagcaatgaatgctttgtaactgttagtttctttaaaccccttctattgcttctgtatagttagttagttctatggcaccaagcaaaaaaccccatctcagatatgtggctttgcgccgtctattatgtgtagtattcattacgttatttggggttatactactgcaatttgttcttggatctaattctagatcaaccactacaacactgccttcaaatgaagttgaggatggcaaagcatctgtctggaagtctagacagctatacgactttcacctaccccaacagaatgacttatcctcggagctggaaaagagaaatcagttgcctccaaaaaacatggatcttcatccaactctggccaatgatcatatagttattgttctatatgttcacaaccggtctcaatatctccaaatagttgttgacagcctttcaaaggtggaaggcatcagtgagaccttactaattgttagtcatgatgggtactttgagaatatgaacaagatcattgagagaatcaggttttgccaagttaaacagatatatgctccatactcacctcatctgttttctaatagttttcctggagtctcaccttctgactgtaaggataaggatgatgctagtgaaaaacattgcataggaaatcctgatcagtatagcaaccatcgctcgccaaagattgtttcgttgaagcatcattggtggtggatgatgaacacagtttgggatggattgaaagagacaaggaagcattctggccacattcttttcattgaagaggaccacttgatattccccaatgcatatcgcaatttacagaccctaatctcactcaagtctaagaaatgttctgattgctatgctgcaaatttggcaccatctgatgtcaactcaagaggagaaggatgggaaagcttgattgcagaaagaatgggaaatgtgggttactccttcaatagaactgtttggaggaaaatacacatgaaggccagggaattttgtttttttgatgattacaactgggatatcacaatgtgggcaactgtttatccctcatttggcagtcctgtttactcacttcgaggtccaaggactagtgcagttcactttgggaaatgtggtttgcatcagggtcaaggggagaacaaagtttgcattgacaatggcatggttaacattcaaatagaggagcaggacaaggttcctaacattggatcggactgggaagtgcgcatctacaaaaatcagcctgggtataatgctggctttaagggttggggaggctggggggataacagagaccgccacttatgtttgaattttgcccacatgtatcacaccatagaggcatagggactacttgcactttgtaagaaattaagaattgatcttctggctacttgttttt--------------------------------------------------------------------------------------------------------------------------------------------------------------------------------------------------------------------------------------------------------------------------------------------------------------------------------------------------------------------------------------------------------
>_R_Hydrochorea_corymbosa2_Iganci_862@NODE_1_length_2075_cov_478.220297
----------------------------caaacatcaatcacactttcataccttttccctgaccactgttctttcttcaatttccctctcgcttgattttatcgccttctttatccttgtaactctccccataggttttgcaggttttattacttcaaggctc----tttgtgcgtctgtctcttcttgaaggagcaaaggattttcgtaaaatcagattggggggcttcgactagaagttggtttgtctgcttcaatttctcaatatctgagccatcttaggtttagggtgcttagtttagtttaacatttaaacgatatttactaatggattttttcctaatttgatcacgtagctatttctgtgatcactttaatgaagcaatgaatgctttgtaactgttagtttctttaaacccgttctattgcttctgtatagttagttagttctatggcaccaagcaaaaaaccccatctcagatatgtggctttgcgccgtctattatgtgtagtattcattacgttatttggggttatactactgcaatttgttcttggatctaattctagatcaaccactacaacactgccttcaaatgaagttgaggatggcaaagcatctgtctggaagtctagacagctatacgactttcacctaccccaacagaatgacttatcctcggagctggaaaagagaaatcagttgcctccaaaaaacatggatcttcatccaactctggccaatgatcatatagttattgttctatatgttcacaaccggtctcaatatctccaaatagttgttgacagcctttcaaaggtggaaggcatcagtgagaccttactaattgttagtcatgatgggtactttgagaatatgaacaagatcattgagagaatcaggttttgccaagttaaacagatatatgctccatactcacctcatctgttttctaatagttttcctggagtctcaccttctgactgtaaggataaggatgatgctagtgaaaaacattgcataggaaatcctgatcagtatagcaaccatcgctcgccaaagattgtttcgttgaagcatcattggtggtggatgatgaacacagtttgggatggattgaaagagacaaggaagcattctggccacattcttttcattgaagaggaccacttgatattccccaatgcatatcgcaatttacagacgctaatctcactcaagtctaagaaatgttctgattgctatgctgcaaatttggcaccatctgatgtcaactcaagaggagaaggatgggaaagcttgattgcagaaagaatgggaaatgtgggttactccttcaatagaactgtttggaggaaaatacacatgaaggccagggaattttgtttttttgatgattacaactgggatatcacaatgtgggcaactgtttatccctcatttggcagtcctgtttactcacttcgaggtccaaggactagtgcagttcactttgggaaatgtggtttgcatcagggtcaaggggagaacaaagtttgcattgacaatggcatggttaacattcaaatagaggagcaggacaaggttcctaacattggatcggactgggaagtgcgcatctacaaaaatcagcctgggtataatgctggctttaagggttggggaggctggggggataacagagaccgccacttatgtttgaattttgcccacatgtatcacaccatagaggcatagggactacttgcactttgtaagaaattaagaattgatcttctggctacttgtttttttttttttttggttcttattttctctgttcttgttagtcaactgctacgtcatactgtgaattcacacgctttaaaacaggaattaagatgagtgcttcatgatggcattagaatctataatttacttagatagtatattagtttttgctgttctcatttgattgtaacagtgagaactg--agatattcatttagtttctccccatgttgggaaaattttcgtatcatgtgacttctttcttttcccaaatgtggttcattgcttatgtgtaataatgctagtgacattgtcttctgctgctttatgcctcgtc-----------------------------------------------------------------------------
>_R_Jupunba_brachystachya_Lima_7438@NODE_1_length_2205_cov_213.659774
-----------------------------------------cactttcataccttttccctgaccactgttctttcttcaatttccctctcgcttgattttatcgccttctttatccttgtaactctccccataggttttgcaggttttattgcttcaagactcttgatttgtgcgtctgtctcttcttgaaggagcaaaggattttcgtaaaatcagattggggggcttcgactagaagttggtttgtctgcttcaatttctcaatatctgggccaccttaggtttagggtgcttagttcagtttaacatttgaacgatatttactaatggattttttcctaatttgatcacgtagcaatttctgtgatcactttaatgaagcaatgaatactttgtaactgttagtttttttaaaccccttctattgcttctgtatagttagttagttctatggcaccaagcaaaaaacgccatctcagatatgtggctttgcgccgtctattatgtgtagtattcattacgttatttggggttatactactgcaatttgttcttggatctaattctagatcaaccactacaacactgccttcaaatgaagttgaggatggcaaagcatctgtctggaagtctagacagctatacgactttcacctaccccaacagaatgacttatcctcggagctggaaaagagaaatcagttgcctccaaaaaacatggatctttatccaactctggccaatgatcatatagttattgttctatatgttcacaaccggtctcaatatctccaaatagttgttgacagcctttcaaaggtggaaggcatcaatgagaccttactaattgttagtcatgatgggtactttgagaatatgaacaagatcattgagagaatcaggttttgccaagttaaacagatatatgctccatactcacctcatctgttttctaatagttttcctggagtctcaccttctgactgtaaggataaggatgatgctagtgaaaaacattgcataggaaatcctgatcagtatggcaatcatcgctcgccaaagattgtttcgttgaagcatcattggtggtggatgatgaacacagtttgggatggattgaaagagacaaggaagcattctggccacattcttttcattgaagaggaccacttgatattccccaatgcatatcgcaatttacagatgctaatctcactcaagtctaagaaatgttctgattgctatgctgcaaatttggcaccttctgatgtcaactcaagaggcgaaggatgggaaagcttgattgcagaaagaatgggaaatgtgggttactccttcaatagaactgtttggaggaaaatacacatgaaggccagggaattttgtttttttgatgattacaactgggatatcacaatgtgggcaactgtttatccctcgtttggcagtcctgtttactcacttcgaggtccaaggactagtgcagttcactttgggaaatgtggtttgcatcagggtcaaggggagaacaaagtttgcattgacaatggcatggttaacattcaaatagaggagcaggacaaggttcctaacattggatcggactgggaagtgcgcatctacaaaaatcagcctgggtataatgctggctttaagggttggggaggctggggggataacagagaccgccacttatgtttgaattttgcccacatgtatcacaccatagaggcatagggactgctttcactttgtaagaaattaagaattgatcctctggctacttg-ttttttttttttttggttcttattttctctgttcttgttagtcaactgctacgtcatactgtgaatttacacgccttaaaacaggaattaagatgagtgcttcatgatggcattagaatctataatttacttagatagtatattagtttttgctgttctcatttgattgtaacagtgagaactg--agatattcgtttagtgtctccccatattgggaaaattttcgtatcatgtgacttctttgttttcccaaatgtggttcattgcttatgtgtaataatactagtgacattgtcttctgctgctttatgcctcgtctctgaataatgtgtttgctataaacacaaggcattgagtgaaaaattatactctgcttttgatcatgtgacacagct
>_R_Jupunba_filamentosa_Lima_7487@NODE_1_length_2357_cov_211.440351
---------------------------------------------ttcataccttttccctgaccactgttctttcttcaatttccctctcgcttgattttatcgccttctttatccttgtaactctccccataggttttgcaggttttattacttcaagactcctgatttgtgcgtctgtcttttcttgaaggagcaaaggattttcgtaaaatcagattggggggcctcgactagaagttggtttgtctgcttcaatttctcaatatctgggccaccttaggtttagggtgcttagttcagtttaacatttgaacgatatttactaatggattttttcctaatttgatcacgtagctatttctgtgatcactttaatgaagcaatgaatgctttgtaactgttagtttctttaaaccccttctcttgcttctgtatagttagttagttctatggcaccaagcaaaaaaccccatctcagatatgtggctttgcgccgtctattatgtgtagtattcattacgttatttggggttatactactgcaatttgttcttggatctaattctcgatcaaccactacaacactgccttcaaatgaagttgaggatggcaaagcatctgtctggaagtctagacagctatacgactttcacctaccccaacagaatgacttatcctcggagctggaaaagagaaatcagttgcctccaaaaaacatggatctttatccaactctggccaatgatcatatagttattgttctatatgttcacaaccggtctcaatatctccaaatagttgttgacagcctttcaaaggtggaaggcatcaatgagaccttactaattgttagtcatgatgggtactttgagaatatgaacaagatcattgagagaatcaggttttgccaagttaaacagatatatgctccatactcacctcatctgttttctaatagttttcctggagtctcaccttctgactgtaaggataaggatgatgctagtgaaaaacattgcataggaaatcctgatcagtatggcaaccatcgctcgccaaagattgtttcgttgaagcatcattggtggtggatgatgaacacagtttgggatggattgaaagagacaaggaagcattctggccacattcttttcattgaagaggaccacttgatattccccaatgcatatcgcaatttacagatgctaatctcactcaagtctaagaaatgttctgattgctatgctgcaaatttggcaccttctgatgtcaactcaagaggagaaggatgggaaagcttgattgcagaaagaatgggaaatgtgggttactccttcaatagaactgtttggaggaaaatacacatgaaggccagggaattttgtttttttgatgattacaactgggatatcacaatgtgggcaactgtttatccctcgtttggcagtcctgtttactcacttcgaggtccaaggactagtgcagttcactttgggaaatgtggtttgcatcagggtcaaggggagaacaaagtttgcattgacaatggcatggttaacattcaaatagaggagcaggacaaggttcctaacattggatcggactgggaagtgcgcatctacaaaaatcagcctgggtataatgctggctttaagggttggggaggctggggggataacagagaccgccacttatgtttgaattttgcccacatgtatcacaccatagaggcatagggactgctttcactttgtaagaaattaagaattgatcctctggctacttg-ttttttttttttttggttcttattttctctgttcttgttagtcaactgctacgtcatactgtgaatttacacgctttaaaacaggaattaagatgagtgcttcatgatggcattagaatctataatttact----tagtatattagtttttgctgttctcatttgattgtaacagtgagaactg--agatattcgtttagtttctccccatattgggaaaattttcgtatcatgtgacttctttgttttcccaaatgtggttcattgcttatgtgtaataatactagtgacattgtcttctgctgctttatgcctcgtctctgaataatgtgtttgctataaacacaaggcattgagtgaaaaattatactctgcttttgatcatgtgacacagct
>_R_Jupunba_floribunda_Iganci_883@NODE_1_length_1420_cov_318.422189
---------------------------------------------------------------------------------------------------------------------------------------------------------------------------------------------------------------------------------------------------------------------------------------------------------------------------------------------------------------------------------------------------------------------------------------------------------------gttctatggcaccaagcaaaaaaccccatctcagatatgtggctttgcgccgtctattatgtgtagtattcatttcgttatttggggttatactactgcaatttgttcttggatctaattctagatcaaccactacaacactgccttcaaatgaagttgaggatggcaaagcatctgtctggaagtctagacagctatacgactttcacctaccccaacagaatgacttatcctcggagctggaaaagagaaatcagttgcctccaaaaaacatggatcttcatccaactctggccaatgatcatatagttattgttctatatgttcacaaccggtctcaatatctccaaatagttgttgacagcctttcaaaggtggaaggcatcaatgagaccttactaattgttagtcatgatgggtactttgagaatatgaacaagatcattgagagaatcaggttttgccaagttaaacagatttatgctccatactcacctcatctgttttctaatagttttcctggagtctcaccttctgactgtaaggataaggatgatgctagtgaaaaacattgcataggaaatcctgatcagtatggcaaccatcgctcgccaaagattgtttcgttgaagcatcattggtggtggatgatgaacacagtttgggatggattgaaagagacaaggaagcattctggccacattcttttcattgaagaggaccacttgatattccccaatgcatatcgcaatttacagatgctaatctcactcaagtctaagaaatgttctgattgctatgctgcaaatttggcaccttctgatgtcaactcaagaggagaaggatgggaaagcttgattgcagaaagaatgggaaatgtgggttactccttcaatagaactgtttggaggaaaatacacatgaaggccagggaattttgtttttttgatgattacaactgggatatcacaatgtgggcaactgtttatccctcgtttggcagtcctgtttactcacttcgaggtccaaggactagtgcagttcactttgggaaatgtggtttgcatcagggtcaaggggagaacaaagtttgcattgacaatggcatggttaacattcaaatagaggagcaggacaaggttcctaacattggatcggactgggaagtgcgcatctacaaaaatcagcctgggtataatgctggctttaagggttggggaggctggggggataacagagaccgccacttatgtttgaattttgcccacatgtatcacaccatagaggcatagcgactactttcactttgtaagaaattaagaattgatcttctggctacttgttttttttttttttgggttcctattttctctgttcttgttagtcaactgctacgtcatactgtgaatttacacgcttt-------------------------------------------------------------------------------------------------------------------------------------------------------------------------------------------------------------------------------------------------------------------------------------------------------------------------------
>_R_Jupunba_idiopoda_Quesada_1718@NODE_1_length_1996_cov_125.711829
------------------------------------------------------------------------------------------------------------------------------------------------------------------------tttgtgcgtttgtctgttcttgaaggagcaaaggattttcgtaaaatcagattggggggcttcgactagaagttggtttgtctgcttcaatttctcaatatctgggccaccttcggtttacggtgcttagttcagtttaacatttaaacgatatttactaatggattttttcctaatttgatcacgctgctatttctgtgatcactttaatgaagcagtgaatgctttgtaactgttagtttctttaaaccccttctattgcttctgtatagttagttagttctatggcaccaagcaaaaaaccccatctcagatatgtggctttgcgccgtctattatgtgtagtattcattacgttatttggggttatactactgcaatttgttcttggatctaattctagatcaaccactacaacactgccttcaaatgaagttgaggatggcaaagcatctgtctggaagtctagacagctatacgactttcacctaccccaacagaatgacttatcctcggagctagaaaagagaaatcagtcgcctccaaaaaacttggatctttatccaactctggccaatgatcatatagttattgttctatatgttcacaaccggtctcaatatctccaaatagttgttgacagcctttcaaaggtggaaggcatcaatgagaccttactaattgttagtcatgatgggtactttgagaatatgaacaagatcattgagagaatcaggttttgccaagttaaacagatatatgctccatactcacctcatctgttttctaatagttttcctggagtctcaccttctgactgtaaggataaggatgatgctagtgaaaaacattgcataggaaatcctgatcagtatggcaaccatcgctcgccaaagattgtttcgttgaagcatcattggtggtggatgatgaacgcagtttgggatggattgaaagagacaaggaagcattctggccacattcttttcattgaagaggaccacttgatattccccaatgcatatcgcaatttacagatgctaatctcactcaaatctaagaaatgttccgattgctatgctgcaaatttggcaccttctgatgtcaactcaaggggagaaggatgggaaagcttgattgcagaaagaatgggaaatgtgggttactccttcaatagaactgtttggaggaaaatacacatgaaggccagggaattttgtttttttgatgattacaactgggatatcacaatgtgggcaactgtttatccctcgtttggcagtcctgtttactcacttcgaggtccaaggactagtgcagttcactttggcaaatgtggtttgcatcagggtcaaggggagaacaaagtttgcattgacaatggcatggttaacattcaaatagaggagcaggacaaggttcctaacattggatcggactgggaagtgcgcatctacaaaaatcagcctgggtatcatggtggctttaagggttggggaggctggggggataacagagaccgccacttatgtttgaattttgcccacatgtatcacaccatagaggcatagggactactttcactttgtaagaaattaagaattgatcttctggctacttgtttttttttttttttggttcttattttctctgttcttgttagtcaattgctacgtcatactgtgaatttacacgctttaaaacaggaattaagatgagtgcttcatgatggcattagaatctataatttacttagatagtatattagtttttgctgttctcatttgattgtaacagtgagaactg--agatattgatttagtttctccccatattgggaaaattttcgtatcatgtgacttctttgttttcccaaatgtggttcattgcttacgtgtaataatactagtgacattgtcttctgctgctttatgcctcgtctctgaataatgtgtttgctataaacacaaggcattgagtgaaaaattatactctgc---------------------
>_R_Jupunba_laeta_Mori_25147@NODE_1_length_1936_cov_74.359871
----------------------------------------------------------------------------------------------------------------------------------------------------------------------gatttgtgcgtctgtctcttcttgaaggagcaaaggattttcgtaaaatcagattggggggcttcgactaggagttggtttgtctgcttcaatttctcaatatctgggccaccttaggtttagggtgcttagttcagtttaacatttgaacgatatttactaatggattttttcctaatttgatcacgtagctatttctgtgatcactttaatgaagcaatgaatgctttgtaactgttagtttctttaaaccccttctattgcttctgtatagttagttagttctatggcaccaagcaaaaaaccccatctcagatatgtggctttgcgccgtctattatgtgtagtattcattacgttatttggggttatactactgcaatttgttcttggatctaattctggatcaaccactacaacactgccttcaaatgaagttgaggatggcaaagcatctgtctggaagtctagacagctatacgactttcacctaccccaacagaatgacttatcctcggagctggaaaagagaagtcagttgcctccaaaaaacatggatctttatccaactctggccaatgatcatatagttattgttctatatgttcacaaccggtctcaatatctccaaatagttgttgacagcctttcaaaggtggaaggcatcaatgagaccttactaattgttagtcacgatgggtactttgagaatatgaacaagatcattgagagaatcaggttttgccaagttaaacagatatatgctccatactcacctcatctattttctaatagttttcctggagtctcaccttctgactgtaaggataaggatggtgctagtaaaaaacattgcataggaaatcctgatcagtatggcaaccatcgctcgccaaagattgtttcgttgaagcatcattggtggtggatgatgaacacagtttgggatggattgaaagagacaaggaagcattctggccacattcttttcattgaagaggaccacttgatattccccaatgcatatcgcaatttgcagatgctaatctctctcaagtctaagaaatgttctgattgctatgctgcaaatttggcaccttctgatgtcaactcaagaggagaaggatgggaaagcttgattgcagaaagaatgggaaatgtgggttactccttcaatagaactgtttggaggaaaatacacatgaaggccagggaattttgtttttttgatgattacaactgggatatcacaatgtgggcaactgtttatccctcatttggcagtcctgtttactcacttcgaggtccaaggactagtgcagttcactttgggaaatgtggtttgcatcagggtcaaggggagaacaaagtttgcattgacaatggcatggttaacattcaaatagaggagcaggacaaggttcctaacattggatcggactgggaagtgcgcatctacaaaaatcagcctgggtatagtgctggctttaagggttggggaggctggggggataacagagaccgccacttatgtttgaattttgcccacatgtatcacaccatagaggcatagggactgctttcactttgtaagaaattaagaattgatcttctggctacttttttttttttttttttggttcttattttctctgttcttgttagtcgactgctacgtcatactgtgaatttacacgctttaaaacaggaattaagatgagtgcttcatgatggcattggaatctataatttacttagatagtatattagtttttgctgttctcatttgattgtaacagtgagaactg--agatattcatttagtttctccccatattgggaaaattttcgtatcatgtgacgtctttgttttcccaaatgtggttcattgcttatgtg---taatgctagtgacattgtcttctgctgctttatgcctcg-------------------------------------------------------------------------------
>_R_Jupunba_microcalyx_Iganci_855@NODE_1_length_2151_cov_288.536162
tttgatttttccttacgtttctattccccaaacatcaatcacactttcataccttttccctgaccactgttctttcttcaatttccctctcgcttgattttatcgccttctttatccttgtaactctccccatcggttttgcaggttttattacttcaagactcttgatttgtgcgtctgtctcttcttgaaggagcaaaggattttcgtaaaatcagattggggggcttcgcctagaagttggtttgtctgcttcaatttcccaatatctgagccaccttaggtttagggtgcttagttcagtttaacgtttaaacgatatttactaatggattttttcctaatttgatcacgtagctatttctgtgatcactttaatgaagcaatgaatgctttgtaactgttagtttctttaaaccccttctattgcttctgtatagttagttagttctatggcaccaagcaaaaaaccccatctcagatacgtggctttgcgccgtctattatgtgtagtattcattacgttatttggggttatactactgcaatttgctcttggatctaattctagatcaaccactacaacactgccttcaaatgaagttgaggatggcaaagcatctgtctggaagtctagacagctatacgactttcatctaccccaacagaatgacttatcctcggagctggaaaagagaaatcagttgcctccaaaaaacatggatctttatccaactctggccaatgatcatatagttattgttctatatgttcacaaccggtctcaatatctccaaatagttgttgacagcctttcaaaggtggaaggcatcaatgagaccttgctaattgttagtcatgatgggtactttgagaatatgaacaagatcattgagagaatcaggttttgccaagttaaacagatatatgctccatactcacctcatctgttttctaatagttttcctgaagtctcaccttctgactgtaaggataaggatgatgctagtgaaaaacattgcataggaaatcctgatcagtatggcaaccaccgctcgccaaagattgtttcgttgaagcatcattggtggtggatgatgaacacagtttgggatggattgaaagagacaaggaagcattctggccacattcttttcattgaagaggaccatttgatattccccaatgcatatcgcaatttacagatgctaatctcactcaagtctaagaaatgttctgattgctatgctgcaaatttggcaccttctgatgtcaactcaagaggagaaggatgggaaagcttgattgcagaaagaatgggaaatgtgggttactccttcaatagaactgtttggaggaaaatacacatgaaggccagggaattttgtttttttgatgattacaactgggatatcacaatgtgggcaactgtttatccctcgtttggcagtcctgtttactcacttcgaggtccaaggactagtgcagttcactttgggaaatgtggtttgcatcagggtcaaggggagaacaaagtttgcattgacaatggcatggttaacattcaaatagaggagcaggacaaggttcctaacattggatcggactgggaagtgcgcatctacaaaaatcagcctgggtataatgctggctttaagggttggggaggctggggggataacagagaccgccacttatgtttgaattttgcccacatgtatcacaccatagaggcatagggactgctttcactttgtaagaaattaagaattgatcttctggctacttgtttttttttttttttggttcttattttctctgtccttgttagtcaactgctacgtcatactgtgaatttacacgctttaaaacaggaattaagatgagtgcttcatgatggcattaga---------------------------------------------------------------------------------------------------------------------------------------------------------------------------------------------------------------------------------------------------------------------------------------
>_R_Jupunba_villosa_Borges_423@NODE_1_length_1928_cov_275.797947
tttgatttttccttacgtttctattccccaaacatcaatcacactttcataccttttccctgaccactgttctttcttcaatttccctctcgcttgattttatcgccttctttatccttgtaactctccccataggttttgcaggttttattgcttcaagactcttgatttgtgcgtctgtctcttcttgaaggagcaaaggattttcgtaaaatcagattggggggcttcgactagaagttggtttgtctgcttcaatttctcaatatctgggccaccttaggtttagggtgcttagttcagtttaacatttgaacgatatttactaatggattttttcctaatttgatcacgtagctatttctgtgatcactttaatgaagcaatgaatactttgtaactgttagtttctttaaaccccttctattgcttctgtatagttagttagttctatggcaccaagcaaaaaaccccatctcagatatgtggctttgcgccgtctattatgtgtagtattcattacgttatttggggttatactactgcaatttgttcttggatctaattctagatcaaccactacaacactgccttcaaatgaagttgaggatggcaaagcatctgtctggaagtctagacagctatacgactttcacctaccccaacagaatgacttatcctcggagctggaaaagagaaatcagttgcctccaaaaaacatggatctttatccaactctggccaatgatcatatagttattgttctatatgttcacaaccggtctcaatatctccaaatagttgttgacagcctttcaaaggtggaaggcatcaatgagaccttactaattgttagtcatgatgggtactttgagaatatgaacaagatcattgagagaatcaggttttgccaagttaaacagatatatgctccatactcacctcatctgttttctaatagttttcctggagtctcaccttctgactgtaaggataaggatgatgctagtgaaaaacattgcataggaaatcctgatcagtatggcaatcatcgctcgccaaagattgtttcgttgaagcatcattggtggtggatgatgaacacagtttgggatggattgaaagagacaaggaagcattctggccacattcttttcattgaagaggaccacttgatattccccaatgcatatcgcaatttacagattctaatctcactcaagtctaagaaatgttctgattgctatgctgcaaatttggcaccttctgatgtcaactcaagaggagaaggatgggaaagcttgattgcagaaagaatgggaaatgtgggttactccttcagtagaactgtttggaggaaaatacacatgaaggccagggaattttgtttttttgatgattacaactgggatatcacaatgtgggcaactgtttatccctcgtttggcagtcctgtttactcacttcgaggtccaaggactagtgcagttcactttgggaaatgtggtttgcatcagggtcaaggggagaacaaagtttgcattgacaatggcatggttaacattcaaatagaggagcaggacaaggttcctaacattggatcggactgggaagtgcgcatctacaaaaatcagcctgggtataatgctggctttaagggttggggaggctggggggataacagagaccgccacttatgtttgaattttgcccacatgtatcacaccatagaggcatagggactgctttcactttgtaagaaattaagaattgatcctctggctacttg-ttttttttttttttggttctta------------ttattagtcaactgctacgtcatactgtgaatttacacgctttaaaacaggaattaagatgagtgcttcatgatggcatt------------------------------------------------------------------------------------------------------------------------------------------------------------------------------------------------------------------------------------------------------------------------------------------
>_R_Punjuba_racemiflora_Jimenez_Soares_3626@NODE_1_length_2331_cov_217.066105
tttgatttttccttacgtttctattccccaaacaccaatcacactttcataccttttccctgaccactgttctttcttcaatttccctctcgcttgattttatcgccttctttatccttgtaactctccccataggttttgcaggttttattacttcaagactcctgatttgtgcgtctgtctcttcttgaaggagcaaaggattttcataaaatcagattggggggcttcgactagaagttggtttgtctgcttcaatttctcaatatctgggccaccttaggtttagggtgcttagttcagtttaacatttaaacgatatttactaagggattttttcctaatttgatcacgtagctatttctgtgatcactttaatgaagcaatgaatgctttgtaactgttagtttctttaaaccccttctattgcttctgtatagttagttagttctatggcaccaagcaaaaaaccccatctcagatatgtggctttgcgccgtctattatgtgtagtattcattacgttatctggggttatactactgcaatttgttcttggatctaattctagatcaaccactgcaacactgcctttaagtgaagttgaggatggcaaagcatctgtctggaagtctagacagctatacaactttcaactaccccaacagaatgacttatcctcggagctggaaaagagaaatcagttgcctccaaaaaacatggatctttatccaactctggccaatgatcatataattattgttctatatgttcacaaccggtctcaatatctccaaatagttgttgacagcctttcaaaggtggaaggcatcaatgagaccttacttattgttagtcatgatgggtactttgagaatatgaacaagatcattgagagaatcaggttttgccaagttaaacagatatatgctccatactcacctcatctgttttccaatagttttccgggagtctcaccttctgactgtaaggataaggatgatgctagtgaaaaacattgtataggaaatcctgatcagtatggcaaccatcgctcgccaaagattgtttcgttgaagcatcattggtggtggatgatgaacacagtttgggaaggattgacagagacaaggaagcattctggccacattcttttcattgaagaggaccacttgatattcccgaatgcatatcgcaatttacagatgctaatctcactcaagtctaagaaatgttctgactgctatgctgcaaatttggcaccttctgatgtgaactcaagaggagaaggatgggaaagcttgattgcagaaagaatgggaaatgtgggttactccttcaatagaactgtttggaggaaaatacacatgaaggccagggaattttgtttttttgatgattacaactgggatatcacaatgtgggcaactgtttatccctcatttggcagtcctgtttactcactacgaggtccaaggactagtgcagttcactttgggaaatgtggtttgcatcagggtcaaggggagaacaaagtttgcattgacaatggcttggttaacattcaaataaaggagcaggacaaggttcctaacattggatcggactgggaagtgcgcatctacaaaaatcagcctgggtataatgctggctttaagggttggggaggctggggggataacagagaccgccacttatgtttgaattttgcccacatgtatcacaccatagaggcatagggactgctttcactttg--------taagaattgatcttctggctgcttg-----ttttttttttggttcttattttctctgttcttgttagtcaactgctacgtcatactgtgaatttacacgctttaaaacaggaattaagatgagtgcttcatgatggcattagaatctataatttacttagatagtatatttggttttgctgttctcatttgattgtaacagtgagaactgaaagatattcatttagtttctccccatattgggaaaatattcgtatcatgtgagttctttgttttcccaaatgtggttcattgcttatgtg---taatactagtgacattgtcttctgctgctttatgcctcgtctctgaataatgtgtttgctataaactcaaggcattgagtgaaaaattatactctctcc---ggtccttaatataaga
