# Supplementary material for: A new generic circumscription of Hydrochorea (Leguminosae, Caesalpinioideae, mimosoid clade) with an amphi-Atlantic distribution
Source: PhytoKeys. 2022 Aug 22;205:401–37. doi: 10.3897/phytokeys.205.82775 (PMC9849043; doi:10.3897/phytokeys.205.82775)
Supplement: Supplementary material 1 — Supplementary data file S1 [file phytokeys-205-401_article-82775__-s001.zip › MSC_m28848_comp34918_c0_seq1_exon10.aln-cln]

>Acacia_rostellifera_Murphy_466@NODE_2_length_1223_cov_42.202443
tataggggaaaaagcatacacttgcataaatacatacctgatgacagattgcctgaaaaattaattcaatttaatatagatat---------gcttaattat---tagtacttgataaatcaaaaggatgccata---------tacctcggcctgtcggactttgcaagatgtttagacattatggaagcctgaggca-----------------------------------------taaccaattgtcaaattagc--------ttttaaataaatgtccattgtcaaataaacataaactgagatctgcaagaaatcaattgccaaacagctagctctgacagcagagacagctcaaaagcatgaaaaaggaaaccttctccaattttcaggacaaatgattgacttggactatgtagtaataggtaaaggagaaaacattacctgctcttgtatgatgctccttgcttcaacaagctgagcttcaagctcaagttccctctcagttgcttctgatgaaacttctgctcctttctgagcgtcttgcaattgaaccattcgctccttcatatttcaaggcattagcgactcaa-------------aagcattcatatataaaaatacta--agatggatatagatatt---aaacagatacctttatggaagacatcttgttacgaagactttcttctatttgatctctggccatgtgaaaaggtaggtcgaatacatcctgcagatagcaaactcatttatttcatatgatggtttccactgggaaggaagtatttgaaaacagaaaggcctccataccgtcctcccaaccaatggagatcgtgaaggatcgctttcacctctttcattggcagtgagcgattgctttgatggcccattaggagcatttaagaactcacgcatatcctcctgtaagcagggcacttgtaaatccaacaatcataggtacacatacagaatggcagctactaaaatcccgggatgaaa
>Afrocalliandra_redacta_Germishuizen_5585@NODE_1_length_769_cov_73.319364
gtaaagggaaaatgcatacgctcat----atttatacctgaggacagattgcctgaaaaattaatacaatttaatgcacatat---------acacgattataagtagtactcgacaaatgtacaggatgccata---------tacctcggcctctcagactttgcaagatgtttagacattatggaagcctgaagcat----------------------------------------taacccattatcaaattagc--------ttttagatgaatgtgcatcgtcaaataaacataaactgagatctgtaagaaacaaattgccaag----tagctcgaacagcagagaccgcatc-------------gcaaatttttt------------------------------------------------aggagaaagcagtacctgctcctgtattatgctcctcgcttcaacaagctgagcttcaagctcaagttccctctcagttgcttctgatgaaacttctgctcctttctgagcatcttgcaactgaaccattcgctccttcatatatcaaggcattagcgacc-------------------cattcatatataaaaatactg--aaataaatagagatatt---aaacagataccttaattgaagacattttgttacgaagactttcttctatttgatctctggccatgtgaaaaggtaggtcaaatacatcctgcagatagtaagctc--ttatttcgtttaacagtttccattg----ggaagtatatgaaaattaaaaggcctccataccgtcctcccaaccaatggagatcgtgaaggatcactttcacctctttcattgggagcgagcgattgctttgatg-------------------------------------------------------------------------------------------------------------------
>Afrocalliandra_redacta_Germishuizen_5585@NODE_2_length_731_cov_109.022936
aaaaagatagacattagataattgaaaggaatggttcagttttttgggtttataaaaaaaggaaactttttaaatggag--attcgtttcggattcaattaaac-tgatagccaatggaccaaaatatatctttctgatcttaa-------------------------------------------------------------------------------------------------------------------------------------------------------------------------------------tcct-------cactt-----------gtataggca-----agagatccaaggccgcagcccctctttatgaacaagaacatgcacctcattag-----tatttgtaaaagaagaaacattacctgctcctgtatgatgctccttgcttcaacaagctgagcttcaagctcaagttctctctcagtcgcttctgaggtaacttcagcttctttctgagcatcttgcaattgtaccattcgctccttcatattttaaggcttcaacaattaagccatgaacgatgctcatattcatatatgctaatgctcaaaaatggaaaaagatattggtaagtaaataccttaatggaagccatcttggctcgaaggctttcttctatttgatctctagccatatgaaaagggagatcaaatacatcctgcaagaagt-acttgattaactacatataattacttggcaaaggcaagaagttt-----aataataag--cttcatactgtcctcccaaccaatggagattgtgaattatcactttcggccctttcaccatcactgg----------------------------------------------------------------------------------------------------------------------------------
>Albizia_decandra_Vilhena_231@NODE_1_length_550_cov_22.215645
--------------------------------------------------------------------------------------------------------------------------------------------------cctatttgttttaactttttagaagtgcttttaagatttgcaaggt--aagtatgtgaaagaagttttgtcttaacttgtagaaaaagacttttgaaaccacagtttga--gcctttgagggtttccctaatatgcatttaatgaaagaaaaatcctcatagatcagaaggaacagaagtttc-------cactttagacattcaaggatgtacg-----atggataattggatatagagtcgctttatgaatgagtaaatgaaccaaattag-----tatttgcaaaagcagaaacattacctgctcctgtatgatgctccttgcttcaacaagctgagcttcaagctcaagttctctctcagtcgcttctgaggtaacttcagctcctttctgagcatcttgcaattgtaccatccgctccttcatatttcaaggcttcaacaattaagccatgacagatgctcatattcatatatgctaatactcaaaaatggaaaaagatactagtaactaaataccttaatggaagtcatcttggctcgaaggctttcttctatttgatctctag---------------------------------------------------------------------------------------------------------------------------------------------------------------------------------------------------------------------------------------------------------------------------------------------------------
>Albizia_glabripetala_Lewis_1652@NODE_1_length_733_cov_24.964939
--------------------------------------------------------------------------------------------------------------cttgacaaatctaaaggacacca-----------tacctcggcctgtcagactttgcaagatgtttagacattatggaagcctgaggca-----------------------------------------taacccattatcaaattagc--------ttttaaataaatgcccatcgtcaaataaacataaactgagatctgcaagaaatcaattgccaaacagctagctctgacagtagagacagctcaaaagcatgaaaaaggaaaccttatccaattttcaggacaaatgattggcttggactatctagtaataggtaaaggagaaagcattacctgctcttgtatgatgctccttgcttcaacaagctgagcttcaagctcaagttccctctcagttgcttctgatgaaacttctgctcctttctgagcatcttgcaattgaaccattcgctccttcatatttcaaggcattagcgacccaa-------------aagcattcatatataaaaatactg--agatggatagagatatt---aaacagatacctttatggaagacatcttgttacgaagactttcttctatttgatctctggccatgtgaaaaggtaagtcgaatacatcctgcagatagcaaactcatttatttcatataatggtttccattgggaaggacgtatttgaaaactaaaaggccaccataccgtcctcccaaccaatggagatcgtgaaggatcactttcacctctttcattggcagtgagcgattgctttgatggcccattaggggcatttaagaac--------------------------------------------------------------------------------------------
>Albizia_niopoides_Simon_1601@NODE_2_length_851_cov_41.992248
taaaggggaaaaggcatacaattgcataaatacatacctgatgacagattgcctgaaaaattaatccaatttaatgcagacat---------aaataattataagtagtacttgacaaatctaaaggacccca-----------tacctcggcctgtcagactttgcaagatgtttagacattatggaagcctgaggca-----------------------------------------taacccattatcaaattagc--------ttctaaataaatgcgcatcgtcaaataaatataaacttagatctgcaagaaaccaattcccaaacagctagctctgacagcagagacagctcaaaagcatgaaaaaggaaaccttatccaattttcaggacaaatgattggcttggactatctagtaataggtaaaggagaaagcattacctgctcttgtatgatgctccttgcttcaacaagctgagcttcaagctcaagttccctctcagttgcttctgatgaaacttctgctcctttatgagcatcttgcaattgaaccattcgctccttcatatttcaaggcattagcgacccaa-------------aagcattcatatataaaaatactg--agatcgatagagatatt---aaacagatacctttatggaagacatcttgttacgaagactttcttctatttgatctctggccatgtgaaaaggtaagtcgaatacatcctgcagatagcaaactcatttatttcatataatggtttccattgggaaggaagtatttgaaaactaaaaggccaccataccgtcctcccaaccaatggagatcgtgaaggatcgctttcacctttt-----------------------------------------------------------------------------------------------------------------------------------------------
>Albizia_sinaloensis_Hughes_1576@NODE_1_length_824_cov_25.680054
-------------gtagataattgaaaggaatcattcagtatattgggttcattaaaagatgaaaccttttaaatggagatattcattttggattcaattaaac-tgatagccaatggaccaaaatatctctttctaatatttctgcctgtttgttttagctttttagaagtgcttttaagatttataaggt--aagtatgtgagaggagttttatcttaatttgtggaaaaagacttctgaaaccatag----------tttggaggtttcccaaatatgcatttaatgaaacaaaaatcctcatagatcagaaggaacagaagtttc-------cactttagacattcaaggatgtaca-----atggataattggatatagagtcgctttatgaatgagtaaatgcaccaaattag-----tatttgcaaaagcagaaacattacctgctcctgtatgatgctccttgcttcaacaagctgagcttcaagctcaagttctctctcagtcgcttctgaggtaacttcagctcctttctgagcatcttgcaaatgtaccatccgctccttcatatttcaaggcttcaacaattaagccatgaaagatgctcatattcatatatgctaatactcaaaaatggaaaaagatatcagtaactaaataccttaatggaagtcatcttggctcgaaggctttcttctatttgatctctagccatgtgaaaagggagatcaaatacatcctgcaagaagt-acttgattaactgcatataattacttggcaaaggcaaaaagttt-----aataataag--cttcataccgtcctcccaaccaatggagatcgcgaaggatcggtttcacctctttcat-------------------------------------------------------------------------------------------------------------------------------------------
>Albizia_subdimidiata_var_minor_Gorts_341@NODE_1_length_570_cov_13.626775
------------------------------------------------------------------------------------------------------------tagccaatcgaccaaaatatttctttataatatttgtgccttgttgttttagctttttagaaatgcttttaggatttacaaggt--aagtatgagagaggagttttgtcttgatttgtggaaaaaggcttttgaaaccatag----------cttggtggtttcccaaacatgcatttaatgaaacaaaaatcctcatagatcaaactgaacagaagtttc-------cactttagacattcaaggatgtgca-----atggataattggatatagagtcgctttatgaataagtaaacgcaccaaattag-----tatttg-aaaagcagaaacattacctgctcctgtatgatgctccttgcttcaacaagctgagcttcaagctcaagttctctctcagtcgcttctgaggtaacttcagctcctttctgagcatcttgcaattgtaccatccgctccttcatatttcaaggcttcaacaattatgccatgaacgatgctcatattcatatatgctaatactcaaacatggaaaaacatattagtaagtaaataccttaatggaagtcatcttggctcgaaggctttcttctat--------------------------------------------------------------------------------------------------------------------------------------------------------------------------------------------------------------------------------------------------------------------------------------------------------------------
>Albizia_subdimidiata_var_subdimidiata_Ferreira_210@NODE_1_length_910_cov_57.213685
----------------------------gaatcattcagtatattgagtttattaaaagatggaaccttttaaatggagatattcattttggattcaattaaac-tgatagccaatggaccaaaatatttctttataatatttgtgccttgttgttttagctttttagaaatgcttttaggatttacaaggt--aagtatgagagaggagttttgtcttgatttgtggaaaaaggcttttgaaaccatag----------cttggtggtttcccaaacatgcatttaatgaaacaaaaatcctcatagatcaaactgaacagaagtttc-------cactttagacattcaaggatgtgca-----atggataattggatatagagtcgctttatgaataagtaaacgcaccaaattag-----tatttg-aaaagcagaaacattacctgctcctgtatgatgctccttgcttcaacaagctgagcttcaagctcaagctctctctcagtcgcttctgaggtaacttcagctcctttctgagcatcttgcaattgtaccatccgctccttcataattcaaggcttcaacaattaagccatgaacgatgctcacattcatatacgctaacactc-aaattggaaaaagatattagtaagtaaataccttaatggaagtcatcttggctcgaaggctttcttctatttgatctctagccatgtgaaaagggagatcaaatacatcctgcaagaagt-acttgattaactacatataagtacttgtcaaaggcaaaaatttt-----aataataag--cttcataccgtcctcccaaccaatggagattgtgaatgatcactttcagccctttcactatcactggcagtttgctttgattgcccattaggagcattaatgaaatcacgcatatccatctgaaagcagcacactcacaaggctcagaatcacgagcaagca-----------------------------------
>Albizia_tomentella_Leach_Dunlop_3801@NODE_1_length_1143_cov_56.877111
aagcagctagaaagtagataattgaaaggaatcattcggtatattgggtttattaaaggatgaaaccttttaaatagagatattcattttggattcaattaaat-tgatagcctatggaccaaaatatttctttataatctttgtgcctgtttgttttagttttttagaagtgtttttataatttaagagat--aagtatataaaaagaattttgtctcaacttgtggaaaaagacttttgaaacca---------------ttggggttttccaaacatgcacttaatggaacaaaaatcctcatagatcagacggaacagaagtttc-------cactttagacattcaaggatgtaca-----atggataattgg--atagagtcgctttaagaacaagtaaatgcaccgaattaa-----tatttgcaaaagcagaaacattacctgctcctgtatgatgctccttgcttcaacaagctgagcttcaagctcaagttctctctcagtcgcttctgaggtaacttcagctcctttctgagcatcttgcaattgtaccatccgctccttcatatttcaaggcttcaacaattaagccatgaacgatgctcatattcatatatgctaatactcaaaaatggaaaaagatactagtaagtaaataccttaatggaagtcatcttggctcgaaggctttcttctatttgatctctagccatgtgaaaagggagatcaaatacatcctgcaagaagt-acttgattaactacatataattacttgggaaaggcaaaaagttt-----aacaataag--cttcataccgtcctcccaaccaatggagattgtgaatgatcactttcagccctttcactatcactggcagattgctttgattgcccattaggagcattaatgaaatcacgcatatccatctgaaagcagcacactcacaagtctcagaatcacgagaaagcacacagaatgaaaactactatgatctaaggatgaaa
>Albizia_xerophytica_Hughes_1435@NODE_2_length_789_cov_24.896067
---------------------------------------------------------------------tttaatgcagatat---------acttaattataagtagtacttaacaaatctaaaggatgcca-----------tacctcggcctgtccgactttgcaagatgtttagacattatggaagcctgacgca-----------------------------------------taacccattatcaaattagc--------ttttaaataaat--gcgtcatcaaataaacgtaaactgagatctgcaagaaatcaattgccaaacagctagctccgacagcagagacagctcaaaagcatgaaaaaggaaaccttctccaattttcaggacaaatgattgacttggactatccagtaataggtaaaggagaaagcattacctgttcttgtatgatgctccttgcttcaacaagctgagcttcaagctcaagttccctctcagttgcttctgatgaaacttctgctcctttctgagcatcttgcaattgaaccattcgttccttcatatttcaaggcattagccacccaa-------------aagcattcatatataaaaatactg--agatggatagagatatt---aaacagatacctttatggaagacatcttgttacgaagactttcttctatttgatctctagccatgtgaaaaggtaggtcgaatacatcctgcagatagcaaactcatttatttcatataatggttt-cattgggaagaaagta-ttgaaaactaaaaggcctccataccgtcctcccaaccaatggagatcgcgaaggatcgctttcacctctttcattggcagtgagcgattgctttgatggcccattgggggcatttaagaactcacgcatatcctcctgtaagcagggca----------------------------------------------------------------
>Balizia_elegans_Iganci_870@NODE_2_length_994_cov_29.131952
taaaggggaaaaagcatacaattgcataaatgcatacctgatgacagattgcctgaaaaattaatccaatttaatgcagatat---------acttaattataagtagtacttgacaaatctaaaggacacca-----------tacctcggcctgtcagactttgcaagatgtttagacattatggaagcctgaggca-----------------------------------------taacccattatcaaattagc--------ttttaaataaatacgcatcctcaa------ataaactgagatctgcaagaaatcagatgccaaacagctagctctgacagcagagacagctcaaaagcatgaaaaaggaaaccttctccaattttcaggacaaatgctcgacttggactatctagtaataggtaaaggagaaagcattacctgctcttgtatgatgctccttgcttcaacaagctgagcttcaagctcaagttccctctctgttgcttctgatgaaacttctgctcctttctgagcatcttgcaattgaaccattcgctccttcatatttcaaggcattagcgacccaa-------------aagcattcatatataaaaatactg--agatggatagagatatc---aaacagatacctttatagaagacatcttgttacgaagactttcttctatttgatctctggccatgtgaaaaggtaggtcgaatacatcctgcagatagcaaactcatttatttcatataatggtttccattgggaaggaagtatttgaaaactaaaaggcctccataccgtcctcccaaccaatggagatcgcgaaggatcgctttcacttctttcattggcagtgagcgattgctttgatggcccattaggggcatttaagaactcacgcatatcctcctgtaagcagggcacttgtaaatcccagaatcataggcgcacatacagaatggcagctactaaagtctcg--------
>Calliandra_bella_LPQ15696@NODE_1_length_1029_cov_108.795168
------------agtaaattactgaaaggaatgatccagtatattgggcttatt---------aaccttttaaatggaggtactcatttcgggttcaattaaac-tgatagccagtggatggaaaaaaaaactgatagccagtggaccaaaatttttctttc---------------------------------------------------------------------------------------------------------------------tgatgttaatagaacaaaaatctccatagatcagaaggaacggaagtttc-------cactttggtcattcaagcatagaca-----agatatcaaaggaggcggatcctttttatgaacaagtaaatgcaccaaattag-----tatctgcaaaagcagaaccattacctgctcctgtatgatgctccttgcttcaacaagctgagcttcaagctcaagttccctctcagtcacttctgaggtaacttcagctcctttctgagcatcttgcaattgtaccattcgctccttcatatttcaaggcttcaacagttaagccgtgaacgatgctcatattcatatacactaagactcaaaaatgaaaaaagatattggtaagtgaataccttaatagaagccatcttggctcgaaggctttcttctatttgatctctagccatatggaaagggagatcaaatacatcctgcaagtagt-acttgattaactacatataattacttggctaaggcaagaagtca-----aataataag--cttcataccgtgctcccaaccaatggagattgtgaatgatcactttcagccctttcactatcactggcagattgctttgattgcccattaggagcattaatgaaatcacgcatatccatctgaaagcagcaaactcacaagtctcagaatcatgaccaagcacacagaatgaaaactgctatgat------------
>Calliandra_bella_LPQ15696@NODE_2_length_833_cov_107.947090
-----gcgaaagtgcatatacttgcataaattcatacctgaggacagattgcctgaaaaattaatacaatttaatgcacatat-agtcatatacacgattataagcagttctcgacaaatctacaggatgccata---------tacctcggcctctcagactttgcaagatgtttagacattatggaagcctgaagca-----------------------------------------taacccattatcaaattagct-------ttttagatgaacgtgcatcgtcaaataaacaaaaactgagatctgtaagaaacaaattgccaag----tagctctaacagcagagacagcatcacaa----------------------aattttc---------------------------------------aggagaaagcagtacctgctcctgtatgatgctccttgcttcaacaagctgagcttcaagctcaagttccctctcagttgcttctgatgaaacttctgctcctttctgagcatcttgcaattgaaccattcgctccttcatatttcatggcattagcgacccaa-------------tcatatataaaaataaaaatactc--agataaatagagatatt---aaacaggtaccttaattgaagacatcttgttacgaagactttcttctatttgatctctggccatgtgaaaaggtaggtcaaatacatcctgcagatagcaaactcatttatttcatataatggtttccactgggaaggaagtatttgaaaactatagggcctccataccgtcctcccaaccaaaggagatcgtgaaggatcactttcccctctttccctggcagtgagcgattgctttgacgacccattaggagcatttaagaattcacgcatat----------------------------------------------------------------------------------
>Cathormion_rhombifolium_Deighton_3618@NODE_1_length_742_cov_39.818045
----------------------------------------------------------------------------------------------------------------------------------------------------------------ctttttagaagtacttttatgatttacgagat--aaatatgtgagaagagttttatctcaacgtgttaaaaagggcttttgaaactatag----------ctagggggttttccaaacatgcacttaataaaacaaaaatcgtcatagatcagacggaacaaaagtttc-------cactttagacattcaaggatatcca-----atggataattggatatagagtcgcttcatgaacaagtaaatgcaccaaattag-----tatttgcaaaagcagaaacattacctgctcctgtatgatgctccttgcttcgacaagctgagcttcaagctcaagttctctctcagtcgcttctgaggtaacttcagctcctttctgagcatcttgcaattgtaccatccgctccttcaaatttcaaggcttcaacaattaagccatgaacgatgctcatattcatatatgctaatactcaaaaatggaaaaagatattagtaagtaaataccttaatggaagtcatcttggctcgaaggctttcttctatttgatctctagccatgtgaaaagggagatcaaatacatcctgcaagaagt-acttgattaactacttataattacttggcaaaggacaaaagttt-----aattataag--cttcataccgtcctcccaaccaatggagattgtgaatgatcactttcagccctttcactatcactggcagattgctttgattgcccattaggagcattaatgaaatcacgcatatccatct----------------------------------------------------------------------------
>Cathormion_rhombifolium_Deighton_3618@NODE_2_length_679_cov_27.629568
---------------------------------------------------------------atccaatttaatgcagacat---------acttaattataagtagtacttgacaaatctaaaggacacca-----------tacctcggcctgtcagactttgcaagatgtttagacattatggaagcctgaggca-----------------------------------------taacccattatcaaattagc--------ttttaaataaatgcgcatccacaaataaacataaactgagatctgcaagaaatcagttgccaataagctggctctgacagcagagacagctcaaaagcatgaaaagggaaaccttctccaattttcaggacaaatgattgacttggactatctagtaataggtaaaggagaaagcattacctgctcttgtatgatgctccttgcttcaacaagctgagcttcaagctcaagttccctctcagttgcttctgatgaaacttctgctcctttctgagcatcttgcaattgaaccattcgctccttcatatttcaaggcattagagacccaa-------------aagcgtttatatataaaattactg--aaagggatagagatatt---aaacagatacctttatggaagacatcttgtttcgaagactttcttctatttgatctctggccatgtgaaaaggtaggtcgaacacatcctgcagatagcaaactcatttatttcatataatggtttccattgggaaggaagtatttgaaaactaaaaggcctccataccg-------------------------------------------------------------------------------------------------------------------------------------------------------------------------------------------
>Enterolobium_cyclocarpum_MWC9020@NODE_1_length_958_cov_83.221339
cagcagctagaaagtagataattgaaaggaatcattcggtatatt---------------------------------gatattcattttggattcaattaaac-tgatagccaatgaaccaaaatatttctttctaatctttgtgtttatttgttttagctttttagaagtgtttttaggatttacaaggt--aattatatgtgagaagttttgtctcgacttagggg--------------------------------------------ttaacatgcacgtactgaaataaaaatcctcatagatcagatggaacagaagtttc-------cactttagacattcaaggatgtaca-----atggataattggatatagagtcactttatgaacaagtaaatgcaccaaattag-----tatttgcaaaagcagaaacattacctgctcctgtatgatgctccttgcttcaacaagctgagcttcaagctcaagttctctctcagtcgcttctgatgtaacttcagctcctttctgagcatcttgcaattgtaccatccgctccttcatatttcaaggcttcaacaattaagccatgaacgatggt----------------aatactcaaaaatggaaaaagatattagtaagtaaataccttaatggaagtcatcttagctcgaaggctttcttctatttgatctctagccatgtgaaaagggagatcaaatacatcctgcaagaagt-agttgattgactccatataattacttggcaaaggcaaaaagttt-----aacaatacg--cttcataccgtcctcccaaccaatggtgattgtgaatgatcactttcagccctttcactatcactggcagattgctttgattgcccattaggagcattaatgaaatcacgcatatccatctgaaagaagcacactcacaagtcttagaatcatacaagtttcctaacaccacaaatt--------------------
>Hydrochorea_corymbosa1_Bonadeu_655@NODE_1_length_606_cov_103.709619
--------------------------------------------------------------------------------------------------------------------------------------------------attgaattcttcatattgcacgagcataccacaaatttcatagctctgtaacatgtaatgaa--------------------------------taccatgttgatgaatatatt-----gatttaataaatatacacctattcaataaaacgtgaaattaaatctacctgacaagtcctttt-------catgtcatagacttgaagaagttcc-----agggtacattaatcctagt----tatgattgataggtatgctaattacattga---attacaacataagtgggcctcttcacacacacgcatatcaggcttcgttagtgatgaagaaggattatatatcagggtgccctcagcatc---------------------cctagttaaactgcctgaaataaaa-----------------------------aagaaccaagatcaggacacagcaaccagtcatgggacccactatcacaaaatggaagaaactgtc---aattatacaccttagagaaagccactattatgctatgattttatttgattatactgttcatctttcc------tagttcgagtgtacaatgcaagtataaatcagagtttcaacatttatggacctaatcaacttgcaaggttcgtgg-----------------------------------------------------------------------------------------------------------------------------------------------------------------------------------------------------------------
>Hydrochorea_corymbosa2_Iganci_862@NODE_1_length_834_cov_105.753530
----gcacaga-tgaagaaacacgccttaatttatacaataaaacaaattaaaaggaaaaacaatcccattaaaggc---------------ataaagttacat-aagtaatcaacaaaaaaggatattatcatattaatcatgtaattgaattcttcatattgcacgagcataccacaaatttcatagctctgtaacatgtaatgaa--------------------------------taccatgttgatgaatatatt-----gatttaataaatatacacctattcaat-aaacgtgaaattaaatctacctgacaagtcctttt-------catgtcatagacttgaagaagttcc-----agggtacattaatcctagt----tatgattgataggtatgctaattacattga---attacaacataagtgggcctcttcacacacacgcatatcaggcttcgttagtgacgaagaaggattatatatcagggtgccctcagcatc---------------------cctagttaaactgcctgaaataaaa-----------------------------aagaaccaagatcaggacacagcaaccagtcatgggacccactatcacaaaatggaagaaactgtc---aattatacaccttagagaaagccactattatgctatgattttatttgattctactgttcatctttcc------tagttcgagtgtacaatgcaagtataaatcagcgtttcaacatttatggacctaatcaacttgcaaggttcgtggattttaacag--------acagaattctcaaccataagggg--------------------------------------------------------aataaggcacgcgtcaataaatacatacctcggct-----------------------------------------------------------------------------
>Hydrochorea_gonggrijpii_Tillett_45696@NODE_1_length_860_cov_34.185185
---------------------------------------------------------agatgaaaccttttaaatggagatattcattttggattcaattaaac-tgacagccaatggaccaaaatattcctttctaatctttgtgcctgtttgttttagctttttagaagtgcttttatgatttacgagga--aaatatgtgagaggacttttgtctcgacgtgtgaaaaagggcttttaaaactatgg----------cttggaggttttctaaacatgcacctaataaaacaaaaatcgtcatagatcagaccgaacagaagtttc-------cactttagacattcaaggatgtaca-----atggataattggatatagagtcgcttcatgaacaagtaaatgcaccaaattag-----tatttgcaaaagcagaaacattacctgctcctgtatgatgctccttgcttcaacaagctgagcttcaagctcaagttctctctcagtcgcttctgaggtaacttcagctcctttctgagcatcttgcaattgtaccatccgctccttcatatttcaaggcttcaacaattaagccatgaacgatgctcatattcatatatgctaatactcaaaaatggaaaaagatattagtaagtaaataccttaatggaagtcatcttggctcgaaggctttcttctatttgatctctagccatgtgaaaagggagatcaaatacatcctgcaagaagt-acttgattaactacttataattacttggcaaaggccaaaagttt-----gattataag--cttcataccgtcctcccaaccaatggagattgtgaatgatcactttcagccctttcactatcactgacagattgctttgattgcccattaggagcattaatgaaatcacgcatatccatctgaaagcagcacactct------------------------------------------------------------
>Hydrochorea_gonggrijpii_Tillett_45696@NODE_2_length_794_cov_36.368201
--------------------------------------------------------------------atttaatgcagatat---------acttaattataagtagtacttgacaaatctaaaggacacca-----------tacctgggcctgtcagactttgcaagatgtttagacattatggaagcctgaggca-----------------------------------------taacccattatcaaattagc--------ttttaaataaatacgcatcctcaaataaacataaactgagatctgcaagaaatcagttgccaaacagctagctctgacagcagagacagctcaaaagcatgaaaaaggaaaccttctccaattttcaggacaaatgatagacttggactatctagtaataggtaaaggagaaagcattacctgctcttgtatgatgctccttgcttcaacaagctgagcttcaagctcaagttccctctctgttgcttctgatgaaacttctgctcctttctgagcatcttgcaattgaaccattcgctccttcatatttcaaggcattagcgacccaa-------------aagcattcatatataaaaatactg--agatggatagagatatc---aaacagatacctttatggaagacattttgttacgaagactttcttctatttgatctctggccatgtgaaaaggtaggtcgaatacatcctgcagatagcaaactcatttatttcatataatggtttccattgggaaggaagtatttgaaaactaaaaggcctccataccgtcctcccaaccaatggagatcgcaaaggatcgctttcacctctttcattggcagtgagcgattgctttgatggcccattaggggcatttaaaaactcacgcatatcctcctgtaagcagggca----------------------------------------------------------------
>Hydrochorea_marginata_Morim_563@NODE_1_length_1366_cov_35.681924
taaaggggaaaaagcatacaattgcataaatgcatacctgatgacagattgcctgaaaaattaatccaatttaatgcagatat---------acttaattataagtagtacttgacaaatctaaaggacacca-----------aacctcggcctgtcagactttgcaagatgtttagacattatggaagcctgaggca-----------------------------------------taacccattatcaaattagc--------ttttaaataaatgcgcatccacaaataaacataaactgagatctgcaagaaatcagttgccaataagctggctctgacagcagagacagctcaaaagcatgaaaagggaaaccttctccaattttcaggacaaatgattgacttggactatctagtaataggtaaaggagaaagcattacctgctcttgtatgatgctccttgcttcaacaagctgagcttcaagctcaagttccctctcagttgcttctgatgaaacttctgctcctttctgagcatcttgcaattgaaccattcgctccttcatatttcaaggcattagagacccaa-------------aagcgtttatatataaaattactg--aaagggatagagatatt---aaacagatacctttatggaagacatcttgtttcgaagactttcttctatttgatctctggccatgtgaaaaggtaggtcgaacacatcctgcagatagcaaactcatttatttcatataatggtttccattgggaaggaagtatttgaaaactaaaaggcctccataccgtcctcccaaccaatggagatcgcgaaggatcgctttcacctctttcattggcagtgagcgattgctttgatggcccattaggagcgtttaagaactcacgcatatcctcctgtaagcagcgcacttgtaaatcccagaatcataggcacacatacagaatggcagctactaaaatctcgagatgaaa
>Jupunba_abbottii_Zanoni_21220@NODE_1_length_703_cov_48.488818
----------------------------------------------------------------------------------------------------------------------------------------------------------------------------------------------gt--aaatatgtgagaagaattttgtctcgacttacggaaaaaggattttgaaactatga----------cttggaggttttccaaacatgcacttaatgaaacaaaaatcctcatagatcagacagaacagaagtttc-------cactttagacattcaaggatgtaca-----atggataattggatatagagtcgctttatgaacaagtaaatgcaccaaattag-----tattggcaaaagcagaaacattacctgctcctgtatgatgctccttgcttcaacaagctgagcttcaagctcaagttctctctcagtcgcttctgaggtaacttcagctcctttctgagcatcttgcaattgtaccatccgctccttcatatttcaaggcttcaacaattaagccatgaacgatgctcatattcatatatgctaatactcaaaaatgg-aaaagatattagtaactaaataccttaatggaagtcatcttggctcgaaggctttcttctatttgatctctagccatgtgaaaagggagatcaaatacatcctgcaagaagt-acttgattaactacttataattacttggcaaaggcaaaaacttt-----aattataag--cttcataccgtcctcccaaccaatggagattgtgaatgatcactttcagccctttcactatcactggcagattgctttgattgcccattaggagcattaatgaaatcacgcatat----------------------------------------------------------------------------------
>Jupunba_abbottii_Zanoni_21220@NODE_2_length_601_cov_17.801527
---------------------------------------------------------------------------------------------------------------------------------------------------------------------------------------------------------------------------------------------------------------------------------------------------------------ctgagatctgcaagaaatcagttgccaaacagctagctctgacagcagagacagctcaaaagcatgaaaaaggaaaccttctccaattttcaggacaaatgattgacttggacgatctagtaataggtaaaggagaaagcattacctgctcttgtatgatgctccttgcttcaacaagctgagcttcaagctcaagttccctctctgttgcttccgatgaaacttctgctcctttctgagcgtcttgcaattgaaccattcgctccttcatatttcaaggcattagcgacccaa-------------aagcattcatatataaaaatactg--agatggatagagatatc---aaacagatacctttatggaagacatcttgttacgaagactttcttctatttgatctctggccatgtgaaaaggtaggtcgaatacatcctgcagatagcaaactcacttattgcatataatggtatccattgggaaggaagtatttgaaaactaaaaggcctccataccgtcctcccaaccaatggagatcgcgaaggatcactttcacctctttcattggcagtgagcgattgctttgatggcccattaggggcatttaagaact-------------------------------------------------------------------------------------------
>Jupunba_asplenifolia_Ekman_6383@NODE_2_length_505_cov_17.415888
-------------------------------------------------------------------------------------------------------------------------------------------------------------------------------------------aagcctgaggca-----------------------------------------taacccattatcaaattagc--------ttttaaataaatacgcatcctcaaataaacataaactgagatctgcaagaaatcagttgccaaacagctagctctgacagcagagacagctcaaaagcatgaaaaaggaaaccttctccaattttcaggacaaatgattgacttggactatctagtaataggtaaaggagaaagcattacctgctcttgtatgatgctccttgcttcaacaagctgagcttcaagctcaagttccctctctgttgcttctgatgaaacttctgctcctttctgagcgtcttgcaattgaaccattcgctccttcatatttcaaggcattagcgacccaa-------------aagcattcatatataaaaatactg--agatagatagagatatc---aaacagatacctttatggaagacatcttgttacgaagactttcttctatttgatctctggccatgtgaaaaggtaggtcgaatacatcctgcagatagcaaac--------------------------------------------------------------------------------------------------------------------------------------------------------------------------------------------------------------------------------------------------------------
>Jupunba_barbouriana_Iganci_847@NODE_1_length_1098_cov_35.776690
taaaggggaaaaagcatacaattgcataaatgcatacctgatgacagattgcctgaaaaattaatccaatttaatgcagatat---------gcttaattataagtagtacttgacaaatctaaaggacacca-----------tacctcggcctgtcagacgttgcaagatgtttagacattatggaagcctgaggca-----------------------------------------taacccattatcaaattagc--------ttttaaataaatacgcatcctcaaataaacataaactgagatctgcaagaaatcagttgccaaacagctagctctgacagcagagacagctcaaaagcatgaaaaaggaaaccttctccaattttcaggacaaatgattgacttggactatctagtaataggtaaaggagaaagcattacctgctcttgtatgatgctccttgcttcaacaagctgagcttcaagctcaagttccctctctgttgcttctgatgaaacttctgctcctttctgagcatcttgcaattgaaccattcgctccttcatatttcaaggcattagcgacccaa-------------aagcattcatacataaaaatactg--agatggatagagatatt---aaacagatacctttatggaagacatcttgttacgaagactttcttctatttgagctctggccatgtgaaaaggtaggtcgaatacatcctgcagatagcaaactcatttatttcatataatggtttccatagggaaggaagtatttgaaaaccaaaaggcctccataccgtcctcccaaccaatggagatcgcgaaggatcgctttcacctctttcattggcagtgagcgattgctttgatggcccattaggggcatttaagaactcacgcatatcctcctgtaagcagggcacttgtaaatcccagaatcataggcacacata---------------------------------
>Jupunba_commutata_Maguire_46145@NODE_2_length_775_cov_38.969914
---------------------------------------gatgacagattgcctgaaaaattaatccaatttaatgcagatat---------acttaattataagtagtacttgacaaatctaaaggacacca-----------tacctcggcctgtcagactttgcaagatgtttagacattatggaagcctgaggca-----------------------------------------taacccataatcaaattagc--------ttttaaataaatacgcatcctcaaataaacataaactgagatctgcaagaaatcagttgccaaacagctagctctgacagcagagacagatcaaaagcatgaaaaaggaaatcttctccaattttcaggacaaatgattgacttggactatctaataataggtaaaggagaaagcattacctgctcttgtatgatgctccttgcttcaacaagctgagcttcaagctcaagttccctctctgttgcttctgatgaaacttctgctcctttctgagcatcttgcaattgaaccattcgctccttcgtatttcaaggcattagcgacccaa-------------aagcattcaaatataaaaatactg--agatggatagagatatt---aaacagatacctttatggaagacatcttgttacgaagactttcttctatttgatctctggccatgtgaaaaggtaggtcgaatacatcctgcagatagcaaactcatttatttcatataatgatttccattgggaaggaagtatttgaaaactaaaa-gcctccataccgtcctcccaaccaatggagatcgcgaaggatcgctttcacctctttcattagcagtgagcgattg---------------------------------------------------------------------------------------------------------------------------
>Jupunba_filamentosa_Lima_7487@NODE_2_length_906_cov_34.326900
taaaggggaaaaagcatacaattgcataaatgcatacctgatgacagattgcctgaaaaattaatccaatttaatgcagatat---------acttaattataagtagtacttgacaaatctaaaggacacca-----------tacctcggcctgtcagactttgcaagatgtttagacattatggaagcctgaggca-----------------------------------------taacccataatcaaattagc--------ttttaaataaatacgcatcctcaaataaacataaactgagatctgcaagaaatcagttgccaaacagctagctctgacagcagagacagctcaaaagcatgaaaaaggaaaccttctccaattttcaggacaaatgattgacttggactatctagtaataggtaaaggagaaagcattacctgctcttgtatgatgctccttgcttcaacaagctgagcttcaagctcaagttccctctctgttgcttctgatgaaacttctgctcctttctgagcatcttgcaattgaaccattcgctccttcatatttcaaggcattagcgacccaa-------------aagcattcatatataaaaatactg--agaaggatagagatatt---aaacagatacctttatggaagacatcttgttacgaagactttcttctatttgatctctggccatgtgaaaaggtaggtcgaatacatcctgcagatagcaaactcatttatttcatataataatttccattgggaaggaagtatttgaaaactaaaa-gcctccataccgtcctcccaaccaatggagatcgcgaagcatcgctttcacctctttcattagcagtgagcgattgctttgatggcccattaggtgcatttatgaactcacgcatatcctcctgtaagcagggcacttgtaaatcccagaatcataggc----------------------------------------
>Jupunba_laeta_Mori_25147@NODE_1_length_741_cov_15.210843
-----------------------------------------------------------------------------------------------------------gtacttgacaaatctaaaggacacca-----------tacctcggcctgtcagactttgcaagatgtttagacattatggaagcctgaggca-----------------------------------------taacccattatcaaattagc--------ttttaaataaatacgcctcctcaaataaacataaactgagatctgcaagaaatcagttgccaaacagctagctctgacagcagagacagctcaaaagcatgaaaaaggaaaccttctccaattttcaggacaaatg--------------------aatacgtaaaggagaaagcattacctgctcttgtatgatgctccttgcttcaacaagctgagcttcaagctcaagttccctctctgttgcttctgatgaaacttctgctcctttctgagcatcttgcaattgaaccattcgctccttcatatttcaaggcattagcgacccaa-------------aagcattcatatataaaaatactg--agatggatagagatatc---aaacagatacctttatggaagacatcttgttacgaagactttcttctatttgatctctggccatgtgaaaaggtaggtcgaatacatcctgcaggtagcaaactcatttatttcatataatggtttccattgggaaggaagtatttgaaaactaaaaggcctccataccgtcctcccaaccaatggagattgtgaatgatcactttcagccctttcactatcactggcagattgctttgattgcccattaggagcattaatgaaatcacgcatatccatctgaaagcag--------------------------------------------------------------------
>Jupunba_langsdorfii_Ribeiro_728@NODE_1_length_1787_cov_30.996491
aagcagctagaaagtagataattcaaaggaatcattcggtatattgggtttatcaaaagatgaaaccttttaaatggagatattcattttggattcaattaaac-tgatagccaatggagcaaaatatttctttctaatctttgtgcctatttgttttagctttttagaagtgcttttagaatttccgaggt--aagtatgtgagagaagttttgtcttgatttgcggaaaggggtttctaaaactatgg----------cttaggggtttcccaaacatgcacttaatgaaacaaaaatcctcatagatcagacggaacagaagtttc-------cactttagacattcaagaatgtaca-----atggataactggatatagagtcccttaatgaacaagtaaatgcaccaaattag-----tatttgcaaaagcagaaacattacctgctcctgtatgatgctccttgcttcaacaagctgagcttcaagctcaagttctctctcagtcgcttctgaggtaacttcagctcctttctgagcatcttgcaattgtaccatccgctccttcatatttcaaggcttcaaaaattaagccatgaacgatgctcatattcatataatctaatactcaaaaatggaaaaagatattagtaagtaaataccttaatggaagtcatcttggctcgaaggctttcttctatttgatctctagccatgtgaaaagggagatcaaatacatcctgcaagaagt-acttgattaactacatataattacttggcaaaggcaaaaagttt-----aataataag--cttcataccgtcctcccaaccaatggagattgtgaatgatcactttcagccctttcactatcactggcagattgctttgattgcccattaggagcattaatgaaatcacgcatatccatctgaaagcagcacactcacaagtctcagaatcacgagcaagcacacagaatgaaaactactatgatctaaggatgaaa
>Jupunba_langsdorfii_Ribeiro_728@NODE_2_length_1245_cov_27.666952
taaaggggaaaaagcatacaattgcatatatgcatacctgatgacagattgcctgaaaaattaatccaatttaatgcagatat---------acttaattataagtagtacttgacaaatctaaaggacacca-----------tacctcggcctgtcagactttgcaagatgtttagacattatggaagcctgaggca-----------------------------------------taacccattatcaaattagc--------ttttaaataaatgcgcatcctcaaataaacataaactgagatctgcaagaaatcagttgccaaacagctggctctgacagcagatacagctcaaaagcatgaaaaaggaaaccttctccaattttcaggacaaatgattgacttggactatctagtaataggtaaaggagaaagcattacctgctcttgtatgatgctccttgcttcaacaagctgagcttcaagctcaagttccctctcagttgcttctgatgaaacttctgctcctttctgagcatcttgcaattgaaccattcgctccttcatatttcaaggcattagcgacccaa-------------aagcgttcatatacaaaaatactg--aaagggatagagatatt---aaacagatacctttatggaagacatcttgttacgaagactttcttctatttgatctctggccatgtgaaaaggtaggtcgaatacatcctgcagatagaaaactcatttatttcatataatggtttccattgggaaggaagtatttgaaaactaaaaggcctccataccgtcctcccaaccaatggagatcgcgaaggatcgctttcacctctttcattggcagtgagcgattgctttgatggcccattaggagcgtttaagaactcacgcatatcctcctgtaagcagggcacttgta----------------------------------------------------------
>Jupunba_leucophylla_Iganci_839@NODE_1_length_1320_cov_70.610619
aaacagctagaaagtagataattgaaaggaatcattcggtatattgggtttatcaaaagatgaaaccttttaaatggagatattcattttggattcaattaaac-tgatagccaatggaccaaaatatttctttctaatctttgtgcctatttgttttagctttttagaaatgtttttatgattttcaaggt--aaatatgtgagaagaattttgtcttgacttgcagaaaagaggttttgaaaccatga----------cttgggggttttctaaacatgcacttaatcaaacaaaaatcctcatagatcagacggaacagaagtttc-------cactttagacattcaaggatgtaca-----atggataattggatatagagtcgctttacgaacaagtaaatgcaccaaattag-----tatttgcaaaagcagaaacattacctgctcctgtatgatgctccttgcttcaacaagctgagcttcaagctcaagttctctctcagtcgcttctgaggtaacttcagctcctttctgagcatcttgcaattgtaccatccgctccttcatatttcaaggcttcaacaattaagccatgaacgatgctcatattcatatatgctaatactcaaaaatggaaaaagatattactaagtaaataccttaatggaagtcatcttggctcgaaggctttcttctatttgatctcttgccatgtgaaaagggagatcaaatacatcctgcaagaagt-acttgattaactacttataattacttggcaaaggcaaaaaattt-----aattataag--cttcataccgtcctcccaaccaatggagattgtgaatgatcagtttcagccctttcactatcactggcagattgctttgattgcccattaggagcattaatgaaatcacgcatatccatctgaaagcagcacactctcaagtctcagaatcacgagcaagcacacagaatgaaaattactatgatcttaggatgaaa
>Jupunba_limae_Iganci_261@NODE_1_length_1438_cov_28.240265
aagcagctagaaagtagataattgaaaggaatcattcggtatattgggtttatcaaaagatgaaaccttttaaatggagatattcattctggattcaattaaac-tgatagccaatggaccaaaatatttctttctaatctttgtgcctgtttgttttagctttttagaaatgtttttatgatttacaaggt--aaatatgtgaaaggaattttgtctcgacttgcagaaaagggtttttgaaaccatga----------cttagaggttttccaaacatgcacttaatgaaacaaaaatcctcacagatcagacggaacagaagtttc-------cactttagacattcaaggatgtaca-----atggataattggatatagagtcgctttatgaacaagtaaatgcaccaaattag-----tatttgcaaaagcagaaacattacctgctcctgtatgatgctccttgcttcaacaagctgagcttcaagctcaagttctctctcagtcgcttctgaggtaacttcagctcctttctgagcatcttgcaattgtaacatccgctccttcatatttcaaggcttcaacaattaagccatgaacgatgctcatattcatatatgctaatactcaaaaatggaaaaagatattagtaagtaaataccttaatggaagtcatcttggctcgaaggctttcttctatttgatctctagccatgtgaaaagggagatcaaatacatcctgcaagaagt-acttgattaactacttataattacttggcaaaggcaaaaagttt-----aattataag--cttcataccgtcctcccaaccaatggagattgtgaatgatcactttcagccctttcactatcactggcagattgctttgattgcccattaggagcattaatgaaatcacgcatatccatctgaaagcagcacactctcaagtctcagaatcacgagcaagcacacagaatgaaaattactatgatctaaggatgaaa
>Jupunba_longipedunculata_Cardona_2682@NODE_1_length_826_cov_43.086782
--------------------------------------------------------------------------------------------attcaattaaac-tgatagccaatggaccaaaatatttctttctaatctttgtgcctatttgttttagctttttagaaatgtttttatgatttacaagat--aaatatgtgagaggaattttgtcttgacttgcggaaaagaggttttgaaaccatga----------cttgggggttttccaaacatgcacttaatgaaacaaaaatcctcacagatcagacggaacagaagtttc-------cactttagacattcaaggatgtaca-----atggataattggatatagagtcgctttatgaacaagtaaatgcaccaaattag-----tatttgcaaaagcagaaacattacctgctcctgtatgatgctccttgcttcaacaagctgagcttcaagctcaagttctctctcagtcgcttctgaggtaacttcagctcctttctgagcatcttgcaattgtaccatccgctccttcatatttcaaggcttcaacaattaagccatgaacgatgctcatattcatatatgctaatactcaaaaatggaaaaagatattagtaagtaaataccttaatggaagtcatcttggctcgaaggctttcttctatttgatctctagccatgtgaaaagggagatcaaatacatcctgcaagaagt-acttgattaactacttattattacttggcaaaggcaaaaacttt-----aattataag--cttcataccgtcctcccaaccaatggagattgtgaatgatcactttcagccctttcactatcactggcagattgctttgattgcccattaggagcattaatgaaatcacgcatatccatctgaaagcagcacactctcaa---------------------------------------------------------
>Jupunba_longipedunculata_Cardona_2682@NODE_2_length_737_cov_34.013636
---------------------------------------gatgacagattgcctgaaaaattaatccaatttaatgcagatat---------acttaattataagtagtacttgacaaatctaaaggacacca-----------tacctcggcctgtcagactttgcaagatgtttagacattatggaagcctgaggca-----------------------------------------taacccattatcaaattagc--------ttttaaataaatacgcatcctcaaataaacataaactgagatctgcaagaaatcagttgccaaacagctagctctgacagcagagacagctcaaaagcatgaaaaaggaaaccttctccaattttcaggacaaatgattgacttggactatctagtaataggtaaaggagaaagcactacctgctcttgtatgatgctccttgcttcaacaagctgagcttcaagctcaagttccctctctgttgcttctgatgaaacttctgctcctttctgagcatcttgcaattgaaccattcgctccttcatatttcaaggcattagcgacccaa-------------aagcattcatacataaaaataatg--agatggatagagatatt---aaacagatacctttatggaagacatcttgttacgaagactttcttctatttgagctctggccatgtgaaaaggtaggtcgaatacatcctgcagatagcaaactcatttatttcatataatggtttccattgggaaggaagtatttgaaaactaaaaggcctccataccgtcctcccaaccaatggagatcgt--------------------------------------------------------------------------------------------------------------------------------------------------------------------
>Jupunba_microcalyx_Iganci_855@NODE_1_length_1460_cov_40.495300
aaacagctagaaagtagataattgaaaggaatcattcggtatattgggtttatcaaaagatgaaaccttttaaatggagatattcattttggattcaattaaac-tgatagccaatggaccaaaatatttctttctaatctttgtgcctatttgttttagctttttagaaatgtttttatgattttcaaagt--aaatatgtgagaggaattttgtcttgacttgcagaaaagaggttttgaaaccatga----------cttgggggttttccaaacatgcacttaatcaaacaaaaatcctcatagatcagacggaacagaagtttc-------cactttagacattcaaggatgtaca-----atggataattggatatagagtcgctttatgaacacgtaaatgcaccaaattag-----tatttgcaaaagcagaaacattacctgctcctgtatgatgctccttgcttcaacaagctgagcttcaagctcaagttctctctcagtcgcttctgaggtaacttcagctcctttctgagcatcttgcaattgtaccatccgctccttcatatttcaaggcttcaacaattaagccatgaacgatgctcatattcatatatgctaatactcataaatggaaaaagatattactaagtaaataccttaatggaagtcatcttggctcgaaggctttcttctatttgatctcttgccatgtgaaaagggagatcaaatacatcctgcaagaagt-acttgattaactacttataattacttggcaaaggcaaaaacttt-----aattataag--cttcataccgtcctcccaaccaatggagattgtgaatgatcactttcagccctttcactatcactggcagattgctttgattgcccattaggagcattaatgaaatcacgcatatccatctgaaagcagcacactctcaagtctcagaatcacgagcaagcacacagaatgaaaattactatgatctaaggatgaaa
>Jupunba_nipensis_Mayo_19662@NODE_1_length_529_cov_14.811947
--------------------------------------------------------------------------------------------------------------------------------------------------------------------------------------------------------------------------------------------------------------------------ggttttccaaacatgcacttaatgaaacaaaaatcctcatagatcagacagaacagaagtttc-------cactttagacattcaaggatgtaca-----atggataattggatatagagtcgctttatgaacaagtaaatgcaccaaattag-----tattggcaaaagcagaaacattacctgctcctgtatgatgctccttgcttcaacaagctgagcttcaagctcaagttctctctcagtcgcttctgagttaacttcagctcctttctgagcatcttgcaattgtaccatccgctccttcatatttcaaggcttcaacaattaagccatgaacgatgctcatattcatatatgctaatactcaaaaatgg-aaaagatattagtaagtaaataccttaatggaagtcatcttggctcgaaggctttcttctatttgatctctagccatgtgaaaagggagatcaaatacatcctgcaagaagt-acttgattaactacttataattacttggcaaaga-aaaaacttt-----aattataag--cttcat-----------------------------------------------------------------------------------------------------------------------------------------------------------------------------------------------
>Jupunba_oxyphyllidia_Yonker_6157@NODE_2_length_763_cov_35.526239
---------------------------------------gatgacagattgcctgaaaaattaatccaatttaatgcagatat---------acttaattataagtagtacttgacaaatctaaaggacacca-----------tacctcggcctgtcagactttgcaagatgtttagacattatggaagcctgaggca-----------------------------------------taacccattatcaaattagc--------ttttaaataaatacgcgtcctcaaataaacataaactgagatctgcaagaaatcagttgccaaacagctagctctgacggcagagacagctcaaaagcatgaaaaaggaaaccttctccaattttcaggacaaatgattgacttggactatctagtaataggtaaaggagaaagcattacctgctcttgtatgatgctccttgcttcaacaagctgagcttcaagctcaagttccctctctgtcgcttctgatgaaacttctgctcctttctgagcgtcttgcaattgaaccattcgctccttcatatttcaaggcattagcgacccaa-------------aagcattcatatataaaaatactg--agatggatagagatatc---aaacagatacctttatggaagacatcttgctacgaagactttcttctatttgatctctggccatgtgaaaaggtaggtcgaatacatcctgcagatagtaaactcatttatttcatataatggtttccattgggaaggaaatatttgaaaactaaaaggcctccataccgtcctcccaaccaatggagatcgcaaaggatcgctttcacctctttcat-------------------------------------------------------------------------------------------------------------------------------------------
>Jupunba_trapezifolia_Simon_1600@NODE_1_length_768_cov_11.580645
----------------------------------------------------------------------------------------------tcaattaaac-tgatagccaatggaccaaaatatttctttctaatatttgtgcctgtttattttagttgtttagaaatgcttttatgatttacaaggt--aaatatgttaaaggaattttgtctcgacttgcggaaaagggtttttaaaaccatga----------cttaggggttttccaaacatgcacttaatgaaacaaaaatcctcatagatcagacggaacagaagtttc-------cactttagacattcaaggatgtaca-----atggataattggatatagagtcgctttatgaacaagtaaatgcaccaaattag-----tatttgcaaaagcagaaacattacctgctcctgtatgatgctccttgcttcaacaagctgagcttcaagctcaagttctctctcagtcgcttctgaggtaacttcagctcccttctgagcatcttgcaattgtaccatccgctccttcatatttcaaggcttcaacaattaagccatgaacgatgctcatattcatatatgctaatactcaaaaatgggaaaagatattagtaagtaaataccttaatggaagtcatcttggctcgaaggctttcttctatttgatctctagccatgtgaaaagggagatcaaatacatcctgcaagaagt-actggattaactacttataattacttggcaaaggcaaaaagttt-----aattataag--cttcgtaccgtcctcccaaccaatggagattgtgaatgatcactttcagccctttcactatcactggcagattgctttgattg------------------------------------------------------------------------------------------------------------------
>Jupunba_trapezifolia_Simon_1600@NODE_2_length_688_cov_24.922591
-------------------------------------------------------------------------------------------------------------------------------------------tcatgtaattgaattcttcatattgcacaagcataccacaaatttcatagctctgtaacatgtaatgaa--------------------------------taccatgttgatgaatatatt-----gatttaataaatatacacctatttaataaaacgtgaaattaaatcaacctgacaagtcctttt-------catgtcatagacttgaagaagttcc-----agggtacattaatcctagt----tatgattgataggtatgctaattacattga---attacaacataagtgggcctcttcacacacacgcaaatcatgcttcgttggtgacgaagaaggattatatatcagggtgccctcagcatc---------------------catagttaaactgcctgaaatcaaa-----------------------------aagaacgaagatcaggacacagcaaccagttatgggacccactatcacaaaatggaagaaactgtc---aattatacaccttagagaaagccactattatcctatgattttatttgattatactgttcacctttcc------tagttcgagtgtataatgcaagtataaatcagcgtttcaacatttatggacctaatcaagttgcaaggttcgtggattttaacag--------acagaattctcaaccataagggg--------------------------------------------------------aataaggcacgcatcaataaatacatacctcagc------------------------------------------------------------------------------
>Jupunba_trapezifolia_Simon_1600@NODE_3_length_569_cov_76.558366
----------------------------------------------------------------------------------------------------------------------atctaaaggacacca-----------tacctcggcctgtcagactttgcaagatgtttagacattatggaagcctgaggca-----------------------------------------taacccataatcaaattagc--------ttttaaataaatacgcatcctcaaataaacataaactgagatctgcaagaaatcagttgccaaacagctagctctgacagcagagacagatcaaaagcatgaaaaaggaaaccttctccaattttcaggacaaatgattgacttggactatctagtaataggtaaaggagaaagcattacctgctcttgtatgatgctccttgcttcaacaagctgagcttcaagctcaagttccctctctgttgcttctgatgaaacttctgctcctttctgagcatcttgcaattgaaccattcgctccttcatatttcaaggcattagcgacccaa-------------aagcattcatatataaaaatactg--agatggatagagatatt---aaacagatacctttatggaagacatcttgttacgaagactttcttctatttgatctctggccatgtgaaaaggtaggtcgaatacatcctgcagatagcaaactcattt--------------------------------------------------------------------------------------------------------------------------------------------------------------------------------------------------------------------------------------------------------
>Jupunba_villosa_Borges_423@NODE_2_length_993_cov_33.889738
taaaggggaaaaggcatacaattgcataaatgcatacctgatgacagattgcctgaaaaattaatccaatttaatgcagatat---------acttaattataagtagtacttgacaaatctaaaggacacca-----------tacctcggcctgtcagactttgcaagatgtttagacattatggaagcctgaggca-----------------------------------------taacccataatcaaattagc--------ttttaaataaatacgcatcctcaaataaacataaactgagatctgcaagaaatcagttgccaaacagctagctctgacagcagagacagctcaaaagcatgaaaaaggaaaccttctccaattttcaggacaaatgattgacttggactatctagtaataggtaaaggagaaagcattacctgctcttgtatgatgctccttgcttcaacaagctgagcttcaagctcaagttccctctctgttgcttctgaagaaacttctgctcctttctgagcatcttgcaattgaaccattcgctccttcatatttcaaggcattagcgacccaa-------------aagcattcatatataaaaatactg--agatggatagagatatt---aaacagatacctttatggaagacatcttgttacgaagactttcttctatttgatctctggccatgtgaaaaggtaggtcgaatacatcctgcagatagcaaactcatttatttcatataatgatttccattgggaaggaagtatttgaaaactaaaa-gcctccataccgtcctcccaaccaatggagatcgcgaaggattgctttcacctctttcattagcagtcagcgattgctttgatggcccattaggcgcatttatgaactcacgcatatcctcctgtaagcagggcacttgtaaatcccagaatcataggcacacatacagaatggcagctactaaagtctcgagatgaaa
>Punjuba_callejasii_Daly_5935@NODE_2_length_558_cov_7.638254
----------------------------------------------------------------tccaatttaatgcagatat---------acttaattataagtagtacttgacaactctaaaggacatca-----------tacctcggcctgtcagactttgcaagatgtttagacattatggaagcctgaggca-----------------------------------------taacccattatcaaattagc--------ttttaaataaatgcgcatcctcaaataaacataaactgagatctgcaagaaatcagttgccaaacagctagctctgacagcagagacagctcaaaagcatgaaaaaggaaaccttctccaattttcaggacaactgattgacttgaactatctagtaataggtaaaggagaaagcattacctgctcttgtatgatgctccttgcttcaacaagctgagcttcaagctcaagttccctctcagttgcttctgatgaaacttctgctcctttctgagcatcttgcaattgaaccattcgctccttcatatttcaaggcattagcgacccaa-------------aagcattcatatataaaaatactg--agatggatagagatatt---aaacagatacctttatggaagacatcttgttacgaagactttcttctatttga----------------------------------------------------------------------------------------------------------------------------------------------------------------------------------------------------------------------------------------------------------------------------------------------------------------
>Punjuba_racemiflora_Jimenez_Soares_3626@NODE_1_length_1041_cov_45.753112
---------------agataattgaaaggaatcattcggtatattgggtttattaaaagatgaaaccttttaaatggagatattcattttggattcaattaaac-tgatagccaatggaccaaaatatttctttctaatctttgtgcctgtttgttttagctttttagaagtgcttttaggatttacgaagt--aaatatgtgagagaagttttgtctcgacttgtagaaaagagcttctagaaccatgg----------cctgggagtttcccaaacatgcacttaatgaaacaaaaagcctcatagatcagacggaacagaagtttc-------cactttagacattcaaggatgtaca-----atggataactggatatagagtcgcttaatgaac-agtaaatgcaccaaattag-----tatttgcaaaagcagaaacattacctgctcctgtatgatgctccttgcttcaacaagctgagcttcaagctcaagttctctctcagtcgcttctgaggtaacttcagctcctttctgagcatcttgcaattgtaccatccgctccttcatatttcaaggcttcaacaattaagccatgaacgatgcttataatcatataagctaatactcaaaaatggaaaaagatattagtaagtaaataccttaatggaagtcatcttggctcgaaggctttcttctatttgctctctagccatgtgaaaagggagatcaaatacatcctgcaagaagt-acttgattaagtacatataattacttggcaaaggcaaaaagttt-----tataataag--cttcataccgtcctcccaaccaatggagattgtgaatgatcactttcagccctttcactatcactggcagattgctttgattgcccattaggagcattaatgaaatcacgcatatccatctgaaagcagcacactcacaagtctcagaatcacgagcaaccacacagaatgaaaactgctatgatctaagggtgaaa
>Punjuba_racemiflora_Jimenez_Soares_3626@NODE_2_length_679_cov_43.858804
----------------------------------------------------------------------------------------------------------------------------------------------------------tgtcagactttgcaagatgtttagacattatggaagcctgaggca-----------------------------------------taacccattatcaaattagc--------ttttaaataaatacgcatcctcaaatgaacataaactgagatctgcaagaaatcagttgccaaacagctagctctgacagcagagacagctcaaaagcatgagaaaggaaaccttctccaattttcaggacaactgattgacttgaa--atctagtaataggtaaaggagaaagcattacctgctcttgtatgatgctcctagcttcaacaagctgagcttcaagctcaagttccctctcagttgcttctgatgaaacttctgctcctttctgagcatcttgcaattgaaccattcgctccttcatatttcaaggcattaacgacccaa-------------aagcattcatatataaaaatactg--agatggatagagatatt---aaacagatacctttatggaagacatcttgttacgaagactttcttctatttgatctctggccatgtgaaaaggtaggtcgaatacatcctgcagatagcaaactcatttatttcatataatggtttccattgggaaggaagtatttgaaaactaaaaggcctccataccgtcctcccaaccaatggagatcgcgaaggatcgctttcacctctctcattggcagtgagcgattgctttgattgccc---------------------------------------------------------------------------------------------------------------
>_R_Acacia_rostellifera_Murphy_466@NODE_1_length_1306_cov_60.602929
aagcagctagaaagtagataattgaagggaatcattcggtatattgggcttattaaaagatgaaaccttttaaatggagaaattcattttggattcaattaaac-tgatagccaatggaccaaaatatttctttctaatcttta----------------------------------------------------------------------------------------------------------------------------------------------aatgaaacaaaaatcctcatcaatcagacggaacagaagtttc-------cactttagacattcaaggatgtaca-----gtggataattggatatagagt--atttatgaacaagtaaatgcaccaaattag-----tatttgaaaaagtagaaacattacctgctcctgtatgatgctccttgcttcaacaagctgagcttcaagctcgagttctctctcagtcgcttctgaggtaacttcagctcctttctgagcatcttgcaattgtaccatccgctccttcatatttcaaggcttcaacaattaagccatgaacgatgctcatatgcatatatgctaatactcaaaaatggaaaaagatattagtaagtaaataccttaatggaagccatcttggctcgaaggctttcttctatttgatctctagccatgtgaaaagggagatcaaatacatcctgtaagaagt-gcttgattaactacatatcattacttggcaaaggcaaaaaaaat-----tataataag--cttcataccgtcctcccaaccaatggagattgtgaatgatcactttcagccctttcactatcactggcagattgctttgattgcccattaggagcattaatgaaatcacgcatatccatctgaaagcagcacactcacaagtctcagaatcacgagcaagcacacagaatgaaaactacaatgatctaaggatgaaa
>_R_Albizia_adinocephala_FHO33_88@NODE_1_length_1389_cov_40.225610
aagcagctagaaagtagataattgaaaggaatcattcagtatattgggttcattaaaagatgaaaccttttaaatggagatattcattttggattcaattaaac-tgatagccaatggaccaaaatatctcttactaatatttctgtctgtttgttttagctttttagaagtgcttttaagatttataag----aagtatgtgaaaagagttttgtcttgacttgtggaaaaagacttctgaaaccatag----------tttgggggttccccaaatatgcatttaataaaacaaaaatcctcatagatcagaaggaacagaagtttc-------cactttagacattcaaggatgtaca-----atggataattggatatagagtcgctttatgaatgagtaaatgcaccaaattag-----tatttgcaaaagcagaaacattacctgctcctgtatgatgctccttgcttcaacaagctgagcttcaagctcaagttctctctcagtcgcttctgaggtaacttcagctcctttctgagcatcttgcaattgcaccatccgctccttcata-ttcaaggcttcaacaattaagccatgaaagatgctcatattcatatatgctaatactcaaaaatggaaaaagataccagtaactaaataccttaatggaagtcatcttcgctcgaaggctttcttctatttgatctctagccatgtgaaaagggagatcaaatacatcctgcaaaaagt-acttgattaactacatataattacttggcaaaggcaaaaagttt-----aataatgag--cttcataccgtcctcccaaccaatggagattgtgaatgatcactttcagccctttcactatcactggcagattgctttgattgcccattaggagcattaatgaaatcacgcatatccatctgaaagcagcacactcacaagtctcagaatcatgagcaagcacacagaatgaaaactactatgatctaaggatgaaa
>_R_Albizia_adinocephala_FHO33_88@NODE_2_length_1060_cov_36.972533
taaaggggaaaaagcatacaaatgcataaatgcatacctgatgatagattgcctgaaaaattaatccaatttaatgcagatat---------acttaattataagtaatacttaacaaatctaaaggacgcca-----------tacctcggcctgtccgactttgcaagatgtttagacattatggaagcctgaggca-----------------------------------------taacccattatcaaattagc--------ttttaaataaat--gcgtcatcaaataaacctaaactgagatctgcaagaaatcaattgccaaacagctagctccgacagcagagacagctcaaaagcatgaaaaaggaaaccttctccaattttcaggacaaatgattgacttggactatccagtaataggtaaaggagaaagcattacctgttcttgtatgatgctccttgcttcaacaagctgagcttcaagctcaagttccctctcagttgcttctgatgaaacttctgctcctttctgagcatcttgcaattgaaccattcgttccttcatatttcaaggcattagccacccaa-------------aagcattcatatataaaaatactg--agatggatagagatatt---aaacagatacctttatggaagacatcttgttacgaagactttcttctatttgatctctagccatgtgaaaaggtaggtcgaatacatcctgcagatagcaaactcacttatttcatataatggttt-cattgcgaagaaagta-ttgaaaactaaaaggcctccataccgtcctcccaaccaatggagatcgcgaaggatcgctttcacctctttcattggcagtgagcgattgctttgatggcccattgggggcatttaagaactcacgcatatcctcctgtaagcagggcacttgtaaatcccagaatcataggcacacatacaaaatggcagccactaaaatatcgagatgaaa
>_R_Albizia_burkartiana_StivalSantos_678@NODE_1_length_584_cov_3.413989
----------------------------------------------------------------------------------------------------------------------------------------------------------------------------------------------------------------------gtctcaacttatggaaaagggtttttgaaaccatag----------cttaggggtttcacaaacatgcatttaatgaaacaaaaatcctcatagatcagactgaacagaagtttc-------caccttagacattcaaggatgtaca-----gtggataattggatatagagtcgctttatgaacaagtaaacgcaccaaattag-----tatttg-aaaagcagaaacattacctgctcctgtatgatgctccttgcttcaacaagctgagcttcaagctcaagttctctctcagtcgcttctgaggtaacttcagctcctttctgagcatcttgcaattgtaccatccgctccttcatatttcaaggcttcaacaattaggccatgaacgatgctcacattcatatatgctaatactc--aaattgaaaaagatattagtaagtaaataccttaatggaagtcatcttggctcgaaggctttcttctatttgatctctagccatgtgaaaaggtaggtcgaatacatcctgcagatagcaaactcatttatttcatataatggttcattgggaagaaagtattt-----gaaaactaagcctccataccgtcct---------------------------------------------------------------------------------------------------------------------------------------------------------------------------------------
>_R_Albizia_coripatensis_Hughes_2433@NODE_1_length_1040_cov_72.589823
---cagctagaaagtagataattgaaaggaatcattaagtatattgggtttattaaaagatggaaccttcttaatggagttattcattttggattcaattaaac-tgatagccaatggaccaaaatatttctttctaatatttgtgcttgtttattttagctttttagaagtgcttttaggatttacaaggt--aagtatatgagatgagttttgtctcgacttttaaaaaaggttttttgagaccagag----------tttagggctttcccaaacatgcatttaatgaaacaaaaatcctcacagatcagacggaacataagtttc-------cactttagacattcaaggatgtaca-----atggataattggatatagagtcgctttatgaataagtaaacgcaccaaattag-----catttgcaaaagcagaaacattacctgctcctgtatgatgctccttgcttcaacaagctgagcttcaagctcaagttctctctcagtcgcttctgaggtaacttcagctcctttctgagcatcttgcaattgtaccatccgctccttcacatttcaaggcttcaacaattaagccttgaacgatgctcatattcatatatgctaatactc-aaattggaaaaagatattagtaagtaaataccttaatggaagtcatcttggctcgaaggctttcttctatttgatctctagccatgtgaaaagggaggtcaaatacatcctgcaagaagt-acttgattaactacatataattacttggcaaaggcaaaaagttt-----aataataag--cttcataccgtcctcccaaccaatggagattgtgaatgatcactttcagccctttcactatcactggcagattgctttgattgcccattaggggcattaatgaaatcacgcatatccatctgaaagcagcacactcacaagtctcagaatcacgagcaagcacacagaatgaaaactactatgatcaaaggatgaaa
>_R_Albizia_coripatensis_Hughes_2433@NODE_2_length_1006_cov_43.514532
-------------------------ataaatgcatacctgatgacagattgcctgaaaaattaatccaatttaatgcagatat---------acttaattataagtagtacttgacaaatctaaagggaacca-----------tacctcggcctgtcagactttgcaagatgtttagacattatggaagcctgaggca-----------------------------------------taacccattatcaaattagc--------ttttaaataaatgcgcatcgtcaaataaacataaactgagatctgcaagaaatcaattgccaaacagctagctctgacagcagagacagctcaaaagcatgaaaaaggaaaccttctccaattttcaggacaaatgattggcttggactatctagtaataggtaaaggagaaagcattacctgctcttgaatgatgctccttgcttcaacaagctgagcttcaagctcaagttccctctcagttgcttctgatgaaacttctgctcctttctgagcatcttgcaattgaaccattcgctccttcatatttcaaggcattagcgacccaa-------------aagcattcatatataaaaatactg--agatggatagagatatt---aaacagatacctttatggaagacatcttgttacgaagactttcttctatttgatctctggccatgtgaaaaggtaagtcgaatacatcctgcagatagcaaactcatttatttcatataatggtttccaatgggaaggaagtatttgaaaactaaaaggcctccataccgtcctcccaaccaatggagatcgtgaaggatcgctttcacctctttcattggcagtgagcgattgctttgatggcccattaggggcatttaagaactcacgcatatcctcctgtaagcagggcacttgtaaatcccagaatcataggcacacatacagaatggcagctactaaaatctcgagatgaaa
>_R_Albizia_glabripetala_Lewis_1652@NODE_2_length_709_cov_22.811709
----------------------------------------------------------------accttttaaatggagatgttcattttggattcaattaaac-tgatagctaatggaccaaaatatttctttctaatatttgtacctatatgttttagctttttagaagtgcttttaagatttacaaggt--aagtatgtaagagaagttttgtcttaacttgtggaaaaaggcttttgaaaccacag----------tttgagtgtttcccaaatatgcatttaatgaaagaaaaatcctcatagatcagaaggaacagaagtttc-------cactttcgacattcaaggatgtaca-----atggataattggatatagagtcgctttatgaatgagtaaatgcaccaaattag-----tatttgcaaaagcagaaacattacctgctcctgtatgatgctccttgcttcaacaagctgagcttcaagctcaagttctctctcagtcgcttctgaggtaacttcagctcctttctgagcatcttgcaattgtaccatccgctccttcatatttcaaggcttcaacaattaagccatgaaagatgctcatattcatatatgctaatactcaaaaatggaaagagatactagtaactaaataccttaatggaagtcatcttggctcgaaggctttcttctatttgatctctagccatgtgaaaagggagatcaaatacatcctgcaagaagt-acttgattaactacatataagtacttgtcaaatgcaaaaatttt-----aat-------------------------------------------------------------------------------------------------------------------------------------------------------------------------------------------------------------
>_R_Albizia_multiflora_Hughes_3090@NODE_1_length_947_cov_47.972414
aagcagctggaaagtagataattgaaaggaatcattcagtatattgggtttattaaaagatgaaaccttttaaatggagatattcattttggattcaattaaac-tgatagccaatggaccaaaatatttctttctaatatttgtacctgtttgttttagctttttagaagcacttttaaaatttacaaagt--aagtatgttatagaagttttgtattaatttgtggaaaaaggcttttgaaatcatag----------tttgaaggtttcccatatatacatttaatgaaagaaaaatcctcatagatcagaaggaacagaagtttc-------cactttagacattcaaggatgtaca-----atggataattggatatagagtcgctttatgaatgagtaaatgcaccaaattag-----tatttgcaaaagcagaaacattacctgctcctgtatgatgctccttgcttcaacaagctgagcttcaagctcaagttctctctcagtcgcttctgaggtaacttcagctcctttctgagcatcttgcaattgtaccatccgctccttcatatttcaaggcttcaacaattaagccatgaaagatgctcatattcatatatgctaatactcaaaaatggaaaaagatattagtaactaaatacctcaatggaagtcatcttggctcgaaggctttcttctatttgatctctagccatgtgaaaagggagatcaaatacatcctgcaagaagt-acttgattaactacatataattacttggcaaaggcaaaaagttt-----aataataag--cttcataccgtcctcccaaccaatggagattgtgaatgatcactttcagccctctcactatcactagcagattgctttgattgcccattaggagcattaatgaaatcacgcatatccatctgaaagcagcacactaacaagtctcagaatcatgagcaagcgca---------------------------------
>_R_Albizia_multiflora_Hughes_3090@NODE_2_length_680_cov_42.132670
------------------------------------------------------------------------------------------------------------------------------------------------------------------------------------------------------a-----------------------------------------taacccattatcaaattagc--------ttctaaataaatgcgcatcgtcaaataaatataaacttagatctgcaagaaaccaact--------------tctgacagcagagacagctcaaaagcatgaaaaaggaaaccttatccaattttcaggacaaatgattggcttggactatctagtaataggtaaaggagaaagcattacctgctcttgtatgatgctccttgcttcaacaagctgagcttcaagctcaagttccctctcagttgcttctgatgaaacttcagctcctttctgagcatcttgcaattgaaccattcgctccttcatatttcaaggcattagcgacccaa-------------aagcattcatatataaaaatactg--agatggatagagatatt---aaacacatacctttatggaagacatcttgttacgaagactttcttctatttgatctctggccatgtgaaaaggcaagtcgaatacatcctgcagatagcaaactcatttatttcatataatggtttccattgggaaggaagtatttgaaaactaaaaggccaccataccgtcctcccaaccaatggagatcgtgaaggatcgctttcacctctttcattggcagtgagcgattgctttgatggcccattaggggcatttaagaactcacgcatatccccctgtaagcagggcacttgtaaatc------------------------------------------------------
>_R_Albizia_niopoides_Simon_1601@NODE_1_length_1020_cov_49.926829
------------------------------------cagtatattgggtttattaaaagatgaaaccttttaaatggagatattcattttggattcaattaaac-tgatagccaatggaccaaaatatttctttataacatttgtgcctgtttgttttagctttttagaagtgcttttaggatttataagat--aaatatgtgagaaaagttttgttatgacttgtggaaaagggcttttgaagccatag----------cttggaggtttcccaaacatgcatttaatgaaacaaaaatcctcatagatcagactgaacagaagtttc-------cactttagacattcaaggatgtaca-----atggataattggatatagagtcgctttatgaataagtaaacgcactaaattag-----tatttg-aaaagcagaaacattacctgctcctgtatgatgctcctagcttcaacaagctgagcttcaagctcaagttctctctcagtcgcttctgaggtaacttcagctcctttctgagcatcttgcaactgtaccatccgctccttcatatttcaaggattcaacaatcaagccatgaac--tgctcacattcatatatgctaatactc-aaattggaaaaagatattagtaagtaaataccttaatggaagtcatcttggctcgaaggctttcttctatttgatctctagccatgtgaaaagggagatcaaatacatcctgcaagaagt-acttgattaactacatataattacttggcaaaggcaaaaagttt-----aataataag--cttcataccgtcctcccaaccaatggagattgtgaatgatcactttcagccctttcactatcactggcagattgctttgattgcccattaggagcattaatgaaatcacgcatatcaatctgaaagcagcacactcacaaggctcagaatctcgagcaagcacacagaatgaaaactactatgatctaaggatgaaa
>_R_Albizia_sinaloensis_Hughes_1576@NODE_2_length_792_cov_18.794406
---------------------------------------gatgatagattgcctgaaaaattaatccaatttaatgcagatat---------acttaattataagtagtacttaacaaatctaaaggacacca-----------tacctcggtctgtcagactttgcaagatgtttagacattatggaagcctgaggca-----------------------------------------taacccattatcaaattagc--------ttttaaataaatgcgtg--atcaaagaaacgtaaactgagatctgcaagaaatcaattgccaaacagctagctccgacagcagcgacagctcaaaagcatgaaaaaggaaaccttctccaattttcaggacaaatgattgacttggactatccagtaaaaggtaaaggagaaagcattacctgctcttgtatgatgctccttgcttcaacaagctgagcttcaagctcaagttccctctcagttgcttctgatgaaacttctgctcctttctgagtatcttgcaattgaaccattcgttccttcatatttcaaggcattagcgacccaa-------------aagcattgatatataaaaatactg--agatggatagatatatt---aaacagatacctttatggaagacatcttgttacgaagactttcttctatttgatctctagccatgtgaaaaggtaggtcgaatacatcctgcagatagcaaactcatttatttcatataatggttt-cattggaaagaaagtatttgaaaactaaaaggcctccataccgtcctcccaaccaatggagatcgcgaaggatcggtttcacctctttcattggcagtgagcgattgctttgatggcc----------------------------------------------------------------------------------------------------------------
>_R_Albizia_subdimidiata_var_subdimidiata_Ferreira_210@NODE_2_length_748_cov_44.698957
-------------------------------------------------------------------------------acat---------gcataattataattagtacttgacaaatctaaaggacacca-----------tacctcggcctgtcagactttgcaagatgtttagacattatggaagcctgaggca-----------------------------------------taacccattatcaaattagc--------ttttaaataaatgcgcatcgtcaaataaacataaactgagatctgcaagaaatcaattgccaaacagctagctctgacagcagagacagctcaaaagcatgaaaaaggaaaccttatccaattttcaggacaaaggattggcttggactatctagtaataggtaaaggacaaagcattacctgctcttgtatgatgctccttgcttcaacaagctgagcttcaagctcaagttccctctcagttgcttctgatgaaacttctgctcctttctgagcatcttgcaattgaaccattcgctccttcatatttcaaggcatgagcgacccaa-------------aagcattcatatataaaaatactg--agatggatagagatatt---aaacagatacctttatggaagacatcttgttacgaagactttcttctatttgatctctggccatgtgaaaaggtaagtcgaatacatcctgcagatagcaaactcatttatttgatataatggtttccattgggaatgaagtatttgaaaactaaaaggccaccataccgtcctcccaaccaatggagatcgtgaaggatcgctttcacctctttcattggcagtgagcgattgctttgatggcccattaggggcatt---------------------------------------------------------------------------------------------------
>_R_Albizia_tomentella_Leach_Dunlop_3801@NODE_2_length_954_cov_43.375143
-----------aagcatacacttgcataaatacatacctgatgacagattgcctgaaaaatgaattcaatttaatatagatat---------acttaattataagtagtacttgacaaatcaaaaggtaaccgta---------tacctcggcctgtcagactttgcgagatgtttagacattatggaagcctgaggca-----------------------------------------taacccattatcatattagc--------ttttaaataaatttgcattgtcaaataaacataaactgagatctgcaagaaatcaattgccaaacagctagctctgacagcagagacagctcaaaagcatgaagaaggaaaccttctccaattttcaggacaaatgattgacttggactatctagtaataggtaaaggagaaaacattacctgctcttgtatgatgctccttgcttcaacaagctgagcttcaagctcaagttccctctcagttgcttctgatgaaacttctgcttctttctgagcgtcttgcaattgaaccattcgctccttcatagttc-aggcattagcgacccaa-------------aagcattcatatataaaaat------agatggatagagatatt---aaacagatacctttatggaagacatcttgttacgaagactttcttctatttgatctctggccatgtgaaaaggtaggtcgaatacatcctgcagatagcaaactcatttatttcatataatggtttatattg----agaagtatttaaaaactaaaaggcctccataccgtcctcccaaccaatggagatcgcgaaggatcactttcacctctttcattggcagtgagtgattgctttgatggcccgttaggagcatttaagaactcacgcatatcctcctgtaagcagggcacttgtaaatcc----atcatagatacacatacagaatggcagctactaaaatcttgagatgaaa
>_R_Albizia_tomentosa_Hughes_648@NODE_1_length_928_cov_27.251469
----ggggaaaaa------------agaaatgcatacctgatgatagattgcctgaaaaattaatccaatttaatgcagatat---------acttaattataagtagtacttaacaaatctaaaggacacca-----------tacctcggcctgtcagactttgcaagatgtttagacattatggaagcctgaggca-----------------------------------------taacccattatcaaattagc--------ttttaaataaat--gcgtcatcaaataaacgtaaactgagatctgcaagaaatcaattgccaaacagctagctccgacagcagagacagctcacaagcatgaaaaaggaaaccttctccaattttcaggacaaatgattgacttggactatccagtaataggtaaaggagaaagcattacctgctcttgtatgatgctccttgcttcaacaagctgagcttcaagctcaagttccctctcagttgcttctgatgaaacttctgctcctttctgagcatcttgcaattgaaccattcgttccttcatatttcaaggcattagcgacccaa-------------aagcattcatatataaaaatactg--agatggatagagacatt---aaacagatacctttatggaagacatcttgttacgaagactttcttctatttgatctctagccatgtgaaaaggtaggtcgaatacatcctgcagatcgcaaactcatttatttcatataat-gttttcattgggaagaaagtatttgaaaactaaaaggcctccataccgtcctcccaaccaatggagatcgcgaaggatcgctttcacctctttcattggcagtgactgattgctttgatggcccattgggggcatttaagaactcacgcatatcctcctgtaagcagggcacttgtaaatcccagaatcataggcacacatacaaaatggaagccactaaaatatcgag------
>_R_Albizia_tomentosa_Hughes_648@NODE_2_length_920_cov_37.570581
-----gctagaaagtagataattgaaaggaatcattcagtatattgggttcattaaaagatcaaaccttttaaatggagatattcattttggattcaattaaac-tgatagccaatggaccaaaatatctctttctaatatttcagcctgtttgttttagctttttagaagtgcttttaagatttataaggt--aagtatgtgagaggagttttatcttaatttgtggaaaaaggcttctgaaaccatag----------tttggaggtttcccaaatatgcatttaatgaaacaaaaatcctcatagatcagaaggaacagaagtttc-------cactttagacattcaaggatgtaca-----atggataattggatatagagtcgctttatgaatgagtaaatgcaccaaattag-----tatttgcaaaagcagaaacactacctgctcctgtatgatgctccttgcttcaacaagctgagcttcaagctcaagttctctctcagtcgcttctgaggtaacttcagctcctttctgagcatcttgcaattgtaccatccgctccttcatatttcaaggcttcaacaattaagccatgaaagatgctcatattcatatatgctaatactcaaaaatggaaaaagatatcagtaactaaataccttaatggaagtcatcttggctcgaaggctttcttctatttgatctctagccatgtgaaaagggagatcaaatacatcctgcaagaagt-acctgattaactgcatataattacttggcaaaggcaaaaagttt-----aataataag--cttcataccgtcctcccaaccaatggagattgtgaatgatcactttcagccctttcactatcactggcagattgctttgattgcccattaggagcattaatgaaatcacgcatatccatctgaaagcagcacactcacaagactca---------------------------------------------------
>_R_Albizia_xerophytica_Hughes_1435@NODE_1_length_853_cov_41.693299
------------------------------------------------------------------------------------------------------------tagccaatggaccaaaatatctctttctaatatttctgcctgtttgttttagttttttagaagtgcttttaagatttataaggt--aagtatatgagaagaggtttgttttgacatgtggaaaaagggttctgaaatcatag----------tttgagggtttcccaaatatgcatttaatgaaacaaaaatcctcatagatcagaaggaacagaagtttc-------cactttagacattcaaggatgtaca-----atggataattggatatagagtcgctttatgaatgagtaaatgcaccaaattag-----tatttgcaaaagcagaaacattacctgctcctgtatgatgctccttgcttcaacaagctgagcttcaagctcaagttctctctcagtcgcttctgaggtaacttcagctcctttctgagcatcttgcaattgtaccatccgctccttcatatttcaaggcttcaacaattaagccatgaaagatgctcatattcatatatgctaatactcaaaaatggaaaaagatatcagtaactaaataccttaatggaagtcatcttggctcgaaggctttcttctatttgatctctagccatgtgaaaagggagatcaaatacatcctgcaagaagt-acttgattaactacatataattacttggcaaaggcaaaaagttt-----aataataag--cttcataccgtcctcccaaccaatggagattgtgaatgatcactttcagccctttcactatcactggcagattgctttgattgcccatcaggagcattaatgaaatcacgcatatccatctgaaagcagcacactcacaagtctcagaatcatgagcaagcacacaggatgaaaactacta----------------
>_R_Archidendron_clypearia_Wieringa_1849@NODE_1_length_976_cov_69.302558
---------------------------------------tatattgggtttattaaaagatgaaaccttttaaatggagatattcattttggattcaattaaac-tgatagccaacagaccaaaatattactttctaatctttgtggctgtttgttttagttttttagaagtgcttttacgatttacgaggt--aagtatgtgaagggaattttgtctcgacttacagaaaagggcttctaaaaccatga----------cttgggggtttcccaaacatgcacttaatgaaataaaaatcctcatcgatcagacagaacagaagtttc-------cactttagaaattcaaggacgtaca-----atggataattggatatagagtcgctttaagaacatgtaaatgcaccaaattag-----tatttgcaaaaacagaaacattacctgctcctgtatgatgctccttgcttcaacaagctgagcttcaagctcaagttctctctcagtggcttctgaggtaacttcagctcctttctgagcatcttgcaattgtaccatccgctccttcatatttcaaggcttcaacaattaagccatgaacgatgctcatattcataaatgctaatactcaaaaatggaaaaagatattagtaagtaaataccttaatggaagccatcttggctcgaaggctttcttctatttgatctctagccatgtgaaaagggagatcaaatacatcctgcaagaagt-acttgattaactacatataattacttggcaaaggcaaaaagttt-----aataatacg--cttcataccgtcctcccaaccaatggagattgtgaatgatcactttcagccctttcactatcactggcagattgctttgattgcccattaggagcattaatgaaatcacgcatatccatctgaaagcagcacactcacaagtctcagaatcacaagcaagcacacagaatgaaaactactatgatctaaggatgaaa
>_R_Archidendron_clypearia_Wieringa_1849@NODE_2_length_889_cov_71.419951
-------------------------------------------------------aaaaattaattcaatttaatatagatat---------acttaattatcagcagtacctgacaaatcaaaaggacgccata---------tacctcggcctgtcagactttgcaagatgtttagacattatggaagcctgaggca-----------------------------------------taacccattatcaaattagc--------ttttaaataaatgtgcattgtcaaataaacataaactgagatctgcaagaaatcaattgccaaacagctagctctgacagcagagacagctcaaaagcatgaaaaaggaaaccttctccaattttcaggccaaatgatttacttggactatctagtaataggtaaaggagaaaacgttacctgctcttgtatgatgctccttgcttcaacaagctgagcttcaagctcaagttccctctcagttgcttctgatgaaacttctgcttctttctgagcgtcttgcaattgaaccattcgctccttcatatttcaaggcattagcgacccac-------------aagcattcacatataaaaatactg--agatggatagagatatt---aaacagatacctttatggaagacatcttgttacgaagactttcttctatttgatctctggccatgtgaaaaggtaggtcgaatacatcctgcagatagcaaactcatttatttcatataatggtttccattgggaaggaagtatttgaaaactaaaaggcctccataccgccctcccaaccaatggagatcgcgaaggatcgctttcacctctttcattggcagtgagtgattgctttgatggcccattaggagcatttaagaactcacgcatatcctcctgtaagcagggcacttgtaaatccaacaatcataggtacacaaacagaatggcagctactaaaatctcgagatgaaa
>_R_Balizia_elegans_Iganci_870@NODE_1_length_1101_cov_41.281250
-----------------------------------------------------------------------aaatggagatattcattttggattcaattaaat-tgatagccaatggaccaaaatatttctttctaatctttgtgcctgtttgttttagttttttagaagtacttttatgatttacgagat--aaatatgtgagagaagttttgtctcggcttgtaaaaaagagctttcaaaactatga----------ctttggggttttccaaacatgcacttaataaaacaaaaatcctcatagatcagacggaacagaagtttc-------cactttatacattcaaggatgtaca-----atggataattggatatagagtcgctttatgaacaagtaaatgcaccaaattag-----tatttgcaaaagcagaaacattacctgctcctgtatgatgctccttgcttcaacaagctgagcttcaagctcaagttctctctcagtcgcttctgaggtaacttcagctcctttctgagcatcttgcaattgtaccatccgctccttcatatttcaaggcttcaacaattaagccatgaacgatgctcatattcatatatgctaatactcaaaaatggaaaaagatattagtaagtaaataccttaatggaagtcatcttggctcgaaggctttcttctatttgatctctagccatgtgaaaagggagatcaaatacatcctgcaagaagg-acttgattaactacttataattatttggcaaaggcaaaaagttt-----aattataag--cttcataccgtcctcccaaccaatggagattgtgaatgatcactttcagccctttcactatcactggcagattgctttgattgcccattaggagcattaatgaaatcacgcatatccatctgaaagcagcacactctcaagtctcagaatcacgagcaagcacacagaatgaaaattactatgatctaaggatgaaa
>_R_Balizia_leucocalyx_Aguilar_1939@NODE_1_length_1203_cov_40.237123
aagcagctagaaagtagataattgaaaggaatcattcggtatattgggtttatcaaaagatgaaaccttctaaatggagatattcattttggattcaattaaac-agatagccaatggaccaaaatatttctttctaatctttgtgcctgtttgttttagctttttagaaatgcttttagaatttataaggt--aaatatgtgagaagagttttgtctcaacttacaaagaagggcttctaaaaccataa----------ctt-ggggtttccccaacatgcacttaatgaaacaaaaagcctcatagatcagacggaacagaagtttc-------cactttagacattcaaggatgtaca-----atggataactggatatagagtcgcttaatgaacaagtaaatgcaccaaattag-----tatttgcaaaagcagaaacattacctgctcctgtatgatgctccttgcttcaacaagctgagcttcaagctcaagttctctctcagtcgcttctgaggtaacttcagctcctttctgagcatcttgcaattgtaccatccgctccttcatatttcaaggcttcaacaattaagccatgaacgatgctcatattcatataagctaatactcaaaaatggaaaaagatattggtaagtaaataccttaatggaagtcatcttggctcgaaggctttcttctatttgatctctagccatgtgaaaagggagatcaaatacatcctgcaagaagt-actcgattaactacatataattacttggcaaaggcaaaaagttt-----aataataag--cttcataccgtcctcccaaccaatggagattgtgaatgatcactttcagccctttcactatcactggcagattgctttgattgcccattaggagcattaatgaagtcacgcatatccatctgaaagcagcacactcacaagtctcagaatcaagagcaagcacacagaatgaaaactactatgatctaaggatgaaa
>_R_Balizia_leucocalyx_Aguilar_1939@NODE_2_length_767_cov_34.120290
---------------------------------------------------------------------------------------------------------------ttgacaaatctaaaggacacca-----------tacctcggcctgtcagactttgcaagatgtttagacattatggaagcctgaggca-----------------------------------------taacccattatcaaattagc--------ttttaaataaatacgcatcctcaaataaacataaactgagatctgcaagaaatcagttgtcaaacagctagctctgacagcagagacagctcaaaagcatgaaaaaggaaaccttctccaattttcaggacaaatgcttgacttggactatctagtaataggtaaaggagaaagcattacctgctcttgtatgatgctccttgcttcaacaagctgagcttcaagctcaagttccctctctgttgcttctgatgaaacttctgctcctttctgagcatcttgcaattgaaccattcgctccttcatatttcaaggcattagcgacccaa-------------aagcattcatatataaaaatactg--aga---atagagatatc---aaacagatacctttatggaagacatcttgttacgaagactttcttctatttgatctctggccatgtgaaagggtaggtcgaatacatcctgcagatagcaaactcatttatttcatataatggtttccattgggaaggaagtatttgaaaactaaaaggcctccataccgtcctcccaaccaatggagatcgcgaaggatcgctttcacctctttcattggcagtgagcgattgctttgatggcccattaggggcatttaagaactcacgcatatcctcctgtaagcagggcacttgtaaatc------------------------------------------------------
>_R_Balizia_pedicellaris_Queiroz_15529@NODE_1_length_864_cov_71.750309
--------------------------------------------------------------------------tggagatattcattttggattcaattaaac-tgatagccaatggaccaaaatatttctttctaatctttgtgcctgtttgttttagctttttagaagtgtttttataatttacgaggt--aaatatgtgagagaagttttgtctcgacttgtgaaaaaggacttttgaaactatgg----------cttgtgggttttccaaacatgcacttcataaaactaaaatcctcatagatcagacagaacagaagtttc-------cactttagacattcaaggatgtaca-----atggataattggatatagagtcgcttcatgaacaagtaaatgcaccaaattag-----tatttgcaaagggagaaacattacctgctcctgtatgatgctccttgcttcaacaagctgagcttcaagctcaagttctctctcagtcgcttctgaggtaacttcagctcctttctgagcatcttgcaattgtaccatccgctccttcatatttcaaggcttcaacaattaagccatgaacgatgctcatattcatatatgctaatactcaaaaatggaaaaagatattagtgagtaaataccttaatggaagtcatcttagctcgaaggctttcttctatttgatctctagccatgtgaaaagggagatcaaatacatcctgcaagaagt-acttgattaactacttataattacttggcaaaggccaaaagttt-----aattataag--cttcataccgtcctcccaaccaatggagattgtgaatgatcactttcagccctttcactatcactggcagactgctttgattgcccattaggagcattaatgaaatcacgcatatccatctgaaagcagcacactctcaagtctcagaatcacgagcaa--------------------------------------
>_R_Balizia_pedicellaris_Queiroz_15529@NODE_2_length_606_cov_56.061706
---------------------------------------------------------------------tttaatgcagatat---------actcaattataagtagtacttgacaaatctaaaggacacca-----------tacctcggcctgtcagactttgcaagatgtttagacattatggaagcctgaggca-----------------------------------------taacccattatcaaattagc--------ttttaaataaatacgcatcctcaa------ataaactgagatctgcaagaaatcagttgccaaacagctagctctgacagcagagacagctcaaaagcatgaaaaaggaaaccttctccaattttcaggacaaatgcttgacttggactatctagtaataggtaaaggagaaagcattacctgctcttgtatgatgctccttgcttcaacaagctgagcttcaagctcaagttccctctctgttgcttctgatgaaacttctgctcctttctgagcatcttgcaattgaaccattcgctccttcatatttcaaggcattagcgacccaa-------------aagcattcatatataaaaatactg--agatggatagagatatc---aaacagatacctttatggaagacatcttgttacgaagactttcttctatttgatctctagccatgtgaaaaggtaggtcgaatacatcctgcagatagcaaactcatttatt-----------------------------------------------------------------------------------------------------------------------------------------------------------------------------------------------------------------------------------------------------
>_R_Balizia_spnov_Morim_577@NODE_1_length_985_cov_130.646237
acaagcacagattgaagaggcacgccttaattgatacaataaaaaaaattaaaaggaaaaaaaatcccgttacaggc---------------ataaagttacat-aagtaatcaacaaaaaaggatattataatattaatcatgtaattgaattcttcatattgcacgagcataccacaaatttcatagctctgtaacatgtaatgaa--------------------------------taccatgttgatgaatatatt-----gatttaataaatatacacctatttaataaaacgtgaaattaaatctacctgacaagtcctttt-------catgtcatagacttgaagaagttcc-----agggtacattaatcctagt----tatgattgataggtatgctaattacattga---attacaacataagtgggcctcttcacacacacgcatatcaggcttcgttagtgacgaagaaggattatatatcagggtgccctcagcatc---------------------cctagttaaactgcctgaaataaaa-----------------------------acgaaccaagatcaggacacagcaaccagtcatgggacccactatcacaaaatggaagaaactgtc---aattatacaccttagagaaagccactattatgctatgattttatttgattatactgttcatctttcc------tagttcgagtgtacaatgcaggtataaatcagcgtttcaacatttatggacctaatcaacttgcaaggttcgtggattttaacat--------acagaattctcaaccataagggg--------------------------------------------------------aataaggcacgcatcaataaatacatacctcagctggtgaacagattccctgtaaattaatgaaacaaggacttgcatcc--------------------------------
>_R_Balizia_spnov_Morim_577@NODE_2_length_907_cov_64.134977
-----gctagaaagtagataattgaaaggaatcattcggtatattgggtttatcaaaagatgaaaccttttaaatggagatattcattttggattcagttaaac-tgatagccaatggaccaaaatatttctttctaatctttgtgcctgtttgttttagctttttagaagtgtttttatgatttacgagat--aaatatgtgagaggagttttatttcgatgtgtgaaaaagggcttttgaaactatgg----------cttgggggttttccaaacatgcacttaataaaacaaaaatcgcattagatcagacggaacagaagtttc-------cactttagacattcaaggatgtcca-----atggataattggatatagagtcgcttcatgaacaagtaaatgcaccaaattag-----tatttgcaaaagcagaaacattacctgctcctgtatgatgatccttgcttcaacaagctgagcttcaagctcaagttctctctcagtcgcttctgaggtaacttcagctcctttctgagcatcttgcaattgtaccatccgctccttcatagttcaaagcttcaacaattaagccatgaacgatgctcatattcatatatgctaatactcaaaaatggaaaaagatattagtaagtaaataccttaatggaagtcatcttggctcgaaggctttcttctatttgatctctagccatgtgaaaagggagatcaaatacatcctgcaagaagt-acttgattaactacttataattacttggcaaagaccaaaagttt-----aattataag--cttcataccgtcctcccaaccaatggagattgtgaacgatcactttcagccctttcactatcactggcagattgctttgattgcccattaggagcattaatgaaatcacgcatatccatctgaaagcagca------------------------------------------------------------------
>_R_Balizia_spnov_Morim_577@NODE_3_length_751_cov_54.818966
-------------------------------------------------------------------------atgcagatat---------acttaattataagtagtacttgacaaatctaaaggacacca-----------tacctcggcctgtcagactttgcaagatgtttagacattatggaagcctgaggca-----------------------------------------taacccattatcaaattagc--------ttttaaataaatgcgcatccacaaataaacataaactgagatctgcaagaaatcagttgccaataagctggctctgacagcagagacagctcaaaagcatgaaaagggaaaccttctccaattttcaggacaaatgattgacttggactatctagtaataggcaaaggagaaagcattacctgctcttgtatgatgctccttgcttcaacaagctgagcttcaagctcaagttccctctcagttgcttctgatgaaacttctgctcctttctgagcatcttgcaattgaaccattcgctccttcatatttcaaggcattagcgacccaa-------------aagcgttcatatataaaaatactg--aaagggatagagatatt---aaacagatacctttatggaagacatcttgtttcgaagactttcttctatttgatctctggccatgtgaaaaggtaggtcgaatacatcctgcagatagcaaactcatttatttcatataatggtttccattgggaaggaag--tttgaaaactaaaaggcctccataccgtcctcccaaccaatggagatcgcgaaggatcgctttctcctctttcattggcagcgagcgatttctttgatggcccattaggagcgt----------------------------------------------------------------------------------------------------
>_R_Cathormion_obliquifoliolatum_Wieringa_6519@NODE_1_length_735_cov_50.936765
-----------------atgcacgccttaattgatacaataaaaaaaattaaaaggaaaaaaaatcccattaaaggc---------------ataaagttacat-aagtaatcaacaaaaaaggatattataatattaatcatgtaattgaattcttcatattgcacgagcataccacaaacttcatagctctgtaacatgtaatgaa--------------------------------taccatgttgatgaatatatt-----gatttaataaatatacacctatttaataaaacgtgaaattaaatctacctgacaagtcctttt-------catgtc----------agaagttcc-----agggtacattaatcctagt----tatgattgataggtatgctaattacattga---attacaacataagtgggcctctt--cacacacgcatatcaggcttctttaccgacgaagaaggattatatatcagggtgccctcagcatc---------------------cgtagttaaacagcctgaaataaaa-----------------------------aataaccaagatcaggacacagcaaccagtcatgggacccactatcacaaaatggaggaaactgtc---aattatacaccttagagaaagccactattatgctatgattttatttgattatactgttcatctttcc------tagttcgggtgtacaatgcaagtataaatcagcgtttcaacatttatggacctaatcaacttgcaaggttcgt-------------------------------------------------------------------------------------------------------------------------------------------------------------------------------------------------------------------
>_R_Cathormion_obliquifoliolatum_Wieringa_6519@NODE_2_length_725_cov_57.950746
-------------------------------------------------------------------ttataaatggagatattcattttggattcagttaaac-tgatagccaatggaccaaaatatttctttctaatctttgtgtttgtttgttttagctttttagaagtacttttatgatttacgaggt--aaatatgtgagaagagttttatctcgacgtgttaaaaagggcttttgaaactatag----------cttgggggttttccaaacatgcacttaataaaacaaaaatcgtcatagatcaaacggaacagaagtttc-------cactttagacattcaaggatatcca-----atggataattggatatagagtcgcttcatgaacaagtaaatgcaccaaattag-----tatttgcaaaagcagaaacattacctgctcctgtatgatgctccttgcttcgacaagctgagcttcaagctcaagttctctctcagtcgcttctgaggtaacttcagctcctttctgagcatcttgcaattgtaccatccgctccttcaaatttcaaggcttcaacaattaagccatgaacgatgctcatattcatatatgctaatactcaaaaatggaaaaagatattagtaagtaaataccttaatggaagtcatcttggctcgaaggctttcttctatttgatctctagccatgtgaaaagggagatcaaatacatcctgcaagaagt-acttgattaactacttataattacttggcaaaggacaaaagttt-----aattataag--cttcatac---------------------------------------------------------------------------------------------------------------------------------------------------------------------------------------------
>_R_Cathormion_obliquifoliolatum_Wieringa_6519@NODE_3_length_553_cov_49.564257
-----------------------------------------------------------------------------------------------------------------------------------------------------------------------------------------------------------------------------------------------------------caaattagc--------ttttaaataaatacgcatcctcaaataaacataaactgagatctgcaagaaatcagttgccaaacagctagttctgacagcagagacagctcaaaagcatgaaaaaggaaaccttctccaattttcaggacaaatgaaagacttggactatctagtaataggtaaaggagaaagcattacctgctcttgtatgatgctccttgcttcaacaagctgagcttcaagctcaagttccctctctgttgcttctgatgaaacctctgatcctttctgagcatcttgcaattgaaccattcgctccttcatatttcaaggcattagcgacccaa-------------aagcattcatctataaaaatactg--agatggatagagatatc---aaacagatacctttatggaagacatcttgttacgaagactttcttctatttgatctctggccatgtgaaaaggtaggtcgaatacatcctgcagatagcaaactcatttatttcatataatggtttccattgggaaggaagtatttgaaaactaaaaggcctccataccgtcct---------------------------------------------------------------------------------------------------------------------------------------------------------------------------------------
>_R_Enterolobium_cyclocarpum_MWC9020@NODE_2_length_841_cov_62.158377
---------------------------------------gataacagattgcctgaaaaattaattcaatttaatatagatat---------acttaattataagtagtacttgacaaatcaaaaggacgccata---------tacctcggcctgtcagactttgcaagatgtttagacattatggaagcctgaggca-----------------------------------------taacccattatcaaattagc--------ttttaaataaatgtgcat-gtcaaatgaacataaactgagatctgcaagaaaccaatagccaaacagctagctctgacagcagagacagctcaaaagcatgaaaaaggaaaccttctccaattttcaggacaaatgattggcttggactatctggtaataggtaaaggagagaacattacctgctcttgtatgatgctccttgcttcaacaagctgagcttcaagctcaagttccctctcagttgcttctgatgaaacttctgctcctttctgagcgtcttgcaattgaaccattcgctccttcatatttcaaggcattagcgacccaa-------------aagcattcatatataaaaatactg--agatggatagagatatt---aaacagatacctttatggaagacatcttgttacgaagactttcttctatttgatctctggccatgtgaaaaggtaggtcgaatacatcctgcagatagaaaactcatttatttcatataatggtttccactg----ggaagtatttgaaaattaaaaggcctccataccgtcctcccaaccaatggagatcgcgaaggatcgctttcacatctttcattggcagtgagcgattgcttagatggcccattaggggcatttaagaactcacgcatatcctcctgtaggcagggcacttgtaaa--------------------------------------------------------
>_R_Hydrochorea_corymbosa2_Iganci_862@NODE_2_length_744_cov_49.949202
--------------------------------------------------------------------------------------------------------------------------------------------------------------------------------------------aggt--aaatatgtgagaggagttttgtcttgacatgtgaaaaagggcttttgaaactatgg----------cttgagggttttccaaacatgcacttaataaagcaaaaatcatcatagatcagacggaacagaagtttc-------cactttagacattcaaggatgtaca-----atggataattggatatagagtcgcttcatgaacaagtaaatgcaccaaattag-----tatttgcaaaagcagaaacattacctgctcctgtatgatgctccttgcttcaacaagctgagcttcaagctcaagttctctctcagtcgcttctgaggtaacttcagctcctttctgagcatcttgcaattgtaccatccgctccttcatatttcaaggcttcaacaattgagccatgaacgatgctcatattcatatatgctaatactcaaaaatggaaaaagatattagtaagtaaataccttaatggaagtcatcttggctcgaaggctttcttctatttgatctctagccatgtgaaaagggagatcaaatacatcctgcaagaagt-acttgattaactacttataattacttggcaaaggccaaaagttt-----aattataag--cttcataccgtcctcccaaccaatggagattgtgaatgatcactttcagccctttcactatcactggcagattgctttgattgcccattaggagcattaatgaaatcacgcatatccatctgaaagcagcacactctcaagtctcagaatcac--------------------------------------------
>_R_Hydrochorea_corymbosa2_Iganci_862@NODE_3_length_621_cov_5.544170
-------------------------------------------------------------------------atgcagatat---------acttaattataagtagtacttgacaaatctaaaggacacca-----------tacctgggcctgtcagactttgcaagatgtttagacattatggaagcctgaggca-----------------------------------------taacccattatcaaattagc--------ttttaaataaatgcgcatccaaaaataaacataaactgagatctgcaagaaatcagttgccaataagctggctctgacagcagagacagctcaaaagcatgaaaaaggaaaccttctccaattttcaggacaaatgatagacttggactatctagtaataggtaaaggagaaagcattacctgctcttgtatgatgctccttgcttcaacaagctgagcttcaagctcaagttccctctctgttgcttctgatgaaacctctgctcctttctgagcatcttgcaattgaaccattcgctccttcatatttcaaggcattagcgacccaa-------------aagcattcatctataaaaatactg--agatgaatagagatatc---aaacagatacctttatggaagacatcttgtttcgaagactttcttctatttgatctctagccatgtgaaaaggtaggtcgaacacatcctgcagatagcaaactcatttatttcatataatggtt----------------------------------------------------------------------------------------------------------------------------------------------------------------------------------------------------------------------------------------
>_R_Hydrochorea_marginata_Morim_563@NODE_2_length_1206_cov_64.332152
aagcagctagaaagtagatagttgaaaggaatcattcggtatattgggtttatcaaaagatgaaaccttttaaatggagatattcattttggattcaattaaac-tgatagccaatggaccaaaatatttctttctaatctttgtgtctggttgttttagctttttagaagtgcttttatgatttatgagat--aaatatatgagaggagttttgtctcgacatgtgaaaaagggtttttgaaatcatgg----------cttggaggtttcccaaacatgcacttaataaaacaaaaatcgtcatagatcagacggaacagaagtttc-------cactttagacattcaaggatgtaca-----atggataattggatatagagtcgcttcatgaacaagtaaatgcaccaaattag-----tatttgcaaaagcagaaacattacctgctcctgtatgatgctccttgcttcaacaagctgagcttcaagctcaagttctctctcagtcgcttctgaggtaacttcagctcctttctgagcatcttgcaattgtaccatccgctccttcatatttcaaggcttcaacaattgagccatgaacgatgctcatattcatatatgctaatactcaaaaatggaaaaagatattagtaagtaaataccttaatggaagtcatcttggctcgaaggctttcttctatttgatctctagccatgtgaaaagggagatcaaatacatcctgcaagaagt-acttgattaactacttataattacttggcaaaggccaaaagttt-----aattataag--cttcataccgtcctcccaaccaatggagattgtgaatgatcactttcagccctttcactatcactggcagattgctttgattgcccattaggagcattaatgaaatcacgcatatccatctgaaagcagcacactctcaagtctcagaatcacgagcaatcacacagaatgaaaattactatgatctaaggatgaaa
>_R_Jupunba_asplenifolia_Ekman_6383@NODE_1_length_553_cov_32.012605
-------------------------------------------------------------------------------------------------------------------------------------------------------------------------------------------------------------------------------------------------aaactatga----------cttggaggttttccaaacatgcacttaatgaaacaaaaatcctcatagatcagacagaacagaagtttc-------cactttagacattcaaggatgtaca-----atggataattggatatagagtcgctttatgaacaagtaaatgcaccaaattag-----tattggcaaaagcagaaacattacctgctcctgtatgatgctccttgcttcaacaagctgagcttcaagctcaagttctctctcagtcgcttctgagttaacttcagctcctttctgagcatcttgcaattgtaccatccgctccttcatatttcaaggcttcaacaattaagccatgaacgatgctcatattcatatatgctaatactcaaaaatgg-aaaagatattagtaagtaaataccttaatggaagtcatcttggctcgaaggctttcttctatttgatctctagccatgtgaaaagggagatcaaatacatcctgcaagaagt-acttgattaactacttataattacttggcaaagg-aaaaacttt-----aattataag--cttcataccgtcctc--------------------------------------------------------------------------------------------------------------------------------------------------------------------------------------
>_R_Jupunba_barbouriana_Iganci_847@NODE_2_length_1031_cov_61.091195
aagcagctagaaagtagatatttgaaaggaatcattcggtatattgcgtttattaaaagatgaaaccttttaaatggagatattcattttggattcaattaaac-tgatagccaatggaccaaaatatttctttctaatctttgtgtctgtttgttttagctttttagaagtgcttttatgatttacgaggt--aaatatgtgagaggagttttgtctcgacttgtgaaaaagggcttttgaaactatgg----------cttgggggttttccaaacatgcacttaacaaaacaaaaatcctcatagatcagacggaacagaagtttc-------cactttagacattcaaggatgtaca-----atagataattggatatagagtcgctttatgaacaagtaaatgcaccaaattag-----tatttgtaaaagcagaaacattacctgctcctgtatgatgctccttgcttcaacaagctgagcttcaagctcaagttctctctcagtcgcttctgaggtaacttcagctcctttctgagcatcttgcaattgtaccatccgctccttcatatttcaaggcttcaacaattaagccatgaacgatgctcatattcatatgtgctaatgctcaaaaatggaaaaagatattagtaagtaaataccttaatggaagtcatcttggctcgaaggctttcttctatttgatctctagccatgtgaaaagggagatcaaatacatcctgcaagaagt-acttgattaactaattataattccttggcaaaggcaaaaagttt-----aattataag--cttcataccgtcctcccaaccaatggagattgtgaatgatcactttcagccctttcactatcactggcagattgctttgattgcccattaggagcattaatgaaatcacgcatatccatctgaaagcagcacac---------------------------------------------------------------
>_R_Jupunba_brachystachya_Lima_7438@NODE_1_length_939_cov_26.544084
taaaggggaaaaggcatacaattgcataaatgcatacctgatgacagattgcctgaaaaattaatccaatttaatgcagatat---------acttaattataagtagtacttgacaaatctaaaggacacca-----------tacctcggcctgtcagactttgcaagatgtttagacattatggaagcctgaggca-----------------------------------------taacccataatcaaattagc--------ttttaaataaatacgcatcctcaaataaacataaactgagatctgcaagaaatcagttgccaaacagctagctctgacagcagagacagctcaaaagcatgaaaaaggaaaccttctccaattttcaggacaaatgattgacttggactatctagtaataggtaaaggagaaagcattacctgctcttgtatgatgctccttgcttcaacaagctgagcttcaagctcaagttccctctctgttgcttctgaagaaacttctgctcctttctgagcatcttgcaattgaaccattcgctccttcatatttcaaggcattagcgacccaa-------------aagcattcatatataaaaatactg--agatggatagagatatt---aaacagatacctttatggaagacatcttgttacgaagactctcttctatttgatctctggccatgtgaaaaggtaggtcgaatacatcctgcagatagcaaactcatttatttcatataatgatttccattgggaaggaagtatttgaaaactaaaa-gcctccataccgtcctcccaaccaatggagatcgcgaaggatcgctttcacctctttcattagcagtgagcgattgctttgatggcccattaggcgcatttatgaactcacgcatat----------------------------------------------------------------------------------
>_R_Jupunba_brachystachya_Lima_7438@NODE_2_length_923_cov_52.795508
----------------------------gaatcattcggtatattgggtttatcaaaagatgaaaccttttaaatggagatatt-attttggattcaattaaac-tgatagccaatggaccaaaatatttctttctaatctttgtgcctgtttgttttagctttttagaaatacttttatgatttacaaggt--aaatatgtgagaggaattttgtctcgacttgcagaaaagggtttttgaaaccatga----------cttgggggtttttcaaacatgcaattaatgaaacaaaaatcctcatagatcagacggaacagaagtttc-------cactttagacattcaaggatgtaca-----atggataattggatatagagtcgctttatgaacaagtaaatgcaccaaattag-----tatttgcaaaagcagaaacattacctgctcctgtatgatgctccttgcttcaacaagctgagcttcaagctcaagttctctctcagtcgcttctgaggtaacttcagctcctttctgagcatcttgcagttgtaccatccgctccttcatatttcaaggcttcaacaattaagccatgaacgatgctcatattcatatacgctaatactcaaaaatggaaaaagatattagtaagtaaataccttaatggaagtcatcttggctcgaaggctttcttctatttgatctctagccatgtgaaaagggagatcaaatacatcctgcaagaagt-acttgattaactacttatatttacttggcaaaggcaaaaagttt-----aattataag--cttcataccgtcctcccaaccaatggagattgtgaatgatcactttcagccctttcactatcactgacagattgctttgattgcccattaggagcattaatgaaatcacgcatatccatctgaaagcagcacactctcaagtctcagaatcacgagcaagcacacagaatga-------------------------
>_R_Jupunba_cochleata_Bonadeu_673@NODE_1_length_1167_cov_41.069725
--------------------------------------------------------------------------------------------attcaattaaac-tgatagccaatggaccaaaatatttctttctaatctttgtgcctgtttgttttaactttttagaagtgcttttagcatttacgaggt--aagtatgtgaaaggagttttatctcgacttgtgaaaaagggtttctaaaactatgg----------cttgggggtttctcaaacatacacttaatgaaacaaaaagcctcatagatcagactgaacagaagtttc-------cactttagacattcaagggtgtaca-----atggataactggatacagagtcgcttaatgaacaagtaaatgcaccaaattat-----tatttgcaaaagcagaaacattacctgctcctgtatgatgctccttgcttcaacaagctgagcttcaagctcaagttctctctcagtcgcttctgaggtaacttcagctcctttctgcgcatcttgcaattgtaccatccgctccttcatatttcaaggcttcaacaattaagccatgaacgatgctcgtattcatataagctaatactcaaaaatgg-aaaagatattagtaagtaaataccttaatggaagtcatcttggctcgaaggctttcttctatttgatctctagccatgtgaaaagggagatcaaatacatcctgcaagaagt-acttgattaactacatataattacttggcaaaggcaaaaagttt-----aataataag--cttcataccgtcctcccaaccaatggagattgtgaatgatcactttcagccctttcactatcactggcagattgctttgattgcccattaggagcattaatgaaatcacgcatatccatctgaaagcagcacactcacaagtctcagaatcacgagcaagcacacagaatgaaaaccactatgatctaaggatgaaa
>_R_Jupunba_cochleata_Bonadeu_673@NODE_2_length_1157_cov_23.879630
taaaggggaaaaagcatacagttgcataaatgcatacctgatgacagattgcctgaaaaattaatccaatttaatgcagatat---------acttaattataagtagtacttgacaaatctaaaggacacca-----------tacctcggcctgtcagactttgcaagatgtttagacattatggaagcctgaggca-----------------------------------------taacccattatcaaattagc--------ttttaaataaatacgcatcctcaaataaacataaactgagatcggcaagaaatcagttgccaaacagctagctctgacagcagagacagctcaaaagcatgaaaaaggaaaccttctccaattttcaggacaaatgattgacttggactatgtagtaataggtaaaggagaaagcattacctgctcttgtatgatgctccttgcttcaacaagctgagcttcaagctcaagttccctctctgttgcttctgatgaaacttctgctcccttctgagcatcttgcaattgaaccattcgctccttcatatttcaaggcattagcgacccaa-------------aagcattcatacataaaaatactg--agatggatagagatatt---aaacagatacctttatggaagacatcttgttacgaagactttcttctatttgatctctggccatgtgaaaaggtaggtcgaatacatcctgcagatagcaaactcatttatttcatataatggtttccattgggaaggaagtatttgaaaactaaaaggcctccataccgtcctcccaaccaatggagatcgcgaaggatcgctttcacctctttcattggcagtgagcgattgctttgatggcccattaggggcatttaagaactcacgcatatcctcctgtaagcagggcacttgtaaatcccagaatcataggcacacatacagaatggcagctacaaaagtctcgagatgaaa
>_R_Jupunba_commutata_Maguire_46145@NODE_1_length_962_cov_52.544633
-------------------------------------------------------------------------------------attttggattcaattaaac-tgatagccaatggaccaaaatatttctttctaatctttgtgcctgtttgttttagctttttagaaatgcttttatgatttacaaggt--aaatatgtgagaagaattttgtctcgacttgcggaaaaaggtttttgaaaccatga----------cttgggggttttccaaacatgcacttaatgaaacaaaaatcctcatagatcagacggaacagaagtttc-------cactttagacattcaaggatgtaca-----atggataattggatatagagtcactttatgaacaagtaaatgcaccaaattag-----tatttgcaaaagcagaaacatcacctgctcctgtatgatgctccttgcttcaacaagctgagcttcaagctcaagctctctctcagtcgcttctgaggtaacttcagctcctttctgagcatcttgcaattgtaccatccgctccttcatatttcaaggcttcaacaattaagccatgaacgatgctcatattcatatatgctaatactcaaaaatggaaaaagataatagtaagtaaataccttaatggaagtcatcttggctcgaaggctttcttctatttgatctcgagccatgtgaaaagggagatcaaatacatcctgcaagaggt-acttgattaactacttataattacttggcaaaggcaaaaagttt-----aattataag--cttcataccgtcctcccaaccaatggagattgtgaatgatcactttcagccctttcactatcactggcagattgctttgattgcccattaggagcattaatgaaatcacgcatatccatctgaaagcagcacactctcaagtctcagaatcacgagcaagcacacagaatgaaaattactatgatctaaggatgaaa
>_R_Jupunba_filamentosa_Lima_7487@NODE_1_length_1177_cov_34.789091
aagcagctagaaagtagataattgaaaggaatcattcggtatgttgggtttatcaaaagatgaaaccttttaaatggagatattcattctggattcaattaaac-tgatagccaatggaccaaaatatttctttctaatctttgtgcctgtttgttttagctttttagaaatgtttttatgatttacaaggt--aaatatgtaagaggaattttgtctcgacctgcagaaaagggtttttgaaaccatga----------cttggaggttttccaaacatgcacttaatgaaacaaaaatcctcacagatcagacggaacagaagtttc-------cactttagacattcaaggatgtaca-----atggataattggatatagagtcgctttatgaacaagtaaatgcaccaaattag-----tatttgcaaaagcagaaacattacctgctcctgtatgatgctccttgcttcaacaagctgagcttcaagctcaagttctctctcagtagcttctgaggtaacttcagctcctttctgagcatcttgcaattgtaccatccgctccttcatatttcaaggcttcaacaa-taagccatgaacgatgctcatattcatatatgctaacactcaaaaatggaaaaagatattagtaagtaaataccttaatggaagtcatcttggctcgaaggctttcttctatttgatctctagccatgtgaaaagggagatcaaatacatcctgcaagaagt-acttgattaactacttataattacttggcaaaggcaaaaagttt-----aattataag--cttcataccgtcctcccaaccaatggagattgtgaatgatcactttcagccctttcactctcactggcagattgctttgattgcccattaggagcattaatgaaatcacgcatatccatctgaaagcagcacactctcaagtctcagaatcacgagcaagcacacagaatgaaaattactatgatctaaggatgaaa
>_R_Jupunba_floribunda_Iganci_883@NODE_1_length_1304_cov_38.725346
aagcagctagaaagtagataattgaaaggaatcattcggtatattgggtttatcaaaagatgaaaccttttaactggagatattcattttggattcaattaaac-tgatagccaatggaccaaaatatttctttctaatctttgtgcctgtttattttagctttttagaaatgcttttatgatttacaagat--aaatatgtgagaggaattttgtctcgacttgaggaaaagggcttttaaaatcatgg----------cttgggggttttccaaacatgtacttaatgaaacaaaaatccacatagatcagacggaacagaagtttc-------cactttagacattcaaggatgtaca-----atggataattggatatagagtcgctttatgaacaagtaaatgcaccaaattag-----tatttgcaaaagcagaaacattacctgctcctgtatgatgctccttgcttcaacaagctgagcttcaagctcaagttctctctcagtcgcttctgaggtaacttcagctcctttctgagcatcttgcaattgtaccatccgctccttcatatttcaaggcttcaacaattaagccatgaacgatgctcatattcatatatgctaatactcaaaaatggaaaaagatattagtaagtaaataccttaatggaagtcatcttggctcgaaggctttcttctatttgatctctagccatgtgaaacgggagatcaaatacatcctgcaagaagt-acttgattaactacttataattacttggcaaaggcaaaaagttt-----aattataag--cttcataccgtcctcccaaccaatggagattgtgaatgatcactttcagccctttcactatcactggcagattgctttgattgcccattaggagcattaatgaaatcacgcatatccatctgaaagcagcacactctcaagtctcagaatcacgagcaagcacacagaatgaaaattactatgatctaaggatgaaa
>_R_Jupunba_floribunda_Iganci_883@NODE_2_length_667_cov_29.669492
-------------------------------------------------------------------------------atat---------acttaattataagtagtacttgacaaatctaaaggacacca-----------tacctcggcctgtcagactttgcaagatgtttagacattatggaagcctgaggca-----------------------------------------taacccattatcaaattagc--------ttttaaataaatacgcatcctcaaataaacataaactgagatctgcaagaaatcagttgccaaacagctagctctgacagcagagacagctcaaaagcatgaaaaaggaaaccttctccaattttcaggacaaatgattgacttggactatctagtaataggtaaaggagaaagcattacctgctcttgtatgatgctccttgcttcaacaagctgagcttcaagctcaagttccctctctgttgcttctgatgaaacttctgctcctttctgagcgtcttgcaattgaaccattcgctccttcatatttcaaggcattagcgacccaa-------------aagcattcatatataaaaatactg--agatggatagagatatc---aaacagatacccttatggaagacatcttgttacgaagactttcttctatttgatctctggccatgtgaaaaggtaggtcaaatacatcctgcagatagcaaactcatttatttcatataatggtttccattgggaaggaagtatttgaaaactaaaaggcctccataccgtcctccc------------------------------------------------------------------------------------------------------------------------------------------------------------------------------------
>_R_Jupunba_idiopoda_Quesada_1718@NODE_1_length_726_cov_34.289676
--------------------------------------------------------------------------------------------attcaattaaac-tgatagccaatggaccaaaatatttctttctaatctttgtgcctgtttgttttagttttttagaaatgcttttatgatttacaaggt--aaatatgtgagaggaattttgtctcgacttgcggaaaagggattttgaaactatga----------cttgggggttttccaaacatgcacttaatgaaacaaaaatcctcatagatcagacagaacagaagtttc-------cactatagactttcaaggatgtaca-----atggataattggatatagagtcgctttatgaacaagtaaatgcaccaaattag-----tattggcaaaagcagaaacattacctgctcctgtatgatgctccttgcttcaacaagctgagcttcaagctcaagttctctctcagtcgcttctgaggtaacttcagctactttctgagcatcttgcaattgtaccatccgctccttcatatttcaaggcttcaacaattaagccatgaacgatgctcatattcatatatgctaatactcaaaaatggaaaaagatattagtaagtaaatactttaatggaagtcatcttggctcgaaggctttcttctatttgatctctagccatgtgaaaagggagatcaaatacatcctgcaagaagc-acttgattaactacttataattacttggcaaaggaaaaaacttt-----aattataag--cttcataccgtcctcccaaccaatggagattgtgaatgat-------------------------------------------------------------------------------------------------------------------------------------------------------------
>_R_Jupunba_idiopoda_Quesada_1718@NODE_2_length_607_cov_30.377358
---------------------------------------------------------------------------------------------------------------------------aaggacacca-----------tacctcggcctgtcagactttgcaagatgtttagacattatggaagcctgaggca-----------------------------------------taacccattatcaaattagc--------ttttaaataaatacgcgtcctcaaataaacataaactgagatctgcaagaaatcagttgccaaacatctagctctgacagcagagacagctcaaaagcatgaaaaaggaaaccttctccaattttcaggacaaatgattgacttggactatctagtaataggtaaaggagaaagcattacctgctcttgtatgatgctccttgcttcaacaagctgagcttcaagctcaagttccctctctgttgcttctgatgaaacttctgctcctttctgagcgtcttgcaattgaaccattcgctccttcatatttcaaggcattagcgacccaa-------------aagcattcatatataaaaatactg--agatggatagagatatc---aaacagatacctttatggaagacatcttgttacgaagactttcttctatttgatctctggccatgtgaaaaggtaggtcgaatacatcctgcagatagcaaactcatttatttcatataatggtttccattgggaaggaaatatttgaaaac-------------------------------------------------------------------------------------------------------------------------------------------------------------------------------------------------------------
>_R_Jupunba_laeta_Mori_25147@NODE_2_length_555_cov_23.175732
-----------------------------------------------------------------------------------------------------------------------------------------------gtgcctgtttgttttagctttttagaaatgctttcatgatttacaaggtcaaaatattttagaagaattttgtctcgacttgcagaaaagggttttcgaaaccatga----------cttgggggttttccaaacatgcatttaatgaaacaaaaatcctcatagatcagacggaacagaagtttc-------cactttagacattcaaggatgtaca-----atggataattggatatagagtcgctttatgaacaagtaaatgcaccaaattag-----tattttcaaaagcagaaacattacctgctcctgtatgatgctccttgcttcaacaagctgagcttcaagctcaagttctctctcagtcgcttctgaggtaacttcagctcctttctgagcatcttgcaattgtaccatccgctccttcatatttcaaggcttcaacaattaagccatgaacgatgctcatattcatatatgctaatactcaaaaatggaaaaagatattagtaagtaaataccttaatggaagtcatcttggctcgaaggctttcttctatttgatctctagccatgtg--------------------------------------------------------------------------------------------------------------------------------------------------------------------------------------------------------------------------------------------------------------------------------------------------
>_R_Jupunba_leucophylla_Iganci_839@NODE_2_length_1202_cov_35.631111
taaagggggaaaagcatacaattgcataaatgcatacctgatgacagattgcctgaaaaattaatccaatttaatgcagatat---------acttaattataagtagtacttgacaaatccaaaggacacca-----------tacctcggcctgtcagactttgcaagatgtttagacattatggaagcctgaggca-----------------------------------------taacccattatcaaattagc--------ttttaaataaatacgcatcctcaaataaacataaactgagatctgcaagaaatcagttgccaaacagctagctctgacagcagagacagctcaaaagcatgaaaaaggaaacctcctccaattttcaggacaaatgattgacttggactatctagtaataggtaaaggagaaagcattacctgctcttgtatgatgctccttgcttcaacaagctgcgcttcaagctcaagttccctctctgttgcttctgatgaaacttctgctcctttctgagcatcttgcaattgaaccattcgctccttcatatttcaaggcattagcgacccaa-------------aagcattcatatataaaaataccg--agatggatagagatatc---aaaca-atacctttatggaagacatcttgttacgaagactttcttctatttgatctctggccatgtgaaaaggtaggtcgaatacatcctgtagatagcaaactcatttatttcatataatggtttccattgggaaggaagtatttgaaaactaaaaggcctccataccgtcctcccaaccaatggagatcgcgaaggatcgctttcacctctttcattggcagtgagcgattgctttgatggcccattaggggcatttaagaactcacgcatatcctcctgtaagcagggcacttgtaaatcccagaatcataggcacacatacagaatggcagctactaaagtctcgagatgaaa
>_R_Jupunba_limae_Iganci_261@NODE_2_length_992_cov_27.876503
taaaggggaaaaggcatacaattgcataaatgcatacctgatgacagattgcctgaaaaattaatccaatttaatgcagatat---------acttaattataagtagtacttgacaaatctaaaggacacca-----------tacctcggcctgtcagactttgcaagatgtttagacattatggaagcctgaggca-----------------------------------------taacccataatcaaattagc--------ttttaaataaatacgcatcctcaaataaacataaactgagatctgcaagaaatcagttgccaaacagctagctctgacagcagagacagctcaaaagcatgaaaaaggaaaccttctccaattttcaggacaaatgattgacttggactatctagtaataggcaaaggagaaagcattacctgctcttgtatgatgctccttgcttcaacaagctgagcttcaagctcaagttccctctctgttgcttctgatgaaacttctgctcctttctgagcatcttgcaattgaaccattcgctccttcatatttcaaggcattagcgacccaa-------------aagcattcatatataaaaatactg--agatggatagagatatt---aaacagatacctttatggaagacatcttgttacgaagactttcttctatttgatctctggccatgtgaaaaggtaggtcgaatacatcctgcagatagcaaactcatttatttcatataatgatttccattgggaaggaagtatttgaaaactaaaa-gcctccataccgtcctcccaaccaatggagatcgcgaaggatcgctttcacctctttcattagcagtgagcgattgctttgatggcccattaggcgcatttatgaactcacgcatatcctcctgtaagcagggcacttgtaaatcccagaatcataggcacacatacagaacggcagctactaaagtttcgagatgaaa
>_R_Jupunba_macradenia_Lourteig_3021@NODE_1_length_793_cov_30.743017
----------aaagtagataattgaaaggaatcattcggtatattgggtttatcaaaagatgaaaccttttaaatggagatattcattttggattcaattaaac-tgatagccaatggaccaaaatatttctttctaatctttgtgcctgtttgttttagctttttagaagtgcttttatgatttatgaggt--aaatatgtgagaggagttttgtctcgacttgtgaaaaagggcttttgaaactatgg----------cttgggggttttccaaacatgcacttaataaaacaaaaatcctcatagatcagacggaacagaagtttc-------cactttagacattcaaggatgtaca-----atggataattggatatagagtcgctttatgaacaagtaaatgcaccaaattag-----tatttgcaaaagcagaaacattacctgctcctgtatgatgctccttgcttcaacaagctgagcttcaagctcaagttctctctcagttgcttctgaggtaacttcagctcctttctgagcatcttgcaattgtaccatccgctccttcatatttcaatgcttcaacaattaagccatgaacgatgctcatattcatatatgctaatactcaaaaatggaaaaagatattagtaagtaaataccttaatggaagtcatcttggctcgaaggctttcttctatttgatctctagccatgtgaaaagggagatcaaatacatcctgcaagaagt-acttgattaactacttataattacttggcaaaggcaaaaagttt-----aattataag--cttcataccgtcctcccaaccaa------------------------------------------------------------------------------------------------------------------------------------------------------------------------------
>_R_Jupunba_macradenia_Lourteig_3021@NODE_2_length_776_cov_25.702432
-------------------------------------------------------------------------atgcagatac---------acttaattataagtagtacttgacaaatctaaaggacacca-----------tacctcggcctgtcagactttgcaagatgtttagacattatggaagcctgaggca-----------------------------------------taacccataatcaaattagc--------ttttaaataaatacgcatcctcaaataaacataaact-agatctgcaagaaatcagttgccaaacagctagctctgacagcagagacagctcaaaagcatgaaaaaggaaaccttctccaattttcaggacaaatgattgacctggactatctagtaataggtaaaggagaaagcattacctgctcttgtatgatgctccttgcttcaacaagctgagcttcaagctcaagttccctctctgttgcttctgatgaaacttctgctcctttctgagcatcttgcaattgaaccattcgctccttcatatttcaaggcattagcgacccaa-------------aagcattcatatataaaaatactg--agatggatagagatatt---aaacagatacctttatggaagacatcttgttacgaagactttcttctatttgatctctggccatgtgaaaaggtaggtcgaatacatcctgcagatagcaaactcatttatttcatataatgatttccattgggaaggaagtatttgaaaactaaaa-gcctccataccgtcctcccaaccaatggagatcgcaaaggatcgctttcacctctttcattagcagtgagcgattgctttgatggcccattaggcgcatttatgaactcacgcatatcctcctg---------------------------------------------------------------------------
>_R_Jupunba_microcalyx_Iganci_855@NODE_2_length_1080_cov_31.233300
taaagggggaaaagcatacaattgcataaatgcatacctgatgacagattgcctgaaaaattaatccaatttaatgcagatat---------acttaattataagtagtacttgacaaatccaaaggacacca-----------tacctcggcctgtcagactttgcaagatgtttagacattatggaagcctgaggca-----------------------------------------taacccattatcaaattagc--------ttttaaataaatacgcatcctcaaataaacataaactgagatctgcaagaaatcagttgccaaacagctagctctgacagcagagacagctcaaaagcatgaaaaaggaaacctcctccaattttcaggacaaatgattgacttggactatctagtaataggtaaaggagaaagcattacctgctcttgtatgatgctccttgcttcaacaagctgagcttcaagctcaagttccctctctgttgcttctgatgaaacttctgctcctttctgagcatcttgcaattgaaccattcgctccttcatatttcaaggcattagcgacccaa-------------aagcattcatatataaaaataccg--agatggatagagatatc---aaaca-atacctttatggaagacatcttgttacgaagactttcttctatttgatctctggccatgtgaaaaggtaggtcgaatacatcctgtagatagcaaactcatttatttcatataatggt-----ttgggaaggaagtatttgaaaactaaaaggcctccataccgtcctcccaaccaatggagatcgcgaaggatcgctttcacctctttcattggcagtgagcgattgctttgatggcccattaggggcatttaagaactcacgcatatcctcctgtaagcagggcacttgtaaatcccagaatcataggcacacatacagaatggcagctactaaagtctcgagatgaaa
>_R_Jupunba_oppositifolia_Liegier_16014@NODE_1_length_726_cov_34.456086
-----------------------------------------tgacagattgcctgaaaaattaatccaatttaatgcagatat---------actttattataagtagtacttgacaaatctaaaggacacca-----------tacctcggcctgtcagactttgcaagatgtttagacattatggaagcctgaggca-----------------------------------------taacccattatcaaattagc--------ttttaaataaatacgcatcctcaaataaacataaactgagatctgcaagaaatcagttgccaaacagctagctctgacagcagagacagctcaaaagcatgaaaaaggaaaccttctccaattttcaggacaaatgattgacttggacgatctagtaataggtaaaggagaaagcattacctgctcttgtatgatgctccttgcttcaacaagctgagcttcaagctcaagttccctctctgttgcttccgatgaaacttctgctcctttctgagcgtcttgcaattgaaccattcgctccttcatatttcaaggcattagcgacccaa-------------aagcattcatatataaaaatactg--agatggatagagatatc---aaacagatacctttatggaagacatcttgttacgaagactttcttctatttgatctctggccatgtgaaaaggtaggtcgaatacatcctgcagatagcaaactcatttatttcatataatggtttccattgggaaggaagtatttgaaaactaaaaggcctccataccgtcctcccaaccaatggagat-----------------------------------------------------------------------------------------------------------------------------------------------------------------------
>_R_Jupunba_oppositifolia_Liegier_16014@NODE_2_length_693_cov_43.686688
------------------------------------------------------------------------------------------------------------------------------------------------------------------------aaatgcttttatgatttataaggt--aaatatgtgaaaggaattttgtctcgacttacggaaaagggattttgaaactatga----------cttggaggttttccaaacatgcacttaatgaaacaaaaatcctcatagatcagacagaacagaagtttc-------cactttagacattcaaggatgtaca-----atggataattggatatagagtcgctttatgaacaagtaaatgcaccaaattag-----tattggcaaaagcagaaacattacctgctcctgtatgatgctccttgcttcaacaagctgagcttcaagctcaagttctctctcagtcgcttctgaggtaacttcagctcctttctgagcatcttgcaattgtaccatccgctccttcatatttcaaggcttcaacaattaagccatgaacgatgctcatattcatatatgctaatactcaaaaatg-gaaaagatattagtaagtaaataccttaatggaagtcatcttggctcgaaggctttcttctatttgatctctagccatgtgaaaagggagatcaaatacatcctgcaagaagt-acttgattaactacttataattacttggcaaaggcaaaaacttt-----aattataag--cttcataccgtcctcccaaccaatgaagattgtgaatgatcactttcagccctttcactatcactggcagattgctttgattg------------------------------------------------------------------------------------------------------------------
>_R_Jupunba_oxyphyllidia_Yonker_6157@NODE_1_length_871_cov_45.345088
----------------------------------------------------------------------------------------------------------------caatggaccaaaatatttctttctaatctttgtgcctgtttgttttagctttttagaaatgtttttatgatttacaaggt--aaatatatgagaggaattttgtctcgacttgcagaaaagggattttgaaactatga----------cttgggggttttccaaacatgcacttaatgaaacaaaaatcctcatagatcagacagaacagaagtttc-------cactttagactttcaaggatgtaca-----atggataattggatatagagtcgctttatgaacaagtaaatgcaccaaattag-----tattggcaaaagcagaaacattacctgctcctgtatgatgctccttgcttcaacaagctgagcttcaagctcaagttctctctcagtcgcttctgaggtaacttcagctactttctgagcatcttgcaattgtaccatccgctccttcatatttcaaggcttcaacaattaagccatgaacgatcctcatattcatatatgctaatactcaaaaatggaaaaagatattagcaagtaaataccttaatggaagtcatcttggctcgaaggctttcttctatttgatctctagccatgtgaaaagggagatcaaatacatcctgcaagaagt-acttgattaactacttataattacttggcaaaggaaaaaacttt-----aattataag--cttcacaccgtcctcccaaccaatggagattgtgaatgatcactttcagccctttcactatcactcgcagattgctttgattgcccattaggagcattaatgaaatcacgcatatccatctgaaagcagcacactctcaagtctcagaatcacgagcaaccacacagaatgaaaattactatgatctaaggatgaaa
>_R_Jupunba_villosa_Borges_423@NODE_1_length_1156_cov_33.528267
------------------------aaaggaatcattcggtatattgggtttttcaaaagatgaaaccttttaaatggagatattcattttggattcaat---ac-tgatagccaatggaccaaaatatttctttctaatctttgtgcctgtttgttttagctttttagaagtgcttttatgatttacgaggt--aaatatgtgagaggagttttgtctcgacttgtgaaaaagggcttttaaaactatgg----------cttgggggttttccaaacatgcacttaataaaacaaaaatcctcatagatcagacggaacagaagtttc-------cactttagacattcaaggatgtaca-----atggataattggatatagagtcgctttatgaacaagtaaatgcaccaaattag-----tatttgcaaaagcagaaacattacctgctcctgtatgatgctccttgcttcaacaagctgagcttcaagctcaagttctctctcagtcgcttctgaggtaacttcagctcctttctgagcatcttgcaattgtaccatccgctccttcatatttcaaggcttcaacaattaagccatgaacgatgctcatattcataggtgctaatactcaaaaaaggaaaaagatattagtaagtaaataccttaatggaagtcatcttggctcgaaggctttcttctatttgatctctagccatgtgaaaagggagatcaaatacatcctgcaagaagt-acttgattaactacttataattacttggcaaaggccaaaagttt-----aattataag--cttcataccgtcctcccaaccaatggagattgtgaatgatcactttcagccctttcactatcactggcagattgctttgattgcccattaggagcattaatgaaatcacgcatatccatctgaaagcagcacactctcaagtctcagaatcacgagcaagcacacagaatgaaaattactatgatctaaggatgaaa
>_R_Punjuba_callejasii_Daly_5935@NODE_1_length_631_cov_8.007220
-----------------------------------------------------------------------------------------------------------------------------------------------------------------------------------------------------------------gttttgtctcgacttgcagaaaagagcttctaaaaccatag----------tttggaggtttctcaaacatgcacttaatgaaacaaaaagcctcatagatcagacagaacagaagtttc-------cactttagacattcaagaatgtaca-----atggataactggatatagagtcgcttaatgaac-agtaaatgcaccaaattag-----tatttgcaaaagcagaaacattacctgctcctgtatgatgctccttgcttcaacaagctgagcttcaagctcaagttctctctcagtcgcttctgaagtaacgtcagctcctttctgagcatcttgcaattgtaccatccgctccttcatatttcaaggcttcaacaattaagccatgaacgatgctcatattcatataagctaatactcaaaaatggaaaaagatattagcaagtaaataccttaatggaagtcatcttggctcgaaggctttcttctatttgatctctagccatgtgaaaagggagatcaaatacatcctgcaagaagt-acttgattaactacatataattacttggcaaaggcaaaaagttt-----aataataag--cttcataccgtcctcccaaccaatggagattgtgaatgatcactttcagccctttcacta-----------------------------------------------------------------------------------------------------------------------------------------
>_R_Punjuba_killipii_Palodorios_6252@NODE_1_length_633_cov_31.938849
--------------------------------------------------------------------------------------------------------------------------------------------------cctgtttgttttagctttttagaagtgtttttaggatttacgaggt--aaatatgtaagagaagttttgtctcgacttgcggaaaagagcttctaaaaccatgg----------cttgggagtttcccaaacatgcacttaatgaaacaaaaagcctcatagatcagacggaaaagaagtttc-------cactttagacattcaaagatgtaca-----atggataactggatatagagtcgcttaatgaac-agtaaatgcaccaaattag-----tatttgcaaaagcagaaacattacctgctcctgtatgatgctccttgcttcaacaagctgagcttcaagctcaagttctctctcagtcgcttctgaggtaacttcagctcctttctgagcatcttgcaattgtaccatccgctccttcatatttcaaggcttcaacaattaagccatgaacgatgctcataatcatataagctaatactcaaaaatggaataagatattagtaagtaaataccttaatggaagtcatcttggctcgaaggctttcttctatttgatctctagccatgtgaaaagggagatcaaatacatcctgcaagaagt-aattgattaactacatataattacttggcaaaggcaaaaagttt-----tataataag--c----------------------------------------------------------------------------------------------------------------------------------------------------------------------------------------------------
>_R_Punjuba_lehmannii_Escobar_7465@NODE_1_length_1084_cov_28.361470
aagcagctagaaagtagataattgaaaggaatcattcggtatattgggtttattaaaagatgaaaccttttaaatggagatattcattttggattcaattaaac-tgatagccaaaggaccaaaatatttctttctaatctttgtgctggtttgttttagctttttagaagtgcttttaggatttacgaggt--aagtatataagaggagttttgtctcgacttacggaaaagggcttctgacaccatgg----------cttgggggtttcccaaacatgcacttattgaaacaaaaatcctcttagatcagacggaacagaagtttc-------cactttagacattcaaggatgtaca-----atggataattggatatagagtcgctttatgaacaagtaaatgcaccaaattag-----tatttgcaaaagcagaaacattacctgctcctgtatgatgctccttgcttcaacaagctgagcttcaagctcaagttctctctcagtcgcttctgaggtaacttcagctcctttctgagcatcttgcaattgtaccatccgctccttcatatttcaaggcttcaacaattaagccatgaacgatgctcatattcatatatgctaatactcaaaaatggaaaaaaatattagtaagtaaataccttaatggaagtcatcttggctcgaaggctttcttctatttgatctctagccatgtgaaaagggagatcaaatacatcctgcaagaagt-acttaattaactacatataattacttggcaaaggcaaaaagttt-----aacaataag--cttcataccgtcctcccaaccaatggagattgtgaatgatcactttcagccctttcactatcactggcagatagctttgattgcccattaggagcattagtgaaatcacgcatatccatctgaaagcagcacactcacaagtctcagaatcacgagcaagcacacacaatgaaaactactatgatctaaggataaaa
>_R_Punjuba_lehmannii_Escobar_7465@NODE_2_length_867_cov_21.451899
---------------------------------------gatgacagattgcctgaaaaattaatccaatttaatgcagatat---------acttaattataagtagtacttgacaaatctaaaggacacca-----------tacctcggcctgtcagactttgcaagatgtttagacattatggaagcctgaggca-----------------------------------------taacccattatcaaattagc--------ttttaaataaatgcgcatcgtcaaataaacataaactgagatctgcaagaaagcaattgccaaacagctagctctgacagcagagacagctcaaaagcatgaaaaaggaaaccttctccaattttcaggacaaatgattgacttggactatctagtaataggtaaaggagaaagtattacctgctcttgtatgatgctccttgcttcaacaagctgagcttcaagctcaagttccctctcagttgcttctgatgaaacttctgctactttctgagcatcttgcaattgaaccattcgctccttcatatttcaaggcattaacgacccaa-------------aagcattcatatataaaaatactg--agatggatagagatatt---aaacagatacctttatggaacacatcttgttacgaagactttcttctatttgatctctggccatgtgaaaaggtaggtcgaatacatcctgcagatagcaaactcatttatttcatataatggtttccattgggaaggaagtatttgaaaactaaaaggcctccataccgtcctcccaaccaatggagatcgcgaaggatcgctttcacctctttcattggcagtgagcgattgctttgattgcccattaggggcatttaagaactcacgcatatcctcctgtaagcagggcacttgtaaatcccagaatcataggcac--------------------------------------
