# Supplementary material for: A new generic circumscription of Hydrochorea (Leguminosae, Caesalpinioideae, mimosoid clade) with an amphi-Atlantic distribution
Source: PhytoKeys. 2022 Aug 22;205:401–37. doi: 10.3897/phytokeys.205.82775 (PMC9849043; doi:10.3897/phytokeys.205.82775)
Supplement: Supplementary material 1 — Supplementary data file S1 [file phytokeys-205-401_article-82775__-s001.zip › MSC_m28996_comp34955_c0_seq2_exon07.aln-cln]

>Afrocalliandra_redacta_Germishuizen_5585@NODE_1_length_995_cov_116.903050
----------------------------------------------------------------------------------------------------------------------------------------------------------------------------------------------------------------------------------caaaatagttacatgtatgcttttcatctaaaaaaaacttgacaaggttttt-------agttacactagaggtgcttatgacaagtgtaaagacagctttgttgttacttcaaaactcatcctcctgaacggctaaaaactataatacggctaaatggatatgagaatgaagaaaaactttgaaatagtaagacagagcagcaaccgctcacgtaagtgaagaaatggatcaaacagctactacagttggaggccaatggccaagtcaagcagagcttctacctggtgtattgtccgttgcttctcttgttgcttcaatctattagcaacagattcagcatcaaaacctggttcattatgcacttccttttgttcagaacgaacctcttgcagcaattcatccacctccctaataaagtccaccctcaaaagaacatcatcatcttcttcaattggtcgtatcggcccttgatgctgaaaagattcgagttttttacaaatttagaaagaaat--aagtagcaaataaaaaaaaaaaaaaatcaatttttcccaaaaagtttaaaaaatta------acaaacaaacattgactg-ttaaaaatttgacattaaccattttttgaaataaaattgggtccaaaaaaaattacagaacaataatgctcttcaatgaaaaaatctgggataatttgactttaattatttacatcgacagtccatacattgagaatcacaaattatggccttcatagagacaaat--atgagaaacaaacaggagctattggacgtgccatgacttgg-------------------------------------------------------------------------------------------------------------
>Albizia_adinocephala_FHO33_88@NODE_1_length_1497_cov_68.714085
accatataaaaaataatcatttct-gaatcaagtctttctacatttagctgatacagctcttccatttctgatcctacaaaactagcctcatatctatttgttg-tttaggcaacctatttcaatagtcaagaatttatatgtttatgaatgagataataaattagccatgagccagcaactgatcgattccaatgtaaagactcaacctgatcatttcaatctggcaaaacagttacatgtatcctttccatctaaaagcaacttgacaa-----------------tatattagagatgctaaagacaaatgcagagctaactctgttacaatatatgttttcagccccatcgaaaactaaaaactataatacagctaaatggagatgagaatgaagagaaactttgaaattgtaaggcacagcagcaacctctcttttcacagaagaaatgaatcaaatagctactacagttgcagcccgatggccaagtcaagcagagcttctacctggtgtattgttcgttgcttctcttgttgcttcaatatattagcaacagattcaggatcaaaccctggttcattatgcacttcctcttgttcagaacgaacctcctgcagcaatgtatccacctcccttataaagtccgccctcagaagaacatcatcatcttcaagtggaggttgtattggcccttgatgctgaaaacatacgagttctttatatataataaaagaaactaaagttgaaaataataaggggattcagtcaaatagtcatatgaaaacatcacatctacagtccagaaactgagaatcacaaattatgacttttatgaagaccatttttagaaacaaacaggagttatgtgatatgtaagtgacttggctacaagtcggtaccatgcaaccgataggtccagcataccttgtctatatcaaatccttgtggaacaagaatgctaaatggatcttctcgaggaaatgtgtcaaccatgagctttttacaattcttgagccactcttgttcattaatgccatcatgcataatcaataggtcattgagcaacctcattgcaggagaagcctcgcgtttcaagatctcagtctgcattaaatttatgcaggatgtcatagtaata
>Albizia_burkartiana_StivalSantos_678@NODE_1_length_743_cov_9.302326
------------------------------------ttatatatctcacttccgcaac-------attctgatcctacaaaactagcctcatatctatttgttgttttaggcaacctatttcaatagtcaagaatttacatgtttatgaatgagataataaattagccatgagccagcaactggtcgattccaacgtaaagactcaacctgatcatttcaatctggcaaaacagttacatgtatccttttcatctaaaagcaacttgacaa-----------------tatattagagatgcgaaagacaaatgcagagctaactctgttacaatatatgttctcagccccatcgaaaactaaaaactataatacagctaaatggagatgagaatgaagaaaaacttcgaaattgtgagacacagcagcagcctctcttttcacagaagaaatgaatcaaatagctactacagttgaagcccgatggccaagtcaagcacagcttctacctggtgtattgttcgttgcttctcttgtagcttcaatctattagcaacagattcaggatcaaaccctggttcattatgcacttcctcttgttcagaacgaacctcttgcagcaatgcatccacctcccttataaagtccgccctcagaagaacatcatcatcttcaagtggaggtcgtattggcccttgatgctgaaaacatacgagttctttatatacaataaaagaaactaaagttgaaaataataaggggattcagtcaaatagtcatatgaaaacatcacatctacagtc--------------------------------------------------------------------------------------------------------------------------------------------------------------------------------------------------------------------------------------------------------------------------------------------------------------------------------------------------
>Albizia_decandra_Vilhena_231@NODE_1_length_554_cov_43.012579
------------------------------------------------------------------------------------------------------------------------------------------------------------------------------------------------------------------------------------------------------------------agcaacgtgacca-----------------tatattagagatgctaaagacaaatgcagagctaactctgtaacaatatatgttctcagccccatcgaaaactaaaatctataatacagcgaaagggagatgagaatgaagaaaaactttgaaattgtaagacacagcagcagcctctcttttcacagaagaaatgaatcaaatagctactacagttgaagcccgatggccaagtcaagcagagcttctacctggtgtattgtccgttgcttctcttgttgcttcaatctattagcaacagattcaggatcaaaccctggttcattatgcacttcctcttgttcagaacgaacctcttgcagcaatgcatccacctcccttattaagtccgccctcagaagaacatcatcatcttcaagtggaggtcgtatcggcccttgatgctgaaaacataggagttctttatatataataaaagaaactaaagttgaaaataacaaggggattcagtcaaatagtcctatgaaaacatcacatctacagtccagaaactgagaatcacaaattatga------------------------------------------------------------------------------------------------------------------------------------------------------------------------------------------------------------------------------------------------------------------------------------------------------------------------
>Albizia_edwallii_Dalmaso_272@NODE_1_length_844_cov_3.716096
accatgtaaaaaatcatcatttctgagatcaagtctttctacatgtagctgatacagctcttccatttctgatcctacaaaactagcctcatatctatttgttgttttaggcaacctatttcaatagtcaagaatttatatgtttatgaatgagataataaattagccatgagccagcaactgatcgattccaatgtaaagactcaacctgatcatttcaatctggcaaaacagttacatgtatccttttcatctaaaagcaacttcacaa-----------------tatattagagatgctaaagacaaatgcagagctaactctgttacaatctatgttctcagccccatcgaaaactaaaaactataatacagctaaatggagatgagaatgaagaaaaactttgaaattgtaagacacagcagcagcctctcttttcacagaagaaatgaatcaaatagctactacagttgaagcccgatggccaagtcaagcagagcttctacctggtgtattgtccgttgcttctcttgttgcttcaatctattagcaacagattcaggatcaaaccctggttcattatgcacttcctcttgttcagaacgaacctcttgcagcaatgcatccacctcccttataaagtccgccctcaaaagaacatcatcatcttcaagtggaggtcgtatcggcccttgatgctgaaaacacatgagttctttatatataataaaagaaactaaagctgaaaataataaggggattcagtcaaatagtcatattaaaacatcacatctacagtccagaaactgagaatcacaaattatgacttttatgaaaaccatttttagaaaaaaa-------------------------------------------------------------------------------------------------------------------------------------------------------------------------------------------------------------------------------------------------------------------------------------------
>Albizia_sinaloensis_Hughes_1576@NODE_1_length_984_cov_64.755237
-------------------------------------------------------------------------------------------------tttgttgttttaggcaacctatttcaatagtcaagagtttatatgtttatgaatgagataataaattagccatgagccagcagctgatcgattccaatgtaaagactcaacctgatcatttcaatctggcaaaacagttacatgtatcctttccatctaaaagcaacttgacaa-----------------tatattagagatgctaaagacaaatgcagagctaactctgttacaatatatgttctcagccccatcgaaaactaaaaactataatcctgctaaatggagatgagaatgaagaaaaactttgaaattgtaagacgcagcagcagcctctcttttcacagaagaaatgaatcaaatagctactacagttgcagcccgatggccaagtcaagcagagcttctacctggtgtattgttcgttgcttctcttgttgcttcaatatattagcaacagattcaggatcaaaccctggttcattatgcatttcctcttgttcagaacgaacctcttgcagcaatgcatccacctcccttataaagtccgccctcagaagaacgtcatcatcttcaagtggaggtcgtattggcccttgatgctgaaaacatacgagttctttatatataataaaagaaactaaagttgaaaataataaggggattcagtcaaatagtcatatgaaaacatcacatctacagtccagaaactgagaatcacaaattatgacttttatgaagaccatttttagaaacaaacaggagttatgtgatatgtaagtgacttggttacaagtcggtaccatgcaaccgataggtccagcataccttgtctatatcaaatccttgtggaacaagaatgctaaatggatcttctcgaggaaatgtgtcaaccatgcgttttttacaattcttgagccactcttgttcattaatgccatcatgcataatcaataggtcattgagcaacctcattgcaggagaagcctcg---------------------------------------------------
>Albizia_subdimidiata_var_subdimidiata_Ferreira_210@NODE_1_length_1006_cov_89.860065
------------------------------------------------------------------------------------------------------------------------------------------------------tgagataataaattagccatgagccagcaactgattgattccaatgtaaagactcaacctgatcgtttcaatctggcaaaacagttacatatatccttttcatctaaaagcaacttgacaa-----------------tatattagagatgctaaagacaaatgcagagctaactctgttacaatatatgttctcagccccatcgaaaactaaaaactgtaatacagctaaattgagatgagaatgaagaaaaactttgaaattgtaagacacagcagcagcctcccttttcacagaagaaatgaatcaaatagctactacagttgaagcccgatggccaagtcaagcagagcttcaacgtggtgtattgtccgttgcttctcttgttgcttcaatctattagcaacagattctggatcaaaccctggttcattatgcacttcctcttgttcagaacgaacctcttgcagcaatgcatccacctcccttataaagtccgccctcagaagaacatcatcatcttcaagtggaggtcgtattggcccttgaagctgaaaacatacgagttctttatatataataaaagaaactaaagttgaaaattacaaggggattcagtcaaatagtcatataaaaacgtcacatctacagtccagaaactgagaatcacaaattatgacttttataaaaaccaattttagaaacaaacaggagttatgtgatatgtaagtgactcggctacaagtcggtaccatgcaaccgataggtccagcataccctgtctatatcaaatccttgtggaacaagaatgctaaatggatcttctcgaggaaatgtatcaaccatgcgttttttacaattcttgagccactcttgttcattaatgccatcatgcataatcaataggtcattgagcaacctcattgcaggagaagcctcgcgtttcaagatctcagtctgcattaaatt----------------------
>Albizia_tomentosa_Hughes_648@NODE_1_length_959_cov_71.549887
------------------------------------------------------------------------------------------------------------------cctatttcaatagtcaagaatttatatgtttatgaatgagataataaattagccatgagccagcagctgatcgattccaatgtaaagactcaacctgatcatttcaatctggcaaaacagttacatgtatcctttccatctaaaagcaacttgacaa-----------------tatattagagatgctaaagacaaatgcagagctaactctgttacaatatatgttctcagccccatcgaaaactaaaaactataatcctgctaaatggagatgagaatgaagaaaaactttgaaattgtaagacgcagcagcagcctctcttttcacagaagaaatgaatcaaatagctactacagttgcagcccgatggccaagtcaagcagagcttctacctggtgtattgttcgttgcttctcttgttgcttcaatatattagcaacagattcaggatcaaaccctggttcattatgcatttcctcttgttcagaacgaacctcttgcagcaatgcatccacctcccttataaagtccgccctcagaagaacatcatcatcttcaagtggaggtcgtattggcccttgatgctgaaaacatacgagttctttatatataataaaagaaactaaagttgaaaataataaggggattcagtcaaatagtcatatgaaaacatcacatctacagtccagaaactgagaatcacaaattatgacttttatgaagaccatttttagaaacaaacaggagttatgtgatatgtaagtgacttggttacaagtcggtacgatgcaaccgataggtccagcataccttgtctatatcaaatccttgtggaacaagaatgctaaatggatcttctcgaggaaatgtgtcaaccatgcgttttttacaattcttgagccactcttgttcattaatgccatcatgcataatcaataggtcattgagcaacctcattgc----------------------------------------------------------------
>Archidendron_clypearia_Wieringa_1849@NODE_1_length_880_cov_144.626401
---------------------------------------------------atacagctcttccatttctgatcccacaaaactagcctcatatctatttgttgttttaggcaacctatttcaatagtcaagaatttatatgtttatgaatgagataataaattagccatgagccagtaactgatcgatttcaatgtaaagactcaaccggatcatttcaatctggccaaatagttacatgtatccttttcatctaaaagcaacttgaaaaggtttattt--------tttattagagatgctaaagacaaatgcagagctaactcggttacaatatatgttctcaaccccatcgaaaactaaaagctataatacagctaaatggagatgagaatgaagaaaaactttgaaattgtaagacacagcagcagcctcccttgtcacagaagaaatgaatcaaatagctactacagttgcaacccgatggccaagtcaagcagagcttctacctggtgtattgtccgttgcttctcttgttgcttcaatctattagcaacagattcaggatcaaaccctggttcattatgcccttcctcttgttcagaaccaacctcttgcagcaatgcatccacctcccttataaagtccgccctcagaagaacatcatcatcttcaagtggaggtcgtattggcccttgatgctgaaaacatatgagttctttatatataataaaagaaactaaagttgaaaataataaggggattcagtcaaatagtcatatgaaaacatcacatctacagtccagaaactgagaatcacaaatcatgacttttatgaaaaccatttttaaaaacagacaagagttatgtgatatgtaagtgacttggctacaagtcggtaccatgcaaccgataggtccagcataccttgtctatat-----------------------------------------------------------------------------------------------------------------------------------------------------------------------------------------------------------
>Balizia_elegans_Iganci_870@NODE_1_length_1249_cov_64.974403
-------------taatcatttctgaaatcaagtctttctacatttagttgatacagctcttccatttctgatcctgcaaaactagtctcatatctatttgttgttttaggcaacctattgcaatagtcaagaatttatatgtttatgaatgagataataaattagccatgagccagcaactgatcgatgccaatgtaaagactgaacctgatcatttcaatctggcaaaatagttacatgtatccttttcatctaaaagcaacttgacaagt-tttttttctaaagttatattagagatgctaaagacaaatgcagagctaactccgttacaatatatgttctcagccccatcgaaaactaaaaactataatgcagctaaatggagatgagaatgaagaaaaactatgaaattgtaagacacagcagcagcctctcttgtcacagaagaaatggatcaaatagccactacagttgcagcccgatggccaagtcaagcagagcttccacctggtgtattgtccgttgcttctcttgttgcttcaatctattagcaacagattcaggatcaaaccctggttcattatgcacttcctcttgttcagaacgaacctcttgcagcaatgcatccacctcccttataaagtccgcccttagaagaacatcatcattttcaagtggaggtcgtatcggcccttgatgctgaaaacatacgagttctttatatataataaaagaaactcaagttgaaaataataaggggattcagtcaaatagtcatatgaaaacatcacatctacggtccagaaactgagaatcacaaattaagacttttatgaaaaccatttttagaaacaaacaggagttatgtgatatgtaagtgacttggctacaagccggtaccatgcaaccgataggtccagcataccttgtctatatcaaatccttgtggaacaagaatgctaaatggatcttctcgaggaaatgtatcaaccatgcgttttttacaattcttgagccactcttgttcattaatgccatcatgcataatcaataggtcattgagcaacctcattgcaggagaagcctcgagtttcaagatctcagtctgcattaaatttgagcaggatgtcatagtaata
>Balizia_leucocalyx_Aguilar_1939@NODE_1_length_1344_cov_90.743489
acgatataataaataatcatttctgaaatcaagtctttctacatttagttgatacagctcttccatttctgatcctacaaaactagcctcatatccacttgttgttttaggtaacccatttcaatagtcaagaatttatatgtttatgactgagataataaattagccatgagctagcaactgatcgattccaatgtaaagactcaacctgatcatttcaatgtggcaaaatagttacatgtatccttttcatctaaaagcaacttgacaagt-tttttttctaaagttatattagagatgctaaagacaaatgcagagctaactcggttacaatatatgttctcagccccatcgaaaactaaatagtataataaagctaaatggagatgagaatgaagaaaacctttgaaattgtaagacacagcagcagcctctcttgtcacagaagaaatggatcaaatagctactacagttgcagcccaatggccaagtcaagtagagcttctacctggtgtattgtctgttgcttctcttgttgcttcaatctattagcaacagattcaggatcaaaccctggttcattatgcacttcctcttgttcagaacgaacctcttgcagcaatgcatccacctcccttataaagtccgcccttagaagaacatcatcattttcaagtggaggtcgtatcggcccttgatgctgaaaacatacgagttctttatatataataaaagaaactaaagttgaaaataataaggggattcagtcaaatagtcatatgaaaacatcacatctacagtccagaaactgagaatcacaaattatgacttttatggaaaccatttttagaaacaaacaggagttatgtgatatgtaagtgacttggctacaagttggtaccatgcaactgataggtccagcataccttgtctatatcaaatccttgtggaacaagaatgctaaatggatcttctcgaggaaatgtatcaaccatgcgttttttacaattcttgagccactcttgttcattaatgccatcatgcataatcaacaggtcattgagcaacctcattgcaggagaagcctcgcgtttcaagatctcagtctgcattgaatttgtgcaggatgtcatagtaata
>Balizia_spnov_Morim_577@NODE_2_length_532_cov_52.951782
accatataaaaaataatcatttctgaaattaagtctttctacatttagttgatacagctcttccatttctgatcctacaaaactagtctcatatctatatgttgttttaggcaacctatttcaatagtcaagaatttatatgtttatgaatgagataataaattagccatgagccagcaactgatcgattccaatgtaaagactcaacctgatcatttcaatctggcaaaatagttacatgtatccttttcatctaaaagcaacatgacaagtttttttttttaaagtcatattagagatgctaaagacaaatgcagagctaactcggttacaatatatgttctcagccccatcgaaaac-------------------------------------------------------------------------------------------------------------------------------------------------------------------------------------------------------------------------------------------------------------------------------------------------------------------------------------------------------------------------------------------------------------------------------------------------------------------------------------------------------------------------------------------------------------------------------------------------------------------------------------------------------------------------------------------------------------------------------------------------------------------------------------------------------------
>Calliandra_bella_LPQ15696@NODE_1_length_918_cov_69.979786
--------------------------------------------------------------------------------------------------------------------------------------------------------------------------------------------------------------actaaaggtgcttaagccaaatgtagagttaactatgctacatacatt-aatattagctttaccattatgtcac---agctcaacctctagaaaactaaaaactacaataaagctaaatgggatgagagaatcaaagctcaccctcttcaaaactaaaaactacaataaagctaaatggagatgaga--gaagaaaaactttgaaattgtaagacacagcaccaacatctcatgtgagtgaagaaatggatcaaacagctactacagttgcaagccaacggccaagtcaagcagaacttctacctggtgtatggtccgtttcctctcttgttgcttcaatctattagcaacagattgagcatcaaaccctgggttattttgcacttcctcttgttcagaacgaacctcttgcagcaattcatccacctccctaataaagtctgccctcaagagaagatctttgtcttcgtcaattggttgtatcggcccttgatgctgaaaacatccaagttgtttatgggttaagtaacaaatttattctaaaagtaggaagtgtttttacccaaattttctttgaaaatttcaaaacctaccactaaaaaactaacgctaactattaaaaaatttgaagttgatcattttttgaaacaaacaagagctattggatgtgcacatggcacggttacaagctggtaccaagcaactgataggtctaacctaccttgtctaagtcaaatcctgggggaacaagaatgctaaatggatcttctcgtggaaatgcatcaagcataagttttttacacttcttgagccactcttgttcatt-------------------------------------------------------------------------------------------------------------
>Hydrochorea_corymbosa1_Bonadeu_655@NODE_1_length_790_cov_125.189116
------------------------gaaatcaagtctttctacttttagttgatacagctcttccatttctgatcctacaaaactagtctcatatctatttgttgttttaggcaacctatttcaatagtcaagaatttatatgtttatgaatgagataataaattagccatgagccagcaactgatcgattccaatgtaaagattcaacctgatcatttcaatctggcaaaatagttacatgtatccttttcatctaaaagcaacgtgacaaggtttttttttaaaggttatattagagatgctaaagacaaatgcagagctaactcggttacaatatatgttctcagccccatcgaaaactaaaaactataatacagctaaatggagatgagaatgaagaaaaactttgaaattgtaagacacagcagtagcctctcttgtcacagaagaaatggatcaaatagctactacagttgcagcccaatggccaagtcaagcagagcttctacctggtgtactgtccgttgcttctcttgttgcttcaatctattagcaacagattcaggatcaaaacctggttcattatgcacttcctcttgttcagaacgaacctcttgcagtaatgcatccacctcccttataaagtccgccctcagaagaacatcatcattttcaagtggaggtcgtatcggcccttgatgctgaaaacatacgagttctttatatataataaaagaaactaaagttgaaaataataaggggattcagtcaaatagtcatatgaaaacatcacatctacagtccagaaactgag---------------------------------------------------------------------------------------------------------------------------------------------------------------------------------------------------------------------------------------------------------------------------------------------------------------------------------------
>Hydrochorea_corymbosa2_Iganci_862@NODE_1_length_1106_cov_98.292103
cccatataaaaaataatcatttctgaaaacaagtctttctagatttagttgatacagctcttccatttctgatcctacaaaactagtctcatatctatttgttgttttaggcaacctatttaaatagtcaagaatttatatgtttatgaatgagataataaattagccatgagccagcaactgatcgattccaatgtaaagactcaacctgatcatttcaatctggcaaaatagttacatgtatccttttcatctaaaagcaacttgacaagtttttttttttaaagttatattagagatgctaaagacaaatgcagagctaactcggttacaatatatgttctcagccccatcgaaaactaaaaactataatacagctaaatggagatgagaatgaagaaaaactttgaaattgtaagacacagcagtagcctctcttttcacagaagaaatggatcaaatagctactacagttgcagcccaatggccaagtcaagcagagcttctacctggtgtactgtccgttgcttctcttgttgcttcaatctattagcaacagattcaggatcaaaacctggttcattatgcacttcctcttgttcagaacgaacctcttgcagcaatgcatccacctcccttataaagtccgccctcagaagaacatcatcattttcaagtggaggtcgtatcggcccttgatgctgaaaacatacgagttctttatatataataaaagaaactaaagttgaaaataataaggggattcagtcaaatagtcatatgaaaacatcacatctacagtccagaaactgagaatcacaaattatgacttctatgaaaaccatttttagaaacaaacaggagttatgtgatatgtaagtgacttggctacaagttggtaccatgcaaccgataggtccagcataccttgtctatatcaaatccttgtggaacaagaatgctaaatggatcttctcgaggaaatgtatcaaccatgctttttttacaattcttgagccactcttgttcattaatgccatcatgcataatcaat---------------------------------------------------------------------------------------
>Hydrochorea_gonggrijpii_Tillett_45696@NODE_1_length_863_cov_106.816794
--------------------------------------------------------------------------------------------------------------------------------------------------------------------------------------------------tttaaacactgaacctgatcatttcaatctggcaaaatagttaaatgtatccttttcatctaaaagcaacttgacaagttttttttttttaagttatattagagatgctaaagacaaatgcagagctaactcggttacaatatatgttctcagccccatcgaaaactaaaaactataatacagctaaatggagatgagaatgaagaaaaactttgaaattgtaagacacagcagtagcctctcttgtcacagaagaaatggatcaaatagctactacagttgcagcccaatggccaagtcaagcagagcttctacctggtgtattgtctgttgcttctcttgttgcttcaatctattagcaacagattcaggatcaaaccctggttcattatgcacttcctcttgttcagaacgaacctcttgcagcaatgcatccacctcccttataaagtccgccctcagaagaacatcatcattttcaagtggaggtcgtatcggcccttgatgctgaaaacatacgagttctttatatataataaaagaaactaaagttgaaaataataaggggattcagtcaaatagtcatatgaaaacatcacatctacagtccagaaactgagaatcac-aattatgacttttatgaaaaccatttttagaaacaaacaggagttatgtgatatttaagtgacttggctacaagttggtaccatgcaaccgataggtccagcataccttgtcgatatcaaatccttgtggaacaagaatgctaaatggatcttctcgaggaaatgtatcaagcatgcgttttttacaattcttgagccactcttgttcattaatgccatcatgcataatcaatagg------------------------------------------------------------------------------------
>Hydrochorea_marginata_Morim_563@NODE_1_length_1354_cov_101.011746
----------------------------------------------------------------------------------------------------gttgttttaggcaacctattgcaatagtcaagaatttatatgtttatgaatgagataataaattagccatgagccagcaactgatcgattccaatgtaaagactcaacctgatcatttcaatctggcaaaatagttacatgtatccttttcatctaaaagcaacttgacaagtttttttgtttaaagttatattagagatgctcaagacaaatgcagagctaactcggttacaatatatgttctcagccccatcgaaaactaaaaactataatacagctaaatggagatgagaatgaagaaaaactttgaaattgtaagacacagcagtagcctctcttgtcacagaagaaatggatcaaatagctactacagttgcagcccgatggccaagtcaagcagagcttgtacctggtgtattgtccgttgcttctcttgttgcttcaatctattagcaacagattcaggatcaaaacctggttcattatgcacttcctcttgttcagaacgaacctcttgcagcaatgcatccacctcccttataaagtccgccctcagaagaacatcatcattttcaagtggaggtcgtatcggcccttgatgctgaaaacatacgagttctttatatataataaaagaaactaaagttgaaaataataaggggattcagtcaaatagtcatatgaaaacatcacatctacagtccagaaactgagaatcacaaattatgacttctatgaaaaccatttttagaaacaaacaggagttatgtgatatgtaagtgacttggctacaagttggtaccatgcaaccgataggtccagcataccttgtctatatcaaatccttgtggaacaagaatgctaaatggatcttctcgaggaaatgtatcaaccatgctttttttacaattcttgagccactcttgttcattaatgccatcatgcataatcaataggtcattgagcaacctcattgcaggagaagcctcgcgtttcaagatctcagtctgcattaaatttgtgcaggatgtcatagtaata
>Jupunba_abbottii_Zanoni_21220@NODE_1_length_754_cov_73.193501
----------------------------------------------------------------------------------------------------------------------------------------------------------------------------------------------------------------------------------------------------------------aaagcaacttgacaagttttttt-tctaaagttatattagagatgctaaagacaaatgcagaactaactcggttacaatatacgttctcagccccatcgaaaactaaaaactataataaagctaaatggagatgagaatgaagaaaaactttgaaattgtaagatacagcagtagcctctcttgtcacagaagaaatggatcaaatagctactacagttgcagcccgatggccaagtcaagcagagcttctacctggtgtattgtccgttgcttctcttgttgcttcaatctattagcaacagattcaggatcaaaccctggttcattatgcacttcctcttgttcagaacgaacctcttgcagcaatgcatccacctcccttataaagtccgccctcagaagaacatcatcattttcaagtggaggtcgtatcggtccttgatgctgaaaacatacgagttctttatatataataaaagaaactaaagttgaaaataataaggggattcagtcaaatagtcatatgaaaacatcacatctacagtccggaaactgagaatcacaaattatgacttttatgaaaaccatttttagaaacacacaggagttatgtgatatgtaagtgacttggctacaagtcggtaccatgcaaccgataggtccagcataccttgtctatatcaaatccttgtggaacaagaatgctaaatggatcttctcgaggaaatgtatcaaccatgcgttttttacaatt----------------------------------------------------------------------------------------------------------------------------------
>Jupunba_barbouriana_Iganci_847@NODE_1_length_834_cov_108.825627
-------------------------------------------------------------------------------------------------------------------------------------------------------gagataataaattagccatgagccagcaactgatcgattccaatgtaaagactcaacctgatcatttcaatctggcaaattagttacatgtatccttttcatctaaaagcaacttgacaagtttttttttctaaagttatattagagatgctaaagacaaatgcagagctaactcggttacaatatatgttctcagccccatcgaaaactaaaagctataatacagctaaatcaagatgagaatgaagaaaaactttgaaattgtaagacacagcagcagcctctcttgtcacagaagaagtggatcaaatagctactacagttgcagcccgatggccaagtcaagcagagcttctacctggtgtattgtccgttgcttctcttgttgcttcaatctattagcaacagattcaggatcaaaccctggttcattatgcacttcctcttgttcagaacgaacctcttgcagcaatgcatccacctcccttataaagtccgccctcagaagaacatcaacattttcaagtggaggtcgtatcggcccttgatgctgaaaacatacgagttctttatatataataaaagaaactaaagttgaaaataatgaggggattcagtcaaatagtcatatgaaaacatcacatctacagtccacaaactgagaatcacaaattatgacttttatgaaaaccatttttagaaacaaacaggagttatgtgatatgtaagtgacttggctacaagttggtaccatgcgaccgataggtccagcataccttgtctatatcaaatccttgtggaacaagaatgctaaatggatcttctcgaggaaat------------------------------------------------------------------------------------------------------------------------------------------------------------
>Jupunba_brachystachya_Lima_7438@NODE_1_length_1357_cov_72.607812
accatataaaaaataatcatttctagaaccaagtctttctacatttagttgatgcagctcttccatttctgatcctacaaaactagtctcatatctatttgttgttttaggcaacctatttcaatagtcaagaatttatatgtttatgaatgagataataaattagccatgagccagcagctgatcgattccaatgtaaagactcaacctgatcatttcaatctggcaaactagttacatgtatccttttcatctaaaagcaacttgacaagtttttttttctaaagttatattagagatgctaaagacaaatgcagagctaactcggttacaatatatgttctcagccccatcgaaaactaaaaagtataataaagctaaatggagatgagaatgaagaaaaactatgaaattgtaagacacagcagtagcctctcttg-cacagaagaaatggatcaaatagctactacagttgcagcccgatggccaagtcaagcagagcttctacctggtgtattgtccgttgcttctcttgttgcttcaatctattagcaacagattcaggatcaaaccctggttccttatgcacttcctcttgttcagaacgaacctcttgcagcaatgcatccacctcccttataaagtccgccctcagaagaacatcatcatcttcaagtggaggtcgtatcggcccttgatgctgaaaacatacgagttctttatatataataaaagaaactaaagttgaaaataataaggggattcagtcaaatagtcatatgaaaacatcacatctacagtccagaaactgagaatcacaaattatgacttttatgaaaaccatttttagaaacaaacaggagttatgtgatatgtaagtgacttggctacaagtcggtaccatgtaaccgataggtccagcataccttgtctatattaaatccttgtggaacaagaatgctgaatggatcttctcgaggaaatgtatcaaccatgcgttttttacaattcttgagccactcttgttcattaatgccatcatgcataatcaataggtcattgagcaacctcattgcaggagaggcctcgcgtttcaagatctcagtctgcattaaaattgtgcaggatatcatagtaata
>Jupunba_cochleata_Bonadeu_673@NODE_1_length_1272_cov_73.283682
accatataaaaaataatcatttctgaaatcaagtctttctacatttagttgatacagctcttccatttctgatcctacaaaactagtctcatatctatttgttgttttaggcaacctatttcaatggtcaagaatatatatgtttatgaatgagataataaattagccataagccagcaacttatcgattccaatataaagactgaacctgatcatttcaatctggcaaaatagttacatgtatccttttcatctaaaagcaacttgacaagttttttt-tttaaagttatattagagatgctaaagacaaatgcagagctaactcggttacaatatatgttctcagccccatcgaaaactaaaagctataataaagctaaatggagatgagaatgaagaaaaactttgaaattgtaagacacagcagcagcctctcttgtcacagaagaaatggatcaaatagctactacagttgcagcccgatggctaagtcaagcagagcttctacctggtgtattgtccgttgcttctcttcttgcttcaatctattagcaacagattcaggatcaaaccctggttcattatgcacttcctcttgttcagaacgaacgtcttgcagcaatgcatccacctcccttataaagtccgccctcagaagaacatcatcatttttaagtagaggtcgtatcggcccttgatgctgaaaacatacgagttctttatatataataaaaaaaactaaagttgaaaataataaggggattcagtcaaatagtcatatgaaaacatcacatctacagtccagaaactgagaatcacaaattatgacttttatgaaaacaatttttagaaacaaacaggagttatgtgatatgtaagtgacttggctacaagtcggtaccatgcaaccgataggtccagcataccttgtctatatcaactccttgtggaacaagaatgctaaatggatcttctcgaggaaatgtatcaaccatgcgttttttacaattcttgagccactcttgttcattaatgccatcatgcataatcaataggtcgttgagcaacctcattgcaggagaagcctcgcgtttcaagatctcagtctgcattaaatttgtgcaggatatcatagtaata
>Jupunba_longipedunculata_Cardona_2682@NODE_1_length_884_cov_96.019827
-------------------------------------------------------------------------------------------------------------------------caatagtcaagaatttatatgtttatgaatgagataataaattagccatgagccagcaactgatcgattccaatgtaaagactgaacctgatcatttcaatctggcaaaat--ttacatgtatccttttcatctaaaagtaacttgacaagtttatgtttttaaagttatattagagatgctcaagacaaatctagagctaactcggttacaataaatgttctcagccccatcgaaaactaaaaactataatacagctaaatggagatgagaatgaagaaaaactttgaaattgtaagacacagcagcagcctctcttgtcacagaagaaatggatcaaatagctactacagttgcagcccgatggccaagtcaagcagagcttctacgtggtgtattgtccgttgcttctcttgttgcttcaatctattagcaacagattcaggatcaaaccctggttcattatgcccttcctcttgttcagaacgaacctcttgcagcaatgcatccacctcccttataaagtccgccctcagaagaacatcatcattttcaagtggaggtcgtatcggcccttgatgctgaaaacatacgagttctttatatataataaaagaaactaaagttgaaaataataaggggattcagtcaaatagtcatatgaaaacatcacttctacagtccagaaactgagaatcacaaattatgacttttatgaaaaccatttttagaaacaaacaggagttatgtgatatgtaattgacttggctacaacttggtaccatgcaaccgataggtccagcataccttgtctatatcaaatccttgtggaacaagaatgctaaatggatcttctcgaggaaatgtatcaaccatgcgttttttac--------------------------------------------------------------------------------------------------------------------------------------
>Jupunba_nipensis_Mayo_19662@NODE_1_length_623_cov_33.142857
-------------------------------------------------------------------------------------------------------------------------------------------------------------------------------------------------------------------------------------------------tatccttttcatctaaaagcaacttgacaagttttttt-tctaaagttatattagagatgctaaagacaaatgcagagctaactcggttaaaatatacgttctcagccccatcgaaaactaaaaactataatacagctaaatggagatgagaatgaagataaactttgaaattgtaagacacagcagcagcctctcttgtcacagaagaaatggatcaaatagctactacagttgcagcccgatggccaagtcaagcagagcttctacctggtgtattgtccgttgcttctcttgttgcttcaatctattagcaacagattcaggatcaaaccctggttcattatgcacttcctcttgttcagatcgaacctcttgcagcaatgcatccacctcccttataaagtccgccctcagaagaacatcatcattttcaagtggaggtcgtatcggcccttgatgctgaaaacataccagttctttatacataatgaaagaaactaaagttgaaaataataaggggattcagtcaaatagtcatatgaaaacatcacatctacagtccagaaactgagaatcacaaattatgacttttatgaaaaccatttttagaaacaaacaggcgt------------------------------------------------------------------------------------------------------------------------------------------------------------------------------------------------------------------------------------------------------------------------------------
>Jupunba_oxyphyllidia_Yonker_6157@NODE_1_length_1044_cov_77.672182
----------------------------ccaagtctttctacatttagttgatgcagctcttccatttctgatcctacaaaactagtctcatatctatttgttgttttaggcaacctatttcaatagtcaagaatttatatgtttatgaatgagataataaattagccatgagccagcaactgatcgatgccaatgtaaagactcaacctgatcatttcaatctggcaaaatagttacatgtatccttttcatctaaaagcaacttgacaagttttttt-tttcaagttatattagcgatgctcaagacaaatgcagagctaactcggttacaatatatgttctcagccccatcgaaaactaaaaactataataaagctaaatggagatgagaatgaagaaaaactttgaaattgtgagacacagcagcagcctctcttgtcacagaagaagtggatcaaatagctactacagttgcagcccgatggctaagtcaagcagagcttctacctggtgtattgtctgttgcttctcttgttgcttcaatctattagcaacagattcaggatcaaaccctggttcattatgcacttcctcttgttcagaacgaacctcttgcagcaatgcatccacctcctttataaagtccgccctcagaagaacatcatcatcttcaagtggaggtcgtatcggcccttgatgctgaaaacatacgagttctttatatataataaaagaaactaaagttgaaaataataaggggattcagtcgaatagtcatatgaaaacatcacatctacagtccagaaactgagaatcacaaattataacttctatgaaaaccatttttagaaacaaacaggagttatgtgatatgtaattgacttggcaacaacttggtaccatgcaaccgataggtccagcataccttgtctatatcaaatccttgtggaacaagaatgctaaatggatcttctcgaggaaatgtatcaaccatgcgttttttacaattcttgagccactcttgttcattaatgccatcatgcataatcaataggtcattgagcaacctca--------------------------------------------------------------------
>Jupunba_villosa_Borges_423@NODE_1_length_1503_cov_88.893408
accatataaaaaataatcatttctggaaccaagtctttctacatttagttgatgcagctcttccatttctgatcctacaaaactagtctcatatctatttgttgttttaggcaacctatttcaatagtcaagaatttatatgtttatgaatgagataataaattagccatgagccagcagctgatcgattccaatgtaaagactcaacctgatcatttcaatctggcaaactagttacatgtatccttttcatctaaaagcaacttgacaagtttttttttctaaagttatattagagatgctaaagacaaatgcagagctaactcggttacaatatatgttctcagccccatcgaaaaccaaaaactataataaagctaaatggagatgagaatgaagaaaaactttgaaattgtaagacacagcagcag-ctctcttgtcacaaaagaagtggatcaaatagctactacagttgcagcccaatggccaagtcaagcagagcttctacctggtgtattgtccgttgcttctcttgttgcttcaatctattagcaacagattcaggatcaaaccctggttcattatgcacttcctcttgttcagaacgaacctcttgcagcaatgcatccacctcccttataaagtccgccctcagaaaaacatcatcattttcaagtggaggtcgtatcggcccttgatgctgaaaacatacgagttctttatatataataaaagaaactaaagttgaaaataataagggtattcagtcaaatagtcatatgaaaacatcacatctacagtccagaaactgagaatcacaaattatgacttttatgaaaaccatttttagaaacaaacaggagttatgtgatatgtaagtgacttggctacaagtcggtaccatgtaaccgataggtccagcataccttgtctatattaaatccttgtggaacaagaatgctgaatggatcttctcgaggaaatgtatcaaccatgcgttttttacaattcttgagccactcttgttcattaatgccatcatgcataatcaataggtcattgagcaacctcattgcaggagaggcctcgcgtttcaagatctcagtctgcattaaaattgtgcaggatatcatagtaata
>Punjuba_callejasii_Daly_5935@NODE_1_length_629_cov_25.565217
-----------------------------------------------------------------------------------------------------------------------------------------------------------------------------------------------------------------------------------------------------------------------------------------------------------tgctcaagacaaatgcagatctaactcggttacaatatatgttctcagccccatcgaaaactgaaaactataatacagctaaatggagatgagaatgaagaaaaactttgaaattgtaagactcagcagcag---ctcttgtcacagaagaaatggatcaaatagccactacagttgcagcccgatggccaagtcaagcagagcttctacctggtgtattgtccgttgcttctcttgttgcttcaatctattagcaacagattcaggatcaaaccctggttcattatgcacttcctcttgttcagaacgaacctcttgcagcaatgcatccacctcccttataaagtccgccctcagaagaacatcatcattttcaagtggaggtcgtatcggcccttgatgctgaaaacatacgagttctttatatataataaaagaaactaaagttgaaaataataaggggattcagtcaaatagtcatatgaaaacatcacatctacagtccagaaactgagaatcacaaattatgacttttatgaaaaccatttttagaaacaaacaggagttatgtgatatgtaagtgacttggctacaagtcggtaccatgcaaccgataggtccagcataccttg------------------------------------------------------------------------------------------------------------------------------------------------------------------------------------------------------------------
>Punjuba_racemiflora_Jimenez_Soares_3626@NODE_1_length_1354_cov_78.921691
----------------------------ccaagtctttctacattgagttgatacagctcttccatttcttgtcctacgaaactagcctcatatctatttattgttttaggcaacctatttcaatagtctagaatttatatgtttatgaatgagctaataaattagccatgagccagcaactgatcgattccaatgtaaagactcaacctgatcgtttcaatctggcaaaatagttacatgtatccttttcatctaaaagcaacttgacaggtttttttttctaaagttatattagagatgctcaagacaaatgcagagctaactcggttacaatatatgttctgagccccatcgaaaactgaaaactataatacagctaaatggagatgagaatgaagaaaaacttagaaattgtaagacgcagcagcagcctctcttgtcacagaagaaatggatcaaatagctactacagttgcagcccgatggccaagtcaagcagagcttctacctgttgtattgtccgttgcttctcttgttgcttcaatctattagcaacagattcaggatcaaaccctggttcattatgcacttcctcttgttcagaacgaacctcttgcagcaatgcatccacctcccttataaagtccgccctcagaagaacatcatcatcttcaagtggaggtcgtatcggcccttgatgctgaaaacatacgagttctttatatataataaaagaaactaaagttgaaaataataaggggattcagtcaaatagtcatatgaaaacatcacatctacagtccagaaactgagaatcacaaattatgacttttatgaaaacgatttttagaaacaaacaggagttatgtgatacgtaagtgacttggctacaagtcggtaccatgcaaccgataggtccagcataccttgtctatatcaaatccttgtggaacaagaatgctaaatggatcttctcgaggaaatgtatcaaccatgcgtttttcacaattcttgagccactcttgttcattaatgccatcatgcataatcaataggtcattgagcaacctcattacaggagaagcctcgcgtttcaagatctcagtctgcattaaatttgtgcaggatgtcatagtaata
>_R_Albizia_coripatensis_Hughes_2433@NODE_1_length_1287_cov_130.192562
accatgtaaaaaataatcatttctgagatcaagtctttctacatgtagctgatacagctcttccatttctgatcctacaaaactagcctcatatctatttgttgttttaggcaacctatttcaatagtcaagaatttattcgtttatgaatgagataataaatttgccatgagccagcaactgatcgattccaatgtaaaaactcaacctgatcatttcaatctggcaaaacagttacatgtatccttttcatctaaaagcaacttgacaa-----------------tatattagagatgctaaagacaaatgcagagctaactctgttacaatatatgttctcagccccatcgaaaactaaaaactataatacagctaaatggagatgagaatgaagaaaaactttgaaattgtacgacacagcagcagcctctcttgtcacggaagaaatgaatcaaatggctactacagttgcagcccgatggccaagtcaagcagagcttctacctggtgtattgtccgttgcttctcttgttgcttcaatctattagcaacagattcaggatcaaaccctggttcattatgcacttcctcttgttcagaacgaacctcttgcagcaatgcatccacctcccttataaagtccgccctcagaagaacatcatcatcttcaagtggaggtcgtatcggcccttgatgctgaaaacatacgatttctttatatataataaaagaaactaaagttgaaaataataaggggattcagtcaaatagtgatatgaaagcatcacgtctacagtccagaaactgagaatcacaaattatgacttttatgaaaaccatttttagaaacaa---------------------------------acaagtcggtaccatgcaaacgataggtccagcataccttgtctatatcgaatccttgtggaacaagaatgctaaatggatcttctcgaggaaatgtatcaaccatgcgtttttcacaattcttgagccactcttgttcattaatgccatcatgcataatcaataggtcattgagcaacctcattgcaggagaagcctcgcgtttcaagatctcagtctgcattaaattcgtgcaggatgtcatagtaata
>_R_Albizia_glabripetala_Lewis_1652@NODE_1_length_910_cov_34.250900
--------------------------------------------------------------------------------------ccttatatctatttgttgttttaggcaacctatttcaatagtcaagaatttatatgtttatgaatgagacaataaattagccataagccagcaactgatcgattccagtgtaaagactcaacctgatcatttcaatctggcaaaacagttacgtgtatcctttccatctaaaagcaacttgacaa-----------------tatattagagatgctaaagataaatgcagagctaactctgttacaatatatgttctcagccccatcgaaaactaaaaactataatacagctaaatggagatgagaatgaagaaaaactttgaaattgtaagacacagcagcagcctctcttttcacagaagaaatgaatcaaatagctactacagttgaagcccgatggccaagtcaagcagagcttctacctggtgtattgtccgttgcttctcttgttgcttcaatctattggcaacagattcaggatcaaacccgggttcattatgcacttcctcttgttcagaacgaacctcttgcagtaatgcatccacctcccttataaagtctgccctcagaagaacatcatcatcttcaagtggaggtcgtattggcccttgatgctgaaaacatacgagttctttatatataataaaagaaactaaagttgaaaataataaggagattcag-----------tatgaaaacatcacatctacagtccagaaactgagaatcacaaattatgacttttatgaagaccatttttagaaacaaacaggagttatgtgatatgtaagtgactgggctacaagtgggtaccatgcaaccgataagtccagcataccttgtctatatcaaatccttgtggaacaagaatgctaaatggatcttctcgagggaatgcatcacccatgcgttttttacaattcttgagccactct---------------------------------------------------------------------------------------------------------------------
>_R_Albizia_inundata_Wood_26530@NODE_1_length_764_cov_132.674189
---------------------ttctgaatcaagtctttctacatttagctgatacagctcttccatttctgatcctacaaaactagcctcatatctatttgttgctttaggcaacctatttcaatagcc-agaatttaaatgtatatgaatgagataataaattagccatgagtcagcaactgatcgattccaatgtaaagactcaacctgatcatttcaatctggcaaaacagttacatatatccttttcatctaaaagcaacgtgacca-----------------tatattagagatgctaaagacaaatgcagagctaactctgttacaatatatgttctcaaccccatcgaaaactaaaaactataatacagctaaatggagatgagaatgaagaaaaactttgaaattgtaagacacagcagcagcctcccttttcacagaagaaattaatcaaatagctactacagttgaagcccgatggccaagtcaagcagagcttcaacctggtgtattgtccgttgcttctcttgttgcttcaatctattagcaacagattcaggatcaaaccctggttcattatgcacttcctcttgttcagaacgaacctcttgcagcaatgcatccacctcctttataaagtccgccctcagaagaacatcatcatcttcaagtggaggtcgtattggcccttgatgctgaaaacatacgagttctttatatataataaaagaaactaaagttgaaaattacaaggggattcagtcaaatagtcatatgaaaacatcacatctacagtc--------------------------------------------------------------------------------------------------------------------------------------------------------------------------------------------------------------------------------------------------------------------------------------------------------------------------------------------------
>_R_Albizia_multiflora_Hughes_3090@NODE_1_length_1158_cov_93.161887
--------------------tttctgaatcaagtctttctacatttagctgatacagctcttccatttctgatcctacaaaactagcctcatatctctttgttgttttaggcaacctatttcaatagtcaagaatttatatgtatatgaatgagataataaattagccatgagccagcaactgatcgattccaatgtaaagactcaacctgatcatttcaatctggcaaaacagttacatatatccttttcatctaaaagcaacttgacaa-----------------tatattagagatgctaaagacaaatgcagagctaactctgttacaatatatgttctcagccccatcgaaaactaaaaactgtaatacagctaaatggagatgagaatgaagaaaaactttgaaattgtaagacacagcagcagcctcccttttcacagaagaaatgaatcaaatagctactacagttgaagcccgatggccaagtcaagcagagcttctacctggtgtattgtccgttgcttctcttgttgcttcaatctattagcaacagattcaggatcaaaccctggttcattatgcacttcctcttgttcagaacgaacctcttgcagcaatgcatccacctcccttataaagtccgccctcagaagaacatcatcatcttcaagtggaggtcgtattggcccttgatgctgaaaacatacaagttatttatatataataaaagaaactaaagttgaaaataataaggggattcaatcaaatagtcatatgaaaacatcacatctgcagtccagaaactgagaatcacaaattatgagttttatgaagaccatttttagaaacaaacacgagttatgtgatatgtaagtgacttggctacaagtcggtaccatgcaaccgataggtccagcataccttgtctatatcaaatccttgtggaacaaggatgctaaatggatcttctcgagggaatgtatcaaccatgagttttttacaattcttgagccactcttgttcattaatgccatcatgcataatcaataggtcattgagcaacctcattgcaggagaagcctcgcgtttcaagatctcagtctgcattaaatttgtgcaggatgtcatagtaata
>_R_Albizia_niopoides_Simon_1601@NODE_1_length_884_cov_80.306072
----------------------------------------------------------------------------------------tcatatctatttgttgttttaggtaacctatttcaatagtcaagaatttatatgtttatgagtgagataataaattagccatgagccagtaactgatcgattccaatgtaaagactcaacttgatcatttcaatctggcaaaacagttacatgtatccttttcatctaaaagtaacgtgacca-----------------tatattagagatgctaaagacaaatgcagagctaactctgttactatatatgttctcagccccatggaaaactaaaaactataatacagctaa------atatgaatgaagaaaaactttgaaattgtacgacacagcagcagcctcccttttcacagaagaaatgaatcaaatagctactacagttgaagcccgatggccaagtcaagcagagcttctacctggtgtattgtccgttgcttctcttgttgcttcaatctaatagcaacagattcaggatcaaaccctggttcattatgcacttcctcttgttcagaacgaacctcttgcagcaatgcatccacctcccttataaagtccgccctcagaagaacatcatcatcttcaagtggaggtcgtattggcccttgatgctgaaaacacacgagttctttatatataataaaagaaactaaagttgaaaataataaggggattcagtcagatggtcatatgaaaacatcacatctacagtccagaaactgagagtcataaattatgacttttatgaaaaccatttttagaaacaaacaggtgttatgtgatatgtaagtgacttggctacaagtcggtaccatgcaacagataggtccagcataccttgtctacatcaaatccttgtggaacaagaatgctaaatggatcttctcgagggaatgtat--------------------------------------------------------------------------------------------------------------------------------------------------------
>_R_Albizia_niopoides_Simon_1601@NODE_2_length_795_cov_68.739554
-----------------------------------------------------------------------------------------------------------------------------agtcaagaatttatatgtttatgaatgagataataaattagccatgagccagcaactgatcgattccaatgtaaagacgcaacctgatcatttcaatctgtcaaaacagtt----------------------------------------------------------------------tgtagatgagaatataactctgttacaatatatgttctcagccccatcgaaaactaaaaactataatacggctaaatgtagatgagaatgaagaaaaactttgaaattgtaagacgcagcagcagcctcccttttcacagaagaaatgaatcaaatagctactacagttgaagcccgaaggccaagtcaagcagagcttcaacctggtgtattgtccgttgcttctcttgttgcttcaatctattagcaacagattcaggatcaaagcctggttcattatgcacttcctcttgttcagaacgaacctcttgcagcaatgcatccacctcccttataaagtccgccctcagaagaacatcatcatcttcaagtggaggtcgtatcggcccttgatgctgaaaacatccgagttctttacataaaataaaataaactaaagttgaaaataataaggggattcagtcaaatagtcatatgaaaacatcacatctacagtccagaaactgagaatcacaaattatgacttttatgaaaaccatgtttagaaacaaacaggagttatgtgatatgtaagtgacttggctacaagtcggtaccatgcaacccataggtccagcataccttgtctacatcaaatccttgtggaacaagaatgctaaatggatcttctcgagggaatgtat--------------------------------------------------------------------------------------------------------------------------------------------------------
>_R_Albizia_subdimidiata_var_minor_Gorts_341@NODE_1_length_561_cov_37.729339
----------------------------------------------------------------------------------------------------------------------------------------------------------------------------------------------------------------------------------------------------------------------------------------------------------------------------------------------tatatgttctcagccccatcgaaaactaaaaactgtaatacagctaaatggagatgagaatgaagaaaaactttgaaattgtaagacacaacagcagcctcccttttcacagaagaaatgaatcaaatagctactacagttgaagcccgatggccaagtcaagcagagcttctacctggtgtattgtccgttgcttctcttgttgcttcaatctattggcaacagattcaggatcaaacccgggttcattatgcacttcctcttgttcagaacgaacctcttgcagtaatgcatccacctcccttataaagtctgccctcagaagaacatcatcatcttcaagtggaggtcgtattggcccttgatgctgaaaacatacgagttctttatatataataaaagaaactaaagttgaaaataataaggagattcag-----------tatgaaaacatcacatctacagtccagaaactgagaatcacaaattatgacttttatgaagaccatttttagaaacaaacaggagttatgtgatatgtaagtgactgggctacaagtgggtaccat--------------------------------------------------------------------------------------------------------------------------------------------------------------------------------------------------------------------------------------------
>_R_Albizia_tomentella_Leach_Dunlop_3801@NODE_1_length_1259_cov_88.026227
accaaataaacaataatcatttctgaaaccaagtctttctacatttagttgatacagctcttccatttctgaacctacaaaactagcttcatatctatttgttgttttaggcaaactatttcaatagtcaagaatttatatgtttatgaatgagataataaattagccaggagccagcaactgatcgactacaatgtaaagactcaacctgatcatttcaatctggcaaaatagctacatgtttcctcttcatctaaaagcaacttgacaag-------------------attagagatgctaaatacaaatgcagagctaactcggttacattatatgttctcagccccatcgaaaactgaaaactataatacagctaaaagaagatgagaatgaag--aaacttagaaattgtaagacacagcagcagcctctcttgtcacagaagaaagggatcaaatagctactacagttgcagcccgatggccaagtcaagcagagcttctatctggtgtattgtccgttgcttctcttgttgcttcaatctattagcaacagattcaggatcaaaccctggttcattatgcacttcctcttgttcagaacgaacctcttgcagcaatgcatccacctcccttataaaatccgccctcaaaagaacatcatcatcttcaagtggaggtcgtattggcccttgatgctgaaaacataccagttctttatat-------cagaaactaaacttgaaaataataaggggattcagtcaaatagtcatatgaaaacatcacatccacagtccagaaactgagaatcacaaattatgacttttatgaaaaccatttttagaaacaaacaggagttatgtgacatataagtgacttggctacaagtcggtaccatgcaaccgatagttccagcataccttgtctatatcaaatccttgtggaaccagaatgctaaatggatcttctcgaggaaatgtatcaaccatgcgttttttacaattcttgagccactcttgttcattaatgtcatcatgcataatcaataggtcattgagcaacctcattgcaggagaagcctcgtgtttcaagatctcagtctgcattaaatttgtgcaggatgtcattgtaata
>_R_Albizia_xerophytica_Hughes_1435@NODE_1_length_1107_cov_64.825243
--------------------------------------------------------------------------------aactagcctcatatctatttgttg-tttaggcaacctatttcaatagtcaagaatttatatgtttatgaatgagataataaattagccatgagccagcaactgatcgattccaatgtaaagactcaacctgatcatttcaatctggcaaaacagttacatgtatcctttccatctaaaagcaacttgacaa-----------------tatattagagatgctaaagacaaatgcagagctaactctgttacaatatatgttttcagccccatcgaaaactaaaaactataatacagctaaatggagatgagaatgaagagaaactttgaaattgtaaggcacagcagcaacctctcttttcacagaagaaatgaatcaaatagctactacagttgcagcccgatggccaagtcaagcagagcttctacctggtgtattgttcgttgcttctcttgttgcttcaatatattagcaacagattcaggatcaaaccctggttcagtatgcacttcctcttgttcagaacgaacctcctgcagcaatgcatccacctcccttataaagtccgccctcagaagaacatcatcatcttcaagtggaggtcgtattggcccttgatgctgaaaacatacgagttctttatatataataaaagaaactaaagttgaaaataataaggggattcagtcaaatagtcaaatgaaaacatcacatctacagtccagaaactgagaatcacaaattatgacttttatgaagaccatttttagaaataaacaggagttatgtgatatgtaagtgacttggctacaagtcggtaccatgcaaccgataggtccagcataccttgtctatatcaaatccttgaggaacaagaatgctaaatggatcttctcgaggaaatgtgtcaaccatgagctttttacaattcttgagccactcttgttcattaatgccatcatgcataatcaataggtcattgagcaacctcattgcaggagaagcctcgcgtttcaagatctcagtctgcattaaatttatgcaggatgtcatagtaata
>_R_Balizia_pedicellaris_Queiroz_15529@NODE_1_length_1182_cov_122.687666
accatataaaaaataatcatttctgaaatgaagtctttctacatttagttgatacagctcttccatttctgatcctacaaaactagtctcatatctatttgttgttttaggcaacctattgcaatagccaagaatttatatgtttatgaatgagataataaattagccatgagccagcaactgatcgattccaatgtaaacactgaacctgatcatttcaatctggcaaaatagttaaatgtatccttttcatctaaaagcaacttgacaagtttttttttctaaagttatattagagatgctaaagacaaatgcagagctaactcggttacaatatatgttctcagccccatcgaaaactaaaaactataatacagctaaatgaagatgagaatgaagaaaaactttgaaattgtaagacacagcagcagtctctcttgtcacagaagaaatggatcaaatagctactacagttgcagcccaatggccaagtcaagcagagcttgtacgtggtgtattgtccgttgcttctcttgttgcttcaatctattagcaacagattcaggatcaaaccctggttcattatgcacttcctcttgttcagaacgaacctcttgcagcaatgcatccacctcccttataaagtccgccctcagaagaacatcatcattttcaagtggaggtcgtatcggcccttgatgctgaaaacatacgagttctttatatataataaaagaaactaaagttgaaaataataaggggattcagtcaaatagtcatatgaaaacatcacatctacagtccagaaactgagaatcacaaattatgactttaatgaaaaccatttttagaaacaaacaggagttatgtgatatgtaagtgacttggctacaagttggtaccatacaactgataggtccagcataccttgtctatatcaaatccttgtggaacaagaatgctaaatggatcttctcgaggaaatgtatcaaccatgcgttttttacaattcttgagccactcttgttcattaatgccatcatgcataatcaataggtcattgagcaacctcatt------------------------------------------------------------------
>_R_Balizia_spnov_Morim_577@NODE_1_length_599_cov_67.049632
---------------------------------------------------------------------------------------------------------------------------------------------------------------------------------------------------------------------------------------------------------------------------------------------------------------------------------------------------------------------------------------------------------------------------------------------------------------------------------------------------------aagtcaagcagagcttgtacctggtgtattgtccgttgcttctcttgttgcttcaatctattagcaacagattcaggatcaaaccctggttcattatgcacttcctcttgttcagaacgaacctcttgcagcaatgcatccacctcccttataaagtccgccctcagaagaacatcatcattttcaagtggaggtcgtatcggcccttgatgctgaaaacatacgagttctttatatataataaaagaaactaaagttgaaaataataaggggattcagtcaaatagtcatatgaaaacatcacatctacagtccagaaactgagaatcacaaattatgacttctataaaaaccacttttagaaacaaacaggagttatgtgatatgtaagtgacttggctacaagttggtaccatgcaaccgataggtccagcataccttgtctatatcaaatccttgtggaacaagaatgctaaatggatcttctcgaggaaatgtatcaaccatgctttttttacaattcttgagccactcttgttcattaatgccatcatgcataatcaataggtcattgagcaaccgcattgcaggagaagcct-----------------------------------------------------
>_R_Cathormion_obliquifoliolatum_Wieringa_6519@NODE_1_length_1318_cov_44.953286
aacaaaacaataat-gtaatttctgaaatcaggtctttctacatttagttgatacagctcttccatttctgatcctacaaaactagtctcatatctatttgttgttttaggcaacctattgcaatagtcaagaatttatatgtttatgaatgagataataaattagccatgagccagcaactgatcgattccaatgtaaagactcaacctgatcatttcaatctggcaaaatagttgcacgtatccttttcatctaaaagcaacttgacaagttttttattctaaagttatattagagatgctaaagacaaatgcagagctacctcggttacaatataagttctcagccccatcgaaaactaaaaactataatacagctaaatggagatgagaatgaagaaaaactttgaaattgtaagacacagcagtagcctctcttgtgacagaaaaaatggatcaaatagctactacagttgcagcccgatggccaagtcaagcagagcttgtacgtggtgtattgtccgttgcttctcttgttgcttcaatctattagcaacagattcaggatcaaaccctggttcattatgcacttcctcttgttcagaacgaacctcttgcagcaatgcatccacctcccttataaagtccgccctcagaagaacatcatcattttcaagtggaggtcgtatcggcccttgatgctgaaaacatacgagttc----tatgtaataaaagaaactaaagttgaaaataataaggggattcaatcaaatagtcatatgaaaacatcacatctacagtccagaaactgagaatcacaaattatgacttttatgaaaaccatttttagaaacaaacaggagttatgtgatatgtaagtgacttggctacaagttggtaccatgcaaccgataggtccagcataccttgtctatatcaaatccttgtggaacaagaatgctaaatggatcttctcgaggaaatgtatcaaccatgcgttttttgcaattcttgagccactcttgttcattaatgccatcatgcataatcaataggtcctagagcaacctcattgaaggagaagccccgcttttcaagatctc-------------------------------------
>_R_Cathormion_rhombifolium_Deighton_3618@NODE_1_length_908_cov_60.678700
-----------------------------------------------------------------------------------------------------------------------------------gaatttatatgtttatgaatgagataataaattagccatgagccagcaactgatcgattccaatgtaaagactcaacctgatcatttcaatctggcaaaatagttgcacgtatccttttcatctaaaagcaacttgacaagttttttattctaaagttatattagagatgctaaagacaaatgcagagctaactcggttacaatatatgttctcagccccatcgaaaactaaaaactataatacagctaaatggagatgagaatgaagacaaactttgaaattgtaagacacagcagtaggctctcttgtcacagaagaaatggatcaaatagctactacagttgcagcccgatggccaagtcaagcagagcttgtacctggtgtattgtccgttgcttctcttgttgcttcaatctattagcaacagattcaggatcaaaacctggttcattatgcacttcctcttgttcagaacgaacctcttgcagcaatgcatccacctcccttataaagtccgccctcagaagaacatcatcgttttcaagtggaggtcgtatcggcccttgatgctgaaaacatacgagttctttatatataataaaagaaactaaagttgaaaataataaggggattcagtcaaatagtcatatgaaaacatcacatctacagtccagaaactgagaatcacaaattatgacttttatgaaaaccatttttagaaacaaacaggagttatgtgataagtaagtgacttggctacaagttggtaccatgcaacccataggtccagcataccttgtctatatcaaatccttgtggaacaagaatgctaaatggatcttctcgaggaaatgtatcaaccatgcgttttttacaattcttgagccactcttgttca---------------------------------------------------------------------------------------------------------------
>_R_Enterolobium_cyclocarpum_MWC9020@NODE_1_length_1173_cov_159.601277
---------------------tctgaaatcaagtctttctacatttagttgatacagctcttccatttctgatcctacaaaactagcctcatatctatttgttgttttaggcgacctatttcaatagtcaagaatttatatgtttatgaatgagaaaataaattagccatgagccagcaactgatcaattccaatgtaaagactcaacctgatcatttcaatctggcaaaatagctacatgtttccttttcatctaaaagcaacttgccaaggttttttttttaaagttatattagagatgctaaagacaaatgcagagctaactcggtttcaatatatgctttcagccccgtaaaaaaccaaaaactataatacagctaaatggagatgagaatgaagaaaaacttagaaattgtaagacacagcagcagcctctcttgtcacagaagaaatggatcaaatagttactacagttgcagccccatggccaagtcaagcagagcttctacctggtgtattgtccgttgcttctcttgttgcttcaatctactagcaacagattcaggatcaaaccctggttcattatgcacttcctcttgttcagaacaaacctcttgcagcaatgcatccacctcccttataaagtccgccctcagaagaacatcatcatcttcaagtggaggtcgtatcggcccttgatgctgaaatcatacacgttctttttatataataaaagaaactgaagttgaaaataataaggggattcagtcaaatagtcatatgaaaacatcacatctacagtccagaaactgagaatcacaaattatgacttttatgaaaaccatttttggaaacaaacaggagttatgtgatatgcaagtgacttggctacaagtcggtaccacgcaaccgataggtccagcataccttgtctatatcaaatccttgtggaacaagaatgctaaatggatcttctcgaggaaatgtatcaaccatgcattttttacaattcttgagccactcttgttcattaatgccatcgtgcataatcaataggtcattgagtaacctcattgcaggagaagcctcgcgtttcaagatctcagtctgcattaaatttgtgcagga-------------
>_R_Jupunba_asplenifolia_Ekman_6383@NODE_1_length_572_cov_38.630303
----------------------------------------------------------------------------------------------------------------------------------------------------------------------------------------------------------------------------------caaaatagttacatgtatccttttcatctaaaagcaacttgacaagttttttt-tctgaagttatattagagatgctaaaggcaaatgcagagctaactcggttacaatatacgttctcagccccatcgaaaactaaaaactataatacagctaaatggagatgagaatgaagataaactttgaaattgtaagacacagcagcagcctctcttgtcacagaagaaatggatcaaatagctactacagttgcagcccgatggccaagtcaagcagagcttctacctggtgtattgtccgttgcttctcttgttgcttcaatctattagcaacagattcaggatcaaaccctggttcattatgcacttcctcttgttcagaacgaacctcttgcagcaatgcatccacctcccttataaagtccgccctcagaagaacatcatcattttcaagtggaggtcgtatcggcccttgatgctgaa---atacgagttctttatatataataaaagaaactaaagttgaaaataataaggggattcagtcaaatagtcatatgaaaacatcacatctacagt---------------------------------------------------------------------------------------------------------------------------------------------------------------------------------------------------------------------------------------------------------------------------------------------------------------------------------------------------
>_R_Jupunba_commutata_Maguire_46145@NODE_1_length_1195_cov_74.785331
accacataaaaaataatcatttctgaaatcaagtctttctacatttagttgatacagctcttccatttctgatcctacaaaactagcctcatatccccttcttgttttaggtaacccacttcaatagtcaagaatttatatgtttatgaatgagataataaattagccatgagccagcaactgatcgattccaatgtaaagactcaacctgatcatttcaatctggcaaaatagttacatgtatccttttcatctaaaagcaacttgacaagttttttttaaaaaagttatattagagatgctaaagacaaatgcagagctaactcggttacaatatatgttctcagccccatcgaaaactaaaaactataatacagctaaatggagatgagaatgaagaaaaactttgaaattgcaagaaacagcagtagcctctcttgtcacagaagaaatggatcaaatagctactacagttgcagcccgatggccaagtcaagcagagcttctacctggtgtattgtccgttgcttctcttgttgcttcaatctattagcaacagattcaggatcaaaccctggttcattatgcacttcctcttgttcagaacgaacctcttgcagcaatgcatccacctcccttataaagtccgccctcagaagaacatcatcattttcaagtggaggtcgtattggcccttgatgctgaaaacatacgagttctttatatataataaaagaaactaaagttgaaaataatacggggattcagtcaaatagtcatatgaaaacatcacatctacagtccagaaactgagaatcacaaattatgacttttatgaaaaccatttttagaaacaaacaggagttatgtgatatgtaagtgacttggctacaagttggtaccatgcaaccgataggtccagcataccttgtctatatcaaatccttgtggaacaagaatgctaaatggatcttctcgaggaaatgtatcaaccatgcgttttttacaattcttgagccactcttgttcgttaatgccatcatgcataatcaataggtcattgagcaacctcattgcaggagaagcctcgcgtttcaagatctcagtctgcattaaatttgtgcagg--------------
>_R_Jupunba_filamentosa_Lima_7487@NODE_1_length_1324_cov_70.854050
accatataaaaaataatcatttctggaaccaagtttctctacatttagttgatacagcttttccatttctgatcctacaaaactagcctcatatctatttgttgttttaggcaaactatttcaatagtcaagaatttatatgtttatgaatgagataataaattagccatgagccagcaactgatcgattccaatgtaaagactcaacctgatcatttcaatctggcaaaacagttacatgtatccttttcatctaaaagcaactggacaagtttttttttctaaagttatattagagatgctaaagacaaatgcagagctaactcggttacaatatatgttctcagccccatcgaaaactaaaagctataataaagctaaatggagatgagaatgaagaaaaactttgaaattgtaagacacagcagcagcctctcttgtcacagaagaaatggatcaaatggctactacagttgcagcccgatggccaagtcaagcagagcttctacctggtgtattgtccgttgcttctcttgttgcttcaatctattagcaacagattcaggatcaaaccctggttcattatgcatttcctcttgttcagaacgaacctcttgcagcaatgcatccacctcccttataaagtccgccctcagaagaacatcatcattttcaagtggaggtcgtatcggtccttgatgctgaaaacatacgagttctttatatataataaaagaaactaaagttgaaaataataaggggattcagtcaaatagtcatatgaaaacatcacatctacagtccagaaactgagaatcacaaattatgacttttatgaaaaccatttttagaaacaaacaggagttatgtgatatgtaagtgacttggctacaagtcggtaccatgtaaccgataggtccagcataccttgtctatattaaatccttctggaacaagaatgctgaatggatcttctcgaggaaatgtatcaaccatgcgttttttacaattcttgagccactcttgttcattaatgccatcatgcgtaatcaataggtcattgagcaacctcattgcaggagaagcctcgcgtttcaagatctcagtctgcattaaaattgtgcaggatatcatagtaata
>_R_Jupunba_floribunda_Iganci_883@NODE_1_length_1505_cov_69.156162
accatataaaaaataatcatttctggaaccaggtctttctacatttagttgatgcagctcatccatttctgatcccacaaaactagtctcatatctatttgttgttttaggcaacctatttcaatagtcaagaatttatatgtttatgaatgagataataaattagccatgagccagcaactgatcgattccaatgtagagactcaaactgatcatttcaatctggcaaaatagttacatgtatccttttcatctaaaagcaacttgacaagtcttttttttttaagttatatcagagatgctaaagacaaatgcagagctaact-gcttacaatatatgttcccagccccatcgaaaactaaaaactataatacagctaaatggagatgagaatgaagaaaaactttgaaattgtaagacacagcagcagcctctcttgtcacagaagaaatggatcaaatagctactacagttgcagcccaatggccaagtcaagcagagcttctacctggtgtattgtccgttgcttctcttgttgtttcaatctattagcaacagattcaggatcaaaccctggttcattatgcacttcctcttgttcagaacgaacctcttgcagtaatgcatccacctcccttataaagtccgccctcagaagaa---catcattttcaagtggaggtcgtatcggcccttgatgctgaaaacatacgagttctttatatataataaaagaaactaaagttgaaaataataaggggattcagtcaaatagtcatatgaaaacatcacatctacagtccagaaactgagaatcacaaattatgacttttatgaagaccatttttagaaacaaacaggagttatgtgatgtgtaagtgactcggctacaagtcggtaccatgcaaccgatgggtccagcataccttgtctatatcaaatccttgtggaacaagaatgctaaatggatcttctcgaggaaatgtatcaaccatgcgttttttacaattcttgagccactcttgttcattaatgccatcatgcataatcaataggtcattgagcaacctcattgcaggagaagcctcgcgtttcaagatctcagtctgcattaaatttgtgcaggatgtcatagaaata
>_R_Jupunba_idiopoda_Quesada_1718@NODE_1_length_898_cov_61.303289
---------------------------------------------------------------------------------------------------------------------------------------------tgttatgaatgagataataaattagccatgagccagcaactgatcgattccaatgtaaagactcaacctgatcgtttcaatctggcaaaatagttacatgtatccttttcatctaaaagcaacttgacaaatttttttttctaaagttatattagagatgctcaagacaaatgcagagctaactcggttacaatatatgttctcagccccatcgaaaactaaaaactataataaagctaaatggagatgagaatgaagaaaaactttgaaattgtaagacacagcagcagcctctcttgtcacagaagaagtggatcaaatagctactacagttgcagcccgatggctaagtcaagcagagcttctacctggtgtattgtctgttgcttctcttgttgcttcaatctattagcaacagattcaggatcaaaccctggttcactatgcacttcctcttgttcagaacgaacctcttgcagcaatgcatccacctcctttataaagtctgccctcagaagaacatcatcatcttcaagtggaggtcgtatcggcccttgatgctgaaaacatacgagttctttatatataataaaagaaactaaagttgaaaataataaagggattcagtcaaatagtcatatgaaaacatcacatctacagtccagaaactgagaatcacaaattatgacttctatgaaaaccatttttagaaacaaacaggagctatgtaatatgtaattgacttggctacaacttggtaccatgcaaccgataggtccagcataccttgtctatatcaaatccttgtggaacaagaatgctaaatggatcttctccaggaaatgtatcaaccatgcgttttttacaattcttgagccactcttgttcattaatgcc-------------------------------------------------------------------------------------------------------
>_R_Jupunba_laeta_Mori_25147@NODE_1_length_692_cov_40.263415
---------------------------------------------------------------------------------------------------------------------------------------------------------------------------------------------------------------------------------------------catgtatccttttcatctaaaagcaacttgacaagtttttctttctaaagttatattagagatgctaaagacaaatgcagagctaactcggttacaatatatgttctcagccccatcgaaaactaaaaactataataaagctaaatggagatgagaatgaagaaaaactttgaaattgtaagaaacagcagtagcctctcttgtcacagaagaaatggatcaaatagctactacagttgcagcccgatggccaagtcaagcagagcttctacctggtgtattgtccgttgcttctcttgttgcttcaatctattagcaacagattcaggatcaaaccctggttcattatgcacttcctcttgttcagaatgaacctcttgcagcaatgcatccacctcccttataaagtccgccctcagaagaacatcatcatcttcaagtgaaggtcgtatcggcccttgatgctgaaaacatacgatttctttatatataataaaagaaactaaagttgaaaataataaggggattcagtcaaatagtcatatgaaaacatcacatctacagtccagaaactgagaatctcaaattatgacttttacgaaaaccatttttagaaacaaa-aggagttatgtg--atgtaagtgacttggctacaagtcggtaccatgcaaccgataggtccagcatacctt-------------------------------------------------------------------------------------------------------------------------------------------------------------------------------------------------------------------
>_R_Jupunba_langsdorfii_Ribeiro_728@NODE_1_length_1271_cov_67.463987
accatataaaaaataatcatttctggaaccaagtttttctacatttagttgatacagcttttccatttctgatcctacaaaactagcctcatatctatttgttgttttaggcaacctatttcaatagtccagaatttatatgtttatgaatgagataataaattagccatgagccagcaactgatcgattccaatgtaaagactcaacctgatcatttcaatctggcaaaatagttacatgtatctttttcatctaaaagcaactcgacaaggttttttttctaaagttatattagagatgctaaagacaaatgcagagctaactcgattacaatacatgttctcagccccatcgaaaactaaaaactataataaagccaaatggagatgagaatgaagaaaaactttgaaattgtaagacacagcagcagcctctcttgtcacagaagaaatggatcaaatagctactacagttgcagcccgatggccaagtcaagcagagcttctacctggtgtattgtccgttgcttctcttgttgcttcaatctattagcaacagattcaggatcaaaccctggttcattatgcacttcctcttgttcagaacgaacctcttgcagcaatgcatccacctcccttataaagtccgccctcagaagaacatcatcattttcaagtggaggtcgtatcggcccttgatgctgaaaacatacgagttctttatatttaataaaagaaactaaagttgaaaataataaggggattcagtcaaataatcatatgaaaacatcacatctacagtccagaaactgagaatcacaaattatgacttttatgaaaaccatttttagaaacaaacaggagttatatgatatgtaagcgacttggctacaaatcggtacaatgcaaccgataggtccagcataccttgtctatatcaaatccttgtggaacaaggatgctaaatggatcttctcgaggaaatgtatcaaccatgcgttttttacaattcttgagccactcttgttcgttaatgccatcatgcataatcaataggtcattgagcaacctcattgcaggagaagcctcgcgtttcaagatctcagtctgca-----------------------------
>_R_Jupunba_limae_Iganci_261@NODE_1_length_1320_cov_73.493966
------------------------------------------------------------------------------------------------atttgttgttttaggcaacctatttcaatagtcaagaatttatatgtttatgaatgagataataaattagccatgagccagaaactgatcgattccaatgtaaagactcaacctgatcatttcaatcgggcaaaatagttacatgtatgcttttcatctaaaagcaacttgacaagttttttttttttaagttatattagagatgctcaagacaaatgcagacctaactcggttacaatatatgttctcagccccatcgaaaactaaaaactatgataaagctaaatggagatgagaatgaagaaaaactttgaaattgtaagacacagca-cagcctctcttgtcacagaagaaatggatcaaatagctactacagttgcagcccgatggccaagtcaagcagagcttctacctggtgtattgtccgttgcttctcttgttgcttcaatctattagcaacagattcaggatcaaaccctggttcattatgcacttcctcttgttcagaacgaacctcttgcagcaatgcatccacctcccttataaagtccgccctcagaagaacatcatcattttcaagtggaggtcgtatcggcccttgatgctgaaaacatacgagttctttatatataataaaagaaactaaagttgaaaataataagggtattcagtcaaatagtcatatgaaaacatcacatctacagtccagaaactgagaatcacaaattatgacttttatgaaaaccatttttagaaacaaacaggagttatgtgatatgtaagtgacttggctacaagttggtaccatgcaaccgataggtccagcataccttgtctatatcaaatccttgtggaacaagaatgctaaatggatcttctcgaggaaatgtatcaaccatgcgttttttacaattcttgagccactcttgttcattaatgccatcatgcataatcaataggtcattgagcaacctcattgcaggagaagcctcgcgtttcaagatctcagtctgcattaaaattgtgcaggatatcatagtaata
>_R_Jupunba_macradenia_Lourteig_3021@NODE_1_length_913_cov_69.098086
-------------------------------------------------------------------tctgatcctacaaaactagtgtcatatctatttgttgttttaggcaacctatttcaatagtcaagaatttatatgtttatgaatgagataataaattagccatgagccagcaactgatcgattccaatgtaaagactcaaactgatcatttcaatctggcaaaatagttacatgtatccttttcatctaaaagcaacttgacaagtttttttttcttaagttatattagagatgctaaagacaaatgcagagctaactcggctacaatatatgttctcagccccatcgaaaactaaaaactataataaagctaaatggagatgagaatgaagaaaaactttgaaattgtaagacacagcagcagcctctcttgtcacagaagaagtggatcaaatagctactacagttgcagcccaatggccaagtcaagcagagcttctacctggtgtattgtccgttgcttctcttgttgcttcaatctattagcaacagattcaggatcaaaccctggttcattatgcacatcttcttgttcagaacgaacctcttgcagcaatgcatccacctcccttataaagtccgccctcagaagaacatcatcattttcaagtggaggtcgtatcggcccttgatgctgaaaacatacgagttctttatatataataaaagaaactaaagttgaaaataataaggggattcagtcaaatagtcatatgaaaacatcacatctacagtccagaaactgagaatcacaaattatgacttttatgaaaaccatttttagaaacaaacaggagttatgtgatatgtaagtgacttggctacaagttggtaccatgcaaccgataggtccagcataccttgtctatatcaaatacttgtggaacaagaatgctaaatggatcttctcg-------------------------------------------------------------------------------------------------------------------------------------------------------------------
>_R_Jupunba_microcalyx_Iganci_855@NODE_1_length_1559_cov_72.588394
accatataaaaaataatcatttcttaaatcaagtctttctacatttagttgatacagctcttccatttctgatcctacaaaactagtctcatatctatttgttgttttaggcaacctatttcaacattcaagaatttatatgtttatgaatgagataataaattagcaatgagccagcaactgatcgattccaatgtaaagactgaacctgatcatttcaatctggcaaaatagttacatgtatccttttcatctaaaagcaacttgacaagtttttttttctaaagttatattagagatgctaaagacaaatgcagagctaactcggttacaatatacgttctcagccccatcgaaaactaaaaactataatacagctaaatggagatgagaatgaagaaaaactttgaaattgtaagacacagcagtagcctctcttgtcacagaagaaatggatcaaatagctactacagttgcagcccaatggccaagtcaagcagagcttctacgtggtgtattgtccgttgcttctcttgttgcttcaatctattagcaacagattcaggatcaaaccctggttcattatgcacttcctcttgttcagaacgaacctcttgcagtaatgcatccacctcccttataaagtccgccctcagaagaacatcatcattttcaagtggaggttgtatcggcccttgatgctgaaaacaaacgagttctttatatataataaaagaaaataaagttgaaaataataagggtattcagtcaagtattcatatgaaaacatcacatctacagtccagaaactgagaatcacaaattatgacttctatgaaaaccatttttagaaacaaacaggagttatgtgatatgtaattgacttggctacaagttggtaccatgcaaccgataggtccagcataccttgtctatatcaaatccttgtggaacaagaatgctaaatggatcttctcgaggaaatgtatcaaccatgagttttttacaattcttgagccactcttgttcattaatgccatcatgcataatcaataggtcattgagcaacctcattgcaggagaagcctcgcgtttcaagatctcagtctgcattaaatttgtgcaggatatcatagtaata
>_R_Jupunba_oppositifolia_Liegier_16014@NODE_1_length_853_cov_77.942010
--------------------------------------------------------------------------------------------------------------------------------------------------------------taaattagccatgagccagcaactaatcgatgccaatgtaaagactgaacctgatcatttcaatctggcaaaatagttacatgtatccttttcatctaaaagcaacttgacaagttttttt-tctaaagttatattagagatgctaaagacaaatgcagagctaactcggttacaatatacgttctcagccccatcgaaaactaaaaactataatacagctaaatggagatgagaatgaagataaactttgaaattgtaagacacagcagcagcctctcttgtcacagaagaaatggatcaaatagctactacagttgcagcccgatggccaagtcaagcagagcttctacctggtgtattgtccgttgcttctcttgttgcttcaatctattagcaacagattcaggatcaaaccctggctcattatgcacttcctcttgttcagaacgaacctcttgcagcaatgcatccacctcccttataaagtccgccctcagaagaacatcatcattttcaagtggaggtcgtatcggcccttgatgctgaaaacatacgagttctttatatataataaaagaaactaaagttgaaaataataaggggattcagtcaaatagtcatatgaaaacatcacatctacagtccggaaactgagaatcacaaattatgacttttatgaaaaccatttttagaaacaaacaggagttatgtgctatgtaagtgacttggctacaagttggtaccatgcaaccgataggtccagcataccttgtctatatcaaatccttgtggaacaagaatgctaaatggatcttctcgaggaaatgtatcaaccatgcgttttttacaatt----------------------------------------------------------------------------------------------------------------------------------
>_R_Jupunba_trapezifolia_Simon_1600@NODE_1_length_512_cov_139.498906
-------------------------------------------------------------------------------------------------------------------------------------------------------------------------------------------------------------------------------------------------------------------------------------------------------------------------------------------------------------------------------------------------------------------------------------------------------------------------------------------------------------------------------------ttgtccgttgcttctcttgttgcttcaatctattagcaacagattcaggatcaaaccctggttcattatgcacttcctcttgttcagaacgaacctcttgcagcaatgcatccacctcccttataaagtccgccctcagaagaacatcatcattttcaagtggaggtcgtatcggcccttgatgctggaaacatacgagttctttatatataataaaagaaactaaagttgaaaataataaggggattcagtcaaatagtcatatgaaaacatcacatctacagtccagaaactgagaatcacaaattatgacttttatgaaaaccatttttagaaacaaacaggagttatgtgatatgtaagtgacttggctacaagttggtaccatgcaaccggtaggtccagcataccttgtctatatcaaatccttgtggaacaagaatgctaaatggatcttctcgaggaaatgtatcaaccatgcgttttttacaattcttgagccactcttgttc----------------------------------------------------------------------------------------------------------------
>_R_Jupunba_trapezifolia_Simon_1600@NODE_2_length_500_cov_25.606742
-----------------------------------------------------------cttcccctccaaatccctcata-------------ccaaacagacctttaggcaacctatttcaatagtcaagaatttatatgtttatgaatgagataataaattagccatgagccagtaactgatcgattccaatgtaaagactgaacctgatcatttcaatctggcaaaatagttacatgtatccttttcatctaaaagcaacttgacaagtttttttctttaaagttatattagagacgccaaagacaaatgcagagctaactctgttacaatatatgttctcagccccatcggaaactaaaaactataataaagctaaatggagatgagaattaagaaaaactttgaaattgtaagacacagcagcagcctctcttgtcacagaagaaatggatcaaatagccactacagttgcagcacgatggccaagtcaagcagagcttctacctggtgtgttgtccgttgcttctcttgttgcttcaatctattagcaacagattcaggatcaaa-----------------------------------------------------------------------------------------------------------------------------------------------------------------------------------------------------------------------------------------------------------------------------------------------------------------------------------------------------------------------------------------------------------------------------------------------------------------------------------------------------------------------------------------------------------------------------------------
>_R_Punjuba_killipii_Palodorios_6252@NODE_1_length_815_cov_54.813008
-------------------------------------------------------------------------------------------------------------------------------------------------------------------------------------------------------------------------------tggcaaaatagttacatgtatccttttcatctaaaagcaacttgacaagtgtttttttttaaagttatattagagatgctcaagacaaatgcagagctaactcggttacaatatatgttctcagccccatcgaaaactgaaaactataatacagctaaatggagatgagaatgaagaaaaactttgaaattgtaagacacagcagtagcctctcttgtcacagaagaaatggatcaaatagctactacagttgcagcccgatggccaagtcaatcagagcttctacctggtgtattgtccgttgcttctcttgttgcttcaatctattagcaacagattcaggatcaaaccctggttcattatgcacttcctcttgttcagaacgaacctcttgcagcaatgcatccacctcccttataaagtccgccctcagaagaacatcatcatcttcaagtggaggtcgtatcggcccttgatgctgaaaacatacgagttctttatatataataaaagaaactaaagttgaaaataataaggggattcagtcaaatagtcatatgaaaacatcacatctacagtccagaaactgagaatcacaaattatgacttttatgaaaaccatttttagaaacaaacaggagttatgtgatatgtaagtgacttggctacaagtcggtaccatgcaaccgataggtccagcataccttgtctacatcaaatccttgtggaacaagaatgctaaatggatcttctcgaggaaatgtatctaccatgcgttttttacaattcttgagccactcttgttcattaatgc--------------------------------------------------------------------------------------------------------
>_R_Punjuba_lehmannii_Escobar_7465@NODE_1_length_1133_cov_56.863636
----------------------------------------------------------------------------------------------------------------------------tagtcaagaatttacatgtttatgaatgagataataaattagccatgagccagcaactgatcgattccaatgtaaagactcaacctgatcatttcaatctggcaaaatagttacatgtatccttttcatctaaaagcaacttgacaagtgttttttttgaaagttatattagagatgctcaagacaaatgcagagctaactcggttacaatatatgttctcagccccatcgaaaactgaaaactataatacagctaaatggagatgagaatgaagaaaaactttgaaattgtaagacacagcagcagcctctcttgtcacagaagaaatggatcaaatagctactacagttgcagcccgatggccaagtcaagcagagcttctacctggtgtattgtccgttgcttctcttgttgcttcaatctattagcaacagattcaggatcaaaccctggttcattatgcacttcctcttgttcagaacgaacctcttgcagcaatgcatccacctcccttataaagtccaccctcagaagaacatcatcattttcaagtggaggtcgtatcggcccttgatgctgaaaacatacgagttctttatatataataaaagaaactaaagttgaaaataataaggggattcagtcaaatagtcatatgaaaacatcacatctacagtccagaaactgagaatcacagattatgacttttatgaaaacgatttttagaaacaaacaggagttatgtgatatgtaagtgacttggctacaagtcggtaccatgcaaccgataggtccagcataccttgtctatatcaaatccttgtggaacaagaatgctaaatggatcttctcgaggaaatgtatcaaccatgcgttttttacaattcttgagccactcttgttcattaatgccatcatgcataatcaataggtcattgagcaacctcattgcaggagaagcctcgcgcttcaagatctcagtctgcattaaatttgtgcaggatgtcatagtaata
