# Supplementary material for: A new generic circumscription of Hydrochorea (Leguminosae, Caesalpinioideae, mimosoid clade) with an amphi-Atlantic distribution
Source: PhytoKeys. 2022 Aug 22;205:401–37. doi: 10.3897/phytokeys.205.82775 (PMC9849043; doi:10.3897/phytokeys.205.82775)
Supplement: Supplementary material 1 — Supplementary data file S1 [file phytokeys-205-401_article-82775__-s001.zip › MSC_m29217_comp35013_c0_seq4_exon05.aln-cln]

>Afrocalliandra_redacta_Germishuizen_5585@NODE_1_length_1276_cov_270.660550
---------------------------------------------------------------------------------------------------------------------------------------------------------------------gagaagcaatacacatgaaaacaaatcattcacttcctatttctgacacatcactcaattattgttactgcacacatgttacaagaaacaatcatctctcaaagtattatcattccggggatccataaccaaccacagatcagcaactccaatcaactcatgtcaggagaaatttttcctgttgaaaaaaggcagcaatcaaatttcagttgtaagtgagctttcatatagcaaatgctataaatttccttaattctaccaagacatcaaccaagcacctctatgttcgttactcgaactccgcaagtgatctgataaataataacagtctgaacaatgttcagggaatattctgcccttgagaggctcacaagtttctggggagaccaagtcagaatatccttgaacgtaagagcagttccatggatagcttgagctcacatcaagcgtaatgttgaataagcagatgttcacaaagtggtcttcttttataccctctatgagacctgcccgttctatcttttctcctatcacgtccttgatagtaatcctttcaatgacaggaagtgcatttgggtcaaaagagtcatcaggatgatccccatatagaccagtgaatctgatagcaatgtctactgcagacaaggtcatgttggaaatatacacgtttctaacatagcctcctcttccaggagatgtctttattctgattgcattgtaagaatcgaaaaaatgaatgttttctgcatgaacatccgatacacctccagacatttcacttcctatagcgatccctgcacttgttttagtttttccaatgagcctgttaatgattatgtctgtactgggacggccatatgcaatgccatactcatcccacccacttttgattgcaatcagatcatcaccagtgcttatataacagtcctcaatgcatacatgatcagaagaatctgcacacatcaacaattgtaagaattcttccatttcttcgcttagtaagaagatcaaatggacaggactagatctgtctgcctcattgtacacaaaaaatcattttcattttaatcacattatatgaatagctagcatgttttcttcctgtaatgcccaagtctagactgatgt-cagctcatgtgaggtcatgaagaattttctcttcatgacagatatccatatccgaactatatcaatcattggacttcaggattttaatttgaaaacttatcagttgacaattatatggaatataatactttggagcacgtgta-------------------------------------------------------------------------------------------------------------------------------------------------------------------------------------------------------------------------------
>Albizia_adinocephala_FHO33_88@NODE_1_length_1844_cov_156.870968
--------------------------------------------------ttagtcttctgcggtgaattctctaacatcctgatatcaatggaaacatacaattttcaatctttttctcctttgtttttttttt--ttttgtgagggaaagccatatgtaactagaaaggcaatacacatgaaaacaaatcattcacctcctatttctgacacatcactcaattattgttactgcaaacaagttacaagaaacaatcatctctcaaagtattatcattccgcagatccataaccaaccaaagatcagcaactccaatcaactcatgttaggagaaatttttcctgttgaaaaaagg-ggcaatcaaa-ttcagttgcaaatgaacttccatatagcaaatgctataaacttccttaattctaccaagacatcaaccaagcacctctatgttcgttactcgaactccgcaagtgacctgataaataataacagtctgaacaatggtcagggaatattctgcccttgagaggttcacaagtttctggggagaccaagtcagaatatccttgaatgtaagagcaattccatggatagcttgagctcacattgagcgtaatgttgaataaacagatgttcacaaagtaatcttcttttataccctctatgagaccagcccgttttatcttttctcctatcacgtccttgatagtgatcctttctatgataggaagagcattggggtcgaaagcgtcatcagggtgatccccatatagaccagtgaatctgatagcaatgtctacttcaaagagggtcatgttagaaatatacacatttctaacatagccccctcttccaggtgatgtctttattctgattgcgctgtaagaatcgaaaaaatgaatgttttctgcatgaacatccgatacacctccagacatttcgcttcctatagcgatccctgcacttgttctagttttcccaatgagcctattaatgattatgtctgtactgggacggccatatgcaatcccatactcatcccacccgcttttgattgcaatcagatcgtcaccagtgcttatataacagtcctcaatgcatacatggtcagaagaatctgcacacatttaaaattgtaagaattcttccatttctttgattagtaagaagataaaatggaaaggacaagatctgtcggccttattttacaaaacaattcatttttattttaatcacattatacgagtaactagcatgttttcttcctgtaatgcccaagtctagactaatttgtagctcgtgtgtcgtcatgtggaattttctgttcatgacagatatccacatccaagctatatcaagcattgga-tttaggattttaatttgacaacttgtcagttgacaatcatatgaaggataatacttagaagcacgggtaagtagaactcacctggatcaatcccgtctgtatttggtgaatcaagtggagcaatgatcgtgacactctgaaccgcaactttgctgttcatcgagaaacacagtctcaaatgccccctcataatgaaagctttaacattgcacatttttaacatgctaatgaaaacaacgaagttcatcaaatcaggaaggaaacataaactcaatccttgcatgcacaaacc
>Albizia_decandra_Vilhena_231@NODE_1_length_928_cov_30.588719
------------------------------------------------------------------------------------------------------------------------------------------------------------------------------------------------------------------------------------------------------------------------------------------------------------------------------------atgttgggagaaatttttcctgtagaaaaaggg-ggcaatcaaa-ttcagttgtaagtgaactttcatatagcaaatgctataaatttccttaattctaccaagacatcaaccaagcacctctatgttcgttactcaaactccgcaagtgacctgataaataataacagtctgaacaatgctcagggaatattctgcccttgagaggttcacaagtttctggggagaccaagtcagaatatccttgaatgtaagagcagttccatggatagcttgagctcacattgagcgtaatgttgaataaacagatgttcacaaagtaatcttcttttataccctctatgagaccagcccgttttatcttttctcctatcacgtccttgatagtgatcctttctatgataggaagagcatttgggtcgaaagcgtcatcggggtgatccccatatagaccagtgaatctgatagcaatgtctacttcaaacagggtcatgttagaaatatacacatttctaacatagccccctcttccaggtgatgtctttattctgattgcgttgtaagaatcgaaaaaatgaatgttttccgcatgaatatccgatacacctccagacatttcgcttcctatagcgatccctgcacttgttctagttttcccaatgagcctattaatgattatgtctgtactgggacggccatatgcaatgccatactcatcccaaccgcttttgatagcaatcagatcgtcaccagtgcttatataacagtcctcaatgcatacatggtcagaagaatctgcacacatttaaaattgtaagaattcttccatttcttcgattagtaagaagataaaatggaaaggacaagatctgtcggccttattttacaaaacaattcatttttattttaatcacattatatgaataactag----------------------------------------------------------------------------------------------------------------------------------------------------------------------------------------------------------------------------------------------------------------------------------------------------------------------------------------------------------------------------------------------------------------------
>Albizia_edwallii_Dalmaso_272@NODE_1_length_1330_cov_5.792157
-------------------------------------------------------------------------------------------------atacaattttcaatctttttttcgtttgtttttttt---------cgggggaaagccatatgtaactagaaaagcaatacacatgaaaacaaatcattcacctcctatttctgacacatcactcaattattgttactgcacacaagttacaagaaacaatcatctctcaaagtattatcattccgcagatccataaccaaccaaagatcagcaactccaatcaactcatgtcaggagaaatttttcctgttgaaaacggg-ggcaatcaaattccagttgtaagtgaactttcatatagcaaatgctataaatttccttaattctaccaagacatcaaccaagcacctttatgttcgttactcgatctccgcaagtgacctgataaataataacagtctgaacaatgctcagggaatattctgcccttgagaggttcacaagtttctggggagaccaagtcagaatatccttgaatgtaagagcagttccatggatagcttgagctcacattgagcgtaatgttgaataaacagatgttcacaaagtaatcttcttttataccctctatgagaccagcccgttctatcttttctcctatcacgtccttgatagtgatcctttctatgataggaagagcatttgggtcgaaagcgtcgtccgggtgatccccatatagaccagtgaatctgatagcaatgtctacttcagacagggtcatgttagaaatatacacatttctaacatagccccctctcccaggtgatgtctttattctgattgcgctgtaagaatcgaaaaaatgaatgttttctgcatgaacatctgatacacctccagacatttcgcttcctatagcgatccctgcacttgttctagttttcccgatgagcctgttaatgattatgtctgtactgggacggccatatgcaatgccatactcatcccacccgcttttgattgcaatcagatcgtcaccagtgcttatataacagtcctcaatgcatacatggtcagaagaatctgcacacatttaaaattgtaagaattcttccatttctttgattagtaagaagataaaatggaaaggacaggatctgtctgccttattttacacaacaattcatttttattttaatcacattatatgaataactagcatgttttcttcctgtaatgcccaagtctagactaatgcgtagctcatgtgaggtcatgtggaattttctgttcatgacagatatccacatccaagctatatcaagcattggattttaggattttaatttgaaaacttatcagttgaccatcatatgaaggataatactttggaacacaggta-------------------------------------------------------------------------------------------------------------------------------------------------------------------------------------------------------------------------------
>Albizia_glabripetala_Lewis_1652@NODE_1_length_1111_cov_88.255319
-----------------------------------------------------------------------------------------------------------------------------------------------------------------actagaaaggcaatacacatgaaaacaaatcattcacctcctatttctgacacatcactcaattattgttactgcacacaagttacaagaaacaatcatctctcaaagtattatcattccgcagatccataaccaaccaaagatcagcaactccaatcaactcatgtcaggagaaatttttcctgttgaaaaaggg-ggcaatcaaa-ttcagttgtaagtgaactttcatatagcaaatgctataaatttccttaattctaccaagacatcaaccaagcacctctatggtcgttactcgaactccgcaagtgacctgataaataataacagtctgaacaatgctcagggaatattctgcccttgagaggttcacaagtttctggggagaccaagtcagaatatccttgaatgtaagagcagttccatggatagcttgagctcacattgagcgtaatgttgaataaacagatgttcacaaagtaatcttcttttataccctctatgagaccagcccgttttatcttttctcctatcacgtccttgatagtgatcctttctatgataggaagagcatttgggtcgaaagcatcatcggggtgatccccatatagaccagtgaatctgatagcaatgtctacttcaaacagggtcatgttagaaatatacacatttctaacatagccccctcttccaggtgatgtctttattctgattgcattgtaagaatcgaaaaaatgaatgttttctgcatgaacatccgatacacctccggacatttcgcttcctatagcgatccctgcacttgttctagttttcccgatgagcctgttaatgattatgtctgtactgggacggccatatgcaatgccatactcatcccacccgcttttgattgcaatcagatcgtcaccagtgcttatataacagtcctcaatgcatacatggtcagaagaatctgcacacatttaaaattgtaagaattcttccatttctttgattagtaagaagataaaatggaaaggacaagatccgtcggccttattttacaaaacaattcatttttattttaatcacattatatgaataactagcatgttttcttcctgtaatg--------------------------------------------------------------------------------------------------------------------------------------------------------------------------------------------------------------------------------------------------------------------------------------------------------------------------------------------------------------------------------------------------
>Albizia_glabripetala_Lewis_1652@NODE_2_length_601_cov_55.496183
-------------------------------------------------------------------------------------------------------------------------------------------------------------------------------------------------------------------------------------------------------------------------------------------------------------------------------------------------------------------------------------------------------------------------------------------------------------------------------------------------------------------------------------------------------------------------------------------------------------------------------------------------------------------------------------------------gcccgttttatcttttctcctatcacgtccttgatagtgatcctttctatgataggaagagcatttgggtcgaaagcgtcatcggggtgatccccatatagaccagtgaatctgatagcaatgtccacttcaaagagggtcatgttagaaatatacacatttctaacatagccccctcttccaggtgatgtctttattctgattgcgttgtaagaatcgaaaaaatgaatgttttctgcatgaacatccgatacacctccagacatttcgcttcctatagcgatcccagcacttgttctagttttcccgatgagcctattaatgattatgtctgtactgggacggccatatgtaatgccatactcatcccaaccgcttttgattgcaatcagatcgtcaccagtgcttatataacagtcctcaatgcatacatggtcagaagaatctgtacacatttaaaattgtaagaattcttccatttctttgattagtaagaagataaaatggaaaggacaagatctgttggccttattttacaaaacaattcatttttattttaatcacattatatgaataactagcatgttttcttcctgtaatg--------------------------------------------------------------------------------------------------------------------------------------------------------------------------------------------------------------------------------------------------------------------------------------------------------------------------------------------------------------------------------------------------
>Albizia_inundata_Wood_26530@NODE_1_length_1158_cov_1825.579329
---------------------------------------------------------------------------------------------aaacatacaattttcaatctttttctcgttcgtttttttttt----ttttgagggaaagccatatgtaactagaaaggcaatacgcatgaaaacaaatcattcaccacctatttctgacacaacactcaattattgttactgcacacgagttacaagaaacaatcatctctcaaagtattatcattccgcagatccataaccaaccaaagatcagcaactccaatcaactcatgccaggagaaatttttcctgttgaaaaaggg-gggaatcaaa-ttcagttgtaagtgaactttcatatagcaaatgctataaatttccttaactctaccaagacatcaaccaagcacctctatgttcgttactcgaactccgcaagtgacctgataaataataacagtctgaacaatgctcagggaatattctgcccttgagaggttcacaagtttctggggagaccaagtcagaatatccttgaatgtaagagcagttccatggatagcttgagctcacattgagcgtaatgttgaataaacagatgttcacaaagtaatcttcttttataccctctatgagaccagcccgttttatcttttctcctatcacgtccttgatagtgatcctttctatgataggaagagcatttgggtcgaaagcatcatcggggtgatccccatatagaccagtgaatctgatagcaatgtctacttcaaacagggtcatgttagaaatatacacatttctaacatagccccctcttccaggtgatgtctttattctgattgcgttgtaagaatcgaaaaaatgaatgttttctgcatgaacatccgatacacctccggacatttcgcttcctatagcgatccctgcacttgttctagttttcccgatgagcctgttaatgattatgtctgtactgggacggccatatgcaatgccatactcatcccacccgcttttgattgcaatcagatcgtcaccagtgcttatataacagtcctcaatgcatacatggtcagaagaatctgcacacatttaaaattgtaagaattcttccatttctttgattagtaagaagataaaacggaaaggacaagatctgttggccttattttacaaaacaattcatttttattttaatcacattatatgaataactagcat-------------------------------------------------------------------------------------------------------------------------------------------------------------------------------------------------------------------------------------------------------------------------------------------------------------------------------------------------------------------------------------------------------------------
>Albizia_niopoides_Simon_1601@NODE_1_length_1628_cov_174.633140
------------------gttattgacaaaaaagacaagaagcatctgccttagtcttctgcggcgaa-----------ccgcgaatcaatggaaacatacaattttcagtctttttcttgttcgtctttttttttttttaattggggaaagccatatgtaacaagaaaggcaatacacatgaaaacaaatcattcacctcctatttctgacacatcactcaattattgtcactgcacacaagttacaagaaacaatcatctctcaaagtattatcattccgcagatccataaccaaccaaagatcagcaactccaatcaactcatgtcaggagaaatttttcctgtcgaaaaaggg-ggcaatcaaa-ttcagttgtaagtgaaccttcatatagcaaatgctataaatttcct---ttctaccaagacatcaacgaagcacctctatgttcgttactcgaactccgcaagtgacctgataaataataacaatctgaacaatgctcagggaatattccgcccttgagaggttcacaagtttctggggagaccaagtcagaatatccttgaatgtaagagcagttccatggatagcttgagctcacattcagcgtaatgttgaataaacagatgttcacaaagtaatcttcttttataccctctatgagaccagcccgttctatcttttctcctatcacgtccttgatagtgatcctttctatgataggaagagcatttgggtcaaaatcgtcgtccgggtgatccccatatagaccagtgaatctgatagcaatgtctacttcaaacagggtcatgttagaaatatacacatttctaacatagccccctcttccaggtgatgtctttattctgattgcgttgtaagagtcgaaaaaatgaatgttttctgcatgaacatccgatacacctccagacatttcgcttcctatagcaatccctgcacttgttctagtttttccgataagcctgttaatgattatgtctgtactgggacggccatatgcaatgccatactcatcccacccgcttttgattgcaatcagatcgtcaccagtgcttatataacagtcctcaatgcatacatggtcagaagaatctgcacacatttaaaattgtaagaattcttccatttctttgattagtaagaagataaaatggaaaggacaagatctgtcggccttattttacaaaacaattcatttttattttaatcacattatatgaataactagcatgttttcttcctttaatgcccaagtctagactaatgtgtagctcatgtgaggtcatgtggaattttttgttcatgacagatatccacatccaagctatatcaagcattggattttaggattttaatttgaaaacttgtcagttgacaatcatatgaaggataatacttaggagcacaggtaagtataactcacctggatcaatcccatctgtatttggtgaatcaagtggagcaatgatcgtgacattctgaaccgcaactttgctgttcaccgagaaacacagtctcaaatgccccctcataatgaaagtttcaacattgcacatttttaacatgctaatgaaaacaacgaagttcatcaaaccaggaaggaaacataaactcaatccttgcatgcacaaacc
>Albizia_sinaloensis_Hughes_1576@NODE_1_length_1578_cov_98.405063
aatgaacaaccaacaatagttattgacaaaaaagccaagaagcatctgccgtagtcttctgcagcgaattccctaacatcctcgaatcaatggaaacatacaattttcaatctttttctcgtttgttttttttt--------tgagggaaagccatatgtaacaagaaaggcaatacacatgaaaacaaatcattcacctcccatttctgacacatcactcaattattgttactgcacacaagttacaagaaacaatcatctctcaaagtattatcattccgtagatccataaccaaccaaagatcagcaactccaatcaactcatgtcaggagaaatttttcctgttgaaaaaagg-ggcaatcaaa-ttcagttgtaagtgaacttccatatagcaaatgctataaacttccttaattctaccaagacatcaaccaagcacctctatgttcgttactcgaactccgcaagtgacctgataaataataacagtctgaacaatggtcagggaatattctgcccttgagaggttcacaagtttctggggagaccaagtcagaatatccttgaatgtaagagcagttccatggatagcttgagctcacattgagcgtaatgttgaataaacagatgttcacaaagtaatcttcttttataccctctatgagaccagcccgttttatcttttctcctatcacgtccttgatagtgatcctttctatgataggaagagcatttgggtcgaaagcgtcatcagggtgatccccatatagaccagtgaatctgatagcaacgtctacttcaaagagggtcatgttagaaatatacagatttctaacatatccccctcttccaggtgatgtctttattctgattgcactgtaagaatcaaaaaaatgaatgttttctgcacgaacatccgatacacctccagacatttcgcttcctatagcgatccctgcacttgttctagttttcccaatgagcctattaatgattatgtctgtactgggacggccatatgcaatcccatactcatcccacccgcttttgattgcaatcagatcgtcaccagtgcttatataacagtcctcaatgcatacatggtcagaagaatctgcacacatttaaaattgtaagaattcttccatttctttgattagtaagaagataaaatggaaaggacaagatctgtcggccttattttacaaaacaattcatttttattttaatcacattatacgagtaactagcacgttttcttcctgtaatgcccaagtctagactaatgtgtagctcatgtgtggtcatgtggaattttctgttcatgacagatatccacacccaagctatatcaagcattggattttaggattttaatttgacaacttgtcagttgacaatcatatgaaggataatacttagaagcacaggtaagtagaactcacctggatcaatcccgtctgtatttggtgaatcaagtggagcaatgatcgtgacactctgaaccgcaactttgctgttcatcgggaaacacagtctcaaatgccccctcataatgaaagctttaacattgcacatttttaa------------------------------------------------------------------------
>Albizia_tomentella_Leach_Dunlop_3801@NODE_1_length_1787_cov_135.718713
---------------atagttattgacaaaaaagccaagaagcatctgccttagtcttctatggcgaattctccaacatcctcgaatcaatggaaacatacaattttcaatctttggtttttttttttttttttgggggggggtgggggaatcaatatgtaaacagaaaagcaatacacatgaaaacaaatcattcacttcctatttctgacacatcactcaattattgttactgcacacaagttacaagaaacaatcatctctcaaagtattatcattccgcagatccataaccaaccaaagatcagcaactccaatcaactcatgtcaggagaaatttttcctgttgaaaaaaggcagcaatcaaatttcagtcctaagtgaactttcatatagcaaatgctataaatttcctgaattctaccaagacatcaaccaagcacctctatgttcgttactcgaactccacaagtgacctgataaataataacagtctgaacaatgctcagggaatattctgcccttgagaggttcacaagtttctggggagaccaagtcagagtatccttgaatgtaagagcagttccatggatagcttgagctcacgttgagcgtaatgttgaataaacagatgttcacaaagtaatcttcttttataccctctatgagaccagcccgttctatcttttctcctatcacgtccttgatagtgatcctttctatgataggaagagcatttgggtcgaaagcgtcgtcggggtgatccccatatagaccggtgaatctgatagcaatgtctactttagacagggtcatgttagaaatatacacatttctaacatagccccctcttccaggagatgtctttattctgattgcattgtaagaatcgaaaaaatgaatgttttctgcatgaacatccgatacacctccagacatttcgcttcctatagcgatccctgcacttgttctagttttcccgatgagcctgttaatgattatatctgtactgggacggccatatgcaatgccatactcatcccacccgcttttgattgcaatcagatcgtcaccagtgcttatataacaatcctcaatgcatacatggtcagaagaatctgcacacatttaagattgtaagaattcttccgtttctttgattagtagcaagataaaatggaaaggacaagatctgtccgccttatttt---------tttcatttttatttaaccacac--tatgactaactagcatgttttcttcctgtaatacccaagtctagactaatgtgtcgctcatgtgaggtcatgtggaattttctgttcgtgacagatatccacatccaagctatatcaagcattggattttaggattttagtttgaaagcttgtcagttgacaatcatatgaaggataatactttggagcacaggtcagtagaactcacctggatcaatcccgtctgtatttggcgaatcaagtggagcaatgatcgtgacactctgaaccgcaactttgctgttcgtcaggaaaaacagtctcaaatgccccctcataatgaaagctttaatattgcacatttttaacatgctaatgaaaacaacgaagttcatcaaatcaggaaggaaacataaattcaatccttgcatgcacaaacc
>Albizia_xerophytica_Hughes_1435@NODE_1_length_1527_cov_105.813793
aatgaacaaccaaaaatagttattgacaaaaaatccaagaagcatcttcctaacacttctgaggcgaattctccaacatcctcgaatcgatggaaacatacaattttcaatctttttctcgtttgtttttttttt-------tgagggaaagccatatgtaactagaaaggcaatacacatgaaaacaaatcattcacctcctatttctgacacatcactcaattattgttactgcacacaagttacaagaaacaatca--tctcaaaatattatgattccgcagatccataaccaaccaaagatcagcaactccaatcaactcatgtcaggagaaatttttcctgttgaaaaaagg-ggcaatcaaa-ttcagttgtaagtgaacgtccatatagcaaatgctataaacttccttaattctaccaagacatcaaccaagcacctctatgttcgttactcgaactccgcaagtgacctgataaataataacagtctgaacaatggtcagggaatattctgcccttgagaggttcacaagtttcaggggagaccaagtcagaatatccttgaatgtaagagcagttccatggatagcttgagctcacattgagcgtaatgttgaataaacagatgttcacaaagtaatcttcttttataccctctatgagaccagcccgttttatcttttctcctatcacgtccttgatagtgatcctttctatgataggaagagcatttgggtcgaaagcgtcatccgggtgatccccatatagaccagtgaatctgatagcaatgtctacttcaaagagggtcatgttagaaatatacacatttctaacatagccccctcttccaggtgatgtctttattctgattgcgctgtaagaatcgaaaaaatgaatgttttctgcatgaacatccgatacacctccagacatttcgcttcctatagcgatccctgcacttgttctagttttcccaatgagcctattaatgattatgtctgtactgggacggccatatgcaatcccatactcatcccacccgcttttgattgcaatcagatcgtcaccagtgcttatataacagtcctcaatgcatacatggtcagaagaatctgcacacatttaaaattgtaagaattcttccatttctttgattagtaagaagataaaatggaaaggacaagatctgtcggccttattttacaaaacaattcagttttattttaatcacattatacgagtaactagcatgttttcttcctgtaatgcccaagtctagactaatgtgtagctcatgtgtggtcatgtggaattttctgttcatg--agatatccacatccaagctatatcaagcattggattttaggattttaatttgacaacttgtcagttgacaatcatatgaaggataatacttagaagcacaggtaagtagaactcacctggatcaatcccgtctgtatttggtgaatcaagtggagcaatgatggtgacattctgaa-------------------------------------------------------------------------------------------------------------------------------------------------------
>Balizia_elegans_Iganci_870@NODE_1_length_1825_cov_142.882151
aatgaacaactaagaatagttattgacaaaaaagccaagaagcatctgccttggtcttctacggcgaattctccaacatcctcaaatcaatggaaacatacaattttcaatcttttttcgttttttttttggggggggggggtgtggggaagccatatgtaacaagaaaagcaatacacatgaaaacaaatcattcacctcctatttctaacacatcactcaattattgttactgcacacaagttacaagaaacaatcatctctcaaagtattatcattccgcagatccataaccaaccaaatatcagcaactccaatcaactcatgtcaggagaaatttttcctgttgaaaaaaggcagcaatcaaatttcagttgtaagtgaaccttcatatagcgaatgctataaatttccttaattctaccaagacatcaaccaagcacctctatgttcgttactcgaactccacaagtgagctgataaataataacagtctgaacaatgctcagggaatattctgcccttgagaggttcacaagtttctggggagaccaagtcagaatatccttgaatgtaagagcagttccatggatagcttgagctcacattgagcgtaatgttgaataaacagatgttcacaaagtaatcttcttttataccctctatgagaccagcccgttctatcttttctcctatcacgtccttgatagtgatcctttctatgataggaagagcatttgggttgaaagagtcgtcggggtgatccccatatagaccagtgaatctgatagcaatgtctacttcagacagggtcatgttagaaatgtacacatttctaacatagccccctcttccaggagatgtctttattctgattgcgttgtaagaatcgaaaaaatgaatgttttctgcatgaacatccgatacacctccagacatttcgcttcctatagcgatccctgcacttgttctagttttcccgatgagcctgttaatgattatgtctgtactgggacggccatatgcaatgccatactcatcccacccgcttttgattgcaatcagatcgtcaccagtgcttatataacagtcctcaatgcatacatggtcagaagaatctgcacacatttaaaattgtaagaattattccatttctttgattagtaagaagataaaatggaaaggacaagatctatctgccttattttacataacaattcatttttattttaatcacattatatgaataactagcatgttttcttcttgtaatgcccaagtctagactaatgtgtagctcatgtgaggtcatgcggaattttctgttcatgacagatatccacatccaagctatatcaagcatcggattttaggattttaatttgaaaacttgtcagttgacaatcatatgaaggataatactttggagcacaggtaagtagaactcacctggatcaatcccatctgtatttggcgaatcaagtggagcaatgatcgtgacactctgaaccgcaactttgctgtccatcgagaaaaacagtctcaaatgccccctcataatgaaagctttaatattgcaca-ttttaacatgctaatgaaaacaacgaagttcatcaaatcaggaaggaaacataaactcaatccttgcatgcacaaacc
>Balizia_pedicellaris_Queiroz_15529@NODE_1_length_1373_cov_472.389985
--------------------------------------------------------------------------------------------------------------------------ttttttggtgggggggggtgtgtggggaagccatatgtaacaagaaaagcaatacacatgaaaacaaatcattcacctcctatctctaacacatcactcaattattgttactgcacacaagttacaagaaacaatcatctctcaaagtattatcattccgcagatccataaccaaccaaatatcagcaactccaatcaactcatgtcaggagaaatttttcctgttgaaaaaaggcagcaatcaaatttcagttgtaagtgaactttcatatagcgaatgctataaatttccttaattctaccaagacatcaaccaagcacctctatgttcgttactcgaactccgcaagtgagctgataaataataacagtctgaacaatgctcagggaatattctgcccttgagaggttcacaagtttctggggagaccaagtcagaatatccttgaatgtaagagcagttccatggatagcttgagctcacattgagcgtaatgttgaataaacagatgttcacaaagtaatcttcttttataccctctatgagaccagcccgttctatcttttctcctatcacgtccttgatagtgatcctttctatgataggaagagcatttgggttgaaagagtcgtcggggtgatccccatatagaccagtgaatctgatggcaatgtctacttcagacagggtcatgttagaaatatacacatttctaacatagccccctcttccaggagatgtctttattctgattgcgttgtaagaatcgaaaaaatgaatgttttctgcatgaacatccgatacacctccagacatttcgcttcctatagcaatccctgcacttgttctagttttcccaatgagcctgttaatgattatgtctgtactgggacggccatatgcaatgccatactcatcccacccgcttttgattgcaatcagatcgtcaccagtgcttatgtaacagtcctcaatgcatacatggtcagaagaatctgcacacatttaaaattgtaagaattattccatttctttgattagtaagaagataaaatggaaaggacaagatctgtctgccttattttacataacaattcatttttattttaatcacattatatgaataactagcatgttttcttcctgtaatgcccaagtctagactaatgtgtagctcatgtgaggtcatgcggaattttctgttcatgacagatatccacatccaagctatatcaagcattggattttaggattttaatttgaaaacatgtcagttgacaatcatatgaaggataatactttggagcactggtaagtagaactcacctggatcaatcccatctgtatttggcgaatcaagtggag----------------------------------------------------------------------------------------------------------------------------------------------------------------------------
>Calliandra_bella_LPQ15696@NODE_1_length_1637_cov_289.283333
aatgaacaactaacaatagttattgacaaaaaagccaagaagcacctgtcttagtgttctagggcgtattctccaacatcctcaaatcaatggacacatacaattttcaatctttgttttgtttttt--------------atggggtaaagccatatataactagagaagcaatacacatgaaaacaaatcattcacttcctctttttgacacatcactcaattattgttactgcacacaagttacaagaaacaatcatctctcaaagtattatcattccggagatccataaccaaccatagatcagcaactccgatcaactcatgtcaggagaaattttccctgttgaaaaaaggcagcaatcaaatttcagttgtaagtgaactttcatatagcaaatgctctaaatttccttaattctaccaagacatcaaccaagcacctctatgttcattactcgaactcggcaattgacctgataaataataacagtctgaacaatgctcggggaatattctgcccttgagaggctcacaggtttctgggtagaccaaatctgaatatccttgaatgtaagagcagttccatggatagcttgagctcacattgagcgtaatgttgaataaacagatgttcacaaagtggtcttcttttataccctctatgagacctgcacgttctatcttttctcctaccacatccttgatagtgatcctttctatgacaggaagagcattcgggtcaaaagcgtcatcggggtgatccccatatagaccagtgaatctgatagcaatgtctacttcagacaaggtcatgttggaaatatacacgtttctaacatagccccctcttccaggagatgtttttattctgattgcactgtaagaatcgaaaaaatgaatgttttctgcatgaacatctgatacacctccagacatttcgcttcctatagcgatccctgcacttgttttagtttttccaatgagcctgttgatgataatgtctgtacagggacggccatatgcaataccatactcatcccacccgcttttgattgcaatcagatcatcaccagtgcttatataacagtcctcaatgcatacatggtccgaagaatctgcatacatttaaaactgta----------------------tagtatgaagataaaatggacaggactagatatgaatgccttactttatacaccaattcatttttattttaatcacattatatgaataactaacatgtttgcttcctgtaatgctcaagtctagaccgctgtatagctcatgtgaggtcatggggaattttctcttcatgacagatatccacatccaagctatatcaagcattggattttaggatttttatttgaaaacttgtcagttgacaattatatgaaggacaatactttagagaacatgtaagtagaactgacctggatcaatcccatctgtatttggcgaatcaagtggagcaatgattgtgacacgctgcaccgcaactttgctgtttattaagaaaaacagtttcaaatgctcccttagaatgaaagctttaatattgcacatttttaaaataataacaaaaacacccaa---------------------------------------------------
>Cathormion_rhombifolium_Deighton_3618@NODE_1_length_1470_cov_104.394831
---------------------------------------------------------------------------acatcctcaaatcaatggaaacatacaattttcaatctttttttctttttttt-------ggggaggtgtggggaagccatatgtaacaagaaaagcaatacacatgaaaacaaatcattcacctcctatttctaacacatcactcaattattgttactgcacacaagttacaagaaacaatcatctctcaaagtattatcattccgcagatccataaccaaccaaatatcagcaactccaatcaactcatgtcaggagaaatttttcctgttgaaaaaaggcagcaatcaaatttcagttgtaagtgaactttcatatagcgaatgctataaatttccttaattctaccaagacatcaaccaagcacctctatgttcgttactcgaactccgcaagtgagctgataaataataacagtctgaacaatgctcagggaatattctgcccttgagaggttcacaagtttctggggagaccaagtcagaatatccttgaatgtaagagcagttccatggatagcttgagctcacattgagcgtaatgttgaataaacagatgttcacaaagtaatcttcttttataccctctatgagaccagcccgttctatcttttctcctatcacgtccttgatagtgatcctttctatgataggaagagcatttgggttgaaagagtcgtcggggtgatccccatatagaccggtgaatctgatagcaatgtctacttcagacagggtcacgttagaaatatacacatttctaacatagccccctcttccaggagatgtctttattctgattgcgttgtaagaatcgaaaaaatgaatgttttctgcatgaacatccgatacacctccagacatttcgcttcctatagcgatccctgcacttgttctagttttcccgatgagcctgttaatgattatgtctgtactgggacggccatatgcaatgccatactcatcccacccgcttttgattgcaatcagatcgtcaccagtgcttatataacagtcctcaatgcatacatggtcagaagaatctgcacacatttaaaattgtaagaattattccatttctttgataagtaagaagataaaatggaaaggacaagatctatctgccttattttacataacaattcatttttattttaatcacattatatgaataactaacatgttttcttcctgtaatgccctagtctagactaatgtgtagctcatgtgaggtcatgcggaattttctgttcatgacagatatccacatccaagctatatcaagcataggattttaggattttaatttgaaaacttgacagttgacaatcatatgaaggataatactttggagcacaggtaagtagaactcacctggatcaatcccatctgtatttggcgaatcaagtggagcaatgatcgtgacactctgaaccgcaactttgctgtccatcgagaaaaacagtctcaaacg---------------------------------------------------------------------------------------------------------------
>Hydrochorea_corymbosa1_Bonadeu_655@NODE_1_length_1317_cov_270.115689
--------------------------------------------------------------ggcgaattctccaacatcctcaaatcaatggaaacatacaattttcaatctttttttcttttttttt------gggggggtggggggaagccatatgtaacaagaaaagcaatacacatgaaaacaaatcattcacctcctatttctaacacatcactcaattattgttactgcacacaagttacaagaaacaatcatctctcaaagtattatcattccgcagatccataaccaaccaaatatcagcaactccaatcaactcatgtcaggagaaatttttcctgttgaaaaaaggcagcaatcaaatttcagttgtaagtgaactttcatatagcgaatgctataaatttccttaattctaccaagacatcaaccaagcacctctatgttcgttactcgaactccgcaagtgagctgataaataataacagtctgaacaatgctcagggaatattctgcccttgagaggttcacaagtttctggggagaccaagtcagaatatccttgaatgtaagagcagttccatggatagcttgagctcacattgagcgtaatgttgaataaacagatgttcacaaagtaatcttcttttataccctctatgagaccagcccgttctatcttttctcctatcacgtccttgatagtgatcctttctatgataggaagagcatttgggttgaaagagtcgtcggggtgatccccatatagaccagtgaatctgatagcaatgtctacttcagacagggtcatgttagaaatatacacatttctaacatagccccctcttccaggagatgtctttattctgattgcgttgtaagaatcgaaaaaatgaatgttttctgcatgaacatccgatacacctccagacatttcgcttcctatagcgatccctgcacttgttctagttttcccgatgagcctgttaatgattatgtctgtactgggacggccatatgcaatgccatactcatcccacccgcttttgattgcaatcagatcgtcgccagtgcttatataacagtcctcaatgcatacatggtcagaagaatctgcacacatttaaaattgcaagaattgttccatttctttgattagtaagaagataaaatggaaaggacaagatctgtctgccttattttacataacaattcatttttattttaatcacattatatgaataactagcatgttttcttcctgtaatgcccaagtctagactaacgtgtagctcatgtgaggtcatgcggaattttctgttcatgacagatatccacatccaagctatatcaagcactggattttaggattttaa---------------------------------------------------------------------------------------------------------------------------------------------------------------------------------------------------------------------------------------------------------------------------------------
>Jupunba_abbottii_Zanoni_21220@NODE_1_length_1389_cov_113.025152
---------------------------------------------------------------------------------------------------------------------------------------------------------------------------caatacacatgaaaacaaatcattcacctcctgtttctgacacatcattcaattattgttactgcacacaagttacaagaaacaatcatctctcaaagtattatcattccgcagatccataaccaaccaaagatcagcaactccaatcaactcatgtcaggagaaatttttcctgttgaaaaaaggcagcaatcaaatttcagttgtaagtgaactttcatatagcgaatgctataaatttccttaattctaccaagacatcaaccaagcacctctatgttcgttactcgaactccgcaagtgagccgataaataataacaatctgaacaatgctcagggaatattctgcccttgagaggttcacaagtttctggggagaccaagtcagaatatccttgaatgtaagagcagttccatggatagcttgagctcacattgagcgtaatgttgaataaacagatgttcacaaagtaatcttcttttataccctctatgagaccagcccgttctatcttttctcctatcacgtccttgatagtgatcctttctatgctaggaagagcatttgggttgaaagcgtcgtcggggtgatccccatatagaccagtgaatctgatagcaatgtctacttcagacagggtcatgttagaaatatacacatttctaacatagccccctcttccaggagatgtctttattctgattgcgttataagaatcgaaaaaatgaatgttttctgcatgaacatccgatacacctccagacatttcgcttcctatagcaatccctgcacttgttctagttttcccgatgagcctgttaatgattatgtctgtactgggacggccatatgcaatgccatactcatcccacccgcttttgattgcaatcagatcgtcaccagtgcttatataacagtcctcaatgcatacatggtcagaagaatctgcacacatttaaaattgtaacaattattctatttctttgattagtaagaagataaaatggaaaggacaaaatctgtctgccttattttacacaacaattcatttttattttaatcacattatatgaataactagcatgttttcttcctgtaatgcccaagtctagactaatgtgtagctcatgttaggtcatgtggaattttctgttcatgacagatatccacatccaagctatatcaagcattggattttaggattttaatttgaaaacttgtcagttgacaatcatatgaaggataatactttggagcacaggtaagtagaactcacctggatcaatcccatctgtatttggcgaatcaagtggagcaatgatcgtgacactctgaaccgcaactttgctgttcatcgagaaaaacagtctcaaatgccccctcataa----------------------------------------------------------------------------------------------------
>Jupunba_barbouriana_Iganci_847@NODE_1_length_1556_cov_219.200135
aatgaacaactaagaatagttattgacaaaaaagccaagaagcatctgcctcggtcttctacggccaattctccaacatcctcaaatcaatggaaacatacaattttcaatcttttttcgttttttttttt------ggggggggtggaaagccatatgtaacaagaaaagcaatacacatgaaaacaaatcattcacctcctatttctgacacatcactcaattattgttactgcacacaagttacaagaaacaatcatctctcaaagtattatcattccgcagatccataaccaaccaaatatcagcaactccaatcaactcatgtcaggagaaatttttcctgttgaaaaaaggcagcaatcaaatttcagttgtaagtgaactttcatatagcgaatgctataaatttccttaattctaccaagacatcaaccaagcacctctatgttcgttactcgaactccgcaagtgagctgataaataataacagtctgaacaatgctcagggaatattctgcccttgagaggttcacaagtttctggggagaccaagtcagaatatccttgaatgtaagagcagttccatggatagcttgagctcacattgagcgtaatgttgaataaacagatgttcacaaagtaatcttcttttatgccctctatgagaccagcccgttctatcttttctcctatcacgtccttgatagtgatcctttctatgataggaagagcatttgggttgaaagcgtcgtcggggtgatccccatatagaccagtgaatctgatagcaatgtctacttcagacagggtcatgttagaaatatacacatttctaacatagccccctcttccaggagatgtctttattctgattgcgttgtaagaatcgaaaaaatgaatgttttctgcatgaacatccgatacacctccagacatttcgcttcctatagcgatccctgcacttgttctagttttcccgatgagcctgttaatgattatgtctgtactgggacggccatatgcaatgccatactcatcccacccacttttgattgcaatcagatcgtcaccagtgcttatataacagtcctcaatgcatacatggtcagaagaatctgcacacatttaaaattgtaagaattattccatttcttggattagtaagaagataaaatggaaaggacaagatctgtctgccttattttacataaaaattcatttttattttaatcacattatatgaataactagcatgttttcttcctgtaatgcccaagtctagactaacgtgtagctcatgtgaggtcatgcggaattttctgttcatgacagatatccacattcaagccatatcaatcattggattttaggattttaatttgaaaacttgtcagttgacaatcatatgaaggataatactttggagcacaggtaagtagaactcacctggatcaatcccatctgtatttggcgaatcaagtggagcaatgatcgtgacactctgaaccgcaactttgct------------------------------------------------------------------------------------------------------------------------------------------
>Jupunba_brachystachya_Lima_7438@NODE_1_length_1558_cov_162.204591
---------------ggaggtattgacaaaaaacccaagaagcatctgcctcagtcttctacggcgaattctccaacatcctcaaatcaatggaaacatacaattttcaatattttttcgttttttttt--------gggggggggg-----------gggacaagaaaagcaatacacatgaaaacaaatcattcacctcctatttctgacacatcactcaattattgttactgcacacaagttacaagaaacaatcatctctcaaagtattatcattccgcagatccataaccaaccaaatatcagcaactccaatcaactcatgtcaggagaaatttttcctgttgaaaaaaggcagcaatcaaatttcagttgtacgtgaactttcatatagcgaatgctataaatttccttaattctaccaagacatcaaccaagcacctctatgttcgttactcgaactccgcaagtgagctgataaataataacagtctgaacaatgctcagggaatattctgcccttgagaggttcacaagtttctggggagaccaagtcagaatatccttgaatgtaagagcagttccatggatagcttgagctcacattgagcgtaatgttgaataaacagatgttcacaaagtaatcttcttttataccctctatgagaccagcccgttctatcttttctcctatcacgtccttgatagtgatcctttctatgataggaagagcatttgggttgaaagcgtcgtcggggtgatccccatatacaccagtgaatctgatagcaatgtctacttcagacagggtcatgttagaaatatacacatttctaacatagccccctcttccaggagatgtctttattctgattgcgttgtaagaatcgaaaaaatgaatgttttctgcatgaacatccgatacacctccagacatttcgcttcctatagcgatccctgcacttgttctagttttcccgatgagcctgttaatgattatgtctgtactgggacggccatatgcaatgccatactcatcccacccgcttttgattgcaatcagatcgtcaccagtgcttatataacagtcctcaatgcatacatggtcagaagaatctgcacacatttaaaattgtaagaattattccatttctttgattagtaagaagataaaatggaaaggacaagatatgtctgccttattttacataacaattcatttttattttaatcacattatatgaataactagcatgttttcttcctgtaatgcccaagtctagactaatgtgtagctcatgtgaggtcatgcggaattttctgttcatgacagatatccacattcaagctatatcaatcattggattttaggattttaatttgaaaacttgtcagttgacaatcatatgaaggataatactttggagcacaggtaagtagaactcacctggatcaatcccatctgtatttggcgaatcaagtggagcaatgatcgtgacactctgaaccgcaactttgctgttcatcgagaaaaacagtctcaaatgccccctcataatgaaagctttaatattgcacatttttaa------------------------------------------------------------------------
>Jupunba_commutata_Maguire_46145@NODE_1_length_1668_cov_130.539912
aatgaacaactaagaatagttattgacaaaaaagccaagaagcatctgcctcagtcttctacggccaattctccaacatcctcaaatcaatggaaacatacaattttcaatcttctttcgttttttttttt-------gggggggtggaaagccatatgtaacaagaaaagcaatacacatgaaaacaaatcattcacctcctatttctgacaaatcactcaattattgttactgcacacaagttacaagaaacaatcatctctcaaagtattatcattctgcagatccataaccaaccaaatatcagcaactccaatcaactcatgtcaggagaaatttttcctgttgaaaaaaggcagcaatcaaatttcagttgtaagtgaactttcatatagcgaatgctataaatttccttaattctaccaagacatcaaccaagcacctctatgttcgttactcgaactccgcaagtgagctgataaataataacagtctgaacaatgctcagggaatattctgcccttgagaggttcacaagtttctggggagaccaagtcagaatatccttgaatgtaagagcagttccatggatagcttgagctcacattgagcgtaatgttgaataaacagatgttcacaaagtaatcttcttttatgccctctatgagaccagcccgttctatcttttctcctatcacgtccttgatagtgatcctttctatgataggaagagcatttgggttgaaagcgtcgtcggggtgatccccatatagaccagtgaatctgatagcaatgtctacttcagacagggtcatgttagaaatatacacatttctaacatagccccctcttccaggagatgtctttattctgattgcgttgtaagaatcgaaaaaatgaatgttttctgcatgaacgtcagatacacctccagacatttcgcttcctatagcgatccctgcacttgttctagttttcccgatgagcctgttaatgattatgtctgtactgggacggccatatgcaatgccatactcatcccacccgcttttgattgcaatcagatcgtcaccagtgcttatataacagtcctcaatgcatacatggtcagaagaatctgcacacatttaaaattgtaagaattattccgtttctttgattagtaagaagataaaatggaaaggacaagatctgtctgccttattttacataacaattca-ttttattttaatcacattatatgaataactagcatgttttcttcctgtaatgcccaagtctagactaatgtgtagctcatgtgaggtcatgcggaattttctgttcaggacagatatccacattcaagctatatcaatcattggattttaggattttaatttgaaaacttgtcagttgacaatcatatgaaggataatactttggagcacaggtaagtagaactcacctggatcaatcccatctgtatttggcgaatcaagtggagcaatgatcgtgacactctgaaccgcaactttgctgttcatcgagaaaaacagtctcaaatgccccatcataatgaaagctttaatatt------------------------------------------------------------------------------------
>Jupunba_filamentosa_Lima_7487@NODE_1_length_1724_cov_151.182757
aatgaacaactaagaatagttattaacaaaaaagccaagaagcatctgcctcaatcttctacggcgaattctccaacatcctcaaatcaatggaaacatacaattttcaatcttttttcgtttttttttt--------gggggggtggaaagccatatgtaacaagaaaagcaatacacatgaaaacaaatcattcacctcctatttctgacacatcactcaattattgttactgcacacaagttacaagaaacaatcatctctcaaagtattatcattccgcagatccataaccaaccaaatatcagcaactccaatcaactcatgtcaggagaaatttttcctgttgaaaaaaggcagcaatcaaatttcagttgtaagtgaactttcatatagcgaatgctataaatttccttaattctaccaagacatcaaccaagcacctctatgttcgttactcgaactccgcaagtgagctgataaataataacagtctgaacaatgctcagggaatattctgcccttgagaggttcacaagtttctggggagaccaagtcagaatatccttgaatgtaagagcagttccatggatagcttgagctcacattgagcgtaatgttgaataaacagatgttcacaaagtaatcttcttttataccctctatgagaccagccctttctatcttttctcctatcacgtccttgatagtgatcctttctatgataggaagagcatttgggttgaaagcgtcgtcggggtgatccccatatacaccagtgaatctgatagcaatgtctacttcagacagggtcatgttagaaatatatacatttctaacatagccccctcttccaggagatgtctttattctgattgcgttgtaagaatcgaaaaaatgaatgttttctgcatgaacatccgatacacctccagacatttcgcttcctatagcgatccctgcacttgttctagttttcccgatgagcctgttaatgattatgtctgtactgggacggccatatgcaatgccatactcatcccacccgcttttgattgcaatcagatcgtcaccagtgcttatataacagtcctcaatgcatacatggtcagaagaatctgcacacatttaaaattgtaagaattattccatttctttgattagtaagaagataaaatggaaaggacaagatctgtctgccttattttacacaacaattcatttttattttaatcacattatatgaataactagcatgttttcttcctgtaatgcccaagtctagactaatgtgtagctcatgtgacgtcatgtggaattttctgttcaagacagatatccacatccaagctatatcaagcattggattttaggattttaatttgaaaacttgtcagttgacaatcatatgaaggataatactttggagcacaggtaagtagaactcgcctggatcaatcccgtctgtatttggcgaatcaagtggagcaatgatcgtgacactctgaaccgcaacttcgctgttcatcgagaaaaacagtctcaaatgcccgctcataatgaaagctttaatattgcacatttttaacatgctgatgaaaacaacgaagttcatcaaatcaggaaggaaacataaactcaatccttgcatgcacaaacc
>Jupunba_floribunda_Iganci_883@NODE_1_length_1789_cov_145.421729
aatgaacaactaagaatagttattgacaaaaaagccaagaagcatctgcctcagtcttctacggcgaattctccaacatcctcaaatcaatggaaacatacaattttcaatcttttttcgttttttttttttt----ggcgggggtggaaagccatatgtaacaagaaaagcaatacacatgaaaacaaatcattcacctcctatttctgacacatcactcaattattgttactgcacacaagttacaagaaacaatcatctctcaaagtattatcattccgcagatccataaccaaccaaatatcagcaactccaatcaactcatgtcaggagaaatttttcctgttgaaaaaaggcagcaatcaaatttcagttgtaagtgaactttcatatagcgaatgctataaatttccttaattctaccaagacatcaaccaagcacctctatgttcgttactcgaactccgcaagtgagctgataaataataacagtctgaacaatgctcagggaatattctgcccttgagaggttcacaagtttctggggagaccaagtcagaatatccttgaatgtaagagcagttccatggatagcttgagctcacattgagcgtaatgttgaataaacagatgttcacaaagtaatcttcttttataccctctatgagaccagcccgttctatcttttctcctatcacgtccttgatagtgatcctttctatgataggaagagcatttgggttgaaagcgtcgtcggggtgatccccatatagaccagtgaatctgatagcaatgtctacttcagacagggtcatgttagaaatatacacatttctaacatagccccctcttccaggagatgtctttattctgattgcgttgtaagaatcgaaaaaatgaatgttttctgcatgaacatccgatacacctccagacatttcgcttcctatagcgatccctgcacttgttctagttttcccgatgagcctgttaatgattatgtctgtactgggacggccatatgcaatgccatactcatcccacccgcttttgattgcaatcagatcgtcaccagtgcttatataacagtcctcaatgcatacatggtcagaagaatctgcacacatttaaaattgtaagaattattccatttctttgattagtaggaagataaaatggaaaggacaagatctgtctgccttattttacacaacaattcatttttattttaatcacattatatgaataactagcatgttttcttcctgtaatgcccaagtctagactaatgtgtagctcatgtgaggtcatgcggaattttctgttcatgacagatatccacatccaagctatatcaagcattggattttaggattttaatttgaaaacttgtcagttgacaatcatatgaaggataatacttttgagcacaggtaagtagaactcacctggatcaatcccatctgtatttggcgaatcaagtggagcaatgatcgtgacactctgaaccgcaactttgctgttcatcgagaaaaacagtctcaaatgccctctcataatgaaagctttaatattgcacatttttaacatgctaatgaaaacaacgaagttcatcaaatcaggaaggaaacataaactcaatccttgcatgcacaaacc
>Jupunba_idiopoda_Quesada_1718@NODE_1_length_1265_cov_81.678451
---------------------------------------------------------------------------------------------------------------------------------------------------------------------------------------aaacaaatcattcacctcctgtttctgacacatcactcaattattgttactgcacacaagttacaagaaacaatcatctctcaaagtattatcattccgcagatccataaccaaccaaagatcagcaactccaatcaactcatgtcaggagaaatttttcctgtggaaaaaaggcagcaatcaaatttcagttgtaagtgaactttcatatagcgaatgctataaatttccttaattctaccgagacatcaaccaagcacctctatgttcgttactcgaactccgcaagtgagctgataaataataacaatccgaacaatgctcagggaatattctgcccttgagaggttcacaagtttctggggagaccaagtcagaatatccttgaatgtaagagcagttccatggatagcttgagctcacattgagcgtaatgttgaataaacagatgttcacaaagtaatcttcttttataccctctatgagaccagcccgttctatcttttctcctatcacgtccttgatagtgatcctttctatgctaggaagagcatttgggttgaaagcgtcgtcggggtgatccccatatagaccagtgaatctgatagcaatgtctacttcagacagggtcatgttagaaatatacacatttctaacatagccccctcttccaggagatgtctttattctgattgcgttataagaatcgaaaaaatgaatgttttctgcatgaacatccgatacacctccagacatttcgcttcctatagcaatccctgcacttgttctagttttcccgatgagcctgttaatgattatgtctgtactgggacggccatatgcaatgccatactcatcccacccgcttttgattgcaatcagatcgtcaccagtgcttatataacagtcctcgatgcatacatggtcagaagaatctg--cacatttaaaattctaacaattattctatttctttgattagtaagaagataaaatggaaaggacaaaatctgtctgccttattttacacaacaattcatttttattttaatcacattatatgaataactagcatgttttcttcctgtaatgcccaagtctagactaatgtgtagctcatgtgaggtcatgtagaattttctgttcatgacagatatccacatccaagctatatcaagcattggattttaggattttaatttgaaaacttgtcagttgacaatcatatgaaggataatactttggagcacaggtaagtagaactcacc------------------------------------------------------------------------------------------------------------------------------------------------------------------------------------------------------------------
>Jupunba_laeta_Mori_25147@NODE_1_length_1393_cov_42.938450
--------------------------------------------------------------------------------------------------------------------------ttttttg------ggggggggggagggaagccatatttaacaataaaagcaatacacatgaaaacaaatcattcacctcctatttctgacacatcactcaattattgttactgcacacaagttacaagaaacaatcatctctcaaagtattatcattccgcagatccataaccaaccaaatatcagcaactccaatcaactcatgtcaggagaaatttttcctgtt----aaaggcagcaatcaaatttcggttgtaagtgaactttcatatagcgaatgctataaatttccttaattctaccaagacatcaaccaagcacctctatgttcgttacttgaactccgcaagtgagctgataaataataacagtctgaacaatgctcagggaatattctgcccttgagaggttcacaagtttctggggagaccaagtcagaatatccttgaatgtaagagcagttccatggatagcttgagctcacattgagcgtaatgttgaacaaacagatgttcacaaagtaatcttcttttataccctctatgagaccagcccgttctatcttttctcctatcacgtccttgatagtgatcctttctatgataggaagagcatttgggttgaaagcgtcgtcggggtgatccccatatagaccagtgaatctgatagcaatgtctacttcagacagggtcatgttagaaatatacacatttctaacatagccccctcttccaggagatgtctttattctgattgcgttgtaagaatcgaaaaaatgaatgttttctgcatgaacatccgatacacctccagacatttcgcttcctatagcgatccctgcacttgttctagttttcccgatgagcctgttaatgattatgtctgtactgggacggccatatgcaatgccatactcatcccacccgcttttgattgcaatcagatcgtcaccagtgcttatataacagtcctcaatgcatacatggtcagaagaatctgcacacatttaaaattgtcagaattattccatttctttgattagtaagaagataaaatggaaaggacaagatctgtctgctttattttacataacaattcatttttattttaatcacattatatgaataagtagcatgttttcttcctgtaatgcccaagtctagactaatgtgtagctcatgtgaggtcatgcggaattttctgttcatgacagatatccacatccaagctatatcaagcattggattttaggattttaatttgaaaacttgtcagttgacaatcatatgaaggataatactttggagcacaggtaagtagaactcacctggatcaatcccatctgtatttggcgaatcaagtggagcaatgatcgtgacactctgaaccgcaactttgc-------------------------------------------------------------------------------------------------------------------------------------------
>Jupunba_leucophylla_Iganci_839@NODE_1_length_1707_cov_322.576074
----------------------------------------------------------------------ccccccccccccc-------------cccccccccccccccccccccccccccccccccccccccccccccccccccccaagccatatgtaacaagaaaagcaatacacatgaaaacaaatcattcacctcctatttctgacacatcactcaattattgttaccgcacacaagttacaagaaacaatcatctctcaaagtattatcattccgcagatccataaccaaccaaatatcagcaactccaatcaactcatgtcaggagaaatttttcctgttgaaaaaaggcagcaatcaaatttcagttgtaagtgaactttcatatagcgaatgctataaatttccttaattctaccaagacatcaaccaagcacctctatgttcgttactcgaactccgcaagtgagctgataaataataacagtctgaacaatgctcagggaatattctgcccttgagaggttcacaagtttctggggagaccaagtcagaatatccttgaatgtaagagcagttccatggatagcttgagctcacattgagcgtaatgttgaataaacagatgttcacaaagtaatcttcttttataccctctatgagaccagccctttctatcttttctcctatcacgtccttgatagtgatcctttctatgataggaagagcatttgggttgaaagcgtcgtcggggtgatccccatatagaccagtgaatctgatagcaatgtctacttcagacagggtcatgttagaaatatacacatttctgacatagccccctcttccaggagatgtctttattctgattgcggtgtaagaatcgaaaaaatgaatgttttctgcatgaacatccgatacacctccagacatttcgcttcctatagcaatccctgcacttgttctagtcttcccgatgagcctgttaatgattatgtctgtactgggacggccatatgcaatgccatactcatcccacccgcttttgattgcaatcagatcgtcaccagtgcttatataacagtcctcaatgcatacatggtcagaagaatctgcacacatttaaaattgtaagaattattccatttctttgattagtaagaagaaaaaatggaaaggacaagatctgtctgccttattttacacaacaattcatttttattttaatcacattatatgaataactagcatgttttcttcctgtaatgcccaagtctagactaatgtgtagctcatgtgaggtcatgcggaattttctgttcatgacagatatccacatccaagctatatcaagcattggattttaggattttaatttgaaaacttgtcagttgacaatcatatgaaggataatactttcgagcacaggtaagtagaactcacctggatcaatcccatctgtatttggcgaatcaagtggagcaatgatcgtgacactctgaaccgcaactttgctgttcatcgagaaaaacagtctcaaatgccctctcataatgaaagctttaatattgcacatttttaacatgctaatgaaaacaacgaagttcatcaaatcaggaaggaaacataaactcaatccttgcatgcacaaacc
>Jupunba_longipedunculata_Cardona_2682@NODE_1_length_1420_cov_114.241996
--------------------------------------------tctgcctcagtcttctacggcgaattctccaacatcctcaaatcaatggaaacatacaattttcaatcttttttcgtttttttttttt---ggggggggtgtggaaagccatatgtaacaagaaaagcaatacacatgaaaacaaatcattcacctcctatttctgacacatcactcaattattgttactgcacacaagttacaagaaacaatcatctctcaaagtattatcattccgcagatccataaccaaccaaatatcagcaactccaatcaactcatgtcaggagaaatttttcctgttgaaaaaaggcagcaatcaaatttcagttgtaagtgaactttcatatagcgaatgctataaatttccttaattctaccaagacatcaaccaagcacctctatgttcgttactcgaactccgcaagtgagctgataaataataacagtctgaacaatgctcagggaatattctgcccttgagaggttcacaagtttctggggagaccaactcagaatatccttgaacgtaagagcagttccatggatagcttgagctcacattgagcgtaatgttgaataaacagatgttcacaaagtaatcttcttttataccctctatgagaccagcccgttctatcttttctcctatcacgtccttgatagtgatcctttctatgataggaagagcatttgggttgaaagcgtcgtcggggtgatccccatatagaccagtgaatctgatagcaatgtctacttcagacagggtcatgttagaaatatacacatttctaacatacccccctcttccaggagatgtctttattctgattgcgttgtacgaatcgaaaaaatggatgttttctgcatgaacatccgaaacacctccagacatttcgcttcctatagcgatccctgcacttgttctagttttcccgatgagcctgttaatgattatgtctgtactgggacggccatatgcaatgccatactcatcccacccacttttgattgcaatcagatcgtcaccagtgcttatataacagtcctcaatgcatacatggtcagaagaatctgcacacatttaaaattgtcagaattattccatttctttgattagtaaggagataaaatggaaaggacaagatctgtctgccttattttacacaacgattcatttttattttaatcacattatatgaataactagcatgttttcttcctgtaatgcccaagtctagactaatgtgtagctcatgtgaggtcatgtggaattttctgttcatgacagatatccacatccaagctatatcaagcattggattttaggattttaatttgaaaacttgtcagttgacaatcatatgaaggataatacttttgagcacaggtaagtagaactcacctggatcaatccca-----------------------------------------------------------------------------------------------------------------------------------------------------------------------------------------------------
>Jupunba_nipensis_Mayo_19662@NODE_1_length_1158_cov_39.982424
-----------------------------------------------------------------------------------------------acatacaattttcaatcttttttccttttttttttttttt-----ggcggggcaaagccatatgtaac-aagaaagcaatacacatgaaaacaaatcattcacctcctgtttctgacacatcactcaattattgttactgcacacaagttacaagaaacaatcatctctcaaagtattatcattccgcagatccataaccaaccaaagatcagcaactccaatcaactcatgtcaggagaaatttttcctgttgaaaaaaggcagcaatcaaatttcagttgtaagtgaactttcatatagcgaatgctataaatttccttaattctaccaagacatcaaccaagcacctctatgttcgttactcgaactccgcaagtgagccgataaataataacaatctgaacaatgctcagggaatattctgcccttgagaggttcacaagtctctggggagaccaagtcagaatatccttgaatgtaagagcagttccatggatagcttgagctcacattgagcgtaatgttgaataaacagatgttcacaaagtaatcttcttttataccctctatgagaccagcccgttctatcttttctcctatcacgtccttgatagtgatcctttctatgctaggaagagcatttgggttgaaagcgtcgtcggggtgatccccatatagaccagtgaatctgatagcaatgtctacttcagacagggtcatgttagaaatatacacatttctaacatagccccctcttccaggagatgtctttattctgattgcgttataagaaccgaaaaaatgaatgttttctgcatgaacatccgatacacctccagacatttcgcttcctatagcaatccctgcacttgttctagttttcccgatgagcctgttaatgattatgtctgtactgggacggccatatgcaatgccatactcatcccacccgcttttgattgcaatcagatcgtcaccagtgcttatataacagtcctcaatgcatacatggtcagaagaatctgcacatatttaaaattgcaacaattattctatttctttgattagtaagaagataaaatggaaaggacaaaatctgtctgccttattttacacaacaattcatttttattttaatcacattatatgaataactagcatgt-----------------------------------------------------------------------------------------------------------------------------------------------------------------------------------------------------------------------------------------------------------------------------------------------------------------------------------------------------------------------------------------------------------------
>Jupunba_oppositifolia_Liegier_16014@NODE_1_length_1281_cov_141.581395
--------------------------------------------------------------------------------------------------------------------------ttttttt------------gcggggcaaagccatatgtaacaag-aaagcaatacacatgaaaacaaatcattcacctcctgtttctgacacatcactcaattattgttactgcacacaagttacaagaaacaatcatctctcaaagtattatcattccgcagatccataaccaaccaaagatcagcaactccaatcaactcatgtcaggagaaatttttcctgttgaaaaaaggcagcaatcaaatttcagttgtaagtgaactttcatatagcgaatgctataaatttccttaattctaccaagacatcaaccaagcacctctatgttcgttactcgaactccgcaagtgagctgataaataataacaatctgaacaatgctcagggaatattctgcccttgagaggttcacaagtttctggggagaccaagtcagaatatccttgaatgtaagagcagttccatggatagcttgagctcacattgagcgtaatgttgaataaacagatgttcacaaagtaatcttcttttataccctctatgagaccagcccgttctatcttttctcctatcacgtccttgatagtgatcctttctatgctaggaagagcatttgggttgaaagcgtcgtcggggtgatccccatatagaccagtgaatctgatagcaatgtctacttcagacagggtcatgttagaaatatacacatttctaacatagccccctcttccaggagatgtctttattctgattgcgttataagaatcgaaaaaatgaatgttttctgcatgaacatccgatacacctccagacatttcgcttcctatagcaatccctgcacttgttctagttttcccgatgagcctgttaatgattatgtctgtactgggacggccatatgcaatgccatactcatcccacccgcttttgattgcaatcagatcgtcaccagtgattatataacagtcctcaatgcatacatggtcagaagaatctgcacacatttaaaattgtaacaattattctatttctttgattagtaagaagataaaatggaaaggacaaaatctgtctgccttattttacacaacaattcatttttattttaatcacattatatgaataactagcatgttttcttcctgtaatgcccaagtctagactaatgtgtagctcatgtgaggtcatgtggaattttctgttcatgacagatatccacatccaagctatatcaagcattggattttaggattttaatttgaaaacttgtcagttgacaatcatatgaagga----------------------------------------------------------------------------------------------------------------------------------------------------------------------------------------------------------------------------------------------------
>Jupunba_trapezifolia_Simon_1600@NODE_1_length_1531_cov_245.429539
aatgaacaaccaagaatagttattgacaaaaaagccaagaagcatctgcctcagtcttctacggccaattctccaacatcctcaaatcaatgaaaacatacaattttcaatcttttttcgtttttttttttt--------gggggtggaaagccatatgtaagaagaaaagcaatacacatgaaaacaaatcattcacctcctatttctgacacatcactcaattattgttactgcacacaagttacaagaaacaatcatctctcaaagtattatcattccgcagatccataaccaaccaaatatcagcaactccaatcaactcatgtcaggagaaatttttcctgttgaaaaaaggcagcaatcaaatttcagttgtaagtgaactttcatatagcgaatgctataaatttccttaattctaccaagacatcaaccaagcacctctatgtccgttactcgaactccgcaagtgagctgataaataataacagtctgaacaatgctcagggaatattctgcccttgagaggttcacaagtttctggggagaccaagtcagaatatccttgaatgtaagagcagttccatggatagcttgagctcacattgagcgtaatgttgaataaacagatgttcacaaagtaatcttcttttatgccctctatgagaccagcccgttctatcttttctcctatcacgtccttgatagtgatcctttctatgataggaagagcatttgggttgaaagcgtcgtcggggtgatccccatatagaccagtgaatctgatagcaatgtctacttcagacagggtcatgttagaaatatacacatttctaacatagccccctcttccaggagatgtctttattctgattgcgttgtaagaatcgaaaaaatgaatgttttctgcatgaacatccgatacacctccagacatttcgcttcctatagcgatccctgcactggttctagttttcccgatgagcctgttaatgattatgtctgtactgggacggccatatgcaatgccatactcatcccacccacttttgattgcaatcagatcgtcaccagtgcttatataacagtcctcaatgcatacatggtcagaagaatctgcacacatttaaaattgtaagaattattccatttctttgattagtaagaagataaaatggaaaggacaagatctgtctgccttattttacacaacaattcatttttattttaattacattatatgaataactagcatgttttcttcctgtaatgcccatgtctagactaatgtgtagctcatgtgaggtcatgcggaattttctgttcatgacagatatccacattcaagccatatcaatcattggattttaggattttaatttgaaaacttgtc-------------------------------------------------------------------------------------------------------------------------------------------------------------------------------------------------------------------------------------------------------------------------
>Punjuba_callejasii_Daly_5935@NODE_1_length_1085_cov_25.820437
-------------------------------------------------------------------------------------------------------------------------------------------------------------------------------------------------ttcacctcctacttctgacacatcactcaattattgttactgcacacaagttacaagaaacaatcacctctcaaagtattatcattccgcagatccataaccaaccaaagatc----------atcaactcatgtcaggagaaatttttcctgttgaaaaaaggcagcaatcaaatttcagttgtaagtgaactttc--------aatgctataaatttccttaattctaccaagacatcaaccaagcacctctatgttcgttactcgaactccgcaagtgagctgataaataataacagtctgaacaatgctcagggaatattctgcccttgagaggttcacaagtttctggggagaccaagtcagaatatccttgaatgtaagagcagttccatggatagcttgagctcacattgagcgtaatgttgaataaacagatgttcacaaagtaatcttcttttataccctctatgagaccagcccgttctatcttttctcctatcacgtccttgatagtgatcctttcaatgataggaagagcatttgggttgaatgcgtcatcggggtgatccccatatagaccagtgaatctgatagcaatgtctacttcagacagggtcatgttagaaatatacacatttctaacatagccccctcttccaggagatgtctttattctgattgcgttgtaagaatcgaaaaaatgaatgttttctgcatgaacatccgatacacctccagacatttcacttcctatagcgatccctgcacttgttctagttttcccgatgagcctgttaatgattatgtctgtactgggacggccatatgcaatgccatactcatcccacccacttttgattgcaatcagatcgtcaccagtgcttatataacagtcctcaatgcatacatggtcagaagaatctgcacacatttaaaatcgtaagaattattccatttctttgattagtaagaagataaaatggaaaggacaagatctgtctgccttgttttacacagcaattcatttttattttaatcacattatatgaataactagcacgttttcttcctgtaatgcccaagtctagactaatgtg------------------------------------------------------------------------------------------------------------------------------------------------------------------------------------------------------------------------------------------------------------------------------------------------------------------------------------------------------------------------------
>Punjuba_killipii_Palodorios_6252@NODE_1_length_1356_cov_74.862392
-----------------------------------------------------------------------------------------------------------------------------------------------------aagccatatgtaacaagaaaagcaatacacctgaaaacaaatcattcacctcctatttctgacacatcactcaattattgttactgcacacaagttacaagaaacaatcatctctcaaagtagtatcattccgcagatccataaccaaccaaagatcatcaactccaatcaactcatgtcaggagaaatttttcctgttgaaaaaaggcagcaatcaaatttcagtcgtaagtgaactttcatatagcgaatgctataaatttccttaattctaccaagacatcaaccaagcacctctatgttcgttactcgaactccgcaagtgagctgataaataataacagtctgaacaatgctcagggaatattctgcccttgagaggttcacaagtttctggggagaccaagtcagaatatccttgaatgtaagagcagttccatggatagcttgagctcacattgagcgtaatgttgaataaacagatgttcacaaagtaatcttcttttataccctctatgagaccagcccgttctatcttttctcctatcacgtccttgatagtgatcctttctatgataggaagagcatttgggttgaaagcgtcgtcggggtgatccccatatagaccagtgaatctgatagcaatgtctacttcagacagggtcatgttagaaatatacacatttctaacatagccccctcttccaggagatgtctttattctgattgcgttgtaagaatcgaaaaaatgaatgttttctgcatgaacatccgatacacctccagacatttcgcttcctatagcgattcctgcacttgttctagttttcccgatgagcctgttaatgattatgtctgtactgggacggccatatgcaatgccatattcatcccacccgcttttgattgcaatcagatcgtcaccagtgcttatataacagtcctcaatgcatacatggtcagaagaatctgcacacatttaaaatcgtaagaagtattccatttctttgattagtaagaagataaaatggaaaggacaagatctgtctgccttattttacacagcaattcatttttattttaatcacattatatgaataactagcacgttttcttcctgtaatgcccaagtctagactaatgtgtagctcatgtgaggtcatgtggaattttctgttcatgaaagatatccacatccaagctatatcaagcattggattttaggattttaatttgaaaacttgtcggttgacaatcatatgaaggataatactttggagcacaggtaagtagaactcacctggatcaatcccgtctgtatttggcgaatcaagtggagcaataatcgtgacac-------------------------------------------------------------------------------------------------------------------------------------------------------------
>Punjuba_lehmannii_Escobar_7465@NODE_1_length_1632_cov_109.686817
---------------atagttattgacaaaaaagccaagaagcatctgccttagtcttctacggcgaattctccaacatcctcaaatcaatggaaacatacaattttcaatcttttttcgttttttttt-------------tgggggaaagccatatgtaacaagaaaagcaatacacatgaaaacaaatcattcacctcctatttctgacacatcactcaattattgttactgcacacaagttacaagaaacaatcacctctcaaagtattatcattccgcagatccataaccaaccaaagatcatcaactccaatcaactcatgtcaggagaaatttttcctgttgaaaaaaggcagcaatcaaatttcagttgtaagtgaactttcatatagcgaatgctataaatttccttaattctaccaagacatcaaccaggcacctctatgttcgttactcgaactccgcaagtgagctgataaataataacagtctgaacaatgctcagggaatattctgcccttgagaggttcacaagtttctggggagaccaagtcagaatatccttgaatgtaagagcagttccatggatagcttgagctcacattgagcgtaatgttgaataaacagatgttcacaaagtaatcttcttttataccctctatgagaccagcccgttctatcttttctcctatcacgtccttgatagtgatcctttctattataggaagggcatttgggttgaaagcgtcatcggggtgatccccatatagaccagtgaatctgatagcaatgtctacttcagacagggtcatgttagaaatatacacatttctaacatagccccctcttccaggagatgtctttattctgattgcgttgtaagaatcgaaaaaatgaatgttttctgcatgaacatccgatacacctccagacatttcgcttcctatagcgatccctgcacttgttctagttttcccgatgagcctgttaatgaatatgtctgtactgggacggccatatgcaatgccatactcatcccacccgcttttgattgcaatcagatcgtcaccagtgcttatataacagtcctcaatgcatacatggtcagaagaatctgcacacatttaaaattgtaagaattattccatttctttgattagtaagaagataaaatggaaaggacaagatctgtctgccttattttacacaacaattcatttttattttaaccacattatatgaataactagcatgttttcttcctgtaatgcccaagtctagactaatgtgtagctcatgtgaggtcatgtggaattttctgttcatgacagatatccacatccaagctatatcaagcattggattttaggattttaaattg-aaacttgtcagttgacaatcatatgaaggataatactttgaagcacaggtcagtagaactcacctggatcaatcccatctgtatttggcgaatcaagtggagcaatgatcgtgacactctgaaccgcaactttgctgttcattaagaaaaacagtctcaaatgacccttcataatgaaagctttaatattgcacacttttaacatgctattgaaaacaacgaagttcatcaaatcaggaaggaaacataaactcaatccttgcatgcacaacc-
>Punjuba_racemiflora_Jimenez_Soares_3626@NODE_1_length_1800_cov_142.496808
aatgaacaactaagaataattattgacaaaaaagccaagaagcatctgccttagtcttctacggcgaattctccaacatcctcaaatcaatggaaacatacaattttcaatcttttttcgtttttttttt------------tgggggaaagccatatgtaacaagaaaagcaatacacatgaaaacaaatcattcacctcctatttctgacacatcagtcaattattgttactgcacacaagttacaagaaacaatcacctctcaaagtattatcattccgcagatccataaccaaccaaagatcatcaactccaatcaactcatgtcaggagaaatttttcctgttgaagaaaggcagcaatcaaatttcagttgtaagtgaactttcatatagcgaatgctataaatttccttaattctaccaagacatcaaccaagcacctctatgttcgttcctcgaactccgcaagtgagctgataaataataacagtctgaacaatgctcaggaaatattctgcccttgagaggttcacaagtttctggggagaccaagtcagaatatccttgaatgtaagagcagttccatggatagcttgagctcacattgagcgtaatgttgaataaacagatgttcacaaagtaatcttcttttataccctctatgagaccagcccgttctatcttttctcctatcacgtccttgatagtgatcctttcaatgataggaagagcatttgggttgaaagcgtcatcggggtgatccccatatagaccagtgaatctgatagcaatgtctacttcagacagggtcatgttagaaatatacacatttctaacatagccccctcttccaggagatgtctttattctgattgcgttgtaagaatcgaaaaaatgaatgttttctgcatgaacatccgatacacctccagacatttcacttcctatagcgatccctgcacttgttctagttttcccgatgagcctgttaatgattatgtctgtactgggacggccatatgcaatgccatactcatcccacccgcttttgattgcaatcagatcgtcaccagtgcttatataacagtcctcaatgcatacatggtcagaagaatctgcacacatttaaaatcgtaagaattattccatttctttgattagtaagaagataaaatggaaaggacaagatctgtctgccttattttacacagcaattcatttttattttaatcacattatatgaataactagcacgttttcttcctgtaatgcccaagtctagactaatgtgtagctcatgtgaggtcatgtggaattttctgttcatgaaagatatccacatccaagctatatcaagcattggattttaggattttaatctgaaaacttgtaagttgacaatcatatgaaggataatactttggagcacaggtaagcagaactcacctggatcaatcccgtctgtatttggcgaatcaagtggagcaataatcgtgacactctgaaccgcaactttgctgttcatcaagaaaaacagtctcaaatgccccctcataatgacagctttattattgcacatttttaacatgctaatgaaaacaacgaagttcatcaaatcaggaaggaaacataaactcaatccttgcatgcacaa---
>_R_Acacia_rostellifera_Murphy_466@NODE_1_length_1720_cov_200.306756
-----------------------------------------------gccttagtcttctatggcgaattctccaacatccttgaatcaatggaaacatacaattttcaatcttctttctttcttttcttttcttggggggggtgggggaagccatatgtaactagaaaagcaatacacatgaaaacaaatcatccacttcctatttctgacacatcactcaattattgtcactgcacacaagttacaagaaacaatcatctctcaaagtattatcattccgcagatccataaccaaccacagatcagcagccccaatcaactcatgtcaggagaaatttttcctgttgaaaaaaggcagcaatcaaatttcagttgtaagtgaactttcatatagcaaatgccataaatttcctgaattctaccaagacatcaaccaagcacctctatgttcgttactcaaactccgcaagtgacctgataaataataacagtctgaacaatgctcagggaatattctgcccttgagaggttcacaagcttctggggagaccaagtcagaatatccttgaatgtaagagcagttccatggatagcttgagctcacattgagcgtaatgttgaataaacagatgttcacaaagtaatcttcttttataccctctatgagaccagcccgttctatcttttctcctatcacgtccttgatagtgatcctttctatgataggaagagcacttgggtcgaaagcgtcatcagggtgatccccatatagaccagtgaatctgatagcaatgtctacttcagacagggtcatgttagaaatatacacatttctaacatagccccctcttccaggagacgtctttattctgattgcgttgtaagaatcaaaaaaatgaatgttttccgcatgaacatccgatacacctccagacatttcgcttcctatagcgatccctgcacttgttctagttttcccgatgagcctgttaatgattatgtttgtactgggacgaccgtatgcaatgccatactcatcccacccgcttttgattgcaatcagatcgtcaccagtgcttatataacagtcctcaatgcatacatggtcagaagaatctgcacacatttaaaattgtaagaattcttccatttctttgatcggtaagaagataaaatggaaagga----------ctgccctattttacacaacaattcatttttattttaattacattatatgaataactaggatgttgtcttcctgtaatacccaagtctagactaatgtgtagc----------tcatgtggaattttctgttcatgacagatatccacatccaagctatatcaagcactggattttaggattttaattcgaaaacttgtcagttgacaatgatatgaagtataatactttggagcacaagtaagtagaactcacctggatcaatcccgtctgtatttggcgaatcaagtggagcaatgatcgtgacattctgaactgcaactttgctgttcatcaagaaaaacagtctcag----------------------cttattttgcacatttttaacatgctaatgaaaataacgaagttcatcaaatcaggaaggaaacataaactcaatccttgcatgcacaaacc
>_R_Albizia_burkartiana_StivalSantos_678@NODE_1_length_1229_cov_10.969336
--------------------------------------------------------------------------------------------------------------------------------------------------ggaaagccatatgtaactagaaaggcaatacacatgaaaacaaatcattcacctcctatttctgacacatcactcaattattgttactgcacacaagttacaagaaacaatcatctctcaaagtattatcattccgcagatccataaccaaccaaagatcagcaactccaatcaactcatgtcaggagaaatttttcctgttgaaaaaggg-ggcaatcaaa-ttcagttgaaagtgaactttcatatagcaaatgctataaatttccttaattctaccaagacatcaaccaagcacctctatgttcgttactcgaactccgcaagtgacctgataaataataacagtctgaacaatgctccgggaatattctgcccttgagaggttcacaagtttctggggagaccaagtcagaatatccttgaatgtaagagcagttccatggatagcttgagctcacattgagcgtaatgttgaataaacagatgttcacaaagtaatcttcttttataccctctatgagaccagcccgttttatcttttctcctatcacgtccttgatagtgatcctttctatgttaggaagagcatttgggtcgaaagcgtcatcagggtgatccccatataaaccagtgaatctgatagcaatgtctacttcaaagagggtcatgttagaaatatacacatttctaacatagccccctcttccaggtgatgtctttattctgattgcgctgtaagaatcgaaaaaatgaatgttttctgcatgaacattcgatacacctccggacatttcgcttcctatagcgatccctgcacttgttctagttttcccgatgagcctattaatgattatgtctgtactgggacggccatatgcaatgccatactcatcccacccgcttttgattgcaatcagatcgtcaccagtgcttatataacagtcctcaatgcatacatggtcagaagaatctgcacacatttagaattgtaagaattcttccatttctttgattagtaagaagataaaatggaaaggacaagatctgtcggccttattttacaaaacaattcatttttattttaatcacattatatgaataactagcatgttttcttcctgtaatgcccaagactagactaatgtgtagctcatgtgaggtcatgtggaattttctgttcatgacagatatccacatccaggctatatcaagcattggattttagg----------------------------------------------------------------------------------------------------------------------------------------------------------------------------------------------------------------------------------------------------------------------------------------------
>_R_Albizia_coripatensis_Hughes_2433@NODE_1_length_1961_cov_224.075372
aatgaacaactaacaatagttattgacaaaaaagccaagaagcatctgccttagtcttctacggcgaattctctaacatcctcgaatcaatgaaaacatacaattttcaatctttttttcgtttgtttttt-----------cgggggaaagccacatgtaactagaaaagcaatacacatgaaaacaaatcattcacctcctatttctgacacatcactcaattattgttactgcacacaagttacaagaaacaatcatctctcaaagtattatcattccgcagatccataaccaaccaaagatcagcaactccaatcaactcatggcaggagaaatttttcctgttgaaaaaggg-ggcaatcaaattccagttgtaagtgaactttcatatagcaaatgctataaatttccttaattctaccaagacatcaaccaagcacctttatgttcgttactcgaactccgcaagtgacctgataaataataacagtctgaacaatgctcagggaatattctgcccttgagaggttcacaagtttctggggagaccaagtcagaatatccttgaatgtaagagcagttccatggatagcttgagctcacattgagcgtaatgttgaataaacagatgttcacaaagtaatcttcttttataccctctatgagaccagctcgttctatcttttctcctatcacgtccttgatagtgatcctttctatgataggaagagcatttgggtcgaaagcgtcatcggggtgatccccatatagaccagtgaatctgatagcaatgtctacttcagacagggtcatgttagaaatatacacatttctaacatagccccctcttccaggtgatgtctttattctgattgcgctgtaagaatcgaaaaaatgaatgttttctgcatgaacatctgatacacctccagacatttcgcttcctatagcgatccctgcacttgttctagttttcccgatgagcctgttaatgattatgtctgtactgggacggccatatgcaatgccatactcatcccacccgcttttgattgcaatcagatcgtcaccagtgcttatataacagtcctcaatgcatacatggtcagaagaatctgcacacatttaaaattgtaagaattcttccatttctttgattagtaagaagataaaatggaaaggacaagatctgtctgccttgttttacacaacaattcatttttattttaatcacattatatgaataactagcatgttttcttcctgtaatgcccaagtctagactaatgtgtagctcatgtgaggtcatgtggaattttctgttcatgacagatatccacatccaagctatatcaagcattggattttaggattttaatttgaaaacttatcagttgacaatcatatgaaggataatactttggaacacaggtaagtagaactcacctggatcaatcccgtctgtatttggtgaatcaagtggagcaatgatcgtgacactctgaacagcaactttgctgttcattgagaaaaacagtctcaaatgccccctcataatgaaagctttaatattgcacatttttaatatgctaatgaaaacaacgaagttcatcaaatcaggaaggaaacataaactcaatccttgcaagcacaaacc
>_R_Albizia_multiflora_Hughes_3090@NODE_1_length_1662_cov_141.135647
aatgaacaaccaacaatagttattgacaaaaaagccaagaagcatctgccatagtcttctgcggcgaattctctaacatcctcgaatcaatagaaacatacaattttcaatctttttctcgtttgtctatttttttttttttttagggaaagccatatgtaactagaaaggcaatacacatgaaaacaaatcattcacctcccatttctgacacatcactcaattattgttactgcacacaagttacaagaaacaatcatctctcaaagtattatcattccgcagatccataaccaaccaaagatcagcaactccaatcaactcatgtcaggagaaatttttcctgttgaaaaaggg-ggcaatcaaa-ttcagttgtaagtgaactttcatatagcaaatgctataaatttccttaattctaccaagacatcaaccaagcacctctatgttcgttactcgaactccgcaagtgacctgataaataataacagtctgaacaatgctcagggaatattctgcccttgagaggttcacaagtttctggggagaccaagtcagaatatccttgaatgtaagagcagttccatggatagcttgagctcaccttgagcgaaatgttgaataaacagatgttcacaaagtaatcttcttttataccctctatgagaccagcccgttttatcttttctcctatcacgtccttgatagtgatcctttctatgataggaagagcatttgggtcgaaagcgtcatcggggtgatccccatatagaccagtgaatctgatagcaatgtctacttcaaacagggtcatgttagaaatatacacatttctaacatagccccctcttccaggtgatgtctttattctgattgcgttgtaagaatcgaaaaaatgaatgttttctgcatgaacatccgatacacctccagacatttcgcttcctatagcgatccctgcacttgttctagttttcccgatgagcctattaatgattatgtctgtactgggacggccatatgcaatgccatactcatcccaaccgcttttgattgcaatcagatcgtcaccagtgctaatataacagtcctcaatgcatacatggtcagaagaatctggacacatttaaaattgtaagaattcttccatttctttgattagtaagaagataaaatggaaaggacaagatctgtcggccttattttacaacacaattcatttttattttaatcacattatatgaataactagcatgttttcttccggtaatgcccaagtctagactaatgtgtagctcatgtgaggtcatgtggaattttctgttcatgacagatatccacatccaagctatatcaagcattagattttaggattttaatttgaaaacttgtcagttgacaatcatatgaaggataatacttaggagcacaggtcagtagaactcacctggatcaatcccgtctgtatttggtgaatcaagtggagcaatgatcgtgacactctgaaccgcaactttgctgttcatcgagaaacagagtctcaaatg---------------------------------------------------------------------------------------------------------------
>_R_Albizia_subdimidiata_var_minor_Gorts_341@NODE_1_length_1238_cov_31.019811
--------------------------------------------------------------------------------------------------------------------------------------------------------------------------------------------aatcattcacctcctatttctgacacaacactcaattattgttactgcacacgagttacaagaaacaatcatctctcaaagtattatcattccgcagatccataaccaaccaaagatcagcaactccaatcaactcatgtcaggagaaatttttcctgttgaaaaaggg--gggaatcaaattcagttgtaagtgaactttcatatggcaaatgctataaatttccttaattctaccaagacatcaaccaagcacctctatggtcgttactcgaactccgcaagtgacctgataaataataacagtctgaacaatgctcagggaatattctgcccttgagaggttcacaagtttctggggagaccaagtcagaatatccttgaatgtaagagcagttccatggatagcttgagctcacattgagcgtaatgttgaataaacagatgttcacaaagtaatcttcttttataccctctatgagaccagcccgttttatcttttctcctatcacgtccttgatagtgatcctttctatgataggaagagcatttgggtcgaaagcatcatcggggtgatccccatatagaccagtgaatctgatagcaatgtctacttcaaacagggtcatgttagaaatatacacatttctaacatagccccctcttccaggtgatgtctttattctgattgcattgtaagaatcgaaaaaatgaatgttttctgcatgaacatccgatacacctccggacatttcgcttcctatagcgatccctgcacttgttctagttttcccgatgagcctgttaatgattatgtctgtactgggacggccatatgcaatgccatactcatcccacccgcttttgattgcaatcagatcgtcaccagtgcttatataacagtcctcaatgcatacatggtcagaagaatctgcacacatttaaaattgtaagaattcttccatttctttgattagtaagaagataaaatggaaaggacaagatccgtcggccttattttacaaaacaattcatttttattttaatcacattatatgaataactagcatattttcttcctgtaatgtccaagtctagactaatgtgtagctcatgtgaggtcatgtggaattttctgttcatgacagatatccacatccaagctatatcaagcattggattttaggattttaatttgaaaacttgtcaattgacaatcatatgaaggataatacttagga----------------------------------------------------------------------------------------------------------------------------------------------------------------------------------------------------------------------------------------
>_R_Albizia_subdimidiata_var_subdimidiata_Ferreira_210@NODE_1_length_1494_cov_167.551164
-atgaacaaccaacaatagttactgacaaaaaagccaagaagcatctgccatagtcttctgcggcgaattct----catcctcgaatcaatggaaacatacaattttcaatctttttctcgttcgttttttttttttttttttgtgggaaagccatatgtaactagaaaggcaatacgcatgaaaacaaatcattcacctcctatttctgacacaacactcaattattgttactgcacacgagttacaagaaacaatcatctctcaaagtattatcattccgcagatccataaccaaccaaagatcagcaactccaatcaactcatgtcaggagaaatttttcctgttgaaaaaggg--gggaatcaaattcagttgtaagtgaactttcatatagcaaatgctataaatttccttaattctaccaagacatcaaccaagcacctctatgttcgttactcgaactccgcaagtgacctgataaataataacagtctgaacaatgctcagggaatattctgcccttgagaggttcacaagtttctggggagaccaagtcagaatatccttgaatgtaagagcagttccatggatagcttgagctcacattgagcgtaatgttgaataaacagatgttcacaaagtaatcttcttttataccctctatgagaccagcccgttttatcttttctcctatcacgtccttgatagtgatcctttctatgataggaagagcatttgggtcgaaagcatcatcggggtgatccccatatagaccagtgaatctgatagcaatgtctacttcaaacagggtcatgttagaaatatacacatttctaacatagccccctcttccaggtgatgtctttattctgattgcattgtaagaatcgaaaaaatgaatgttttctgcatgaacatccgatacacctccggacatttcgcttcctatagcgatccctgcacttgttctagttttcccgatgagcctgttaatgattatgtctgtactgggacggccatatgcaatgccatactcatcccacccgcttttgattgcaatcagatcgtcaccagtgcttatataacagtcctcaatgcatacatggtcagaagaatctgcacacatttaaaattgtaagaattcttccatttctttgattagtaagaagataaaatggaaaggacaagatccgtcggccttattttacaaaacaattcatttttattttaatcacattatatgaataactagcatattttcttcctgtaatgtccaagtctagactaatgtgtagctcatgtgaggtcatgtggaattttctgttcatgacagatatccacatccaagctatatcaagcattggattttaggattttaatttgaaaacttgtcagttgacaatcatatgaaggataatacttaggagcacaggtaagtagaactcacctggatcaatcccgtctgtatttggtgaatcaagtggagcaatgatc--------------------------------------------------------------------------------------------------------------------------------------------------------------------
>_R_Albizia_tomentosa_Hughes_648@NODE_1_length_1602_cov_118.059672
-------------------------------------------------cgtagtcttctgcagcgaattccctaacatcctcgaatcaacggaaacatacaattttcaatctttttctcgtttgttttttttt--------tgagggaaagccatatgtaacaagaaaggcaatacacatgaaaacaaatcattcacctcccatttctgacacatcactcaattattgttactgcacacaagttacaagaaacaatcatctctcaaagtattatcattccgtaggtccataaccaaccaaagatcagcaactccaatcaactcatgtcaggagaaatttttcctgttgaaaaaagg-ggcaatcaaa-ttcagttgtaagtgaacttccatatagcaaatgctataaacttccttaattctaccaagacatcaaccaagcacctctatgttcgttactcgaactccgcaagtgacctgataaataataacagtctgaacaatggtcagggaatattctgcccttgagaggttcacaagtttctggggagaccaagtcagaatatccttgaatgtaagagcagttccatggatagcttgagctcacattgagcgtaatgttgaataaacagatgttcacaaagtaatcttcttttataccctctatgagaccagcccgttttatcttttctcctatcacgtccttgatagtgatcctttctatgataggaagagcatttgggtcgaaagcgtcatcagggtgatccccatatagaccagtgaatctgatagcaatgtctacttcaaagagggtcatgttagaaatatacacatttctaacatatccccctcttccaggtgatgtctttattctgattgcactgtaagaatcgaaaaaatgaatgttttctgcacgaacatccgatacacctccagacatttcgcttcctatagcaatccctgcacttgttctagttttcccaatgagcctattaatgattatgtctgtactgggacggccatatgcaatcccatactcatcccacccgcttttgattgcaatcagatcgtcaccagtgcttatataacagtcctcaatgcatacatggtcagaagaatctgcacacatttaaaattgtaagaattcttccatttctttgattagtaagaagataaaatggaaaggacaagatctgccggccttattttacaaaacaattcatttttattttaatcacattatacgagtaactagcacgttttcttcctgtaatgcccaagtctagactaatgcgtagctcatgtgtggtcatgtggaattttctgttcatgacagatatccacatccaagctatatcaagcattggattttaggattttaatttgacaacttgtcagttgacaatcatatgaaggataatacttagaagcacaggtaagtagaactcacctggatcaatcccgtctgtatttggtgaatcaagtggagcaatgatcgtgacactctgaaccgcaactttgctgttcatcgggaaacacagtctcaaatgcaccctcataatgaaagctttaacattgcacatttttaacatgctaatgaaaacaacgaagttcatcaaatcaggaaggaaacataaacgcaatccttgcatgcacaaacc
>_R_Archidendron_clypearia_Wieringa_1849@NODE_1_length_1559_cov_254.719298
------------------------------------------------------------------aattctccaacatcctcgtatcaatggaaacatacaattttcaatctttttccttttttttttt------------tgggggaaagccgtatgtaactagaaaagcaatacacatgaaaacaaatcattcacttcctatttctgacacatcactcaattattgttactgcacacaagttacaagaaacaatcatctctcatagtattatcattccgcagatccataaccaaccacagatcagcaactcgaatcaactcatgtcaggagaaatttttcctgttgaaaaaaggcagcaatcaaatttcagttgaaagtgaactttcatatagcaaatgctataaaattcctgaattctaccaagacatcaaccaagcacctctatgttcgttactcaaactccgcaagtgacccgataaataataacaatctgaacaatgctcaggaaatattctgcccttgagaggttcacaagtttctggggagaccaagtcagaatatccttgaatgtaagagcagttccatggatagcttgagctcacattgagcgtaatgttgaataaacagatgttcacaaaataatcttcttttataccctctatgagaccagcccgttctatcttttctcctatcacatccttgatagtgatcctttctatgataggaagagcattagcgtcgaaagcgtcgtcggggtgatccccatatagaccagtgaatctgatagcaatgtctacttcagacagggtcatgttagagatatacacatttctaacatagccccctcttccaggagatgtctttattctgattgcgttgtgagaatcgaaaaaatgaatgttttctgcatgaacgtccgatacacctccagacatttcgcttcctatagcaatccctgcacttgttctagttttcccgatgagcctgttaatgattatgtctgtactgggacggccatatgcaatgccatactcatcccacccgcttttgattgcaatcagatcgtcaccagtgcttacatagcagtcctcaatgcatacatggtcagaagaatctgcacacatttacatttgtaagaattcttccatttctttgattagtaagaagataaaatggaaaggacaagatctgtctgcctcattttacacaacaattcatatttattttaatcacattatatgaataactagcatgtttgcttcctgtaatgcccaagtctagactaatgtgcagctcatgtgaggtcatgtggaattttctgttcacgacagatatccacatccaagctatatcaagcattggattttaggatgttaatttgaaaacttgtcagtacacaatcaaatgaaggataatactttggagcacaggtaagtagaactcacctggatcaatcccgtctgtatttggcgaatcaagtggagcaatgatcgtgacactctgaaccgcaactttgctgttcatcaagaaaaacagtctcaaatgccccctcataatgaaagcttcaatattgcacatttttaacatgctaatg-aaacaacgaagtttatcaattcaggaaggaaacataaac----------------------
>_R_Balizia_leucocalyx_Aguilar_1939@NODE_1_length_1880_cov_140.884082
aatgaacaactaagaatagttattgacaaaaaagccaagaagcatctgccttaatcttctacggcgaattctccaacatcctcaaatcaatggaaacatacaattttcaatcttttttcctttttttttttttgg-gggggggtgtggggaagcatatgtaacaagaaaagcaatacacatgaaaacaaatcattcacctcctatttctaacacatcactcaattattgttactgcacacaagttacaagaaacaatcatctctcaaagtattatcattccgcagatccataaccaaccaaatatcagcaactccaatcaactcatgtcaggagaaatttttcctgttgaaaaaaggcagcaatcaaatttcagttgtaagtgaactttcatatagcgaatgctataaatttccttaattctaccaagacatcaaccaagcacctctatgttcgttactcgaactccgcaagtgagctgataaataataacagtctgaacaatgctcagggaatattctgcccttgagaggttcacaagtttctggggagaccaagtcagaatatccttgaatgtaagagcagttccatggatagcttgagctcacattgagcgtaatgttgaataaacagatgttcacaaagtaatcttcttttataccctctatgagaccagcccgttctatcttttctcctatcacgtccttgatagtgatcctttctatgataggaagagcatttgggttgaaagagtcgtcggggtgatccccatatagaccagtgaatctgatagcaatgtctacttcagacagggtcatgttagaaatatacacatttctaacatagccccctcttccaggagatgtctttattctgattgcgttgtaagaatcaaaaaaatgaatgttttctgcatgaacatccgatacacctccagacatttcgcttcctatagcgatccctgcacttgttctagttttcccgatgagcctgttaatgattatgtctgtactgggacggccatatgcaatgccatactcatcccacccgcttttgattgcaatcagatcgtcaccagtgcttatataacagtcctcaatgcatacatggtcagaagaatctgcacacatttaaaattgtaaaaattattccatttctttgattagtaagaagataaattggaaaggacatgatttgtctgacttattttacataacaattcatttttattttaatcacattatatgaataactagcatgttttcttcctgtaatgcccaagtctagactaacgtgtagctcacgtgaggtcatgcggaattttctgttcacgacggatatccacatccaagctatatcaagcattggattttaggattttaatttgaaaacttgtcagttgacaatcatatgaaggataatgctttggagcacaggtaagtagaactcacctggatcaatcccgtctgtatttggcgaatcaagtggagcaatgatcgtgacactctgaactgcaactttgctgttcatcgagaaaaacagtctcaaatgccccctcataatgaaagctttaatattgcaca-ttttaacatgctaatgaaaacaacgaagttcatcaaatcaggaaggaaacataaactcaatccttgcatgcacaaacc
>_R_Balizia_spnov_Morim_577@NODE_1_length_1513_cov_658.321674
aatgaacaaccaagaatagttattgacaaaaaagccaagaagcatctgccttagtcttctacggcgaattctccaacatcctcaaatcaatggaaacgtacaattttcaatcttttttcgttttttttggg----gggtggttgtggggaagccatatgtaacaagaaaagcaatacacatgaaaacaaatcattcacctcctatttctaacacatcactcaattattgttactgcacacaagttacaagaaacaatcatctctcaaagtattatcattccgcagatccataaccaaccaaatatcagcaactccaatcaactcatgtcaggagaaatttttcctgttgaaaaaaggcagcaatcaaatttcagttgtaagtgaactttcatatagcgaatgctataaatttccttaattctaccaagacatcaaccaagcacctctatgctcgttactcgaactccgcaagtgagctgataaataataacagtctgaacaatgctcagggaatattctgcccttaagaggttcacaagtttctggggagaccaagtcagaatatccttgaatgtaagagcagttccatggatagcttgagctcacattgagcgtaatgttgaataaacagatgttcacaaagtaatcttcttttataccctctatgagaccagcccgttctatcttttctcctatcacgtccttgatagtgatcctttctatgataggaagagcatttgggttgaaagagtcgtcggggtgatccccatatagaccagtgaatctgatagcaatgtctacttcagacagggtcatgttagaaatatacacatttctaacatagccccctcttccaggagatgtctttattctgattgcgttgtaagaatcgaaaaaatgaatgttttctgcatgaacatccgatacacctccagacatttcgcttcctatagcgatccctgcacttgttctagttttcccgatgagcctgttaatgattatgtctgtactgggacggccatatgcaatgccatactcatcccacccgcttttgattgcaatcagatcgtcgccagtgcttatataacagtcctcaatgcatacatggtcagaagaatctgcacacatttaaaattgtaagaattattccatttctttgattagtaagaagataaaatggaaaggacaagatctgtctgccttattttacataacaattcatttttattttaatcacattatatgaataactagcatgttttcttcctgtaatgcccaagtctagactaatgtgtagctcatgtgaggtcatgcggaattttctgttcatgacagatatccacatccaagctatatcaagcattggattttaggattttaatttgaaaacttgtcagttgacaatcatatgaaggataatactttggagca-------------------------------------------------------------------------------------------------------------------------------------------------------------------------------------------------------------------------------------
>_R_Cathormion_obliquifoliolatum_Wieringa_6519@NODE_1_length_1550_cov_206.615385
aatgaacaactaacaatagttattaacaaaaaggccaagaagcatctgccttagtcttctacggcaaattctccaacatcctcaaatcaatggaaacatacaattttcaatctttttttcttttttttg------ggggaggtgtggggaagccatatgtaacaagaaaagcaatacacatgaaaacaaatcattcacctcctatttctaacacatcactcaattattgttactgcacacaagttacaagaaacaatcatctctcaaagtattatcattccgcagatccataaccaaccaaatatcagcaactccaatcaactcatgtcaggagaaatttttcctgttgaaaaaaggcagcaatcaaatttcagttgtatgtgaactttcatatagcgaatgctataaatttccttaattctaccaagacatcaaccaagcacctctatgttcgttactcgaactccgcaagtgagctgataaataataacagtctgaacaatgctcagggaatattctgcccttgagaggttcacaagtttctggggagaccaagtcagaatatccttgaatgtaagagcagttccatggatagcttgagctcacattgagcgtaatgttgaataaacagatgttcacaaagtaatcttcttttataccctctatgagaccagcccgttctatcttttctcctatcacgtccttgatagtgatcctttctatgataggaagagcatttgggttgaaagagtcgtcggggtgatccccatatagaccagtgaatctgatagcaatgtctacttcagacagggtcatgttagaaatatacacatttctaacatagccccctcttccaggagatgtctttattctgattgcgttgtaagaatcgaaaaaatgaatgttttctgcatgaacatccgatacacctccagacatttcgcttcctatagcgatccctgcacttgttctagttttcccaatgagcctgttaatgattatgtctgtactgggacggccatatgcaatgccatactcatcccacccgcttttgattgcaatcagatcgtcaccagtgcttatataacagtcctcaatgcatacatggtcagaagaatctgcacacatttaaaattgtaagaattattccatttctttgattagtgagaagataaaatggaaaggacaagatctgtctgccttattttacataacaattcattttcattttaatcacattatatgaataactagcatgttttcttcctgtaatgcccaagtctagactaatgtgtagctcatgtgaggtcatgcggaattttctgttcatgacagatatccacatccaagctatatcaagcattggattttaggattttaatttgaaaacttgtcagttgacaatcatatgaaggataatactttggagcacaggtaagtagaactcacctggatcaatcccatctgtatttggcgaatcaagtggagcaatgatcgtgacactctgaaccgcaacttcgctgtccatcgagaaaaacagtctcaaatgccc------------------------------------------------------------------------------------------------------------
>_R_Enterolobium_cyclocarpum_MWC9020@NODE_1_length_1547_cov_307.208163
------------------gttattgacaaaaaagccaagaagcatctgccttggtcgtctactgcgaattctccaa-atcctcgaatcaatggaaacatacaatattcaatcttttttcctttttttt---------gggggtggggagaagccatatgtaactagaaaagcaatacacaagaaaacaaatcattcacttcctatttctgacacatcactcaattattgttactgcacacaagttacaagaaacaatcatctctcaaagtattatcattccgcagatccataaccaaccaaagatcagcaactccaatcaactcatgtcaggagaaatttttcctgttgaaaaaaggcagcaatcaaatttcagttgtaagtgaactttcatatagcaaatgctataaattgcctgaattctaccaagacatcaaccaagcacctctatgctcgttactcgaactccgcaagtgacctgataaataatagcagtctgaacaatgctcagggaatattctgcccttgagaggttcacaagtttctggggagaccaagtcagaatatccttgaatgtaagagcagttccatggatagcttgaactcacgttgagcgtaatgttgaataaacagatgttcacaaagtaatcttcttttataccctctataagaccagcccgttctaccttttctcctatcacgtccttgatagtgatcctttctatgataggaagagcatttgggtcgaaagcgtcgtcggggtgatccccatatagaccagtgaatctgatagcaatgtctacttcagacagggtcatgttagaaatatacacatttctaacaaagccccctcttccaggagatgtctttattctgattgcgttgtaagaatcgaaaaaatgaatgttttctgcatgaacgtctgatacacctccagacatttcgcttccgatagcgatccctgcacttgttctagttttcccgatgagcctgttaatgattatgtctgtactgggacggccatatgcaataccatactcatcccacccgcttttgattgcaatcagatcgtcaccagtgcttatataacagtcctcaatgcatacatggtcagaagaatctgcacacatctaaaattgtaagaattcttccatttcttttattagtaagaagataaaatggaaaggacaagatctgtctgccttatgttacacaacaattcatttttattttaatcacattatgtgaataactagcatgttttcttcctgtaa-----gaattcagagtgtcacg------atcattgctcatgtggaattttctattcatgacagatatccacatccaagctatatcaagcattggattttaggattttaatttgaaaacttgtcagttgataatcatatgaa-gataatactttggagcacaggtaagtagaactcacctggatcaatcccatccgtatttggcgaatcaagtggagcaatgatcgtgacactctgaaccgcaactttgctgttcatcaagaaaaacagtctcaaatgccccctcataatgaaagctttaatattgcacatttt---------------------------------------------------------------------------
>_R_Hydrochorea_corymbosa2_Iganci_862@NODE_1_length_1273_cov_497.713465
---------------------------------------------------------------------------------------------------------------------------------------gggggtgtgtggggaagccatatgtaacaagaaaagcaatacacatgaaaacaaatcattcacctcctatttctaacacatcactcaattattgttactgcacacaagttacaagaaacaatcatctctcaaagtattatcattccgcagatccataaccaaccaaatatcagcaactccaatcaactcatgtcaggagaaatttttcctgttgaaaaaaggcagcaatcaaatttcagttgtaagtgaactttcatatagcgaatgctataaatttccttaattctaccaagacatcaaccaagcacctctatgttcgttactcgaactccgcaagtgagctgataaataataacagtctgaacaatgctcagggaatattctgcccttgagaggttcacaagtttctggggagaccaagtcagaatatccttgaatgtaagagcagttccatggatagcttgagctcacattgagcgtaatgttgaataaacagatgttcacaaagtaatcttcttttataccctctatgagaccagcccgttctatcttttctcctatcacgtccttgatagtgatcctttctatgataggaagagcatttgggttgaaagagtcgtcggggtgatccccatatagaccagtgaatctgatagcaatgtctacttcagacagggtcatgttagaaatatacacatttctaacatagccccctcttccaggagatgtctttattctgattgcgttgtaagaatcgaaaaaatgaatgttttctgcatgaacatccgatacacctccagacatttcgcttcctatagcgatccctgcacttgttctagttttcccgatgagcctgttaatgattatgtctgtactgggacggccatatgcaatgccatactcatcccacccgcttttgattgcaatcagatcgtcgccagtgcttatataacagtcctcaatgcatacatggtcagaagaatctgcacacatttaaaattgtaagaattattccatttctttgattagtaagaagataaaatggaaaggacaagatctgtctgccttattttacataacaattcatttttattttaatcacattatatcaataactagcatgttttcttcctgtaatgcccaagtctagactaatgtgtagctaatgtgaggtcatgcggaattttctgttcatgacagatatccacatccaagctatatcaagcattggattttaggattttaatttgaaaacttgtcagttgac------------------------------------------------------------------------------------------------------------------------------------------------------------------------------------------------------------------------------------------------------------------
>_R_Hydrochorea_gonggrijpii_Tillett_45696@NODE_1_length_1367_cov_166.904651
--------------------------caaaaaagccaagaagcatctgccttagtcttctacggcgaattctccaacatcctcaaatcaatggaaacgtacaattttcaatcttttttcgttttttttttg----gggggggtgtggggaagccatatgtaacaagaaaagcaatacacatgaaaacaaatcattcacctcctatttctaacacatcactcaattattgttactgcacacaagttacaagaaacaatcatctctcaaagtattatcattccgcagatccataaccaaccaaatatctgcaactccaatcaactcatgtcaggagaaatttttcctgttgaaaaaaggcagcaatcaaatttcagttgtaagtgaactttcatatagcgaatgctataaatttccttaattctaccaagacatcaaccaagcacctctatgttcgttactcgaactccgcaagtgagatgataaataataacagtctgaacaatgctcagggaatattctgcccttgagaggttcacaagtttctggggagaccaagtcagaatatccttgaatataagagcagttccatggatagcttgagctcacattgagcgtaatgttgaataaacagatgttcacaaagtaatcttcttttataccctctatgagaccagcccgttctatcttttctcctatcacgtccttgatagtgatcctttctatgataggaagagcatttgggttgaaagagtcgtcggggtgatccccatatagaccagtgaatctgatagcaatgtctacttcagacagggtcatgttagaaatatacacatttctaacatagccccctcttccaggagatgtctttattctgattgcgttgtaagaatcgaaaaaatgaatgttttctgcatgaacatccgatacacctccagacatttcgcttcctatagcgatccctgcacttgttctagttttcccgatgagcctgttaatgattatgtctgtactgggacggccatatgcaatgccatactcatcccacccgcttttgattgcaatcagatcgtcaccagtgcttatataacagtcctcaatgcatacatggtcagaagaatctgcacacatttaaaattgtaagaattattccatttctttgattagtaagaagataaaatggaaaggacaagatctgtctgccttattttacataacaattcattcttattttaatcacattatatgaataactagcatgttttcttcctgtaatgcccaagtctagactaatgtgtagctcatgtgaggtcatgcggaattttctgttcatgacagatatccacatccaagctatatcaagcattggattttaggattttaatttgaaaacttg---------------------------------------------------------------------------------------------------------------------------------------------------------------------------------------------------------------------------------------------------------------------------
>_R_Hydrochorea_marginata_Morim_563@NODE_1_length_1901_cov_214.028509
aatgaacaactaagaataattattgacaaaaaagcccagaagcatctaccttagtcttctacggagaattctccaacatcctcaaatcaatggaaacatacaattttcaatcttttttcgttttttttttttttggggggggtgtggggaagccatatgtaagaagaaaagcaatacacatgaaaacaaatcattcacctcctatttctaacacatcactcaattattgttactgcacacaagttacaagaaacaatcatctctcaaagtattatcattccgcagatccataaccaaccaaatatcagcaactccaatcaactcatgtcaggagaaatttttcctgttgaaaaaaggcagcaatcaaatttcagttgtaagtgagctttcatatagcgaatgctataaatttccttaattctaccaagacatcaaccaagcacctctatgttcgttactcgaactccgcaagtgagctgataaataataacagtctgaacaatgctcagggaatattctgcccttgagaggttcacaagtttccggggagaccaagtcagaatatccttgaatgtaagagcagttccatggatagcttgagctcacattgagcgtaatgttgaataaacagatgttcacaaagtaatcttcttttataccctctatgagaccagcccgttctatcttttctcctatcacgtccttgatagtgatcctttctatgataggaagagcatttgggttgaaagagtcgtcggggtgatccccatatagaccagtgaatctgatagcaatgtctacttcagacagggtcatgttagaaatatacacatttctaacatagccccctcttccaggagatgtctttattctgattgcgttgtaagaatcgaaaaaatgaatgttttctgcatgaacatccgatacacctccagacatttcgcttcctatagcgatccctgcacttgttctagttttcccgatgagcctgttaatgattatgtctgtactgggacggccatatgcaatgccatactcatcccacccgcttttgattgcaatcagatcgtcaccagtgcttatataacagtcctcaatgcatacatggtcagaagaatctgcacacatttaaaattgtaagaattattccatttctttgattagtaagaagataaaatggaaaggacaagatctgtctgccttattttacataacaattcatttttattttaatcacattatatgaataactagcatgttttcttcctgtaatgcccaagtctagactaatgtgtagctcatgtgaggtcatgcggaattttctgttcatgacagatatccacatccaagctatatcaagcattggattttaggattttaatttgaaaacttgtcagttgacaatcatatgaaggataatactttggagcacaggtaagtagaactcacctggatcaatcccatctgtatttggcgaatcaagtggagcaatgatcgtgacactctgaaccgcaactttgctgtccatcgagaaaaacagtctcaaatgccccctcataatgaaagctttaatattacaca-ttttaacatgctaatgaaaacaa-----ttcatcaaatcaggaaggaaacataaactcaatccttgcatgcacaaacc
>_R_Jupunba_asplenifolia_Ekman_6383@NODE_1_length_1069_cov_49.044355
-------------------------------------------------------------------------------------------------------------------------------------------------------------------------------------------------------------------------------ttattgttactgcacacaagttacaagaaacaatcatctctcaaagtattatcattccgcagatccataaccaaccaaagatcagcaactccaatcaactcatgtcaggagaaatttttcctgttgaaaaaaggcagcaatcaaatttcagttgtaagtgaactttcatatagcgaatgctataaatttccttaattccaccaagacatcaaccaagcacctctatgttcgttactcgaactccgcaagtgagccgataaataataacaatctgaacaatgctcagggaatattctgcccttgagaggttcacaagtttctggggagaccaagtcagaatatccttgaatgtaagagcagttccatggatagcttgagctcacattgagcgtaatgttgaataaacagatgttcacaaagtaatcttcttttataccctctatgagaccagcccgttctatcttttctcctatcacgtccttgatagtgatcctttctatgctaggaagagcatttgggttgaaagcgtcgtcggggtgatccccatatagaccagtgaatctgatagcaatgtctacttcagacagggtcatgttagaaatatacacatttctaacatagccccctcttccaggagatgtctttattctgattgcgttataagaatcgaaaaaatgaatgttttctgcatgaacatccgatacacctccagacatttcgcttcctatagcaatccctgcacttgttctagttttcccgatgagcctgttaatgattatgtctgtactgggacggccatatgcaatgccatactcatcccacccgcttttgattgcaatcagatcgtcaccagtgcttatataacagtcctcaatgcatacatggtcagaagaatctgcacacatttaaaattgtaacaattattctatttctttgattattaagaagacaaaatggaaagaacaaaatctgtctgccttattttacacaacaattcatttttattttaatcacattatatgaataactagcatgttttcttcc---------------------------------------------------------------------------------------------------------------------------------------------------------------------------------------------------------------------------------------------------------------------------------------------------------------------------------------------------------------------------------------------------------
>_R_Jupunba_cochleata_Bonadeu_673@NODE_1_length_1929_cov_132.622030
-----acaactaagaatagttattgacaaaaaagccaagaagcatctgcctcagtcttctacggcgaattctccaacatcctcaaatcaatggaaacatacaattttcaatcttttttcgttttttttttttttt-gggggggggggggaagccatatgtaacaagaaaagcaatacacatgaaaacaaatcattcacctcctatttctgacacatcactcaattattgttactgcacacaagttacaagaaacaatcatctctcaaagtattatcattccgcagatccataaccaaccaaatatcagcaactccaatcaactcatgtcaggagaaatttttcctgttgaaaaaaggcagcaatcaaatttcagttgtaagagaactttcatatagcgaatgctataaatttccttaattctaccaagacatcaaccaagcacctctatgttctttactcgaactccgcaagtgagctgataaataataacagtctgaacaatgctcagggaatattctgcctttgagaggttcacaagtttctggggagaccaagtcagaatatccttgaatgtaagagcagttccatggatagcttgagctcacattgagcgtaatgttgaataaacagatgttcacaaagtaatcttcttttataccctctatgagaccagcccgttctatcttttctcctatcacgtccttgatagtgatcctttctatgataggaagagcatttgggttgaaagcgtcgtcggggtgatccccatatagaccagtgaatctgatagcaatgtctacttcagacagggtcatgttagaaatatacacatttctaacatagccccctcttccaggagatgtctttattctgattgcgttgtaagaatcgaaaaaatgaatgttttctgcatgaacatccgatacacctccagacatttcgcttcctatagcaatccctgcacttgttctagtcttcccgatgagcctgttaatgattatgtctgtactgggacggccatatgcaatgccatactcatcccacccgcttttgattgcaatcagatcgtcaccagtgcttatataacagtcctcaatgcatacatggtcagaagaatctgcacacatttaaaattgtaagaattattccatttctttgattactaagaagataaaatggaaaggacaagatctgtctgccttattttacacaacaattcatttttattttaatcacattatatgaataactagcatgttttcttcctgtaatgcctaagtctagactaatgtgtagctcatgtgaggtcatgtggaattttctgttcatgacagatatccacatccaagttatatcaagcattggattttaggattttaatttgaaaacttgtcagttgacaatcatatgaaggataatactttggagcacaggtaagtagaactcacctggatcaatcccatctgtatttggcgaatcaagtggagcaatgatcgtgacactctgaaccgcaactttgctgttcatcgagaaaaacagtctcaaatgccccctcataatgaaagctttaatattgcacatttttaacatgctgatgaaaacaacgaagttcatcaaatcaggaaggaaacataaactcaatccttgcatgcacaaacc
>_R_Jupunba_langsdorfii_Ribeiro_728@NODE_1_length_1862_cov_134.178711
aatgaacaactaagaatagttattgacaaaaaagccaagaagcatctgccttagtcttccacggcgaattctccaacatcctcaaatcaatggaaacatacaattttcaatcttttttcgttttttttttt----------------gggcgccatatgtaacaagaaaagcaatacacatgaaaacaaatcattcacctcctatttctgacacatcactcaattattgttactgcacacaagttacaagaaacaatcatctctcaacgtattatcattccgcagatccataaccaaccaaatatcagcaactccaatcaactcatgtcaggagaaatttttcctgttgaaaaaaggcagcaatcaaatttcagttgtaagtgaactttcatatagcgaatgctataaatttccttaattctaccaagacatcaaccaagcacctctatgttcgttactcgaactccgcaagtgagctgataaataataacagtctgaacaatgctcagggaatattctgcccttgagaggttcacaagtttctggggagaccaagtcagaatatccttgaatgtaagagcagttccatggatagcttgagctcacattgagcgtaatgttgaataaacagatgttcacaaagtaatcttcttttataccctctatgagaccagcccgttctatcttttctcctatcacgtccttgatagtgatcctttctatgataggaagagcatttgggttgaaagcgtcgtcggggtgatccccatatagaccagtgaatctgatagcgatgtctacttcagacagggtcatgttagaaatatacacatttctaacatagccccctcttccaggagatgtctttattctgattgcgttgtaagaatcgaaaaaatgaatgttttctgcatgaacatccgatacacctccagacatttcgcttcctatagcgatccctgcacttgttctagttttcccaatgagcctgttaatgattatgtctgtactgggacggccataagcaatcccatactcatcccacccgcttttgattgcaatcagatcgtcaccagtgcttatataacagtcctcaatgcatacatggtcagaagaatctgcacacatttaaaattgtaagagttattccatttctttgattagcaagaagataaaatggaaaggacaagatctgtctgccttattttacataacaattcatttttattttcatcacattatatgaataactagcatgttttcttcctgtaatgcccaagtctagactaatgtgtagctcgtgtgaggtcatgcggaattttcagttcatgacagatatccacatccaagctatatcaagcattggattttaggattttaatttgaaaacttgtcagttgacaatcatatgaaggataatactttggagcacaggtaagtagaactcacctggatcaatcccatctgtatttggcgaatcaagtggagcaatgatcgtgacactctgaaccgcaactttgctgttcatcgagaaaaacagtctcaaatgccccctcataatgaaagctttaatattgcaaatttttaacacgctaatgagaacaacgaagttcatcaaatcaggaaggaaacataaactcaatccttgcatgcacaaacc
>_R_Jupunba_limae_Iganci_261@NODE_1_length_1842_cov_143.153541
agattacaaaaaaaactactttttcaccgctaatccaaacag----------acacttctacagcgaattctccaacatcctcaaatcaatggaaacatacaattttcaatcttttttcgtttttttttt------------gggggggggg-----------------------------gaaaacaaatcattcacctcctatttctgacacatcactcaattattgttactgcacacaagttacaagaaacaatcatctctcaaagtattatcattccgcagatccataaccaaccaaatatcagcaactccaatcaactcatgtcaggagaaatatttcctgttgaaaaaaggcagcaatcaaatttcagttgtaagtgaactttcatatagcgaatgctataaatttccttaattctaccaagacatcaaccaagcacctctatgttcgttactcgaactccgcaagtgagctgataaataataacagtctgaacaatgctcagggaatattctgcccttgagaggttcacaagtttctggggagaccaagtcagaatatccttgaatgtaagagcagttccatggatagcttgagctcacattgagcgtaatgttgaataaacagatgttcacaaagtaatcttcttttataccctctatgagaccagccctttctatcttttctcctatcacgtccttgatagtgatcctttctatgataggaagagcatttgggttgaaagcgtcgtcggggtgatccccatatagaccagtgaatctgatagcaatgtctacttcagacagggtcatgttagaaatatacacatttctaacatagccccctcttccaggagatgtctttattctgattgcgttgtaagaatcgaaaaaatgaatgttttctgcatgaacatccgatacacctccagacatttcgcttcctatagcgatccctgcacttgttctagttttcccgatgagcctgttaatgattatgtctgtactgggacggccatatgcaatgccatactcatcccacccgcttttgattgcaatcagatcgtcaccagtgcttatataacagtcctcaatgcatacatggtcagaagaatctgcacacatctaaaattgtcagaattattccatttctttgattagtaagaagataaaatggaaaggacaagatctgtctgccttattttacataacaattcatttttattttaatcacattatatgaataagtagcatgttttcttcctgtaatgcccaagtctagactaatgtgtagctcatgtgaggtcatgcggaattttctgttcatgacagatatccacatccaagctttatcaagcattggattttaggattttaatttgaaaacttgtcagttgacaatcatatgaaggataatactttggagcacaggtaagtagaactcacctggatcaatcccatctgtatttggcgaatcaagtggagcaatgatcgtgacactctgaaccgcaactttgctgttcatcgagaaaaacagtctcaaatgcccactcataatgaaagcttcaatattgcacatttttaacatgctaatgaaaacaacgaagttcatcaaatcaggaaggaaacataaactcaatccttgcatgcacaaacc
>_R_Jupunba_macradenia_Lourteig_3021@NODE_1_length_1255_cov_111.133277
------------------------------------------------------------------------------------aatcaatggaaacatacaattttcaatctt-----------------------ggggggagggggaagccatatgtaacaagaaaagcaatacacatgaaaacaaatcattcacctcctatttctggcacatcactcaattattgttactgcacacaagttacaagaaacaatcatctctcaaagtattatcattccgcagatccataaccaaccaaatatcagcaattccaatcaactcatgtcaggagaaatttttcctgttgaaaaaaggcagcaatcaaatttcagttgtgagtgaactttcatatagcgaatgctataaatttccttaattctaccaagacatcaaccaagcacctctatgttcgttactcgaactcctcaagtgagctgataaataataacagtctgaacaatgctcagggaatattctgcccttgagaggttcacaagtttctggggagaccaagtcagaatatccttgaatgtaagagcagttccatggatagcttgagctcacattgagcgtaatgttgaataaacagatgttcacaaagtaatcttcttttataccctctatgagaccagcccgttctatcttttctcctatcacgtccttgatagtgatcctttctatgataggaagagcatttgggttgaaagcgtcgtcggggtgatccccatatagaccagtgaatctgatagcaatgtctacttcagacagggtcatgttagaaatatacacatttctaacgtagccccctcttccaggagatgtctttattctgattgcgttgtaagaatcgaaaaaatgaatgttttctgcatgaacatccgatacacctccagacatttcgcttcctatagcgatccctgcacttgttctagttttcccgatgagcctgttaatgattatgtctgtactgggacggccatatgcaatgccatactcatcccacccgcttttgattgcaatcagatcgtcaccagtgcttatataacagtcctcaatgcatacatggtcagaagaatctgcacacatttaaaattgtaagaattattccatttctttgattagtaagaagac-aaatggaaaggacaagatctgtctgccttattttacataacaattcatttttattttaatcacattatatgaataactagcatgttttcttcctgtaatgcccaagtctagactaatgtgtagctcatgtgaggtcatgcggaatttgctgttcatgacagatatccacatccaagctatatcaagcat---------------------------------------------------------------------------------------------------------------------------------------------------------------------------------------------------------------------------------------------------------------------------------------------------------
>_R_Jupunba_microcalyx_Iganci_855@NODE_1_length_1685_cov_198.404229
---------------ggagttattgacaaaaaacccaagaagcatctgccttagtcttctacggcgaattctccaacatcctcaaatcaatggaaacatacaattttcaatcttttttcgtttttttttttttggggggggggggggagaggccatatgtaacaagaaaagcaatacacatgaaaacaaatcattcacctcctatttctgacacatcactcaattattgttaccgcacacaagttacaagaaacaatcatctctcaaagtattatcattccgcagatccataaccaaccaaatatcagcaactccaatcaactcatgtcaggagaaatttttcctgttgaaaaaaggcagcaatcaaatttcagttgtaagtgaactttcatatagcgaatgctataaatttccttaattctaccaagacatcaaccaagcacctctatgttcgttactcgaactccgcaagtgagctgataaataataacagtctgaacaatgctcagggaatattctgcccttgagaggttcacaagtttctggggagaccaagtcagaatatccttgaatgtaagagcagttccatggatagcttgagctcacattgagcgtaatgttgaataaacagatgttcacaaagtaatcttcttttataccctctatgagaccagccctttctatcttttctcctatcacgtccttgatagtgatcctttctatgataggaagagcatttgggttgaaagcgtcatcggggtgatccccatatagaccagtgaatctgatagcaatgtctacttcagacagggtcatgttagaaatatacacatttctaacatagccccctcttccgggagatgtctttattctgattgcggtgtaagaatcgaaaaaatgaatgttttctgcatgaacatccgatacacctccagacatttcgcttcctatagcaatccctgcacttgttctagtcttcccgatgagcctgttaatgattatgtctgtactgggacggccatatgcaatgccatactcatcccacccgcttttgattgcaatcagatcgtcaccagtgcttatataacagtcctcaatgcatacatggtcagaagaatctgcacacatttaaaattgtaagaattattccatttctttgattagtaagaagataaaatggaaaggacaagatctgtctgccttattttacacaacaattcatttttattttaatcacattatatgaataactagcatgttttcttcctgtaatgcccaagtctagactaatgtgtagctcatgtgaggtcatgcggaattttctgttcatgacagatatccacatccaagctatatcaagcattggattttaggattttaatttgaaaacttgtcagttgacaatcatatgaaggataatactttcgagcacaggtaagtagaactcacctggatcaatcccatctgtatttggcgaatcaagtggagcaatgatcgtgacactctgaaccgcaactttgctgttcatcgagaaaaacagtctcaaatgccctctcataatgaaagctttaatattgcacatttttaacatgctaatgaaaacaacgaagttcatcaaatcaggaaggaaacataaactcaatccttgcatgcacaaccc
>_R_Jupunba_oxyphyllidia_Yonker_6157@NODE_1_length_1469_cov_141.422414
-------------------------------------------------------------cggcgaattctccaacatcctcaaatcaatggaaacatacaattttcaatcttttttcttttcttttttttttt-------gggggcaaagccatatgtaacaag-aaagcaatacacatgaaaacaaatcattcacctcctgtttctgacacatcactcaattattgttactgcacacaagttacaagaaacaatcatctctcaaagtattatcattccgcagatccataaccaaccaaagatcagcaactccaatcaactcatgtcaggagaaatttttcctgttgaaaaaaggcagcaatcaaatttcagttgtaagtgaactttcatatagcgaatgctataaatttccttaattctaccaagacatcaaccaagcacctctatgttcgttactcgaactccgcaagtgagctgataaataataacaatctgaacaatgctcagggaatattctgcccttgagaggttcacaagtttctggggagaccaagtcagaatatccttgaatgtaagagcagttccatggatagcttgagctcacattgagcgtaatgttgaataaacagatgttcacaaagtaatcttcttttataccctctatgagaccagcccgttctatcttttctcctatcacgtccttgatagtgatcctttctatgctaggaagagcatttgggttgaaagcgtcgtcggggtgatccccatatagaccagtgaatctgatagcaatgtctacttcagacagggtcatgttagaaatatacacatttctaacatagccccctcttccaggagatgtctttattctgattgcgttataagaatcgaaaaaatgaatgttttctgcatgaacatccgatacacctccagacatttcgcttcctatagcaatccctgcacttgttctagttttcccgatgagcctgttaatgattatgtctgtactgggacggccatatgcaatgccatactcatcccacccgcttttgattgcaatcagatcgtcaccagtgcttatataacagtcctcgatgcatacatggtcagaagaatctgcacacatttaaaattctaacaattattctatttctttgattagtaagaagataaaatggaaaggacaaaatctgtctgccttattttacacaacaattcatttttattttaatcacattatatgaataactagcatgttttcttcctgtaatgcccaagtctagactaatgtgtagctcctgtgaggtcatgtggaattttctgttcatgacagatatccacatccaagctatatcaagcattggattttaggattttaatttgaaaacttgtcagttgacaatcatatgaaggatgatactttggagcacaggtaagtagaactcacctggatcaatcccgtctgtatttggcgaatcaagtggagcaatgatcgtgacactctgaaccgcaactttgctgttcatcgagaaaaac--------------------------------------------------------------------------------------------------------------------------
>_R_Jupunba_villosa_Borges_423@NODE_1_length_1613_cov_191.202474
----------------------------------------------------------------------------------------------------caattttcaatcttttttcgttttttttttttggggggggggggggaggaagccatatgtaacaagaaaagcaatacacatgaaaacaaatcattcacctcctatttctgacacatcactcaattattgttactgcacacaagttacaagaaacaatcatctctcaaagtattatcattccgcagatccataaccaaccaaatatcagcaactccaatcaactcatgtcaggagaaatttttcctgttgaaaaaaggcagcaatcaaatttcagttgtaagtgaactttcatatagcgaatgctataaatttccttaattctaccaagacatcaaccaagcacctctatgttcgttactcgaactccgcaagtgagctgataaataataacagtctgaacaatgctcagggaatattctgcccttgagaggttcacaagtttctggggagaccaagtcagaatatccttgaatgtaagagcagttccatggatagcttgagctcacattgagcgtaatgttgaataaacagatgttcacaaagtaatcttcttttataccctctatgagaccagccctttctatcttttctcctatcacgtccttgatagtgatcctttctatgataggaagagcatttgggttgaaagcgtcgtcggggtgatccccatatacaccagtgaatctgatagcaatgtctacttcagacagggtcatgttagaaatatacacatttctaacatagccccctcttccaggagatgtctttattctgattgcgttgtaagaatcaaataaatgaatgttttctgcatgaacatctgatacacctccagacatttcgcttcctatagcgatccctgcacttgttctagttttcccgatgagcctgttaatgattatgtctgtactgggacggccatatgcaatgccatactcatcccacccgcttttgattgcaatcagatcgtcaccagtgcttatataacagtcctcaatgcatacatggtcagaagaatctgcacacatttaaaattgtcagaattattccatttctttgattagtaagaagataaaatggaaaggacaagatctgtctgccttattttacataacaattcatttttattttaatcacattatatgaataagtagcatgttttcttcctgtaatgcccaagtctagactaatgtgtagctcatgtgaggtcatgcggaattttctgttcatgacagatatccacatccaagctatatcaagcattggattttaggattttaatttgaaaacttgttagttgacaatcatatgaaggataatactttggagcacaggtaagtagaactcacctggatcaatcccatctgtatttggcgaatcaagtggagcaatgatcgtgacactctgaaccgcaactttgctgttcatcgagaaaaacagtctcaaatgccccctcataatgaaagcttcaatattgcacatttttaacatgctaatgaaaacaacgaagttcatcaaatcaggaaggaaacataaactcaatccttgcatgcacaaacc
