# Supplementary material for: A new generic circumscription of Hydrochorea (Leguminosae, Caesalpinioideae, mimosoid clade) with an amphi-Atlantic distribution
Source: PhytoKeys. 2022 Aug 22;205:401–37. doi: 10.3897/phytokeys.205.82775 (PMC9849043; doi:10.3897/phytokeys.205.82775)
Supplement: Supplementary material 1 — Supplementary data file S1 [file phytokeys-205-401_article-82775__-s001.zip › MSC_m29242_comp35020_c0_seq2_exon03.aln-cln]

>Albizia_adinocephala_FHO33_88@NODE_1_length_1078_cov_68.530470
tcacattacatgcaagcacaagagctggctaaagaggcaagtatattcttactatagcctctttccaatttgtgaggactagaaaatttgataggattggcctttgttgccttttttaggagacttcataaaatctgttagagggtcccatttgagcttcaataagaatcctctgcagtcacaaaaagtcagaaagagatgaaaacaaaagaaagggtgagtgtaaagagagaaaacgaatcacatatacagtttttattcttttatatcactctctctgaatgtacaattgcatgattgtagagtatctaatttgagtcctgttctcttacatgcttgtttgtggggatataagcagaaagactatataattaacagaaataaggccctattgttttttgttttcattcttattgtctccaaaagtacaataatcttttcatacatgtctttacagatagcaaatcttttagactgcactacatggtctggagctggaccggggctaatggatgctgtcactaaaggtgctatgcaagcaggaaaaccagtcggtggactcaagattggaagagaacgggaggagttgacaagctccggtgtccatccttatttaccctcagatacctactttacttgcaggcaactcaccaccattgcttgattgctaagtcctagtttggcgctgctttcaataaaacattttcttaaatcatgaaacttgggtaaagtttcttaagaatttgccattaggttcttcaataaaattgtaacacggtggaagaaaatttgaaaaacacataatcacgtgatgttgaactggaaataatatgaacttgtctttttcttattgactaacttgttacaatcacctgcaaattgcatcaatgttttgtcctcctcaaaaagtgccataatagaaaaggtattcatataaacacctctagcaataccacaaatgcttggctaatcttacagaaaagtactttttaatgtcaaattacaaagaaaatgatatatctagaaaca-----------------------------------------------------------------------------------------------------
>Albizia_burkartiana_StivalSantos_678@NODE_1_length_805_cov_5.104000
----------------------------------------------------------------------------------------------------------------------------------------------------------------------------------------------------------------------------------------------------------------------------------------------------------------atccacatgcataagtttgtggctctataaagtttttgaccgtgatatatacttatgcgaaatatttctgatgcttccaatgttgacttaagagttacgccaaatatgtcaagcgccaaaagc---gggatctttccatacatgtctttacagatagcaaatcttttagactgcacttcatggtctggagctggaccggggctaatggatgctgtcactcaaggtgctatgcaagcaggaaaaccagtcggtggactcaagattggaagagaacggggggagtggacgagctccagtgtccatccttatttaccctcagatgcctactttacttgcaggcaacttaccaccattgcttgattgctaagtcctagtttggcactgctttcaataaaacattttcttaaatcatgaaacttgggttaagtttcttaagaatttgccattaggttcttcaataaaattgtaacacggtggaagaaattttgaaaaacacataatcacgtgatgttgaactggaaataatatgaacttgtctttttcttatcgactaacttgttacaaactcctgcaaattgcatcaatgttttgtccttctcaaaaagtgccataatagaaaaggtattcatataaacacctctagcaataccacaaatgcttggctaatcttacagaaaagtactttttaatgtcaaattacaaagaaaatgatatatatagaaaaagtataatgttgggtggtattttaaaagtgagggtatgtttgaagaaaaagagatttttgcttttgatctttcttcagagaagt------------------
>Albizia_coripatensis_Hughes_2433@NODE_1_length_1213_cov_108.781690
tcacattacatgcaagcacaagagctggctaaagaggcaagtatattcttactatagcctctttccaatttgtgaggactagaaaatttgataggattggccttttttgtcttttttaggaggcttcataaaatctgttagaggatcccatttgagcttcaataagaatcctctgcagtcacaaaaagtcagaaagataagaaaacaaaagaaagggtgagtgtaaagagagaaaacgaatcacatatacagttttcattcttttgtatcactctctctgaatgtacaattgcatgattgtagagtatctaatttgagtcttgttctcttgcatgcttgtttgtggggatataagcataaagactatataattaacagaaataaggccctattgttttttgttttcattcttattgtctccaaaagtacaataatcttttcattcatgtctttacagatagcaaatcttttagactgcacttcatggtctggagctggaccggggctaatggatgctgtcactcaaggtgctatgcaagcaggaaaaccagtcggtggactcaagattggaagagaacggggggagtggacgagctccagtgtccatccttatttaccctcagatacctactttacttgcaggcaacttaccaccattgcttgattgctaagtcctagtttggcgctgctttcaataaaacattttcttaaatcatgaaacttgggtaaagtttcttaagaatttgctattaggttcttcaataatattgtaacatggtggaagaaaatttgaaaaacacataatcacgtgattttgagatggaaataatatgaacttgtctttttcttattgactaacttgttaaaaacacctgcaaattgcatcaatgttttgtccttctcaaaaagtgccataatagaaaaggtattcatataaacacctctagcaataccacaaatgcttggctaatcttacagaagagtactttttaatgtcaaattaccaagaaaatgatatatctagaaaaagtataatgttgggtgatattttaaaagtgagggtatttttgaagaaaaagagatttttgcttttgatcttgcttcagagaagttcacaacttcctgcttct
>Albizia_glabripetala_Lewis_1652@NODE_1_length_753_cov_23.781065
------------------------------------------------------------------------tgaggattagaaaatttgataggattggcttttgttgtcttttttaggagacttcataaaatctgttagagggtcccatttgagcttcaataagaatcctctgcagtcacacaaagtcagaaagagatgaaaacaaaagaaagggtgagtgtaaagagagaaagcgaatcacatatacagttttcattcttttgtatcactctctctgaatgtacaattgcatgattgtagagtatctaatttgagtcttgttctcttacatgcttgtttgtagggatataagcataaatactatataat-----------------tattgttttttgttttcattcttattgtctccaaaagtacaataatcttttcatacatggcttcacagatagcaaatcttttagactgcacttcatggtctggagctggaccggggctaatggatgctgtcactaaaggtgctatgcaagcaggaaaaccagttgggggactcaagattggaagagaacggggggagtggacgagctccggtttccatccttatttaccatcagatacctactttacttgcaggcaacttaccaccattgcttgattgccaagtcctagatcggcactgctttcaataaaacattttcttaaatcatgaaacttgggcaaagtttcttaagaatttgctattaggttcttcaataaaattgtaatgcggtggaagaaaatttttaaaacacataatcacttgatgttgaactggaaataatatgaacttatct------------------------------------------------------------------------------------------------------------------------------------------------------------------------------------------------------------------------------------------------------------------------------------------------
>Albizia_glabripetala_Lewis_1652@NODE_2_length_679_cov_10.423588
-------------------------------------------------------------------------------------------------------------------------------------------------------------------------------------------------------------------------tgactgtaaagagagaaaacgaatcgcatgtacagttttcattcttttgtatcactctgtctgaatgtacaattgcatgattgcagagtagctaatttaagtcttgtactcttaaatgcttgtttgtggggatataagcataaaggctatataattaacagaaataaggccctattgttttttgttttcattcttattgtctccaaaagtacaataatcttttcatacatgtctttacagatagcaaatcttttagactgcactacatggtctggagctggaccagggctaatggatgctgtcgctcaaggtgctatgcaagcaggaaaaccagtcggtggactcaagattggaagagaacggggggagtggacgagctccggcgtccatccttatttaccctcagatacctactttacttgcaggcaacttaccaccattgcttgattgctaagtcctagtttggcgctgccttcaataaaacattttcttaaatcatgaaacttgggttaagtttcttaagaatttgccattaggttcttcaataaaattgtaacacggtggaagaaaatttgaacaacacataatcaggtgatgttgaactggaaataatatgaacttgtctttttcttattgactaacttgttacaaactcctgcaaattgcatccatgttttgt------------------------------------------------------------------------------------------------------------------------------------------------------------------------------------------------------------------------------------------
>Albizia_multiflora_Hughes_3090@NODE_1_length_856_cov_89.480103
---------------------------------------------------------------------------------------------------------------------------cttcataaaatctgttagagggtcccatttgagcttcaataagaatcctctgcagttacaagaagtcagaaagagatgaaaacaaaagaaagggtgagtgtaaagagag-aaacgaatcgcatatacagttttcattcttttgtatcactctctctgaatgtacaattgcatgattgtagagtatctaatttaagtcttgttctcttaaatgcttgtttgtggggatataagcataaaggctatataattaacagaaataaggccctattgttttttgttttcattcttattgtctccaaaagtacaataatcttttcatacatgtctttacagatagcaaatcttttagactgcactacatggtctggagctggaccagggctaatggatgctgtcgctcaaggtgctatgcaagcaggaaaaccagtcggtggactcaagattggaagagaacggggggagtggacgagctccggtgtccatccttatttaccctcagatacctactttacttgcaggcaactcaccaccattgcttgattgctaagtcctagtttggtgctgctttcaataaaacattttcttaaatcatgaaacttgggtaaattttcttaagaatttgctattaggttcttcaataaaattgtaacacggtggaagaaaatttttaaaactcataatcacttgatgttgaactggaaataatatgaacttatctttttcttattgactaacttgttacaaacacctgcaaattgcatcaatgttttgcccttcccaaaaagtgccataatagaaaaggtattcatataaacacctctagcaataccacaaatgcttggctaatcttacagaa------------------------------------------------------------------------------------------------------------------------------------------------------
>Albizia_niopoides_Simon_1601@NODE_1_length_745_cov_134.318862
-------------------------------------------------------------------atttgtgaggactagaaaatttgataggattggcctttgttgtcttttttaggagacttcataaaatctgttagagggtcccatttgagcttcaataaaaatcctctgcagtcacaaaaagtcagaaagagatgaaaacacaagaaagggtgagtgtaaagagagaaaacgaatcgcatatacagttttcattcttttgtatcactctcttcaaatgtacaattgcatgattgtagagtatctaatttaagtcttgttctcttacatgcttgtttgtggggatataagcataaaggctatataattaacagaaataaggccctattgttttttgttttcattcttattgtctccaaaagtacaataatcttttcatacatggcttcacagatagcaaatcttttagactgcacttcatggtcaggagctggaccggggctaatggatgctgtcactcaaggtgccatgcaagcaggaaaaccagtcggtggactcaagattggaagagaacggggggagtggacgagctctggtgtccatccttatttaccctcagatacctactttacttgcaggcaacttaccaccattgcttgattgccaagtcctagtttggcgctgctttcaataaaacattttcttaaatcatgaaacttgggtaaattttcttaagaatttgctattaggttcttcaataaaattgtaacacggtggaagaaaatttttaaaacacataatcacttg-------------------------------------------------------------------------------------------------------------------------------------------------------------------------------------------------------------------------------------------------------------------------------------------------------------------------------
>Albizia_tomentella_Leach_Dunlop_3801@NODE_1_length_1071_cov_96.472837
-------------------------------------------------------------------------------------------taggattggcctttgttatcttttataggagactttataaaatctgttagaggatcccatttgagcttcaataagaatcctctgcagtcacaaaaagtcagaaagagataaaagcaaaagaaaggatgagtgtaaagagagagaacgaatcacatatacggatttcattcttttgtatcactctctctgaatgtacaattgtatgattgtagagtatctaatttgagtcttgttctcttgcatgcttgtttgtggggatataagcatacaggccataatattaacagaaacaagttcctattgttttttgttttcattcttattgtctctaaaagtacaataatcttttcatacatgtttttacagatagcaaatcttttagactgcacttcatggtctggagctggaccagggctaatggatgctgtcactcaaggtgctatgcaagcaggaaaaccagtcggtggactcaagattggaagagaaccgggggagcagatgagctccaatgtccatccttatttaccttcggaaacctactttacttgcaggcaacctaccaccattgcttgattgcttagtcctagtttggcgctgctttcaataaaacattttcttaaatgatgaaacttgggtaaagtttcttaagaatttgccattaggttctgcaataaaattgtaacagagtggacgaaaatttgaaaaacgcgtaatcatgtgattttgaacagggaataatatgaatttgtctttttcttattgactaacttgttacaaacacctgcaaattgaatcaatgttttacttttcc------------------------------------------------------------------------------------------------------------------------------------------------------------------------------------------------------------------------------------
>Balizia_spnov_Morim_577@NODE_1_length_1315_cov_98.043651
--------------------------------------------------------------atccaatttgtgaggactagaaaatttgataggataggcattcgttgtcttttttaggagtcttcataaaatctgttagaggataccatttgagcttcaataagaatcctctgcagtcacaaaaagtcagaaagagataaaaacaaaagaaagggtgagtgtaaagagagaaaacgaatcacatatacagttttcattcttttgtatcactctctctgaatgtacaattgcatgattgtagagtatctaatttgagtcttgttctcttgcatgcttgtttgtggggatataagcataaagactatataattaacagaaacaaggaccttttgttttttgttttcattcttattgtctctaaaagtacaataatcttttcatacatgtctttacagatagcaaatcttttagactgcacttcatggtctggagttggaccagggctaatggatgctgtcactcaaggtgctatgcaagcaggaaaaccagtcggtggactcaagattggaagagaaccgggggagcggacgagctctgatgtccatccttatttaccctcagatacctactttacttgcaggcaacttaccaccattgcttgattgctaagtcctagtttggtgctgctttcaataaaacattttcttaattcatgaaacttgggtgaagtttcttaagaatttgccattaggttcttcaataaaattgtaacacagtggaagaaaatttgaaaaacacataatcacgtgatgttgaactggaaataatatgaacttgtctttttcttattgactgacttgttacaaacacctgcaaattgcatcaatgttttgtccttctcaaaaagtgccataatagaaaaggtattcatataaacgcctctggcaataccacaaatgcttggctaatcttacagaaaagtactttttaatgtcaaattactaagaaaatgatatatctagaaacagtataatgttgggtgatattttaaaagtgagggtttttttgaagaaaaagagatttttgcttttgatcttgcttcagagaagttcacaacttcctgcttct
>Hydrochorea_corymbosa1_Bonadeu_655@NODE_1_length_781_cov_94.044077
-------------------------------------------------------------------------------------------------------------------------------------------------------------------------------------------------------------------------------------------------------------------------------------------------------gattgtagagtatataatttgagtcttgttctcttgcatgcttgtttgtggggatataagcgtaaagactatataattgacagaaacaaggacctattgttttttgttttcattcttattgtctctaaaagtacaataatcttttcatacatgtctttacagatagcaaatcttttagactgcacttcatggtctggagttggaccagggctaatggatgctgtcactcaaggtgctatgcaagcaggaaaaccagtcggtggactcaagattggaagagaaccaggggagcggacgacctccgatgtccatccttatttaccctcagatacctactttacttgcaggcaacttaccaccattgcttgattgctaagtcctagtttggcgctgctttcaataaaacattttcttaaatcatgaaacttgggtgaagtttcttaagaatttgccattaggttcttcaataaaattgtaacacagtggaaaaaaatttgaaaaacacataatcacgtgatgttgaactggaaataatatgaacttgtctttttcttattgactgacttgttacaaacacctgcaaattgcatcaatgttttacttttcc------------------------------------------------------------------------------------------------------------------------------------------------------------------------------------------------------------------------------------
>Hydrochorea_corymbosa2_Iganci_862@NODE_1_length_674_cov_268.103393
-----------------------------------------------------------------------------------------------------------------------------------------------------------------------------------------------------------------------------------------------------------------------------------------------------------------------------------------------------------------------------------------------------------------------------------------------------------------------agatagcaaatcttttagactgcacttcatggtctggagttggaccagggctaatggatgctgtcactcaaggtgctatgcaagcaggaaaaccagtcggtggactcaagattggaagagaaccgggggagcagacgagctctgatgtccatccttatttaccctcagatacctactttacttgcaggcaacttgccaccattgcttgattgctaagtcctagtttggcgctgctttcaataaaacattttcttaaatcatgaaacttgggtgaagtttcttaagaacttgccattaggttcttcaataaaattgtaacacagtggaaaaaaatttgaaaaacacataatcacgtgatgttgaactggaaataatatgaacttgtctttttcttattgactgacttgttacaaacacctgcaaattgcatcaatgttttgtccttctc-aaaagtgccataatagaaaaggtattcatataaacacctctggcaataccacaaatgcttggctaatcttacagaaaagtactatttaatgtcaaattactaagaaaatgatatatctagaaacagtataatgttgggtgatattttaaaagtgagggtatttttgaagaaaaagagatttttgcttttgatcttacttcagagaagttcacaacttcct------
>Hydrochorea_gonggrijpii_Tillett_45696@NODE_1_length_689_cov_88.388889
--------------------------------------------------------------------------------------------------------------------------------------------------------------------------------------------------------------------------------------------------------------------------------------------tgcaattgcatgattgtagagtatctaatttgagtcttgttctcttgcatgcttgtttgtggggatataagcataaagactatataattaacagaaacaaggacctattgttttttgttttcatgcttattgcctctaaaattacaataatcttttcatacatgtctttatagatagcaaatcttttagactgcacttcatggtctggagttggaccagggctaatggatgctgtcactcaaggtgctatgcaagcaggaaaaccagtcggtggactcaagattggaagagaaccaggggagcggacgagctccgatgtccatccttatttaccctcagatacctactttacttgcaggcaacttaccaccattgcttgattgctaagtcctagtttggcgctgctttcaatgaaacattttcttaattcatgaaacttgggtgaagtttcttaagaatttgccattaggttcttcaataaaattgtaacacagtggaagaaaatttgaaaaacacataatcacgtgatgttgaactggaaataatatgaacttgtctttttcttattgactgacttgttacaaacacctgcaaattgcatcaatgttttgtccttctcaaaaagtgccataatagaaaaggtattcatataaatacctctagcaataccacaaatgcttggctaatct-------------------------------------------------------------------------------------------------------------------------------------------------------------
>Hydrochorea_marginata_Morim_563@NODE_1_length_1245_cov_89.093322
tcacattacatgcaagcacaagagctggctaaagaggcaagtatattcttcctatagcctctttccaatttgaaaggactagaaaatttgataggattggcctttattgtcttttttaagagacttcttcaaatctgttagaggatcccatttgagcttcaataagaatcctctgcagtcacaaaaagtcagaaagagataaaaacaaaagaaagggtgagtgtaaagagagaaaacgaatcacatatacagttttcattcttttgtatcactctctctgaatgtacaattgcatgattgtagagtatataatttgagtcttgttctcttgcatgcttgtttgtggggatataagcataaagactatataattaacagaaacaaggacctattgttttttgttttcattcttattgtctctaaaagtacaataatcttttcatacatgtctttacagatagcaaatcttttagactgcacttcatggtctggagttggaccagggctaatggatgctgtcactcaaggtgctatgcaagcaggaaaaccagtcggtggactcaagattggaagagaaccaggggagcggacgagctccgatgtccatccttatttacccacagatacctactttacttgcaggcaacttaccaccattgcttgattgctaagtcctagtttggcgctgctttcaataaaacattttcttaaatcatgaaacttgggtgaaatttcttaagaatttgccattaggttcttgaataaaattgtaacacagtggaagaaaatttgaaaaacacataatcacgtgatgttgaactggaaataatatgaacttgtctttttcttattgactgacttgttacaaacacctgcaaattgcatcaatgttttgtccttctcaaaaagtgccataatagaaaaggtattcatataaacacctctggcaataccacaaatgcttggctaatcttacagaaaagtactatttaatgtcaaattactaagaaaatgatatatctagaaacagtataatgttgggtgatattttaaaagtgagggtatttttgaagaaaaagagatttttgcttttgatcttacttcagagaagttcacaacttcctgcttct
>Jupunba_abbottii_Zanoni_21220@NODE_1_length_893_cov_54.316176
--------catgcaagcacaagaactggctaaagaggcaagtatattcttcctatagcctctttccaatttgtgaggactagaaaatttaataggattggcctttgttgtcttttttaggaaacttcataaaatctgttagaggatcccatttgagcttccataagaatcctctgcagtcacaaaaagtcagaaagagataaaaacaaaagaaagggcgagtgtaaagagagaaaacgaatcacatatacgggtttcattcttttgtatcactctctctgaatgtacaattgcatgattgtagagtatctaatttgagtcttgttctcttgcatgcttgtttgtggggatataagcata-----------------agaaacaaagccctattg-tttttgttttcattcttattgtctctaaaagtacaataatcttttcatacatgtctttacagatagcaaatcttttagactgcacttcatggtctggagctggaccagggctaatggacgctgtcactcaaggtgctatgcaagcaggaaaaccagtcggtggactcaagattggaagagaaccgggggagcggacgagctccgatgtccatccttatttaccctcagatacctactttacttgcaggcaacttaccaccattgcttgattgctaagtcctagtttgacgctgctttcaataaaacattttcttaaatcatgaaacttgggtgaagtttcttaagaatttgccattaggttcttcaataaaattgtaacacagtggaagaaaatttgaaaatcacataatcacgtgatgttgaactggaaataatatgaacttgtctttctcttattgactaacttgttacaaacacctgcaaattgcatcaatgttttgtccttctcaaaaagtgccataa---------------------------------------------------------------------------------------------------------------------------------------------------------------------------------------------------------------------
>Jupunba_barbouriana_Iganci_847@NODE_1_length_1190_cov_90.073675
tcacattacatgcaagcacaagagctggctaaagaggcaagtatattcttcctatagcctcttcccaatttgtgaggactataaaatttgataggattggcctttgttgtcttttttaggagacttcataaaatctgttagaggatcccatttgagcttcaataagaatcctctgcagtcacaagaagtcagaaagagataaaaacaaaagaaagggtgagtgtaaagagagaaaacgaatcacatatacagttttcattcttttgtatcactctctctgaatgtacaattgcatgattgtagagtatctaatttgagtcttgttctcttgcatgcttgtttgtggggatataagcctaaagactatataattaacagaaacaaggccctattgttttttgttttcattcttattgtctctaaaagtacaataatcttttcatacatgtctttacagatagcaaatcttttagactgcacttcatggtctggagctggaccagggctaatggatgctgtcactcaaggtgctatgcaagcaggaaaaccagtcggtggactcaagattggaagagaaccgggggagcggacgagctccgatgtccatccttatttaccctcagatacctacttgacttgcaggcaacttaccaccattgcttgattgctaagtcctagtttggcgctgctttcaataaaacattttcttaaatcatgaaacttgggtgaagtttcttaagaatttgccattaggttcttcaataaaattgtaacacagtggaagaaaatttgaaaaacacataatcacgtgacgttgaactggaaataatatgaacttgtctttttcttattgactgacttgttacaaacacctgcaaattgcatcaatgttttgtccttctcaaaaagtgccataatagaaaaggtgttcatataaacacctctagcaataccacaaatgcttggctaatcttacagaaaagtacttcttaatgtcaaattactaagaaagtgatatatctagaaacagtataatgttgggtgatattttaaaagtgagggtatttt--------------------------------------------------------------
>Jupunba_commutata_Maguire_46145@NODE_1_length_1010_cov_66.120043
-----------------------------------------------------------------------------------------------------------------------------------------------gatcccatttgagcttcaataagaatcctctgcagtcacaagaaatcagaaagagataaaaacaaaagaaagggtgagtgtaaagagagaaaacgaatcacatatacagttttcattcttttgtatcactctctctgaatgtacaattgcatgattgtagagtatctaatttgagtcttgttctcttgcatgcttgtttgtggggatataagcataaggactatataattaacagaaacaaggccctattgttttctgttttcattcttattgtctctaaaagttcaataatcttttcatacatgtctttacagatagcaaatcttttagactgcacttcatggtctggagctggaccagggctaatggatgctgtcactcaaggtgctatgcaagcaggaaaaccagtcggtggactcaagattggaagagaaccgggggagcggacgagctccgatgtccatccttatttaccctcagatacctacttgacttgcaggcaacttaccaccattgcttgattgctaagtcctagtttggcgctgctttcaataaaacattttcttcaatcatgaaacttgggtgaagtttcttaagaatttgccattaggttcttcaataaaattgtaacacagtggaagaaaatttgaaaaacacataatcacgtgatgttgaactggaaataatatgaacttgtctttttcttattgactgacttgttacaaacacctgcaaattgcatcaatgttttgtccttctcaaaaagtgccataatagaaaaggtattcatataaacacctctagcaataccacaaatgcttggctaatcctacagaaaagtactttttaatgtcaaattactaagaaaatgatatatctagaaacagtataatgttgggtgatattttaaaagtgagggtatttttgaagaaaaagagatttttgcttttgatcttgcttcagagaagttcacaacctcctgcttct
>Jupunba_langsdorfii_Ribeiro_728@NODE_1_length_1310_cov_57.596107
tcacattacatgcaagcacaagagctggcaaaagaggcaagtatattcttcctatagcctctttccaatttctgaggactagaaaatttgataggattggccttttttgtcttttttaggagacttcgtaaaatctgttagaggatcccatttgagcttcaataagaatcctctgcagtcacaaaaagtcaaaaagagataaaaacaaaagaaagggtgagtgtaaagagagaaaacgaatcacatatacagttttcattcttttgtatcactctctctgaatgtacaattgcatgattgtagagtatctaatttgagtcttgttctcttgcatgcttgtttgtggggatataagcataaagactatataattaacagaaacaaggccctattgttttttgttttcattcttattgtctctaaaagtacaataatcttttcatacatgtctttacagatagcaaatcttttagactgcacttcatggtctggagctggaccagggctaatggatgctgtcactcaaggtgctatgcaagcaggaaaaccagtcggtggactcaagattggaagagaaccgggggagcagacaagctccgatgtccatccttatttaccctcagatacctactttacttgcaggcaacttaccaccattgcttgattgctaagtcctagtttggtgctgctttcaataaaacattttcttaaatcatgaaacttgggtgaaatttcttaagaatttgccgttaggttcttcaataaaattgtaacacagtggaagaaaatttgaaaaacacataatcacgtgatgttgaactggaaataatatgaacttgtctttttcttattgactgacttgttagaaacacctgcaaattgcatcaatgttttgtctttctcaaaaagtgctataatagaaaaagtattcatataaacacctctagtaataccacaaatgcttggctaatcctacagaaaagtactttttaatgtcaaattactaagaaaattatatatctagaaacagtatagtgttgggtgatattttaaaagtga-ggtatttttgaagaaaaagagatttttgcttttgatcttgcttcagagaagttcacaacttcctgcttct
>Jupunba_leucophylla_Iganci_839@NODE_1_length_990_cov_144.498357
tcacattacatgcaagcacaagagctggccaaagaggcaagtatattcttcctatagcctctttccaatttgtgaggactataaaatttgataggattggcctttgttgtcttttttaggagacttcataaaatctgttagaggatcccatttgagcttcaataagaatcctccgcagtcacaaaaagtcagaaagagataaaaacaaaagaaagggtgagtgtaaagagagaaaacgaatcacatatacagttttcattcttttgtatcactctctctgaatgtacaattgcatgattgtagagtatctaatttgagtcttgttctcttgcatgcttgtttgtggggatataagcataaagactatataattaacagaaacaaggccctattgttttttgttttcattcttattgtctctaaaagtacaataatcttttcatacatgtctttacagatagcaaatcttttagactgcacttcatggtctggagctggaccagggctaatggatgctgtcactcaaggtgctatgcaagcaggaaaaccagtcggtggactcaagattggaagagaaccgggggagcggacaagctccgatgtccatccttatttaccctcagatacctactttacttgcaggcaacttaccaccattgcttgattgctaagtcctagtttggcgctgctttcaataaaacattttcttaaatcatgaaacttgggtgaagtttcttaagaatttgccattaggttcttcaataaaattgtaacacagtggaagaaaatttgaaaaacacataatcacgtgatgttgaactggaaataatatgaacttgtctttttct------------------------------------------------------------------------------------------------------------------------------------------------------------------------------------------------------------------------------------------------------------------------------------------
>Jupunba_leucophylla_Iganci_839@NODE_2_length_662_cov_6.087179
----------------------------------------------------------------------------------------------------------------------------------------------------------------------------------------------------------------------------------------------------------------------------------------------------------------------------------------------------------------------------------------------------------------------------------------------------------------------------------------------------------------------------------------------------------------------------------------------------------------------------------------------------------------------------------------------------------------------------------------------------------------------------------------------------acacagtggaagaaaatttgaaaaacacataatcacgtgatgttgaactggaaataatatgaacttgtctttttcttattgactgacctgttacaaacacctgcaaattgcaacaatgtttggtccttctcaaaaagtgacataatagaaaaggtattcatataaacacctctagcaataccacaaatgcttggctaatcttacagagaagtactttttaatgtcaaatgactcagaaaatgatatatctagaaacagtataatgttgggtgatattttaaaagtgagggtatttttgaagaaaaagagatttttgcttttgatcttgcttcagagaagttcacaacttcctgcttcg
>Jupunba_macradenia_Lourteig_3021@NODE_1_length_802_cov_70.368276
---------------------------------------------------------------------------------------------------------------------------------------------------------------------------------------aaaagtcagaaagagataaaaacaaaagaaagggtgagtgtgaagagagaaaacgaatcacatatgcagttttcattcttttgtatcactctctctgaatgtacaattgcatgattgtagagtatctaatttgagtcttgttctcttgcatgcttgtttgtggggatataagcataaagactatataattaacagaaacaaggccctatcgttttttgttttcattcttattgtctctaaaagtacaatgatcttttcatacatgtctttacagatagcaaatcttttagactgcacttcttggtctggagctggaccagggctaatggatgctgtcactcaaggtgctatgcaagcaggaaaaccaatcggtggactcaagattggaagagaaccgggggagcggacgagctccgatgtccatccttatttaccctcagatacctactttacttgcaggcaacttaccaccattgcttgattgctatgtcctagtttggcgctgctttcaataaaacattttcttcaatcatgaaacttgggtgaagtttcttaagaatttgccattaggttcttcaataaaattgtaacacagtggaagaaaatttgaaaaacacataatcacgtgatgttgaactggaaataatatgaacttgtctttgtcttattgactgacttgttacaaacacctgcaaattgcatcaatgttttgtccttctcaaaaagtgccataatagaaagtgtattcatgtaaacacctctagcaataccacaaatgcttggctaatcttacagaaaagta-------------------------------------------------------------------------------------------------------------------------------------------------
>Jupunba_microcalyx_Iganci_855@NODE_1_length_1411_cov_35.096702
tcacattacatgcaagcacaagagctggctaaagaggcaagtatattcttcctacagcctctttccaatttgtgaggactagaaaatttgataggattggcctttgttgtcttttttaggagacttcataaaatctgttagaggatcccatttgagcttcaataagaatcctctgcagacacaaaaagtcagaaagagataaaaacaaaagaaagggtgagtgtaaagagagaaagcgaaccacatatacagttttcattcttttgtatcactctctctgaatgtacaattgcatgattgtagagtatctaatttgagtcttgttctcttgcatgcttgtttgtggggatataagcata-----------------agaaacaaagccctattgtttttagttttcattcttattgtctctaaaagtacaataatcttttcatacatgtctttacagatagcaaatcttttagactgcacttcatggtctggagctggaccagggctaatggatgctgtcactcaaggtgctatgcaagcaggaaaaccagtcggtggactcaagattggaagagaaccgggggagcggacgagctgcgatgtccatccttatttaccctcagatacctactttacttgcaggcaacttaccaccattgcttgattgctaagtcctagtttggcgctgctttcaataaaacattttcttaaatcatgaaacttgggtgaagtttcttaagaatttgccattaggttcttcaataaaattgtaacacagtggaagaaaatttgaaaaacacataatcacgtgatgttgaactggaaataatatgaacttgtctttttcttgttgactgacttgttacaaacacctgcaaattgcatcaatgttttgtccttctcaaaaggtgccataatagaaaaggtattcatataaacacctctagcaataccacaaatgcttggttaatcttacagaaaagtactttttaatgtcaaattactaagaaaatgatatatctagaaacagtataatgttgggtgatattttaaaagtgagggtatatttgaagaaaaagaaatttttgcttttgatcttgctttagagaagttcacaacttcctgcttct
>Jupunba_microcalyx_Iganci_855@NODE_2_length_519_cov_84.547511
-------------------------------------------------------------------------------------------------------------------------------------------------------------------------------------------------------------------------------------------------------------------------------------------gtacaattgcatgattgtagagtatctaatttgagtcttgttctcttgcatgcttgtttgtggggatataagcataaagactatataattaacagaaacaaggccctattgttttttgttttcattcttattgtctctaaaagtacaataatcttttcatacatgtctttacagatagcaaatcttttaaactgcacttcatggtctggagctgggccagggctaatggatgctgtcactcaaggtgctatgcaagctggaaaaccagtcggtggactcaagattggaagagaaccgggggagcggacaagctccgatgtccatccttatttaccctcagatacctactttacttgcaggcaacttatcaccattgcttgattgctaagtcctagtttggcgctgctttcaatgaaacattttcttaaatcatgaaacttgagtgaagtttcttaagaatttgccattaggttcttcaataaaattgtaacacagtggaagaaaatttgaaaaacacat----------------------------------------------------------------------------------------------------------------------------------------------------------------------------------------------------------------------------------------------------------------------------------------------------------------------------------------
>Jupunba_nipensis_Mayo_19662@NODE_1_length_613_cov_11.973881
-------------------------------------------------------------------------------------------------------------------------------------------------------------------------------------------------------------------------------ccctgatttctagcaatccctaatcataatccctgattctttgtgtgattctatgtacatttaatatattcctaacatagagtatctaatttgagtcttgttctcttgcatgcttgtttgtggggatataagcata-----------------agaaacaaagccctattgttttttgttttcattcttattgtctctaaaagtacaataatcttttcatacatgtctttacagatagcaaatcttttagactgcacttcatggtctggagctggaccagggctaatggacgctgtcactcaaggtgctatgcaagcaggaaaaccagtcggtggactcaagattggaagagaaccgggggagcggacgagctccgatgtccatccttatttaccctcagatacctactttacttgcaggcaacttaccaccattgcttgattgctaagtcctagtttgacgctgctttcaataaaacattttcttaaatcatgaaacttgggtgaagtttcttaagaatttgccattaggttcttcaataaaattgtaacacagtggaagaaaatttgaaaatcacataatcacgtgatgttgaactggaaataatatgaacttgtctttt---------------------------------------------------------------------------------------------------------------------------------------------------------------------------------------------------------------------------------------------------------------------------------------------
>Jupunba_oppositifolia_Liegier_16014@NODE_1_length_836_cov_63.450593
----------------------------------------------------------------------------gactagaaaatttaataggattggcctttgttgtcttttttaggaaacttcataaaatctgttagaggatcccatttgagcttccataagaatcctctgcagtcacaaaaagtcagaaagagataaaaacaaaagaaagggcgagtgtaaagagagaaaacgaatcacatatacgggtttcattcttttgtatcactctctctgaatgtacaattgcatgattgtagagtatctaatttgagtcttgttctcttgcatgcttgtttgtggggatataggcata-----------------agaaacaaagccctattg-tttttgttttcattcttattgtctctaaaagtacaacaatcttttcatacatgtctttacagatagcaaatcttttagactgcacttcatggtctggagctggaccagggctaatggacgctgtcactcaaggtgctatgcaagcaggaaaaccagtcggtggactcaagattggaagagaaccgggggagcggacgagctccgatgtccatccttatttaccctctgatacctactttacttgcaggcaacttaccaccattgcttgattgccaagtcctagtttgactctgctttcaataaaacattttcttaaatcatgaaacttgggtgaagtttcttaagaatttgccattaggttcttcaataaaattgcaacacagtggaagaaaatttgaaaatcacgtaatcacgtgatgttgaactggaaataatatgaacttgtctttttcttattgactgacttgttacaaacacctgcaaattgcatcaatgttttgaccttctcaaaaagtgccataatagaaactggat---------------------------------------------------------------------------------------------------------------------------------------------------------------------------------------------------------
>Jupunba_oxyphyllidia_Yonker_6157@NODE_1_length_904_cov_77.166868
---------------------------------------------------------------------------------gaaaatttgataggattggcctttgttgtcttttttaggagacttcataaaatctgttagaggatcccatttgagcttcaataagaatcctctgcagtcacaaaaagtcggaaagagataaaaacaaaagaaagggtgagtgtaaagagagaaaatgaatcacatatacagttttcattcttttgtatcactctctctgaatgtacaattgcatgattgtagagtatctaatttgagtcttgttctctcgcatgcttgtttgtggggatataagcataaagactatataattaacagaaacaaagccctattgttttttgttttcattcttattgtctctaaaagtacaataatcttttcatacatgtctttacagatagcaaatcttttagactgcacttcatggtctggagctggaccagggctaatggatgctgtcactcaaggtgctatgcaagcaggaaaaccagtcggtggactcaagattggaagagaaccgggggagcggacgagctccgatgtccatccttatttaccctcagatacctactttacttgcaggcaccttaccaccattgcttgattgctaagtcctagtttggcgctgctttcaataaaacattttcttaaatcatgaaacttgggtgaagtttcttaagaatttgccattaggttcttcaataaaattgtaacacagtggaagaaaatttgaaaaacacataatcacgtgatgttgaactggaaaaaatatgaacttgtctttttcttattgactgacttgttacaaacacctgcaaattgcatcaatgttttgtccttctcaaaaagtgccataatagaaaaggtattcatataaacacctctagcaataccacaaatgcttggctaatcttacagaaaagta-------------------------------------------------------------------------------------------------------------------------------------------------
>Jupunba_trapezifolia_Simon_1600@NODE_1_length_1049_cov_58.332998
------------------------------------------------------------------------------------------------------------------------------------------------------------------taagaatcctctgcagtcacaaaaagtcagaaagagataaaaacaaaagaaagggtgagtgtaaagagagaaaacgaatcacatatacagttttcattcttttgtatcactctctctgaatgtacaatcgcatgattgtagagtatctaatttgagtgttgttctcttgcatgcttgtttgtggggatataagcataaagactatataattaacagaaacaaggccctattgttttttgttttcattcttattgtctctaaaagtacaataatcttttcatacatgtctttacagatggcaaatcttttagactgcacttcatggtctggagctggaccagggctaatggatgctgtcactcaaggtgctatgcaagcaggaaaaccagtcggtggactcaagattggaagagaaccgggggagcggacgagctccgatgtccatccttatttaccctcagatacctacttgacttgcaggcaacttaccaccattgcttgatagctaagtcctagtttggcgctgctttcaataaaacattttcttcaatcatgaaacttgggtgaagtttcttaagaatttgccattaggttcttcaataaaattgtaacacagtggaagaaaatttgaaaaacacataatcacgtgatgttgaactggaaataatatgaacttgtctttttcttattgactgacttgttacaaacacctgcaaattgcatcaatgttttgtccttctcaaaaagtgccataatagaaaaggtattcatataaacacctctagcaataccacaaatgcttggctaatcctacagaaaagtactttttaatgtcaaattactaagaaaatgatatatctagaaacagtatagtattgggtgatattttaaaagtgagggtatttttgaagaaaaagagatttttgcttttgatcttgcttcagagaagttcacaacttactgcttct
>Punjuba_lehmannii_Escobar_7465@NODE_1_length_925_cov_56.956368
-----------------------------------------------------------------------------------------------------------------------------------------------------------------------atcctctgcagtcacaaaaagtcagaaagagatgaaaacaaaagaaagggtgagtgtaaagagagaaaacgaatcacatatacagttttcattcttttgtatcactctctctgaatgtacaattgcttgattgtagagtatctaatatgagtcttgttctcttgcatgcttgtttgtggggatataagcataaagactatataattaacagaaacaaggccctattgtcttttgttttcattcttattgtctctaaaagtacaataattttttcatacatgtctttacagatagcaaatcttttagactgcacttcatggtctggagctggaccagggctaatggatgctgtcactcaaggtgctatgcaagcaggaaaaccagtcggtggactcaagattggaagagaaccaggggagcggacgagctccgatgtccatccttatttaccctcggatacctactttacttgcaggcaacttaccaccattgcttgattgctaagtcctagtttggcgctgctttcaataaaacattttcttaaatcatgaaacttgggtgaagtttctgaagaatttgccattaggttcttcaataaaattgtaacactgtggaagaaaatttgaaaaacacataatcacgtgatgttgaactggaaataatatgaacttgtctttttcttattgactaactagttacaaacacctgcaaattgcatcaatgtttggtccttctcaaaaagtgccataatagaaaaggtattcatataaacacctctagcaataccacaaatgcttggctagtcttacagaaaagtactctttaatttcaaattactaagaaaatgatatatctagaaacagtataattttgggtgatattttaaacgtgagggtatttttgaagaaaaagagattttgctt----------------------------------------
>Punjuba_racemiflora_Jimenez_Soares_3626@NODE_1_length_1051_cov_87.480493
tcacattacatgcaagcacaagagctggctaaagaggcaagtatattcttcctatagcctctttccaatttgtgaggactagaaaatttgataggatgggcctttgttgtcttttttaggagacttcataaaatctgttagaggatcccatttgagcttcaataagtatcctctgcagtcacaaaaagtcagaaagagatgaaaacaaaagaaagggtgagtgtaaagagagaaaacgaatcacatatacagttttcattc-tttgtatcactctctctgaatgtacaattgcttgattgtagagtatctaatttgagtcttgttctcttgcatgcttgtttgtggggatataagcataaagactatataattaacagaaacaaggccctattgtcttttgttttcattcttattgtctctaaaagtacaataatcttttcatacatgtctttacagatagcaaatcttttagactgcacttcatggtctggagctggaccagggctaatggatgctgtcactcaaggtgctatgcaagcaggaaaaccagtcggtggactcaagattggaagagaaccgggggagcggacgagctccgatgtccatccttatttaccctcggattcctactttacttgcaggcaacttaccaccattgcttgattgctaagtcctagtttggcgctgctttcaataaaacattttcttaaatcatgaaacttgggtgaagtttctgaagaatttgccattaggttcttcaataaaattgtaacacagtggaagaaaatttgaaaaacccaaaatcacgtgatgttgaactggaaataatatgaacttgtctttttcttattgactaaatagttacaaacacctgcaaattgcatcaatgtttggtccttctcaaaaagtgccataatagaaaaggtattcatataaacacctctagcaataccacaaatgcttggctaatcttacagaaaagtactttttaatgtcaaattactaagaaaatgatatatctagaaacagtatagtgttgggtgatattt--------------------------------------------------------------------------------
>_R_Acacia_rostellifera_Murphy_466@NODE_1_length_1395_cov_88.398331
tcacattacaagaaagcacaagagctggctaaagaggcaagtatattcttcctatagtctctttccaatttgtgaggactagaaaatttgataggattagcctttgttgtcttttttaggagacttcataaaatctgttagaggatcccatttgatcttcaataagaatcctctgcagtcacaaaaagtcagaaagagataaaaacaaaagaaagggtgagtgtaaagagggaaaacgcatcat---tactgttttcattcttttgtattactctctctgaatgtacaattacatgattgtagagtatctaatttgagtcttgttctcttgcatgcttgtttgtgggcataaaagcataaagactatataattaacagaaataaggccctattgttttttgttttcattattattgtctctaaaagtataataatcttttcatacatgtctttacagatagcaaatcttttagactgcacttcatggtctggagctggaccagggctaatggatgctgtcactcaaggtgctatgcaagcaggaaaaccagtcggtggactcaagattggaagagaaccgggggagcagacgagctccgatgtccatccttatttaccctcagatacctactttacttgcaggcaacttaccaccattgcttgtttgctaagtcctagtttggtgctgctttcaataaaacattttcttaaatcatgaaacttgggtaaagttccttaagaattttccattaggttcttcaataaaattgcaactcagtggaataaaatttgaaaaacacataatcatgtgatgtcgaactggaaataatataaagttctctttttcttattgactaacttgttacaaacacctgaaaattgcatcaatgttttgtccttctcaaaaagtgccataatagaaaaagtattcatataaacacctctagcaataccacaaatgcttggctaatcttacagaaaagtactttttaatgtcaaattactaagaaaatgatatctctagaaacagta-aatgttgggtgatattttaaaagtgagggtatttttgaagaaaaagaaatttttgcttttgatcttgcttcagagaagttcccaacttcctgcttct
>_R_Afrocalliandra_redacta_Germishuizen_5585@NODE_1_length_784_cov_132.181047
tcacattacatccaagcacaagagctagctaaagaggcaagtataatcttcctatagcttccc--aattttgagaggatcagaaaattttataggactggcttttgttgtgttttttgggagaatttataaa---------------------------------------------------------------------------------------------------------------------------------------------------------------------------------------------------------------------------------------------------------------------------------caacattcttatgtattaaggtacagtaagatttgcatacatgtctttacagatagcaaatcttttagactgtacttcatggtctggagctggaccagggctaatggatgctgtcactcaaggtgctatgcaagcaggaaaactagtcggtggactcaagattggaagagaaccgggggagcgaacatactctgatgtccatccttatttaccttcagaagcctactttacttgcaggcaaattaccaccatggcttgattgcttagtcctagtttggtggtgttttctataaaacattttctttaatgatgaaatctgggtaaagtttcttaagactttgccattgggttcttaaaaaaaattatataacaatggaagaaaactttaaaaacacacaatcacatgatgttgagccacaaataatatgaacttgtatttttgtcattgactaacttgttttgtccttctaagaagtgcttcaatgttttgtccttctcaagaagtgccataata-aaaaggcattcggataaaaac---------------------------------------------------------------------------------------------------------------------------------------------------------------------------------------------
>_R_Albizia_edwallii_Dalmaso_272@NODE_1_length_642_cov_7.093697
------------------------------------------------------------------------------------------------------------------------------------------------------------------------------------------------------------------------------------------------------------------------------------------------attgcttgattgtagagtatctaatttgagtcttgttctcttgcatgcttgtttgtggggatataagcataaagactatataattaacagaaataaggccctattgttttttgttttcattcttattgtctccaaaaggacaacaatcttttcatacatgtctttacagatagcaaatcttttagactgcacttcatggtctggagctggaccggggctaatggatgctgtcactcaaggtgctatgcaagcgggaaaaccagtcggtggactcaagattggaagagaacggggggagtagacgagctccagtgtccatccttatttaccctcagatacctactttacttgcaggcaactcaccaccattgcttgattgctaagtcctagtttgtcgctgctttcaattaaacattttcttaaatcatgaaacttgggtaaagtttcttaagaatttgccattaggttcttcaataaaattgtaacacggtggaagaaaatttgaaaaacacataatcacgtgatgttgaactggaaataatatgaacttgtgttttccttattgactaacttgttacaaacacctgcaaattgcatcaatgttttgtccttctcaaaaagtgccttaatagaaaaggtat---------------------------------------------------------------------------------------------------------------------------------------------------------------------------------------------------------
>_R_Albizia_inundata_Wood_26530@NODE_1_length_680_cov_42.284800
----------------------------------------------------------------------------------------------------------------------------------------------------------------------------------------------------------------------------------------------------------------------------------------------------------------gtatctaatttaagtcttgttctcttaaatgcttgtttgtggggatataagcataaaggctatataattaacagaaataaggccctat--ttttttgttttcattcttattgtctccaaaagtacaataatcttttcatacatgtctttacagatagcaaatcttttagactgcacaacatggtctggagctggaccggggctaatggatgctgtcgctcaaggtgctatgcaagcaggaaaaccagtcggtggactcaagattggaagagaacggggggagtggacgagctccggcgtccatccttatttaccctcagatacctactttacttgcaggcaacttaccaccattgcttgattgctaagtcctagtttggcgctgccttcaataaaacattttcttaaatcatgaaacttgggtaaattttcttaagaatttgctattaggttcttcaataaaattgtaacacggtggaagaaaatgtctaaaacacataatcacttgatgttgaactggaaataatatgaacttatctttttcttactgactaacttgttacaaacacctgcaaattgcatcaatgttttgcccttcccaaaaagtgccataatagaaaaggtattcatataaacacctctagcaataccacaaatgcttggctaatcttacagaaaagtac------------------------------------------------------------------------------------------------------------------------------------------------
>_R_Albizia_sinaloensis_Hughes_1576@NODE_1_length_837_cov_42.160526
------------------------------------------------------------------------------------------------------------------------------------------------------tttgagcttcaataagaatcctctgcagtcacaaaaagtcagaaagagatgaaaacaaaagaaacggtgagtgtaaagagagaaaacgaatcacgtatacagttttcattcttttatatcactctctctgaatgtacaattgcatgattgtagagtatctaatttgagtcttgttctcttacatgcttgtttgtggggatataagcagaaagactatataattaacagaaataaggccctattgttttttgttttcattcttattgtctccaaaagtacaataatcttttcatacatgtctttacagatagcaaatcttttagactgcactacatggtctggagctggaccggggctaatggatgctgtcactaaaggtgctatgcaagcaggaaaaccagtcggtggactcaagattggaagagaacgggaggagtggacaagctccggtgtccatccttatttaccctcagatacctactttacttgcaggcaactcaccaccattgcttgattgctaagtcctagtttggcgctgctttcaataaaacattttcttaaatcatgaaacttgggtaaagtttcttaagaatttgccattaggttcttcaataaaattgtaacatggtggaagaaaatttgaaaaacacataatcacgtgatgttgaactggaaataatatgaacttgtctttttcttattgactaacttgttacaatcacctgcaaattgcatcaatgttttgtcctcctcaaaaagtgccataatagaaaaggtattcatataaacacctctagcaataccacaaatgctttgctaatcttacagaaaagtac------------------------------------------------------------------------------------------------------------------------------------------------
>_R_Albizia_subdimidiata_var_minor_Gorts_341@NODE_1_length_734_cov_22.389650
-----------------------------------------------------------------------------------------------------------------------------------------------------------------------------------------gaagcagaaagagatgaaaacaaaagaaagggtgactgtaaagagagaaaacgaatcgcatgtacagttttcattcttttgtatcactctgtctgaatgtacaattgcatgattgcagagtagctaatttaagtcttgtactcttaaatgcttgtttgtggggatataagcataaaggctatataattaacagaaataaggccctattgttttttgttttcattcttattgtctccaaaagtacaataatcttttcatacatgtctttacagatagcaaatcttttagactgcactacatggtctggagctggaccagggctaatggatgctgtcgctcaaggtgctatgcaagcaggaaaaccagtcggtggactcaagattggaagagaacggggggagtggacgagctccggcgtccatccttatttaccctcagatacctactttacttgcaggcaacttaccaccattgcttgattgctaagtcctaatttggcgctgccttcaataaaacattttcttaaatcatgaaacttgggttaagtttcttaagaatttgccattaggttcttcaataaaattgtaacacggtggaagaaaatttgaacaacacataatcaggtgatgttgaactggaaataatatgaacttgtctttttcttattgactaacttgttacaaactcctgcaaattgcatccatgttttgtccttctcaaaaagtgccataata-------------------------------------------------------------------------------------------------------------------------------------------------------------------------------------------------------------------
>_R_Albizia_subdimidiata_var_subdimidiata_Ferreira_210@NODE_1_length_913_cov_69.953349
----------------------------------------------------------------------------------------------------cctttgttgtcttttttaggagacttcataaaatctgttagagggtcccatttgagtttcaataagaatcctctgcagttacaagaagtcagaaagagatgaaagcaaaagaaaggacgagtgtaaagagagaaaacgaatcacatgtacagttttcattcttttgtatcactctctctgaatgtacaattgcatgatggtagagtatctaatttaagtcttgttctcttaaatgcttgtttgtggggatataagcataaaggctatataattaacagaaataaggccctattgttttttgttttcattcttattgtctccaaaagtacaataatcttttcatacatgtctttacagatagcaaatcttttagactgcactacatggtctggagctggaccagggctaatggatgctgtcgctcaaggtgctatgcaagcaggaaaaccagtcggtggactcaagattggaagagaacggggggagtggacgagctctggcgtccatccttatttaccctcagatacctactttacttgcaggcaacttaccaccattgcttgattgctaagtcctagtttggtgctgccttcaataaaacattttcttaaatcatgaaacttgggtaaattttcttaagaatttgctattaggttcttcaataaaattgtaacacggcggaagaaaatgtctaaaacacataatcacttgatgttgaactggaaataatatgaacttatctttttcttactgactaacttgttacaaacacctgcaaattacatcaatgttttgcccttcccaaaaagtgccataatagaaaaggtattcatataaacacctctagcaataccacaaatgcttggctaatcttacagaaaagtactttttaatgtcaaattgcaaagaagat---------------------------------------------------------------------------------------------------------------------
>_R_Albizia_tomentosa_Hughes_648@NODE_1_length_974_cov_51.147157
----------------------------------------------------------ctctttccaatttgtgaggactagaaaatttgataggattggcctttgttgccttttttaggagacttcataaaatctgttagagggtcccatttgagcttcaataagaatcctctgcagtcacaaaaagtcagaaagagatgaaaacaaaagaaagggtgagtgtaaagagagaaaacgaatcacatatacagttttcattcttttatatcactctctccgaatgtacaattgcatgattgtagagtatctaatttgagtctttttctcttacatgcttgtttgtggggatataagcagaaagactatataattaacagaaataaggccctattgttttttgttttcattcttattgtctccaaaagtacaataatcttttcatacatgtctttacagatagcaaatcttttagactgcactacatggtctggagctggaccggggctaatggatgctgtcactaaaggtgctatgcaagcaggaaaaccagtcggtggactcaagattggaagagaacgggaggagtggacaagctccggtgtccatccttatttaccctcagatacctactttacttgcaggcaactcaccaccattgcttgattgctaagtcctagtttggcgctgctttcaataaaacattttcttaaatcatgaaacttgcgtaaagtttcttaagaatttgccattaggttcttcaataaaattgtaacacggtggaagaaaatttgaaaaacacataatcacgtgatgttgaactggaaataatatgaacttgtctttttcttattgactaacttgttacaatcacctgcaaattgcatcaatgttttgtcctcctcaaaaagtgccataatagaaaaggtattcatataaacacctctagcaataccacaaatgcttggctaatcttacggaaaagtactttttaatgtcaaattacaaagaaaatgatatatctagaaacag----------------------------------------------------------------------------------------------------
>_R_Albizia_xerophytica_Hughes_1435@NODE_1_length_949_cov_45.665138
-------------------------------------------------------------------atttgtgaggactagaaaatttgataggattggcctttgttgccttttttaggagacttcataaaatctgttagagggtcccattcgagcttcaataagaatcctctgcagtcacaaaaagtcagaaagatatgaaaacaaaagaaagggtgagtgtaaagagagaaaacgaatcacatatacagttttcattcttttgtatcactctctctgaatgtacaattgcatgattgtagagtatctaatttgagtcttgttctcttacatgcttgtttgtggggatataagcagaaagactatataattaactgaaataaggccctattgttttttgttttcattcttattgtctccaaaagtacaataatcttttcatacatgtctttacagatagcaaatcttttagactgcactacatggtctggagctggaccggggctaatggatgctgtcactaaaggtgctatgcaagcaggaaaaccagtcggtggactcaagattggaagagaacgggaggagtggacaagctccggtgtccatccttatttaccctcagatacctactttacttgcaggcaactcaccaccattgcttgattgctaagtcctagtttggcgctgctttcaataaaacattttcttaaatcatgaaacttgggtaaagtttcttaagaatttgccgttaggttcttcaataaaattgtaacacggtggaagaaaatttgaaaaacacataatcacgtgatgttgaactggaaataatatgaacttgtctttttcttattgactaacttgttacaatcacctgcaaattgcatcaatgttttgtcctcctcaaaaagtgccataatagaaaaggtattcatataaacacctctagcaataccac--atgcttggctaatcttacagaaaagtactttttaatgtcaaattacaaagaaaatgata-----------------------------------------------------------------------------------------------------------------
>_R_Archidendron_clypearia_Wieringa_1849@NODE_1_length_1010_cov_105.553055
tcacattacatgcaagcacaagagctggctaaagaggcaagtatattcttcctatagcctctttccaatttgtgaggactagaaaatttgataggattggcctttgttgtcttttttaggagacttcatataatctgttagaggatcccatttgagcttgaataagaatcctctgcagtcacaaaaagtcagaaagagataaaatcaaaagaaagggtgagtgtaaagagggaaaacgaatcacatatacagttttcattctgttgtatcactctctctgaatgtacaattgcatgattgcagagtatctaatttgagtcttgttctcttgcatgcttgtttgtggggatacaagcataaagactatataattaacag----aaggccctattgttttttgttttcattcttattgtctctaaaagtattataatcttttcatacatgtctttacagatagcaaatcttttagactgcacttcatggtctggagctggaccagggctaatggatgctgtcactcaaggggctatgcaagcaggaaaaccagtcggtggactcaagattggaagagaaccgggggagcggatgagctccgatgtccatccttatttaccctcagatacctactttacttgcaggcaacttaccaccattgcttgactgctaagtcctagtttggtgctgctttcaataaaacattttcttaaatcatgaaacttgggtaaagtttcttaagaatttgccattaggttcttcaataaaattgtattacagtggaagaaaatttgaaaaacacataatcacgtgatgttgaactggaaataatatgaacttgtctttttcttattgactaacttgttacgaacacctgcaaattgcatcaatgttttgtccttctcaaaaagtgccataatagaaaagttattcatataaacacctctagcaataccacaaatgcttggctaatcttacagaaaagtactttttaatgtcaaatta-------------------------------------------------------------------------------------------------------------------------------
>_R_Balizia_elegans_Iganci_870@NODE_1_length_1252_cov_58.873191
tcacattacatgcaagcacaagagctggctaaagaggcaagtatattcttcctatagcctctttccaatttgtgaggactagaaactttgatgggattggcctttgttgtcttttttaggagacttcataaaatctgttagaggatcccatttgagcttcaataagaatcctctgcagtcacaaaaagtcataaagagataaaaacaaaagaaagggtgagtgtaaagagagaaaacgaatcacatatacagttttcattcttttgtatcactctctctgaatgtacaattgcatgattgtagagtatctaatttgagtcttgttctcttgcatgcttgtttgtggggatatgagcataaagactatataattaacagaaacaaggccctattgttttttgttttcattcttattgtctctacaagtacaataatcttttcatacatgtctttacagatagcaaatcttttagactgcacttcatggtctggagctggaccagggctaatggatgctgtcactcaaggtgctatgcaagcaggaaaaccagtcggtggactcaagattggaagagaaccgggggagcagacgagctccgatgtccatccttatttaccctcagatacctactttacttgcaggcaacttaccaccattgcttgattgctaagtcctagtttggcgctgctttcaataaaacattttcttaaatcatgaaacttgggtgaagtttcttaagaatttgccattaggttcttcaatataattgtaatacagtggaagaaaatttgaaaaacacataatcacgtgatgttgaactggaaataatatgaacttgtctttttcttactgtctgacttgttacaaacacctgcaaattgcgtcaatgttttgtccttctcaaaaagtgccataatagaaaaggtattcatataaacacctctagcaataccacaaatgcttgtctaatcctacagaaaagtactttttaatgtcaaattactaagaaaattatatatctagaaacagtatagtgttgggtgatattttaaaattgagggtatttttgaagaaaaagagatttttgcttttgatcttgcttcagagaagttcccaacttcctccttct
>_R_Balizia_leucocalyx_Aguilar_1939@NODE_1_length_1323_cov_65.986356
tcacattacatgcaagcacaagagctggctaaagaggcaagtatattcttcctatagcctctttccgatttgtgaggactagaaaatttgataggtttggcctttgttgtcttttttaggagacttcataaaatctgttagaggatcccatttgagcttcaataagaatcctctgcagtcacaaaaagtcagaaagagataaaaacaaaagaaagggtgagtgtaaagagagaaaacgaatcacatatacagttttcattcttttgtatcactctctctgaatgtacaattgcatgagtgtagagtgtctaatttgagtccttttctcttgcatgcttgcttgtggggatataagcatcaagactatataattaacag------------attgttttttgttttcattcttattgtctctaaaagtacaataatcttttcatatatgtctttacagatagcaaatcttttagactgcacttcatggtctggagctggaccagggctaatggatgctgtcactcaaggtgctatgcaagcaggaaaaccagtcggtggactcaagattggaagagaaccgggggagcggacgagctccgatgtccatccttatttaccctcagatacctactttacttgcaggcaacttaccaccattgcttgattgctaagtcctagtttggcgctgctttcaataaaacattttcttaaatcatgaaacttgggtgaagtttcttaagaatttgccattaggttcttcaataaaattgtaacacagtggaagaaaatttgaaaaacacataatcacgtgatgttgaactggaaataatatgaacttgtctttttcttattggctgacttgttacaaacacctgcaagttgcatcaatgttttgtgcttctcaaaaagtgcgataatagaaaaggtattcatataaacacctctagcaataccacaaatgcttggctaatcttacagaaaagtactttttaatgtcaaattactaagaaaatgatatatctagaaacagtataatgttgggtgatattttaaaagtgagggtatttttgaagaaaaagagatttttgcttttgatcttgcttcagagaagttcacaacttcctgcttct
>_R_Balizia_pedicellaris_Queiroz_15529@NODE_1_length_1624_cov_84.987890
----------------------------------------------------------------------------------------------gatgggcctttgttgtcttttttagtagacttcataaaatctgttagaggatcccatttgagcttcaataagaatcctctgcagtcacaaaaagtcagaaagagataaaaacaaaagaaagggtgagtgtaaagagagaaaacgaatcacatatacagttttcattcttttgtatcactctctctgaatgtacaattgcatgattgtacagtgtctaatttgagtcttgttctcttgcatgcttgtttgtggggatataagcataaagactatataattaacag------------attgttttttgttttcattcttattgtctctaaaagtacaataatcttttcatacatgtctttacagatagcaaatcttttagactgcacttcatggtctggagctggaccagggctaatggatgctgtcactcaaggtgctatgcaagcaggaaaaccagtcggtggactcaagattggaagagaaccgggggagcagacgagctccgatgtccatccttatttaccctcagatacctactttacttgcaggcaacttaccaccattgcttgattgctaagtcctagtttggcgctgctttcaataaaaaattttcttaaatcatgaaacttgggtgaagtttcttaagaatttgccattaggttcttcaataaaattgtaacacagtggaagaaaatttgaaaaacacataatcacgtgatgttgaactggaaataatatgaacttctctttttcttattggctgacttgttacaaacacctgcaagttgcatcaatgttttgtccttctcaaaaagtgccataatagaaaaggtattcatataaacacctcgagcaataccacaaatgcttggctaatcttacagaaaagtactttttaatgtcaaattactaagaaaatgatatatctagaaacagtataatgttgggtgatattttaaaagtgagagtatttttgaagaaaaacaaatttttgcttttgatcttgcttcagagaagttcacaacttcctgcttcg
>_R_Calliandra_bella_LPQ15696@NODE_1_length_1020_cov_130.197243
tcacattacatgcaagcacaagagttggctaaagaggcaagtatattcttcctatagtttcctttaattctagacgattagaaaagtttgataggatttgtctttgttgtctttttaaggagactttatagatactacctccggttatttttataggacatatttacctgatttgatttgattagattaaggaagttagctgagttaattaaaataatatgcattttctaaaacacc----ctaaggatcttctttaatttcctcattccttctcctccttaatttttgttgaaggagcatagtaaggttaatttaggaaaaagtt---------------------ggcaaaaatataaa----------------------------tgttgtcttatgattaggaccagagagtgtagcaaatatgaatgagttttgcatacatgtatttacagatagcaaatcttctagactgcactacatggtctggagctggaccagggctaatggatgctgtcacacaaggtgctatgcaagcaggaaaaccggtcggtggactcaagatcggaagagaaccgggggaacggacgagctccgatgtccacccttatttatcttcagaaacctactttacttgcaggcaacttactaccattgcttgattgctaagtcctagtttggcgctgctttcaataaatcgttttcttaaatgatgaaacttgggtaaagtttcttaagaatttgccattagattcttcaaaaaaaaaaaaacacaatggaagaaaacttgaagaacacataatcatgtgatgttgagctagaaataatatgaacttatggtaaatttgctacttaaccctattttaattaatgaaaagagcagaattgttatgttat-----gaaattttcagagca-atattgctccttagtgaaaactt-------------------------------------------------------------------------------------------------------------------------------------------------------------------------------------------
>_R_Cathormion_obliquifoliolatum_Wieringa_6519@NODE_1_length_1038_cov_138.893184
--------------------------------------------------------------------------------------------------------------------------------------------------------------------------------------------------agagataaaaacaaaagaaagggtgagtgtaaagagagaaaacgaatcaaatatacagttttcattctttggtatcactctctttgaatgtacaattgcatgattgtagagtatctaatttgagtcttgttctcttgcatgcttttttgtggggatataagcataaagaccatataattaacagaaacaaggccctatggttttttgttttcattcttattgtctctaaaagtacaataatcttttcatacatgtctttatagatagcaaatcttttagactgcacttcatggtctggagttggaccagggctaatggatgctgtcactcaaggtgctatgcaagcaggaaaaccagtcggtggactcaagattggaagagaaccgggggagcggacgagctccgatgtccatccttatttaccctcagatacctactttacttgcaggcaacttaccaccattgcttgattgcttagtcctagtttggcgctgctttcaatgaaacattttcttaattcatgaaacttgggtgaagtttcttaagaatttgccattaggttcttcaataaaattgtaacacagtggaagaaaatttgaagaacacataatcacgtgatgttgaactggaaataatatgaacttgtctttttcttattgactgacttgtttgaaacacctgcaaattgcatcaatgttttgtccttctcaaaaagtgccataatagaaaaggtattcatataaacacctctagcaataccacaaatgcttggctaatcttacagaaaagtactttttagtgtcaaattactaagaaaatgatatatctagaaacagcataatgttgggtgatattttaaaagtgagggtatttttgaagaaaaagagatttttgcttttgatcttacttcagagaagttcaccacttcctgcttct
>_R_Cathormion_rhombifolium_Deighton_3618@NODE_1_length_809_cov_50.512295
-----------------------------------------------------------------------------------------------------------------------------------aacctgttagaggatcccatttgagcttcaataagaatcctctgcagtcacaaaaagtcagaaagagataaaaacaaaagaaagggtgagtgtaaagagagaaaacgaatcacatattcagttttcattcttttttatcactctctctgaatgtacaattgcatgattgtagagtatataatttgagtcttgttctcttgcatgcttgtttgtggggatataagcataaagactatataattaacagaaacaaggacctattgttttttgttttcattcctattgtctctaaaagtacaataatcttttcatatatgtctttacagatagcaaatcttttagactgcacttcatggtctggagttggaccagggctaatggatgctgtcactcaaggtgctatgcaagcaggaaaaccagtcggtggactcaagattggaagagaaccgggggagcggacaagctccgatgtccatccttatttaccctcagatacctactttacttgcaggcaacttaccaccattgcttgattgctaagtcctagtttggcgctgctttcaataaaacattttcttaattcatgaaacttgggtgaagtttcttaagaatttgccattaggttcttcaataaaattgtaacacagtggaagaaaatttgaaaaacacataatcacgtgatgttgaactggaaataatatgaacttgtctttttcttattgactgacttgttacaaacacctgcaaattgcatcaatgttttgtccttctcaaaaagtgccataatagaaaaggtattcatataaaca----------------------------------------------------------------------------------------------------------------------------------------------------------------------------------------------
>_R_Enterolobium_cyclocarpum_MWC9020@NODE_1_length_1028_cov_117.128286
------------------------------------------------ttcctatagcctctttccgatttgtgaggaccagaaaatttgataggattggcctttgttgtcttttttaggagacttcataaaatctgttagaggatcccatttgagcttcaataagaatcctctgcagtcacaaaaagtcagaaagagatgaaaac------------------aaagagggaaaacgaatcaaacatacagttttcattcttttgtatcactctctctgaatgtacaattgcatgattgtagagtatctaatttgagtcttgttctcttgcatccttgtttgtggggatataagcataaagactatataattaacagaaacaaggccctattgttttttgttttcattcttattgtctctaaaagtacaataatcttttcatacatgtctttacagatagcaaatcttttagactgcacctcatggtccggagctggaccagggttgatgaatgctgtcattcaaggtgctatgcaagcaggaaaaccagtcggtggactcaatattggaagagaagcgggggagcggatgagctctaatgtccatccttatttaccttcggaaacctactttacttgcaggcaacttaccaccattgcttgattgcttagtcctagtttggagctgctttcaataaaacattttcttaaatgatgaaacttgggtaaagtttcttaagaatttgctagtaggttcttcaataaaattgtaacacaatggaagaaaattcgaaaaacacataatcacgtgatgttgaacaggaaataatatgaacttgtctttttcttactgactaacttgttgcaaacacctgcaaattgcatcaatgttttacatttct------------------------------------------------------------------------------------------------------------------------------------------------------------------------------------------------------------------------------------
>_R_Jupunba_asplenifolia_Ekman_6383@NODE_1_length_590_cov_32.021442
-----------------------------------------------------------------------------------------------------------------------------------------------------------------------------------------------------------------------------------------aaacgaatcacatatacgggtttcattcttttgtatcactctctctgaatgtacaattgcatgattgtagagtatctaatttgagtcttgttctcttgcatgcttgtttgtggggatataagcata-----------------agaaacaaagccctattgttttttgttttcattcttattgtctctaaaagtacaataatcttttcatacatgtctttacagatagcaaatcttttagactgcacttcatggtctggagctggaccagggctaatggacgctgtcactcaaggtgctatgcaagcaggaaaaccagtcggtggactcaagattggaagagaaccgggggagcggacgagctccgatgtccatccttatttaccctcagatacctactttacttgcaggcaacttaccaccattgcttgattgctaagtcctagtttgacgctgctttcaataaaacattttcttaaatcatgaaacttgggtgaagtttcttaagaatttgccattaggttcttcaataaaattgtaacacagtggaagaaaatttgaaaatcacataatcacgtgatgttgaactggaaataatatgaacttg---------------------------------------------------------------------------------------------------------------------------------------------------------------------------------------------------------------------------------------------------------------------------------------------------
>_R_Jupunba_brachystachya_Lima_7438@NODE_1_length_989_cov_55.642544
------------------------------------------------------------------------------------------------------------------------------------------------------------------------------------------------------------------------------------------------tcacatatacagttttcattcttttgtatcactctctctgaatgtacaattgcatgattgtagagtatctaatttgattcttgttctctttcatgcttgtttgtggggatataagcataaagactacataattaacagaaacaaggccctattgttttttgttttcattcttattgtctctaaaagtagaataatcttttcatacatgtctttacagatagcaaatcttttagactgcacttcatggtctggagctggaccagggctaatggatgctgtcactcaaggtgctatgcaagcaggaaaaccagtcggtggactcaagattggaagagaaccgggggagcggacgagctccgatgtccatccttatttaccctcagatacctactttacttgcaggcaacttaccaccattgcttgattgctaagtcctagtttggcgctgctttcaataaaacattttcttaaatcatgaaacttgggtgaagtttcttaagaatttgccattaggttcttcaataaaattgtaacacagtggaagaaaatttgaaaaacacataatcacgtgatgttgaactggaaataatatgaacttgtctttttcttattgactgacttgttacaaacacctgcaaattgcatcaatgttttgtccttctcaaaaagtgccataatagaaaaggtattgatataaacacctctagcaataccacaaatgcttggctaatcttacagaaaagtactttataatgtcaaattactaagaaaatgatatatctagaaacagtataatgttgggtgatattttaaaagtgagggtatttttgaagaaaaagagatttttgcttttgatcttgcttcagagaagttcacaacttcctgcttct
>_R_Jupunba_cochleata_Bonadeu_673@NODE_1_length_1540_cov_55.461381
tcacattacatgcaagcacaagagctggctaaagaggcaagtatattcttcctgtagcctctttccaatttgtgaggactagaaaatttgataggattggcctttgttgtcttttttaggagacttcataaaatctgttagaggatcccatttgagcttcaataagaatcctctgcagtcagaagaagtcagaaagagataaaaacaaaagaaagggtgagtgtaaagagagaaaacgaatcacatatacagttttcattcttttgtatcactctctctgaatgtacaattgcatgattgtagagtatctaatttgagtcttgttctcttgcatgcttgtttgtggggatataagcataaagactatataattaacagaaacaaggccctattgttttttgttttcattcttattgtctctaaaagtacaataatcttttcatacatgtctttacagatagcaaatcttttagactgcacttcatggtctggagctggaccagggctaatggatgctgtcactcaaggtgctatgcaagcaggaaaaccagtcggtggactcaagattggaagagaaccgggggagcggacaagctccaatgtccatccttatttaccctcagatacctactttacttgcaggcaatttaggaccattgcttgattgctaagtcctagtttggcgctgctttcaataaaacattttcttaaatcatgaaacttgggtgaagtttcttaagaatttgccattaggttcttcaataaaattgtaacacagtggaagaaaatttgaaaaactcataatcacgtgatgttgaactggaaataatatgaacttgtttttttcttattgactgacttgttacaaacacctgcaaattgcatcaatgttttgtccttctcaaaacgtgtcataatagaaaaggtattcatataaacacctctagcaataccacaaatgcttggctaatcttacagaaaagtactttttaatgtcaaattactaagaaaattatatatctagaaacagtataatgttgggtgatattttaaaagtgagggtatttttgaagaaaaggagatttttgcttttgatcttgctttagagaagttcacaacttcctgcttct
>_R_Jupunba_filamentosa_Lima_7487@NODE_1_length_1426_cov_46.144552
tcacattacatgcaagcacaagagctggctaaagaggcaagtatattcttcctatagcctctttccaatttgtgaggactagaaaatttgataggattggcctttgttgtcttttttaggagacttcataaaatctgttagaggatcccatttgagcttcaataagaatcctctgcagtcacaaaaagtcagaaagagataaaaacaaaagaaagggtgagtgtaaagagagaaaacgaatcacatatacagttttcattcttttgtatcactctctctgaatgtacaattgcatgattgtagagtatctaatttgagtcttgttctctttcatgcttgtttgtggggatataagcataaagactatataattaacagaaacagggccctattgttttttgttttcattcttattgtctctaaaagtacaataatcttttcatacatgtctttacagatagcaaatcttttagactgcacttcatggtctggagctggaccagggataatgaatgctgtcactcaaggtgctatgcaagcaggaaaaccagtcggtggactcaagattggaagagaaccgggggagcggacgagctccgatgtccatccttatttaccctcagatacctactttacttgcaggcaacttaccaccattgcttgattgctaagtcctagtttggcgctgctttcaataaaacattttcttaaatcatgaaacttgggtgaagtttcttaagaatttgccattaggttcttcaataaaattgtaacacagtggaagaaaatttgaaaaacacataatcacgtgatattgaactggaaatgatatgaacttgtctttttcttattgactgacttgttacaaacacctgcaaattgcatcaatgttttgtccttctcaaaaagtgccataatagaaaaggtattcatataaacacctctagcaataccacaaatgcttggctaatcttacagaaaagtactttttaatgtcaaattactaagaaaatgatacatctagaaacagtataatgttgggtgatattttaaaagtgagggtatttttgaagaaaaagagatttttgcttttgatcttgcttcagagaagttcacaacttcctgcttct
>_R_Jupunba_floribunda_Iganci_883@NODE_1_length_1143_cov_62.333959
tcatattacatgcaagcacaagagctggctaaagaggcaagtatattcttcctatatcctctttccaatttgtgacgactagaaaatttgataggattggcctctgttgtcttttttaggagacttcataaaatctgttagaggatcccatttgaacttcaataagaatcctctgcagtcacaaaaagtcggaaatagataaaaacaaaagaaagggtgagtgtaaa-agagaaaacgaatcacatatacagttttcattctgttgtatcactctctctgaatgtacaattgcatgattgtagggtatctaatttgagtcttgttctcttgcatgcttgtttgtggggatataagcataaagactatataattaacagaaacaaggccctattgatttttgttttcattcttattgactctaaaagtacaataatcttttcatacatgtctttacagatagcaaatcttttagactgcacttcatggtctggagctggaccagggctaatggatgctgtcactcaaggtgctatgcaagcaggaaaaccagtcggtggactcaagattggaagagaaccgggggagcggacgagctctgatgtccatccttatttaccctcagatacctactttacttgcaggcaactttcctccattgcttgattgctaagtcctagtttggcgctgctttcaataaaacattttcttaaatcatgaaacttgggtgaagtttcttaagaatttgccattaggttcttcaataaaattgtaacacagtggaagaaaatttgaaaaacacataatcacgtgatgttgaa-tggaaataatatgaacttgtctttttcttattgactgacttgttacaaacacctgcaaattgcatcaatgttttgtccttctcaaaaagtgccataatagaaaaggtattcatataaacacctctagcaataccacaaatgcttggctaatcctacagaaaagtactttttaatgtcaaattactgagaaaatgatatatctagaaacagtataatgttgggtgatattttaaaagtgagggtatttttgaagaaaaagagatttttgcttttgatctatcttcagagaagttcacaacttcctgcttct
>_R_Jupunba_idiopoda_Quesada_1718@NODE_1_length_858_cov_39.162612
-----------------------------------------------------------------------------------------------attggcctttgttgtcttttttaggagacttcgtaaaatctgttagaggatcccatttgagcttcaataagaatcctctgcagtcacaaaaagtcggaaagagataaaaacaaaagaaagggtgagtgtaaagattgaaaatgaatcacatatacagttttcattcttttgtatcactctctctgaatgtacaattgcatgattgaagagtatctaatttgagtcttgttctcttgcatgcttgtttgtggggatataagcataaagactatataattaacagaaacaaagccctattgttttttgttttcattcttattgtctctaaaagtacaataatcttttcatacatgtctttacagatagcaaatcttttagactgcacttcttggtctggagctggaccagggctaatggatgctgtcactcaaggtgctatgcaagcaggaaaaccagtaggtggactcaagattggaagagaaccgggggagcggacgagctccgatgtccatccttatttaccctcagatacctactttacttgcaggcaacttaccaccattgcttgattgctaagtcctagtttggcgctgctttcaataaaacattttcttaaatcatgaaacttgggtgaagtttcttaagaatttgccattaggttcttcaataaaattgtaacacagtggaagaaaatttgaaaaacacataatcacgtgatgttgaactggaaaaaatatgaacttgtctttttcttattgactgacttgttacaaacacctgcaaattgcatcaatgttttgtccttctcaaaaagtgccataatagaaaaggtattcatataaacacctctagcaatac---------------------------------------------------------------------------------------------------------------------------------------------------------------------------------
>_R_Jupunba_laeta_Mori_25147@NODE_1_length_831_cov_25.078249
---------------------------------------------------------------------------------------------------------------------------------------------------------------------------------------------------------aaaacaaaagaaagggtgagtgtaaagagagaaaacgaatcacatatacggttttcattctttttaatcactctttctgaatgtacaattgcatgattgtagagtatctaatttgagtcttgttctcttgcatgcttgtttgtggggatataagcataaagactatataattgacagaaacaaagccctattgttttttgttttcattcttattgtctctaaaagtacaataatcttttcatacatgactttacagatagcaaatcttttagactgcacttcatggtctggagctggaccagggctaatggatgctgtcactcaaggtgctatgcaagctggaaaaccagtcggtggactcaagattggaagagaaccgggggagcggacgagctccgatgtccatccttatttaccctcagatacctactttacttgcaggcaacttaccaccattgcttgattgctaagtcctagtttggcgctgctttcaataaaacattttcttaaatcatgaaacttgggtgaagtttctgaaaaatttgccattaggttcttcaataaaattgtaacacagtggaagaaaatttgaaaaacacataaccacgtgatgttgaactggaaataatatgaacttgtctttttctttttgactgacttgttacaaacacctgcaaattgcatcaatgttttgtccttctcaaaaagtgccgtaatagaaaaggtattcatataaacacctctagcaattccacaaatgcttggctaatcttacagagaagtactttttaatgtcaaattactaagataatgatatatctagaaacatt---------------------------------------------------------------------------------------------------
>_R_Jupunba_limae_Iganci_261@NODE_1_length_925_cov_75.549528
-------------------------------------------------------------------------------------------------------------------------------------------------------------------------------------------------------------------------------------------------------------------------gtatcactctctctgaatgtacaattgcatgattgtagagtatctaatttgagtcttgttctctttcatgcttgtttgtggggatataagcataaagactacataattaacagaaacaaggccctattgttttttgttttcattcttattgtctctaaaagtacaataaccttttcatacatgtctttacagatagcaaatcttttagactgcacttcatggtctggagctggaccagggctaatggatgctgtcactcaaggtgctatgcaagcaggaaaaccagtcggtggactcaagattggaagagaaccgggggagcggacgagctccgatgtccatccttatttaccctcagatacctactttacttgcaggcaacttacgaccattgcttgattgctaagtcctagtttggcgctgctttcaataaaacattttcttaaatcatgaaacttgggtgaagtttcttaagaatttgccattaggttcttcaataaaattgtaacacagtggaagaaaatttgaaaaacacataatcacgtgatgttgaactggaaataatatgaacttgtctttttcttattgactgacttgttacaaacacctgcaaattgcatcaatgttttgtccttctcaaaaagtgccataatagaaaaggtattcatataaacacctctagcaataccacaaatgcttggctaatcttacagaaaagtactttttaatgtcaaattactaagaaaatgatatatctagaaacagtataatgttgggtgatattttaaaagtgagggtatttttgaagaaaaagagatttttgcttttgatcttgcttcagagaagttcacaacttcctgcttct
>_R_Jupunba_longipedunculata_Cardona_2682@NODE_1_length_858_cov_164.074264
-----------------------------------------------------------------------------------------------------------------------------------------------gatcccatttgagcttcaataagaatcctctgcagtcacaaaaagtcagaaagagataaaaacaaaagaaagggtgagtgtaaagagagaaaacgaatcacatatacagttttcattcttttgtatcactctctctgaatgtacaattgcatgattgtagagtgtctaatttgagtcttgttctcttgcatgcttgtttgtggggatataagcataaagactatataattaacag------------attgttttttgttttcattcttattgtctctaaaagtacaataatcttttcatacatgtctttacagatagcaaatcttttagactgcacttcatggtctggagctggaccagggctaatggatgctgtcactcaaggtgctatgcaagcaggaaaaccagtcggtggactcaagattggaagagaaccgggggagcggacgagctccgatgtccatccttatttaccctcagatacctactttacttgcaggcaacttaccaccattgcttgattgctaagtcctagtttggcactgctttcaataaaacattttcttaaatcatgaaacttgggtgaagtttcttaagaatttgccattaggttcttcaataaaattgtaacacagtggaagaaaatttgaataacacataatcacctgatgttgaactggaaataatatgaacttgtctttttcttattgactgacttgttacaaacacctgcaaattgcatcaatgttttgtccttctcaaaaagtgccataatagaaacggtattcatataaacacctctagcaataccacaaatgcttggctaatcttacagaaaagtactttttaatgtcaaattactgagaaaat---------------------------------------------------------------------------------------------------------------------
>_R_Jupunba_villosa_Borges_423@NODE_1_length_1239_cov_68.678141
tcacattacatgcaagcacaagagctggctaaagaggcaagtatattcttcctatagcctctttccaatttgtgaggactagaaaatttgataggattggcctttgttgtcttttttaggagacttcataaaatctgttagaggatctcatttgagcttcaataagaatcctctgcagtcacaaaaagtcagaaagagataaaaacaaaagaaagggtgagtgtaaagagagaaaacaaatcacatatacagttttcattcttttgtatcactctctctgaatgtacaattgcatgattgtagagtatctaatttgagtcttgttctctttcatgcttgtttgtggggatataagcataaagactacataattaacagaaacaaggccctattgttttttgttttcattcttattgtctctaaaagtacaataatcttttcatacatgtctttacagatagcaaatcttttagactgcacttcatggtctggagctggaccagggctaatggatgctgtcactcaaggtgctatgcaagcaggaaaaccagtcggtggactcaagattggaagagaaccgggggagcggacgagctccgatgtccatccttatttaccctcagatacctactttacttgcaggcaacttaccaccattgcttgattgctaagtcctagtttggcgctgctttcaataaaacattttcttaaatcatgaaacttgggtgaagtttcttaagaatttgccattaggttcttcaataaaattgtaacacagtggaagaaaatttgaaaaacacataatcacgtgatgttgaactggaaataatatgaacttgtctttttcttattgactgacttgttacaaacacctgcaaattgcatcaatgttttgtccttctcaaaaagtgccataatagaaaaggtattcatataaacacctctagcaataccacaaatgcttggctaatcttacagaaaagtactttttaatgtcaaattactaagaaaatgatatatctagaaacagtataatgttgggtgatattttaaaagtgagggtatttttgaagaaaaagagatttttgcttttgatcttgcttcagag----------------------
>_R_Punjuba_callejasii_Daly_5935@NODE_1_length_663_cov_16.252560
----------------------------------------------------------------------------------------------------------------------------------------------------------------------------------------------------------------------------------------------------------------------------------------------------------------------aatttgagtcttgttctcttgcatgcttgtttgtggggatataagcataaagactatataattaacagaaacaaggccctattgtcttttgttttcattcttattgtctctaaacgtacaataatcttttcatacatgtctttacagatagcaaatcttttagactgcacttcatggtctggagctggaccagggctaatggatgctgtcactcaaggtgctatgcaagcaggaaaaccagtcggtggactcaagattggaagagaaccgggggagcggacgagctccgatgtccatccttatttaccctcggatacctactttacttgcaggcaacttaccaccattgcttgattgctaagtcctagtttggcgctgctttcaataaaacattttcttaaatcatgaaacttgggtgaagtttctgaagaatttgccattaggttcttcaataaaattgtaacacagtggaagaaaatttgaaaaacacataatcacatgatgttgaactggaaataatatgaacttgtctttttcttattgactaactagttacaaacacctgcaaattgcatcaatgtttggtccttctcaaaaagtgccataatagaaaaggtattcatataaacacctctagcaataccacaaatgcttggctaatct-------------------------------------------------------------------------------------------------------------------------------------------------------------
>_R_Punjuba_killipii_Palodorios_6252@NODE_1_length_759_cov_35.803519
---------------------------------------------------------------------------------------------------------------------------------------------------------------------------------------------------------------aaagaaagggtgagtgtaaagagagaaaacgaatcacatatacagttttcattgttttgtatcactctctctgaatgtaaaattgcatgattgtagagtatctaatttgagtcttattctcttgcatgcttgtttgtggggatataagcataaagactatataattaacagaaacaaggccctattgttttttgttttcattcttattgtctctaaaagtacaataatcttttcatacatgtctttacagatagcaaatcttttagactgcacttcatggtctggagctggaccagggctaatggatgctgtcactcaaggtgctatgcaagcaggaaaaccagtcggtggactcaagattggaagagaaccgggggaacggacgagctccgatgtccatccttatttaccctcagatacctactttacttgcaggcaacttaccaccattgcttgattgctaagtcctagtttggcgctgctttcaataaaacattttcttaaatcatgaaacttgggtgaagtttcttaagaatttgccattaggttcttcaataaaattgtaacacagtggaagaaaatttgaaaaacacataatcacgtgatgttgaactggaaataatatgaacttgtctttttcttattgactaacttgttacaaacacctgcaaattgcatcaatgtttggtccttctcaaaaagtgccataatagaaaaggtattcatataaacacctctagcaataccacaaatgcttgg--------------------------------------------------------------------------------------------------------------------------------------------------------------------
