# Supplementary material for: A new generic circumscription of Hydrochorea (Leguminosae, Caesalpinioideae, mimosoid clade) with an amphi-Atlantic distribution
Source: PhytoKeys. 2022 Aug 22;205:401–37. doi: 10.3897/phytokeys.205.82775 (PMC9849043; doi:10.3897/phytokeys.205.82775)
Supplement: Supplementary material 1 — Supplementary data file S1 [file phytokeys-205-401_article-82775__-s001.zip › MSC_m29420_comp35062_c0_seq1_exon01.aln-cln]

>Acacia_rostellifera_Murphy_466@NODE_1_length_663_cov_61.436860
--------------------------------------------------------------------------------------------------------------------------------------------------------------------------------------------------------------------------------------------------------------------------------------------------------------------------------------------------------------------------------------------------------------------------------------------------------------------------------------------------------------------------------------------------------------------------------------------------------------------------------------------------------------------------------------------------------------------------------------------------------------------------------------------------------------------------aatcgtcaagatatggtgcttgtgattgcagaggactatgcgacgctctataaggtcaatgagcgttggcctggccacgctgtacttatcccacctgttcttgatggtgaagctgcccataattttggttctcaggtatgtacaacttgattcaattttgatcacactatcaacctatcgtcctggaatttactggtgcttgtgggatagttcttgtgtctagttactcgaaaggactagagttctggagtttattatttctaagacgagcttatgtgttctctaatttttaattttcagagcctagagccgactagttctgacaatgcaagtataaaaattttagtttagtcttattttattgattctagtgttcttttttaataataaacctctgatagttgatattgaatttattagagtttagttgcgactcaaaagcggatgatttggtgaattgaatttgttgttcttttacttcgtgtaattgaagtggtaaactagttttttccctttccataccgaaagctgcgtttttaattgtgtccataaag
>Acacia_rostellifera_Murphy_466@NODE_2_length_555_cov_85.665272
--------------------------------------------------------------------------------------------------------------------------------------------------------------------------------------------------------------------------------------------------------------------------------------------------------------------------------------------------------------------------------------------------------------------------------------------------------------------------------------------------------------------------------------------------------------------------------------------------------------------------------------------------------------------------------------------------------------------------------------------------------------------------------------------------------------------------aatcgtcaagatatggtgcttgtgattgcagaggactatgcgacgctctataaggtcaatgagcgttggcctggccatgctgtacttatcccacctgttcttgatggtgaagctgcccataattttggttctcaggtatgtacaactagattcaattttgatcacattatcaacctatcgtcctggaatttactggtgcttgtaggatagttcttgtgtctggttactcgaaaggactagagttctggagtttattatttctaagacgagcttgtgtgttctctaatttttaatttttagagcctagagccgattagttctgacaatgcaagtatacaaattttagtttagtcttattttattgattctagtgttcttttttaatgataaacatctgatagttgatattgaatttatt--agtttagttgcgactcaaaagcggatgatttggagaattgaatttgttgttcttttacttcgtgtaattgaagtagtaaactagtttttcccctttccataccgaaagctgcgtttttaatcgtgttcat----
>Acacia_rostellifera_Murphy_466@NODE_3_length_526_cov_7.750557
taaattgtaaaaa-----taatagattgataaaatt-aataaaaaatatataaatgataaaa----agttcagatgaaggaatacttattttttatttaatatataaaaacatataattttaattttaattaattgaactaattgaat--aaggaacttgatttataca------ttttttttgccaaccaatttaggcatgcatgatttatttaaaaataaaaaaggattaagta-tttttatacggtactcattgaatc-------------------------------------------------------------------------------------------------------------------------------------------------------------------------------------------------------------------------------------------------------------------------------------------------------------------------------------------------------------------------------------------------------------------------------------------------------------------------------------------------------------------------------------------------------------------------------------------------------------------------------------------------------------------------------------------------------------------------------------------------------------------------------------------------------------------------------------------------------------------------------------------------------------------------------------------------------------------------------------------------------------------------------------------------------------------------------------------------------------------------------
>Afrocalliandra_redacta_Germishuizen_5585@NODE_1_length_1245_cov_360.640411
--------------------------------------------------------------------------------------------------------------------------------------------------------------aaactttgtgatga--------tttgccaacttattcaggcatgcatgatttttttttttagtaaaagtactgtgg--atttttatactgtactcgtcgaatccat-tagctcgtctaagaacaacgctagtttctacgtttagatctgaaatctcatctaccactgcactatcgcacttcgaagttccttaatttcaatcaaatttctgcaatttcttcttcttttgtacattgcaatctaggttttcgttctcatttatccggtttcccc-gccaaattctcagcgatgtcatccttacttcatcaaag---aagtattcacaatccattcaccaatcgattccctttttctcctccatcctcgacgaattctcagaaacggatttcaatattcagccccattacggttctcgtcctcctgtctctcatcgtggtgttcggcgtcttctcgccgtgggtggatattccccaaggtatcttctcagcttccgaaccagcgatctccaaatggcgtcattatacattggctcaagcgcttcctttggtggccaagaatgggacggtgatagtttgtattgtgagccaagcctacttggcttttcttaataactggttgattagcatcacaaggcaaaagcgtcaagatatggtgcttgtggttgcagaggactatgcgacgctttataaggtcaatgagcgttggcctggccatgctgtacttatccctcctgtgcttgatggtgaagctgcccataagtttggttctcaggtatgtacaa---aattcaattgtgatcacactatcaacttaatgtcctggaaattactggtgcttgtaagactgttct---------------------------gttctggagtttattatttctaagacgagc-tatgtgttctctaactttcaattttaagacatcagagctgattagttctgacaatgcaagtataaaacttttagttcagtcttattttattgattctagtgtttttttttaatgataaacatctgatcgttgatattgattttattatagtttagttgcgactcaaaagcggatcatttggtgaattggatttgttgttcttttactttgccgag------------------ttttcccctctgcatatcgaaagctgccattttaattgcatccataaag
>Albizia_adinocephala_FHO33_88@NODE_1_length_1715_cov_156.860195
ggaaatgtgaataatagatagtagatatataggattaaaaagaaaagacataaatgataaaactatagttgagatgaaggaagaattattttttatttaatatat-aaaaaatataaattttattttaattaattgaactaattgaataaaacgcacttgatttagacatgattttttttttagccaaccaatttaggcatgcatgatttatttataaataaaatgggctgtagttttttttatactgtactcatcctttccgtagagctcgtctgagaaccacgctagtttcctcatttagatctgaaatctaatctaccacagcagtattgcacttcaaagttcctcaatcttaatcaaagtcttgcaatttcttcttcttttgtatattgcaatctaggttttcgtttccatttctccaattttctcaaacaaattgtcagcgatgtcatccttacttcatcaaagaacaagtattcacagtccattcaccaatcgattccctttttctcctccttcctcgacgaattctcagaaacggatttcaattttcagccccattacgcttctcgtcctcttgtctctcgtccttgtgttcggcgtcttctcgccgtgggtggacattccccaaggcatcttctcagcttccgaaccagcgatctctaaatggcgtcactatacattggcacaagcgctgccttttgtggccacgaatgggacggtgattgtttgtattgtgagccaaccctacttggcttttcttaataactggctgataagcatcacaaggcaaaagcgtcaagatatggtgcttgtggttgcagaggactacgcgacactctataaggtcaatgagcgttggcctggccatgctgtacttattccacctgttcttgatggtaaagctgcccataagtttggttctcaggtatgtacaacttgattcaattatgatcacactatcaacttaacgtccaggaaattactggtgcttgtaagatagtttttttgtctagttactcgaaaggactagagttctggagtttataatttctaagac--------------------------------------------gattagttctaacaatgcaagtataaaatttttagttcagtcttattttattgattctagtgttctttttcaagaataagtatctgatagttgatattgatttta-------ttagctgtgactcaagagcggatgatttggttaattga-----------ttatacttgccttaatcgaagtagtaaaccagtttttcccctttccatactgaaagctgccattttaattgcgtacataaag
>Albizia_adinocephala_FHO33_88@NODE_2_length_537_cov_39.713043
ggaaatatgaatactagatagtagatggatagaattaaaaaaaaaagacataaatgataaaacgattgttcagatggaggaagaattattttttattgaatatata--aaaatataaattttattttaattaattgaactaattgaataaaacgcccttgatttagacatgattttttttgttgccaactaatttaggcgtgcatgatttatttatcaataaaaatggctgtagtattttttatactgtactcatcctttccgtagagctcgtccgagaaccacgcgagtttcctcatttagatctgaaatctaatctaccactgcactattgcacttcaaagttcctcaatcttaatcaaagtcttgcaatttcttcttcttttgtaaattgcaatccaggttttcatttccatttccccaattttctcaaacaaattgtcagcgatgtcatccttacttcatcaaagaacaagtattcacagtccattcaccaa------------------------------------------------------------------------------------------------------------------------------------------------------------------------------------------------------------------------------------------------------------------------------------------------------------------------------------------------------------------------------------------------------------------------------------------------------------------------------------------------------------------------------------------------------------------------------------------------------------------------------------------------------------------------------------------------------------------------------------------------------------------------------------------------------------------------------------------------------------------------------------
>Albizia_coripatensis_Hughes_2433@NODE_1_length_1631_cov_255.638353
gtaaatgtgaatagtagatggtggatggatagaataaaaaaaaaaagacataaatgataaaactatagttcagatgaaggaagaattattttttatttaatatat--aaaaatataaattttattttaattaattgaactaattgaataaaacgcacttgatttagacatgatttttttggttgccaaccgatttaggcatgcatgatttatttataaataaaaaggacttcagtattttttgtactgcgctcatcgaatccat--agctcgtctaagaacctcgctggtttcctcgtttagatctgaaatctaatctaccactgcactattgcacttcaaagttccttattcttaatcaaagttttgcaatttcttcttcttttgtatattgcaatctaggttttcgtttccatttctccaattttctcaaacaaattctcagcgatgtcatccttacttcatcaaagaacaagtattcacaatccattcaccagtcgattccctttttctcctccatcctcgacgaattctcagaaacggatttcaattttcagccccattgcgcttctcgccctcttgtctctcgtcgttgtgttcggcgtcttctcgccgtgggtggacattccccaaggcatcttctcagcttccgaaccagcgatctccaaatggcgtcactatacattggcacaagcgctgccttttgtggccacgaatgagacggtgattgtttgtattgtgagccaaccctacttggcttttcttaataactggttgataagcatcacaaggcaaaagcgtcaagatatggtgcttgtgattgcagaggactacgcgacactctataaggtcaatgagcgttggcctggccatgctgtacttattccacctgttcttgatggtgaagctgcccataaatttggttctcaggtatgtacaacttgattcaattatgatcaccctatcaacttaacgtccaggaaattactggtgcttgtaagatagttcttttgtttagttactcgaaaggactagagttctggagtttgtaatttctaagacgagcttatgtgtttttcagttttcaattttcagagaccagagctgattagttctaacaatgcaagtataaaatttttagttcagtattattttattgattctagtgttcatttttaagaataagcatatgatagttgatattggttttattagagtttagctgtgactcaagagcggatgatttggttaattaa-----------ttctacttggcataatcgaagttgtaaacccgtttttctcctttccatactgcaagctgccattttaattgcgtacataaag
>Albizia_decandra_Vilhena_231@NODE_1_length_851_cov_61.979328
------------------------------------------------------------------------------------------------------------------------------------------------------------------------------------------------------------------------------------------------------------catccgttccatagagctcgtctgagaaccacgctagttccctcattcagatctgaaatctaatctaccactgcactattgcacttcaaagttcctcaatcttaatcaaagttttgcaatttcttcttcttttgtatatcgcaatcttggttttcgtttccatttctcaaattttctcaaacaaattgttagcgatgtcgtccttacttcatcaaagaacaagtattcacagtccattcaccaatcgattccctttttctcctccttcctcgacgaattctcagaaacggatttcaattttcagccccattacgcttctcgtcctcttgtctctcgtcgttgtgttcggcgtcttctcgccgtgggtggacattccccgaggcatcttctcagcttccgaaccagcgatctccaaatggcgccactatacattggcacaagcgctgccttttgtggccacgaatgggacggtgattgtttgtattgtgagccaaccctacttggcttttcttaataactggttgataagcatcacaaagcaaaagcgtcaagatatggtgcttgtgattgcagaggactacgcgacactttataaggtcaatgagcgttggcctggccatgctgtacttattccacctgttcttgatggtgaagctgcccataagtttggttctcaggtatatacaacttgattcaattatgatcacactatcaacttaacgtccaggaaattactggtgcttgaaagatagttcttttgtctagttactcgaaaggactagagttcaggagtttataatttctaaaacgagcttatgtgttttttaattttcagttttcagagaccagag-----------------------------------------------------------------------------------------------------------------------------------------------------------------------------------------------------------------------------------------------------
>Albizia_edwallii_Dalmaso_272@NODE_1_length_945_cov_10.583146
------------------------------------------------------------------------------------------------------------------------------------------------------------------------------------------aaccaatttaggcatgcatgatttatttataaataaaaaggactgtagtattttttatactgtactcatccattccgtagagctcgtctgagaaccacgctagtttcctcatttagatctgaaatctaatctaccactgcactattgcacttcaaagttccttaatcttaatcaaagttttgcaatttcttcttcttttgtatattgtaatctaggttttcgtttccatttctccaattttctcaaacaaattgttagcgatgtcatccttacttcatcaaagaacaagtattcacaatccattcaccaatcgattccctttttctcctccatcctcgacgaattctcagaaacggatttcaattttcagtcccattacgcttctcgtcctattgtctctcgtcgttgtgttcggcgtcttctcgccgtgggtggacattccccaaggcatcttctcagcttccgaaccagcgatctccaaatggcgtcactatacattggcacaagcgctgccttttgtggccaagaatgggacggtgattgtttgtattgtgagccaaccctacttggcttttcttaataactggttgataagcgtcacaaggcaaaagcgtcaagatatggtgcttgtgattgcagaggactacacgacactctataaggtcaatgagcgctggcctggccatgctgtacttattccacctgttcttgatggtgaagctgcccataagtttggttctcaggtatgtacaacttgattcaattatgatcacactatcaacttaacgtccaggaaattactggtgcttgtaagatagttcttttgtctagttactcgaaaggactagagttctggagtttgtaatttctaagacgagcttatgtgtttttcaattttcaattttcagagaccagagctgattagttctaacaatgcaagtata--------------------------------------------------------------------------------------------------------------------------------------------------------------------------------------------------------------------------
>Albizia_multiflora_Hughes_3090@NODE_1_length_1303_cov_168.539152
---------------------------------------------------------------------------------aggattattttttatttaatatat--aaaaatataaattttattttaattaattgaactaattgaataaaacccacttgatttaggcatgatttttttggtggccaaccaattcagacatgcatgatttatttataaataaaaaggactgtagtattttttatactgtacgcatccattccgtagagctcgtctgataaccacgctagttccctcatttagatctgaaatataatctaccactgcactatggcacttcaaagttcctcaatcttaatcaaagttttgcaatttcttcttcttttgtattttgcaatctaggttttcgtttccatttctccaattttctaaaacaaattttcagcgatgtcatccttacttcatcaaagaactagtattcacagtccattcaccaatcgattccctttttctcctccttccccgacgaattctcagaaacggatttcaattttcagccccattacgcttctcgtcctcttgtctctcgtcgttgtgttcggcgtcttctcgccgtgggtggacattccccaaggcatcttctcagcttccgaaccagcgatctccaaatggcgtcactatacattggcacaagcgctgccttttgtggccaagaatgggacggtgattgtttgtattgtgagccaaccctacttgccttttcttaataactggttgataagcatcacaaggcaaaagcgtcaagatatggtgcttgtgattgcagaggactacgcgacactctataaggtcaatgggcgttggcctggccatgctgtacttattccacctgttcttgacggtgaagctgcccataagtttggttctcaggtatgtacaacttgattcaattatgatcacgctatcaacttaacgtccaggaaattactggtgcttgtaagatagttcttttgtctagttactcgaaaggactagagttctggagtttataatttctaaaacgagcttatgtgttttttaattttcaattttcagagaccagagctgattagttctaacaatgcaagtataaaatttttagttcagccatattttattgattctagtgttcttttttaagaataagcatctgatagttgatattgattttattagactttagctgtgactaaagagcggatgatttggttaattga-----------ttctacttggcgtaatcgaagtagtaaaccagtttttcccctttccatactgaaagctgccattttaattgcgtacataaag
>Albizia_niopoides_Simon_1601@NODE_1_length_1205_cov_153.281915
----------------------------------------------------------------------------------------------------------------------------------taattgaactaattgaataaaacgcccttgatttagacatgattttttc--------gccaacccagggatgcatgatttatttaaaaataaaaaggaccgtagtattttttatattgtacgcatccattccgtagagctcgtctgagaaccacgctagtttcctcatttagatctgaaatctaatctaccactgcactatggcacttcaaagttcctcaaccttaatcaaagttttgcaatttcttcttcttttttatattgcaatctaggttttcgtttccatttctccaattttctcaaacaaattgtcagcgatgtcatccttacttcatcaaagaacaagtattcacagtccattcaccaatcgatgccctttttctcgttcttcctcgacgaattctcagaaacggatttcaattttcagccccattacgcttctcgtcctcttgtctctcgtcgttgtgttcggcgttttctcgccgtgggtggacattccccaaggcatcttctcagcttccgaaccagcgatctccaaatggcgtcactatacattggcgcaagcgctgccttttgtggccaagaatgggacggtgattgtttgcattgtgagccaaccctacttggcttttcttaataactggttgataagcatcacaaggcaaaagcgtcaagatatggtgcttgtgattgcagaggactacgcgacactctataaggtcaatgagcgttggcctggccatgctgtacttattccacctgttcttgatggtgaagctggccataagtttggttctcaggtatgtacaacttgattcaattatgatcacactatcaacttaacgtccaggaaattactggtgcttgtaagatagttcttttgtctatttactcgaagggactagagttctggagtctataatttctaagacgagcttatgtgttttttaattttcaattttcagagaccagagctgattaattctaacaatgcaagtataaaatttttagttcagtcttattttattgattccagtgttcttttttaagaataagcatctgatagttgatattgattttattagacattagctgtgactcaagagcggatgatttggttaattga-----------ttctacttggcgtaatcgaagtagtaaaccggtttttcccctttccatactgaaagctgccattttaattgcgtacataaa-
>Albizia_sinaloensis_Hughes_1576@NODE_1_length_1258_cov_123.427604
--------------------------------------------------------------------------------------------------aatatat--aaaaatataaattttattttaattaattgaactaattgaataaaacgcccttgatttagacatgatttttttttttgccaaccaatttaggcgtgcatgatttatttatcaataaaaatggctgtagtattttttatactgtactcttcctttccgtagagctcgtctgagaaccacgcgagtttcctcatttagatctgaaatctaatctaccactgcactattgcacttcaaagttcctcaatcttaatcaaagtcttgcaatttcttcttcttttgtaaattgcaatccaggttttcgtttccatttccccaattttctcaaacaaattgtcagcgatgtcatccttacttcatcaaagaacaagtattcacagtccattcaccaatcgattccctttttctcctccttcctcgacgaattctgagaaacggatttcaattttcagccccattacgcttctcgtcctcttgtctctcgtcgttgtgttcggcgtcttctcgccgtgggtggacattccccaaggcatcttctcagcttccgaaccagcgatctctaaatggcgtcactatacattggcacaagcgctgccttttgtggccacgaatgggacggtgattgtttgtattgtgagccaaccctacttggcttttcttaataactggttgataagcatcacaaggcaaaagcgtcaagatatggtgcttgtgattgcagaggactacgcgacactctataaggtcaatgagcgttggcctggccatgctgtacttattccgcctgttcttgatggtgaagctgcccataagtttggttctcaggtatgtacaacttgattcaattatgatcacgccatcaacttaacgtccaggaaattactggtacttgtaagatagttcttttgtctagttactcgaaaggactagagttctggagtttataatttctaagac--------------------------------------------gattagttctaacaatgcaagtataaaatttttagttcagtcttattttattgattctagtgttctttttcaagaacaagcatctgatagttgatattgatttta-------ttagctgtgactcaagagcggatgatttggttaattga-----------ttctacttggcgtaatcgaagtagtaaacca-------ccctttccaaactgaaagctgccattttaattgcgtacataaag
>Balizia_leucocalyx_Aguilar_1939@NODE_1_length_1636_cov_176.105196
ggtattatgaataagagatggcaaacggatagaattaaaaaaaaaagacataaatgataaaactatagttcagatgcaggaataattattttttatttaatataataaaacatataaatttaatttgaattaattgaactaattgaattaaaagcacttgatttatccatgattattttagttgccaaccgatttaggcatgcatgatttatttat-aataaaagggactttattattttttatattgctctcgtcgaatccat--ggctcgtctcagaaccacactagtttcctcgtctagatctgaaatccaatctaccactgcactattgcacttcaaagttccttactcttaatcaaagctttgcaatttcttcttcttttgcatattgcaatctaggttttcgtttccttttctccaattttcttgaacaaattctcagcgatgtcatccttgcttcatcaaagaacaagtattcacaatccattcaccaatcgattccctttttctcctccatcctcgacgaattctcagaaacggatttcaatttttagccccattacgcttctcgtcctcttgtctctcgtcgttgtgtttggcgtcttctcgccgtgggtggacattccccaaggcatcttctcagcttccgaaccagcgatctccaaatggcgtcactatacattggtacaagcgctgccttttgtggccaagaatgggacggtgattgtttgtattgtgagccaaccctacttggcttttcttaataactggttgataagcatcacaaggcaaaatcgtcaagatatggtgcttgtgattgcagaggactatgcgacactctataaggtcaatgaacgttggcctggccatgctgtacttatcccacccgtgcttgatggtgaagctgcccataagtttggttctcaggtatgtacaacttgattcaatta--atcacactgtcaacttaacgtctatgaaattattggtgcttgcaagatagttcttttgtctagttactcgaaaggactagagttctggagcttattatttctaagacgagcttgtgtgttctctaattctcaattttcagagaccagagctgattagttctaacaatgcaagtataatagttctactttagtcttattttattgattatagtgttctttttcaataataagcatctgatagttgatattgattttagtagagtttagttgcgactcaaaaacagatgatttggtgaattgaatttattgttcttttac-tcgcgtagtcaaagtagtaaactagtttttcccctctccatgtcgaaagctgccattttaattgcgtccataaag
>Balizia_pedicellaris_Queiroz_15529@NODE_1_length_1173_cov_328.453488
--------------------------------------------------------------------------------------------------------------------------------attaattgaactaattgaattaaaagcccttgatttatccatgattattttagttgccaaccgatttaggcatgcctgatttatttat-aataaaaaggactttagtattttttatattgctctcgtcgaatccat--ggctcgtctcagaaccacgccagtttcctcgtctagatctgaaatccaatctaacactgcactattgcacttcaaagttccttactcctaatcaaagttttgcaatttcttcttcttctgtatatttcaatctaggttttcgtttccatttcttcaattttctcaagcaaattctcagcgatgtcatccttacttcatcaaagaacaagtattcacaatccattcaccaatcgattccctttttctcctccatcctcgacgaattctcagaaacggatttcaattttcagccccattacgcttctcgtcctcttgtctcttgtcgttgtgttcggcg---------------------------------tcttctcagcttccgaaccagcggtctctaaatggcgtcactatacattggcacaagcgctgccttttgtggccaagaatgggacgatgattgtttgtattgtgagccaaccctacttggcttttcttaataactggttgataagcatcacaaggcaaaatcgtcaagatatggtgcttgtgattgcagaggactatgcgacactctataaggtcaatgagcgttggcctggccatgctgtacttatcccacccgtgcttgatggtgaagctgcccataagtttggttctcaggtatgtacaacttgattcaattatgatcacactgtcaacttaacgtctatgaaattactggtgcttgtaagatagttcttttgtctagttactcgaaaggactagagttctggagcttattatttctaagacgagcttgtgtgttctctaattctcaattttcagagaccagagctgattaggtctaacaatgcaagtataatagttctagtttagtcttatttttttgattctagtgttcttttttaataataagcatctgatagttgatattgattttagtagagtttagttgcgactcaaaaacatatgatttggtgaattgaatttattgttcttttacttcgcgtagtcaaagtagtaaactagtttttcccctctccatatcgaaagctgccatttta---------------
>Balizia_spnov_Morim_577@NODE_1_length_1082_cov_123.794547
--------------------------------------------------------------------------------------------------------------------------attttaattaagtgaactaattgaattaaaagcacttgatttatacatga-tatttttgtggccaaccgatgttggcatgcatgatttattcatgaataaaaaggactttactattttttatactgccctcatcgaatccaa--agctcgtctaagaaccgcgctagtttcatcgtttagatctgaaatctaatctaccactgcactattgcacttcatagttccttaatcttaagcaaagttttgcaatttcttcttcttttgtatattgcaatctaggttttcgtttccatttgtccaattttctcaaacaaattctcagcgatgtcatccttacttcatcaaagaacaagtattcacaatccattcaccaatcgattccctttttctcctccatcctcgacgaattctcagaaacggatttcaattttcagccccattacgcttctcgtcctcttgtctcttgtcgttgtgttcggcgtcttctcgccgtgggtggacattccccaaggcttcttctcagcttccgagccagcgatctccaaatggcgtcactatacattgtcacaagcgctgccttttgtggccaagaatgggacggtgattgtttgtattgtgagccaaccctacttggcttttcttaataactggttgataagcatcacaaggcaaaatcgtcaagatatggtgcttgtgattgcagaggactatgcgacactctataaggtcaatgagcgttggcctggccatgctgtacttattccacccgtgcttgatggtgaagctgcccataagtttggttctcaggtatgtacaacttgattcaatta--atcacactgtcaacttaacgtctatgaaattactggtgcttgtaagatagttcttttgtctagttactcgaaaggactagaattctggagcttgttatttctaagacgagcttgtgtgttctctaattcacaattttcagagaccagagttgattagttctaacaatgcaagtatgatagttctagtttcgtcttattttattgactctagtgt----------taataagcatctgatagttgatattgattttagtagag------------------------------------------------------------------------------------------------------------------------------------
>Calliandra_bella_LPQ15696@NODE_1_length_1499_cov_322.218003
tttttcatatataaataagtgtatatg---------ggaaaaaaaaaacatacattttagtattaccttttaaatacacaacacaatctcttatattttttaatgtttaaaagttgtatctattttaa---aataaaatttaattaatttaagatatttaattttaaaataaata-----gctaccacaaaactttgggccgaa-----------------------atgctaatttttatactgtcctactcatcaaatccat-gagctcgtctaagaaccacgctagtttcctcgcttagatctgaaatctaatctaccacttcactttcgcacttcagagttccttaatttcaatcagatttctgcaatttcttcttcttttgtacattacaatctaggttttcgttttcatttctccaatttcccc-gccaaattctcagcgatgtcatccttacttcatcaaagaacaagtactcacaatccattcacaaatcgattcactttttctcctccatcctcgacgaattctcagaaacggatttcaattttcagccccattacggttctcgtcctcttgtctctcgtcgtagtgcttggcgtcttctcgccgtgggtggatattcaccaaggtatcttctcagcttccgaacctgcgatctccaagtggcgtcattatacattggctcaagcacttccttttgtggcgaagaatgggacggtgatagtttgtattgtgagccaagcctacctggcttttcttaataactggttgattagcattacaaggcaaaagcgtcaagatatggtgcttgtgattgcagaggactatgcgacgctttataaggtcaatgagcgttggcctggccatgctgtacttatccctcctgtgcttgatggtgaaactgcccataagtttggttctcaggtatattcaacttgattcaattatgatcacactatcaacttagtgtcccggaactaacttgtgcttgtaagattgttctattgtctagttacccaaaaggactagagttctggagtttatcatttctaagtcgagcttatgtgttctctaattttcaattttcagagactagagcctatttattctaacaatgcaaatagaaaattttaaattttgtcttattttattgattctagtgttcttttttaagaacaaacatatgatagttgatattgattttattaaagtttagttgtgattcaagagcaaatgatttgg------gaatgtattgtttgtttacttggcgtaatcaaagtagtaacctagttt-----------------------------------------------
>Cathormion_obliquifoliolatum_Wieringa_6519@NODE_1_length_1056_cov_129.781219
-----------------------------------------------------------------------------------------------------------------------------------------------------------------------catga-tattattgtggccaaccgatgttggcatgcatgatttattcatgaataaaaaggactttagtattttttatattgctctcgtcgaatccat--ggctcgtctcagaaccacgctggtttcctcgtctagatctgaaatccaatctaccactgcactattgcacttcaaagttccttactcttgatcaaagttttgcaatttcttcttcttttgtatattgcaatctaggttttcgtttccatttctccaattttctcaaaccaattctcagcgatgtcatccttacttcatcaaagaacaagtattcacaatccattcaccaatcgattccctttttctcctccatcctcgacgaattctcagaaacggatttcaattttcagccccattacgcttctcgtcctcttgtctcttgtcgttgtgttcggcgtcttctcgccgtgggtggacattccccaaggcttcttctcagcttccgagccagcgatctccaaatggcgtcactatacattggcacaagcgctgccttttgtggccaagaatgggacggtgattgtttgtattgtgagccaaccctacttggcttttcttaataactggttgataagcatcacaaggcaaactcgtcaagatatggtgcttgtgattgcagaggactatgcgacactctataaggtcaatgagcgttggcctggccatgctgtacttatcccacccgtgcttgatggtgaagctgcccataagtttggttctcaggtatgtacaacttgattcaatta--atcacactgtcaacttaacgtctatgaaattactggtgcttgtaagatagttcttttgtctagttactcgaaaggactagagttctggagcttattatttctaagacgagctcgtgtgttctctaattcccaattttcagagaccagagctgattagttctaacaatgcaagtataatagttctagtttagtcttattttattgattctagtgttcttttttaataataagcatcttatagttgatattgattttagtagagtttagttgcgac------------------------------------------------------------------------------------------------------------------------
>Cathormion_rhombifolium_Deighton_3618@NODE_1_length_1274_cov_113.093567
------------------------------------aaaaaaaaaagacatatgtgataaaactataattcagatgcaggaataattattttttatttaatataataaaacatataaatttaattttaattaattgaactaattgaattaaaagcaattgatttatccatgattattttagttgccaaccgatttagaaatgcataatttatttat-aataaaaaggactttagtattttttatattgctctcgtcgaatccat--ggctcgtctcagaaccacgctggtttcctcgtctagatctgaaatccaatctaccactgcactattgcacttcaaagttccttactcctaatcaaagttttgcaatttcttcttcttttgtatattgcaatctaggttttcgtttccatttctccaattttctcaaaccaattctcagctatgtcatccttacttcatcaaagaacaagtattcacaatccattcaccaatcgattccctttttctcctccatcctcgacgaattctcagaaacgaatttcaattttcagccccattacgcttctcgtcctcttgtctctcgtcgttgtgttcggcgtcttctcgccgtgggtggacattccccaaggcatcttctcagcttccgaacctgcgatctccaaatggcgtcactatacattggcacaagcgctgccttttgtggccaagaatgggacggtgattgtttgtattgtgagccaaccctacttggcttttcttaataactggttgataagcatcacaaggcaaactcgtcaagatatggtgcttgtgattgcagaggactatgcgacactctataaggtcaatgagcgttggcctggccatgctgtacttatcccacccgtgcttgacggtgaagctgcccataagtttggttctcaggtatgtacaacttgattcaatta--atcacactgtcaacttaacgtctatgaaattactggtgcttgtaagatagttcttttgtctagttactcgaaaggactagagttctggagcttattatttctaagacgagcttgtgtgttctctaattcccaattttcagagaccagagctgattagttctaacaatgcaagtataatagttctagtttagtcttattttattgatactagtgttcttttttaataataagcatcttatagttgatattgattttagtagagtttatttgcgactcaaaaacagttgatttggtgaattgaatttattgttcttttacttcgcgtagtcaaagtagtaaactagtttttccc------------------------------------------
>Hydrochorea_corymbosa2_Iganci_862@NODE_1_length_1108_cov_263.730294
--------------------------------------------------------------------------------------------------------------------------------attaattgaactaattgaattaaaagcacttgatttatacatta-tatttttgtggccaaccgatttaggcatgcatgatttatttatgaataaaaaggactttagtattttttatactgcactcatcgaatccat--agttcgtctaagagccacgctagtttccttgtttagatctgaaatctaatctactgctgcactattgcactttatagttc------cttaatcaaagttttgcaatttcttcttcttttgtatattgcaatctaggttttcgtttccatttctccaattttctcaaacaaattctcggcgatgtcatccttgcttcatcaaagaacaagtattcacaatccattcaccaatcgattcccgttttctcctccatcctcgacgaattctcagaaacggatttcaattttcagccccattacgcttctcgtcctcttgtctcttgtcgttgtgttcggcgtcttctcgccgtgggtggacattcctcaaggcttcttctcagcttccgaaccagcgatctctaaatggcgtcactatactttgttacaagcgctgccttttgtggccaagaatgggacggtgattgtttgtattgtgagccaaccctacttggcttttcttaataactggttgataagcatctcaaggcaaaatcgtcaagatatggtgcttgtgattgcagaggactatgcgacactctataaggtcaatgagcgttggcctggccatgctgtacttattccacccgtgcttgatggtgaagctgcccataagtttggttctcaggtatgtacaacttgattcaatta--atcacactgtcaacttaacgtctatgaaattactggtgcttgtaagatagttcttttgtccagttactcgaaaggactagagttctggagcttattatttctaagacgagcttgtgtgttctctaattcccaattttcagagaccagagctgattagttctaacaatgcaagtataatagttctagtttagtcttactttattgattctagtgttcttttttaataataagcatctgatagttgatattgattttagtagagtttagttgcgactcaaaaacagatgattt-------------------------------------------------------------------------------------------------------
>Hydrochorea_gonggrijpii_Tillett_45696@NODE_1_length_1158_cov_223.456984
---------------------------------------------------------------------------------------------------------------------------------------------------------------------tatatga-tatttttgtggccaaccgatgttggcatgcatgatttattcatgaataaaaaggactttagtattttttgtactgccctaatcgaatccaa--agctcgtctaagaaccacgctagtttcctcgtttagatctgaaatctaatctaccactgcactattgcacttcatagttccttaatcttaagcaaagttttgcaatttcttcttcttttgtatattgcaatctaggttttcgtttccatttctccaattttctcaaacaaattctcagcgatgtcatccttgcttcatcaaagaacaagtattcacaatccattcgccaatcgattcccgttttctcctccatcctcgacgaattctcagaaacggatttcaattttcagccccattacgcttctcgtcctcttgtctcttgtcgttgtgttcggcgtcttctcgccgtgggtggacattccccaaggcttcttctcagcttccgaaccagcagtctctaaatggcgtcactatacattggcacaagcgctgccttttgtggccaagaatgggacggtgattgtttgtattgtgagccaaccctacttggcttttcttaataactggttgataagcatcacaaggcaaaatcgtcaagatatggtgcttgtgattgcagaggactatgcgacactctataaggtcaatgagcgttggcctggccatgctgtacttatcccacccgtgcttgatggtgaagctgcccataagtttggttctcaggtatgtacaacttgattcaatta--atcacactgtcaacttaacgtctatgaaattactggtgcttgtaagatagttcttttgtctagttactcgaaaggactagagttctggagcttattatttctaagacgagcttgtgtgttctctaattctcaattttcagagaccagagctgattagttctaacaatgcaagtatgatagttctagtttagtcttattttattgattctagtgttcttttttcataataagcatctgatagttgatattgattttagtagagtttagttgcgactcaaaaacagatgatttggtgaattgaatttattgttcttttacttcgcgtagtcaaagtagtaaactagtttttcccctctccatatcgaaagctgc----------------------
>Hydrochorea_marginata_Morim_563@NODE_2_length_879_cov_206.971322
tgtactatgaataagagatagcaaatggatagaattaaaagaagaagacataaatgataaaactatagttcagatgcaggaataattattttttatttaatataataaaacatataaatttaattttaattaattgaactaattgaattaaaagcacttgatttatccatgattattttagttgccaaccgatttaggcatggatgatttatttat-aataaaaaggactttagtattttttatatcggtctcgtcgaatccat--ggatcgtctcagaaccacgccagcttcctcgtctagatctgaaatccaatctaccgctgcactattgcacttcaaagttccttactcctaatcaaagttttgcattttcttcttcttttgtatattgcaatctaggttttcgtttccatttctccaattttctcaaaccaattctcagcgatgtcatccttgcttcatcaaagaacaagtattcacaatccattcaccaatcgattccctttttctcctccatcctcgacgaattctcagaaacggatttcaatttttagccccattacgcttctcgtcctcttgtctcttgtcgttgtgttcggcgtcttctcgccgtgggtggacattccccaaggcatcttctcagcttccgaacctgcgatctccaaatggcgtcactatacattggcacaagcgctgccttttgtggccaagaatgggacggtcattgtttgtattgtgagccaaccctacttggcttttcttaataactggttgataagcatcacaaggcaaactcgtcaagatatggtgcttgtgattgcagaggactatgcgacactctataaggtcaatgagcgttggcctggccatg-------------------------------------------------------------------------------------------------------------------------------------------------------------------------------------------------------------------------------------------------------------------------------------------------------------------------------------------------------------------------------------------------------------------------------------------------------------------------------------------
>Jupunba_abbottii_Zanoni_21220@NODE_1_length_917_cov_237.289286
--------------------------------------------------------------------------------agaaattatttttaaaaaaaaaaaaacaaagagagagagaaaggtgtggacctataggctaaaaaaataaaaaaaattagattttactaaaactattttagattcaaaa---------------taacttattaaaaaaaattaagtgttttgata-----------aatttttttaaaattatg------attttaaaaaaaaacatttttaaaagtgctattctgaaatccaatctaccactgcactattgcacttcaaagttccttactcttaatcaaagttttgcaatttcttcttcttttgtatattgcaatctaggttttcgtttccatttctccaattttctcaaacaaattctcagcgatgtcatccttgcttcatcaaagaacaagtattcacaatccattcaccaatcgattccctttttctcctccatcctcgacgaattctcagaaacggatttcaatttttagccccattacgcttctcgtcctcttgtctctcgtcgttgtgttcggcgtcttctcgccgtgggtggacattccccaaggcttcttctcagcttccgagccagcgatctccaaatggcgtcactatacattggcacaagcgctatcttctgtggccaagaatgggacggtgattgtttgtatcgtgagccaaccctacttggcttttcttaataactggttgataagcatcacaaggcaaaatcgtcaagatatggtgcttgtgattgcagaggactatgcgacactctataaggtcaatgagcgttggcctggccatgctgtacttatcccacccgtgcttgatggtgaagctgcccataagtttggttctcaggtatgtacaacttgattca-----------actgtcaacttaacgtctatgaaattactggtgcttgtaagatagttcttttgtctagttactcgaaaggactagag------------------------------------------------------------------------------------------------------------------------------------------------------------------------------------------------------------------------------------------------------------------------------------------------------------------------
>Jupunba_asplenifolia_Ekman_6383@NODE_1_length_936_cov_49.135041
-----------------------------------------------------------------------------------------------------------------------------------------------------------------------------------------------------------------------t-aataaaaaggactttagtattttttatattgctctcgtcgaatccat--ggcttgtctcagaaccacgctagtttccttgtctagatctgaaatccaatctaccactgcactattgcacttcaaagttccttactcttaatcaaagttttgcaatttcttcttcttttgtatattgcaatctaggttttcgtttccatttctccaattttctcaaacaaattctcagcgatgtcatccttgcttcatcaaagaacaagtattcacaatccattcaccaatcgattccctttttctcctccatcctcgacgaattctcagaaacggatttcaatttttagccccattacgcttctcgtcctcttgtctctcgtcgttgtgttcggcgtcttctcgccgtgggtggacattccccaaggcatcttctcagcttccgaaccagcgatctctaaatggcgtcactatacattggcacaagcgctgccttttgtcgccaagaatgggacggtgattgtttgtattgtgagccaaccctacttggattttcttaataactggttgataagcatcacaaggcaaaatcgtcaagatatggtgcttgtgattgcagaggactatgcgacactctataaggtcaacgagcgttggcctggccatgctgtacttatcccacccgtgcttgatggtgaagctgcccataagtttggttctcaggtatgtacaacttgattca-----------actgtcaacttaacgtctatgaaattactggtgcttgtaagatagttcttttgtctagttactcgaaaggactagagttctggagcttattatttctaagacgagcttgtgtgttctctaattctcaattttcagaggccagagctgattagttctaacaatgcaagtataatagttctagtttagtcttattttattgattctag---------------------------------------------------------------------------------------------------------------------------------------------------------------------------------------
>Jupunba_commutata_Maguire_46145@NODE_2_length_502_cov_77.814118
-----------------------------------------------------------------------------------------------------------------------------------------------------------------------------------------------------------------------------------------------------------------------------------------------------------------------------------------------------------------------------------------------------------------------------------------------------------------------------------------------------------------------------------------------------------------------------------------------------------------------------------------------------------------------------------------------------------------------------------------------------------------------caaccctacttggcttttcttaataactggttgataagcatcacaaggcaaaatcgtcaagatgtggtgcttgtgattgcagaggactatgcgacgctctataaggtcaatgagcgttggcctggccatgctgtacttatcccacccgtgcttgatggtgaagctgcccataagtttggttctcaggtatgtacaacttgattcaatta--attacactgtcaacttaacgtctatgaaattactggtgcttgtaagatagttcttttgtctagttactcgaaaggactagagttctggagcttattatttctaagacgagcttgtgtgttctctaattctcaattttcagagaccagagctgattagttctaacaatgcaagtataatagttctagtttagtcttattttattgattctagtgttcttttttaataataagcatctgatagttgatattgattttagtagagtttagttgcgactcaaaaacagatgatttgg-----------------------------------------------------------------------------------------------------
>Jupunba_floribunda_Iganci_883@NODE_1_length_1645_cov_102.133929
tatattatgaataagagagggtacatggatagaattaaaaaaaaaagacataaatgataaaactatagttcagatgcaggaataattattttttatttaatataataaaacatataaatttaattttaattaattgaactaattgaattaaaagcacttgatttatccatgattattttagttgccaaccgatttagcaatgcatgatttatttataaataaaaaggactttagtatgttttatactgtactcattggatccgt--agctcgtctaagaaccgcgctagtttcctcgactagatctgaaatccaatctaccagcgcactatttcacttcaaagttccttaatcttaatcaaagttttgcaatttcttcttcttttgtatattgcaatctaggtcttcgtttccatttctccaattctctcaaacaaattctcagcgatgtcatccttacttcatcaaagaactagtattcaaaatccattcaccaatcgattccctttttctcctccatcctcgacaaattctcagaaacggatttcaatttttagccccattacgcttctcgtcctcttgtctctcgtcgttgtgttcagcgtcttctcgccgtgggtggacattccccaaggcatcttctcagcttccgaacctgcgatctctaaatggcgtcactatacattggcacaagcgctgccttttgtggccaagaatgggacggtgattgtttgtattgtgagccaaccctacttggcttttcttaataactggctgataagcatcacaaggcaaaatcgtcaagatgtggtgcttgtgattgcagaggactatgcgacactctataaggtcaatgagcgttggcctggccatgctgtacttatccctcccgtgcttgatggtgaagctgcgcataagtttggttctcaggtatgtacaacttgattcaatta--atcacactgtcaacttaacgtctatgaaattactggtgcttgtaagatagttcttttgtctagttactcgaaaggactagagttctggagcttattatttctaagacgagcttgtgtgttctctaattctcaattttcagagaccagagctgattagttctaacaatgcaagtataatagttctagtttagtcttattttattgattctagtgttcttttttaataataagcatctgatagttgatattgattttagtagagtttagttgcgactcaaaaacagatgatttggtgaattgaatttattgttcctttacttcgcgtagtcaaagtagtaaactagtttttcccctctccatatcgaaagctgccactttaattgcgtccataaag
>Jupunba_langsdorfii_Ribeiro_728@NODE_2_length_1262_cov_110.711392
--------------------------------------------------------------------------tgcaggaataattattttttatttaatgtaataaaacatataaatttaattttaattaattgaactaattgaattaaaagcacttgatttatccatgattattatagttgccaaccgatttaggcatgcatgatttatttataaataaaaaggactttagtatgttttatactgcactcattggatccgt--agctcgtctaagaaccgcgctagtttcctcgtctagatctgaaatccaatctaccaccacactatttcacttcaaagttccttaatcttaattaaagttttgcaatttcttcttcttttgtatattgcaatctaggtcttcgtttccatttctccaattctctcaaacaaattctcagcgatgtcatccttactccatcaaagaacaagtattcacaatccattcaccaatcgattccctttttctcctccatcctcgacgaattctcagaaacggatttcaatttttagccccattacgcttctcgtcctcttgtctctcgttgttgtgttcggcgtcttctcgccgtgggtggacattccccaaggcatcttctcagcttccgaaccagcgatctctaaatggcatcactatacattggcacaagcgctgccttttgtggccaagaatgggacggtgattgtttgtattgtgagccaaccctacttggcttttcttaataactggttgataagcatcacaaggcaaaatcgtcaagatgtggtgcttgtgattgcagaggactatgcgacactctataaggtcaatgagcgttggcctggccatgctgtacttatcccacccgtgcttgatggtgaagctgcccataagtttggttctcaggtatgtacaacttgattcaatta--atcacactgtcaacttaacgtctatgaaattactggtgcttgtgagatagttcttttgtctagttactcgaaaggactagagttctggagcttattatttctaagacgagcttgtgtgttctttaattctcaattttcagagaccagagctgattagttctaacaatgcaagtataatagttctagtttagtcttattttattgattctagtgttcttttttaataataagcatctgatagttgatattgattttagtagagtttagttgcgactcaaaagcagatgatttggtgaattgaatttattgttcttttacttcgcgtagtcaaagtagtaaactagtttttcccctctccatattgaaagctgccattttaattgcgt--------
>Jupunba_leucophylla_Iganci_839@NODE_1_length_513_cov_7.910550
caaataacatatattttataaaagggtattatgaat-aagagatagtatatggatcgataga----aaaaaaaaagacataataattattttttatttaatactttaaaacatataaatttaattttaattaattgaactaattgaattaaaagcacttgatttatacatga---tttttgtggccaaccgatttaggcatgcatgatttatttatgaataaaa--------------------------------------------------------------------------------------------------------------------------------------------------------------------------------------------------------------------------------------------------------------------------------------------------------------------------------------------------------------------------------------------------------------------------------------------------------------------------------------------------------------------------------------------------------------------------------------------------------------------------------------------------------------------------------------------------------------------------------------------------------------------------------------------------------------------------------------------------------------------------------------------------------------------------------------------------------------------------------------------------------------------------------------------------------------------------------------------------------------------------------------------------------------------
>Jupunba_longipedunculata_Cardona_2682@NODE_1_length_1097_cov_221.857843
--------------------------------------------------------------------------------------------------------------------------------attaattgaactaattgaattaaaagcacttgatttattcgtga-tatttttgtggccaaccgatttaggcatgcaggatttatttatgaataaaaaggactttagttttttttatactttactcatcgaatccat--agttcgtctaagaaccacgctagtttcctcgtttagatctgaaatctaatctaccactgcactactgcacttcatagttccttaatattaatcaaagttatgcaatttcttcttcttttgtatattgcaatctaggttttcgtttccatttctccaattttctcaaacaaattctcagcgatgtcatccttacttcatcaaagaacaagtattcacaatccattcaccaatcgataccctttttctcctccatcctcgacgaattctcagaaacggatttcaatttttagccccattacgcttctcgtcctcttgtctctcgtcgttgtgttcggcgtcttctcgccgtgggtggacattccccaaggcatcttctcagcttccgaacgagcgatctctaaatggcgtcactatacattggcacaagcgctgccttttgtggccaagaatgggacggtgattgtttgtattgtgagccaaccctacttggcttttcttaataactggttgataagcatcacaaggcaaaatcgtcaagatgtggtgcttgtgattgcagaggactatgcgacactctataaggtcaatgagcgttggcctggccatgctgtacttatcccacccgtgcttgatggtgaagctgcccataagtttggttctcaggtatgtacaacttgattcaatta--atcacactgtcaacttaacgtctatgaaattactggtgcttgtaagatagttcttttgtctagttactcgaaaggactatagttctggagcttattatttctaggacgagcttgtgtgttctctaattctcaattttcagagaccagagctgattagttctaacaatgcaagtataatagttctagtttagtcttattttattgactctagtgttcttttttaataataagcatctgatagttgatattgattttagtagagtttagttgcgac------------------------------------------------------------------------------------------------------------------------
>Jupunba_macradenia_Lourteig_3021@NODE_1_length_1105_cov_202.473735
------------------------------------------------------------------atgtcagaaataaagttaatattctattagtgaataagata------ataactttatttttaatatattaagata-------ttacacctctaaagatatattaaaatgttaacagcagcttccaaaatactcttaagggacttattgcactttaaaaatagctttacccttttttatattgctctcgtcgaatccat--ggctcgtctcagaaccaccctagtttcctcgtctagatctgaaatccaatctaccactgcactattgcacttcaaagttccttactcttaatcaaagttttgcaatttcttcttcttttgtatattgcaatctaggttttcgtttccttttatccaattttctcaaacaaattctcagcgatgtcatccttgcttcatcaaagaacaagtattcacaatccattcaccaatcgattccctttttctcctccatcctcgacgaattctcagaaacggatttcaatttttagccccattacgcttctcgttctcttgtctctcgtcgttgtgttcggcgtcttctcgccgtgggtggacattccccaaggcatcttctcagcttccgaaccggcgatctctaaatggcgtcactatacattggcacaagcgctgccttttgtggccaagaatgggacggtgattgtttgtattgtgagccaaccctacttggcttttcttaataactggttgataagcatcacaaggcaaaatcgtcaagatatggtgcttgtgattgcagaggactatgcgacactctataaggtcaatgagcgttggcctggccatgctgtacttattccacccgtgcttgatggtgatgctgcccataagtttggttctcaggtatgtacaacttgattcagttatgatcacactgtcaacttaacgtctatgaaattactggtgcttgtaagatagttcttttgtctaggtactcgaaaggactagagttctggagcttattatttctaacacgagcttgtgtgttctccaattctcaattttcagagaccagagctgattagttctaacaatgcaagtgtaatagttctagtttagtcttattttattgattctagtgttctt--------------------------------------------------------------------------------------------------------------------------------------------------------------------------------
>Jupunba_oxyphyllidia_Yonker_6157@NODE_1_length_1210_cov_215.946161
-----------------------------------------------------------------------------------------------------------aaacatataaatttaattttaattaattgaactaattgaattaaaagcacttgatttatccatgattattttagttgccaaccgatttaggcatgcatgatttatttat-aataaaaaggactttagtattttttatattgctctcgtcgaatccat--ggctcgtcttagaaccgctctagattcctcgtatagatctgaaatccaatctaccactgcactattgcacttcaaagttccttactcttaatcaaagttttgcaatttcttcttcttttgtatattgcaatctaggttttcgtttccatttctccaattttctcaaacgaattctcagcgatgtcatccttacttcatcaaagaacaagtattcacaatccattcaccaatcgattccctttttctcctccatcctcgacgaattctcagaaacgaatttcaattttcagccccattacgcttctcgtcctcttgtctctcgtcgttgtgttcggcgtcttctcgccgtgggtggacattccccaaggcatcttctcagcttccgaaccagcgatctctaaatggcgtcactatacattggcacaagcgctgccttttgtggccaagaatgggacggtgattgtttgtattgtgagccaaccctacttggcttttcttaataactggttgataagcatcacaaggcaaaatcgtcaagatatggtgcttgtgattgcagaggactatgcgacactctataaggtcaatgagcgttggcctggccatgctgtacttattccacccgtgcttgatggtgaagctgcccataagtttggttctcaggtatgtacaacttgattcaattatgataacactgtcaacttaacgtcttggaaattactggtgctagtaagatagttcttttgtctagttactcgaaaggactagagttctggagcttattatttctaagacgagcttgtgtgttctctaattctcaattttcagagaccagagctgattagttctaacaatgcaagtataatagttctagtttagtcttattttattgattctagtgttcttttttaataataagcatctgatagttgatattgattttagtagagtttagttgcgactcaaaagtagatgatttggtgaattgaatttattgttcttttacttcgcgtagtcaaagtagtaaactagttttgcccctctccatat--------------------------------
>Jupunba_trapezifolia_Simon_1600@NODE_1_length_1147_cov_162.108059
-----------------------------------------------------------------------------------------------------------------ataaatttaattttaagtaattgaactaattgaattaaaagcacttgatttagac------------gtggccaaccgatttaggcatgcataatttatttatgaataaaaaggactttagtattttttatacagcactcatcgaatccat--agttcgtctaagaaccacgctagtttcctcgtttagatctgaaatctaatctaccactgcactattgcacttcgtagttccttaatcttaatcaaagttttgcaatttcttcttcttttgtatattgcaatctaggttttcgtttccatttctccaattctctcaaacaaattctcagcgatgtcatccttacttcatcaaagaacaagtattcacaatccattcaccaatcgattccctttttctcccccatcctcgacgaattctcagaaacggatttcaattttcagccccattacgcttctcgtcctcttgtctcttgtcgttgtgttcggcgtcttctcgccgtgggtggacattccccaaggcttcttctcagcttccgagccagcgatctccaaatggcgtcactatacattggcacaagcgctgccttttgtggccaagaatgggacggtgattgtttgtattgtgagccaaccctacttggcttttcttaataactggttgataagcatcacaaggcaaaatcgtcaagatgtggtgcttgtgattgcagaggactatgcgacactctataaggtcaatgagcgttggcctggccatgctgtacttatcccacccgtgcttgatggtgaagctgcccataagtttggttctcaggtatgtacaacttgattcaatta--atcacactgtcaacttaacgtctatgaaattactggtgcttgtaagatagttcttttgtctagttactcgaaaggactagagttctggagcttattatttctaagacgagcttgtgtgttctcgaattctcaattttcagagaccagagctgattagttctaacaatgcaattataatagttctagtttagtcttattttgttgattctagtgttcttttttaataataagcatctgatagttgatattgattttagtagagtttagttgcgactcaaaaacagatgatttggtgaattgaatttattgttcttttacttcg------------------------------------------------------------------------
>Punjuba_callejasii_Daly_5935@NODE_1_length_944_cov_42.757785
------------------------------------------------------------------------------------------------------------------------------------------------------------------------------------------------------------------------------------------------------------------------------------agaaccacgctagtttcctcctttagatctgaaatctaatctgccactgcactattgcccttcaaagttccttaatcttaatcaaagttttgcaatttcttcttcttctgtatattgcaatctaggttttcgtttccatttctccaattttctcaaacaaattctcagcgatgtcatccttacttcatcaaagaacaagtattcataatccattcaccaatcgattccctttttctcctccatcctcgacgaattctcagaaacggatttcaattttcagccccattacgcttctcgtcctcttgtctctcgtcgttgtgttcggcgtcttctcgccgtgggtggacattccccaaggcatcttctcagcttccgaaccagcgatctccaaatggcgtcactatacattggcacaagcgctaccttttgtggccaagaatgggacggtgattgtttgtattgtgagccaaccctacttggcttttcttaataactggttgataagcatcacaaggcaaaatcgtcaagatatggtgcttgtgattgcagaggactatgcgacgctctataaggtcaatgagcgttggcctggccatgctgtacttataccacctgttcttgatggtgaagctgcccataagtttggttctcaggtatgtactacttgattcaattatgatcacactatcaacttaacgtccaacaaattactggtacttgtaagatagttcttctgtctagttacacgaaaggactagagttctggagtttattatttctaagacgagcttgtgtgttgtctaattctcaat----agagaccagagctgattcgttctaacaatgcaagtataatagttctagtttagtcttattttattgattctagtgttcttttttaataataagcatctgatagtcgatattgattttagtagagtttagttg----------------------------------------------------------------------------------------------------------------------------
>Punjuba_killipii_Palodorios_6252@NODE_1_length_1046_cov_57.826625
------------------------------------------------------------------------------------------------------------------------------------------------------gcaatcgccaatccaaacataaatcatattacatctaacttttacccgatcttaaattttaataattcag-------attacaacatctttcctatcg--------gcatccca--aaaacactctaaaaccacgctagtttcctcgtttagatctgaaatctagtctaccactgcactattgcacttcaaagttcctcaatcttaatcaaagttttgcaatttcttcttc-tttgtatattgcaatctaggttttcgtttccatttctccaattttctcaaacaaattctcagcgatgtcatccttacttcatcaaagaacaagtattcacaatccattcaccaatcgattccctttttctcctccatcctcgacgaattctcagaaacggatttcaattttcagccccattacgcttctcgtcctcttgtctctcgtcgttgtgttcggcgtcttctcgccgtgggtggacattccccaaggcatcttctcagcttccgaaccagcgatctccaaatggcgtcactatacattggcacaagctctgccttttgtgggcaagaatgggactgttattgtttgtattgtgagccaaccctacttggcttttcttaataactggttgataagcatcacaaggcaaaatcgtcaagatatggtgcttgtgattgcagaggactatgcgacactctataaggtcaatgagcgttggcctggccatgctgtacttatcccacccgtgcttgatggtgaagctgcccataagtttggttctcaggtatgtacaacttgattcaattatgatcactctgtcaacttaacgtctaggaaattactggtgctagtaaggtagttcttttgtctagttactcgataggactagagttctggagtttattatttctaagacgagcttgtgtgttctctaattctcaattttcagagaccagagctgattagttctaacaatgcaagtataatagttctagtatagtcttattttattgattctagtgttcttttttaataataagcatctgatagttggtattgattt--------------------------------------------------------------------------------------------------------------------------------------------
>Punjuba_killipii_Palodorios_6252@NODE_2_length_526_cov_35.939866
-----------------------------------------------------------------------------------------------------------------------------------------------------------------------------------------------------------------------------------------------------------------------------------------------------------------------------------------------------------------------------------------------------------------------------------------------------------------------------------------------------------------------------------------------------------------------------------------------------------------------------------------gtggacattccccaaggcatcttctcagcttccgaaccagcgatctccaaatggcgtcactatacattggcacaagcgctaccttttgtggccaagaatgggacggtgattgtttgtattgtgagccaaccctacttggcttttctaaataactggttgataagcatcacaaggcaaaatcgtgaagatatggtgcttgtgattgcagaggactatgcgacgctctataaggtcaatgagcgttggcctggccattctgtacttatcccacctgttcttgatggtgaagctgcccataagtttggttctcaggtatgtactacttgattcaattatgatcacactatcaacttaacgtccaggaaattactggtgcttgtaagatagttcttctgtctagttgctcgaaaggactagagttctggagtttattatttctaagacgagcttgtgtgttgtctaattctcaat----agagaccagagctgattagttctaacaatgcaagtataatagttctagtatagtc---------------------------------------------------------------------------------------------------------------------------------------------------------------------------------------------------------
>Punjuba_lehmannii_Escobar_7465@NODE_1_length_1476_cov_129.789135
---attatgattagagaccaatttatacgggatatgaaatatgtaacattttttttatcaaattataaattggctaaataaattttttttacttatttatgatattaaaaaaaatgtatcttacaaatatcatgaaagcttaatgaattaaaaatactcaa-----------tcaatccaatcataaatcaatacttttatccgatgttaaatttt-aataattcagattacagtatttttcctatcgcc--------atctca--agaacactctaaaatcacgctagtttcctcgtttagatctgaaatctagtctaccactgcactattgcacttcaaagttcctcaatcttgatcaaagttttgcaatttcttcttc-tttgtatattgcaatctaggttttcgtttccatttctccaattttctcgaacaaattctcagcgatgtcatccttacttcatcaaagaacaagtattcacaatccattcaccaatcgattccctttttctcctccatcctcgacgaattctcagagacggatttcaattttcagccccattacgcttctcgtcctcttgtctctcgtcgttgtgttcggcgtcttctcgccgtgggtggacattccccaaggcatcttctcagcttccgaaccagcgatctccaaatggcgtcactatacattggcacaagcgctaccttttgtggccaagaatgggacggtgattgtttgtattgtgagccaaccctacttggcttttcttaataactggttgataagcatcacaaggcaaaatcgtcaagatatggtgcttgtgattgcagaggactatgcgacgctctataaggtcaatgagcgttggcctggccatgctgtacttatcccacctgttcttgatggtgaagctgcccataagtttggttctcaggtatgtactacttgattcaattatgatcacactatcaacttaacgtacaggaaattactggtgcttgtgagatagttcttctgtctagttactcgaaaggactagagttctggagtttattatttctaagacgagctagtgtgtcgtctaattctcaat----agagaccagagctgattagttctaacaatgcaagtataatagttctagtttagtcttattttattgattctagtgttcttttttaataataagcatctgatagtcgatattgattttagtagagtttagttgcgactcaaaagcagatgatttggtgaattgaa-ttattgttcttttacttcgcgtagtcaaagtagtgaactagtttttcccctctccatattgaaagctgcca--------------------
>_R_Albizia_burkartiana_StivalSantos_678@NODE_1_length_866_cov_10.405672
----------------------------------------------------------------------------------------------------------------------------------------------------------------------------tttttttggttgccaaccaatttaggcatgcatgatttatttataaataaaaaggactgtagtattttttatactgtacgcatccatcccgtagagctcgtctgagaaccacgctagtttcctcatttagatctgaaatctaatctaccactgcactattgcacttcaaagttcctcaatcttaatcaaagttttgcaatttcttcttcttttgtatattgcaatctaggttttcgtttccatttctccaattttctcaaacaaattgtcagcgatgtcatccttacttcatcaaagaacaagtattcacagtccattcaccaatcgattccctttttcttctccttcctcgacgaattctcataaacggatttcaattttcagccccattacgcttctcgtcctcttgtctctcgtcgttgtgttcggcgtcttctcgccgtgggtggacattccccaaggcatcttctcagcttctgaaccagcgatctccaaatggcgtcactatacactggcacaagcgctgccttttgtggccacgaatgggacggtgattgtttgtattgtgagccaaccctacttggcttttcttaataactggttgataagcatcacaaggcaaaagcgtcaagatatggtgcttgtgattgcagaggactacgcgacactttataaggtcaatgagcgttggcctggccatgctgtacttattccacctgttcttgatggtgaagctgcccataagtttggttctcaggtatgtacaacttgcgaccatttaaaaca------------------------------------------------------------------------------------------------------------------------------------------------------------------------------------------------------------------------------------atctggtactgaatagtggcattattagagcc---------------atccatttatcagggaaattca------tctttttcgacactgcatagaca----------------------------------------------------------------
>_R_Albizia_glabripetala_Lewis_1652@NODE_1_length_892_cov_114.541104
---------------------------------------------------------------------------------------------------------------------------------------------------------------------------------------------------------------------------------------------------tactgtacgcatccattccggagagctcgactgagaaccacgctagttccctcatttagatctgaaatcttatctaccactgcactattgcacttcaaagttcctcaatctgaatcaaagttttgcaatttcttcttcttttgtatattgcaatctaggttttcgtttccatttctccaattttctcaaacaaattgtcagcgatgtcatccttacttcatcaaagaacaagtattcacagtccattcaccaatcgattccctttttctcctccttcctcgacgaattctcagaaacggatttcaattttcagccccattacgcttctcgtcctcttgtctctcgtcgttgtgttcggcgtcttctcgccgtgggtggacattccccaaggcatcttctcagcttccgaaccagcgatctccaaatggcgtcactatacactggcacaagcgctgccttttgtgggcaagaatgggacggtgattgtttgtattgtgagccaaccctacttggcttttcttaataactggttgataagcatcacaaggcaaaagcgtcaagatatggtgcttgtgattgcagaggactacgcgacactctataaggtcaatgagcgttggcctggccatgctgtacttattccacctgttcttgatggtgaagctgcccataagtttggttctcaggtatgtacaacttgattcaattatgatcacactatcaacttaacgtccaggaaattactggtgcttgtaagatagttcttttgtctagttagtcgaaaggactagagttctggagtttataatttctaagacgagcttatgtgttttttaattttcaattttcagagaccagagctgattagttctaacaatgcaagtataaaatt---------------------------------------------------------------------------------------------------------------------------------------------------------------------------------------------------------------------
>_R_Albizia_inundata_Wood_26530@NODE_1_length_891_cov_146.123206
--------------------------------------------------------------------------------------------------------------------------------------------------------------------------------------------------------------------------ataaaaaggactgtagtattttttatactgtacgcatccattccgtagagctcgactgagaaccacgctagttccctcatttagatctgaaatcttatctaccactgcactattgcacttcaaagttcctcaatctgaatcaaagttttgcaatttctgcttcttttgtatattgcaatctaggttttcgcttccatttctcaaattttctcaaacaaattgtcagcgatgtcatccttacttcatcaaagaacaagtattcacagtccattcaccaatcgattccctttttctcctccttcctcgacgaattctcagaaacgaatttcaattttcagccccattacgcttctcgtcctcttgtctctcgtcgttgtgttcggcgtcttctcgccgtgggtggacattccccaaggcatcttctcagcttccgaaccagcgatctccaaatggcgtcactatacattggcacaagcgctgccttttgtggccacgaatgggacggtgattgtttgtattgtgagccaaccctacttggcttttcttaataactggttgataagcatcacaaggcaaaagcgtcaagatatggtgcttgtgattgcagaggactacgcgacactctataaggtcaatgagcgttggccgggccatgctgtacttattccacctgttcttgatggtgaagctgcccataagtttggttctcaggtatgtacaacttgattcaattatgatcacactatcaacttaacgtccaggaaattactggtgcttgtaagatagttcttttgtctagttagtggaaaggactagagttctggagtttataatttctaagacgagcttatgtgttttttaattttcaattttcagagaccagagctgatt-----------------------------------------------------------------------------------------------------------------------------------------------------------------------------------------------------------------------------------------------
>_R_Albizia_subdimidiata_var_minor_Gorts_341@NODE_1_length_1092_cov_59.125123
-----------------------------------------------------------------------------------------------------------------------------------------actaattgaataaaacgcacttgattcagacatgatttttttggttgccaaccaatttaggcatgcatgatttatttataaataaaaaggactgtagtattttttatactgtacgcatccattccgtagagctcgactgagaaccacgctagttccctcatttagatctgaaatcttatctaccactgcactattgcacttcaaagttcctcaatctgaatcaaagttttgcaatttcttcttcttttgtatattgcaatctaggttttcgtttccatttctcaaattttctcaaacaaattgtcagcgatgtcatccttacttcatcaaagaacaagtattcacagtccattcaccaatcgattccctttttctcctccttcctcgacgaattgtcagaaacggatttcaattttcagccccattacgcttctcgtcctcttgtctctcgtcgttgtgttcggcgtcttctcgccgtgggtggacattccccaaggcatcttctcagcttccgaaccagcgatctccaaatggcgtcactatacattggcacaagcgctgccttttgtggccacgaatgggacggtgattgtttgtattgtgagccaaccctacttggcttttcttaataactggttgataagcatcacaaggcaaaagcgtcaagatatggtgcttgtgattgcagaggactacgcgacactctataaggtcaatgagcgttggccgggccatgctgtacttattccacctgttcttgatggtgaaactgcccataagtttggttctcaggtatgtacaacttgattcaattatgatcacactatcaacttaacgtccaggaaattactggtgcttgtaagatagttcttttgtctagttagtggaaaggactagagttctggagtttataatttctaagacgagcttatgtgttttttaattttcaattttcagagaccagagctgattagttctaacaatgcaagtataaaatttttagttcagtcttattttattgattccagtgttcttttttaagaataaacatctgatagttgatattgattt--------------------------------------------------------------------------------------------------------------------------------------------
>_R_Albizia_subdimidiata_var_subdimidiata_Ferreira_210@NODE_1_length_1258_cov_207.782388
------------------------------------------------------tgataaaaccatagttcagatgaaggaagaattattttttatttaatatat-aaaaaatataaattttattttaattaattgaactaaatgaataaaacgcacttgatttagacattttttttttggttgccaaccaatttaggcatgcatgatttatttataaataaaaaggactgtagtattttttatactgtacgcatccattccgtagagctcgactgagaaccacgctagttccctcatttagatctgaaatcttatctaccactgcactattgcacttcaaagttcctcaatctgaatcaaagttttgcaatttcttcttcttttgtatattgcaatctaggttttcgtttccatttctcaaattttctcaaacaaattgtcagcgatgtcatccttacttcatcaaagaacaagtattcacagtccattcaccaatcgattccctttttctcctccttcctcgacgaattctcagaaacggatttcaattttcagccccattacgcttctcgtcctcttgtctctcgtcgttgtgttcggcgtcttctcgccgtgggtggacattccccaaggcatcttctcagcttccgaaccagcgatctccaaatggcgtcactatacattggcacaagcgctgccttttgtggccacgaatgggacggtgattgtttgtattgtgagccaaccctacttggcttttcttaataactggttgataagcatcacaaggcaaaagcgtcaagatatggtgcttgtgattgcagaggactacgcgacactctataagatcaatgagcgttggcctggccatgctgtacttattccacctgttcttgatggtgaagctgcccataagtttggttctcaggtatgtacaacttgattcaattatgatcacactatcaac-taacgtccaggaaattactggtgcttgtaagatagttcttttgtctagttactcgaaaggactggagttctggaatttataatttctacgac--------------------------------------------gattagttctaacaatgcaagtataaaatttttagttcagtcttattttattgattctagtgttcttttttaagaataagcatctgatagttgatattgatttta-------ttagctgtgactcaagagcggatgatttggttaattga-----------ttctacttggcgtaatcgaagtagtaaaccagtttttcccctttccatactgaaagctgccattttgattgcgtacataaag
>_R_Albizia_tomentella_Leach_Dunlop_3801@NODE_1_length_1524_cov_217.643400
------------------ctgcag-----------------------------ccgtcgaattcattgtttggaagagtgattgaaagcttttttttcaatcgtgaatggtctatgaagtaacttttaacgaaatactttttctaagccaatcgtgct---ttcaatcgtgattatttttatgatcaacttatctcaatttatataaattaaatttatataaaaccgattgaattaaaaccaagagcctccatacctcgtctaaggtaagaagttcagaacgactctagtttgctcgtttagatctgaaatctattctaccactgcacaattgcacttcaaagttccttaatcttaatcgaagttttgcaatttattcttcttttgtatattgcaatctaggttttcgtttccatttctccaattttctcaaacaaattctcagcgatgtcatccttacttcatcaaagaacaagtattcacaatccattcaccaatcgattccctttttctcctccatcctcgacgaattctcagaaacgaatttcaattttcaaccccattacacttctcgtcctcttgtctctcgtcgtggtgttcggcgttttctcgccgtgggtggatattccccaaggcatcttctcagcttccgaaccagcgatctccaagtggcgtcactattcattggcacaagcgcttccttttgtggccaagaatgggacggtgatagtttgtattgtgagccaaccctacttggcttttcttaacaactggttgataagcatcacaaggcagatgcgtcaagatatggtgcttgtgattgcagaggactatgcgaccctctataaggtcaatgagcgttggcctggccatgctgtccttatcccacctgttcttgatggtgaagctgcccataagtttggttctcaggtatgtacaacttgtttcaattatgatcagactgtcaacttaacgtccaggaatttactggtgcttgtaagctagttcttttgtctagttattcgaaaggactagagttctggagtttaatatttctaagacgagcttctgcattgtctaattctcaat----agagaccagagctgattagttctaacaatgcaagtataatagttctagtttagtcttattttattgattctagtgttcttttttaataataagcatctgatagttgatattgattttattggagtttagttaagactcaaaagcggatgatttggtgaattgaatt-----ttcttttacttcgcgtagtcaaagtagtaaactagttgttcccctctccatatcgaaagctggcatcttaattgcgtccttaaag
>_R_Albizia_tomentosa_Hughes_648@NODE_1_length_1222_cov_145.571179
-------------------------------------------------------------------------------------------------------------------------tattttaattaattgaactaattgaataaaacgcccttgatttagacatgatttttgttgttgccaaccaattcaggcgtgcatgatttatttatcaataaaaatggctgcagtattttttatactgtactcatcctttccgtagagctcgtctgagaaccacgcgagtttcctcatttagatctgaaatctaatctaccgctgcactattgcacttcaaagttcctcaatcttaatcaaagtcttgcaatttcttcttcttttgtaaattgcaatccaggttttcgtttccatttccccaattttctcaaacaaattgtgagcgatgtcatccttacttcatcaaagaacaagtattcacagtccattcaccaatcgattccctttttctcctccttcctcgacgaattctcagaaacggatttcaattttcagccccattacgcttctcgtcctcttgtctctcgtcgttgtgttcggcgtcttctcgccgtgggtggacattccccaaggcatcttctcagcttccgaaccagcgatctctaaatggcgtcactatacattggcacaagcgctgccttttgtggccacgaatgggacggtgattgtttgtattgtgagccaaccctacttggcttttcttaataactggttgataagcatcacaaggcaaaagcgtcaagatatggtgcttgtgattgcagaggactacgcgacactctataaggtcaatgagcgttggcctggccatgctgtacttattccacctgttcttgatggtgaagctgcccataagtttggttctcaggtatgtacaacttgattcaattatgatcacactatcaacttagcgtccaggaaattactggtgcttgtaagatagttcttttgtctagttactagaaaggactagagttctggagtttataatttctaagac--------------------------------------------gattagttctaacaatgctagtataaaatttttagttcagtcttattttattgattctagtgttctttttcaagaataagcatctgatagttgatattgatttta-------ttagctgtgactcaagagcggatgatttggttaattga-----------ttctacttggcgtaatcgaagtagtaaaccagtttttcccctttccatactgaaagctgccattttaattgcgtacataaag
>_R_Albizia_xerophytica_Hughes_1435@NODE_1_length_1330_cov_131.490024
ggaaatgtgaataatagatagtagatgtataggattaaaaagaaaagacataaatgataaaaccatagttgagatgaaggaagaattattttttatttaatatat-aaaaaatataaattttattttaattaattgaactaattgaataaaacgcacttgatttagacatgattttttttttagccaaccaatttaggcatgcatgatttatttataaataaaatgggctgtagttttttatatactgtactcatcctttccgtagagctcgtctgagaaccacgctagtttcctcatttagatctgaaatctaatctaccacagcagtattgcacttcaaagttcctcaatcttaatcaaagtcttgcaatttcttcttcttttgtatattgcaatctaggttttcgtttccatttctccaattttctcaaacaaattgtcagcgatgtcatccttacttcatcaaagaacaagtattcacagtccattcaccaatcgattccctttttctactccttcctcgacgaattctcagaaacggatttcaattttcagccccattgcgcttctcgtcctcttgtctctcgtcgttgtgttcggcgtcttctcgccgtgggtggacattccccaaggcatcttctcagcttccgaaccagcgatctctaaatggcgtcactatacattggcacaagcgctgccttttgtggccacgaatgggacggtgattgtttgtattgtgagccaaccctacttggcttttcttaataactggttgataagcatcacaaggcaaaagcgtcaagatatggtgcttgtgattgcagaggactacgcgacactctataaggtcaataagcgttggcctggccatgctgtacttattccacctgttcttgatggtgaagctgcccataagtttggttctcaggtatgtacaacttgattcaattatgatcacactatcaacttaacgtccaggaaatttctggtgcttgtaagatagtttttttgtctagttactcgaaaggactagagttctggagtttataatttctaagac--------------------------------------------gattagttctaacaatgcaagtataaaatttttagttcagtcttattttattgattctagtgttctttttcaagaataagcatctgatagttgatattgatttta-------ttagctgtgactcaagagcggatgatttggttaattga-----------ttctacttggcgtaatcgaagtagtaaaccagtttttcccctttccatactgaaagctgccattttaattgcgtacataaag
>_R_Archidendron_clypearia_Wieringa_1849@NODE_1_length_1428_cov_274.967432
gtaaaaatgaaaaaaaaagcatagaatgataaaattataaaaaaaatacataaatgataaaaac--agtttagaagaaggaataattattttttatttaatatataaaaacatataattttaattttaattaattaaattaattaaataaaacgcacttaatttaatgtgtgattttttaattataaatcaacttatatatatataaattataaacaattatttaggactgtagta-tttttatactgtactcgttgaatccat--agcttgtctgagaaacccgctagtttcttcgtttagatctgaaatctaatctaccactgcactatggcacttcgaagttccttaattttcatcaaagttttgcaatttcttcttcttttgtacattgcaatctaggttttcgtttccatttctccaatttcccc-aacaaattctcagcgatgtcatccttacttcatcaaagaacaagtattcacaatccattcaccaatcgattccctttttctcccccatcctcgacgaattctctgaaacggatttcgattttcagccccattacgcttctcgtcctcttgtctctcgtcgttgtgttcggcgtcttctcgccgtgggtggatattccccaaggtatcttctcagcttccgaaccagcgatctccaaatggcgtcactatacgttggttcaagcgcttccatttgtggccaacaatgggacggtgatagtttgtattgtgagccaaccctacttggcttttcttaataactggttgataagcatcacaaggcaatatcgtcaagatatggtgcttgtgattgcagaggactatgcgacgctctataaggtcaatgagcgttggcctggccatgctgtacttatcccacctgttcttgatggtgaagctgcccataagtttggttctcaggtatgtacaacttgattcaattatgatcacactatcaacctaacgtcctggaaattactggtgcttgtaggctagttcttgtgtctaattactcgaaaggactagagttctggggtttattatatctaagacgagcttatgtgttctctaatttttaattttcagagcctagagccgattagttttgacaatgcaagaataaaatttttagtttactcttattttattgattcttgtgttcttttttaataataaacatcagatagttgatattgaatttattagagtgtagttgcgactcaaaagcggatgatttggtgaattgaatttgttgttcttttacttcgtgtaattgaagtagta--------------------------------------------------------
>_R_Balizia_elegans_Iganci_870@NODE_1_length_1607_cov_104.386928
tgtattatgaataggagatagtatatggatagaatt--aaaaaaaagacatatatgataaaactatatttcaaatgcaggaataattattttttatttaatactttaaaacatataaatttaattttaattaattgaactaattgaattaaaagcacttgatttatacatga-tatttttgtggccaaccgattttggcatgcatgatttatttatgattaaaaaggactttagttttttttatactctacgcatcgaatccat--agttcgtctgagaaccacgctagtttcctcgtttagatctgaaatctcatctaccactgcactattgcacttcatagttccttaatcttaatcaaagttttgcaatttcttcttcttttgtatattgcaatctaggttttcgtttccatttcttcaattttctcaagcaaattctcagcgatgtcatccttacttcatcaaagaacaagtattcacaatccattcaccaatcgattccccttttctcctccatcctcgacgaattctcagaaacggatttcaattttcagccccattacgcttctcgtcctcttgtctcttgtcgttgtgttcggcgtcttctcgccgtgggtggacattccccaaggcatcttctcagcttccgaaccagcgatctccaaatggcgtcactatacattggcacaagcgctgcctgttgtggccaagaatgggacggtgattgtttgtattgtgagccaaccctacttggcttttcttaataactggttgataagcatcacaaggcaaaatcgtcaagatatggtgcttgtggttgcagaggactatgcgacactctataaggtcaatgagcgttggcctggccatgctgtacttattccacccgtgcttgatggtgaagctgcccataagtttggttctcaggtatgtacaacttgattcaatta--atcacactgtcaacttaacgtctatgaaattactggtgcttgtaagatagttcttctgtctagttactcgaaaggactagagttctggag-ttattatttctaagacgagcttgtgtgttctctaattctcaattttcagagaccagagctgattagttctaacaatgcaagtataatagttctagtttcgtcttattttattgattctagtgttcttttttaataataagcatctgatagttgatattgattttagtagagtttagttgcgactcaaaaacagatgatttggtgaattgaatttattgttcttttacttcgcatagtcaaagtagaaaactagtttttcccctctccatatcgaaagctgccattttaattgcgtccataaag
>_R_Enterolobium_cyclocarpum_MWC9020@NODE_1_length_1365_cov_337.677019
---------------------------------------------------------taagggtat-----------------------------tttagtatttt------tctaaaattaatgataattaattaattct-------taaaaatatctgacctttttataaattatttttacataaaaagaatttacaatggttgatacacttttctaaaaaaaaa-ttataatattttttataatgtcctcatcgaatccatatagctcgtt-gagaaccacgctggtttcctcgttcagatctgaaatctaatcaaccacttcactagtgcacttcaaagttcctcaaccttaatcaaagttttgccatttcttcttcttttgtatattgcaatctaggttttcgtttccatttctccaattttctgaaataaattctcagcgatgtcatccttacttcatcaaagaacaagtattcacaatccattcaccaatcgattccctttttctcctccatcctcgacgaattctcagaaacggatttcaattttcagccccattacgcttctcgtcctcttgtctctcgtcgtggtgttcggcgtcttctcgccgtgggtggatattccccaaggcattttctcagcttccgaacctgcgatcgccaagtggcgtcactatacattggcacaagcgcttcctcttgtggccaagaatgggacggtgatagtttgtattgtgagccaaccctacttggcttttcttaataactggttgataagcatcacaaggcaaaatcgtcaagatatggtgcttgtgattgcagaggactatgcgacactctataaggtcaatgagcgttggcctggccatgccgtacttatcccacccgtgcttgatggtgaagctgcccataagtttggttctcaggtatgtacaacttgattcaattatgatcacactgtcaacttaacgtctaggaaattactggtgcttgtaatatagttcttttgtctagttactcg-aagggctagagttctggagtttattatttctaagacgagcttgtgtgttctctaattctcaattttcagagaccagagctgattagttctaacaatgcaggtataatagttctagtttggtctaattttattgattctagggttcttttttgataatgagcatctgatagttgatattgattttagtagagtttagttgcaactcaaaggcagatgatttggtgaattgaatttattgttcttttacttc----agtcaaagtagtagactagttttccccctctccatatcgaaagctgccattttaattgcgtccataaag
>_R_Hydrochorea_marginata_Morim_563@NODE_1_length_1605_cov_138.689791
tacattataagtaggagatagtatataaatagaattaaaaaaaaaagacatatatgataaaactataattcagatgcaggaataattattttttatttaatactttaaaacatataaatttaattttaattaattgaactaattgaattaaaagcacttgatttatacatta-tatttttgtggccaaccgatttaggcatgcatgatttatttatgaataaaaaggactttagtattttttatactgcactcatcgaatccat--agttcgtctaagagccacgctagtttccttgtttagatctgaaatctaatctactactgcactattgcacttcatagttccttactcctaatcaaagttttgcaatttcttcttcttttgtatattgcaatctaggttttcgtttccatttctccaattttctcaaacaaattctcggcgatgtcatccttgcttcatcaaagaacaagtattcacaatccattcaccaatcgattccctttttctcctccatcctcgacgaattctcagaaacggatttcaattttcagccccattacgcttctcgtcctcttgtctcttgtcgttgtgttcggcgtcttctcgccgtgggtggacattcctcaaggcttcttctcagcttccgaaccagcgatctctaaatggcgtcactatactttgttacaagcgctgccttttgtggccaagaatgggacggtgattgtttgtattgtgagccaaccctacttggcttttcttaataactggttgataagcatcacaaggcaaaatcgtcaagatatggtgcttgtgattgcagaggactatgcgacactctataaggtcaatgagcgttggcctggccatgctgtacttatcccacccgtgcttgacggtgaagctgcccataagtttggttctcaggtatgtacaacttgattcaatta--atcacactgtcaacttaacgtctatgaaattactggtgcttgtaagatagttcttttgtctagttactcgaaaggactagagttctggagcttattatttctaagacgagcttgtgtgttctctaattcccaattttcagagaccagagctgattagttctaacaatgcaagtataatagttctagtttagtcttattttattgattctagtgttcgtttttaataataagcatcttatagttgatattgattttagtagagtttagttgcgactcaaaaacagatgatttggtgaattgaatttatcgttcttttacttcgcgtagtcaaagtagtaaactagtttttcccctctccatatcgaaagctgccattttaattgcgtccataaag
>_R_Jupunba_barbouriana_Iganci_847@NODE_1_length_1437_cov_254.347059
tgtattatgaataggagatagtatatggatagaatt-----ttaaagacatatatgataaaacta-----------aaggaataattattttttatttaatactttaaaacatataaatttaattttaattaattgaactaattgaattaaaagcacttgatttatacatga-tatttttgtggccaaccgatttaggcatgcatgatttatttatgaataaaaaggactttagtatgttttagacagcactcatcgaatccat--agttcgtctaagaaccacgctagtttcctcgtttagatctgaaatctaatctaccactgcactattgcacttcatagttccctaatcttaatcaaagttttgcaatttcttcttcttttgtatattgcaatctaggttttcgtttccatttcttcaattttctcaagcaaattctcagcgatgtcatccttacttcatcaaagaacaagtattcacaatccattcaccaatcgattccctttttctcctccatcctcgacgaattctcagaaacggatttcaatttttagccccattacgcttctcgtcctcttgtctctcgtcgttgtgttcggcgtcttctcgccgtgggtggacattccccaaggcatcttctcagcttccgaacctgcgatctccaaatggcgtcactatacattggcacaagcgctgccttttgtggccaagaatgggacggtgattgtttgtattgtgagccaaccctacttggcttttcttaataactggttgataagcatcacaaggcaaaatcgtcaagatgtggtgcttgtgattgcagaggactatgcgacactctataaggtcaatgagcgttggcctggccatgctgtacttatcccacccgtgcttgatggtgaagctgcccataagtttggttctcaggtatgtacaacttgattcaatta--atcacactgtcaacttaacgtctatgaaattactggtgcttgtaagatagttcttttgtctagttactcgaaaggactatagttctggagcttattatttctaagacgagcttgtgtgttctcgaattctcaattttcagagaccagagctgattagttctaacaatgcaagtataatagttctagtttagtcttattttgttgattctagtgttcttttttaataataagcatctgatagttgatattgattttagtagagtttagttgcgactcaaaaacagatgatttggtgaattgaatttattgttcttttacttcgcgtagtcaaagtagtaaactagtttttcccctctccatatcgaaagctgccattttaattgcgtcc------
>_R_Jupunba_brachystachya_Lima_7438@NODE_1_length_1448_cov_167.145879
tgtattataaataggagatagaatatggatagaatt-aaaaaaaaagacatatatgataaaactataattcagatgcaggaataattattttttatttaatactttaaaacatataaatttaattttaattaattgaactaattgaattaaaagcacttgatttatacatga-tatttttgtggccaacc---------------gatttatttatgaataaaaaggactttagtattttttatactgaactcatcgaatccat--aattcgtctaagaaccacgctagtttcctcgtttagatctgaaatctaatctaccactgcactatttcacttcatagctccttaatcttaatcaaagttttgcaatttcttcttcttttgtatattgcaatctaggtcttcgtttccatttctccaattctctcaaacaaattctcagcgatgtcatccttacttcatcaaagaacaagtattcacaatccattcaccaatcgattccctttttctcctccatcctcgacgaattctcagaaacggatttcaattttcagccccattacgcttctcgtcctcttgtctcttgtcgttgtgttcggcgtcttctcgccgtgggtggacattccccaaggcatcttctcagcttccgaaccagcgatctctaaatggcgtcactatacattggcacaagcgctgccttttgtggccaagaatgggacggtgattgtttgtattgtgagccaaccctacttggcttttcttaataactggttgataagcatcacaaggcaaaatcgtcaagatctggtgcttgtgattgcagaggactatgcgacactctataaggtcaatgagcgttggcctggccatgctgtacttatcccacccgtgcttgatggtgaagctgcccataagtttggttctcaggtatgtacaacttgattcaatta--atcacactgtcaacttaacgtccatgaaattactggtgcttgtaagatagttcttttgtctagttactcgaaaggactagagttctggagcttattatttctaagacgagcttgtgtgttctctaattctcaattttcatagaccagagctgattagttctaacaatgcaagtataatagttctagtttagtcttattttattgattctagtgttcttttttaataataagcatctgatagttgatattgattttagtagagtttagttgcgactcaaaagtagatgatttggtgaattgaatttattgttcttttacttctcgtagtcaaagtagtaaactagttttccccctctccatattgaaagctgccattttaattgcgtccataaag
>_R_Jupunba_cochleata_Bonadeu_673@NODE_1_length_1224_cov_171.143854
tgtattataaataggagatagtatatggatagaattaaaaaaaaaagacatatatgataaaactataactcagatgcagaaataattattttttatctaatactttaaaacatataaatttaattttaattaattgaactaattgaattaaaagcacttgatttatacatga-tatttttgtggccaaccgatttaggcttgcatgatttatttatgaataaaaaggactttagtattttttatactgcactcatcgaatccat--aattcgtctaagaaccacgctagtttcctcgtttagatctgaaatctaatctaccactgcactattgcacttcatagttccttaatcttaatcaaagttttgcaatttcgtcttcttttgtatattgcaatctaggttttcgtttccatttcttcaattttctcaaccaaattctcagcgatgtcatccttacttcatcaaagaacaagtattcacaatccattcaccaatcgattccctttttctcctccatcctcgacgaattctcagaaacggatttcaattttcagccccattacgcttctcgtcctcttgtctcttgtcgttgtgttcggcgtcttctcgccgtgggtggacattccccaaggcttcttctcagcttccgagccagcgatctccaaatggcgtcactatacattggcacaagcgctgccttttgtggccaagaatgggacggtgattgtttgtattgtgagccaaccctacttggcttttcttaataactggttgataagcatcacaaggcaaaatcgtcaagatgtggtccttgtgattgcagaggactatgcgacactctataaggtcaatgagcgttggcctggccatgctgtacttatcccacccgtgcttgatggtgaagctgcccataagtttggttctcaggtatgtacaacttgattcaattatgataacactgtcaacttaacgtctatgaaattactggtgcttctaagatagttcttttgtctagttactcgaaaggactagagttctggagtttattatttctacgacgagcttgtgtgttctctaattctcaattttcagagaccagagctgattagttctaacaatgcaagtataatagt---------------------------------------------------------------------------------------------------------------------------------------------------------------------------------------------------------------------
>_R_Jupunba_cochleata_Bonadeu_673@NODE_2_length_683_cov_6.853135
--------------------------------------------------------------------------------------------------------------------------------------------------------------------------------------------------------------------------------------------------------------------------------------------------------------------------------------------------------------------------------------------------------------------------------------------------------------------------------------------------------------------------------------------------------------------------------------------------------------------------------------------------------------------------------------------------------------------------------------------------------------------------------------------------------------------------------------------------------------------------------------------------------------------------------------------------------------------------------------------------------------------------------------------------------------------------------------------------gacgagcttgtgtgttctctaattctcaattttcagagaccagagctgattagttctaacaatgcaagtataatagttctagtttagtcttattttattgattctagtgttcttttttaataataagcatctgatagttgatattgattttagtagagtttagttgcgactcaaaaacagatgatttggtgaattgaatttattgttcttttacttcgcgtagtcaaagtagtaaactagtttttcccctctccatatcgaaagctgccgttttgatttcgtccataaag
>_R_Jupunba_commutata_Maguire_46145@NODE_1_length_1261_cov_177.828547
ttttttacacataagggattgcacatgggaagattgtttgcatgcgaaggtccaatttaataattaaatttctaataaggtattttagaaccatttttcctactttaaaacatataaatttaattttaattaattgaactaattgaattaaaagcacttgatttatacatga-tatttttgtggccaaccgatttaggcatgcatgatttatttatgaataaaaaggactttagta-tttttatactgcactcatcgaatccat--agttcgtctaagaaccacgctagtttcctcgtttagatctgaaatctaatctaccactgcactattgcacttcatagttccttaatcttaatcaaagttttgcaatttcttcttcttttgtatactgcaatctaggttttcgtttccatttcttcaatcttctcaagcaaattctcagcgatgtcatccttacttcatcaaagaacaagtattcacaatccattcaccaatcgattccctttttctcctccatcctcgacgaattctcagaaacggatttcaatttttagccccattacgcttctcgtcctcttgtctctcgtcgttgtgttcggcgtcttctcgccgtgggtggacattccccaaggcatcttctcagcttccgaaccagcgatctctaaatggcgtcactatacattggcacaagcgctgccttttgtggccaagaatgggacggtgattgtttgtattgtgagccaaccctacttggcttttcttaataactggttgataagcatcacaaggcaaaatcgtcaagatgtggtgcttgtgatcgcagaggactatgcgacactctataaggtcaatgagcgttggcctggccatgctgtacttatccctcccgtgcttgatggtgaagctgcccataagtttggttctcaggtatgtactacttgattcaatta--atcacactgtcaacttaacgtctatgaaattactggtgcttgtaagatagttcttttgtctagttactcaaaaggactatagttctggagcttgttatttctaagacgagcttgtgtgttctctaattctcaattttcagagaccagagctgattccttctaacaatgcaagtataatagttctagtttagtcttattttattgattctagtgttcttttttaataataagcatctgatagttgatattgattttagtagagtttagttgcgactcaaaaacagatgatttgg-----------------------------------------------------------------------------------------------------
>_R_Jupunba_filamentosa_Lima_7487@NODE_1_length_1461_cov_157.078757
tttattataagtaggagatagtatatggatagaattaaaaaaaaaagacatatatgataaaactataattcagatgcaggaataattattttttatttaatactttaaaacatataaatttaattttaattaattgaactaattgaattaaaagcacttgatttatacatga-tatttttgttgccaaccgattcaggcttgcatgatgtatttatgaataaaaaggactttagtattttttatactgcactcatcgaatccat--aattcgtctaagaaccacgctagtttcctcgtttagatctgaaatctaatctaccactgcactattgcacttcatagttccttaatcttaatcaaagttttgcaatttcttcttcttttgtatattgcaatctaggttttcgtttccatttctccgattttctcaaacaaattctcagcgatgtcatccttacttcatcaaagaacaagtattcacaatccattcaccaatcgattccctttttctcctccatcctcgacgaattctcagaaacggatttcaattttcagccccattacgcttctcgtcctcttgtctcttgtcgttgtgttcggcgtcttctcgccgtgggtggacattccccaaggcttcttctcagcttccgaaccagcgatctctaaatggcgtcactatacattggcacaagcgctgccttttgtggccaagaatgggacggtgattgtttgtattgtgagccaaccctacttggcttttcttaataactggttgataagcatcacaaggcaaaatcgtcaagatgtggtgcttgtgattgcagaggactatgcgacactctataaggtcaatgagcgttggcctggccatgctgtacttatcccacccgtgcttgatggtgaagctgcccataagtttggttctcaggtatgtacaacttgattcaatta--atcacactgtcaacttaacgtctatgaaattactggtgcttgtaagatagttcttttgtctagttactcgaaaggactagagttctggagcttattatttctaagacgagcttgtgtgttctctaattctcaattattagagaccagagctgattagttctaacaatgcaagtataatagttctagtttagtcttattttattgattctagtgttcttttttaataataagcatctgatagttgatattgattttagtagagtttagttgcgactcaaaaacagatgatttggtgaattgaatttattgttcttctacttcgcgtagtcaaagtagtaaactagtttttcccctctccatatcgaaagctgccattttaattgcgtccat----
>_R_Jupunba_floribunda_Iganci_883@NODE_2_length_745_cov_117.089820
------------------------------------gattgagaaaggcatcgaacccagactgatgcatgaaacgcacgattcagttttttccctccagcattttaaagcatattgacggagaggagaaaaaggaaatagaattgacatgaaacgcatggtttaat-----ttagcttggcttagatctaatttaaagacatgggtgtcgtttttggacaatggagaggcaag--gattggaaagtaagggagagaatccgaa--cgcgcgtctaagaaccgcgctagtttcctcgcctagatctgaaatccaatctaccactgcactatttcacttcaaagttccttaatcttaatcaaagttttgcaatttcttcttcttttgtatattgcaatctaggttttcgtttccatttctccaattttctcaaacaaattctcagcgatgtcatccttacttcatcaaagaacaagtattcacaatccattcaccaatcgattccctttttctcctccatcctcgacgaattctgagaaacggatttcaattttcagccccattacgcttctcgtcctcttgtctctggtcgttgtattcggcgtcttctcgccgtgggtggacattccccaaggcatcttctcagcttccgaaccagcgatctccaaatggcgtcactatacattggcacaagcgctgccttttgtggccaagaatgggacggtgattgtttgtattgtgag------------------------------------------------------------------------------------------------------------------------------------------------------------------------------------------------------------------------------------------------------------------------------------------------------------------------------------------------------------------------------------------------------------------------------------------------------------------------------------------------------------------------------------------------------------------------------------------------------------------------------
>_R_Jupunba_idiopoda_Quesada_1718@NODE_1_length_1210_cov_128.605472
------------------------------------------------------------------------gatgcaggaataattattttttatttaatataataaaacatataattttaattttaattaattgaactaattgaattaaaagcacttgatttatccatgattattttagttgccaaccgatttaggcatgcatgatttatttat-aataaaaaggactttagtattttttatagtgctctcgtcgaatccat--ggctcgtcttagaaccgctctagattcctcgtatagatctgaaatccaatctaccactgcactattgcacttcaaagttccttactcttaatcaaagttttgcaatttcttcttcttttgtatattgcaatctaggttttcgtttccatttctccaattttctcaaacgaattctcagcgatgtcatccttacttcatcaaagaacaagtattcacaatccattcaccaatcgattccctttttctcctccatcctcgacgaattctcagaaacgaatttcaattttcagccccattacgcttctcgtcctcttgtctctcgtcgttctgttcggcgtcttctcgccgtgggtggacattccccaaggcatcttctcagcttccgaacctgcgatctctaaatggcgtcactatacattggcacaagcgctgccttttgtggccaagaatgggacggtgattgtttgtattgtgagccaaccctacttggcttttcttaataactggttgataagcatcacaaggcaaaatcgtcaagatatggtgcttgtgattgcagaggactatgcgacactctataaggtcaatgagcgttggcctggccatgctgtacttattccacccgtgcttgatggtgaagctgcccataagtttggttctcaggtatgtacaacttgattcaattatgataacactgtcaacttaacgtcttggaaattactggtgctagtaagatagttcttttgtccagttactcgaaaggactagagttctggagtttattatttctaagacgagcttgtgtgttctctaattctcaattttcagagaccagagctgattagttctaacaatgcaagtataatagttctagtttagtcttattttattgattctagtgttcttttttaataataagcatctgatagttgatattgattttagtagagtttagttgcgactcaaaagtagatgatttggtgaattgaatttattgttcttttacttggcgtag-------------------------------------------------------------------
>_R_Jupunba_laeta_Mori_25147@NODE_1_length_1112_cov_55.573913
-----------------------------------------------------------------------------------------------------------------------------------------------------------------------------------------------------gcttgcatgatttatttatgaataaaaaggactttagtattttttattctgcactcatcgaatccgt--aattcgtctaagcatcacgctagtttcctcgtttagatctgaaatccaatctacccctgcactattgcacttcatagttccttaatcttaatcaaagttttgcaatttcttcttcttttgtatattgcaatctaggtattcgtttccatttcttcatttttctcaagcaaattctcagcgatgtcatccttacttcatcaaagaacaagtattcacaatccattcaccaatcgattccctttttctcctccatcctcgacgaattctcagaaacggatttcaattttcagccccattacgcttctcgtcctcttgtctcttgtcgttgtgttcggcgtcttctcgccgtgggtggacattccccaaggcttcttctcagcttccgagccagcgatttccaaatggcgtcactatacattggcacaagcgctgccttttgtggccaagaatgggacggtgattgtttgtattgtgagccaaccctacttggcttttcttaataactggttgataagcatcacaaggcaaaatcgtcaagatatggtgcttgtggttgcagaggactatgcgacactctataaggtcaatgagcgttggcctggccatgctgtacttattccacccgtgcttgatggtgaagctgcccataagtttggttctcgggtatgtacaacttgattcaatta--atcacactgtcaacttaacgtctatgaaattactggtgcttgtaagatagttcttttgtctagttactcgaaaggactagagttctggagcttattatttctaagacgagcttgtgtgttctctaattctcaattttcagagaccagagctgattagttctaacaatgcaagtataatagttctagtttagtcttattttattgattctagtgttcttttttaataataagcatctgatagttgatattgattttagtagagtttagttgcgactcaaaaacagatgatttggtgaattgaatttattgttcttttacttcgcgtagtcaaagtagtaaactagtttttcccctctcca-----------------------------------
>_R_Jupunba_langsdorfii_Ribeiro_728@NODE_1_length_1611_cov_85.915254
tgtaaaacgaaccagaaagagtatatggatagaatt-aaaaaaaaagacatatatgataaaactataattcagatgtaggaatagtgattttttatttaatactttaaaatatataaatttaattttaattaattgaactaattgaattaaaagcacttgatttatacatga-tatttttgtggccaaccgattgaggcatgcatgatttatttatgaataaaaaggactttagtattttttatactgcactcatcgaatccat--agctcgtctaagaaccacgctagtttcctcgtttggatctgaaatctaatctaccactgcactattgcacttcaaagttcctcaatctcaatcaaagttttgcaatttcttcttcttttttatcttgcaatctaggttttcgtttccatt--tccaattttctccaacaaattctcagcgatgtcatccttacttcatcaaagaacaagtattcacgatccattcaccaatcgattccctttttctcctccatcctcgacgaattctcagaaacggatttcaatttttagccccattacgcttctcgtcctcttgtctctcgtcgttgtgttcggcgtcttctcgccgtgggtggacattccccaaggcatcttctcagcttccgaaccagcgatctccaaatggcgtcactatacattggcacaagcgctgccttttgtggccaagaatgggacgttgattgtttgtattgtgagccaaccctacttggcttttcttaataactggttgataagcatctcaaggcaaaatcgtcaagatatggtgcttgtgattgcagaggactatgcgacgctctataaggtcaatgagcgttggcctggccatgctgtacttatcccacctgttcttgatggtgaagctgcccataagtttggttctcaggtatgtacaacttgattcaattatgatcacactatcaacttaacgtccaggaaattactggtgcttgtaagatagttcttctgtctagttactcgaaaggactagagttctggagtttattgtttctaagacgagcttgtgtgttgtctaattctcaat----agagaccagagctgattagttctaacaatgaaagtataatagttctagtttagtcttattttattgattctagtgttctttttaaataataagtatctgatagttgatattgattttagtagagtttagttgcgactcaaaagcagatgatttggtgaattgaa-------ttcttttacttcgcgtagtcaaagtagtaaactagtttttcccctctccatattgaaagctgccattttaattgcgt--------
>_R_Jupunba_limae_Iganci_261@NODE_1_length_1429_cov_172.645710
---------------------------------------------------------taaaactataattcagatgcaggaataattattttttatttaatactttaaaacatataaatttaattttaattaatggaactaattgaattaaaagcacttgatttatacacga-tatttttgtggccaaccgatttgggcttgcatgatttatttatgaataaaaaggactttagtattttttatactgcactcatcgaatccat--aattcgtctcagaaccacgctagtttcctcgtttagatctgaaatctaatctaccactgcactattgcacttcatagttccttaatcttaatcgaagttttgtaatttcttcttcttttgtatattgcaatctaggttttcgtttccatttcttcaattttctcaagcaaattctcagcgatgtcatccttgcttcatcaaagaacaagtattcacaatccattcgccaatcgattccctttttctcctccatcctcgacgaattctcagaaacggatttcaattttcagccccattacgcttctcgtcctcttgtctcttgtcgttgtgttcggcgtcttctcgccgtgggtggacattccccaaggcatcttctcagcttccgaaccagcgatctctaaatggcgtcactatacattggcacaagcgctgccttttgtggccaagaatgggacggtgattgtttgtattgtgagccaaccctacttggcttttcttaataactggttgataagcatcacaaggcaaaatcgtcaagatctggtgcttgtgattgcagaggactatgcgacactctataaggtcaatgagcgttggcctggccatgctgtacttatcccacccgtgcttgatggtgaagctgcccataagtttggttctcaggtatgtacaacttgattcaatta--atcacactttcaacttaacgtctatgaaattactggtgcttgtaagatagttcttttgtctagttactcgaaaggactagagttctggagcttattatttctaagacgagcttgtgtgttctctaattctcaattttcagagaccagagctgattagttctaacaatgcaagtataatagttctagtttagtcttattttattgattctagtgttcttttttaataataagcatctgatatttgatattgattttagtagagtttagttgcgactcaaaagtagatgatttggtgaattgaatttattgttcttttacttcgcgtagtcaaagtagtaaactagtttttcccctctcaatattgaaagctgccattttaattgcgtccataaag
>_R_Jupunba_nipensis_Mayo_19662@NODE_1_length_985_cov_67.803965
------------------------------------aaaaaaaaaaaaagattttgtcaaaaccatgattttaagcccaaaatcataattttatgtctaaaa------------------------------------------------------------------------------------------------------taaattatctcaaaaa--------tttaaata---tttagataaattttctcaaaactata------attttaaagaaaaaacactttttcaaatggtatcagaaatccaatctaccactgcactattgcacttcaaagttccttactcttaatcaaagttttgcaatttcttcttcttttgtatattgcaatctaggttttcgtttccatttctccaattttctcaaacaaattctcagcgatgtcatccttgcttcatcaaagaacaagtattcacaatccattcaccaatcgattccctttttctcctccatcctcgacgaattatcagaaacggatttcaatttttagccccattacgcttctcgtcctcttgtctctcgtcgttgtgttcggcgtcttctcgccgtgggtggacattccccaaggcttcttctcagcttccgagccagcgatctccaaatggcgtcactatacattggcacaagcgctatcttctgtggccaagaatgggacggtgattgtttgtatcgtgagccaaccctacttggcttttcttaataactggttgataagcatcacaaggcaaaatcgtcaagatatggtgcttgtgattgcagaggactattcgacactctataaggtcaatgagcgttggcctggccatgctgtacttatcccacccgtgcttgatggtgaagctgcccataagtttggttctcaggtatgtacaacttgattca-----------actgtcaacttaacgtctatgaaattactggtgcttgtaagatagttcttttgtctagttactcgaaaggactagagttctggagcttattatttctaagacgagcttgtgtgttctctaattctcaattttcagaggccagagctgattagttctaacaatgcaagtataatagt---------------------------------------------------------------------------------------------------------------------------------------------------------------------------------------------------------------------
>_R_Jupunba_oppositifolia_Liegier_16014@NODE_1_length_1072_cov_177.102513
-----------------------------------------------------------------------------------------------------------------------ttaattttaattaattgaactaattgaattaaaagcacttgatttatccatgattattttagttgccaaccgatttaggcatgcatgatttatttat-aataaaaaggactttagtattttttatattgctctcgtcgaatccat--ggctcgtctcagaaccacgctagtttccttgtctagatctgaaatccaatctaccactgcactattgcacttcaaagttccttactcttaatcaaagttttgcaatttcttcttcttttgtatattgcaatctaggttttcgtttccgtttctccaattttctcaaacaaattctcagcgatgtcatccttgcttcatcaaagaacaagtattcacaatccattcaccaatcgattccctttttctcctccatcctcgacgaattctcagaaacggatttcaatttttagccccattacgcttctcgtcctcttgtctctcgtcgttgtgttcggcgtcttctcgccgtgggtggacattccccaaggcatcttctcagcttccaaaccagcgatctctaaatggcgtcactatacattggcacaagcgctgccttttgtggccaagaatgggacggtgattgtttgtattgtgagccaaccctacttggattttcttaataactggttgataagcatcacaaggcaaaatcgtcaagatatggtgcttgtgattgcagaggactatgcgacactctataaggtcaacgagggttggcctggccatgctgtacttatcccacccgtgcttgatggtgaagctgcccataagtttggttctcaggtatgtacaacttgattcaatta--atcacactgtcaacttaacgtctatgaaattactggtgcttgtaagatagttcttttgtctagttactcgaaaggactagagttctggagcttattatttctaagacgagcttgtgtgttctctaattctcaattttcagagaccagagctgattagttctaacaatgcaagtataatagttctagtttagtcttattttattgattctagtattcttttttaataataagcatctga------------------------------------------------------------------------------------------------------------------------------------------------------------
>_R_Jupunba_villosa_Borges_423@NODE_1_length_1512_cov_179.837631
---------------------------gatagaattaaaaaaaaaagacatatatgataaaactataattcagatgcaggaataattattttttatttaatcctttaaaacatataaatttaattttaattaattgaactaattgaattaaaagcacttgatttatacatga-tatttttgtggccaaccgatttaggcatgcatgatttatttatgaataaaaaggactttagtattttttatactgcactcgtcgaatccat--agctcgtctgagaaccacgctagtttcctcgtttagatctgaaatccaatctaccaccgcactatttcacttcaaagttccttaatcttaatcaaagttttgcaatttcttcttcttttgtatattgcaatctaggtcttcgtttccatttctccaattctctcaaacaaattctcagcgatgtcatccttactccatcaaagaacaagtattcacaatccattcaccaatcgattccctttttctcctccatcctcgacgaattctcagaaacggatttcaattttcagccccattacgcttctcgtcctcttgtctcttgtcgttgtgttcggcgtcttctcgccgtgggtggacattccccaaggcatcttctcagcttccgaaccagcgatctctaaatggcgtcactatacattggcacaagcgctgccttttgtggccaagaatgggacggtgattgtttgtattgtgagccaaccctacttggcttttcttaataactggttgataagcatcacaaggcaaaatcgtcaagatctggtgcttgtgattgcagaggactatgcgacactctataaggtcaatgagcgttggcctggccatgctgtacttattccacccgtgcttgatggtgaagctgcccataagtttggttctcaggtatgtacaacttgattcaattatgataacactgtcaacttaacgtcttggaaattactggtgccagtaagatagttcttttgtctagttactcgaaaggactagagttctggagtttattatttctaagacgagcttgtgtgttctgtaattctcaattttcagagaccagagctgattagttctaacaatgcaagtataatagttctagtttagtcttattttattgattctagtgttcttttttaataataagcatctgatagttgatattgattttagtagagtttagttgggactcaaaaacagatgatttggtgaattgaatttattgttcttttacttcgcgtagtcaaagtagtaaactagtttttcccctctccatatcgaaagctgccattttaatttcgtccataaag
>_R_Punjuba_racemiflora_Jimenez_Soares_3626@NODE_1_length_1395_cov_195.295903
cgtgacatgattagagactaacttatacatgatataaattatataacattttttttatcaaattattattttggcaccacattggttatcctttttttatttgtttataatattaaaaatcttttttaactaatacaattaccaatccaaacaatttttcactttctcaaaagtacttatgtaatc-accaatccaaacataaatcatat-----tatacaatctaa-tttttccttatcttaaatttttataaatcagaccatacaagtcatttataaaccacggtagtttccgcgttcagatctgaaatctaatctaccactgcactgttgcacttcaaagttccttaatcttaatcaaagttttgcaatttcttcttcttttgtatattgcaatctaggttttcgtttccatttctccaattttctcaaacaaattctcagcgatgtcatccttacttcatcaaagaacaagtattcacaatccattcaccaatcgatttcctttttctcctccatcctcgacgaattctcagaaacggatttcaattttcagccccattacgcttctcgtcctcttgtctctcgtcgttgtgttcggcgtcttctcgccgtgggtggacattccccaaggcatcttctcagcttccgaaccagcgatctccaaatggcgtcactatacattggcacaagcgctgccttttgtggccaagaatgggacggtgattgtttgtattgtgagccaaccctacttggcttttcttaacaactggttgataagcatctcaaggcaaaatcgtcaagatatggtgcttgtgattgcagaggactatgctacactctataaggtcaatgagcgttggcctggccatgctgtacttatcccacccgtgcttgatagtgaagctgcccataagtttggttctcaggtatgtacaacttgattcaattatgatcac-ctgtcaacttaacgtctaggaaattactggtgcttgtaagatagttcttttgtctagttactcgaaaggactagagttctggagtttattatttctaagacgagcttgtgtgttctctaattctcaattttcagagaccagagctgattaattctaacaatgcaagtataatagttctagtttagtcttattttattgattctagtgttcttttttaataataagcatctgatagttgatattgattttagtagagtttagttgcgactcaaaagcagatgatttggtgaatagaatttactgttcttttacttcgcgcagtcaaagtagtaaactagttt-----------------------------------------------
