# Supplementary material for: A new generic circumscription of Hydrochorea (Leguminosae, Caesalpinioideae, mimosoid clade) with an amphi-Atlantic distribution
Source: PhytoKeys. 2022 Aug 22;205:401–37. doi: 10.3897/phytokeys.205.82775 (PMC9849043; doi:10.3897/phytokeys.205.82775)
Supplement: Supplementary material 1 — Supplementary data file S1 [file phytokeys-205-401_article-82775__-s001.zip › MSC_m29420_comp35062_c0_seq1_exon04.aln-cln]

>Albizia_burkartiana_StivalSantos_678@NODE_1_length_802_cov_9.089692
---------------------------------------------------------------------------------------------------------------aatacaagaattactcttccatgccaactcaagacaaatcaatcctgtgtttctcagaatttgtttgtaaatttgtatttcggaacattatactgtgataagcaagccttcccgcgcatcagatttctattagtttattgaaaagcatgtaaagtgaaga-----tgtgtttgtctttttcatgagtttactgaatgcaactctctgtaggtggacctgtacttgctgccccaggctgcgttccccacaggcgggttatatttcaagaacaagacgtgggttaaggagactaaaggaaagcatgtgataattcacaacaactatatcataggttttgagaagaagacaaaacgatttcgtgattatggcctctggttggtggatgatcacgccctcgagtccccacttggtagattatgattcatgtgagatctctatgcatcttgtttgctggtatgatcaaaagcatttccattcacgtggtgcttgaaagaagaaattcttagagtctgtaactg--aaacacaatccattggcttccagcttcctgaagaaacgatgaacgtcactgaatcattggtttggcttaagaaaatctcaaggtcagtgatgaagtcagagcaaaaataggtacatgaccgaggtgggtctgatggagaagtatgcgtcctccttaatacgcttgacaacatttttgtgaagtagttttgcctcagaatatctctcttctccagggaagtgaactggacttgggccaaaaactattgtgtggcaagtattgcttctgctgggactggggcc---
>Albizia_edwallii_Dalmaso_272@NODE_1_length_671_cov_10.584416
-------------------------------------------------------------------------------------------------------------------------------------------------------------------------------------------------------------------------------------------ttctattggtttattgaaaagcatgtaaagtgaaga-----tgtgtttgtcttcttcatgagtttaccgaatgcaactctctgtaggtggacctgtacttgctgccccaggctgcgttccccacaggcgggttatatttcaagaacaagacgtgggttaaggagactaaaggaaagcatgtgataattcacaacaactatatcataggttttgagaagaagacaaaacgatttcgtgattatggcctctggttggtggatgatcacgccctcgaatccccacttggtagattatgattcatgggagatctctatgcatcttgtttgctagtatgatcaaaagcatttccattcacgtggtgcttgaaagaagaaattcttacagtctgtaactg--aaacacaattcattggcttccagcttcctgaagaaccgatgaacgtcactgaatcattggttgtgcttaagaaaatctcaaggtcagtgatgaagtcagagcaaaaatagttacatgaccgaggtg--------------------------cttaatatgcttgacaacatttttgtgaagtagttttgcgtcagaatatttctcttctccagggaagtgaactggactagggccaaaaactattgtgtggcaagtattgcttctgctgggactggggccatt
>Balizia_spnov_Morim_577@NODE_1_length_1179_cov_221.217082
agaaggatgaacccaaatactcatataatagtcagtttaatatcatgattcagttcattttccaccatgaagaatcagcggactttgtctagaaaactatcaaaatggaactcctatagaattgagtttattattgtgtacaagtcatagtttattattgtttgtaagaagcgccatgtgaatttgcatttcagaacaccatactatcataagcaaaccttcctacccatcaaaattctattgatttattgaaaagcatcgaaagtgaagattatgttttttcgtctttttcatgagtttactgaatgcaactctctgcaggtggacctatacttgctgccccaggctgcgttccccacaggtgggttatatttcaagaacaagacgtgggttaaggagactaaaggaaagcatgtgataattcacaacaactatatcctaggttttgagaagaagacaaaacgatttcgtgattatggcctgtggttggtggatgatcacgccctcgagtccccacttgggagattatgattcatgggagatctctatgcatcttgtttgctagtatgatcaaaagcatttccattcacatggtgcttgaaagaagaaattcttacagtctgtagctgaaaaacacaatccattggcttccagcttcctgaagaaccgatgcacgtcactgaatcattggtctggcttaagaaaatcat-aggtcagtgatgaagtcagagcaaaaataggtacatgaccgaggtgggtctgatggagaagtgtgcgtccttcttaatac--------acatttttgtgaagtagttttgcctcagaatatctctcttctccaaggaagtgaactggacttgggccaaaaactattgtgtggcaagtatggcttctgctgggatgggggccatt
>Hydrochorea_corymbosa1_Bonadeu_655@NODE_1_length_844_cov_225.228137
-----------------------------------------------------------------------------------------------------------------------------gtttattattgtgtacaattcatagtttattattgtttgtaagaagggccatgtgaatttgcatttcagaacaccataccatcataagcaaaccttcctacccatcaaaattctattgatttattgaaaagcatcgaaagtgaagattatgttttttcgtctttttcatgagtttactgaatgcaactctctgcaggtggacctatacttgctgccccaggctgcgttccccacaggtgggttatatttcaagaacaagacgtgggttaaggagactaaaggaaagcatgtgataattcacaacaactatatcctaggttttgagaagaagacaaaacgatttcgtgattatggcctgtggttggtggatgatcacgccctcgagtccccacttgggagattatgattcatgggagatctctatgcatcttgtttgctagtatgatcaaaagcatttccattcacatggtgcttgaaagaagaaattcttgcagactgtaactgaaaaacacaatccattgacttccagcttactgaagaaccgatgaacgtcacagaatcattggtttggcttaagaaaatctcaaggtcagtgatgaagtcagagcaaaaataggtacatgaccgaggtgggtctgatggagaagtgtgcatccttcttaatatgcttgacaacatttttgtgaattagttttgccacagaatatctctggtctccagggaagtgaactggacttgggccaaaaactattgtgtggcaagtattgcttctgctgggacgggggccatt
>Hydrochorea_marginata_Morim_563@NODE_1_length_655_cov_6.897924
agaaggatgaacccaaatactcatataatagtcagtttaatatcatgattcagttcatttcccaccatgaagaatcagcggactttgtctagaaaactatcaaaatggaactcctatagaattgagtttattattgtgtacaagtcatagtttattattgtttgtaagaagcgccatgtgaatttgcatttcagaacatcttactatcataagcaaaccttcctacccatcaaaattctattgatttattgaaaagcatcgaaagtgaggattatgttttttcgtctttttcatgagtttgctgaatgcaactctctgcaggtggacctatacttgctgccccaggctgcgttccccacaggtgggttatatttcaagaacaagacgtgggttaaggagactaaaggaaagcatgtgataattcacaacaactatatcctaggttttgagaagaagacaaaacgatttcgtgattatggcctgtggttggtggatgatcacgccctcgagtccccacttgggagattatgattcatgggagatctctatgcatcttgtttgctagtatgatcaaaagcatttccattcacatggtgcttgaaagaa--------------------ctgaaaaacacaatccgttgacttccag---------------------------------------------------------------------------------------------------------------------------------------------------------------------------------------------------------------------------------------------------------------------
>Jupunba_barbouriana_Iganci_847@NODE_1_length_567_cov_4.806122
-------------------------------------------------------------------------------------------------------------------agagaattgagtttattattgtgtacaagtcatagtttattattgtttgtaagaagcgccatgtgaatttgcatttcagaacatcatactatcataagcaaaccttcctacccatcaaaattctattgatttattgaaaagcatcgaaagtgaagattatgttttttcgtctttttcatgagtttactgaatgcaactctctgcaggtagacctatacttgctgccccaggctgcgttccccacaggtgggttatatttcaagaacaagacgtgggttaaggagactaaaggaaagcatgtgataattcacaacaactatatcataggttttgagaagaagacaaaacgatttcgtgattatggcctgtggttggtggatgatcacgccctcgagtccccacttggtagattatgattcatgggagatctctatgcatcttgtttgctagtatgatcaaaagcatttccattcacatggtgcttgaaagaagaaattcttacagtctgtaactgaaaaacacaatccattggcttccagcttactgaagaaccgatgaacgtcactg-----------------------------------------------------------------------------------------------------------------------------------------------------------------------------------------------------------------------------------------
>Jupunba_filamentosa_Lima_7487@NODE_1_length_638_cov_3.641711
---------------------------------------------------------------------------------------------------------------------------------------------------------------------------------------ttgcatttcagaacatcatactatcataagcaaaccttcctacccatcaaaattctattgatttattgaaaagcatcgaaagtgaagattatgttttttcgtctttttcatgagtttactgaatgcaactctctgcaggtggacctatacttgctgccccaggctgcgttccccacaggtgggttatatttcaagaacaagacgtgggttaaggagactaaaggaaagcatgtgataattcacaacaactatatcctaggttttgagaagaagacaaaacgatttcgtgattatggcctgtggttggtggatgatcacgccctcgagtccccacttggtagattatgattcatgggagatctctatgcatcttgtttgctagtatgatcaaaagcatttccattcacatggtgcttgaaagaagaaattcttaccgtctgtaactgaaaaacacaatccattgacttccagcttactgaagaaccgatgaacgtcacagaatcattggtttggcttaagaaaatcttaaggtcagcgatgaagtcagagcaaaaataggtacatgaccgaggtgggtctgatggagaagtgtgcatccttcttaatatgcttgacaacatttttgtgaattagttttg----------------------------------------------------------------------------------------------
>Jupunba_langsdorfii_Ribeiro_728@NODE_1_length_538_cov_6.581345
-------------------------------------------------------------------------------------------------------aatggaactcctatagaattgagtttattattgtgtaaaagtcacagtttattattgtttgtaagaagcgtcatgtgaatttgcatttcagaacatcatactatcataagcaaaccttcctacccatcaaaattctattgatttattgaaaagcatcgaaagtgaagattatgttttttcgtctttttcatgagtttactgaatgcaactctctgcaggtggacctatacttgctgccccaggctgcgttccccacaggagggttatatttcaagaacaagacgtgggttaaggagactaaaggaaagcatgtgataattcacaacaactatatcataggttttgagaagaagacaaaacgatttcgtgattatggcctgtggttggtggatgatcacgccctcgagtccccacttgggagattatgattcatgggagatctctatgcatcttgtttgctagtatgatcaaaagcatttccattcacatggtgcttgaaagaagaaattcttacagtctgtaactgaaaaacacaatc----------------------------------------------------------------------------------------------------------------------------------------------------------------------------------------------------------------------------------------------------------------------------------
>Jupunba_limae_Iganci_261@NODE_1_length_561_cov_2.890496
--------------aaatactcatataatagtcagtttaatatcatgattcagttcattttccaccatgaagaatcagcggtctttgtctagaaaactatcaaaatggaactcctatagaattgagtttattattgtgtacaagtcatagtttattgttggttgtaagaagccccatgtgaatttgcatttcagaacatcatactatcataagcaaaccttcctacccatcaaaattctattgattttttgaaaagcatcgaaagtgaagattatgttttttcgtcttgttcatgagtttactgaatgcaactctctgcaggtggacctatacttgctgccccaggctgcgttccccacaggtgggttatatttcaagaacaagacgtgggttaaggagactaaaggaaagcatgtgataattcacaacaactatatcctaggttttgagaagaagacaaaacgatttcatgattatggcctgtggttggtggatgatcacgccctcgagtccccacttgggagattatgattcatgggagatctctatgcatcttgtttgctagtatgatcaaa----------------------------------------------------------------------------------------------------------------------------------------------------------------------------------------------------------------------------------------------------------------------------------------------------------------------------------------------------
>Jupunba_microcalyx_Iganci_855@NODE_1_length_634_cov_4.486535
----------------------------------------------------------tttccaccatgaagaatcagcggactttgtctagaaaactatcaaaatgaaactcctatagaattgagtttattattgtgtagaagtcacagtttattattgtctgtaagaagcgccatgcgaatttgcatttcagaacatcaaactatcataagcaaaccttcctacccatcaaaattctattgatttattgaaaagcatcgaaagtgaagattatgttttttcttctttttcatgagtttactgaatgcaactctctgcaggtggacctatacttactgccccaggctgcgttccccacaggtgggttatatttcaagaacaagacgtgggttaaggagactaaaggaaagcatgtgataattcacaacaactatatcataggttttgagaagaagacaaaacgatttcgtgattatggcctgtggttggtggatgatcacgccctcgagtccccacttgggagattatgattcatgggagatctctatgcatcttgtttgctagtatgatcaaaagcatttccattcacatggtgcttgaaagaagaaattcttacagtctgtaactgaaaaacacaatccattggcttccagcttactgaagaaccgatgaacgtcactgaatgattggt-------------------------------------------------------------------------------------------------------------------------------------------------------------------------------------------------------------------------------
>_R_Albizia_coripatensis_Hughes_2433@NODE_1_length_585_cov_3.834646
------------------------atgatagtgggagtagt------gtttatggaagattgtcgcatgaaaaatatataaaggatatgcagtttcctttctcaattgaaaagcagaagaattactcttccatgccaactcaagacaaatcaatcctgtgtttctcaaaatttgtctgtaaatttgcatttcggaacattatactgtcataagcaagccttcccgctcatcagatttctattggtttattgaaaagcacgtaaagtgaaga-----tgtgtttgtctttttcatgagtttactgaatgcaactctctgtaggtggacctgtacttgctgccccaggccgcgttccccacaggcgggttatatttcaagaacaagacgtgggttaaggagactaaaggaaagcatgtgataattcacaacaactatatcttaggttttgagaagaagacaaaacgatttcgtgattatggcctctggttggtggatgatcacgccctcgagtccccacttggtagattatgattcatgtgagatctctatgcatcttgtttgctggtatgatcaaaagcatttccattcacatggtgcttgaaagaagaaa-----------------------------------------------------------------------------------------------------------------------------------------------------------------------------------------------------------------------------------------------------------------------------------------------------------------
>_R_Albizia_inundata_Wood_26530@NODE_1_length_808_cov_124.188579
---------------------------------------------------------------------------------------------------------------aatacaagaattactcttccatgccaactcaagacaaatcaatcctgtgtttctcagaatttgtttgtaaatttgcatttcggatcattatactgtcataagcaagccttcccaagcatcagatttctattggtttattgaaaagcatgtaaagtgaaga-----tgtttttgtctttttcatgagtttattgaatgcaactctctgcaggtggacctgtacttgctgccccaggctgcgttccccacgggcgggttatatttcaagaacaagacgtgggttaaggagactaaaggaaagcatgtgatacttcacaacaactatatcatgggttttgagaagaagacaaaacgatttcgtgattatggcctctggctggtggatgatcacgccctcgagtccccacttggtagattatgattcatgtgagatctctatgcatcttgtttgctggtatgatcaaaggcatttccattcacatggtgcttgaaagaagaaattcttacagtctgtaactg--aaacacaatccattggcttccagcttcctgaagaaccgatgaacgtcactgaatcattggtttggcttaagaaaatctcaaggttagtgatgaattcagagcaaaaataggtacatgatcgaggtgggtttcatggagaagtgtgcgtcctccccaatacgcttgacgacatttttgtgaaggagttttgcctcggaatatccctcttctctagggaagtgaactggatttgggccaaaaactattgtgtggcaagcattgtttctgctgggactggggccatt
>_R_Balizia_pedicellaris_Queiroz_15529@NODE_1_length_693_cov_337.175549
agaaggatgaacccaaatactcatataatagtcagtttaatatcgtgattcagttcattttccaccatgaagaatcagcggactttgtctagaaaactatcaaaatggaactcctatagaattgagtttattattgtgtacaagtcatagtttattattgtttgtaagaagcgccatgtgaatttgcatttcagaacatcatacaatcataagcaaaccttcctacccatcaaaattctattgatttattgaaaagcatcgaaagtgaagattatgttttttcgtctttttcatgagtttactgaatgcaactctctgcaggtggacctatacttgctgccccaggctgcgttccccacaggtgggttatatttcaagaacaagacgtgggttaaggagactaaaggaaagcatgtgataattcacaacaactatatcctaggttttgagaagaagacaaaacgatttcgtgattatggcctgtggttggtgggtgatcacgccctcgagtccccacttgggagattatgattcatgggagatctctatgcatcttgtttgctagtatgatcaaaagcatttccattcacatggtgcttgaaagaagaaattcttacagtctgtaactgaaaaacacaa------------------------------------------------------------------------------------------------------------------------------------------------------------------------------------------------------------------------------------------------------------------------------------
>_R_Cathormion_obliquifoliolatum_Wieringa_6519@NODE_1_length_1061_cov_278.785288
agaaggatgaacccaattactcatataatagtcagtttaatatcatgattcagttcattttccaccatgaagaatcagcggactttgtctagaaaactatcaaaatggaactcctatagaattgagtttattattgtgtacaagtcatagtttattattgtttgtaggaagcggcatgtgaatttgcatttcagaacatcatactatcataagcaaaccttcctacccatcaaaattctattgatttattgaaaagcatcgaaagtgaagattatgttttttcgtctttttcatgagtttactgaatgcaactctctgcaggtggacctatacttgctgccccaggctgcgttccccacaggtgggttgtatttcaagaacaagacgtgggttaaggagactaaaggaaagcatgtgataattcacaacaactatatcctaggttttgagaagaagacaaaacgatttcgtgattatggcctgtggttggtggatgatcacgccctcgagtccccacttggtagattatgattcatgggagatctctatgcatcttgtttgctagtataatcaaaagcatttccattcacacggtgcttgaaagaagaaattcttacagtctgtaactgaaaaacacaatccattgacttccagctcactgaagaaccgatgaacgtcacagaatcattgttttggcttaagaaaatcttaaggtcagtgatgaagtcagagcaaaaataggtacatgaccgaggtgggtctgatggagaagtgtgcatccttcttaatatgcttgacaacatttttgtgaattagttttgccacagaatatctctcttctccagggaagtgaactggacttgggccaacaactattgtgtggcaagtattgcatccgctgggacgggggccatt
>_R_Hydrochorea_corymbosa2_Iganci_862@NODE_1_length_634_cov_289.212435
---------------------------------------------------------------------------cagcggactttgtctagaaaactatcaaaatggaactcctatagaattgagtttattattgtgtacaagtcatagtttattattgtttgtaagaaacgccatgtgaatttgcatttcagaacatcataccatcataagcaaaccttcctacccatcaaaattctattgatttattgaaaagcatcgaaagtgaaggtgatgttttttcgtctttttcatgagtttactgaatgcaactctctgcaggtggacctatacttgctgccccaggctgcgttccccacaggtgggttatatttcaagaacaagacgtgggttaaggagactaaaggaaagcatgtgataattcacaacaactatatcctaggttttgagaagaagacaaaacgatttcgtgattatggcctctggttggtggatgatcacgccctcgagtccccacttgggagattatgattcatgggagagctctatgcatcttgtttgctagtatgatcaaaagcatttccattcacatggtgcttgaaagaagaaattcttacagtctgtaactgaaaaacacaatccattgacttccagcttactgaagcaccgatgaacgtcacagaatcattggtttggcttaagaaaatct--------------------------------------------------------------------------------------------------------------------------------------------------------------------------------------------------------------
>_R_Jupunba_floribunda_Iganci_883@NODE_1_length_727_cov_3.644615
agaaggatgaacccaaatgctcatataatagtcagtttaatatcatgattcagttcattttccaccatgaagaatcagcggactttgtctagaaaactatcaaaatggaactcctatagaattgagtttattattgtgtacaagtcatagtttattattgtctgtaagaagcaccatgtgaatttgcatttcagaacatcatactatcataagcaaaacttcctacccatcaaaattctattgatttattgaaaagcatcgaaagtgaagattatgttttttcgtctttttcatgagtttactgaatgcaactctttgcaggtggacctatacttgctgccccaggcggcgttccccacaggtgggttatatttcaagaacaagacgtgggttaaggagactaaaggaaagcatgtgataattcacaacaactatatcctaggttttgagaagaagacaaaacgatttcgtgattatggcctgtggttggtggatgatcacgccctcgagtccccacttgggagattatgattcatgggagatctctatgcatcttgtttgcttgtatgaacaaaagcatttccattcacatggtgcttgaaagaagaaattcttacagtctgtagctgaaaaacacaacccattggcttccagcttcc----------------------------------------------------------------------------------------------------------------------------------------------------------------------------------------------------------------------------------------------------------------
>_R_Jupunba_trapezifolia_Simon_1600@NODE_1_length_1076_cov_158.915769
agaaggatgaacccaaatactcatataatagtcagtttaatatcatgattcaggtcattttccaccatgaagaatcagcggactttgtctagaaaactatcaaaatggaactcctatagaattgagtttattattgtttacaagtcagagtttattattgtttgtaagaagggccatgtgaatttgcatttcagaaaatcatactatcataagcaaaccttcctacccatcaaaattctattgatttattgaaaagcatcgaaagtgaagattatgttttttcgactttttcatgagtttactgaatgcaactctctgcaggtagacctatacttgctgccccaggctgcgttccccacaggtgggttatatttcaagaacaagacgtgggttaaggagactaaaggaaagcatgtgataattcacaacaactatatcctaggttttgagaagaagacaaaacgatttcgtgattatggcctgtggttggtggatgatcacgccctcgagtccccacttgggagattatgattcatgggagatctctatgcatcttgttggctagtatgatcaaaagcatttccattcacatggtgcttgaaagaagaaattcttacagtctgtaactgaaaaacacaatccattggcttccagcttcctgaagaaccgatgcacgtcactgaatcattggtttggcttaagaaaatcttaaggtctgtgatgaagtcagagcaaaaataggtaaatgaccgaggtgggtctgatggagaagtgtgcatccttcttaatatgcttgacaacatttttgtgaattagttttgcctcagaatatctctcttctcca-------------------------------------ggcaagtattgcttctgctgggactggggccatt
