# Supplementary material for: A new generic circumscription of Hydrochorea (Leguminosae, Caesalpinioideae, mimosoid clade) with an amphi-Atlantic distribution
Source: PhytoKeys. 2022 Aug 22;205:401–37. doi: 10.3897/phytokeys.205.82775 (PMC9849043; doi:10.3897/phytokeys.205.82775)
Supplement: Supplementary material 1 — Supplementary data file S1 [file phytokeys-205-401_article-82775__-s001.zip › MSC_m30419_comp35277_c0_seq1_exon03.aln-cln]

>Acacia_rostellifera_Murphy_466@NODE_1_length_1888_cov_203.362783
cttccatttaacggatatcttgttggacaccaaggctgctgtgagcattttgagatacagattatgaaactggctgtatatttagacacacgatagtgttgcaaacattgcgatttataatctaactaagcatagactgaacgttagtcttttcgataaagctcgctcttgcattttgggtttagcatggctttgtgattagttgtattttattttatttatttgtaatttggtatactgcttcttcagttggttcagatgtaaaaaatttatcttccggagcagcagtccatttttactgcagaagttgctcgatcaaattgactagaaatcctctcaggtagggtgcgtgtgtattttggggtaactagttggatttatattaattccgtatctggtacaacctttgagaagtcttacctgcagacttgcttagtaatttatagttttctttttacctgtcaagatttttattttcccattacttttggcgccacttatctaggaggttcgttgaaatgccatcagtcaattggcgcgaggtggctgacaactggtttggaacttgttgttgttcattcggaggcatcagtgagaagctggtgatcaaatatgcaaattcttatacttgtgccccaggggtatgcctattaagctctacatctattactctttgcaaggatgatcttatagaatataacttccctgaacgtggtggagaagagtgtaattctaaatcagataaatctgacgaaggaattaacaaagctgcaataaattctgtgctatctatggaaagatcttcaacttgcagtgagattggtaaaaccatatataattctgatgagagttcaaggtttgcagatgctgagaatgaaaaccttcttgttaacttaggacatgaagttggtaaaaagagatccaatcatgatgacttatctcgttcatacccagattcaaatgtccctgcagatgtggccttggcttccagttgttgtgctcatatgacaagcagtgttcacattcttgagaatgaagactggcgtcaccattgctgtgaaaatgctagaaaagaacatagagatactacagctatggaaattcttgcaagtcagaaatctttcctcaatgggtttcttgaagatattttcatggctagatcttccaatctttcagaagatattgattggtgtgaattcacgtgcccccagtgcaagtctgttcttggagcctatccatgttgtaaaggcgatgcacctgtagatggaggagtacgattgttcaaatgtaatatttcaacttgtttgctagctagaggatctggagacttgttcaggtgagccaagattcgtttgtttaatattttattaatattcttttgttaggaaaagttttaaaaataaaatgact-aaattttgtttccctgtattccatttgctgctgattctgaagaaatagctcttatagattatgagtaattcttgaaatcttgtacaggtaatttgatttgattagtcttcttgctttagaataagtggatgaaagaaattttatggagaaatgctacttttttgtttttctgaccatttatatggaaaaaattcagctgcagttatcatgtt--tgtcttttaactgtgcttctgcgcgccaatctcttccatatgtcaatttattagttgttcaatatgtgatcttatagattgcctatttgttacgtagttatgttcattatccacggctaatatagctgttataaaatacctgtaagagttggcggttggagaataagttctcagcata
>Afrocalliandra_redacta_Germishuizen_5585@NODE_1_length_1589_cov_359.621032
------------------------------------------------------------------------------tatttggacacacaatagtgttgcaaacatttccatttatactctaaccaagcatatactgaacattaatcttttggataaagctcgctcttggattttgggtttagcatggc-ttgtggtcatttatattttattatattcatttgtaatttggtgtagtacttcttcaattggttcggatgtgaaaaatttatcttctagagcagcagtccatttttactgcaaaagttgttcgtccaaattgactagaaatcctctgaggtagggtgtgtgtgtattttgggtaacaagttggattttttattgattccttatctggtacagccgtcggcaagtcttacctacagacttgcttagtaatttatagttttcttcttacctgtgaagatttttattttctcactatttttggcaccacttatctaggaggttcgttgaaatgccatcaatcaattggcgagaggtggcggacaactggtt------ttgttattgttcatttggaggcataagtgagaagctggttatcaaatatgccaattcttatacttgtgcaccaggggtatgcctattaagctctacatctattactctttgcaaggatgatcttatagaatataacttccctgaacgtggtggagaagagt-taaccctaaatcaggtaaatctgaagaaggaattaaaaaagctgcaataaa---tgagatatctatggaaagatcttcaactggcagtgagatcggtaaaaccatgtataattctgatgaaaggtcaaggtttgcagatcctgagaatgaaaaacttcaagtgaacttaggacatgaagttggtaaagagagatctaatcatgatggcttctctcattcatacccagattcaaatgtccctgcagatgtggccatggctccca---gttgtgctcatatgacaagcagtgttcgcatccttgagaatgaggactggcaacaccattgctgtgaaaatgttaaaaaagaacatagagatacaatggctatggacattattgcaagtccgaaacctttcctcaatgggtttcttgaagatgttttcatggctagatcttccaatctttcagaagatattgattggaatgaattcacgtgcccccaatgccaggctgttcttggagcctatccatgttgtaagggcgatgcacctgtagatggaggagtacggttgttcaaatgtaatattgcaacttgtttgccagctaaaggatctggtgacattttgaggttagtaaagaccttttcgtttaatattttattgatattcatttgttaggaaaattttaaaaaatagaatgact-aaattttgatttcctgtattccatttgctgctaattctg-agaaatagctcttattgattatgagtaattcttgaaatcttgtacagataatttgatttgatttgccttcttaattcagaataagtgggtgaaagaaattttatggagaaatgctactttattttttttctgatatctgatatggaaaaaatgcagctgcaa---tcatgtatgggtcttttaactgt--gtctgcctgccaatctcttc----------------------------------------------------------------------------------------------------------------------------------------------
>Albizia_adinocephala_FHO33_88@NODE_1_length_1999_cov_159.538502
cttccatttaacggatatcttgatgg----------caccaagggcattttgaaatacagattatgaaattggctatatatttagacacacaatagtgttgtaaacattgccatttatactctaaccaagcatagactgaatattaaccttttcgataaagctcgctcttgcattttgggtttagcatggctttgtgattagttgtattttattctatttatttgtaatttggtgtactacttcttcagttggttcagatgtaaaaactttatcttccagagcagcagtccatttttactgcagaagttgctcgttcaaattgactagaaatcctctcaggtagggtgcgtgtgtattttggggtaactagttggatttgtattaattccgtatctgatacagccgttgagaagtcttacctgcaaacttgcttaggaatttatagttttctttttacctgtgaagatttttattttcccattatttttggcgccacttatctaggaggtttgttgaaatgccatcagtcaattggcgtgaggtggctgacaactggtttggggcttgttgctgttcatttggaggcatcagtgagaagctggtgatcaaatatgcaaactcttatacttgtgcatcgggggtatgcctaataagctctacatctattactgtttgcaaggatgatcttatagaagataacttccctgaacgtggtggagaagagtgtaattctaaatcagataaatctgaagaaggaattaaaaaagctgcaataaattctgtgatatctatggaaagatcttcaacttgcagtgagactggtaaaactatatataattctgatgagagttcaaggtttgcagatgctgagaatgaaaaccttcttgtgaacttgggacatgaagttggtaaaaagagatccaatcatgatgacttatctcgttcatacccagattcaaatgtccctgcggatgtggccttggctcccagttgttgtgctcatatgacaagcagtgttcgcattcttgagaatgaagattggcatcaccattgctgtgaaaatgctagaaaagaacatagagatacaacagccatggaaattcttgcaagtcagaaatgtttcctcaatgggtttcttgaagatattttcatggctagatcttccaatctttcagaagatattgattggtgtgaattcacgtgcccccagtgcaagtctgttcttggagcctatccatgttgtaaaggcgatacacctgtagatggaggagtacgatggttcaaatgtaatatttcaacttgtttgccagctagaggatctggagacttgttcaggttagtcaagattcgtttgtttaatattttattaatattattttgttaggaaaagtcttaaaaataaaatgact-aaattttgttttcctgcattccattttctgctgattctgaagaaatagctcttatagattatgagtaattattgaaatcttgtacaggtaatttgatttgattagtcttcttaccttagaataagtggatgaaagaaattttatggagaaatgctacttttttgtttttctgaccatttatatggaaaaaatgcagcttcagtgatcatgtttgtgtcttttaactgtgcgtctgcctgccaatctcttccatatgtcaatttgttagttgttcaatgtgtgatcttaaagattgcctatttgttatgcagttctgttcattatccacggctaatatatctgtgataaaatacctataagggttggcagttggagaataagttctcagcata
>Albizia_burkartiana_StivalSantos_678@NODE_1_length_1275_cov_8.990164
------------------------------------------------------------------------------------------------------------------------------------------------------------------------------------------------------------------------------------------------------------------------------------------------------------------------------------------------------agggtgcgtgtgtattttggggtgactagttggatttgtattaattccgtatctggtacagccgttgagaagtcttacctgcagacttgcttagtaatttataggtttctttttacctgtgaagatttttattttcccattatttttggcgccacttatctaggaggttcgttgaaatgccatcagtcaattggcgtgaggtggctgacaactggtttggggcttgttgctgttcatttggaggcatcagtgagaagctggtgatcaaatatgcaaattcttatacttgtgcaccaggggtatgcctattaagctctacatctattactctttgcaaggatgatcttatagaatataacttccctgaacgtggtggagaagagtgtaattctaaatcagataaatctgaagaaggaattaacaaagctgcaataaattctgtgatatctatggaaagatcttcaacttgcagtgagactggtaaaaccatatataattctgatgaaagttcaaggtttgcagatgctgagaatgaaaaccttcttgtgaacttgggacatgaagttggtaaaaagagatccaatcatgatgacttatctcgttcattcccagattcaaatgtccctgcggatgtggccttggctcccagttgttgtgctcatatgacaagcagtgttcgcattcttgagaatgaagactggcatcaccattgctgtgaaaatgctagaaaagagcatagagatacaacagccatggaaattcttacaagtcagaaatgtttcctcaatgggtttcttgaagatattttcatggccagatcttccaatctttcagaagatattgattggtgtgaattcacgtgccccctgtgtaagtctgttcttggagcctatccatgttgtaaaggcgatgcacctgtagatggaggagtacgattgttcaaatgtaatatttcaacttgtttgccagctagaggatctggagactttttcaggttagtcaagattcgtttgtttaatattttattgatattcttttgttaggaaaagtcttaaaaataaaatgact-aaattttgttttcctgtattccatttgctgctgattctgaagaaatagctcttataggttatgagtgattcttgaaatcttgtaaaggtaatttgatttgattagtcttcttactttagaataagtggatgaaagaaattttatggagaaatgctacttttttgtttttctgaccatttatatggaaaaaatgcagcttcagtgatc-----------------------------------------------------------------------------------------------------------------------------------------------------------------------------------------
>Albizia_coripatensis_Hughes_2433@NODE_1_length_1056_cov_422.206333
-----------------------------------------------------------------------------------------------------------------------------------------------------------------------------------------------------------------------------------------------------------------------------------------------gtccatttttactgcagaagttgctcgttcaaattgactagaattcctctcaggtagggtgcgtgtgtattttgggttaactagttggatttatattaattccatatctggtacagccgttgagaagtcttacctgcagacttgcttagtaatttatagttttctttttacctgtgaagatttttattttcccattatttttggcgccacttgtctaggagattcgttgaaatgccatcagtcaattggcgcgaggtggctgacaactggtttggggcttgttgttgttcatttggaggcattagtgagaagctggtgatcaaatatgcaaattcttatacttgtgcaccaggggtatgcctattaagctctacatctattactctttgcaaggatgatcttgtagaatataacttccctgaacgtggtggagaagagtgtaattctaaattagataaatctgaagaaggaattaacaaagctgcaataaattctgtgatatctatggaaagatcttcaacttgcagtgagattggtaaaaccatatataattctgatgagagttcaaggtttgcagatgctgagaatgaaaaccttcttgtgaacttgggacatgaagttggtaaaaagagatccaatcatgatgacatatctcgttcatacccagattcaaatgtcccagcggatgtggccttggctcccagttgttgtgctcatatgacaagcagtgttcgcattcttgagaatgaagattggcatctccattactgtgaaaatgctggaaaagaacatagagatacaacagccatggaaattcttgcaagtcagaaatctttccttaatgggtttcttgaagatattttcatggctagatcttccaatctttcagaagatattgattggtgtgaattcacgtgcccccagtgcaagtctgttcttggagcctatccatgttgtaaaggcgatgcacctgtagatggaggagtacgattgttcaaatgtaatatttcaacttgtttgcccgctagaggatctggagacttgttcaggttagtc----------------------------------------------------------------------------------------------------------------------------------------------------------------------------------------------------------------------------------------------------------------------------------------------------------------------------------------------------------------------------------------------------------------------------------------------------------------------------
>Albizia_decandra_Vilhena_231@NODE_1_length_1155_cov_44.109462
-------------------------------------------------------------------------------------------------------------------------------------------------------------------------------------------------------------------------------------------------------------------------------------------------------------------ttgctcgttcaaattgactagaaatcctctcaggtagggtgcgtgtgtattttggggtaactagttggatttgtattaattccgtatctggtacagccgttgagaagtcttacctgcagacttgcttagtaatttgtagttttctttttacctgtgaagatttttattttcccattatttttggctccacttatctaggaggtttgttgaaatgccatcagtcaattggcgtgaggtggctgacaactggtttggggcttgttgctgttcatttggaggcatcagtgagaagctggtgatcaaatatgcaaattcttatacttgtgcaccaggggtatgcctattaagctctacatctattactctttgcaaggatgatcttatagaatataacttccctgaacgtggtggagaagagtgtaattctaaatcagataaatctgaagaaggaattaaaaaagctgcaatagattctgtgatatctatggaaagatcttcaacttgcagtgagactggtaaaaccatatataattctgatgagagttcaaggtttgcagatgctgagaatgaaaaccttcttgtgaacttgggacatgaagttggtaaaaagagatccaatcatgatgacctatctcgttcatacccagattcaaatgtccctgcggatgtggccttggctcccagttgttgtgctcatatgacaagcagtgttcgcattcttgagaatgaagactggcatcaccattgctgtgaaaatgctggaaaagaacatagagatgcaacagccatggaaattcttgcaagtcagaaatgtttcctcaatgggtttcttgaagatattttcatggctagatcttccaatctttcagaagatattgattggtgtgaattcacgtgcccccagtgcaagtctgttcttggagcctatccatgttgtaaaggcgatgcacctgtagatggaggggtgcgattgttcaaatgtaatatttcaacttgtttgccagctagaggatctggagacttgttcaggttagtcaagattcgtttgtttaatattttatttatattcttttgttaggaaaagtcttcaaaataaaatgact-aaattttgttttcctgcattccatttgctgctgattctgaagaaacagctct----------------------------------------------------------------------------------------------------------------------------------------------------------------------------------------------------------------------------------------------------------------------------------------------------------------------------------------------------
>Albizia_edwallii_Dalmaso_272@NODE_1_length_1204_cov_5.634465
--------------------------------------------------------------------------------------------------------------------------------------------------------------------------------------------------------------------------------------------------------------------------tatttatcttccagagcagcagtccatttttactgcagaagttgctcgttcaaattgactagaaatcctctcaggtagggtgcgtgtgtattttgggttaactagttggatttatattaattccgtatctggtacagccgttgagaagtcttacctgcagacttgcttagtaatttatagttttccttttacctgtgaggatttttattttcccattatttttggcgccacttgtctaggaggttcgttgaaatgccatcagtcaattggcgtgaggtggctgacaactggtttggggcttgttgttgttcatttggaggcattagtgagaagctggtgatcaaatatgcaaattcttatacttgtgcactaggggtatgcctattaagctttacatctattactctctgcaaggatgatcttatagaatataacttccctgaacgcggtggagaagagtgtaattctaaatcagataaatctgaagaaggaattaacaaagctgcaataaattctgtgatatccatggaaagatcttcaacttgcagtgagattggtaaaaccatatataattctgatgagagttcaaggtttgcagatgctgagaatgaaaaccttcttgtgaacttggaacatgaagttggtaaaaagagatccaatcatgatgacttatctcattcatacccagatttaaatgtccctgcggatgtggtcttagctcccagttgttgtgctcatatgacaagcagtgttcgcattcttgagaatgatgactggcatctccattactgtgaaaatgctagaaaagaacatagagatacaacagccatggaaattcttgcaagtcagaaatctttcctcaatgggtttcttgaagatattttcatggctagatcttccaatctttcagaagatattgattggtgtgaattcacgtgcccccagtgcaagtctgttcttggagcctatccatgttgtaaaggcgatgcacctgtagatggaggagtacgattgttcaaatgtaatatttcaacttgtttgccagctagaggatctggagacttgttcaggttagtcaagattcgtttgtttaatattttatta--attcttttgtcaggaaaagttttaaaaataaaatgact-aaattttgttttcctgtattccattttatgctgattctgaagaaatagctcttgtagattat------------------------------------------------------------------------------------------------------------------------------------------------------------------------------------------------------------------------------------------------------------------------------------------------------------------------------------------
>Albizia_glabripetala_Lewis_1652@NODE_2_length_919_cov_69.413302
--------------------------------------------------------------------------------------------------------------------------------------------------------------------------------------------------------------------------------------------------------------------------------------agagcagcagtccatttttactgcagaagttgctcgttcaaattgactagaaatcctctcaggtagggtgcgtgtgtgttttggggtaactagttggatttgtattaattctgtatctggtacagccgttgagatgtcttacctgcagacttgcttagtaatttatagttttctttttacctgtgaagatttttattttcccattatttttggtgccacttgtctaggaggttcgttgaaatgccgtcagtcaattggcgtgaggtggctgacaactggtttggggcttgttgctgttcatttggaggcatcagtgagaagctggtgatcaaatatgcaaattcttatacttgtgcaccaggggtatgcctattaagctctacatctattactctttgcaaggatgatcttatagaatataacttccctgaacgtggtggagaagagtgtaattctaaatcagataaatctgaagaaggaattaaaaaagctgcgataaattctgtgatatctatggaaagatcttcaacttgcagtgagactggtaaaaccatatataattctgatgagagttcaaggtttgcagatgctgagaatgaaaaccttcttgtgaacttgggacatgaagttggtaaaaagagatccaatcatgatgacttatctcgttcatacccagattcaaatgtccctgcggatgtggccttggctcccagttgttgtgctcatatgacaagcagtgttcgcattcttgagaatgaaggctggcatcaccattgctgtgaaaatgctagaaaagaacatagagatgcaacaaccatggaaattcttgcaagtcagaaatgtttcctcaatgggtttcttgaagatattttcatggctagatcttccaatctttcagaagatattgattggtgtgaat------------------------------------------------------------------------------------------------------------------------------------------------------------------------------------------------------------------------------------------------------------------------------------------------------------------------------------------------------------------------------------------------------------------------------------------------------------------------------------------------------------------------------------------------------------------------------------------------------------------------------
>Albizia_sinaloensis_Hughes_1576@NODE_1_length_1520_cov_130.340956
------------------------------------------------------------------------------------------------------aaacattgccatatatgctctaaccaagcatagactgaatattaaacttttcgataaagctcgctcttgcattttgggtttagcatggctttgtgattagttgtattttattttatttatttgtaatttggtgtactacttcttcagttggttcagatgtaaaaactttatcttccagagcagcagtccatttttattgcagaagttgctcgttcaaattgactagaaatcctctcaggtagggtgcgtgtgtattttggggtaactagttggatttgtattaattccgtatctgatacagccgttgagaagtcttacctgcaaacttgcttaggaatttatagttttctttttacctgtgaagatttttattttcccattatttttggcgccacttatctaggaggttcgttgaaatgccatcagtcaattggcgtgaggtggctgacaactggtttggggcttgttgctgttcatttggaggcatcagtgagaagctggtgatcaaatatgcaaattcttatacttgtgcacctggggtatgcctaataagctctacatctattactgtttgcaaggatgatcttatagaatataacttccctgaacgtggtggagaagagtgtaattctaaatcagataaatctgaagaaggaattaaaaaagctgcaataaattctgtgatatctatggaaagatcttcaacttgcagtgagactggtaaaaccatgtataattctgatgagagttcaaggtttgcagatgctgagaatgaaaaccttcttgtgaacttgggacatgaagttggtaaaaagagatccaatcatgatgacttatctcgttcatacccagattcaaatgtccctgcggatgtggccttggctcccagttgttgtggtcatatgacaagcagtgttcgcattcttgagaatgaagattggcatcaccattgctgtgaaaatgctagaaaagaacatagagatacaacagccatggaaattcttgcaagtcagaaatgtttcctcaatgggtttcttgaagatattttcatggctagatcttccaatctttcagaagatattgattggtgtgaattcacgtgcccccagtgcaagtctgttcttggtgcctatccatgttgtaaaggcgatgcacctgtagatggaggagtacgatggttcaaatgtaatatttcaacttgtttgccagctagaggatctggagacttgttcaggttagtcaagattcgtttgtttaatattttattaatattcttttgttaggaaaagtcttaaaaataaaatgact-aaattttgttttcctgcattccattttctgctgattctgaagaaatagctcttatagattatgagtaattattgaaatcttgtacaggtaatttgatttgattagtcttcttaccttagaataagtggatgaaagaaattttatggagaaatgctactcttttgtttttctgaccatttatttggaaaaaatgcagcttcagtgatcatat-------------------------------------------------------------------------------------------------------------------------------------------------------------------------------------
>Albizia_subdimidiata_var_subdimidiata_Ferreira_210@NODE_1_length_1565_cov_210.605511
-------------------------------------------------------------------------------------------------------------------------------------------------------ttcgataaagctcgctcttgcattttgggtttagcatggctttgtgattagttgtattttattttatttatttgtaatttggtgtactacttcttcagttggttcagatgtaaaaaatttatcttccagagcagcagtccatttttactgcagaagttgctcgttcaaattgactagaaatcctctcaggtagggtgcgtgtgtgttttggggtaactagttggatttgtattaattctgtatctggtacagccgttgagatgtcttacctgcagacttgcttagtaatttatagttttctttttacctgtgaagatttttattttctcattatttttggcgccacttatctaggaggttcgttgaaatgccatcagtcaattggcgtgaggtggctgacaactggtttggggcttgttgctgttcatttggaggcatcagtgagaagctggtgatcaaatatgcaaattcttatacttgtgcaccaggggtatgcctattaagctctacatctattactctttgcaaggatgatcttatagaatataacttccctgaacgtggtggagaagagtgtaattctaaatcagataaatctgaagaaggaattaaaaaagctgcgataaattctgtgatatctatggaaagatcttcaacttgcagtgagactggtagaaccatatataattctgatgagagttcaaggtttgcagatgctgagaatgaaaaccttcttgtgaacttgggacatgaagttggtaaaaagagatccaatcatgatgacttatctcgttcatacccagattcaaatgtccctgcggatgtggccttggctcccagttgttgtgctcatatgacaagcagtgttcgcattcttgagaatgaaggctggcatcaccattgctgtgaaaatgctagaaaagaacatagagatgcaacaaccatggaaattcttgcaagtcagaaatgtttcctcaatgggtttcttgaagatattttcatggctagatcttccaatctttcagaagatattgattggtgtgaattcacgtgcccccagtgcaagtctgttcttggagcctatccatgttgtaaaggcgatgcacctgtagatggaggggtacgattgttcaaatgtaatatttcaacttgtttgccagctagaggatctggagacttgttcaggttagtcaagattcgtttgtttaatattttattaatattcttttgttaggaaaagtcttcaaaataaaatgact-aaattttgttttcctgcattccatttgctgctgattctgaagaaacagctcttatagattatgagtaattcttgaaatcttgtacaggtaatttgattagtttagtcttcttaccttagaataagtggatgaaagaaattttatggagaaatgctacttttttgtttttctgaccatttatatggaaaaaatgcagcttcagtgatcatgtttgtgcgttttaactgtgcgtctgcgtgccaatctcttccatatgtcaatttgttagttgtacaatgtgtgatcttaaagattgcctatttgtta--------------------------------------------------------------------------------------
>Albizia_tomentella_Leach_Dunlop_3801@NODE_1_length_1837_cov_180.605114
cttccatttaacggatatcttgatggacaccaaggctactgtgggcattttgaaatatagattctgaaattggctatatattcagacacacaatagtgttgcaaacgttggcatttatactccaaccaagcatagactgaacattaaccttttcgataaagctcgctcttgaattttgggtttagcatggctttgtgact-gttgtattttatttgatttatttgtaatttggtgtactacttcttcagttggttcagatgtaaaaaatttatcttccagagcagcagtcaatttttactgcagaagttgctcgttcaaattgactagaaatcctctcaggtagggtgcgtgtgtattttggggtaactagttggattcatattaattctgtgtggggtacagccgttgagaagtcatagctgcagacttgcttagaaatttatagctttctttttacctgtgaagatttttattttcccattttttttggcgctacttacctaggaggttcgttgaaatgccatcagtcaattggcgcgaggtggctgacaactggtttggggcttgttgttgttcatttggaggcatcagtgagaagctggtgatcaaatatgcaaattcttatacttgtgcaccaggggtatgcctattaagctctacatctattactctttgcaaggatgatcttatagaatataacttccctgaacgtggtggagaagagtgtaattctaaatcagataaatctgaagaaggaattaacaaagctgcaataaattctgtgatatctatggaaagatcttcaacttgcagtgagatttgtaaagccatatataattctgatgagaattcaaggtttgcagatgctgagaatgaaaaccttcttgtgaacttgggacatgaagttggtaaaaagagatccaatcatgatgacttatctcgttcatacccagattcaaatgtccctgca---------------------------------------------------------------gaagactggcatcatcattgctgtgaaaatactagaaaagaacatagagatacaacagccattgaaattcttgcaagtcagaaatctttcctcaatgggtttcttgaagatattttcatggctagatcttccaatctttcagaagatattgattggtgtgaattcacgtgcccccagtgcaagtctgttcttggagcctatccatgttgtaaaggcaatgcacctgtagatggaggagtacgattgttcaaatgtaatatttcaacttgtttgccagctagaggatccggagacttgttcaggttagccaagattcatttgtttaatattttattaatattcttttgttaggaaaagttttaaaaatgaaatgact-aaattttgttttcctatattccatttgctgccgattctgaagaaatagatcttatagattatgagtaattcttgaaaacttgtccaggtaatttgatttgactag---tcttacttaagaataagtggatgagagaaattttaaggagaaacgcttcttctttgtttttctgaccatttatatggaaaaaatgcagctgcagtgatcatgtttgtgtcttttaactgggcgtctgcctgccaatctcttccatatgtcaatttattagttgttcaatctgtgatcttaaagattgcctatttgttatgcagcaatg--cataatccacggctaatatagctgtgataaaataccaataagagttggcagttggataataagttctcagctta
>Archidendron_clypearia_Wieringa_1849@NODE_1_length_1830_cov_270.742727
cttccatttaacggatttcttgatggacaccaaggctactgtgggcattttgaaatacatattatgaaattggctatatttttagacacacaatagtagtgcaaacattgccatttatactctaaccaagcatagactgaacattagccttttcaataaagctcgctcttgcattttgggtttagcatggctttgtgattagttgtattttattttatttatttgtaatttggtgtactacttcttcagttggttcagatgtaaaaaatttatcttccagagcagcagtccatttttactgcagaagttgctcgttcaaattgactagaaatcctctcaggtagggtgcgtgtgtattttggggtaactagttggttttgtattaattccgtatctggtacagccgttgagaagtcttacctgcagacttgcttagtaatttatagttttctttttgcctgtgaagatttttattttcccattatttttggcgccacttatctaggaggttcgttgaaatgccatcagtcaattggcgcgaggtggctgacaactggtttggggcttgttgttgttcatttggaggcatcagtgagaagctggtgatcaaatatgtaaattcttatacttgtgcaccaggggtatgcctattaagctctacatcaattacgctttgcaaggatgatcttatagaatataacttccctgaacgtggtggagaagagtgtaattctaaatcagataaatctgaagaaggaattaacaaagctgcaataaattctgtgatatctatggaaaaatcttcaacttgcagtgagattggtaaagccatatgtaattctgatgagagttcaaggtttgcagatgctgagaatgaaaaccttcttgtgaacttgggacatgaagttggtaaaaagagatccaatcatgatgacttatctcgttcatacccagattcaaatgtccctgcagatgtggccttggctcccagttgttgtgctcatatgacaagcagtgttcgcattcttgagaatgaaggctggcatcaccattgctgtgaaaatgctagaaaagaacatagagatacaacagccatggaaattcttgctagtcagaaatctttcctcaatgggtttcttgaagatattttcatggctagatcttccaatctttcagaagatattgattggtgtgaattcacgtgcccccagtgcaagtctgttcttggagcctatccatgttgtaaaggcgatgcacctgtagatggaggagtacgcttgttcaaatgtaatatttcaacttgtttgccagctagaggatctggagacttgttcaggttagccaagattcgtttgtttaatattttattaatattcttttgttaggaaaagttttaaaaataaaatgactaaaa-tttgtcttcctgtattccatttgctgctgattctgaagaaatagctcttatagattatgagtaattcttgaaatcttgtacagttattttgatttgattagtcttcttactttagaattagtggatgaaagaaattttatgaaaaaatgctacttttttgtttttctgatcatttatatggaaaaaatgcggctgcagtgatcatgtttgtgtcttttaactgtgcgtctgcctgccaatctcttccatatgtcaatttattagttgttcaataagtgatcttaaagattgtctatttgttatgcagttatgttcattatctacagctaatatagctgtgataaaatacctataagagttggcagttggagaataagttctcagcata
>Balizia_spnov_Morim_577@NODE_1_length_1508_cov_276.885065
-----------------------------------------------------------------------------------------------------------------------ctctaaccaagcatagactgaatattaaccttttcgataaagctcgctcttgcattttgggtttagcatggctttgtgattagttgtattttattttatttatttgtaatttggtgtactacttcttcagtaggttcagatgtaaaaaatttatcttccagagcagcagtccatttttactgtagaagttgctcgttcaaattgactagaaatcctctcaggtagggtgcgtgtgtattttggggtaactagttggatttatattaattccgtatctggtacagccgttgagaagtcttacctgcagacttgctttgtaatttatagttttcttttttcctgtgaagatttttattttcccattatttttggcgccacttatttaggaggttcgttgaaatgccatcagtcaattggcgtgaggtggctgacaactggtttggggcttgttgttgttcatttggaggcatcagtgagaagctggtgatcaaatatgcaaattcttatacttgtgcaccaggggtatgcctgttaagctctacatctattactctttgcaaggatgatcttatagaatgtaacctccctgaacgtggtggagaagagtgtaattctaaatcagataaatctgaagaaggaattaacagagctgcaataaattctgtgatatctatggaaagatcttcaacttgcagtgagattggtaaaaccatatataattc---------------------------------------------------------------------------------------tgatgacttatctcgttcatacccagattcaaatgtccctgcggatgtggccttggctcccagttgttgtgctcatatgacaagcagtgttcgcgttcttgagaatgaagactggcatcaccattgctgtgaaaatcctagaaaagaacatagagatacaacagccatggaaattcttgcaagtcagaaatctttcctcaatgggtttcttgaagatattttcatggctagatcttccaatctttcagaagatattgagtggtgggaattcacgtgcccagagtgcaagtctgttcttggagcctatccatgttgtaaaggcgatgcacctatagatggaggagtacgattgttcaaatgtaatatttcaacttgtttgccagctagaggatctggagacttattcaggttagtcaagactcgtttgtttaatattttattaatattcttttgttaggaaaagttttaaaaataaaatgactaaaattttgttttcccgtattccatttgctgctgattctgaagaaatagctcttatagattatgagtaattcttgaaatcttgtacaggtaatttgatttgattagtcttcttactttagaagaagtggatgaaagaaattttatggagaaatgctacttttttgtttttctgaccatttataaggaaaaaatgcagctgcagtgatcatgtttgtgtcttttaactgtgcgtctgcctgccaatctcttccatatgtcaatttattagttgttcaatatgtgatcttaaagattgcctatttg-----------------------------------------------------------------------------------------
>Calliandra_bella_LPQ15696@NODE_1_length_1859_cov_272.257576
attctggattgtaaagttatttattgattaaaagattattcggttcctttccaggttcataacgtgaaattagctatatatttagacgcacaatagtgttgcaaacatttccatttatactctaaccaagcatagactgaacatttatcttttgaattaagctcgctcttgcattttgggtttaacatggctttgtgattagttataatttattttgttcatttgtaatttggtgtactacttcttcagttggttcggatgtaaaaaatttatcttctagagcaggagtcaatttttactgcagaagttgttcgttcaaattgactagaaatcctctcaggtagggcgtgtgtttatttt-gggtaaatatttagatttatattaattccttttctgatacagcccttgagactttttatc----------------aatttttagttttccttttacctttgaagatttttattttctaactatttttggcaaaacttatctaggaggttcgttgaaatgccatcaatcaattggcgagaggtggctgacaactggtttggggcttgttgttgttcatttggaggcataagtgagaagctggtgatcaaatatgctaattcttatacttgtgaaacaggggtatgcctattaagctctacatctattaatctttgcaaggatgatcttatagaaaataacttccctgaacgtggtagagaagagtgtaatcctgaattatgtaaatctgaagaaggaattgacaaagctgcaatagatc---agacatctatggaaagatcttcaacttgcaatgagattggtagaaccatatacaattctgatttgagttcaaggtttgcagatgctgagaatgaaaaccttcagttgaacttaggacatgaagttggtaaagagagatctaatcatgataacttttctcattcatacccagattcaaatgtccttgcagatgtggccttggctccca---gttgtgctcatacagcaagcattgttcacattcttgagaatgaggacttgcaacaccattgctgtgaaaatgctgaaaaacaacatagagatactacggctatggacattattgcaagtcagaaacctttcctcaatgggtttcttgaagatattttcatggctagatcttccaatctttcaaaagatattgattggaatgaattcatctgcccccagtgcaagtctgttcttggagcctacccatgttgtaagggtgatgcacctgtagatggaggagtacgattgttcaaatgtaacattgcgacttgtttgccagctaaaggatctggagacttgttcaggttagcaaagatctttttgtttaatattttattaatagtcatttgttaggaaaaggttaagatataaaatgact-aaattttgttttccagtattccatttgctgctgattctgtacaaatagctcttattgattatgagtaattcttgaaatcttg-gcatgtaaattgatttggtttgtcttcttaatttagaataagtgggagaaagaaattttatggagaaatgctacttttttttttttttgatattttatacggaaaaaatgcagttgcag---tcgtgtatgggtcttttaattgtgcattagcctgtcaatctcttccatatgtcaatttattagttgttcaatatgtgatctcaaagattgcccatctgtcatgctgttaggttcattat------ataatattgatgtgtttaagtacctgtaagagttggcagctggagagtaagttctcatcata
>Cathormion_obliquifoliolatum_Wieringa_6519@NODE_1_length_1345_cov_261.618605
----------------------------------------------------------------------------------------------------------------------------------------------------------------------------------------------------------------------ttatttatttgtaatttggtgtactactgcttcagtaggttcagatgtaaaaaatttatcttccagagcagcagtccatttttactgtagaagttgctcgttcaaattgactagaaatcctctcaggtagggtgcgtgtgtattttggggtaactagttggatttatattaattccgtatctggtacagccgttgagaagtcttacctgcagacttgctttgtaatttatagttttctttcttcctgtgaagatttttattttcccattatttttggcgccacttatttaggaggttcgttgaaatgccatcagtcaattggcgcgaggtggctgacaactggtttggggcttgttgttgttcatttggaggcatcagtgagaagctggtgatcaaatatgcaaattcttatacttgtgcaccaggggtatgcctgttaagctctacatctattactctttgcaaggatgatcttatagaatataacttccctgaacgtggtggagaagagtgtaattctaaatcagataaatctgaagaaggaattaacagagctacaataaattctgtgatatctatggaaagatcttcaacttgcagtgagattggtaaaaccatatataattctgatgagagttcaaggtttgcagatgctgagaatgaaaaccttcttgtgaacttgggacatgaagttggtaaaaagagatccaatcatgatgacttatctcgttcatacccagattcaaatgtccctgcagatgtggccttggctcccagttgttgtgctcatatgacaagcagtgttcgcgttcttgagaatgaagactggcatcaccattgctgtgaaaatcctagaaaagaacatagagatacaacagccatggaaattcttgcaagtcagaaatctttcctcaatgggtttcttgaagatattttcatggctagatcttccaatctttcagaagatattgagtggtgtgaattcacgtgcccccagtgcaagtctgttcttggagcctatccatgttgtaaaggcgatgcacctgtagatggaggagtacgattgttcaaatgtaatatttcaacttgtttgccagctagaggatctggagacttattcaggttagtcaagactcgtttgtttaatattttattaatattcttttgttaggaaaagttttaaaaatataatgactaaaattttgttttcccgtattccatttgctgctgattctgaagaaatagctcttatagattatgagtaattcttgaaatcttgtacaggtaatttgatttgattagtcttcttactttagaagaagtggatgaaagaaattttatggag----------------------------------------------------------------------------------------------------------------------------------------------------------------------------------------------------------------------------------------------------
>Enterolobium_cyclocarpum_MWC9020@NODE_1_length_1786_cov_341.064950
cttccatttaacggatatcttgatggacatcagtgctactgtgggcattttgaaatacagattatgaaatttgctatatatttagacacacaatagagttgcaaacattgccatttgtactctaatcaagcatggactgaacactaaccttttcgataaagctcgctcttgcattttgtgttttgcatggctttgtgactagttgtattttattttatttatttgtaatttggtgtactacttcttcagttggttcagatgtaaaaattttatcttccagagcagcagtccatttttactgcagaagttgctcgttcaaattgactagatatcctctcaggtagagtgcgtgtgtattttggggtaactagttggatttatattaattctgtattgggtacagccgttgagaagtcttacctgcagacttgcttagtaatttatagttttctttttacctttgaagatttttatttttccattatttttggcgctacttatctaggaggttcattgaaatgccatcagtcaattggcgtgaggtggctgacaactggtttggggcttgttgttgttcatttggaggcatcagtgagaagctggtgatcaaatatgcaaattcttatacttgtgcaccaggggtatgcctattaagctctacatctattactctttgcaaggatgatcttatagaatgtaacttccctgaacgtggtggagaagagtgtaattctaaatcagataaatctgaagaaggaattaacaaagctgcaataaattctgtgatatctatggaaagatcttcaacttgcagtgagattggtaaaaccatatataattctgatgagagttcaaggtttgcagatgctgagaatgaaaaccttcttgtgaacttgagacatgaagttggtaaaaagagatccaatcatgatgacttatctcgttgctacccagattcaaatgtccctgcagatgtggccttggctcccagttgttgtgctcatatgacaagcagtgtttgcattcttgagaatgaagaccggcatcaccattgctgtgaaaatgctagaaaagaacatagagagacaacagccatggaaattcttgcaagtcagaaatctttcctcaatgggtttcttgaagatattttcatggccagatcttccaatctttcagaagatattgattggtgtgaattcaagtgcgcccagtgcaagtctgttcttggagcctatccatgctgtaaaggcgatgcacctgtagatggaggagtacgattgttcaaatgtaatgtttcaacttgtttgccaactagaggatctggagacttgttcaggttagccaagattcattcgtttaatattttattaatattctgttgttaggaaaagttttaaaaataaaatgact-aagttttgttttcctgtattccatttactgctgattctgaagaaatagctcttatagattatgagtaattcttgaaatcttgtacaggtaatttgatttgattagtctttttgccttggaataagtggatgaaagaaattttatggagaaatgctacttttttgtttttctgaccatttttatggaaaaaatgcagctgcagtgaacatgtttttgtcttttaactgggcgtctgcctgccaatctcttccatatgtcaatttatttgttgttcaatatgtgatcttaaagattgcctatttgttatgcagtgatgttcattatgcacggctaatatagctgtgataaaataccgataag--------------------------------
>Jupunba_abbottii_Zanoni_21220@NODE_1_length_1333_cov_136.546178
-------------------------------------------------------------------------------------------------------------------------------------------------------------------------------------------------------------------------------------------------------------------------------atcttccagagcagcagtccatttttactgcagaagttgctcgttcaaattgactagaaatcctctcaggtagggtgtgtgtgtattttggggtaactagttggatttatattaattccgtatctggtacagccgttgagaagtcttaccagcagacttgcatagtaatttatagttttctttttacctgtgaagatttttattttcccattttttttggcgccacttatctaggaggttcgttgaaatgccatcagtcaattggcgcgaggtggctgacaattggtttggggcttgttgttgttcatttggaggcatcagtgaggagctggtgatcaaatatgcaaattcttatacatgtgcaccaggggtatgcctattaagctctacatctattactctttgcaaggatgatcttatagaatataacttccctgaacgtggtggagaagagtgtaattctaaatcagataaatctgaagaaggaattaacggagctgcaataaattgtgtgatatctatggaaagatcttcaacttgcagtgagattggtaaaaccatatataattccgatgagagttcaaggtttgcagatgctgagaatgaaaaccttcttgtgaacttgggacatgaagttggtaaaaagagatccaatcatgatgacttatctcgttcatacccagattcaaatgtccctgcggatgtggccttggctcccagttgttgtgctcatatgacaagcagtgttcgcattcttgagaatgaagactggcatcaccattgctgtgaaaatgctagaaaagaacatagagatacaacagccatggaaattcttgcaagtcagaaatctttcctcaatgggtttcttgaagatattttcatggctagatcttccaatctttcagaagatattgattggtgtgaattcacgtgcccccagtgcaagtctgttcttggagcctatccatgttgtaaaggcgatgcacctgtggatggaggagtacgattgttcaaatgtaatatttcaacttgtttgccagctagaggatctggagacttgttcaggttagtcaagactcgtttgtttaatattttattaatattcttttgttaggaaaagttttaaaaataaaatgagtaaaatttggttttcctgtattccatttgctgctgattctgaagaaatagctcttatagattatgagtaattcttgaaatcttgtacaggtaatttgatttgattagtcttcttactttagaagaagtggatgaaagaaattttatggagaaatgctacttttttgtttttctgaccatttataaggaaaaaa---------------------------------------------------------------------------------------------------------------------------------------------------------------------------------------------------------
>Jupunba_asplenifolia_Ekman_6383@NODE_1_length_1171_cov_54.490859
--------------------------------------------------------------------------------------------------------------------------------------------------------------------------------------------------------------------------------------------------------------------------------------------------------------------------------ttgactagaaatcctctcaggtagggtgtgtgtgtattttggggtaactagttggatttatattaattccgtatctggtacagccgttgagaagtcttacctgcagacttgcttagtaatttatagttttctttttacctgtgaagatttttattttcccattttttttggcgccacttatctaggaggttcgttgaaatgccatcagtcaattggcgcgaggtggctgacaactggtttggggcttgttgttgttcatttggaggcatcagtgaggagctggtgatcaaatatgcaaattcttatacatgtgcaccaggtgtatgcctattaagctctacatctattactctttgcaaggatgatcttatagaatataacttccttgaacgtggtggagaagagtgtaattctaaatcagataaatctgaagaaggaattaacaaagctgcaataaattctgtgatatctatggaaagatcttcaacttgcagtgagattagtaaaaccatatataattccgatgagagttcaaggtttgcagatgctgagaatgaaaaccttcttgtgaacttgggacatgaagttggtaaaaagagatccaatcatgatgacttatctcgttcatacccagattcaaatgtccctgcggatgtggccttggctcccagttgttgtgctcatatgacaagcagtgttcgcatccttgagaatgaagactggcatcaccattgctgtgaaaatgctagaaaagaacatagagatacaacagccatggaaattcttgcaagtcagaaatctttcctcaatgggtttcttgaagatattttcatggctagatcttccaatctttcagaagatattgattggtgtgaattcacgtgcccccagtgcaagtctgttcttggagcctatccatgttgtaaaggcgatgcacctgtagatggaggagtacgattgttcaaatgtaatatttcaacttgtttgccagctagaggatctggagacttgttcaggttagtcaagactcgtttgtttaatattttattaatattcttttgttaggaaaagttttaaaaataaaatgagtaaaatttggttttcctgtattccatttgctgctgattctgaagaaatagctcttatagattatgagtaattcttgaaatct------------------------------------------------------------------------------------------------------------------------------------------------------------------------------------------------------------------------------------------------------------------------------------------------------------------------
>Jupunba_barbouriana_Iganci_847@NODE_1_length_1385_cov_309.071101
-----------------------------------------------------------------------------atatttagacacgcaatagtgttgcaaacattgccatttatactctaaccaagcatagactgaatattaaccgtttcgataaagctcgcttttgcattttgggtttagcatggctttgtgattagttgtattttattttatatatttgtaatttggtgtactacttcttcagttggttcagatgtaaaaaatttatcttccagagcagcagtccatttttactgtagaagttgctcgttcaaattgactagaaatcctctcaggtagggtgcgtgtgtattttggggtaactagttggatttatattaattccgtatctggtacagccgttgagaagtcttacctgcagacttgcttagtaatttatagttttctttttacctgtgaagatttttattttcccatt-tttttggcgccacttatctaggaggttcgttgaaatgccatcagtcaattggcgcgaggtggctgacaactggtttggggcttgttgttgttcatttggaggcatcagtgaggagctggtgatcaaatatgcaaattcttatacatgtgcaccaggggtatgcctattaagctctacatctattactctttgcaaggatgatcttatagaatataacttccctgaacgtggtggagaagagtgtaattctaaatcagataaatctgaagaaggaattaacagagctgcaataaattctgtgatatctatggaaagatcttcaacttgcagtgagattggtaaaaccatatataattccgatgagagttcaaggtttgcagatgctgagaatgaaaaccttcttgtgaacttgggacatgaagttggtaaaaagagatccaatcatgatgacttatctcgttcatacccagattcaaatgtccctgcggatgtggccttggctcccagttgctgtgctcatatgacaagcagtgttcgcattcttgagaatgaagactggcatcaccattgctgtgaaaatgctagaaaagaacatagagatacaacagccatagaaattcttgcaagtcagaaatctttcctcaatgggtttcttgaagatattttcatggctagatcttccaatctttcagaagatattgattggtgtgaattcacgtgtccccagtgcaagtctgttcttggagcctatccatgttgtaaaggcgatgcacctgtagatggaggagtacgattgttcaaatgtaatatttcaacttgtttgccagctagaggatctggagacttgttcaggttagtcaagactcgtttgtttaatattttattaatattcttttgttaggaaaagttttaaaaataaaatgactaaaatttggttttcctgtattccatttgctgctgattctgaagaaatagctct----------------------------------------------------------------------------------------------------------------------------------------------------------------------------------------------------------------------------------------------------------------------------------------------------------------------------------------------------
>Jupunba_brachystachya_Lima_7438@NODE_1_length_2054_cov_155.763784
cttccatttaacggatatcttgatggacaccaaggctactgtgggcattttgaaatacagattatgaaattggctatatatttagacacacagtagtgttgcaaacattgccatttatactctaaccaagcatagactgaatattaaccttttcgataaagctcgctcttgcattttgggtttagcatggctttgtgattagttgtattttattttatatatttgtaatttggtgtactacttcttcagttggttcagatgtaaaaaatttatcttccagagcagcagtgcatttttactgtagaagttgctcgttcaaattgactagaaatcctctcaggtagggtgcgtgtgtattttggggtaactagttggatttatattaattccgtatctggtacagccgttgagaagtcttacctgcagacttgcttagtaatttatagttttctttttacctgtgaagatttttattttcccattttttttgtcgccacttatctaggaggttcgttgaaatgccatcagtcaattggcgcgaggtggctgacaactggtttggggcttgttgttgttcatttggaggcatcagtgaggagctggtgatcaaatatgcaaattcttatacatgtgcaccaggggtatgcctattaagctctacatctattactctttgcaaggatgatcttatagaatataacttccctgaacgtggtggagaagagtgtaattctaaatcagataaatctgaagaaggaattaacagagctgcaataaattctgtgatatctatggaaagatcttcaacttgcagtgagattggtaaaaccatatataattccaatgagagttcaaggtttgcagatgctgagaatgaaaaccttcttgtgaactcgggacatgaagttggtaaaaagagatccaatcatgatgacttatctcgttcatacccagattcaaatgtccctgcggatgtggccttggctcccagttgttgtgctcatatgacaagcagtgttcgcattcttgagaatgaagactggcatcaccattgctgtgaaaatgctagaaaagaacatagagatacaacagccatggaaattcttgcaagtcagaaatctttcctcaatgggtttcttgaagatattttcatggctagatcttccaatctttcagaagatattgattggtgtgaattcacgtgcccccagtgcaagtctgttcttggagcctatccatgttgtaaaggcgatgcacctgtagatggaggagtacgattgttcaaatgtaatatttcaacttgtttgccagctagaggatctggagacttgttcaggttagtcaagactcgtttgtttaatattttattaatattcttttgttaggaaaagttttaaaaataaaatgactaaaatttggttttcctgtattccatttgctgctgattctgaagaaatagctcttatagattatgagtaattcttgaaatcttgtacaggtaatttgatttgattggtcttcttactttagaagaagtggatgaaagaaattttatggagaaatgctacttttttgtttttctgaccatttataaggaaaaaatgcagctgcagtgatcatgtttgtgtcttttaactgtgcgtctgcccgccaatctcttccatatgtcaatttattagttgttcaatatgtgatcttagagattgcctatttgttatgcagttatgttcattatccacggctaatatagctgtgataaa------ataagagttggcagttggagaataagttcttagcata
>Jupunba_commutata_Maguire_46145@NODE_1_length_1715_cov_169.794872
-----------------------------------ctactgtgggcattttgaaatacagattatgaaattggctatatatttagacacacaatagtgttgcaaacattgccatttatactctaaccaagcatagactgaatattaaccttttcgataaagctcgctcttgcattttgggtttagcatggctttgtgattagttgtattttattttatatatttgtaatttggtgtactacttcttcagttggttcagatgtaaaaaatttatcttccagagcagcagtccatttttactgcagaagttgctcgttcaaattgactagaaatcctctcaggtagggtgcgtgtgtattttggggtaactagttggatttatattaattccgtatctagtacagccgttgagaagtcttacctgcagacttgcttagtaatttatagttttctttttacctgtgaagatttttattttcccattttttttggcgccacttatctaggaggttcgttgaaatgccatcagtcaattggcgcgaggtggctgacaactggtttggggcttgttgttgttcatttggaggcatcagtgaggagctggtgatcaaatatgcaaattcttatacatgtgcaccaggggtatgcctattaagctctacatctattactctttgcaaggatgatcttatagaatataacttccctgaacgtggtggagaagagtgtaattctaaatcagataaatctgaagaaggaattaacaaagctgcaataaattctgtgatatctatggaaagatcttcaacttgcagtgagattggtaaaaccatatataattcctatgagagttcaaggtttgcagatgctgagaatgaaaaccttcttgtgaacttgggacatgaagttggtaaaaagagatccaatcatgatgacttatctcgttcatacccagattcaaatgtccctgcggatgtggccttggctcccagttgttgtgctcatatgacaagcagtgttcgcattcttgagaatgaagactggcatcaccattgctgtgaaaatgctagaaaagaacatagagatacaacagccatggaaattattgcaagtcagaaatctttcctcaatgggtttcttgaagatattttcatggctagatcttccaatctttcagaagatattgattggtgtgaattcacgtgcccccagtgcaagtctgttcttggagcctatccatgttgtaaagacgatgcacctgtagatggaggagtacgattgttcaaatgtaatatttcaacttgtttgccagctagaggatctggagacttgttcaggttagtcaagactcgtttgtttaatattttattaatattcttttgttaggaaaagttttaaaaataaaatgactaaaatttggttttcctgtattccatttgctgctgattctgaagaaatagctcttatagattatgagtaattcttgaaatcttgtacaggtaatttgatttgattagtcttcttactttagaagaagaggatgaaagaaattttatggagaaatgct-cttttttgtttttctgaccatttataaggaaaaaatgcagctgcagtgatcatgtttgtgtcttttaactgtgcgtctgcctgccaatctcttccatatgtcaatttattagttgttcaatatgtgatcttaaagattgcctatttgttatgcagttatgttcattatccacggctaatatagc----------------------------------------------------
>Jupunba_floribunda_Iganci_883@NODE_1_length_2441_cov_120.382826
cttccatttaacggatatcttgatggacaccaaggctactgtgggcattttgaaagacagattatgaaattggctatatatttagacacacaatagtgttgcaaaaattgccatttatactctaaccaagcatagactgaatattaaccttttcgataaagctcgctcttgcattttgggtttagcatggctttgtgattagttgtattttattttatttatttgtaatttggtgtactacttcttcagttggttcagatgtaaaaaatttatcttccagagcagcagtccatttttactgcagaagttgctcgttcaaattgactagaaatcctctcaggtagggtgcgtgtgtattttggggtaactagttggatttatattaattccgtatctggtacagccgttgagaagtcttacctgcagacttgctttgtaatttatagttttctttttacctgtgaagatttttattttcccattatttttggcgccacttatttaggaggttcgttgaaatgccatcagtcaattggcgcgaggtggctgacaactggtttggggcttgttgttgttcatttggaggcatcagtgagaagctggtgatcaaatatgcaaattcttatacttgtgcaccaggggtatgcctgttaagctctacatctattactctttgcaaggatgatcttatagaatataacttccctgaacgtggtggagaagagtgtaattccaaatcagataaatctgaagaaggaattaacagagctgcaataaattctgtgatatctatggaaagatcttcaacttgcagtgagattggtaaaaccatatataattctgatgacagttcaaggtttgcagatgctgagaatgaaaaccttcttgtgaacttgggacatgaagttggtaaaaagagatccaatcatgatgacttacctcgttcatacccagattcaaatgtccctgcggatgtggccttggctcccagttgttgtgcttatatgacaagcagtgttcgcgttcttgagaatgaagactggcatcaccattgcggtgaaaatcctagaaaagaacatagagatacaacagccatggaaattcttgcaagtcagaaatctttcctcaatgggtttcttgaagatattttcatggctagatcttccaatctttcagaagatattgattggtgtgaattcacgtgcccccagtgcaagtctgttcttggagcctatccatgttgtaaaggcgatgcacccgtagatggaggagtacgattgttcaaatgtaatatttccacttgtttgccagctagaggatctggagacttattcaggttagtcaagactcgtttgtttaatattttattaatattcttttgttaggaaaagttttaaaaataaaatgactaaaattttgttttcccgtattccatttgctgctgattctgaagaaatagctcttatagattatgagtaattcttgaaatcttgtacaggtaatttgatttgattagtcttcttactttagaagaagtggatgaaagaaattttatggagaaatgctacttttttgtttttctgaccatttataaggaaaaaatgcagctgcagtgattatgtttgtgtcttttaactgtgcgtctgcctgccaatctcttccatatgtcaatttattagttgttcaatatgtgatcttaaagattgcctatttgttatgcagttatgttcattatccacggctaatatagctgtgataaaatacctataagagttggcagttggagaataagttctcagcata
>Jupunba_idiopoda_Quesada_1718@NODE_1_length_1649_cov_127.631043
-------------------------------------------------------------------------------------------------------------------tatactctaaccaagcatagactgaatactaaccttttcgataaagttcgctcttgcattttgggtttagcatggctttgtgattagttgtattttattttatatatttgtaatttggtttactacttcttcagttggttcagatgtaaaaaatttatcttccagagtagcagtccatttttactgcagaagttgctcgttcaaattgactagaaatcctctcaggtagggtgcgtgtgtattttggggtaactagttggatttatattaattccgtatctggtacagccgttgagaagtcttacctgcagacttgcttagtaatttatagttttctttttacctgtgaagatttttattttcccattttttttggcgccacttatctaggaggtttgttgaaatgccatcagtcaattggcgcgaggtggctgacaactggtttggggcttgttgttgttcatttggaggcatcagtgaggagctggtgatcaaatatgcaaattcttatacatgtgcaccaggggtatgcctattaagctctacatctattactctttgcaaggatgatcttatagaatataacttccctgaacgtggtggagaagagtgtaattctaaatcagataaatctgaagaaggaattaacagagctgcaataaattctgtgatatctatggaaagatcttcaacttgcagtgagattggtaaaaccatatataattccgatgagagttcaaggtttgcagatgttaagaatgaaaaccttcttgtgaacttgggacatgaagttggtaaaaagaaatccaatcatgatgacttatctcgttcatacccagattcaaatgtccctgcggatgtggccttggctcccagttgttgtgctcatatgacaagcagtgttcgcattcttgagaatgaagactggcatcaccattgctgtgaaaatgctagaaaagaacatagagatacaacagccatggaaattcttgcaagtcagaaatctttcctcaatgggtttcttgaagatattttcatggctcgatcttccaatctttcagaagatattgattggtgtgaattcacgtgcccccagtgcaagtctgttcttggagcctatccatgttgtaaaggcgatgcacctgtagatggaggagtacgattgttcaaatgtaatatttcaacttgtttgccagctagaggatctggagacttgttcaggttagtcaagactcgtttgtttaatattttattaatattcttttgtttggaaaagttttaaaaataaaatgactaaaatttggttttcctgtattccatttgctgctgattctgaagaaatagctcttacagattatgagtaattcttgaaatcttgtacaggtaatttgatttgattagtcttcttactttagaagaagtggatgaaagaaattttatggagaaatgctacttttttgtttttctgaccatttataaggaaaaaatgcagctgcagtgatcatgtttgtgtcttttaactgtgcgtctgcctgccaatctcttccatatgtcaatttattagttgttcaatatgtgatcttaaagattgcctatttgttatgcagttatgttcattatcctcggctaataaagctttgataaaatac---------------------------------------
>Jupunba_langsdorfii_Ribeiro_728@NODE_1_length_2164_cov_147.771442
cttccatttaacggatatcttgatggacatcaaggctactgtgggcattttgaaatacagattatgaaattggctatatatttagacacacaatagtgttgcaaacattgccatttatactctaaccaagcatagactgaatattaaccttttcgataaagctcgctcttgcattttgggtttagcatggctttgtgattagttgtattttattttatatatttgtaatttggtgtactacttcttcagttggttcagatgtaaaaaatttatcttccagagcagcagtccatttttactgcagaagttgctcgttcaaattgactagaaatcctctcaggtagggtgcgtgggtattttggggtaactagttggatttatagtaattccgtatctggtacagccgttgagaagtcttacctgcagacttgcttagtaatttatagttttctttttacctgtgaagatttttattttcccattttttttggcgccacttatctaggaggttcgttgaaatgccatcagtcaattggcgcgaggtggctgacaactggtttggggcttgttgttgttcatttggaggcatcagtgaggagctggtgatcaaatatgcaaattcttatacatgtgcaccaggggtatgcctattaagctctacatctattactctttgcaaggatgatcttatagaatataacttccctgaacgtggtggagaagagtgtaattctaaatcagataaatctgaagaaggaattaacagagctgcaataaattctgtgatatctatggaaagatcttcaacttgcagtgagattggtaaaaccatatataattccgatgagagttcaaggtttgcagatgctgagaatgaaaaccttcttgtgaacttgggacatgaagttggtaaaaagagatccaatcatgatgacttatctcgttcatacccagattcaaatgtccctgcggatgtggccttggctcccagttgttgtgctcatacgacaagcagtgttcgcattcttgagaatgaagactggcatcaccattgctgtgaaaatgctagaaaagaacatagagatacaacagccatggaaattcttgcaagtcagaaatctttcctcaatgggtttcttgaagatattttcatggctagatcttccaatctttcagaagatattgattggtgtgaattcacgtgcccccagtgcaagtctgttcttggagcctatccatgttgtaaaggcgatgcacctgtagatggaggagtacgattattcaaatgtaatatttcaacttgtttgccagctagaggatctggagacttgttcaggttagtcaagactcgtttgtttaatattttattaatattcttttgttaggaaaagttttaaaaataaaatgactaaaatttggttttcctgtattccatttgctgctgattctgaagaaatagctcttatagattgtgagtaattcttg-aatcttgtacaggtaatttgatttgattagtcttcttactttagaagaagtggatgaaagaaattttatggagaaatgctacttttttgtttttctgaccatttataaggaaaaaatgcagctgcagtgatcatgtttgtgtcttttaactgtgcgtctgcctaccaatctcttccatatgtcaatttattagttgttcaatatgtgatcttaaagattgcctatttgttatgcagttatgttcattatccacggctaatatagctgtgataaaatacctataagagttggcagttggagaataagttctcagcata
>Jupunba_limae_Iganci_261@NODE_1_length_2113_cov_148.511788
cttccatttaacggatatcttgatggacaccaaggctactgtgggcattttgaaatacagattatgaaattggctatatatttagacacacaatagtgttgcaaacattgccatttatactctaaccaagcatagactgaatattaacctttttgataaagctcgctcttgcattttgggtttagcatggctttgtgattagttgtattttattttatatatttgtaatttggtgtactacttcttcagttggttcagatgtaaaaaatttatcttccagagcagcagtccatttttactgcagaagttgctcgttcaaattgactagaaatcctctcaggtagggtgcgtgtgtattttggggtaactagttggatttatattaattccgtatctggtacagccgttgagaagtcttacctgcagacttgcttagtaatttttagttttctttttacctgtgaagatttttattttcccattttttttggcgccacttatctaggaggttcgttgaaatgccatcagtcaattggcgcgaggtggctgacaactggtttggggcttgttgttgttcatttggaggcatcagtgaggagctggtgatcaaatatgcaaattcttatacatgtgcaccaggggtatgcctattaagctctacatctattactctttgcaaggatgatcttatagaatataacttccctgaacgtggtggagaagagtgtaattgtaaatcagataaatctgaagaaggaattaacatagctgcaataaattctgtgatatctatggaaagatcttcaacttgcagtgagattggtaaaaccatatataattccgatgagagttcaaggtttgcagatgctgagaatgaaaaccgtcttgtgaacttgggacgtgaagttggtaaaaagagatccaatcatgatgacttatctcgttcatacccagattcaaatgtccctgcggatgtggccttggctcccagttgttgtgctcatatgacaagcagtgttcgcattcttgagaatgaagactggcatcaccattgctgtgaaaatgctagaaaggaacatagagatacaacagccatggaaattcttgcaagtcagaaatctttcctcaatgggtttcttgaagatattttcatggctagatcttccaatctttcagaagatattgattggtgtgaattcacgtgcccccagtgcaagtctgttcttggagcctacccatgttgtaaaggcgatgcacctgtagatggaggagtacgattgttcaaatgtaatatttcaacttgtttgccagctagaggatctggagacttgttcaggttagtcaagactcgtttgtttaatattttattaatattcttttgttaggaaaag--ttaaaaataaaatgactaaaatttggttttcctgtattccatttgctgctgattctgaagaaatagctcttatagattatgagtaattcttgaaatcttgtacaggtaatttgatttgattagtcttcttactttagaagaagtggatgaaagaaattttatggagaaatgctacttttttgtttttctgaccatttataaggaaaaaatgcagctgcagtgatcatgtttgtgtcttttaactgtgcgtctgcctgccaatctcttccatatgtcaatttattagttgttcaatatgtgatcttaaagattgcctatgtgttatgcagttatgttcattatccacggctaatatagctgtgataaaatacctataagagttggcagttggagaataagttctcagcata
>Jupunba_longipedunculata_Cardona_2682@NODE_1_length_1488_cov_145.832743
------------------------------------------------------------------------------------------------------------------------------------------------------------taaagctcgctcttgcattttgggtttagcatggctttgtgattagttgtattttattttgtatatttgtaatttggtgtactacttcttcagttggttcagatgtaaaaaatttatcttccagagcagcattccatttttactgcagaagttgctcgttcaaattgactagaaatcctctcaggtagggtgcgtgtgtattttggggtaactagttggatttatattaattccgtatctggtacagccgttgagaagtcttacctgcagacttgcttagtaatttatagttttctttttacctgtgaagatttttattttcccatt-tttttggcgccacttatctaggaggttcgttgaaatgccatcagtcaattggcgcgaggtggctgacaactggtttgggtcttgttgttgttcatttggaggcatcagtgaggagctggtgatcaaatatgcaaattcttatacatgtgcaccaggggtatgcctattaagctctacatctattactctttgcaaggatgatcttatagaatataacttccctgaacgtggtggagaagagtgtaattctaaatcagataaatctgaagaaggaattaacagagctgcaataaattctgtgatatctatggaaagatcttcaacttgcagtgagattggtaaaaccatatataattccgatgagagttcaaggtttgcagatgctgagaatgaaaaccttcttgtgaacttgggacatgaagttggtaaaaagagatccaatcatgatgacttatctcgttcatacccagattcaaatgtccctgcggatgtggccttggctcccagttgttgtgctcatatgacaagcagtgttcgcattcttgagaatgaagactggcatcaccattgctgtgaaaatgctagaaaagaacatagagatacaacagccatggaaattcttgcaagtcagaaatctttcctcaatgggtttcttgaagatattttcatggctagatcttccaatatttcagaagatattgattggtgtgaattcacgtgcccccagtgcaagtctgttcttggagcctatccatgttgtaaaggcgatgcacctgttgatggaggagtacgattgttcaaatgtaatatttcaacttgtttgccagctagaggatctggagacttgttcaggttagtcaagactcgtttgtttaatattttattaatattcttttgttacgaaaagttttaaaaataaaatgactaaaatttggttttcctgtattccatttgctgctgattttgaagaaatagctcttatagattatgagtaattcttgaaatcttgtacaggtaatttgatttgattagtcttcttactttagaagaagtggatgaaagaaattttatggagaaatgctacttttttgt-tttctgaccatttatgaggaaaaaatgtagctgcagtgatcatgtttgtgtcttttaactgtgcgtctg-------------------------------------------------------------------------------------------------------------------------------------------------------------
>Jupunba_microcalyx_Iganci_855@NODE_2_length_667_cov_158.616949
-----------------------------------------------------------------------------------------------------------------------------------------------------------------------------------------------------------------------------------------------------------------gatgtaaaaaatttatcttccagagcagcagtccatttttactgcagaagttgctcgttcaaattgactagaaatccgctcaggtagggtgcgtgtgtattttggggtaactagttggatttatattaattccgcatctggtacagccgttgagaagtcttacctgcagacttgcttagtaatttatagttttctttttacctgtgaagatttttattttcccatt-tttttggcgccacttatctaggaggttcgttgaaatgccatcagtcaattggcgcgaggtggctgacaactggtttggggcttgttgttgttcatttggaggcatcagtgaggagctggtgatcaaatatgcaaattcttatacatgtgcaccaggggtatgcctattaagctctacatctattactctttgcaaggatgatcttatagaatataacttccctgaacgtggtggagaagagtgtaattctaaatcagataaatctgaagaaggaattaacagagctgcaataaattctgtgatatctatggaaagatcttcaacttgcagtgagattggtaaaaccatatataattccgatgagagttcaaggtttgcagatgctgagaatgaaaaccttcttgtgaacttgggacatgaagttggtaaaaagagatccaa--------------------------------------------------------------------------------------------------------------------------------------------------------------------------------------------------------------------------------------------------------------------------------------------------------------------------------------------------------------------------------------------------------------------------------------------------------------------------------------------------------------------------------------------------------------------------------------------------------------------------------------------------------------------------------------------------------------------------------------------------------------------------------------------------------------------------------------------------------------------------------------------------------------
>Jupunba_nipensis_Mayo_19662@NODE_1_length_1253_cov_45.422619
-----------------------------------------------------------------------------------------------------------------------------------------------------------------------------------------------------------------------------------------------------------------------------------------------gtccatttttactgcagaagttgctcgttcaaattgactagaaatcctctcaggtagggtgcgtgtgtattttggggtaactagttggatttatattaattccgtatctggtacagccgttgagaagtcttacctgcagacttgcttagtaatttatagttttctttttacctgtgaagatttttattttcccattttttttggcgccacttatctaggaggttcgttgaaatgccatcagtcaattggcgcgaggtggctgacaactggtttggggcttgttgttgttcatttggaggcatcagtgaggagctggtgatcaaatatgcaaattcttatacatgtgcaccaggtgtatgcctattaagctctacatctattactctttgcaaggatgatcttatagaatataacttccttgaacgtggtggagaagagtgtaattctaaatcagataaatctgaagaaggaattaacaaagctgcaataaattctgtgatatctatggaaagatcttcaacttgcagtgagattagtaaaaccatatataattccgatgagagttcaaggtttgcagatgctgagaatgaaaaccttcttgtgaacttgggacatgaagttggtaaaaagagatccaatcatgatgacttatctcgttcatacccagattcaaatgtccctgcggatgtggccttggctcccagttgttgtgctcatatgacaagcagtgttcgcattcttgagaatgaagactggcatcaccattgctgtgaaaatgctagaaaagaacatagagatacaacagccatggaaattcttgcaagtcagaaatctttcctcaatgggtttcttgaagatattttcatggctagatcttccaatctttcagaagatattgattggtgtgaattcacgtgcccccagtgcaagtctgttcttggagcctatccatgttgtaaaggcgatgcacctgtagatggaggagtacgattgttcaaatgtaatatttcaacttgtttgccagctagaggatctggagacttgttcaggttagtcaagactcgtttgtttaatattttattaatattcttttgttaggaaaagttttaaaaataaaatgactaaaatttggttttcctgtattccatttgctgctgattctgaagaaatagctcttatagattatgagtaattcttgaaatcttgtacaggtaatttgatttgattagccttcttactttagaagaagtgga-----------------------------------------------------------------------------------------------------------------------------------------------------------------------------------------------------------------------------------------------------------------------
>Jupunba_oppositifolia_Liegier_16014@NODE_1_length_1575_cov_158.455941
---------------------------------------------------------------------------------------------------------------------------------------------------ccttttcgataaagttcgctcttgcattttgggtttagcatggctttgtgattagttgtattttattttatatatttgtaatttggtgtactacttcttcagttggttcagatgtaaaaaatttatcttccagagcagcagtccatttttactgcagaagttgctcgttcaaattgactagaaatcctctcaggtagggtgcgtgtgtattttggggtaactagtgggatttattttaattccgtatctggtacagccgttgagaagtcttacctgcagacttgcttagtaatttatagttttctttttacctgtgaagatttttattttccctttttttttggcgccacttatctaggaggttcgttgaaatgccatcagtcaattggcgcgaggtggctgacaactggtttggggcttgttgttgttcatttggaggcatcagtgaggagctggtgatcaaatatgcaaattcttatacatgtgcaccaggggtatgcctattaagctctacatctattactctttgcaaagatgatcttatagaatataacttccctgaacgtggtggagaagagtgtaattctaaatcagataaatctgaagaaggaattaacggagctgcaataaattgtgtgatatctatggaaagatcttcaacttgcagtgagattggtaaaaccatatataattccgatgagagttcaaggtttgcagatgctgagaatgaaaaccttcttgtgaacttgggacatgaagttggtaaaaagagatccaatcatgatgacttatctcgttcatacccagattcaaatgtccctgcggatgtggccttggctcccagttgttgtgctcatatgacaagcagtgttcgcattcttgagaatgaagactggcatcaccattgctgtgaaaatgctagaaaagaacatagagatataacagccatggaaattcttgcaagtcagaaatctttcctcaatgggtttcttgaagatattttcatggctagatcttccaatctttcagaagatattgattggtgtgaattcacgtgcccccagtgcaagtctgttcttggagcctatccatgttgtaaaggcgatgcacctgtagatggaggagtacgattgttcaaatgtaatatttcaacttgtttgccagctagaggatctggagacttgttcaggttagtcaagactcgtttgtttaatattttattaatattcttttgttaggaaaagttttaaaaataaaatgagtaaaatttggttttcctgtattccatttgctgctgattctgaagaaatagctcttatagattatgagtaattcttgaaatcttgtacaggtaatttgatttgattagtcttcttactttagaagaagtggatgaaagaaattttatggagaaatgctacttttttgtttttctgaccatttataaggaaaaaatgcagctgcagtgatcatgtttgtgtcttttaactgtgcgtctgcctgccaatctcttccatatgtcaatttattagttgttcaatatgtgatcttaaagattgcctatttgttatgca----------------------------------------------------------------------------------
>Jupunba_villosa_Borges_423@NODE_1_length_2098_cov_179.788718
cttccatttaacggatatcttgatggacaccaaggctactgtgggcattttgaaatacagattatgaaattggctatatatttagacacacaatagtgttgcaaacattgccatttatactctaaccaagcatagactgaatattaaccttttcgataaagctcgctcttgcattttgggtttagcatggctttgtgattagttgtattttattttacatatttgtaatttggtgtaccacttcttcagttggttcagatgtaaaaaatttatcttccagagcagcagtgcatttttactgcagaagttgctcgttcaaattgactagaaatcctctcaggtagggtgcgtgtgtattttggggtaactagttggatttatattaattccgtatctggtacagccgttgagaagtcttacctgcagacttgcttagtaatttatagttttctttttacctgtgaagatttttattttcccattttttttggcgccacttatctaggaggttcgttgaaatgccatcagtcaattggcgcgaggtggctgacaactggtttggggcttgttgttgttcatttggaggcatcagtgaggagctggtgatcaaatatgtaaattcttatacatgtgcaccaggggtatgcctattaagctctacatctattactctttgcaaggatgatcttatagaatataacttccctgaacgtggtggagaagagtgtaattctaaatcagataaatctgaagaaggaattaacagagctgcaataaattctgtgatatctatggaaagatcttcaacttgcagtgagattggtaaaaccatatataattccaatgagagttcaaggtttgcagatgctgagaatgaaaaccttcttgtgaactcgggacatgaagttggtaaaaagagatccaatcatgatgacttatctcgttcatacccagattcaaatgtccctgcggatgtggccttggctcccagttgttgtgctcatatgacaagcagtgttcgcattcttgagaatgaagactggcatcaccattgctgtgaaaatgctagaaaagaacatagagatacaacagccatggaaattcttgcaagtcagaaatctttcctcaatgggtttcttgaagatattttcatggctagatcttccaatctttcagaagatattgattggtgtgaattcacgtgcccccagtgcaagtctgttcttggagcctatccatgttgtaaaggcgatgcacctgtagatggaggagtacgattgttcaaatgtaatatttcaacttgtttgccagctagaggatctggagacttgttcaggttagtcaagactcgtttgtttaatattttattaatattcttttgttaggaaaagttttaaaaataaaatgagtaaaatttggttttcctgtattccatttggtgctgattctgaagaaatagctcttatagattatgagtaattcttgaaatcttgtacaggtaatttgatttgattagtcttcttactttagaagaagtggatgaaagaaattttatggagaaatgctacttttttgtttttctgaccatttataaggaaaaaatgcagctgcagtgatcatgtttgtgtcttttaactgtgcgtctgcccgccaatctcttccatatgtcaatttattagttgttcaatatgtgatcttagagattgcctatttgttatgcagttatgttcattatccacggctaatatagctgtgataaaatacctataagagttggcagttggagaataagttcttagcata
>_R_Afrocalliandra_redacta_Germishuizen_5585@NODE_2_length_775_cov_406.782235
------------------------------------------------------------------------------------------------------------------------------------------------------------------------------------------------------------------------------------tttggtgtactacttcttcagttggttcggatgtgaaaaatttatcttctagagcagcagtccatttttactgcagaagttgttcgttcgaattgactagaaatcctctcaggtagggtgtgtgtgtgtttttgggtaacaagttggatttttattgattccttatctggtacagccgttggcaggtcttacttgcagacttgcttagtaatttatagttttcttctcacctgcgaagatttttattttctcactatttttggcatcacttatctaggaggttcgttgaaatgccatcaatcaattggcgagaggtggcggacaactggtttgggtcttgttgttgttcatttggaggcataagtgagaagctggttatcaaatatgccaattcttatacttgtgcaccaggggtatgcctattaagctctacatctattactctttgcaaggatgatcttatagaatataacttccctgaatgtggtggagaagagtgtaactctaaatcaggtaaatctgaagaagtaattaaaaaagctgcaataaa---tgagatatctatggaaagatcttcaacttgcattgagatcggtaaaaccacgtataattctgatgaaagttcaaggtttgcagatcctgagaatgaaaaccttcaagtgaacttaggacatgaagttggtaaagagagatctaagcatgatggcttctctcattcatacccagattcaaatgtccctgcagatgtggccatggctccca---gttgtgctcatat-----------------------------------------------------------------------------------------------------------------------------------------------------------------------------------------------------------------------------------------------------------------------------------------------------------------------------------------------------------------------------------------------------------------------------------------------------------------------------------------------------------------------------------------------------------------------------------------------------------------------------------------------------------------------------------------------------------------------------------------------------------------------------------------------------------------------------
>_R_Albizia_glabripetala_Lewis_1652@NODE_1_length_1418_cov_51.154362
--------------------------------------------------------------------------------------------------------------------------------------------------------------------------------------------------------------------------------------------------------------------------------------agagcagcagtccatttttactgcagaagttgctcgttcaaattgactagaaatcctctcaggtagggtgcgtgtgtattttggggtaactagttgggtttgtattaattccgtatctggtacagccgttgagaagtcttaccagcagacttgcttagtaatttatagttttctttttacttgtgaagatttttattttcccattatttttggcgccacttatctaggaggttcgttgaaatgccatcagtcaattggcgtgaggtggctgacaactggtttggggcttgttgttgttcatttggaggcatcagtgagaagctggtgatcaaatatgcaaattcttatacttgtgcgccaggggtatgcctattaagctctacatctattactctttgcaaggatgatcttatagaatataacttccctgaacatggtggagaagagtgtaattctaaatcagataaatctgaagaaagaattaacaaagccgcaatcaattctgtgatatctatggaaagatcttcaacttgctgtgagactggtaaagccatatataattctgataagagctcaaggtttgcagatgctgagaatgaaaactttcttgtgaatttgggacatgaagttggtaaaaagagttccaatcatgatgacttgtctcgttcatacccagattcaaatgtccctgtggatgtggccttggctcccagttgttgtgctcatatgacaagcagtgttcgcattcttgagaatgaagaccggcatcgccattgctgtgaaaatgctagaaaagaacatagagatacaacagccatggaaattcttgcaagtcagaaatctttcctcaatgggtttcttgaagatattttcatggctagatcttccaatctttcagaagatattgattggtgtgaattcacgtgcccccagtgcaagtctgttcttggagcctatccatgttgtaaaggcgatgcacctgtagatggaggggtacgattgttcaaatgtaatatttcaacttgtttgccagctagaggatctggagacttgttcaggttagtcaagattcgtttgtttaatattttattaatattcttttgttaggaaaagtcttcaaaataaaatgact-aaattttgttttcctgcattccatttgatgctgattctgaagaaacagctcttatagattatgagtaattcttgaaatcttgtacaggtaatttgattagtttagtcttcttaccttagaataagtggatgaaagaaattttatggagaaatgctacttttttgtttttctgaccatttatatggaaaaaatgcagcttcagtgaccatgtttgtgccttttaactgtgcgtctgcgtgccaatctcttccatatgtcaatttgttagttgtacaatgtgtgatct----------------------------------------------------------------------------------------------------------
>_R_Albizia_inundata_Wood_26530@NODE_1_length_993_cov_305.076759
-------------------------------------------------------------------------------------------------------------------------------------------------------------------------------------------------------------------------------------------------------------------------------------------------------------------------------------------------------------------------------------------gtattaattctgtatctggtacagccgttgagatgtcttacctgcagacttgcttagtaatttatagttttctttttacctgtgaagatttttattttcccattatttttggcgccacttgtctaggaggttcattgaaatgccgtcagtcaattggcgtgaggtggctgacaactggtttggggcttgttgctgttcatttggaggcatcagtgagaagctggtgatcaaatatgcaaattcttatacttgtgcaccaggggtatgcctattaagctctacatctattactctttgcaaggatgatcttatagaatataacttctctgaacgtggtggagaagagtgtaattctaaatcagataaatctgaagaaggaattaaaaaagctgcgataaattctgtgatatctatggaaagatcttcaacttgcagtgagactggtaaaaccatatataattctgatgagagttcaaggtttgcagatgctgagaatgaaaaccttcttgtgaacttgggacatgaagttggtaaaaagagatccaatcatgatgacttatctcgttcatacccagattcaaatgtccctgcggatgtggccttggctcccagttgttgtgctcatatgacaagcagtgttcgcattcttgagaatgaaggctggcatcaccattgctgtgaaaatgctagaaaagaacatagagatgcaacaaccatggaaattcttgcaagtcagaaatgtttcctcaatgggtttcttgaagatattttcatggctagatcttccaatctttcagaagatattgattggtgtgaattcacgtgcccccagtgcaagtctgttcttggagcctatccatgttgtaaaggtgatgcacctgtagatggaggggtacgattgttcaaatgtaatatttcaacttgtttgccagctagaggatctggagacttgttcaggttagtcaagattcgtttgtttaatattttattaat-----------------------------------------------------------------------------------------------------------------------------------------------------------------------------------------------------------------------------------------------------------------------------------------------------------------------------------------------------------------------------------------------------------------------------------------------
>_R_Albizia_multiflora_Hughes_3090@NODE_1_length_1856_cov_163.845981
cttccatttaacggatatctagatggacaccaaggctactgtgggcattttgaaatacagattatgaaattggctatatatttagacacacaaaagtgttgcaaacattggcatttatactctaaccaagcatagactgaatattaaccttttcgataaagctcgctcttgcattttgggtttagcatggctttgtgattagttgtattttatcttatttatttgtaatttggtgtactacttcttcagttggttcagatgtaaaaaatttatcttccagagcagcagtccatttttactgcagaagttgctcgttcaaattgactagaaatcctctcaggtagggtgcgtgtgtgttttggggtaactagttggatttgtattaattctgtatctggtacagccgttgagatgtcttacctgcagacttgcttagtaatttatagttttctttttacctgcgaagatttttattttcccattatttttggcgccacttatctaggaggttcgttgaaatgccatcagtcaattggcgtgaggtggctgacaactggtttggggcttgttgctgttcatttggaggcatcagtgagaagctggtgatcaaatatgcaaattcttatacttgtgcaccaggggtatgcctattaagctctacatctattactctttgcaaggatgatcttatagaatataacttccctgaacgtggtggagaagagtgtaattctaaatcagataaatctgaagaaggaattgaaaaagctgcaataaattctgtgacatctatggaaagatcttcaacttgcagtgagactggtaaaaccatatataattctgatgagagttcaaggtttgcagatgctgagaatgaaaaccttcttgtgtacttgggacatgaagttggtaaaaagagatccaatcatgatgacttatctcgttcatacccagattcaaatgtccctgcggatgtggccttggctcccagttgttgtgctcatttgacaagcagtgttcgcattcttgagaatgaagactggcatcaccattgctgtgaaaatgctagaaaagaacttagagatgcaacaaccatggaaattctcgcaagtcagaaatgtttcatcaatgggtttcttgaagatattttcatggctagatcttccaatctttcagaagatattgattggtgtgaattcacgtgcccccagtgcaagtctgttcttggagcctatccatgttgtaaaggcgatgcacctgtagatggaggggtacgattgttcaaatgtaatatttcaacttgtttgccagctagaggatctggagacttgttcaggttagtcaagattcgtttgtttaatattttattaatattcttttgttaggaaaagtcttcaaaataaaatgact-aaattttgttttcctgcattccatttgctgctgattctgaagaaacagctcttatggattatgagtaattcttgaaatcttgtacaggtaatttgattagtttagtcttcttaccttagaataagtggatgaaagaaattttatggagaaatgctacttttttgtttttctgaccatttatatggaaaaaatgcagcttcagtgatcatgtt--tgtcttttaactgtgcgtctgcctgccaatctcttccatatgtcaatttgttagttgttcaatgtgtgatcttaaagattgcctatttgttatgcagtc-tgttcattatccacggctaatatagctgtgataaaatacctataagggttggcagttggagaataagttctcagcata
>_R_Albizia_niopoides_Simon_1601@NODE_1_length_1641_cov_226.166240
----------------------------------------------------------------------------------------------------------------------------------------ctgaatattaaccttttcgataaagctcgctcttgcattttgggtttagcatggctttgtgattagttgtattttattttatttatttgtaatttggtgtactacttcttcagttggttcagatgtaaaaaatttatcttccagagcagcagtccatttttactgcagaagttgctcgttcaaattgactagaaatcctctgaggtagggtgcgtgtgtattttggggtaactagttggatttgtattaattctgtatctggtacagccgtttagatgtcttacctgcagacttgcttagtaatttatagttttctttttacctgtgaatatttttattttcccattatttttggcgccacttatctaggaggttcgttgaaatgccatcagtcaattggcgtgaggtggctgacaactggtttggggcttgttgctgttcatttggaggcatcagtgagaagctggtgatcaaatatgcaaattcttatacttgtgcaccaggggtatgcctattaagctctacatctattactctttgcaaggatgatcttacagaatataacttccctgaacgtggtggagaagagcgtaattctaaatcagataaatctgaagaaggaattaaaaaagctgcaataaattctgtgatatctatggaaagatcttcaacttgctgtgagactggtaaaaccatatatagttctgatgagagttcaaggtttgcagatgctgagaatgaaaaccttcttgtgaacttgggacatgaagttggtaaaaagagatccaatcatgatgacttatctcgttcatacccagattcaaatgtccctgcagatgtcgccttggctcccagttgttgtgctcatatgacaagcagtgttcgcattcttgagaatgaagactggcatcaccattgctgtgaaaatgctagaaaagaacatagagatgcaacaaccatggaaattcttgcaagtcagaaatgtttcctcaatgggtttcttgaagatattttcatggctagatcttccaatctttcagaagatattgattggtgtgaattcacgtgcccccagtgcaagtctgttcttggagcctatccatgttgtaaaggcgatgcacctgtagatggaggggtacgattgttcaaatgtaatatttcaacttgtttgccagctagaggatctggagacttgttcaggttagtcaagattcgtttgtttaatattttattaatattcttttgttaggaaaagtcttcaaaataaaatgact-aaattttgttttcctgcattccatttgctgctgattctgaagaaacagctcttgtagattatgagtaattcttgaaatcttgtacaggtaatttgatttgattagtcttcttaccttagaataagtgggtgaaagaaattttatggagaaatgctacttttttgtttttctgaccctttatacggaaaaaatgcagcttcagtgatcatgtttgtgtcttttaactgtgcgtctgcctgccaatctcttccatatgtcaatttgttagttgttcattgtgtgatcttaaagattgcctatttgttatgcatttctgttcattatccacggctaatatagctgtgataaaatacctgtaagggttggc-------------------------
>_R_Albizia_subdimidiata_var_minor_Gorts_341@NODE_1_length_1449_cov_43.125364
-----------------------------------------------------------------------------------------------------------------tttatactctaaccaagcatagactgaatattaacc-tttcgataaagctcgctcttgcattttgggtttagcatggctttgtgattagttgtattttattttatttatttgtaatttggtgtactacttcttcagttggttcagatgtaaaaaatttatcttccagagcagcagtccatttttactgcagaatttgctcgttcaaattgactagaaatcctctcaggtagggtgcgtgtgtgttttggggtaactagttgaatttgtattaattctgtatctggtacagccgttgagatgtcttacctgcagacttgcttagtaatttatagttttctttttacctgtgaagatttttattttctcattatttttggcgccacttatctagaaggttcgttgaaatgccatcagtcaattggcgtgaggtggctgacaactggtttggggcttgttgctgttcatttggaggcatcagtgagaagctggtgatcaaatatgcaaattcttatacttgtgcaccaggggtatgcctattaagctctacatctattactctttgcaaggatgatcttatagaatataacttccctgaacgtggtggagaagagtgtaattctaaatcagataaatctgaagaaggaattaaaaaagctgcgataaattctgtgatatctatggaaagatcttcaacttgcagtgagactggtaaaaccatatataattctgatgagagttcaaggtttgcagatgctgagaatgaaaaccttcttgtgaacttgggacatgaagttggtaaaaagagatccaatcatgatgacttatctcgttcatacccagattcaaatgtccctgcggatgtggccttggctcccagttgttgtgctcatatgacaagcagtgttcgcattcttgagaatgaagactggcatcaccattgctgtgaaaatgctagaaaagaacatagagatgcaacaaccatggaaattctttcaagtcagaaatgtttcctcaatgggtttcttgaagatattttcatggctagatcttccaatctttcagaagatattgattggtgtgaattcacgtgcccccagtgcaagtctgttcttggagcctatccatgttgtaaaggcgatgcacctgtagatggaggggtacgattgttcaaatgtaatatttcaacttgtttgccagctagaggatctggagacttgttcaggttagtcaagattcgtttgtttaatattttattaatattcttttgttaggaaaagtcttcaaaataaaatgact-aaattttgttttcctgcattccatttgctgctgattctgaagaaacagctcttatagattatgagtaattcttgaaatcttgtacaggtaatttgattagtttagtcttcttaccttagaataagtggatgaaagaaattttatggagaaatg-----------------------------------------------------------------------------------------------------------------------------------------------------------------------------------------------------------------------------------------------
>_R_Albizia_tomentosa_Hughes_648@NODE_1_length_1614_cov_155.737150
---------------------------------------------------------------------------------------------------tgtaaacattgccatttatactctaaccaagcatagactgaatattaaccttttcgataaagctcgctcttgcattttgggtttagcatggctttgtgattagttgtattttattttatttatttgtaatttggtgtactacttcttcagttggttcagatgtaaaaactttatcttccagagcagcagtccatttttactgcagaagttgctcgttcaaattgactagaaatcctctcaggtagggtgcgtgtgtattttggggtaactagttggatttgtattaattccgtatctgatacagccgttgagaagtcttacctgcaaacttgcttaggaatttatagttttctttttacctgtgaagatttttattttcccattattttttgcgccacttatctaggaggttcgttgaaatgccatcagtcaattggcgtgaggtggctgacaactggtttggggcttgttgctgttcatttggaggcatcagtgagaagctggtgttcaaatatgcaaattcttatacttgtgcaccgggggtatgcctaataagctctacatctattactgtttgcaaggatgatcttatagaatataacttccctgaacgtggtggagaagagtgtaattctaaatcagataaatctgaagaaggaattaaaaaagctgcaataaattctgtgatatctatggaaagatcttcaacttgcagtgagactggtaaaaccatatataattctgatgagagttcaaggtttgcagatgctgagaatgaaaaccttcttgtgaacttgggacatgaagttggtaaaaagagatccaatcatgatgacttatctcgttcatacccagattcaaatgtccctgcggatgtggccttggctcccagttgttgtgctcatatgacaaacagtgttcgcattcttgagaatgaagattggcatcaccattgctgtgaaaatgctagaaaagaacatagagatacaacagccatggaaattcttgcaagtcagaaatgtttcctcaatgggtttcttgaagatattttcatggctagatcttccaatctttcagaagatattgattggtgtgaattcacgtgcccccagtgcaagtctgttcttggcgcctatccatgttgtgaaggcgatgcacctgtagatggaggagtacgatggttcaaatgtaatatttcaacttgtttgccagctagaggatctggagacttgttcaggttagtcaagattcgtttgtttaatattttattaatattcttttgttaggaaaagtcttaaaaataaaatgact-aaattttgttttcctgcattccattttctgctgattctgaagaaatagctcttatagattatgagtaattattgaaatcttgtacaggtaatttgatttgattagtcttcttaccttagaataagtggatgaaagaaattttatggagaaatgctacttttttgtttttctgaccatttatatggaaaaaatgcagcttcagtgatcatgtttgtgtcttttaactgtgcgtctgcctgccaatctcttccacatgtcaatttgttagttgttcaatgtgtcatcttaaagattgcctattt------------------------------------------------------------------------------------------
>_R_Albizia_xerophytica_Hughes_1435@NODE_1_length_1536_cov_127.407128
---------------------------------------------------------------------------------------------------------------------------------------------------------cgataaagctcgctcttgcattttgggtttagcatggctttgtgattagttgtattttattttatttatttgtaatttggtgtactacttcttcagttggttcagatgtaaaaactttatcttccagagcagcagtccatttttactgcagaagttgctcgttcaaattgactagaaatcctctcaggtagggtgcgtgtgtattttggggtaactagttggatttgtattaattccgtatctgatacagccgttgagaagtcttacctgcaaacttgctcaggaatttatagttttctttttacctgtgaagatttttattttcccattatttttggcgccacttatctaggaggttcgttgaaatgccatcagtcaattggcgtgaggtggctgacaactggtttggggcttgttgctgttcatttggaggcatcagtgagaagctggtgatcaaatatgcaaactcttatacttgtgcaccgggggtatgcctaataagctctacatctattactgtttgcaaggatgatcttatagaatataacttccctgaacgtggtggagaagagtgtaattctaaatcagataaatctgaagaaggaattaaaaaagctgcaataaattctgtgatatctatggaaagatcttcaacttgcagtgagactggtaaaaccatatataattctgatgagagttcaaggtttgcagatgctgagaatgaaaaccttcttgtaaacttgggacatgaagttggtaaaaagagatccaatcatgatgacttatctcgttcatacccagattcaaatgtccctgcggatgtggccttggctcccagttgttgtgctcatatgacaagcagtgttcgcattcttgagaatgcagattggcatcaccattgctgtgaaaatgctagaaaagaacatagagatacaacagccatggaaattcttgcaagtcagaaatgtttcctcaatgggtttcttgaagatattttcatggctagatcttccaatctttcagaagatattgattggtgtgaattcacgtgcccccagtgcaagtctgttcttggagcctatccatgttgtaaaggcgatacacctgtagatggaggagtacgatggtttaaatgtaatatttcaacttgtttgccagctagaggatctggagacttgttcaggttagtcaagattcgtttgtttaatattttattattattcttttgttaggaaaagtcttaaaaataaaatgact-aaagtttgttttcctgcattccattttctgctgattctgaagaaatagctcttatagattatgagtaattattgaaatcttgtacaggtaatttgatttgattagtcttcttaccttagaataagtggatgaaagaaattttatggagaaatgctacttttttgtttttctgaccatttatatggaaaaaatgcagcttcagtgatcatgtttgtgtcttttaactgtgcgtctgcctgccaatctcttccatatgtcaatttgttagttgttcaatg------------------------------------------------------------------------------------------------------------------
>_R_Balizia_elegans_Iganci_870@NODE_1_length_2075_cov_147.702202
cttccatttaacggatatcttgatggacaccaaggctactgtgggcattttgaaagacagattatgaaattggctatatatttagacacacaatattgttgcaaaaattgccatttatactctaaccaagcatagactgaatattaaccttttcgataaagctcgctcttgcattttgggtttagcatggctttgtgattagttgtattttattttatttatttgtaatttggtgtactacttcttcagttggttcagatgtaaaaaatttatcttccagagtagcagtccatttttactgcagaagttgctcgttcaaattgactagaaatcctctcaggtagggtgcgtgtgtattttggggtaactagttggatttatattaattccgtatctggtacagccgttgagaagtcttacctgcagacttgctttgtaatttatagttttcttttttcctgtgaagatttttattttcccattatttttggcgccacttatttaggaggttcgttgaaatgccatcagtcaattggcgcgaggtggctgacaactggtttggggcttgttgttgttcatttggaggcatcagtgagaagctggtgatcaaatatgcaaattcttatacttgtgcaccaggggtatgcctgttaagctctacatctattactctttgcaaggatgatcttatagaatataacttcactgaacgtggtggagaagagtgtaattctaaatcagataaatctgaagaaggaattcacagagctgcaataaattctgtgatatctatggaaagatcttcaacttgcagtgagattggtaaaaccatatataattctgatgagagttcaaggtttgcagatgctgagaatgaaaaccttcttgtgaacttgggacatgaagttggtaaaaagagatccaatcatgatgacttatctcgttcatacccagattcaaatgtgcctgcggatgtggccttggctcccagttgttgtgctcatatgacaggcagtgttcacgttcttgagaatgaagactggcatcaccattgctgtgaaaatcctagaaaagaacatagagatacaacagccatggaaattcttgcaagtcagaaatctttcctcaatgggtttcttgaagatattttcatggctagatcttccaatctttcagaagatattgattggtgtgaattcacgtgcccccagtgcaagtctgttcttggagcctatccatgttgtaaaggcgatgcacctgtagatggaggagtacgattgttcaaatgtaatatttcaacttgtttgccagctagaggatctggagacttattcaggttagtcaagactcgtttgtttaatattttattaatattcttttgttaggaaaagttttaaaaataaaatgactaaaattttgttttcccgtattccatttgctgctgattctgaagaaatagctcttatagattatgagtaattcttgaaatcttgtacaggtaatttgatttgatttgtcttcttactttagaagaagtggatgaaagaaattttatggagaaatgctacttttttgtttttctgaccatttataaggaaaaaatgcagctgcagtgatcatgtttgtgtcttttaactgtgcgtctgcctgccaatctcttccatatgtcaatttattagttgttcaatatgtgatcttaaagattgcctatttgttatgcagttatgttcattatccacggctaatatagctgtgataaaatacctataagagttggcagttggagaataagttctcagcata
>_R_Balizia_leucocalyx_Aguilar_1939@NODE_1_length_1825_cov_196.574371
cttccatttaacggatatcttgatggacaccaaggctactgtgggcattttgaaagacagattaggaaattggctatatatttagacacacaatagtgttgcaaaaattgccatttatactctaaccaagcatagactgaatattaaccttttcgataaagctcgctcttgcattttgggtttagcatggctttgtgattagttgtattttattttatttatttgtaatttggtgtactacttcttcagttggttcagatgtaaaaaatttatcttccagagcagcagtccatttttactgcagaagttgctcgttcaaattgactagaaatcctctcaggtagggtgcgtgtgtattttggggtaactagttggatttatattaattccgtatctggtacagccgttgagaagccttacctgcagatttgctttgtaatttctagttttcttttttcctgtgaagatttttattttcccattatttttggggccacttatttaggaggttcgttgaaatgccatcagtcaattggcgcgaggtggctgacaactggtttggggcttgttgttgttcatttggaggcatcagtgagaagctggtgatcaaatatgcaaattcttatacttgtgcaccaggggtatgcctgttaagctctacatctattactctttgcaaggatgatcttatagaatataacttccctgaacgtggtggagaagagtgtaattctaaatcagataaatctgaagaaggaattaacagagctgcaataaattctgtgatatctatggaaagatcttcaacttgcagtgagattggtaaaaccatatataattcagatgagagttcaaggtttgcagatgctgagaatgaaaaccttcttgtgaacttgggacatgaagttggtaaaaagagatccaatcatgatgacttatctcgttcatacccagattcaaatgtccctgcggatgtggccttggctcccagttgttgtgctcatatgacaagtagtgttcgcgttcttgagaatgaagactggcaacgccattgctgtgaaaatcctagaaaagaacatagagatacaaaagccatggaaattcttgcaagtcagaaatctttcctcaatgggtttcttgaagatattttcatggctagatcttccaatctttcagaagatattgattggtgtgaattcacgtgcccccagtgcaagtctgttcttggagcctatccatgttgtaaaggcgatgcacctgtagatggaggagtacgattgttcaaatgtaatatttcaacttgtttgccagcaagaggatctggagacttattcaggttagtcaagactcgtttgtttaatattctattaatattcttttgttaggaaaagttttaaaaataaaatgactaaaattttgttttcccgtattccatttgttgctgattctgaagaaatagctcttatagattatgagtaattcttgaaatcttgtacaggtaatttgatttgattagtcttcttactttagaagaagtggatgaaagaaattttatggagaaatgctacttttttgtttttctgaccatttataaggaaaaaatgcagctgcagtgatcatgttcgtgtcttttaactgtgcgtctgcctgccaatctctttcatatgtcaatttattagttgttcaatatgtgatcttaaagattgcctatttgttatgcagttatgttcattatccacgactaatatagctgtgataaaatacctataagagttggcagttggagaataagttctcagcata
>_R_Balizia_pedicellaris_Queiroz_15529@NODE_1_length_1573_cov_381.494730
-------------------------------------------------------------------------------------------------------aaaattgccatttatactataaccaagcatagactgaatattaaccttttcgataaagctcgctcttgcattttgggtttaacatggctttgtgattagttgtattttattttatttatttgtaatttggtgtactactgcttcagttggttcagatgtaaaaaatttatcttccagagcagcagtccatttttactgcagaagttgctcgttcaaattgactagaaatcctctcaggtagggtgcgtgtgtattttggggtaactagttggatttatattaattccgtatctggtacagccgttgagaagtcttacctgcagacttgctttgtaatttatagttttcttttttcctgtgaagatttttattttcccattatttttggcgccacttatttaggaggttcgttgaaatgccatcagtcaattggcgcgaggtggctgacaactggtttggggcttgttgttgttcatttggaggcatcagtgagaagatggtgatcaaatatgcaaattcttatacttgtgcaccaggggtatgcctgttaagctctacatctattactctttgcaaggatgatcttatagaatataacttccctgaacgtggtggagaagagtgtaattctaaatcagataaatctgaagaaggaattaacagagctgcaataaattctgtgatatctatggaaagatcttcaacttgcagtgagattggtaaaaccatatataattctgacgagagttcaaggtttgcagatgctgagaatgaaaaccttcttgtgaacttgggacatgaagttggtaaaaagagatccaatcatgatgacttatctcgttcatacccagattcaaatgtccctgcggatgtggccttggctcccagttgttgtgctcatatgacaagcagttttcgcgatcttgagaatgaagactggcatcaccattgctgtgaaaatcctagaaaagaacatagagatacaacagccatggaaattcttgcaagtcagaaatctttcctcaatgggtttcttgaagatattttcatggctagatcttccaatctttcagaagatattgattggtgtgaattcacgtgcccccagtgcaagtctgttcttggagcctatccatgttgtaaaggcgatgcacctgtagatggaggagtacgattgttcaaatgtaatatttcaacttgtttgccagctagaggatctggagacttattcaggttagtcaagactcgtttgtttaatattttattaatattcttttgttaggaaaagttttaaaaataaaatgactaaaattttgttttcccgtattgcatttgctactgattctgaagaaatagctcttatagattatgagtaattcttgaaatcttgtacaggtaatttgatttgattagtcttcttactttagaagaagtggatgaaagaaattttatggagaaatgctacttttttgtttttctgaccatttataaggaaaaaatgca-ctgcagtgatcatgtttgtgtcttttaactgtgcgtctgcctgccaatctcttccatatgtcaatttatt------------------------------------------------------------------------------------------------------------------------------
>_R_Cathormion_rhombifolium_Deighton_3618@NODE_1_length_1791_cov_103.884481
-----------------------tggacaccaaggctcttgtgggcattttgaaaggcagattatgaaattggctatatatttagacacacaatagtgttgcaaaaattgccatttatactctaaccaagcatagactgaatattaaccttttcgataaagctcgctcttgcattttgggtttagcatggctttgtgattagttgtattttattttatttatttgtaatttggtgtactactgcttcagtaggttcagatgtaaaaaatttatcttccagagcagcagtccatttttactgtagaagttgctcgttcaaattgactagaaatcctctcaggtagggtgcgtgtgtattttggggtaactagttggatttatattaattccgtatctggtacagccgttgagaagtcttacctgcagacttgctttgtaatttatagttttcttttttcctctgaagatttttattttcccattatttttggcgccacttatttaggaggttcgttgaaatgccatcagtcaattggcgcgaggtggctgacaactggtttggggcttgttgttgttcatttggaggcatcagtgagaagctggtgatcaaatatgcaaattcttatacttgtgcaccaggggtatgcctgttaagctctacatctattactctttgcaaggatgatcttatagaatataacttccctgaacgtggtggagaagagtgtaattctaaatcagataaatctgaagaaggaattaacagagctacaataaattctgtgatatctatggaaagatcttcaacttgcagtgagattggtaaaaccatatataattctgatgagagttcaaggtttgcagatgctgagaatgaaaaccttcttgtgaacttgggacatgaagttggtaaaaagagatccaatcatgatgacttatctcgttcatacccagattcaaatgtccctgcagatgtggccttggctcccagttgttgtgctcatatgacaagcagtgttcgcgttcttgagaatgaagactggcatcaccattgctgtgaaaatcctagaaaagaacatagagatacaacagccatggaaattcttgcaagtcagaaatctttcctcaatgggtttcttgaagatattttcatggctagatcttccaatctttcagaagatattgagtggtgtgaattcacgtgcccccggtgcaagtctgttcttggagcctatccatgttgtaaaggcgatgcacctgtagatggaggagtacgattgttcaaatgtaatatttcaacttgtttgccagctagaggatctggagacttattcaggttagtcaagactcgtttgtttaatattttattaatattcttttgttaggaaaagttttaaaaatataatgactaaaattttgttttcccgtattccatttgctgctgattctgaagaaatagctcttatagattatgagtaattcttgaaatcttgtacatgtaatttgatttgattagtcttcttactttagaagaagtgaatgaaagaaattttatggagaaatgctacttttttgtttttctgaccatttatagggaaaaaatgcagctgcagtgatcatgtttgtgtcttttaaatgtgcgtctgcctgccaatctcttccatatgtcaatttattagttgttcaatatgtgatcttaaagattgcctatttgttatgcggttatgttcattatccacggctaatatagctgtgataaaatacctataagagttggcagttggagaataagttctcagcata
>_R_Hydrochorea_corymbosa1_Bonadeu_655@NODE_1_length_1201_cov_209.437173
-------------------------------------------------------------------------------------------------------------------------------------------------------------------------------------------------------------------------------------------------tgcttcagtaggttcagatgtaaaaaatttatcttccagagcagcagtccatttttactgtagaagttgctcgttcaaattgactagaaatcctctcaggtagggtgcgtgtgtattttggggtaactagttggatttttattaattccgtatctggtacagccgttgagaagtcttacctgcagacttgctttgtaatttatagttttcttttttcctgtgaagatttttattttcccattatttttggcgccacttatttaggaggttcgttgaaatgccatcagtcaattggcgcgaggtggctgacaactggtttggggcttgttgttgttcatttggaggcatcagtgagaagctggtgatcaaatatgcaaattcttatacttgtgcaccaggggtatgcctgttaagctctacatctattactctttgcaaggatgatcttatagaatataacttccctgaacgtggtggagaagagtgtaattctaaatcagataaatctgaagaaggaattaacagagctgcaataaattctgtgatatctatggaaagatcttcaacttgcagtgagattggtaaaaccatatataattctgatgagagttcaaggtttgcagatgctgagaatgaaaaccttcttgtgaacttgggacatgaagttggtaaaaagagatccaatcatgatgacttatctcgttcatacccagattcaaatgtccctgcggatgtggccttggctcccagttgttgtgctcatatgacaagcagtgttcgcgttcttgagaatgaagactggcatcaccattgctgtgaaaatcctagaaaagaacatagagatacgacagccatggaaattcttgcaagtcagaaatctttcctcaatgggtttcttgaagatattttcatggctagatcttccaatctttcagaagatattgagtggtgtgaattcacgtgcccccagtgcaagtctgttcttggagcctatccatgttgtaaaggcgatgcacctgtagatggaggagtacgattgttcaaatgtaatatttcaacttgtttgccagctagaggatctggagacttattcaggttagtcaagactcgtttgtttaatattttattaatattcttttgttaggaaaagttttaaaaataaaatgactaaaattttgttttcccgtattccatttgctgc-------------------------------------------------------------------------------------------------------------------------------------------------------------------------------------------------------------------------------------------------------------------------------------------------------------------------------------------------------------------------
>_R_Hydrochorea_corymbosa2_Iganci_862@NODE_1_length_1233_cov_435.739389
---------------------------------------------------------------------------------------------------------------------------------------------------------------------------------------------------------------------------------------ggtgtactacttcttcagtaggttcagatgtaaaaaatttatcttccagagcagcagtccatttttactgtagaagttgctcgttcaaattgactagaaatcctctcaggtagggtgcgtgtgtattttggggtaactagttggatttatattaattccgtatctggtacagccgttgagaagtcttacctgcagacttgctttgtaatttatagttttcttttttcctgtgaagatttttattttcccattatttttggcgccacttatttaggaggttcgttgaaatgccatcagtcaattggcgcgaggtggctgacaactggtttggggcttgttgttgttcatttggaggcatcagtgagaagctggtgatcaaatatgcaaattcttatacttgtgcaccaggggtatgcctgttaagctctacatctattactctttgcaaggatgatcttatagaatataacttccccgaacgtggtggagaagagtgtaattctaaatcagataaatctgaagaaggaattaacagagctgcaataaattctgtgatatctatggaaagatcttcaacttgcagtgagattggtaaaaccatatataattctgatgagagttcaaggtttgcagatgctgagaatgaaaaccttcttgtgaacttgggacatgaagttggtaaaaagagatccaatcatgatgacttatctcgttcatacccagattcaaatgtccctgcggatgtggccttggctcccagttgttgtgctcatatgacaagcagtgttcgcgttcttgagaatgaagactggcatcaccattgctgtgaaaatcctagaaaagaacatagagatacaacagccatggaaattcttgcaagtcagaaatctttcctcaatgggtttcttgaagatattttcatggctagatcttccaatctttcagaagatattgagtggtgtgaattcacgtgcccccagtgcaagtctgttcttggagcctatccatgttgtaaaggcgatgcacctgtagatggaggagtacgattgttcaaatgtaatatttcaacttgtttgccagctagaggatctggagacttattcaggttagtcaagactcgtttgtttaatattttattaatattcttttgttaggaaaagttttaaaaataaaatgactaaaattttgttttcccgtattccatttgctgctgattctgaagaaatagctcct---------------------------------------------------------------------------------------------------------------------------------------------------------------------------------------------------------------------------------------------------------------------------------------------------------------------------------------------------
>_R_Hydrochorea_gonggrijpii_Tillett_45696@NODE_1_length_1429_cov_189.495562
----------------------------------------------------------------------------------------------------------------------------------------------------------------gctcgctcttgcattttgggtttagcatggctttgtgattagttgtattttattttatttatttgtaatttggtgtactacttcttcagtaggttcagatgtaaaaaatttatcttccagagcagcagtccatttttactgtagaagttgctcgttcaaattgactagaaatcctctcaggtagggtgcgtgtgtattttggggtaactagttggatttatattaattccgtatctggtacagccgttgagaagtcttacctgcagacttgctttgtaatttatagttttcttttttcctgtgaagatttttattttcccattatttttggcgccacttatttaggaggttcgttgaaatgccatcagtcaattggcgcgaggtggctgacaactggtttggggcttgttgttgttcatttggaggcatcagtgagaagctggtgatcaaatatgcaaattcttatacttgtgcaccaggggtatgcctgttaagctctacatctattactctttgcaaggatgatcttatagaatataacctccctgaacgtggtgaagaagagtgtaattctaaatcagataaatctgaagaaggaattaacagagctgcaataaattctgtgatatctatggaaagatcttcaacttgcagtgagattggtaaaaccatatataattctgatgagagttcaaggtttgcagatgctgagaatgaaaaccttcttgtgaacttgggacatgaagtaggtaaaaagagatccaatcatgatgacttatctcgttcatacccagattcaaatgtccctgcggatgtggccttggcccccagttgttgtgctcatatgacaagcagtgttcgcgttcttgagaatgaagactggcatcaccattgctgtgaaaatcctagaaaagaacatagagatacaacagccatggaaattcttgcaagtcagaaatctttcctcaatgggtttcttgaagatattttcatggctagatcttccaatctttcagaagatattgagtggtgtgaattcacgtgcccacagtgcaagtctgttcttggagcctatccatgttgtaaaggcgatgcacctatagatggaggagtacgattgttcaaatgtaatatttcaacttgtttgccagctagaggatctggagacttattcaggttagtcaagactcgtttgtttaatattttatcattattcttttgttaggaaaagttttaaaaataaaatgactaaaattttgttttcccgtattccatttgctgctgattctgaagaaatagctcttatagattatgagtaattcttgaaatcttgtacaggtaatttgatttgattagtcttcttactttagaagaagtggatgaaagaaattttatggagaaatgctacttttttgtttttctgaccatt----------------------------------------------------------------------------------------------------------------------------------------------------------------------------------------------------------------------
>_R_Hydrochorea_marginata_Morim_563@NODE_1_length_2138_cov_232.583697
cttccatttaacggatatcttgatggacaccaaggctattgtgggcattttgaaaggcagattatgaaattggctatatatttagacacacaatattgttgcaaaaattgccatttatactctaaccaagcatagactgaatattaaccttttcgataaagctcgctcttgcattttgggtttagcatggctttgtgattagttgtattttattttatttatttgtaatttggtgtactactgcttcagtaggttcagatgtaaaaaatttatcttccagagcagcagtccatttttactgtagaagttgctcgttcaaattgactagaaatcctctcaggtagggtgcgtgtgtattttggggtaactagttggatttatattaattccgtatctggtacagccgttgagaagtcttacctgcagacttgctttgtaatttatagttttcttttttcctgtgaagatttttattatcccattatttttggcgccacttatttaggaggttcgttgaaatgccatcagtcaattggcgcgaggtggctgacaactggtttggggcttgttgttgttcatttggaggcatcagtgagaagctggtgatcaaatatgcaaattcttatacttgtgcaccaggggtatgcctgttaagctctacatctattactctttgcaaggatgatcttatagaatataacttccctgaacgtggtggagaagagtgtaattctaaatcagataaatctgaagaaggaattaacagagctgcaataaattctgtgatatctatggaaagatcttcaacttgcagtgagattggtaaaaccatatataattctgatgagagttcaaggtttgcagatgctgagaatgaaaaccttcttgtgaacttgggacatgaagttggtaaaaagagatccaatcatgatgacttatctcgttcatacccagattcaaatgtccctgcggatgtggccttggctcccagttgttgtgctcatatgacaagcagtgttcgcgttcttgagaatgaagactggcatcaccattgctgtgaaaatcctagaaaagaacatagagatacaacagccatggaaattcttgcaagtcagaaatctttcctcaatgggtttcttgaagatattttcatggctagatcttccaatctttcagaagatattgagtggtgtgaattcacgtgcccccagtgcaagtctgttcttggagcctatccatgttgtaaaggcgatgcacctgtagatggaggagtacgattgttcaaatgtaatatttcaacttgtttgccagctagaggatctggagacttattcaggttagtcaagactcgtttgtttaatattttattaatattcttttgttaggaaaagttttaaaaataaaatgactaaaattttgttttcccgtattccatttgctactgattctgaagaaatagctcttatagattatgagtaattcttgaaatcttgtacaggtaatttgatttgattagtcttcttactttagaagaagtggatgaaagaaattttatggagaaatgctacttttttgtttttctgaccatttataagggaaaaatgcagctgcagtgatcatgtttgtgtcttttaactgtgcgtctgcctgccaatctcttccatatgtcaatttattagttgttcaatatgtgatcttaaagattgcctatttgttatgcggttatgttcattatccacggctaatatagctgtgataaaatacctataagagttggcagttggagaataagttctcagcata
>_R_Jupunba_cochleata_Bonadeu_673@NODE_1_length_1718_cov_190.241316
-------------------------------aaggctactgtgggcattttgaaatacagattattaaattggctatatatttagacacacaatagtgttgcaaacatcgccatttatactctaaccaagcatagactgaatattaaccttttcgataaagctcgctcttgcattttgggttttgcatggctttgtgattagttgtatgttattttatatatttgtaatttggtgtactacttcttcagttggttcagatgtagaaaatttatcttccagagcagcagtccatttttactgcagaagttgctcgttcaaattaactagaaatcctctcaggtagggtgcgtgtgtattttggggtgactagttggatttatattaattccgtatctggtacagccgttgagaagtcttacctgcagacttgcttagtaatttatagttttctttttacctgtgaagatttttattttcccatt-tttttggcgccacttatctaggaggttcgttgaaatgccatcagtcaattggcgcgaggtggctgacaactggtttggggcttgttgttgttcatttggaggcatcagtgaggagctggtgatcaaatatgcaaattcttatacatgtgcaccaggggtatgcctattaagctctacatctattactctttgcaaggatgatcttatagaatataacttccctgaacgtggtggagaagagtgtaattctaaatcagataaatctgaagaaggaattaacagagctgcaataaattctgtgatatctatggaaagatcttcaacttgcagtgagattggtaaaaccatatataattctgatgagagttcaaggtttgcagatgctgagaatgaaaaccttcttgtgaacttgggacatgaagttggtaaaaagagatccaatcatgatgacttatctcgttcatacccagattcaaatgtccctgcggatgtggccttggctcccagttgttgtgctcatatgacaagcagtgttcgcattcttgagaatgaagactggcatcaccattgctgtgaaaatgctagaaaagaacatagagatacaacagccatggaaattcttgcaagtcagaaatctttcctcaatgggtttcttgaagatattttcatggctagatcttccaatctttcagaagatattgattggtgtgaattcacgtgcccccaatgcaaatctgttcttggagcctatccatgttgtaaaggcgatgcacctgtagatggaggaatacgattgttcaaatgtaatatttcaacttgtttgccagctagaggatctggagacttgttcaggttagtcaagactcgtttgtttaatattttattaatattcttttgttaggaaaatttttaaaaataaaatgactaaaattttgttttcctgtattccatttgctgctgattctgaagaaatagctcttatagattatgagtaattcttgaaatcttgtacaggtaatttgatttgattagtcttcttactttagaagaagtggatgaaagaaattttttggagaaatgctacttttttgtttttctgaccatttataaggaaaaaatgcagctgcagtgatcatgtttgtgtcttttaactgtgcgtctgcgtgccaatctcttccatatgtcaatttattagttgttcaatatgtgatcttaaagattgcctatttgttatgcagttatgttcattatccacggctaatatag-----------------------------------------------------
>_R_Jupunba_filamentosa_Lima_7487@NODE_1_length_1925_cov_170.524351
cttccatttaacggatatcttgatggacaccaaggctactgtgggcattttgaaatacagattatgaaattggctatatatttagacacacaatagtgttgcaaacattgcca-ttatactctaaccaagcatagactgaatattaaccttttcgataaagctcgctcttgcattttgggtttagcatggctttgtgattagttgtattttattttatatatttgtaatttggtgtactacttcttcagttggttcagatgtaaaaaatttatcttccagagcagcagtccatttttactgcagaagttgctcgttcaaattgactagaaatcctctcaggtagggtgcgtgtgtattttggggtaactagttggatttatattaattccgtatctggtacagccgttgagaagtcttacctgcagacttggttagtaatttatagttttctttttacctgtgaagatttttattttcccatt-tttttggcgccacttatctaggaggttcgttgaaatgccatcagtcaactggcgcgaggtggctgacaactggtttggggcttgttgttgttcatttggaggcatcagtgaggagctggtgatcaaatatgcaaattcttatacttgtgcaccaggggtatgcctattaagctctacatctattactctttgcaaggatgatcttatagaatataacttccctgaacgtggtggagcagagtgtaattctaaatcagataaatctgaagaaggaattaaaaaagctgcaataaattctgtgatatctatggaaagaccttcaacttgcagtgagattggtaaaaccatatataattccgatgagagttcaaggtttgcagatgctgagaatgaaaaccttcttgtgaacttgggacatgaagttggtaaaaagagatccaatcatgatgacttatctcgttcatacccagattcaaatgtccctgcggatgtggccttggctcccagttgttgtgttcatatgacaagcagtgttcgcattcttgagaatgaagactggcatcaccattgctgtgaaaatgctagaaaagaacatagagatacaacagccatggaaattcttgcaagtcagaaatctttcctcaatgggtttcttgaagatattttcatggctagatcttccaatctttcagaagatattgattggtgtgaattcacgtgcccccagtgcaagtctgttcttggagcctatccatgttgtaaaggcgatgcacctgtagatggaggagtacgattgttcaaatgtaatatttcaacttgtttgccagctagaggatctggagacttgttcaggttagtcaagactcgtttgtttaatattttattaatattcttttgttaggaaaagttttaaaaataaaatgactaaaattttgttttcctgtattccatttgctgctgattctgaagaaatagctcttatagattatgagtaattcttgaaatcttgtacaggtaatttgatttgattagtcttcttactttagaagaagtggatgaaagaaattttatggagaaatgctacttttttgtttttctgaccatttataaggaaaaaatgcagctgcagtgatcatgtttgtgtcttttaactgtgcgtctgcctgccaatctcttccatatgtcaatttattagttgttcaatatgtgatcttaaagattgcctatttgttatgcagttatgttcattatccacggctaatatagctgtgataaaatacctataagagttggcagttggagaataagttctcagcata
>_R_Jupunba_laeta_Mori_25147@NODE_1_length_1507_cov_53.148951
---------------------------------------------cattttgaaatacagattatgaaattggctatatatttagacacagaatagtgttgcaaacattgccat-----------------------------ttaaccttttcgataaagctcgctcttgcattttgggtttagcatggctttgtgattagttgtattttattttatatatttgtaatttggtgtactacttcttcagttggttcagatgtaaaaaatttatcttccagagcagcagtccatttttactgcagaagttgcttgttcaaattgactagaaatcctctcaggtagggtgcgtgtgtatgttggggtaactagttgaatttatattaattccgtatctggtacagccgttgagaagtcttacctgcagacttgcttagtaatttatagttttctttttacctgtgaaggtttttattttcccttttttttttgcgccacttatctaggaggttcgttgaaatgccatcagtcaattggcgcgaggtggctgacaactggtttggggcttgttgttgttcatttggaggcatcagtgaggagctggtgatcaaatatgcaaattcttatacatgtgcaccaggggtatgcctattaagctctacatctattactctttgcaaggatgatcttatagaatataacttccctgaacgtggtggagaagagtgtaattctaaatcagataaatctgaagaagaaattaacagagctgcaataaattctgtgatatctatggaaagatcttcaccttgcagtgagattggtaaagccatatataattccaatgagaattcaaggtttgcagatgctgagaatgaaaaccttcttgtgaacttgggacatgaagttggtaaaaagagatccaatcatgatgacttatctcgttcatacccagattcaaatgtccctgcggatgtggccttggctcccagttgttgtgctcatatgacaagcagtgttcgcattcttgagaatgaagactggcatcaccattgctgtgaaaatgctagaaaagaacatagagatacaacagccatggaaattcttgcaagtcagaaatctttcctcaatgggtttcttgaagatattttcatggctagatcttccaatctttcagaagatattgattggtgtgaattcacgtgcccccagtgcaagtctgttcttggagcctatccatgttgtaaaggcgatgcacctgtagatggaggagtacgattgttcaaatgtaatatttcaacttgtttgccagctagaggatctggagacttgttcaggttagtcaagactcgtttgtttaatattttattaatattcttttgttaggaaaagttttaaaaataaaatgactaaaatttggtttgcctgtattccatttgctgctgattctgaagaaatagctcttatagattatgagtaattcttgaaatcttgtacaggtaatttgatttgattagtcttcttactttagaagaagtggatgaaagaaattttatggagaaatgctacttttttgtttttc------------------------------------------------------------------------------------------------------------------------------------------------------------------------------------------------------------------------------
>_R_Jupunba_leucophylla_Iganci_839@NODE_1_length_2401_cov_281.469019
cttccatttaacggatatcttgatggacaccaaggctactgtgggcattttgaaatacagattatgaaattggctatacatttagacacacaatagtgttgcaaacattgccatttatactctaaccaagcatagactgaatattaaccttttcgataaagctcgctcttgcattttgggtttagcatggctttgtgattagttgtattttattttatatatttgtaatttggtgtactacttcttcagttggttcagatgtaaaaaatttatcttccagagcagcagtccatttttactgcagaagttgctcgttcaaattgactagaaatccgctcaggtagggtgcgtgtgtattttggggtaactagttggatttatattaattccgcatctggtacagccgttgagaagtcttacctgcagacttgcttagtaatttatagttttctttttacctgtgaagatttttattttcccatt-tttttggcgccacttatctaggaggttcgttgaaatgccatcagtcaattggcgcgaggtggctgacaactggtttggggcttgttgttgttcatttggaggcatcagtgaggagctggtgatcaaatatgcaaattcttatacatgtgcaccaggggtatgcctattaagctctacatctattactctttgcaaggatgatcttatagaatataacttccctgaacgtggtggagaagagtgtaattctaaatcagataaatctgaagaaggaattaacagagctgcaataaattctgtgatatctatggaaagatcttcaacttgcagtgagattggtaaaaccatatataattccgatgagagttcaaggtttgcagatgctgagaatgaaaaccttcttgtgaacttgggacatgaagttggtaaaaagagatccaatcatgatgacttatctcgttcatacccagattcaaatgtccctgcggatgtggccttggctcccagttgttgtgctcatatgacaagcagtgttcgcattcttgagaatgaagactggcatcaccattgctgtgaaaatgctagaaaagaacatagagatacaacagccatggaaattcttgcgagtcagaaatctttcctcaatgggtttcttgaagatattttcatggctagatcttccaatctttcagaagatattgattggtgtgaattcacgtgcccccagtgcaagtctgttcttggagcctatccatgttgtaaaggcgatgcacctgtagatggaggagtacgattgttcaaatgtaatatttcaacttgtttgccagctagagcatctggagacttgttcaggttagtcaagactcgtttgtttaatattttattaatattcttttgttaggaaaagttttaaaaataaaatgactaaaatttggttttcctgtattccatttgctgctgattctgaagaaatagctcttatagattatgagtaattcttgaaatcttgtacaggtaatttgatttgattagtcttcttactttagaagaagtggatgaaagaaattttatggagaaatgctacttttttgtttttctgaccatttataaggaaaaaatgcagctgcagtgatcatgtttgtgtcttttaactgtgcgtctgcctgccaatctcctccatatgtcaatttattagttgttcaatatgtgatcttaaagattgcctatttgttatgcagttatgttcattatccacggctaatataggtgtgataaaatacctataagagttggcagttggagaataagttctcagcata
>_R_Jupunba_macradenia_Lourteig_3021@NODE_1_length_1543_cov_176.377217
---------------------------------------------------------------------------------------------------------------------------------------------------ccttttcgataaagctcgctcttgcattttgggtttagcatggctttgtgattagttgtattttattttatttatttgtaatttggtgtactactgcttcagttggttcagatgtaaaaaatttatcttccagagcagcagtccatttttactgcagaagttgctcgttcaaattgactagaaatcctctcaggtagggtgcgtgtgtattttggggtaactagttggatttatattaattccgtatctggtacagccgttgagaagtcttacctgcagacttgctttgtaatttatagttttcttttttcctgtgaagatttttattttcccattatttttggcgccacttatttaggaggttcgttgaaatgccatcagtcaattggcgcgaggtggctgacaactggtttggggcttgttgttgttcatttggaggcatcagtgagaagatggtgatcaaatatgcaaattcttatacttgtgcaccaggggtatgcctgttaagctctacatctattactctttgcaaggatgatcttatagaatataacttccctgaacgtggtggagaagagtgtaattctaaatcagataaatctgaagaaggaattaacagagctgcaataaattctgtgatatctatggaaagatcttcaacttgcagtgagatcggtaaaaccatatataattctgatgagagttcaaggtttgcagatgctgagaatgaaaaccttcttgtgaacttgggacatgaagttggtaaaaagagatccaatcatgatgacttatctcgttcatacccagattcaaatgtccctgcggatgtggccttggctcccagttgttgtgctcatatgacaagcagtgttcgcgattttgagaatgaagactggcatcaccattgctgtgaaaatcctagaaaagaacatagagatacaacagccatggaaattcttgcaagtcagaaatctttcctcaatgggtttcttgaagatattttcatggctagatcttccaatctttcagaagatattgattggtgtgaattcacgtgcccccagtgcaagtctgtccttggagcctatccatgttgtaaaggcgatgcacctgtagatggaggagtacgattgttcaaatgtaatatttcaacttgtttgccagctagaggatctggagacttattcaggttagtcaagactcatttgtttaatattttattaatattcttttgttaggaaaagttttaaaaataaaatgactaaaattttgttttcccgtattgcatttgctgctgattctgaagaaacagctcttataggttatgagtaattcttgaaatcttgtacaggtaatttggtttgattagtcttcttactttagaagaagtggatgaaagaaattttacggagaaatgctacttttttgtttttctgaccatttataaggaaaaaatgca-ctgcagtgatcatgtttgtgtcttttaactgtgcgtctgcctgccaatctcttccatatgtcaatttattagttgttcaatatg----------------------------------------------------------------------------------------------------------------
>_R_Jupunba_microcalyx_Iganci_855@NODE_1_length_1588_cov_178.596956
-----------------------------------------------------------------------------------------------------------------------------------------------------------------------------------------------------------------------------------------------------------------gatgtaaaaaatttatcttccagagcagcagtccatttttactgcagaagttgctcgttcaaattgactagaaatcctctcaggtagggtgcgtgtgtattttggggtaactagttggatttatattaattccgtatctggtacagccgttgagaagtcttacctgcagacttgctttgtaatttatagtttgctttttacctgtgaagatttttattttcccattatttttggcgccacttatttaggaggttcgttgaaatgccatcagccaattggcgcgaggtggctgacaactggtttggggcttgttgttgttcatttggaggcatcagtgagaagctggtgatcaaatatgcaaattcttatacttgtgcaccaggggtatgcctgttaagctcgacatctattactctttgcaaggatgatcttatagaatataacttccctgaacgtggtggagaagagtgtaattccaaatcagataaatctgaagaaggaattaacggagctgcaataaattctgtgatatctatggaaagatcttcaacttgcagtgagattggtaaaaccatatataattctgatgacagttcaaggtttgcagatgctgagaatgaaaaccttcttgtgaacttgggacatgaagttggtaaaaagagatccaatcatgatgacttatctcgttcatacccagattcaaatgtccctgcggatgtggccttggctcccagttgttgtgctcatatgacaagcagtgttcgcgttcttgagaatgaagactggcatcaccattgctgtgaaaatcctagaaaagaacatagggatacaacagccatggaaattcttgcaagtcagaaatctttcctcaatgggtttcttgaagatattttcatggctagatcttccaatctttcagaagatattgattggtgtgaattcacgtgcccccagtgcaagtctgttcttggagcctatccatgttgtaaaggcgatgcacctgtagatggaggagtacgattgttcaaatgtaatatttcaacttgtttgccagctagaggatctggagacttattcaggttagtcaagactcgtttgtttaatattttattaatattcttttgttaggaaaaattttaaaaataaaatgactaaaattttgttttcccgtattccatttgctgctgattctgaagaaatagctcttatagattatgagtaattcttgaaatcttgtacaggtaatttgatttgattagtcttcttactttagaagaagtggatgaaagaaattttatggagaaatgctacttttttgtttttctgaccatttataaggaaaaaatgcagctgcagtgatcatgtttgtgtcttttaactgtgcgtctgcctgccaatctcctccatatgtcaatttattagttgttcaatatgtgatcttaaagattgcctatttgttatgcagttatgttcattatccacggctaatataggtgtgataaaatacctataagagttggcagttggagaataagttctcagcata
>_R_Jupunba_oxyphyllidia_Yonker_6157@NODE_1_length_1578_cov_173.286476
----------------------------------------------------------------------------------------------------------------------------------------------------------------------------------------gcatggctttgtgattagttgtattttattttatatatttgtaatttggtgtactacttctgcagttggttcagatgtaaaaaatttatcttccagagcagcagtccatttttactgcagaagttgctcgttcaaattgactagaaatcctctcaggtagggtgcgtgtgtattttggggtaactagttggatt--tatcaattccgtatctggtacagccgttgagaagtcttacctgcagacttgcttagtaatttatagttttctttttacctgtgaagatttttattttccctttttttttggcgccacttatctaggaggttcgttgaaatgccatcagtcaattggcgcgaggtggctgacaactggtttggggcttgttgttgttcatttggaggcatcagtgaggagctggtgatcaaatatgcaaattcttatacatgtgcaccaggggtatgcctattaagctctacatctattactctttgcaaggatgatcttatagaatataacttccctgaacgtggtggagaagagtgtaattctaaatcagataaatctgaagaaggaattaacagagctgcaataaattctgtgatatctatggaaagatcttcaacttgcagtgagattggtaaaaccatatataattccgatgagagttcaaggtttgctgatgctgagaatgaaaaccttcttgtgaacttgggacatgaagttggtaaaaagagatccaatcatgatgacttatctcgttcatacccagattcaaatgtccctgcggatgtggccttggctcccagttgttgtgctcatatgacaagcagtgttcgcattcttgagaatgaagactggcatcaccattgctgtgaaaatgctagaaaagaacatagagatacaacagccatggaaattcttgcaagtcagaaatctttcctcaatgggtttcttgaagatattttcatggctcgatcttccaatctttcagaagatattgattggtgtgaattcacgtgcccccagtgcaagtctgttcttggagcctatccatgttgtaaaggcgatgcacctgtagatggaggagtacgattgttcaaatgtaatatttcaacttgtttgccagctagaggatctggagacttgttcaggttagtcaagactcgtttgtttaatattttattaatattcttttgttaggaaaagttttaaaaataaaatgactaaaatttggttttcctgtattccatttgctgctgattctgaagaaatagctcttatagattatgagtaattcttgaaatcttgtacaggtaatttgatttgattagtcttcttactttagaagaagtggatgaaataaattttatggagaaatgctacttttttgtttttctgaccatttataagg-aaaaatgcagctgcagtgatcatgtttgtgtcttttaactgtgcgtctgcctgccaatctcttccatatgtcaatttattagttgttcaatatgtgatcttaaagattgcctatttgttatgcagttatgttcattatccacggctaatatagctttgataaaatac---------------------------------------
>_R_Jupunba_trapezifolia_Simon_1600@NODE_1_length_759_cov_194.127841
-----------------------------------------------------------------------------------------------------------ttgccatttatactcgaaccaagcatagactgaatattaaccttctcgataaagctcgctcttgcattttgggtttagcatggctttgtgattagttgtattttattttatatatttgtaatttggtgtactacttcttcagttggttcagatgtaaaaaatttatcttccagagcagcagtccatttttactgcagaagttgctcgttcaaattgactagaaatcctctcaggtagggtgcgtgtgtattttggggtaactagttggatttatattaattccgtatctggtacagccgttgagaagtcttacctgcagacttgcttagtaatttatagttttctttttacctgtgaagatttttattttcccatt-tttttggcgccacttatctaggaggttcgttgaaatgccatcagtcaattggcgcgaggtggctgacaactggtttggggcttgttgttgttcatttggaggcatcagtgaggagctagtgatcaaatatgcaaattcttatacatgtgcaccaggggtatgcctatttagctctacatctatttctctttgcaaggatgatcttatagaatataacttccctgaacgtggtggagaagagtgtaattctaaatcagataaatctgaagaaggaattaacagagctgcaataaattctgtgatatctatggaaagatcttcaacttgcagtgagattggtaaaaccatatataattctgatgagagttcaaggtttgcagatg------------------------------------------------------------------------------------------------------------------------------------------------------------------------------------------------------------------------------------------------------------------------------------------------------------------------------------------------------------------------------------------------------------------------------------------------------------------------------------------------------------------------------------------------------------------------------------------------------------------------------------------------------------------------------------------------------------------------------------------------------------------------------------------------------------------------------------------------------------------------------------------------------------------------------------------------------------------------
>_R_Punjuba_callejasii_Daly_5935@NODE_1_length_1189_cov_29.140288
-------------------------------------------------------------------------------------------------------------------------------------------------------------------------------------------------------------------------------------------------------------------------------------------------------------------------gttcaaattgactagaaatcctctcaggtagggtgcgtgtgtattttggggtaactagttggatttatattaattccgtatctggtactgccgttgagaagtcttacctgcagacttgcttagtaatttatggttttctttttacctgtgaagatttttattttcccattatttttggc------tatctaggaggttcgttgaaatgccatcagtcaattggcgtgaggtggctgacaactggtttggggcttgttgttgttcatttggaggcattagtgagaagctggtgatcaaatatgcaaattcttatacttgtgcaccaggggtatgcctattaagctctacatctattactctttgcaaggatgatcttatagaatataacttccctgaacgtggtggagaagagtgtggttctaaatcagataaatctgaagaaggaattaacagagctgcaataaattctgtgatatctatggaaagatcttcaacttgcagtgagattggtaaaaccatatataattctgatgagagttcaaggtttgcagatgctgagaatgaaaaccttcttgtgaacttgggacatgaagttggtaaaaagagatccaatcatgatgacttatctcgttcatacccagattcaaatgtccctgcggatgtggccttggctcccagttgttgtgctcgtatgacaagcagtgttcgcattcttgagaatgaagactggcatcaccattgctgtgaaaatgctagaaaagaacatagagatacaacagccacggaaattcttgcaagtcagaaatctttcctcaatgggtttcttgaagatattttcatggctagatcttctaatctttcagaagatattgattggtgtgaattcacgtgcccccagtgcaagtctgttcttggagcctatccatgttgtaaaggcgttgcgcctgtagatggaggagtacgattgttcaaatgtaatatttcaacttgtttgccagctagaggatctggagacttgttcaggttagtcaagactcgtttgtttaatattttattaatattcttttgttaggaaaagttttaaaaataaaatgact-aaattttgttttcctgtattccatttgctactgattctgaagaaatagctcttatagattatgagtaattcttgaaatcttgtactggtaatttgatt------------------------------------------------------------------------------------------------------------------------------------------------------------------------------------------------------------------------------------------------------------------------------------------------------
>_R_Punjuba_killipii_Palodorios_6252@NODE_1_length_1297_cov_110.251639
-----------------------------------------------------------------------------------------------------------------------------------------------------------------------------------------------------------------------------------atttggtgtactacttcttcagttggttcagatgtaaaaaatttatcttccagagcagcagtccatttttactgcagaagttgcttgttcaaattgactagaaatcctctcaggtagggtgcgtgtgtattttggggtaactagttggatttatattaattccgtatctggtacagcctttgagaagtcttacctgcagacttgcttagtaatttatggttttctttttacctgtgaagatttttattttcccattatttttggcg-cacttatctaggaggttcgttgaaatgccatcagtcaattggcgtgaggtggctgacaactggtttggggcttgttgttgttcatttggaggcatcagtgagaagctggtgatcaaatatgcaaattcttatacttgtgcaccaggggtatgcctattaagctctacatctattactctttgcaaggatgatcttatagaatataacttccctgaacgtggtggagaagagtgtgattctaaatcagataaatctgaagaaggaattaacagagctgcaataaattctgtgatatctatggaaagatcttcaacttgcagtgagattgttaaaaccatatataattctgatgagagttcaaggtttgcagatgctgagaatgaaaaccttcttgtgaacttgggacatgaagttggtaaaaagagatccaatcatgatgacttatctcgttcatacccagattcaaatgtccctgcggatgtggccttggctcccagttgttgtgctcatatgacaagcagtgttcgcattcttgagaatgaagactggcatcaccattgctgtgaaaatgctagaaaagaacatagagatacaacagccacggaaattcttgcaagtcagaaatctttcctcaatgggtttcttgaagatattttcatggctagatcttccaatctttcagaagatattgattggtgtgaattcacgtgcccccagtgcaagtctgttcttggagcctatccatgttgtaaaggcgttgcacctgtagatggaggagtacgattgttcaaatgtaatatttcaacttgtttgccagctagaggatctggagacttgttcaggttagtcaagactcgtttgtttaatattttattaatattcttttgttaggaaaagttttaaaaataaaatgact-aaattttgttttcctgtattccatttgctgctgattctgaagaaatagctcttatagattatgagtaattcttgaaatcttgtacaggtaatttgatttgattagtcttcttact-------------------------------------------------------------------------------------------------------------------------------------------------------------------------------------------------------------------------------------------------------------------------------------
>_R_Punjuba_lehmannii_Escobar_7465@NODE_1_length_1724_cov_120.683060
cttccatttaacggatatcttgatggacaccaacgctactgtgggcattttgaaatacagattatgacattggctatatatttaggcacacaatagtgttgcaaacattgccatttatactctaaccaagcatagactgaatattaaccttttcgataaagctcgctcttgcattttgggtttagcatggctttgtgattagttgtgttttattttatttatttgtaatttggtgtactacttcttcagttggttcagatgtaaaaaatttatcttccagagcagcagtccatttttactgcagaagttgcttgttcaaattgactagaaatcctctcaggtagggtgcgtgtgtattttggggtaactagttggatttatattaattcagtatctggtacagccgttgagaagtcttacctgcagacttgcttagtaatttatggttttctttttacctgtgaagatttttattttcccattatttttggcg-cacttatctaggaggttcgttgaaatgccatcagtcaattggcgtgaggtggctgacaactggtttggggcttgttgttgttcatttggaggcatcagtgagaagctggtgatcaaatatgcaaattcttatacttgtgcaccaggggtatgcctattaagctctacatctattactctttgcaaggatgatcttatagaatataacttccctgaacgtggtggagaagagtgtgattctaaatcagataaatctgaagaaggaattaacagagctgcaataaattctgtgatatctatggaaagatcttcaacttgcagtgagattggtaaaaccatatataattctgatgagagttcaaggtttgcagatgctgagaatgaaaaccttcttgtgaacttgggacatgaagttggtaaaaagagatccaatcatgatgacttatctcgttcatacccagattcaaatgtccctgcggatgtggccttggctcccagttgttgtgctcatatgacaagcagtgttcgcattcttgagaatgaagactggcatcaccattgctgtgaaaatgctagaaaagaacatagagatacaacagccacggaaattcttgcaagtcagaaatctttcctcaatgggtttcttgaagatattttcatggctagatcttccaatctttcagaagatattgattggtgtgaattcacgtgcccccagtgcaagtctgttcttggagcctatccatgttgtaaaggcgttgcacctgtagatggaggagtacgattgttcaaatgtaatatttcaacttgtttgccagctagaggatctggagacttgttcaggttagtcaagactcgtttgtttaatattttattaatattcttttgttaggaaaagttttaaaaataaaatgact-aaattttgttttcctgtattccatttgctgctgattctgaagaaatagctcttatagattatgagtaattcttgaaatcttgtacaggtaatttgatttgattagtcttcttactttagaagaagtggatgaaagaaattttatggagaaatgctacttttttgtttttctgaccatttataaggaaaaaatgcagctgcagtgatcatgtttgtgtcttttaactgtgcgtctgcctgccaatctcttccatatgtcaatttattagttgttcaata------------------------------------------------------------------------------------------------------------------
>_R_Punjuba_racemiflora_Jimenez_Soares_3626@NODE_1_length_1538_cov_204.876112
--------------------------------------------------------------------------------------------------------------------------------------------------accttttcgataaagctcgctcttgcattttgggtttagcatggctttgtgattagttgtgttttattttatttatttgtaatttggtgtactacttcttcaattggttcagatgtaaaaaatttatcttccagagcagcagtccgtttttactgcagaagttgcttgttcaaattgactagaaatcctctcaggtagggtgcgtgtgtattttggggtaactagttggatttatattaattccgtatctggtacagccgttgagaagtcttacctgcagacttgcttagtaatttatggttttctttttacctgtgaagatttttatttttccattatttttggcgccacttatctaggaggttcgttgaaatgccatcagtcaattggcgtgaggtggctgacaactggtttggggcttgttgttgttcatttggaggcatcagtgagaagctggtgatcaaatatgcaaattcttatacttgtgcaccaggggtatgcctattaagctctacatctattactctttgcaaggatgatcttatagaatataacttccctgaacgtggtggagaagagtgtgattctaaatcagataaatctgaagaaggaattaacagagctgcaataaattctgtgatatctatggaaagatcttcaacttgcagtgagattggtaaaaccatatataattctgatgagagttcaaggtttgcagatgctgagaatgaaaaccttcttgtgaacttgggacatgaagttggtaaaaagagatccaatcatgatgacttatctcgttcatacccagattcaaatgtccctgcggatgtggccttggctcccagttgttgtgctcatatgacaagcagtgttcgcattcttgagaatgaagactggcatcaccattgctgtgaaaatgctagaaaagaacatagagatacaacagccacggaaattcttgcaagtcagaaatctttcctcaatgggtttcttgaagatattttcatggctagatcttccaatctttcagaagatattggttggtgtgaattcatgtgcccccagtgcaagtctgttcttggagcctatccatgttgtaaaggcgttgcacctgtagatggaggagtacgattgttcaaatgtaatatttcaacttgtttgccagctagaggatctggagacttgttcaggttagtcaagactcgtttgtttaatattttattaatatgcttttgttaggaaaagttttaaaactaaaatgact-aaattttgttttcctgtattccatttgctgctgattctgaagaaatagctcttatagattatgagtaattcttgaaatcttgtacaggtaatttgatttgattagtcttcttactttagaagaagtggatgaaagaaattttatggagaaacgctacttttttgtttttctgaccatttataaggaaaaaatgcagctgcagtgatcatgtttgtgtcttttaactgtgcgtctgcctgccaatctcttccatatgtcaatttattagttgttc----------------------------------------------------------------------------------------------------------------------
