# Supplementary material for: A new generic circumscription of Hydrochorea (Leguminosae, Caesalpinioideae, mimosoid clade) with an amphi-Atlantic distribution
Source: PhytoKeys. 2022 Aug 22;205:401–37. doi: 10.3897/phytokeys.205.82775 (PMC9849043; doi:10.3897/phytokeys.205.82775)
Supplement: Supplementary material 1 — Supplementary data file S1 [file phytokeys-205-401_article-82775__-s001.zip › MSC_m31035_comp35381_c0_seq1_exon01.aln-cln]

>Albizia_adinocephala_FHO33_88@NODE_1_length_1449_cov_155.439504
aaaagcccaattca-----------------------------------------------------------acaaaaaggactgtttagattagtttttcttttaaaagaaatttattccaaactaatctaaacacaaatcatatttacaatctaatttattttgtaaaaaccgatctaactacttttcaaccgaatccacgcatccacttaatacatac---tattttttggccggtact-------------------ttgaatatatagcatcatttggcctttttatcaaaggaattcctcccc--------------------gcggaccggctgc-------ttttcattttggatcgtccgcagtaactatccgataaggaatcattatctcactg--ttcgtttgaacgctcgagctagtcgagaagttggacctctatc---------tgggcaaatggatagaagctcgctcttcagttcgttatcttcaccgtcatcctctgcaagtcacactaactttaagccccagttcaatctcagctcccaacccctttcttttaattattcttcatcttcagcattcatcccgcaattcttacataaatccaacaattatttgcccaagaacagcacagcaaccgtctcccctcgaccctctctctgcagttcggcgtttgcgctcgaagaagctcttgtcaaaaccaatgattcttcatcgaaaatatatgctcgagaaatgctgccgaagattgataaaagtgggaggttttgcagtcctagagccgccagagaacttgctctgtaaattcttcgttccaactcttttttaatgaaacgtcctgatatataagcattcaggggcattggcttaggtaatgtagtctgttaagctgaagtttcgggtgcacaggtccataatttacgccgcctgtttagaagggtcggatcctgttcggctatttgagaaacggatgaacgcgcgtcgaggtaacggtccttatttgatctctttggtttctccatataatatctgaattctgggttcaagataggtgataatctgcctgattttgtagaactcggctatgattttgacaaggagaagctactggaatataatcacatgagctttggagggccacctgttactgttgaatcgattgaagaagctaatgaacttctgcagaaaaatgaaaaggagtctgccattggtaatagaccagtcattttttcaattaaaaatggttgtaatttctgaaatttactagaaagtcaaaagtggactcaaacaagaggacaattgcttggtgaatctcctacaagttttcacctcttcattgtcatttataagcattgcgcatccagtaggatattttaaaccttaaatttaatatgccatcagcataatttcatgacacagtatattctgttaattttgatctgctggtcaagttgcatcagc--------------------
>Albizia_burkartiana_StivalSantos_678@NODE_1_length_959_cov_8.252212
----------------------------------------------------------------------------------------------------------------------------------------------------------------------------------------------------taagagcctttccatttaatacatac---tattttttggccagtact-------------------ttgaatatatagcatcattttgcttttttatcaaaggaattcctcccttcgtagcgctccgcagaaaatcggaccggctac-------ttttcattttggatcgtccgcagtaactatccgatattgaaccattatctcactattttcgtttgaacgctcgagcaagtcgagaagttggacctctatc---------tcggcaaatggatagaagctcgctcttcagttcgttatcttcaccgtcatcctctgcaagtcacactaactttaagcctcagttcaatctcagctcccaacccctttcttttaattattcttcatcttcagcattcatcccgcaattcttacataaatcaaacaattatttgcccaagaacagcacagcaaccgtctcccctcgaccctctctccgcagttcggcgtttgcgctcgaagaagctcttgtcaaaaccaatgattcttcatcgaaaatatatgctcgagaaatgctgccgaagattgataaaagtgggaggttttgcagtcctagagccgccagagaacttgctctgtaaattcttcgttccaacttttttttaatgaaacgtcccgatatataagcattcacgggcattcgcttaggtaatgtagtctgttaagctgaagtttcgggtgttcaggtccataatttacgccgcctgtttagaagggtcggatcctgttcggctatttgagaaacggatgaacgcgcgtcgaggtaacggtccttatttgatctctttggtttctccatataatatctgaattctgggttcaagataggtgataatctgcctgattttgtagaactcggctatgattttgacaaggagaagctactggaatataatcacatgagctttggagggccacctgttaccgttgaatcgattgaagaagctaatgaact---------------------------------------------------------------------------------------------------------------------------------------------------------------------------------------------------------------------------------------------------------------------------------------------------------------
>Albizia_coripatensis_Hughes_2433@NODE_1_length_1649_cov_212.762723
aacacacatacacacacatatatgtttttctttagtgtttctgacttcggctcttatttatactt--------tgtttgattattaataaaattgatttttgacaaaacatttttttttcgtacaatatctcaaaatccatcatagtctaaccttttt-----ttttttttgccaggtccaatttctttgctattgtaagagtttttccctttaatacatac--tattttttcggccagtact-------------------tttaatatatagcatcattttgcttttttatccaaggaattcctcccttcgtagcacgccgcagagaatcggaccggctac--------tttcattttggatcgtccgcagtaactatccgataatgaactattatctcactattttcgtctgaacgctcgagcaagtcgataagttggacctctatc---------tcggcaaatggatagaagctcgctcttcagctcgttatcttcaccgtcatcctctgcaagtcacactaacttcaagcctcagttcaatctcagctcccaacccctttcttttaattattcttcatcttcagcattcatcccgcaattcctacataaatccaacaattatttgctcaagaacagcacagcaaccgtctcccctcgaccctctctccgcagttcggcgtttgcgctcgaagaagctcctgtcaaaaccaatgattctttatcgaaaatatatgctcgagaaatgctgccgaagattgataaaagtgggaggttttgcagtcctagagccgccagagaacttgctctgtaaattcttagttccaacttttttttaatgaaacgtcccgatatataagcattcacgggcattcgcttaggtaatgtagtctgttaagctgaagtttcgggtgcacaggtccataatttacgccgcctgtttagaagggtcggatccagttcggctatttgagaaaaggatgaacgcgcgtcgaggtaacggtccttatttgatctctttggtttctccatgtaatatctgaattctgggttcaagataggtgataatctgcctgattttgtagaactcggctatgattttgacaaggagaagctactggaatataatcacatgggctttggagggccacctgttactgttgaatcgattgaagaagctaatgaacttctgcagaaaaatgaaaaggagtctgccattggtaatagaccagtcattttttcaattaaaaatggttgtaatttctgaaatttactagaaagtcaaaagtggactcaaacaagagtacaattgcttggtgaatctcctacaagttctcaccgcttcattgtcatttataagcattgcgcatccagtaggatattttaaaccttaaatttaatatgccatcagcataatttcatgacacaatatattctattaattttgatctgctggtcaagttgcatcagctgatcagcctgtcatttgga
>Albizia_decandra_Vilhena_231@NODE_1_length_744_cov_65.584708
---------------------------------------------------------------------------------------------------------------------------------------------------------------------------------------------------------------------------------------------------------------------------------------------------------------------------------------------------atgc-------tttttattttggatcatccacagtgactatgcgataatgaaccactatctcactgttttcgtttgaacgctcgagcaagtcgagaagttggacctctatc---------tcggcaaatggatagaagctcgctcttcagttcgttatcttcaccgccatcctctgcaagtcacactaactttaagcctcagttcaatctcagctcccaacccctttcttttaattattcttcatcttcagcattcatgccgcaattcttacataaatccaacaattatttgcccaagaacagcacagcaaccgtctcccctcgaccctctctccgcagttcggcgcttgcgctcgaagaagctcttgtcaaaaccaatgattcttcatcgaaaatatatgctcgagaaatgctgccgaagattgataaaagtgggaggttttgcagtcctagagccgccagagaacttgctctgtaaattcttcgttccaacttttttttgctgaaacgtcccgatatataagcattcacggacattcgcttaggtaatgtagtctgttaagctgaagtttcgggtgcacaggtccataatttacgccgcctgtttagaagggtcggatcctgttcggctatttgagaaacggatgaacgcgcgtcgaggtaacggtccttatttgatctctttggtttctccatataatatctgaattccgggttcaagataggtgataatctgcctgattttgtagaactcggcta------------------------------------------------------------------------------------------------------------------------------------------------------------------------------------------------------------------------------------------------------------------------------------------------------------------------------------------------------------------------------------------------------------
>Albizia_sinaloensis_Hughes_1576@NODE_1_length_1321_cov_98.343248
------catatggatatgttattttttttt-cgagtgtttatgatttcgatcattatttgtacttg-------ttttttttgatcaattgattcgatttttcaacctataccaatatctcaaaatccaacatagtttaacttcttcatcttgttt---tttttttttttctgggatgtctaatttctttgttactgtaagagtctttccatttaatacatac---tattttttggccagtact-------------------ttgaatatatagcatcattttgcttttttatcaaaggaattcctccct--------------------ccggaccggctgc-------ttttcattttggatcgtccgcagtaactatccgataacgaaccattatctcacta--ttcgtttgaacgctcgagcaagtcgagaagttggacctctatc---------tcggtaaatggatagaagctcgctcttcagttcgttatcttcaccgtcatcctctgcaagtcacactaactttaagcctcagttcaatcttagctcccaacccctttcttttaattattcttcatcttcagcattcatcccgcaattcttacataaatccaacaattatttgcccaagaacagcacagcaaccgtctcccctcgaccctctctctgcagttcggcgtttgcgctcgaagaagctcttgtcaaaaccaatgattcttcatcgaaaatatatgctcgagaaatgctgccgaagattgataaaagtgggaggttttgcagtcctagagccgccagagaacttgctctgtaaattcttcgttccaacttttttttaatgaaacgtcccgatatataagcattcacgggcattcgcttaggtaatgtagtctgttaagctgaagtttcgggtgcacaggtccataatttacgctgcctgtttagaagggtcggatcctgttcggctatttgagaaacggatgaacgcgcgtcgaggtaacggtccttatttgatctctttggtttctccatataatatctgaattctgggttcaagataggtgataatctgcctgattttgtagaactcggctatgattttgacaaggagaagctactggaatataatcacatgagctttggagggccacctgttactgttgaatcgattgaagaagctaatgaacttctgcagaaaaatgaaaaggagtctgccattggtaatagaccagtcattttttcaattaaaaatggttgtaatttctgaaatttactagaaagtcaaaagtggactcaaacaagagtacaattgcttggtgaatctcctacaagtt-tcacctcttcattgtca-------------------------------------------------------------------------------------------------------------------------------------------
>Albizia_subdimidiata_var_subdimidiata_Ferreira_210@NODE_1_length_1315_cov_139.122779
------tatgtggatatgtttcttttgtttccgactgtttatgatttcgaccatcatttgtacttt-------ttttttttgatcaattgattcgacttttcaacagataccaacatctcaaaatccaacatcgtctaacctccttctctacttcttcgttttttg----ggccatgtctaatttgtttgttattgtaagagtctttacatttaatacatac---tattttttggccagtact-------------------ttaaaaatatagcgtcattttgcttttttatcaaaggaattcctcccttcgtagcacgccgcagaaaatcggaccggctgc-------ttttcattttggatcgtccgaagtaactatccgataatgaaccactatctcactattttcgtttgaacgctcgagcaagtcgagaagttggacctctatc---------tgggcaaatggatagaagcttgctcttcagttcgttatcttcaccgtcatcctctgcaagtcacactaactttaagcctcagttcaatctcagctcccaacccgtttcttttaattattcttcatcttcagcattcatcccgcaattctcacataaatccaacaattatttgcccaagaacagcacagcaaccgtctcccctcgaccctctctccgcaattcggcgtttgcgctcgaagaagctcttgtcaaaaccaatgattcttcatcgaaaatatatgctcgagaaatgctgccgaagattgataaaagtgggaggttttgcagtcctagagccgccagagaacttgctctgtaaattcttcgttccaacctttttttaatgaaacgtcccgatatataagcattcacgggcattcgcttaggtaatgtagtctgttaagctgaagtttcgggtgcacaggtccataatttacgccgcctgtttagaagggtcggatcctgttcggctatttgagaaacggatgaacgcgcgtcgaggtaacggtccttatttgatctctttggtttctccatataatatctgaattctgggttcaagataggtgataatctgcctgattttgtagaactcggctatgattttgacaaggagaagctactggaatataatcacatgagctttggagggccacctgttactgttgaatcgattgaagaagctaatgaacttctgcagaaaaatgaaaaggagtctgccattggtaatagaccagtcattttttcaattaaaaatggttgtaatttctgaaatttactagaaagtcaaaagtggactcaaacaagagtacaat-------------------------------------------------------------------------------------------------------------------------------------------------------------------------------------
>Albizia_tomentella_Leach_Dunlop_3801@NODE_1_length_1555_cov_167.230717
aagtggaggactcaattgccaatttgcctccaaattataggtgcacctgattgccaatctggcttcgggttcggtatagaatagtagtaattctaatatttttgtttggtatcatgtttccaaa---------------------------------------ttaaatttatcccataaattacatcgtaaattgtaaaagatattctgtagtaaaaatacactaatttataaatcataaatcacgattataaatcagacttataattttttttaaaattatcccttataaccacaataattcctggcttcctagcacgacgcagaaaatcggaccggctcc-------ttttcactttggatcgtccgcagaaactatccgataaggaacaattatctcactattttcgtttgaacgctcgagtaagtcgagaagttggacctctatctcaggctgttgggcagatggatagaagctcgctcctcgggtcgttatcatcaccgtcatcctctgcaagtcacactaactttaagcctcagttcaatctctgctcccaacccctttcttttaattattcttcatcttcagcattcatcccacaattcctatataaatccaacaattctttgcccaagaacagcacagcaaccgtctccgctcgaccctctctccgcagttcggcgtttgcgcttgaagaagctcttgtcaaaagaaatgattcttcatcgaaaatatatgctcgagaaatgctgccgaagattgataaaagtgggaggttttgcagtcctagagccgccagagaacttgctctgtaaattcttcgttccaactttttttgagtgaaacgtcccgatatataagcattcacgggcattcgcttaggtaatgtagtttgttaagctgaagtttcgggtgcgcaggtccataatttacgccgcctgtttagaagggtcggatccagttcggctatttgagaaacggatgaacgcgcgtcgaggtaacggtccttatttgatctctttgatttttccgtataatatctgaattctgagttcaagattggtgataatctgcctgactttgtagaactcggctatgattttgacaaggagaagctactggaatataatcacatgagctttggagggccacctgttactgttgaatcgattgaagaagctaatgaacttctgcagaaaaatgaaaaggagtctattgttggtaatagaccattca-tttttcaattaaaaatggttgtaatttctgaaatttactagaaaatcaaaagtggactcaaacaagattacaattgcttggtgaatctcctactagttctcacgtcttcattgtcatttataagcattgcgcatccagtaggatattttaaaccttaaatttaatatgccatcagcataatttcatgacacaatatattctgttaattatgatctgctggtca--------------------------------
>Albizia_xerophytica_Hughes_1435@NODE_1_length_1283_cov_96.572139
-------------------------------------------------------------------------ttttttttgatcaattgattcgatttttcaacctatgccaatatctcaaaatccaacatagtttaacttcttcttcttgtttttttttttttatttttgccatgtctaatttctttgttactgtaagagtctttccatttaatacatac---tattttttggccagtact-------------------ttgaatatatagcataattttgcctttttatcaaaggaattcctccct--------------------ccggaccggctgc-------ttttcattttggatcgtccgcagtaactatccgataatgaaccattatctcacta--ttcgtttgaacgctcgagcaagtcgagaagttggacctctatc---------tcggcaaatggatagaagctcgctcttcagttcgttatcttcaccgtcatcctctgcaagtcacactaactttaagcctcagttcaatctcagctcccaacccctttcttttaattattcttcatcttcagcattcatcccgcaattcttacataaatccaacaattatttgcccaagaacagcacagcaaccgtctcccctcgaccctctctctgcagttcggcgtttgcgctcgaagaagctcttgtcaaaaccaatgattcttcatcgaaaatatatgctcgagaaatgctgccgaagattgataaaagtgggaggttttgcagtcctagagccgccagagaacttgctctgtaaattcttcgttccaacttttttttaatgaaacgtcccgatatataagcattcacgggcattcgcttaggtaatgtagtctgttaagctgaagtttcgggtgcacaggtccataatttacgccgcctgtttagaagggtcggatcctgttcggctatttgagaaacggatgaacgcgcgtcgaggtaacggtccttatttgatctctttggtttctccatataatatctgaattctgggttcaagataggtgataatctgcctgattttgtagaactcggctatgattttgacaaggagaagctaatggaatataatcacatgagctttggagggccacctgttactgttgaatcgattgaagaagctaatgaacttctgcagaaaaatgaaaaggagtctgccattggtaatagaccagtcattttttcaattaaaaatggttgtaatttctgaaatttactagaaagtcaaaagtggactcaaacaagagaacaattgcttggtgaatctcctacaagtt-tcacctcttcattgtcatttataagcattgcgcatccagtaggatattttaaa-------------------------------------------------------------------------------------------------------
>Archidendron_clypearia_Wieringa_1849@NODE_1_length_1435_cov_240.103093
tgtacagataggct----------ttttttttaagtgtttctgactttggttattgtttgtactt--------tatttggttattaataaaattgatttttcatccaagacatttttttcgtactctcttccataattgttttagtagtgttatctttttgacttttaataacatagtctaatttctttgttattgtaagagtttttccctttaatacatac--tatttttttggccagtact-------------------tttaatatgtactatcattttgcttttttaccaaggtaattcctcccttcgtcgcacgacgcagaaaatcgaaccggctac-------ttttcattttggatcgtccgcaataactatccgataatgaacaattatctcactattttcgtttgaacgctcgagcaagtcgagaagttggacctctatctcaggcaattcggcaaatggatagaagctcgctcctcagttctttatcttcaccgtcatcctctgcaagtcacactaactttaagcctcagttcaatctcagctcccaatccctttcttttaattattcttcatcttcagcatttatcccgcatttcctatataaatccaactattctttgcccaagaacagcacagcaaccgtctcccctcgaccctctctccgcagttcggcgtttgcgctcgaagaagctcttgtcaaaaccaatgattcttcatcgaaaatatatgcccgagaaatgctgccgaagattgataaaagtgggaggttttgcagtcctagagccgccagagaacttgctttgtaaattcttcgttccaacttttttttaatgaaacgtcccgatatataagcattcgcgggcattcgcttaggtaatgtagtttgttaagctgaagtttcgggtgcacaggtccataatttacgccgcctgtatagaagggtcggatccagttcggctatttgagaaacggatgaacgcgcgtcgaggtaacggtccttattcgatctctttggtttttccatataatatctgaattctgggttcaagatcggggataatctgcctgactttgtagaactcggctatgattttgacaaggagaagctactggaatataatcacatgagctttggaggtccacctgttactgttgaatcgattgaagaagctaaagaacttctgcagaaaaatgaaaagcagtctgccattggtaatagaccagtcattttttcaattaaaaatggttgtaatttctgaaatttacttgaaaatcaaaagtggactcaaacaagattacaattgcttggtgaatctcctactagttctcacttcttcattgtcatttataagcattgcgcatccagtaggatattt-----------------------------------------------------------------------------------------------------------
>Calliandra_bella_LPQ15696@NODE_1_length_1020_cov_60.780488
------------------------------------------------------------------------------------------------------------------tacttctaaaataaaactaaactagcaaaaatttct-------------------------------aaaagtaagctagagtaagggaactttcacctaggattattattattattatcattattattttttaaatgaactactcgtatgagaaaatcggaccctt----gaccccaaaaaaaa--------------aaaaaaaaaaaaaaaaaccggaccgacgac------cttttttttttggatcgtccgcggtaaccatccgataacgaaccattatctcattattttcgcttcaacgctcgagcaagtccagaagttggacctttatcccaggtagtttggcaaatggatagaagctcgctcctcagttcgttatcttcactgtcatcctctgcaagtca---------taagcctcttttcaatcgcagcttccaactcttttattttcattattcttcatcttcagcattcattccgcaattcctgtataaatccaacaattctttgtccaagaacatcacagcaaccggcccccctcgaccctctctccgtagttcggcgtttgcgctcgaaaaagctcttgccaaaaccaacgattcgtcatcgaaaatatatgctcgagaaatgttgccgaagattgataaaagtgggagattttgcagtcccagagccgccagagaacttgctctgtaaattcttctttccaaattttttttaataaaacgtcccgatttataagcattcgca------cgcataggtaatgtagttggttaagctgaggtttcgggtgcgcaggtccataatttacgccgcctgtttagaagggtcggaccctgttcggctatttgagaaacgcatgaatgcgcgtcgaggtaactgtccttacttgaacactttggtttttccacataatgtctaaatgctgggttcaagatcgatgataacctgcccgactttgtagaactcggctatgattttgacagggagaagctactggaatataatcacatgagctttggagggccacctg-------------------------------------------------------------------------------------------------------------------------------------------------------------------------------------------------------------------------------------------------------------------------------------------------------------------------------------------------
>Cathormion_rhombifolium_Deighton_3618@NODE_1_length_922_cov_94.508876
---------------------------------------------------------------------------------------------------------------------------------------------------------------------------------------------------------------------------------------------------------------------------------------------------------------------------------------------------------aacaattctttgcccaagaacagcacagcaaccgtctcccctcgacc--ctctctccgcagtttggcgtttgcgctcgagcaagtcgagaagttggacctctatctcaggcagttcggcaaatggatagaagctcgctcttcagttcgttatcttcaccgtcatcctctgcaagtcacactaactttaagcctcagttc--------------atcccgcaattgaaacgaaaatatatgctcg----------------------agaaatccaacaattctttgcccaagaacagcacagcaaccgtctcccctcgaccctctctccgcagtttggcgtttgcgctcgaagaagctcttgtcaaaaccaatgattcttcatcgaaaatatatgctcgagaaatgctgccgaagattgataaaagtgggaggttttgcagtcctagagccgccagagaacttgctctgtaaattcttcgttccaac-tttttttaatgaaacgtcccgatatataagcattcacgggcattcgcttaggtaatgtagtttgttaagctgaagtttcgggtgcacaggtccataatttacgccgcctgtttagaagggtcggatccagttcggctatttgagaaacggatgaacgcgcgtcgaggtaagggtccttctttgatctctttggtttttccttttaatatctgaattctgggttcaagatcggtgataatctgcctgactttgtagaactcggctttgattttgacaaggagaagctactggaatataatcacatgagctttggagggccacctgttactgttgaatcgattgaagaagctaatgaacttctgcagaaaaatgaaaaggagtctgccattggtaatagaccagtcattttttcaattaaaaatggttgtaatttctgaaatttactagaaagtcaaaagtggactcaaacaaga--------------------------------------------------------------------------------------------------------------------------------------------------------------------------------------------
>Hydrochorea_corymbosa2_Iganci_862@NODE_1_length_1291_cov_214.546117
-----------------------------------------------------------------aggattcaatgtggattaccaattttttgg-ttatcatggtaaacactatttgctaaagagcaaccaaacactcttctcttgataatgcaatcatgattactattcaatagggttaaaccaaacg-ggctataagagtttttccttttaatgcatac--ttttttttttgctagtactgttttgtttagtttttccctttagtacattg-ttcattttgcttttttatcaaagtaattcctcccttcgtagcacgacgaagaaaatcggaccggctacttttcaattttcattttggatcgtccgcggtaactatccgataatgaacaattatctcactattttcgtttgaaagctcgagcaagtcgagaagttggacctctatctcaggcagttcggcaaatggatagaagctcgctcttcagttcgttatcttcaccgtcatcctctgcaagtcacactaactttaagcctcagttcaatctcagctgccaacccctttcttttagttattcttcatcttcagcattcatcccgcaattcctatataaatccaacaattctttgcccaagagcagcacagcaaccgtctcccctcgaccctgtctccgcagtttggcgtttgcgctcgaagaagctcttgtcaaaaccaatgattcttcatcgaaaatatatgctcgagaaatgctgccgaagattgataaaagtgggaggttttgcagtcctagagccgccagagaacttgctctgtaaattcttcgttccaac-tttttttaatgaaacgtcccgatatataagcattcacgggcattcgcttaggtaatgtagtttgttaagctgaagtttcgggtgcacaggtccataatttacgccgcctgtttagaagggtcggatccagttcggctatttgagaaacggatgaacgcgcgtcgaggtaacggtccttctttgatctctttggtttttccttataatatctgaattctgggttcaagatcggtgataatctgcctgactttgtagaactcggctatgattttgacaaggagaagctactggaatataatcacatgagctttggagggccacctgttactgttgaatcgattgaagaagctaatgaacttctgcagaaaaatgaaaaggagtctgccattggtaatagaccagtcattttttcaattaaaaatggttgtaatttctgaaatttactagaaagtcaaaagtggactcaaacaagattaaaattgcttcgtgaatc------------------------------------------------------------------------------------------------------------------------------------------------------------------------
>Hydrochorea_gonggrijpii_Tillett_45696@NODE_1_length_1252_cov_181.817872
-----------------------------------------------------------------------------agaaaattgcttttatga-ttttttttctaaaagctattttctaaaagctaatataaactcactctaatttctttactttttcgttttttttttgccaggtctaatttctttgttattgtaagggtttttccctttaatgcatacttttttttttttgccagtactgttttgtttagtttttccctttagtacattg-ttcattttgcttttttatcaaagtaattcctcccttcgtagcacgacgaagaaaatcggaccggctacttttcaattttcattttggatcgtccgcggtaactatccgataatgaacaattatctcactattttcgtttgaaagctcgagcaagtcgagaagttggacctctatctcaggcagttcggcaaatggatagaagctcgctcttcagttcgttatcttcaccgtcatcctctgcaagtcacactaactttaagcctcagttcaatctcagctgccaacccctttcttttagttattcttcatcttcagcattcatcccgcaattcctatataaatccaacaattctttgcccaagaacagcacagcaaccgtctcccctcgaccctctctccgcagtttggcgtttgcgctcgaagaagctcttgtcaaaaccaatgattcttcatcgaaaatatatgctcgagaaatgctgccgaagattgataaaagtgggcggttttgcagtcctagggccgccagagaacttgctctgtaaattcttcgttccaac-tttttttaatgaaacgtcccgatatataagcattcacgggcattcgcttaggtaatgtagtttgttaagctgaagtttcgggtgcacaggtccataatttacgccgcctgtttagaagggtcggatccagttcggctatttgagaaacggatgaacgcgcgtcgaggtaacggtccttctttgatctctttggtttttccttataatatctgaattctgggttcaagatcggtgataatctgtatgactttgtagaactcggctatgagtttgacaaggagaagctactggaatataatcacatgagctttggagggccacctgttactgttgaatcgattgaagaagctaatgaacttctgcagaaaaatgaaaaggagtctgccattggtaatagaccagtcattttttcaattaaaaatggttgtaatttctgaaatttactagaaagtcaaaagtggactcaaacaagattaaaattgcttcgtgaatctcct--------------------------------------------------------------------------------------------------------------------------------------------------------------------
>Jupunba_abbottii_Zanoni_21220@NODE_1_length_1359_cov_140.599064
aataataatatccaaacactaccattttattaaaatcattttttttcttagaatctattatactcaaaatctattatttaaaatcatttttatca-ctttttttctaaaaactattctctaaaatctaatctaaacttactctaacttctttacttttttg--ttttttttgccaggtctaatttcttcgttattgtaagagtttttccctttaatgcatacttttttttttttgccagtacttttttgtttagtttttccctttaatacattg-ttcattttgcttttttatcaaagtaattcctcccttcgtagcacgacgcagaaaatcggaccggctacttttcaattttcattttggatcgtccgcggtaactatccgataatgaacaattatctcactatattcgtttgaaagctcgagcaagtcgagaagttggacctctctctcaggcagttcggcaaatggatagaagctcgctcttcagttcgttatcttcaccgtcatcctctgcaagtcacactaactttaagcctcagttcaatctcagctgccaacccctttcttttagttattcttcatcttcagcattcatcccgcaattcctatataaatccaacaattctttgcccaagaacagcacagcaaccgtctcccctcgaccctctctccgcagttcggcgtttgtgctcgaagaagctcttgtcaaaaccaatgattcttcatcaaaaatatatgctcgagaaatgctgccgaagattgataaaagtgggaggttttgcagtcctagagccgccagagaacttgctctgtaaattcttctttccaac-ttttcttaatgaaacgtcccgatatataagcattcacgggcattcgcttaggtaatgtagtttgttaagctgaagtttcgggtgcacaggtccataatttacgccgcctgtttagaagggtcggatccagttcggctatttgagaaacggatgaacgcgcgtcgaggtaacggtccttctttgatctctttggtttttccatataatatctgaattctgggttcaagatcggtgataatctgcctgactttgtagaactcggctatgattttgacaaggagaagctactggaatataatcacatgagctttggagggccacctgttactgttgaatcgattgaagaagctaatgaacttctgcagaaaaatgaaaaggagtctgccattggtaatagaccagccattttttcaaccaaaaatggttgtaatttctgaaatttactagaaagtcaaaagtggactcaaacaagattaaaattgcttggtgaatctcctactagttctcacctcttca-------------------------------------------------------------------------------------------------------------------------------------------------
>Jupunba_asplenifolia_Ekman_6383@NODE_1_length_1097_cov_59.446078
-------------------------------------------------------------------------------------------------------------------------------------------------------------------------------------------------------gagtttttccctttaatgcatacttttttttttttgccagtacttttttgtttagtttttccctttaatacattg-ttcattttgcttttttatcaaagtaattcctcccttcgtagcacgacgcagaaaatcggaccggctacttttcaattttcattttggatcgtccgcggtaactatccgataatgaacaattatctcactatattcgtttgaaagctcgagcaagtcgagaagttggacctctatctcaggcagttcggcaaatggatagaagctcgctcttcagttcgttatcttcgccgtcatcctctgcaagtcacactaactttaagcctcagttcaatctcagctgccaacccctttcttttagttattcttcatcttcagcattcatcccgcaattcctatataaatccaacaattctttgcccaagaacagcacagcaaccgtctcccctcgaccctctctcggcagttcggcgtttgtgctcgaagaagctcttgtcaaaaccaatgattcttcatcaaaaatatatgctcgagaaatgctgccgaagattgataaaagtgggaggttttgcagtcctagagccgccagagaacttgctctgtaaattcttctttccaac-ttttcttaatgaaacgtcccgatatataagcattcacgggcattcgcttaggtaatgtagtttgttaagctgaagtttcgggtgcacaggtccataatttacgccgcctgtttagaagggtcggatccagttcggctatttgagaaacggatgaacgcgcgtcgaggtaacggtccttctttgatctctttggtttttccatataatatctgaattctgggttcaagatcggtgataatctgcctgactttgtagaactcggctatgattttgacaaggagaagctactggaatataatcacatgagctttggagggccacctgttactgttgaatcgattgaagaagctaatgaacttctgcagaaaaatgaaaaggagtctgccgttggtaatagaccagtcattttttcaattaaaaatggttgtaatttctgaaatttactagaaagtcaaaagtggact-----------------------------------------------------------------------------------------------------------------------------------------------------------------------------------------------------
>Jupunba_barbouriana_Iganci_847@NODE_1_length_1176_cov_263.836215
-------------------------------------------------------------------------------------------------------------------------------------------------------------------------------------------------------------------------------------------------------------------------------------------------------------ttcctcccttcgtagcacgacgcataaaatcggaccggctacttttcaattttcattttggatcgtccgcggtaactatccgataatgaacaattatctcactattttcgtttgaaagctcgagcaagtcgagaagttggacctctctctcaggcagttcggcaaatggatagaagctcgctcttcagttcgttatcttcaccgtcatcctctgcaagtcacactaactttaagcctcagttcaatctcagctgccaacccctttcttttagttattcttcatcttcagcattcatcccgcaattcctatataaatccaacaattctttgcccaagaacagcacagcaaccgtctcccctcgaccctctctccgcagttcggcgtttgcgctcgaagaagctcttgtcaaaaccaatgattcttcatcgaaaatatatgctcgagaaatgctgccgaagattgataaaagtgggaggttttgcagtcctagagccgccagagaacttgctctgtaaattcttcgttccaac-tttttttaatgaaacgtcccgatatataagcattcacgggcattcgcttaggtaatgtagtttgttaagctgaagtttcgggtgcacaggtccataatttacgccgcctgtttagaagggtcggatccagttcggctatttgagaaacggatgaacgcgcgtcgaggtaacggtccttctttgatctctttggtttttccttataatatctgaattctgggttcaagatcggtgataatctgcctgactttgtagaactcggctatgattttgacaaggagaagctactggaatataatcacatgagctttggagggccacctgttactgttgaatcgattgaagaagctaatgaacttatgcagaaaaatgaaaaggagtctgccattggtaatagaccagtcattttttcaattaaaaatggttgtaatttctgaaatttactagaaagtcaaaagtggactcaaacaagattaaaattgcttggtgaatctcctactagttctcacctcttcattgccatttataagcattgcgcatccagtaggatattttaaaccttaaatttaatatgccatcagcataatttcatgacacaatatattctgttaattttgatctgctggtcaagtggcatcagctgat----------------
>Jupunba_cochleata_Bonadeu_673@NODE_1_length_1663_cov_128.585120
aataataatacccaaacaatatcattttatcaaaatcattttctttcctagaatttattatgctcaaaatctattatttaaaattatttttatca-ttttttttctaaaagctattctccagaaactaatctaaactcactcttaacttctttactttttt--gcttttttgccaggtctattttttttgttattgtaagagtttttccctttaatgcatac--ttttttttttgccaatacttttttgtttagtttttccctttaatacattg-ttcattttgcttttttatcaaagtaattcctcccttcgtagcacgacgcagaaaatcggaccggctacttttcaattttcattttggatcgtccgcggtaactatccgataatgaacaattatctcactattttcgtttgaaagctcgagcaagtcgagaagttgggcctctgtctcaggcagttcggcaaatggatagaagctcgctcttcagttcgttatcttcaccgtcatcctctgcaagtcacactaactttaagcctcagttcaatctcagctgccaacccctttcttttagttattcttcatcttcagcattcatcccgcaattcctatataaatccaacaattctttgcccaagaacagcacagcaaccgtctcccctcgaccctctctccgcagttcggcgtttgcgctcgaagaagctcttgtcaaaaccaatgattcttcatcgaaaatatatgctcgagaaatgctgccgaagattgataaaagtgggaggttttgcagtcctagagccgctagagaacttgctctgtaaattcttcgttccatc-tttttttaatgaaacgtcccgatatataagcattcacgggcattcgcttaggtaatgtagtttgttaagctgaagtttcgggtgcacaggtccataatttacgccgcctgtttagaagggtcggatccagttcggctatttgagaaacggatgaacgcgcgtcgaggtaacggtccttctttgatctctttggtttttccttataatatctgaattatgggttcaagatcggtgataatctgcctgactttgtagaactcggctatgattttgacaaggagaagctactggaatataatcacatgagctttggagggccacctgttactgttgaatcgattgaagaagctaatgaacttctgcagaaaaatgaaaaggagtctgccattggtaatagaccagtcattttttcaattaaaaatggttgtaatttctgaaatttactagaaagtcaaaagtggactcaaacaagattaaaattgcttggtgaatctcctactagttctcacctcttcattgtcatttataagcattgcgcatccagtaggatattttaaaccttaaatttaatatgccatcagcataatttcatgacgcaatatattctgttaattttgatctgctggtcaagtggcatcagctgatcagcctgtcatttgga
>Jupunba_leucophylla_Iganci_839@NODE_1_length_1831_cov_251.797605
aataataatactcaaacactatcattttatcaaaatcatttt-tttcctagaatctattatgctcaaaatctattatttaaaatcgtttttatcacttttttttctaaaagctattttccagaaactaatctaaattcactctaacttctttatttttttg--ctttttttgccaggtctaatttctttgttattgtaagag-ttttcccttgaatgcatacttttttttttttgccagtgcttttttgtttagtttttccctttgatacatgg-ttcattttgcttttttatcaaggtaattcctcccttcgtagcacaacgcagaaaatcggaccggctacttttcaattttcattttggatcgtccgcggtaactatccgataatgaacaattatctcactattttcgtttgaaagctcgagcaagtcgagaagttggacctctat-tcaggcagttcggcaaatggatagaagctcgctcttcagttcgttatcttcaccgtcatcctctgcaagtcacactaactttaagcctcagttcaatctcagctgccaacccctttcttttagttattcttcatcttcagcattcatcccgcaattcctatataaatccaacaattctttgcccaagaacagcacagcaaccgtctcccctcgaccctctctccgcagttcggcgtttgcgctcgaagaagctcttgtcaaaaccaatgattcttcatccaaaatatatgctcgagaaatgctgccgaagattgacaaaagtgggaggttttgcagtcctagagccgccagagaacttgctctgtaaattcttcgttccaac-tttttttaatgaaacgtcccgatatataagcattcacgggcattcgcttaggtaatgtagtttgttaagctgaagtttcgggtgcacaggtccataatttacgccgcctgtttagaagggtcggatccagttcggctatttgagaaacggatgaacgcgcgtcgaggtaacggtccttctttgatctctttggtttttccttataatatctgaattctgggttcaagatcggtgataatctggctgactttgtagaactcggctatgattttgacaaggagaagctactggaatataatcacatgagctttggagggccacctgttactgttgaatcgattgaagaagctaatgaacttctgcagaaaaatgaaaaggagtctgccattggtaatagaccagtcattttttcaattaaaaatggttgtaatttctgaaatttactagaaagtcaaaagtggactcaaacaagattaaaattgcttggtgaatctccaactagttctcacctcttcattgtcatttataagcattgcgcatccagtaggatattttaaaccttaagtttaatatgccatcagcataatttcatgacac-atatattcttttaattttgatctgctggtcaagtggcatcagctgatcagcctgtcatttgga
>Jupunba_macradenia_Lourteig_3021@NODE_1_length_1156_cov_195.101019
----------------------------------------------------------------------------------------------------------------------------------------------------------------------------------------------------------------------------------------------------------------------------------------------tttttatcaaagtaattcctcccttcgtagcacgacgcagaaaatcggaccggctacttttcaattttcattttcgatcgtctgcggtaactatccgataatgaacaattatctcactattttcgtttgaaagctcgagcaagtcgagaagttggaccactatctcaggcagttcggcaaatggatagaagctcgctcttcagttcgttatcttcaccgtcatcctctgcaagtcacactaactttaagcctcagttcaatctcagctgccaacccctttcttttagttattcttcatcttcagcattcatcccgcaattcctatataaatccaacaattctttgcccaagaacagcacagcaaccgtctcccctcgaccctctctccgcagttcggcgtttgcgctcgaagaagctcttgtcaaaaccaatgattcttcatcgaaaatatatgctcgagaaatgctgccgaagattgataaaagtgggaggttttgcagtcctagagccgccagagaacttgctctgtaaattcttcattccaac-tttttttaatgaaacgccccgatatataagcattcacgggcattcgcttaggtaatgtagtttgttaagctgaagtttcgggtgcacaggtccataatttacgccgcctgtttagaagggtcggatccagttcggctatttgagaaacggatgaacgcgcgtcgaggtaacggtccttctttgatctctttggttttcccatataatatctgaattctgggttcaagatcggtgataatgtgcctgactttgtagaactcggctatgattttgacaaggagaagctactggaatataatcacatgagctttggagggccacctgttactgttaaatcgattgaagaagctaatgaacttctgcagaaaaatgaaaaggagtctgccattggtaatagaccagtcattttttcaattaaaaatggttgtaatttctgaaatttactagaaagtcaaaagtggactcaaacaagattaaaattgcttggtgaatctcctactagttctcacctcttcattgtcatttataagcattgcgcatccagtaggatattttaaaccttaaatttaatatgccatcagcataatttcatgacacaatata----------------------------------------------------------
>Jupunba_nipensis_Mayo_19662@NODE_1_length_1067_cov_43.294949
-----------------------------------------------------------------------------------------------------------------------------------------------------------------------------------------------------------------------------------------------------------------------------cattg-ttcattttgcttttttatcaaagtaattcctcccttcgtagcacgacgcagaaaatcggaccggctacttttcaattttcattttggatcgtccgcggtaactatccgataatgaacaattatctcactatattcgtttgaaagctcacgcaagtcgagaagttggacctctctctcaggcagttcggcaaatggatagaagctcgctcttcagttcgttatcttcaccgtcatcctctgcaagtcacactaactttaagcctcagttcaatctcagctgccaacccctttcttttagttattcttcatcttcagcattcatcccgcaattcctatataaatccaacaattctttgcccaagaacagcacagcaaccgtctcccctcgaccctctctcggcagttcggcgtttgtgctcgaagaagctcttgtcaaaaccaatgattcttcatcaaaaatatatgctcgagaaatgctgccgaagattgataaaagtgggaggttttgcagtcctagagccgccagagaacttgctctgtaaattcttctttccaac-ttttcttaatgaaacgtcccgatatataagcattcacgggcattcgcttaggtaatgtagtttgttaagctgaagtttcgggtgcacaggtccataatttacgccgcctgtttagaagggtcggatccagttcggctatttgagaaacggatgaacgcgcgtcgaggtaacggtccttctttgatctctttggtttttccatataatatctgaattctgggttcaagatcggtgataatctgcctgactttgtagaactcggctatgattttgacaaggagaagctactggaatataatcacatgagctttggagggccacctgttactgttgaatcgattgaagaagctaatgaacttctgcagaaaaatgaaaaggagtctgccattggtaatagaccagccattttttcaactaaaaatggttgtaatttctgaaatttactagaaagtcaaaagtggactcaaacaagattaaaattgcttggtgaatctcctactagttc------------------------------------------------------------------------------------------------------------------------------------------------------------
>Jupunba_oxyphyllidia_Yonker_6157@NODE_1_length_1269_cov_109.666107
---------------------------------------------------aatctattatgctcaaaatctattatttaaaattatttttatca-cttttttttt-aaaattattctctaaaacttaatctaaacttactctaacttctttactattttg--ttttttttgccaggtctgatttctttgttattgtaagagtttttccctttaatgcatactcttttttttttgccagtacttttttgtttagttttcccctttaatacattg-ttcattttgcttttttatcaaagtaattcctcccttcgtagcacgacgcagaaaatcggaccggctacttttcaattttcattttggatcgtccgcggtaactatccgataatgaacaattatctcactatattcgtttgaaagctcgagcaagtcgagaagttggacctctatctcaggcagttcggcaaatggatagaagctcgctcttcagttcgttatcttcaccgtcatcctctgcaagtcacactaactttaagcctcagttcaatctcagctgccaacccctttcttttagttattcttcatcttcagcattcatcccg--------------------caattctttgggcaagaacagcacagcaaccgtctcccctcgaccctctctccgcagttcggcgtttgcgctcgaagaagctcttgtcaaaaccaatgattcttcatcgaaaatatatgctcgagaaatgctgccgaagattgataaaagtgggaggttttgcagtcctagagccgccagagaacttgctctgtaaattcttcgttccaac-ttttcttaatgaaacgtcccgatatataagcattcacgggcattcgcttaggtaatgtagtttgttaagctgaagttttgggtgcacaggtccataatttacgccgcctgtttagaagggtcggatccagttcggctatttgagaaacggatgaacgcgcgtcgaggtaacggtccttctttgatctctttggtttttccatataatatctgaattctgggttcaagatcggtgataatctgcctgactttgtagaactcggctatgattttgacaaggagaagctactggaatataatcacatgagctttggagggccacctgttattgttgaatcgattgaagaagctaatgaacttctgcagaaaaatgaaaaggagtctgccattggtaatagaccagtcattttttcaattaaaaatggttgtaatttctgaaatttactagaaagtcaaaagtggactcaaacaagattaaaattgcttggtgaatctcctactagttctcacctc-----------------------------------------------------------------------------------------------------------------------------------------------------
>Jupunba_trapezifolia_Simon_1600@NODE_1_length_1305_cov_152.650400
-------------------------------------------------------------------aatctattatttaagatcgtttttatcacttttttttctaaaatttattctctaaaaactaatctaaactcaccctaacttctttacttttttg--ttttttttgccaggtctaatttctttgttattgtaagagtttttctctttaatgca--------------------tacttttttgtttagtttttccctttaatacattg-ttcattttgcttttttatcaaagtaattcctcccttcgtagcacgacgcagaaaatcggaccggctacttttcaattttcattttggatcgtccgcggtaactatccgataatgaacaattatctcactattttcgtttgaaagctcgagcaagtcgagaagttggacctctatctcaggcagttcggcaaatggatagaagctcgctcttcagctcgttatcttcaccgtcatcctctgcaagtcacactaactttaagcctcagttcaatctcagctgccaacccctttcttttagttattcttcatcttcagcattcatcccgcaattcctatataaatccaacaattctttgcccaagaacagcacagcaaccgtctcccctcgaccctctctccgcagttcggcgtttgcgctcgaagaagctcttgtcaaaaccaatgattcttcatcgaaaatatatgctcgagaaatgctgccgaagattgataaaagtgggaggttttgcagtcctagagccgccagagaacttgctctgtaaattcttcgttccaac-tttttttaatgaaacgtcccgatatataagcattcacgggcattcgcttagataatgtagtttgttaagctgaagtttcgggtgcacaggtccataatttacgccgcctgtttagaagggtcggatccagttcggctatttgagaaacggatgaacgcgcgtcgaggtaacggtccttctttgatctctttggtttttccttataatatctgaattctgggttcaagatcggtgataatctgcctgactttgtagaactcggctatgattttgacaaggagaagctactggaatataatcacatgagctttggagggccacctgttactgttgaatcgattgaagaagctaatgaacttatgcagaaaaatgaaaaggagtctgccattggtaatagaccagtcattttttcaattaaaaatggttgtaatttctgaaatttactagaaagtcaaaagtggactcaaacaagattaaaattgcttggtgaatctcctactagttctcacctcttcattgtcatttataagcattgcgcatccagtaggagattttaaacctta--------------------------------------------------------------------------------------------------
>Jupunba_villosa_Borges_423@NODE_1_length_1628_cov_136.137975
aataataatacctaaacactatcatcttatcaaaattatttt-tttttcaaaatttattatactcaaaatctattatttaaaatcgcttttatca-ctttttttctaaaaattattctcaaaaaattaatctaaactcactctaacttctttacttttttg--ttttttttgccaggtttaatttctttgttgtagtaagagtttttccctttaatgcatacttttttttttttgccagtacttttttgtttagtttttccctttaatacattg-ttcattttgcttttttatcaaagtaattcctcccttcgtagcacgacgcagaaaatcggaccggctacttctcaattttcattttggatcgtccgcggtaactatccgataatgaacaattatctcactattttcgtttgaaagctcgagcaagtcgagaagttggacctctatctcaggcagttcggcaaatggatagaagttcgctcttcagttcgttatcttcaccgtcatcctctgcaagtcacactaactttaagcctcagttcaatctcagctgccgacccctttcttttagttattcttcatcttcagcattcatcccgcaattcccatataaatccaacaattctttgcccaagaacagcacagcaaccgtctcccctcgaccccctctccgcagttcggcgtttgcgctcgaagaagctcttgtcaaaaccaatgattcttcgtcgaaaatatatgctcgagaaatgctgccgaagattgataaaagtgggaggttttgcagtcctagagccgccagagaacttgctctgtaaattcttcgttccaac-tttttttaatgaaacgtcccgatatataagcattcacgggcattcgcttaggtaatgtagtttgttaagctgaagtttcgggtgcacaggtccataatttacgccgcctgtttagaagggtcggatccagttcggctatttgagaaacggatgaacgcacgtcgaggtaacggtccttctttgatctctttggtttttccttataatatctgaattctgggttcaagatcggtgataatctgcctgactttgtagaactcggctatgattttgacaaggagaagctactggaatataatcacatgagctttggagggccacctgttactgttgaatcgattgaagaagctaatgaacttctgcagaaaaatgaaaaggagtctgccattggtaatagaccagtcattttttcaattaaaaatggttgtaatttctgaaatttactagaaagtcaaaagtggactcaaacaagattaaaattgcttggtgaatctcctactagttctcacctcttcattgtcatttataagcattgcgcatccagtaggatattttaaaccttaaatttaatatgccatcagcataatttcatgacacaatatattctgttaattttgatctgctggtcaagtggcatcagctgatcagcctgtcatttgga
>Punjuba_callejasii_Daly_5935@NODE_1_length_1021_cov_42.113347
-----------------------------------------------------------------------------------------------------------------------------------------------------------------------------------------------------------------------------------------------------------------ttccctttaatacattg-ttcattttgctttttaatcaaagtaattcctcccttcgtagcacaacgcagaaaatcggacgggctacttttcaattttcattttggatcgtccgcggtaactgtccgataatgaacaattatctcactattttcgtttgaaagctcgagccagtcgagaagttggacctctatctaaggcagttcggcaaatggatagaagctcgctcttcagttcgtt------------atcctctgcaagtcacacaaactttaagcctcagttcaatctcagctcccaacccctttcttttagttattcttcatcttcagcattcatcccgcaattcctatataaatccaacaattctttgcccaagaacagcacagcaaccgtctcccctcgaccctctctccgcagttcggcttttgcgctcgaagaagctcttgtcaaaaccaatgattcttcatcgaaaatatatgctcgagaaatgctgccgaagattgataaaagtgggaggttttgcagtcctagagccgccagagaacttgctctgtaaattctttgttccaacttttttttaatgaaacgtcccgatatataagcattcacgggcattcgcttaggtaatgtattttgttaagctgaagtttcgggtgtacaggtccataatttacgccgcctgtttagaagggtcggatccagttcggctatttgagaaacggatgaacgcgcgtcgaggtaacggtccttatttgatctctttggtttttccatataatatttgaattctgggttcaagatcggtgataatctgcctgactttgtagaactcggctatgattttgacaaggagaagctactggaatataatcacgcgagctttggagggccacctgttactgttgaatcgattgaagaagctaatgaacttctgcagaaaaatgaaaaggagtctgccattggtaatagaccagtcattttttcaattaaaaatggttgtaatttctgaaatttactagaaagtcaaaaa-----------------------------------------------------------------------------------------------------------------------------------------------------------------------------------------------------------
>Punjuba_killipii_Palodorios_6252@NODE_1_length_1179_cov_58.443739
------------------------------------------------------------------------------------------------------------------------------------------------acttctttacttttttgttgtttttttgccaggtctaatttctttgatattgtaagagtttttccctttaatacatac--tatttttttggccagtacttttttgtttagtttttccctttaatacattg-ttcattttgcttttttatcaaagtaattcctcccttcgtagcacaacgcagaaaatcggaccggctacttttcaattttcattttggatcgtccgcggtaactatccgataatgaacaattatctcactattttcgtttgaaagctcgagcaagtcgagaagttggacctctatctagggcagttcggcaaatggatagaagctcgctcttcagttcgttatcttcaccgtcatcctctgcaagtcacactaactttaagcctcagttcaatctcagctcccaacccctttgttttagttattcttcatcttcagcattcatcccgcaattcctatataaatccaacaattctttgcccaagaacagcacagcaaccgcctcccctcgaccctctctccgcagttcggcttttgcgctcgaagaagctcttgtcaaaaccaatgattcttcatcgaaaatatatgctcgagaaatgctgccgaagattgataaaagtgggaggttttgcagtcctagagccgccagagaacttgctctgtaaattctttgttccaacttttttttaatgaaacgtcccgatatataa----------gcattcgcttaggtaatgtagtttgttaagctgaagtttcgggtgcacaggtccataatttacgccgcctgtttagaagggtcggatccagttcggctatttgagaaacggatgaacgcgcgtcgaggtaacggtccttatttgatctctttggtttttccatataatatttgaattctgggttcaagatcggtgataatctgcctgactttgtagaactcggctatgattttgacaaggagaagctactggaatataatcacatgagctttggagggccacctgttactgttgaatcgattgaagaagctaatgaacttctgcagaaaaatgaaaaggagtctgccattggtaatagaccagtcattttttcaattaaaaatggttgtaatttctgaaatttactagaaagtcaaaattggactcaaacaagattaaacttgcttggtgaatctccta-------------------------------------------------------------------------------------------------------------------------------------------------------------------
>Punjuba_lehmannii_Escobar_7465@NODE_1_length_1521_cov_105.336565
gctagtactagttatccataattgttttagtagtgttatcttt------------------------aatcgattgactcaagtttttaatagaaaactcgcaacctataccaatatctcaa-----aatccaacatagttctaacttctttacttttgtgttttttttttgccaggtctaatttctttgatattgtaagagtttttccctttaatacatac--tatttttttggccagtacttttttgtttagtttttccctttaatacattg-ttcattttgcttttttatcaaagtaattcctcccttcgtagcacaacgcagaaaatcggaccggctacttttcaattttcattttggatcgtccgcggtaactatccgataatgaacaattatctcactattttcgtttgaaagctccagcaagtcgagaagttggacctctatctaaggcagttcggcaaatggatagacgctcgctcttcagttcgttatcttcaccgtcatcctctgcaagtcacactaactttaagcctcagttcaatctcagctcccaacccctttcttttagttattcttcatcttcagctttcatcccgcaattcctatataaatccaacaattctttgcccaagaacagcacagcaaccgtctcccctcgaccctctctccgcagttcggcttttgcgctcgaagaagctcttgtcaaaaccaatgattcttcatcgaaaatatatgctcgagaaatgctgccgaagattgataaaagtgggaggttttgcagtcctagagccgccagagaacttgctctgtaaattctttgttccaacttttttttaatgaaacgtcccgatatataagcattcacgggcattcgcttaggtaatgtagtttgctaagctgaagtttcgggtgcacaggtccataatttacgccgcctgtttagaagggtcggatccagttcggctatttgagaaacggatgaacgcgcgtcgaggtaacggtccttatttgatctctttggtttttccatataatatttgaattctgggttcaagatcggtgataatctgcctgactttgtagaactcggctatgattttgacaaggagaagctactggaatataatcacatgagctttggagggccacctgttactgttgaatcgattgaagaagctaatgaacttctgcagaaaaatgaaaaggagtctgccattggtaatagaccagtcattttttcaattaaaaatggttgtaatttctgaaatttactagaaagtcaaaagtggactcaaacatgattaaaattgcttggtgaatctcctactagttctcacctcttcattgtcatttataagcattgcgcatccagtaggatattttaaaccttaaatttaatatgccatcagcataatttcatgacacaatatattccgttaattttgatctgctggtcaagttgcatctgctgatcagcctgtcatttgga
>_R_Acacia_rostellifera_Murphy_466@NODE_1_length_1250_cov_240.982950
-------------------------------------------------------------------------------------------------------------------------------------------------------------------------------------------------------------------------------------------------------------------------aaaaaaaaa-atcactttttgcttttatcaaagtaatt-ctcccttcgtcgaacgacgcagaaaatcggaccggctac-------ttttcattttggatcgtccgcagtaactatccgatattgaacaattatctcggtattttggtttgaacgctccagcaaggcgagaagttgaacctctatctcaggcagttcgggaaatggatagaagctcgctcctcagttcgttatcttcactgtcatcctctacaagtcacactaactttaagcctcagttcaatctctgctccccacccctttgttttaattattcttcatcttcagcattcatcccgcaattcctatataaatccaacaattctttgcccaagaacagcacagcaaccgtctcccctcgaccctctctccgcagttcggcatttgcgctcgaagaagctcttgtcaaaaccaatgattcttcgtcgaaaatatatgctcgagaaatgctgccgaagattgataaaagtgggaggttttgcagtcctagagccgccagagaacttgctctgtaaattcttcgttccaacttttttctaatgaaacgtcccgatatataagtattcacgggcattcgcttaggtaatgtagttttttaagctgaagtttcgggtgcacaggtccataatttacgccgcctgtttagaagggtcggatccagttcggctatttgagaaacggatgaacgggcgtcgaggtaacggtccttatttgatctctttggtttttccatataatatctgaattctgggttcaagatcggtgataatctgcctgactttgtagaactcggctatgattttgacaaggagaagctactggaatataatcacatgagctttggagggccacctgttactgttgaatcgattgaagaagctaatgaacttctgcagaaaaatgaaaaggagtctgccattggtaataaaacagtcattttttcaattaaaaatggttgtaatttctgaaatttactagaaagtcaaaagtggactcaaacaagattacaattgcttggtgaatctcctactagttctcacctcttcactgtcatttataagcattgcgcatccagtaggatattttaaaccttaaatttaatatgccagcagcataatttcatgacacaatatattctgttaattttgatctgctggtcaagttgcatcagctgattagcctgtcatttgga
>_R_Afrocalliandra_redacta_Germishuizen_5585@NODE_1_length_767_cov_275.873913
------------------------------------------------------------------------------------------------cctct--------------------------------------------------------------tgattatacctaaagtaataatttttactatttttacaactttaccccattttttataa--------tttagccataatttaattctttctttatcttcttttttattttattttattttatttttttctaaaaaaaattgttctatgagttgagtatgacaaaaaatcggacccactgc--------tttctttttggatcgtccgcggcaaccatccgataatgcaccattatctcattattttcgcttgaacgct-gagcaagtcgagaagttggacctctgtcccaggcagttcggcaaatggatagaagctcgctcctcagttcgttatcttcactgtcatcctcggcaagtca---------taagcctttgttcaatctcagcttccaacccttttattttcattattcttcatcttcagcattcatcccccaattcctatataaatccaacaattctttgcccaagaacatgacagcaaccatctcccctccaccctctctccgtagttcggcgtttgcgctcgaaaaagctcttgtcaaaaccaatgattcttcatcgaaaataaatgctcgagaaatgttgccgaagattgataaaagtgggaggttttgcagtcctagagctgccagagaacttgctctgtaaattcttcgttccaacttttttttaatgaaacgtcccgatttataagcattcaagggcattcgcttaggtaatgtagtttgttaagct--------------------------------------------------------------------------------------------------------------------------------------------------------------------------------------------------------------------------------------------------------------------------------------------------------------------------------------------------------------------------------------------------------------------------------------------------------------------------------------------------------------------------------------------------------------------------------------------------------------
>_R_Albizia_edwallii_Dalmaso_272@NODE_1_length_793_cov_5.197832
---------------------------------------------------------------------------------------------------------------------------------------------------------------------------------------------------------------------aatacatac--tattttttcggccagtact-------------------tttaatatatagcatcattttgcttttttatccaaggaattcctcccttcgtagcacgccgcagaaaatcggaccggctac-------ttttcattttggatcgtccgcagtaactatccgataatgaacaattatctcactattttcgtctgaacgctcgagcaagtcgagaagttggacctctatc---------tcggcaaatggatagaagctcgctcttcagttcgttatctccaccgtcatcctctgcaagtcacactaacttcaagcctcagttcaatctcagctcccaacccctttcttttaattattcttcatcttcagcattcatcccgcaattcctacataaatccaacaattatttgctcaagaacagcacagcaaccgtctcccctcgaccctctctccgcagttcggcgtttgcgctcgaagaagctcctgtcaaaaccaatgattcttcatcgaaaatatatgctcgagaaatgctgccgaagattgataaaagtgggaggttttgcagtcctagagccgccagagaacttgctctgtaaattcttagttccaacttttttttaatgaaacgtcccgatatataagcattcacgggcattcgcttaggtaatgtagtctgttaagctgaagtttcgggtgcacaggtccataatttacgccgcctgtttagaagggtcggatccagttcggctatttgagaaaaggatgaacgcgcgtcgaggtaacggtccttattttatctctttgatttttccatataatat--------------------------------------------------------------------------------------------------------------------------------------------------------------------------------------------------------------------------------------------------------------------------------------------------------------------------------------------------------------------------------------------------------------------------------------------------------------------
>_R_Albizia_glabripetala_Lewis_1652@NODE_1_length_1070_cov_59.903323
---------------------------------------------------------------------------------------------------------------------ctcaaaatccaacgtagtctaacttcttcttcttcttcttgttcttttattatggccatgtctaatttctttgtcattgcaagagtctttacatttaatacatac---tattttttggccagtact-------------------gtaaaaatagagcatcattttgcttttttatcaaaggaattcctcccttcgtagcacgccgcagaaaatcggaccggctgc-------ttttcattttggatcgtccgaagtaactatccgataatgaaccactatctcactattttcgtttgaacgctcgagcaagtcgagaagttggacctctatc---------tcggcaaatggatagaagctcgctcttcagttcgttatcttcaccatcatcctctgcaagtcacactaactttaagcctcagttcaatctcagctcccagcccctttcttttaattattcttcatcttcagcattcatcccgcaattcttacataaatccaacaattatttgcccaagaacagcacagcaaccgtctcccctcgaccctctctccgcagttcggcgtttgcgctcgaagaagctcttgtcaaaaccaatgattcttcaccgaaaatatatgctcgagaaatgctgccgaagattgataaaagtgggaggttttgcagtcctagagccgccagagaacttgctctgtaaattcttcattccaacctttttttaatgaaacgtcccgatatataagcattcacgggcattcgcttaggtaatgtagtctgttaagctgaagtttcgggtgcacaggtccataatttacgccgcctgtttagaagggtcggatcctgttcggctatttgagaaacggatgaacgcgcgtcgaggtaacggtccttatttgatctctttggtttctccatataatatctgaattctgggttcaagataggtgataatctgcctgattttgtagaactcggctatgattttgacaaggagaagctactggaatataatcacatgagctttggagggccacctgttactgttgaatcgattgaagaagctaatgaactt--------------------------------------------------------------------------------------------------------------------------------------------------------------------------------------------------------------------------------------------------------------------------------------------------------------
>_R_Albizia_inundata_Wood_26530@NODE_1_length_931_cov_86.890411
------------------------------------------------------------------------------------------------------------------------------------------------------------------------------------------------------------------------------------------------------------------------------------------------------------------------gtagcacgccgcagaaaatcggaccggctgc-------ttttcattttggatcgtccgaagtaactatccgataatgaaccactatctcagtatttttgtttgaacgctcgagcaagtcgagaagttggacctctatc---------tcggcaaatggatagaagcttgctcttcagttcgttatcttcaccgtcatcctctgcaagtcacactaactttaagcctcagttcaatctcagctcccgacccgtttcttttaattattcttcatcttcagcattcatcccgcaattctcacataaatccaacaattatttgcccaagaacagcacagcaaccgtctcccctcgaccctctctccgcaattcggcgtttgcgctcgaagaagctcttgtcaaaaccaatgattcttcatcgaaaatatatgctcgagaaatgctgccgaagattgataaaagtgggaggttttgcagtcctagagccgccagagaacttgctctgtaaattcttcgttccaacctttttttaatgaaacgtcccgatatataagcattcacgggcattcgcttaggtaatgtagtctgttaagctgaagtttcgggtgcacaggtccataatttacgccgcctgtttagaagggtcggatcctgttcggctatttgagaaacggatgaacgcgcgtcgaggtaacggtccttatttgatctctttggtttctccatataatatctgaattctgggttcaagataggtgataatctgcctgattttgtagaactcggctatgattttgacaaggagaagctactggaatataatcacatgagctttggagggccacctgttactgttgaatcgattgaagaagctaatgaacttctgcagaaaaatgaaaaggagtctgccattggtaatagaccagtcattttttcaattaaaaatggtt-------------------------------------------------------------------------------------------------------------------------------------------------------------------------------------------------------------------------------------------
>_R_Albizia_multiflora_Hughes_3090@NODE_1_length_1501_cov_142.394663
gactaaaatatccacttaggattattttgtccaaaaaat----attttaaccaatattttt------------gtctttacaattttgcagtccaatattgggaggtggctttgtagc---aatcccactttcgtggtactcccaatccctagttatatagtctcataacaacaatatatc---------caatcacaattcctgatccaattcctaccctc---agtacttcgtaccaaggc-------------------ttaaaaatatagcatcattttgcttttttatcaaaggaattcctcccttcgtagcacgccgcagaaaatcggaccggctgc-------ttttcattttggatcgtccgcagtaactatccgataatgaaccactatctcactattttcgtttgaacgctcgagcaagtcgagaagttggacctctatc---------tcggcaaatggatagaagctcgctcttcagttcgttatcttcaccgtcatcctctgcaagtcacactaactttaagcctcagttcaatctcagctcccaacccctttcttttaattattcttcatcttcagcattcatcccgcaattcttacataaatccaacaattatttgcccaagaacagcacagcaaccgtctcccctcgaccctctctccgcagttcggcgtttgcgctcgaagaagctcttgtcaaaaccaatgattcttcatcgaaaatatatgctcgagaaatgctgccgaagattgataaaagtgggaggttttgcagtcctagagccgccagagaacttgctctgtaaattcttcgttccaacttttttttaatgaaacgtcccgatatataagcattcaagggacttcgcttaggtaatgtagtctgttaagctgaagtttcgggtgcacaggtccataatttacgccgcctgtttagaagggtcggatcctgttcggctatttgagaaacggatgaacgcgcgtcgaggtaacggtccttatttgatctctttggtttctccatataatatctgaattctgggttcaagataggtgataatctgcctgattttgtagaactcggctatgattttgacaaggagaagctactggaatataatcacatgagctttggagggccacctgttactgttgaatcgattgaagaagctaatgaacttgtgcagaaaaatgaaaaggagtctgccattggtaatagaccagtcattttttcaattaaaaatggttgtaatttctgaaatttactagaaagtcaaaagtggactcaaacaagagtacaattgcttggtgaatctcctacaagttctcacctcttcattgtcatttataagcattgcgcatccagtaggatattttaaaccttaaatttaatatgccatcagcataatttcatgacacaatatattctgttaattttgatctg---------------------------------------
>_R_Albizia_niopoides_Simon_1601@NODE_1_length_1340_cov_164.589074
--------------------------------gagtgtttatgatttcgaccattatttgtactt--------ttttttttgatcaactgattcgatttttcaacatataccaatatctcaaaatccaacatagtctaacttcttcttcttcttcttcgtttttttttttggccatgtctactttctttgatattgtaagagtttttacatttaatacatac---tattttttggccagtact-------------------ttaaaaatagagcatcattttgcttttttatcaaaggaattcctcccttcgtagcacgccgcagaaaatcggaccggctgc-------ttttcattttggatcgtccgcagtaactatccgataatgaacgactatctcactattttcgtttgaacgctcgagcaagtcgagaagttggacctctatc---------tcggcaaatggatagaagctcgctcttcagttcgttatcttcaccgtcatcctctgcaagtcacaaaaactttaagcctcagttcaatctcagctcccaacccctttcttttaattattcttcatcttcagcattcatcccgcaattcttacataaatccaacaattatttgcccaagaacagcacatcaaccgtctcccctcgaccctctctccgcagttcggcgtttgcgctcgaagaagctcttgtcaaaaccaatgattcttcatcgaaaacatatgctcgagaaatgctgccgaagattgataaaagtgggaggttttgcagtcctagagccgccagagaacttgctctgtaaattcttcgttccaacttttttttaatgaaacgtcccgatatataagcattcacgggcattcgcttaggtaatgtagtctgttaagctgaagtttcgggtgcacaggtccataatttacgccgcctgtttagaagggtcggatcctgttcggctatttgagaaacggatgaacgcgcgtcgaggtaacggtccttatttgatctctttggtttctccatataatatctgaattctgggttcaagataggtgataatctgcctgattttgtagaactcagctatgattttgacaaggagaagctactggaatataatcacatgagctttggagggccacctgttactgttggatcgattgaagaagctaatgaacttctgcagaaaaatgaaaaggagtctgccattggtaatagaccagtcattttttcaattaaaaatggttgtaatttctgaaatttacgagaaagtcaaaagtggactcaaacaaaagtacaattgtttggtgaatctcctacaagttctcaccacttcattgtcatttataagcattgcgcatccagttggatat-------------------------------------------------------------------------------------------------------------
>_R_Albizia_subdimidiata_var_minor_Gorts_341@NODE_1_length_979_cov_49.284922
-----------------------------------------------------------------------------------------------------------------------------------------------------------------------------------------------------------------atttaatacatac---tattttttggccagtact-------------------ttaaaaatatagcgtcattttgcttttttatcaaaggaattcctcccttcgtagcacgccgcagaaaatcggaccggctgc-------ttttcattttggatcgtccgaagtaactatccgataatgaaccactatctcactattttcgtttgaacgctcgagcaagtcgagaagttggacctctatc---------tgggcaaatggatagaagcttgctcttcagttcgttatcttcaccgtcatcctctgcaagtcacactaactttaagcctcagttcaatctcagctcccaacccgtttcttttaattattcttcatcttcagcattcatcccgcaattctcacataaatccaacaattatttgcccaagaacagcacagcaaccgtctcccctcgaccctctctccgcaattcggcgtttgcgctcgaagaagctcttgtcaaaaccaatgattcttcatcgaaaatatatgctcgagaaatgctgccgaagattgataaaagtgggaggttttgcagtcctagagccgccagagaacttgctctgtaaattcttcgttccaacctttttttaatgaaacgtcccgatatataagcattcacgggcattcgcttaggtaatgtagtctgttaagctgaagtttcgggtgcacaggtccataatttacgccgcctgtttagaagggtcggatcctgttcggctatttgagaaacggatgaacgcgcgtcgaggtaacggtccttatttgatctctttggtttctccatataatatctgaattctgggttcaagataggtgataatctgcctgattttgtagaactcggctatgattttgacaaggagaagctactggaatataatcacatgagctttggagggccacctgttactgttgaatcgattgaagaagctaatgaacttctgcagaaaaatgaaaaggagtctgccattggta----------------------------------------------------------------------------------------------------------------------------------------------------------------------------------------------------------------------------------------------------------------------------
>_R_Albizia_tomentosa_Hughes_648@NODE_1_length_1316_cov_116.913640
------catatggatatgttttttttttttccgagtgtttatgatttcgaccattatttgtactt--------ttttttttgatcaattgattcgatttttcaacctataccagtatctcaaaatccaacatagtttaacttcttcatcttcttt---ttttttttttcttggcatgtctaatttctttgttactgtaagagtctttc--------acacac---tattttttggccagtact-------------------ttgaatatatagcatcattttgcctttttatcaaaggaattcctccct--------------------ccggaccggctgc-------ttttcattttggatcgtccgcagtaactatccgataatgaaccattatctcacta--ttcgtttgaacgctcgagcaagtccagaagttggacctctgtc---------tcggcaaatggatagaagctcgctcttcagttcgttatcttcaccgtcatcctctgcaagtcacactaactttaagcctcagttcaatcttagctcccaacccctttcttttaattattcttcatcttcagcattcatcccgcaattcttacataaatccaacaattatttgcccaagaacagcacagcaaccgtctcccctcgaccctctctctgcagttcggcgtttgcgctcgaagaagctcttgtcaaaaccaatgattcttcatcgaaaatatatgctcgagaaatgctgccgaagattgataaaagtgggaggttttgcagtcctagagccgccagagaacttgctctgtaaattcttcgttccaacttttttttaatgaaacgtcccgatatataagcattcatgggcattcgcttaggtaatgtagtctgttaagctgaagtttcgggtgcacaggtccataatttacgctgcctgtttagaagggtcggatcctgttcggctatttgagaaacggatgaacgcgcgtcgaggtaacggtccttatttgatctctttgatttctccatataatatctgaattctgggttcaagataggtgataatctgcctgattttgtagaactcggctatgattttgacaaggagaagctactggaatataatcacatgagctttggagggccacctgttactgttgaatcgattgaagaagctaatgaacttctgcagaaaaatgaaaaggagtctgccattggtaatagaccagtcattttttcaattaaaaatggttgtaatttctgaaatttactagaaagtcaaaagtggactcaaacaagagtacaattgcttggtgaatctcctacaagtt-tcac--------------------------------------------------------------------------------------------------------------------------------------------------------
>_R_Balizia_elegans_Iganci_870@NODE_1_length_1591_cov_128.922721
------------------------------------------------------------------------------aaaaattgcttttatca-catattttctaaaagctattttccagaaattaatcaaaactcactctaacttctttagtttttcggtttttttttgcccggtctaatatctttgttattgtaagggtttttccctttaatgcatac--ttttttttttgccagtacttttttgtttagtttttccctttaatacattgtttcattttgcttttttatcaaagtaattcctcccttcgtagcacgacgaagaaaatcggaccggctacttttcaattttcattttggatcgtccgcggtaactatccgataatgaacaattatctcactattttcgtttgaaagctcgagcaagtcgagaagttggacctctatctcaggcagttcggcaaatggatagaagctcgctcttcagttcgttatcttcaccgtcatcctctgcaagtcacgctaactttaagcctcagttcaatctcagctgccaacccctttcttttagttattcttcatcttcagcattcatcccgcaattcctatataaatccaacaattctttgcccaagaacggcacagcaaccgtctcccctcgaccctctctccgcagttcggcgtttgcgctcgaagaagctcttgtcaaaaccaatgattcttcatcgaaaatatatgctcgagaaatgctgccgaagattgataaaagtgggaggttttgcagtcctagagccgccagagaacttgctctgtaaattcttcgttccaac-tttttttaatgaaacgtcccgatatataagcattcacgggcattcgcttaggtaatgtagtttgttaagctgaagtttcgggtgcacaggtccataatttacgccgcctgtttagaagggtcggatccagttcggctatttgagaaacggatgaacgcgcgtcgaggtaacggtccttctttgatctctttggtttttccttataatatctgaattctgggttcaagatcggtgataatctgcctgactttgtagaactcggctatgattttgacaaggagaagctactggaatataatcacatgagctttggagggccacctgttactgttgaatcgattgaagaagctaatgaacttctgcagaaaaatgaaaaggagtctgccattggtaatagaccagtcattttttcaattaaaaatggttgtaatttctgaaatttactagaaagtcaaaagtggactcaaacaagattaaaattgcttggtgaatctcctactagttctcacatcttcattgtcatttataagcattgcgcatccagtaggatattttaaaccttaaatctaatatgccatcagcataatttcatgacacaatatattctgttaattttgatctgctggtcaagtggcatcagctgatcagcctgtcatttgga
>_R_Balizia_leucocalyx_Aguilar_1939@NODE_1_length_1666_cov_147.140340
gataataatatttaaatgctattattttatcaaaattatttt-----------------tttcttaaaatctattatttaaaatcgtttttatta---ttttttaaaaaaattatttttcaaaagttaatctacactcaccttaactcctctacttttttgt-tttttttttccgcgtctaatttcttagttattgtaagagtttttccctttaatgcatgcttttgtttttttgctagtacttttttgttaagtttttccctttaatacattg-ttcattttgcttttttatcaaagtaattctccccttcgtagcacgacgcaggaaatcggaccggctacttttcaattttcattttggatcgtccgcggtaactatccgataatgaacaattatctctctattttcgtttgaaagctcgagcaagtcgagaagttggatctctatctcaggcagttcggcaaatggatagaagctcgcgcttcagttcgttatcttcatcgtcatcctctgcaagtcacactaactttaagccccagttcaatctcagctgccaacccctttcttttagttattcttcatcttcagcattcatcccgcaattcctatataaatccaacaattctttgcccacgaacagcacagcaaccgtctcccctcgaccctctctccgcagttcggcgtttgcgctcgaagaagctcttgtcaaaaccaatgattcttcatcgaaaatatatgctcgagaaatgctgccgaagattgataaaagtgggaggttttgcagtcctagagccgccagagagcttgctctgtaaattcttcgttccaac-tttttttaatgaaacgtcccgatatataagcattcacgggcattcgcttaggtaatgtagtttgttaagctgaagtttcgggtgcacaggtccataatttacgccgcctgtttagaagggtcggatccagttcggctatttgagaaacggatgaacgcgcgtcgaggtaacggtccttctttgatctctttggtttttccatataatatctgaattctgggttcaagatcggtgataatctgcctgactttgtagaactcggctatgattttgacaaggagaagctactggaatataatcacatgagctttggagggccacctgttactgttgaatcgattgaagaagctaatgaacttctgcagaaaaatgaaaaggagtctgccattggtaatagaccagtcattttttcaattaaaaatggttgtaatttctgaaattttctagaaagtcaaaagtggactcaaacaagattaaaattgcttggtgaatctcctactagttctcacctcttcattgtcatttataagcattgcgcttccagtaggatattttaaaccttaaatttaatatgccatcagcataatttcatgacacaatatattctgttaattttgatccgctggtcaagtggcatcagctgatcagcctgtcatttgga
>_R_Balizia_pedicellaris_Queiroz_15529@NODE_1_length_1426_cov_247.790664
acaggtgattcgtgaatgtaatcttttttgaaatattaataaatt-------gaccgttttgctcaaaa--------aaaaaatcgcttttatca-ctttttttctaaaagctgttttccagaaattaatctacactcactctaacttctttactttttcctttttttttggccaggtctaatttctttgtcattgtaagggtctttccctttaatgcatactttttttttttttgcagtgcttttttgtttagtttttccctttaatacattg-ttcattttgctttttaatcaaagtaattcctcccttcgtagcacgacgaagaaaatgggaccggctacttttcaattttcattttggatcgtccgcggtaactatccgataatgaacaattatctcactattttcgtttgaaagctcgagcaagtcgagaagttggacctctatctcaggcagttcggcaaatggatagaagctcgctcttcagttcgttatcttcaccgtcatcctctgcaagtcacactaactttaagcctcagttcaatctcagctgccaacccctttcttttagttattcttcatcttcagcattcatcccgcaattcctatgtaaatccaacaattctttgcccaagaacagcacagcaacagtctcccctcgaccctctctccgcagttcggcgtttgcgctcgaagaagctcttgtcaaaaccaatgattcttcatcgaaaatatatgctcgagaaatgctgccgaagattgataaaagtgggaggttttgcagtcctagagccgccagagaacttgctctgtaaattcttcgttccaac-tttttttaatgaaacgtcccgatatataagcattcacgggcattcgcttaggcaatctagtttgttaagctgaagtttcgggtgcacaggtccataatttacgccgcctgtttagaagggtcggatccagttcggctatttgagaaacggatgaacgcgcgtcgaggtaacggtccttctttgatctctttggtttttccttataatatctgaattctgggttcaagatcggtgataatctgcctgacttcgtagaactcggctatgattttgacaaggagaagctactggaatataatcacatgagctttggagggccacctgttactgttgaatcgattgaagaagctaatgaacttctgcagaaaaatgaaaaggagtctgccattggtaatagaccagtcattttttcaattaaaaatggttgtaatttctgaaatttactagaaagtcaaaagtggacttaaacaagattaaaattgcttggtgaatctcctactagttctgacctcttcattgtcatttataagcattgcgcatccagtaggatattttaaaccttaaatttaatatgccatc----------------------------------------------------------------------------------
>_R_Balizia_spnov_Morim_577@NODE_1_length_1248_cov_155.642079
---------------------------------------------------------------------------aaaaaaaattgcttttatcacctttttttctaaaagctattttctagaagctaatttaaactcactctaacttctttacttttttt--ttttttttgccaggtctaatttctttgttattgtaagggtttttccctttaatgcatac-tttttttttttgccagtacttttttgtttagtttttccctttaatacattg-ttcattttgcttttttatcaaggtaattcctcccttcgtagcacgacgaagaacatcggaccggctacttttcaattttcattttggatcgtccgcggtaactatccgataatgaacaattatctcactattttcgtttgaaagctcgagcaagtcgagaagttggacctctatctcaggcagttcggcaaatggatagaagctcgctcttcagttcgttatcttcaccgtcatcctctgcaagtcacactaactttaagcctcagttcaatctcagctgccaacccctttcttttagttattcttcatcttcagcattcatcccgcaattcctatataaatccaacaattctttgcccaagaacagcacagcaaccgtctcccctcgaccctctctccgcagtttggcgtttgtgctcgaagaagctcttgtcaaaaccaatgattcttcatcgaaaatatatgctcgagaaatgctgccgaagattgataaaagtgggaggttttgcagtcctagagccgccagagaacttgctctgtaaattcttcgttccaac-tttttttaatgaaacgtcccgatatataagcattcacgggcattcgcttaggtaatgtagtttgttaagctgaagtttcgggtgcacaggtccataatttacgccgcctgtttagaagggtcggatccagttcggctatttgagaaacggatgaacgcgcgtcgaggtaacggtccttctttgatctctttggtttttccttataatatctgaattctgggttcaagatcggtgataatctgcctgactttgtagaactcggctatgattttgacaaggagaagctactggaatataatcacatgagctttggagggccacctgttactgttgaatcgattgaagaagctaatgaacttctgcagaaaaatgaaaaggagtctgccattggtaatagaccagtcattttttcaattaaaaatggttgtaatttctgaaatttactagaaagtcaaaagtggactcaaacaagattaaaattgcttggtgaatc------------------------------------------------------------------------------------------------------------------------------------------------------------------------
>_R_Cathormion_obliquifoliolatum_Wieringa_6519@NODE_1_length_1252_cov_93.564745
aata---------------------------------------------------aaattgactgttttgctaaaaaaaaaaattgcttttatca-tgttttttctaaaagctattttttagaagttaatctaaacttactttaatttctttactttttttt-ttttatttgccaggtctaatttctttgttattgtaagggtttttccctttaatgcatactttttttttttggccagtactgttttgtttagtttttccctttaatacattg-ttcattttgcttttttatcagggtaattcctcccttcgtagcacgacgaagaaaatcggaccggctacttttcaattttcattttggatcgtccgcggtaactatccgataataaacaattatctcactattttcgtttgaaggctcgagcaagtcgagaagttggacctctatctcaggcagttcggcaaatggatagaagctcgctcttcagttcgttatcttcaccgtcatcctctgcgagtcacactaactttaagcctcagttc--------------atcccgcaattgaaacgaaaatatatgctcg----------------------agaaatccaacaattctttgcccaagaacagcacagcaaccgtctcccctcgaccctctctccgcagtttggcgtttgcgctcgaagaagctcttgtcaaaaccaatgattcttcatcgaaaatatatgctcgagaaatgctgccgaagattgataaaagtgggaggttttgcagtcctagagccgccagagaacttgctctgtaaattcttcgttccaac-tttttttaatgaaacgtcccgatatataagcattcacgggcattcgcttaggtaatgtagtttgttaagctgaagtttcgggtgcacaggtccataatttacgccgcctgtttagaagggtcggatccagttcggctatttgagaaacggatgaacgcgcgtcgaggtaacggtccttctttgatctctttggtttttccttttaatatctgaattctaggttcaagatcggtgataatctgcctggctttgtagaactcggctttgattttgacaaggagaagctactggaatataatcacatgagctttggagggccacctgttactgttgaatcgattgaagaagctaatgaacttctgcagaaaaatgaaaaggagtctgccattggtaatagacctgtcattttttcaattaaaaatggttgtaatttctgaaatttactagaaagtcaaaagtggactcaaacaagattaaaattgcttggtgaatctcctactagttct-----------------------------------------------------------------------------------------------------------------------------------------------------------
>_R_Enterolobium_cyclocarpum_MWC9020@NODE_1_length_1250_cov_347.595055
-------------------------------------------------------------------------------------atttaatttaatatttattttaaaaaataatttttataatttatgacataaatatataaaaaagttttatc-------ttaatttttataaaaccaccatttaaaattttcccaaacatcttttaataaataaatat--ttttagaagtttcaaacctcgtcc--------------tccagtatatttt------ccttttttttatcaaactaattcctggctttgcagcacgacgcagaaaatcggaccagctgg-------ttttcattttggatcgtccgcagtaactatacgataatgaaccattatctcactattttcgtttgaacgctcgagcaagtcgagaagttggacctctgtcacaggcagttcggcaaatggatagaagctcgctcctcagttcgttaccttcaccgtcatcctctgcaagtcacactaacttcaagcctcagttcaatctcagctcccaacccgtttcttttaattattcttcatcttcagcattcatcccgcaattcctatataaattcaacaattctttacccaagaacagcacagcaaccgtctcccctcgaccctctctccgcagttcggcgtttgtgctcgaagaagctcttgtcaaaagcaatgattcttcatcgaaaatatatgctcgagaaatgctgccgaagattgataaaagtgggaggttttgcagtcctagagctgccagagaacttgctctgtaaattcttcgttccaacttttttttaatgaaacgtcccgatatataagcattcacgggcattcgcttaggtaatgtagtttgttaagct-aattttcgggtgcacaggtccacaatttacgccgcctgtttagaagggtcggatccagttcggctatttgagaaacggatgaacgcgcgtcgtggtaacggtccttatttgatctctttggtttttccatataatatctgaattctgagttcaagatcggtgataatctgcctgactttgtagaactcggctatgattttgacaaggagaagctactggaatataatcacatgagctttggagggccacctgttactgttgaatcgattgaagaagctaatgaacttctgcagaaaaatgaaaaggagtctgccattggtaatagaccagtcattttatcaattaaaaatggttgtaatttctgaaatttactagaaagtcaaaagtggactcaaacaagattacaattgcttggtgaatctcctactagttctcacc-------------------------------------------------------------------------------------------------------------------------------------------------------
>_R_Hydrochorea_corymbosa1_Bonadeu_655@NODE_1_length_999_cov_1076.316737
------------------------------------------------------------------------------------------------------------------------------------------------------------------------------------------------------------------------------------------------actgttttgtttagtttttccctttagtacattg-ttcattttgcttttttatcaaagtaattcctcccttcgtagcacgacgaagaaaatcggaccggctacttttcaattttcattttggatcatccgcggtaactatccgataatgaacaattatctcactattttcgtttgaaagctcgagcaagtcgagaagttggacctctatctcaggcagttcggcaaatggatagaagctcgctcttcagttcgttatcttcaccgtcatcctgtgcaagtcacactaactttaagcctcagttcaatctcagctgccaacccctttcttttagttattcttcatcttcagcattcatcccgcaattcctatataaatccaacaattctttgcccaagagcagcacagcaaccgtctcccctcgaccctgtctccgcagtttggcgtttgcgctcgaagaagctcttgtcaaaaccaatgattcttcatcgaaaatatatgctcgagaaatgctgccgaagattgataaaagtgggaggttttgcagtcctagagccgccagagaacttgctctgtaaattcttcgttccaac-tttttttaatgaaacgtcccgatatataagcattcacgggcattcgcttaggtaatgtagtttgttaagctgaagtttcgggtgcacaggtccataatttacgccgcctgtttagaagggtcggatccagttcggctatttgagaaacggatgaacgcgcgtcgaggtaacggtccttctttgatctctttggtttttccttataatatctgaattctgggttcaagatcggtgataatctgcctgactttgtagaactcggctatgattttgacaaggagaagctactggaatataatcacatgagctttggagggccacctgttactgttgaatcgattgaagaagctaatgaacttctgcagaaaaatgaaaaggagtctgccattggtaatagaccagtcattt-------------------------------------------------------------------------------------------------------------------------------------------------------------------------------------------------------------------------------------------------------------
>_R_Hydrochorea_marginata_Morim_563@NODE_1_length_1817_cov_175.048276
taggataaaattga----------tttttgtcaagaaaatatataaatagggatattttgtatctaaaatttgttttgcaacagtccctctttcgtctcctctagttatccatagcccctcaaaggtattctggtccaatccctgatccaatcctatt-----ccctttccccaagtgcctcgtaccaaacgggcctaagggtttttccttttaatgcatttttttttttttttgccagtactgttttgtttagtttttccctttagtacattg-ttcattttgctttttgatcaaagtaattcctcccttcgtagcacgacgaagaaaatcggaccggctacttttcaattttcattttggatcgtccgcggtaactatccgataatgaacaattatctcactattttcgtttgaaagctcgagcaagtcgagaagttggacctctatctcaggcagttcggcaaatggatagaagctcgctcttcagttcgttatcttcaccgtcatcctctgcaagtcacactaactttaagcctcagttcaatctcagctgccaacccctttcttttagttattcttcatcttcagcattcatcccgcaattcctatataaatccaacaattctttgcccaagaacagcacagcaaccgtctcccctcgaccctctctccgcagtttggcgtttgcgctcgaagaagctcttgtcaaaaccaatgattcttcatcgaaaatatatgctcgagaaatgctgccgaagattgataaaagtgggaggttttgcagtcctagagccgccagagaacttgctctgtaaattcttcgttccaac-tttttttaatgaaacgtcccgatatataagcattcacgggcattcgcttaggtaatgtagtttgttaagctgaagtttcgggtgcacaggtccataatttacgccgcctgtttagaagggtcggatccagttcggctatttgagaaacggatgaacgcgcgtcgaggtaacggtccttctttgatctctttggtttttccttataatatctgaattctgggttcaagatcggtgataatctgcctgactttgtagaactcggctatgattttgacaaggagaagctactggaatataatcacatgagctttggagggccacctgttactgttgaatcgattgaagaagctaatgaacttctgcagaaaaatgaaaaggagtctgccattggtaatagaccagtcattttttcaattaaaaatggttgtaatttctgaaatttactagaaagtcaaaagtggactcaaacaagattaaaattgcttcgtgaatctcctactagttctcacctcttcattgtcatttataagcattgcgcatccagtaggatattttaaaccttaaatttaatatgccatcagcataatttcatgacacaatatattctgttaattttgatctgctggtcaagtggcatcagctgatcagcctgtcatttgga
>_R_Jupunba_brachystachya_Lima_7438@NODE_1_length_1529_cov_132.948347
aataataatacctaaacactatcatcttatcaaaatcatttt-tttttcagaatttattatactcaaaatctattatttaaaatcgcttttatca-ctttttttctaaaaattattctcaaaaaattaatctaaactcactctaacttctttacttttttg--ttttttttgccaggtttaatttctttgttgtagtaagagtttttccctttaatgcatacttttttttttttgccagtacttttttgtttagtttttccctttaatacattg-ttcattttgcttttttatcaaagtaattcctcccttcgtagcacgacgcagaaaatcggaccggctacttttcaattttcattttggatcgtccgcggtaactatccgataatgaacaattatctcactattttcgtttgaaagctcgagcaagtcgagaagttggacctctatctcaggcagttcggcaaatggatagaagctcgctcttcagttcgttatcttcaccgtcatcctctgcaagtcacactaactttaagcctcagttcaatctcagctgccgacccctttcttttagttattcttcatcttcagcattcatcccgcaattcccatataaatccaacaattctttgcccaagaacagcacagcaaccgtctcccctcgaccccctctccgcagttcggcgtttgcgctcgaagaagctcttgtcaaaaccaatgattcttcgtcgaaaatatatgctcgagaaatgctgccgaagattgataaaagtgggaggttttgcagtcctagagccgccagagaacttgctctgtaaattcttcgttccaac-tttttttaatgaaacgtcccgatatataagcattcacgggcattcgcttaggtaatgtagtttgttaagctgaagtttcgggtgcacaggtccataatttacgccgcctgtttagaagggtcggatccagttcggctatttgagaaacggatgaacgcacgtcgaggtaacggtccttctttgatctctttggtttttccttataatatctgaattctgggttcaagatcggtgataatctgcctgactttgtagaactcggctatgattttgacaaggagaagctactggaatataatcacatgagctttggagggccacctgttactgttgaatcgattgaagaagctaatgaacttctgcagaaaaatgaaaaggagtctgccattggtaatagaccagtcattttttcaattaaaaatggttgtaatttctgaaatttactagaaagtcaaaagtggactcaaacaagattaaaattgcttggtgaatctcctactagttctcacctcttcattgtcatttataagcattgcgcatccagtaggatattttaaaccttaaatttaatatgccatcagcataatttcatgacacaatatattctgttaattttgatctgctggtcaagtggcatcagctgatcagcctgtcatttgga
>_R_Jupunba_commutata_Maguire_46145@NODE_1_length_1540_cov_140.877649
aataataatacccaaacactatcattttatcaaaatcatttt-tttttcagaatctattatgctcaaaatctattatttaaaatcatttttatca-ctttttttctaaaagctattctccagaagttaatataaactcactctaa-----------ttttg--ttttttttgccaagtctaatttctttgtttaagttagggtttttccctttaatgcatac--ttttttttttgccagtacttttttgtttagtttttccctttaatacattg-ttcattttgcttttttagcaaagtaattcctccctccgtagcacgacgcacaaaatcggacttgctacttttcaattttcattttggatcgtccgcggtaactatccgataatgaacaattatctcactattttcgtttgaaagttcgagcaagtcgagaagttggacctctatctcaggcagtttggcaaatggatagaagctcgctcttcagttcgttatcttcaccgtcatcctctgcaagtcacactaactttaagcctcagttcaatctcagctgccaacccctttcttttagttattcttcatcttcagcattcatcccgcaattcctatataaatccaacaattctttgcccaagaacagcacagcaaccgtctcccctcgaccctctctccgcagttcggcgtttgcgctcgaagaagctcttgtcaaaaccaatgattcttcatcgaaaatatatgctcgagaaatgctgccgaagattgataaaagtgggaggttttgcagtcctagagccgccagagaacttgctctgtaaattcttcgttccaac-tttttttaatgaaacgtcccgatatataagcattcacgggcattcgcttaggtaatgtagtttgttaagctgaagtttcgggtgcacaggtccataatttacgccgcctgtttagaagggtcggatccagttcggctatttgagaaacggatgaacgcgcgtcgaggtaacggtccttctttgatctctttggtttttacttataatatctgaattctgggttcaagatcggtgataatctgcctgactttgtagaactcggctatgattttgacaaggagaagctactggaatataatcacatgagctttggagggccacctgttactgttgaatcgattgaagaagctaatgaacttctgcagaaaaatgaaaaggagtctgccattggtaatagaccagtcatttcttcaattaaaaatggttgtaatttctgaaatttactagaaagtcaaaagtggactcaaacaagattaaaattgcttggtgaatctcctactagttctcacctcttcattgtcatttataagcattgcgcatccagtaggatattttaaaccttaaatttaatatgccatcagcataatttcatgacacaatatattctgttaattttgatctgctggtcaagtggcatcagctgatcagcctgtcatttgga
>_R_Jupunba_filamentosa_Lima_7487@NODE_1_length_1534_cov_126.897735
aataataatactcaaacactatcattttatcaaaatcattttgtttttcagaatctatcatgctcaaaatctattatttaaaatcgtttttatca-ctttt-ttttaaaaattattctctaaaagttaatctaaactcactctaacttatttacttttttg--ttttttttgccaggtctaatttctttgttgttgtaagagtttttccctttaatgcatac--ttttttttttgccagtacttttttgtttagtttttccctttaatacattg-ttcattttgcttttttatcaaagtaattcctcccttcgtagcacgacgcagaaaatcggaccggctacttttcaattttcattttggatcgtccgcggtaactatccgataatgaacaattatctcactattttcgtttgaaagctcgagcaagtcgagaagttggacctctatctcaggcagttcggcaaatggatagaagctcgctcttcagttcgttatcttcaccgtcatcctctgcaagtcacactaactttaagcctcagttcaatctcagctgccaacccctttcttttagttattcttcatcttcagcattcatcccgcaattcctatataaatccaacaattctttgcccaagaacagcacagcaaccgtctccccccgaccctctctccgcagttcggcgtttgcgctcgaagaagctcttgtcaaaaccaataattcttcatcgaaaatatatgctcgagaaatgctgccgaagattgataaaagtgggaggttttgcagtcctagagccgccagagaacttgctctgtaaattcttcgttccaac-tttttttaatgaaacgtcccgatatataagcattcacgggcattcgcttaggtaatgtagtttgttaagctgaagtttcgggtgcacaggtccataatttacgccgcctgtttagaagggtcggatccagttcggctatatgagaaacggatgaacgcgcgtcgaggtaaccgtccttctttgatctctttggtttttccttataatatctgaattctgggttcaagatcggtgataatctgcctgactttgtagaactcggctatgattttgacaaggagaagctactggaatataatcacatgagctttggagggccacctgttactgttgaatcgattgaagaagctaatgaacttgtgcagaaaaatgaaaaggagtctgccattggtaatagaccagtcattttttcaattaaaaatggttgtaatttctgaaatttactagaaagtcaaaagtggactcaaacaagattaaaattgcttggtgtatctcctactagttctcacctcttcattgtcatttataagcattgcgcatccagtaggatattttaaaccttaaatttaatatgccatcagcataatttcatgacacaatatattctgttaattttgatctgctggtcaagtggcatcagctgatcagcctgtcatttgga
>_R_Jupunba_floribunda_Iganci_883@NODE_1_length_1906_cov_95.586659
aataataatattcaaacactatcattttatcaaaattttttt---tttcagaatctattatgctcaaaatctattatttaaaattacttttatca-ttttttttctaaaaactattttctagaagttaatctaaattcactctaacttctttacttttttgttttttttttgccaggtctaatttctttgttattgtaagagtttttccttttaatgcatac--ttttttttt--gcagtacttttttaaatagtttttccctttaatacattg-ttcattttgcttttttatcaaagtaattcctcccttcgtagcacgacgcagaaaatcggaccggcgacttttcaattttcattttggatcgtccgcggtaactatccgatgatgaacaattatctcactattttcgtttgaaagctcgagcaagtcgagaagttggacctctatctcaggcagttcggcaaatggatagaagctcgctcttcagttcgttatcttcaccgtcatcctctgcaagtcacactaactttaagcctcagttcaatctcagctgccaacccctttcttttagttattcttcatcttcagcattcatcccgcaattcctatataaatccaacaattctttgcccaagaacagcacagcaaccgtctcccctcgaccctctctccgcagttcggcgtttgcgctcgaagaagctgttgtcaaaaccaatgattcttcatcgaaaatatatgctcgagaaatgctgccgaagattgataaaagtgggaggttttgcagtcctagagccgccagagaacttgctctgtaaattcttcgttccaac-tttttttaatgaaacgtcccgatatataagcattcacgggcattcgcttaggtaatgtagtttgttaagctgaagtttcgggtgcacaggtccataatttacgccgcctgtttagaagggtcggatccagttcggctatttgagaaaaggatgaacgcgcgtcgaggtaacggtccttctttgatctctttggtttttccttataatatctgaatt-tgggttcaagatcggtgataatctgcctgacttcgtagaactcggctatgattttgacaaggagaagctactggaatataatcacatgagctttggagggccacctgttactgttgaatcgattgaagaagctaatgaacttctgcagaaaaatgaaaaggagtctgccattggtaatagaccagtcattttttcaattaaaaatggttgtaatttctgaaatttactagaaagtcaaaagtggactcaaacaagattaaaattgcttggtgaatctcctactagttctcacctcttcattgtcaattataagcattgcgcatccagtaggatattttaaaccttaaatttaatatgccatcagcataatttcatgacacaatatattctgttaattttgatctgctggtcaagtggcatcagctgatcagcctgtcatttgga
>_R_Jupunba_idiopoda_Quesada_1718@NODE_1_length_1101_cov_98.750977
-------------------------------------------------------------------------------------------------------------------------------------------------------------------------------ggtctgatttctttgttattgtaagagtttttccctttaatgcatacttttttttttttgccagtacatttttgtttagttttcccctttaatacattg-ttcattttgcttttttatcaaagtaattcctcccttcgtagcacgacgcagaaaatcggaccggctacttttcaattttcattttggatcgtccgcggtaactatccgataatgaacaattatctcactatattcgtttgaaagctcgagcaagtcgagaagttggacctctatctcaggcagttcggcaaatggatagaagctcgctcttcagttcgttatcttcaccgtcatcctctgcaagtcacactaactttaagcctcagttcaatctcagctgccaacccctttcttttagttattcttcatcttcagcattcatcccgcaattcctatataaatccaacaattctttgcccaagaacagcacagcaaccgtctcccctcgaccctctctccgcagttcggcgtttgcgctcgaagaagctcttgtcaaaaccaatgattcttcatcaaaaatatatgctcgagaaatgctgccgaagattgataaaagtgggaggttttgcagtcctagagccgccagagaacttgctctgtaaattcttcgttccaac-ttttcttaatgaaacgtcccgatatataagcattcacgggcattcgcttaggtaatgtagtttgttaagctgaagttttgggtgcacaggtccataatttacgccgcctgtttagaagggtcggatccagttcggctatttgagaaacggatgaacgcgcgtcgaggtaacggtccttctttgatctctttggtttttccatataatatctgaattctgggttcaagatcggtgataatctgcctgactttgtagaactcggctatgattttgacaaggagaagctactggaatataatcacatgagctttggagggccacctgttattgttgaatcgattgaagaagctaatgaacttctgcagaaaaatgaaaaggagtctgccattggtaatagaccagtcattttttcaattaaaaatggttgtaatttctgaaatttac-------------------------------------------------------------------------------------------------------------------------------------------------------------------------------------------------------------------------
>_R_Jupunba_laeta_Mori_25147@NODE_1_length_1283_cov_83.191542
-------------------------------------------------------------------------------------------------------------------------------aatctaaacttactctaacttctttacttttttg--ttttttttgccaggtctaatttctttgttattgtaagaatttttccctttaatgcatac--tttgttttttgcctgtacttttttgtttagtttttccctttaatacattg-ttcattttgcttttttatcaaagtaattcttcccttcgtggcacgtcgcagaaaatcggaccggctactcttcaattttcattttggatcgtccgcggtaactatccgataatgaacaattatctcagtattttcgtttgaaagctcgagcaagtcgagaagttggacctctatctcaggcagttcggcaaatggatagaagctcgctcttcagttcgttatcttcaccgtcatcctctgcaagtcacactaactttaagcctcagttcaatctcagctgccaacccctttcttttagttattcttcatcttcagcattcatcccgcaattcctatataaatccaacaattctttgcccaagaacagcacagcaaccgtctcccctcgaccctctctccgcagttcggcgtttgcgctcgaagaagctcttgtcaaaaccaatgattcttcatcgaaaatatatgctcgagaaatgctgccgaagattgataaaagtgggaggttttgcagtcctagagccgccagagaacttgctctgtaaattcttcgttccaac-tttttttaatgaaacgtcccgatatataagcattcacgggcattcgcttaggtaatgtagtttgttaagctgaagtttcgggtgcacaggtccataatttacgcggcctgtttagaagggtcggatccagttcgggtatttgagaaacggatgaacgcgcgtcgaggtaacggtccttctttgatctctttggtttttccttataatatctgaattctgggttcaagatcggtgataatctgcctgactttgtagaactcggctatgattttgacaaggagaagctactggaatataatcacatgagctttggagggccacctgttactgttgaatcgattgaagaagctaatgaacttctgcagaaaaatgaaaaggagtctgccattggtaatagaccagtcattttttcaattaaaaatggttgtaatttctgaaatttactagaaagtcaaaagtggactcaaacaagattaaaattgcttggtgaatctcctactagttctcacatcttcattgtcatttataagcattgcgcatccagtaggatattttaaaccttaaatttaatatgccatcagca------------------------------------------------------------------------------
>_R_Jupunba_langsdorfii_Ribeiro_728@NODE_1_length_1695_cov_113.229295
aattgtaaaattttaatataaaaatatctctatttataataattttagatagaactatcccactcaaaatctgatgtttaaatttactttcatcc-ctccccttgccccaagcatctcca------ttgacctaactcactctagctcctttacttttttt--ttttttttgccaggtctaatttctttgttattgtaagagtttttccctttaatgcatacttttttttttttgccagtacttttttgtttagtttttccctttaatacatcg-ttcattttgcttttttatcaaagtaattccttccttcgttgcacgacgcaggaaatcggaccggctacttttcaattttcattttggatcgtccgcggtgactatccgataatgaacaattatctcactattttcgtttgacagctcgagcaagtcgagaagttggacctctatctcaggcagttcggcaaatggatagaagctcgctcttcagttcgttatcttcaccgtcatcctttgcaagtcacactaactttaagcctcagttcaatctcagctgccaacccctttcttttagttattcttcatcttcagcattcatcccgcaattcctatataaatccaacaattctttgcccaacaacagcacagcaaccgtctcccctcgaccatctctccgcagttcggcgtttgcgctcgaagaagctcttgtcaaaaccaatgattcttcatcgaaaatatatgctcgagaaatgctgccgaagattgataaaagtgggaggttttgcagtcctagagccgccagagaacttgctctgtaaattcttcgttccaac-tttttttaatgaaacgtcccgatatataagcattcacgggcattcgcttaggtaatgtagtttgttaagctgaagtttcgggtgcacaggtccataatttacgccgcctgtttagaagggtcggatccagttcggctatttgagaaacggatgaacgcgcgtcgaggtaacggtccttctttgatctctttggtttttccatataatatctgaattctgggttcaagatcggtgataatctgcctgactttgtagaactcggctatgattttgacaaggagaagctactggaatataatcacatgagctttggagggccacctgttactgttgaatcgattgaagaagctaatgaacttctgcagaaaaatgaaaaggagtctgcccttggtaatagaccagtcattttttcaattaaaaatggttgtaatttctgaaatttactagaaagtcaaaagtggactcaaacaagattaaaattgcttggtgaatctcctactagttctcacctcttcattgtcatttataagcattgcgcatccagtaggatattttaaaccttaaatttaatatgccatcagcataatttcatgacacaatatattctgttaattttgatctgctggtcaagtggcatcagctgatcagcctgtcatttgga
>_R_Jupunba_limae_Iganci_261@NODE_1_length_1873_cov_104.125835
aataataatacccaaacaatatcattttatcaaaatcattttgtttttcataatctattatgctcaaaatctattatttaaaatcgcttttatca-ctttttttctaaaaattattctccaaaagttcatctaaactcactctaacttgtttacttttttg--ttttttttgccaggtctaatttctttgttgttgtaagagtttttccctttaatgcatacttttttttttttgccagtacttttttgtttagtttttccctttaatacattg-ttcattttgcttttttatcaaagtaattcctcccttcgtagcacgacgcagaaaatcggaccggctacttttcaattttcattttggatcgtccgcggtaactatccgataatgaacaattatctcactattttcgtttgaaagctcgagcaagtcgagaagttggacctctatctcaggcagttcggcaaatggatagaagctcgctcttcagttcgttatcttcaccgtcatcctctgcaagtcacactaactttaagcctcagtccaatctcagctgccaacccctttcttttagttattcttcatcttcagcattcatcccgcaattcctatataaatccaacaattctttgcccaagaacagcacagcaaccgtctcccctcgatcctctctccgcagttcggcgtttgcgctcgaagaagctcttgtcaaaaccaatgattcttcatcgaaaatatatgctcgagaaatgctgccgaagattgataaaagtgggaggttttgcagtcctagagccgccagagaacttgctctgtaaattcttcgttccaac-tttttttaatgaaacgtcccgatatataagcattcacgggcattcgcttaggtaatgtagtttgttaagctgaagtttcgggtgcacaggtccataatttacgccgcctgtttagaagggtcggatccagttcggctatttgagaaacggatgaacgcgcgtcgaggtaacggtcgttctttgatctctttggtttttccttataatatctgaattctgggttcaagatcggtgataatctgcctgactttgtagaactcggctatgattttgacaaggagaagctactggaatataatcacatgagctttggagggccacctgttactgttgaatcgattgaagaagctaatgaacttgtgcagaaaaatgaaaaggagtctgccattggtaatagaccagtcattttttcaattaaagatggttgtaatttctgaaatttacttgaaagtcaaaagtggactcaaacaagattaaaattgcttggtgaatctcctactagttctcacctcttcattgtcatttataagcattgcgcatccagtaggatattttaaaccttaaatttaatatgccatcagcttaatttcatgacacaatatattctgttaattttgatctgctggtcaagtggcatcagctgatcagcctgtcatttgga
>_R_Jupunba_longipedunculata_Cardona_2682@NODE_1_length_1260_cov_168.325444
-------------------------------------------------------------gctcaaaatctattatgtaaaattatttttatca-ctttttttctaaaagctattctccagaagttaatctaaactcactctaacttctttacttttttg--ttttttttgccaggtctaatttctttgttattgtaagagtttttccttttaatgcatac-tttttttttttgccagtacttttttgtttagtttttccctttaataaattg-ttcattttgcttttttaacaaagtaattcctcccttcgtagcacgacgcagaaaatcggaccggctacttttcaattttcattttggatcgtccgcggtaactatccgatgatgaacaattatctcactattttcgtttgaaagctcgagcaagtcgagaagttggacctctatctcaggcagttcggcaaatggatagaagctcgctcttcagttcgttatcttcaccgtcatcctctgcaagtcacactaactttaagcctcagttcaatctcagctgccaacccctttcttttagttattcttcatcttcagcattcatcccgcaattcctatataaatccaacaattctttgcccaagaacagcacagcaaccgtctcccctcgaccctctctccgcagttcggcgtttgcgctcgaagaagctcttgtcaaaaccaatgattcttcatcgaaaatatatgctcgagaaatgctgccgaagattgataaaagtgggaggttttgcagtcctagagccgccagagaacttgctctgtaaattcttcgttccaac-tttttttaatgaaacgtcccgatatataagcattcacgggcattcgcttaggtaatgtagtttgttaagctgaagtttcgggtgcacaggtccataatttacgccgcctgtttagaagggtcggatccagttcggctatttgagaaacggatgaacgcgcgtcgaggtaacggtccttctttgatctctttggtttttccttataatatctgaattctgggttcaagatcggtgataatctgcctgacttcgtagaactcggctatgattttgacaaggagaagctactggaatataatcacatgagctttggagggccacctgttactgttgaatcgattgaagaagctaatgaacttctgcagaaaaatgaaaaggagtctgccattggtaatagaccagtcattttttcaattaaaaatggttgtaatttctgaaatttactagaaagtcaagagtggactcaaacaagattaaaattgcttggtgaatct-----------------------------------------------------------------------------------------------------------------------------------------------------------------------
>_R_Jupunba_microcalyx_Iganci_855@NODE_1_length_1665_cov_158.631612
aataataatactcaaacactatcattttatcaaaatcattttttttcctagaatctattatgctcaaaatctattatttaaaatcgtttttatcacttttttttctaaaagctattttccagaaactaatctaaattcactctaacttctttatttttttg--ctttttttgccaggtctaatttctttgttattgtaagag-ttttcccttgaatgcatacttttttttttttgccagtgcttttttgtttagtttttccctttgatacatgg-ttcattttgcttttttatcaaggtaattcctcccttcgtagcacaacgcagaaaatcggaccggctacttttcaattttcattttggatcgtccgcggtaactatccgataatgaacaattatctcactattttcgtttgaaagctcgagcaagtcgagaagttggacctctat-tcaggcagttcggcaaatggatagaagctcgctcttcagttcgttatcttcaccgtcatcctctgcaagtcacactaactttaagcctcagttcaatctcagctgccaacccctttcttttagttattcttcatcttcagcattcatcccgcaattcctatataaatccaacaattctttgcccaagaacagcacagcaaccgtctcccctcgaccctctctccgcagttcggcgtttgcgctcgaagaagctcttgtcaaaaccaatgattcttcatccaaaatatatgctcgagaaatgctgccgaagattgacaaaagtgggaggttttgcagtcctagagccgccagagaacttgctctgtaaattcttcgttccaac-tttttttaatgaaacgtcccgatatataagcattcacgggcattcgcttaggtaatgtagtttgttaagctgaagtttcgggtgcacaggtccataatttacgccgcctgtttagaagggtcggatccagttcggctatttgagaaacggatgaacgcgcgtcgaggtaacggtccttctttgatctctttggtttttccttataatatctgaattctgggttcaagatcggtgataatctggctgactttgtagaactcggctatgattttgacaaggagaagctactggaatataatcacatgagctttggagggccacctgttactgttgaatcgattgaagaagctaatgaacttctgcagaaaaatgaaaaggagtctgccattggtaatagaccagtcattttttcaattaaaaatggttgtaatttctgaaatttactagaaagtcaaaagtggactcaaacaagattaaaattgcttggtgaatctccaactagttctcacctcttcattgtcatttataagcattgcgcatccagtaggatattttaaaccttaagtttaatatgccatcagcataatttcatgacac-atatattcttttaattttgatctgctggtcaagtggcatcagctgatcagcctgtcatttgga
>_R_Jupunba_oppositifolia_Liegier_16014@NODE_1_length_1197_cov_158.325893
--------------------------------------------------------------------------------------------------------------------------------atcaaaacttactctaacttctttacttttttgt-ttttttttgccaggtctaatttctttgttattgtaagagtttttccctttaatgcatacttttttttttttgccagtacttttttgtttagtttttccctttaatacattg-ttcattttgcttttttatcaaagtaattcctcccttcgtagcacgacgcagaaaatcggaccggctacttttcaattttcattttggatcgtccgcggtaactatccgataatgaacaattatctcactatattcgtttgaaagctcgagcaagtcgagaagttggacctctctctcaggcagttcggcaaatggatagaagctcgctcttcagttcgttatcttcaccgtcatcctctgcaagtcacactaactttaagcctcagttcaatctcagctgccaacccctttcttttagttattcttcatcttcagcattcatcccgcaattcctatataaatccaacaattctttgcccaagaacagcacagcaaccgtctcccctcgaccctctctccgcagttcggcgtttgtgctcgaagaagctcttgtcaaaaccaatgattcttcatcaaaaatatatgctcgagaaatgctgccgaagattgataaaagtgggaggttttgcagtcctagagccgccagagaacttgctctgtaaattcttctttccaac-ttttcttaatgaaacgtcccgatatataagcattcacgggcattcgcttaggtaatgtagtttgttaagctgaagtttcgggtgcacaggtccataatttacgccgcctgtttagaagggtcggatccagttcggctatttgagaaacggatgaacgcgcgtcgaggtaacggtccttctttgatctctttggtttttccatataatatctgaattctgggttcaagatcggtgataatctgcctgactttgtagaactcggctatgattttgacaaggagaagctactggaatataatcacatgagctttggagggccacctgttactgttgaatcgattgaagaagctaatgaacttctgcagaaaaatgaaaaggagtctgccattggtaatagaccagccattttttcaactaaaaatggttgtaatttctgaaatttactagaaagtcaaaagtggactcaaacaagattaaaattgcttggtgaa--------------------------------------------------------------------------------------------------------------------------------------------------------------------------
>_R_Punjuba_racemiflora_Jimenez_Soares_3626@NODE_1_length_1448_cov_146.014588
---------------------ttgttttagtagtgttatcttt------------------------gatcaattgactcaagtttttaatagaaaactcgcaacctataccaatatctcaa-----aatccaacatagttctaacttctttacttttttgtttttttttggccaggtctaatttctttgatattgtgagagtttttccctttaatacatac--tatttttttggccagtacttttttgtttagtttttccctttaatacattg-ttcattttgcttttttatca-------------------------acgcagaaaatcggaccggctactttccaattttcattttggatcgtccgcggtaactatccgataatgaacaattatctcactattttcgtttgaaagctcgagcaagtcgagaagttgaacctctatctaaggcagttcggcaaatggatagaagctcgctcttcacttcgttatcttcaccgtcatcctctgcaagtctcactaactttaagcctcagttcaatctcagctcccaacccctttcttttagttattcctcatcttcagcattcatcccgcaattcctatataaatccaacaattctttgcccaagaacagcacagcaaccgtctcccctcgaccctctctccacagttcggcttttgcgctcgaagaagctcttgtcaaaaccaatgattcttcatcgaaaatatatgctcgagaaatgctgctgaagattgataaaagtgggaggttttgcagtcctagagccgccagagaacttgctctgtaaattctttgttccaacttttttttaatgaaacgtcccgatatataagcattcacgggcattcgcttaggtaatgtagtttgttaagctgaagtttcgggtgcacaggtccataatttacgccgcctgtttagaagggtcggatccagttcggctatttgagaaacggatgaacgcgcgtcgaggtaacggtccttatttgatctctttggtttttccatataatatttgaattctgggttcaagatcggtgataatctgcctgactttgtagaactcggctatgattttgacaaggagaagctactggaatataatcacatgagctttggagggccacctgttactgttgaatcgattgaagaagctaacgaacttctgcagaaaaatgaaaaggagtctgccattggtaatagaccagtcattttttcaattaaaaatggttgtaatttctgaaattgactagaaagtcaaaagtggactcaaacaagattaaaattgcttggtgaatctcctactagttctcacctcttcattgtcatttataagcattgcgcatccagtagaatattttaaaccttaaatttaatatgccatcagcataatttcatgacacaatatattccgttaattttgatctgctggtcaagttgcatcagctgatcagcctgtcatttgga
