# Supplementary material for: A new generic circumscription of Hydrochorea (Leguminosae, Caesalpinioideae, mimosoid clade) with an amphi-Atlantic distribution
Source: PhytoKeys. 2022 Aug 22;205:401–37. doi: 10.3897/phytokeys.205.82775 (PMC9849043; doi:10.3897/phytokeys.205.82775)
Supplement: Supplementary material 1 — Supplementary data file S1 [file phytokeys-205-401_article-82775__-s001.zip › MSC_m31421_comp35482_c0_seq1_exon01.aln-cln]

>Afrocalliandra_redacta_Germishuizen_5585@NODE_1_length_1214_cov_195.690413
----------------------------------------------------------------------ataaagaatgaatatgaaaaagtcttaacactgcacctaaatgctcaaattggacatatgtttgaaataaagcttcactatcaagggccatgaacactgcacctaaatgctcaaattggacatatggatacggaaataaagcttcacaatcaagacccgtgaacaccgcctataaacagcagaataaagcttgcagtggcagaaattattcagtaactgcaaaaacgaaaaacagtaggtggaataccttaaaggcgtacttagaatttccaggctcctccttataagcatcaacgatagccttaaggtgacgaaataataacaacaataatccataagaatataatgtaatatgtaaagagggataaggaacagagctacgatagggtttatgaaggtgggttaacatacttgaatatcgcgatcggcgagagaaaaaggaacgggagctacattagccatttgagtagttaattgtgcattctgaaccggcgcgggttgtggcgtaggaaaagaagattgaaatccaaaaccagtagaagcaggttgctgaaacagcggagtctgttgc------tgttgaggttgctgagaagaaaaaggcgtcgagaaaagtgaagtgccgaacccagtggcaaaagaaggcgtagacggagtaccaaacgccggcgtggatgacggggttccaaaagccggcgttgaagacggc---------------------------gcgccgaatgccggcgtcgaagatggagtaccgaacagtggtgctgaagatggggcgccaaatgctggggtagaagaaggagtaccaaacgcaggagttgaagaaggggtaccgaacgtcggggttgaaggagtgccgaaaagcgaagaactctgagcgccaaacattgtgaggactgaaga----caaaagaaagtgaagaaagagatggagaagaatgggatttgggttggatctaagcacaaggcgccattgatagggcaaaatctcgcactacaagtgctcgacgaaatgctcactgtttagtctgtgctgttgccaaatgttaacatgctttgattttaaaatc----cagcgtcaaccaggaaaga--aagacgcctaacctacttaggtatgaagaaacgggattcaagcatatt-----tgctaatgctgcccc-cttgcccatgaagggg--------------ttcccccctttttcttgtcattattttggag------------------------tcaaggtatcgtatca--------------------------t
>Albizia_burkartiana_StivalSantos_678@NODE_1_length_569_cov_6.083658
------------------------------------------------------------------------------------------------------------------------------------------------------------------------------------------------------------------------------------------------------------------------------------------------------------------------------------------------------------------------------------------------------------------------------------atatgtaacgagggggaaggaatggacctccgatagggtttatgaaggtgggttaacatacttgaatatcgcgatcggcgagagaaaaaggaacgggagctacattagccatctgagtagtcaattgtgcattctgaaccggcgcgggttgtggcatcggaaaagaagattgaaatccaaaaccagtagaagcaggttgctgaaacagtggagtctgttgcggttgcggttgcggttgctgagtagaaaacggcgtagagaaaagtgaagagccgaacccagtggcaaaagaaggcgtagatggagtaccaaacgccggcgtagatgacggggttccaaaagccggcgttgaagaaggcgcgccaaaagctggcgtcgacgaagccgcgccgaatgccggcgtcgaagatggagtaccgaacgctggtgctgaagatggggcaccaaatgctggggtagaagaaggagtgccaaacgccggagttgaagaaggggtaccgaacgccggagttgagggagtgccgaagagcgaagaactctgagcgccaaacattgtgagaact----------------------------------------------------------------------------------------------------------------------------------------------------------------------------------------------------------------------------------------------------------------------------------------------------------------------------------------------------------------------------------------------------------
>Albizia_coripatensis_Hughes_2433@NODE_1_length_1635_cov_198.203466
gttcacaactacagtacatggtttatacatagagaattgaggagaggaacttacgtctgatacaccggcaggcttcaccctatactgcgattctgttacactgaataataaatgctgcagaacacagaaatttgagatgaagaatgaacataaataagtcctaacactacacctaaatgctcaaattggacatatatatacagaaataaaacttcactatcaagacccatgaacaaggccaacaaacagcagaataaagcttgcaacggtagaaattattctgtaactgcaaaaacgaaaaacagtgggtggaataccttaaaggcgtacttagaatttccaggctcctccttataagcatcaacgatagccttaaggtgacaaaatcataacaataataatccttaagaatataatgtaatatgtaacgaggggaaaggaatagagctacgatagggtttatgaaggtgggttaatatacttgaatatcgcgatcggcgagagaaaacggaacgggagctacattagccatctgagtagtcaattgtgcattctgaaccggcgcgggttgtggcatcggaaaagaagattgaaatccaaaaccagtagaggcaggttgctgaaacagtggagtctgttgc------ggttgcggttgctgagtagaaaacggcgtcgagaaaagtgaagagccgaacccagtggcaaaagaaggcgtagacggggtaccaaacgccggcgtagatgacggggttccaaaagccggcgttgaagaaggcgcgccaaaagctggcgtcgacgaagccgcgccgaatgccggcgtcgaagatggagtaccgaacgctggtgctgaagatggggcaccaaatgctggggtagaagaaggagtgccaaacgccggagttgaagaaggggtaccgaacgccggagttgagggagtgccgaagagcgaagaaccctgagcgccaaacattgtgagaactgaagaggccaaaaaaaaagagtaaagaaagatagagaagaatgggaattctattggatcaaagcacaaggcgccattgatagggcaaaatctggcactacaagtgctcgacgaaatgctcaaggctccgtctgtgttgttgcc-aatgttgacgtgctttgatttttaaaatccagcagcgtcaaccaggaataaaggagacgcctaacctacttcgct---aagaaacgggattcaagcgtttctttcttgcctgtgctgcgcc-ggggcacttgaagggttttt----------cccccctctttttcttgtcctccttttttagcatatttcacttgtgtgtaaatattcgaaggattgaattttggtccttatattaacacctgcttatg
>Albizia_niopoides_Simon_1601@NODE_1_length_1219_cov_143.376532
-------------------------------------------------------------------------------------------------------------------------acacagaaatttgagatgaagattgaacataaacaagtcctaacactacacctgaatgctcaaattggacatatatatacagaaataaaacttcactatcaagacccatgaacaaggccagcaaacagcagaataaagcttgcaacggtagaaattattctgtaactgcaaaaacgaaaaacagtgggtggaataccttaaaggcgtacttagaatttccaggctcctccttataagcatcaacgatagccttaaggcgacaaaataataacaataataatccataagaataaaatgtaatatgtaacgaggggaaaggaatacagctacgatagggtttatgaaggtgggttaacatacttgaatatcgcgatcggcgagagaaaaaggaacgggagctacattagccatctgagtcgtcaattgtgcattctgaaccggcgcgggctgtggcatcggaaaagaagattgaaatccaaaaccagtagaagcaggttgctgaaacagtggagtctgttgcggttgcggttgcggttgctgagtagaaaacggcgtcgagaaaagtgaagagccgaacccagtggcaaaagaaggcgtagacggagtaccaaacgccggcgtagatgacggggttccaaaagccggcgttgaagaaggcgcgccaaaagctggcgtcgacgaagccgcgccgaatgccggcgtcgaagatggagtaccgaacgctggtgctgaagatggtgcaccaaatgctggggtagaagaaggagtgccaaacgccggagttgaagaaggggtaccgaacgccggagttgagggagtgccgaagagcgaagaactctgagcgccaaacattgtgagaactgaagaggcaaaaaacaaggagtaaagaaagatagagaagaatgggaattctattggatctaagcacaaggcgccattgatagggtaaaatctggcactacaagtgctcgacgaaatgctcaccgctccgtctgtgctgttgccaaacgttgacgtgctttgattcttaaaatacagcagcgtcaaccatgaatgaaggagacgcctaacctacttcgctatgaagaaacgggattcaagcgtttctttcttgcctgggccgcgcc-ttggcacatgaagggttt-----------ccccccccctttttcttgtccttgttttttagcatatttcacttctgtgtaaatattctaag-------------------------------------
>Albizia_subdimidiata_var_minor_Gorts_341@NODE_1_length_1073_cov_56.505020
----------------------------------------------------------------------------------------------------------------------------------------------------------------------------------------------------------------aaacttaactatcaagacccatgaacaacgccagcaaacagcagaataaagcttgcaacggtagaaattattctgtaactgcaaaaacgaaaaacagtgggtggaataccttaaaggcgtacttagaatttccaggctcctccttataagcatcaacgatagccttaaggtgacaaaataataacaataataatccataagaatataatgtaatgtgtaa--agggcaaaggaatagagctacgatagggtttatgaaggtgggttaacatacttgaatatcgcgatcggcgagagaaaaaggaacgggagctacattagccatctgagtcgtcaattgtgcattctgaaccggcgcgggttgtggcatgggaaaagaagattgaaatccaaaaccagtagaagcaggttgctgaaacagtggagtcagttgcggttgcggttgcggttgctgagtagaaaacggcgtcgagaaaagtgaagagccgaacccagtggcaaaagaaggcgtagacggagtaccaaacgccggcgtagatgacggggttccaaaagccggcgttgaagaaggcgcgccaaaagctggcgtcgacgaagccgcgccgaatgccggcgtcgaagatggagtaccgaacgctggtgctgaagatggggcaccaaatgctggggtagaagaaggagtgccaaacgccggagttgaagaaggggtaccgaacgccggagttgagggagtgccgaagagcgaagaactctgagcgccaaacattgtgagaactgaagaggc-aaaaaaacggagtaaagaaagatacagaagaatgggaattctattggatctaagcacaaggcaccattgatagggtaaaatctggcactacaagtgctcgacg-aatgctcaccgctccgtctgtgttgctgccaaatgttgacgtgctttgattcttaaaatacagcagcgtcaaccatgaataaaggagacgcctaacctacttcgctctgaagaaatgggattcaagcgtttctttcttgcctgtgctgcgcc-ttggcacatgaagggttt----------tccccccctctttttcttg---------------------------------------------------------------------------------
>Albizia_subdimidiata_var_subdimidiata_Ferreira_210@NODE_1_length_1220_cov_102.980752
--------------------------------------------aggaacttacgtctgatacaccggcaggcttcaccctatactgcgattctgttacactgaataataaatgctgcagaacatagaaatttgagaagaagaatgaacataaacaagtcctaacacagcacctgaatgctcaaattggacatatatatacagaaataaaacttcactatcaagacccatgaacaacgccagcaaacagcagaataaagcttgcaacggtagaaattattctgtaactgcaaaaacgaaaaacagtgggtggaataccttaaaggcgtacttagaatttccaggctcctccttataagcatcaacgatagccttaaggtgacaaaataataacaataataatccataagaatataatgtaatatgtaacgaggggaaagg-----------gatagggtttatgaa-gtgggttaacatacttgaatatcgcgatcggcgagagaaaaaggaacgggagctacattagccatctgagtcgtcaattgtgcattctgaaccggcgcgggttgtggcatcggaaaagaagattgaaatccaaaaccactagaagcaggttgctgaaacagtggagtctgttgcagttgcggttgcggttgctgagtagaaaacggcgtcgagaaaagtgaagagccgaacccagtggcaaaagaaggcgtagac------------------------------------------------------------------------------------------------------------ggagtaccgaacgctggtgctgaagatggggcaccaaatgctggggtagaagaaggagtgccaaacgccggagttgaagaaggggtaccgaacgccggagttgagggagtgccgaagagcgaagaactctgagcgccaaacattgtgagaactgaagaggc-aaaaaaacggagtaaagaaagatacagaagaatgggaattctattggatctaagcacaaggcgccattgatagggtaaaatctggcactacaagtgctcgacg-aatgctcaccgctccgtctgtgttgctgccaaatgttgacgtgctttgattcttaaagtacagcagcgtcaaccatgaataaaggagacgcctaacctacttcgctctgaagaaacgggattcaagcgtttctttcttgcctgtgctgcgcc-taggcacataaagggtccc---------cccccccctctttttcttgtcctcctttttaagcatatttcacttctgtgtaaatattcttagtattgaattttggtgcttatattaacacctcctcttt
>Albizia_tomentella_Leach_Dunlop_3801@NODE_1_length_1186_cov_247.008115
------------------------------------------------------------------------------------------------------------------------------------tgagatgaagaatgaacataaacaagtcctaacactacacctaaatgctcaaattgggcatatatatacagaaataaaacttcactatcaagaaccatgaacaaggccaacaaatagcagaataaagcttgcaacagtagaaattatactgtaactgcaaaaacgaaagacagtgggtggaataccttaaaggcgtacttagaatttccaggctcctccttataagcatcaacgatagccttaaggtgacaaaataataa-aataataatccataagaatatcatgtaatatgtaaagaggggaaaggaatagagccacgattgggtttatgaaggcgggttaacatacttgaatatcgcgatcggcgagagaaaaaggaacgggtgctacattagccatctgagtagtcaattgtgcattctgaaccggcgcgggttgtggcatcggaaaagaagattgaaatccaaaaccagtagaagcaggttgctgaaacagtgaagcctgttgcg------------gttgcggagtagaaaacggcgtcgagaaaagagaagtgccgaacccagtggcaaaagaaggcgtagacggagtaccgaacgccggcgtagatgacggggttccaaaagccggcgtcgaagacggcgtaccaaaagctggcgtcgacgaagccgcgccgaatgctggcgtcgaagatggagtaccgaacgttggtgccgaagatggggcaccaaatgctggggtagaagaaggagtgcca---------------------------aacgccggagtcgagggagtgccgaagagcgaagaactctgagcgccaaacattgtgagaactggagga---aaaaaaaaaaaagaagtaaagatagagaagaatgggaattctattggatctaagcacaaggcgccattgatagggcaaaatctggcactacaagtgctcgacgaaatgctacctgctccgtctgtgttcctgccaaatgtcgacgtgctttgatttttaaaatccagcagcgtcaaccaggaataaaggagacgcctaacctactttgatatgaagaaacgggattcaagcgtttctcctgtg-ctgcgcctcgcc-tcggcacttgaagggactgtttgcgacg-------------------------atttgaaatttgtattatttgaatttaaaaacatatcatagaaatttttggt---------------tatttttt
>Balizia_spnov_Morim_577@NODE_1_length_1197_cov_87.146235
--------------------------------------------------------------------------------------------------------------------------------------------------aacataaacaagtcctaacactacacctaaatgctcaaattggaaatgtatatacagaaataaaacttcactatcaagacctatgaacaaggccaacaaacagcagaataaagcttgcaacggtcgaaattattctgtaactgcaaaaaagaaaaacagtgggtggaataccttaaaggcgtacttagaatttccaggctcctccttataagcatcaacgatagccttaaggtgacaaaataataacaataataatccataagaatataatgcaatatgtaacgaggggaaaggaatagagctacgatagggtttatgaaggtgggttaacatacttgaatatcgcgatcggcgagagaaaaaggaacgggagctacattagccatctgagtagtcaattgtgcattctgaaccggcgcgggttgtggcatcggaaaaggagattgaaatccaaaaccagtagaagcaggttgctgaaacagcggagtct------------gtgtcggttgctgagtagaaaacggcgtcgagaaaagtgaagtgccgaacccagtggcaaaagaaggcgtagacggagtgccaaacgccggcgtagatgacggggttccaaaagccggcgttgaagacggcgcgccaaaagctggcgtcgacgaagccgcgccgaatgccggcgtcgaagatggagtaccgaacgctggtgctgaagatggggcaccaaatgctggggtagaagaaggagtgccaaacgccggagttgaagaaggggtaccgaacgccggagttgagggagtgccgaagagcgaagaactctgagcgccaaacattgtgagaactgaagaggc-aaaaaagaggagtaaagaaagatagagaagaatgggaattcaattggatctaagcacaaggcgccattgatagggcaaaatctggcactacaagtgctcgacgaaatgctcactgctccgtctgtgttgttgccaaatgctgacgtgctttgatttttaaaatccagcagcgacaaccaggaataaaggagacgcctaacctacttcgctatgaagaaacgggattcaagcgtttctttcttgcctgtgctgcgcctttggcacatgacgggctttttttttt----ctcctctctttttcttgtccttcttttttagcgtatttcacttctgtgtgaaaattctaagggtct-------------------------------t
>Cathormion_rhombifolium_Deighton_3618@NODE_1_length_1268_cov_86.477750
-------------------------------------------------------------------------------------------------------------------------------------------aagaacgaacataaacaagtcctaacactacacctaaatgctcaaattggaaatatacatacagaaataaaacttcactatcaagacctatgaacaaggccaacaaacagcagaataaagcttgcaacggcagaaattattctgtaactgtaaaaaagaaaaacagtgagtggaataccttaaaggcgtacttagaatttccaggctcctccttgtaagcatcaacgatagccttaaggtgacaaaataataacaataataatccataagaatataatgtaatatgtaacgaggggaaaggaatagagctacgatagggtttatgaaggtgggttaacatacttgaatatcgcgatcggcgagagaaaaaggaacgggagctacattagccatctgagtagtcaattgtgcattctgaaccggcgcgggttgtggcatcggaaaaggagattgaaatccaaaaccagtagaagcaggttgctgaaacagcggagtct------------gttgcggttgctgagtagaaaacggcgtcgagaaaagtgaagtgccgaacccagtggcaaaagaaggcgtagacggagtgccaaacgccggcgtagatgacggggttccaaacgtcggcgttgaagacggcgcgccaaaagctggcgtcgacgaagccgcgccgaacgccggcgtcgaagatggagtaccgaacgctggtgctgaagatggggcaccaaatgctggggtagaagaaggagtgccaaacgccggagttgaagaaggggtaccgaacgccggagttgagggagtgccgaagagcgaagaactctgagcgccaaacattgtgagaactgaagaggc-caaaaaaaggagtaaagaaagatagagaagaatgggaattcaattggatctaagcacaaggcgccattgatagggcaaaatctggcactacaagtgctcgacgaaatgctcactgctccgtctgtgttgttgccaaatgttgacgtgctttgatttttaaaatccagcagcgacaaccaggaatacaggagacgcctaacctacttcgctatgaagaaacgggattcaagcgtttctttctcgcctgtgctgcgcctttggcacatgacgggtttttttttttttccctcctcactttttcttgtcctccttttttagcatatttcacctgtgtgtaaaaattctaaagagtgaattttgttccttatattaacacctctcttt-
>Enterolobium_cyclocarpum_MWC9020@NODE_1_length_1333_cov_287.757962
gttcacaactacagtacatggtttatacatacagaattgaggggaggaacttacgtctgatacaccagcaggcttcaccctatactgcgattctgttacactgaataataaatgctgcagaacgcagaaacttgagatgaagaatgaacataaacaagtcctaacactacacctaaatgctcaaattggacatatatgtacagaaataagacttcactatcaagaaccatgaacaaggccaacaaacagcagaataaagcttgcaacggtagaaattattctctaactgcaaaaacgaaagacagtgggtggaataccttaaaggcgtacttagaatttccaggctcctccttataagcatcaacgatggccttaaggtgacaaaataattacaatgataatccataagaatataatgtaatatgtaaagaggggaaaggaatagagccacgattgggtttacgaaggtgggttaacatacttgaatatcgcgatccgcgagagaaaaaggaacgggagctacattagccatctgagtagtcaattgtgcattctgaacaggcgcgggttgtggcatcggaaaagaagattgaaatccaaaaccagtcgaagcaggttgctgaaaaagtggagcctgttgcg------------gttgaggagtagaaaacggcgtcgagaaaagagaagtgccgaacccagtggcaaaagaaggcgtagacggagtaccgaacgccggcgtagatgacggggttccaaaagccggcgctgaagacggcgcaccaaaagctggcgtcgacgaagcagcgccgaatgctggcgtcgaagatggagtaccgaacactggtgctgaagatggggcaccaaatgctggggaagaagaaggagtgccaaacgccggagttgaagaaggggcaccgaaagccggagttgagggagtgccgaagagcgaagaactctgagcgccaaacattgtgagaactgaagagg-----aaaaaaaagtaaagaaagatagagaagaatgggaattctattgcatctaagcacaaggcgccgttgatagggcaaaatctggcactacaagtgctcgacgaaatgctcactgctccgtccgtgttgttgccatatgttgacgtgctttgatttttaaaatccagcagcgtcaaccaggaataaagctgacgcctaacctactttgctacgaagaaacggaattcaagcgtttctttc-tgcatgtgctgcgcc-tcggcacctgaagggcctctcttgttttttcttctctttttttcttgcccttctttcttggcatatt--------------------------------tttagtccctatatta-------------
>Hydrochorea_corymbosa1_Bonadeu_655@NODE_1_length_722_cov_60.724138
---------------------------------------------------------------------------------------------------------------------------------------------------------------------------------------------------------------------------------------------------------------------------------------------------------------------------------------------------------------------------------------------------------------aatccataagaatataatgcaatatgtaacgaggggaaaggaatagagctacgatagggtttatcaaggtgggttaacgtacttgaatatcgcgatcggcgagagaaaaaggaacgggagctacattagccatctgagtagtcaattgtgcattctgaaccggcgcgggttgtggcatcggaaaaggagattgaaatccaaaaccagtagaagcaggttgctgaaacagcggagtct------------gtgtcggttgctgagtagaaaacggcgtcgagaaaagtgaagtgccgaacccagtggcaaaagaaggcgtagacggagtgccaaac---------------------------gccggcgttgaagacggcgcgccaaaagctggcgtcgacgaagccgcgccgaatgccggcgtcgaagatggagtaccgaacgctggtgctgaagatggggcaccaaatgctggggtagaagaaggagtgccaaacgccggagttgaagaaggggtaccgaacgccggagttgagggagtgccgaagagcgaagaactctgagcgccaaacattgtgagaactgaagaggc-gaaaaaaaggagtaaagaaagatagag-agaatgggaattcaattggatctaagcacaaggcgccattgatagggcaaaatctggcactgcatgtgctcgacgaaatgctcactgctccgtctgtgttgttgccaaatgttgacgtgctttgatttttaaaatccagcag-----------------------------------------------------------------------------------------------------------------------------------------------------------------------------------------------------------------------
>Hydrochorea_corymbosa2_Iganci_862@NODE_1_length_579_cov_92.095420
---------------------------------------------------------------------------------------------------------------atgctgcagaacacagaaatttgagatgaagaacgaacataaaaaagccctaacactacaccttaatgcacaaatcggaaatatatatacagaaataaaacttcactatcaagacctatgaacaaggccaacaaacagcagaataaagcttgcaacggtagaaattattctgtaactgcaaaaaagaaaaacagtgagtggaataccttaaaggcgtacttagaatttccaggctcctccttataagcatcaacgatagccttaaggtgacaaaataataacaataataatccataagaatataatgcaatatgtaacgaggggaaaggaatagagctacgatagggtttatcaaggtgggttaacgtacttgaatatcgcgatcggcgagagaaaaaggaacgggagctacattagccatctgagtagtcaattgtgcattctgaaccggcgcgggttgtggcatcggaaaaggagattgaaatccaaaaccagtagaagcaggttgctgaaacagcggagtct------------gtgtcggttgctgagtagaaaacggcgtcgagaaaagtgaagtgccgaacccag---------------------------------------------------------------------------------------------------------------------------------------------------------------------------------------------------------------------------------------------------------------------------------------------------------------------------------------------------------------------------------------------------------------------------------------------------------------------------------------------------------------------------------------------------------------------------------------------------------------------------------------------------------------------------------------------------
>Hydrochorea_marginata_Morim_563@NODE_1_length_1502_cov_215.439298
gatcacaactacagtacatggtttatacgtagagaattgaggggaggaacttacgtctgatacaccagcaggcttcaccctatactgcgattctgttacactgaataataaatgctgcagaacacagaaatttgagatgaagaacgaacataaacaagtcctaacactacacctaactgctcaaatcggaaatatatatacagaaataaaacttcactatcaagacctatgaacaaggccaacaaacagaagaataaagcttgcaacggtagaaattattctgtaactgcaaaaaagaaaaacagtgggtggaataccttaaaggcgtacttagaatttccaggctcctccttataagcatcaacgatagccttaaggtgacaaaataataacaataataatccataagaatataatgcaatatgtaacgaggggaaaggaatagagctacgatagggtttatcaaggtgggttaacgtacttgaatatcgcgatcggcgagagaaaaaggaacgggagctacattagccatctgagtagtcaattgtgcattctgaaccggcgcgggttgtggcatcggaaaaggagattgaaatccaaaaccagtagaagcaggttgctgaaacagcggagtct------------gtgtcggttgctgagtagaaaacggcgtcgagaaaagtgaagtgccgaacccagtggcaaaagaaggcgtagacggagtgccaaacgccggcgtagatgacggggttccaaaagccggcgttgaagatggcgcgccaaaagctggcgttgacgaagccgcgccgaatgccggcgtcgaagatggagtaccgaacgctggtgctgaagatggggcaccaaatgctggggtagaagaaggagtgccaaacgccggagttgacgaaggggtaccgaacgccggagttgagggagtgccgaagagcgaagaactctgagcgccaaacattgtgagaactgaagaggc-gaaaaaaaggagtaaagaaagatagag-agaatgggaattcaattggatctaagcacaaggcgccattgatagggcaaaatctggcactacaagtgctcgacgaaatgctcactgctccgtctgtgttgttgccaaatgttgacgtgctttgatttttaaaatccagcagcgacaaccaggaataaatgagacgcctaacctacttcgctatgaagaaacgggattcaagcgtttctttcttgcctgtgctgcgcctttggcacatgacgggtttgttttttttttcctcctctctttttcttgtcctccttttttagcatatttcacctctgtgtaaaaattctaaggggtgaattttggtccttatattaacacctccttttt
>Jupunba_abbottii_Zanoni_21220@NODE_1_length_1104_cov_206.375852
----------------------------------------------------------------------------------------------------------------------------------------------------------------------ctacacctaaatgctaaaattggaaatatatatacagaaataaaacttcactatcaagacctatgaacaaggccaacaaacagcagaataaagcttgcaacggtagaaattattctgtaactgcaaaaacgaaaaacagtgcgtggaataccttaaaggcgtacttagaatttccagggtcctccttataagcatcaacgatagccttaaggtgacaaaataaaaacaataataatccataagaatataatgtaatatgtaacgaggggaaaggaatagagctacgatagggtttatgaaggtgggttaacatacttgaatatcgcgatcggcgagggaaaaaggaacgggagctacattagccatctgagtagtcaattgtgcattctgaaccggcgcgggttgtggcatcggaaaaggagattgaaatccaaaaccagtagaagcaagttgctgaaacagcggagtctgttgcggttgaggttgcggttgctgagtagaaaacggcgtcgagaaaagtgaagtgccgaacccagtggcaaaagaaggcgtagacggagtgccgaacgccggcgtagatgacggggttccaaaagccggcgttgaagacggcgcgccaaaagctggcgtcgacgaagccgcgccgaatgccggagtcgaagatggagtaccgaacgctggtgctgaagatggggcgccaaatgctggggt---agaaggagtgccaaacgccggagttgaagaaggggtaccgaacgccggagttgagggagtgccgaagagcgaagaactctgagcgccaaacattgtgagaactgaagaggc-aaaaaaaaggagtaaagaaagatagagaagaatgggaattcaattggatctaagcacaaggcgccattgatagggcaaaatctggcactacaagtgctcgacgaaatgctcaccgctccgtctatgttgttgccaaatgttgacgtgctttaatttttaaaatccagcagcgacaaccaggaataaaggagacgcctaacctacttcgctatgaataaacgggattcaagcgcttctttctcgcctgtgctgcgcctttggcacatgacgggcttttctttt-------------------------------------------------------------------------------------------------------
>Jupunba_barbouriana_Iganci_847@NODE_1_length_1337_cov_148.825397
------------------------------------ttgaggggaggaacttacgtctgatacaccagcaggcttcaccctatactgcgattctgttacactgaataataaatgctgcagaacacagaaatttgagatgaagaatgaacataaacaactcctaacactacacctaaatgctcaaattggaaatatatatacagaaataaaacttcactatcaagacctatgaacaaggccaacaaacagcagaataaagcttgcaacgatagaaattattctgtaaccgcaaaaacgaaaaacagtgggtggaataccttaaaggcgtacttggaatttccagggtcctccttataagcatcaacgatagccttaaggtgacaaaataataacaataataatccataagaatataatgtaatatgtaacaaggggaaaggaatagagctacgatagggtttatgaaggtgggttaacatacttgaatatcgcgatcggcgagagaaaaaggaacgggagctacattagccatctgagtagtcaattgtgcattctgaaccggcgcgggttgtggcatcggaaaaggagattgaaatccaaaaccagtagaagcaggttgctgaaacagcggaatctgttgcggttgcggttgcggttgctgagtagaaaacggcgtcgagaaaagtgaagtgccgaacccagtggcaaaagaaggcgtagacggagtgccaaacgccggcgtagatgacggggttccaaaagccggcgttgaagacggcgcgccaaaagctggcgtcgacgaagccccgccgaatgccggcgtcgaagatggtgtaccaaacgttggtgctgaagatggggcaccaaatgctggggtagaagaaggagtgccaaacgccggagttgaagaaggggtaccgaacgccggagttgagggagtgccgaagagcgaagaactctgagcgccaaacattgtgagaactgaagcggc-aaaaaaaaggagtaaagaaagatagagaagaatgggaattcaattggatctaagcacaaggcgccattgatagggcaaaatctggcactacaagtgctcaacgaaatgctcactgctccgtctgtgttgttgccaaatgtggacgtgctttgatttttaaaatccagcagcgacaaccaggaataaaggagacgcctaacctacttcgctatgaagaaacgggattcaagcgtttctttcatgcctgtgctgcgcctttcat-tgtgtttggcttaatggtggag-------------------------ttaattaatataaattttgtttggttcaaaaagagaggaggagagctttggtcttttgtttga-----------a
>Jupunba_cochleata_Bonadeu_673@NODE_1_length_1667_cov_131.267296
gttcacaactacagtacatggtttatacatagagaattgaggggaggaacttacgtctgatacaccagcaggcttcaccctatactgcgattctgttacactgaataataaatgctgcagaacacagaaatttgagatgaagaacgaacataaacaagtcctaacacaacacctaaatgctcaaattggaaatatatatacagaaataaaacttcactatcaagacctatgaacaaggccaacaaacagcagaataaagcttgcaacggcagaaattattctgcaactgccaaaacgaaaaacagcgggtggaataccttaaaggcgtacttagaatttccaggctcctccttataagcatcaacgatagccttaaggtgacaaaataataacaataacaatccataagaatataatgtaatatgtaacgaggggaaaggaatagagctacgatagggtttatgaaggtgggttaacatacttgaatatcgcgatcggcgagagaaaaaggaacgggagctacattagccatctgagtagtcaattgtgcattctgaaccggcgcgggttgtggcatcggaaaaggagattgaaatccaaaaccagtagaagcaggttgctgaaacggcggagtctgttgc------ggttgcggttgctgagtagaaaacggcgtcgagaaaagtgaagtgccgaacccagtggcaaaagaaggcgtagacggagtgccaaacgccggcgtagatgacggggttccaaaagccggcgttgaagacggcgcgccaaaagctggcgtcgacgaaaccccgccgaatgccggcgtcgaagatggagtaccgaacgctggtgctgaagatggggcaccaaatgctggggtagaagaaggagtgccaaacgccggagttgaagaaggggtaccgaacgccggagttgagggggtgccgaagagcgaagaactctgagcgccaaacattgtgagaactgaagagtcaaaaaaaaaggagtaaagaaagatagagaagaacgggaattcaattggatctaagcacaaggcgccattgatagggcaaaatctggcactacaagtgctcgacgaaatgctcactgctccgtctgtgttgttgccaaatgttgacgtgctttgatttttaaaatccagcagcgacaaccaggaataaaggagacgcctaacctacttcgctatgaagaaacgggattcaagcgtttctttctcgcctgcgctgcgcctttggcacatgaccggttttttttttt--ttttcctctctttttcttgttcttcttttttagcatatttcacttctgtgttaatattctgaggagtgagctttggtccctatattagcaccttttttt-
>Jupunba_commutata_Maguire_46145@NODE_1_length_1262_cov_159.172996
------------------------------------------------------------------------------------------------------------taaatgctgcagaacacagaaatttgagatgaagaatgaacataaacaagtcctaacactacacctaaatgctcaaattggaaatatatatacagcaataaaacttcactatcaagacctatgaacaaggccaacaaacagcagaataaagcttgcaacgatagaaattattctgtaactgcaaaaacgaaaaacagtgggtggaataccttaaaggcgtacttagaatttccagggtcctccttataagcatcaacgatagccttaaggtgacaaaataataacaataataatccataagaatataatgtaatatgtaacaaggggaaaggaatagagctacgatagggtttatgaaggtgggttaacgtacttgaatatcgcgatcggcgagagaaaaaggaacgggagctacattagccatctgagtagtcaattgtgcattctgaaccggcgcgggttgtggcatcggaaaaggagattgaaatccaaaaccagtagaagcaggttgctgaaacagcggagtctgttgc------ggttgtggttgctgagtagaaaacggcgtcgagaaaagtgacgtgccgaacccagtggcaaaagaaggcgtagacggagtgccaaacgccggcgtagatgacggggttccaaaagccggcgttgaagacggcgcgccaaaagctggagtcgacgaagccgcgccgaatgccggcgtcgaagatggagtaccgaacgctggtgctgaagatggggcaccaaatgctggggtagaagaaggagtgcca---------------------------aacgccggagttgagggagtgccgaagagcgaagaactctgagcgccaaacattgtgggaactgaagaggcaaaaaaaaaggagtaaagaaagatagagaagaacgggaattcaattggatctaagcacaaggcgccattgatagggcaaaatctggcactacaagtgctcgacgaaatgctcactgctccgtctgtgttgttgccaaattttgaagtgctttgatttttaaaatccagcagagacgaccaggaataaaggagacgcctaacctacttcgctatgaagaaacgggattcaagcgtttctttcttgcctgtgctgcgcctttggcacatgacggtttttttttc----ccttccgctctttttcttgtccttcttttttagcatatttcacttctgtgtaaatattctgaggagtaaattttggtccttacactaacaccttttttt-
>Jupunba_floribunda_Iganci_883@NODE_1_length_1761_cov_114.059976
gttcacaactacagtccatggtttatacatagagaattgaggggaggaacttacgtctgatacaccagcaggcttcaccctatactgcgattctgttacactgaataataaatgctgcagaacacagaaatttgagatgaagaacgaacataaacaagtcctaacactacacctaaatgctcaaattggaagtatatatacagaaataaaacttcactatcaagacctatgaacaaggccaacaaacagcagaataaagcttgcaacggtagaaattattctgtaactgcaaaaacgaaaaacagtgggtggaataccttaaaggcgtacttagaatttccagggtcctccttataagcatcaacgatagccttaaggtgacaaaatagtaacaataataatccataagaatataatgtaatatgtaaagaggggaaaggaatagagctacgatagggtttatgaaggtgggttaacatacttgaatatcgcgatcggcgagagaaaaaggaacggtagctacattagccatctgagtagtcaattgtgcattctgaaccggcgcgggttgtggcatcggaaaaggagattgaaatccaaaaccagtagaagcaggttgctgaaacagcggagtctgttgcggttgcggttgcggttgctgagtagaaaacggcgtcgagaaaagggaagtgccgaacccagtagcaaaagaaggcgtagacggagtgccaaacgccggcgtagatgacggagttccaaaagccggcgttgaagacggcgcgccaaaagctggcgtcgacgaagccgcgccgaatgccggcgtcgaagatggagtaccgaacgctggtgctgaagatggggcaccaaatgctggggtagaagaaggagtgcca---------------------------aacgccggagttgagggagtgccgaagagcgaagaactctgagcgccaaacattgtgagaactgaagaggc-aaaaaaaaggagtaaagaaagatagagaagaatgggaattcaattggatctaagcacaaggcgccattgatagggcaaaatctggcactacaagtgctcgacgaaatgctcactgctccgtctgtgttgttgccaaaggttgacgcgctttgatttttaaaatccagcagcgacaaccaggaataagggagacgcctaacctacttcgctacgaagaaacgggattcaagcgtttctttcttgcctgtgctgcgcctttggcacatgacgggttttttttgggtgtcttcctctctttttcttgtcc---ttttttagcatatttcgcttctgtgtaaatatcctgaggagtgaattttgatccttatattaacaccttttttt-
>Jupunba_limae_Iganci_261@NODE_1_length_1697_cov_101.032716
gttcacaactacagtacatggtttatacatagagaattgaagggaggaacttacgtctgatacaccagcaggcttcaccctatactgcgattctgttacactgaataataaatgctgcagaacacagaaatttgagatgaagaatgaacataaacaagtcctaacactacacctaaatgctcaaattggaaatatatatacagaaataaaacttcactatcaagacctatgaacaaggccaacaaacagcagaataaagcttgcaaccgtagaaattattctgtaactgcaaaaacg-aaaacagtgggtggaataccttaaaggcgtacttagaatttccaggctcctccttataagcatcaacgatagccttaaggtgac-aaataataacaataataatccataagaatataatgtaatatgtaacgaggggaaaggaatagagctacgatagggtttatgaaggtgggttaacatacttgaatatcgcgatcggcgagagaaaaaggaacgggagctacattagccatctgagtagtcaattgtgcattctgaaccggcgcgggttgtggcatcggaaaaggagattgaaatccaaaaccagtagaagcaggttgctgaaacagcggagtctgttgcggttgcggttgcggttgctgagtagaaaacggcgtcgagaaaagtgaagtgccgaacccagtggcaaaagaaggcgta---------------------------gacggggttccaaaagccggcgttgaagacggcgcgccaaaagctggcatcgaagaagccgcgccgaatgccggcgtcgaagatggagtaccgaacgctggtgctgaagagggggcaccaaatgctggggtagaagaaggagtgccaaacgccggagttgaagaaggggtaccgaacgccggagttgagggagtgccgaagagcgaagaactctgagcgccaaacattgtgagaactgaagaggcaataaaaaaggagtaaagaaagatagagaagaacgggaattcaattggatctaagcacaaggcgccattgatagggcaaaatctggcactacaagtgctcgacgaaatgctcactgctccgtctgtgttgttgccaaatgttgacgtgctttgatttttaaaatccagcagcgacaactaggaataaaggagacgcctaacctacttcgctatgaagaaacgggattcaagcgcttctttcttgcctgtgctgcgcctttggcacatgacgggttttttttttt--tcctcctctttttttcttatgcttcttttttagcatatttcacttctgtgtaaaaattccaaggagtgaattttggtccttatattaacacctccttttt
>Jupunba_longipedunculata_Cardona_2682@NODE_1_length_1081_cov_188.075697
-----------------------------------------------------------------------------------------------------------------------------------------------------------------------------------------------------------aaataaaacttcactatcaagacctatgaacaaggccaacaaagagcagaataaagcttgcaacggtagaaattattctgtaactgcaaaaacgaaaaacagtgggtggaataccttaaaggcgtacttagaatttccagggtcctccttataagcatcaacgatagccttaaggtgacaaaatagtaacaataataatccataagaatataatgtaatatgtaacgaggggaaaggaatagagctacgatagggtttatgaaggtgggttaacatacttgaatatcgcgatcggcgagagaaaaaggaacgggggctacattagccatctgagtagtcaattgtgcattctgaaccggcgccggttgtggcatcggaaaaggagattgaaatccaaaaccagtagaagcaggttgctgaaacagcggagtctgttgc------ggttgcggttgctgagtagaaaacggcgtcgagaaaagggaagtgccgaacccagtagcaaaagaaggcgtagacggagtgccaaacgccggcgtagatgacggggttccaaaagccggcgttgaagacggcgcgccaaaagctggcgtcgacgaagccgcgccaaatgccggcgtcgaagatggagtaccgaacgctggtgctgaagatggggcaccaaatgctggggtagaagaaggagtgcca---------------------------aacgccggagttgagggagtgccgaagagcgaagaactctgagcgccaaacattgtgagaactgaagaggc-aaaaaaaaggagtaaagaaagatagagaagaatgggaattcaattggatctaagcacaaggcgccattgatagggcaaaatctggcactacaagtactcgacgaaatgctcactgctccgtctgtgttgttgccaaaggttgacgcgctttgatttttaaaatccagccgcgacaaccaggaataagggagacgcctaacctacttcgctacgaagaaacgggattcaagcgtttctttcttgcctgtgctgcgcctttggcacatgacgggttttttttgggtg-------------------------attttagaaaaatattatttaaattttaaaatcttaaa-------------------------------------
>Jupunba_macradenia_Lourteig_3021@NODE_1_length_1155_cov_195.153061
------------------------------------------------------------------------------------------------------------------------------------------------------------------------------------------------tatatatacagaaataaaacttcactatcaagacctatgaacaaggccaacaaacagcagaataaagcttgcaacgatagaaattattctgtaactgcaaaaacgaaaaacagtgggtggaataccttaaaggcgtacttagaatttccagggtcctccttataagcatcaacgatagccttaaggtgacaaaataataacaataataatccataagaatataatgtaatatgtaacaaggggaaaggaatagagctacgatagggtttatgaaggtgggttaacatacttgaatatcgcgatcggcgagagaaaaaggaacgggagctacattagccatctgagtagtcaattgtgcattctgaaccggcgcgggttgtggcatcggaaaaggagattgaaatccaaaaccagtagaagcaggttgctgaaacagcggagtctgttgcggttgcggttgcggttgctgagtagaaaacggcgtcgagaaaagtgaagtgccgaacccagtggcaaaagaaggcgtagacggagtgccaaacgccggcgtagatgacggggctccaaaagccggcgttgaagacggcgcgccaaaagctggcgtcgacgaagccgcgccgaatgccggcgtcgaagatggagtaccgaacgctggtgctgaagatggggcaccaaatgctggggtagaagaaggagtgccaaacgccggagttgaagaaggggtaccgaacgccggagttgagggagtgccgaagagcgaagaactctgagcgccaaacattgtgagaactgaagaggcaaaaaaaaaggagtaaagaaagatagagaagaacgggaattcaattggatctaagcacaaggcgccattgatagggcaaaatctggcactacaagtgctcgacgaaatgctcactgctccgtctgtgttgttgccaaatgttgacgttctttgatttttaaaatccagcagcgacaaccaggaataaaggagacgcctaacctacttcgctatgaagaaacgggattcaagcgtttctttcttgcctgtgctgcgcctttggcacatgacgggttttttttttt--tactcttctctttttcttgtccttctttttcagcatatttcacttctgtgtaaaaattctaaggag----------------------------------
>Jupunba_nipensis_Mayo_19662@NODE_1_length_909_cov_87.409856
----------------------------------------------------------------------------------------------------------------------------------------------------------------------------------------------------------------------------------------------------------------------------------------------------------------------------------------------------------------------------------ccttaaggtgacaaaataaaaacaataataatccataagaatataatgtaatatgtaacgaggggaaaggaatagagctacgatagggtttatgaaggtgggttaacatacttgaatatcgcgatcggcgagagaaaaaggaacgggagctacattagccatctgagtagtcaattgtgcattctgaaccggcgcgggttgtggcatcggaaaaggagattgaaatccaaaaccagtagaagcaagttgctgaaacagcggagtctgttgc------ggttgcggttgctgagtagaaaacggcgtcgagaaaagtgaagtgccgaacccagtggcaaaagaaggcgtagacggagtgccgaacgccggcgtagatgacggggttccaaaagccggcgttgaagacggcgcgccaaaagctggcgtcgacgaagccgcgccgaatgccggcgtcgaagatggagtaccgaacgctggtgctgaagatggggcgccaaatgctggggt---agaaggagtgccaaacgccggagttgaagaaggggtaccgaacgccggagttgagggagtgccgaagagcgaagaactctgagcgccaaacattgtgagaactgaagaggc-aaaaaaaaggagtaaagaaagatagagaagaatgggaattcaattggatctaagcacaaggcgccattgatagggcaaaatctggcactacaagtgctcgacgaaacgctcaccgctccgtctatgttgttgccaaatgttgacgtgctttgatttttaaaatccagcagcgacaaccaggaataaaggagacgcctaacctacttcgctatgaagaaacgggattcaagcgcttctttcttgcctgtgctgcgcctttggcacatgacgggttttttttttt--ttttttcctcctct--------------------------------------------------------------------------------------
>Jupunba_oppositifolia_Liegier_16014@NODE_1_length_977_cov_254.536667
--------------------------------------------------------------------------------------------------------------------------------------------------------------------------------------aaattggaaatatatatacagaaataaaacttcactatcaagacctatgaacaaggccaacaaacagcagaataaagcttgcaacggtagaaattattctgtaactgcaaaaacgaaaaacagtgcgtggaataccttaaaggcgtacttagaatttccagggtcctccttataagcatcaacgatagccttaaggtgacaaaataaaaacaataataatccataagaatataatgtaacatgtaacgaggggaaaggaatagagctacgatagggtttatgaaggtgggttaacatacttgaatatcgcgatcggcgagggaaaaaggaacgggagctacattagccatctgagtagtcaattgtgcattctgaaccggcgcgggttgtggcatcggaaaaggagattgaaatccaaaaccagtagaagcaagttgctgaaacagcggagtctgttgcggttgaggttgcggttgctgagtagaaaacggcgtcgagaaaagtgaagtgccgaacccagtggcaaaagaaggcgtagacggagtgccgaacgccggcgtagatgacggggttccaaaagccggcgttgaagacggcgcgccaaaagctggcgtcgacgaagccgcgccgaatgccggagtcgaagatggagtaccgaacgctggtgctgaagatggggcgccaaatgctggggt---agaaggagtgccaaacgccggagttgaagaaggggtaccgaacgccggagttgagggagtgccgaagagcgaagaactctgagcgccaaacattgtgagaactgaagaggc-aaaaaaaaggagtaaagaaagatagagaagaatgggaattcaattggatctaagcacaaggcgccattgatagggcaaaatctggcactacaagtgctcgacgaaatgctcaccgctccgtctatgttgttgccaaatgttaacgtgctttaatttttaaaatccagcagc----------------------------------------------------------------------------------------------------------------------------------------------------------------------------------------------------------------------
>Jupunba_oxyphyllidia_Yonker_6157@NODE_1_length_1097_cov_157.647059
-----------------------------------------------------------------------------------------------------------------------------------------tgaagaatgaacataaacaagtcctaacactacacctaaatgctcaaattggaaatatatatacag-aataaaacttcactatcaagacctatgaacaaggccaacaaacagcagaataaagcttgcaacggtagaaattattctgtaactgcaaaaacgaaaaacagtgggtgcaataccttaaaggcgtacttagaatttccaggctcctccttataagcatcaacgatagccttaaggtgacaaaataataacaataataatccataagaatataatgtaatatgtaacgaggggaaaggaatagagctacgatagggtttatgaaggtgggttaacatacttgaatatcgcgatcggcgagagaaaaaggaacgggagctacattagccatctgagtagtcaattgtgcattctgaaccggcgcgggttgtggcatcggaaaaggagattgaaatccaaaaccagtagaagcaggttgctgaaacagcggagtct------------gttgcggttgctgagtagaaaacggcgtcgagaaaagtgaagtgccgaacccagtggcaaaagaaggcgtagatggagtgccaaacgccggcgtagatgacgggtttccaaaagccggcgttgaagacggcgcgccaaaagctggcgtcgacgaagccgcgccgaatgccggcgtcgaagacggagtaccgaacgctggtgctgaagatggggcaccaaatgctggggtagaagaaggagtgccaaacgccggagttgaagaaggggtaccgaacgccggagttgagggagtgccgaagagcgaagaactctgagcgccaaacattgtgagaactgaagaggc-aaaaaaaaggagtaaagaaagatagagaagaatgggaattcaattggatctaagcacaaggcgccgttgatagggcaaaatctggcactacaagtgctcgacgaaatgctcactgctccgtccgcgttgttgccaaatgttgacgcgctttgatttttaaaatccagcagcgacaaccaggaataaagcagacgcc--acctacttcgctacgaagaaacgggattcaagcgtttctttctcgcctgtgccgcgcctt-------------------------------------------------------------------------------------------------------------------------------
>Punjuba_callejasii_Daly_5935@NODE_1_length_592_cov_88.601942
-----------------------------------------------------------------------------------------------------------------------------------------------------------------------------------------------------------aaataaaacttcactatcaagacctatgaacaaggccaacaaacagcagagtaaagcttgcaacggtagaaattattctgtaactgcaaaaacgaaaaacagtgggtggaataccttaaaggcgtacttagaatttccaggctcctccttataagcatcaacgatagccttaaggtgacaaaataataacaataataatccataagaatataatgtaatatgtaacgaggggaaaggaatagagctacaatagggtttatgaaggtgggttaacatacttgaatatcgcgatcggcgagagaaaaaggaacgggagctacattagccatctgagtagtcaattgtgcattctgaaccggcgcgggttgtggcatcggaaaagaagattgaaatccaaaaccagtagaagcaggttgctgaaacagtggagtctgttgcggtcgcggtagcggttgctgagtagaaaacggcgtcgagaaaagtgaagtgccgaacccagtggcaaaagaaggcgt------------------------------------------------------agacggcgcgccaaaagctggcgtcgacgaagccgcgccgaatgccggcgtcgaagatggagtaccgaaagctggtg------------------------------------------------------------------------------------------------------------------------------------------------------------------------------------------------------------------------------------------------------------------------------------------------------------------------------------------------------------------------------------------------------------------------------------------------------------------------------------------------------------------------------------------------
>_R_Acacia_rostellifera_Murphy_466@NODE_1_length_1374_cov_193.845027
gttcacaactacagtatatagtttatacatacagaattgaggggaggaacttacgtctgatacaccagcaggcttcaccctatactgcgattctgttacactgaataataaatgctgcagaacacagaaatttgagatggggaatgaacataaagaagtcctaacactacacctaaatgctcaaattggacatataaatacagaaataaaacttcactatcaagacccatgaacaaggccaacaaacagcagaataaagcttgcaacggtagaaattattctgtaactgcaaaaacgaaaaacagtgggtggaataccttaaaggcgtacttagagtttccaggctcctccttataagcatcaacaatagccttaaggtgacaaaaaaataacaaagataatccataagaatataatgtaatatgtaatgaggggaaaagaatagagctacgatagggtttatgaaggtgggatagcatacttgaatatcgcgatcggcaagagaaaaaggaacgggagctacattagccatctgagtagtcaattgtgaattctgaaccggcgcaggttgtggcatcggaaaagaagattgaaatccaaaaccagtagaaggaggttgctgaaacataggagtctgttgcggttgcggttgcggttgcggagtagaaaacggcgttgagaaaagtgaagtgccgaacccagtggcaaaagaaggcgtagacggagtaccaaacgccggcgtagatgacggggttccaaaagccggcgttgaagacggcgcgccaaaagctggcgtcgacgaagccgcgccgaatgcaggcgtcgaagatggagtaccga------------------------------------------------------------------aagaaggagtgccgaacgccggagttgagggagtgccgaagagcgaagaactctgagcgccaaacattgtgagaactaaagagg--aaaaaaagggagtaaagaaagatagagaagattgggaattctattggatctaagcacaaggcgccattgatagggcaaaatctggcactacaagtgctcgacgaaatgcttactgctccgtctgtgttgttgccaaatgttgacgtgctttgatttttaaaatccagcagcgtcaaccaggaataaaggagacgcctaacctaccctcctgtgaaaagtcagatatgtccctgatgttacatgcttccataa-----ttaatatatgaaaaac------------ctagtagtttttatcatgggcaattttgtcaaaagttcctcccctccctccaaacatcctaaatgcctaacct--------------------------a
>_R_Albizia_adinocephala_FHO33_88@NODE_1_length_1421_cov_131.264881
gttcacaactacaggacatggtttatacatagagaattgaggggaggaacttacgtctgatacaccggcaggcttcaccctatactgcgattctgttacactgaataataaatgctgcagaacacagaaatttgagatgaaaaatgaacataaccaagtcctaacactacacctgaatgctcaaattgggcatatatatacagaaataaaacttcactatcaagacccatgaacaaggcaagcaaacagcagaataaagcttgcaacggtcgaaattattctgtaactgcaaaaccgaaaaacagtgggtggaataccttaaaggcgtacttagaatttccaggctcctccttataagcatcaacgatagccttaaggtgacaaaataataacaataataatccataagaatataatgcaatatgtaacgaggggaaaggaatagagctacgatagggtttgtgaaggcgggttaacatacttgaatatcgcgatcggcgagagaaaaaggaacgggagctacattagccatctgagtcgtcaattgtgcattctgaaccggcgcgggttgtggcatcggaaaagaagattgaaatccaaaaccagtagaagcaggttgctgaaacagtggagtctgttgc------ggttgcggttgctgagtagaaaacggcgtcgagaaaagtgaagagccgaacccagtggcaaaagaaggcgtagacggagtaccaaacgccggcgtagatgacggggttccaaacgccggcgttgaagaaggcgcgccaaaagctggcgatgacgaagccgcgccgaatgccggcgtcgaagat------------------------------------------------------ggagtgccaaacgccggagttgaagaaggggtaccgaacgccggagttgagggagtgccgaagagcgaagaactctgagcgccaaacattgtgagaactgaagaggc-aaaaaaaaggagtaaagaaagatagagaagaatgggaattctattggatctaagcacaagacgccattgagagcgtaaaatctggcactacaagtgctcgacgaaatgctcaccgctccgtctgtgttgttgccaaacgttgacgtgctttgattctt-aaatacagcagcgtcaaccatgaataaaggagacgcctaacctacttcgctatgaagaaacgggattcaagcgtttctttgttgcctgtgctgagcc-ttggcacatgaagggttttttta-----cccccccccccttttcttgtcctcattttttagcatatttcacttctgtgtaagtattcta---------------------------------------
>_R_Albizia_decandra_Vilhena_231@NODE_1_length_874_cov_41.109159
------------------------------------------------------------------------------------------------------------------------------------------------------------------------------------------------------------------------------------------------------------------------------------------------------------------------------------------------------------------------------------------tgacaaaataataacaataataatccataagaatataatgtaatatgtaacgaggggaaaggaatagagctacgatagggtttatgaaggtgggttaacatacttgaatatcgcgatcggcgagagaaaaaggaacgggagctacattagccatctgagtcgtcaattgtgcattctgaaccggcgcgggttgtggcatcggaaaagaagattgaaatccaaaaccagtagaagcaggttgctgaaacagtgaagtctgttgc------ggttgcggttgctgagtagaaaacggcgtcgagaaaagtgaagagccgaacccagtggcaaaagaagacgtagacggagtaccaaacgccggcgtagatgacggggttccaaacgccggcgttgaagaaggcgcgccaaaagatggcgtcgacgaagccgcgccgaatgccggcgtcgaagatggagtaccgaacgctggtgctgaagatggggcaccaaatgctggggtagaagaaggagtgccaaacgccggagttgaagaaggggtaccgaacgccggagttgagggagtgccgaagagcgaagaactctgagcgccaaacattgtgagaactgaagaggcaaaaaaaaaggagtaaagaaagatagagaagaatgggaattctattggatctaagcccaaggcgccattgatagggtaaaatctggcactacaggtgctcgacgaaatgctcaccgctccgtctgtgttgttgccaaacgttgacgtgctttgattcttaaaatacagcagcgtcaaccatgaataaaggagccgcctaacctacttcgctaagaagaaacgggcttcaagcgtttctttcttgcctgtgctgcgc----------------------------------------------------------------------------------------------------------------------------------
>_R_Albizia_edwallii_Dalmaso_272@NODE_1_length_787_cov_8.760929
-----------------------------------------------------------------------------------------------------------------------------------------------------------------------------------------------------------------------------------------------------------------------------------------------------------------------------------------------------------------------------------------------------------------------agaatataatgtaatatgtaacgaagggaaaggaaaagagctacgatagggtttatgaaggtgggttaatatacttgaatatcgcgatcggcgagagaaaacggaacgggagctacattagccatctgagtagtcaattgtgcattctgaaccggcgcgggttgtggcatcggaaaagaagattgaaatccaaaaccagtagaagcaggttgctgaaacagtggagtctgttgcggttgcggttgcggttgctgagtagaaaacggcgtcgagaaaagtgaagagccgaacccagtggcaaaagaaggcgtagacggggtaccaaacgccggcgtagatgacggggttccaaaagccggcgttgaagaaggcgcgccaaaagctggcgtcgacgaagccgcgccgaatgccggcgtcgaagatggagtaccgaacgctggtgctgaagatggggcaccaaatgctggggtagaagaaggagtgccaaacgccggagttgaagaaggggtaccgaacgccggagttgagggagtgccgaagagcgaagaactctgagcgccaaacattgtgagaattgaagaggcaaaaaaaagggagtaaagaaggatagagaagaatgggaattctattggatcgaagcacaaggcgcccttgatagggcaaaatctggcactacaactgctcgacgaaatgctaacggctccgtctgtgttgttgcc-aatgttgacgtgctttgatttttaaaatccagcagcgtcaaccaagaataaaggagacgcctaac-----------------------------------------------------------------------------------------------------------------------------------------------------------------------------------------
>_R_Albizia_glabripetala_Lewis_1652@NODE_1_length_833_cov_51.287037
---------------------------------------------------------------------------------------------------------------------------------------------------------------------------------------------------------------------------------------------gccagcaaacagcagaataaagcttgcaacggtagaaattattctgtaactgcaaaaacgaaaaacagtgggtggaataccttaaaggcgtacttagaatttccaggctcctccttataagcatcaacgatagccttaaggtgacaaaataataacaataataatccataagaatataatgtaatgtgtaa--aggggaaaggaatagagctacgatagggtttatgaaggtgggttaacatacttgaatatcgcgatcggcgagagaaaaaggaacgggagctacattagccatctgagtagtcaattgtgcattctgaaccggcgcgggttgtggcatcggaaaagaagattgaaatccaaaaccagtagaagcaggttgctgaaacagtggagtctgttgcggttgcggttgcggttgctgagtagaaaacggcgtcgagaaaagtgaagagccgaacccagtggcaaaagaaggcgtagacggagtaccaaacgccggcgtagatgacggggttccaaaagccggcgttgaagaaggcgcgccaaaagctggcgtcgacgaagccgcgccgaatgccggcgtcgaagatggagtaccgaacgctggtgctgaagatggggcaccaaatgctggggtagaagaaggagtgccaaacgccggagttgaagaaggggtaccgaacgccggagttgagggagtgccgaagagcgaagaactctgagcgccaaacattgtgagaactgaagaggc-aaaaaaacggagtaaagaaagatacagaagaatgggaattctattggatctaagcacaaggcaccattgataggg----------------------------------------------------------------------------------------------------------------------------------------------------------------------------------------------------------------------------------------------------------------------------------------------------------------------
>_R_Albizia_inundata_Wood_26530@NODE_1_length_770_cov_59.914685
----------------------------------------------------------------------------------------------------------------------------------------------------------------------------------------------------------------------------------------------------------------------------------------------------------------------------------------------------------------------------------------------------------------atccataagaatataatgtaatgtgtaa--aggggaaaggaatagagctacgatagggtttatgaaggtgggttaacatacttgaatatcgcgatcggcgagagaaaaaggaacgggagctacattagccatctgagtcgtcaattgtgcattctgaaccggcgcgggttgtggcatcggaaaagaagattgaaatccaaaaccagtagaagcaggttgctgaaacagtggagtcagttgcggttgcggttgcggttgctgagtagaaaacggcgtcgagaaaagtgaagagccgaacccagtggcaaaagaaggcgtagacggagtaccaaacgccggcgtagatgacggggttccaaaagccggcgttgaagaaggggcgccaaaagctggcgtcgacgaagccgcgccgaatgccggcgtcgaagatggagtaccgaacgctggtgctgaagatggggcaccaaatgctggggtagaagaaggagtgccaaacgccggagttgaagaaggggtaccgaacgccggagttgagggagtgccgaagagcgaagaactctgagcgccaaacattgtgagaactgaagaggc-aaaaaaactgagtaaagaaagatacagaagaatgggaattctattggatctaagcacaaggcaacattgatagggtaaaatctggcactacaagtgctcgacg-aatgctcaccgctccgtctgtgttgctgccaaatgttgacgtgctttgattcttaaaatacagcagcgtcaa-----------------------------------------------------------------------------------------------------------------------------------------------------------------------------------------------------------------
>_R_Albizia_multiflora_Hughes_3090@NODE_1_length_1200_cov_140.174533
--------------------------------------------------------------------------------------------------------------------------------------------------------------tcccaacactacacctgaatgctcaaattggacatatatatacagaaataaaacttcactatcaagacccatgaacaaggtcagcaaacagcagaataaagcttgcaacggtagaaattattctgtaactgcaaaaacgaaaaacagtgggtgggataccttaaaggcgtacttagaatttccaggctcctccttataagcatcaacgatagccttaaggtgacaaaataataacaataataatccataagaatataatgtaatatgtaacgaggggaaaggaatagagctacgatagggtttaggaaggtgggttaacatacttgaatatcgcgatcggcgagagaaaaaggaacgggagctacattagccatctgagtcgtcaattgtgcattctgaaccggcgcgggttgtggcatcggaaaagaagattgaaatccaaaaccagtggaagcaggttgctgaaacagtggagtctgttgc------ggttgcggttgctgagtagaaaacggcgtcgaaaaaagtgaagagccgaacccagtggcgaaagaaggcgtagacggagtaccaaacgccggcatagatgacggggttccaaacgccggcgttgaagaaggcgcgccaaaagctggcgtcgacgaagccgcgccgaatgccggcgtcgaagatggagtaccgaacgctggtgctgaagatggggcaccaaatgctggggtagaagaaggagtgccaaacgccggagttgaagaaggggtaccaaacgccggagttgagggagtgccgaagagcgaagaactctgagcgccaaacattgtgagaactggaggcaaaaaaaaaaaggagtaaagaaagatagataagaatgggaattctattggatctaagcacaaggcgccattgatagggtaaaatctggcactacaagtgctcgacgaaatgctcaccgctccgtctgtgttgttgccaaacgttgacgtgctttgattcttaaaatacagcagcgtcaaccatgaataaaggagacgcctaacctacttcgctatggagaaacgggattcaagcgtttctttcttgcctgtgccgagggtccccccca---------------------ccccccctctttttcttgtccgccttttttagcatatttcacttctgtgtaaatattataaggattgaattttggtgcttatattaacacctctttta-
>_R_Albizia_sinaloensis_Hughes_1576@NODE_1_length_1199_cov_90.507130
-------------------------------------------------------------------------------------------------------------------------acacagaaatttgagatgaagaatgaacataaccaagtcctaacactacacctgaatgctcaaattggacatatatatacagaaataaaacttcactatcaagacccatgaacaaggccagcaaacagcagaataaagcttgcaacggtagaaattattctgtaactgcaaaaacgaaaaacagtgggtggaataccttaaaggcgtacttagaatttccaggctcctccttataagcatcaacgatagccttaaggtgacaaaataataacaataataatccataagaatataatgcaatatgtaacgaggggaaaggaatagagctacgatagggtgtgtgaaggtgggttaacatacttgaatatcgcgatcggcgagagaaaaaggaacgggagctacattagccatctgagtcgtcaattgtgcattctgaaccggcgcgggttgtggcatcggaaaagaagattgaaatccaaaaccagtagaagcaggttgctgaaacagtggagtct------------gttgcggttgctgagtagaaaacggcgtcgagaaaagtgaagagccgaacccagtggcaaaagaaggcgtagacggagtaccaaacgccggcgtagataacggggttccaaacgccggcgttgaagaaggcgcgccaaaagctggcgttgacgaagccgcgccgaatgccggcgtcgaagatggagtaccgaacgctggtgctgaagatggggcaccaaatgctggggtagaagaaggagtgcca---------------------------aacgccggagttgagggagtgccgaagagcgaagaactctgagcgccaaacattgtgagaactgaagaggcaaaaaaacaggagtaaagaaagatagagaagaatgggaattctattggatctaagcacaagacgccattgatagggtaaaatctggcactacaagtgctcgaagaaatgctcaccgctccgtctgtgttgttgccaaacgttgacgtgctttgattcttaaaatacagcagcgtcaaccatgaataaaggagacgcctaacctacttcgctatgaagaaacgggattcaagcgtttctttcttgcctgtgctgagcc--tggcacatgaagggtttttttttcc-----ccttttccttgtctaaaatcataattttaa-------cacttttctgtaaa---tcgaaacaataaatc---------------------------a
>_R_Albizia_tomentosa_Hughes_648@NODE_1_length_1146_cov_114.611787
-----------------------------------------------------------------------------------------------------------------------------------------------atgaacataaccaagtcctaacactacacctgaatgctcaaattggacatatatatacagaaataaaacttcactatcaagacccatgatcaaggccaacaaacagcagaataaagcttgcgacggtagaaattattctgtaactgcaaaaacgaaaaacagtgggtggaataccttaaaggcgtacttagaatttccaggctcctccttataagcatcaacgatagccttaaggtgacaaaataataacaataataatccataagaatataatgcaatatgtaacgaggggaaaggaatagagctacgatagggtttgtgaaggtgggttaacatacttgaatatcgcgatcggcgagagaaaaaggaacgggagctacattagccatctgagtcgtcaattgtgcattctgaaccggcgcgggttgtggcatcggaaaagaagattgaaatccaaaaccagtagaagcaggttgctgaaacagtggagtctgttgcggttgcggttgcggttgctgagtagaaaacggcgtcgagaaaagtgaagagccgaacccagtggcaaaagaaggcgtagacggagtaccaaacgccggcgtagatgacggggttccaaacgccggcgttgaagaaggcgcgccaaaagctggcgtcgacgaagacgcgccgaatgccggcgtcgaagatggagtaccgaacgctggtgctgaagatggggcaccaaatgctggggtagaagaaggagtgccaaacgccggagttgaagaaggggtaccgaacgccggagttgagggagttccgaagagcgaagaactctgagcgccaaacattgtgagaactgaagaggcaaaaaaataggagtaaagaaagatagagaagaatgggaattctattggatctaagcacaagacgccattgatagggtaaaatctggcactacaagtgctcgacgaaatgctcaccgctccgtctgtgttgttgccaaacgttgacgtgctttgattcttaaaatacagcagcgtcaaccatgaataaaggagacgcctaacctacttcgctatgaagaaacgggattcaagcgtttctttcttgcctgtgctgcgcc-ttggcacatgaagggtttttttg---------ccccccttttccttatcc------------------------------------------------------------------------------
>_R_Albizia_xerophytica_Hughes_1435@NODE_1_length_1269_cov_86.761745
----------------------------------------------------------------------ggcttcaccctatactgcgattctgttacactgaataataaatgctgcagaagacagaaatttgagatgaagaatgaacataaccaagtcctaacactacacctgaatgctcaaattggacatatatatacagaaataaaacttcactatcaagacccatgaacaaggccagcaaacagcagaataaagcttgcaacggtagaaattattctgtaactgcaaaaacgaaaaacagggggtggaataccttaaaggcgtacttagaatttccaggctcctccttataagcatcaacgatagccttaaggtgacaaaataataacaataataatccataagaatataatgtaatatgtaacgaggggaaaggaatagagctacgatagggtttatgaaggtgggttaacatacttgaatatcgcgatcggcgagagaaaaaggaacgggagctacattagccatctgagtcgtcaattgtgcattctgaaccggcgcgggttgtggcatcggaaaagaagattgaaatccaaaaccagtagaagcaggttgctgaaacagtggagtctgttg------cggttgcggttgctgagtagaaaacggcgtcgagaaaagtgaagagccgaacccaggggcaaaagaaggcgtagacggagtaccaaacgccggcgtagatgacggggttccaaacgccggcgttgaagaaggcgcgccaaaagctggcgtcgacgaagccgcgccgaatgccggcgtcgaagatggagtaccgaacgctggtgctgaagatggggcaccaaatgctggggtagaagaaggagtgccaaacgccggagttgaagaaggggtaccgaacgccggagttgagggagtgccgaagagcgaagaactctgagcgccaaacattgtgagaactgaagaggcaaaaaaataggagtaaagaaagatagagaagaaggggaattctattggatcttagcacaaggcgccattgatagggtaaaatctgg--ccacaagtgctcgacgaaatgctcaccgctccgtctgtgttgttgccaaacgttgacgtgttttgattcttaaaaaacagcagcgtcaaccatgaataaaggagacgcctaacctacttcgctatgaagaaacgggattcaagcgtttctttcttgccggtgcggcgcc-ttggcacatgaagggtttttt---------cccccctctttttcttgtcctccttttttagcatatttcacgtctgtgtaagtattctaaggattgaattttggtgc---------------------
>_R_Archidendron_clypearia_Wieringa_1849@NODE_1_length_1204_cov_226.555457
---------------------------------------------------------------------------------------cgattctgttacactgaataataaatgctgcagaacacagaaatttgagatgaagaatgaacaaaaacaagtcctaacactacacataaatgctcaaattggacatatatatacagaaataaaacttcactatcaagacccatgaacaaggccaacaaacagcagaataaagcttgcaacggtagaaattattctgtaactgcaaaaacgaaaaacagtgggtcgaataccttaaaggcgtacttagaatttccaggatcctccttataagcatcaacgatagccttaaggtgaaaaaataataacaataataatccataagaatataatgtaatatgtaaaaaggggaaaggaatagagctacgataggttttatgaaggtgggttaacatacttgaatatcgcgatcggcgagggaaaaaggaacgggagctacattagccatctgagtagtcaattgtgcattctgaaccggcgcgggttgtggcatcggaaaagaaggttgaaatccaaaaccagtagaagcaggttgctgaaacagtggagtctgttgcg------------gttgcggagtagaaaagggcgtcgagaaaagtgaagcgccgaacccagtggcaaaagaaggcgtagacggagtaccaaacgccggcgtagatgacggggttccaaaagccggcgttgaagacggcgcgccaaaagctggcgtcgacgaaaccgcgccgaatgcaggc---------------------------------gatgggccaccaaatgctggggtagaagaaggagtgccaaacgcagaagttgaagaaggggtaccgaacgccggagttgagggagtgccgaagagcgaagaactctgagcgccaaacattgtgagaactgaagacga-aaaaaaa------gaagaaagatagagaagaatgggaattctattggatcaaagcacaaggcaccattgatagggcaaaatctggcactgcaagtgctcgacgaaatgctcactgctccgtctgtgttgttgccaaatgttgacgtgctttgatttttaaaatccagcagcgtcaaccagaaaaaatggagacggctaacctactttgctataagaaaacggaattcaagcgtttctttcatgcctgtgctgcgcc-ttggcacatgaagggttttttttattattttttctctctttttcttgtccttcctttttagcatatttcacttcggtgtaaatattctaaggtg----------------------------------
>_R_Balizia_elegans_Iganci_870@NODE_1_length_1470_cov_156.280689
gttcacaactacagtacatggtttatacatagagaattgaggggaggaacttacgtctgatacaccagcaggcttcaccctatactgcgattctgttacactgaataataaatgctgcagaacacagaaatttgagatgaagaacgaacataaacaagtcctaacactacacctaaatgctcaaattggaaatcaatatacagaaataaaacttcactatcaagacctatgaacaaggccaacaaacagcagaataaagcttgcaacggtagaaattattctgtaactgcaaaaaagaaaaacagtgggtggaataccttaaaggcgtacttagaatttccaggctcctccttataagcttcaacgatagccttaaggttacaaaataataacaataataatccataagaatataatgtaatatgtaacgaggggaaacgaatagagctacgatagggtttatgaaggtgggttaacatacttgaatatcgcgatcagcgagagaaaaaggaacgggagctacattagccatctgagtagtcaattgtgcattctgaaccggcgcgggttgtggcatcggaaaaggagattgaaatccaaaaccagtagaagcaggttgctgaaacagcggagtct------------gttgcggttgctgagtagaaaacggcgtcgagaaaagtgaagtgccgaacccagtggcaaaagaaggcgtagacggagtgccaaacgccggcgtagctgatggggttccaaaagccggcgttgaagacggcgcgccaaaagccggcgtcgacgaagccgcgccgaatgccggcgtcgaagatggagtaccgaacgctggtgctgaagatggggcaccaaatgctggggtagaagaaggagtgccaaacgccggagttgaagaaggggtaccgaacgccggagttgagggagtgccgaagagcgaagaactctgagcgccaaacattgtgagaactgaagaggc-gaaaaaaaggagtaaagaaagatagagaagaatgggaattcaattggatctaagcacaaggcgccattgatagggcaaaatctggcactacaagtgctcgacgaaatgctcactgctctgtatgtgttgttgccaaatgttgacgtgctttgatttttaaaatacagcagcgacaaccaggaataaaggagacgcctaacctacttcgctatgaagaaacgggattcaagcgtttctttcttgcccgtgctgcgcctttggcacatgacccgttttttttttcccccctcctctctttttcttgtccttc-tttttagcatatttcacctccatgtaaaaattctaaggagtgaattttggtccttatattaacacctccttct-
>_R_Balizia_leucocalyx_Aguilar_1939@NODE_1_length_1502_cov_154.338246
gttcacaactacagtacatggtttatacatagagaattgaggggaggaacttacgtcagacacaccagcaggcttcaccctatactgcgactctgttacactgaataataaatgctgcagaacacagaaatttgagatgaagaatgaacataaacaagtcctaacaccacacctaaatgctcaaattggaaatatatatacagaaataaaacttcactatcaagacctatgaacaaggccaacaaacagcagaataaagcttgcaacgatagaaattattctgtaactgcaaaaacgaaaaacagtgggtggaataccttaaaggcgtacttagaatttccagggtcctccttataagcatcaacgatagccttaaggtgacaaaataataacaataataatccataagaatatactgtaatatgtaacaagggg-aaggaatagagctacgatagggtttatgaaggtgggttaacatacttgaatatcgcgatcggcgagagaaaaaggaacgggagctacattagccatctgagtagtcaattgtgcattctgaaccggcgcgggttgtggcatcggaaaaggagattgaaatccaaaaccagtagaagcaggttgctgaaacagcggagtctgttgc------ggttgcggttgctgagtagaaaacggcgtcgagaaaagtgaagtgccgaacccagtggcaaaagaaggcgtagacggagtgccaaacgccggcgtagatgacggggttccaaaagccggcgttgaagacggcgcaccaaaagctggcgtcgacgaagctgcgccgtatgccggcgtcgaagatggagtaccgaacgctggtgctgaagatggggcaccaaatgctggggtagaagaaggagtgccaaacgccggagttgaagaaggggtaccgaacgccggagttgagggagtgccgaagagcgaagaactctgagcgccaaacattgtgagaactggaag---caaaaaaaaggagtaaagaaagatagagaagaatgggaattcaattggatctaagcacagggcgccattgatagggcaaaatctggcactacaagtgctcgacgaaatgctcactgctccgtctgtgttgttgccaaatgttgacgtgctctgatttttaaaatccagctgcgacaaccaggaataaaggagacgcctaacctacttcgctatgaagaaacgggattcaagcgtttctttcttgcctgtgctgcgcctttggctcatgacgggttgttttttttttccctgctctctttttcttgtccttcttttttagcctatttcacctctgtgtaaaaattgtaaggagtgaattttagtccttatattaacacctcctttt-
>_R_Balizia_pedicellaris_Queiroz_15529@NODE_1_length_1141_cov_93.924494
-----------------------------------------------------------------------------------------------------------------------------------------------------------------------------------------------------atacagaaataaaacttcactatcaagacctatgaacaaggccaacaaacagcagaataaagcttgcaacggtagaaattattctgtaactgcaaaaaagaaaaacagtgggtggaataccttaaaggcgtacttagaatttccaggctcctccttataagcatcaacgatagccttaaggtgacaaaataataacaataataatccataagaatataatgtaatatgtaatgaggggaaaggaatagagctacgatagggtttatgaaggtgggttaacatacttgaatatcgcgatcggcgagagaaaaaggaacgggagctacattagccatctgagtagtcaattgtgcattctgaaccggcgcgggttgtggcatcggaaaaggagattgaaatccaaaaccagtagaagcaggttgctgaaacagcggagtct------------gttgcggttgctgagtagaaaacggcgtcgagaaaagtgaagtgccgaacccagtggcaaaagaaggcgtagacggagtgccaaacgccggcgtagatgacggggttccaaaagccggcgttgaagacggcgcgccaaaagctggcgtcgacgaagccgcgccgaatgccggcgtcgaagatggagtaccgaacgctggtgctgaagatggggcaccaaatgctggggtagaagaaggagtgccaaacgccggagttgaagaaggggtaccgaaagccggagttgagggagtgccgaagagcgaagaactctgagcgccaaacattgtgagaactgaagaggc-aaaaaaaaggagtaaagaaagatagagaagaatgggaattcaattggatctaagcacaaggcgccattgatagggcaaaatctggcactacaagtgctcgacgaaatgctcactgctccgtctgtgtcgttgccaaatgttgacgtgctttgatttttaaaatccagcagcgacaaccaggaataaaggagacgcctaacctacttctctctgaagaaacgggattcaagcgtttctttcttgcctgtgctgcgcctttggcacatgacgggttttttttttc--ccctcctctctttttcttgtccttcttttttagcgtatttcacctgtgtataaaaattctgaggagtgaa------------------------------
>_R_Calliandra_bella_LPQ15696@NODE_1_length_1254_cov_156.744265
--------------------------------------------------------ctgatacaccagcaggcttcaccctatactgcggctctgttacactgaataataaatgctgcagaacacaaatatttgagataaagaataaacatgaacaagtcttaacactacacctgaatgctcaaattggacatatgcatacagagagaaaactgcactatcaaggcccatgaataccgccaataaacagaagaataaaacttgcaacgacagaaattatcttgtaactgcaaaaacgaaaaacattgggtggaataccttaaaggcgtacttagaatttccaggctcctccttataagcatcaacgatagccttaaggtgacaaaatagcaacaataacaatccataagaatatga---aaaatgtaaagagggg-aagcaacagagctacgatagggtttatcaaggtaggttaacatacttgaatatcgcgatcggccagagaaaaaggaaccggagctacattagccatctgagtagtcaattgtgcattctgaaccggcgcggcttgttgcattggaaaagaggattgaaatccaaaaccagtagaagcagattgctgaaacagcggagtctgttgctgttgttgctgctgttgttgctgagtaaacggcgacgagaaaagcgaggtgccgaacccagtggcaaaagaaggcgtagacgaagaaccaaacgccggcgtagatgacggtgttccaaaacccggtgttgaagacggcgcaccaaaa---------------------------gccggcgtcgaagaaggattaccgaacagtggtgctgaagatggagcaccaaatgctggggtagaagaaggagtgccgaacgccggagttgaagaaggggtaccgaacgtcggggttgaaggagtaccgaagagcgaagaactctgagcgccaaacatggtgaagaccgaagagg------aaaaaaatcaaaggaagatagagaagaatgggatttgtattggatctaagcacaaagcgccattgatagggcaaaatctggcagtacaagtgctcgacgaaatgctcagtgctgagtctgtgttgttgccaaatgttgacgtgctttgatttcaaaatt----tagcgttaaccagaaataaagaagacgcctaacctattttgctaagaagaaacgggagtcaagcatttcgctg--gcctactacac----acagcctccaaagact------------tattcaatacttttaccagtttattttattgaatattttttttttccccctagatat------------------------------------------c
>_R_Cathormion_obliquifoliolatum_Wieringa_6519@NODE_1_length_779_cov_38.903315
--------------------------------------------------------------------------------------------------------------------------------------------------------------------------------------------------------------------------------------------------------------------------------------------------------------------------------------------------------------------------------------------------------------------------------------atgtaacgagggtaaaggaatagagctacgatagggtttatgaaggtgggttaacatacttgaatatcgcgatcggcgagagaaaaag---------------------------------------------gaaccggcgcgggttgtggcatcggaaaaggagattgaaatccaaaaccagtagaagcaggttgctgaaacagcggagtctgtt------------gcggttgctgagtagaaaacggcgtcgagaaaagtgaagtgccgaacccagtggcaaaagaaggcgtagacggagtgccaaacgccggcgtagatgacggggttccaaaagccggcgttgaagacggcgcgccaaaagctggcgtcgacgaagccgcgccaaacgccggcgtcgaagatggagtaccgaacgctggtgctgaagatggggcaccaaatgctggggtagaagaaggagtgccaaacgccggagttgaggaaggggtaccgaacgccggagttgagggagtgccgaagagcgaagaactctgagcgccaaacattgtgagaactgaagaggc-caaaaaaaggagtaaagaaagatagagaagaatgggaattcaattggatctaagcacaaggcgccattgatagggcaaaatctggcacaacaagtgctcgacgaaatgctcactgctccgtctgtgttgttgccaaatgttgacgtgctttgatttttaaaatccagcagcgacaaccaggaataaaggagacgcctaacctacttcgctatgaagaaacgggattcaagcgtttctttcttgcctgtgctgcgcctttggcacatg----------------------------------------------------------------------------------------------------------------------
>_R_Hydrochorea_gonggrijpii_Tillett_45696@NODE_1_length_1067_cov_224.668687
---------------------------------------------------------------------------------------------------------------------------------------------------------------------------------------------aaatatatatacagaaataaaacttcactatcaagacctatgaacaaggccaacaaacagcagaataaagcttgcaacggtagaaattattctgtaactgcaaaaaagaaaaacagtgggtggaataccttaaaggcgtacttagaatttccaggctcctccttataagcatcaacgatagccttaaagtgacaaaataataacaataataatccataagaatataatgcaatatgtaacgaggggaaaggaattgagctacgatagggtttatcaaggtgggttaacgtacttgaatatcgcgatcggcgagagaaaaaggaacgggagctacattagccatctgagtagtcaattgtgcattctgaaccggcgcgggttgtggcatcggaaaaggagattgaaatccaaaaccagtagaagcaggttgctgaaacagcggagtct------------gtgtcggttgctgagtagaaaacggcgtcgagaaaagtgaagtgccgaacccagtggcaaaagaaggcatagacggagtgccaaacgccggcgtagatgacggggttccaaaagccggcgttgaagacggcgcgccaaaagctggcgtcgacgaagccgcgccgaatgccggcgtcgaagatggagtaccgaacgctggtgctgaagaaggggcaccaaatgctggggtagaagaaggagtgccaaacgccggagttgaagaaggggtaccgaacgccggagttgagggagtgccgaagagcgaagaactctgagcgccaaacattgtgagaactgaagaggc-gaaaaaaaggagtaaagaaagatagagaagaatgggaattcaattggatctaagcacaaggcgccattgatagggcaaaatctggcactacaagtgctcaacgaaatgctcactgctccgtctgtgttgttgccaaatgttgacgttctttgatttttaaaatccagcagcgacaaccaggaataaaggagacgcctaacctacttcgctatgaagaaacgggattcaagcgtttctttcttgcctgtgctgcgcctttggcacatgacgggtgttt------------------------------------------------------------------------------------------------------------
>_R_Jupunba_asplenifolia_Ekman_6383@NODE_1_length_1010_cov_81.803859
--------------------------------------------------------------------------------------------------------------------------------------------------------------------------------------------------------------------------------------------ggccaacaaacagcagaataaagcttgcaacggtagaaattattctgtaactgcaaaaacgaaaaacagtgggtggaataccttaaaggcgtacttagaatttccaggctcctccttataagcatcaacgatagccttaaggtgacaaaataaaaacaataataatccataagaatataatgtaatatgtaacgaggggaaaggaacagagctacgatagggtttatgaaggtgggttaacatacttgaatatcgcgatcggcgagggaaaaaggaacgggagctacattagccatctgagtagtcaattgtgcattctgaaccggcgcgggttgtggcatcggaaaaggagattgaaatccaaaaccagtagaagcaagttgctgaaacagcggagtctgttgcggttgaggttgcggttgctgagtagaaaacggcgtcgagaaaagtgaagtgccgaacccagtggaaaaagaaggcgtagacggagtgccgaacgccggcgtagatgacggggttccaaaagccggcgttgaagacagcgcgccaaaagctggcgtcgacgaagccgcgccgaatgccggagtcgaagatggagtaccgaacgctggtgctgaagatggggcgccaaatgctggggt---agaaggagtgccaaacgccggagttgaagaaggggtaccgaacgccggagttgagggagtgccgaagagcgaagaactctgagcgccaaacattgtgagaactgaagaggc-aaaaaaaaggagtaaagaaagatagacaagaatgggaattcaattggatctaagcacaaggcgccattgatagggcaaaatctggcactacaagtgctcgacgaaatgctcaccgctccgtctatgttgttgccaaatgttgacgtgctttaatttttaaaatccagcagcgacaaccaggaataaaggagacgcctaacctacttcgctatgaagaaacgggattcaagcgcttctttcttgcctgtgctgcgcctt-------------------------------------------------------------------------------------------------------------------------------
>_R_Jupunba_brachystachya_Lima_7438@NODE_1_length_1784_cov_119.121265
gttcacaactacagtatatggtttatacatagagaattgaggggaggaacttacgtctgatacaccagcaggcttcaccctatactgcgattctgttacactgaataataaatgctgcagaacacagaaatttgagatgaagaatgaacataaacaagtcctaacactacacctaaacgctcaaattggaaatatatatacagaaataaaacttcactatcaagacctatgaacaaggccaacaaacagcagaataaagcttgcaacggtagaaattattctgtaactgcaaaaacgaaaaacagtgggtggaataccttaaaggcgtacttagaatttccaggctcctccttataagcatcaacgatagccttaaggtgacaaaataataacaataataatccataagaatataatgtaatatgtaacgaggggaaaggaatagagctacgatagggtttatgaaggtgggttaacatacttgaatatcgcgatcggcgagagaaaaaggaacgggtgctacattagccatctgagtagtcaattgtgcattctgaaccggcgcgggttgtggcatcggaaaaggagattgaaatccaaaaccagtagaagcaggttgctgaaacagcggagtctgttgc------ggttgcggttgctgagtagaaaacggcgtcgagaaaagtgaagtgccgaacccagtggcaaaagaaggcgtagacggagtgccaaacgccggcgtagatgacggggttccaaaagccggcgttgaagacggcgcgccaaaagctggcatcgacgaagccgcgccgaatgccggcgtcgaagatggagtaccgaacgctggtgctgaagatggggcaccaaatgctggggtagaagaaggagtgccaaacgccggagttgaagaaggggtaccgaacgccggagttgagggagtgccgaagagcgaagaactctgagcgccaaacattgtgagaactgaagaggcaaaaaaaaaggagtaaagaaagatagagaagaacgggaattcaattggatctaagcacaaggcgccattgatagggcaaaatctggcactacaagtgctcgacgaaatgctcactgctccgtctgtgttgttgccaaatgttgacgtgctttgatttttaaaatccagcagcgacaaccaggaataaaggagacacctaacctacttcgctatgaagaaacgggattcaagcgcttctttcttgccagtg-tgcgcctttggcacatgacgggttttttttttttttcctcctctttttttcttatgcttcttttttagcatatttcacttctgtgtaaaaattctaaggagtgaattttggtccttatattaacacctccttttt
>_R_Jupunba_filamentosa_Lima_7487@NODE_1_length_1572_cov_118.330435
gttcacaactacagtacatggtttatacatagagaattgaggggaggaacttacgtctgatacaccagcaggcttcaccctatactgcgattctgttacactgaataataaatgctgcagaacacagaaatttgagatgaagaatgaacataaacaagtcctaacactacacctaaatgctcaaattggaaatatatatacagaaataaaacttcactatcaagacctatgaacaaggccaacaaacagcagaataaagcttgcaacggtagaaattattctgtaactgcaaaaacgaaaaacagtgggtggaataccttaaaggcgtacttcgaatttccaggctcctccttataagcatcaacgatagccttaaggtgacaaaataataacaataataatccataagaatataatgtaatatgtaacgaggggaaaggaatagagctacgataaggtttatgaaggtgggttaacatacttgaatatcgcgatcggcgagagaaaaaggaacgggagctacattagccatctgagtagtcaattgtgcattctgaaccggcgcgggttgtggcatcggaaaaggagattgaaatccaaaaccagtagaagcaggttgctgaaacagcggagtctgttgcggttgcggttgcggttgctgagtagaaaatggcgtcgagaaaagtgaagtgccgaacccagtggcaaaagaaggcgtagacggagtgccaaaccccggcgtagatgacggggttccaaaagccggcgttgaagatggcgcgccaaaagctggcatcgacgaagccgcgccgaatgccggcgtcgaagatggagtaccgaacgctggtgctgaagatggggcaccaaatgctggggta---------------------------gaagaaggggtaccgaacgccggagttgagggagtgccgaagagcgaagaactctgagcgccaaacattgtgagaactgaagaggcaaaaaaaggggggtaaagaaagatagagaagaacgggaattcaattggatctaagcacaaggcgccattgatagggcaaaatctggcactacaagtgctcgacgaaatgctcactgctccgtctgtgttgttgccaaatgttgacgtgctttgatttttaaaatccagcagcgacaaccaggaataaaggagacgcctaacctacttcgctatgaagaaacgggattcaagcgcttctttcttgcctgtgctgcgcctttggcacatgacgggtttttttttttt-tcctccgctttttttcttatgcttcttttttagcatatttcacttctgtgtaaaaattctaaggagtgaattttggtccttatattaacaccctccttt-
>_R_Jupunba_idiopoda_Quesada_1718@NODE_1_length_1124_cov_89.019102
--------------------------------------------------------------------------------------------------------------------------------------------------------------------------acctaaatgctcaaattggaaatatatatacagaaataaaacttcactatcaagacctatgaacaaggccaacaaacagcagaataaagcttgcaacggtagaaattattctgtaactgaaaaaacgaaaaacagtgggtgcaataccttaaaggcgtacttagaatttccaggctcctccttataagcatcaacgatggccttaaggtgacaaaataataacaataataatccataagaatataatgtaatatgtaacgaggggaaaggaatagagctacgatagggtttatgaaggtgggtgaacatacttgaatatcgcgatcggcgagagaaaaaggaacgggagctacattagccatctgagtagtcaattgtgcattctgaaccggcgcgggttgtggcatcggaaaaggagattgaaatccaaaaccagtagaagcaggttgctgaaacagcggagtct------------gttgcggttgctgagtagaaaacggcgtcgagaaaagtgaagtgccgaacccagtggcaaaagaaggcgtagacggagtgccaaacgccggcgtagatgacgggtttccaaaagccggcgttgaagacggcgcgccaaaagctggcgtcgacgaagccgcgccgaatgccggcgtcgaagacggagtaccgaacgctggtgctgaagatggggcaccaaatgctggggtagaagaaggagtgccaaacgccggagttgaagaaggggtaccgaacgccggagttgagggagtgccgaagagcgaagaactctgagcgccaaacattgtgagaactgaagaggc-aaaaaaaaggagtaaagaaagatagagaagaatgggaattcaattggatctaagcacaaggcgccattgatagggcaaaatctggcactacaagtgctcgacgaaatgctcactgctccgtctgcgttgttgccaaatgttgacgcgctttgatttttaaaatccagcagcgacaaccaggaataaaggagacgcctaacctacttcgctatgaagaaacgggattcaagcgtttctttctcgcctgtgccgcacctttggcacatgacgggttttttttttt----ctcctctctttttcttgtccttctttttaag------------------------------------------------------------------c
>_R_Jupunba_laeta_Mori_25147@NODE_1_length_1192_cov_122.158744
----------------------------------------------------------------------------------------------------------------------------------------------------------------------------------------------------------------------cactatcaagacctatgaacaaggccaacaaacagaagaataaagcttgcaacggtagaaattattctgtaactgcaaaaaccaaaaacagtgggtggaataccttaaaggcgtacttagaatttccaggctcctccttataagcatcaacgatagccttaaggtgacaaaataataacaataataatccataagaatataatgtaatatgtaacgaggggaaaggaatagagctacgatagggtttatgaaggtgggttaacatacttgaatatcgcgatcggcgagagaaaaaggaacgggagctacattagccatctgagtagtcaattgtgcattctgaaccggcgcgggttgtggcatcggaaaaggagattgaaatccaaaaccagtagaagcaggttgctgaaacagcggagtctgttgcggttgcagttgcggttgctgagtagaaaacggcgtcgagaaaagtgaagtgccgaacccagtggcaaaagaaggcgtagacggagtgccaaacgccggcgtagatgacggggttccaaaagccggcgttgaagacggcgcgccaaaagctggcgtcgacgaagccgcgccgaatgccggcgtcgaagatggagtaccgaacgctggtgctggagatggggcaccaaatgctggggtagaagaaggagtgccaaacgccggagttgaagaaggggtaccgaacgccggagttgagggagtgccgaagagcgaagaactctgagcgccaaacattgtgagaactgaagaggcaaaaaaaaaggagtaaagaaagatagagaagaacgggaattcaattggatctaagcacaaggcgccattgatagggcaaaatctggcactacaagtgctcgacgaaatgctcactgctccgtctgtgttgttgccaaatgttgacgtgctttgatttttaaaatccagcagcgacaaccaggaataaaggagacgcctaacctacttcgctatgaagaaacgggattcaagcgcttctttcttgcctgtgctgcgcctttggcacatgacgggttttttttttttttcctcctctctttttcttgtccttcttttttaacatatttcacttctgtgtaaaaattcaaaggagtgaattttggtcctcatattaacaccctcctttt
>_R_Jupunba_langsdorfii_Ribeiro_728@NODE_1_length_1742_cov_111.052252
gttcacaactacagtacatggtttatacatagagaattgaggggaggaacttacgtctgatacaccagcaggcttcaccctatactgcgattctgttacactgaataataaatgctgcagaacacagaaatttgagatgaagaatgaacataaacaagtcctaacactacacctaaatgctcaaattggaaatatatatacagaaataaaacttcactatcaagacctatgaacaaggccaacaaacagcagaataaagcttgcaacggtagaaattattctgtaactgcaaaaacgaaaaacagtgggtggaataccttaaaggcgtacttagaatttccaggctcttccttataagcatcaacgatagccttaaggtgacaaaataataacaataataatccataagaatataatgtaatatgtaacgaggggaaaggaatagagctacgatagggtttatgaaggtgggtttacatacttgaatatcgcgatcggcgagagaaaaaggaacgggagctacattagccatctgagtagtcaattgtgcattctgaaccggcgcgggttgtggcatcggaaaaggagattgaaatccaaaaccagtagaagcaggttgctgaaacagcggcgtctgttgcggttgcggttgcggttgctgagtagaaaacggcgtcgagaaaagtgaagtgccgaacccagtggcaaaagaaggcgtagacggagtgccaaacgccggcgtagatgacggggttccaaaagccggcgttgaagacggcgcgccaaaagccgggatcgacgaagccgcgccgaatgccggggtcgaagatggagtaccgaacgctggtgctgaagatggggcaccaaatgctgaggtagaagaaggagtgccaaacgccggagttgaagaaggggtaccgaacgccggagttgagggagtgccgaagagcgaagaactctgagcgccaaacattgtgagaactgaagaggc-aaaaaaaaagagtaaagaaagatagagaagaacgggaattcaattggatctaagcacaaggcgccattgatagggcaaaatctggcactacaagtgctcgacgaaatgctcactgctccgtctgtgttgttgccaaatgttgacgtgctttgatttttaaaatccagcagcgacaaccaggaataaaggagacgcctaacctacttcgctatgaagaaacgggattcaagcgtttctttctcgcctgtgctgcgcctttggcacatgacgggtttttttattttttcctcctctctttttcttgtcctccttttttagcatatttcacttccgtgtaaaaattctaaggagtgaattttggtccttatattaacccctccttttt
>_R_Jupunba_leucophylla_Iganci_839@NODE_1_length_1751_cov_150.486260
gttcacaactacagtacatggtttatacatagagaattgaggggaggaacttacgtctgatacaccagcaggcttcaccctatactgcgattctgttacactgaataataaatgctgcagaacacagaaatttgagatgaagaacgaacataaacaagtcctaacactacacctaaatgctcaaattggaagtatatatacagaaataaaacttcactatcaagacctatgaacaaggccaacaaacagcagaatacagcttgcaacggtagaaattattctgtaactgcaaaaacgaaaaacagtgggtggaataccttaaaggcgtacttagaatttccaggctcctccttataagcatcaacgatagccttgaggtgacaaaataataacaataataatccataagaatataatgtaatatataacgaggggaaaggaatagagctacgatagggtttatgaaggtgggttaacatacttgaatatcgcgatcggcgagagaaaaaggaacgggagctacattagccatctgagtagtcaattgtgcattctgaaccggcgcgggttgtggcatcggaaaaggagattgaaatccaaaaccagtagaagaaggttgctgaaacagcggagtctgttggggttgcggttgcggttgctgagtagaaaacggcgtcgagaaaagtgaagtgccaaacccagtggcaaaagaaggcgtagacggagtgccaaacgccggcgtagatgacggggttccaaatgccggcgttgaagacggcgcgccaaaagccggcgtcgacgaagccgcgccgaatgccggcgtcgaagatggagtaccgaacgctggtgctgaagatggggcaccaaatgctggggtagaagaaggagtgccaaacgccggagttgaagaaggggtaccgaacgccggagttgagggagtgccgaagagcgaagaactctgagggccaaacattgtgagaagtgaagaggcaaaaaaaaaagagtaaagaaagatagagaagaacgggaattcaattggatctaagcacaaggcgccattgatagggcaaaatctggcacaacaagtgctcgacgaaatgctcactgctccgtctgtgttgttgccaaatgttgacgtgctttgatttttaaaatccagcagcgacaaccaggaataaaggagacgcctaacctacttcgctatgaagaaacgggattcaagcgtttctttctcgcctgtgcttaggggtggaaataggccgggcggtctgtcagggcctgttattctttttattgacaggcctgttaggcctgtcaggcctatttgtaaataagataaaaaggtaattatgatttctagattaaaatctcttcgaa
>_R_Jupunba_microcalyx_Iganci_855@NODE_1_length_1501_cov_209.092697
gttcacaactacagtacatggtttatacatagagaattgagggcaggaacttacgtctgatacaccagcaggcttcaccctatactgcgattctgttacactgaataataaatgctgcagaacacagaaattggagatgaagaacgaacataaacaagtcctaacactacacctaaatgctcaaattggaagtatatatacacaaataaaacttcactatcaaggcctatgaacaaggccaacaaacagcagaatacagcttgcaacggtagaaattattctgtaactgcaaaaacgaaaaacagtgggtggaataccttaaaggcgtacttagaatttccaggctcctccttataagcatcaacgatagccttaaggtgacaaaataataacaataataatccataagaatataatgtaatatgtaacgaggggaaaggaatagagctacgatagggtttatgaaggtgggttaacatacttgaatatcgcgatcggcgagagaaaaaggaacgggagctacattagccatctgagtagtcaattgtgcattctgaaccggcgcgggctgtggcatcggaaaaggagattgaaatccaaaaccagtagaagcaggttgctgaaacagcggagtctgttgc------ggttgcggttgctgagtagaaaacggcgtcgagaaaagtgaagtgccaaacccagtggcaaaagaaggcgtagacggagtgccaaacgccggcgtagatgacggggttccaaaagccggcgttgaagacggcgcgccaaaagctggcgtcgacgtagccgcgccgaatgccggcgtcgaagatggagtaccgaacgctggtgctgaagatggggcaccaaatgctggggtagaagaaggagtgccaaacgccggagttgaagaaggggtaccgaacgccggagttgagggagtgccgaagagcgaagaactctgagggccaaacattgtgagaagtgaagaggcaaaaaaaaaagagtaaagaaagatagagaagaacgggaattcaattggatctaagcacaaggcgccattgatagggcaaaatctggcacaacaagtgctcgacgaaatgctcactgctccgtctgtgttgttgccaaatgttgacgtgctttgatttttaaaatccagcagcgacaaccaggaataaaggagacgcctaacctacttcgctatgaagaaacgggattcaagcgtttctttctcgcctgtgctgcgcctttggcacatgacggttttttttttt---ccctcctctctttttcttgtccttcttttttagcatatttcgcttctgtgtaaatatcctgaggagtgaattttgatccttatattaacaccttttttt-
>_R_Jupunba_trapezifolia_Simon_1600@NODE_1_length_508_cov_83.282561
-------------------------------------------------------------------------------------------------------------------------------------------------------------------------------------------------------------------------------------------------------------------------------------------------------------------------------------------------------------------------------------------------------------------------------------------------------------------------------------------------------------------------------------------------------------------------------------------------------------------------------------------------------------------------------------------------------------------------------------------------------------------------------------------------------------------------------------------gaatgccggcgtcgaagatggagtaccgaacgctggtgctgaagatggggcaccaaatgctggggtagaagaaggagtgccaaacgccggagttgaagaaggggtaccgaacgccggagttgagggagtgccgaagagcgaagaactctgagcgccaaacattgtgagaactgaagaggc-aaaaaaaaggagtaaagaaagatagaggagaatgggaattcaattggatctaagcacaaggcgccattgatagggcaaaatctggcactacaagtgctcgacgaaatgctcactgctccgtctgtgttgttgccaaattttgaagtgctttgatttttaaaatccagcagcgacgaccaggaataaaggagacgcacgcctaatct----acaatggttttgggtctaaaattatggttt---------------------catctaaaaattattttattttattgggcctcactttctctctctcctcttttt---------ttttttcaattttagtat------------------------------------------c
>_R_Jupunba_villosa_Borges_423@NODE_1_length_1427_cov_139.131852
gttcacaactacagtacatggtttatacatagagaattgaggggaggaacttacgtctgatacaccagcaggcttcaccctatactgcgattctgttacactgaataataaatgctgcagaacacagaaatttgagatgaaaaatgaacataaacaagtcctaacactacacctaaatgctcaaattggaaatatatatacagaaataaaacttcactatcaagacctatgaacaaggccaacaaacagcagaataaagcttgcaacggtagaaattattctgtaactgcaaaaacgaaaaacagtgggtggaataccttaaaggcgtacttagaatttccaggctcctccttataagcatcaacgatagccttaaggtgacaaaataataacaataataatccataagaatataatgtaatatgtaacgaggggaaaggaatagagctacgatagggtttatgaaggtgggttaacatacttgaatatcgcgatcggcgagagaaaaaggaacgggagctacattagccatctgagtagtcaattgtgcattctgaaccggcgcgggttgtggcatcggaaaaggagattgaaatccaaaaccagtagaagcaggttgctgaaacagcggagtctgttgcggttgtggttgcggttgctgagtagaaaacggcgtcgagaaaagtgaagtgccgaacccagtggcaaaagaaggcgtagacggagtgccaaacgccggcgtagatgacggggttccaaaagccggcgttgaagacggcgcgccaaaagctggcatcgacgaagccgcgccgaatgccggcgtcgaagatggagtaccgaacgctggtgctgaagatggggcaccaaatgctggggtagaagaaggagtgccaaacgccggagttgaagaaggagtgccgaacgccggagttgagggagtgccgaagagcgaagaactctgagcgccaaacattgtgagaactgaagaggcaaaaaaaaaggagtaaagaaagatagagaagaacgggaattcaattggatctaagcacaaggcgccattgatagggcaaaatctggcactacaagtgctcgacgaaatgctcactgctccgtctgtgttgttgccaaatgttgacgt-ctttgatttttaaaatccagcagcgacaaccaggaataaaggagatgcctaacctacttcgctatgaagaaacgggattcaagcgcttctttcttgcctgtgctgcgcctttggcacatgacggggtttttttttttttacccctctttttttcttatccttctgttttagcatatttcacttctgtgtaaaaattctaaggagtgaa------------------------------
>_R_Punjuba_killipii_Palodorios_6252@NODE_1_length_1070_cov_53.454179
--------------------------------------------------------------------------------------------------------------------------------------------------------------------------------------------------------------------------------------------------caaacagcagaataaagcttgcaacggtagaaattattctgtaactgcaaaaacgaaaaacagtgggtggaataccttaaaggcgtacttagaatttccaggctcctccttataagcatcaacgatagccttaaggtgacaaaataataacaataataatccataagaatataatgtaatatgtaacgaggggaaaggaatagagctacgatagggtttatgaaggtgggttaacatacttgaatatcgcgatcggcgagagaaaaaggaacgggagctacattagccatctgagtagtcaattgtgcattctgaaccggcgcgggttgtggcgtcggaaaagaagattgaaatccaaaagcagcagaagcaggttgctgaaacagtggagtctgttgcggtcgcggtagcggttgctgagtagaaaacggcatcgagaaaagtgaagggccgaacccagtggcaaaagaaggcgtagacggagtgccaaacgccggcgtagatgacggggttccaaaagccggcgttgaagacggcgcgccaaaagctggcgtcgacgaagccgcgccgaatgccggcgtcgaagatggagtaccgaacgctggtgatgaagatggggcaccaaatgctggggtagaagaaggagtgccaaacgccggagttgaagaaggggtaccgaacgccggagttgagggagacccgaagagcgaagaactctgagcgccaaacattgtgagaactggaggcaaaaaaaaaaaggagtaaagcaagatagagaagaatgggaattctattggatctaagcacaaggcgccattgata-ggcaaaatctggcactacaagtgctcgacgaaatgctcactgctccgtctgttttgttgccaaatgttgacgtgctttgatttttaaaatccagcagcgtcaaccaggaataaaggagacgcctgacctacttcgccatgaagaaacgggattcaagcgtttatatcttgcctgtgctgcgcc-ttggcacatgaagctttttttttttttttcttcctctctttttcttgtccgtctttt-----------------------------------------------------------------------
>_R_Punjuba_lehmannii_Escobar_7465@NODE_1_length_1276_cov_126.862385
-----------------------------------------------------------------------------------------------------------ataaatgctgcagaacacagaaatttgagatgaagaatgaacataaacaagtcctaacactacacctaaatgctcaaattggacataaatatacagaaataaaacttcactatcaagacctatgaacaaggccaacaaacagcagaataaagcttgcaacggtagaaattattctgtaactgcaaaaacgaaaaacagtgggtggaataccttaaaggcgtacttagaatttccaggctcctccttataagcatcaacgatagccttaaggtgacaaaataataacaataataatccataagaatataatgtaatatgtaacgaggggaaaggaatagagctacgatagggtttatgaaggtgggttaacatacttgaatatcgcgatcggcgagagaaaaaggaacgggagctacattagccatctgagtagtcaattgtgcattctgaaccggcgcgggttgtggcatcggaaaagaagattgaaatccaaaaccagcagaagcaggttgctgaaacagtggagtctgttgcggtcgcggtagcggttgctgagtagaaaacggcatcgagaaaagtgaagggccgaacccagtggcaaaagaaggcgtagacggagtgccaaacgccggcgtagatgacggggttccaaaagccggcgttgaagacggcgcgccaaaagctggcgtcgacgaagccgcgccgaatgccggcgtcgaagatggagtaccgaacgctggtgctgaagatgggccaccaaatgctggggtagaagaaggagtgccaaacgccggagttgaagaaggggtaccgaacgccggagttgagggagacccgaagagcgaagaactctgagcgccaaacattgtgagaactgaagaggcaaaaaaaaaggagtaaagcaagatagagaagaatgggaattctattggatctaagcacaaggcgccattgata-ggcaaaatctggcactacaagtgctcgacgaaatgctcactgctccgtctgtgttgttgccaaatgttgacgtgctttgatttttaaaatccagcagcgtcaaccaggaataaaggagacgcctgacctacttcgctatgaagaaacgggattcaagcgtttctatcttgcctgtgctgcgcc-ttggcacatgaaggttttttttttttcttcttcctctctttttcttgtccgtcttttttagcatatttcacttgtgtgtaaatattctaaggtgtgaattttggtccttatattaacac---------
>_R_Punjuba_racemiflora_Jimenez_Soares_3626@NODE_1_length_1438_cov_143.346804
gttcacaactacagtacatggtttatacatagagaattgaggggaggaacttacgtctgatacaccagcaaccttcaccctatactgcgattctgttacactgaataataaatgctgcagaacacagaaatttgagatgaagaatgaacataaacaagtcctaacactacacctaaatgctcaaattggacataaatatacagaaataaaacttcactatcaagacctatgaacaaggccaacaaacagcagaataaagcttgcaacggtagaaattattctgtaactgcaaaaacgaaaaacagtgggtggaataccttaaaggcgtacttagaatttccaggctcctccttataagcatcaacgatagccttaagatgacaaaataataacaataataatccataagaatataatgtaatatgtaatgaggggaaaagaatagagctacgatagggtttatgaacgtgggttaacatacttgaatatcgcgatcggcgagagaaaaaggaacgggagctacattagccatctgagtagtcaattgtgcattctgaaccggtgcgggttgtggcatcggaaaagaagattgaaatccaaaaccaatagaagcaggttgctgaaacagaggagtctgttgcggtcgcggtagcggttgctgagtagaaaacggcgtcgagaaaagtgaagtgccgaacccagtggcaaaagaaggcgtagacggagtgccaaacgccggcgtagatgacggggttccaaaagccggcgttgaagacggcgcgccaaaagctggcgtcgacgaagccgcgccgaatgccggggtcgaagatggagtaccgaacgctggtgctgaagatggggcaccaaatgctggggtagaagaaggagtgccaaacgccggagttgaagaaggggtaccgaacgccggagttgagggagacccgaagagcgaagaactctgagcgccaaacattgtgagaactgaagaggcaaaaaaaaaggagtaaagcaagatagagaagaatgggaattctattggatctaagcacaaggcgccattgata-ggcaaaatctggcactacaagtgctcgacgaaatgctcactgctccgtctgtgttgttgccaaatgttgacgtgctttga-ttttaaaatccagcagcgtcaaccaggaataaaggagacgcctaacctacttcgctatgaagaaacgggattcaagcgtttctatcttgcctgtgctgtgcc-ttggcacacgaagggttttttttttt--tcctcctctctttttcttgtccttcttttttagcatatttcacttatgtgtaaatattctaaggtgtgaattttggtccttatattaacacctcct----
