# Supplementary material for: A new generic circumscription of Hydrochorea (Leguminosae, Caesalpinioideae, mimosoid clade) with an amphi-Atlantic distribution
Source: PhytoKeys. 2022 Aug 22;205:401–37. doi: 10.3897/phytokeys.205.82775 (PMC9849043; doi:10.3897/phytokeys.205.82775)
Supplement: Supplementary material 1 — Supplementary data file S1 [file phytokeys-205-401_article-82775__-s001.zip › MSC_m33988_comp36087_c0_seq7_exon08.aln-cln]

>Albizia_edwallii_Dalmaso_272@NODE_2_length_530_cov_3.058947
gttaacgttgctaaaagagtaaattgaaaagatttaataaggagaaaaaaaaccatgccgcaaattaaaaattaaagggcactactagtacattaagaatgattttctctaaaattatgactagtcgtgttactcataaattatgactcatctcagactgcttgcaatccacgagaactggtctattttttccagaaaaagggaatgtgaggggaagatgaaccacaaatctcaatcattcttgtgtttggagactccacaacaggcaagcttgatgatggcatgagcaagcccaaggagcacaataaacaacactgcagaatataacagaacgtcacaaattggatgcaagaaattgttcaggaacaaatccataattatta--------------------------------------------------------------------------------------------------------------------------------------------------------------------------------------------------------------------------------------------------------------------------------------------------------------------------------------------------------------------------------------------------------------------------------------------------------------------------------------------------------------------------------------------------------------------------------------------------------------------------------------------------------------------------------------------------------------------------------------------------------------------------------------------------------------------------------------------------------------------------------------------------------------------------------------------------------------------------------------------------------------------------------------------------------------------------------------------------------------------------------------------------------------------------------------------------------------------------------------------------------------------
>Albizia_sinaloensis_Hughes_1576@NODE_1_length_1608_cov_37.233834
gttaacgttgcacaaagagtaaattgaaaagatttaataaggagaaaaaaacacatgcagcaaattaaaaattaaagggaactacttgtacattaagaatgattttctctaaaattatgacaagtcgtgttactcataaattatgactcatctcagactgcttgcaatccacgagaactggtctatttttcctagaaaaagagaatgtgaggggaagaggaaccacaaatctcaatcattcttgtgtttggagactccacaacaggcgagcttgatgatggcataagcaagcccaaggagcacaataaacaacactgcagaatataacagaacgtcacaaattggatgcaagaaattgttcatgaataaatccataattattatatctcatatatat--atatatattacagactggcgcaaagatttgaaaagagcacaataatcaacactgcattctggtattgaatatgccattatcatcaccgaaaatttgaaaaga--ctattaaacaaagacacacaactgcaatccaaagataccattttagaagacaaaacttgaaacttcgtgtaaaattaaaagaccaaaattgtatttttgcctacaagaaatctcacggagaaatgcctagaaatagcaacttactaatatcttcgtaagaaaccatggaacttatttctaggaaaaatttgcgtccatgtcctctagccagcccacgac--taacagacaatattaacttctagaattaacatctaatgaaggatttcggtggtaaccgtatagatagtagttaggatttagaagtgacttaccggctaagatggaaaaaaataagatagccagacgatatcttataatccatggcagactagtttcaagagagcaatgcctctcatattgacgagcttttactttgttccaagcctcaacatttgagttctgtaattccaataatgaaacatttacccctgtcacaggaattccatctgcatccctaacctcgattttcattgtcaccggctgggaatcccaatctatctcaatagctccaaaattaggcttgcctgagaaaaacaaaaatccaacatttgaaacatcagaacatgaaatacttggtgtgtgtgtgtgtgtacgtacatcactaagataaaagaagacggctataccatatatacaagctttgtatctgcagttctgacttttgactctcattgtagatggggttaaccatgcaatgaatctcactagaaaacgcgaggaaggtgggactacttcctcaattgattgagtcaacccactagaggttatatcgtacagtggatattccagtgcacaatcatatcttgtgatttccccaaagtgaacatccccacttaaaaagagtactccgttcctcttcacaagaaaaaaaggtgaataaaatgttatataacttcttcctacaccatgtaaatt------------------------------------------------------------------------------------------------------------------------------------------------
>Albizia_subdimidiata_var_minor_Gorts_341@NODE_1_length_912_cov_105.835928
--------------------------------------------------------------------------------------------------------------------------------------------------------------------------------------------------------------------------------------------------------------------------------------------------------------------------------------------------------------------------------------------------------------------------------------------------------------------------------------------------------------------------------------------------------------------------------------------------------------------------------------------------------------------------------------------------------------aaaacttgtgtccatgtcctctagccagcccatgacagtaacagacaatattaacttcaagaattaacatctaatgaaggatttcggtggtaactgtatagatagtagttaggattgagaagtgacttaccagctaagatggaaaaaaataagatagccagacgatatcttgtaatccatggcagactagtttcaagagagcaatgcctctcatattgatcagcttttcctttgttccaagcctcaaaatttgacttatgtaattccaataatgaaacattgacccctgtcacaggaattccatctacatccctaacttcgattttcattgtcactggccgggaatcccaatctatctcaatggctccaaaattaggcttgcctgagaaaaacaaaaatccaacatttgaaacatcagaacatgaaatacttggtgagcgcgcgcgcacgtgcgcatcactaagataaaagaagacagctataccatatatacaagctttgtatctgcagttctgacttttgactctcattgtagatggggttaaccatgcaatgaatctcactagaaaacgcaaggaaggtggaactacttcctcaattgattgagttaacccactagaggttatatcgtacagtggatagtccagtgcacaatcatatcttgtgatttccccaaagtgaacatccccacttataaagagtactccattcctcttcacaagaagaaaaggtgaataaaatgttatataacttcttcctacaccatgtaaattttagtactaagcagttgctcaataagaaaagtgctactttcggggaaaaatacaatgaaattattaccttactatctgctattaatttgaaaagccgatctctttcctcaggaaaaagaccccaagattcca------------
>Albizia_xerophytica_Hughes_1435@NODE_1_length_1641_cov_43.691176
gttaacgttgctaaaagagtaaattgaaaagatttaataaggagaaaaaaacacatgcagcaaattaaaaattaaagggaactactagtacattaagaatgattttctctaaaattatgacaagtcgtgttactcataaattatgactcatctcagactgcttgcaatccacgagaactggtctatttttcctagaaaaagagaatgtgaggggaagaggaaccacaaatctcaatcattcttgtgtttggagactccacaacaggcaagcttgatgatggcataagcaagcccaaggagcacaataaacaacactgcagaatataacagaacgtcacaaattggatgcaagaaattgttcaggaataaatccctaattattatatttcatatatatatatatataatacagactggcgcaaagatttgaaaagagcacaataatcaacactgcattctggtattgaatatgccattatcatcaccaaaaatttgaaaaga--ctattaaacgaagacacacaactgcaatccaattatactattttagaagacaaaaattgaaacttcgtgtaaaatt--aagaccaatattgtatttttgcctacaagaaatctcacggagaaatgcctagaaatagcaacttactaatatctttgtcagaaaccatagaacttatttctaggaaaaatttgcgtccatgtcctctagccagcccatgac--taacagacaatattaacttctagaattaacatctaatgaaggatttcggtggtaactttatagatagtggttaggatttagaagtgacttaccagctaagatggaaaaaaataagatagccagacgatatcttataatccatggcagactagtttcaagagagcaatgcctctcatattgacgagcttttactttgttccaagcctcaacatttgagttctgtaattccaataatgaaatatttacccccgtcacaggaattccatctgcatccctaatttcgattttcattgtcaccggctgggaatcccaatctatctcaatagctccaaaattaggcttgcctgagaaaaacaaaaatccaacatttgaaacatcagaacatgaaatacttggtgtgtgt--gtgtgtacgcacatcactaagataaaagaagaccgctataccatatatacaagctttgtatctgcagttctgacttttgactctcattgtagatggggttaaccatgcaatgaatctcactagaaaacgcgaggaaggtgggactacttcctcaattgattgagttaacccactagaggttatatcgtacagtggatagtccagtgcacaatcatatcttgtgatttccccaaagtgaacatccccacttaaaaagagtactccattcctcttcacaagaaaaaaaggtcagtaaaatgttatataacttcttccaacaccatgtaaattttagtactaagcagttccttaataagaaaagtgctactttcgggaaaaaatacaatgaaattattacctcactatctgctattaatttgaaaagccgatctctttccttaggaaaacggccccaagattccatagcaaacagtg
>Archidendron_clypearia_Wieringa_1849@NODE_1_length_1638_cov_95.419603
-------ttgctaaaagagtaaacttaagagatttaataaagagagaaaaacacatataccaaattaaaaatt--acgaaactaccggtgcatcaagaatgattttctctaaaattatgacaagtcgtgttactcataaatcatgactcatctcagactacttgcaatccacgagaactggtctgcttttccctgaataagggaatgtgaggagaagaggaaccacaaatctcaatcattcttgtgtttggagaccccacaacaggcaagcttgatgatagcataaacaagcccaaggagcacaataaacaacactgcagaatataacagaatgtcacaaattggatgcaagaaattgttcaggaatatatccataattattgtatttcatatatatatagatatataacagactgacgcaaagatttgaaaagaggacaataaacaacactgcattctggtattgaatatgccattatcatcaccaaaaatttgaaaagactctattaaacaaaaaaacacaactgcaatccaaagatactattttagaagacaaaaattgaaagtttgtgtaaaattaaaagaccaaaattgtatttttgcctacaaaaaatatcacaaag-aatgcctaga-atagtaagttactcatatcctcgtaagaaaccatagaacttatttccaggaaaaacttgtttccatgtcctctagccagcccatgacagcaacagacaatattaacttcaagaattaacatgtaatgaaggatttaggtggaaactgtatagatagtagctaggatttagaagtgactcaccagctaagatggaaaagaataagatagccagacgatatcttataatccatggcagactagtttcaagagagcagtgcctctcatattgtccaggttttactttgttccaagcctcaacatttgagttctgtaattccagtaatgaaacatttacccctgtcacaggaattccatctacatccctgacttcgattttcattgtcaccgggcgggaatcccaatctatctcaatagctccaaaattaggcttgcctgagaaaaacaaaaattcaacatttgaaacatcagaacatgaaatacttggtgtgtgtgtgtgtgtgtgtacatgactaagataaaataatacggctataccatatatacaagctttgtatctgcagttctggctattgactctcattgtagatggggttaaccatgcaatgaatgtcactagaaaacgcaaggaaggtgggactacttcctcgattgattgagttaacccactagaggttatatcgtacagtggatagtccagtgcacaatcatatcttgtgatttccccaaagtgaacatccccacttataaagagtgctccattcctcttcacaagaagaaaaggtgaataaaatgttatataacttcttcctacaccatgtaaattttagtactaagcagtcccttaataagaaaagtgctactttcggggaaaaatgcaatgaaattattaccttactatctgctattaatttgaaaagccgatctctttcgttagga-------------------------------
>Balizia_elegans_Iganci_870@NODE_1_length_1504_cov_66.200420
gttaacattgttaaaagagtaagcttataagatttaataaggagaaaaaaaatcatgtaccaaattaaaaattaaaaaaaactaccggtgcatcaagaatgattttctctaaaattatgacaagtcgtgttactc--aaattatgactcatctcagactactggcaatccacgagaactggtctatttttccctgaataagggaatgtgaggggaagaggaaccgcaaatctcaatcattcttgtgtttggagactccacagcaggcaagcttgatgatagcataagcaagcccaaggagcacaataaacaacactgcagaatataacagaatgtcacaagttggatgcaagaaattgttgaggaatatagccataattattatatttcatatatatatatatatataacagactgacgcaaagatttgaaaagaggacaataaacaacactgcattctggtattgaatatgccattatcatcaccaaaaatttgaaaagact-tattaaacaaaaagacacaactgcaatccaaagatactattttagaagacaaaaattgaaactttgtgtaaaattaaaagtccaaaattgtatttttgcctacaaaaaatatcacggagaaatgcctagaaatagtaagttactaatatcctagtaagaaaccatagaacttatttccaggaaaaactcgtttccatgtcccctagccagcccatgacagaaacagacaatattaacttcaagagttaacatgtaatgaaggatttaggtggtaacagtatagatagtggttaggatttagaagtgactcaccagctaaggtggaaaagaataagatagccagacgatatcttataatccatggcagactagtttcaagagagcagtgcctctcatattgtccagcttttactttgttccaagcctcaacatttgagttctgtaattccagtaatgaaacatttacccctgtcacaggaattccatctacatccctgacttcgattttcattgtcactgggcgggaatcccaatctatctcaatagctccaaaattaggctggcctgagaaaaacaaaaatccaacatttgaaacatcagaacatgaaatacttggtgtgtgtgggtgtgtctgtacgtgactatgataaaagaagacggctataccatatatacaagcgttgtatctgcagttctgacttttgactctcattgtagatggggttaaccatgcaatgaatctcactagaaaacgcaaggaaggtggaactacttcctcaattgattgagttaacccactagaggttatatcgtacagtggatagtccagcgcacaatcatatcttgtgatttccccaaagtgaacatccccacttataaagagtactccattcctcttcacaagaagaaaaggtgaataaaatgttatataacttcttcctacaccatgtaaattttagtactaagcagttccttaataagaaaagtattgctttcgggaa--------------------------------------------------------------------------------------------------
>Balizia_leucocalyx_Aguilar_1939@NODE_1_length_1375_cov_69.787365
--------------------------------------------------------------------------------------------------------------------------------------------------------------------------------------------------------------------------------------------------------------------------------------------------------------------------------------------------------------------------------------------------------------------tataacagactgacgcaaagatttgaaaagaggacaataaacaacactgcattctggtattgaatatgccattatcatcaccaaaaatttgaaaagactctattaaacaaaaagacacaactgcaatccaaagatactattttagaagacaaaaattgaaactttgtgtaaaattaaaagtccaaaattgtatttttgcctacaaaaaatatcacggagaaatgcctagaaatagtaagttactaatatcctagtaagaaaccatagaacttatttccaggaaaaactcgtttccatgtcccctagccagcccatgacagaaacagacaatattaacttcaagaattaacatgtaatgaaggatttaggcggtaacagtatagatagtggttaggatttagaagtgactcaccagctaaggtggaaaagaataagatagccagacgatatcttataatccatggcagactagtttcaagagagcagtgcctctcatattgtccagcttttactttgttccaagcctcaacacttgagttctgtaattccagtaatgaaacatttacccctgtcacaggaattccatctacatccctgacttcgattttcattgtcactgggcgggaatcccaatttatctcgatagctccaaaattaggctggcctgagaaaaacaaaaatccaacatttgaaacatcagaacatgaaatacttgttgtgtgtgggtgtgtctgtacgtgactaagataaaagaagacggctataccatatatacaagcgttgtatctgcagttctgacttttgactctcattgtagatggggttaaccatgcaatgaatctcactagaaaacgcaaggaaggtgggactacttcctcaattgattgagttaacccactagaggttatatcgtacagtggatagtccagcgcacaatcatatcttgtgatttccccaaagtgaacatccccacttataaagagtactccattcctcttcacaagaaaaaaaggtgaataaaatgttatataacttcttcctacaccatgtaaattttagtactaagcagttccttaataagaaaagtattgctttcgggaaaaaacacaatgaaattattaccttactatctgctattaatttgaaaaaccgatctctttccttaggaaaacgaccccaagattccatagcaaacagtg
>Balizia_pedicellaris_Queiroz_15529@NODE_1_length_1795_cov_109.180460
gttaatattgctaaaagagtaagcttataagatttaataaggagaaaaaaaaccatgtaccaaattaaaaattaaagaaaactaccggtgcatcaagaatgattttctctaaaattatgacaagtcgtgttactcataaattatgactcatctcagactactggcaatccacgagaactggtctatttttccctgaataagggaatgtgaggggaagaggaaccgcaaatctcaatcattcttgtgtttggagactccacaacaggcaagcttgatgatagcataagcaagcccaaggagcacaataaacaacactgcagaatattacagaatgtcacaagttggatgcaagaaattgttcagtaatatagccataattattatatttcatatatatatatatat--gacagactgacgcaaagatttgaaaagaggacaataaacaacactgcattctggtattgaatatgccattatcatcaccaaaaatttgaaaagactctattaaacaaaaagacacaactgcaatccaaagacactattttagaagacaaaaattgaaactttgtgtaaaattaaaagtccaaaattgtatttttgcctacaaaaaatatcacggagaaatgccgagaaatagtaagttactaatatcctagtaagaaaccatagaacttatttccaggaaaaactcgtttccatgtcccctagccagcccatgacagaaacagacaatattaacttcaagaattaacatgtaatgaaggatttaggtggtaacagtatagatagtggttaggatttagaagtgactcaccagctaaggtggaaaagaataagatagccagacgatatcttataatccatggcagactagtttcaagagagcagtgcctctcatattgtccagcttttgctttgttccaagcctcaacatttgagttctgtaattccagtaatgaaacatttacccctgtcacaggaattccatctacatccctgacttcgattttcattgtcactgggcgggaatcccaatctatctcgatagctccaaaattaggctggcctgagaaaaacaaaaatccaacatttgaaacatcagaacatgaaatacttggtgtgtgtgggtgtgtctgtacgtgactaagataaaagaagacggctataccatatatacaagcgttgtatctgcagttctgacttttgactctcattgtagatggggttaaccatgcaatgaatctcactagaaaacgcaaggaaggtggaactacttcctgaattgattgagttaacccactagaggttatatcgtacagcggatagtccagcgcacaatcatatcttgtgatttccccaaagtgaacatccccacttataaagagtactccattcctcttcacaagaagaaaaggtgaataaaatgttatataacttcttcctacaccatgtaaattttagtactaagcagttcctta---------------------------------------------------------------------------------------------------------------------------
>Balizia_spnov_Morim_577@NODE_1_length_1778_cov_113.116657
gttaacattgctaaaagagtaagcttataagatttaataaggagaaaaaaaaccatgtaccaaattaaaaattaaagaaaactaccggtgcatcaagaatgattttctctaaaattatgacaagtcgtgttacgcataaattatgactcatctcagactactggcaatccacgagaactggtctatttttccctgaataagggaatgtgaggggaagaggaaccgcaaatctcaatcattcttgtgtttggagactccactacaggcaagcttgatgatcgcataagcaagcccaaggagcacaataaacaacactgcagaatataacagaatgtcacgagttggatgcaagaaattgttcaggaatatagccataattattatatttcatatacatatatatatataacagactgacgcaaagatttgaaaagaggacaataaacaacactgcattctggtatcgaatatgccattatcatcaccaaaaatttgaaaagactctattaaacaaaaagacacaactgcaatccaaagatactattttagaagacaaaaattgaaac--tgtgtaaaattaaaagtccaaaattgtatttttgcctacaaaaaatatcacggagaaatgcctagaaatagtaagttactaatatcctagtaagaaaccatagaacttatttccaggaaaaactcgtttccatgtcccctagccagcccatgacagaaacagacaatattaacttcaagaattaacatgtaatgaaggatttaggtggtaacagtatagatagtggttaggatttagaagtgactcaccagctaaggtggaaaagaataagatagccagacgatatcttataatccatggcagactagtttcaagagagcagtgcctctcatattgtccagcttttactttgttccaagcctcaacatttgagctctgtaattccagtaatgaaacatttacccccgtcacaggaattccatcgacatccctgacttcgattttcattgtcactgggcgggaatcccaatctatctcaatagctccaaaattaggctggcctgagaaaaacaaaaatccaacatttgaaacatcagaacatgaaatacttggtgtgtgtgggtgtgtctgtacgtgactaagataaaagaagacggctataccatatatacaagcgttgtatctgcagttctgacttttgactctcattgtagatggggttaaccatgcaatgaatctcactagaaaacgcaaggaaggtgggactacttcctcaattgattgagttaacccactagaggttatatcgtacagtggatagtccagcgcacaatcatatcttgtgatttccccaaagtgaacatccccacttataaagagtactccattcctcttcacaagaagaaaaggtgaataaaatgttatataacttcttcctacaccatgtaaattttagtactaagcagttccttaataagaaaagtattgctttcgggaaaaaacacaatgaaattat--------------------------------------------------------------------------------
>Calliandra_bella_LPQ15696@NODE_1_length_1088_cov_132.255193
----------------------------------------------------------------------------------------------------------------------------------------------------------------------------------------------------------------------------------------------------------------------------------------------------------------------------------------------------------------------------------------------------------------------------------------------------cacaataaacaacactgcattctggtattgaatatgctattatcctcaccaaaaatttgcaaatactct-----------------------------------------------------------------------atcaaaagaccaaaattgtcttttttcccctagaaaaaatctcacagaaatgcctagaaatggtaagttattaatattctcgtgagaaaccatagaac-tgtttctaggaaaaacttatttccatgtccactagccaatccatgacagtaacagacaatattaacctcaagag-gagaatgtaatgaagggttgaggtgctgattgtataaatagtagttaggattttagagtaacttaccagctaagatggaaaagaataatatagccagacgatatcttgtaatccatggtagactagtttcaagagagcagtgcctctcatcttgtccagcttttactttgttccaagactcaacatttgagttctgtaattctgataatgaaacattaactccagtcacaggaattccatctacatctctgacttcgattttcattgtcacagggtgggaatcccaatctatctcaatagctccaaaattaggcttgcctgagga----aacaatccaacatttgaaacatcagaaaatgaaacacttggtgtgtgggcgtgctct-------------------aaaagatggctataccatatatacaagctttgtatctgcagttctgacttctgactctcattgtagatggggttaaccatgcaatgaatctcactagaaaatggagggaaggtgggaccacttcctcaattgattgagttaacccactagaggttatatcgtacagtggatagtccagtgcacagtcatatctggtgatttccccaaagtgaacatccccacttataaagagcactccattcctctttacaagatcaaaaagtgaataaaatgttatataacttctttctacaccatgtaaattctagtactaagcagttcctaaataagaaaagttatacttttgaaaataaataaaatgagattgttaccttactatctgctattaatttgaaaagccgatctctttccttaggaaaacgaccccaagattccatagcaaaca---
>Calliandra_bella_LPQ15696@NODE_2_length_624_cov_3.736746
gctaacactacaaaaagaataaat------gatttaataaggagaaaaaa---catgtaccaaattaaaaataaaaggaaatttctggtacatcaagaatgattttctctaaaattatgac-agtggtg-----------ttataactcatctcagactagtagcaatccaccacaactagtctatttttccctgaaaaaaggaatgtgaggccaagagggacaacaaatctcaatcattcttgtgtttggagactccacaacaggcaagcttgatgaaagcataggcaagcccaaggagcacaacaagcaaaactgcagaatacaacagaatgtcacaaattggatgcaagaaattgttctggaatatacctataattattacatctcattcttttagacatattttttaattagatcaaggaaattagttaatatagttaaaataaca------tgtattttttaaaacaccataaacatcttccatatttccctcacctttt--------------------------------ggatttttttagggagcatcagcaggatagtttaggaaaat-----------------------------------------------gttgacaaagattataaattg---------------------------------------------------------------------------------------------------------------------------------------------------------------------------------------------------------------------------------------------------------------------------------------------------------------------------------------------------------------------------------------------------------------------------------------------------------------------------------------------------------------------------------------------------------------------------------------------------------------------------------------------------------------------------------------------------------------------------------------------------------------------------------------------------------------------------------------------------------------------------------------------------------------------------------------------------------------------------------------------
>Cathormion_obliquifoliolatum_Wieringa_6519@NODE_1_length_581_cov_130.731939
---------------------------------------------------------------------------------------------------------------------------------------------------------------------------------------------------------------------------------------------------------------------------------------------------------------------------------------------------------------------------------------------------------------------------------------------------------------------------------------------------------------------------------------------------------------ttttagaagacaaaaattgaaac--tgtgtaaaattaaaagtccaaaattgtatttttgcctacaaaaaatatcacggagaaatgcctagaaatagtaagttactaatatcctagtaagaaaccatagaacttatttccaggaaaaactcgtttccatgtcccctagccagcccatgacagaaacagacaatattaacttcaagaattaacatgtaatgaaggatttaggtggtaacagtatagatagtggttaggatttagaagtgactcaccagctaaggtggaaaagaataagatagccagacgatatcttataatccatggcagactagtttcaagagagcagtgcctctcatattgtccagcttttactttgttccaagcctcaacatttgagttctgtaattccagtaatgaaacatttacccccgtcacaggaattccatcgacatcgctgacttcgattttcattgtcactgggcgggaatcccaatctatctcaatagctccaaaattaggctggcctgagaaaaacaaaaatccaacatttgaaacatcagaacatgaaatacttggtgtgtg---------------------------------------------------------------------------------------------------------------------------------------------------------------------------------------------------------------------------------------------------------------------------------------------------------------------------------------------------------------------------------------------------------------------------------------------------------------------------------------------
>Enterolobium_cyclocarpum_MWC9020@NODE_1_length_1877_cov_99.236111
gttaacgttgctaaaagagtaaatagaaaagatttaataaggag-aaaaaacaaatgtaccaaagtaaaaattaaaggaaactactagtactttaagaatgattttctctaaaattatgacaagtcgtgttactcataaattatgactcatctcagactacttgcaatacacgagaactggtctatttttcccagaaaaagggaacgtgaggggaagaggaaacacaaatctcaatcattcttgtgtttggagactccacaacaggcaatcttgatgatggtataagcaagcccaagaagcacaataaacaacactgcagaatataacagcacgtcacaaattggatgcaagaaattgttcaggaataaatccataattattatatttcgtatatgt----aaaaaatacagactggcgcaaagatttgaaaagagcacaataaacaacactgcattctggtattgaatatgccattatcatcaccaaaaatttgaaaaga--ctattaaacaaagacacacaactgcaatccaaagatactattttagaagactaaaattgaaac--tgtgtaaaattaaaagaccaaaattgtatttttgcctacaaggaatcttatggagaaatgcctagaaatagcaagttactaatatctttgtaagaaaccatagaacttatttctaggaaaaacttgtgtccatgtcctctagccagcccatgacagtaacacacaatattaacttcaagaattaacatctaatgaaggattttggtggtaactgtatatgtagtagttaggatttagaagtgacttaccagctaagatggaaaaaaataagacagccagacgatatcttataatccatggcagactagtttcaagagagcgatgcctttcatattgaccagcttttcctttgttccaagcctcaacatttgagttctgtaattccaataatgaaacatttaccccagtcacaggaattccatctacatccctaacttcgattttcattgccaccgggtgggaatcccaatctatctcaatagctccaaaattaggcttgcctgaggaaaacaaaaatccaacatttgaaacatcagaacatgaaatacttggtgtgcgt--------gtgtacatcactaagataaaagaagatggctataccatatatacaagctttgtatctgcagttctggcttttgactctcattgtagatggggttaaccatgcaatgaatctcacaagaaaacgcaaggaagatggaactacatcctcaattgattgagttaacccactagaagttatatcgtacagtggatagtccagtgcacaatcatatcttgtgatttccccaaagtgaacatccccacttataaagagtactccattcctcttcacaagaagaaaagttgtataaaatgttatataacttcttcctacaccatgtaaattttagtactaagcagctccttaataagaaaagtgctacttttggaaaaaaattcaatgaaattattaccttactatctgctattaatttgaaaagccgatctctttccttaggaaaacgaccccaagattccatggcaaacagtg
>Hydrochorea_corymbosa1_Bonadeu_655@NODE_1_length_680_cov_108.838400
-------------------------------------------------------------------------------------------------------------------------------------------------------------------------------------------------------------------------------------------------------------------------------------------------------------------------------------------------------------------------------------------------------------------------------------------------------------------------------------------------------------------------------------------------------------------------------------------------------------------------------------------------------------------ttactaatatcctagtaagaaaccatagaacttatttccaggaaaaactcgtttccatgtcccctagccagcccatgacagaaacagacaatatttacttcaagaattaacatgtaatgaaggatttaggtggtaacagtatagatagtggttaggatttagaagtgactcaccagctaaggtggaaaagaataagatagccagacgatatcttataatccatggcagactagtttcaagagagcagtgcctctcatattgtccagcttttactttgttccaagcctcaacatttgagttctgtaattccagtaatgaaacatttacccctgtcacaggaattccatcgacatccctgacttcgattttcattgtcactgggcgggaatcccaatctatctcaatagctccaaaattaggctggcctgagaaaaacaaaaatccaacatttgaaacatcagaacatgaaatacttggtgtgtgtgggtgtgtctgtacgtgactaagataaaagaagacggctataccatatatacaagcgttgtatctgcagttctgacttttgactctcattgtagatggggttaaccatgcaatgaatctcactagaaaacgcaaggaaggtgggactacttcctcaattgattgagttaacccactagaggttatatcgtacagtg----------------------------------------------------------------------------------------------------------------------------------------------------------------------------------------------------------------------------------------------------------------------------------------
>Hydrochorea_corymbosa2_Iganci_862@NODE_2_length_595_cov_53.661111
gctaccattgctaaaagggtaagcttataagatttaataaggagaaaaaaaaccatgtaccaaattagaaattaaagaaaactaccggtgcatcaagaatgattttctctaaaattatgacaagtcgtgttacgcataaattatgactcatctcagactactggcaatccacgagaactggtctatttttccctgaataagggaatgtgaggggaagaggaaccgcaaatctcaatcattcttgtgtttggagactccacaacaggcaagcttgatgatcgcaaaagcaagcccaaggagcacaataaacaacactgcagaatataacagaatgtcacgagttggatgcaagaaattgttcaggaatatagccataattattat-------------------------------------------------------------------------------------------------------------------------------------------------------------------------------------------------------------------------------------------------------------------------------------------------------------------------------------------------------------------------------------------------------------------------------------------------------------------------------------------------------------------------------------------------------------------------------------------------------------------------------------------------------------------------------------------------------------------------------------------------------------------------------------------------------------------------------------------------------------------------------------------------------------------------------------------------------------------------------------------------------------------------------------------------------------------------------------------------------------------------------------------------------------------------------------------------------------------------------------------------------------------
>Hydrochorea_gonggrijpii_Tillett_45696@NODE_1_length_824_cov_95.575636
---------------------------------------------------------------------------------------------------------------------------------------------------------------------------------------------------------------------------------------------------------------------------------------------------------------------------------------------------------------------------------------------------------------------------------------------------------------------------------------------------------------------------------------------------------------------------------------------------------------------------ctacaaaaaatatcacggagaaatgcctagaaatagtaagttactaatatcctagtaagaaaccatagaacttatttccaggaaaaactcgtttccatgtcccctagccagcccatgacagaaacagacaatattaacttcaagaattaacatgtaatgaaggatttaggtggtaacagtatagatagtggttaggatttagaagtgactcaccagctaaggtggaaaagaataagatagccagacgatatcttataatccatggcagactagtttcaagagagcagtgcctctcatattgtccagcttttactttgttccaagcctcaacatttgagttctgtaattccagtaatgaaacatttacccctgtcacaggaattccatcgacatccctgacttcgattttcattgtcactgggcgggaatcccaatctatctcaatagctccaaaattaggctggcctgagaaaaacaaaaatccaacatttgaagcatcagaacatgaaatacttggtgtgtgtgggtgtgtctgtacgtgactaagataaaagaagacggctataccatatatacaagcgttgtatctgcagttctgacttttgactctcattgtagatggggttaaccatgcaatgaatctcactagaaaacgcaaggaaggtgggactacttcctcaattgattgagttaacccactagaggttatatcgtacagtggatagtccagcgcacaatcatatcttgtgatttccccaaagtgaacatccccacttataaagagtactccattcctcttcacaagaagaaaaggtgaataaaat--------------------------------------------------------------------------------------------------------------------------------------------------------------------------------
>Hydrochorea_marginata_Morim_563@NODE_1_length_1732_cov_89.216918
--taacattgctaaaagagtaagcttataagatttaataaggagaaaaaaaaccatgtaccaaattaaaaattaaagaaaactaccggtgcatcaagaatgattttctctaaaattatgacaagtcgtgttacgcataaattatgactcatctcagactactggcaatccacgagaactggtctatttttccctgaataagggaatgtgaggggaagaggaaccgcaaatctcaatcattcttgtgtttggagactccacaacaggcaagcttgatgatcgcataagcaagcccaaggagcacaataaacaacactgcagaatataacagaatgtatcgagttggatgcaagaaattgttcaggaatatagccataattattatatttcatatatatatatatatataacagactgacgcaaagatttgaaaagaggacaataaacaacactgcgttctggtattgaatatgccattatcatcaccaaaaatttgaaaagactctattaaacaaaaagacacaactgcaatccaaagatactattttagaagacaaaaattgaaac--tgtgtaaaattaaaagtccaaaattgtatttttgcctacaaaaaatatcacggagaaatgcctagaaatagtaagttactaatatcctagtaagaaaccatagaacttatttccaggaaaaactcgtttccatgtcccctagcgagcccatgacagaaacagacaatattaacttcaagaattaacatgtaatgaaggatttaggtggtaacagtatagatagtggtgaggatttagaagtgactcaccagctaaggtggaaaagaataagatagccagacgatatcttataatccatggcagactagtttcaagagagcagtgcctctcatattgtccagcttttactttgttccaagcctcaacatttgagttctgtaattccagtaatgaaacatttacccctgtcacaggaattccatcgacatccctgacttcgattttcattgtcactgggcgggaatcccaatctatctcaatagctccaaaattaggctggcctgagaaaaacaaaaatccaacatttgaaacatcagaacatgaaatacttggtgtgtgtgggtgtgtctgtacgtgactaagataaaagaagacggctataccatatatacaagcgttgtatctgcagttctgacttttgactctcattgtagatggggttaaccatgcaatgaatctcactagaaaacgcaaggaaggtgggactacttcctcaattgattgagttaacccactagaggttatatcgtacagtggatagtccagcgcacaatcatatcttgtgatttccccaaagtgaacatccccacttataaagagtactccattcctcttcacaagaagaaaaggtgaataaaacgttatataacttcttcctacatcatgtaaattttagtactaagcagttccttaataagaaaagtattgctttggggaaaaaatacaatgaaattattaccttactatctgctattaatttgaaaaaccgatctctttccttaggaaaacgaccccaagattccatagcaaacagtg
>Jupunba_abbottii_Zanoni_21220@NODE_1_length_1511_cov_36.930962
gttaagattgctaaaagagtaaacttataagatttaataaggagaaaaaaaatcatgtgccaaattaaaaattaaagacaactaccggtgcatcaagaatgattttctctaaaattatgacaagtcgtgttactcataaattatgactcatctcagactactggcaatccacgagaactggtctatttttccctgaataagggaatgtgaggggaagaggaaccgcaaatctcaatcattcttgtgtttggagactccacaacaggcaagcttgatgatagcataagcaagcccaaggagcacaataaacaacactgcagaatataacagaatgtcacaagttggatgcaagaaattgttcaggaatatatccataattattatatttcatatatatat--------aacagaatgacgcaaagatttgaaaagaggacaataaacaacactgcattcttgtattgaatatgccattatcataaccaaaaatttgaaaagactctattaaacaaaaag--acaactgcaatccaaagatactattttagaagac--aaattgaaactttatgtaaaattaaaagtccaaaattgtatttttgcctacaaaaaatatcacggagaaatgcctagaaatagtaagttactaatatcctagtaagaaaccatagaacttatttccaggaaaaactcgtttccatgtcccctagccagcctatgacagaaacaaacaatattaacttcaagaattaacatgtgatgaaggatttaggtggtaacagtatagatagtggttaggatttagaagtgactcaccagctaaggtggaaaagaataagatagccagacgatatcttataatccatggcagactagtttcaagagagcagtgcctctcatattgtccagcttttactttgttccaagcctcaacatttgagttctgtaattccagtaatgaaacatttacccctgtcacaggaattccatctacatccctgacttcgattttcattgtcactgggcgggaatcccaatctatctcgatagctccaaaattaggctggcctgagaaaaacaaaaatccaacatttgaaacatcagaacatgaaatacttggtgtgtgtgggtgtgtctgtacgtgactaagataaaagaagacggctataccatatatacaagcgttgtatctgcagttctgacttttgactctcattgtagatggggttaaccatgcaatgaatctcactagaaaacgcaaggaaggtgggactacttcctcaattgattgagttaatccactagaggttatatcgtacagtggatagtccagcgcacaatcatatcttgtgatttccccaaagtgaacatccccacttataaagagtactccattcctcttcacaagaagaaaaggtgaa--------------------------------------------------------------------------------------------------------------------------------------------------------------------------------------
>Jupunba_barbouriana_Iganci_847@NODE_1_length_1058_cov_107.377166
-----------------------------------------------------------------------------------------------------------------------------------------------------------------------------------------------------------------------------------------------------------------------------------------------------------------------------------------------------------------------------------------------------------------------------------------------------------------------------------------------------------------------------------------------------------------------------------------gtgtaaaattaaaagtccaaaattgtatttttgcctacaaaaaatatcaccgagaaatgcctagaaatagtaagttactaatatcctagtaagaaaccatagaacttatttccaggaaaaactcgtttccatgtcccctagccagcccatgacagaaacagacaatattaacttcaagaattaacatgtagtgaaggatttaggtggtaacagtctagatagtggttaggatttagaagtgactcaccagctaaggtggaaacgaataagatagccagacgatatcttataatccatggcagactagtttcaagagagcagtgcctctcatattgtccagcttttactttgttccaagcctcaacatttaagttctgtaattccagtaatgaaacatttactcctgtcacaggaattccatctacatccctgacttcgattttcattgtcactgggcgggaatcccaatctatctcaatagctccaaaattaggctggcctgagaaaaacaaaaatccaacatttgaaacatcagaacacgaaatacttggtctgtgtgggggtgtctgtacgtgactaagataaaagaagacggctataccatatatacaagcgttgtatctgcagttctgacttttgactctcattgtagatggggttaaccatgcaatgaatctcactagaaaacgcaaggaaggtgggaccacttcctcaattgattgagttaacccacttgaggttatatcgtacagtggatagtccagcgcacaatcatatcttgtgatttccccaaagtgaacatccccacttataaagaggactccattcctcttcacaagaagaaaaggtgaataaaatgttatataacttcttcctacatcatgtaaattttagtactaagcagttccttaataagaaaagtattgctttcgggaaaaaacacaatgaaattattaccttactatctgctattaatttgaaaaaccgaactctttccttaggaaaacgaccccaagattccatagcaaacagtg
>Jupunba_barbouriana_Iganci_847@NODE_2_length_617_cov_4.040741
-------------------------------------taaggagaaaaaaaaccatgcaccaaattaaaaattaaagaaaactaccggtgcatcaagaatgattttctctaaaattatgacaagtcgtgttactcataaattatgactcatctcagactactggcaatccacgagaactggtctatttttccctgaataagggaatgtgaggggaagaggaaccgcaaatctcaatcattcttgtgtttggagactccacaacaggcaagcttgatgatagcataagcaagcccaaggagcacaataaacaacactgcagaatataacagaatgtcacaagttggatgcaagaaattgttcaggaatatagccataattattatatttcatatatatacacacacat-acagactgacgcaaagatttgaaaagaggacaataaacaacactgcattctggtattgaatatgccattatcatcaccaaaaatttgaaaagactctattaag-------acacaactgcaatccaaagatactattttagaagacaaaaactgaaactttgtgtaaaattaaaagtccaaaattgtatttttgcctacaaaaaatatcaccgagaaatgcctagaaatagtaagtta---------------------------------------------------------------------------------------------------------------------------------------------------------------------------------------------------------------------------------------------------------------------------------------------------------------------------------------------------------------------------------------------------------------------------------------------------------------------------------------------------------------------------------------------------------------------------------------------------------------------------------------------------------------------------------------------------------------------------------------------------------------------------------------------------------------------------------------------------------------------------------------------------------------------------------------------------------------------------------------------
>Jupunba_commutata_Maguire_46145@NODE_1_length_1075_cov_79.962926
-----------------------------------------------------------------------------------------------------------------------------------------------------------------------------------------------------------------------------------------------------------------------------------------------------------------------------------------------------------------------------------------------------------------------------------------------------------------------------------------------------------------------------------------------------------------------------------aactttgtgtaaaattaaaagtccaaaattgtatttttgcctacaaaaaatatcacggagaaatgcctagaaatagtaagttactcatatcctagtgagaaaccatagaacttatttccaggaaaaactcgtttccatgtcccttagccatcccatgacagaaacagacaatattaacttgaagaattaacatgtaatgaaggatttaggtggtaacagtatagatagtggttaggatttagaactgactcaccagctaaggtggaaaagaataagatagccagacgatatcttataatccatggcagactagtttcaagagagcagtgcctctcatattgtccagcttttactttgttccaagcctcaacatttgagttctgtaattccagtaatgaaacatttacccctatcacaggaattccatctacatccctgacttcgattttcattgtcactgggcgggaatcccaatctatctcaatagctccaaaattaggctggcctgagaaaaacaaaaatccaacatttgaaacatcggaacatgaaatacttggtgtgtgtgggtgtgtcagtacgtgaataagataaaagaagacggctataccatatatacaagcgttgtatctgcagttctgactttggactctcattgtagatggggttaaccatgcaatgaatctcactagaaaacgcaaggaaggtgggactacttcctcaattgattgagttaacccactagaggttatatcgtacagtggatagtccagcgcacaatcatatcttgtgatttccccaaagtgaacatccccacttataaagattactccattcctcttcacaagaagaaaaggtgaataaaatgttatataacttcttcctacaccatgtaaattttagtactaagcagttccttaataagaaaaatattgctttcgggaaaaaatacaatgaaattattaccttactatctgctattaatttgaaaaaccgatctctttccttaggaaaacgaccccaagattccatagcaaacagtg
>Jupunba_limae_Iganci_261@NODE_1_length_1959_cov_45.129118
gttaacattgctaaaagagtaaacttataagatttaataaggagaaaaaaaaccatgtaccaaattaaaaattaaagaaaactaccggtgcatcaagaatgattttctctaaaattatgacaagtcgtgttactcataaattatgactcatctcagactactggcaatccacgagaactggtctatttttccctgaataagggaatgtgaggggaagaggaactgcaaatctcaatcattcttgtgtttggagactccacaacaggcaagcttgatgatagcataagcaagcccaaggagcacaataaacaacactgcagaatataacagaatgtcacaagttggatgcaagaaattgttcaggaatatatccataattattatatttcatatatatatatatatataacagactgacgcaaagatttgaaaagaggacaataaacaacactgcattctggcattgaatatgccattatcatcaccaaaaatttgaaaagactctattaaacaaaaagacacaactgcaatccaaagatactattttagaagacaaaaattg-aactttgtgtaaaattaaaagtccaaaattgtatttttgcctacaaaaaatatcacggagaaatgcctagaaatagtaagttactaatatcctagtaagaaaccatagaacttatttccagg-aaaactcgtttccatgtcccctagccagcccacgacagaaacagacaatattaacttcaagaattaacatgtaatgaaggatttaggtggtaacagtatagatagtggttaggatttagaagtgactcaccagctaaggtggaaaagaataagatagccagacgatatcttataatccatggcagactagtttcaagagagcagtgcctctcatattgtccagcttttactttgttccaagcctcaacatttgagttctgtaattccagtaatgaaacatttacccctgtcacaggaattccatctacatccctgacttcgattttcattgtcaccgggcgggaatcccaatctatctcaatagctccaaaattaggctggcctgagaaaaacaaaaatccaacatttgaaacatcagaacatgaaatacttggtgtgtgtgggtgtgtctgtacgtgactaagataaaagaagacggctataccatatatacaagcgttgtatctgcagttctgacttttgactctcattgtagatggggttaaccatgcaatgaatctcactagaaaacgcaaggaaggtgggactacttcctcaattgattgagttaacccactagaggttatatcgtacagtggatagtccagcgcacaatcatatcttgtgatttccccaaagtgaacatccccacttataaagagtactccattcctcttcacaagaagaaaaggtgaataaaatgttatataacttcttcctacaccatgtaaattttagtactaagcagttccttaataagaaaagtattgcttttgggaaaaaacacaatgaaattattaccttactatctgctattaatttgaaaaaccgatctctttccttaggaaaacgaccccaagattccatagcaaacagtg
>Jupunba_macradenia_Lourteig_3021@NODE_1_length_748_cov_103.347243
--------------------------------------------------------------------------------------------------------------------------------------------------------------------------------------------------------------------------------------------------------------------------------------------------------------------------------------------------------------------------------------------------------------------------------------------------------------------------------------------------------------------------------------------------------------------------------------------------------------------------------------------------tgcctagaaatcgtaagttactaatatcctagtaagaaactatagaacttatttccaggaaaaactcgtttccatgtcccctagccagcccatgacagaaacaaacaatattaacttcaagaattaacatgtaatgaaggatttaggtggtaacagtatagatagtggttaggatttagaagtgactcaccagctaaggtggaaaagaataagatagccagacgatatcttataatccatggcagactagtttcaagagagcagtgcctctcaaattgtccagcttttactttgttccaagcctcaacatttgagttctgtaattccagtaatgaaacatttacccctgtcacaggaattccatctacatccctgacttcgattttcattgtcactgggcgggaatcccaatctatctcaatagctccaaaattaggctggcctgagaaaaacaaaaatccaacatttgaaacatcagaacatgaaatacttggtgtgtgtgggtgtgtctgtacgtgactaagataaaagaagacggctataccatatatacatgcgttgtatctgcagttctgacttttgactctcattgtagatggggttaaccatgcaatgaatctcactagaaaacgcaaggaaggtaggactacttcctcaattgattgagttaacccactagaggttatatcgtacagtggatagtccagcgcacaatcatatcttgtgatttccccaaagtgaacatccc-------------------------------------------------------------------------------------------------------------------------------------------------------------------------------------------------------------------------------------
>Jupunba_oppositifolia_Liegier_16014@NODE_1_length_787_cov_79.456338
----------------------------------------------------------------------------------------------------------------------------------------------------------------------------------------------------------------------------------------------------------------------------------------------------------------------------------------------------------------------------------------------------------------------------------------------------------------------------------------------------------------------------------------------------------------------------------------tgtgtaaaattaaaagtccaaaattgtaattttgcctacaaaaaatatcacggagaaatgcctagaaatagtaagttactaatatcctagtaagaaaccatagaacttatttccaggaaaaactcgtttccatgtcccctagccagcctatgacagaaacaaacaatattaacttcaagaattaacatgtgatgaaggatttaggtggtaacagtatagatagtggttaggatttagaagtgactcaccagctaaggtggaaaagaataagatagccagacgatatcttataatccatggcagactagtttcaagagagcagtgcctctcatattgtccagcttttactttgttccaagcctcaacatttgagttctgtaattccagtaatgaaacatttacccctgtcacaggaattccatctacatccctgacttcgattttcattgtcactgggcgggaatcccaatctatctcgatagctccaaaattaggctggcctgagaaaaacaaaaatccaacatttgaaacatcagaacatgaaatacttggtgtgtgtgggtgtgtctgtacgtgactaagataaaagaagacggctataccatatatacaagcgttgtatctgcagttctgacttttgactctcattgtagatggggttaaccatgcaatgaatctcactagaaaacgcaaggaaggtgggactacttcctcaattgattgagttaacccactagaggttatatcgtacagtggatagtccagcgcacaatcatatcttgtgatt--------------------------------------------------------------------------------------------------------------------------------------------------------------------------------------------------------------------------------------------------------
>Jupunba_oxyphyllidia_Yonker_6157@NODE_1_length_834_cov_97.750330
--------------------------------------------------------------------------------------------------------------------------------------------------------------------------------------------------------------------------------------------------------------------------------------------------------------------------------------------------------------------------------------------------------------------------------------------------------------------------------------------------------------------------------------------------------tatactattttagaagacaaaaattgaaactgtgtgtaaaattaaaagtccaaaattgtatttttgcctacaaaaaatatcacggagaaatgcctagaaatagtaagttactaatatcccagtaagaaaccatagaacttatttccaggaaaaactcgtttccatgtcccctagccagcccatgacagaaacagacaatattaacttcaagaattaacatgtaatgaaggatttaggtggtaacagtatagatagtggttaggatttagaagtgactcaccagctaaggtggaaaagaataagatagctagacgatatcttataatccatggcagactagtttcaacagagctgtgcctctcatattgtccagcttttactttgttccaagcctcaacatttgagttctgtaattccagtaatgaaacatttacccctgtcacaggaattccatctacatccctgacttcgattttcattgtcactgggcgggaatcccaatctatctcaatagctccaaaattaggcaggcctgagaaaaacaaaaatccaacatttgaaacatcagaacatgaaatacttggtgtgtgtgggtgtgtctgtacgtgactaagataaaagaagacggctataccatatatacaagcgttgtatctgcagttctgacttttgactctcattgtagatggggttaaccatgcaatgaatctcactagaaaacgcaaggaaggtgggactacttcctcaattgattgagttaacccactagaggttatatcgtacagtggatagtccagcgcacaatcatatcttgtgatttccccaaagtgaaca-----------------------------------------------------------------------------------------------------------------------------------------------------------------------------------------------------------------------------------------
>Jupunba_trapezifolia_Simon_1600@NODE_1_length_1027_cov_52.521605
------------------------------------------------------------------------------------------------------------------------------------------------------------------------------------------------------------------------------------------------------------------------------------------------------------------------------------------------------------------------------------------------------------------------------------aaagatttgaaaagaggacaataaacaacactgcattctggtattgaatatgccattatcatcaccaaaaatttgaaaagactctattaagcaaaaagacacaactgcaatccaaagatactattttagaagaca--------------------------------aaaattgtatttttgcctacaaaaaatatcaccgagaaatgcctagaaatagtaagttactaatatcctagtaagaaaccatagaacttatttccaggaaaaactcgtttccatgtcccctagccagcccatgacagaaacagacaatattaacttcaagaattaacatgtaatgaaggatttacgtggtaacagtatagatagtggttaggatttagaagtgactcaccagctaaggtggaaacgaataagatagccagacgatatcttataatccatggcagactagtttcaagagagcagtgcctctcatattgtccagcttttactttgttccaagcctcaacatttaagttctgtaattccagtaatgaaacatttacccctgtcacaggaattccatctacatccctgacttcgattttcattgtcactgggcgggaatcccaatctatctcaatagctccaaaattaggctggcctgagaaaaacaaaaatccaacatttgaaacatcagaacacgaaatacttggtctgtgtgggggtgtctgtacgtgactaagataaaagaagacggctataccatatatacaagcgttgtatctgcagttttgacttttgactctcattgtagatggggttaaccatgcaatgaatctcactagaaaacgcaaggaaggtgggaccacttcctcaattgattgagttaacccacttgaggttatatcgtacagtggatagtccagcgcacaatcatatcttgtgatttccccaaagtgaacatccccacttataaagaggactccattcctcttcacaagaagaaaaggtgaataaaatgttatataacttcttcctacatcatgtaaattttagtactaagcagttcctt----------------------------------------------------------------------------------------------------------------------------
>Jupunba_villosa_Borges_423@NODE_1_length_1659_cov_79.796460
--------------------------ataagatttaataaggaggaaaaaaaccatgtaccaaattaaaaattaaagaaaactaccggtgcatcaagaatgattttctctaaaattatgacaagtcgtgttactcataaattatgactcatctcagactactggcaatccacgagaactggtctatttttccctgaataagggaatgtgaggggaagaggaaccgcaaatctcaatcattcttgtgtttggagactccacaacaggcaagcttgatgatagcataagcaagcccaaggagcacattaaacaacactgcagaatataacagaatgtcacaagttggatgcaagaaattgttcaggaatatagccataattattatatttc--atatatatatatatataacagactgacgcaaagatttgaaaagaggacaataaacaacactgcattctggtattgaatatgccattatcatcaccaaaaatttgaaaagactctattaaacaaaaagacacaactgcaatccaaagatactattttagaagacaaaaaatgaaactttgtgtaaaattaaaagtccaaaattgtatttttgcctacaaaaaatatcacggagaaatgcctagaaatagtaagttactaatatcccagtaagaaaccatagaacttatttccaggaaaaactcgttt-catgtcccctagccagcccatgacagaaacagacaatattaacttcaagaattaacatgtaatgaaggatttaggtggtaacagtatagatagtggttaggatttagaagtgactcaccagctaaggtggaaaagaataagatagccagacgatatcttataatccatggcagactagtttcaagagagcagtgcctctcatattgtccagcttttactttgttccaagcctcaacatttgagttctgtaattccagtaatgaaacatttacccctgtcacaggaattccatctacatccctgacttcgattttcattgtcaccgggcgggaatcccaatctatctcaatagctccaaaattaggctggcctgagaaaaacaaaaatccaacatttgaaacatcagaacatgaaatacttggtgtgtgtgggtgtgtctgtacgtgactaagataaaagaagacggctataccatatatacaagcgttgtatctgcagttctgacttttgactctcattgtagatggggttaaccatgcaatgaatctcactagaaaacgcaaggaaggtgggactacttcctcaattgattgagttaacccactagaggttatatcgtacagtggatagtccagcgcacaatcatatcttgtgatttccccaaagtgaacatccccacttataaagagtactccattcctcttcacaagaagaaaaggtgaataaaatgttatataacttcttcctacaccatgtaaattttagtactaagcagttccttaataagaaaagtattgctttcgggaaaaaacacaatgaaattattaccttactatctgctattaatttgaaaaaccgatctctttccttaggaaaacgaccccaagattccatagcaaacagtg
>Punjuba_callejasii_Daly_5935@NODE_1_length_686_cov_12.287356
-----------------------------------------------------------------------------------------------------------------------------------------------------------------------------------------------------------------------------------------------------------------------------------------------------------------------------------------------------------------------------------------------------------------------------------------------------------------------------------------------------------------------------------------------------------------------------------------------------------------------------------------------------------------------------------------------aacttatttccaggaaaaacttgtttccatttcctctagccagcccatgacagaaacagacaatattaacttcaagaattaacatgtaatgaaggatttaggtggtaacagtatagatagtggttaggatttagaagtgactcaccagctaaggtggaaaagaataagatagccagacgatatcttataatccatggcagactagtttcaagagagcagtgcctctcatattgtccagcttttactttgttccaagcctcaacatttgagttctgtaattccagtaatgaaacatttacccctgtcacaggaatt-----------------------------------------------ccaatctatctcaatagctccaaaattaggcttgcctgagaaaaacaaaaatccaacatttgaaacatcagaacatgaaatacttggtgtgtgtgggtgtgtctgtacgtgactaagataaaagaagacggctataccatatatacaagctttgtatctgcagttctgacttttgactctcattgtagatggggttaaccatgcaatgaatctcactagaaaacgcaaggaaggtgggactacttcctcaattgattgagttaacccactagaggttatatcgtacagtggatagtccagtgcacaatcatatcttgtgatttccccaaagtgaacatccccacttataaagagtactccattcctcttca-------------------------------------------------------------------------------------------------------------------------------------------------------------------------------------------------------
>Punjuba_lehmannii_Escobar_7465@NODE_1_length_1295_cov_46.614943
--------------------------------------------------------------------------------------------------------------------------------------------------------------------------------------------------------------------------------------------------------------------------------------------------------------------------------------------------------------------------------------------------------------------------------------------------------aaaaacaacactgcattctggtattgaatatgccatcatcatcaccaaaaatttgaaaagactctattaaacaaaaagacacaactgcaatccaaagatactattttagaagacaaaaatcgaaactttgtgtaaaattaaaagtccaaaattgtatttttgcctacaaaaaatatcacggagaaatgcctagaaatagtaagttactaatatcctagtaagaaaccatagaacttatttccagaaaaaacttgtttccatgtcctctagccagcccatgacagaaacagacaatattaacttcaagaattaacatgtaatgaaggatttaggtggtaacagcatagatagtggttaggatttagaagtgactcaccagctaaggtggaaaagaataagatagccagacgatatcttataatccatggcagactagtttcaagagagcagtgcctctcatattgtccagcttttactttgttccaagcctcaacatttgagttctgtaattccagtaatgaaacatttacccctgtcacaggaattccatctacatccctgacttcgattttcattatcaccgggcgggaatcccaatctatctcaatagctccaaaattaggcttgcctgagaaaaacaaaaatccaacatttgaaacatcagaacatgaaatacttggtgtgtgtgggtgtgtctgtacgtgactaagataaaagaagacggctataccatatatacaagctttgtatctgcagttctgacttttgactctcattgtagatggggttaaccatgcaatgaatcgtactagaaaacgcaaggaaggtgggactacttcctcaattgattgagttaacccactagaggttatatcgtacagtggatagtccagtgcacaaccatatcttgtgatttccccaaagtgaacatccccacttataaagagtactccattcctcttcacaagaagaaaaggtgaataaaatgttatataacttcttcctacaccatgtaaattttagtactaagcagttccttaataagaaaagtattggtttcgggaaaaaatacaatgaaaatattaccttactatctgctattaatttgaaaagccgatctctttccttaggaaaacgaccccaagattccatagcaaacagtg
>Punjuba_racemiflora_Jimenez_Soares_3626@NODE_1_length_982_cov_104.858564
-------------------------------------------------------------------------------------------------------------------------------------------------------------------------------------------------------------------------------------------------------------------------------------------------------------------------------------------------------------------------------------------------------------------------------------------------------------------------------------------------------------tgaaaagactctattaaacaaaaagacacaactgcaatccaaagatactattttagaaaacaaaaattgaaactttgtgtaaaattaaaagtccaaaattgtatttttgcctacaaaaaatatcacggagaaatgcctagaaatagtaagttactcatatcctagtaagaaaccatagaacttatttccaggaaaaacttgtttccatttcctctagccagcccatgacagaaacagacaatattaatttcaagaattaacatgtaatgaaggatttaggtggtaacagtatagatagtggttaggatttagaagtgactcaccagctaaggtggaaaagaataagatagccagacgatatcttataatccatggcagactagtttcaagagagcagtgcctctcatattgtccagcttttactttgttccaagcatcaacatttgagttctgtaattccagtaatgaaacatttacccctgtcacaggaattccatcaacatccctgacttcgattttcattgtcaccgggcgggaatcccaatctatctcaatagctccaaaattaggcttgcctgagaaaaacaaaaatccaacatttgaaacatcagaacatgaaatacttggtgtgtgtgggtgtgtctgtacgtgactaagataaaagaagacggctataccatatatacaagctttgtatctgcagttctgacttttgactctcattgtagatggggttaaccatgcaatgaatctcactagaaaacgcaaggaaggtgggactacttcctcaattgattgagttaacccactagaggttatatcgtacagtggatagtccagtgcacaattatatcttgtgatttccccaaagtgaacatccccacttataaagagtactccattcctcttcacaagaagaaaagttgaataatatgttatataacttcttcctacaccatgtaaattttagtac-----------------------------------------------------------------------------------------------------------------------------------------
>_R_Acacia_rostellifera_Murphy_466@NODE_1_length_1106_cov_68.477162
-----------------------------------------------------------------------------------------------------------------------------------------------------------------------------------------------------------------------------------------------------------------------------------------------------------------------------------------------------------------------------------------------------------------------------------------------------------------------------------------------------------------aagaccctattaaacaaaaagacacaactgcaatccgaagataatattttagaagacaaaagttgaaactgtgtgtaaaattaaaagacccaaattttatttttgcctacaaaaaatatcatggagaaatgcctaga-atagtaagttactaatatcctcgtaagaaaccatagaacttatttccaggaaaaacttgatttcatgtcctctacccagcacatgacagcaacagacaatattaaattcaagaattaacatgtaatgaaggatttaggtggtaactgtatagatagtagttaggattcagaagtgactcaccagctaagatggaaaagaataagatagccagacgatatcttagaatccatggctgactagtttcaagagagcagtgcctctcatattgtccagcttttactttgttccaagcatcaacatttgagttctgtaattccagtaatgaaacatttacccccgtcacaggaattccatctacatccctgacttcgattttcattgtcaccggacgggaatcccaatctatctcaatagctccaaaattaggcttgcctgagaaaaacaaaaatccaacatttgaaacatcagaacatgaaatacttggtgtgtgtgcgtg----tgtgtgtgactaagataaaagaagacggctataccatatatgcaagctttgtatctgcagttctgacttttgactctcattgtagatggggttaaccatgcaatgaatctcactaaaaaacgcaaggaagatgggactacttcctcaattgattgagttaacccactagaggttatatcgtacagtggatagtctagtgcacaatcataccttgtgatttccccaaagtgaacatccccacttataaagaatgctccattcctcttcacaagaacaaaaggtgaataaaatgttatataacttcttcctacaccatgtaaattttagtactaagcagttccttaataagaaaagtgctacttttgggaaaaaatacaatgaaattattaccttactatctgctattaatttgaaaagccggtctctttccttaggaaaacgaccccaagattccatagcaa------
>_R_Afrocalliandra_redacta_Germishuizen_5585@NODE_1_length_1002_cov_146.125405
--taa---------------------------------------------------------------------------------------------------------------------------------------------------------------------------------------------------------------------------------------------------------------------------------------------------------------------------------------------------------------------------------------------------------------------------------------------------------------------------------------------------------------------------------tattaacttcaagaagagagtgtaattgtcaagtgccacaatccaaaggccaacaaaattcgagagaaaaaactcttactaattctcaacaaaagtacagcagagggatatttatagactcttaatcacacctgtatatatacagttctaactaacttactaacagtgactattttgcccttaagtatttacaatatttacaacactattcattaaaatcaatgtaagatattccacagtaatgaaggatttaggtcctaattatatatataatagttaggatttagaagtgacttaccagttaaggtggaaaagaataagatagccagacgatatcttacaatccatggcagactagtttcaagagagcagtgcctctcatattgtccagcttttactttgttccatgactcaacatttgagttctgtaattccgataatgaaacattaacccctgtcacaggaattccatctacatctctgacttcgattttcattgtcaccgggtgagaatcccaatctatctcaatagctccaaaattaggattggctgagggaa--aaaaatccaacatttgaaacgtcaaaacatgaaatactgggtgtgtgtgtgtgtgtgtgcgcatcaatgagataaaagaagacggctataccatatatgcatgctttgtatctgcagttctgacttctgactctcattgtagatggggttaaccatgcaatgaatctcactagaaaatggaaggaaggtgggactacttcctcaattgattgagttaacccactagaggttatatcgtacagtggatagtccagtgcacagtcatatcttgtgatttccccaaagtgaacatccccacttataaagagcactccattcctctttataagatgaaaaggttaataaaatgttatgtaacttctttctacaccatgtaaatttaagtactaagcagttcctaatt-----------------------------------------------------------------------------------------------------------------gaaca---
>_R_Albizia_adinocephala_FHO33_88@NODE_1_length_1847_cov_60.964972
gttaacgttgctaaaagagtaaattgaaaagatttaataaggagaaaaaaacacatgcagcaaattaaaaattaaagggaactactagtacattaagaatgattttctctaaaattatgacaagtcgtgttactcataaattatgactcatctcagactgcttgcaatccacgagaactggtctatttttcctagaaaaagagaatgtgaggggaagaggaaccacaaatctcaatcattcttgtgtttggagactccacaacaggcaagcttgatgatggcataagcaagcccaaggagcacaataaacaacactgcagaatataacagaacgtcacaaattggatgcaagaaattgttcaggaataaatccataattattatatttcatatatatatatatatattacagactggcgcaaagatttgaaaagagcacaataataaacactgcattctggtattgaatatgccattatcatcaccaaaaatttgaaaaga--ctatcaaacaaagacacacaactgcaatccagagatactattttagaagacaaaaattgaaacttcgtgtaaaattaaaagaccaaaagtgcatttttgcctacaagaaatctcatggagaaatgcctagaaatagcaacttactaatatcttcgtaagaaaccatagaacttatttctaggaaaaatttgcgtccatgtcctctagccagcccacgac--taacagacaatattaacttctagaattaacatctaatgaaggatttcggtggtacccgtatagatagtagttaggatttagaagtgacttaccggctaagatggaaaagaataagatagccaaacgatatcttataatccatggcagactagtttcaagagagcaatgcctctcatattgacgagcttttactttgttccaagcctcaacatttgagttctgtaattccaataatgaaacatttacccctgtcacaggaattccatctgcatccctaacttcgattttcattgtcaccggctgggaatcccaatctatctcaatagctccaaaattaggcttgcctgagaaaaacaaaaatccaacatttgaaacatcagaacatgaaatacttggtgtgtctgtgtgtgtacgcacatcactaagataaaagaagaccgctataccatatatacaagctttgtatctgcagttctgacttttgactctcattgtagatggggttaaccatgcaatgaatctcactagaaaacgcgaggaaggtgggactacttcctcaattgattgagttaacccactagaggttatatcatacagtggatagtccagtgcacaatcaaatcttgtgatttccccaaagtgaacatccccacttaaaaagagtactccattcctcttcacaagaaaaaaaggtgaataaaatgttatataacttcttcctacaccatgtaaattttagtactaagcagttccttaataagaaaagtgctactttcgggaaaaaatacaatgaaattattacctcactatctgctattaatttgaaaagccgatctctttccttaggaaaacgaccccaagattccatagcaaacagtg
>_R_Albizia_burkartiana_StivalSantos_678@NODE_1_length_765_cov_5.840845
----------------------------------------------------------------------------------------------------------------------------------------------------------------------------------------------------------------------------------------------------------------------------------------------------------------------------------------------------------------------------------------------------------------------------------------------------------------------------------------------------------------------------------------------------------------------------------------------------------------------------------------cacggagaaatgcctagaaaaagcaagttactaatatcttcgtaagaaaccatagaacttatttctaggaaaaacttgtgtccatgtcctctagccagcccatgacagtaacagacaatattaacttcaagaattaacatctaatgaaggatttcggtggtaactgtatagataatagttaggatttagaagtgacttaccagctaagatggaaaaaaataagatagccagacgatatcttataatccatggcagactagtttcatgagagcaatgcctctcatattgaccagcttttactttgttccaagcctcaaaatttgagttatgtaattccaataatgaaacatttacccctgtcacaggaattccatctacatccctaacttcgattttcattgtcactggccgggaatcccaatctatctcaatagctccaaaattaggcttgcctgagaaaaacaaaaatccaacatttgaaacatcagaacatgaaatacttggtgtgtgtgcgcgtgtgtacgcatcactaagataaaagaagacggctataccatatatacaagctttgtatctgcagttctgacttttgactctcattgtagatggggttaaccatgcaatgaatctcaccagaaaacgcaaggaaggtggaactacttcctcaattgattgagttaacccactggaggttatatcgtacagtggatagtccagtgcacaatcatatcttgtgatttccccaaagtgaacatccccac----------------------------------------------------------------------------------------------------------------------------------------------------------------------------------------------------------------------------------
>_R_Albizia_burkartiana_StivalSantos_678@NODE_2_length_554_cov_5.498998
gtt-atgttgctaaaagagcaaattgaaaagatttaataaggagaaaaaaca-cataccccaaattaaaaattaaagggaactactagtacattaagaatgattttctctaaaattatgacaagtcgtgttactcataacttatgactcatctcagactgcttgcaatccacgagaactggtctattttttccag-aaaagggaatgtgaggggaagatgaaccacaaatctcaatcattcttgtgtttggagactccacaacaggcaagcttgttgatggcataagcaagcccaaggagcacaataaacaacactgcagaatatagcagaacgtcacaaattggatgcaagaaattgttcaggaacaaatccataattattatatttcatata---------------------------------------------------------------------------------------------------------------------------------------------------------------------------------------------------------------------------------------------------------------------------------------------------------------------------------------------------------------------------------------------------------------------------------------------------------------------------------------------------------------------------------------------------------------------------------------------------------------------------------------------------------------------------------------------------------------------------------------------------------------------------------------------------------------------------------------------------------------------------------------------------------------------------------------------------------------------------------------------------------------------------------------------------------------------------------------------------------------------------------------------------------------------------------------------------------------------------------------------------------
>_R_Albizia_coripatensis_Hughes_2433@NODE_1_length_1752_cov_86.715821
gttaacgttgctaaaagagtaaattgaaaagatttaataaggagaaaaaaacacatgccgcaaattaaaaattaaagggaactactagtacattaagaatgattttctctaaaattatgacaagtcgtgttactcataaattatgactcatctcagactgcttgcaatccacgagaactggtctattttttccagaaaaagggaatgtgatgggaagatgaaccacaaatctcaatcgttcttgtgtttggagactccacaaaaggcaagcttgatgatggcgtaagcaagcccaaggagcaaaataaacaacactgcagaatataacagaacgtcacaaattggatgcaagaaattgttcaggaacaaatccataatcattacatttcatatatatatatatata-tacagactggcgcaaagattcgaaaggagcacaatgaacaacactgcattctagtattgaatatgccattatcatcaccaaaaatttgaaaaga--ctactaaacaaagacacacaactgcaatccaaagatactattttagaagacaaaaattgaaactttgtgtaaaattaaaagaccaaaattgtatttttgactacaagaaatctcacggagacatgcctagaaatagcaagttactaatatcttcgtaagaaaccatagaacttatttctaggaaaaccttgtgtccgtgtcctctagccagcccatgacagtaacagacaatattaacttcaagaattaacatctaacgaaggatttcggtggtaactgtatagatagtagttaggatttagaagtgacttaccagctaagatggaaaaaaataagatagccagacgatatcttataatccatggcagactagtttcaagagagcaatgcctctcatattgaccagcttttactttggtccaagcctcaaaatttgagttccgtaattccgataatgaaatatttacccctgtcacaggaattccatctacatccctaacttcgattttcattgtcaccggccgggaatcccaatctatctcaatagctccaaaattaggcttgcctgagaaaaacaaaaatccaacatttgaaacatcagcacatgaaatacttggtgtgtgt--------gtacacatcactaagataaaagaagacggctataccatatatacaagctttgtatctgcagttctgatttttgactctcattgtagatggggttaaccatgcaatgaatctcactagaaaacgcaaggaaggtggaactacttcctcaattgattgagttaacccactagaggttatatcgtacagtggatagtccagtgcacaatcatatcttgtgatttccccaaagtgaacatccccacttataaagaggactccattcctcttcacaagaagaaaaggtgaataaaatgttatataacttcttactacaccatgtaaattttagtactaagcagttccttaataagaaaagtgctacttctggggaaaaatacaatgaaattattaccttactatctgctattaatttgaaaagccgatctctttccttcggaaaacgaccccaagattccatagcaaacagtg
>_R_Albizia_decandra_Vilhena_231@NODE_1_length_550_cov_20.536998
------------------------------------------------------------------------------------------------------------------------------------------------------------------------------------------------------------------------------------------------------------------------------------------------------------------------------------------------------------------------------------------------------------------------------------------------------------------------------------------------------------------------------------------------------------------------------------------------------------------------------------------------------------------------------------------------------------------------------tcctctggcaagcgcatgacagtaacagacaatattaacttcaagaattaacatctaatgaaggatttcggtggtaactgtatagatagtagttaggatttagaagtgacttaccagctaagatggaaaaaaataagatagccagacgatatcttataatccatggcagactagtttcaagagagcaatgcctctcatattgaccagcttttactttgttccaagcctcaaaatttgagttctgtaattccaataatgaaacatttacccctgtcacaggaattccatctacatccctaacttcgattttcattgtcaccagccgggaatcccaatctatctcaatagctccaaaattaggcttgcctgagaaaaacaaaaatccaacatttgaagcatcagaacatgaaatacttggtgtgt------gtgtgtacacatcgctaagataaaagaagacggctataccatatatacaagctttgtatctgcagttctgacttttgactctcattgtagatggggttaaccatgcaatgaatctcactagaaaacg---------------------------------------------------------------------------------------------------------------------------------------------------------------------------------------------------------------------------------------------------------------------------------------------------------------------------------------------------------
>_R_Albizia_edwallii_Dalmaso_272@NODE_1_length_541_cov_3.853909
--------------------------------------------------------------------------------------------------------------------------------------------------------------------------------------------------------------------------------------------------------------------------------------------------------------------------------------------------------------------------------------------------------------------------------------------------------------------------------------------------------------------------------------------------------------------gaagacaaacattgaaactttgtgtaaaattaaaagaccaaaattgtatttttgcctacaagaaatctcacggagaaatgcctagaaatagcaagttactaatatcttcgtaagaaaccatagaacttatttctaggaaaaacttgtgtccatgtcctctagccagcccatgacagtaacagacaatattaacttcaagaattaacatctaatgaaggatttcggtggtaactgtatagatagtagttaggatttagaagtgacttaccagctaagatggaaaaaaataagatagccagacgatatcttataatccatggcagactagtttcaagagagcaatgcctctcatattgaccagcttttactttgttccaagcctcaaaatttgagttctgtaattccaataatgaaatatttacccccgtcacaggaattccagctacatccctaacttctattttcattgtcaccggccgggaatcccaatctatctccatagctccaaaattaggcttgcctgagaaaaacaaaaatcc------------------------------------------------------------------------------------------------------------------------------------------------------------------------------------------------------------------------------------------------------------------------------------------------------------------------------------------------------------------------------------------------------------------------------------------------------------------------------------------------------------------------------------
>_R_Albizia_glabripetala_Lewis_1652@NODE_1_length_769_cov_30.495665
----------------------------------------------------------------------------------------------------------------------------------------------------------------------------------------------------------------------------------------------------------------------------------------------------------------------------------------------------------------------------------------------------------------------------------------------------------------------------------------------------------------------------------------------------------------------------------------------------------------------------------------------------------------------------------------------------------------------tgtctatgtcctctagccagcccatgacagtaacagacaatattaacttcaagaattaacatctaatgaaggatttcggtggtaactatatagatagtagttaggatttagaagtgacttaccagctaagatggaaaaaaataagatagccagacgatatcttataatccatggcagactagtttcaagagagcaatgcctctcatattgaccagcttttactttgttccaagcctcaaaatttgagttatgtaattccaataatgaaacatttacccccgtcacaggaattccatctacatccctaacttggattttcattgtcactggccgggaatcccaatctatctcaatagctccaaaattaggcttgcctaagaaaaacaaaaatccaacatttgaaacatcagaacatgaaatacttggtgtgtgtgcgcgtgtgtacgcatcactaagataaaagaagacggctataccatatatacaagccttgtatctgcagttctgacttttgactctcattgtagatggggttaaccatgcaatgaatctcactagaaaacgcaaggaaggtggaactacttcctcaactgattgagttaacccactagaggttatatcgtacagtggatagtccagagcacaatcatatcttgtgatttccccaaagtgaacatccccacttataaagagtactccattcctcttcacaagaa--------gaataaaatgttatataacttcttcctacaccatgtaaattttagt-------------------------------------------------------------------------------------------------------------------------------------------
>_R_Albizia_inundata_Wood_26530@NODE_1_length_695_cov_133.707812
-----------------------------------------------------------------------------------------------------------------------------------------------------------------------------------------------------------------------------------------------------------------------------------------------------------------------------------------------------------------------------------------------------------------------------------------------------------------------------------------------------------------------------------------------------------------------------------------------------aagaccaaaattgcatttttgcctacaagaaatcacacggagaaatgcctagaaatagcaagttactaatatcttcgtaagaaaccatagaacttatttctagcaaaaacttgtgtccatgtcctctagccagcccatgacagtaacagacaatattaacttcaagaattaacatctaatgaaggatttcggtggtaactgtatagatagtagttaggattgagaagtgacttaccagctaatatggaaaaaaataagatagccagacgatatcttgtaatccatggcagactagtttcaagagagcaatgcctctcatattgaccagcttttactttgttccaagcctcaaaatttgagttatgtaattccaataatgaaacatttacccctgtcacaggaattccatctacatccctaacttcgattttcattgtcactggctgggaatcccaatctatctcaatagctccaaaattaggcttgcctgagaaaaacaaaaatccaacatttgaaacatcagaacatgaaatatttggtgtgtgcgtgcgtgtgtacgcatcactaagataaaagaagacggctataccatatatacaagctttgtatctgcagttctgacttttgactctcattgtagatggggttaaccatgcaatgaatctcactagaaaacgcaaggaaggtggaa-------------------------------------------------------------------------------------------------------------------------------------------------------------------------------------------------------------------------------------------------------------------------------------------------------------------------------------------
>_R_Albizia_multiflora_Hughes_3090@NODE_1_length_961_cov_89.595023
----------------------------------------------------------------------------------------------------------------------------------------------------------------------------------------------------------------------------------------------------------------------------------------------------------------------------------------------------------------------------------------------------------------------------------------------------------------------------------------------------ccaaaaatttgaaaaga--ctattaaacaaagacacacaactgcaatccaaagatactattttagaagacaaaaattgaaactttgtgtaaaattaaaagaccaaaattgcatttttgcctacaagaaatcacacggagaaatgcctagaaatagcaagttactaatatcttcgtaagaaaccatagaacttatttctaggaaaaacttgtgtccatgtcctctagccagcccatgacagtaacagacaatattaacttcaagaattaacatctaatgaaggatttcggtggtaactgcatcaatagtagttaggatttagaagtgacttaccagctaagatggaaaaaaataagatagccagacgatatcttataatccatggcagactagtttcaagagagcaatgcctctcatattgatcagcttttcctttgttccaagcctcaaaatttgacttatgaaattccaataatgaaacatttacccctgtcacaggaattccatctacatccctaacttcgattttcattgtcactggccgggaatcccaatctatctcaatagctccaaaattaggcttgcctgagaaaaacaaaaatccaacatttgaaacatcagaacatgaaatac------tgtgtgtgcgtgtgtacgcatcactaagataaaagaagacggctataccatatatacaagctttgtatctgcagttctgacttttgagtctcattgtagatggggttaaccatgcaatgaatctcactagaaaacgcaaggaaggtggaactacttcctcaattgattgagttaacccactagaggttatatcgtacagtggatagtccagagcacaatcatatcttgtgatttccccaaagtgaacatccccacttataaagagtactccattcctcttcacaagaacaaaaggtgaataaaatgttatataacttcttc----------------------------------------------------------------------------------------------------------------------------------------------------------------
>_R_Albizia_niopoides_Simon_1601@NODE_1_length_1086_cov_90.620416
-----------------------------------------------------------------------------------------------------------------------------------------------------------------------------------------------------------------------------------------------------------------------------------------------------------------------------------------------------------------------------------------------------------------------------------------------------------------------------------------------------------tttgaaaaga--ctattaaacaaagacacacaactgcaatccaaagatactattttagaagacaaaaattgaaactttgtgtaaaattaaaagaccaaaattgcatttttgcctgcaagaaatcacacggagaaatgcctagaaatagcaagttactaatatcttcgtaagaaaccatagaacttatttctaggaaaaacttgtgtccatgtcctctagccagcccataacagtaacagacaatattaacttcaagaattaacatctaatgaaggatttcggtggtaactgtatagatagtagttaggatttagaagtgacttaccagctaagatggaaaaaaataagatagccagacgatatcttacaatccatggcagactagtttcaagagagcaatgcctctcatattgatcagcttttcctttgttccaagcctcaaaatttgacttatgtaattccaataatgaaacatttaccccagtcacaggaattccatctacatccctaacttcgattttcatcgtcactggccgggaatcccaatctatctcaatagctccaaaattaggcttgcctgagaaaaacaaaaatccaacatttgaaacatcagaacatgaaatacttggtgtgtgtgtgcatgtgtacgcatcactaagataaaagaagacggctataccatatatacaagctttgtatctgcagttctgacttttgactctcattgtagatggggttaaccatgcaatgaagctcactagaaaacgcaaggaaggtggaactacttcctcaattgattgagttaacccactagaggttatatcgtacagtggatagtccagtgcacaatcatatcttgtgatttccccaaagtgaacatccccacttataaagagtactccattcctcttcacaagaagaaaaggtgaataaaatgttatataacttcttccaacaccatgtaaattttagtactaagcagttgcttaattagaaaagtgctagtttaggggaaaaataaaatgaaattattacattactatctgctattaatttgaaaagccgatctctt----------------------------------------
>_R_Albizia_niopoides_Simon_1601@NODE_2_length_502_cov_7.110588
----acgttgctaaaagagtaaattgtaaagatttaataaggagaaaaaaca-aatcccacaaattaaaaattaaagggaactactagtacattaagaatgattttctctaaaattatgacaagtcgtgttactcataacttatgactcatctcagactgcttgcaatccacgagaactggtctattttttccagaaaaagggaatgtgaggggaagatgaaccacaaatctcaatcattcttgtgtttggagactccacaacaggcaagcttgatgatggcataaacaagcccaaggagcacaataaacaacactgcagaatgtaacagaacgtcacaaattggatgcaagaaattattcaggaacaaatccataattattatatttcatatatatacatatatattacagactcgcgcaaagatttgaaaagagcacaataaacaacactgcattctggtattgaatatgccattatcatcaccaaaa--------------------------------------------------------------------------------------------------------tatt---------------------------------------------------------------------------------------------------------------------------------------------------------------------------------------------------------------------------------------------------------------------------------------------------------------------------------------------------------------------------------------------------------------------------------------------------------------------------------------------------------------------------------------------------------------------------------------------------------------------------------------------------------------------------------------------------------------------------------------------------------------------------------------------------------------------------------------------------------------------------------------------------------------------------------------------------------------------------------------------------------------------------------------------
>_R_Albizia_subdimidiata_var_subdimidiata_Ferreira_210@NODE_1_length_1116_cov_95.770934
--------------------------------------------------------------------------------------------------------------------------------------------------------------------------------------------------------------------------------------------------------------------------------------------------------------------------------------------------------------------------------------------------------------------------------------------------------------------------------------------tatcatcaccaaaaatttgaaaaga--ctattaaacaaagagacacaactgcaatccaaagatactattttagaagacaaaaattgaaactttgtgtaaatttaaaagaccaaaattgcatttttgcctgcaagaaatcacacggagaaatgcctagaaatagcaagttactaatatcttcgtaagaaaccatagaacctatttctaggaaaaacttgtgtccatgtcctctagccagcccatgacagtaatagacaatattaacttcaagaattaacatctaatgaaggatttcggtggtaactgtatagatagtagttaggattgagaagtgacttaccagctaagatggaaaaaaataagatagccagacgatatcttgtaatccatggcagactagtttcaagagagcaatgcctctcatattgatcagcttttcctttgttccaagcctcaaaatttgacttatgtaattccaataatgaaacatttacccctgtcacaggaattccatctacatccctaacttcgattttcattgtcactggccgggaatcccaatctatctcaatagctccaaaattaggcttgcctgagaaaaacaaaaatccaacatttgaaacatcagaacatgaaatacttggtgtgcgc------gcgtacgcatcactaagataaaagaagacagctataccatatatacaagctttgtatctgcagttctggcttttgactctcattgtagatggggttaaccatgcaatgaatctcactagaaaacgcaaggaaggtggaactacttcctcaattgattgagttaacccactagaggttatatcgtacagtggatagtccagtgcacaatcatatcttgtgatttccccaaagtgaacatccccacttataaagagtactccattcctcttcacaagaagaaaaggtgaataaaatgttatataacttcttcctacaccatgtaaattttagcactaagcagttgcttaataagaaaagtgctactttcggggaaaaatacaatgaaattattaccttactatctgctattaatttgaaaagccgatctctttccttaggaaaacgaccccaagat----------------
>_R_Albizia_tomentella_Leach_Dunlop_3801@NODE_1_length_1739_cov_58.490373
gttaacattgctaaaa-agtaaattgcaaagatttaataaggag-aaaaaacacatgtaccaaatt-aaaattaaatgaaactactagtatattaagaatgattttctctaaaattatcacaagtcgtgttactcataaattatgactcattccagactacttgcaatccacgagaaatggtctatttttcccagaaaaagggaatgtgaggagaaggggaaccacaaatctcaatcattcttgtgtttggagactccacaacaggcaatcttgatgatgggataagcaagcccaagaagcacaataaacaacactgcggaatataacagaacgtcacaaattggatgcaagaaattgttcaggaataaatccatagttattatatttcatacatgtaaaaaaaaaatacagactggcgcaaacatttgaaaagagcacaataaacaacattgcattctggtattgaataagccattatcatcaccaaaaatttgaaaaga-----------------acacaactgcaatccaaagatactattttagaagacaaaaattgaaactttgtgtaaaattaaaagaccaaaattgtatttttgcctacaagaaatctcatggagaaatgcctacaaatagtaagttactaatatcttcttaagaaaccatagaacttatttctagg-aaaacttgtgtccatgtcctctagccagcccatgacagtaacagacaatgttaacttcaagaattaacatctaatgaagaattttggtggtaactgtatagatagtagttatgatttagaagtgacttaccagctaagatggaaaaaaataagatagccagacgatatcttataatccatagcagactagtttcaagagagcaatgcctctcatattgaccagcttttactttgttccaagcctcaacatttgagttctgtaattccaataatgaaacatttacccctgtcacaggaattccatctacatccctaacttcgattttcattgtcaccgggtgggaatcccaatctatctcaatagctccaaaattaggcttgcctgaggtaaacaaaaatccaacatttgaaacatcagaacatgaaatacttggtgtgtgtgtgtgtgtgtacacatcactaagataaaagaagacggctataccatatatacaagctttgtatctgcagttctggcttttaactctcattgtagatggggttaaccatgcaatgaatctcactagaaaacgcaaggaaggtgggactacatcctcaattgattgagttaacccactagaggttatatcgtacagtggatagtccagcgcacaatcatatcttgtgatttccccaaagtgaacatccccacttaaaaagagtactccatttctcttcacaagaagaaaaggttaataaaatgttatataacttcttcctacaccatgtaaatattagtactaagcaattccttaatgagaaaagtgctacttttggaaaaaaattcaatgaaattgttaccttactatctgctattaatttgaaaatccgatctctttccttaggaaaacgaccccaagattccatggcaaacagtg
>_R_Albizia_tomentosa_Hughes_648@NODE_1_length_1022_cov_87.432804
----------------------------------------------------------------------------------------------------------------------------------------------------------------------------------------------------------------------------------------------------------------------------------------------------------------------------------------------------------------------------------------------------------------------------------------------------------------------------gtattgaatatgccattatcatcaccgaaaatttgaaaaga--ctattaaacaaagacacacaactgcaatccaaagataccattttagaagacaaaacttgaaacttcttgtaaaattaaaagaccaaaattgtatttttgcctacaagaaatctcacggagaaatgcctagaaatagcaacttactaatatcttcgtaagaaaccatggaacttatttctaggaaaaatttgcgtccatgtcctctagccagcccacgac--taacagacaatattaacttctagaattaacatctaatgaaggatttcggtggtaaccgtatagatagtagttaggatttagaagtgacttaccggctaagatggaaaaaaataagatagccagacgatatcttataatccatggcagactagtttcaagagagcaatgcctctcatattgacgagcttttactttgttccaagcctcaacatttgagttctgtaattccaataatgaaacatttacccctgtcacaggaattccatctgcatccctaacctcgattttcattgtcaccggctgggaatcccaatctatctcaatagctccaaaattaggcttgcctgagaaaaacaaaaatccaacatttgaaacatcagaacatgaaatacttggtgtgtgtgtgtgtgtacgcacatcactaagataaaagaagaaggctataccatatatacaagctttgtatctgcagttctgacttttgactctcattgtagatggggttaaccatgcaatgaatctcactagaaaacgcgaggaaggtgggactacttcctcaattgattgagttaacccactagaggttatatcgtacagtggatagtccagtgcacaatcatatcttgtgatttccccaaagtgaacatccccacttaaaaagagtactccattcctcttcacaagaaaaaaaggtgaataaaatgttatataacttcttcctacaccatgtaaattttagtactaagcagtt--------------------------------------------------------------------------------------------------------------------------------
>_R_Cathormion_rhombifolium_Deighton_3618@NODE_1_length_1049_cov_51.868313
----------------------------------------------------------------------------------------------------------------------------------------------------------------------------------------------------------------------------------------------------------------------------------------------------------------------------------------------------------------------------------------------------------------------------------------------------------------------------------------------------------------------------------------------------------------------------aaattgaaac--tgtgtaaaattaaaagtccaaaattgtatttttgcctacaaaaaatatcacggagaaatgcctagaaatagtaagttactaacatcctagtaagaaaccatagaacttatttccaggaaaaactcgtttccatgtcccctagccagcccatgacagaaacagacaatatttacttcaagaattaacatgtaatgaaggatttaggtggtaacagtatagatagtggttaggatttagaagtgactcaccagctaaggtggaaaagaataagatagccagacgatatcttataatccatggcagactagtttcaagatagcagtgcctctcatattgtccagcttttactttgttccaagcctcaacatttgagttctgtaattccagtaatgaaacatttacccctgtcacaggaattccatcgacatccctgacttcgattttcattgtcactgggcgggaatcccaatctatctcaatagctccaaaattaggctggcctgagaaaaacaaaaatccaacatttgaaacatcagaacatgaaatacttggtgtgtgtgggtgtgtctgtacgtgactaagataaaagaagacggctataccatatatacaagcgttgtatctgcagttctgacttttgactctcattgtagatggggttaaccatgcaatgaatctcactagaaaacgcaaggaaggtgggactacttcctcaattgattgagttaacccactagaggttatatcgtacagtggatagtccagcgcacaatcatatcttgtgatttccccaaagtgaacatccccacttataaagagtactccattcctcttcacaagaagaaaaggtgaataaaatgttatataacttcttcctacaccatgtaaattttagtactaagcagttccttaataagaaaagtattgctttcgggaaaaaacacaacgaaattattaccttactatctgctaataatttgaaaaaccgatctctttccctaggaaaacgaccccaagattccatagcaaacagtg
>_R_Hydrochorea_corymbosa2_Iganci_862@NODE_1_length_896_cov_161.518430
-------------------------------------------------------------------------------------------------------------------------------------------------------------------------------------------------------------------------------------------------------------------------------------------------------------------------------------------------------------------------------------------------------------------------------------------------------------------------------------------------------------------------------------------------atccaaagatactattttagaagacaaaaattgaaac--tgtgtaaaattaaaagttcaaaattttatttttgcctacaaaaaatatcacggagaaatgcctagaaatagtaagttactaatatcctagtaagaaaccatagaacttatttccaggaaaaactcgtttccatgtcccctagccagcccatgacagaaacaggcaatattaacttcaagaattaacatgtaatgaaggatttaggtggtaacagtatagatagtggttaggatttagaagtgactcaccagctaaggtggaaaagaataagatagccagacgatatcttataatccatggcagactagtttcaagagagcagtgcctctcatattgtccagcttttactttgttccaagcctcaacatttgagctctgtaattccagtaatgaaacatttacccctgtcacaggaattccatcgacatccctgacttcgattttcattgtcactgggcgggaatcccaatctatctcaatagctccaaaattaggctggcctgagaaaaacaaaaatccaacatttgaaacatcagaacatgaaatacttggtgtgtgtgggtgtgtctgtacgtgactaagataaaagaagacggctataccatatatacaagcgttgtatctgcagttctgacttttgactctcattgtagatggggttaaccatgcaatgaatctcactagaaaacgcaaggaaggtgggactacttcctcaattgattgagttaacccactagaggttatatcgtacagtggatagtccagcgcacaatcatatcttgtgatttccccaaagtgaacatccccacttataaagagtactccattcctcttcacaagaagaaaaggtgaataaaat--------------------------------------------------------------------------------------------------------------------------------------------------------------------------------
>_R_Jupunba_asplenifolia_Ekman_6383@NODE_1_length_706_cov_15.748808
-----------------------------------------------------------------------------------------------------------------------------------------------------------------------------------------------------------------------------------------------------------------------------------------------------------------------------------------------------------------------------------------------------------------------------------------------------------------------------------------------------------------------------------------------------------------------------------cactctgtgtaaaattaaaagtccaaaattgtatttttgcctacaaaaaatatcacggagaaatgcctagaaatagtaagttactaatatcctagtaagaaaccatagaacttatttccaggaaaaactcgtttccatgtcccctagccagcctatgacagaaacaaacaatattaacttcaagaattaacatgtgatgaaggatttaggtggtaacagtatagatagtggttaggatttagaagtgactcaccagctaaggtggaaaagaataagatagccagacgatatcttataatccatggcagactagtttcaagagagcagtgcctctcatattgtccagcttttactttgttccaagcctcaacatttgagttctgtaattccagtaatgaaacatttacccctgtcaca------------------------------------------gggcgggaatcccaatctatctcgatagctccaaaattaggctggcctgagaaaaacaaaaatccaacatttgaaacatcagaacatgaaatacttggtgtgtgtgggtgtgtctgtacgtgactaagataaaagaagacggctataccatatatacaagcgttgtatctgcagttctgacttttgactctcattgtagatggggttaaccatgcaatgaatctcactagaaaacgcaaggaaggtgggactacttcctcaattgattgagttaacccactagaggtta----------------------------------------------------------------------------------------------------------------------------------------------------------------------------------------------------------------------------------------------------------------------------------------------------
>_R_Jupunba_brachystachya_Lima_7438@NODE_1_length_1223_cov_73.452880
-----------------------------------------------------------------------------------------------------------------------------------------------------------------------------------------------------------------------------------------------------------------------------------------------------------------------------------------------------------------------------------------------------------------------------------------------------------------------------------------cattatcatcaccaaatatttgaaaagactctattaaacaaaaagacacaactgcaatccaaagatactattttagaagacaaaaaatgaaactttgtgtaaaattaaaagtccaaaattgtatttttgcctacaaaaaatatcacggagaaatgcctagaaatagtaagttactaatatcccagtaagaaaccatagaacttatttccaggaaaaactcgtttccatgtcccctagccagcccatgacagaaacagacaatattaacttcaagaattaacatgtaatgaaggatttaggtggtaacagtatagatagtggttaggatttagaagtgactcaccagctaaggtgaaaaagaataagatagccagacgatatcttataatccatggcagactagtttcaagagagcagtgcctctcatattgtccagcttttactttgttccaagcctcaacatttgagttctgtaattccagtaatgaaacatttacccctgtcacaggaattccatctacatccgtgacttcgattttcattgtcaccgggcgggaatcccaatctatctcaatagctccaaaattaggctggcctgagaaaaacaaaaatccaacatttgaaacatcagaacatgaaatacttggtgtgtgtgggtgtgtctgtacgtgactaagataaaagaagacggctataccatatatacaagcgttgtatctgcagttctgacttttgactctcattgtagatggggttaaccatgcaatgaatctcactagaaaacgcaaggaaggtgggactatttcctcaattgattgagttaacccactagaggttatatcgtacagtggatagtccagcgcacaatcatatcttgtgatttccccaaagtgaacatccccacttataaagagtactccattcctcttcacaagaagaaaaggtgaataaaatgttatataacttcttcctacaccatgtaaattttagtactaaacagttccttaataagaaaagtattgctttcgggaaaaaacacaatgaaattattaccttactatctgctattaatttgaaaaaccgatctctttccttgggaaaacgaccccaagattccatagcaaacagtg
>_R_Jupunba_brachystachya_Lima_7438@NODE_2_length_549_cov_2.726695
gttaacattgctaaaagagtaagcttataagatttaataaggaggaaaaaaaccatgtaccaaattaaaaattaaagaaaactaccggtgcatcaagaatgattttctctaaaattatgacaagtcgtgttactcataaattatgactcatctcagactactggcaatccacgagaactggtctatttttccctgaataagggaatgtgaggggaagaggaaccgcaaatctcaatcattcttgtgtttggagactccacaacaggcaagcttgatgatagcataagcaagcccaaggagcacaataaacaacactgcagaatataacagaatgtcacaagttggatgcaagaaattgttcaggaatatagccataattattatatttcatatatatatatatatat-acagactgacgcaaagattttaaaagaggacaataaacaacactgcatt------------------------------------------------------------------------------------------------------------------------------------------------------------------------------------------------------------------------------------------------------------------------------------------------------------------------------------------------------------------------------------------------------------------------------------------------------------------------------------------------------------------------------------------------------------------------------------------------------------------------------------------------------------------------------------------------------------------------------------------------------------------------------------------------------------------------------------------------------------------------------------------------------------------------------------------------------------------------------------------------------------------------------------------------------------------------------------------------------------------------------------------------------------------------------------------
>_R_Jupunba_cochleata_Bonadeu_673@NODE_1_length_1891_cov_53.698456
gttaacattgctaaaagagtaaacttataagatttaataaggagaaaaaaaaccatgtaccaaattaaaaattaaagaaaactaccggtgcatcaagaatgattttctctaaaattatgacaagtcatgttactcataatttg-gactcatctcagactactggcaatccacgagaactggtctatttttccctgaataagggaatgtgaggggaagaggaaccgcaaatctcaatcattcttgtgtttggagactccataacaggcaagcttgatgatagcataagcaagcccaaggagcacaataaacaacactgcagaatataacagaatatcacaagttggatgcgagaaattgctcaggaatatatccatgattattatatttcatatatatatatatataaaacagactgacgcaaagatttgaaaagaggacaataaacaacactgcattctggtattgaatatgccattatcatcaccaaaaatttgaaaagactctattaaacaaaaagacacaactacaatccaaagatactattttagaagacaaaaattgaaactttgtgtaaaattaaaagtccaaaattgtatttttgcctaaaaaaaatatcacggagaaatgcctagaaatagtaagttactaatatcctagtaagaagccatagaacttatttccaggaaaaactcgtttccatgtcctctagccagcccatgacagaaacagacaatattaacttcaagaattaacatgtaatgaaggatttaagtggtaacagtatagatagtggttaggatttagaagtgactaaccagctaaggtggaaaagaataagatagccagacgatatcttataatccatggcagactagtttcaagagagcagtgcctctcatattgtccagcttttactttgttccaagcctcaacatttgagttctgtaattccagtaatgaaacatttacccctatcacaggaattccatctacatccctgacttcgattttcattgtcactgggcgggaatcccaatctatctcaatagctccaaaattaggctggcctgagaaaaacaaaaatccaacatttgaaacatcagaacatgaaatacttggtgtgtgtgggtgtgtctgtacgtgactaagataaaagaagacggctataccatatatacaagcgttgtatctgcagttctgacttttgactctcattgtagatggggttaaccatgcaatgaatctcactagaaaaagcaaggaaggtgggactacttcctcaattgattgagttaacccactagaggttatatcgtacagtggatagtccagcgcacaatcatatcttgtgatttccccaaagtgaacatccccacttataaagagtactccattcctcttcacaagaagaaaaggtgaataaaatgttatataacttcttcctacaccatgtaaattttagtactaagcagttccttaataagaaaagtattgctttcggg-aaaaatacaatgaaattattaccttactatctgctattaatttgaaaaaccgatctctttccttaggaaaacgaccccaagattccatagcaaacagtg
>_R_Jupunba_filamentosa_Lima_7487@NODE_1_length_1071_cov_71.842052
------------------------------------------------------------------------------------------------------------------------------------------------------------------------------------------------------------------------------------------------------------------------------------------------------------------------------------------------------------------------------------------------------------------------------------------------------------------------------------------------------aaaaatttgaaaagactctattagacaaaaag--acaactgcaatacaaagatactattttagacgacaaaaattgaaactttgtgtaaaattaaaagtccaaaattgtatttttgcctacaaaaaatatcacggagaaatgcctagaaatagtaagttactaatatcctagtaagaaaccatagaacttatttccaggaaaaactcgtttccatgtcccctagccatcccatgacagaaacagacaatattaacttcaagaattaacatgtaatgaaggatttaggtgataacagtatagatagtggttaggatttagaactgactcaccagctaaggtggaaaagaataagatagccagacgatatcttataatccatggcagactagtttcaagagagcagtgcctctcatattgtccagcttttactttgttccaagcctcaacatttgagtcctgtaattccagtaatgaaacatttacccccgtcacaggaattccatctacatccctgacttcgattttcattgtcactgggcgggaatcccaatctatctcaatagctccaaaattaggctgacctgagaaaaacaaaaatccaacatttgaaacatcagaacatgaaatacttggtgtgtgtgggtgtgtctgtacgtgactaagataaaagaagacggctataccatatatacaagcgttgtatctgcagttctgacttttgactctcattgtagatggggttaaccatgcgatgaatctcactagaaaacgcaaggaaggtgggactacttcctcaattgattgagttaacccactagaggttatatcgtacagtggatagtccagcgcacaatcatatcttgtgatttccccaaagtgaacatccccacttataaagagtactccattcctcttcacaagaagaaaaggtgaataaaatgttatataccttcttcctacaccatgtaaattttagttctaagcagttccttaataagaaaagtattgctttcgggaaaaaatacaatgaaattattaccttactatctgctattaatttgaaaaaccgatc--------------------------------------------
>_R_Jupunba_floribunda_Iganci_883@NODE_1_length_1675_cov_62.964956
-----------------------------------------------------------------------------------------------------------------attatgacaagtcgtgttactcat-aattatgactcatctcagactacttgcaatccacgagaactggtctatttttccctgaataagggaatgtgaggggaagaggaaccgcaaatctcaatcattcttgtgtttggagactccacaacaggcaagcttgatgatagcataagcaagcccaaggagcacaataaacaacactgcagaatataacagaatgtcacaagttggatgcaagaaattgttcgggaatatatccataattattatttttcatatatatatatatatataacagactgacgcaaagatttggaaagaggacaataaacaacactgcattctggtattgaatatgccattatgatcaccaaaaatttgaaaagactctattaaacaaaaagacacaactgcaatccaaagatactattttagaagacaaatattgaaactttgtgtagaattaaaagtccaaaattgtattttttcctacaaaaaatatcacggagaaatgcctagaaatagtaagtttctaatatcctagtaagaaaccgtagaacttatttccaggaaaaactcgtttccatgtcccctagccagcccatgacagaaacagacaacattaacttcaagaattaacatgtaatgaaggatttaggtggtaacagtatagatagtggttaggatttagaagtgactcaccagctaaggtggaaaagaataagatagccagacgatatcttataatccatggcagactagtttcaagagagcagtgcctttcatattgtccagcttttactttgttccaagcctcaacatttgagttctgtaattccagtaatgaaacatttacccctgtcacaggaattccatctacatccctgacttcgattttcattgtcaccgggcgggaatcccaatctatctcaatagctccaaaattaggctggcctgagaaaaacaaaaatccaacatttgaaacatcagaacatgaaatacttggtgtgtgtgggtgtgtctatacgtgactaagataaaagaagacggctataccatatatacaagcgttgtatctgcagttctgacttttgactctcattgtagatggggttaaccatgcaatgaatctcactagaaaacgcaaggaaggtgggactacttcctcaattgattgagttaacccactagaggttatatcgtacagaggatagtccagcgcacaatcatatcttgtgatttccccaaagtgaacatccccacttataaagagtactccattcctcttcacaagaagaaaaggtgaataaaatgttatataacttcttcctacaccatgtaaattttagtactaagcagttccgtaataagaaaagtattgctttcgggaaaaaatacaacgaaattattaccttactatctgctattaatttgaaaaaccgatctctttccttaggaaaacgaccccaagattccatagcaaacagtg
>_R_Jupunba_idiopoda_Quesada_1718@NODE_1_length_994_cov_63.738277
---------------------------------------------------------------------------------------------------------------------------------------------------------------------------------------------------------------------------------------------------------------------------------------------------------------------------------------------------------------------------------------------------------------------------------------------------------------acgctgcattctggtattgaatatgccattatcatcaccaaaaatttgaaaagactctattaaactaaaagacacaactgcaatccaaagatactattttagaagacaaaaattgaaactttgtgtaaaattaaaagtccaaaattgtatttttgcctacaaaaaatatcacggagaaatgcctagaaatagtaagttactaatatcccagtaagaaaccatagaacttatttccaggaaaaactcgtttccatgtcccctagccagcccatgacagaaacagacaatattaacttcaagaattaacatgtaatgaaggatataggtggtaacagtatagatagtggttaggatttagaagtgactcaccagctaaggtggaaaagaataagatagccagacgatatcttataatccatggcagactagtttcaagagagcagtgcctctcatattgtccagcttttactttgttccaagcctcaacatttgagttctgtaattccagtaatgaaacatttacccctgtcacaggaattccatctacatccctgacttcgattttcattgtcactgggcgggaatcccaatctatctcaatagctccaaaattaggctggcctgagaaaaacaaaaatccaacatttgaaacatcagaacatgaaatacttggtgtgtgtgggtgtgtctgtacgtgactaagataaaagaagacggctataccatatatacaagcgttgtatctgcagttctgactttcgactctcattgtagatggggttaaccatgcaatgaatctcactagaaaacgcaaggaaggtgggactacttcctcaattgattgagttaacccactagaggttatatcgtacagtggatagtccagcgcacaatcatatcttgtgatttccccaaagtgaacatccccacttataaagagtactccattcctcttcacaagaagaaaaggtgaataaaatgttatataaattct------------------------------------------------------------------------------------------------------------------------------------------------------------------
>_R_Jupunba_laeta_Mori_25147@NODE_1_length_845_cov_20.610677
-------------------------------------------------------------------------------------------------------------------------------------------------------------------------------------------------------------------------------------------------------------------------------------------------------------------------------------------------------------------------------------------------------------------------------------------------------------------------------------------------------------------------------------------------------------------------caaaaattgaaactttgtgtaaaattaaaagtcccaaattgtatttttgcctacaaaaaatatcacggagaaatgcctagaaatagtaagttactaatatcctagta--------------------------------------------------------------agaaaaagacaatattaacttcaagaattaacatgtaatgaaggatttaggtggtaacagtatagatagtggttaggatttagaactgactcaccagctaaggtggaaaagaataagatagccagacgatatcttataatccatggcagactagtttcaagagagcagtgcctctcatattgtccagcttttactttgttccaagcctcaacatttgagttctgtaattccaataatgaaacatttacccctgtcacaggaattccatctacatccctgacttcgattttcattgtcactgggcgggaatcccaatctatctcaatagctccaaaattaggctggcctgagaaaaacaaaaatccaacatttgaaacatcagaacatgaaatacttggtgtgtgtgggggtgtctctacgtgactaagataaaagaagacggctataccatatatacaagcgttgtatctgcagttctgacttttgactctcattgtagatggggttaaccatgcaatgaatctcactagaaaacgcaaggaaggtgggactacttcctcaattgattgagttaacccactagaggttatatcgtacagtggatagtccagcgcacaatcatatcttgtgatttccccaaagtgaacatccccacttataaagagtactccattcctcttcacaagaagaaaaggtgaataaaatgttatataacttcttcctacaccatgtaaattt-----------------------------------------------------------------------------------------------------------------------------------------------
>_R_Jupunba_langsdorfii_Ribeiro_728@NODE_1_length_1875_cov_63.273081
----------------------------------------gagaaaaaaaaaccatgtaccaaattaaaaattaaagaaaactaccggtgcatcaagaatgattttctctaaaattatgacaagtcgtgttactcataaattatgactcatctcagactactggcaatccacgagaactggtctatttttccctgaataagggaatgtgaggggaagaggaaccgcaaatctcaatcattcttgtgtttggagactccacaacaggcaagcttgatgatagcataagcaagcccaaggagcacaataaacaacactgcagaatataacagaatgtcacaagttggatgcaagaaattgttcaggaatatagccataattattatatttc--atatatatatatatataacagactgacgcaaagatttgaaaagaggacaataaacaacactgcattctggtattgaatatgccattatcatcaccaaaaatttgaaaagactctattaaacaaaaagacacaactgcaatccaaagatactattttagaagacaaaaattgaaactttgtgtaaaattaaaagtccaaaattgtatttttgcctacaaaaaatatcacggagaaatgcctagaaatagtaagttactaatatcctagtaagaaaccatagaacttatttccaggacaaactcgtttccatgtcccctagccagcccatgacagaaactgacaatattaacttcaagaattaacatgtaatgaaggatttaggtggtaacagtatagatagtggttaggatttagaagtgactcaccagctaaggtggaaaagaataagatagccagacgatatcttataatccatggcagactagtttcaagagagcagtgcctctcatattgtccagcttttactttgttccaagcctcaacatttgagttctgtaattccagtaatgaaacatttacccctgtcacaggaattccatctacatccctgactttgattttcattgtcactgggcgggaatcccaatctatctcaatagctccaaaattaggctggcctgagaaaaacaaaaatccaacatttgaaacatcagaacatgaaatacttggtgtgtgtgggtgtgtctgtacgtgactaagataaaagaagacggctataccatatatacaagcgttgtatctgcagttctgacttttgactctcattgtagatggggttaaccatgcaatgaatctcactagaaaacgcaaggaaggtgggactacttcctcaattgattgagttaacccactagaggttatatcgtacagtggatagtccagcgcacaatcatatcttgtgatttccccaaagtgaacatccccacttataaagagtactccattcctcttcacaagaagaaaaggtgaataaaatgttatataacttcttcctacaccatgtaaattttagtactaagcagttccttaataagaaaagtattgctttcgggaaaaaacacaatgaaattattaccttactagctgctattaatttgaaaaaccgatctctttccttaggaaaacgaccccaagattccatagcaaacagtg
>_R_Jupunba_leucophylla_Iganci_839@NODE_1_length_1777_cov_85.620588
-------------------------------------------aaaaaaaaatcatgtgccaaattaaaaattaaagaaaactaccggtgcatcaagaatgattttctctaaaattatgacaagtcgtgttactcattaattatgactcatctcagactacttgcaatccacgagaactggtctatttttccctgaataagggaacgtgaggggaagaggaaccgcaaatctcaatcattcttgtgtttggagactccacaacaggcaagcttgatgataacataagcaagcccaaggagcacaataaacaacactgcagaatataacagaatgtcacaagttggatgcaagaaattgttcgggaatatatccataattattatatttcatatatatatatatatataacagactgacgcaaagatttggaaagaggacaataaacaacactgcattctggtattgaatatgccattatgatcaccaaaaatttgaaaagactctattaaacaaaaagacacaattgcaatccaaagatactattttagaagacaaaaattgaaactttgtgtaaaattaaaagtccaaacttgtatttttgcctacaaaaaatatcacggagaaatgcctagaaatagtaagttactaatatcctagtaagaaaccatagaacttatttccaggaaaaactcgtttccatgtcccctagccagcccatgacagaaacagacaatattaacttcaagaattaacatgtaatgaaggatttaggtggtaacagtatagatagtggttaggatttagaagtgactcaccagctaaggtggaaaagaataagatagccagacgatatcttataatccatggcagactagtttcaagagagcagtgcctctcatattgtccagcttttactttgttccaagcctcaacatttgagttctgtaattccagtaatgaaacatttacccctgtcacaggaattccatctacatccctgacttcgattttcattgtcactgggcgggaatcccaatctatctcaatagctccaaaattaggctggcctgagaaaaacaaaaatccaacatttgaaacatcagaacatgaaatacttggcgtgtgt-ggtgtgtccgtacgtgactaagataaaggaagacggctataccatatatacaagcgttgtatctgcagttctgacttttgactctcattgtagatggggttaaccatgcaatgaatctcactagaaaacgcaaggaaggtgggactacttcctcaattgattgagttaacccactagaggttatatcgtacagtggatagtccagcgcacaatcatatctcgtgatttccccaaagtgaacatccccacttataaagagtacaccattcctcttcacaagaagaaaaggtgaataaaatgttatataacttcttcctacaccatgtaaattttagtactaagcagttccttaataagaaaagtattgctttcgggaaaaaacacaatgaaattattaccttactatctgctattaatttgaaaaaccgatctctttccttaggaaaacgaccccaagattccatagcaaacagtg
>_R_Jupunba_longipedunculata_Cardona_2682@NODE_1_length_951_cov_75.211670
--------------------------------------------------------------------------------------------------------------------------------------------------------------------------------------------------------------------------------------------------------------------------------------------------------------------------------------------------------------------------------------------------------------------------------------------------------------------------------------------------------------------------------------acacaactgcaatccaaagatactattttagaagacaaaaattgaaactttgtgtaaaattaaaagtccaaaattgtatttttgcctacaaaaaatatcacggagaaatgcctagaaatagtaag-tactaatatcctagtaagaaaccatagaacttatttccaggaaaaactcgtttccatgtcccctagccagcccatgacagaaacagacaatattaacttcaagaattaacatgtaatgacggatttaggtggtaacagtatagatagtggttaggatttagaagtgactcaccagctaaggtggaaaagaataagatagccagacgatatcttataatccatggcagactagtttcaagagagcagtgcatctcatatggtctagcttttactttgttccaagcctcaacatttgagttctgtaattccagtaatgaaacatttacccctgtcacaggaattccatctacatccctgacttcgattttcattgtcactgggcgggaatcccaatctatctcaatagctccaaaattaggctggcctgagaaaaacaaaaatccaacatttgaaacatcagaacatgaaatacttggtgtgtgtggg---------------------------------------------------------------------tgactacgggcctgtttggttggtggggtgg-----------------ggttgggaggggatgaaaaatgagcccttctccttatttgg------tatccccttatttggtatgaaaaattggaggggacgagagccaaagaaggggctctcaatccctcc----------ccttccctcat-----------ttttgttccctccaaattggagggtttggagggaagcaaaataattt-------gactatgttgcctccattattttatatttccttgat------------accctcgca------------gaaattaaaaacacgctttggatttgtttttgaggaggagga----ttttattaaaaaagtgttctttgtatccggtaaaataaa---
>_R_Jupunba_microcalyx_Iganci_855@NODE_1_length_1852_cov_56.205634
gttaacattgctaaaagagtaaacttataagatttaataaggagaaaaaaaatcatgtgccaaattaaaaattaaagaaaactaccggtgcatcaagaatgattttctctaaaattatgacaagtcgtgttactcattaattatgactcatctcagactacttgcaatccacgagaactggtctatttttccctgaataagggaacgtgaggggaagaggaaccgcaaatctcaatcattcttgtgtttggagactccacaacaggcaagcttgatgataacataagcaagcccaaggagcacaataaacaacactgcagaatataacagaatgtcacaagttggatgcaagaaattgttcgggaatatatccataattattatatttcatatatatatatatatataacagactgacgcaaagatttggaaagaggacaataaacaacactgcattctggtattgaatatgccattatgatcaccaaaaatttgaaaagactctattaaacaaaaagacacaattgcaatccaaagatactattttagaagacaaaaattgaaactttgtgtaaaattaaaagtccaaacttgtatttttgcctacaaaaaatatcacggagaaatgcctagaaatagtaagttactaatatcctagtaagaaaccatagaacttatttccaggaaaaactcgtttccatgtcccctagccagcccatgacagaaacagacaatattaacttcaagaattaacatgtaatgaaggatttaggtggtaacagtatagatagtggttaggatttagaagtgactcaccagctaaggtggaaaagaataagatagccagacgatatcttataatccatggcagactagtttcaagagagcagtgcctctcatattgtccagcttttactttgttccaagcctcaacatttgagttctgtaattccagtaatgaaacatttacccctgtcacaggaattccatctacatccctgacttcgattttcattgtcactgggcgggaatcccaatctatctcaatagctccaaaattaggctggcctgagaaaaacaaaaatccaacatttgaaacatcagaacatgaaatacttggcgtgtgt-ggtgtgtccgtacgtgactaagataaaggaagacggctataccatatatacaagcgttgtatctgcagttctgacttttgactctcattgtagatggggttaaccatgcaatgaatctcactagaaaacgcaaggaaggtgggactacttcctcaattgattgagttaacccactagaggttatatcgtacagtggatagtccagcgcacaatcatatctcgtgatttccccaaagtgaacatccccacttataaagagtacaccattcctcttcacaagaagaaaaggtgaataaaatgttatataacttcttcctacaccatgtaaattttagtactaagcagttccttaataagaaaagtattgctttcgggaaaaaacacaatgaaattattaccttactatctgctattaatttgaaaaaccgatctctttccttaggaaaacgaccccaagattccatagcaaacagtg
>_R_Jupunba_nipensis_Mayo_19662@NODE_1_length_565_cov_36.500000
--------------------------------------------------------------------------------------------------------------------------------------------------------------------------------------------------------------------------------------------------------------------------------------------------------------------------------------------------------------------------------------------------------------------------------------------------------------------------------------------------------------------------------------------------------------------------------------------------------------------------------------------------------------------------------------------------ttatttccaggaaaaaatcgtttccatgtccccaagccagccaatgacagaaacaaaaaatattaacttaaagaattaacatgtgatgaaggatttaggtggtaacagtatagatagtggttaggatttagaagtgactcaccagctaaggtggaaaagaataagatagccagacgatatcttataatccatggcagactagtttcaagagagcagtgcctctcatattgtccagcttttactttgttccaagcctcaacatttgagttctgtaattccagtaatgaaacatttacccctgtcacaggaattccatctacatccctgacttcgattttcattgtcactgggcgggaatcccaatctatctcgatagctccaaaattaggctggcctgagaaaaacaaaaatccaacatttgaaacatcagaacatgaaatacttggtgtgtgtgggtgtgtctgtacgtgactaagataaaagaagacggctataccatatatacaagcgttgtatctgcagttctgacttttgactctcattgtagatggggttaaccatgcaa----------------------------------------------------------------------------------------------------------------------------------------------------------------------------------------------------------------------------------------------------------------------------------------------------------------------------------------------------------------------------
>_R_Jupunba_trapezifolia_Simon_1600@NODE_2_length_638_cov_21.113208
gttaacattgctaaaagagtaagcttataagatttaataaggagaaaaaaaaccatgcaccaaattaaaaattaaagaaaactaccggtgcatcaagaatgattttctctaaaattatgacaagtcgtgttactcataaattatgactcatctcagactactggcaatccacgagaactggtctatttttccctgaataagggaatgtgaggggaagaggaaccgcaaatctcaatcattcttgtgtttggagactccacaacaggcaagcttgatgatagcataagcaagcccaaggagcacaataaacaacactgcagaatataacagaatgtcacaagttggatgcaagaaattgttcaggaatatagccataattattatatttcatatatatacacacacat-acagactgacgcaaagatttg----------------------------------------------------------------------------------------------------------------------------------------------------------------------------------------------------------------------------------------------------------------------------------------------------------------------------------------------------------------------------------------------------------------------------------------------------------------------------------------------------------------------------------------------------------------------------------------------------------------------------------------------------------------------------------------------------------------------------------------------------------------------------------------------------------------------------------------------------------------------------------------------------------------------------------------------------------------------------------------------------------------------------------------------------------------------------------------------------------------------------------------------------------------------------------------------------------------------
>_R_Punjuba_killipii_Palodorios_6252@NODE_1_length_816_cov_43.966171
-------------------------------------------------------------------------------------------------------------------------------------------------------------------------------------------------------------------------------------------------------------------------------------------------------------------------------------------------------------------------------------------------------------------------------------------------------------------------------------------------------------------------------------------actgcaatccaaagatactattttagaagacaaaaattgaaac--tgtgtaaaattaaaagtccaaaattgtatttttgcctacaaaaaatatcacggagaaatgcctagaaatagtaagttactaatatcctagtaagaaaccatagaacttatttccagaaaaaacttgtttccatgtcctctagccagcccatgacagaaacagacaatattaacttcaagaattaacatgtaatgaaggatttaggtggtaacagcatagatagtggttaggatttagaagtgactcaccagctaaggtggaaaagaataagatagccagacgatatcttataatccatggcagactagtttcaagagagcagtgcctctcatattgtccagcttttactttgttccaagcctcaacatttgagttctgtaattccagtaatgaaacatttacccccgtcacaggaattccatctacatccctgacttcgattttcattatcaccgggtgggaatcccaatctatctcaatagctccaaaattaggcttacctgagaaaaacaaaaatccaacatttgaaacatcagaacatgaaatacttggtgtgtgtgggtgtgtctgtacgtgactaagataaaagaagacggctataccatatatacaagctttgtatctgcagttctgacttttgactctcattgtagatggggttaaccatgcaatgaatcgtactagaaaacgcaaggaaggtgggactacttcctcaattgattgagttaacccactagaggttatatcgtacagtggatagtccagtgcgcaac----------------------------------------------------------------------------------------------------------------------------------------------------------------------------------------------------------------------------------------------------------------------
