# Supplementary material for: A new generic circumscription of Hydrochorea (Leguminosae, Caesalpinioideae, mimosoid clade) with an amphi-Atlantic distribution
Source: PhytoKeys. 2022 Aug 22;205:401–37. doi: 10.3897/phytokeys.205.82775 (PMC9849043; doi:10.3897/phytokeys.205.82775)
Supplement: Supplementary material 1 — Supplementary data file S1 [file phytokeys-205-401_article-82775__-s001.zip › MSC_m35582_comp36334_c0_seq1_exon02.aln-cln]

>Acacia_rostellifera_Murphy_466@NODE_1_length_1609_cov_124.358355
gaaaatgtgaatagagctaatttaaaaa----tgataaatatgtgaaataagtttt--------aataaatatgaagt-----------acctgcattaaggaagggagaagaatttagttaggaattcttgaatactttacaagaatttttttatttttctattcaacttgtcagctcatatagataaataactacaaaaaggaaagaaaagttaggcaagcattataattgcaaatatctaaatatatgttacatatatggaattttcaggccaagctaatattttttcactcacttgtatatcctgcttaaagtacttcttaaccctacctcttaggataaaacaagtatgaagaatctataatcagaaaactgatattgagtttctcagttgaagaagctgaagtttgtccaagcaagcatattaatccaacacacccatcaacttttcta--------tgattgttaccacctcatcatcatctcaatactcattaaaatggatggcaccaactttccagacaacgtaagttgttgcaaacattaaagtgctgataaaaacaaatgagaagacaatgacaaacagatcaaaacccccaggaaattggaaggtcaatcctggcttgggcattccccttttgctgtcatcaaataaattcgtaggcgcctcaggaagccttgatcttttcttcccgcgatcgctctctttcaaagcatccaacactctacttcccatatttgatttattggaagattcttttgattctgtgtacctatttaggactcgagccgccctaagcctctctcttgcggacaaaggagatttttttgtcatagactgcgagttaggagatgctgccgaccgattggaaacctctgatgtctgagattttgattcaggact------------agcattagcttgaaactggacattttctgcaggagggtttgtggatggtgactgatcattaggtgtcgatctttcagcatcaccagaagaatttttgccatcgacatctgctgcaagctgatcactatctgcaactgaaagacaggtgccgggtcgtttttccttagcctgcattcttcgtgctgatgttaccgagaacggtgtgaacttagtggcctttggaagtgaagctccaacagagtatcttgaggcatcctggtacttgggttgcaacttctggtagaaaatgaaagacatgctaagtacaaggaaaaagtgacaattgctaaaagcctaaaaccataactaagttaaaaa---------------------taaatcatatcatattatcaatcagtactttttcattctctaagtataacctcatttggagc
>Afrocalliandra_redacta_Germishuizen_5585@NODE_1_length_925_cov_120.497642
-------------------------------------------------------------------------------------------------------------------------------------------------------------------------------------------------------------------------acaaagaaaacaaccgcaaatat-----------ttatatctaaggaattttcaggccaagctaatattttatcactcatttgtgcatcctgcctgatgtacatattaaccctacctcctaagagataacaagtgggaagcacctataatcgggggactgatattgggtgtctcacttgaagaagctgaagcttgtccaagcaagcatattaatccaacacacccatcaactattctatgtctgatggatttttaccaccttatcatcatctcaatactcattaaaatggatggcgccaactttccagaccaggaaagtagttgcaaacatcaaagtgctgatagtaacaaatgataagacaatgatgaacagatcaaaacccccaggaaattggaatgttaatcctggcttgggcagcccccttttgctgtcatcgaatatattagtaggcgcttctggaagccttgatcttttcttcccacgatcactctctttcaaagcatccaacactctacttcccatgcctgatttgttggaagattcctttgattctgtgtacctacttaggactcgagccgccctaagtctctctcttgcggtcaaaggagatttctttgtcatagattgtgagttgggagatgcagttgactgattggaaacctcggacatcagagattttgatttgggattagcattagcactagcactagcttggaaatggacattttctgcaggagggtttgtggatggtgactgatcattaggtgttgatctttcagcatcaccagaagaattttcgctactaaggtctgctgcaagctgatcactatctgcaactgaaagacaggtgccgggtcgtttttccttagcctgcattcttcgtgcaggtgttactgagaatgg-----------------------------------------------------------------------------------------------------------------------------------------------------------------------------------------------------------------------------------------------
>Albizia_burkartiana_StivalSantos_678@NODE_1_length_814_cov_9.018445
------------------------------------------------------------------------------------------------------------------------------------------------------------------------------------------------------------aaagaaaagttaggcaagcattataattgcaaatatctaaatatatgttatatatatggaattttcaggccaagctaatattttttcactcacttgtacatccagcttgaagtacatcttaaccctagctcctaatagataacaagtgtgaagcacctataatcagaaaactgatattgagtttctcacttgaagaagctgaagcttgtccgagcaagcatatcaatccaacacacccatcaacttttctgtgtttgatggattgttgccacctcgtcatca-ctcaatactcattaaaatggatggcaccaactttccagacgatgtaagtcgttgcaaacatcaaagtgctgataaaaacaaatgagaagacaatgataaacagatcaaaacccccaggaaattggaaggtaaatcctggcttgggcaatccccttttgctgtcatcaaataaattcgtaggcgcttccggaagcctagatcttttcttcccgcgatcgctctctttcaaagcatccaacactctacttcccatgtctgatttattggaagattcttttgattctgtgtacctacttaggactcgagccgccctgagcctctctcttgcggtcaaaggagatttttttgtcgtagattgcgagttagga---------gaccgattggaaacctctgatgtctgagattttgattcaggactagcattagcaccagcattagcttggaactggacattttctgcaggagagtttgtggatggtgactgatcattaggtgttgatctttcagcatcagcggaagtatttttcccat---------------------------------------------------------------------------------------------------------------------------------------------------------------------------------------------------------------------------------------------------------------------------------------------------------------------------------------------------
>Albizia_coripatensis_Hughes_2433@NODE_1_length_1390_cov_151.134806
gaagaggtaaataggatcaatttaaaaaattttgataattatgcgaaataaattttacatttagaactaatataaagtacctaatcaaattctgcattaaggatatgagaagaatttagttcggaattgttgaatacttcacaagaaaatatttctttttctattcaaattgtcagcccaaatagataaataactacaaaaaggaaagaaaagttaggcaagcattataattgcaaatatctaaatatatgttatatatatggaattttcaggccaagctaatattttttcactcacatgtacatcctgcttgaagtacatcttaaccctacctcctaagagataacaagtgtgaagcacctataatcagaaaactgatattgagtttctcacttgaagaagctgaagcttgtccaagcaagcatattaatccaacacacccatcaacttttctgtgtttgatggattgttaccacctcatcatcatttcagtactcattaaaatggatggcaccaactttccagacgatgtaagtcgttgcaaacatcaaagtgctgataaaaacaaatgagaagacaatgataaacagatcaaaacccccaggaaattggaaggtaaatcctggcttgggcaatccccttttgctgtcatcaaataaattcgtaggcgcttccggaagccttgatcttttcttcccgcgatcgctctctttcatagcatccaacactctacttcccatgtctgatttattggaagattcttttgattctgtgtacctacttaggactcgagctgccctaagcctctctcttgcggtcaaaggagatttttttgtcgtagattctgagttagga---------gactgattggaaacccctgatgtctgagattttgattcaggactagcatgagcaccagcatcagcttggaactggacattttctgcaggagggtttgtggatggtgactgatcattaggtgttgatctttcagcatcgccggaagaatttttgccatcaaggtctggtgaaagctgatcactatctgcaactgagagacaggtgccgggtcgtttttccttaggctgcattcttcgtgctgatgttaccgagaatggtgtgaacttagtggactttggaagtgaagctccaacagagtatcttgaggcatcctggtacttgggttgcaacttct-gtagaaaatgaaaaacatgttcagtgctaggaaaaagtgacaattgctaaaagcctaaaaccataactaagttgcaatgaagtgattgatgaaaaacaaagaatcatatcatattatcaatcaatgctttttcattctctaagtataacctcgtttgaagc
>Albizia_multiflora_Hughes_3090@NODE_1_length_1290_cov_95.364386
---------------------------------------------------------------------------------------------------aagatgggagaataatttagttcggaattcttgaatccttaacaagaaaatatttctttttctcttcaaattgtcaggtcaaatagataaataactacaaaaaggaaagaaaagttaggcaagcattataattgcaaatatctaaatatatgttacatatatggaattttcaggccaagctaatatattttcac-----tgtacatcctgcttgaagtacatcttaaccctacctcctaagagataacaagtgtgaagcacctataatcagaaaactgatattgagtttctcacttgaagaagctgaagcttgtccaagcaagcatatcaatccaacacacccatcaacttttctgggtgtgatggattgttgccacctcatcatcatctcaatactcgttaaaatggatggcaccaactttccagacgatgtaagtcgttgcaaacatcaaagtgctgataaaaacaaatgagaagacaatgataaacagatcaaaacccccaggaaattggaaggtaaatcctggcttgggcaatccccttttgctgtcatcaaataaattcgtaggggcttccggaagccttgatcttttctttccgcgatcgctctctttcaaagcatccaacactctacttcccatgtctgatttattggaagattcttttgattctgtgtacctacttaggactcgagccgccctaagcctctctcttgcggtcaaaggagatttttttgtcgtagattgagagttagga---------gaccgattggaaacctctgatgtctgagattttgattcaggactagcattagcaccagcattagcttggaactggacattttctgcaggagggtttgtggatggtgactgatcattaggtgttgatctttcagcatcgccggaagaatttttgccatcgaggtctgctgcaagctgatcactatctgcaactgagagacaggtgctgggtcgtttttccttggcctgcattcttcgtgctgatgttaccgagaacggtgtgaacttagtggcctttggaagtgaagctccaacagagtaccttgaggcatcctggtacttgggttgcaacttct-gtagaaaatgaaaaacatgtcaagtactaggaaaaagtgacaattgctaaaagcctaaaaccataactaagttgcaatgaagtgattgatgaaaaacatagaatcatatcatattatcaatcagtgctttttcattctctaagtataatctcatttggagc
>Albizia_sinaloensis_Hughes_1576@NODE_1_length_1184_cov_65.788618
--------------------------------------------------------------------------------------------------aaagatgggagaagaatttagttcagaattcttgaatccttaacaagaaaatatttctttttctattcaaattgtcaggtcaaatagataaataaccacaaaaaggaaagaaaagttaggcaagcattataatcgcaaatgtctaaatatatgttatatatatggaattttcaggccaagctaatattttttcactcacttgtacatccagcttgaagtacatcttaaccctacctcctaatagataac-agtgtgaagcacctataatcagaaaactgatatcgagtttctcacttgaagaagctgaagcttgtccaagcaagcatatcaatccaacacacccatcaacttttctggttttgatggattgttgccacctcatcatcatctcaatactcattaaaatggatggcaccaactttccagacgatgtaagtcgttgcaaacatcaaagtgctgataaaaacaaatgagaagacaatgataaacagatcaaaacccccaggaaattggaaggtaaatcctggcttgggcaatccccttttgctgtcatcaaataaattcgtaggcgcttccggaagccttgatcttttctttccgcgatcgctctctttcaaagcatccaacactctacttcccatgtctgatttattggaagattcttttgattctgtgtacctacttaggactcgagccgccctaagcctctctcttgcggtcaaaggagatttttttgtcgtagattgcgagttagga---------gaccgattggaaacctctgatgtctgagattttgattcagaactagcattagcgccagcattagcttggaactggacattttctgcaggagggtttgtggatggtgactgatcattagatgttgatcttccagcatcaccggaagaatttttgccatcaaggtcggctgcaagctgatcactatctgcaactgagagacaggtgccgggtcgtttttccttggcctgcattctttgtgctgatgttaccgagaacggtgtgaacttagtggcctttggaagtgaagctccaacagagtatcttgaggcatcctggtacttgggttgcaacttct-gtagaaaatgaaaaacatttgaagtactaggaaaaagtgacaattgctaaaagcctaaaaccataactaagttgcaatgaagtgat---------------------------------------------------------------------------
>Albizia_subdimidiata_var_minor_Gorts_341@NODE_1_length_889_cov_27.371921
----------------------------------------------------------------------------------------------------------------------------------------------------------------------------------------------------------------------------------------------------------------tatatggaattttcaggccaagctaatattttttcattcacttgtacatcctgcttgaagtacatcttaaccctacctcctaggagataactagtgtgaagcacctataatcagaaaactgatattgagtttctcacttgaagaagctgaagcttgtccaagcaagcatatcaatccaacacacccataaacttttgtgggtttgatggattgctgccacctcctcatcatctcaatactcgttaaaatggatggcaccaactttccagacgatgtaagtcgttgcaaacatcaaagtgctgataaaaacaaatgagaagacaatgataaacagatcaaaacccccaggaaattggaaggtaaatcctggcttgggcaatccccttttgctgtcatcaaataaattcgtaggcgcttccggaagccttgatcttttctttccgcgatcgctctctttcaaagcatccaacactctacttcccatgtctgatttattggaagattcttttgattctgtgtacctacttaggactcgagccgccctaagcctctctcttgcggtcaaaggagatttttttgtcgtagattgagagttagga---------gaccgattggaaacctctgatgtctgagattttgattcaggact------------agcattagcttggaactggacattttctgcaggagggtttgtggatggtgactgatcattacgtgttgatctttcagcatcaccggaagaatttttgccatcgaggtctgctgcaagctgatcactatctgcaactgagagacaggggccgggtcgtttttccttggcctgcattcttcgtgccgatgttaccgagaaaggcgtgaatttagtggcctttggaagtgaagctccaacagag-------------------------------------------------------------------------------------------------------------------------------------------------------------------------------------------------------
>Albizia_subdimidiata_var_subdimidiata_Ferreira_210@NODE_1_length_1172_cov_104.747032
---------------------------------------------------attttacatttaaggccagtatgaaatacctaatcaagtcctggattaaagatgggagaagaatttcgttcggaattcttgaatccttaacaagaaaatatttctttttctactcaaattgtcaggtcaaatagataaataactacaaaaaggaaagaaaagttaggcaagcaaaataattgcaaatatctaaatatatgttatatatatggaattttcaggccaagctaatattttttcactcacttgtacatcctgcttgaagtacatcttaaccctacctcctaggagataacaagtgtgaagcacctataatcagaaaactgatattgagtttctcacttgaagaagctgaagcttgtccaagcaagcatatcaatccaacacacccaaaaacttttgtgggtttgatggattgctgccacctcctcatcatctcaatactcgttaaaatggatggcaccaactttccagacgatgtaagtcgttgcaaacatcaaagtgctgataaaaacaaatgagaagacaatgataaacagatcaaaacccccaggaaattggaaggtaaatcctggcttgggcaatccccttttgctgtcatcaaataaattcgtaggcgcttccggaagccttgatcttttctttccgcgatcgctctctttcaaagcatccaacactctacttcccatgtctgatttattggaagattcttttgattctgtgtacctacttaggactcgagccgccctaagcctctctcttgcggtcaaaggagatttttttgtcgtagattgagagttagga---------gaccgattggaaacctctgatgtctgagattttgattcaggactagcattagcatcagcattagcttggaactggacattttctgcaggagggtttgtggatggtgactgatcattacgtgttgatctttcagcatcaccggaagaatttttgccatcgaggtctgctgcaagctgatcactatctgcaactgagagacaggtgccgggtcgtttttccttggcctgcattcttcgtgccgatgttaccgagaaaggtgtgaatttagtggcctttggaagtgaagctccaacagagtatcttgaggcatcctggtacttgggttgcaacttct-gtagaaaatgaaaaacatgtcaagta---------------------------------------------------------------------------------------------------------------------------------------
>Albizia_tomentella_Leach_Dunlop_3801@NODE_1_length_1352_cov_125.505882
gaaaatgtgaatagggttaatttaaaaaaatttgataaacatgttaaataaattttacaattagaatcaatatcaaatacgtaattaaatcttgtattaaggaggagagaagaatttagctcggaattcttgaatacttaacaagaaaatattgctttttctattcaaattgtcagctcaaataaataaataactacaaaaaggaaagaaaatttaggcaagcattataattgcaaatatctaaatatatg---tatataaggaattttcagaccaagctaatatttaatcactcacttgtacatccagcttgaagtacatcttaaccctacctcctaagagataacaagtgtgaagcacctacaatcagaaaactgatattgagtttctcacctgaagaagctgaatcttgtccaagcaagcatattaatccaacacacccatcaacctttccaagtttgatggattgttaccacctcatcatcatctcaatactcattaaaatggatggcaccaactttccagacgatgtaagtcgttgcaaacatcaaagtgctgataaaaacaaatgagaagacaatgataaacagatcaaaacccccaggaaattggaaggtaaatcctggcttgggcaatccccttgtgctgtcatcaaataaattcgtaggagcttccggaagccttgatcttttcttcccgcgatcgctttctttcaaagcatccaatactctacttcccatatctgatttattggaagattcttttgattctgtgtacctacttaggactcgagccgccctaagcctctctcttgcggtcaaaggagatttttttgtcgtagattgtgagttaggagatgatgccgacctattggaaacctctgatgtctgagattttgattc------------agcactagcattagcttggaactggacattttctgctggagggtttgtggatgatgactgatcattaggtgttgatctttcagcatcaccggaagaacttttgccatcgacatctgcagcaagctggtcactatctgcaactgaaagacaggtgccgggacgtttttccttagcctgcattcttcgtgctgatgttaccgagaatggtgtgaacttagtggactttggaagtgaagctccaacagagtatcttgaggtatcctggtacttgggttgcaacttctggtagaaaatgaaagacttgttaagtactaggaaaaagtgacaattgctaaaagcctaaaaccataactaagttgcaat----------------------gaatcatatcatattatcaatcagtgctttttcattctccaagtataacctcatttggagc
>Albizia_xerophytica_Hughes_1435@NODE_1_length_1228_cov_65.410947
-----------------------------------------------ataaattttacatttaagatcaatatgaagtacctaatcaagtcctgaaatatagatgggagaataatttagttcagaattcttgaatccttaacaagaaaatatttctttttctattcaaattgtcaggtcaaatagataaataactacaaaaagggaagaaaagttaggcaagcattataatcgcaaatgtctaaatatatgttatatatatggaattttcaagccaagctaatattttttcactcacttgtacatccagcttgaagtacatcttaaccctaactcctaatagataacaagtgtgaagcacctataatcagaaaactgatatcgagtttctcacttgaagaagctgaagcttgtccaagcaagcatatcaatccaacacacccatcaacttttctggctttgatggattgttgccacctcatcatcatctcaatactcattaaaatggatggcaccaactttccagacgatgtaagtcgttgcaaacatcaaagtgctgataaaaacaaatgagaagacaatgataaacagatcaaaacccccaggaaattggaaggtaaatcctggcttgggcaatccccttttgctgtcatcaaataaattcgtaggcgcttcgggaagccttgatcttttcttcccgcgatcgctctctttcaaagcatccaacactctacttcccatgtctgatttattggaagattcttttgattctgtgtacctacttaggactcgagccgccctaagcctctctcttgcggtcaaaggagatttttttgtcgtagattgcgagttagga---------gaccgattggaaacctctgatgtctgagattttggttcaggact------------agcattagcttggaactggacattttctgcagaagggtttgtggatggtgactgatcattagatgttgatcttccagcatcaccggaagaatttttgccatcaaggtcggctgcaagctgatcactatctgcaactgagagacaggtgccgggtcgtttttccttggcctgcattctttgtgctgatgttaccgagaacggtgtgaacttagtggcctttggaagtgaagctccaacagagtatcttgaggcatcctggtacttgggttgcaacttct-gtagaaaatgaaaaacattttaagtactaggaaaaagtgacaattgctaaaagcctaaaaccataactaagttgcaatgaagtgattgat-----------------------------------------------------------------------
>Archidendron_clypearia_Wieringa_1849@NODE_1_length_1217_cov_165.002632
gaaaatgtgaatatagttaatttaaaaaaaactgataaatatgtaaaataagttttgcatttaggaccaatatgaagtacctaattaggtcctgcattaagaatgggagaagaatttagttaggaattcttgaatactttacaagaaaatatttctttttctattcaaattgtcagctcaaatagataaaaaactaaaaaaaggaaggaaaagttaggcaagcattataattgcaaatatctaaatatatgttacatatatggagttttcaggccaagctaatgttttatcactcacttgtataccctgcttgaagtacttcttaaccttacctcttaagagataacaagcgtgaagcacctataaccaaaaaactgatattgagtttctcagttgaagaagctgaagcttgtccaagcaagcatattaatccaacacacccatcaacttttcta--------tgatggttaccccctcatcatcatctcaatactcattaaaatggatggcaccaactttccagacgatgtaagtcgttgcaaacatcaaagtgctgataaaaacaaatgagaagacaatgataaacagatcaaaacccccaggaaattggaaggtaaatcctggcttgggcaatccccttttgctgtcatcaaataaattcgtaggcgcttctggaagccttgatcttttcttcccgcgatcgctctctttcaaagcatccaacactctacttcccatgtctgatttattggaagattcttttgaatctgtgtacctactaaggactcgagctgccctaagcctctctcttgcggtcaaaggagatttttttgtcgtagattgcgagttaggagatgctgccgaccgattggaaacctctgatgtctgagattttgattcaggact------------agcattaacttggaactggacattttctgcaggagggtttgtggatggtgactgatcattaggtgttgatctttcagcatcaccagaagaatttttgccatcgacgtctgctgcaagctgatcactatctgcaactgaaagacaggcgccaggtcgtttttccttagcctgcattcttcgtgctgatgttaccgagaatggtgtgaacttggtggcctttggaagtgaagctccaacagagtatcttgaggcatcctgatacttgggttgcaacttctggtggaaagtgaaagacatgttaagt----------------------------------------------------------------------------------------------------------------------------------------
>Balizia_pedicellaris_Queiroz_15529@NODE_1_length_1419_cov_267.527126
gaaaaagtgaatagggccaatttaaaaataattgaaaaacatgggaaataaattttacatttaggaccaatatgaaataccaaatcaagtcctgcatcatggatgggagaagaatttagttaggaaatcttgaatactttacaagaaaatatttctgtttctattcaaattgtcagctcaaatagataaataactacaaaaaggaaagaaaagttaggcaagcattataattgcaaatatccaaatatatgctatatatatggaattttcaggccaagctaatattttatcactcacttgtacatcctgcttgaagtacatcttaaccctacctccttagagataacaagtgtgaagcacctataatcagaaaactaatattgagtttctcacttgaagaagctgaagcttgtccaagcaagcatattaatccaacacacccatcaacttttctgtgtttgatggattgttaccacctcatcatcatctcaatactcattaaaatggatggcaccaactttccagacgatgtaagtcgttgcaaacatcaaagtgctgataaaaacgaatgagaagacaatgataaacagatcaaaacccccaggaaattggaaggtaaatcctggcttgggcaatccccttttgctgtcatcaaataaattcgtaggcgcttccggaagccttgatcttttcttcccgcgatcgctctctttcaaagcatccaacactctacttcccatgtctgatttattggaagattcttttgattctgtgtacctacttaggactcgagcagccctaagcctctctcttgcagtcaaaggagatttttttgtcgtagattgcgagttaggagatgctgccgaccgattggaaacctctgatgtctgagattttgattcagcaccagcattagcaccagcattagcttggaactggacattttctgcaggagggtctgtggatggtgactgatcattaggtgttgatctttcagcatcaccggaagaatttttgccatcgaggtctgctgcaagctgatcactatctgcaactgaaagacaggtgaagggtcgtttttccttggcctgcattcttcgtgctgatgttaccgagaacggtgtgaacttagtggactttggaagtgaagctccaacagagtatcttgaggcatcctggtacttgggttgcaacttctggtagaaaatgaaagacatgttaagtactaggaaaaagtgacaattgctaaaagcctaaaaccataactaagttgcaatgaagtgattgatgaaaaacatagaatcatatcatattatcaatcagtgctttttcattctctaagtataacctcatttggagc
>Balizia_spnov_Morim_577@NODE_1_length_1274_cov_198.002461
---aaagtgaatagggctaatttaaataaaattgataaacataggaaataagttttacatttaggaccgatatgaagtaccaaattaggtcctacatcatggatggaagaagaatttagttaggaattcttgaatactttacaagaaaatatttctttttctattcaaattgtcagctcaaatagataaataactacaaaaa-gaaagaaaagttaggcaagcattttaattgcaaatatctaaatatatgttatatatatggatttttcaggccaagctaatattttatcactcacttgtccatcctgcttgaagtacatcttaaccctaccccctaagagataacaagtgtgaagcacctataatcagaaaactgatattaagtttctcacttgaagaagcagaagcttgtccaagcaagcatattaatccaacagacccatcaacttttctgtgtttgatggattgttaccacctcatcatcatctcaatactcattaaaatggatggcaccaactttccagacgatgtaagtcgttgcaaacatcaaagtgctgataaaaacgaatgagaagacaatgataaacagatcaaaacccccaggaaattggaaggtaaatcctggcttgggcaatccccttttgctgtcatcaaataaattcgtaggcgcttccggaagccttgatcttttcttcccgcgatcgctctccttcaaagcatccaacactctacttcccatgtcggatttattggaagattcttttgattctgtgtacctacttaggactcgagccgccctaagcctctctcttgcagtcaaaggagatttttttgtcgtagattgcgagttaggagatgctgccgaccgattggaaacctctgatgtctgagattttgattcaggactagcattagcaccagcattagcttggaactggacattttctgcaggagggtctgtggatggtgactgatcattaggtgttgatctttcagcatcaccggaagaatttttgccatcgaggtctgctgcaagctgatcactatctgcaactgaaagacaggtgaagggtcgtttttccttagcctgcattcttcgtgctgatgttaccgagaacggtgtgaacttagtggactttggaagtgaagctccaacagagtatcttgaggcatcctggtacttgggttgcaacttctggtagaaaatgaaagacatgttaagtactaggaaaaagtgacatttacttgtaggctaaatccagaactaagttgcaa------------------------------------------------------------------------------------
>Calliandra_bella_LPQ15696@NODE_1_length_897_cov_47.221951
---------------------------------------------------------------------------------------------------------acagaagcacgtagttcagaatact-------tttaaaggaaaatatttctttttctatccaaattgtcatctaaaataactacaaagaaggagaggaagaagaaaagttaggtaagcattataactgtaaacatctgaatatacaatatatctatggaattttcagaccaacctaatattttatcactcacttttacctcccttttgaagtacatattaaccctacctcctaagagataacaattgtgaagcatctataatcaaaatattgatattgggtttctcacttgaagaagctgaaacttgtccaagcaagcatattaatccaacaaatccataaacttttctgtgtttgttggattgttaccacctcatcatcatctcaatattcattaaaatggatggcaccaactttccagaccaggaaagtagttgcaaacatcaaagtgctgatggtaacaaatgagactactatgatcaacaggtcagaacccccaggaaattggaatgtgaatcctggcttgggcatcccccttttgctgtcatcgaataaattcgtcggtgcttcgggaagccttgatcttttcttcccactatcaagctgtttcatagcatccaacactctacttcccatgcctgatttgttggaagattcttttgattcagtgtacctacttaggactcgagctgccctaagcctctctcttgcagtcaacgaagatttttttgccgtagattgtgagttaggagatgctgccaactgattggaagcctctgatgtctgagattttgattcaggattagcattagcgctagcgctaacttggaactggacattttctttaggagggtttgtgggtggtgactgatcatttgg-----------------------------------------------------------------------------------------------------------------------------------------------------------------------------------------------------------------------------------------------------------------------------------------------------------------------------------------------------------------------------------------
>Hydrochorea_corymbosa1_Bonadeu_655@NODE_1_length_753_cov_92.636103
-------------------------------------------------------------------------------------------------------------------------------------------------------------------------------------------------------------------------------------------------------------------------------------------------------atacaaatattttacatatcatacatcttaaccctaccccctaagagataacaagtgtgaagcacctataatcagaaaactgaca-agagtttctcacttgaagaagctgaagcttgtccaagcaagcatattaatccattacacccatcaacttttctgtgtttgatggattgttaccacctcatcatcatctcaatactcattaaaatggatggcaccaactttccagacgatgtaagtcgttgcaaacatcaaagtgctgataaaaacgaatgagaagacaatgataaacagatcaaaacccccaggaaattggaaggtaaatcctggcttgggcaatccccttttgctgtcatcaaataaattcgtaggcgcttccggaagccttgatcttttcttcccgcgatcgctctctttcaaagcatccaacactctacttcccatgtcggatttattggaagattcttttgattctgtgtacctacttaggactcgagccgccctaagcctctctcttgcagtcaaaggagatttttttgtcgtagattgcgagttaggagatgctgccgaccgattggaaacctctgatgtctgagattttgattc------------agcaccagcattagcttggaactggacattttctgcaggagggtctgtggatggtgactgatcattaggtgttgatctttcagcatcaccggaagaatttttgccatcgaggtctgctgcaagctgatcactatctgcaactgaaag-----------------------------------------------------------------------------------------------------------------------------------------------------------------------------------------------------------------------------------------------------------------------------------------------------------
>Hydrochorea_corymbosa2_Iganci_862@NODE_1_length_1085_cov_190.330097
---------------------------------------------------------------------------------------------------------------------aataaggtaaaatttagtgtttttcaattaattctatttt------------------------------------------------------------------------atgccaaatcattatttatttattatttacacccaaattttaaattaagctcaaatattatcaaatatacaaatattttacatatcatacatcttaaccctaccccctaagagataacaagtgtgaagcacctataatcagaaaactgaca-agagtttctcacttgaagaagctgaagcttgtccaagcaagcatattaatccattacacccatcaacttttctgtgtttgatggattgttaccacctcatcatcatctcaatactcattaaaatggatggcaccaactttccagacgatgtaagtcgttgcaaacatcaaagtgctgataaaaacgaatgagaagacaatgataaacagatcaaaacccccaggaaattggaaggtaaatcctggcttgggcaatccccttttgctgtcatcaaataaattcgtaggcgcttccggaagccttgatcttttcttcccgcgatcgctctctttcaaagcatccaacactctacttcccatgtcggatttattggaagattcttttgattctgtgtacctacttaggactcgagccgccctaagcctctctcttgcagtcaaaggagatttttttgtcgtagattgcgagttaggagatgctgccgaccgattggaaacctctgatgtctgagattttgattc------------agcaccagcattagcttggaactggacattttctgcaggagggtctgtggatggtgactgatcattaggtgttgatctttcagcatcaccggaagaatttttgccatcgaggtctgctgcaagctgatcactatctgcaactgaaagacaggtgaagggtcgtttttccttagcctgcattcttcgtgctgatgctaccgagaacggtgtgaacttagtggactttggacgtgaagctccaacagagtatcttgaggcatcctggtacttgggttgcaacttctggtagaaaatgaaagacatgttaagtactaggaaaaagtgacaattgctaaaagcctaaa------------------------------------------------------------------------------------------------------
>Hydrochorea_marginata_Morim_563@NODE_2_length_513_cov_49.690367
------------------------------------------------------------------------------------------------------------------------------------------------------------------------------------------------------------------------------------------------------------------------------------------------------------------------------------------------------------------------------------------------------------------------------------------------------------------------------------------------------------------------------------------------------------------------------------------------------------------------------------------------------------------------------------------------------------------------------------------------------------------------------------------------------------------------------------------------------------------------gattgcgagttaggagatgctgccgaccgattggaaacctctgatgtctgagattttgattc------------agcaccagcattagcttggaactggacattttctgcaggagggtctgtggatggtgactgatcattaggtgttgatctttcagcatcaccggaagaatttttgccatcgaggtctgctgcaagctgatcactatctgcaaatgaaagacaggtgaagggtcgtttttccttagcctgcattcttcgtgctgatgttaccgagaacggtgtgaacttagtggactttggaagtgaagctccaacacagtatcttgaggcatcctggtacttgggttgcaacttctggtagaaaatgaaagacatgttaagtactaggaaaaagtgacaattgctaaaagcctaaaaacataactaagttgcaatgaagtgattgatgaaaaacatagaatcatatcatattatcaatcagtgccttttcattctctaagtataacctcatttggagc
>Jupunba_abbottii_Zanoni_21220@NODE_1_length_946_cov_123.645570
----------------------------------------------------------------------------------------------------------------------------------------------------------------------------------------------------------------------------------------------------------------------------------------------------------------------------tacatcttaaccctacctcctaagagataacaagtgtgaagcacctataatcagaaaactgatattgagtttctcacttgaagaagctgaagcttgtccaaccaagcatattaatccaacacacccatcaacttttctgtgtttgatggattgttaccacctcatcatcatctcaatactcattaaaatggatggcaccaactttccagacgatgtaagtcgttgcaaacatcaaagtgctgataaaaacaaatgagaagacaatgataaacagatcaaaacccccaggaaattggaaggtaaatcctggcttgggcaatccccttttgctgtcatcaaataaattcgtaggcgcttccggaagccttgatcttttcttcccgcgatcgctctctttcaaagcatccaacactctacttcccatgtcggatttattggaagattcttttgattctgtgtacctacttaggactcgagccgccctaagcctctctcttgctgtcaaaggagatttttttgtcgtagattgcgagttaggagatgctgccgaccgattggaaacctctgatgtctgagattttgattcaggactagcattagcaccagcattagcttggaactggacattttctgcaggagggtctgtggatggtgactgatcattaggtgttgatctttcagcatcaccggaagaatttttgccatcgaggtctgctgcaagctgatcactatctgcaactgaaagacaggtgaagggtcgtttttccttggcctgcattcttcgtgctgatgttaccgagaacggtgtgaacttagtggactttggaagtgaagctccaacagagtatcttgaggcatcctggtacttgggttgcaacttctggtataaaatgaaagacacgttaagtactaggaaaaagcgacgattgctaaaagcctaaaacca--------------------------------------------------------------------------------------------------
>Jupunba_barbouriana_Iganci_847@NODE_2_length_509_cov_32.851852
-------------------------------------aacatgagaaataagttttacatttaggaccaatataaagtacctaattaggtcctgcattatgcatgggagaagaatttagttaggaattcttgaatactttacaagaaaatatttctttttctattcaaattgtcagctcaaatagataaataacgacaaaaaggaaagaaaagttgggcaagcattgtaattgcaaatatctaaatatatgttatatatatggaattttcaggccaagctaatattttatcactcacttgtacatcctgctcgaagtacatctgaaccctacctcctaagagataacaag-gtgaagcacctataatcagaaaactg-tattgagtttctcacttcaagaagctgaagcttgtccaaccaagcatattaatccaacacacccatcaacttttctgtgtttgatggattgtcaccacctcatcatcatctcaatactcattaaaatggatggcaccaactttccagacgatgtaagtcgttgcaaacat--------------------------------------------------------------------------------------------------------------------------------------------------------------------------------------------------------------------------------------------------------------------------------------------------------------------------------------------------------------------------------------------------------------------------------------------------------------------------------------------------------------------------------------------------------------------------------------------------------------------------------------------------------------------------------------------------------------------------------------------------------------------------------------------------------------------------------------------
>Jupunba_brachystachya_Lima_7438@NODE_1_length_1264_cov_103.097725
-----------------------------------------------------------------------------------attagatcctgcattatggatgtgagaagaatttaattaggaattcttgaatactttacaagaaaatatttctttttctattcaaattgtcagctcaaatagataaataactacaaaaaggaaagaaaagttaggcaagcattataattgcaaatatctaaatatatgtcatacatatggaattttcaggccaagctaatattttatcactcacttgtacatcctgcttgaagtacatcttaaccctacctcctaagagataacaagtgtgaagcacctataatcagaaaactgatattgagtttctcacttgaagaagctgaagcttgtccaaccaagcatattaatccaacacacccatcaacttttctgtgtttgatggattgttaccacctcatcatcatctcaatactcattaaaatggatggcaccaactttccagacgatgtaagtcgttgcaaacatcaaagtgctgataaaaacaaatgagaagacaatgataaacagatcaaaacccccaggaaattggaaggtaaatcctggcttgggcaatccccttttgctgtcatcaaataaattcgtaggcgcttccggaagccttgatcttttcttcccgcgatcgctctctttcaaagcatccaacactctacttcccatgtcggatttattggaagattcttttgattctgtgtacctacttaggactcgagccgccctaagcctctctcttgcggtcaaaggagatttttttgtcgtagattgcgagttaggagatgctgccgaccgattggaaacctctgatgtctgagattttgattcaggactagcattagcaccagcattagcttggaactggacattttctgcaggagggtctgtggatggtgactgatcattaggtgttgatctttcagcatcaccggaagaatttttgccatcgaggtctgctgcaagctgatcactatctgcaactgaaagacaggtgaagggtcgtttttccttagcctgcattcttcgtgctgacgttaccgagaacggtgtgaacttagtggaccttggaagtgaagctccaacagagtatcttgaggcatcctggtacttgggttgcaacttctgatagaaaatgaaagacatgttaagcactaggaaaaagtgacaattgctaaaagcctaacaccataactaagttgcaatgaagtgattgatgaaaaacatagaatcatatcatattatcaatcagtgctttttcattctctaagtataa-------------
>Jupunba_filamentosa_Lima_7487@NODE_1_length_1406_cov_88.136945
gaaaaagtgaatagggctaatttaaaaaaaattgataaacatgagaaataagtttt--------tatcaatatgaaatacctaattagatcctgcattatggatgtgagaagaatttaattaggaattcttgaatactttacaagaaaatatttctttttctattcaaattgtcagctcaaatagataaataactacacaaaggaaagaaaagttaggcaagcattataattgcaaatatctaaatatatgttatatatatggaattttcaggccaagctaatattttatcactcacgtgtacatcccgcctgaagtacatcttaaccccacctcccaagagataacgagtgtgaagcacctataatcagaaaactgatattgagtttctcacttgaagaagctgaagcttgtccaaccaagcatattaatccaacacacccatcaacttttctgtgtttgatggattgttaccacctcatcatcatctcaatactcattaaaatggatggcaccaactttccagacgatgtaagtcgttgcaaacatcaaagtgctgataaaaacaaatgagaagacaatgataaacagatcaaaacccccaggaaattggaaggtaaatcctggctttggcaatccccttttgctgtcatcaaataaattcgtaggcgcttccggaagccttgatcttttcttcccgcgatcgctctctttcaaagcatccaacactttacttcccatgtcggatttattggaagattcttttgattctgtgtacctacttaggactcgagccgccctaagcctctctcttgcggtcaaaggagatttttttgtcgtagattgcgagttaggagatgctgccgaccgattggaaacctctgatgtctgagattttgattcaggactagcattagcaccagcattagcttggaactggacattttctgcaggagggtctgtggctggtgactgatcattaggtgttgatctttcagcatcaccggaagaatttttgccatcgaggtctgctgcaaggtgatcactatctgcaactgaaagacaggtgaagggtcgtttttccttagcctgcattcttcgtgctgacgttaccgagaacggtgtgaacttagtggaccttggaagtgaagctccaacagagtatcttgaggcatcctggtacttgggttgcaacttctgatagaaaatgaaagacatgtcaagtactaggaaaaagtgacaattgctaaaagcctaaaaccataactaagttgcaatgaagtgattgatgaaaaacatagaatcatatcatattatcaatcagtgctttttcattctctaagtataacctcatttggagc
>Jupunba_floribunda_Iganci_883@NODE_1_length_1606_cov_85.731197
gaaaaagtgaatagggctaatttaaaaaaaattgataaatatgtaaaataagttttacatttaggaccaatatgaagtacctaattaggtcctgcattatggatgggagaagaatttagttaggaattcttgaatactttacaagaaaatatttctcttaatattcaaattgtcagctcaaatagataaataactacaaaaaggaaagaaaagttaggcaagcattataatagcaaatatctaaatatatgttatacatatggaattttcaggccaagctaatattttatcactcacttgtacatcctgcttgcagtacatcttaaccctacctcctaagagataacaagtgtgaagcacctataagcagaaaactgatattgagtttctcacttgaagaagcagaagcttgtccaagcaagcatattaatccaacacacccatcaacttttctgtgtttgatggattgttaccgcctcatcatcatctcaatactcattaaaatggatggcaccaactttccagacgatgtaagtcgttgcaaacatcaaagtgctgataaaaacaaatgagaagacaatgataaacagatcaaaacccccaggaaattggaaggtaaatcctggcttgggcaatccccttttgctgtcatcaaataaattcgtaggcgcttccggaagccttgatcttttcttcccgcgatcgctctctttcaaagcatccaacactctacttcccatgtcggatttattggaagattcttttgattctgtgtacctacttaggactcgagcagccctaagcctctctcttgcggtcaaaggagatttttttgtcgtagattgcgagttaggagatgctgccgaccgattggaaacctctgatgtctgagattttgattcaggactagcattagcaccagcattagcttggaactggacattttctgcaggagggtctgtggatggtgactgatcattaggtgttgatctttcagcagcaccggaagaatttttgccatcgaggtctgctgcaagctgatcactatctgcaactgaaagacaggtgaagggtcgtttttccttagcctgcattcttcgtgctgatgttaccaagaacggtgtgaacttagtggactttggaagtgaagctccaacagagtatcttgaggcatcctggtacttgggttgcaacttctggaagaaaatgaaagacatgttaagtactaggaaaaagtgacaattgctaaaagcctaaaaccataacgaagttgcaatgaagtgattgatgaaaaacatagaatcatatcatattatcaatcagtgctttttcattctctaagtataacctcatttggagc
>Jupunba_leucophylla_Iganci_839@NODE_1_length_1637_cov_152.892308
gaaaaagtgaatagggctaatttaaaaaaaattgataaacatgaaaaataagttttgcatttaggatcaatatgaaatacctaattagatcctgcattatggatgtgagaa-aatttaattaggaattcttgaatactttacaagaaaatatttctttttctattcaaattgtcagctcaaatagataaataactacaaaaaggaaagaaaagttaggcaagcattataattgcaaatatctaaac-------atatatatggaattttcaggccaagctaatattttatcactcacttgtacatcctgcttgaagtacatcttaaccctacctcctaagagataacaagtgtgaagcacctataatcagaaaactgatattgagtttctcacttgaagaagctgaagtttgtccaaccaagcatattaatccaacacacccatcaacttttctgtgtttgagggattgttaccacctcatcatcatctcaatattcattaaaatggatggcaccaactttccagacgatgtaagtcgttgcaaacatcaaagtgctgataaaaacaaatgagaagacaatgataaacagatcaaaacccccaggaaactggaaggtaaatcctggcttgggcaatccccttttgctgtcatcaaataaattcgtaggcgcttccggaagccttgatcttttcttcccgcgatcgctctctttcaaagcatccaacactctacttcccatgtcggatttattggaagattcttttgattctgtgtacctacttaggactcgagccgccctaagcctctctcttgcggtcaaaggagatttttttgtcgtagattgcgagttaggagatgctgccgaccgattggaaacctctgatgtctgagattttgattcaggactagcattagcaccagcattagcttggaaatggacattttctgcagcagggtctgcggatgatgactgatcattaggtgttgatctttcagcatcaccggaagaatttttgccatcgaggtctgctgcaagctgatcactatctgcaactgaaagacaggtgaagggtcgtttttccttagcctgcattcttcgtgctgatgttaccgagaacggtgtgaacttggtggactttggaagtgaagctccaacagagtatcttgaggcatcctggtacttgggttgcaacttctggtagaaaatgaaagacatgttaagtactaggaaaaagtgacgattgctaaaagcctaaaaccataactatgttgcaatgaagtgattgatgaaaaacatagaatcatatcatattatcaatcagtgctttttcattctccaagtataacctcatttgaagc
>Jupunba_macradenia_Lourteig_3021@NODE_1_length_949_cov_155.321101
------------------------------------------------------------------------------------------------------------------------------------------------------------------------------------------------------------------------ggcaagcattataattgcaaatatctaaatatatgttgtatatatggaagtttcaggccaagctaatattttattactcacttgtacatcctgcttgaagcacatcttaaccctacctcctaagggataacaagtgtgaagcacctataatcagaaaactgatattgagtttctcactcgaagaagctgaagcttgtccaaccaagcatattaatccaacacacccatcaacttttctgtgtttgatggattattaccacctcatcatcatcttaatactcattaaaatggatggcaccgactttccagacgatgtaagtcgttgcaaacatcaaagtgctgataaaaacaaatgagaagacaatgataaacagatcaaaacccccaggaaattggaaggtaaatcctggcttgggcaatccccttttgctgtcatcaaataaattcgtaggcgcttccggaagccttgatcttttcttcccgcgatcgctctctttcaaagcatccaacactctacttcccatgtcggatttatcggaagattcttttgattctgtgtacctacttaggactcgagccgccctaagcctctctcttgcggtcaaaggagatttttttgtcgtagattgcgagttaggagatgctgccgacggattggaaacctctgatgtctgagattttgattcaggactagcattagcaccagcattagcttggaactggacattttctgcaggagggtctgtggatggtgactgatcattaggtgttgatctttcagcatcaccggaagaatttttgccatcgaggtctgctgcaagctgatcactatctgcaactgaaagacaggtgaagggtcgtttttccttagcctgcattcttcgtgctgatgttaccgagaacggtgtgaacctagtggactttggaagtgaagctccaacagagtatc---------------------------------------------------------------------------------------------------------------------------------------------------------------------------------------------------
>Jupunba_microcalyx_Iganci_855@NODE_1_length_1658_cov_96.011385
gtaaatgtgaatagggctaatttaaaaaaaattgataaatatgagaaataagttttgcatttaggatcaatatgaaatacctaattagatcctgcattatggatgtgagaa-aatttaattaggaattcttgaatactttacaagaaaatatttctttttctattcaaattgtcagctcaaatagataaataactacaaaaaggaaagaaaagttaggcaagcattataattgcaaatatctaaacatatgttatatatatggaattttcaggccaagctaatattttatcactcacttgtacatcctgcttgaagtacatcttaaccctacctcctaagagataacaagtgtgaagcacctataatcagaaaactgatattgagtttctcacttgaagaagctgaagtttgtccaaccaagcatattaatccaacacacccatcaacttttctgtgtttgatggattgttaccacctcatcatcatctcaatattcattaaaatggatggcaccaactttccagacgatgtaagtcgttgcaaacatcaaagtgctgataaaaacaaatgagaagacaatgataaacagatcaaaacccccaggaaattggaaggtaaatcctggcttgggcaatccccttttgctgtcatcaaataaattcgtaggcgcttccggaagccttgatcttttcttcccgcgatcgctctctttcaaagcatccaacactctacttcccatgtcggatttattggaagattcttttgattctgtgtacctacttaggactcgagccgccctaagcctctctcttgcggtcaaaggagatttttttgtcgtagattgcgagttaggagatgctgccgaccgattggaaacctctgatgtctgagattttgattcaggactagcattagcaccagcattagcttggaaatggacattttctgcagcagggtccgtggatggtgactgatcattaggtgttgatctttcagcatcaccggaagaatttttgccatcgaggtctgctgcaagctgatcactatctgcaactgaaagacaggtgaagggtcgtttttccttagcctgcattcttcgtgctgatgttaccgagaacggtgtgaacttggtggactttggaagtgaagctccaacagagtatcttgaggcatcctggtacttgggttgcaacttctggtagaaaatgaaagacatgttaagtactaggaaaaagtgacgattgctaaaagcctaaaaccataactatgttgcaatgaagtgattgatgaaaaacatagaatcatatcatattatcaatcagtgctttttcattctccaagtataacctcatttgaagc
>Jupunba_trapezifolia_Simon_1600@NODE_1_length_977_cov_167.929501
------------------------------------------------------------------------------------------------------------------------------------------------------------------------------------------------------------------aagttaggcaagcattataattttaaatatctaaatatatgttatatatatggaattttcaggccaagctaatattttatcactcacttgtacatcctgcttgaagtacatcttaaccc-acctcctaagagataacaagtgtgaagcacctataatcagaaaaccgatattgagtttctcacttgaagaagctgaagcttgtccaaccaagcatattaatccaacacacccatcaacttttctgtgtttgatggattgttaccacctcatcatcatctcaatactcattaaaatggatggcaccaactttccagacgatgtaagtcgttgcaaacatcaaagtgctgataaaaacaaatgagaagacaatgataaacagatcaaaacccccaggaaattggaaggtaaatcctggcttgggcaatccccttttgctgtcatcaaataaattcgtaggcgcttccggaagccttgatcttttcttcccgcgatcgctctctttcaaagcatccaacactctacttcccatgtcggatttattggaagattcttttgattctgtgtacctacttaggactcgagccgccctaagcctctctcttgcggtcaaaggagacttttttgtcgtagattgcgagttaggagatgctgccgaccgattggaaacctctgatgtctgagattttgattcaggactagcattagcaccagcattagcttggaactggacattttctgcaggagggtttgtggatggtgactgatcattaggtgttgatctttcagcatcaccggaagaatttttgccatcgaggtctgctgcaagctgatcactatctgcaactgaaagacaggcgaagggtcgtttttccttggcctgcattcttcgtgctgatgttaccgagaacggtgtgaacttagtgaactttggaagtgaagccccaacagagtatcttgaggcatccaggtacctgggt----------------------------------------------------------------------------------------------------------------------------------------------------------------------------
>Jupunba_villosa_Borges_423@NODE_1_length_1499_cov_107.590717
gaaaaagtgaatagggctaatttaaaaaaaattgataaacatgggaaataagttttgcatttaggaccaatatgaaatacctaattagatcctgcattatggatgtgagaagaatttaattaggaattcttgaatactttacaagaaaatatttctttttctattcaaattgtcagctcaaatagataaataactacaaaaaggaaagaaaagttaggcaagcattataattgcaaatatctaaatatatgtcatacatatggaattttcaggccaagctaatattttatcactcacttgtacatcctgcttgaagtacaacttaaccctacctcctaagagataacaagtgtgaagcacctataatcagaaaactgattttgagtttctcacttgaagaagctgaagcttgtccaaccaagcatattaatccaacacacccatcaacttttctgtgtttgatggattgttaccacctcatcatcatctcaatactcattaaaatggatggcaccaactttccagacgatgtaagtcgttgcaaacatcaaagtgctgataaaaacaaatgagaagacaatgataaacagatcaaaacccccaggaaattggaaggtaaatcctggcttgggcaatccccttttgctgtcatcaaataaattcgtaggcgcttccggaagccttgatcttttcttcccgcgatcgctctctttcaaagcatccaacactctacttcccatgtcggatttattggaagattcttttgattctgtgtacctacttaggactcgagcagccctaagcctctctcttgcggtcaaaggagatttttttgtcgtagattgcgagttaggagatgctgccgaccgattggaaacctctgatgtctgagattttgattcaggactagcattagcaccagcattagcttggaactggacattttctgcaggagggtctgtggatggtgactgatcattaggtgttgatctttcagcatcaccggaagaatttttgccatcgaggtctgctgcaagctgatcactatctgcaactgaaagacaggtgaagggtcgtttttccttagcctgcattcttcgtgctgacgttaccgacaacggtgtgaacttagtggaccttagaagtgaagctccaacagagtatcttgaggcatcctggtacttgggttgcaacttctgatagaaaatgaaagacatgttaagtactaggaaaaagtgacaattgctaaaagcctaaaaccataactaagttgcaatgaagtgattgatgaaaaacatagaatcatatcatattatcaatcagtgctttttcattctctaagtataacctcatttggagc
>Punjuba_callejasii_Daly_5935@NODE_1_length_936_cov_24.303842
----------------------------------------------------------------------------------------------------------------------------------------------------------------------------------------------------------------------------------------------------------------------------------------------------------------tcctgcttgaagtacatcttaaccctacctcctaagagataacaagtgtgaagcacctataatcagaaaactgatattgagtttctgacttgaagaagctgaagcttgtccaagcaagcatattaatccaacacacccatcaacttttctgtgtttgatggattgttaccacctcatcatcatctcaatactcattaaaatggatggccccaactttccagacgatgtaagtcgttgcaaacatcaaagtgctgataaaaacaaatgagaagacaatgataaacagatcaaaacccccaggaaattggaaggtcaatcctggcttgggcaatcctcttttgctgtcatcaaataaattcgtaggcgcttccggaagccttgatcttttcttcccgcgatcgctctctttcaaagcatccaacactctacttcccatgtctgatttattggaagattcttttgattctgtgtacctacttaggactcgagccgccctaagcctctctcttgcggtcaaaggagatttttttgtcgtagatttcgagttaggagatgctgccgaccgattggaaacctctgatgtctgagattttgattcaggactagcattagcaccagcattagcttggaactggacattttctgcaggagggtttgtggatggtgactgatcattaggtgttgatctttcagcatcaccggaagaatttttgccatcgaggtctgctgcaagctgatcactatctgcaactgaaagacaggtgaagggtcgtttttccttagcctgcattcttcgtgctgatgttaccgagaacggtgtgaacttagtggcctttggaagtgaagctccaacagagtatcttgaggcatcctggtacttgggttgcaacttctggtagaaaatgaaagacacgttaagtactaggaaaaaa----------------------------------------------------------------------------------------------------------------------------
>Punjuba_killipii_Palodorios_6252@NODE_1_length_876_cov_66.306633
-----------------------------------------------------------------------------------------------------------------------------------------------------------------------------------------------------------------------------------------------------------------atatggaattttcaggccaagctaatattttatcactcacttgtacatcctgcttgaagtacatcttaaccctacctcctaagagataacaagtgtgaagcacctataatcagaaaactgatattgagtttctgacttgaagaagctgaagcttgtccaagcaagcatactaatccaacacacccatcaacttttctgtgtttgatggattgttaccacctcatcatcatctcaatactcattaaaatggatggcaccaactttccagacgatgtaagtcgttgcaaacatcaaagtgctgataaaaacaaatgagaagacaatgataaacagatcaaaacccccaggaaattggaaggtcaatcctggcttgggcaatccccttttgctgtcatcaaataaattcgtaggcgcttccggaagccttgatcttttcttcccgcgatcgctctctttcaatgcatccaacactctacttcccatgtctgatttattggaagattcttttgattctgtgtacctacttaggactcgagccgccctaagcctctctcttgcggtcaaaggagatttttttgtcgtagattgcgagttaggagatgctgccgaccgattggaaacctctgatgtctgagattttgattcaggaat------------agcattagcttggaactggacattttctgctggagggtttgtggatggtgactgatcattaggtgttgatctttcagcatcaccggaagaatttttgccatcggggtctgctgcaagctgatctctatctgcaactgaaagacaggtgaagggtcgtttttccttagcctgcattcttcgtgctgatgttaccgagaacggtgtgaacttagtggactttggaag-----------------------------------------------------------------------------------------------------------------------------------------------------------------------------------------------------------------------
>Punjuba_lehmannii_Escobar_7465@NODE_1_length_1215_cov_77.912127
--------------------------------tgataaacatataaaataagttttgcatttagaaccaatatgaagtccctaattaggtcttgcaatatggatgggagaa--------------------gaatactttacaagaaaatatttctttttctattcaaattgtcagctcaaatagataaataactacaaaaaggaaagaaaagttaggcaagcattataattgcaaatatctaaatatatgttatatatatggaattttcaggccaagctaatattttatcactcacttgtacatcctgcttgaagtacatcttaaccctacctcctaagagataacaagtgtgaagcacctataatcagaaaactgatattgagtttctgacctgaagaagctgaagcttatccaagcaagcatactaatccaacacacccatcaacttttctgtgtttgatggattgttaccacctcatcatcatctcaatactcattaaaatggatggcaccaactttccagacgatgtaagtcgttgcaaacatcaaagtgctgataaaaacaaatgagaagacaatgataaacagatcaaaacccccaggaaattggaaggtcaatcctggcttgggcaatccccttttgctgtcatcaaataaattcgtaggcgcttccggaagccttgatcttttcttcccgcgatcgctctctttcaatgcatccaacactctacttcccatgtctgatttattggaagattcttttgattctgtgtacctacttaggactcgagccgccctaagcctctctcttgcggtcaaaggagatttttttgtcgtagattgcgagttaggagatgctgccgaccgattggaaacctctgatgtctgagattttgattcaggactagcattagcaccaacattagcttggaactggacattttctgctggagggtttgtggatggtgactgatcattaggtgttgatctttcagcatcaccggaagaatttttgccatcgaggtctgctgcaagctgatctctatctgcaactgaaagacaggtgaagggtcgtttttccttagcctgcattcttcgtgctgatgttaccgagaacggtgtgaacttagtggactttggaagtgaagctccaacagagtatcttgaggcatcctggtacttgggttgcaacttctggtagaaaatgaaagacatgttaagtattaggaaaaagtgacaattgcgaaaagcctaaaaccataact---------------------------------------------------------------------------------------------
>Punjuba_racemiflora_Jimenez_Soares_3626@NODE_1_length_1262_cov_101.948523
-----------------------------------------------------------------------------------------------------gatgggagaagaatttagttaggaattcttaaatactttacaagaaaatatttctttttctattcaaattatcagctcaaatagataaataactacaaaaaggaaagaaaagttaggcaagcattataattgcaaatatctaaatacatgttatatatatggaattttcagtccaagctaatattttatcactcacttgtacatccagcttgaagtacatcttaaccctacctcctaagagataacaagtgtgaagcacctataatcagaaaactgatattgagtttctgacttgaagaagctgaaactggtcctagcaagcatattaatccaacacaaccatcaacttttctgtgtttgatggattgttaccacctcatcatcatctcaatactcattaaaatggatggcaccaactttccagacgatgtaagtcgttgcaaacatcaaagtgctgataaaaacaaatgagaagacaatgataaacagatcaaaacccccaggaaattggaaggtaaatcctggcttgggcaatccccttttgctgtcatcaaataaattcgtaggcgcttccggaagccttgatcttttcttcccgcgatcgctctctttcaaagcatccaacagtctacttcccatgtctgatttattggaagattcttttgattctgtgtacctacttaggactcgagccgccctaagcctctctcttgcggtcaaaggagatttttttgtcgtagattgcgagttaggagatgctgccgaccaattggaaacctctgatgtctgagattttgattcaggactagcattagcaccagcattagcttggaactggacattttctgctggagggtttgtggatggtgactgatcattaggtgttgatctttcggcatcaccggaagaatttttgccatcgaggtctgctgcaagctgatcactatctgcaactgaaagacaggtgaagggtcgtttttccttagcctgcattcttcgtgctgatgttaccgagaacggtgtgaactcagtggcctttggaagtgaagctccaacagagtatcttgaggcatcctggtacttgggttgcaacttctggtagaaaatgaaagacatgttaagtactaggaaaaagtgacaattgctaaaagcctaaaaccataactaagttgcaatgaagtgattgatgaaaaacatagaatcatatcatattatcaatcagtgctttttcattctccaagtataacctcatttggagc
>_R_Albizia_adinocephala_FHO33_88@NODE_1_length_1513_cov_108.204039
gaaaatgtgaatatggccgatttgaaaaaaattgataaatatgtaaaataaattttacatttaaggtcaataagaagtacctaatcaagtcctgaaatatagatgggagaagaatttagttcagaattcttgaatccttaacaagaaaagatttctttttctattcaaattgttaggtcaaatagataaataactacaaaaaggaaagaaaagttaggcaagcattataatcgcaaatgtctaaatatatgttatatatatggaattttcaagccaagctaatattttttcactcacttgtacatccagcttgaagtacatcttaaccctacctcctaatagataacgagtgtgaagcacctataatcagaaaactgatatcgagtttctcacttgaagaagctgaagcttgtccaagcaagcatatcaatccaacacacccatcaacttttctggctttgatggattgttgccacctcatcatcatctcaatactcattaaaatggatggcaccaactttccagacgatgtaagtcgttgcaaacatcaaagtgctgataaaaacaaatgagaagacaatgataaacagatcaaaacccccaggaaattggaaggtaaatcctggcttgggcaatccccttttgctgtcatcaaataaattcgcaggcgcttcgggaagccttgatcttttcttcccccgatcgctctctttcaaagcatccaacactctacttcccatgtctgatttattggaagattcttttgattctgtgtacctacttaggactcgagccgccctaagcctctctcttgcggtcaaaggagatttttttgtcgtagattgcgagttagga---------gaccgattggaaacctctgatgtctgagattttggttcaggactagcattagcaccagcattagcttggaactggacattttctgcaggagggtttgtggatggtgactgatcattagatgttgatcttccagcatcaccggaagaatttttgccatcaaggtcggctgcaagttgatcactatctgcaactgagagacaggtgccgggtcgtttttccttggcctgcattctttgtgctgatgttaccgagaacggtgtgaacttagtggcctttggaagtgaagctccaacagagtatcttgaggcatcctggtacttgggttgcaacttct-gtagaaaatgaaaaacattttaagtactagggaaaagtgacaattgctaaaagcctaaaatcataactaagttgcaatgaagtgaatgatgaaaaacatagaatcatatcatattatcaaccggtgctttttcattctccaagtataacctcgtttggagc
>_R_Albizia_edwallii_Dalmaso_272@NODE_1_length_865_cov_6.081481
--------------------------------------------------------------------------------------------------------------------------------------------------------------------------tgtcagctcaaatagataaataactacaaaaaggagagacaagttaggcaaggattataattgcaaatatctaaatatatattatatatatggaattttcaggccaagctaatattttatcactcccttgtacaaactgcttgaagtacatcttaaccctacctcctaagagataacaagtgtgaagcacgcacaatcagaaaactgatattgagtttctcacttgaagaagctgaagcttgtccaagcaagcatattaatccaacacacccatcaacttttctgtgtttgatggattgttaccacctcatcatcatctcagtactcattaaaatggatggcaccaactttccagacgatgtaagtcgttgcaaacatcaaagtgctgataaaaacaaatgagaagacaatgataaacagatcaaaacccccaggaaattggaaggttaatcctggcttgggcaatccccttttgctgtcatcaaataaattcgtaggcgcttccggaagccttgatcttttcttcccgcgatcgctctctttcaaagcatccaacactctacttcccatgtctgatttattggaagattcttttgattccgtgtacctacttaggactcgagctgccctaagcctctctcttgcggtcaaaggagatttttttgtcgtagattccgagttagga---------gaccgattggaaacccctgatgtctgagattttgattcaggactagcatgagcaccagcattagcttggaactggacattttctgcaggagggtttgtggatggtgactgatcattaggtgttgatctttcagcatcgccggaagaatttttgccatcaaggtctgctgaaagctgat------------------------------------------------------------------------------------------------------------------------------------------------------------------------------------------------------------------------------------------------------------------------------------------------------------------------------
>_R_Albizia_glabripetala_Lewis_1652@NODE_1_length_928_cov_47.861340
--------------------------------------------------------------------------------------------------------------agaatttagttcgaaattcttgaatccttaacaagaaaatatttcttttcctattcaaattgtcaggtcaaatagataaatagctacaaaaaggaaagaaaagttaggccagcattataattgcaaatatctaaatatatgttatatatatggaattttcaggccaagctaatattttttcattcacttgtacatcctgcttgaagtacatcttaaccctacctcctaggagataactagtgtgaagcacctataatcagaaaactgatattgagtttctcacttgaagaagctgaagcttgtccaagcaagcatatcaatccaacacacccataaacttttgtgggtttgatggattgctgccacctcctcatcatctcaatactcgttaaaatggatggcaccaactttccagacgatgtaagtcgttgcaaacatcaaagtgctgataaaaacaaatgagaagacaatgataaacagatcaaaacccccaggcaattggaaggtaaatcctggcttgggcaatccccttttgctgtcatcaaataaattcgtaggcgcttccggaagccttgatcttttctttccgcgatcgctctctttcaaagcatccaacactctacttcccatgtctgatttattgggagattcttttgattctgtgtacctacttaggactcgagccgccctaagcctctctcttgcggtcaaaggagatttttttgtcttagattgcgagttagga---------gaccgattggaaacctctgatgtctgagattttgattcaggactagcattagcaccagcattagcttggaactgggcattttctgcaggagggtttgtggatggtgactgatcattaggtgttgatctttcagcatcaccggaagcatttttgccgtcgaggtctgctgcaagctg--------------------------------------------------------------------------------------------------------------------------------------------------------------------------------------------------------------------------------------------------------------------------------------------------------------------------------
>_R_Albizia_inundata_Wood_26530@NODE_1_length_846_cov_2767.530973
---------------------------------------------------------------------------------------------------------------------------------------------------------------------------------------------------------------------------aagcattataattgcaaatatctaaatatatgttatatgtatggaattttcaggccaagctaatattttttcactcacttgtacatcctgcttgaagtacatcttaaccctacctcctaggagataacaagtgtgaagcacctataatcagaaaactgatattgagtttctcacttgaagaagcttaagcttgtccaagcaagcatatcaatccaacacacccataaacttttgtgggtttgatggattgctgccacctcctcatcatctcaatactcgttaaaatggatggcaccaactttccagacgatgtaagtcgttgcaaacatcaaagtgctgataaaaacaaatgagaagacaatgataaacagatcaaaacccccaggaaattggaaggtaaatcctggcttgggcaatccccttttgctgtcatcaaataaattcgtaggcgcttccggaagccttgatcttttctttccgcgatcgctctctttcaaagcatccaacactctacttcccatgtctgatttattggaagattcttttgattctgtgtacctacttaggactcgagccgccctaagcctctctcttgcggtcaaaggagatttttttgtcgtagattgagagttagga---------gaccgattggaaacctctgatgtctgagattttgattcaggactagcattagcaccagcattagcttggaactggacattttctgcaggagggtttgtggatggtgactgatcattgggtgttgatctttcagcatcaccggaggaatgtttgccatcgagatctgctgcaagctgatcactatctgcaactgagagacagg------------------------------------------------------------------------------------------------------------------------------------------------------------------------------------------------------------------------------------------------------------------------------------------------------
>_R_Albizia_niopoides_Simon_1601@NODE_1_length_1190_cov_110.872417
---------------------------------------------------------------------------------------------gagttaaagatgagagaagaa-ttagttcggaattcttgaatccttaacaagaaaatatttctttttctattcagattgtcaggtcaaatagataaataactacaaaaaggaaagaaaagttaagcaagcattataattgcaaatatctaaatatatgttatatatatggaattttcaggccaagctaatattttttcactcacttgtacatcctgcttgaagtacatattaaccctacctcctaatagataacaagtgtgaagcacctataatcagaaaactgatattgagtttctcacttgaagaagctgaagcttgt-caagcaagcatatcaatccaacacacccatcaacttttctgggtttgatggattgttgccacctcatcatcatctcaatactcgttaaaatggatggcaccaactttccagacgatgtaagtcgttgcaaacatcaaagtgctgataaaaacaaatgagaagacaattataaacagatcaaaacccccaggaaactggaaggtaaatcctggcttgggcaatccccttttgctgtcatcaaataaattcgtaggcgcttccggaagccttgatcttttcttcccgcgatcgctctctttcagagcatccaacactctacttcccatgtctgatttattggaaggttcttttgattctgtgtacctacttaggactcgagccgccctaagcctctctcttgcggacaaaggagatttttttgccgtagattgcgagaaagga---------gactgattggaaacctctgatgtctgagattttgattcaggactagcattagcaccagcattagattggaactggacattttctgcaggagggtttgttgatggtgactgatcattaggtgttgatctttcagcatcaccggaagaatttttgccatcgaggtctgctgcaagctgatcactatctgcaactgagagacaggtgccgggtcgtttttccttggcctgcattcttcgtgctgatgttaccgagaacggtgtgaacttagtggcctttgaaattgaagctccaacagagtatcttgaggcatcctggtacctgggttgcaacttct-gtagaaaatgaaaaacattttaagtactaggaaaaagtgacaattgctaaaagcctaaaaccatgactaagttgcaatgaagtgattga------------------------------------------------------------------------
>_R_Albizia_tomentosa_Hughes_648@NODE_1_length_1134_cov_78.068117
-----------------------------------------------------------------------------------------------------------------------------------------------------------------------------------------ataaataaccacaaaaaggaaagaaaagttaggcaagcattataatcgcaaatgtctaaatatatgttatatatatggaattttcaggccaagctgatattttttcactcacttgtacatccagcttgaagtacatcttaaccctacctcctaatagataac-agtgtgaagcacctataatcagaaaactgatatcgagtttctcacttgaagaagctgaagcttgtccaagcaagcatatcaatccaacacacccatcaacttttctggttttgatggattgctgccacctcatcatcatctcaatactcgttaaaatggatggcaccaactttccagacgatgtaagtcgttgcaaacatcaaagtgctgataaaaacaaatgagaagacaatgataaacagatcaaaacccccaggaaattggaaggtaaatcctggcttgggcaatccccttttgctgtcatcaaataaattcgtaggcgcttccggaagccttgatcttttcttcccgcgatcgctctctttcaaagcatccaacactctacttcccatgtctgatttattggaagattcttttgattctgtgtacctacttaggactcgagccgccctaagcctctctcttgcggtcaaaggagatttttttgtcgtagattgcgagttagga---------gaccgattggaaacctctgatgtctgagattttgattcaggactagcattagcaccagcattagcttggaactggacattttctgcaggagggtttgtggatggtgactgatcattagatgttgatcttccagcatcaccggaagaatttttgccatcaaggtcggctgcaagctgatcactatctgcaactgagagacaggtgccgggtcgtttttccttggcctgcattctttgtgctgatgttaccgagaacagcgtgaacttagtggcctttggaagtgaagctccaacagagaatcttgaggcatcctggtacttgggttgcaacttct-gtagaaaatgaaaaacattttaagtactaagaaaaagtgacaattgctaaaagcctaaaaccataactaagttgcaatgaagtgattgatgaaaaacatagaatcatatcatataatcaac----------------------------------------
>_R_Balizia_elegans_Iganci_870@NODE_1_length_1430_cov_85.530673
gaaaaagtaaatagggctaatttaaaaaaaattaataaacgtgggaaataagttttacatttagaaccaatataaaatatcaaatcaggtcctgcatcatggatgggagaagaatttagttaggaattcttgaatactttacaagaaaatatttctttttctattcaaattgtcagctcaaatagataaacaactacaaaaaggaaagaaaagttaggcaagcattataattgcaaatatccaaatatatgctatatatatggaattttcaggccaagctaatattttatcactcacttgtacatcctgcttgaagtacatcttaaccctacctcctaagaggtaacaagtgtgaagcacctataatctgaaaactgatattgagtttctcacttgaagaagcagaagcttgtccaagcaagcatattaatccaacacacccatcaacttttctgtgtttgatggattgttaccacctcatcatcatctcaatactcattaaaatggatggcaccaactttccagacgatgtaagtcgttgcaaacatcaaagtgctgataaaaacgaatgagaagacaatgataaacagatcaaaacccccaggaaattggaaggtaaatcctggcttgggcaatccccttttgctgtcatcaaataagttcgtaggcgcttccggaagccttgatcttttcttcccgcgatcgctctctttcaaagcatccaacactctacttcccatgtctgatttattggaagattcttttgattctgtgtacctacttaggactcgagccgccctaagcctctctcttgcagtcaaaggagatttttttgtcgtagattgcgagttaggagatgctgccgaccgattggaaacctctgatgtctgagattttgattcaggactagcattagcagcagcattagcttggaactggacattttctgcaggagggtttgtggatggtgactgatcattaggtgttgatctttcagcatcaccggaagaatttttgccatcgaggtctgctgcaagctgatcactatctgcaactgaaagacaggtgaagggtcgtttttccttggcctgcattcttcgtgctgatgttaccgagaacggtgtgaacttagtggactttggaagtgaagctccaacagagtatcttgaggcatcctggtacttgggttgcaacttctggtagaaaatgaaagacatgttaagtactaggaaaaagtgacaattgctaaaagcctaaaaccataactaagttgcaatgaagtgattgatgaaaaacatagaatcatatcatattatcaatcagtgct---------------------------------
>_R_Balizia_leucocalyx_Aguilar_1939@NODE_1_length_1519_cov_101.669903
gaaaaagtgaatagggctaatttggaaaaaattgataaacataagaaataagttttgtatttaggatcaatatgaaatacctaattaggtcgtgcattatggatgggagaagaatttagttaggaattcttgaatactttacaagaaaatatttatttttctattcaaattgtcagctcaaatagataaataactacaaaaaggaaagaaaagttaggcaagcattttaattgcaaatatctaaatatatgttatatatatggaattttcaggccaagccaatattttatcactcacttgtgcatcctgcttgaagtacatcttaaccctacctcctaagagataacaagtgtgaagcacctgtaatcagaaaactgatattgagtttctcacttgaagaagctgaagcttgtccaagcaagcatattaatccaacacacccatcaacttttctgtgtttgatggattgttaccacctcatcatcatctcaatactcattaaaatggatggcaccaactttccagacgatgtaagtcgttgcaaacatcaaagtgctgataaaaacgaatgagaagacaatgataaacagatcaaaacccccaggaaactggaaggtaaatcctggcttgggcaatccccttttgctgtcatcaaataaattcgtaggtgcttccggaagccttgatcttttcttcccgcgatcgctctctttcaaagcatccaacactctacttcccatgtcggatttattggaagattcttttgattctgtgtacctacttaggactcgagccgccctaagcctctctcttgcagtcaaaggagatttttttgtcgtagattgtgagttaggagatgctgccgaccgattggaaacctctgatgtctgagattttgattcaggactagcattagcaccagcgttagcttggaactggacattttctgcaggagggtctgtggatggtgactgatcattaggtgttgatctttcagcatcaccggaagaatttttgccatcgaggtctgctgcaagctgatcactatctgcaactgaaagacaggtgaagggtcgtttttccttagcctgcattcttcgtgctgaagttaccgagaacggtgtgaacttagtgaactttggaagtgaagctccaacagagtatcttgaggcatcctggcacttgggttgcaacttctggtagaaaatgaaagacatgttaagtactaggaaaaagtgacaattgctaaaagcctaaaaccataactaagttgcaatgaagtgattggtgaaaaacatagaatcatatcatattatcaatcagtgctttttcattctccaagtataacctcatttggagc
>_R_Cathormion_rhombifolium_Deighton_3618@NODE_1_length_1097_cov_63.897059
----------------------------------------------------------------------------------------------------------------------------------------------aagaaaatatttctttttctattcaaattgtcagctcaaatagataaaaaactacaaaaaggaaagaaaagttaggcaagcattttaattgcaaatatctaaatatatgttctatatatggaattttcaggccaagatgatattttatcactcgcttgtgcatcctgcttgaagtacatcttaaccctaccccctaagagataacaagtgtgaagcacctataatcagaaaactgacattgagtttctcacttgaagaagccgaagcttgtccaagcaagcatattaatccaacacacccatcaacttttctgtgtttgatggattgttaccacctcgtcatcatctcaatactcattaaaatggatggcaccaactttccagacgatgtaagtcgttgcaaacatcaaagtgctgataaaaacgaatgagaagacaatgacaaacagatcaaaacccccaggaaattggaaggtaaatcctggcttgggcaatccccttttgctgtcatcaaataaattcgtaggcgcttctggaagccttgatcttttcttcccgcgatcgctctctttcaaagcatccaacactctacttcccatgtcggatttattggaagattcttttgattctgtgtacctacttaggactcgagccgccctaagcctctctcttgcagtcaaaggagatttttttgttgtagattgcgagttaggagatgctgccgaccgattggaaacctctggtgtctgagattttgattcaggactagcattagcaccagcattagcttggaactggacatcttctgcaggagggtctgtggatggtgactgatcattaggtgttgatctttcagcatcaccggaagaatttttgccatcgaggtctgctgcaagctgatcattatctgcaactgaaagacaggtgaagggtcgtttttccttagcctgcattcttcgtgctgatgttaccgagaacggtgtgaacttagtggactttggaagcgaagctccaacacagtatcttgaggcatcctggtacttgggttgcaacttctggtagaaaatgaaagacatgttaagtactaggaaaaag----------------------------------------------------------------------------------------------------------------------------
>_R_Enterolobium_cyclocarpum_MWC9020@NODE_1_length_1270_cov_182.947192
--------------------------------------------------------gtatttaggaccaatattaagtacataattagattctatattaaggatgagaggagaatttggcttggaattcttgaatacttaacaagaaaatatttcttcttctattcaaattgtcagctcaaatagataaataattac-aaaaggaaagaaaagttaggcaagcattataattgcaaatatccaaatatatgctacatgtatggaattttcaggccaagctaatattttatcactc----gtacatcctgcttgaagtacatcttaaccctacccgctaagagataacaagtgtgaagcacctataatcagaaaactgatattgagtttctcacttgaagaagctgaagcttgtccaagcaagtatattaatccaacacacccatcaaattttctatgtttgatggattgttaccacctcatcatcatctcagtactcattaaaatgaatggcaccaactttccagacgatgtaagtcgttgcaaacatcaaagtgctgataaaaacaaatgagaagacaatgataaacagatcaaaacccccaggaaattggaaggtaaatcctggcttgggcaatccccttgtgctgtcatcaaataaatttgtaggcgcttccggaagccttgatctcttcttcccgcgatcgctctctttcaaagcatccaacactctacttcccatgtctgatttattggaagatccttttgattctgtgtacctacttaggactcgagctgccctaagcctctctcttgcggtcaaaggagatttttttgtcatagattgcgagttaggagatgctgccgaccgattggaaacctctgatgcctgagattttgattcaggactggcattagcaccagcattagcttggaactggacattttctgcaagagggtttgtggatggtgactgatcattaggtgttgatctttcagcatcaccagaagaatttttgccatcaaggtctgctgcaagctgatcactatcagcaactgaaagacaggtgccgggtcgtttttccttagcctgcattcttcgtgttggtgttaccgagaatggtatgaacttagtggcctttggaagtgaagctccaacagagtatcttgaggcatcctggtactcgggttgcaacttctggtacaaaatgaaagacttgttaagtactaggaaaaagtaacaattgctgaaagcctaaaaccataaataagttgcaatgaagtgattgatgaaaaacatagaatcatatcatattatcaatcagtgc----------------------------------
>_R_Hydrochorea_gonggrijpii_Tillett_45696@NODE_1_length_923_cov_123.438534
---------------------------------------------------------------------------------------------------------------------------------------------------------------------------------------------------------------------------------------------------------tgttctatatatggaattttcaggccaagctaatattttatcactcacttgtgcatcctgcttgaagtacatcttaaccctaccccctaagagataacaagtgtgaagcacctataatcagaaaactgata--gagtttctcacttgaagaagctgaagcttgtccaagcaagcatattaatccaacacacccatcaacttttctgtgtttgatggattgttaccacctcatcatcatctcaatactcattaaaatggatggcaccaactttccagacgatgtaagtcgttgcaaacatcaaagtgctgataaaaacgaatgagaagacaatgataaacagatcaaaacccccaggaaattggaaggtaaatcctggcttgggcaatccccttttgctgtcatcaaataaattcgtaggcgcttctggaagccttgatcttttcttcccgcgatcgctctctttcaaagcatccaacactctacttcccatgtcggatttattggaagattcttttgattctgtgtacctacttaggactcgagccgccctaagcctctctcttgcagtcaaaggagatttttttgtcgtagattgcgagttaggagatgctgccgaccgattggaaacctctgatgtctgagattttgattcaggactagcattagcaccagcattagcttggaactggacattttctgcaggagggtctgtggatggtgactgatcattaggtgttgatctttcagcatcaccggaagaatttttgccatcgaggtctgctgcaagctgatcactatctggaactgaaagacaggtgaagggtcgtttttccttagcctgcattcttcgtgctgatgttaccgagaacggtgtgaacttagtggactttggaagtgaagctccaacagagtatcttgaggcat------------------------------------------------------------------------------------------------------------------------------------------------------------------------------------------
>_R_Hydrochorea_marginata_Morim_563@NODE_1_length_563_cov_30.197531
gaaaaggtgaatagggctaatttaaaaaaaattgataaatataagaaataagttttacatttaaaaccaatataaagtacctaattaggtccggcattatggatgggagaagaatttagttaggaattcttgaatactttacaagaaaatatttctttttctattcaaattgtcagctcaaatagataaataactacaaaaaggaaaggaaagttaggcaagcattttaattgcaaatatctaaatatatgttctatatatggaattttcaggccaagataatattttatcactcacttgtgcatcctgcttgaagtacatcttaaccctaccccctaagagataacaagtgtgaagcacctataatcagaaaactgatattgagtttctcacttgaagaagcagaagcttgtccaagcaatcatattaatccaacacacccatcaacttttctgtgtttgatggattgttaccacctcatcatcatctcaatactcattaaaatggatggca-------------------------------------------------------------------------------------------------------------------------------------------------------------------------------------------------------------------------------------------------------------------------------------------------------------------------------------------------------------------------------------------------------------------------------------------------------------------------------------------------------------------------------------------------------------------------------------------------------------------------------------------------------------------------------------------------------------------------------------------------------------------------------------------------------------------------------------------------------------------------------
>_R_Jupunba_asplenifolia_Ekman_6383@NODE_1_length_938_cov_43.413473
----------------------------------------------------------------------------------------------------------------------------------------------------------------------------------------------------------------------------------------------------------------------------------------------------ctcacttgtacatcctgcttgaagtacatcttaaccctacctcctaagagataacaagtgtgaagcacctataatcagaaaactgatattgagtttctcacttgaagaagctgaagcttgtccaaccaagcatattaatccaacacacccatcaacttttctgtgtttgatggattgttaccacctcatcatcatctcaatactcattaaaatggatggcaccaactttccagacgatgtaagtcgttgcaaacatcaaagtgctgataaaaacaaatgagaagacaatgataaacagatcaaaacccccaggaaattggaaggtaaatcctggcttgggcaatccccttttgctgtcatcaaataaattcgtaggcgcttccggaagccttgatcttttcttcccgcgatcgctctctttcaaagcatccaacactctacttcccatgtcggatttattggaagattcttttgattctgtgtacctacttaggactcgagccgccctaagcctctctcttgcggtcaaaggagatttttttgtcgtagattgcgagttaggagatgctgccgaccgattggaaacctctgatgtctgagattttgattcaggactagcattagcaccagcatgagcttggaactggacattttctgcaggagggtctgtggatggtgactgatcattaggtgttgatctttcagcatcaccggaagaatttttgccatcgaggtctgctgcaagctgatcactatctgcaactgaaagacaggtgaagggtcgtttttccttagcctgcattcttcgtgctgatgttaccgagaacggtgtgaacttagtggactttggaagtgaagctccaacagagtatcttgaggcatcctggtacttgggttgcaacttctggtagaaaatgaaagacacgttaagtactagg----------------------------------------------------------------------------------------------------------------------------------
>_R_Jupunba_barbouriana_Iganci_847@NODE_1_length_870_cov_176.181589
-------------------------------------aacatgagaaataagttttacatttaggaccaatataaagtacctaattaggtcctgcattatggatgggagaagaatttagttgggaattcttgaatactttacaagaaaatatttctttttctattcaaattgtcagctcaaatagataaataactacaaaaaggaaagaaaagttaggcaagcattataattgcaaatatctaaatatatgttatatatatggaattttcaggccaagctaatattttatcactcacttgtgcatcctgcttgaagcacatcttaaccctgcctcctaagagataacaagtgtgaagcacctataatcagaaaactgatattgagtttctcacttgaagaagctgaagcttgtccaaccaagcatattaatccaacacacccatcaacttttctgtgtttgatggattgttaccacctcatcatcatctcaatactcattaaaatggatggcaccaactttccagacgatgtaagtcgttgcaaacatcaaagtgctgataaaaacaaatgagaagacaatgataaacagatcaaaaccaccaggaaattggaaggtaaatcctggcttgggcaatccccttttgctgtcatcaaataaattcgtaggcgcttccggaagccttgatcttttcttcccgcgatcgctctctttcaaagcatccaacactctacttcccatgtcggatttattggaagattcttttgattctgtgtacctacttaggactcgagccgccctaagcctctctcttgcggtcaaaggagatttttttgtcgtagattgcgagttaggagatgctgccgaccgattggaaacctctgatgtctgagattttgattcaggac---------------------------------------------------------------------------------------------------------------------------------------------------------------------------------------------------------------------------------------------------------------------------------------------------------------------------------------------------------------------------------------------------------------------------------------------------------------------
>_R_Jupunba_cochleata_Bonadeu_673@NODE_1_length_1296_cov_100.274815
------------------------------------------------------------------------------------------------------------------------------------------------------------------------------------------------------------------------------------------------ctaaatatatgttatatatatggaattttcaggccaagctaatattttatcactcacttgtacatcctgcttgaagtgcatcttaaccctacctcctaagagataacaagcgtgaagcacctataatcag-aaactgatattgagtttctcacttcaagaagctgaagcttgtccaaccaagcatattaatccaacacacccatcaacttttctgtgtttgatggattgttaccacctcatcatcatctcaatactcattaaaatggatggcaccaactttccagacgatgtaagtcgttgcaaacatcaaagtgctgataaaaacaaatgagaagacaatgataaacagatcaaaacccccaggaaattggaaggtaaatcctggcttgggcaatccccttttgctgtcatcaaataaattcgtaggcgcttccggaagccttgatcttttcttcccgcgatcgctctctttcaaagcatccaacactctacttcccatgtcggatttattggaagattcttttgattctgtgtacctacttaggactcgagccgccctaagcctctctcttgcggtcaaaggagatttttttgtcgtagattgcgagttaggagatgctgccgacagattggaaacctctgatgtctgagattttgattcaggactagcattagcaccagcattagcttggaactggacattttctgcaggagggtctgtggatggtgactgatcattaggtgttgatctttcagcatcaccggaagaatttttgccatcgaggtctgctgcaagctgatcactatctgcaactgaaagacaggtgaagggtcgtttttccttagcctgcattcttcgtgctgacgttaccgagaacggtgtgaacttagtggactttggaagtgaagctccaacagagtatcttgaggcatcctggtacttgggttgcaacttctggtagaaaatgaaagacatgttaagtactaggaaaaagtgacaattgctaaaagcctaaaaccataacgaagttgcaatgaagtgattgatggaaaacatagaatcatatcatattatcaatcagtgctttttcattctctaagtataacctcatttggagc
>_R_Jupunba_cochleata_Bonadeu_673@NODE_2_length_527_cov_6.786667
aaaaaagtgaatatggctaatttaaaaataattgataaacatgacaaataagttttgcatttaggaccaatatgaaatacctaattagatcctgcattatggatgtgagaagaatttaattaggaatccttgaatactttacaagaaaatatttctttttctattcaaattgtcagctcaaacagataaataactacaaaaaggaaagaaaagttaggcaagcattataattgcaaatatctaaatatatgttatatatatggaattttcaggccaagctaatattttatcactcacttgtacatcctgcttgaag--------------------------------------------------------------------------------------------------t---------------------------------------------------------------------------------------------------------------------------------------------------------------------------------------------------------------------------------------------------------------------------------------------------------------------------------------------------------------------------------------------------------------------------------------------------------------------------------------------------------------------------------------------------------------------------------------------------------------------------------------------------------------------------------------------------------------------------------------------------------------------------------------------------------------------------------------------------------------------------------------------------------------------------------------------------------------------------------
>_R_Jupunba_commutata_Maguire_46145@NODE_1_length_1145_cov_110.824906
---------------------------------------------------------------------------------------------------------------------------------------------------------------------------gtcagctcaaatagataaataacgacaaaaaggaaagaaaagttaggcaagcattataattgcaaatatctaaatatatgttatatatatggaattttcaggccaagctaatattttatcactcacttgtacatcctgcttgaagtacatctgaaccctacctcctaagagataacaagtgtgaagcacctataatcagaaaactgatattgagtttctcacttgaagaagctgaagcttgtccaaccaagcatattaatccaacacacccatcaacttttctgtgtttgatggattgttaccacctcatcatcatctcaatactcattaaaatggatggcaccaactttccagacgatgtaagtcgttgcaaacatcaaagtgctgataaaaacaaatgagaagacaatgataaacagatcaaaacccccaggaaattggaaggtaaatcctggcttgggcaatccccttttgctgtcatcaaataaattcgtaggcgcttccggaagccttgatcttttcttcccgcgatcgctctctttcaaagcatccaacactctacttcccatgtcggatttattggaagattcttttgattctgtgtacctacttaggactcgagccgccctaagcctctctcttgcggtcaaaggagacttttttgtcgtagattgcgagttaggagatgctgccgaccgattggaaacctctgatgtctgagattttgattcaggactagcattagcaccagcattagcttggaactggacattttgtgcaggagggtttgtggatggtgactgatcattaggtgttgatctttcagcatcaccggaagaatttttgccatcgaggtctgctgcaagctgatcactatctgcaactgaaagacaggcgaagggtcgtttttccttggcctgcattcttcgtgctgatgttaccgagaacggtgtgaacttagtggactttggaagtgaagctccaacagagtatcttgaggcatccaggtacctgggttgcaaattctggtagaaaatgaaagacatgttaagtactaggaaaaagtgacaattgctaaaagcctaaaaccataactaagttgcaatgaagtgattgatgaaaaacatagaatcatatcatattat--------------------------------------------
>_R_Jupunba_idiopoda_Quesada_1718@NODE_1_length_1009_cov_72.866953
-------------------------------------------------------------------------------------------------------------------------------------------------------------------------------------------------ctgcaaaaaggaaagaaaagttaggcaagcattattattgcaaatatctaaatatatgttatatatatggaattttcaggccaagctaatattttatcactcacttgtacatcctgcttgaagtacatcttaaccctacctcctaagagataacaagtgtgaagcacctataatcagaaaactgatattgagtttctcacttgaagaagctgaagcttgtccaaccaagcatattaatccaacacacccatcaacttttctgtgtttgatggattgttaccacctcatcatcatctcaatactcattaaaatggatggcaccaactttccagacgatgtaagtcgttgcaaacatcaaagtgctgataaaaacaaatgagaagacaatgataaacagatcaaaacccccaggaaattggaaggtaaatcctggctgggacaatccccttttgctgtcatcaaataaattcgtaggcgcttccggaagccttgatcttttcttcccgcgatcgctctctttcaaagcatccaacactctacttcccatgtctgatttattggaagattcttttgattctgtgtacctacttaggactcgagccgccctaagcctctctcttgcggtcaaaggagatttttttgtcttagattgcgagttaggagatgctgccgaccgattggaaacctctgatgtctgagattttgattcaggactagcattagcaccagcattagcttggaactggacattttctgcaggagggtctgtggatggtgactgatcattaggtgttgatctttcagcatcaccggaagaatttttgccatcgaggtctgctgcaagctgatcactatctgcaactgaaagacaggtgaagggtcgtttttccttagcctgcattcttcgtgctgatgttaccgagaacggtgtgaacttagtggactttggaagtgaagctccaacagagtatcttgaggcatcctggtacttgggttgcaac----------------------------------------------------------------------------------------------------------------------------------------------------------------------
>_R_Jupunba_laeta_Mori_25147@NODE_1_length_938_cov_48.753775
----------------------------------------------------------------------------------------------------------------------------------------------------------------------------------------------------------------------taggcaagcattataattgcaaatatctaaatatatgttatatatatggaattttcaggccaagctaatattttatcactcacttgtacatcctgcttgaagtacatcttaaccctacctcctaagagataacaagtgtgaagcacctataatcagaaaactgatattgagtttctcacttgaagaagctgaagcttgtccaaccaagcatattaatccaacacacccatcaacttttctatgtttgatggattgttaccacctcatcatcatctcaatactcattaaaatggatggcaccaactttccagacgatgtaagtcgttgcaaacatcaaagtgctgataaaaacaaatgagaagacaatgataaacagatcaaaacccccaggaaattggaaggtaaatcctggcttgggcaatccccttttgctgtcatcaaataaattcgtaggcgcttctggaagccttgatctcttcttcccgcgatcgctctctttcaaagcatccaacactttacttcccatgtcggatttattggaagattcttttgattctgtgtacctacttaggactcgagccgccctaagcctctctcttgcggtcaaaggagatttttttgtcgtagattgcgagttaggagatgctgccgaccgattggaaacctctgatgtctgagattttgattcagcactagcattagcaccagcattagcttggaactggacattttctgcaggagggtctgtggatggtgactgatcattaggtgttgatctttcagcatcaccggaagaatttttgccatcgaggtctgctgcaagctgatcactatctgcaactgaaagacaggtgaagggtcgtttttccttagcctgcattcttcgtgctgacgttaccgagaacggtgtgaacttagtggactttggaagtgaagct----------------------------------------------------------------------------------------------------------------------------------------------------------------------------------------------------------------
>_R_Jupunba_langsdorfii_Ribeiro_728@NODE_1_length_1548_cov_83.501020
gaaaaagtgtatagggctaatttaaaaaaaattgataaacatgggaaataagttttgcatttagaaccaatatgaaatacctaattagatcctgcattatggatgtgagaagaatttaattaggaattcttgaatactttacaagaaaatatttctttttctattcaaattgtcagctcaaatagataaataactacaaaaaggaaagaaaagttaggcaagcattataattgcaaatatctaaatatatgttatatatatggaattttcaggccaagctaatattttatcactcacttgtatatcctgcttgaagtacatcttaaccctacctcctaagagataacaagtgtgaagcacctataaccagaaaactgatattgagtttctcacttgaagaagctgaagcttgtccaaccaagcatattaatccaacacacccatcaacttttctgtgtttgatggattgttaccacctcatcatcatctcaatactcattaaaatggatggcaccaactttccagacgatgtaagtcgttgcaaacatcaaagtgctgataaaaacaaatgagaagacaatgacaaacagatcaaaacccccaggaaattggaaggtaaatcctggcttgggcaatccccttttgctgtcatcaaataaattcgtaggcgcttccggaagccttgatcttttcttcccgcgatcgctctctttcaaagcatccaacactctacttcccatgtcggatttattggaagattcttttgattctgtgtacctacttaggactcgagccgccctaagcctctctcttgcggtcaaaggagatttttttgtcgtagattgcgagttaggagatgctgccgaccgattggaaacctctgatgtctgagattttgattcaggactagcattagcaccagcattagcttggaactggacattttctgcaggagggtctgtggatggtgactgatcattaggtgttgatctttcagcatcaccggaagaatttttgccatcgaggtctgctgcaagctgatcactatctgcaactgaaagacaggtgaagggtcgtttttccttagcctgcattcttcgtgctgatgttaccgagaacggtgtgaacttagtggactttggaagtgaagctccaacagagtatcttgaggcatcctggtacttgggttgcaacttctggtagaaaatgaaagacatgttaagtactaggaaaaaacaacgattgctaaaagcctaaaaccataactaagttgcaatgaagtgattgatgaaaaacatagaatcatatcatattatcaatcagtgctttttcattgtctaagtgtaacctcatttggagc
>_R_Jupunba_limae_Iganci_261@NODE_1_length_1677_cov_80.458125
gaaaaagtgaatagggctaatttaaaaaaaattgataaatatgagaaataagttttgcatttaggaccaatatgaaatacctaattagatcctgcattatggatgtgagaagaatttaattaggaattcttgaatactttacaagaaaatatttctttttctattcaaattgtcagctcaaatagataaataactacaaaaaggaaagaaacgttagggaagcattataattgcaaatatctaaatatatgttatatatatggaattttcaggccaagctaatattttatcactcacttgtacatactgcttgaagtacatcttaaccctacctcctaagagataacaagtgtgaagcacctataatcagaaaactgatattgagtttctcacttgaagaagctgaagcttgtccaaccaagcatattaatccaacacacccatcgacttttctgtgtttgatggattgttaccacctcatcatcatctcaatactcattaaaatggatggcaccaactttccagacgatgtaagtcgttgcaaacatcaaagtgctgataaaaacaaatgagaagacaatgataaacagatcaaaacccccaggaaattggaaggtaaatcctggcttgggcaatccccttttgctgtcatcaaataaattcgtaggcgcttccggaagccttgatcttttcttcccgcgatcgctctctttcaaagcatccaacactttacttcccatgtcggatttattggaagattcttttgattctgtgtacctacttaggactcgagccgccctaagcctctctcttgcggtcaaaggagatttttttgtcttagattgcgagttaggagatgctgccgaccgattggaaacctctgatgtctgagattttgattcaggactagcattagcaccagcattagcttggaactggacattttctgcaggagggtctgtggatggtgactgatcattaggtgttgatctttcagcatcaccggaagaatttttgccatcgaggtctgctgcaagctgatcactatctgcaactgaaagacaggtgaagggtcgtttttccttagcctgcattcttcgtgctgacgttaccgagaacggtgtgaacttagtggaccttggaagtgaagctccaacagagtatcttgaggcatcctggtacttgggttgcaacttctgatagaaaatgaaagacatgttaagtactaggaaaaagtgacaattgctaaaagcctaaaaccataactaagttgcaatgatgtgattgatgaaaaacatagaatcatatcatattatcaatcagtgctttttcattctctaagtataacctcatttggagc
>_R_Jupunba_longipedunculata_Cardona_2682@NODE_1_length_1174_cov_122.649043
------------------------------------------------------------------------------------------------ttatggatgggagaagaatttagttaggaattcttgaatactttacaagaaaatatttctcttaatattcaaattgtcagctcaaatagataaataactactaaatggaaagaaaagttaggcaagcattataattgcaaatatctaaatatatgttatacatatggaattttcaggccaagctaatattttatcactcacttgtacatcctgcttgaagtacatcttaaccctacctcctaagagataacaagtgtgaagcacctataatcagaaaactgatattgagtttctcacttgaagaagcagaagcttgtccaagcaagcatattaatccaacacacccatcaactttcctgtgtttgatggattgttaccgcctcatcatcatctcaatactcattaaaatggatggcaccaactttccagacgatgtaagtcgttgcaaacatcaaagtgctgataaaaacaaatgagaagacaatgataaacagatcaaaacccccaggaaattggaaggtaaatcctggcttgggcaatccccttttgctgtcatcaaataaattcgtaggcgcttccggaagccttgatcttttcttcccgcgatcgctctctttcaaagcatccaacactctacttcccatgtcggatttattggaagattcttttgattctgtgtacctacttaggactcgagccgccctgagcctctctcttgcgctcaaaggagatttttttgtcgtagattgcgagttaggagatgctgccgaccgattggaaacctctgatgtctgagattttgattcaggactagcattaacaccagcattagcttggaactggacattttctgcaggagggtctgtggatggtgactgatcattaggtgttgatctttcagcatcaccggaagaatttttgccatcgaggtctgctgcaagctgatcactatctgcaactgaaagacaggtgaagggtcgtttttccttagcctgcatttttcgtgctgatgttaccaagaacggtgtgaacttagtggactttggaagtgaagctccaacagagtatcttgaggcatcctggtacttgggttgcaacttctggtagaaaattaaagacatgttaagtactaggaaaaagtgacaattgctaaaagcctaaaaccataacgaag------------------------------------------------------------------------------------------
>_R_Jupunba_nipensis_Mayo_19662@NODE_1_length_737_cov_38.945455
---------------------------------------------------------------------------------------------------------------------------------------------------------------------------------------------------------------------------------------------------------tgttatatatatggaattttcaggccaagctaatattttatcactcacttgtacatcctgcttgaagtacatcttaaccctacctcctaagagataacaagtgtgaagcacctataatcagaaaactgatattgagtttctcacttgaagaagctgaagcttgtccaaccaagcatattaatccaacacacccatcaacttttctgtgtttgatggattgttaccacctcatcatcatctcaatactcattaaaatggatggcaccaactttccagacgatgtaagtcgttgcaaacatcaaagtgctgataaaaacaaatgagaagacaatgataaacagatcaaaacccccaggaaattggaaggtaaatcctggcttgggcaatccccttttgctgtcatcaaataaattcgtaggcgcttccggaagccttgatcttttcttcccgcgatcgctctctttcaaagcatccaacactctacttcccatgtcggatttattggaagattcttttgattctgtgtacctacttaggactcgagccgccctaagcctctctcttgcggtcaaaggagatttttttgtcgtagattgcgagttaggagatgctgccgaccgattggaaacctctgatgtctgagattttgattcaggactagcattagcaccagcattagcttggaactggacattttctgcaggagggtctgtggatggtgactgatcattagatgt--------------------------------------------------------------------------------------------------------------------------------------------------------------------------------------------------------------------------------------------------------------------------------------------------------------------------------------------------------------------------------------
>_R_Jupunba_oppositifolia_Liegier_16014@NODE_1_length_957_cov_116.920455
------------------------------------------------------------------------------------------------------------------------------------------------------------------------------------------------------------------------------------------------------------tatatatatggaattttcaggccaagctaatattttatcactcacttgtacatcctgcttgaagtacatcttaaccctacctcctaagagataacaagtgtgaagcacctataatcagaaaactgatattgagtttctcacttgaagaagctgaagcttgtccaaccaagcatattaatccaacacacccatcaacttttctgtgtttgatggattgttaccacctcatcatcatctcaatactcattaaaatggatggcaccaactttccagacgatgtaagtcgttgcaaacatcaaagtgctgataaaaacaaatgagaagacaatgataaacagatcaaaacccccaggaaattggaaggtaaatcctggcttgggcaatccccttttgctgtcatcaaataaattcgtaggcgcttccggaagccttgatcttttcttcccgcgatcgctctctttcaaagcatccaacactctacttcccatgtcggatttattggaagattcttttgattctgtgtacctacttaggactcgagccgccctaagcctctctcttgcggtcaaaggagatttttttgtcgtagattgcgagttaggagatgctgccgacggattggaaacctctgatgtctgagattttgattcaggactagcattagcaccagcattagcttggaactggacattttctgcaggagggtctgtggatggtgactgatcattaggtgttgatctttcagcatcaccggaagaatttttgccatcgaggtctgctgcaagctgatcactatctgcaactgaaagacaggtgaagggtcgtttttccttggcctgcattcttcgtgctgatgttaccgagaacggtgtgaacttagtggactttggaagtgaagctccaacagagtatcttgaggcatcctggtacttgggttgcaacttctggtagaaaatg-------------------------------------------------------------------------------------------------------------------------------------------------------
>_R_Jupunba_oxyphyllidia_Yonker_6157@NODE_1_length_979_cov_120.460089
------------------------------------------------------------------------------------------------------------------------------------------------------------------------------------------------actgcaaaaaggaaagaaaagttaggcaagcattataattgcaaatatctaaatatatgttatatatatggaattttcaggccaagctaatattttatcactcacttgtacatcctgcttgaagtacatcttaaccctacctcctaagagataacaagtgtgaagcacctataatcagaaaactgatattgagtttctcacttgaagaagctgaagcttgtccaaccaagcatattaatccaacacacccatcaacttttctgtgtttgatggattgttaccacctcatcatcatctcaatactcattaaaatggatggcaccaactttccagacgatgtaagtcgttgcaaacatcaaagtgctgataaaaacaaatgagaagacaatgataaacagatcaaaacccccaggaaattggaaggtaaatcctggctgggacaatccccttttgctgtcatcaaataaattcgtaggcgcttccggaagccttgatcttttcttcccgcgatcgctctctttcaaagcatccaacactctacttcccatgtctgatttattggaagattcttttgattctgtgtacctacttaggactcgagccgccctaagcctctctcttgcggtcaaaggagatttttttgtcttagattgcgagttaggagatgctgccgaccgattggaaacctctgatgtctgagattttgattcaggactagcattagcaccagcattagcttggaactggacattttctgcaggagggtctgtggatggtgactgatcattaggtgttgatctttcagcatcaccggaagaatttttgccatcgaggtctgctgcaagctgatcactatctgcaactgaaagacaggagaagggtcgtttttccttagcctgcattcttcgtgctgatgttaccgagaacggtgtgaacttagtggactttggaagtgaagctccaacagagtatcttgagg---------------------------------------------------------------------------------------------------------------------------------------------------------------------------------------------
