# Supplementary material for: A new generic circumscription of Hydrochorea (Leguminosae, Caesalpinioideae, mimosoid clade) with an amphi-Atlantic distribution
Source: PhytoKeys. 2022 Aug 22;205:401–37. doi: 10.3897/phytokeys.205.82775 (PMC9849043; doi:10.3897/phytokeys.205.82775)
Supplement: Supplementary material 1 — Supplementary data file S1 [file phytokeys-205-401_article-82775__-s001.zip › MSC_m35867_comp36378_c0_seq6_exon06.aln-cln]

>Acacia_rostellifera_Murphy_466@NODE_1_length_1439_cov_130.698972
aagcaaattaaaatcaagacatcaagatgatagatagataaaaacatcttgttacaaaaagtttttctaatgtccaagttacaagtaaatcaccctaaataaatttttagcagcactaaagcaaaaacagggacatcaaagctatttgtggatgcaccagccatccaaatgcagactaaaacattaacaatatggagaagactagcaaaactggcacattatcatcaaaacattaaattcacgcatgcactaagtttatcttccctctagttgtacaaagaagatcacaaatcatccttcctttctttctttttttttaatgatcgatgcttcatgtgccgaattttcagtataacatggcaagacccttaaatgataaccctaaaaggaagaaaaaagcactctgtactgaagctacaaagaggattactagtagtttcccaccattaaaagtcttcatcatccatcattcttcatcatcagaactaacatcatacgccaagcctagcaatccaccggcaggattatccgtcttaacctttccttctgcctcttgtgactcccctgatgaaggctgtttcttatttgattctggcaaaggttgctgtcccttctctttcataatttcactctcagattcacattttgtaatattagcattactaggaactggggctgactgattgccactggatgagctagaaagctttggtcgctttggcttaatttccacaactttcttcagcagatcttgctgcctatatcataaaggataaagactatgaacaacaacagaaccagaacaccacaacaaaatgaatataggagggcgagaaggcaaagggatgagaaaaattctaccttatcccactctttggttttggctcaacacgaagaggtaagggtactgatgcaggggtagaatctgctaagttcgcagctctgtgcccatttgtcaaggaaacaccagaatacaacttagagcaagagtaattttatcagtgttatcatcatcaaataatgatgtcatcatctaaaactacccaagtgtaatttggattaatcaattgaatagacattatttaaatattagtatccgttgtgatgttcattcacagaacaacaataatgagcctagtacttcaattgtatatcttttcggtgtacttcagttcttcaagttcttaattcagtacttttttagtaatacttcagtatttgtttgatatcaccaa
>Afrocalliandra_redacta_Germishuizen_5585@NODE_1_length_947_cov_112.513793
--------------------------------------------------------------------------------------------------------------------------------------------------------agcaccaactatccaaatggaggaagtcat-ttaacaatgcggaaaagacaagcaaaactagcacattaccattaaagcataaaattaagacaagcactaagtttatcttccctatagttgtatat---agatcacaaatcatacctcc----------tattttcaacaattaatgcttcatgtgctgaattttcagtgtatcatggcaagacacttaaatggtgaccctaaaggaagtaaaaaagcactctgtactgaagctacaaagaggattagtagtagtttcccaccattaaaagccttcatcgtcaatcattcttcatcatcagaactagcttcatatgccaagccgagcaatccactggaaggattattcgtcttaatcttcccttctgcatcttgtgattcccctgacgacggctgtttcatatttgattctggcacaaattgaggtcccttctgtttcaaacttgcactctcagactcatgttttgtgatgctagcgttactgggcactggggttgactgattgccagtggatgggctagaaagcttcggtcgctttggcttaacttccacaactttcctcagcagatcttgctgcctatatcaccaaggatagagacttagaacaactccagaaccagaacaacaatcagaattgaatataggtgg-agagaaagaagagggaagagaaaagatctaccttatcccactcttcggttttggctcaacacgcaaagataagggtactgttgcaggggtagtatctgctaggttcgcagctctgtgtcaatttgtgaaggaaacaccagaatttaacttaaggcatgagtaattttatcagtgttatcaacatcaaacaatcttgtcatcagcttaaactacccatcttgaatttggattaatcaattgaatggaaatttcttaaataatcgtatctaccgtggtcttc-----------------------------------------------------------------------------------------------------------------------------
>Albizia_adinocephala_FHO33_88@NODE_1_length_1215_cov_98.790861
-------------------------------------aaaagaacatcatgttataaaaagtttttctaatgtctaagttacaagtcaatcaccctaaataaattttttgcaacgctaaagcaaaaacagggacatcaaagctatttgtggatgcaccagccatccaaatgcagagtaaaacgtcaacaatatggagaagacaagcaaaactggcacattatcatcaaaacattaaattaacgcatgcactaagtttatcttccctcttgttgtacatagaagatcacaaatcatccttcct-----tttttttttttaatgattaatgcttcatgtgccgaattttcagtacaacatggcaagacccttaaatgat--acctaaaaggaagaaaaaaacactctgtactgaagctacaaagaggattactagtagttttccaccattaaaagtcttcatcatccatcattcttcatcatcagaactagcatcatatgccaagcctagcaatccaccagcaggattatccgtcttagcctttccttctgcctcttgtgacttccctggtgaaggctgtttcttatttgattctggcaaaggttgctgtgccttctctttcatactttcactctcagattcacgttttgtaatattagcagtactaggaactggggctgactgattgccactggatgggctagaaagcttcagtcgctttggcttaatttccacaactttcttcagcagatcttgctgcctatatcacgaaggataaagactatgaacaacaacagaagcagaacaccaaaacaaaatgaatatagaagggagagaagggagagggatgataaaaaatataccttatcccactctttggttttggctcaacacgaagaggtaagggtactgatgcaggggtagaatctgctaagttcgcagctctgtgtccatttgtgaaggaaacaccagaatacaacttagagcaagagtaattttatcagtgttatcatcatcaaaaaatgatgtcatcatctaaaactatccaagtgtcatttggattaatcaattgaaaagagattatttaaatatttgtatccgttgagatcttcattcacagaacaacaataataatcctagtacttcaattgtatatctttttggtgtactacagttctttaagttcttaattcagtaccttcttattaatagttcagtatttgtttgatatcaccaa
>Albizia_edwallii_Dalmaso_272@NODE_1_length_931_cov_7.200913
-------------------catctagatgatagatagataagaacattatgttataaaaagtttttctaatgtccaagttacaagtaaatcacccta---aaatttttggcaacactgaagcaaaaacagggacatcaaagctatttgtggatgcaccagccatccaaatgtagagtaaaacattaacaatatggagaagacaagcaaaactggcacactgtcatcaaaacattaacttaacgcatgcacgaagtttatcttccctcttgttgtacatagaagatcacaaatcatccttcc-------ttttttttttaatgattaatgcttcatgtgccgaattttcagtataacttggcaagacccttaaatgat-ccctaaaaggaaggaaaaaaacactctgtactgaagctagaaagaggattactagtagttttccaccattgaaagtcttcatcatccatcattcttcatcatcagaactagcatcatatgccaagcctagcaatccaccggcaggattatccgtcttaacctttccttctgcctcttgtgactcccctgatgaaggctgtttcttatttgattctggcaaaggttgctgtcccttctctttcatactttcactctcagattcacgttttgtaatattagcattactaggaactgaggctgactgattgccactggatgggctagaaagcttcagtcgctttggcttaatttccacaactttcttcagcagatcttgctgcctataccacgaaggataaagactatgaacaacaacagaaccagaccaccaaaacaaagtgaatatacgaggaagagaagggagagggatgataaaaaatctaccttattccgctccttggttttggctcaacacgaagaggtaagggtactgatgcaggggtagaatctgctaagttcgcagctctgtgtccatttgtgaagg----------------------------------------------------------------------------------------------------------------------------------------------------------------------------------------------------------------------------------------------------------------------------------
>Albizia_glabripetala_Lewis_1652@NODE_2_length_557_cov_49.204167
-----------------------------------------------------------------------------------------------------------------------------------------------------------------------------------------------------------------------------------------------------------------------------------------------------------------------------------------------------------------------------------aatgat--ccctaaaaggaagaaaaaaacactctgtactgaagctacaaagaggattactagtagttttccaccattaaaaatcttcatcatccatcattcttcatcatcagaactagcatcatatgccaagcctagcaacccaccagaaggattatccgtcttagcctttccttctgcctctggtgacttccctgatgaaggctgtttcttatttgattcttgcaaaggttgctgtgccttctctttcaaactttcactctcagattcacgttttgtaatattagcattactaggaactggggctgactgattgccactggatgggctagaaagcttcggtcgctttggcttaatttccacaactttcttcagcagatcttgctgcctatatcacgaaggataaagactatgaacaacaa------cagaacaccaaaacaaaatgaatataggaggaagagaagggatagggatgataaaaaatataccttatcccactctttggttttggctcaacacgaagaggtaagggtactgatgcaggggtagaatctgctaagtt------------------------------------------------------------------------------------------------------------------------------------------------------------------------------------------------------------------------------------------------------------------------------------------------------------
>Albizia_inundata_Wood_26530@NODE_1_length_913_cov_204.709790
---------------------------------------------------ttataaaaagtctttctgatgtctaagttacaagtcaatcaccctaaataaattttttgcaacactaaagcaaaaacagggacatcaaagctatttgtggatgcaccagccatccaattgcagagtaaaacattaacaatatggagaagacaagcaaaactggcacattatcatcaaaacattaaattaacgcatgcagtaagtttatcttccctcttgttgtacatagaagatcacaaatcatccttccttt--ttttttttttttaatgattaatgcttcatgtgccgaattttcagtataacatggcaagacccctaaatgat--ccctaaaaggaagaaaaaaacactctgtactgaagctgcaaagaggattactagtagttttccaccattaaaagccttcatcgtccatcattcttcatcatcagaactagcatcatatgccaagcctagcaatccaccagcaggattatccgtcttagcctttccttctgcctcttgtgacttccctgatgaaggctgtttcttatttgattctggcaaaggttgctgtgccttctctttcaaactttcactctcagattcacgttttgtaatattagcattactaggaactggggctgactgattgccactggatgggctagaaagcttcggtcgctttggcttaatttccacaactttcttcagcagatcttgctgcctatatcacgaaggataaagactatgaacaacaa------cagaacaccaaaacaaaatgaatataggaggaagagaagggatagggatgataaaaaatataccttatcccactctttggttttggctcaacacgaagaggtaagggtactgttgcaggggtagaatctgctaagttcgcagctctgtgtccatttgtgaaggaaacaccagaata---------------------------------------------------------------------------------------------------------------------------------------------------------------------------------------------------------------------------------------------------------------------
>Albizia_multiflora_Hughes_3090@NODE_1_length_1146_cov_92.168382
-----------------------------------------------------------------tctaatgtctaagttacaagtcaatcaccctaaataaattttttgctacactaaagctaaaacagggacatcaaagctatttgtggatgcaccagccatccaaatgcagagcaaaacattaacaatatggagaagacaagctaaactggcacattatcatcaaaacattaaattaacgcatgcactaagtttatcttccctcttgttgtacatagaagatcacaaatcatccttccttt-ttttttttttttaaatgattaatgtttcatgtgccgaaatttcagtataacatggcaggacccttaaatgat--ccctaaaaggaagaaaaaaacattctgtactgaagctacaaagaggattgctagtagttttccaccattaaaagtcttcatcatccatcattcttcatcatcagaactagcatcatatgccaagcctagcaatccaccagcaggattatccgtcttagcctttccttctgcctcttgtgacttccctgatgaaggctgtttcttatttgattctggcaaaggctgctgtgccatctctttcatactttcactctcagattcacgttttgtaatattagcattactaggaactggggctgattgattgccactggaagggctagaaagcttcagtcgctttggcttaatttccacaactttcttcagcagatcttgctgcctatatcacgaaggataaagactatgaacagcaa------cagaacaccaaaacaaaatgaatataggaggaagagaagggagagggatgataaaaaatataccttatcccactctttggttttggctcaacacgaagaggtaagggtactgatgcaggggtagaatctgctaagttcgcagctctgtgtccatttgtgaaggaaacaacagaatacaacttagagcaagagtaattttatcagtgttatcatcatcaaataatgatgtcatcatctaaacttacctaagtgttatttggattaatcaatttaatagagattatttaaatatttgtatccgttgagatcttcattcacagaacaataataataatcctagtacttcaattgtatatctttttggtgtacttcagttctttaagttcttaattcagtacttgtttagtaatagttcagtattt---------------
>Albizia_sinaloensis_Hughes_1576@NODE_1_length_1224_cov_51.482127
---------------------------------------aagaacatcatgttataaaaagtttttctaatgtctaagttaaaagtcaatcaccctaaataaattttttgcaacactgaagcaaaaacagggacatcaaagctatttgtggatgcaccagccatccaaatgcagagtaaaacattaacaatatggagaagacaagcaaaactggcacattatcatcaaaacattaaattaacgcatgcactaagtttatcttccctctagttgtacatagaagatcacaaatcatccttccttt---tttttttttttaatgattaatgcttcatgtgccgaattttcagtataacatggcaagacccttaaatgat--ccctaaaaggaaagaaaaaacactctgtactgaagctacaaagaggattactagtagttttccaccattaaaagtcttcatcatccatcattcttcatcatcagaactagcatcatatgccaagcctagcaatccactagcaggattatccgtcttagcctttccttctgcctcttgtgacttccctggtgaaggctgtttcttatttgattctggcaaaggttgctgtgccttctctttcatactttcactctcagattcacgttttgtaatattagcattactaggaactggggctgactgattgccactggacgggctagaaagcttcagtcgctttggcttaatttccacaactttcttcagcagatcttgctgcctatatcacgaaggataaagactatgaacaacaacagaagcagaacaccaaaacaaaatgaatataggaggaagagaagggagagggatgataaaaaatataccttatcccactctttggttttggctcaacacgaagaggtaagggtactgatgcaggggtagaatctgctaagttcgcagctctgtgtccatttgtgaaggaaacaccatgatacaacttagagcaagagtaattttatcagtgttatcatcatcaaaaaatgatgtcatcatctaaaactacccaagtgttatttggattaatcaattgaatagagattatttaaatatttgtatcccttgagatcttcattcacagaacaacaataataatcctagtacttcaattgtatatctttttggtgtacttcagttctttaagttcttaattcagtacctttttattaatagttcagtatttgtttgatatcaccaa
>Albizia_tomentella_Leach_Dunlop_3801@NODE_1_length_1357_cov_112.772656
ttgcaaatgatacacccaggatgtagataatacatgagagagaacctcacct--------atagttaggatgtgtacctatctaggatagtgacattaccaagttctatgtaatcccaaaaaaaaaa---------aaaagccattagcggatgcaccagccatccaaatgcgaaataaaacattaacaatatggagaagacaagcaaaactg----------------gcattaaataaacgcatgcactaagtttatcttccctctagttttacatagaagatcacaaatcatccttcctttcccctttttttcttaatgattaatgcttcatgtgccggattttcaatataacgtggcaagaccctcaaatgataaccctaaaaggaagaagaaagcactctgtactgaagctacaaagaggattactagcagttttccaccattaaaagccttcatcatccatcattcttcatcatcagaactagcatcatatgccaagcctagcagtccaccggcaggactatccgtcttaacctttgcttctgcctcttgtgactcccctgatgaaggctgtttcttatttgattctggcaaaggttgctgtcccttctctttcatactttcactctcagattgacgtttagtaatattagcattactaggaactggggctgactgattgccactggatgggctagaaagcttcagtcgctttggcttaatttccacaactttcttcagcagatcttgctgcctatatcacgaaggataaagactatgaacaaaaacagagccagagcaccaaaacaaaatgaatataggagggagagaagggaga-ggatgagaaaaaatctaccttatcccgctctttggttttggctcaacacgaagaggtaagggtactgatgcaggggtagaatctgctaagttcgcagctctgtgtccatttgttaaggaaacaccagaatacaacttagaccaagagtaattttatcagtgttatcatcatcaaataatgatttcatcatctagaactacctaggtgtaa-------------------tagagattatttaaatattcgaatctgttgtgatcttaattcac---ataacaacaataatcctagtacttcaattgtatatcttttcagtgtagttcagttcttcaagttcttaattcagtaccttttcagtaatagttcagtatctgtttgatatcaccaa
>Albizia_tomentosa_Hughes_648@NODE_1_length_1171_cov_77.097806
----aaactaaaatcaagacatcaccatgatagatggataagaacatcatgttataaaaagtttttctaatgtctaagttaaaagtcaatcaccctaaataaattttttgcaacactgaagcaaaaacagggacatcaaagctatttgtggatgcaccagccatccaaatgcagagtaaaacattaacaatatggagaagacaagcaaaactggcacattatcatcaaaacattaaattaacgcatgcactaagtttatcttccctcttgttgtacatagaagatcacaaatcatccttcctttttttttttttttttaatgattaatgcttcatgtgccgaattttcagtataacatggcaagacccttaaatgat--ccctaaaaggaaagaaaaaacactctgtactgaagctacaaagaggattactagtagttttccaccattaaaagtcttcatcatccatcattcttcatcatcagaactagcatcatatgccaagcctagcaatccactagcaggattatccgtcttagcctttccttctgcctcttgtgacttccctggtgaaggctgtttcttatttgattctggcaaaggttgctgtgccttctctttcatactttcactctcagattcacgttttgtaatattagcattactaggaactggggctgactgattgccactggacgggctagaaagcttcagtcgctttggcttaatttccacaactttcttcagcagatcttgctgcctatatcacgaaggataaagactatgaacaacaacagaagcagaacaccaaaacaaaatgaatataggaggaaaagaagggagagggatgataaaaaatataccttatcccactctttggttttggctcaacacgaagaggtaagggtactgatgcaggggtagaatctgctaagttcgcagctctgtgtccatttgtgaaggaaacaccatgatacaacttagagcaagagtaattttatcagtgttatcatcatcaaataatgatgtcatcatctaaaactacccaagtgttatttggattaataaattgaatagagattatttaaatatttgtatcccttgagatcttcattcacagaacaacaataataatcctagtacttcaattgtatatctttttggtgtacttcagttct-----------------------------------------------------------
>Albizia_xerophytica_Hughes_1435@NODE_1_length_1253_cov_63.420918
----------------------------------------------------------------------------------------------------------------------------------------------------------------------------------------------------------------------------------------------taacgcatgcactaagtttatcttccctcttgttgtacatagaagatcacaaatcatccttccttt---tttttttttttaatgattaatgcttcatgtgccgaattttcagtataacatggcaagacccttaaatgat--ccctaaaaggaagaaaaaaacactctgtactgaagctacaaagaggattactagtagttttccaccattaaaagtcttcatcatccatcattcttcatcatcagaactagcatcatatgccaagcctagcaatccaccagcaggattatccgtcttagcctttccttctgcctcttgtgacttccctggtgaaggctgtttcttatttgattctggcaaaggttgctgtgccttctctttcatactttcactctcagattcacgttttgtaatattagcattactaggaactggggctgactgattgccactggatgggctagaaagcttcagtcgctttggcttaatttccacaactttcttcagcagatcttgctgcctatatcacgaaggataaagactatgaacaacaacagaagcagaacaccaaaacaaaatgaatataggaggaagagaagggagagggatgataaaaaatataccttatcccactctttggttttggctcaacacgaagaggtaagggtactgatgcaggggtagaatctgctaagttcgcagctctgtgtccatttgtgaaggaaacaccagaatacaatttagagcaagagtaattttatcagtgttatcatcatcaaataatgatgtcatcatctaaaactacccaagtgttatttggattaatcaattgaatagagattatttaaatatttgtatccgttgagatcttcattcacagaacaacaataataatcctactacttcaattgtatatctttttggtgtacttcagttctttaagttcttaattcagtacctttttattaatagttcagtatttgtttgatatcaccaa
>Archidendron_clypearia_Wieringa_1849@NODE_1_length_1173_cov_116.181569
aagcaaactaaaatcaagacatcaagatgatagatagataaaaacatcttgttataaaaagtttttctaacgtctaagttacaagtaaatcaccctaaataattttttcgcaacactaaagcaaaaacagggacatcaaagctacttgtggatgcaccagccatccaaatgcagagtaaaacatcaacaatatggagaagacaagcaaaactggcacattatcatcaaagcattaaattaacgcatgcactaagtttatcttccctctagttgtacataaaagatcacaaatcatccttcctt----tctttttttt---------------------------------------------------------------------------ataaaagcactctgtactgaagctacaaagaggattactagtagttttccaccattaaaagtcttcatcatccatcattcttcatcatcagaactagcatcatatgccaagcctagcaatccgccggcaggattatccgtcttaacctttccttctgcctcttgtgactccactaatgaaggctgtttcttatttgatcctggcaaaggttgctgtcccttctctttcatactttcactctcagattcacgtttagtaatattagcactactaggaactggggctgactgattgccactggatgagctagaaagcttcggtcgctttggcttaatttccacaactttcttcagcagatcttgctgcctatatcacgaaggataaagactatgaacaacaacagaaccagaacaccaaaacaaaatgaatatacgaggaagagaagggagagggatgagaaaaaatctaccttatcccgctctttggttttggctctacacgaagaggtaagggtactgatgcaggggtagaatctgctaagttcgcggctctgtgtccatttgtgacggaaaaactagaatacaacttagagcaagagtaattttatcagtgttatcatcatcaaacaatgatgtcatcatctaaaactacctaagtgtaatgtggattaatcaattgaatagagattatttaaatatttgtatccgttgtgatcttcattcacagaacaacaataataatcctagtacttcaattgtatatcttttcagtatacttcagttcttcaagttcat-------------------------------------------------
>Balizia_leucocalyx_Aguilar_1939@NODE_1_length_1481_cov_81.159544
atgctaactaaaatcaagacatcaagattatagatagataaaaacatcttgttataaaaagtttttctaatgtccaagttacaagtaaatcaccctaaataatttctttgcaatactaatgcaaaaacagggacatcaaagctatttgtggatgcaccagccatccaaatgcagagtaaaacatcaacaatatggagaaggcaagcaaaactggcacgttatcatcaaagcattaaattaacgcatgcactaagtttatcttccctctagttgcacatagaagatcacaaatcacccttcctttttttttttcttttttatgattaatgattcatgtgccgaattttcagtataacatggcaagacccttaaatgataaccctaaaaggaagaaaaaagcactctgtactgaagctacaaagaggattactagtagttttccaccactaaaagtcttcatcatccatcattcttcatcatcagaactagcatcatatgccaagcctagcaatccaccggcaggattatcggtcttaacctttccttctgcctcttgtgactccctggatgaaagctgtttcgtatttgattctggcaaaggtttctgtcccttctctttcatactttcactctcagattcacgctttgtaatattagcattactaggaactggggctgactgattgccactggatgggctagaaagcttcggtcgctttggcttaatttccacaactttcttcagcagatcttgctgcctatatcacgaaggataaagactatgaacaacaacagaaccagaacaccaaaacaaaatgaatataggaggaggaggagggagagggatgagaaaaaatataccttatcccgctctttgtttttggctcaacacgaagaggtaagggtactgatgcaggggtagaatctgctaagttcgcagctctgtgtccatttgtgaaggaaacaccagaatacaatttagagcaagagtaattttatcactgttatcatcatcaaataatgatg---tcatctaaaactacctaagtgtaatttggattaatcaattgaatagagattatttaaatagttgtatccgttgtgatcttcattcacagaacaacaacaataatcctagtacttcaattgtatatcttttcggggtacttcagttcttcaagttcttaattcagtacttttttagtaatggttcagtatttgtttgatatcaccaa
>Balizia_pedicellaris_Queiroz_15529@NODE_1_length_1218_cov_329.347377
aagctaactaaaatcaagacatcaagatgatagatggataaaaacatcttgctataaaaagtttttctaatgtctaagttacaagtaaatcaccctaaataatttatttgcaacactaaagcaaaaacagggacatcaaagctatttgtggatgcaccagccatccaaaggcagagtaaaacatcaacaatatggagaaggcaagcaaaactggcacattatcatcaaagcattaaattaacgcatgcgctaggtttatcttccctctagttgtacatagaagatcacaaatcatccttcc------ttttttttttttatgattaatgcttcatgtgccgaatttttagtataacatggcaagacccttaaatgataaccctaaaaggaagaaaaaagcactctgtactgaagctacaaagaggattactagtagttttccaccattaaaagtcttcatcatccatcattcttcatcatcagaactagaatcatatgccaagcctagcaatccaccggcaggattatccgtcttaacctttccttctgcctcttgtgactcccctgatgaaggctgtttcgtatttgattctggcaaaggttgctgtcccttctctttcatactttcactctcagattcacgctttgtaatattagcattactaggaactggggctgactgattgccactggatgggatagaaagcttcggtcgctttggcttaatttccacaactttcttcagcagatcttgctgcctatatcaagaaggatagagactatgaacaacaacagaaccaggacaccaaaacaaaatgaatataggaggaagagaagggagagggatgagaaaaaatctaccttatcccgctctttgtttttggctcaacacgaagaggtaacggtactgatgcaggggtagaatctgctaagttcgcagctctgtgtccatttgtgaaggaaacaccagaatacaatttagagcaagagtaattttatcagtgttatcatcatcaaataatgatgtcatcatctaaaactatctaagtgtaatttggattaatcaattgaatagagattatttaaatatttgtatccgttgtgatcttcat---------------------------------------------------------------------------------------------------------------------------
>Cathormion_obliquifoliolatum_Wieringa_6519@NODE_1_length_1079_cov_198.207031
atgctaactaaaatcaagacatcaagatgatagatagataaaaacatcttgttataaaaagtttttctaatgtccaagttacaagtaaatcatcctaaataatttctttgcaacactaacggcaaaacagggacatcaaagctatttgtggatgcaccagccgtccaaatgcagagtaaaacatcaacaatatggagaaggcaagcaaaactggcacgttatcatcaaagcattaaattaacgcatgcactaggtttatcttccctctagttgtacatagaagatcacaaatcacccttcctttttctttttcttttttatgattaatgcttcatgtgccgaattttcagtataacatggcaagaccctgaaatgataaccctaaaaggaagaaaaaagcactctgtactgaagctacaaagaggattactagtagtttttcaccactaaaagtcttcatcatccatcattcttcatcatcagaactagcatcatatgccaagcctagcaatccaccggcaggattatcggtcttaacctttccttctgcctcttgtgactcccctgatgaaagctgtttcgtatttgattctggcaaaggttgctgtcccttctctttcatactttcactctcagattcacgctttgtaatattagcattactaggaactggggctgactgattgccactggatgggctagaaagcttcggtcgctttggcttaatttccacaactttcttcagcagatcttgctgcctatatcacgaaggataaagactatgaacaacgacagaaccagaacaccaaaacaaaatgaatataggaggaagagaagggagagggatgagaaaaaatctaccttatcccgctctttgtttttggctcaacacgaagaggtaagggtactgatgcaggggtagaatctgctaagctcgcagctctgtgtccatttgtgaaggaaacaccagaatacaatttagagcaagagtaattttatcagtgttgtcatcatcaaataatgatgtcatcatctaaaactacc-----------------------------------------------------------------------------------------------------------------------------------------------------------------------------------------------
>Cathormion_rhombifolium_Deighton_3618@NODE_1_length_1084_cov_69.578947
------------------------------tagatagataaaaacatcttgttacaaaaagtttttctaatgtccaagttacaagtaaatcatcctaaataatttctttgcaacactaacgcaaaaacagggacatcaaagctatttgtggatgcaccagccatccaaatgcagaggaaaacatcaacaatatggagaaggcaagcaaaactggcacgttatcatcaaagcattaaattaacgcatgcactaagtttatcttccctctagttgtacatagaagatcataaatcacccttcctttttctttttcttttttatgattaatgcttcatgtgccgaattttcagtataacatggcaagaccctgaaatgataaccctaaaaggaagaaaaaagcactctgtactgaagctacaaagaggattactagtagttttccaccactaaaagtcttcatcatccatcattcttcatcatcagaactagcatcatatgccaagcctagcaatccaccggcaggattatcggtcttaacctttccttctgcctcttgtgactcccctgatgaaagctgtttcgtatttgattctggcaaaggttgctgtcccttctctttcatactttcactctcagattcacgctttgtaatattagcattactaggaactggggctgactgattgccactggatgggctagaaagcttcggtcgctttggcttaatttccacaactttcttcagcagatcttgctgcctatatcacgaaggataaagactatgaacaacgacagaaccagaacaccaaaacaaaatgaatataggaggaagagaagggagagggatgagaaaaaatctaccttatcccgctctttgtttttggctcaacacgaagaggtaagggtactgatgcaggggtagaatctgctaagctcgcagctctgtgtccatttgtgaaggaaacaccagaatacaatttagagcaagagtaattttatcagtgttgtcatcatcaaataatgatgtcatcatctaaaactacctaagtgtaatttggattaatcaattgaacagagactatttaaatatttgtataagttgtgat---------------------------------------------------------------------------------------------------------------------------------
>Hydrochorea_corymbosa1_Bonadeu_655@NODE_1_length_936_cov_226.421112
atgctaactaaaatcaagacatcaagatgatagatagataaaaacatcttgctacaaaaagtttttctaatgtctaagttacaagtaaatcaccctaaataagttctttgcaacactaatgcaaaaacagggacatcaaagctatttgtggatgttccagccatccaaatgcagagcaaaacatcaacaatatggagaaggcaagcaaaactggcacgttatcatcaaagcattaaattaacgcatgcactaagtttatcttccctctagttgtacatagaagatcacaaatcacccttccttttttttgttcttttttatgattaatgcttcatgtgccgaattttcagtataccatggcaagacccttaaatgataaccctaaaaggaagaaaaaaacactctgtactgaagctacaaagaggattactagtagtttttcaccactaaaagtcttcatcatccatcattcttcatcatcagaactagcatcatatgccaagcctagcaatccaccggcaggattatcggtcttaacctttccttctgcctcttgtgactcccctgatgaaagctgtttcgtatttgattctggcaaaggttgctgtcccttctctttcatactttcactctcagattcacgctttgtaatattagcattactaggaactggggctgactgattgccactggatgggctagaaagcttcggtcgctttggcttaatttccacaactttcttcagcagatcttgctgcctatatcacgaaggataaagactatgaacaatgacagaaccagaacaccaaaacaaaatcaatataggaggaagagaagggagagggatgagaaaaaatctaccttatcccgctctttgtttttggctcaacacgaagaggtaagggtactgatgcaggggtagaatctgctaagctc-----------------------------------------------------------------------------------------------------------------------------------------------------------------------------------------------------------------------------------------------------------------------------------------------------------
>Hydrochorea_corymbosa2_Iganci_862@NODE_1_length_1222_cov_188.292202
atgctaactaaaatcaagacatcaagatgatagatagataaaaacatcttgctacaaaaagtttttctaatgtctaagttacaagtaaatcaccctaaataagttctttgcaacactaatgcaaaaactgggacatcaaagctatttgcggatgttccagccatccaaatgcagggtaaaacatcaacaatatggagaaggcaagcaaaactggcacgttatcatcaaagcattaaattaacgcatgcactaagtttatcttccctctagttgtacatagaagatcacaaatcaccctttcttttttttgttcttttttatgattaatgcttcatgtgccgaattttcagtataccatggcaagacccttaaatgataaccctaaaaggaagaaaaaaacactctgtactgaagctacaaagaggattactagtagtttttcaccactaaaagtcttcatcatccatcattcttcatcatcagaactagcatcatatgccaagcctagcaatccaccggcaggattatcggtcttaacctttccttctgcctcttgtgactcccctgatgaaagctgtttcgtatttgattctggcaaaggttgctgtcccttctctttcatactttcactctcagattcacgctttgtaatattagcattactaggaactggggctgactgattgccactggatgggctagaaagcttcggtcgctttggcttaatttccacaactttcttcagcagatcttgctgcctatatcacgaaggataaagactatgaacaacgacagaaccagaacaccaaaacaaaatgaatataggaggtagagaagggagagggatgagaaaaaatctaccttataccgctctttgtttttggctcaacacgaagaggtaagggtactgatgcaggggtagaatctgctaagctcgcagctctgtgtccatttgtgaaggaaacaccagaatacaatttagcacaagactaattttatcagtgttatcatcatcaaataatgatgtcatcatctaaaactacctaagtgtaatttggattaatcaattgaacagagactat---------------------------------------------------------------------------------------------------------------------------------------------------------
>Hydrochorea_gonggrijpii_Tillett_45696@NODE_1_length_920_cov_71.937129
---------------------------------------------------------------------------------------------------------------------------------------------------------------------------------------tcaacaatatggagaaggcaagcaaaactggcacgttatcatcaaagcattaaattaacgcatgcactaagtttatcttccctctagttgtacatagaagatcacaaatcacccttccttcttttttttcttttttatgattaatgcttcatgtgccgaattttcagtataacatggcaagaccctgaaatgataaccctaaaaggaagaaaaaagcactctgtactgaagctacaaagaggattactagtagttttccaccactaaaggtcttcatcatccatcattcttcatcatccgaactagcatcatatgccaagcctagcaatccaccggtaggattatcggtcttaacctttccttctgcctcttgtaactcccctgatgaaagctgtttcgtatttgattctggcaaaggttgctgtcccttctctttcatactttcacactcagattcacgctttgtaatattagcattaccaggaactggggctgactgattgccactggatgggctagaaagcttcggtcgctttggcttaatttccacaactttcttcagcagatcttgctgcctatatcacgaaggataaagactatgaacaacgacagaaccagaacaccaaaacaaaatcaatataggaggaagagaagggagagggatgagaaaaaatctaccttatcccgctctttgtttttggctcaacacgaagaggtaagggtactgatgcaggggtagaatctgctaagctcgcagctctgtgtccatttgtgaaggaaacaccagaatacaatttagagcaagagtaattttatcagtgttatcatcatcaaataatgatgtc-tcatctaaaactacctaagtgtaatttggattaatcaattgaacagagactatttaaatatttgtataagttg-------------------------------------------------------------------------------------------------------------------------------------
>Jupunba_abbottii_Zanoni_21220@NODE_1_length_974_cov_87.104794
---------------------------------------------------------------------------------------------------------------------------------------------ctatttgtggatgcaccagccatccaaatgcagagtaaaacatcaacaatatagagaaggcaagcaaaactggcacgttatcatcaaagcattaaattaaggcatgcactaagtttatcttccctctagttgttcatagaagatcacaaatcacccttcctt----ttttttttttttatgattaatgcttcatgtgccgaattttcagtataacatggcaagacccttaaatgataaccctaaaaggaagaaaaatgcactctgtactgaagctacaaagaggattactagtagttttccaccattaaaagtcttcatcatccatcattcttcatcatccgaactagaatcatatgccaagcctagcaatccaccggtaggattatccgtcttaacctttccttctgcctcttgtgactcccctgatgaaggctgtttcgtatttgattctggcaaaggttgctgtcccttctctttcatactttcactctcagattcacgctttgtaatattagcattactaggaactggggctgactgattgccactggatgggctagaaagcttcggtcgctttggcttaatttccacaactttcttcagcagatcttgctgcctaaatcacgaaggataaagattatgaacaacaacagaaccagaacaccaaaacaaaatgaatataggaggaagagaagggagagggatgagaaaaaatctaccttatcccgctctttggttttggctcaacacgaagaggcaagggtactgatgcaggggtagaatctgctaagttcgcagctctgtgtccatttgtgaaggaaacaccagaatacaatttagagcaagagtaattttatcagtgttatcatcatcaaataatgatgtcatcatctaaaactaccaaagtgtaatctggattaatcaattgaatagagattatttaaatatttgtatccgttgtgatcttcattcacaga--------------------------------------------------------------------------------------------------------------------
>Jupunba_asplenifolia_Ekman_6383@NODE_1_length_764_cov_47.190684
-------------------------------------------------------------------------------------------------------------------------------------------------------------------------------------------caatatagagaaggcaagcaaaactggcacgttatcatcaaagcattaaattaaggcatgcactaagtttatcttccctctagttgtacatagaagatcacaaatcacccttcctt----ttttttttttttatgattaatgcttcatgtgccgaattttcagtataacatggcaagacccttaaatgataaccctaaaaggaagaaaaatgcactctgtactgaagctacaaagaggattactagtagttttccaccattaaaagtcttcatcatccatcattcttcatcatccgaactagaatcatatgccaagcctagcaatccaccggtaggattatccatcttaacctttccttctgcctcttgtgactcccctgatgaaggctgtttcgtatttgattctggcaaaggttgctgtcccttctctttcatactttcactctcagattcacgctttgtaatattagcattactaggaactggggctgactgattgccactggatgggctagaaagcttcggtcgctttggcttaatttccacaactttcttcagcagatcttgctgcctaaatcacgaaggataaagattatgaacaacaacagaaccagaacaccaaaacaaaatgaatataggaggaagagaagggagagggatgagaaaaaatctaccttatcccgctctttggttttggctcaacacgaagaggcaagggtactgatgcaggggtagaatctgctaagttcgcagctctgtgtccatttg----------------------------------------------------------------------------------------------------------------------------------------------------------------------------------------------------------------------------------------------------------------------------------------
>Jupunba_brachystachya_Lima_7438@NODE_1_length_1354_cov_91.940486
----------------------------------------------------tataaaaggtttttctaatgtctaagttacaagtaaattaccctaaataatttttaacacaccctaaagcaaaaacagggacatcaaagctatttgtggatgcaccagccatagaaatccagagtaaaacattaacaaaatggagaagacaagcaaaactggcacattatcatcaaagcattaaattaacgcatgcactaagtttatcttccctctagttgtacatagaagatcacagagcatccttccttt------tttttttttgtgattaatgcttcatgtgccgaattttcagtataa------------------------ccctaaaaggaagaaaaaagcactctgtactgaagctacaaagaggattactagtagtattccaccattaaaagtcttcatcatccatcattcttcatcatcagaactagcatcatatgccaagcctagcaatccaccagcaggattatccgtcttaacctttccttctgcctcttgtgactcccctgatgaaggctgtttcgtatttgattctggcaaaggttgctgtcccttctctttcatactttcactctcagattcacgctttgtaatattagcattactaggaactggggctgactgattgccactggatgggctagaaagcttcggtcgctttggcttaatttccacaactttcttcagcagatcttgctgcctatatcacgaaggataaagactatgaacaacaacagaaccagaacaccaaaacaaaatgaatataggaggaagagatgggagagggatgagaaaaaatctaccttatcccgctctttggttttggctcaacacgaagaggtaagggtactgatgcaggggtagaatctgctaagttcgcagctctgtgtccatttgtgaaggaaacaccagaatacaatttagagcaagagtaattttatcagtgttatcatcatcaaataatgatgtcatcatctaaaactacacaagtgtaatttggattaaccaattgactagagattatttaaatatttgtatccgttgtgatcttcattcacagaacaacaataataatcctagtacttcaattgtatatcttttcggggtacttcagttcttcaagttcttaattcagtacttttttagtaatggttcagtatttgtttgatatcaccaa
>Jupunba_commutata_Maguire_46145@NODE_1_length_1140_cov_90.031985
---------------------------------------------------------aaagtctttctaatgtctaagttacaagtaaatcaccctaaataatttctttgcaacactaaagcaaaaacagggacatcaaagctatttgtggatgcaccagccatccaaatgcagagtaaaacataaacaatatggagaaggcaagcaaaactggcacgttatcatcaaagcattaaattaacgcatgcactaagtttatcttccctctagttgtacatagaagatcacaaatcacccttcctttttttttttcttttttatgattaatgtttcatgtgccgaattttcagtataacatggcaagacccttaaatgataaccctaaaaggaagaaaaaagcactctgtactgaagctacaaagaggattactagtagctttccaccattaaaagtcttcatcatccatcattcttcatcatccgaactagcatcatatgccaagcctagcaatccaccggtaggattatccgtcttaacctttccttctgcctcttgtgactcccctgatgaaggctgtttcgtatttgattctggcaaaggttgctgtcccttctctttcatactttcactctcagattcacgctttgtaatattagcattactaggaactggggctgactgattgccactggatgggctagaaagcttcggtcgctttggcttaatttccacaactttcttcagcagatcttgctgcctatatcacgaaggataaagactatgaacaacaacagaaccagaacaccaaaacaaaatgaacataggaggaagagaagggagagggatgagaaaaaatctaccttatcccgctctttggttttggctcaacacgaagaggtaagggtactgacgcaggggtagaatctgctaagttcgcagctctgtgtccatttgtgaaggaaacaccagaatacaatttagagcaagagtaattttatcagtgttatcatcatcaaataatgatgtcatcatctaaaactacctaagtgtaatttggattaatcaattgaatagagattatttaaatgtttgtatccgttgtgatcttcattcacagaacaacaataataatcccagtactacaattgtatatctttccggggtacttcagttcttcacgttcttaattcagtac---------------------------------------
>Jupunba_filamentosa_Lima_7487@NODE_1_length_1409_cov_64.691441
-----------------------------------------------------------------------------------------------------------aacacaccctaaagcaaaaa-aaggacatcaaagctatttgtggatgcaccagccatagaaatccagagtaaaacattaacaatatggagaagacaagcaaaactggcacattatcatcaaagcattaaattaacgcatgcactaagtttatcttccctctagttgtacatagaagatcacagatcatccttccttc------tttttttttatgattaatgcttcatgtgccgaattttcagtataa------------------------ccctaaaaggaagaaaaaagcactctgtactgaagctacaaagaggattactagtagttttccaccattaaaagtcttcatcatccatcattcttcatcatcagaactagcatcatatgccaagcctagcaatccaccggcaggattatccgtcttaacctttccttctgcctcttgtgactcccctgatgaaggctgtttcgtatttgattctggcaaaggttgctgtcccttctctttcatactttcactctcagattcacgc---------------ttactaggaactggggctgactgattgccactcgatgggctagaaagcttcggtcgctttggcttaatttccacaactttcttcagcagatcttgctgcctatatcacgaaggataaagactatgaacaacaacagaaccagaacaccaaaacaaaatgaatataggaggaagagatgggagagggatgagaaaaaatctaccttatcccgctctttggttttggctcaacacgaagaggtaagggtactgatgcaggggtagaatctgctaagttcgcagctctgtgtccatttgtgaaggaaacaccagaatacaatttagagcaagagtaattttatcagtgttatcatcatcaaataatgatgtcatcatctaaaactacataagtgtaatttggattaaccaattgactagagattatttaaatatttgtatccgttgtgatcttcattcacagaacaacaataataatcctagtacttcaattgtatatcttttcggggtacttcagttcttcaagttcttaattcagtacttttttagtaatggttcagtatttgtttgatatcaccaa
>Jupunba_floribunda_Iganci_883@NODE_1_length_1505_cov_79.149860
aagctaactaaaatc-agacatcaagatgatagatagataaaaacatcttgttataaaaagtttttctaatgtctaagttacaagtaaatcaccctaaataatttcttagcaacactaatgcaaaaacagggacatcaaagctatttgtggatgcaccagccatccaaatgcagagtaaaacatcaacaatatggagaaggcaagcaaaactggcacgttatcatcaaagcattaaattaacgcatgcactaagtttatcttccctctagttgtacaaagaagatcacaaatcacccttccttt-tttttttcttttttatgattaatgcttcatgtgccgaattttcagtataacatggcaagacccttaaatgataaccctaaaaggaagaaaaaagcactctgtactgaagctacaaagaggattactagtagttttccaccattaaaagtcttcatcatccatcattcttcatcatcagaactagtatcatatgccaagcctagcaatccaccggcaggattatccgtcttaacctttccttctgcctcttgtgactcccctgatgaaggctgtttcgtatttgattctggcaaaggttgctgtctcttctctttcatactttcactctcagattcacgctttgtaatattagcattactaggaactggggctgactgattgccactggatgggctagaaagcttcagtcgctttggcttaatttccacaactttcttcagcagatcttgctgcctatatcacgaaggataaagactatgaacaacaacagaaccagaacaccaaaacaaaatgaacataggaggaagagaagggagagggatgagaaaaaatctaccttatcccgctctttggttttggctcaacacgaagaggtaagggtactgatgcaggggtagaatctgctaaggtcgcagctctgtgtccatttgtgaaggaaacaccagaatacaacttagagcaagagtaattttattagtgttaccatcatcaaataatgatgtcgtcatctaaaacaacccaagtgtaatttggattaatcaattgaatagagatcatttaaatatttgtatccgttgtgatcttcattcatagaacaacaataataatcctagcacttcaattgtatatcttttcggtgtacttcagttcttcaagttcttaattcagtacttttttagtaatggttcagtatttgtttgatatcaccaa
>Jupunba_idiopoda_Quesada_1718@NODE_1_length_958_cov_69.245176
---------------------------------------------------------------------------------------------cctaaataatttttttgtaacactaaagcaaaaacagggacatcaaagctatttgtggatgcaccagccatacaaattcagagtaatacattaacaatatggagaagacaagcaaaactggcacattatcatcaaagcattaaattaacgcatgcactaagtttatcttccctctagttgtacatagaagatcatagatcatccgtcc---------tttttttttatgattaatgcttcatgtgccgaattttcagtataacatggcaagacccttaaatgataaccctaaaagaaagaaaaaagcactctgtactgaagctacaaagatgattagtagtagttttccaccattaaaagtcttcatcatccatcattcttcatcatcagaactagcatcatatgccaagcctagcaatccaccgacaggattatccgtcttaacctttccttctgcctcttgtgactcccctgatgaaggctgtttcgtatttgattctggcaaaggttgctgtcccttctctttcatactttcactctcagattcacgctttgtaatattagcattactaggaactggggctgactgattgccactggatgggctagaaagcttcagtcgctttggcttaatttccacaactttcttcagcagatcttgctgcctatatcacgaaggataaagactatgaacaacaacagaaccagaacaccaaaacaaaatgaatataggaggaagagaagggagagggatgagaaaaaatctaccttatcccgctctttggttttggctcaacacgaagaggtaagggtactgatgcaggggtagaatctgctaagttcgcagctctgtgtccatttgtgaaggaaacaccagaatacaatttagagcaagagtaattttatcagtgttatcatcatcaaataatgatgtcatcatctaaaactaccgaagtgtaatttgga--------------------------------------------------------------------------------------------------------------------------------------------------------------------------------
>Jupunba_leucophylla_Iganci_839@NODE_2_length_548_cov_179.628450
---------------------------------------------------------------------------------------------------------------------------------------------------------------------------------------------------------------------------------------------------------------------------------------------------------------------------------------------------------------------------------taaatgataaccctaaaaggaagaaaaaagcactctgtactgaagctacaaagaggattactagtagttttccaccactaaaagtcttcatcatccatcattcttcatcatcagaactagcatcatatgccaagcctagcaatccaccggcaggattatcgatcttaacctttccttctgcctctcgtgactcccctgatgaaggctgtttcttatttgactctggcaaaggttgctgtcccttctctttcatactttcactctcagattcacgttttgtaatattagcattactaggaactggggctgactgattgccactggatgggctagaaagcttcagtcgcttcggcttaatttccacaactttcttcagcaaatcttgctgcctatatcgcgaaggataaagactatgaacaacaacagaaccagaacaccaaaacaaaatgaagataggaggaagagaagggagagggatgagaaaaaatctaccttatcccgctctttggttttggctcaacacgaagaggtaagggtactgatgcagg------------------------------------------------------------------------------------------------------------------------------------------------------------------------------------------------------------------------------------------------------------------------------------------------------------------------------
>Jupunba_limae_Iganci_261@NODE_1_length_1777_cov_56.792941
aagctaactaaaatcaagacatcaagatgatagatagataaaaacatcttgctataaaaagtttttctaatgtctaagttacaagtaaatcaccctaaataatttatgtgcaacactaatgcaaaaacagggacatcaaagctatttgtggatgcaccagccatccaaatgcagagtaaaacatcaacaatatggagaaggcaagcaaaactggcacattatcatcaaagcattaaattaacgcatgcgctaggtttatcttccctctagttgtacatagaagatcacaaatcatccttcct-----ttttttttttttatgattaatgcttcatgtgccgaattttcagtataacatggcaagacccttaaatgataaccctaaaaggaagaaaaaagcactctgtactgaagctacaaagaggattactagtagttttccaccattaaaagtcttcatcatccatcattcttcatcatcagaactagaatcatatgccaagcctagcaatccaccggcaggattatccgtcttaacctttccttctgcctcttgtgactcccctgatgaaggctgtttcgtatttgattctggcaaaggttgctgtcccttctctttcatactttcactctcagattcacgctttgtaatattagcattactaggaactggggctgactgattgccactggatgggctagaaagcttcggtcgctttggcttaatttccacaactttcttcagcagatcttgctgcctatatcacgaaggataaagactatgaacaacaacagaaccagaacaccaaaacaaaatgaatataggaggaagagatgggagagggatgagaaaaaatctaccttatcccgctctttggttttggctcaacacgaagaggtaagggtactgatgcaggggtagaatctgctaagttcgcagctctgtgtccatttgtgaaggaaacaccagaatacaatttagagcaagagtaattttatcagtgttgtcatcatcaaataatgatgtcatcatctaaaactacctaagcgtaatttggattaatcaattgaatagagattatttaaatatttgtatccgttgtgatcttcattcacagaacaacaataataatcctagtacttcaattgtatatcttttcggggtacttcagttcttcaagttcttaattcagtacttttttagtaatggttcagtatttgattgatatcaccaa
>Jupunba_macradenia_Lourteig_3021@NODE_1_length_872_cov_95.410063
---------------------------------------------------------------------------------------------------------------------------------------------------------------------------------------------ctacggagaagacaagcaaaactagcacattatcatcaaagcattaaattaacgcatgcactaagtttatcttccctccagttgtacatagaagatcacaaatcatccttcctt----tttcttctttttatgattaatgcttcatgtgcctaattttcagtataacatggcaagacccttaaatgataaccctagaaggaagaaaaaagcactctgtactgaagctacaaagaggattactagtagttttccaccactaaaagtcttcatcatccatcattcttcatcatcagaactagcatcatatgccaagcctagcaatccaccggcaggattatcggtcttaacctttccttctgcctcttgtgactcccctgatgaaggctgtttcttatttgactctggcaaaggttgctgacccttctctttcatactttcactctcagattcacgttttgtaatattagcattactaggaactggggctgactgattgccactggatgggctagaaagcttcggtcgctttggcttaatttccacaactttcttcagcagatcttgctgcctatatcgcgaaggataaagactatgaacaacaacagaaccagaacaccaaaacaaaatgaagataggaggaagagaagggagagggatgagaaaaaatctaccttatcccgctctttggttttggctcaacacgaagaggtaagggtactgatgcaggggtagaatctgctaagttcgcagctctgtgtccatttgtgaaggaaacaccagaatacaacttagagcaagagtaattttatcagtgttatcagcatcaaataatgatgtcaacatctaaaactagccaagtgtaatttggattaat---------------------------------------------------------------------------------------------------------------------------------------------------------------------------
>Jupunba_microcalyx_Iganci_855@NODE_1_length_1120_cov_134.764142
aagctaactaaaatcaagacatcaagatgatagagagataaaaacatcttgttttaaaaagtttttctaatgtctaagttacacgtaaatcaccctaaataatttatttgcaacactaatgcaaaaacagggacatcaaagctatttgtggatgcaccagccatccaagtgcagagtagaacattaacaatatggagaagacaagcaaaactggcacattatcatcaaagcattaaattaacgcatgcactaagtttatcttccctctagttgtacatagaagatcacaaatcacccttcctttttttttttcttttttatggttaatgcttcatgtgccgaattttcagtataacatggcaagacccttaaatgataaccctaaaaggaagaaaaaagcactctgtactgaagctacaaagaggattactagtagttttccaccattaaaagtcttcatcatccatcattcttcatcatcagaactagcatcatatgccaagcctagcaatccaccggcaggattatcggtcttaacctttccttctgcctcttgtgactctcctgatgaaggctgtttcttatttgattctggcaaaggttgctgtcccttctctttcatactttcactctcagattcacgctttgtaatattagcattactaggaactggggctgactgattgccactggatgggctagaaagcttcggtcgctttggcttaatttccacgactttcttcagcagatcttgctgcctatatcacgaaggataaagactatgaacaacaacagaaccagagcaccaaaacaaaatgaatataggaggaaaagaagggagagggatgagaaaaaatctaccttatcccgctctttggttttggctcaacgcgaagaggtaagggtactgatgcaggggtagaatctgctaaggtcgcagctctgtgtccatttgtgaaggaaacacc---------------------------------------------------------------------------------------------------------------------------------------------------------------------------------------------------------------------------------------------------------------------------
>Jupunba_microcalyx_Iganci_855@NODE_2_length_539_cov_11.010823
---------------------------------------------------------------------------------------------------------------------------------------------------------------------------------------------------------------------------------------------------------------------------------------------------------------------------------------------------------------------------------------------------------------------------------------------------------------------------------------------------------------------------------------------------------------------------------------------------------------------------------------------------------------------------------------------------------------------------------------------------------------------------------------------------------------------------------------------------------------------------------------------------------------------------cgaagaggtaagggtactgatgcaggggtagaatctgctaaggtcgcagctctgtgtccatttgtgaaggaaacaccagaatacaacttagagcaagagtaattttatcagtgttatcatcatcaaataatgatgtcatcatctaaaactagccaagtgtaatttggattaatcaattgaatagagattatttaaatatttgtatccgttgtgatcttcattcacagaacaacaataataatcctagcacttcgattgtatatctttttggtgtacttcagttcttcaagttcttaattcagtacttttttagtaatagttaagtatttgtttgatatcaccaa
>Jupunba_oppositifolia_Liegier_16014@NODE_1_length_927_cov_76.771765
------------------------------------------------------------------------------------------------------------------------------------------------------gatgcaccagccatccaaatgcagagtaaaacatcaacaatatagagaaggcaaacaaaactggcacgttatcatcaaagcattaaattaaggcatgcactaagtttatcttccctctagttgtacatagaagatcacaaatcacccttcc------ttttttttttttatgattaatgcttcatgtgccgaattttcagtataacatggcaagacccttaaatgataaccctaaaaggaagaaaaatgcaccctgtactgaagctacaaagaggattactagtagttttccaccattaaaagtcttcatcatccatcattcttcatcatccgaactagaatcatatgccaagcctagcaatccaccggtaggattatccgtcttaacctttccttctgcctcttgtgactcccctgatgaaggctgtttcgtatttgattctggcaaaggttgcggtcccttctctttcatactttcactctcagattcacgctttgtaatattagcattactaggaactggggctgactgattgccactggatgggctagaaagcttcggtcgctttggcttaatttccacaactttcttcagcagatcttgctgcctatatcacgaaggataaagactatgaacaacaacagagccagaacaccaaaacaaaatgaatataggaggaagagaagggagagggatgagaaaaaatctaccttatcccgctctttggttttggctcaacacgaagaggcaagggtactgatgcaggggtagaatctgctaagttcgcagctctgtgtccatttgtgaaggaaacaccagaatacaatttagagcaagagtaattttatcagtgttatcatcatcaaataatgatgtcatcatctaaaactaccaaagtgtaatctggattaatcaattgaatagagattatt--------------------------------------------------------------------------------------------------------------------------------------------------------
>Jupunba_villosa_Borges_423@NODE_1_length_1473_cov_81.439112
aagcaaactaaaatcaagacatcaagatgatagatagat-aaaacatcttgttataaaaggtttttctaatgtctaagttacaagtaaattaccctaaataatttttatcacaccctaaagcaaaaacagggacatcaaagctatttgtggatgcaccagccatagaaatccagagtaaaacattaacaatatggagaagacaagcaaaactggcacattatcatcaaagcattaaattaacgcatgcactaagtttatcttccctctagttgtacaaagaagatcacagatcatccttccttt------tttttttttatgattaatgcttcatgtgccgaattttcagtataa------------------------ccctaaaaggaagaaaaaagcactctgtactgaagctacaaagaggattactagtagttttccaccattaaaag-----------------tcttcatcatcagaactagcatcatatgccaagcctagcaatccaccggcaggattatccgtcttaacctttccttctgcctcttgtgactcccctgatgaaggctgtttcgtatttgattctggcaaaggttgctgtcccttctctttcatactttcactctcagattcacgctttgtaatattagcattactaggaactggggctgactgattgccactggatgggctagaaagcttcagtcgctttggcttaatttccacaactttcttcagcagatcttgctgcctatatcgcgaaggataaagactatgaacaacaacagaaccagaacaccaaaacaaaatgaatataggaggaagagatgggagagggatgagaaaaaatctaccttatcccgctctttggttttggctcaacacgaagaggtaagggtactgatgcaggggtagaatctgctaagttcgcagctctgtgtccatttgtgaaggaaacaccagaatacaatttagagcaagagtaattttatcagtgttatcatcatcaaataatgatgtcatcatctaaaactacataagtgtaatttggattaaccaattgactagagattatttaaatatttgtatccgttgtgatcttcattcacagaacaacaataataatcctagtacttcaattgtatatcttttcggggtacttcagttcttcaagttcttaattcagtacttttttagtaatggttcagtatttgtttgatatcaccaa
>Punjuba_killipii_Palodorios_6252@NODE_1_length_884_cov_44.197026
------------------------------------------------------------------------------------------------------------------------------------------aagctatttgtggatgcaccagccatccaaatgcagagtaaaacagtaacaatatggagaagacaagcaaaactggcacattatcatcaaagcattaaattaacgcatgcactaagtctatcttccctctagttgtacatagaagatcacaaatcatcctttcttt--tcttttcttttttaagattaatgcttcatgtgccgaactttcagtataacatggccagacccttaaatgataaccctaaaaggaagaaaaaaacactctgtactgaagctacaaagaggattacaagtagttttccaccattaaaag-----------------tcttcatcatcagaactagcatcatatgccaagcctagcaatccaccggcaggattatccgtcttaacctttccttctgcctcttgtgactcccctgatgaaggctgtttcttatttgattctggcaaaggttgctgtcccttctctttcataccttcactctcagattcacgttttgtaatattagcattactaggaactggggctgactgattgccactggatgggctagaaagcttcggtcgctttggcttaatttccacaactttcttcagcagatcttgctgcctatatcacgaaggataaacactatgaacaacaacagttccagaacaccaaaacaaaatgaatatcggaggaagagaagggagagggatgagaaaaaatctaccttatcccgctctttggttttggctcaacacgaagaggtaagggtactgatgcaggggtagaatctgctaagttcgcagctctgtgtccatttgtgaaggaaacaccagaatacaacttagagcaagagcaattttatcagtgt-------------------tgtcatcatctaaaactacctaagtgtaatttggac-------------------------------------------------------------------------------------------------------------------------------------------------------------------------------
>Punjuba_lehmannii_Escobar_7465@NODE_1_length_1291_cov_71.887974
--------------caagacatcaagatgatagatagataaaaacatcttgttataaaaagtttttctaatgtccaagttacaagtaaatcaccctaaataatttttttgcaacactaaagcaaaaacagggacatcaaagctatttgtggatgcaccagccatccaaatgcagaataaaacagtaacaatatggagaagacaagcaaaactggcacattatcatcaaagcattaaattaacgcatgcactaagtttatctttcctctagttgtacatagaagatcacaaatcatccttcctttctctttttttttttaaagattaatgcttcatgtgccgaattttcagtataacatggcaagacccttaaatgataaccctaaaaggaagaaaaaagcactctgtactgaagctacaaagaggattactagtagttttccaccattaaaagtcttcatcatccatcattcttcatcatcagaactagcatcatatgccaagcctagcaatccacaggcaggattatccgtcttaacctttccttctgcctcttgtgactcccctgatgaaggctgtttcttatttgattctggcaaaggttgctgtcccttctctttcatactttcactctcagattcacgttttgtaatattagcattactaggaactggggctgactggttgccactggatgggctagaaagcttcagtcgctttggcttaatttccacaactttcttaagcagatcttgctgcctatatcacgaaggataaagactatgaacaacaacaaaaccagaacaccaaaacaaaatgaatataggaggaagagaagggagagggatgagaaaaaatctaccttatcccgctctttggttttggctcaacacgaagaggtaagggtactgatgcaggggtagaatctgctaagttcgcagctctgtgtccatttgtgaaggaaacaccagaatacaacttagagcaagagtaattttatcagtgttatcatcatcaaataatgatgtcatcatctaaaactacccaagtgtaatttggattaatcaattgaatagagattatttaaatatttgtatccgttgtgatcttcattcacagaacaacaataatactcctagtacttcaattgtatatcttttcggtgtacttcagttcttcaagttcttaattcagaacttttttagtaatagttcagtatttgtttgatatcaccaa
>Punjuba_racemiflora_Jimenez_Soares_3626@NODE_1_length_1187_cov_101.257658
--------taaaatcaagacatcaagatgatagatagatgaaaacatcttgttataaaaagtttttctaatgtctaagttacaagtaaatcaccctaaataatttctttgcaacactaacgcaaaaacagggacatcaaagctatttgtggatgcaccagccatccaaatgcagagtaaaacattagcgatatggagaagacaagcaaaactggcacattatcatcaaagcattaaattaacgcatgcactaagtttatcttccctctagttgtacatagaagatcacaaatcatccttccttt----cttttttttttaagattaatgcttcatgtgccgaagtttcagtataacatggcaagacccttaaatgataaccctaaaaggaagaaaaaagcactctgtactgaagctacaaagaggattactagtagttttccaccattaaaag-----------------tcttcatcatcagaactagcatcatatgccaagcctagcaatccaccggcaggattatccgtcttaacctttccttctgcctcttgtggctcccctgatgaaggctgtttcttatttgattctggcaaaggttgctgtcccttctctttcatactttcactctcagattcacgttttgtaatattagcattactaggaactggggctgactgattgccactggatgggctagaaagcttcggtcgctttggcttaatttccacaactttcttcagcagatcttgctgcctatatcacgaaggataaacactatgaacaacaacagaactagaacaccaaaacaaaatgaatataggaggaagagaaggaagaggtatgaaaaaaaatctaccttatcccgctttttggttttggctcaacacgaagaggtaagggtactgatgcaggggtagaatctgctaagttcgcagctctgtgtccatttgtgaaggaaacaccagaatacaacttagagcaagaataattttatcagtgttatcatcatcaaataatgatgtcatcatctaaaactacccaagtgtaatttggattaatcaattgaatagagattatttaaatatttgcatccgttgtgatcttcattcacagaacaacaataataatcctagcacttcaattgtatatcttttcggtgtacttcagttcttcaagttcttaattcagtacttttttagtaatagttcagt-------------------
>_R_Albizia_burkartiana_StivalSantos_678@NODE_1_length_841_cov_9.595420
---------------------------------------------------------------------------------------------------------------------------------------------------------gcaccagccatccaaatgcagagtaaaacattaacaatatggagaagacaagcaaaactggcacattatcatcaaaacattaaattaacgcacgcactaagtttatcttccctcttattgtacatagaagatcacaaatcatacttcctttttttttttttttaaaatgattaatgcttcatgtgccgaattttcagtataacatggcaagacccttaaatgat-ccctaaaaggaagaaaaaaaacactctgtactgaagctacaaagaggattactagtagttttccaccattaaaagtcttcatcatccatcattcttcatcatcagaactagcatcatatgccaagcctagcaatccaccggcaggattatccgtcttaacctttccttctgcctcttgtgactcccctgatgaaggctgtttcttatttgattctggcaaaggttgctgtcccttctctttcatactttcactctcagactcacgttttgtaaaattagcattactagcaactggggctgactgattgccactggatgggctagaaagcttcggtcgctttggcttaatttccacaactttcttcagcagatcttgctgcctatatcatgaaggataaagactatgaacaacaacagaaccagaacaccaaaacaaaatgaatataggaggaagacaagggagagggatgagaaaaagtctaccttatcccactctttggttttggctcaacacgaagaggtaagggtactgatgcaggggtagaatctgccaagttcgcagctctgtgtccatttgtgaaggaaacaccagaatacaacttagagcaagagtaat-------------------------------------------------------------------------------------------------------------------------------------------------------------------------------------------------------------------------------------------------
>_R_Albizia_coripatensis_Hughes_2433@NODE_1_length_1244_cov_153.662382
aggcaaactaaaatcaagacatcaagacgatagatagataagaacattatgttataaaaagtttttctaatgtctaagttacaagtaaatcaccctacataaattttttgcaacacgacagcaaaaacagggacatcaaagctatttgtggatgcaccagccatccaaatgcagaataaaacatgaacaatatggagaagacaagcaaaactggcacattatcatcaaaacattaaattaacgcatgcactaagtttatctcccctcttgttgtacatagaagatcacaaatcatccttcctt----tttttttttttaatgactaatgcttcatgtgccgaattttcagtataacatggcaagacccttaaatgat--ccctaaaaggaagaaaaaaacactctgtactgaagctacaaagaggattactagtagttttccaccattaaaagtcttcatcatccatcattcttcgtcatcagaactagcatcatatgccaagcctagcaatccaccggcaggattatccgtcttaacctttccttctgcctcttgtgactcccctgatgaaggctctttcttatttgattctggcaaaggttgctgtcccttctctttcatactttcactctcagattcacgttttgtaatattagcattactaggaactgggcctgactgattgccactggatgggctagaaagcttcagtcgctttggcttaatttccacaactttcttcagcagatcttgctgcctatatcacgaaggataaagactatgaacaacaacagaaccagagcaccaaaacaaaatgaatatacgaggaagagaagggagagggatgataaaaaatctaccttattccgctctttggttttggctcaacacgaagaggtaagggtactgatgcaggggtagaatctgctaagttcgcagctctgtgtccatttgtgaaggaaacaccataatacaacttagagcaagagtaattttatcagtgttatcatcatcaaataatgatgtcatcatctaaaactacctaagtgttatttgggttaatcaattgaatagagattatttaaatatttgcatccgttgtgaccttcattcacagaacaacaacaataatcctagtacttcaatagtatatcttttcggtgtacttcagttcttcaagttcttaattcagtactttttcagtaatagttcagtatttgtttgatatcaccaa
>_R_Albizia_decandra_Vilhena_231@NODE_1_length_738_cov_27.913767
--------------------------------------------------------------------------------------------------------------------------------------------------------------------------------------------------gagaagacaagcaacactggcactttatcattaaaacattaaattaacgcatgcactaagtttatcttccctcttgttgtacatagaagatcataaatcatccttcctt----tttttttttttaatgattaatgcttcatgtgccgaattttcagtataacatggcaagacccttaaatgat--ccctaaaaggaagaaaaaaacactctgtactgaagctacaaagaggattactagtagttttccaccattaaaagtcttcatcatccatcattcttcatcatcagaactagcatcatatgccaagcctagcaatccaccagcaggattatccgtcttagcctttccttctgcctcttgtgacttccctgatgaaggctgtttcttatttgattctggcaaaggttgctgtgccttctctttcatactttcactctcagattcacgttttgtaatattagcattactaggaactggggctgactgattgccactggatgggctagaaagcttcagtcgctttggcttaatttccacaactttcttcagcagatcttgctgcctatgtcacgaaggataaagactatgaacaacaa------cagaacaccaaaacaaaatgaatataggaggaagagaagggagagggatgataaaaaatataccttatcccactctttggttttggctcaacacgaagaggcaagggtactgatgcaggggtagaatctgctaagttcgcagc------------------------------------------------------------------------------------------------------------------------------------------------------------------------------------------------------------------------------------------------------------------------------------------------------
>_R_Albizia_glabripetala_Lewis_1652@NODE_1_length_702_cov_36.401600
-------------------------------------------------------------------------------------------------------------------------------------------------------------------------------------------------------------------------------------------------cgcatgcactaagtttatcttccctcttgttgtacatagaagatcacaaatcatccttcctctttttttttttttttaatgattaatgcttcatgtgccgaattttcagtataacatggcaagacccttaaatgat--ccctaaaaggaagaaaaaaacactctgtactgaagctacaaagaggattactggtagttttccaccattaaaagtcttcatcatccatcattcttcatcatcagaactagcatcatatgccaagcctagcaatccaccagcaggattatccgtcttagcctttccttctgcctcttgtgacttccctgatgaaggctgtttcttatttgattctggcaaaggttgctgtaccttctctttcatactttcactctcagattcacgttttgtaatattagcattactaggaactggggctgactggttaccacaggatgggctagaaagcttcggtcgctttggcttaatttccacaactttcttcagcagatcttgctgcctatatcacaaaggataaagactatgaacaacaacagaaccagaacaccaaaacaaaatgaatataggaggaagagaagggagagggatgagaaaaaatccaccttatcccactctttggttttggctcaacacgaagaggtaagggtactgatgcaggggtagaatctgctaagtt------------------------------------------------------------------------------------------------------------------------------------------------------------------------------------------------------------------------------------------------------------------------------------------------------------
>_R_Albizia_niopoides_Simon_1601@NODE_1_length_1071_cov_128.958753
-----------------------------------------------------------------------------------------------------------------caccaaagcaaaaacagggacatcaaagctatttgtggatgcaccagccacccaaatgcagagtaaaacattaacaatatggagaagacaagcaaaactggcacattatcatcaaaacattaaattaacgcatgcactaagtttatcttccctcttgttgtacatagaagatcacaaatcatccttccctt-tttttttttttttcatgattaatgcttcatgtgccgaattttcagaataacatggcaagacccttaaatgat--ccctaaaaggaagaaaaaaacactctgtactgaagctagaaagaggattgctagtagttttccaccattaaaagtcttcatcatccatcattcttcatcatcagaactagcatcatatgccaagcctagcaatccaccagcaggattatccgtcttagcatttccttctgcctcttgtgacttccctgatgaaggctgtttcttatttgattctggcaaaggttgctgtaccttctctttcatactttcactctcagattcacgttttgtaatattagcattacttggaactggggctgactgattaccactggatgggctagaaagcttcggtcgctttggcttaatttccacaactttcttcagcagatcttgctgcctatatcacaaaggataaagactatgaacaacaacagaaccagaacaccaaaacaaaatgaatataggaggaagagaagggagagggatgagaaaaaatttaccttatcccactctttggttttggctcaacacgaagaggtaagggtactgatgcaggggtagaatctgctaagttggcagctctgtgtccatttgtgaaggaaacaccagaatacaacttagagcaagagtaactttatcagtgttatcatcatcaaataatgatgccatcatctaaaactacgtaagtgttattcggactaatcaattgaatagagattatttaaatatttgtatccgttgtgatcttcattcacagaacaactatagtaaacctagtacttcaattgtatatctttttggtgtacttcagttcttcaagttctta------------------------------------------------
>_R_Albizia_subdimidiata_var_minor_Gorts_341@NODE_1_length_809_cov_19.710383
-------------------------------------------------------------------------------------------------------------------------------------------------------------------------tgcagagtaaaacattaacaatatggagaagacaagcaaaactggcacattatcatcaaaacattaaattaacgcatgcactatgtttatcttccctcttgttgtacatagaagatcacaaatcatgcttccccc---tttttttttttaatgattaatgcttcatgtgccgaattttcagtataacatggcaagacccttagatgat--ccctaaaaggaagaaaagaacactctgtactgaagctacaaagaggattactagtggttttccaccattaaaagacttcatcatctatcattcttcatcatcagaactagcatcatatgccaagcctagcaatccaccagaaggattatccgtcttagcctttccttctgcctcttgtgacttccctgatgaaggctgtttcttatttgattctggcaaaggttgctgtgccttctctttcatactttcactctcagattcacgttttgtaatattagcattactaggaacaggggctgactgattgccagtggatgggctagaaagcttcggtcgctttggcttaatttccacaactttcttcagcagatcttgctgcctatatctcgaaggataaagactatgaacaacaa------cagaacaccaaaacaaaatgaatataggaggaagagaagggagagggatgataaaaaatataccttatcccactctttggttttggctcaacacgaagaggtaagggtactgttgcaggggtagaatctgctaagttcgcagctctgtgtccatttgtgaaggaaacaccagaatacaacttagagcaaga------------------------------------------------------------------------------------------------------------------------------------------------------------------------------------------------------------------------------------------------------
>_R_Albizia_subdimidiata_var_minor_Gorts_341@NODE_2_length_537_cov_16.526087
-------------------------------------------------------------------------------------------------------------------------------------------------------------------------------------------------------------------------------------------------------------------------------------------------------------------------------------------------------------------------------------tgat--ccctaaaaggaagaaaagaacactctgtactgaagctacaaagaggattactagtagttttccaccattaaaaatcttcatcatccatcattcttcatcatcagaactagcatcatatgccaagcctagcaacccaccagaaggattatccgtcttagcctttccttctgcctctggtgacttccctgatgaaggctgtttcttatttgattcttgcaaaggttgctgtgccttctctttcaaactttcactctcagattcacgttttgtaatattagcattactaggaactggggctgactgattgccactggatgggctagaaagcttcggtcgctttggcttaatttccacaactttcttcagcagatcttgctgcctatatcacgaaggataaagactatgaacaacaa------cagaacaccaaaacaaaatgaatataggaggaagagaagggatagggatgataaaaaatataccttatcccactctttggttttggctcaacacgaagaggtaagggtactgttgcaggg-----------------------------------------------------------------------------------------------------------------------------------------------------------------------------------------------------------------------------------------------------------------------------------------------------------------------------
>_R_Albizia_subdimidiata_var_subdimidiata_Ferreira_210@NODE_1_length_1111_cov_70.571567
----------------------------------------------------------------------------agttacaagtcaatcaccctaaataatttttttgcaacactaaagcaaaaacagggacatcaaagctatttgtgggtgcaccagccatccaaatgcagagtaaaacattaacaatatggagaagacaagcaaaactggcacattatcaacaaaacattaaattaacgcatgcactaagtttatcttccctcttgttgtacatagaagatcacaaatcatccttccctt--ttttttttttttaatgattaatgcttcatgtgccgaattttcagtataacatggcaagacccctaaatgat--ccctaaaaggaagaaaaaaacactctgtactgaagctacaaagaggattactagtagttttccaccattaaaaatcttcatcatccatcattcttcatcatcagaactagcatcatatgccaagcctagcaacccaccagaaggattatccgtcttagcctttccttctgcctctggtgacttccctgatgaaggctgtttcttatttgattcttgcaaaggttgctgtgccttctctttcaaactttcactctcagattcacgttttgtaatattagcattactaggaactggggctgactgattgccactggatgggctagaaagcttcagtcgctttggcttaatttccacaactttcttcagcagatcttgctgcctatatcacgaaggataaagactatgaacaacaa------cagaacaccaaaacaaaatgaatataggaggaagagaagggatagggatgataaaaaatataccttatcccactctttggttttggctcaacacgaagaggtaagggtactgttgcaggggtagaatctgctaagttcgcagctctgtgtccatttgtgaaggaaacagcagaatacaacttagagcaagagtaattttatcagtgttctcatcatcaaataatgatgtcatcatctaaaactacctaagtgttatttggattaatcaatttaatagagattatttaaatatttgtatccgttgagatcttcattcacagtacaacaataataatcctagtgcttcaattttatatctttttggtgtacttcagtgctttaagttcttaattcaatact--------------------------------------
>_R_Balizia_elegans_Iganci_870@NODE_1_length_1183_cov_82.322785
--------------------------------------------------gttataaaaagtttttctaatgtctaagttgcaagtaaatcaccctaaataatttctttgcaacactaatgcaaaaacagggacatcaaagctatttgtggatgcaccagccatccaaatgcagagtaaaacatcaacaatatgaagaaggcaagcaaaactggcacgttatcatcaaagcattaaattaacgcatgcactaagtttatcttcc--ccagttgtacatagaagatcacaaatcacccttactttgtttttttcttttttatgattaatgcttcatgtgccgaattttcagtataacatggcaagacccttaaatgataaccctaaaaggaagaaaaaagcactctgtactgaagctacaaagaggattactagtggttttccaccactaaaagtcttcatcatccatcattcttcatcatcagaactagcatcatatgccaagcctagcaatccaccggcaggattatcggtcttaacctttccttctgcctcttgtgactcccctgatgaaagctgtttcgtatttgattctggcaaaggttgctgtcccttctctttcatactttcactctcagattcacgctttgtaatattagcattactaggaactggggctgactgattgccactggatgggctagaaagctttggtcgctttggcttaatttccacaactttcttcagcagatcttgctgcctatatcacgaaggataaagactatgaacaacgacagaaccagaacaccaaaacaaaatgaatataggaggaagagaagggagagggatgagaaaaaatctaccttatcccgctctttgtttttggctcaacacgaagaggtaagggtactgatgcaggggtagaatctgctaagctcgcagctctgtgtccatttgtgaaggaaacaccagaatacaatttaaagcaagagtaattttatcagtgttatcatcatcaaataatgatgtcatcatctaaaactacctaagtgtaatttggattaatcaattgaatagagactatttaaatatttgtatccgttgtgatcttcattcacagaacaacaacaacaatcctagtacttcaattgtatatcttttcggggtacttcagttcttcaagttcttaattcagtacttttttagtaatggttcagtatttgtttgatatcac---
>_R_Balizia_spnov_Morim_577@NODE_1_length_1213_cov_203.388601
atgctaactaaaatcaagacatcaagatgatagatagataaaaacatcttgttacaaaaagtttttctaatgtctaagttacaagtaaatcaccctaaataatttctttgcaacactaatgaaaaaacagggacatcaaagctatttgtggatgcaccagccatccaaatgcagagtaaaacatcaacaatatggagaagg---------------------catcaaagcattaaattaacgcatgcactaagtttatcttccctctagttgtacatagaagatcacaaatcacccttccttttttttttccttttttatgattaatgcttcatgtgccgaattttcagtataacatggcaagacccttaaatgataaccctaaaaggaagaaaaaagcactctgtactgaagctacaaagaggattactagtagttttccaccacctaaagtcttcatcatccatcattcttcatcatcagaactagcatcatatgccaagcctagcaatccaccggcaggattatcagtcttaacctttccttctgcctcttgtgactcccctgatgaaagctgtttcgtatttgattctggcaaaggttgctgtcccttctctttcatactttcactctcagattcacgctttgtaatattagcattactaggaactggggctgactgattgccactggatgggctagaaagcttcggtcgctttggcttaatttccacaactttcttcagcagatcttgctgcctatatcacgaaggataaagactatgaacaacgacagaaccagaacaccaaaacaaaatgaatataggaggaagagaagggagagggatgagaaaaaatctaccttataccgctctttgtttttggctcaacacgaagaggtaagggtactgatgcaggggtagaatctgctaagctcgcagctctgtgtccatttgtgaaggaaacaccagaatacaatttagagcaagagtaattttatcagtgttatcatcatcaaataatgatgtcatcatctaaaactacctaagtgtaatttggattaatcaattgaatagagactatttaaatatctgtatccgttgtgatcttca----------------------------------------------------------------------------------------------------------------------------
>_R_Calliandra_bella_LPQ15696@NODE_1_length_961_cov_79.623303
--------------------atacagatagcccataaagaataacatcacaattgagtggcagtttcccattttaatcttggaaagaaatca--------gaatataacttaaaagaaaaacttaaataaacacaacaaagcattaaattaaaaagacaagca---aaaactagcacattattcaaaaaatgtggaaaagacaagcaaaactagcacattatcatcaaagcattaaattaagacaagcaccgagtttatcttccctccagttgtacat---agatcacatatcatccctcc----------tatttttgataactaaggcttcatgtgctgaattttcagtgtaacatggcaagacactaaaatggtaaccctaaaagaaag-aaaaagcactctgtactgaagctacaaagaggattagtagtagttttccaccattaaaagccttcattgtcaatcattcttcatcatcagaactagcttcatatgccaagccgagcaatccaccggcaggattattcatcttaatcttcccttctgcctcttgtgattcccctgatgcaggctgtttcatatgtgattctggcgcagattgcagtcccttctgtttcaaattttcactctcagactcatgttttgtgatgtcagcattactaggaaccggggatgactgattgccagtggatgggctagaaagcttcggccgctttggcttaacttccacaactttcctcagcagatcttgctgcctatatcaccaaggataaagactaagaacaactccagggcaagaacaacaataaggagt-aatataggaggaacaggagggagag------gagaagatataccttatcccgctctttggttttggctcaacacgcagaggtaagggtactgatgcaggagcagaatctgctaagtttgcagctctgtgtcaatttgtaaaggaaacaccacaatttaacttaaagcatgagtcattttat-agtgtc-------------------------------------------------------------------------------------------------------------------------------------------------------------------------------------------------------------------------------------
>_R_Enterolobium_cyclocarpum_MWC9020@NODE_1_length_1121_cov_181.019157
-----------------------------------------------------------------------------------agtaaatcacgctaatttttttttttgcaacactaaagcgaaaacagggacatcaaagccactagcggatgcaccggccatccaaatgcagagtaaaacattaacaatatggagaagacgagcaaaactggcacattatcatcaaagcattaaattaacgcatgcaccaagtttatcttccctctagttgtacatagaagatcacaaatcatccttcc-------tttctttttttatgattaacgcttcatgtgccgaattttcaatatgacatggcaagaccctcaaatgat--gcctaaaaggaagaaaaaagcactctgtactgaagctacaaagaggattactagtagttttccaccattaaaagtcttcatcacccatcattcttcatcatcagagctagcatcatatgccaagcctagcaatccaccggcaggattatccgtcttaacctttccttctgcctcttgtgactcccctgatgaagcctgtttcttatttgattctggcaaaggttgctgccccttctccttcatactttcagtctcagattcacgttttgtaatattagctttactaggaaatagggctgaatgattgccactggatgggcttgaaagcttcggtcgctttggcttaatttccacaactttcttcagcagatcttgctgcctatatcacgaaggataaagactatgaacaaccacagaaccagaacaccagaacaaagt------------aagagaagggagagggatgagaaaaaatctaccttatcccgctctttggttttggctcaacacgaagaggcaagggtactgatgcaggcgcagaatctactaagttcgcagctctgtgtccatttgtgaaggaaacaccaaaatacaacttagagcaagagtaattttaacagtgttatcatcatcaaataatgatgtcatcatctaaaactacccaagtgtaatttggattaatcaattgaatagagagtatttaaatatttgcagcctttgtgatcttcattcacagaaaaacaataacaatcctactactacaattgtatatctttttggtgtagttcagttcttcatgttcttacttcagtacttttttagtaatagttcagtatttg--------------
>_R_Hydrochorea_gonggrijpii_Tillett_45696@NODE_2_length_542_cov_79.298925
---------------------------------------------------------------------------------------------------------------------------------------------------------------------------------------tcaacaatatggagaaggcaagcaaaactggcacgttatcatcaaagcattaaattaacgcatgcactaagtttatcgtccctctagttgtacatagaagatcacaaatcacccttccttttttttttccttttttatgattaatgcttcatgtgccgaattttcagtataacatggcaagacccttaaatgataaccctaaaaggaagaaaaaaacactctgtactgaagcttcaaagaggattactagtagttttccaccactaaaag-----------------tcttcatcatcagaactagcatcatatgccaagcctagcaatccaccggcaggattatcggtcttaacctttccttctgcctcttgtgactcccctgatgaaagctgtttcgtatttgattctggcaaaggttgctgtcccttctctttcatgctttcactctcagattcacgctttgtaatattagcgttactaggaactggggctgactgattgccactggatgggctagaaagcttcggtcgctttggcttaatttccacaactttct--------------------------------------------------------------------------------------------------------------------------------------------------------------------------------------------------------------------------------------------------------------------------------------------------------------------------------------------------------------------------------------------------------------------------------------------------------------------------------------------------------------
>_R_Hydrochorea_marginata_Morim_563@NODE_1_length_1437_cov_136.348529
atgctaactaaaatcaagacatcaagatgatagatagataaaaacatcttgctacaaaaagtttttctaatgtctaagttacaagtaaatcaccctaaataagctctttgcaacactaatgcaaaaacagggacatcaaagctatttgtggatgttccagccatccaaatgcagagtaaaacatcaacaatatggagaaggcaagcaaaactggcacgttatcatcaaagcattaaattaacgcatgcactaagtttatcttccctctagttgtacatagaagatcacaaatcacccttccttttttttgttcttttttatgattaatgcttcatgtgccgaattttcagtataccatggcaagacccttaaatgataaccctaaaaggaagaaaaaaacactctgtactgaagctacaaagaggattactagtagtttttcaccactaaaagtcttcatcatccatcattcttcatcatcagaactagcatcatatgccaagcctagcaatccaccggcaggattatcggtcttaacctttccttctgcctcttgtgactcccctgatgaaagctgtttcgtacttgattctggcaaaggttgctgtcccttctctttcatactttcactctcagattcacgctttgtaatattagcattactaggaactggggctgactgattgccactggatgggctagaaagcttcggtcgctttggcttaatttccacaactttcttcagcagatcttgctgcctatatcacgaaggataaagactatgaacaacaaaagaaccagaacaccaaaacaaaatgaatataggaggtagagaagggagagggatgagaaaaaatctaccttataccgctctttgtttttggctcaacacgaagaggtaagggcactgatgcaggggtagaatctgctaagctcgcagctctgtgtccatttgtgaaggaaacaccagaatacaatttagcgcaagagtaattttatcagtgttatcatcatcaaataatgatgtcatcatctaaaactacctaagtgtaatttggattaatcaattgaatagag--tatttaaatatttgtatccgttgtgatcttcattcacagaacaacaacaacaatcctagtacttcaattgtatatcttttcggggtacttcagttcttcaagttcttaattcagtacttttttagtaatggttcagtatttgtttgatatcaccaa
>_R_Jupunba_barbouriana_Iganci_847@NODE_1_length_1255_cov_120.243633
---------------------------------------------------ttataaaaagtttttctaatgtctaagttacaagtaaatcaccctaaataatttatttgcaacactaatgcaaaaacagggacatcaaagctatttgtggatgcaccagccatccaaatgcagagtaaaacatcaacaatatggagaaggcaagcaaaactggcacgttatcatcaaagcattaaattaacgcatgcactaagtttatcttccctctagttgtacatagaagatcacaaatcacccttccttt------tttttttttatgattaatgcttcatgtcccgaattttcagtataacatggcaagacccttaaatgataaccctaaaaggaagaaaaaagcactctgtactgaagctacaaagaggattactagtagttttccaccattaaaagtcttcatcatccatcattcttcatcatccgaactagcatcatatgccaagcctagcaatccaccggtaggattatccgtcttaacctttccttctgcctcttgtgactcccctgatgaaggctgtttcgtatttgattctggcaaaggttgctgtcccttctctttcatactttcactctcagattcacgctttgtaatattagcattactaggaactggggctgactgattgccactggatgggctagaaagcttcggtcgctttggcttaatttccacaactttcttcagcagatcttgctgcctatatcacgaaggataaagactatgaacaacaacagaaccagaacaccaaaacaaaatgaacataggaggaagagaagggagagggatgagaaaaaatctaccttatcccgctctttggttttggctcaacacgaagaggtaagggtactgacgcaggggtagaatctgctaagttcgcagctctgtgtccatttgtgaaggaaacaccagaatacaatttagagcaagagtaattttatcagtgttatcatcatcaaataatgatgtcatcatctaaaactacctaagtgtaatttggattaatcaattgaatagagattatttaaatatttgtatccgttgtgatcttcattcacagaacaacaataataatcctagtactacaattgtatatcttttcggggtacttcagttcttcaagttcttaattcagtacttttttagtaatggttcagtatttgtttgatatcaccaa
>_R_Jupunba_cochleata_Bonadeu_673@NODE_1_length_1222_cov_92.393013
--------------caagacatcaagatgatagatagataaaaacatcttgttataaaaagtttttctaatgtctaagttacaagtaaatctccctaaataatttctttgcaacactaatgcaagaacagggacatcaaagctatttgtggatgcaccagccatccaaatgcagagtaaaacataaacaatatggagaaggcaagcaaaactggcacgttataatcaaagcattaaattaacgcatgcactaagtttatcttccctctagttgtacatg-------acaaatcacccttccttt---ttttttttttctatgattaatgcttcatgtgccgaattttcagtataacatagcaagacccttaaatgataagcctaaaaggaagaaaaaagcactctgtactgaagctacaaagaggattactagtagttttccaccattaaaagtcttcatcatccatcattcttcatcatcagaactagcatcatatgccaagcctagcaatccaccggcaggattatccgtcttgacctttccttctgcctcttgtgactcccctgatgaaggctgtttcgtatttgattctggcaaaggttgctgtcccttctctttcatactttcactctcagattcacgctttgtaatattagcattactaggaactggggctgactgattgccactggatcggctagaaagcttcggtcgctttggcttaatttccacaactttcttcagcagatcttgctgcctatatcacgaaggataaacactatgaacaacaacagatccagaacaccaaaacaaaatgaatataggaggaagagaagggagagggatgagaaaaaatctaccttatcccgctctttggttttggctcaacacgaagaggtaagggtactgatgcaggggtagaatctgctaagttcgcagctctgtgtccatttgtgaaggaaacaccagaatacaatttagagcaagagtaattttatcagtgttatcatcatcaaataatgatgtcatcatctaaaactacctaagcgtaatttggattaatcaattgaatagagattatttaaatatttgtatccgttgtgatctttattcacagaacaacaataataatcctagtacttcaattgtatatcttttcggggtacttcagttcttcaagttcttaattcagtacttttttagtaat-gttcagtatttgtttgatatcaccaa
>_R_Jupunba_laeta_Mori_25147@NODE_1_length_1065_cov_29.185223
--------------------------------------------------------------------------------------------------------------------------------agggacatcaaagctatttgtggatgcaccagccatccaaatgcagagtaaaacatcaacaatatggagaaggcaagcaaaactggcacgttatcatcaaagcattaaattaacgcatgcactaagtttatcttccctctagttgtacatagaagatcacaaatcatccttccttt--ttttttcttttttatgtttaatgcttcatgtgccgaattttcagtataacatggcaagacccctaaatgataaccctaaaaggaagaagaaagcactctgtactgaagctacaaagaggattactagtagttttccaccactaaaagtcttcatcatccatcattcttcatcatcagaactagcttcatatgccaagcctagcaatccaccggcaggattatcggtcttaacctttccttctgcctcttgtgactcccctgatgaaggctgtttcgtatttgattctggcaaaggttgctgtcccttctgtttcatactttcactctcagattcacgctttgtaatattagcattactaggaactggggctgactgattgccactggatgggctagaaagcttcggtcgctttggcttaatttccacaactttcttcagcagatcttgctgcctatatcacgaaggataaagactatgaacaacaacagaaccagaacaccaaaacaaaatgaatataggaggaagagaagggagagggatgagaaaaaatctaccttatcccgctctttggttttggctcaacacgaagaggcaagggtactgatgcaggggtagaatctgctaagttcgcagctctgtgtccatttgtgaaggaaacaccagaatacaacttagagcaagaacaattttatcagtgttatcattatcaaataatgatgtcatcatctaaaactacccaagtgtaatttggattaatcaattgaatagagatcatttaaatatttgtatccgttgcgatcttcattcacagaacaacaataataatcctagtacttcaattgtatatctttttggtgtacttcagttcttcaagttcttaat----------------------------------------------
>_R_Jupunba_langsdorfii_Ribeiro_728@NODE_1_length_1596_cov_72.358130
aagcaaactaaaatcaagacatcaagatgatagatagat-aaaacatcttgttataaaaggtttttctaatgtctaagttacaagtaaatcaccctaaataatttttttgcaacactaaagcaaaaaccgggacatcaaagctatttgtggatgcaccagccatacaaatccagagtaaaacattaacaatatggagaagacaagcaaaactggcacattatcatcaaagcattaaattaacgcatgcactaagtttatcttccctctagttgtacatagaagatcacagatcatccttcctt----tttcttttttttatgattaatgcttcatgtgccgaattttcagtataacatggcaagacccttaaatgataaccctaaaaggaagaaaaaagcactctgtactgaagctacaaagaggattactagtagttttccaccattaaaagtcttcatcatccatcattcttcatcatcagaactagcatcatatgccaagcctagcaatccaccggcaggattatcggtcttaacctttccttctgcctcttgtgactcccctgatgaaggctgtttcgtatttgattctggcaaaggttgctgtcccttctctttcatactttcactctcagattcaagctttgtaatattagcattactaggaactggggctgactgattgccactggatgggctagaaagcttcggtcgctttggcttaatttccacaactttcttcagcagatcttgctgcctatatcacgaaggataaagactatgaacaacaacagaaccagaacaccaaaacaaaatgaatataggaggaagagaagggagagggatgagaaaaaatctaccttatcccgctctttggttttggctcaacacgaagaggtaagggtactgatgcaggggtagaatctgctaagttcgcagctctgtgtccatttgtgaaggaaacaccagaatacaatttagagcaagagtaatttaatcagtgttatcatcatcaaataatgatgtcatcatctaaaactacctaagtgtaatttggagtaatcaattgaatagagattatttaaatatttgtatccgtcgtgatcttcattcacagaacaacaataataatcctagtacttcaactgtatatctttttggggtacttcagttcttcaagttcttaattcagtacttttttagtaatagttaagtatttgtttgatatcaccaa
>_R_Jupunba_leucophylla_Iganci_839@NODE_1_length_1473_cov_79.866762
aagctaactaaaatcaagacatcaagatgatagatagataaaaacatcttgttataaaaagtctttctaatgtctaagttacacgtaaatcaccctaaataatttatttgcaacactaatgcaaaaacagggacatcaaagctatttgtggatgcaccagccatccaaatgcagagtaaaacatcaacaatatggagaaggcaagcaaaactggcacgttatcatcaaaggattaaattaacgcatgcactaagtttatcttccctctagttgtacatagaagatcacaaatcacccttccttt-tttttttcttttttatggttaatgcttcatgtgccgaattttcagtataacatggcaagacccttaaatgataaccctaaaaggaagaaaaaagcactctgtactgaagctacaaagaggattactagtagttttccaccattaaaagtcttcatcatccatcattcctcatcatcagaactagtatcatatgccaagcctagcaatccaccggcaggattatccgtcttaacctttccttctgcctcttgtgactcccctgatgaaggctgtttcgtatttgattctggcaaaggttgctgtcccttctctttcatactttcactctcagattcacgctttgtaatattagcattactaggaactggggctgactgattgccactggatgggctagaaagcttcggtcgctttggcttaatttccacgactttcttcagcagatcttgctgcctatatcacgaaggataaagactatgaacaacaacagaaccagagcaccaaaacaaaatgaatataggaggaaaag------gagggatgagaaaaaatctaccttatcccgctctttggttttggctcaacacgaagaggtaagggtactgatgcaggggtagaatctgctaaggtcgcagctctgtgtccatttgtgaaggaaacaccagaatacaacttagagcaagagtaattttatcagtgttatcatcatcaaataatgatgtcatcatctaaaactagccaagtgtaatttggattaatcaattgaatagagattatttaaatatttgtatccgttgtgatcttcattcacagaacaacaacaataatcctagcacttcgattgtatatctttttggtgtacttcagttcttcaagttcttaattcagtacttttttagtaatagttaagtatttgtttgatatcaccaa
>_R_Jupunba_longipedunculata_Cardona_2682@NODE_1_length_1036_cov_95.935349
-----------------------------------------------cttgttataaaatgtttttctaatgtctaagttacaagtaaatcaccctaaataaattctttgcaacactaatgcaaaaacagggacatcaaagctatttgtggatgcaccagccatccaaatgcagagtaaaacatcaacaatatggagaaggcaagcaaaactggcacgttatcatcaaagcattaaattaacgcatgcactaagtttatcttccctctagttgtacatagaagatcacaaatcatccttccttt-tttttttcttttttatgtttaatgcttcatgtgccgaattttcagtataacatggcaagacccttaaatgataaccctaaaaggaagaaaaaagcactctgtactgaagctacaaagaggattactagtagttttccaccattaaaagtcttcatcatccatcattcttcatcatcagaactagtatcatatgccaagcctagcaatccaccggcaggattatccgtcttaacctttccttctgcctcttgtgactcccctgatgaaggctgtttcgtatttgattctggcaaaggttgctgtcccttctctttcatactttcactctcagattcacgctttgtaatattagcattactaggaactggggctgactgattgccactggatgggctagaaagcttcagtcgctttggcttaatttccacaactttcttcagcagatcttgctgcctatatcgcaaaggataaagactatgaacaacaacagaaccagaccaccaaaacaaaatgaagataggaggaagagaagggagagggatgagaaaaaatctaccttatcccgctctttggttttggctcaacacgaagaggtaagggtactgatgcaggggtagaatctgctaagttcgcagctctgtgtccatttgtgaaggaaacaccagaatacaacttagagcaagagtaattttatcagtgttatcatcatcaaataatgatgtcatcatctaaaactacctaagtgtaatttggattaatcaattgaatagagattattt-------------------------------------------------------------------------------------------------------------------------------------------------------
>_R_Jupunba_nipensis_Mayo_19662@NODE_1_length_756_cov_19.438881
---------------------------------------------------------------------------------------------------------------------------------------------------------------------------------------------------------------------------------------------ttaaggcatgcactaagtttatcttccctctagttgtacatagaagatcacaaatcacccttcctt----ttttttttttttatgattaatgcttcatgtgccgaattttcagtataacatggcaagacccttaaatgataaccctaaaaggaagaaaaatgcactctgtactgaagctacaaagaggattactagtagttttccaccattaaaagtcttcatcatccatcattcttcatcatccgaactagaatcatatgccaagcctagcaatccaccggtaggattatccatcttaacctttccttctgcctcttgtgactcccctgatgaaggctgtttcgtatttgattctggcaaaggttgctgtcccttctctttcatactttcactctcagattcacgctttgtaatattagcattactagcaactggggctgactgatttccactggatgggctagaaagcttcggtcgctttggcttaatttccacaactttcttcagcagatcttgctgcctatatcacgaaggataaagactatgaacaacaacagaaccagaacaccaaaacaaaatgaatataggaggaagagaagggagagggatgagaaaaaatctaccttatcccgctctttggttttggctcaacacgaagaggcaagggtactgatgcaggggtagaatctgctaagttcgcagctctgtgtccatttgtgaaggaaacaccagaatacaatttagagcaagagtaatttt----------------------------------------------------------------------------------------------------------------------------------------------------------------------------------------------------------------------------------------------
>_R_Jupunba_oxyphyllidia_Yonker_6157@NODE_1_length_1093_cov_102.179134
-------------------------------------gataaagcatcttgttataaaaagtttttctaatgtctaagttacaagtaaatcaccctaaataatttttttgtaacactaaagcaaaaacagggacatcaaagctatttgtggatgcaccagccatacaaatccagagtaaaacattaacaatatggagaagacaagcaaaactggcacattatcatcaaagcattaaattaacgcatgcactaagtttatcttccctctagttgtacatagaagatcatagatcatccgtcct-----ttttttttttttatgattaatgcttcatgtgccgaattttcagtataacatggcaagacccttaaatgataaccctaaaaggaagaaaaaaacactctgtactgaagctacaaagaggattactagtagttttccaccattaaaagtcttcatcatccatcattcttcatcatcagaactagcatcatatgccaagcctagcaatccaccggcaggattatccatcttaacctttccttctgcctcttgtgactcccctgatgaaggctgtttcgtatttgattctggcaaaggttgctgtcccttctctttcatactttcactctcagattcacgctttgtaatattagcattactaggaactggggctgactgattgccactggatgggctagaaagcttcggtcgctttggcttaatttccacaactttcttcagcagatcttgctgcctatatcacgaaggataaagactatgaacaacaacagaaccagaacaccaaaacaaaatgaatataggaggaagagaagggagagggatgagaaaaaatctaccttatcccgctctttggttttggctcaacacgaagaggtaagggtactgatgcaggggtagaatctgctaagttcgcagctctgtgtccatttgtgaaggaaacaccagaatacaatttagagcaagagtaattttatcagtgttatcatcatcaaataatgatgtcatcatctaaaactacctaagtgtaatttggattaatcaattgaatagagattatttaaatatttgtatccgttgtgatcttcattcacagaacaacaataataatc-----------------------------------------------------------------------------------------------------
>_R_Jupunba_trapezifolia_Simon_1600@NODE_1_length_727_cov_137.041667
aagctaactaaaatcaagacatcaagatga----cagataaaaacatcttgttataaaatgtttttctaatgtctaagttacaagtaaatcaccctaaataaattctttgcaacactaatgcaaaaacagggacatcaaagctatttgtggatgcaccagccatccaaatgcagagtaaaacatcaacaatatggagaaggcaagcaaaactggcacgttatcatcaaagcattaaattaaggcatgcactaagtttatcttccctctagttgtacatagaagatcacaaatcacccttccttt-tttttttcttttttatgattaatgtttcatgtgccgaattttcagtataacatggcaagacccttaaatgataaccctaaaaggaagaaaaaagcactctgtactgaagctacaaagaggattactagcagttttccaccattaaaagtcttcatcatccatcattcttcatcatccgaactagcatcatatgccaagcctagcaatccaccggtaggattatccgtcttaacctttccttctgcctcttgtgactcccctgatgaaggctgtttcgtatttgattctggcaaaggttgctgtcccttctctttcatactttc-------------------------------------------------------------------------------------------------------------------------------------------------------------------------------------------------------------------------------------------------------------------------------------------------------------------------------------------------------------------------------------------------------------------------------------------------------------------------------------------------------------------------------------------------------------------------------------------------------------------------------
>_R_Punjuba_callejasii_Daly_5935@NODE_1_length_868_cov_23.222503
------------------------------------------------------------------------------------------------------------------------------------------------------------------------------------------------------------------------------catcaaagcattaaattaacgcatgcattaagtttatcttccctctagttgtacatagaggatcacaaatcatccttccttc-cgttttttttttgtaagattaatgcttcatgtgccgaattttcagtataacatggccagacccttaaatgataaccctaaaaggaagaaaaaagcactctgtactgaagctacaaagaggattactagtagttttccaccattaaaagtcttcatcatccatcattcttcatcatcagaactatcatcatatgccaagcctagcaatccaccggcaggattatccgtcttaacctttccttctgcctcttgtgactcccctgatgaaggctgtttcttatttgattctggcaaaggttgctgtcccttctctttcatactttcactctcagattcacgttttgtaatattagcattactaggaactggggctgactgattgccactggatgggctagaaagcttcggtcgctttggcttaatttccacaactttcttcagcagatcttgctgcctatatcacgaaggataaacactatgaacaacaacagaaccagaacaccaaaacaaaatgaatataggaggaagagaaggaagaggtatgaaaaaaaatctaccttatcccgctttttggttttggctcaacacgaagaggtaagggtactgatgcaggggtagaatctgctaagttcgcagctctgtgtccatttgtgaaggaaacaccagaatacaacttagagcaagaataattttatcagtgttatcatcatcaaataatgatgtcatcatctaaaactatgcaagtgtaatttggattaatcaattgaatagagattatttaaatatt------------------------------------------------------------------------------------------------------------------------------------------------
