# Supplementary material for: A new generic circumscription of Hydrochorea (Leguminosae, Caesalpinioideae, mimosoid clade) with an amphi-Atlantic distribution
Source: PhytoKeys. 2022 Aug 22;205:401–37. doi: 10.3897/phytokeys.205.82775 (PMC9849043; doi:10.3897/phytokeys.205.82775)
Supplement: Supplementary material 1 — Supplementary data file S1 [file phytokeys-205-401_article-82775__-s001.zip › MSC_m37414_comp36608_c0_seq14_exon03.aln-cln]

>Albizia_adinocephala_FHO33_88@NODE_1_length_2012_cov_164.419121
attgaaatattgacctttcattatttaaccaatgtggctaggtgaaaactgtctagagtgcatatgttattctaaggcttaccatgtctaagtttcagatgcttggagctgaaatggagttcttgtgactcaaggtagcccattcacaggcaccttgtttccttttgatgtcatgagaaggggtcgtgcaggtgatattaggatgataggaattcgttcattctttacttgagagcaaatgggatgaaaactatcttcataaagttctgtttcttgatctttatggttatcgaagtatgtgtgaggttatgttgtgtatgtttagtaccaatttaactatctaaattctaaaaattctttctggcaagatccttttctaaattgttgttgagctaacaatgaacttccaaatttattgaaaaaaaa-------attgtttgtttgtttgttcttccagcctccaaatgagaaggtgcatcagattattgcaagaactgctatgtttgtcagtaaacatggaggccaatgcgaaattatcctgagagtgaaacaaggggataatccaacatttgggtttttgatgcctgatcatcatcttcatgcatacttcagatttcttgtcgatcatcaagaacttctgaaacctggcattgatgatggcaactcatctggagacaagaatgataatcgggttcttgatcaaactggtggttcattgtctttgctaggatctgtgtatggatctggagatgatgatgatggaacccctggtaaaactcctgaattgaaaagaaatgaatgtgaggaagccgtcagtgatgtaaacccattttctcaagggacagaacaggttgaatcttcgccagttggaataaaaaaggatggaagcacatccaagaattcaatatccacttcaaaagagaaagttcctgtcataaagagaaatcattctatcaatactcttaaggctgttacttcagctaaggcaaaaaaggttgatgccttgggatcactgtccaatgcagcagacaaattagtgacttctttgcctcgtaaaaccaagattgaaaaaccaattgtggaacctccatccaacctaaagagagttgttgagaagatagtagagttcatcttaaaaaatggcaaggagtttgaatctgttcttgctgaacaggaccgtgctcatggacggttcccatttcttctgccctctaatcaataccatccttactatataaaagtgcttcaaaatgctcaagaggtatgcttctcagaattatttaactcatttttgcttgcttgaatatattttcatatggtcaattcaatgccttagaaatcagatggacttcattactttgtattccatgggatgctggctaatcgcttatctgttttcttggggcaactgagtgattcttgccttataccacctcaatcgctaacaatttgtttgatttgcaaatttgtatgtactatgactattatcaagagacaccatcagcaatgatttaatgtatcttaatcttgttggtga----gtttgtcaaccatatacttgtaggtgtaacatgcatccttgtatctaatcaacgctatttaatttgtgcatacatgata-----tcttataatgggatgacatggtgattatgaaaatggctattagcattctgctaatatttgtaatatgaagttcatttgaaattaatcttttatgttaatatcaaagtaatcatgtttattttgg
>Albizia_burkartiana_StivalSantos_678@NODE_1_length_1057_cov_11.883234
--------------------------------------------------------------------------------------------------------------------------------------------------------------------------------------------------------------------------------------------------------aacaatcttcataaagttctgtttcttgatctttatggttattgaagtatgtgtgaggttatgttgtgtatgtttagtaccaatttaactatctaaattctacaaattctttctggcaagatccttttttaaattgttgttgagctaacaatgaacttccaaatttattgaaaaaaaactt---gtttgtttgtttgtttgttcttccagcctccaaatgagaaggtgcatcagattattgcaagaactgctatgtttgtcagtaaacatggaggccagtccgaaattgtcctgagagtgaaacaaggggataatccaacatttgggtttttgatgcctgatcatcatcttcatgcatacttcagatttcttgtcgatcatcaagaacttctgaaacctggcattgatgatggcaactcatctggagacaagaatgataatcgggtgcttgatcaaactggtggttcattgtctttgctaggatctgtgtatggatctggagatgatgatgatggaacccctggtaaaactcctgaattgaaaagaaatgaatgtgaggaagccgtcagtgatgtaaaaccattttctcaagggacagaacaggttgaatcttcgccagttggaataaaaaaggatggaagtacatccaagaattcaatatccacttcaaaagagaaagttcctgtcataaagagaaatcattctatcaatactcttaaggctgccacttcagctaaggcaaaaaaggttgatgccttgggatcactgtccaatgcagcagacaaattactgacttctttgccttgtaaaaccaagattgaaaaaccaattgtggaacctccatccaacttaaagagagttgttgagaagatagtagagttcatcttaaaaaatggcaaggagtttgaatctgttcttgctgaacaggaccgtgctcatggacggttcccatttcttctgccctctaatcaataccatccttactatataaaagtgcttcaaaatgctcaagaggtatgcttctcagaattatttaactcatttttgcttgcttgaata-----------------------------------------------------------------------------------------------------------------------------------------------------------------------------------------------------------------------------------------------------------------------------------------------------------------------------------------------------------------------------------------------------------------------------------------------------------
>Albizia_glabripetala_Lewis_1652@NODE_1_length_1485_cov_62.508523
-------------------------------------------------------------------------------------------------------------------------------------------------------------tttccttttgatgtcatgagaaggggtcgtgcaggtgatattaggatgataggaattcgttcattctttacttgagagcaaatgggatgaaaactatcttcataaagttctgtttcttgatctttatggttatcaaagtatgtgtgaggttatgttgtgtatgtttagtaccaatttaactatctaaattctaaaaattctttctggcaagatccctttttaaattgttgttgagctaacaatgaac-tccgaatttattgaaaaaaaaaaa----tttgtttgtttgtttgttcttccagcctccaaatgagaaggtgcatcagattattgcaagaactgctatgtttgtcagtaaacatggaggccaatccgaaattatcctgagagtgaaacaaggggataatccaacatttgggtttttgatgcctgatcatcatcttcatgcatacttcagatttcttgttgatcatcaagaacttctgaaacctggcattgatgatggcaactcatctggagacaagaatgataatcgggtgcttgatcaaactggtggttcattgtctttgctaggatctgtgtatggatctggagatgatgatgatggaacacctggtaaaactcctgaattgaaaagaaatgaatgtgaggaagccgtcagcgatgtaaaaccattttctcaagggacagaacaggttgaatcttcgccagttggaataaaaaaggatggaagtacatccaagaattcaatatccacttcaaaagagaaagttcctgtcataaagagaaatcattctatcaatactcttaaggctgccacttcagctaaggcaaaaaaggttgatgcgttgggatcactgtccaatgcagcagacaaattactgacttctttgcctagtaaaaccaagattgaaaaaccaatcgtggaacctccatccaacttaaagagagttgttgagaagatagtagagttcatcttaaaaaatggcaaggagtttgaatctgttcttgctgaacaggaccgtgctcatggacggttcccatttcttctgccctctaatcaataccatccttactatataaaagtgcttcaaaatgctcaagaggtatgcttctcagaattatttaactcatttttgcttgcttgaatatatttttatatggtccatccaatgccttagcaatcagatggacttcattactttgtattccatgggatgctggctaatcgctcatctgttttcttggggcaattgagtgattcctgccttatgccacctcaataactaacaatttgattgatttgcaaatttatatgtactatgactattatcaagagacatcatcagcaatgatttaatgtatcttaatcttgttggtga----gtctgtcaactatatacttgtaggtgtaacatgcatgcttgtatctaatcaacgctatttaatttgtgcatacatgatatattgtcttataatgggctgacatg--------------------------------------------------------------------------------------------------------
>Albizia_multiflora_Hughes_3090@NODE_1_length_1692_cov_137.874923
-----------------------------------------gtgaaaactgtctagagtgcatatgttattctaaggcttaccatgtctaagtttcagatgcttggagctgaaatggagttcttgtgactcaaggtagcccattcacaggcaccttgtttccttttgatgtcatgagaaggggtcgtgcaggtgatattaggatgataggaatttgttcattctttacttgagagcaaatgggatgaaaactatcttcataaagttctgtttcttgatctttatggttatcgaagtatgtgtgaggttatgttgtgtatgtttagtaccgattgaactatctaaattctaaaaattctttctggcaagatccttctttaaattgttgttgagctaacaatgaacttccgaatttattgaaaaaaagcc---------tttgtttgtttgttcttccagcctccaaatgagaaggtgcatcagattattgcaagaactgctatttttgtcagtaaacatggaggccaatccgaaattatcctgagagtgaaacaaggggataatccgacatttgggtttttgatgcctgatcatcatcttcatgcatacttcagatttcttgttgatcatcaagaacttctgaaatctggcattgatggtggcaactcatctggagacaagaatgataatcgggtgcttgatcaaactggtggttcattgtctttgctaggatctgtgtatggatctggagatgatgatgatggaacacctggtaaaactcctgaattgaaaagaaatgaatgtgaggaagccgtcagtgatgtaaaaccattttctcaagggacagaacaggttgaatcttcgccagttggaataaaaaaggatggaagtacatccaagaattcaatatcgactttaaaagagaaagttcctgtcataaagagaaatcattctatgaatactcttaaggctgccacttcagctaaggcaaaaaaggttgatgccttgggatcactgtccaatgcagcacacaaattactgacttctttgcctagtaaaaccaagattgaaaaaccaatcgtggaacctccatccaacttaaagagagttgttgagaagatagtagagttcatcttaaaaaatggcaaggagtttgaatctgtagttgctgaacaggaccgtactcatggacggttcccatttcttctgccctctaatcaataccatccttactatataaaagtgcttcaaaatgctcaagaggtatgcttctcagaattatttaactcatttttacatgcttgaatatatttttatatggtccatccaatgccttagaaatcagatggacttcattactttgtattccatgggatgctggctaatcgctcatctgttttcttggggcaattgagtgattcctgccttatgccacctcaataactaacaatttgtttgatttgcaaatttatatgtactatgactattatcaagagacatcatcagcaatgatttaatgtatcttaatcttgttggtgagtgtgtttgtcaaccatatacttgtaggtgtaacatgcatgcttgtatctaatcaacgctatttaatctgtgcatacatgatatcttgtcttataatgggatgacatggtgattatgaaaatggctattagcattctgctaatatttgtaatattaagttcatttgaaaataatcttttatgttagtatgaaagtaatcatgtt--------
>Albizia_niopoides_Simon_1601@NODE_1_length_1773_cov_159.191038
attgaaatattgacctttcattatttaaccaatgtggctaggtgaaaactgtctagagtgcatatgttattctaaggcttaccatgtctaagtttcagatgcttggagctgaaatggagttcttgtgactcaaggtagcccattcacaggcaccttgtttccttttgatgtcatgagaaggggtcgtgcaggtgatattaggatgataggaatttgttcattctttacttgagagcaaatgggatgaaaactatcttcataaagttctgtttcttgatctttatggttatcaaagtatgtgtgaggttatgttgtgtatgtttagtaccaatttaaccatctaaattctaaaaattctttctggcaagatccttttttaaattgttgttgagctaacaatgaacttctgaatttattgaaaaaaaaata----tttgtttgtttgtttgttcttccagcctccaaatgagaaggtgcatcagattattgcaagaactgctatgtttgtcagtaaacatggaggccaatccgaaattatcctgagagtgaaacaaggggataatccaacatttgggtttttgatgcctgatcatcatcttcatgcatacttcagatttcttgttgatcatcaagaacttctgaaacctggcattgatgatggcaactcatctggagacaagaatgataatcgggtgcttgatcaaactggtggttcattgtctttgctaggatctgtgtatggatctggagatgatgatgatggaacacctggtaaaactcctgaattgaaaagaaatgaatgtgaggaagccgtcagtgatgtaaaaccattttctcaagggacagaacaggttgaatcttcgccagttggaataaaaaaggatggaaggacatccaagaattcaatatccacttcaaaagagaaagttcctgtcataaagagaaatcattctatcaatactcttaaggctgccacttcagcaaaggcaaaaaaggttgatgccttgggatcactgtccaatgcagcagacaaattgctgacttctttgcctagtaaaaccaagattgaaaaaccaattgtggaacctccatccaacataaagagagttgttgagaagatagtagagttcatcttaaaaaatggcaaggagtttgaatctgttcttgctgaacaggaccgtgctcatggacggttcccatttcttctgccttctaatcaataccatccttactatataaaagtgcttcaaaatgctcaagaggtatgcttctcagaattatttaactcatttttgcttgcttgaatatatttttatagggtccattcaatgtcttagaaatcagatggacttcattactttgtattccatgggatgctggctaattgcttatctgttttcttggggcaattgagtgattcctgccttatgccaactcaataactaacaatttgtttgatttgcaaatttatatgtactatgactattatcaagagacatcatcagcaatgatttaatgtatcttaatcttgttggtgagtgtgtttgtcaaccatatatttgtaggtgtaacatgcatgcttgtatctaatcaacgctacttaatttgtgcatacatgatatcttgtcttataatgggatgacgtggtgattatgaaaatggctatttgcattctgctaatatttgtaatattaagttcatttgaaattaatcttttatgttaatatgaacgtaatcatgtttattttgg
>Albizia_sinaloensis_Hughes_1576@NODE_1_length_1410_cov_98.934734
------------------------------------------------------------------------------------------------------------------------------------------------------------------------tgtcatgagaaggggtcgtgcaggtgatattaggatgataggaattcgttcattctttacttgagagcaaatgggatgaaaactatcttcataaagttctgtttcttgatctttatggttatcgaagtatgtgtgaggttatgttgtgtatgtttagtaccaatttaactatctgaattctaaaaattctttctggcaagatccttttctaaattgttgttgagctaacattgaacttccaaatttattgaaattttttt-----tttgtttgtttgtttgttcttccagcctccaaatgagaaggtgcatcagattattgcaagaactgctatgtttgtcagtaaacatggagaccaatccgaaattatcctgagagtgaaacaaggggataatccaacatttgggtttttgatgcctgatcatcatcttcatgcatacttcagatttcttgtcgatcatcaagaacttctgaaacctggcattgatgatggcaactcatctggagacaagaatgataatcgggttcttgaccacactggtggttcattgtctttgctaggatctgtgtatggatctggagatgatgatgatggaacccctggtaaaactcctgaattgaaaagaaatgaatgtgaggaagccgtcagtgatgtaaacccattttctcaagggacagaacaggttgaatcttcgccagttggaataaaaaaggatggaagcacatccaagaattcaatatccacttcaaaagagaaagttcctgtcataaagagaaatcattctattaatactcttaaggctgccacttcagctaaggcaaaaaaggttgatgccttgggatcactgtccaatgcagcagacaaattagtgacttctttgcctagtaaaaccaagattgaaaaaccaattgtggaacctccatccaacctaaagagagttgttgagaagatagtagagttcatcttaaaaaatggcaaggagtttgaatctgttcttactgaacaggaccgtgctcatggacgtttcccatttcttctgccctctaatcaataccatccttactatataaaagtgcttcaaaatgctcaagaggtatgcttctctgaattatttaactcatttttgcttgcttgaatacattttcatatggtccattcaatgccttagaaatcagatggacttcattactttgtattccatgggatgctgggtaatcgcttatctgttttcttggggcaactgagtgattcttgccttataccacctcaatcgctaacaatttgtttgattggcaaagttgtatgtactatgactattatcaagagacaccatcagcaatgatttaatgtatcttaatcttgttggtga----gtttgtcaaccatatacttgtaggtgtaacatgcatccttgtatc-------------------------------------------------------------------------------------------------------------------------------------------------------------------
>Balizia_leucocalyx_Aguilar_1939@NODE_1_length_1942_cov_160.243968
attgaaatattggcctttcataatttaaccaatgtggctaggtgaaaactgtctagagtgcatatgttattctaaggcttaccatgtctaagtttcagatgctcggagctgaaatggagttcttgtgactcaaggtagcccattcacaggcaccttgtttccttttgatgtcatgagaaggggttgtgcaggtgatattaggatgttaggaattcgttcattctttacttgagagcaaatgggatgaaaactatctttataaagttctgtttcttgatctttatgggtattgaagtatgtgtgaggttatgttgtgtatgtttagtacgaatttaactatctaaattctaaaaattatttctggcaagatccttttttaaa---ttgttgagctaacaatgaacttccaaatttattgaaaaaacact---------tttgtttgtttgtccttccagcctccaaatgagaaggtgcatcagattattgcaagaactgctatgtttgtcagtaaacatggaggccaatccgaaattatcctgagagtgaaacaagggaataatccaacatttggttttttgatgcctgatcatcatcttcatgcgtacttcagatttcttgtcgatcatcaagaacttctgaaacctggcattgacgatggcaactcatctggagacaagaatgataacccggggcttgatcaaactggtggtgcattgtctttgctaggatctgtgtatggatctggagatgatgatgatggaacccctggtaaaactcctgaattgaaaagaaatgaatgtgaggaaaccgtcagtgatgtaaaaccattttctcaagggacagaacaggttgaatcttcgccagttggagtcaaaaaggatggaagtacatccaagaattcaatatccacttcaaaagagaaagttcctgtcataaagagaaatcattctatcaatactcttaaggctgccacttcagctaaggcaaaaaaggttgatgccttgggatcactgtccaatgcagcagacaagtcactcatttctttgcctagtaaaaccaagattgaaaaacagattgtggaacctccatccgacttaaagagagttattgagaagatagtagagttcatcttaaaaaatggcaaggagtttgaatctgttcttactgaacaggaccgtgctcatggacggttcccatttcttctgccctctaatcaataccatccttactatataaaagtgcttcaaaatgctcaagaggtatgcttctcagaattatttaactcatttctgcttgcttgagtatatttttatatggtccattcaatgccttagaaatcagatggatttcattactttgtattccgtgggatggtggataatc-cttatctgttttgttggggcaattgagtgactcctgccttataccacctcaatgactaacaatttggttgatttacaaatttatatgtactatgactatgatcaatagacatcatcagtaatgacttaatgtatcttaatcttgttggtgagtgtgtttgtcaaccatatacttgtaggtgtaacatgcatgcttgtatctaatggatgcgatttaatttgtgcatgcatgatatcttgtcttataatgggatgacatggtgattatgaaaatggctattaccattctgctaatatttgtaatattaagttcatttgaaattaatcttttatgttaatatcaaagtaatcatgttta------
>Calliandra_bella_LPQ15696@NODE_1_length_1718_cov_277.087142
-------------cctttcattatttaaccaatgtggctaggtgaaaactgtctagagtgcatatgttattctaaggcttaccatgtctaagtttcagatgcttggagctgaaatggagttcttgtgactcaaggtagcccattcacaggcaccttgtttccttttgatgtcatgtgaaggggtcgtgcaggtgatattatgatgataggaatttgttcattctttacttgggagcaaatgggatgaaaactatcttcataaattcctgtttcttgatctttatggttatcgatgtatgtgtgaggttatgtagtgtgtgtttaatacaaatttatccatctaaa-tctaaaaatccgttctggcaaga-----------aatgttgttgaggtgacaatgaacttccaaatttattgactaaa-----------cctttgtttgtttgctcttccagccttcgaatgagaaggtgcatcagattattgcaagaactgctatgtttgtcagtaaacatggaggccaatcagaaattatcctgagagtgaaacaaggggataatccaacatttgggtttttgatgcctaatcatcatcttcatgcatacttcagatttcttgtcgatcatcaagaacttctgaaacctggcattgatgatggcaactcatctggagacaagaatgataatcaggggcttaatcaaactagtggtgcattgtctttgctaggatctgtgtatggatctggagatgatgatgatggaacttctggtaaaactcctgaattgaaaagaaatgaatgtgaggaagcagtcagtgaggtaaaaacatcttctcaagggacagaacacgctgaatcttctccagatggagtaaaaaaggatggaagtacatccaagaattcaataactacttcaaaagaaaaagttccggtcataaagagaaatcattctatcaataccgttaaggctgccacttcagctaagccaaaaaagtttgatgcgttgggatcacagtccaatgcaggactcaaatcactgactccttttcctagtaaaaccaagattgaaaaaccaattgtggaacctccatccgacttaaagagagttattgagaagatagtagagttcatcataaaaaatggcaaggagtttgaatctgttcttgctgaacaggaccatgctcatggacggttcccatttcttctgccatctgatcaataccatccttactatatgaaagtccttcaagaagctcaagaggtatgcttctcagaattatataattaatttctgtttgctttaatatggtttatgaaaat--ggctattaccattgtgctaatatttgtaatattaatttctttt-----------------aaaatttatctttatattaatagcgaagtaatcatgtttaatttggactatttttacattgtgcagtgtgattagcgcgtaaatttgagtctgctgtttttacaatcgatacaaggttttagctacaacttaatttttgtatttcttgcagtctaagtcactgggcaagggttttctcctaaacatgatccagttggtcgcactggagacaagagatctgcttcacaca-------------------------aagaaagtgacaatctttcagttggatcaatgggttctgtttttccctatgacaatgaccggaaacagaagt---tcaaaatgttatcaacaaatcaaagatagatggacagg
>Cathormion_obliquifoliolatum_Wieringa_6519@NODE_1_length_1452_cov_266.501790
--------------------------------------------------------------------------------------------------------ggagctgaaatggtgttcttgtgactcaaggtagcccattcacaggcaccttgtttccttttgatgtcatgagaaggggtcgtgcaggtgatattaggatgttaggaattcgttcattctttacttgagagcaaatgggatgaaaactatctttataaagttctgtttcttgatctttgtggttattgaagtatgtgtgaggttatgttgtgtatgtttagtacgaatttaactatctaaattctaaaaattctttctggcaagatccttttttaaa---ttgttgagctaacaatgaacttccaaatttattgaaaaaacact---------tttgtttgtttgttcttccagcctccaaatgagaagttgcatcagataattgcaagaactgctatgtttgtcagtaaacatggaggccaatccgaaattatcctgagagtgaaacaaggggataatccaacatttgggtttttgatgcctgatcatcatcttcatgcatacttcagatttcttgtcgatcatcaagaacttctgaaacctggcattgacgatggcaactcatctggagacaagaatgataacccggggcttgatcaaactgggggtgcattgtctttgctaggatctgtgtatggatctggagatgataatgatggaacccctggtaaaactcctgaattgaaaagaaatgaatgtgaggaaactgtcagtgatgtaaaaccattttctcaagggacagaacaggttgaatcttcgccggttggagtcaaaaaggatggaagtacatccaagaattcaatatccacttcaaaagagaaagttcctgtcataaagagaaatcattctatcaatactcttaaggctgccacttcagctaaggcaaaaaaggttgatgccttgggatcactgtccaatgcagcagacaagtcactgatttctttgcctagtaaaaccaagattgaaaaacaaattgtggaacctccatccgacttaaagagagttattgagaagatagtagagttcatcttaaaaaatggcaaggagtttgaatctgttcttactgaacaggaccgtgctcatggacggttcccatttcttctgccctctaatcaataccatccttactatataaaagtgcttcaaaatgctcaagaggtatgcttctcagaattatttaactcatttctgcttgcttgagtatatttttatatggtccattcaatgccttagaaatcagatggatttcattactttgtattacgtgggatggtggctaatc-cttatctgttttgttggggcaattgagtgactcctgccgtataccacctcaatgactaacactttggttgatttacaaatttatatgtactatgactatgatcaatagatatcatcagtaatgacttaatgtatcttaatcttgctggtgagtgtgtttgtcaaccatatacttgtaggtgt-------------------------------------------------------------------------------------------------------------------------------------------------------------------------------------
>Cathormion_rhombifolium_Deighton_3618@NODE_1_length_1556_cov_101.268425
------------------------------------------------------------------------------------tgtctaagtttcagatgctcggagctgaaatggagttcttgtgactcaaggtagcccattcacaggcaccttgtttccttttgatgtcatgagaaggggtcgtgcaggtgatattaggatgttaggaattcgttcattctttacttgagagcaaatgggatgaaaactatctttataaagttctgtttcttgatctttgtggttattgaagtatgtgtgaggttatgttgtgtatgtttagtacgaatttaactatctaaattctaaaaattctttctggcaagatccttttttaaa---ttgttgagctaacaatgaacttccaaatttattgaaaaaacact---------tttgtttgtttgttcttccagcctccaaatgagaagttgcatcagataattgcaagaactgctatgtttgtcagtaaacatggaggccaatccgaaattatcctgagagtgaaacaaggggataatccaacatttgggtttttgatgcctgatcatcatcttcatgcatacttcagatttcttgtcgatcatcaagaacttctgaaacctggcattgacgatggcaactcatctggagacaagaatgataacccggggcttgatcaaactggtggtgcattgtctttgctaggatctgtgtatggatctggagatgataatgatggaacccctggtaaaactcctgaattgaaaagaaatgaatgtgaggaaactgtcagtgatgtaaaaccattttctcaagggacagaacaggttgaatcttcgccggttggagtcaaaaaggatggaagtacatccaagaattcaatatccacttcaaaagagaaagttcctgtcataaagagaaatcattctatcaatactcttaaggctgccacttcagctaaggcaaaaaaggttgatgccttgggatcactgtccaatgcagcagacaagtcactgatttctttgcctagtaaaaccaagattgaaaaacaaattgtggaaccttcatccgacttaaagagagttattgagaagatagtagagttcatcttaaaaaatggcaaggagtttgaatctgttcttactgaacaggaccgtgctcatggacggttcccatttcttctgccctctaatcaataccatccttactatataaaagtgcttcaaaatgctcaagaggtatgcttctcagaattatttaactcatttctgcttgcttgagtatatttttatatggtccattcaatgccttagaaatcagatggatttcattactttgtattacgtgggatggtggctaatc-cttatctgttttgttggggcaattgagtgactcctgccttataccacctcaatgactaacactttggttgatttacaaatttatatgtactatgactatgatcaatagatatcatcagtaatgacttaatgtatcttaatcttgttggtgagtgtgtttgtcaaccatatacttgtaggtgtaacatgcatgcttgtatctaatggatgctatttaatttgtgcatgcatgatatcttgtcttataatgggatgacatggtgatta-------------------------------------------------------------------------------------------------
>Enterolobium_cyclocarpum_MWC9020@NODE_1_length_1561_cov_322.811995
---------------------------accaatgtggctaggtgaaaactgtctagagtgcatatgttattctaaggcttaccatttctaagtttcagatgcttggagctgaaatggagttcttgtgattcaaggtagcccattcacaggcaccttgtttccttttgatgtcatgagaagggttcgtgcaggtgatattaggatgataggaattcgttcattctttacttgagagcaaatgggatgaaatctatcttcataaagttctgtctcttgatctttatggttaacgaagtatgtgtgaggttttgttgtgtatgtttagtacgaatttaactgcctaaattctaaaaattctttctgggaagatccttttttaaattgttgttgagctaacaatgaacttccaaa---------------------------ttgtttgtttgttcttccagcctccaaatgagaaggtgcatcagattattgcaagaactgctatgtttgtcagtaaacatggaggtcaatccgaaatcatcctgagagtgaaacaaggggataatccaacgtttgggtttttgatgcctgatcatcatcttcatgcatacttcagatttcttgtcaatcatcaagaacttctgaaacctggaattgatgatggcaactcatttggagacaagaatgataatcaggggcttgatcaaactggtggtgcattgtctttgctaggatctgtgtatggatctggagatgatgatgatggaacccctggtagaactcctgaattgaaaagaaatgaatgtgaggaagccgtcagtgatgtaaaaccattttctcaagggacagaacaggttgaatcttcgccagttggaatcaaaaaggatggaagtacatccaagaattcaatatccacttcaaaagagaaagttcctgtcataaagagaaatcattctatcaatactcttaaggccgccacttcagctaaggcaaaaaaggttgatgccgtgggatcactgtccaatgcagcagacaagtcactgacttctttgcctaataaaaccaagattgaaaaaccaattgtggaacctccatccgacttaaagagagttattgagaagatagtagagttcatcttaaaaaatggcaaggagtttgaatctgttcttgctgaacaggaccgtgctcatggacggttcccatttcttctaccctctaatcaataccatccttactatataaaagtgcttcagaatgctcaagaggtatgcttctcagaattatttaactcatttctgcttgcttgaatatatttctatatggcccattcaatgccttagaaatcagatggacttcattactttgtattccatgggatgctggctaatcgcttatctgttttgttggggcaattgagtgactcctgccttataccacttcaataactaacaatttggttgatttgcaaatttatatgttctatgactgtgatcaatagacatcatcagcaatgatttaatggatcttaatcttgttggtgggtgtgtttgtcaaccatatacttgtaggtgtaacatgcgtgcttgtatctaatcaatgctatttgatttgtgca------------------------------------------------------------------------------------------------------------------------------------------
>Hydrochorea_corymbosa2_Iganci_862@NODE_1_length_1552_cov_301.897796
-------------------------------------------------------------------------------------gtctaagtttcagatgctcggagctgaaatggagttcttgtgaatcaaggtagcccattcacaggcaccttgtttccttttgatgtcatgagaaggggtcgtgcaggtgatattaggatgttaggaattcgttcattctttacttgagagcaaatgggatgaaaactatctttataaagttctgtttcttgatctttatggttattgaagtatgtgtgaggttatgttgtgtatgtttagtacgaatttaactatctaaattctaagaattctttctggcaagatctttttttaaa---ttgttgagctaacaatgaacttccaaatttattgaaaaaacact---------tttgtttgtttgttcttccagcctccaaatgagaaggtgcatcagattattgcaagaactgctatgtttgtcagtaaacatggaggccaatccgaaattatcctgagggtgaaacaaggggataatccaacatttggatttttgatgcctgatcatcatcttcatgcatacttcagatttcttgtcgatcatcaagaacttctgaaacctggcattgacgatggcaactcatttggagacaagaatgataacccggggcttgatcaaactggtggtgcattgtctttgctaggatctgtgtatggatctggagatgacgatgatggaacccctggtaaaactcctgaattgaaaagaaatgaatgtgaggaaaccgtcagtgatgtaaaaccattttctcaagggacagaacaggttgaatcttcgccagttggagtcaaaaagcatggaagtacatccaagaattcaatatccacttcaaaagagaacgttcctgtcataaagagaaatcattctatcaatactcttaaggctgccacttcagctaaggcaaaaaaggttgatgccttgggatcactgtccaatgcagcagacaagtcactgatttctttgcctagtaaaaccaagattgaaaaaaaaattgtggaacctccatccgacttaaagagagttattgagaagatagtagagttcatcttaaaaaatggcaaggaatttgaatctgttcttactgaacaggaccgtgctcatggacggttcccatttcttctgccctctaatcaataccatccttactatataaaagtgcttcaaaatgctcaagaggtatgcttctcagaattatttaactcatttctgcttgcttgagtatatttttatatggtccattcaatgccttagaaatcagatggatttcattactttgtattccgtgggatggtggctaatc-cttatctgttttgttggggcaattgagtgactcctgccttataccacctcaatgactaacaatttggttgatttacaaatttatatgtactatgactatgatcaatagacatcatcagtaatgacttaatgtatcttaatcttgttggtgagtgtgtttgtcaaccatattcttgtaggtgtaacatgcatgcttgtatctaatggatgctatttaatttgtgcatgcatgatatcttgtcttataatgggatgacatggtga----------------------------------------------------------------------------------------------------
>Hydrochorea_gonggrijpii_Tillett_45696@NODE_1_length_1517_cov_161.559722
------------------------------------------------------------------------------------------------------------------------------------------cccattcacaggcaccttgtttccttttgatgtcatgagaaggggtcgtgcaggtgatattaggatgttaggaattcgttcattctttacttgagagcaaatgggatgaaaactatctttataaagttctgtttcttgatctttatggttattgaagtatgtgtgaggttatgttgtgtatgtttagtacgaatttaactatctaaattctaaaaattctttctggcaagatctttttttaaa---ttgttgagctaacaatgaacttccaaatttattgaaaaaacact---------tttgtttgtttgttcttccagcctccaaatgagaaggtgcatcagattattgcaagaactgctatgtttgtcagtaaacatggaggccaatccgaaattatcctgagagtgaaacaaggggataatccaacatttgggtttttgatgcctgatcatcatcttcatgcatacttcagatttcttgtcgatcatcaagaacttctgaaacctggcattgacgatggcaactcatttggagacaagaatgataacccggggcttgatcaaactggtggtgcattgtctttgctaggatctgtgtatggatctggagatgatgatgatggaacccctggtaaaactcctgaattgaaaagaaatgaatgtgaggaaaccgtcagtgatgtaaaaccattttctcaagggacagaacaggttgaatcttcgccagttggagtcaaaaagcatggaagtacatccaagaattcaatatccacttcaaaagagaaagttcctgtcataaagagaaatcattctatcaatactcttaaggctgccacttcagctaaggcaaaaaaggttgatgccttgggatcactgtccaatgcagcagacaagtcactgatttctttgcctagtaaaaccaagattgaaaaacaaattgtggaacctccatccgacttaaagagagttattgagaagatagtagagttcatcttaaaaaatggcaaggaatttgaatctgttcttactgaacaggaccgtgctcatggacggttcccatttcttctgccctctaatcaataccatccttactatataaaagtgcttcaaaatgctcaagaggtatgcttctcagaattatttaactcatttctgcttgcttgagtatatttttatatggtccattcaatgccttagaaatcagatggatttcattactttgtattccgtgggatggtggctaatc-cttatctgttttgttggggcaattgagtgactcttgccttataccaccccaatgactaacaatttggttgatttacaaatttatatgtactatgactatgatcaatagacatcatcagtaatgacttaatgtatcttaatcttgttggtgagtgtgtttgtcaaccatattcttgtaggtgtaacatgcatgcttgtatctaatggatgctatttaatttgtgcatgcatgatatcttgtcttataatgggatgacatggtgattatgaaaatagctatt------------a----------------------------------------------------------------------
>Hydrochorea_marginata_Morim_563@NODE_1_length_2122_cov_200.057213
attgaaatattggcctttcataatttaaccaatgtggctaggtgaaaactgtctagagtgcatatgttattctaaggcttaccatgtctaagtttcagatgctcggagctgaaatggagttcttgtgactcaaggtagcccattcacaggcaccttgtttccttttgatgtcatgagaaggggtcgtgcaggtgatattaggatgttaggaattcgttcattctttacttgagagcaaatgggatgaaaactatctttataaagttctgtttcttgatctttatggttattgaagtatgtgtgaggttatgttgtgtatgtttagtacgaatttaactatctaaattctaaaaattctttctggcaagatctttttttaaa---ttgttgagctagcaatgaacttccaaatttattgaaaaaacact---------tttgtttgtttgttcttccagcctccaaatgagaaggtgcatcagattattgcaagaactgctatgtttgtcagtaaacatggaggccaatccgaaattatcctgagagtgaaacaaggggataatccaacatttgggtttttgatgcctgatcatcatcttcatgcatacttcagatttcttgtcgatcatcaagaacttctgaaacctggcattgacgatggcaactcatttggagacaagaatgataacccggggcttgatcaaactggtggtgcattgtctttgctaggatctgtgtatggatctggagatgatgatgatggaacccctggtaaaactcctgaattgaaaagaaatgaatgtgaggaaaccgtcagtgatgtaaaaccattttctcaagggacagaacaggttgaatcttcgccagttggagtcaaaaagcatggaagtacatccaagaattcaatatccacttcaaaagagaacgttcctgtcataaagagaaatcattctatcaatactcttaaggctgccacttcagctaaggcaaaaaaggttgatgccttgggatcactgtccaatgcagcagacaagtcactgatttctttgcctagtaaaaccaagattgaaaaaaaaattgtggaacctccatccgacttaaagagagttattgagaagatagtagagttcatcttaaaaaatggcaaggaatttgaatctgttcttactgaacaggaccgtgctcatggacggttcccatttcttctgccctctaatcaataccatccttactatataaaagtgcttcaaaatgctcaagaggtatgcttctcagaattatttaactcatttctgcttgcttgagtatatttttatatggtccattcaatgccttagaaatcagatggatttcattactttgtattccgtgggatggtggctaatc-cttatctgttttgttggggcaattgagtgactccggccttataccacctcaatgactaacgatttggttgatttacaaatttatatgtactatgactatgatcaatagacatcatcagtaatgacttaatgtatcttaatcttgttggtgagtgtgtttgtcaaccatattcttgtaggtgtaacatgcatgcttgtatctaatggatgctatttaatttgtgcatgcatgatatcttgtcttataatgggatgacatggtgattatgaaaatggctattaccattctgctaatatttgtaatattaagttcattagaaattaatcttttatgttaatatcaaaataatcatgtttattttgg
>Jupunba_abbottii_Zanoni_21220@NODE_1_length_1438_cov_121.234386
----------------------------------------------------------------------------------------------------------------------------------------------------------------------------------------cgtgcaggtgatattaggatgttaggaatttgttcattctttacttgagagtaaatgggatgaaaactatcttcataaagttctgtttcttgatctttgtggttatcgaagtatgtgtgaggttatgttgtgtatgtttagtacgaatttaactatctaaattcgaaaaattctttctggcaagatccttttttaaa---ttgttgagctaacaatgaacttccaaatttattgaaaaaacactttttgtttgtttgtttgtttgttcttccagcctccaaatgagaaggtgcatcagattattgcaagaactgctacgtttgtcagtaaacatggaggccaatccgaaattatcctgagagtgaaacaaggggataatccaacatttgggtttttgatacctgatcatcatcttcatgcatacttcagatttcttatcaatcatcaagaacttctgaaacctggcattgacgatggcaactcatctggagacaagaatgataaccaggggcttgatcaaactggtggtgcattgtctttgctaggatctgtgtatggatctggagatgatgatgatggaacccctggtaaaactcctgaattgaaaagaaatgaatgtgaggaagccgtcagtgatgtaaaaccattttctcgagggacagaacaggttgaatcttctccagttggagtcaaaaaggatggaagtacattcaagaattcaatatccacttcaaaagagaaagttcctgtcataaagagaaatcattctatcaatactcttaaggctgccacttcagctaaggcaaaaaggtttgatgccttgggatcactgtccaatgcagcagacaagtcactgatttctttgcctagtaaaaccaacattgaaaaaccaattgtggaacctccatccgacttaaagagagttattgagaagatagtagagttcatcttaaaaaatggcaaggagtttgaatctgttcttgctgaacaggaccgtgctcatggacggttcccatttcttctgccctctaatcaataccatccttactatataaaagtgcttcaaaatgctcaagaggtatgcttctcagaattatttaactcatttctgcttgcttgaatatatttttatatggtccattcaatgccttggaaatcagatggatttcattactttgtattccatgggatgctggctaatc-cctatctgttttgttggggcaattgagtgactcctgctttataccacctcaatgactaacaatttggttgatttacaaatttatatgtactatgactatgatcaatagacataatcagtaatgatttaatgcatcttaatcttgttggtgagtgtgcttgtccaccatatacttgtaggtgtgacatgcatgcttgtatctaatggatgctatttaatttgtgcatacatgatatc-------------------------------------------------------------------------------------------------------------------------------
>Jupunba_asplenifolia_Ekman_6383@NODE_1_length_1172_cov_46.306849
-------------------------------------------------------------------------------------------------------------------------------------------------------------------------------------------------------------------------------------------------------aaactatcttcataaagttctgtttcttgatctttgtggttatcgaagtatgtgtgaggttatgttgtgtatgtttagtacgaatttaactatctaaattctaaaaattctttctggcaagatccttttttaaa---ttgttgagctaacaatgaacttccaaatttattgaaaaaacact-----tttgtttgtttgtttgttcttccagcctccaaatgagaaggtgcatcagattattgcaagaactgctacgtttgtcagtaaacatggaggccaatccgaaattatcctgagagtgaaacaaggggataatccaacatttgggtttttgatacctgatcatcatcttcatgcatacttcagatttcttatcaatcatcaagaacttctgaaacctggcattgacgatggcaactcatctggagacaagaatgataaccaggggcttgatcaaactggtggtgcattgtctttgctaggatctgtgtatggatctggagatgatgatgatggaacccctggtaaaactcctgaattgaaaagaaatgaatgtgaggaagccgtcagtgatgtaaaaccattttctcgagggacagaacaggttgaatcttcgccagttggagtcaaaaaggatggaagtacatccaagaattcaatatccacttcaaaagagaaagttcctgtcataaagagaaatcattctatcaatactcttaaggctgccacttcagctaaggcaaaaaggtttgatgccttgggatcactgtccaatgcagcagacaagtcaatgatttctttgcctagtaaaaccaacattgaaaaaccaattgtggaacctccatccgacttaaagagagttattgagaagatagtagagttcatcttaaaaaatggcaaggagtttgaatctgttcttgctgaacaggaccgtgctcttggacggttcccatttcttctgccctctaatcaataccatccttactatataaaagtgcttcaaaatgctcaagaggtatgcttctcagaattatttaactcatttctgcttgcttgaatttatttttatatggtccattcaatgccttggaaatcagatggatttcattactttgtattccatgggatgctggctaatc-cttatctgttttgttggggcaattgagtgactcctgcttta----------------------------------------------------------------------------------------------------------------------------------------------------------------------------------------------------------------------------------------------------------------------------------------------------------------------------------
>Jupunba_brachystachya_Lima_7438@NODE_1_length_1740_cov_127.123271
----------------------atttaaccaatgtggctaggtgaaaactgtctagagtgcatatgttattctaaggcttaccatgtctaagtttcagatgcttggagctgaaatggagttcttgtgactcaaggtagcccattcacaggcaccttgtttccttttgatgtcatgagaaggggtcgtgcaggtgatattaggatgttaggaattcgttcattctttacttgagagcaaatgggatgaaaactatcttcataaagttctgtttcttgatctttattgttattgaagtatgtgtaaggttatgttgtgtatgtttagtacgaatttaactatctaaattctaaaaattctttctggcaagatccttttttaaa---ttgttgagcgaacaatgaacttccaaatttattgaaaaaacattttttgtttgtttgtttgtttgttcttccagcctccaaatgagaaggtgcatcagattattgcaagaactgctatgtttgtcagtaaacatggaggccaatccgaaattatcctgagagtgaaacaaggggataatccaacgtttgggtttttgatgcctgatcatcatcttcatgcatacttcagatttcttgtcgatcatcaagaacttctgaaacctggcattgacgatggcaactcatctggagacaagaatgataaccaggggcttgatcaaactggtggtgcattg------------tctgtgtatggatctggagatgatgatgatggaacccctggtaaaactcctgaattgaaaagaaatgaatgtgaggaagccgtcagtgatgtaaaaccattttctcaagggacagaacaggttgaatcttcgccagttggagtcaaaaaggatggaagtacatccaagaattcaatatccacttcaaaagagaaagttcctgtcataaagagaaatcattctatcaatactcttaaggctgccacttcagtgaaggcaaaaaaggttgatgccttgggatcgctgttcaatgcagcagacaagtcactgatttctttgcctagtaaaaccaagattgaaaaaccagttgtggaacctccatccgacttaaagagagttattgagaagatagtagagttcatcttaaaaaatggcaaggagtttgaatctgttcttactgaacaggaccgtgctcatggacggttcccgtttcttctgccctctaatcaataccatccttactatataaaagtgcttcaaaatgctcaagaggtatgcttctcagaattatttaactcatttctgcttgcttgagtatatttttatatggtccattcaatgccttagaaatcagatggatttcattactttctattccgtgggatgctggctaatc-cttatctgttttgttggggcaattgagtgactcctgccttataccacctcaatgactaacaatttggttgatttacaaatttatatgtactatgactatgatcaatagacatcatcagtaatgatttaatgtatcttaatcttgttggtgagtgtgtttgtcaaccatatacttgtaggtgtaacatgcatgcttgtatctaatggatgctatttaatttgtgcatgcatgatatc--atcttataatgggatgacatggtgattatgaaaatggctcttaccattctgctaatatttgtaatattaaattcatttgaaattaatcttttatgttaatatcaaagtaatcatgtttattttgg
>Jupunba_commutata_Maguire_46145@NODE_1_length_1903_cov_129.514239
attgaaatattgacctttcataatttaaccaatgtggctaggtgaaaactgtctagagtgcatatgttattctaaggcttaccatgtctaagtttcagatgcttggagctgaaatggagttcttgtgactcaaggtagcccattcacaggcaccttgtttccttttgatgtcatgagaaggggtcgtgcaggtgatattaggatgttaggaatttgttcattcttgacttgagagtaaatgggatgaaaactatcttcataaagttctgtttcttgatctttgtggttatcgaagcatgtgtgaggttatgttgtgtatgtttagtacgaatttaactatctaaattcgaaaaattctttctggcaagatcctttttgaaa---ttgttgagctaacaatgaacttccaaatttattgaaaaaacact-tttgtttgtttgtttgtttgttcttccagcctccaaatgagaaggtgcatcagattattgcaagaactgctatgtttgtcagtaaacatggaggccaatccgaaattatcctgagagtgaaacaaggggataatccaacatttgggtttttgatacctgatcatcatcttcatgcatacttcagatttcttatcgatcatcaagaacttctgaaacctggcattgatgatggcaactcatctggagacaagaatgataaccaggggcttgatcaaactggtggtgcattgtctttgctaggatctgtgtatggatctggagatgatgatgatggaacccctggtaaaactcctgaattgaaaagaaatgaatgtgaggaagccgtcagtgatgtaaaacctttttctcgagggacagaacaggttgaatcttcgccagttggagtcaaaaaggatggaagtacatccaagaattcaatatccacttcaaaagagaaagttcctgtcataaagagaaatcattctatcaatactcttaaggctgccacttcagctaaggcaaaaaggtttgatgccttgggatcactgtccaatgcagcagacaagtcactgatttctttgcctagtaaaaccaacattgaaaaaccaattgtggaacctccatccgacttaaagagagttattgagaagatagtagagttcatcttaaaaaatggcaaggagtttgaatctgttcttgctgaacaggaccgtgcacatggacggttcccatttcttctgccctctaatcaataccatccttactatataaaagtgcttcaaaatgctcaagaggtatgcttctcagaattatttaactcatttctgcttgcttgaatatatttttatatggtccattcaatgccttagaaatcagatggatttcattactttgtattccatgggatgctggctaatc-cttatctgttttgttggggcaattgagtgactcctgctttataccacctcaatgactaacaatttggttgatttacaaatttatatgtactatgactatgatcaatagacatcatcagtaatgatttaatgtatcttaatcttgttggtgagtgtgcttgtcaaccatatacttgtaggtgtaacatgcattcttgtatctaatggatgctatttaatttgtgcatacatgatatcttgtcttataatgggatgacatggtgattatgaaaatggctattaccattctgctaatatttgtaatattaagttcatttgaaattaatctttta--------------------------------
>Jupunba_laeta_Mori_25147@NODE_1_length_1355_cov_50.510172
------------------------------------------------------------------------------------------------------------------------------------------------------------------------------------------------------------------------ttcattctttacttgagagtaaatgggatgaaaactatcttcataaagttctgtttcttgatctttgtggttatcgaagtatgtgtgaggttatgttgtgtatgtttagtacgaatttaactatctaaattcgaaaaattctttctggcaagatccatttttaaa---ttgttgagctagcaatgaacttccaaatttattgaaaaaacactttttgtttgtttgtttgtttgttcttccagcctccaaatgagaaggtgcatcagattattgcaagaactgctatgtttgtcagtaaacatggaggccaatccgaaattatcctgaaagtgaaacaaggggataatccaacatttgggtttttgatacctgatcatcatcttcatgcatacttcagatttcttatcgatcatcaagaacttctgaatcctggcattgacgatggcaactcatctggagacaagaatgataaccaggggcttgatcaaactggtggtgcattgtctttgctaggatctgtgtatggatctggagatgatgatgatggaacccctggtaaaactcctgaattgaaaagacatgaatgtgaggaagccgtcagtgatgtaaaaccattttctcgagggacagaacaggttgaatcttcgccagttggagtcaaaaaggatggaagtacatccaagaattcaatatccacttcaaaagagaaagttcctgtcataaagagaaatcattctatcaatcctcttaaggctgccacttcagctaaggcaaaaaggtttgatgccttgggatcactgtccaatgcagcagacaagtcactgatttctttgcctagtaaaaccaacattgaaaaaccaattgtggaacctccatccgacttaaagagagttattgagaagatagtagagttcatcttaaaaaatggcaaggagtttgaatctgttcttgctgaacaggaccgtgctcatggacggttcccatttcttctaccctctaatcaataccatccttactatataaaagtgcttcaaaatgctcaagaggtatgcttctcagaattatttaactcatttctgcttgcttgaatatatttttatatggtccattcaatgccttagaaatcagatggatttcattactttgtattccatgggatgctggctaatc-cttatctgttttgttggggcaattgagtgactcctgctttataccacctcaatgactaacaatttggttgatttacaaatttatatgtactatgattatgatcaatagacatcatcagtaatgatttaatgtatcttaatcttgttggtgagtgtgcttgtcaacc--atacttgtaggtgtaacat--------------------------------------------------------------------------------------------------------------------------------------------------------------------------------
>Jupunba_limae_Iganci_261@NODE_1_length_2231_cov_117.207985
attgaaatattgacctttcataatttaaccaatgtggctaggtgaaaactgtctagagtgcatatgttattctaaggcttaccatgtctaagtttcagatgcttggagctgaaatggagttcttgtgactcaaggtagcccattcacaggcaccttgtttccttttgatgtcatgagaaggggtcgtgcaggtgatattaggatgttaggaattcgttcattctttacttgagagcaaatgggatgaaaactatcttcataaagttctgtttcttgatctttattgttattgaagtatgtgtgaggttatgttgtgtatgtttagtacgaatttaactatctaaattctaaaaattctttctggcaagatccttttttaaa---ttgttgagctaacaatgaacttccaaatttattgaaaaaacatt-tttgtttgtttgtttgtttgttcttccagcctccaaatgagaaggtgcatcagattattgcaagaactgctatgtttgtcagtaaacatggaggccaatccgaaattatcctgagagtgaaacaaggggataatccaacgtttgggtttttgatgcctgatcatcatcttcatgcatacttcagatttcttgtcgatcatcaagaacttctgaaacctggcattgacgatggcaactcatctggagacaagaatgataaccaggggcttgatcaaactggtggtgcattgtctttgctaggatctgtgtatggatctggagatgatgatgatggaacccctggtaaaactcctgaattgaaaagaaatgaatgtgaggaagccgtcagtgatgtaaaaccattttctcaaggtacagaagaggttgaatcttcgccagttggagtcaaaaaggatggaagtacatccaagaattcaatatccacttcaaaagagaaagttcctgtcataaagagaaatcattctatcaatactcttaaggctgccacttcagctaaggcaaaaaaggttgatgccttgggatcgctgttcaatgcagcagacaagtcactgatttctttgcctagtaaaaccaagattgaaaaac---ttgtggaacctccatccgacttaaagagagttattgagaagatagtagagttcatcttaaaaaatggcaaggtgtttgaatctgttcttactgaacaggaccgtgctcatggacggttcccatttcttctgacctctaatcaataccatccttactatataaaagtgcttcaaaatgctcaagaggtatgcttctcagaattatttaactcatttctgcttgcttgagtatatttttatatggtccattcaatgccttagaaatcagatggatttcattactttctattccgtgggatgctggctaatc-cttatctgttttgttggggcaattgagtgactcctgccttataccacctcaatgactaacaatttggttgatttacaaatttatatgtactatgactatgatcaatagacatcatcagtaatgatttaatgtatcttaatcttgttggtgagtgtgtttgtcaaccatatacttgtaggtgtaacatgcatgcttgtgtctaatggatgttatttaatttgtgcatgcatgatatc--atcttataatgggatgacatggtgattatgaaaatggctcttaccattctgctaatatttgtaatattaaattcatttgaaattaatcttttatgttaatatcaaagtaatcatgtttattttgg
>Jupunba_microcalyx_Iganci_855@NODE_1_length_2018_cov_149.038125
attgaaatattgacctttcataatttaaccaatgtggctaggtgaaaactgtctagggtgcatatgttattctaaggcttaccatgtctaagtttcagatgcttggagctgaaatggagttcttgtgactcaaggtagcccattcacaggcaccttgtttccttttgatgtcatgagaaggggtcgtgcaggtgatattaggatgttaggaatttgttcattctttacttgagagtaaatgggatgaaaactatcttcataaagttctgtttcttgatctttgtggttatcaaagtatgtgtgaggttatgttgtgtatgtttggtacgaatttaactatctaaattcgaaaaattcttcctggcaagatccttttttaaa---ttgttgagctaacaatgaacttccaaatttattgaaaaaacactttttgtttgtttgtttgtttgttcttccagcctccaaatgagaaggtgcatcagattattgcaagaactgctatgtttgtcagtaaacatggaggccaatccgaaattatcctgagagtgaaacaaggggataatccaacatttgggtttttgatgcctgatcatcatcttcatgcatacttcagatttcttatcgatcatcaagaacttctgaaacctggcattgacgatggcaactcatctggagacaagaatgataaccaggggcttgatcaaactggtggtgcattgtctttgctaggatctgtgtatggatctggagatgatgatgatggaacccctggtaaagctcctgaattgaaaagaaatgaatgtgaggaagccgtcagtgatgtacaaccattttctcgagggacagaacaggttgaatcttcgccagttggagtcaaaaaggatggacgtacatccaagaattcaatatccacttcaaaagagaaagttcctgtcataaagagaaatcattctatcaatactcttaaggctgccacttcagctaaggcaaaaaggtttgatgccttgggatcactgtccaatgcagcagacaagtcactgatttctttgcctagtaaaaccaacattgaaaaaccaattgtggaacctccatccgacttaaagagagttattgagaagatagtagagttcatcttaaaaaatggcaaggagtttgaatctgttcttgctgaacaggaccgtgctcatggacggttcccatttcttctgccctctaatcaataccatccttactatataaaagtgcttcaaaatgctcaagaggtatgcttctcagaattatttaactcatttctgcttgcttgaatatatttttatatggtccattcaatgccttagaaatcagatggatttcattactttgtattccatgggatgctggctaatc-cttgtctgttttgttggggcaaatgagtgactcctgctttataccacctcaatgactaacaatttggttgatttacaaatttatatgtactatgactatgatcaatagacatcatcagtaatgatttaatgtatcttaatcttgttggtgagtgtgcttgtcaaccatatacttgtaggtgtaacatgcatgcttgtatctaatggatgctatttaatttgtgcatacatgatatcttgtcttataatgggatgacatggtgattatgaaaatggctattaccattctgctaatatttgtaatattaagttcatttgaaattaatcttttatgttaatatcaaagtaatcatgtttattttgg
>Jupunba_oppositifolia_Liegier_16014@NODE_1_length_1464_cov_153.097332
-----------------------------------------------------------------------------------------------------cttggagctgaaatggagttcttgtgactcaaggtagcccattcacaggcaccttgtttccttttgatgtcatgagaaggggtcgtgcaggtgatattaggatgttaggaatttgttcattctttacttgagagtaaatgggatgaaaactatcttcataaagttctgtttcttgatctttgtggttatcgaagtatgtgtgaggttatgttgtgtatgtttagtacgaatttaactatctaaattcgaaaaattctttctggcaagatccttttttaaa---ttgttgagctaacaatgaacttccaaatttattgaaaaaacactttttgtttgtttgtttatttgttcttccagcctccaaatgagaaggtgcatcagattattgcaagaactgctacgtttgtcagtaaacatggaggccaatccgaaattatcctgagagtgaaacaaggggataatccaacatttgggtttttgatacctgatcatcatcttcatgcatacttcagatttcttatcaatcatcaagaacttctgaaagctggcattgacgatggcaactcatctggagacaagaatgataaccaggggcttgatcaaactggtggtgcattgtctttgctaggatctgtgtatggatctggagatgatgatgatggaacccctggtaaaactcctgaattgaaaagaaatgaatgtgaggaagccgtcagtgatgtaaaaccattttctcgagggacagaacaggttgaatcttcgccagttggagtcaaaaaggatggaagtacatccaagaattcaatatccacttcaaaagagaaagttcctgtcataaagagaaatcattctatcaatactcttaaggctgccacttcagctaaggcaaaaaggtttgatgccttgggatcactgtccaatgcagcagacaagtcactgatttctttgcctagtaaaaccaacattgaaaaaccaattgtggaacctccatccgacttaaagagagttattgagaagatagtagagttcatcttaaaaaatggcaaggagtttgaatctgttcttgctgaacaggaccgtgctcatggacggttcccatttcttctgccctctaatcaataccatccttactatataaaagtgcttcaaaatgctcaagaggtatgcttctcagaattatttaactcatttctgcttgcttgaatatatttttatatggtccattcaatgccttgtaaatcagatggatttcattactttgtattccatgggatgctggctaatc-cttatctgttttgttggggcaattgagtgactcctgctttataccacctcaatgactaacaatttggttgatttacaaatttatatgtactatgactatgatcaatagacatcatcagtaatgatttaatgcatcttaatcttgttggtgagtgtgcttgtccaccatatacttgtagg----------------------------------------------------------------------------------------------------------------------------------------------------------------------------------------
>Jupunba_trapezifolia_Simon_1600@NODE_1_length_1538_cov_161.238705
----------------------------------------------------------------------------------------------------gcttggagctgaaatggagttcttgtgactcaaggtagcccattcacaggcaccttgtttccttttgatgtcatgagaaggggtcgtgcaggtgatattaggatgttaggaatttgttcattctttacttgagagtaaatgggatgaaaactatcttcataaagttctgtttcttgatctttgtggttatcgaagcatgtgtgaggttatgttgtgtatgtttagtacgaatttaactatctaaatttgaaaaattctttctggcaagatcctttttgaaa---ttgttgagctaacaatgaacttccaaatttgttgaaaaaacact-tttgtttgtttgtttgtttgttcttccagcctccaaatgagaaggtgcatcagattattgcaagaactgctatgtttgtcagtaaacatggagcccaatccgaaattatcctgagagtgaaacaaggggataatccaacatttgggtttttgatacctgatcatcatcttcatgcatacttcagatttcttatcgatcatcaagaacttctgaaacctggcattgatgatggcaactcatctggagacaagaatgataaccaggggcttgatcaaactggtggtgcattgtctttgctaggatctgtgtatggatctggagatgatgatgatggaacccctggtaaaactcctgaattgaaaagaaatgaatgtgaggaagccgtcagtgatgtaaaaccattttctcgagggacagaacaggttgaatcttcgccagttggagtcaaaaaggatggaagtacatccaagaattcaatatccacttcaaaagagaaagttcctgtcataaagagaaatcattctatcaatactcttaaggctgccacttcagctaaggcaaaaaggtttgatgccttgggatcactgtccaatgcagcagacaagtcactgatttctttgcctagtaaaaccaacattgaaaaaccaattgtggaacctccatccgacttaaagagagttattgagaagatagtagagttcatcttaaaaaatggcaaggagtttgaatctgttcttgctgaacaggaccgtgctcatggacggttcccatttctactgccctctaatcaataccatccttactatataaaagtgcttcaaaatgctcaagaggtatgcttctcagaattatttaactcatttctgcttgcttgaatatatctttatatggtccattcaatgccttagaaatcagatggatttcattactttgtattccatgggatgctggctaatc-cttatctgttttgttggggcaattgagtgactcctgctttataccacctcaatgactaacaatttggttgatttacaaatttatatgtactatgactatgatcaatagacatcatcagtaatgatttaatgtatcttaatcttgttggtgagtgtgcttgtcaaccatatacttgtaggtgtaacatgcattcttgtatctaatggatgctatttaatttgcgcatacatgatatcttgtcttataatgggatga---------------------------------------------------------------------------a--------------------------------
>Punjuba_lehmannii_Escobar_7465@NODE_1_length_1600_cov_111.091267
--------------------------------------------aaaactgtctagagtgcatatgttattctaaggcttaccatgtctaagtttcagatgcttggagctgaaatggagttcttgtgactcaaggtagcccattcacaggcaccttgtttccttttgatgtcatgagaaggggtcgtgcaggtgatattaggatgttaggaattcgttcattctttacttgagagcaaatgggatgaaaactatcttcataaagttctgtttcttgatctttatggttatcgaagtatgtgtgaggttttgttgtgtatgtttagtacgaatttaactatctaaattcgaaaaattctttctggcaagatccttttttaaa---ttgttgagctaacaatgaacttccaaatttattgaaaaaacact-tttgtttgtttgtttgtttgttcttccagcctccaaatgagaaggtgcatcagattattgcaagaactgctatgtttgtcagtaaacatggaggccaaagcgaaattatcctgagagtgaaacaaggggataatccaacatttgggtttttgatgcctgatcatcatcttcatgcatacttcagatttcttgttgatcatcaagaacttctgaaacctagcattgacgatggcaactcatctggagacaagaatgataaccaggggcttgatcaaactggtggtgcattgtctttgctaggatctgtgtatggatctggagatgatgaggatggaacgcctggtaaaactcgtgaattgaaaagaaatgaatgtgaggaagccgtcagtaatgtaaaatcattttctcaagggacagaacaggttgaatcttcgccagttggagtcaaaaaggatggaagtgcatccaagaattcaatatccacttcaaaagagaaagttcctgtcataaagagaaatcattctatcaatactcttaaggctggcacttcagctaaggcaaaaaaggttgatgccttgggatcactgtccaatgcagcagacaagtcactgacttctttgcctagtaaaaccaagattgaaaaaccaattgtggaacctccatccgacttaaagagagttattgagaagatagtagagttcatcttaaaaaatggcaaggagtttgaatctgttcttgctgaacaggtctgtgctcatggacggttcccatttcttctgccctctaatcaataccatccttactatataaaagtgcttcaaaatgctcaagaggtatgcttctcagaattatttaactcatttctggttgcttgaatatatttttatatgggccattcaatgtcttagaaatcagatggatttcattactttgtattccatgggatgctggctaatcgcttatctgctttgttggggcaattgagtgactcctgccttataccacctcaatgactaacaatttggttgatttgcaaatttgtatgtactatgactatgatcaatagacatcatcagtaatgatttaatgtatgttaatcttgtaggtgattgtgtttgtcaaccatatacttgtaggtgtaacatgcatgcttgtatctaatggatgctatttaatttgtgcatacatgatatcttgtcttataatgagatgaca----------------------------------------------------------------------------------------------------------
>Punjuba_racemiflora_Jimenez_Soares_3626@NODE_1_length_1642_cov_174.086901
----------------------------------------------------------tgcatatgttattctaaggcttaccatgtctaagtttcagatgcttggagctgaaatggagttcttgtgactcaaggtagcccattcacaggcaccttgtttccttttgatgtcatgagaaggggtcgtgcaggtgatattaggatgttaggaattcgttcattctttacttgagagcaaatgggatgaaaactatcttcataaagttctgtttcttgatctttatggttatcgaagtatgtgtgaggttatgttgtgtatgtttagtacgaatttaactatctaaattctaaaaattctttctggcaagatacttttttaaa---ttgttgagctaacaatgaacttccaaatttattgaaaaaacact-----cttgtttgtttgtttgttcttccagcctccaaatgagaaggtgcgtcagattattgcaagaactgctatgtttgtcagtaaacatggaggccaatccgaaattatcctgagagtgaaacaaggggataatccaacatttgggtttttgatgcctgatcatcatcttcatgcatacttcagatttcttgccgatcatcaagaacttctgaaacctggcattgacgttggcaactcatctggagacaagaatgataaccaggggcttgatcaaactggtggtgcattgtctttgctaggatctgtgtatggatctggagatgatgaggatggaacccctggtaaaactcctgaattgaaaagaaatgaatgtgaggaagccgtcagtgatgtaaaaccattttatcaagggacagaacaggttgaatcttcgccagttggagtcaaaaaggatggaagtgcatccaagaattcaatatccacttcaaaagagaaagttcctgtcataaagagaaatcattctatcaatactcttaaggctgccacttcagctaaggcaaaaaaggttgatgccttgggatcactgtccaatgcggcagacaagtcactgacttctttgcctagtaaaatcaagattgaaaaaccaattgtggaacctccatcagacttaaagagagttattgagaagatagtagagttcatcttaaaaaatggcaaggagtttgaatctgttcttgctgaacaggactgtgttcatggacggttcccatttcttctgccctctaatcaataccatccttactatataaaagtgcttcaaaatgctcaagaggtatgcttctcagaattatttaactcatttctggttgcttgactatatttttatatggtccattcaatgtcttagaaatcagatggatttcattactttgtattccatgggatgctggctaatcgcttatctgctttgttggggcaattgagtgactcctgccttataccacctcaatgactaacaatttggttgatttgcaaatttatatgtactatgactatgatcaatagacatcatcagtaatgatttaatgtatcttaatcttgttggtgagtgtgtttgtcaaccatatacttgtaggtgtaacatgcatgcttgtatctaatggatgctatttaatttgtgcatacatgatatcttgtcttataatgggatgacatcgtgattatgaaaatggctattaccattctgctaatatttgtaatgtgaagttcattagaaa-------------------------------------------
>_R_Acacia_rostellifera_Murphy_466@NODE_1_length_831_cov_180.237401
-----------------------------------------------------------------------------------------------------------------------------------------------------------------------------------------------------------------------------------------------------------------------------------------------------------------------------------------------------------------------------------------------------------------------------------------------------------------------------------------------------------------------------------------------------------------------------------------------------------------------------------------------------------------------------------------------------------------------------------------------------------------------------------------------------------------------------------------------------------------------------------------------------------------------------------------------------------------------------------------------actcttaaggctgccacttcagctaaggcaaaaaaggttgatgccttgggatcattgtccaatgcagcagacaagtcactgacttctttgcctggtaaaaccaagattgaaaaaccaattgtggaacctccatccgacttaaagagagttattgagaagatagtagagttcatcctaaaaaatggcaaggagtttgaatctgttcttgctgaacaggaccgagctcatggacggttcccatttcttctgccctctaatcaataccatccttactatataaaagtgcttcaaaatgttcaagaggtatgcatctcggaattatttaactcatttatgcgtgcttgaatatatttttacatggtccattcaatgccttagaaatcagatggacttcattactttgtattccatgtaatgctggctaatcgcttatctgctttgttggggcgattgagtgactcctgccttataccacctcaataactaacaatttggttgatttgctaatttatatgtactatgactatgatcaatagacatcatcagcaatgatttaatgtatcttaatcttgttggttagtgtgtttgtcaaccatatacttgtaggtgtaacatgcatgcttgtatctaatcgatgctatttaatttgtgcatacata------tcttttctgatgggatgacgtggtgattatgaaaatggctattaccattatgctaatatttgtaatattaagttcaattgaaattaatcttttatgttaatatcaaagtaattatgtttattttgg
>_R_Acacia_rostellifera_Murphy_466@NODE_2_length_751_cov_98.467359
attgaaatattgatctttcattatttaaccaatgtggctaggtg-aaactgtctagagtgcatatgttattctaaggcttaccatgtctaagtttcagatgcttggagctgaaatggagttcttgtgactcaaggtagcccattcacaggcaccttttttccttttgatgtcatgagaaggggtcgtgcaggtgatattaggatgttaggaattcgttcagtctttacttgagagcaaatgggatgaaaactatcttcctaaagttctgtttcttgatctttatggttattaaagtatgtgtgaggttatgttgtgtatgtttagtacgaatttaactatctatattctaaagattctttctggcaagatccttttttagattgttgttgagctgacaatgaacttccaaatttattgaaaaaaagtc---------tttgtttgtttgttcttccagcctccaaatgagaaggtgcatcagattattgcaagaactgctatgtttgtcagtaaacatggaggccaatccgaaattatcctgagagtgaaacaaggggataatccaacatttgggtttttgatgcctgatcatcatcttcattcatacttcagatttcttgtcgatcatcaagaact---------------------------------------------------------------------------------------------------------------------------------------------------------------------------------------------------------------------------------------------------------------------------------------------------------------------------------------------------------------------------------------------------------------------------------------------------------------------------------------------------------------------------------------------------------------------------------------------------------------------------------------------------------------------------------------------------------------------------------------------------------------------------------------------------------------------------------------------------------------------------------------------------------------------------------------------------------------------------------------------------------------------------------------------------------------------------------------------------------------------------------------------------------
>_R_Afrocalliandra_redacta_Germishuizen_5585@NODE_1_length_1451_cov_266.962882
------------------------------------------------------------------------------------------agtttcagatgcttggagctgaaatggagttcttgtgacccaaggtagcccattcacaggcaccttgtttccttttgatatcatgtgaaggggtcgtgcaggtgatattaggatgataggaattcgttcattctttacttgagagcaaatgggatgaaaactatcttcataaagttctgtttcttgatctttatggttatcgatgtatgtgtgatgttatgctgtgtatgtttagtacaaatttatctatctaaattctaaaagtcctttctggcaaga-----------attggtgttgagttgacaatgaacttccaaatttattgacaaga-----------cctttgtttgtttgttcttccagcctccaaatgagaaggtgcatcagattgttgcaagaactgctatgtttgttagtaaacatggaggccaatccgaaattatcctgagagtgaaacaaggggataatcctacatttggatttttgatgcctgatcatcatcttcatgcatacttcagatttcttgttgatcatcaagaacttctgaagcctgctattgatgatggcaaatcatctggaggcaagaatgataatcaggggcttaatcaaactggtggtgcgttgtctttgctaggatctgtgtatggatctggagatgatgatgatggaactcctggtaaaactcctgaattgaaaagaaatgaatgtgaggaagccgtcagtgaggtaaaaacgtcttcgaaagggatagaacaggctgaatcttccccagatggagtaaaaaaggatggaagtacatccaagaaatcaatatctacttcaaaagaaaaagttccagtcataaagagaaatcattctatcaataccgttaaggttgccacttcagctaagccgaaaaaggttgatgccttgggatcactgtccaatgcagcagacaagtcactgacttctttgccttgtaaaaccaagattgaaaaaccaattgtggaacctccatctgacttgaagagagttattgagaagatagtagagttcatcataaaaaatggcaaggagtttgaatctgttcttgctgaacaggaccgtgctcatggacggttcccatttcttctgtcatctgatcaataccatccttactatacaaaagtccttcaagatgctcaagaggtatgcttctcataattatttaactcatttctgtttgctttaatatgtttttatatggttcattcaatgccatagaagtcagacggacttctttaccatgtattccatgggatgctggctaataactcatctgttttatgggggaaattgagtgactcctgccctataccacctcaataa--------ttggttgatttgcaaatttatgtgtgtcatgactatgatcgatagatatcggcagtaatgatttaatacatctcaatcttgttggtgagagtg--tgtcaaccatatcgttgtgggaat-------------------------------------------------------------------------------------------------------------------------------------------------------------------------------------
>_R_Albizia_coripatensis_Hughes_2433@NODE_1_length_2020_cov_200.805455
attgaaatattgacctttcattatttaaccaatgtggctaggtgaaaactgtctagagtgcatatgttattctaaggcttaccatgtctaagtttcagatgcttggagctgaaatggagttcttgtgactcaaggtagcccattcacaggcaccttgtttccttttgatgtcatgagaaggggtcgtgcaggtgatattaggatgataggaattcgttcattcgttacttgagagcaaatgggatgaaaactattttcataaatttctgtttcttgatctttatggttatcgaagtatgtgtgaggttatgctgtgtatgtttagtatgaatttaactatctaaattctaaaaattctttctggcaagatccttttttaaa---ttgttgagctaacaatggacttccaaatttattgaaaaaaaacc-----tttgtttgtttgtttgttcttccagcctccaaatgagaaggtgcatcagattattgcaagaactgctatgtttgtcagtaaacatggcggccaatccgaaattatcctgagagtgaaacaaggggataatccaacatttgggtttttgatgcctgatcatcatcttcatgcatacttcagatttcttgtcgatcatcaagaactcctgaaacctggcattgatgatggcaactcatctggagacaagaatgataatcgggggcttgatcaaagtggtggttcattgtctttgctaggatctgtgtatggatcggcagatgatgatgatggaacccctggtaaaactcctgaattgaaaagaaatgaatgtgaggaagcgatcagtgatgtaaaaccattttctcgagggacagaacaggttgaatcttcgccagttggagtcaaaaaggatggaagtacatccaagaattcaatatccacttcaaaagagaaagttcctgtcataaagagaaatcattctgtcaatactctcaaggctgccacttcagctaaggcaaaaaaggttgatgctttgggatcactgtccaatgcagcagacaagttactgactcttttgcctggtaaaaccaagactgaaaaaccaattgtggaacctccatccaacttaaagagagttattgagaagatagtagagttcatcttaaaaaatggcaaggagtttgaatctgttcttgctgaacaggaccgtgctcatggacggttcccatttcttctgccctctaatcaataccatccttgctatataaaagtgcttcaaaatgctcaagaggtatgcttccaagaattattcaactcatttctgcttgcttgaatatatttttatatgctccattcattgtcttagaaatcagatggacttcattattttgtattccatgggatgctggctaatcgcttatctgttttgttggggcaattgagtgattcctgccttatgccacctcaataactaacaatttggttgatttgtaaatataaatatattagaccgttagttagtaggatatgacggcagttataaaatagccgttgggataagaggtggatgcaggggattaccaaattgttgtcaatacagaaagtgatttagtctctcctgttcaatcttctgtttctctcctctcttcctctcttttctgattaaaatcataacagtggtatcagagtagtctttttccttccttccttctttctgatccatatcttacctagaaaaaa-----------aagaaaaatatcctctcgcttgtactca
>_R_Albizia_decandra_Vilhena_231@NODE_1_length_1147_cov_39.128037
---------------------------------------------------------------------------------------------------------------------------------------------------------------------------------------------------------------------------------------------------------actatcttcataaagttctgtttcttgatctttatggttatcgaagtatgtgtgaggttatgttgtgtatgtttagtaccaatttaactatctaaattctaaaaattctttctggcaagatccttttttaaattgttgttgagctaacaatgaacttccgaatttattgaaaaaaaaac-----tttgtttgtttgtttgttcttccagcctccaaatgagaaggtgcatcagattattgcaagaactgctatgtttgtcagtaaacatggaggccaatctgaaattatcctgagagtgaaacaaggggataatccaacatttgggtttttgatgcctgatcatcatcttcatgcatacttcagatttcttgtcgatcatcaagaacttttgaaacctggcattgatgatggcaactcatctggagacaagaatgataatcgggtgcttgatcaaactggtggttcattgtctttgctaggatctgtgtatggatctggagatgatgatgatggaacacctggtaaaactcctgaattcaaaagaaatgaatgcgaggaagccgtcagtgatgtaaaaccattttctcaagggacagaacaggttgaatcttcgccagttggaataaaaaaggatggaagtacatccaagaattcaatatccacttcaaaagagaaagttcctgtcataaagagaaatcattctatcaatactcttaaggctgccacttcagctaaggcaaaaaaagttgatgccttgggatcactgtccaatgcagcagacaaattattgacttctttgcctagtaaaaccaagattgaaaaaccaattgtggaacctccatccaacttaaagagagttgttgagaagatagtagagttcatcttaaaaaatggcaaggagtttgaatctgtccttgctgaacaggaccgtgctcatggacggttcccatttcttctggcctctaatcaataccatccttactatataaaagtgcttcaaaatgctcaagaggtatgcttctcaaaattatttaactcatttttgctttcttgaatatatttttatatggtccgtccaatgccttagaaatcagatggacttcattactttgtattccatgggatgctggctaatcgctcatctgttttct-------------------------------------------------------------------------------------------------------------------------------------------------------------------------------------------------------------------------------------------------------------------------------------------------------------------------------------------------------------
>_R_Albizia_edwallii_Dalmaso_272@NODE_1_length_1095_cov_7.162500
------------------------------------------------------------------------------------------------------------------------------------------------------------------------------------------------------------------------------------------------------------------------------------------------------------------------------------gtatgaatttaactatctaaattctaaaaattctttctggcaagatccttttttaaa---ttgttgagctaacaatggacttccaaatttattgaaaaaaaaacc----tttgtttgtttgtttgttcttccagcctccaaatgagaagatgcatcagattattgcaagaactgctatgtttgtcagtaaacatggaggccaatccgaaattatcctgagagtgaaacaaggggataatccaacatttgggtttttgatgcctgatcatcatcttcatgcatacttcagatttcttgtcgatcatcaagaactcctgaaacctggcattgatgatggcaactcatctggagacaagaatgataatcgggggcttgatcaaagtggtggttcattgtctttgctaggatctgtgtatggatctggagatgatgatgatggaacccctggtaaaactcctgaattgaaaagaaatgaatatgaggaagcggtcagtgatgtaaaaccattttctcaagggacagaacaggttgaatcttcgccagttggagtaaaaaaggatggaagtacatccaagaattcaatatccacttcaaaagagaaagttcctgtcataaagagaaatcattctttcaatactctcaaggctgccatttcagctaaggcaaaaaaggttgatgccttgggatcgctgtccaatgcagcagacaagttactgacttctttgcccggtaaaaccaagattgaaaaaccaattgtggaacctccatccaacttaaagagagttattgagaagatagtagagttcatcttaaaaaatggcaaggagtttgaatctgttcttgctgaacaggaccgtgctcatggacggttcccatttcttctgccctctaatcaataccatccttactatataaaagtgcttcaaaatgctcaagaggtatgcttccaagaattattcaactcatttctgcttgcttgaatatatttttatatgctccattcattgtcttagaaatcagatggactttattattttgtattccatgggatgctggctaatcgcttatctgttttgttggggcaattgagcgattcctgcct------------------------------------------------------------------------------------------------------------------------------------------------------------------------------------------------------------------------------------------------------------------------------------------------------------------------------------
>_R_Albizia_inundata_Wood_26530@NODE_1_length_1126_cov_320.004669
--------------------------------------------------------------------------------------------------------------------------------------------------------------------------------------------------------------------------------------------------------------------------------------------------------------------------------------------------------------------------ggcaagatccttttttaaattgttgttgagccaacaatgaacttccgaatttattgaaaaaaaaaaa----ttcgtttgtttgtttgttcttccagcctccaaatgagaaggtgcatcagattattgcaagaactgctatgtttgtcagtaaacatggaggccaatccgaaattatcctgagagtgaaacaaggggataatccaacatttgggtttttgatgcctgatcatcatcttcatgcatacttcagatttcttgtcgatcatcaagaacttctgaaacctggcattgatgatggcaactcatctggagacaagaatgataatcgggtgcttgatcaaactggtggttcattgtctttgctaggatctgtgtatggatctggagatgatgatgatggaacacctggtaaaactcctgaattgaaaagaaatgaatgtgaggaagccgtcagtgatgtaaaaccattttctcaagggacagaacaggttgaatcttcgccagttggaataaaaaaggatggaagtacttccaagaattcaatatccacttcaaaagagaaagttcctgtcataaagagaaatcattctatcaatactcttaaggctgccacttcagctaaggcaaaaaaggttgatgccttgggatcactgtccaatgcagcagacaaattactgacttctttgcctagtaaaaccaagattgaaaaaccaatcgtggaacctccatccaacttaaagagagttgttgagaagatagtagagttcatcttaaaaaatggcaaggagtttgaatctgttcttgctgaacaggaccgtactcatggacggttcccatttcttctgccctctaatcaataccatccttactatgtaaaagtgcttcaaaatgctcaagaggtatgcttctcagaattatttaactcatttttgcgtgcttgaatatatttttatatggtccatccaatgccttagaaatcagatggactt------------------------------------------------------caattgagtgattcctgccttatgccacctcaataactaacaatttgtttgatttgcaaatttatatgtactatgactattatcaagagacatcatcagcaatgatttaatgtatcttaatcttgttggtgagttt----------------------------------------------------------------------------------------------------------------------------------------------------------------------------------------------------------------
>_R_Albizia_subdimidiata_var_minor_Gorts_341@NODE_1_length_1138_cov_35.725730
---------------------------------------------------------------------------------------------------------------------------------------------------------------------------------------------------------------------------------------------------------------------------------------------------------tgtgtgaggttatgttgtgtatgtttagtaccaatttaactatctaaattctaaaaattctttctggcaatatccttttttaaattgttgttgagccaacaatgaacttccgaatttattgaaaaaaaaaac----tttgtttgtttgtttgttcttccagcctccaaatgagaaggtgcatcagattattgcaagaactgctatgtttgtcagtaaacatggaggccaatctgaaattatcctgagagtgaaacaaggggataatccaacatttgggtttttgatgcctgatcatcatcttcatgcatacttcagatttcttgtcgatcatcaagaacttctgaaacctggcattgatgatggcaactcatctggagacaagaatgataatcgggtgcttgatcaaactggtggttcattgtctttgctaggatctgtgtatggatctggagatgatgatgatggaacacctgctaaaactcctgaattgaaaagaaatgaatgtgaggaagccgtcagtgatgtaaaaccattttctcaagggacagaacaggttgaatcttcgccagttggaataaaaaaggatggaagtacatccaagaattcaatatccacttcaaaagagaaagttcctgtcataaagagaaatcattctatcaataatcttaaggctgccacttcagctaaggcaaaaaaggttgatgccttgggatcactgtccaatgcagcagacaaattactgacttctttgcctagtaaaaccaagattgaaaaaccaatcgtggaacctccatccaacttaaagagagttgttgagaagatagtagagttcatcttaaaaaatggcaaggagtttgaatctgttcttactgaacaggaccgtactcatggacggttcccatttcttctgccctctaatcaataccatccttactatgtaaaagtgcttcaaaatgctcaagaggtatgcttctcagaattatttaactcatttttgcttgcttgaatatatttttatatggtccatccaatgccttagaaatcagatggactt------------------------------------------------------caattgagtgattcctgccttatgccacctcaataactaacaatttgtttgatttgcaaatttatatgtactatgactattatc--------------------------------------------------------------------------------------------------------------------------------------------------------------------------------------------------------------------------------------------------------------------
>_R_Albizia_subdimidiata_var_subdimidiata_Ferreira_210@NODE_1_length_1614_cov_176.402082
--------------------------------------------------------agtgcatatgttattctaaggcttaccatgtctaagtttcagatgcttggagctgaaatggagttcttgtgacttaaggtagcccattcacaggcaccttgtttccttttgatgtcatgagaaggggtcgtgcaggtgatattaggatgataggaattcgttcattctttacttgagagcaaatgggatgaaaactatcttcataaagttctgtttcttgatctttatggttatcaaagtatgtctgaggttatgttgtgtatgtttagtaccaatttaactatctaaattctaaaaattctttctggcaagatccttttttaaattgttgttgtgccaacaatgaacttctgaatttattgaaaaaaaaaac----tttgtttgtttgtttgttcttccagcctccaaatgagaaggtgcatcagattattgcaagaactgctatgtttgtcagtaaacatggaggccaatccgaaattatcctgagagtgaaacaaggggataatccaacatttgggtttttgatgcctgatcatcatcttcatgcatacttcagatttcttgtcgatcatcaagaacttctgaaacctggcattgatgatggcaactcatctggagacaagaatgataatcgggtgcttgatcaaactggtggttcattgtctttgctaggatctgtgtatggatctggagatgatgatgatggaacacctggtaaaactcctgaattgaaaagaaatgaatgtgaggaagccgtcagtgatgtaaaaccattttctctagggacagaacaggttgaatcttcgccagttggaataaaaaaggatggaagtacatccaagaattcaatatccacttcaaaagagaaagttcctgtcataaagagaaatcattctatcaatactcttaaggctgccacttcagctaaggcaaaaaaggttgatgccttgggatcactgtccaatgcagcagacaaattactgacttctttgcctagtaaaaccaagattgaaaaaccaatcgtggaacctccatccaacttaaagagagttgttgagaagatagtagagttcatcttaaaaaatggcaaggagtttgaatctgttcttgctgaacaggaccgtactcatggacggttcccatttcttctgccctctaatcaataccatccttactatgtaaaagtgcttcaaaatgctcaagaggtatgcttctcagaattatttaactcatttttgcttgcttgaatatatttttatatggtccatccaatgccttagaaatcagatagactt------------------------------------------------------caattgagtgattcctgccttatgccacctcaataactaacaatttgtttgatttgcaaatttatatgtactatgactattatcaagagacatcatcagcaatgatttaatgtatcttaatcttgttggtga----gtttgtcaactatatatttgtaggtgtaacatgcatgcttgtatctaatcagcgctatttaatttgtgcatacatgatatcttgtcttataatgggctgacatggtgattatgaaaatggctattagcattctgctaatctttgtaatattaagttcatttgaaattaatcttttatgttaat-------------------------
>_R_Albizia_tomentella_Leach_Dunlop_3801@NODE_1_length_1569_cov_197.315684
----------------------------------------------------------tgcatatgttattctaaggcttaccatgtctaagtttcagatgcttggagctgaaatggagttctcgtgactcaaggtagcccattcacaggcaccttgtttccttttgatgtcatgagaagggttcgtgcaggtgatattaggatgataggaattcgttcattctttacttgagagcaaatgggatgaaaactatcttcatgaagttctgtttcttgttctttatggttagcgaagtatgtgtgaggttatgttgtgtatgtttagtatgaatttaactccctaaattctaaaaattctttctggcaagatccttttttaaattgttgttgagctaacaatgaacttccaaatttattgaaaaaaacctt----tgtttgtgtttgtttgttcttccagcctccaaatgagaaggtgcatcagattattgcgagaactgccatgtttgtcagtaaacatggaggccaatccgaaattatcctgagagtgaaacaaggcgataatccaacatttgggttcttgatgcctgatcatcatcttcatgcatacttcagatttcttgtcaatcatcaggaacttctgaaacctggcattgatgatggcaacacatctggagacaagaatgataatcatgggcttgatcaaactggtggtgcattgtctttgctaggatctgtgtatggatctggagatgatgatgatggaacccctggtagaactcctgaattgaaaagaaatgaatgtgaggaagccgtcagtgatgtaaaaccattttctcaagggacagaacaggttgaatctccgccagttggagtgaaaaaggatggaagtacatccaaggattcaatatccacttcaaaagagaaggttcctgtcataaagagaaatcattctatcaatactcttaaggctgccacttcagctaaggcaaaaaaggttgatacctcgggatcactgtcttatgcagcagacaagtcactgacttctttgcctagtagaaccaagattgaaaaaccaattgtggaacctccatccgacttaaagagagttattgaaaagatagtagagttcatcttaaaaaatggcaaggagtttgaatctgttcttgctgaacaggaccgtgttcatgggcggttcccatttcttctaccctctaatcaataccatccttactatataaaagtgcttcagaatgctcaagaggtatgcttctcagaattatttaactcatttctgcttgcttgaatatatttttatatggtccattcaatgccttagaaatcacatggactaca--------------atgggatgctggctagtcgcttatccgttttgttggggcaattgagtgactacagccttataccacctcaataactaacaatttggttgatttgcaaatttatttgtactatgactatgatcaatagacatcatcagcaatgatttaatgtaccttaatcttgttggtgagtgtgtttgtcaaccatatacttgtacatgtaacatgcatgcttgtatctaatcgatgctatttaatttgtgcatacatgatatcttgtcttataataagatgacat---------------------------------------------------------------------------------------------------------
>_R_Albizia_tomentosa_Hughes_648@NODE_1_length_1600_cov_126.998030
-------------------------------------ctaggtgaaaactgtctagagtgcatatgttattctaaggcttaccatgtctaagtttcagatgcttggagctgaaatggagttcttgtgactcaaggtagcccattcacaggcaccttgtttccttttgatgtcatgagaaggggtcgtgcaggtgatattaggatgataggaattcgttcattctttacttgagagcaaatgggatgaaaactatcttcataaagttctgtttcttgatctttatggttatcgaagtatgtgtgaggttatgttgtgtatgtttagtaccaatttaactatctgaattctaaaaattctttctggcaagatccttttctaaattgttgttgagctaacattgaacttccaaatttattgaaaaatttgt-----tttgtttgtttgtttgttcttccagcctccaaatgagaaggtgcatcagattattgcaagaactgctatgtttgtcagtaaacatggaggccaatccgaaattatcctgagagtgaaacaaggggataatccaacatttgggtttttgatgcctgatcatcatcttcatgcatacttcagatttcttgtcgatcatcaagaacttctgaaacctggcattgatgatggcaactcatctggagacaagaatgataatcgggttcttgaccacactggtggttcattgtctttgctaggatctgtgtatggatctggagatgatgatgatggaacccctggtaaaactcctgaattgaaaagaaatgaatgtgaggaagccgtcagtgatgtaaacccattttctcaagggacagaacaggttgaatcttcgccagttggaataaaaaaggatggaagcacatccaagaattcaatatccacttcaaaagagaaagttcctgtcataaagagaaatcattctatcaatactcttaaggctgccacttcagctaaggcaaaaaaggttgatgccttgggatcactgtccaatgcagcagataaattagtgacttctttgcctagtaaaaccaagattgaaaaaccaattgtggaacctccatccaacctaaagagagttgttgagaagatagtagagttcatcttaaaaaatggcaaggagtttgaatctgttcttgctgaacaggaccgtgctcatggacgtttcccatttcttctgccctctaatcaataccatccttactatataaaagtgcttcaaaatgctcaagaggtatgcttctctgaattatttaactcatttttgcttgcttgaatacattttcatatggtccattcaatgccttagaaatcagatggacttcattactttgtcttccatgggatgctggctaatcgcttatctgttttcttggggcaactgagtgattcttgccttataccacctcaatcgctaacaatttgtttgatttgcaaagttgtatgtactctgactattatcaagagacaccatcagcaatgatttaatgtatcttaatcttgttggtga----gtttgtcaaccatatacttgtaggtgtaacatgcatccttgtatctaatcaacgctatttaatttgtgcatacatgata-----tcttataatgggatgacatggtgat---------------------------------------------------------------------------------------------------
>_R_Albizia_xerophytica_Hughes_1435@NODE_1_length_1476_cov_106.969264
---------------------------------------------aaactgtctagagtgcatatgttattctaaggcttaccatgtctaagtttcagatgcttggagctgaaatggagttcttgtgactcaaggtagcccattcacaggcaccttgtttccttttgatgtcatgaaaaggggtcgtgcaggtgatattaggatgataggaattcgttcattctttacttgagagcaaatgggatgaaaactatcttcataaagttctgtttcttgatctttatggttatcgaagtatgtgtgaggttatgttgtgtatgtttagtaccaatttaactatctaaattctaaaaattctttctggcaagatccttttctaaattgttgttgagctaacaatgaacttccaaatttattgaaaaaaaatt-----tttgtttgtttgtttgttcttccagcctccaagtgagaaggtgcatcagattattgcaagaactgctatgtttgtcaagaaacatggaggccaatccgaaattatcctgagagtgaaacaaggggataatccaacatttgggtttttgatgcctgatcatcatcttcatgcatacttcagatttcttgtcgatcatcaagaacttctgaaacctggcattgatgatggcaactcatctggagacaagaatgataatcgggttcttgatcaaactggtggttcattgtctttgctaggatctgtgtatggatctggagatgatgatgatggaacccctggtaaaactcctgaattgaaaagaaatgaatgtgaggaagccgtcagtgatgtaaacccattttctcaagggacggaacaggttgaatcttcgccagttggaataaaaaaggatggaagcatatccaagaattcaatatccacttcaaaagagaaagttcctgtcataaagagaaatcattctatcaatactcttaaggctgccacttcagctaaggcaaaaaaggttgatgccttgggatcactgtccaatgcagcagacaaattactgacttctttgcctagtaaaaccaagattgaaaaaccaattgtggaacctccatccaacctaaagagaattgttgagaagatagtagagttcatcttaaaaaatggcaaggagtttgaatctgttcttgctgaacaggaccgtgctcatggacggttcccatttcttctgccctctaatcagtaccatccttactatataaaagtgcttcaaaatgctcaagaggtaagcttctcagaattatttaactcatttttgcttgcttgaatatattttcatatggtccattcaatgccttggaaatcagatggccttcattactttgtattccatgggatgctggctaatcgcttgtctgttttcttggggcaactgagtgattcttgccttataccacctcaatcgctaacaatttgtttgatttgcaaatttgtatgtactatgactattatcaagagacagcatcagcaatgatttaatgtatcttaa--------------------------------------------------------------------------------------------------------------------------------------------------------------------------------------------------------------------------------
>_R_Archidendron_clypearia_Wieringa_1849@NODE_1_length_1514_cov_282.273486
----------------------------------------------aactgtctagagtgcatatgttattctaaggcttaccatgtctaagtttcagatgcttggagctgaaatggagttcttgtgactcaaggtagcccattcacaggcaccttgtttccttttgatgtcatgagaaggggtcgtgcaggtgatattaggatgttaggaattcgttcattctttacttgagagcaaaagggatgaaaactatcttcataaagttctgtttcttgatctttatggttatcaaagtatgtgtgaggttatgttgtgtatgtttagtacgaatttaactatctaaattctaaaaattctttctggcaagatccttttttagattgttgttgagctaacaa--aacttccaaatttattgaaaaaaaaaac----tttgtttgtttgtttgttcttccagcctccaaatgagaaggtgcatcagattattgcaagaactgctatgtttgtcagtaaacatggaggccaatccgaaattatcctgagagtgaaacaaggggataatccaacatttgggtttttgatgcctgatcatcatctttatgcatacttcagatttcttgtcgatcatcaagaacttctgaaacctggcattgatgatggcaactcatctggagacaagaatgataatcaggggcttgatcaaactggtggtgcattgtctttgctaggatctgcgtatggatctggagatgatgatgatggaaaccctggtaaaactcctgaattgaaaagaaataaatgtgaggaagccgtcagtgatgtaaaaccattttctcaagggacagaacaggttgaatcctcgccagttggagtcaaaaaggatggaagtacatccaagaattcaatatccacttcgaaagagaaagttcctgtcataaagagaaatcattctatcaatactcttaaggctgccacttcagctaaggcaaaaaaggttgatgccttgggatcactgtccaatgcaccagacaagtcactgacttctttgcctagtaaaaccaagattggaaaaccaattgtggaacctccatctgacttaaagagagttattgagaagatagtagagttcatcttaaaaaatggcaaggagtttgaatctgttcttgctgaacaggaccgtgctcatggacggttcccatttcttctgccctctaatcaataccatccttactatataaaagtgcttcaaaatgctcaagaggtatgcttctcagaattatttaactcatttctgcttgcttgaatatatttttatatggtccattcaatgccttagaaatcagatgggcttcattactttgtactccatgggatgctggctaatcgcttatctgttttggtggggcaattgagtgactcctgccttatataacctcaataactaacaatttggttgatttgcaaatttatatgtactatgactatgttcaatagacatcatcagcaatgatttaatgtatcttaatcttgttggtgagtgtgtttgtcaaccatatacttgtag-----------------------------------------------------------------------------------------------------------------------------------------------------------------------------------------
>_R_Balizia_elegans_Iganci_870@NODE_1_length_1966_cov_121.275278
attgaaatattggcctttaataatttaaccaatgtggctaggtgaaaactgtctagagtgcatatgttattctaaggcttaccatgtctaagtttcagatgctcggagctgaaatggagttcttgtgactcaaggtagcccattcacaggcaccttgtttccttttgatgtcatgagaaggggtcgtgcaggtgatattaggatgttaggaattcgttcattctttacttgagagcaaatgggatgaaaactatctttataaagttctgtttcttgatctttatgtttattgaagtatgtgtgaggttatgttgtgtatgtttagtacgcatttaactatctaaattctaaaaattctttctggcaagatccttttttaaa---ttgttgagctaacaatgaacttccaaatttattgaaaaaacact---------tttgtttgtttgttcttccagcctccaaaggagaaggtgcatcagattattgcaagaactgctatgtttgtcagtaaacatggaggccaatccgaaattatcctgagagtgaaacaaggggataatccaacatttgggtttttgatgcctgatcatcatcttcatgcatacttcagatttcttgtcaatcatcaagaacttctgaaacctggcattgatgatggcaactcatctggagacaagaatgataacccggggcttgatcaaactggtggtgcattgtctttgctaggatctgtgtatggatctggagatgatgatgatggaacccctggtaaaactcctgaattgaaaagaaatgaatgtgaggaagccgtcagtgatgtaaaaccattttctcaagggacagaacaggttgaatcttcgccagttggagtcaaaaaggatggaagtacatccaagaatccaatatccacttcaaaagagaaagttcctgtcataaagagaaatcattctatcaatactcttaaggctgccacttcagctaaggcaaaaaaggttgatgccttgggatcactgtccaatgcagcagacaagtcactgatttctttgcctagtaaaaccaagattgaaaaacaaattgtggaacctccatccgacttaaagagagttattgagaagatagtagagttcatcttaaaaaatggcaaggagtttgaatctgttcttactgaacaggaccgtgctcatggacggttcccatttcttctgccctctaatcaataccatccttactatataaaagtgcttcaaaatgctcaagaggtatgcttctcagaattatttaactcatttctgcttgcttgagtatatttttatatggtccattcaatgccttagaaatcagatggatttcattactttgtattccgtgggatggtggctaatc-cttatctgttttgttggggcaattgagtgactcctgccttataccacctcaatgactaacaatttggttgatttacaaatttatatgtactatgactatgatcaatagacatcatcagtaatgacttaatgtatcttaatcttgttggtgagtgtgtttgtcaaccatatacttgtaggtgtaacatgcatgcttgtatctaatgaatgctatttaatttgtgcatgcatgatatgttgtcttataatgggatgacatggtgattatgaaaatggctattaccattctgctaatatttgtaatattaagttcatttgaaattaatcttttatgttaatatcaaagtaatcatgtttattttgg
>_R_Balizia_pedicellaris_Queiroz_15529@NODE_1_length_1652_cov_315.795867
----------------ttcataatttaaccaatgtggctaggtgaaaactgtctagagtgcatatgttattctaaggcttaccatgtctaagtttcagatgctcggagctgaaatggagttcttgtgactcaaggtagcccattcacaggcaccttgtttccttttgatgtcatgagaaggggtcgtgcaggtgatattaggatgttaggaattcgttcattctttacttgagagcaaatgggatgaaaactatctttataaagttctgtttcttgatctttatggttattgaagtatgtgtgaggttatgttgtgtatgtttagtacgaatttaactatctaaattctaaaaattctttctggcaagatccttttttaaa---ttgttgagctaacaatgaacttccaaatttattgaaaaaacact---------tttgtttgtttgttcttccagcctccaaatgagaaggtgcatcagattattgcaagaactgctatgtttgtcagtaaacatggaggccaatccgaaattatcctgagagtgaaacaaggggataatccaacatttgggtttttgatgcctgatcatcatcttcatgcatacttcagatttcttgtcgatcatcaagaacttctgaaacctggcattgacgatggcaactcatctggagacaagaatgataacccggggcttgatcaaactggtggtgcattgtctttgcttggatctgtgtatggatctggagatgatgatgatggaacccctggtaaaactcctgaattgaaaagaaatgaatgtgaggaaaccgtcagtgatgtaaaaccattttctcaagggacagaacaggttgaatcttcgccagttggagtaaaaaaggatggaagtacatccaagaattcaatatccacttcaaaagagaaagttcctgtcataaagagaaatcattctatcaatactcttaaagctgccacttcagctaaggcaaaaaaggttgatgccttgggatcactgtccaatgcagcagacaagtcaccgatttctttgcctagtaaaaccaagattgaaaaacaaattgtggagcctccatccgacttaaagagagttattgagaagatagtagagttcatcttaaaaaatggcaaggagtttgaatctgttcttactgaacaggaccgtgctcatggacggttcccatttcttctgccctctaatcaataccatccttactatataaaagtgcttcaaaatgctcaagaggtatgcttctcagaattatttaactcatttctgcttgcttgagtatatttttatatggtccattcaatgccttagaaatcagatggatttcattactttgtattccgtgggatggtggctaatc-tttatctgttttgttggggcaattgagtgactcctgccttataccacctcaatgactaacaatttggttgatttacaaatttatatgtactatgactatgatcaatagacatcatcagtaatgacttaatgtatcttaatcttgttggtgagtgtgtttgtcaaccatatacttgtaggtgtaacatgcatgcttgtatctaatggatgctatttaatttgtgcatgcatgatatcatgtcttataatgggatgacatggtgattatgaaaatggctattaccattctgctaa----------------------------------------------------------------------
>_R_Balizia_spnov_Morim_577@NODE_1_length_1611_cov_288.617609
attgaaatattggcctttcataatttaaccaatgtggctaggtgaaaactgtctagagtgcatatgttattctaaggcttaccatgtctaagtttcagatgctcggagctgaaatggagttcttgtgactcaaggtagcccattcacaggcaccttgtttccttttgatgtcatgagaaggggtcgtgcaggtgatattaggatgttaggaattcgttcattctttacttgagagcaaatgggatgaaaaccatctttataaagttctgtttcttgatctttatggttattgaagtatgtgtgaggttatgttgtgtatgtttagtacgaatttaactatctaaattctaaaaattctttctggcaagattcttttttaaa---ttgttgagctaacaatgaacttccaaatttattgaaaaaacact---------tttgtttgtttgttcttccagcctccaaatgagaaggtgcatcagattattgcaagaactgctatgtttgtcagtaaacatggaggccaatccgaaattatcctgagagtgaaacaaggggataatccaacatttgggtttttgatgcctgatcaccatcttcatgcatacttcagatttcttgtcgatcatcaagaacttctgaaacctggcattgacgatggcaactcatctggagacaagaatgataacccggggcttgatcaaactggtggtgcattgtctttgctaggatctgtgtatggatctggagatgatgatgatggaacccctggtaaaactcctgaattgaaaagaaatgaatgtgaggaaaccgtcagtgatgtaaaaccattttctcaagggacagaacaggttgaatcttcgccagttggagtcaaaaaggatggaagtacatccaagaattcaatatccacttcaaaagagaaagttcctgtcataaagagaaatcattctatcaatactcttaaggctgccacttcagctaaggcaaaaaaggttgatgccttgggatcactgtccaatgcagcagacaagtcactgatttctttgcctagtaaaaccaagattgaaaatcaaattgtggaacctccatccgacttaaagagagttattgagaagatagtagagttcatcttaaaaaatggcaaggagtttgaatctgttcttactgaacaggaccgtgctcatggacggttcccatttcttctgccctctaatcaataccatccttactatataaaagtgcttcaaaatgctcaagaggtatgcttctcagaattatttaactcatttctgcttgcttgagtatatttttacatggtccattcaatgccttagaaatcagatggatttcattactttgtattccgtgggatggtggctaatc-cttatccgttttgttggggcagttgagtgactcctgccttataccaccgcaatgactaacaatttggttgatttacaaatttatatgtactatgactatgatcaatagacatcatcagtaatgacttaatgtatcttaatcttgttggtgagtgtgtttgtcaaccatatacttgtaggtgtaacatgcatgcttgtatctaatggatgctatttaatttgtgcatgcatgatat--------------------------------------------------------------------------------------------------------------------------------
>_R_Hydrochorea_corymbosa1_Bonadeu_655@NODE_1_length_1262_cov_202.320630
---------------------------------------------------------------------------------------------------------------------------------------------------------------------------------------------------------------------------------------------------------------------------------------------------------------aggttatgttgtgtatgtttagtacgaatttaactatctaaattctaagaattctttctggcaagatctttttttaaa---ttgttgagctaacaatgaacttccaaatttattgaaaaaacact---------tttgtttgtttgttcttccagcctccaaatgagaaggtgcatcagattattgcaagaactgctatgtttgtcagtaaacatggaggccaatccgaaattatcctgagggtgaaacaaggggataatccaacatttggatttttgatgcctgatcatcatcttcatgcatacttcagatttcttgtcgatcatcaagaacttctgaaacctggcattgacgatggcaactcatttggagacaagaatgataacccggggcttgatcaaactggtggtgcattgtctttgctaggatctgtgtatggatctggagatgacgatgatggaacccctggtaaaactcctgaattgaaaagaaatgaatgtgaggaaaccgtcagtgatgtaaaaccattttctcaagggacagaacaggttgaatcttcgccagttggagtcaaaaagcatggaagtacatccaagaattcaatatccacttcaaaagagaacgttcctgtcataaagagaaatcattctatcaatactcttaaggctgccacttcagctaaggcaaaaaaggttgatgccttgggatcactgtccaatgcagcggacaagtcactgatttctttgcctagtaaaaccaagattgaaaaaaaaattgtggaacctccatccgacttaaagagagttattgagaagatagtagagttcatcttaaaaaatggcaaggaatttgaatctgttcttactgaacaggaccgtgctcatggacggttcccatttcttctgccctctaatcaataccatccttactatataaaagtgcttcaaaatgctcaagaggtatgcttcttagaattatttaactcatttctgcttgcttgagtatatttttatatggtccattcaatgccttagaaatcagatggatttcattactttgtattccgtgggatggtggctaatc-cttatctgttttgttggggcaattgagtgactcctgccttataccacctcaatgactaacaatttggttgatttacaaatttatatgtactatgactatgatcaatagacatcatcagtaatgacttaatgtatcttaatcttgttggtgagtgtgtttgtcaaccatattcttgtaggtgtaacatgcat----------------------------------------------------------------------------------------------------------------------------------------------------------------------------
>_R_Jupunba_barbouriana_Iganci_847@NODE_1_length_1875_cov_187.919355
attgaaatattgacctttcataatttaaccaatgtggctaggtgaaaactgtctagagtgcatatgttattctaaggcttaccatgtctaagtttcagatgcttggagctgaaatggagttcttgtgactcaaggtagcccattcacaggcaccttgtttccttttgatgtcatgagaaggggtcgtgcaggtgatattaggatgttaggaatttgttcattctttacttgagagtaaatgggatgaaaactatcttcataaagttctgtttcttgatctttgtggttatcgaagtatgtgtgaggttatgttgtgtatgtttagtacgaatttaactatataaattcgaaaaattctttctggcaaggtccttttttaaa---ttgttgagctaacaatgaacttccaaatttattgaaaaaacact-tttgtttgtttgtttgtttgttcttccagcctccaaatgagaaggtgcatcagattattgcaagaactgctatgtttgtcagtaaacatggaggccaatccgaaattatcctgagagtgaaacaaggggataatccaacatttgggtttttgatacctgatcatcatcttcatgcatacttcagatttcttatcgatcatcaagaacttctgaaacctggcattgacgatggcaactcatctggagacaagaatgataaccaggggcttgatcaaactggtggtgcattgtctttgctaggatctgtgtatggatctggagatgatgatgatggaacccctggtaaaactcctgaattgaaaagaaatgaatgtgaggaagccgtcagtgatgtaaaaccattttctcgagggacagaacaggttgaatcttcggcagttggagtcaaaaaggatggaagtacatccaagaattcaatatccacttcaaaagagaaagttcctgtcataaagagaaatcattctatcaatactcttaaggctgccacttcagctaaggcaaaaaggtttgatgccttgggatcactgtccaatgcagcagacaagtcactgatttctttgcctagtaaaaccaacattgaaaaaccaattgtggaacctccatccgacttaaagagagttattgagaagatagtagagttcatcttaaaaaatggcaaggagtttgaatctgttcttgctgaacaggaccgtgctcatggacggttcccatttcttctgccctctaatcaataccatccttactatataaaagtgcttcaaaatgctcaagaggtatgcttctcagaattatttaactcatttctgcttgcttgaatatatttttatatggtccattcaatgccttagaaatcagatggatttcattactttgtattccatgggatgctggctaatc-cttatctgttttgttggggcaattgagtgactcctgctttataccacctcaatgactaacaatttggttgatttacaaatttatatgtactatgactatgatcaatagacatcgtcagtaatgatttaatgtatcttaatcttgttggtgagtgtgcttgtcaaccatatacttgtaggtgtaacatgcattcttgtatttaatggatgctatttaatttgtgcatacatgatatcttgtcttataatgggatgacatggtgattatgaaaatggctattaccattctgctaatatttgtaatattaagttcatttgaaattaatcttttatgttaatatcaaagtaatcatgtttattttgg
>_R_Jupunba_cochleata_Bonadeu_673@NODE_1_length_2152_cov_135.136867
attgaaatattgacctttcataatttaaccaatgcggctaggtgaaaactgtctagagtgcatatgttattctaaggcttaccatgtctaagtttcagatgcttggagctgaattggagttcttgtgactcaaggtagcccattcacaggcaccttgtttccttttgatgtcatgagaaggggtcgtgcaggtgatattaggatgttaggaatttgttcattctttacttgagagtaaatgggatgaaaactatcttcataaagttctgtttcttgatctttgtggttatcgaagtatgtgtgaggttatgttgtgtatgtttagtacgaatttaactatctaaatttgaaaaattctttctggcaagatccttttttaaa---ttgttgagctaacaatgaacttccaaatttattgaaaaaacactttttgtttgtttgtttgtttgttcttccagcctccaaatgagaaggtgcatcagattattgcaagaactgctatgtttgtcagtaaacatggaggccaatccgaaattatcctgagagtgaaacaaggggataatccaacatttgggtttttgatacctgatcatcatcttcatgcatacttcagatttcttatcgatcatcaagaacttctgaaacctggcattggcgatggcaactcatctggagacaagaatgataaccaggggcttgatcaaactggtggtgcattgtctttgctaggatctgtgtatggatctggagatgatgatgatggaacccctggtaaaactcctgaattgaaaagaaatgaatgtgaggaagccgtcagtgatgtaaaaccattttctcgagggacagaacaggttgaatcttcgccagttggagtaaaaaaggatggaagtacatccaagaattcaatatccacttcaaaagagaaagttcctgtcataaagagaaatcattctatcaatactcttaaggctgccacttcagctaaggcaaaaaggtttgatgccttgggatcactgtccaatgcagcagacaagtcactgatttctttgcctagtaaaaccaacattgaaagaccaattgtggaacctccatccgacttaaagagagttattgagaagatagtagagttcatcttaaaaaatggcaaggagtttgaatctgttcttgctgaacaggaccgtgcacatggacggttcccatttcttctgccctctaatcaataccatccttactatatcaaagtgcttcaaaatgctcaagaggtatgcttctcagaattatttaactcatttctgcttgcttgaatatatttttttatggtccattcaatgccttagaaatcagatggatttcattactttgtattccatgggatgctggctaatc-cttaactgttttgttggggcaattgagtgactcctgctttatatcacctcaatgactaacaatttggttgatttacaaatttatatgtactatgactatgatcaatggacatcatcagtaatgatttaatgtatcttaatcttgttggtgagtgtgcttgtcaaccatatacttgtaggtgtaacatgcatgcttgtatctaatggatgctatttaatttgtgcatacatgatatcttgtcttataatgggatgacatggtgattatgaaaatggctattaacattctgctaatatttgtaatattaagttcatttggaattaatcttttatgttaatatcaaagtaatcatgtttattttgg
>_R_Jupunba_filamentosa_Lima_7487@NODE_1_length_1886_cov_141.431177
-----------------------tttaaccaatgtggctaggtgaaaactgtctagagtgcatatgttattctaaggcttaccatgtctaagtttcagatgcttggagctgaaatggagttcttgtgactcaaggtagcccattcacaggcaccttgtttccttttgatgtcatgagaaggggtcgtgcaggtgatattaggatgttaggaatttgttcattctttacttgagagtaaatgggatgaaaactatcttcataaagttctgtttcttgatctttgtggttatcgaagtatgtgtgaggttatgttgtgtatgtttagtgcgaatttaactatctaaattcgaaaaattctttctggcaagatccttttttaaa---ttgttgagctaacaatgaacttccaaatttattgaaaaaacact-tttgtttgtttgtttgtttgttcttccagcctccaaatgagaaggtgcatcagattattgcaagaactgctatgtttgtcagtaaacatggaggccaatccgaaattatcctgagagtgaaacaaggggataatccgacatttgggtttttgatacctgatcatcatcttcatgcatacttcagatttcttatcgatcatcaagaacttctgaaacctggcattggcgatggcaactcatctggagacaagaatgataaccagggtcttgatcaaactggtggtgcattgtctttgctaggatctgtgtatggatctggagatgatgatgatggaacccctggtaaaactcctgaattgaaaagaaatgaatgtgacgaagccgtcagtgatgtaaaaccattttctcgagggacagaacaggttgaatcttcgccagttggagtcaaaaaggatggaagtacatccaagaattcaatatccacttcaaaagagaaagttcctgtcataaagagaaatcattctatcaatactcttaaggctgccacttcagctaaggcaaaaaggtttgatgccttgggatcactgtccaatgcagcagacaagtcactgatttctttgcctagtaaaaccaacattgaaaaaccaattgtggaacctccatccgacttaaagagagttattgagaagatagtagagttcatcttaaaaaatggcaaggagtttgaatctgttcttgctgaacaggaccgtgctcatggacggttcccatttcttctgccctctaatcaataccatccttactatataaaagtgcttcaaaatgctcaagaggtatgcttctcagaattatttaactcatttctgcttgcttgaatatatttttatatggtccattcaatgccttagaaatcagatggatttcattactttgtattccatgggatgctggctaatc-cttatctgttttgttggggcaattgagtgactcctgctttataccacctcaatgactaacaatttggttgatttacaaatttatatgtactatgactatgatcaatggacatcatcagtaatgatttaatgtatcttaatcttgttggtgagtgtgcttgtcaaccatatacttgtaggtgtaacatgcatgcttgtatctaatggatgctatttaatttgtgcatacatgatatcttgtcttataatgggatgacatggtgattatgaaaatgggtattaccattctgctaatatttgtaatattaagttcatttgaaattaatcttttatgttaatatcaaagtaatcatgtttattttgg
>_R_Jupunba_floribunda_Iganci_883@NODE_1_length_2112_cov_136.477641
attgaaatattgacctttcataatttaaccaatgtggctaggtgaaaactgtctagggtgcatatgttattctaaggcttaccatgtctaagtttcagatgcttggagctgaaatggagttcttgtgactcaaggtagcccattcacaggcaccttgtttccttttgatgtcatgagaaggggtcgtgcaggtgatattaggatgttaggaatttgttcattctttacttgagagtaaatgggatgaaaactatcttcataaagttctgtttcttgatctttgtggttatcaaagtatgtgtgaggttatgttgtgtatgtttagtacgaatttaactatctaaattcgaaaaattcttcctggcaagatccttttttaaa---ttgttgagctaacaatgaacttccaaatttattgaaaaaacact-tttgtttgtttgtttgtttgttcttccagcctccaaatgagaaggtgcatcagattattgcaagaactgctatgtttgtcagtaaacatggaggccaatccgaaattatcctgagagtgaaacaaggggataatccaacatttgggtttttgatgcctgatcatcatcttcatgcatacttcagatttcttatcgatcatcaagaacttctgaaacctggcattgacgatggcaactcatctggagacaagaatgataaccaggggcttgatcaaactggtggtgcattgtctttgctaggatctgtgtatggatctggagatgatgatgatggaacccctggtaaagctcctgaattgaaaagaaatgaatgtgaggaagccgtcagtgatgtaaaaccattttctcgagggacagaacaggttgaatcttcgccagttggagtcaaaaaggatggaagtacatccaagaattcaatatccacttcaaaagagaaagttcctgtcataaagagaaatcattctatcaatactcttaaggctgccacttcagctaaggcaaaaaggtttgatgccttgggatcactgtccaatgccgcagacaagtcactgatttctttgcctagtaaaaccaacattgaaaaaccaattgtggaacctccacccgacttaaagagagttattgagaagatagtagagttcatcttaaaaaatggcaaggagtttgaatctgttcttgctgaacaggatcatgctcatggacggttcccatttcttctgccctctaatcaataccatccttactatataaaagtgcttcaaaatgctcaagaggtatgcttctcagaattatttaactcatttctgcttgcttgaatatatttttatatggtccattcaatgccttagaaatcagatggatttcattactttgtattccatgggatgctggctaatc-cttgtctgttttgttggagcaaatgagtgactcctgctttataccacctcaatgactaacaatttggttgatttacaaatttatatgtactatgactatgatcaatagacatcatcagtaatgatttaatgtatcttaatcttgttggtgagtgtgcttgtcaaccatatactcgtaggtgtaacatgcatgcttgtatctaatggatgctatttaatttgtgcatacatgatatcttgtcttataatgggatgacatggtgattatgaaaatggctattaccattctgctaatatttgtaatattaagttcatttgaaattaatcttttatgttaatatcaaagtaatcatgtttattttgg
>_R_Jupunba_idiopoda_Quesada_1718@NODE_1_length_1435_cov_143.581001
-------------------------------------------------------------------------------------------gtttcagatgcttggagctgaaatggagttcttgtgactcaaggtagcccattcacaggcaccttgtttccttttgatgtcatgagaaggggtcgtgcaggtgatattaggatgttaggaatttgttcattctttacttgagagtaaatgggatgaaaactatcttcataaagttctgtttcttgatctttgtggttatcgaagtatgtgtgaggttatgttgtgtatgtttagtacgaatttaactatctaaattctaaaaattctttctggcaagatccttgtttaaa---ttgttgagctaacaatgaacttccaaatttattgaaaaaacact-tttgtttgtttgtttgtttgttcttccagcctccaaatgagaaggtgcatcagattattgcaagaactgctatgtttgtcagtaaacatggaggccaatccgaaattatcctgagagtgaaacagggggataatccaacatttgggtttttgatgcctgatcatcatcttcatgcatacttcagatttcttgtcgatcatcaagaacttctgaaacctggcattgacgatggcaactcatctggagacaagaatgataaccaggggcttgatcaaactggtggtgcattgtctttgctaggatctgtgtatggatctggagatgatgatgatggaacccctggtaaaactcctgaattgaaaagaaatgaatgtgaggaagccgtcagtgatgtacaaccattttctcaagggacagaacaggttgaatcttcgccagttggagtcaaaaaggatggaagtacatccaagaattcaatatccacttcaaaagagaaagttcctgtcataaagagaaatcattctatcaatactcttaaggctgccacttcagctaaggcaaaaaggtttgatgccttgggatcactgtccaatgcagcagacacgtcactgatttctttgcctagtaaaaccaagattgaaaaaccaattgtggaacctccatccgacttaaagagagttattgagaagatagtagagttcatcttaaaaaatggcaaggagtttgaatctgttcttgctgaacaggaccgtgctcatggacagttcccatttcttctgccctctagtctataccatccttactatatgaaagtgcttcaaaatgctcaagaggtatgcttctcagaattatttaactcatttctgcttgcttgaacatatttttatattgtccattcaatgccttagaaatcagatggatttcattactttgtattccatgggatgctggctaatc-cttatctgttttgttggggcaattgagtgactcctgccttataccacctcaatgactaacaatttggttgatttacaaatttatatgtactgtgactatgatcaatagacatcatcagtaatgatttaatgtatcttaatcttg---------------------------------------------------------------------------------------------------------------------------------------------------------------------------------------------------------------------------
>_R_Jupunba_langsdorfii_Ribeiro_728@NODE_1_length_1830_cov_166.700513
attgaaatattgacctttcataatttaaccaatgtggctaggtgaaaactgtctagagtgcatatgttattctaaggcttaccatgtctaagtttcagatgcttggagctgaaatggagttcttgtgactcaaggtagcccattcacaggcaccttgtttccttttgatgtcatgagaaggggtcgtgcaggtgatattaggatgttaggaattcgttcattctttacttgagagcaaatgggatgaaatctatcttcataaagttctgtttcttgatctttatggttattgaagtatgtgtgaggttatgttgtgtatgtttagtacgaatttaactatctaaattctaaaaattctttctggcaagatccttttttaaa---ttgttgagctaacaatgaacttccaaatttattgaaaaaacact-tttgtttgtttgtttgtttgttcttccagcctccaaatgagaaggtgcatcagattattgcaagaactgctatgtttgtcagtaaacatggaggccaatccgaaattatcctgagagtgaaacaaggggataatccaacatttgggtttttgatgcctgatcatcatcttcatgcatacttcagatttcttgtcgatcatcaagaacttctgaaacctggcattgacgatggcaactcatctggagacaagaatgataaccaggggcttgatcaaactgctggtgcattgtctttgctaggatctgtgtatggatctggagatgatgatgatggaacccctggtaaaactcctgaattgaaaagaaatgaatgtgaggaagccgtcagtgatgtaaaaccattttctcaagggacagaacaggttgaatcttcgccagttggagtcaaaaaggatggaagtacatccaagaattcaatatccacttcaaaagagaaagttcctgtcataaagagaaatcattctatcaatactcttaaggctgccacttcagctaaggcaaaaaaggttgatgccttgggatcactgtccaatgcagcagacaagtcactgatttctttgcctagtaaaaccaagattgaaaaaccaattgtggaacctccatccgacttaaagagagttattgagaagatagtagagttcatcttaaaaaatggcaaggagtttgaatctgttcttactgaacaggaccgtgctcatggacggttcccatttcttctgccctctaatcaataccatccttactatataaaagtgcttcaaaatgctcaagaggtatgcttctcagaattatttaactcatttctgcttgcttgagtatatttttatatggtccattcaatgccttagaaatcagatggatttcattactttgtattccgtgggatgctggctaatc-cttatctgttttgttggggcaattgagtgactcctcccttataccacctcaatgactaacaatttggttcatttacaaatttatatgtactatgactatgattaatagacatcatcagtaatgatttaatgtatcttaatcttgttggtgagtgtttttgtcaaccatatacttgtaggtgtaacatgcatgcttgtatctaatggatgctatttaatttgtgcatgcatgatatcttgtcttataatgggatgacatggtgattatgaaaatggctattaccattctgctaatatttgtaatattaagttcatttgaaattaatcttttatattaatatcaaagtaatcatgtttattttgg
>_R_Jupunba_leucophylla_Iganci_839@NODE_1_length_2126_cov_211.581747
attgaaatattgacctttcataatttaaccaatgtggctaggtgaaaactgtctagggtgcatatgttattctaaggcttaccatgtctaagtttcagatgcttggagctgaaatggagttcttgtgactcaaggtagcccattcacaggcaccttgtttccttttgatgtcatgagaaggggtcgtgcaggtgatattaggatgttaggaatttgttcattctttacttgagagtaaatgggatgaaaactatcttcataaagttctgtttcttgatctttgtggttatcaaagtatgtgtgaggttatgttgtgtatgtttagtacgaatttaactatctaaattcgaaaaattcttcctggcaagatccttttttaaa---ttgttgagctaacaatgaacttccaaatttattgaaaaaacact-tttgtt--tttgtttgtttgttcttccagcctccaaatgagaaggtgcatcagattattgcaagaactgctatgtttgtcagtaaacatggaggccaatccgaaattatcctgagagtgaaacaaggggataatccaacatttgggtttttgatgcctgatcatcatcttcatgcatacttcagatttcttatcgatcatcaagaacttctgaaacctggcattgacgatggcaactcatctggagacaagaatgataaccaggggcttgatcaaactggtggtgcattgtctttgctaggatctgtgtatggatctggagatgatgatgatggaacccctggtaaagctcctgaattgaaaagaaatgaatgtgaggaagccgtcagtgatgtaaaaccattttctcgagggacagaacaggttgaatcttcgccagttggagtcaaaaaggatggaagtacatccaagaattcaatatccacttcaaaagagaaagttcctgtcataaagagaaatcattctataaatactcttaaggctgccacttcagctaaggcaaaaaggtttgatgcctcgggatcactgtccaatgcagcagacaagtcactgatttctttgcctagtaaaaccaacattgaaaaaccaattgtggaacctccatccgacttaaagagagttattgagaagatagtagagttcatcttaaaaaatggcaaggagtttgaatctgttcttgctgaacaggatcgtgctcatggacggttcccatttcttctgccctctaatcaataccatccttactatataaaagtgcttcaaaatgctcaagaggtatgcttctcagaattatttaactcatttctgcttgcttgaatatatttttatatggtccattcaatgccttagaaatcagatggatttcattactttgtattccatgggatgctggctaatc-cttgtctgttttgttggggcaaatgagtgactcctgctttataccacctcaatgacta--aatttggttgatttacaaatttatatgtactatgactatgatcaatagacatcatcagtaatgatttaatgtatcttaatcttgttggtgagtgtgcttgtcaaccatatacttgtaggtgtaacatgcatgcttgtatctaatggatgctatttaatttgtgcatacatgatatcttgtcttataatgggatgacatggtgattatgaaaatggctattaccattctgctaatatttgtaatattaagttcatttgaaattaatcttttatgttaatatcaaattaatcatgtttattttgg
>_R_Jupunba_longipedunculata_Cardona_2682@NODE_1_length_1392_cov_143.029658
---------------------------------------------------tctagagtgcatatgttattctaaggcttaccatgtctaagtttcagatgcttggagctgaaatggagttcttgtgactcaaggtagcccattcacaggcaccttgtttccttttgatgtcatgagaaggggtcgtgcaggtgatattaggatgttaggaatttgttcattctttacttgagagtaaatgggatgaaaactatcttcataaagttctgtttcttgatctttgtggttatcgaagtatgtgtgaggttatgttgtgtatgtttagtacgaatttaactatctaaattcgaaaaattctttctggcaagatccttttttaaa---ttgttgagctaacaatgaacttccaaatttattgaaaaaacact-----tttgtttgtttgtttgttcttccagcctccaaatgagaaggtgcatcagattattgcaagaactgctatgtttgtcagtaaacatggaggccaatccgaaattatcctgagagtgaaacaaggggaaaatccaacatttgggtttttgatgcctgatcatcatcttcatgcatacttcagatttcttatcgatcatcaagaacttctgaaacctggcattgacgatggcaactcatctggagacaagaatgataaccaggggcttgatcaaactggtggtgcattgtctttgctaggatctgtgtatggatctggagatgatgatgatggaacccctggtaaaactcctgaattgaaaagaaatgaatgtgaggaagccgtcagtgatgtaaaaccattttctcgagggacagaacaggttgaatcttcgccagttggtatcaaaaaggatggaagtacatccaagaattcaatatccacttcaaaagagaaagttcctgtcataaagagaaatcattctatcaatactcttaaggctgccacttcagctaaggcaaaaaggtttgatgccttgggatcactgtccaatgcagcagacaagtcactgatttctttgcctagtaaaaccaacattgaaaaaccaattgtggaacctccatccgacttgaagagagttattgagaagatagtagagttcatcttaaaaaatggcaaggagtttgaatctgttcttgctgaacaggaccgtgctcatggacggttcccatttcttctgccctctaatcaataccatccttactatataaaagtgcttcaaaatgctcaagaagtatgcttctcagaattatttaactcatttctgcttgcttgaatatatttttatttggtccattcaatgccttagaaatcagatggatttcattactttgtattccatgggatgctggctaatc-cttatctgttttgttggggcaattgagtgactcctgctttataccacctcaatgactaacaattt----------------------------------------------------------------------------------------------------------------------------------------------------------------------------------------------------------------------------------------------------------------------------------------------------------
>_R_Jupunba_macradenia_Lourteig_3021@NODE_1_length_1270_cov_162.261526
------------------------------------------------------------------------------------------------------------------------------------------------------------------------------------------------------------------------------------------------------------------------------------------------------------gtgaggttatgttgtttatgtttattacgaatttcactatataaattcgaaaaattctttctggcaagatccttttttaaa---ttgttgagctaacaatgaacttccaaatttattgaaaaaacact-----tttgtttgtttgtttgttcttccagcctccaaatgagaaggtgcatcagattatttcaagaactgctatgtttgtcagtaaacatggtggccaatccgaaattatcctgagagtgaaacaaggggataatccaacatttgggtttttgatgcctgatcatcatcttcatgcatacttcagatttcttatcgatcatcaagaacttctgaaacctggcattgacgatggcaactcatctggagacaagaatgataaccaggggcttgatcaaactggtggtgcattgtctttgctaggatctgtgtatggatctggagaggatgatgatggaacccctggtaaaactcctgaattgaaaagaaatgaatgtgaggaagccgtcagtgatgtaaaaccattttctcgagggacagaacaggttgagtcttcgccagttggagtcaaaaaggatggaaatacatccaagaattcaatatccacttcaaaagagaaagttcctgtcataaagagaaatcattctatcaatactcttaaggctgccacttcagctaaggcaaaaaggtttgatgccttgggatcactgtccaatgcagcagacaagtcactgatttctttgcctagtaaaaccaacattgaaaaaccaatcgtggaacctccatccgacataaagagagttattgagaagatagtagagttcatcttaaaaaatggcaaggagtttgaatctgttcttgctgaacaggactgtgctcatggacggttcccatttcttctgccctctgatcaataccatccttactatataaaagtacttcaaaatgctcaagaggtatgcttctcagaattatttaactcatttctgcttgcttgaatatatttttatatggtccattcaatgccttagaaatcagatggatttcattactttgtattccatgggatgctggctaatc-cttatctattttgttgggacaattgagtgactcctgctttataccacctcaatgactaacaatttggttgatttacaaatttatatgtattatgactatgatcaatagacatcatcagtaatgatttaatgtatcttaatcttgttggtgagtgtgcttgtcaaccatatacttgtaggtgtaacatacatg---------------------------------------------------------------------------------------------------------------------------------------------------------------------------
>_R_Jupunba_nipensis_Mayo_19662@NODE_1_length_1191_cov_46.903052
--------------------------------------------------------------------------------------------------------------------------------------------------------------------------------------------------------------------------------------------------gatgaaaacgatcttcataaagttctgtttcttgatctttgtggttatcgaagtatgtgtgaggttatgttgtgtatgtttagtacgaatttaactatctaaattcgaaaaattctttctggcaagatccttttttaaa---ttgttgagctaacaatgaacttccaaatttattgaaaaaacactttttgtttgtttgtttgtttgttcttccagcctccaaatgagaaggtgcatcagattattgcaagaactgctacgtttgtcagtaaacatggaggccaatccgaaattatcctgagagtgaaacaaggggataatccaacatttgggtttttgatacctgatcatcatcttcatgcatacttcagatttcttatcaatcatcaagaacttctgaaacctggcattgacgatggcaactcatctggagacaagaatgataaccaggggcttgatcaaactggtggtgcattgtctttgctaggatctgtgtatggatctggagatgatgatgatggaacccctggtaaaactcctgaattgaaaagaaatgaatgtgaggaagccgtcagtgatgtaaaaccattttctcgagggacagaacaggttgaatcttcgccagttggagtcaaaaaggatggaagtacatccaagaattcaatatccacttcaaaagagaaagttcctgtcataaagagaaatcattctatcaatactcttaaggctgccacttcagctaaggcaaaaaggtttgatgccttgggatcactgtccaatgcagcagacaagtcaatgatttctttgcctagtaaaaccaacattgaaaaaccaattgtggaacctccatccgacttaaagagagttattgagaagatagtagagttcatcttaaaaaatggcaaggagtttgaatctgttcttgctgaacaggaccgtgctcttggacggttcccatttcttctgccctctaatcaataccatccttactatataaaagtgcttcaaaatgctcaagaggtatgcttctcagaattatttaactcatttctgcttgcttgaatttatttttatatggtccattcaatgccttggaaatcagatggatttcattactttgtattccatgggatgctggctaatc-cttatctgttttgttggggcaattgagtgactcctgctttataccac----------------------------------------------------------------------------------------------------------------------------------------------------------------------------------------------------------------------------------------------------------------------------------------------------------------------------
>_R_Jupunba_oxyphyllidia_Yonker_6157@NODE_1_length_1429_cov_167.697485
------------------------------------------------------------------------------------tgtctaagtttcagatgcttggagccgaaatggagttcttgtgactcaaggtagcccattcacaggcaccttgtttccttttgatgtcatgagaaggggtcgtgcaggtgatattaggatgttaggaatttgttcattctttacttgagagtaaatgggatgaaaactatcttcataaagttctgtttcttgatctttgtggttatcgaagtatgtgtgaggttatgttgtgtatgtttagtacgaatttaactatctaaattctaaaaattctttctggcaagatccttttttaaa---ttgttgagctaacaatgaacttccaaatttattgaaaaaacact-tttgtttgtttgtttgtttgttcttccagcctcgaaatgagaaggtgcatcagattattgcaagaactgctatgtttgtcagtaaacatggaggccaatccgaaattatcctgagagtgaaacaaggggataatccaacatttgggtttttgatgcctgatcatcatcttcatgcatacttcagatttcttgtcgatcatcaagaacttctgaaacctggcattgacgatggcaactcatctggagacaagaatgataaccgggggcttgatcaaactggtggtgcattgtctttgctaggatctgtgtatggatctggagatgatgatgatggaacccctggtaaaactcctgaattgaaaagaaatgaatgtgaggaagccgtcagtgatgtaaaaccattttctcaagggacagaacaggttgaatcttcgccagttggagtcaaaaaggatggaagtacatccaagaattcaatatccacttcaaaagagaaagttcctgtcataaagagaaatcattctatcaatactcttaaggctgccacttcagctaaggcaaaaaggtttgatgccttgggatcactgtccaatgcagcagacaagtcactgatttctttgcctagtaaaaccaagattgaaaaaccaattgtggaacctccatccgacttaaagagagttattgagaagatagtagagttcatcttaaaaaatggcaaggagtttgaatctgttcttgctgaacaggaccgtgctcatggacggttcccatttcttctgccctctaatctataccatccttactatatgaaagtgcttcaaaatgctcaagaggtatgcttctcagaattatttaactcatttctgcttgcttgaacatatttttatatggtccattcaatgccttagaaatcagatggatttcattactttgtattccatgggatgctggctaatc-cttatctgttttgttggggcaattgagtgactcctgccttataccacctcaatgactaaccatttggttgatttacaaatttatatgtcctgtgactatgatcaatagacatcatcagttatgatttaatg----------------------------------------------------------------------------------------------------------------------------------------------------------------------------------------------------------------------------------------
>_R_Jupunba_villosa_Borges_423@NODE_1_length_2149_cov_154.316602
attgaaatattgacctttcataatttaaccaatgtggctaggtgaaaactgtctagagtgcatatgttattctaaggcttaccatgtctaagtttcagatgcttggagctgaaatggagttcttgtgactcaaggtagcccattcacaggcaccttgtttccttttgatgtcatgagaaggggtcgtgcaggtgatattaggatgttaggaattcgttcattctttacttgagagcaaatgggatgaaaactatcttcataaagtcatgtttcttgatctttattgttattgaagtatgtgtgaggttatgttgtgtatgtttagtacgaatttaactatctaaattctaaaaattctttctggcaagatccttttttaaa---ttgttgagcgaacaatgaacttccaaatttattgaaaaaacattt--tgtttgtttgtttgtttgttcttccagcctccaaatgagaaggtgcatcagattattgcaagaactgctatgtttgtcagtaaacatggaggccaatccgaaattatcctgagagtgaaacaaggggataatccaacgtttgggtttttgatgcctgatcatcatcttcatgcatacttcagatttcttgtcgatcatcaagaacttctgaaacctggcattgacgatggcaactcatctggagacaagaatgataaccaggggcttgatcaaactggtggtgcattgtctttgctaggatctgtgtatggatctggagatgatgatgatggaacccctggtaaaactcctgaattgaaaagaaatgaatgtgaggaagccgtcagtgatgtaaaaccattttctcaagggacagaacaggttgaatcttcgccagttggagtcaaaaaggatggaagtacatccaagaattcaatatccacttcaaaagagaaagttcctgtcataaagagaaatcattctatcaatactcttaaggctgccacttcagctaaggcaaaaaaggttgatgccttgggatcgctgttcaatgcagcagacaagtcactgatttctttgcctagtaaaaccaagattgaaaaaccagttgtggaacctccatccgacttaaagagagttattgagaagatagtagagttcatcttaaaaaatggcaaggagtttgaatctgttcttactgaacaggaccgtgctcatggacggttcccgtttcttctgccctctaatcaataccatccttactatataaaagtgcttcaaaatgctcaagaggtatgcttctcagaattatttaactcatttctgcttgcttgagtatatttttatatggtccattcaatgccttagaaatcagatggatttcattactttctattccgtgggatgctggctaatc-cttatctgttttgttggggcaattgagtgactcctgccttataccacctcaatgactaacaatttggttgatttacaaatttatatgtactatgactatgatcaatagacatcatcagtaatgatttaatgtatcttaatcttgttggtgagtgtgtttgtcaaccatatacttgtaggtgtaacatgcatgcttgtatctaatggatgctatttaatttgtgcatgcatgatatc--atcttataatgggatgacatggtgattatgaaaatggctcttaccattctgctaatatttgtaatattaaattcatttgaaattaatcttttatgttaatatcaaagtaatcatgtttattttgg
>_R_Punjuba_callejasii_Daly_5935@NODE_1_length_1166_cov_30.323232
----------------------------------------------------------------------------------------------------------------------------------------------------------------------------------------------------------------------------------------------------------------------------------tgatctttatggttatcgaagtatgtgtgaggttatgttgtgtatgtttagtacgaatttaactatctaaattctaaaaattctttctggcaagatccttttttaaa---ttgttgagctaacaatgaacttccaaatttattgaaaaaacactttttgtttgtttgtttgtttgttcttccagcctccaaatgagaaggtgcatcagattattgcaagaactgctatgtttgtcagtaaacatggaggccaatccgaaattatcctgagagtgaaacaaggggataatccaacatttgggtttttgatgcctgatcatcatcatcatgcatacttcagatttcttgtcgatcatcaagaacttctgaaacctggcattgacgatggcaactcatctggagacaagaatgataaccaggggcttgatcaaactggtggtgcattgtctttgctaggatctgtgtatggatctggagatgatgaggatggaacccctggtaaaactcctgaattgaaaagaaatgaatgtgaggaaaccgtcagtgatgtaaaaccattttctcaagggacagaacaggttgaatcttcgccagttggagtcaaaaaggatggaagtgcatccaagaattcaatatccacttcaaaagagaaagttcctgtcataaagagaaatcattctatcaatactcttaaggctgccacttcagctaaggcaaaaaaggttgatgccttgggatcactgtccaatgcagcagacaagtcacagacttttttgccttgtaaaaccaagattgaaaaaccaattgtggaacctccatccgacttaaagagagttattgagaagatagtagagttcatcttaaaaaatggcaaggagtttgaatctgttcttgctgaacaggactgtgctcatggacggttcccatttcttctgccctctaatcaataccatccttactatataaaagtgcttcaaaatgctcaagaggtatgcttctcagaattatttaactcatttctggttgcttgaatatatttttatatggtccattcaatgtcttagaaatcagatggatttcattactttgtattccatgggatgctggctaatagcttatctgctttgttggggcaattgagtgactcctgccttataccacctcaat----------------------------------------------------------------------------------------------------------------------------------------------------------------------------------------------------------------------------------------------------------------------------------------------------------------------
>_R_Punjuba_killipii_Palodorios_6252@NODE_1_length_1347_cov_97.364567
--------------------------------------------------------------------------------------------------------------------------------------------------------------------------------------------------------------------------------------------------------aactatcttcat-aagttctgtttcttgatctttatggttatcgaagtatgtgtgaggttttgttgtgtatgtttagtacgaatttaactatctaaattctaaaaattctttctggcaagatcctttgttaaa---ttgttgagttaacaatgaacttccaaatttattgaaaaaacact-----tttgtttgtttgtttgttcttccagcctccaaatgagaaggtgcatcagattattgcaagaactgctatgtttgtcagtaaacatggaggccaaaccgaaattatcctgagagtgaaacaaggggataatccaacatttgggtttttgatgcctgatcatcatcttcatgcatacttcagatttcttgtcgatcatcaagaacttctgaaacctggcattgacgatggcaactcatctggagacaagaatgataaccaggggcttgatcaaactggtggtgcattgtctttgctaggatctgtgtatggatctggagatgatgaggatggaacgcctggtaaaactcgtgaattgaaaagaaatgaatgtgaggaagccgtcagtaatgtaaaaccattttctcaagggacagaacaggttgaatcttcgccagttggagtgaaaaaggatggaagtgtatccaagaattcaatatccacttcaaaagagaaagttcctgtcataaagagaaatcattctatcaatactcttaaggctgccacttcagctaaggcaaaaaaggttgatgccttgggatcgctgtccaatgcagcagacaagtcactgacttctttgcctagtaaaaccaagattgaaaaaccaattgtggaacctccatccgacttaaagagagttattgagaagatagtcgagttcatcttaaaaaatggcaaggtgtttgaatctgttcttgctgaacaggactgtgctcatggacggttcccatttcttctgccctctaatcaataccatccttactatataaaagtgcttcaaaatgctcaagaggtatgcttctcagaattatttaactcatttctggttgcttgaatatatttttatatgggccattcaatgtcttagaaatcagatggatttcattactttgtattccatgggatgctggctaatcgcttatctgctttgttggggcaattgagtgactcctgccttataccacctcaatgactaacaatttggttgatttgcaaatttatatgtactatgactatgatcaatagacatcatcagtaatgatttaatgtatgttaatcttgtaggtgagtgtgtttgtcaaccatatacttgtaggtgtaacatgcatgcttgtatctaatggatgctatttaa--------------------------------------------------------------------------------------------------------------------------------------------------
