# Supplementary material for: A new generic circumscription of Hydrochorea (Leguminosae, Caesalpinioideae, mimosoid clade) with an amphi-Atlantic distribution
Source: PhytoKeys. 2022 Aug 22;205:401–37. doi: 10.3897/phytokeys.205.82775 (PMC9849043; doi:10.3897/phytokeys.205.82775)
Supplement: Supplementary material 1 — Supplementary data file S1 [file phytokeys-205-401_article-82775__-s001.zip › MSC_m37414_comp36608_c0_seq14_exon04.aln-cln]

>Acacia_rostellifera_Murphy_466@NODE_2_length_1146_cov_51.475210
ttctctctggattcatcag---tcataacatgtt------------------------------------------------------------------------------------atcag--------------------------------------------------------------ca--------------------cgaagttctaactaactgagcttcttgttcttcatcttcaccatgcttcacagatccatcttgtggtgctgaatccttttggccatgg---------------------------------------------------cagaagcagatgaagaagaaaggagatggacttgagatgttgttgaactgacctcagaataaagttccacctgcacaacacaagaacccgcttacaaacccaagagatggacattaacaagatattgacgctctttgtgtgctgatcatgtacttc---------------------------------atggtgggaggcttagccgagccctgcaacggcatcagcggcggtgtaaatgccctcagcaac------------------------------------------------------gtcatctccaagaacaccttcttg-----------------------------tagtacctgaggaaccataagcctc----------------------cattcacc---------ctccctttgtcttctgtgtcgtcgagaagaatgatgcttttcatcagaggaactatcatatttatgataatccctagagtgatgagattcatcatcagtggtgctaccatgcttagtccgcttgtcatctctgtcctgagaggaagagtgttttttcttgtgcttatgtccgtcccggcttctgtg----------------------------------------------------------------------------------------------------------------ctttcttcggtgtt--------------------------------------------------------------------------------------------------------------------------------------------------------------------------------------------------------------------------------------------------------------------atgatccagataagtcggcctcaccagctgct------------------gcaataaccttggcaacagggactgaaacactagcctctgcattctgtttggacttctgaacagaactctctggttgagatgaaagcatgcttccaaggt---acaggtg---------------------gtgattgaaggaatatgacgaagaagaaaggat-------------------------------aaagcataaagaaaa------------------------------------tggagatgatgatgtggggaccacggt-----ttgatttttctctcacataacaataa---------------------------------------------------------------------------------------------------------------------------------------------------------------tgcagcgcaaataaaataagaggagaaggtgaggatgaagaatgattga-------aatgtcgacaggtacgttgaaaattttatgtttgtgggtcct--acgtattatatattatatatatatattctaaaaaaaa----------------------------------------------taatatgataag-------------gtcacgggttgtttaatttttcctgtg---------------gccccatgttttatatattatatttaattactatttactaagtg----------------------------------------------------------------------------------------------------------------------------------------------------------------------------------------
>Acacia_rostellifera_Murphy_466@NODE_3_length_538_cov_12.349241
tacagcgtaatcttgtaaaggatcttaatgagttatatcagcttcatactttctttcctctgactaaattaaaatcatttattattaattagtgggtgacgccactcaattgagtgaagtcactttccttgaccccattagtgactgacatgacgccactaactgccccact-----------tcaataaaagaa---------tccatctgctttaactgaatacaaattttagtaaaaattaatactat----tggtgttttttccagtgaaccttgtttcttttaatctcgatgaaacaccagcc-ggatgcctcaaagaaccatgcaaactataaggaaactacagagtagatgaaacgaaaacggggtg----tgagagagactcccgacgattgcaacaaagaaattaacattaacaaagaaatta-----------------------------------------------------------------------------------------------------------------------------------------------------------------------------------------------------------------------------------------------------------------------------------------------------------------------------------------------------------------------------------------------------------------------------------------------------------------------------------------------------------------------------------------------------------------------------------------------------------------------------------------------------------------------------------------------------------------------------------------------------------------------------------------------------------------------------------------------------------------------------------------------------------------------------------------------------------------------------------------------------------------------------------------------------------------------------------------------------------------------------------------------------------------------------------------------------------------------------------------------------------------------------------------------------------------------------------------------------------------------------------------------------------------------------------------------------------------------------------------------a----------------------------------------------------------------------------------------------------------------------------------------------------------------------------------------------------------------------------------------------------------------------------------------------------------------------------------------------------------------------------------------------------------------------------------------------------------------------------
>Albizia_adinocephala_FHO33_88@NODE_1_length_2485_cov_177.491694
ttttatttgaacttgtgagacattgtagaatgtgtgatttcaacactggtacttcctttgttggcaaaagaaaaacatggatagaccagttgccaacggcccatttaggcttcgattgatcaaattatttagaccgattgaaagtcaaaattgtgcat--gatcacttgatttaaaaaaggccgaaaatatggaaaaacatgggtaacaaagcctaaactgagttaaaatcgtatttctcatatttaccattttctgttatcttgtc-gatgaaccttatttcttttaatctcgatgacataccagctgggatgcctctaagaaccatgcaaactacaaggaaactacagagaagatgaaacgaaaacggagtga--gagagagagactccagacgattgcaacaaagaaattaacatccacaacgcaattgtcagaatatagcattacaaggtggccatcaacatggctctgattttggctctaagctcatcagaaacatcagtggtttcagatggttgcgatggctcccttgaatggcgatatgatttggatagatcaacagaagcttccctgcctgcacatcgatcctcacttgctcttgactggtcaggttttatatttatctccccctcttccaagtctccccctctgtcagattgagatctactcctttgctttctagttctacggtggtgccgatgc---------------------------------------------------tcatcatcagatgagttactttctctatgtcgtcgttgagaagaatgatgcttttcatcagaggaactatcatatttatgatgatccctggagtgatgagactcatcatcagaggagcaaccacgcttagtccgcttgtcatctctgtcccg---ggaataatgtcttctcttgtgcttatgcctgtcctggccgctgtgtgatgatctatgagaccggttctttcttctggaacgtttgtgatccattctatcgtccttctcttcctcttctttttgtctactggatcttgagcgatacttgcgttttgatctccgttcagtatcaccagcaagaagtttctcctcagacgtcggacttttgtcagaattatcaaccacgtgtggaacagaacttccttccctttctttgccaaccgcatttccaa------cacctgaaccagatatcccagatccaggtagctcagctgatatgcctcgtactggttcgcttttcagtggtgcagatccactttttatcatggctgcaaacattttggctcgtttcaacctctctgccttaagcttctgctcttttgacatggatgcctcagatgagtcggcctcaccagctgctgcaatagcagcagtctctgcaataaccttggcaacagggactgaaacactagcctctgcattttgctttgacttccgaacagaactctgtggttgagatgaaagcatgcttccaaggccaggcagatgacccccatcactgccaaggccttgaccattaccactcgaggacttggtaagaatttctaatgacggatttttaataccccttgtggcagcctgaagaatagctgcagcagctgcggcatccatagacactcccatttgaggctgagagtctctggaagttggttcctgtccatctttctttgatttgcttagaaccattttgaacttctccttccggtcattgtcatacggtaaatcagaacccattgatccaactgaaagattgtcactttctttgtgtaaaacagatctcttgtccccagtgcgaccaactgaatcatgtttctcaaggaggaaacccttgcccagtgatttagactgcaagaaatacaaaaaattaagttgtaggtaaaacctggtaggtacagtcaattataaaaatggtaaggaggactgaattttgtgatgtgctaagcacgctgcacagagtaaaaatagaatccaaaataaacatgattactttgatattaacataaaagattaatttcaaatgaacttcatattacaaatattagcagaatgctaatagccattttcataatcaccatgtcatcccattat-----aagatatcatgtatgcacaaattaaatagcgttgattagatacaaggatgcatgttacacctacaagtatatggttgacaa----actcaccaacaagattaagatacattaaatcattgctgatggtgtctcttgataatagtcatagtacatacaaatttgcaaatcaaacaaattgttagcgattgaggtggtataaggcaagaatcagtcagttgccccaag
>Albizia_coripatensis_Hughes_2433@NODE_1_length_2316_cov_321.523895
ttttatttggacttgtgggacattgtaattagtttgatttcaatactcgtactgcctttgttggcaaaaaaaaattatggatagatgggttagaaacggcccatttgggcttcgattgatcaaattatttagacctattgaaagtcaaaatggtgcac--gagcacctgatttaaaaaaggtggaaaatatggaaaaacatgggtaacgaagcctaaactgagttaaaatcttatttctcatatttaccattttctgctatcttgtc-gatgaaccttgtttcatttaatctcgatgaaataccagctgggatgcccctaagaaccatgcaaactataaggaaactatagagaagatgaaacgaaaacggggtg----agagagagactccagacgcttgcaacaaagaaattaacatccaaaacgcaattgtcagcctttagcattacaaggtggccatcaacatggctctgattttggctctaagctcgtcagaaacatcagtggtttca---------gatggctcccttgaatggcgataggatttggatagttcgacagaagcttccctgccagcacatcgatcctcgcttgctcttgactggtcaggttttatatttatctccccctcttctaagtctctccctctgtcagattgagatctactcctttgctttctagttctacggtggtgcccatgctcaccatcagaggaactataacctctatgccgatgtcgagaatgttgatgttcatcatcagatgagttgctttctctatgttgtcgtcgagaagaatgatgcttttcatcagaggaactatcatatttatgatgatccctggagtgatgagactcatcatcagaggagcaaccatgcttagtccgcttgtcatctctgtcccg---ggaatagtgtcttctcttgtgcttgtgcctgtcctggccgctgtgtgatgatctatgagcccggtgctttcttctggaacgtttgtgatccattttatcatccttctcttcctcttctttttgtctactgggtcttgagcgatacttgcgttttgatctccgttcagtatcgccagcaagaagtttctcctcagacgtcggacttttgtcagaattatcaaccacatgtggaacagaacttccttccctttctttgccaacaacattcccaa------cacctgaaccagatatcccagatctaggtggctcagctgatatacctcgtactggttcgcttttcagtggtgcagatccactttttatcatggctgcaaacattttggctcgtttcaacctctctgccttaagcttctgctcttttgacatggatgcctcagatgagtcggcctcaccagctgctgcaatagcagcagtctctgcaataaccttggcaacagggactgaaacactagcctctgcattctgctttgacttctgaacagaactctctggttgagatgaaagcatgcttccaaggccagacagatgacccccatcactgccaaggccttgaccattaccactcgaggacttggtaagaatttctaatgacggatttttaataccccttgtggcagcctgaagaatagctgcagcagctgcggcatccatagacactcccatttgaggctgagagtctctggaagttggttcctgtccatctttctttgatttgctaagaaccattttgaacttctccttccggtcattgtcatagggtaaatcagaacccattgatccaactgaaagattgtcactttctttgtgtgaagcagatctcttgtccccggtgcgaccaactggatcatgtttctcgaggaggaaacccttgcccagtgatttagactgcaagaaatacaaaaaattaagttataggtaaaacctggtag----agtcaattataaaaacaataaggaggacccaattttgggatgagccaagcacgctgcacaaagtaaaaatagaatccaaaataaacatgattactttgatattaacataaaagattaatttcaaatgaacttaatattacaaatattagcagaatggtaatagccattttcataatcaccatgtcatcccattataagacaagatatcatgtatgcacaaattaaatagcatttattagatacaagcatgcatgttacacctacaagtatatggttgacaaacacactcgccaacaagattaagatacattaaatcattgctgatgatgtctcttgatcatagtcgtagtacatataaatttgcaaattgttatgattttaatcagaaaagagaggaagagaggagag------------------
>Albizia_decandra_Vilhena_231@NODE_1_length_1642_cov_46.803834
---------------------------------------------------------------------------------------------------------------------------------------------------------------------------------------------------------------------------------------------------------------------------------------------------------------------------------gagccatgcaaactataaggaaactatagagaagatgaaacgaaaacggagt--------gagagactccagacggttgcaacaaagaaattaacatccacaacgcaattgtcagcctatagcattacaaggtggccatcaacatggctctgattttcgctctaagctcatcagaaacatcagtggtttcagatggttgcgatggctctcttgaatggcgat---atttggatagatcgacagaagcttccctgccagcacatcggtcctcacttgctcttgactggtcaggttttatatttatctccccctcttctaagtctacccctctgtcagattgagatctactccttttctttctagttctacggtggtgccgatgctcaccatcagaggaactataacatctatgcctatgtccagaatgttgatgttcatcatcagatgagttactctctctatgttgtcgtcgagaagaatgatgcttttcatcagaggaactatcatatttatgatgatccctggagtgatgagactcatcataagaggagcaaccatgctcagtccgcttgtcatctccgtcccg---cgaatagtgtcttctcttgtgcttatgcctgtgctggccactgtgtgatgatctatgcgaccggtgctttcttctggaacgtttgtgatccatttgatcgtccttctcttcctcttctttttgtctactggatcttgagcgatacttgcgttttgatctccgttcagtatcgcgagcaagaagtttctcctcagacgtcggacttttgtcagaattatcaaccacatgtggaacagaacttccttccctttctttgccaacaacattcgcaa------cacctgaaccagatatcccagatccaggtggctcagctgatatacctcgaactggttcgcttttcagtggtgcagatccactttttatcatggctgcaaacattttggctcgtttcaacctctctgccttaagcttctgctcttttgacatggatgcctcagatgagtcggcctcaccagctgctgcaatagcagcagtctctgcaataaccttggcaacagggactgaaacactagcctctgcattctgctttgacttctgaacagaactctgcggttgagatgaaagcatgcttccaaggccagacagatgacccccatcattgccaaggccttgaccattaccactcaaggacttggtaagaatttctaatgacggatttttaatgccccttgtggcagcctgaagaatagctgcagcagctgcggcatccatagacactcccatttgaggctgagagtctctggaagttggttcctgtccatctttctttgatttgctaagaaccattttgaacttctccttccggtcattgtcatagggtaaatcagaacccattgatccaactgaaagattgtcactttctttgtgtgaaacagatctcttgtccccggtgcgaccaactggatcatgtttctcaaggaggagacccttgcccagtgatttggactgcaagaaatacaaaaaattaagttgtaggtaaaacctggtaggtacagtcaattataaaaatggtaaggaggactgaattttgggatgtgctaagcacgctgcacaaagtaaaaatagaatc--------------------------------------------------------------------------------------------------------------------------------------------------------------------------------------------------------------------------------------------------------------------------------------------------------------------------------------------------------------
>Albizia_edwallii_Dalmaso_272@NODE_1_length_1616_cov_12.786675
---------------------------------------------------------------------------------------------------------------------------------------------------------------------------------------------------------------------------------------------------------------------------------------tttcatttaatctcgatg--ataacagctgggatgcctctaagaaccatgcaaactataaggaaactatagagaagatgaaacgaaaacggggt------gagagagactccagacgattgcaacaaagaaattaacatccacaacgcaattgtcagcctatagcattacaaggtggccatcaacatggctctgattttggctctaagctcatcagaaacatcagtggtttca---------gatggctcccttgaatggcgatatgatttggatagttcaacagaagcttccctgccagcacattgatcctcacttgctcttgactggtcaggttttatatttatctccccctcttctaagtctctccctctgtcagattgagatctacttctttgctttctagttctacggtggtgccgatgctcaccatcagaggaactataacctctatgccgatgtcgagaatgttgattttcatcatcagatgagttgctttctctatgttgtcgtcgagaagaatgatgcttttcatcagaggaactatcatatttatgatgatccctggagtgatgagactcatcatcagaggagcaaccatgcttagtccgcttgtcatctctgtccgg---ggaatagtgtcttctcttgtgcttatgcctgtcctggccgctgtgtgatgatctatgagaccggtgctttcttctggaacgtttgtgatccattttatcgtccttctcttcctcttctttttgtctactgggtcttgagcgagacttgcgttttgatctccgttcagtatcgccagcaagaagtttctcctcagacgtcggacttttgtcagaattatcaaccacatgtggaacagaacttccttccctttctttgccaacaacattcccaa------cacctgaaccagatatcccagatccaggtggctcagctgatatacctcgtactggttcgcgtttcagtggtgcagatccactttttatcatggctgcaaacattttggctcgtttcaacctctctgccttaagcttctgctcttttgacatggatgcctcagatgagtcggcctcaccagctgctgcaatagcagcagtctctgcaataaccttggcaacagggactgaaacactagcctctgcattctgctttgacttctgaacagaactctgtggttgagatgaaagcatgcttccaaggccagacagatgacccccatcactgccaaggccttgaccattaccactcgaggacttggtaagaatttctaatgacggatttttaataccccttgtggcagcctgaagaatagctgcagcagctgcggcatccatagacactcccatttgaggctgagagtctctggaagttggttcctgtccatctttctttgatttgctaagaaccattttgaacttctccttccggtcattgtcatagggtaaatcagaacccattgatccaactgaaagattgtcactttctttgtgtgaagcagatctcttgtccccggtgcgaccaactggatcatgtttctcgaggaggaaacccttgcccagtgatttagactgcaagaaatacaaaaaattaagttataggtaaaacctggtag----agtcaattataaaaacaat-----------------------------------------------------------------------------------------------------------------------------------------------------------------------------------------------------------------------------------------------------------------------------------------------------------------------------------------------------------------------------------------------------------------------
>Albizia_glabripetala_Lewis_1652@NODE_2_length_594_cov_35.531915
----------------------------------------------------------------------------------------------------------------------------------------------------------------------------------------------------------------------------------------------------------------------------------------------------------aataccagctgggatgcttctaagaaccatgcaaactataaggaaactatagagaagatgaaaagaaaacggagtgac--------agactccagacggttgcaacaaagacattaacatccacaacgcaattgtcagcctatagcattacaaggtggtcatcaacatggctctaattttcgctctaagctcatcagaaacatcagtggtttcagatggttgcgatggctcccttgaacggcgatatgatttggacagatcgacagaagcttccctgccagtacatcggtcctcacttgctcttgacgggtcaggttttatatttatctctccctcttctaagtctccccctctgtcagattgagatctactcctttgctttctagttctacggtggtgccgatgctcaccatcagaggaactataaactctatgccaatgtcgagaatgttgatgttcatcatcagatgagttactctctctaagttgtcgtcgagaagaatgatgcttttcatcagaggaactatcatatttatgatgatccctggagtgatgagactcatcatcagaggagcaaccatgcttagtccgcttgtcatctc----------------------------------------------------------------------------------------------------------------------------------------------------------------------------------------------------------------------------------------------------------------------------------------------------------------------------------------------------------------------------------------------------------------------------------------------------------------------------------------------------------------------------------------------------------------------------------------------------------------------------------------------------------------------------------------------------------------------------------------------------------------------------------------------------------------------------------------------------------------------------------------------------------------------------------------------------------------------------------------------------------------------------------------------------------------------------------------------------------------------------------------------------------------------------------------------------------------------------------------------------------------------------------------------------------------------------------------------------------------------------------------------------------------------------------------------------------------------------------------
>Albizia_glabripetala_Lewis_1652@NODE_3_length_506_cov_52.762238
-----------------------------------------------------------------------------------------------------------------------------------------------------------------------------------------------------------------------------------------------------------------------------------------------------------------------------------------------------------------------------------------------------------------------------------------------------------------------------------------------------------------------------------------------------------------------------------------------------------------------------------------------------------------------------------------------------------------------------------------------------------------------------------------------------------------------------------------------------------------------------gagtgatgagactcatcatcagaggagcaaccatgcttagtccgcttgtcatctccgtc---acgcgaatagtgtcttctcttgtgcttatgcctgtcctgtccactgtgtgatgatctatgagaccggtgctttcttctggaacgtttgtgatccattttatcgtccttctcttcctcttctttttgtctactggatcttgagcgatacttgcgttttgatctccgttcagtatcgcgagcaagaagtttctcctcagaggtcggacttgtgtcagaattatcaaccacatgtggaacagaacttccttccctttctttggcaacaacattcccaa------cacctgaaccagatatcccagatccaggtggctcagctgatatacctcgtactggttcgcttttcagtggtgcagatccactttttatcatggctgcaaacattttggctcgtttcaacctctctgccttgagcttctgctcttttgacatggatgcctcagatgagtcggc------------------------------------------------------------------------------------------------------------------------------------------------------------------------------------------------------------------------------------------------------------------------------------------------------------------------------------------------------------------------------------------------------------------------------------------------------------------------------------------------------------------------------------------------------------------------------------------------------------------------------------------------------------------------------------------------------------------------------------------------------------------------------------------------------------------------------------------------------------------------------------------------------------------------------------------------------------------------------------------------------------
>Albizia_niopoides_Simon_1601@NODE_1_length_2167_cov_215.266029
------------------------------------------------------------------------aacaatggatagatggcttggaaacggcccatttgggcttcgattgatcaaaccatttagacctctcgaaagtgaaaattgtgcac--gagcacttgatttaaaaaaggt-ggaaatatggaaaaacatgggtaacaaaacctaaactgagttaaaatcgtacttctcatatttaccattttctgttatcttgtc-gatgaacctagtttcttttaatctcgatgaaataacagctgcgatgcctctacgaaccatgcaaactataaggaaactaaagagaagaagaaacgaaaacggggtg----agagagagactccagacgattgcaacaaagaaatcaacatccacaacgcaattgtccgcctatagcattacaaggtggccatcaacatggctctgattttggctctaagctcatcagaaacatcagtggtttcagatggttgcgatggctctcttgaatggcgatatgatttggatagatcgacagaagcttccctgcctgcacatcgatcctcacttgctcttgactggtcaggttttatatttatctccccctcttctaagtctccccctctgtcagattgagatctactcctttgctttctagttctacggtagcgccgatgctcaccatcagaggaactataacctctatgccaatgtcgagaatgttgatgttcatcatcagatgagttactttctctatgttgtcgtcgaaaagtatgatgcttttcatcagaggaactatcatatttatgatgatccctggagtgatgggactcatcatcagaggagcaaccatgcttagtccgcttgtcatctctgtcccg---ggaatagtgtcttctcttatgcttatgcctgtcctggccactgtgtgatgatctatgagaccggtgctttcttctggaacgtttgtgatccattttatcgtccttatcttcctcttctttttgcctactggatcttgagcgatacttgcgttttgatctccgttcagtatcaccagcaagaagtttctcctcagacgtcggacttttgacagaattatcaaccacatgtggaacagaacttccttccctttctttgccaacaacattcccaa------cacctgaaccagatatcccagatccaggtggctcagctgatatacctcgtactggttcgcttttcagtggtgcagatccactttttatcatggctgcaaacattttggctcgtttcaacctctctgccttaagcttctgctcctttgacatggatgcctcagatgagtcggcctcaccagctgctgcaatagcagcagtctctgcaataaccttggcaacagggactgaaacactagcctctgcattctgttttgacttctgaagagaactctgcggttgagatgaaagcatgcttccaaggccagacagatgacccccatcactgcaaaggccttgaccattaccactcgaggacttggtaagaatttctaatgacggatttttaataccccttgtggcagcctgaagaatagctgcagcagctgcggcatccatagacactcccatttgaggctgagagtctctggaagttggttcctgtccatctttgtttgatttgctaagaaccattttgaacttctccttccggtcattgtcatagggtaaatcagaccccagtgatccaactgaaagattgtcactttctttgtgtgaaaccgatctcttgtccacggtgcgaccaactggatcatgttgctcaaggaggaaacccttgcccagtgatttagactgcaagaaatacaaaaaattaagttgtgggtaaaacctggtaggttcagtcaattataaaaaaggtaaggaggactgaattttggaatgtgctaagcacgctgcacaaagtaaaaatagaatccaaaataaacatgattacgttcatattaacataaaagattaatttcaaatgaacttaatattacaaatattagcagaatgcaaatagccattttcataatcaccacgtcatcccattataagacaagatatcatgtatgcacaaattaagtagcgttgattagatacaagcatgcatgttacacctacaaatatatggttgacaaacacactcaccaacaagattaagatacattaaatcattgctgatgatgtctcttgataatagtca--------------------------------------------------------------------------------
>Albizia_sinaloensis_Hughes_1576@NODE_1_length_2081_cov_111.687625
----------------------------------------------------ttcctttgttggcccaaaaaaataatggatagaccggttggaaacagcc--attgggcttcgattgatcaaattatttagaccgattgaaagtcaaaattgtgcat--gagcacttgacttaaaaaaggccgaaaatatggaaaaacatgggtaacaaagcctaaactgagttaaaatcgtatttctcatatttaccattttctgtcatcttgtc-gatgaaccttatttcttttaatctcgatgaaataccagctgggatgcctctaagaaccatgcaaactataaggaaactacagagaagatgaaacgaaaacggagtg----agagagagactccagacgattgcaacaaagaaattaacatccacaacgcaattgtcagaatatagcattacaaggtggccatcaacatggctctgattttggctctaagctcatcagaaacatcagtggtttcagatggttgcgatggctcccttgaatggcgatatgatttggatagatcaacagaagcttccctgcctgcacatcgatcctcacttgctcttgactggtcaggttttacatttatctccccctcttccaagtctccccctccgtcagattgagatctactcctttgctttctagttctacggtggtgccgatgcacaccatcagaggaactataatctctatgccaatgtcgagaatgttgatgctcatcatcagatgagttactttctctatgttgtcgttgagaagaatgatgcttttcatcagaggaactatcatatttatgatgatccctggagtgatgagactcatcatcagaggagcaaccacgcttagtccgcttgtcatctctgtcccg---ggaataatgtcttctcttgtgcttatgcctgtcctggccgctgtgtgatgatctatgagaccggtgctttcttctggaacgtttgtgatccattctatcgtccttctcttcctcttctttttgtctactggatcttgagcgatacttgcgttttgatctccgttcagtatcaccagcaagaagtttctcctcagtcgtcggacttttgtcagaattatcaaccacatgtggaacagaacttccttccctttctttgccaacaacattcccaa------tacctgaaccagatatcccagatccaggtggctcagctgatatacctcgtactggttcgcttttcagtggtgcagatccactttttatcatggctgcaaacattttggctcgtttcaacctctctaccttaagcttctgctcttttgacatggatgcctcagatgagtcggcctcaccagctgctgcaatagcagcagtctctgcaataaccttggcaacagggactgaaacactagcctctgcattttgctttgacttctgaacagaactctgtggttgagatgaaagcatgcttccaaggccagacagatgacacccatcactgccaaggcattgaccattaccactcgaggacttggtaagaatttctaatgacggatttttaataccccttgtggcagcctgaagaatagctgcagcagctgcggcatccatagacactcccatttgaggctgagagtctctggaagttggttcctgtccatctttctttgatttgctaagaaccattttgaactt---cttccggtcattatcatagggtaaatcagaacccattgatccaactgaaagattgtcactttctttgtgtaaaacagatctcttctccccggtgcgaccaactgaatcatgtttctcaaggaggaaacccttgcccagtgatttagactgcaagaaatacaaaaaattaagttgtaggtaaaacctggtaggtacagtcaattattaaaatggtaaggaggactgaattttgggatgtgctaagcacgctgcacaaagtaaaaatagaatccaaaataaacatgattactttgatattaacataaaagattaatttcaaatgaacttcatattacaaatattagcagaatgctaatagccattttcataatcaccatgtcatcccattat-----aagatatcatgtatgcacaaattaaatagcgttaattagatacaaggatg--------------------------------------------------------------------------------------------------------------------------------------------------------------------------------
>Albizia_subdimidiata_var_subdimidiata_Ferreira_210@NODE_1_length_1994_cov_200.230569
---------------------------------------------------------------------------catggaaagaccgtttagaaacggcccatttgggcttcgcttgatcaaattatttagacctattgaaagtcaatattgtgcac--gggcacttgatttaaaaaaggcggaaaataaggaaaaacatgggtaacaaagcctaagcggagttaaaatcgtatttctcatatctaccattttctgttatcttgtc-gatgaaacttgtttcttttaatctcgatgaaataccagccgggatgcttctaagaaccatgcaaactataaggaaactatagagaagatgaaaagaaaacggagt--------gagagactccagacggttgcaacaaagacattaacatccacaacgcaattgtcagcctatagcattacaaggtggtcatcaacatggctctaattttcgctctaagctcatcagaaacatcagtggtttcagatggttgcgatggctcccttgaatggcgatatgatttggatagatcgacagaagcttccccgccagcacatcggtcctcacttgctcttgactggtcaggttttatatttatctctccctcttctaagtctccccctctgtcagattgagatctactcctttgctttctagttctacggtggtgccgatgctcaccatcagaggaactataacctctatgccaatgtcgagaatgttgacgttcatcatcagatgaattactctctctatgttgtcgtcgagcagaatgatgcttttcatcagaggaactatcatatttatgatgatccctggagtgatgagaatcatcatcagaggagcaaccatgcttagtccgcttgtcatctccgtcccg---caaatagtgtcttctcttgtgcttatgactgtcctggccactgtgtgatgatctatgagaccggtgctttcttctggaacgtttgtgatccattttatcgtccttctcttcctcttctttttgtctactggatcttgagcgatacttgcgttttgatctccgttcagtatcgcgagcaagaagtttctcctcagacgtcggacttttgtcagaattatcaaccacatgtggaacagaacttccttccctttctttggcaacaacattcccaa------cacctgaaccagatatcccagatccaggtggctcagctgatatacctcgtactggttcgcttttcagtggtgcagatccactttttatcatggctgcaaacattttggctcgtttcaacctctctgccttgagcttctgctcttttgacatggatgcctcagatgagtcggcctcaccagctgctgcaatagcagcagtctctgcaataaccttggcaacagggactgaaacactagcctctgcattctgctttgacttctgaacagaactctgcggttgagatgaaagcatgcttccaaggccagacagatgacccccatcactgccaaggccttgaccattaccactcgaggacttggtaagaatttctaatgacggatttttaatgccccttgtggcagcctgaagaatagctgcagcagctgcggcatccatagacactcccatttgaggccgagggtctctggaagttggttcctgtccatctctctttgatttgctaagaaccattttgaacttctccttccggtcattgtcatagggtaaatcagaacccattgatccaactgaaagattgtcactttctttgtgtgaaacagatctcttgtccccggtgcaaccaactggatcatgtttctcaaggaggaaacccttgcccagtgatttggactgcaagcaatacaaaaaattaagttgtaggtaaaacctggtaggtacagtcaattataaaaatggtaaggaggactgaattttgggatgtgctaagcacgctgcacaaagcacaaatagaatccaaaataaacatgattactttgatattaacataaaagattaatttcaaatgaacttaatattacaaagattagcagaatgctaatagccattttcataatcac-------------------------------------------------------------------------------------------------------------------------------------------------------------------------------------------------------------------------------------------------------
>Albizia_tomentosa_Hughes_648@NODE_1_length_2180_cov_140.393723
--------------------------------------------------------------------------------------------gaaacagcc--attgggcttcgattgatcaaattatttagaccgattgaaagtcaaaattgtgcat--gagcacttgacttaaaaaaggccgaaaatatggaaaaacatgggtaacaaagcctaaactgagttaaaatcgtatttctcaaatttaccattctctgtcatcttgtc-gatgaaccttatttcttttaatctcgatgaaataccagctgggatgcctctaagaaccatgcaaactataatgaaactacagagaagatgaaacgaaaacggagtg----agagagagactccagacgattgcaacaaagaaattaacatccacaacgcaattgtcagaatatagcattacaaggtggccatcaacatggctctgattttggctctaagctcatcagaaacatcagtggtttcagatggttgcgatggctcccttgaatggcgacatgatttggatagatcaacagaagcttccctgcctgcacatcgatcctcacttgctcttgactggtcaggttttacatttatctccccctcttccaagtctccccctccgtcagattgagatctactcctttgctttctaattctacggtggtgccgatgcacaccatcagaggaactataacctctatgccaatgtcgagaatgttgatgctcatcatcagatgagttactttctctatgttgtcgttgagaagaatgatgcttttcatcagaggaactatcatatttatgatgatccctggagtgacgagactcatcatcagaggagcaaccacgcttagtccgcttgtcatctctgtcccg---ggaataatgtcttctcttgtgcttatgcctgtcctggccgctgtgtgatgatctatgagaccggtgctttcttctggaacgtttgtgatccattctatcgtccttctcttcctcttctttttgtctactggatcttgagcgatacttgcgttttgatctccgttcagtatcaccagcaagaagtttctcctcagtcgtcggacttttgtcagaattatcaaccacatgtggaacagaacttccttccctttctttgccaacaacattcccaa------tacctgaaccagatatcccagatccaggtggctcagctgatatacctcgtactggttcgcttttcagtggtgcagatccactttttatcatggctgcaaacattttggctcgtttcaacctctctaccttaagcttctgctcttttgacatggatgcctcagatgagtcggcctcaccagctgctgcaatagcagcagtctctgcaataaccttggcaacagggactgaaacactagcctctgcattttgctttgacttctgaacagaactctgtggttgagatgaaagcatgcttccaaggccagacagatgacacccatcactgccaaggcattgaccattaccactcgaggacttggtaagaatttctaatgacggatttttaataccccttgtggcagcctgaagaatagctgcagcagctgcggcatccatagacactcccatttgaggctgagagtctctggaagttggttcctgtccatctttctttgatttgctaagaaccattttgaactt---cttccggtcattgtcatagggtaaatcagaacccattgatccaactgaaagattgtcactttctttgtgtaaaacagatctcttctccccggtgcgaccaactgaatcatgtttctcaaggaggaaacccttgcccagtgatttagactgcaagaaatacaaaaaattaagttgtaggtaaaacctggtaggtacagtcaattataaaaatggtaaggaggactgaattttgggatgtgctaagcacgctgcacaaagtaaaaatagaatccaaaataaacatgattactttgatattaacataaaagattaatttcaaatgaacttcatattacaaatattagcagaatgctaatagccattttcataatcaccatgtcatcccattat-----aagatatcatgtatgcacaaattaaatagcgttgattagatacaaggatgcatgttacacctacaagtatatggttgacaa----actcaccaacaagattaagatacattaaatcattgctgatggtgtctcttgataatagtcagagtacatacaactttgcaaatcaaacaaattgttagcgattgaggt---------------------------------
>Balizia_elegans_Iganci_870@NODE_1_length_2395_cov_164.902502
ttttatttggacttatgagacattgtaacttgtttgatttcaatactagtacttcctttgctgacccaaaaaattaatgaatatgtagattagaaacgggccatttgggctttgattcatcaaactatgtagccctattgaaagtcagaattgagcacgagagcacttccttatttgtggggc--ggatatggaaaagcatgggtaatacagcctaaactgtgttaaagtcttatttttcatttttaccattttctgttatcttggcaggtgaaccttgtttcttttaatctcgatgaaacaccagctgggatgcctctaataaccatgcaacctataaggaaactatagagtagatgaaacgaaaacggggtgacagagagagagactccagacgattgcaacaaagaaattaaca-taacgatgcaattgtcagcaaatagcattacaaggtggccatcaacatggctctgattttggctctaagctcatcagaaacatcagtggtttcagatggttgcgatggctcctttgaatggcgatatgatttggacagatagacagaagcttccctgccagcacatcgatcctcacttgctcttgactggtcaggtttcatatttatctccccctcttccaagtctctccctccgtcagattgagatctactcctttgctttctagttctacggtggtgccgatgctcaccatcagaggaactataacctctatgccgatgtcgagaa---tgatgttcatcatcagatgagttgctctctctacgttgtcgtcgagaagaatgatgcttttcatcagacgaaccatcatatttactataatccctagagtgatgagactcatcatcagaggagctaccatgcttagtccgctggtcatctctgtccggataggaagagtgtcttctcttgtgcttatgcctgtcccgactgctgtgtgatgatctatgagaccggtgctttcttctggaacgtttgtgatcctttttatcttctttctcttcctcttcttcatgtctactggatcttgagcgatacttgcgttttgatctccgttcaggatcgccagcaaaaagtttctcctcatgtgtcggacttttgtcagaattatcaacctcatgtggaacagaacttccttccctttctttgccaacaagattcccaatctcagcacctgaaccagatatcccagatccaggtggctcagccgatatacctcgcactggttcacttttcagtggtgcggatccactttttatcatggctgcaaacatttttgctcgtttcaacctctctgccttaagcttctgctcttttgacatggatgcctcagatgagtcggcctcaccagctgctgcaatagcagcagtctctgcaataaccctggcaacagggactgaaatactagcctctgcattcggctttgacttctgaacagaactctctggttgagctgaaagcatgcttccaaagccagacagatgaccaccatcactgccaaggccttgaccattaccactcgaggacttggtaagaatttctaatggtggatttttaataccccttgtggcagcctgaagaatagctgcagctgctgcggcatccgtacacactcccatttgaggttgagagtctctggaagttggttcctgtccatctttctttgatttgctaagaaccattttgaacttctccttccggtcattgtcatacactaaatcagaacccattgatccaactgaaagattgtcacattctttgtgtgaagcagatctcttgtccccggtgagaccaactggatcatgtttctcaaggaggaaacccttgcccagtgatttagactgcaagaaatacaaaaaattaagttgtaggtaaaacctggtaggtacagtcaattataaaa----------------aattttgggatgcgctaagcacgctgcacaaaataaaaatagaatccaaaataaacatgattactttgatattaacataaaagattaatttcaaatgaacttaatattacaaatattagcagaatggtaatagccattttcataatcaccatgtcatcccattataagacaacatatcatgcatgcacaaattaaatagcattcattagatacaagcatgcatgttacacctacaagtatatggttgacaaacacactcaccaacaagattaagatacattaagtcattactgatgatgtctattgatcatagtcatagtacatataaatttgtaaatcaaccaaattgttagtcattgaggtggtataaggcaggagtcactcaattgccccaac
>Balizia_leucocalyx_Aguilar_1939@NODE_1_length_2205_cov_241.752820
------------------------------------atttcaatactaacactccctttgttggcaaaaaaaaattatgaataggtagatcagaaatgggccatttgggctttgattcatcaaactatgtcgccctattgaaagtcagaattgagcacgagagcacttgcttatttggaaggggaggacatggaaaagcatgggtaacaaagcctaaactgtgttaaagtcttatttttcatttttaccattttctgttatcttgtcagctgaaccttgtttcttttaatctcgatgaaacaccagctgggatgcctctaataaccatgcaacctataagaaaactatagagtagatgaaacgaaaacggggtgacagagagagaaacgacagacgattgcaacaaagaaattaacaataacgatgcaattgtcagcctatagcattacaaggtggccatcaacatggctctgattttggctctaagctcgtcagaaacatcagtggtttcagatggttgcgatggctcccttgaatggcgatatgatttggatagatagacagaagcttccctgccagcacatcgatcctcacttgctcttgactggtcaggtttcatatttatctccccctcttccaagtctctccctccgtcagattgagatctactcctttgctttctagttctacggtggtgccgatgctcaccatcagaggaactaaaacctctatgccgatgtcgagaatgttgatgttcatcatcagatgagctactctctctacgttgtcgtcgagaagaatgatgcttttcatcagacgaactatcatatttactataatccctagagtgatgagactcatcatcagaggagctaccatgcttagtccgcttgtcatctctgtcctgataggaagagtgtcttctcttgtgcttgtgcctgtcccggctgctgtg---tgatctatgagaccggtgctttcttctggaacgtttgtgatcctttttatcttctctctcttcctcttcttcatgtctactggatcttgagcgatacttgcgttttgatctcctttcaggatcgccagcaaaaagtttctcctcatatgtcggacttttgtcagaattatcaacctcatgtggaacagaacttccttccctttctttgccaacaagattcccaatctcagcacctgaaccagatatcccagatccaggtggctcagcggatatacctcgcactggttcacttttcagtggtgcagatccacttttgatcattgctgcaaacatttttgctcgtttcaacctctctgccttaagcttctgctcttttgacatggaagcctcagatgagtcggcctcaccagctgctgcgatagcagcagtctctgcaataaccttggcaacagggactgaaacactagcctctgcattcggctttgacttctgaacagaactctctggttgagatgaaagcatgcttccaaagccagacagatgaccaccatcactgccaatgccttgaccattaccactcgaggacttggtcagaatttctaatggcagatttttaataccccttgtggcagcctgaagaattgctgcagctgctgctgcatccatacacactcccatttgaggttgagagtctctggaagttggttcctgtccatctttctttgatttgctaagaaccattttgaacttctccttccggtcattgtcatacactaaatcagaacccattgatccaactgaaagattgtcactttctttgtgtgaagcagatctcttgtccccggtgagaccaactggatcaagtttctcaaggaggaaacccttgcccagtgatttagactgcaagaaacacaaaaaattaagttgtaggtaaaaactggtaggtacagtcaattataaaa----------------aattttgggatgcgctaagcacgctgcacaaaataaaaatagaatccaaaataaacatgattactttgatattaacataaaagattaatttcaaatgaacttaatattacaaatattagcagaatggtaatagccattttcataatcaccatgtcatcccattataagacaagatatcatgcatgcacaaattaaatcgcatccattagatacaagcatgcatgttacacctacaagtatatggttgacaaacacactcaccaacaagattaagatacattaagtcattactgatgatgtctattgatc---------------------------------------------------------------------------------------
>Balizia_pedicellaris_Queiroz_15529@NODE_1_length_2143_cov_530.195881
--------------atgagacattgtaacttgttt-atttcaatactagtacttcctttgttggccaaaaaaaattatgaataggtagattagaaatgggccatttgggctttgattcatcaaactatgtagccctattgaaagtcagaattgagcacgagagcacgcgggc----------------gggcgggcggcatgggtaacaaagcctaaactgtgttaaagtcttatttttcatttttaccattttctgttatcttgtcaggtgaaccttgtttcttttaatctcgatgaaacaccagctgggatgcctctaataaccatgcaacctataaggaaactatagagtagatgaaacgaaaacggggtgacagagagagaaactccagacgattgcaacaaagaaattaacaataacgatgcaattgtcagcctatagcattacaaggtggccatcaacatggctctgattttggctctaagctcgtcagaaacatcagtggtttcagatggttgcgatggctcccttgaatggcgatatgatttggatacatagacagaagcttccctgccagtacatcgatcctcacttgctcttgactggtcaggtttcatatttatctccccctcttccaagtctctccctccgtcagattgagatctactcctttgctttctagttctacggtggtgccgatgctcaccatcagaggaactaaaacctctatgccgatgtcgagaatgttgatgttcatcatcagatgagttactctctctacgttgtcgtcgagaagaatgatgcttttcatcagacgaactatcatatttactataatccctagagtgatgagactcatcatcagaggagctaccatgcttagtccgcttgtcatctctgtcctgataggaagagtgtcttctcttgtgcttatgcctgtcccggctgctgtgtgatgatctatgagaccggtgctttcttctggaacgtttgtgatcctttttatcttctttctcttcctcttcttcatgtctgctggatcttgagcgatacttgcgttttgatctccgttcaggatcgccagcaaaaagtttctcctcatatgtcggacttttgtcagaattatcaacctcatgtggaacagaacttccttccctttctttgccaacaagattcccaatctcagcacctgaaccagatatcccagatccaggtggctcagctgatagacctcgcactggttcacttttcagtggtgcagatccacttttgatcatggctgcaaacatttttgctcgtttcaacctctctgccttaagcttctgctcttttgacatggatgcctcagatgagtcggcctcaccagctgctgcaatagcagcagtctctgcaataaccttggcaacagggactgaaatactagcctctgcattcggctttgacttctgaacagaactctctggttgagatgaaagcatgcttccaaagcccgacagatgaccaccatcactgccaaggccttgaccattaccactcgaggacttggtaagaatttctaatggcggatttttaataccccttgtggcagcctgaagaattgctgcagctgctgcggcatccatacacactcccatttgaggttgagagtctctggaagttggttcctgtccatctttctttgatttgctaagaaccattttgaacttctccttccggtcattgtcatacactaaatcagaacccattgatccaactgaaagattgtcactttctttgtgtgaagcagatctcttgtccccggtgagaccaactggatcaagtttctcaaggaggaaacccttgcccagtgatttagactgcaagaaatacaaaaaattaagttgcaggtaaaaactggtaggtacagtcaattataaaa----------------aattttgggatgcgctaagcacgctgcacaaaataaaaatagaatccaaaataaacatgattactttgatattaacataaaagattaatttcaaatgaacttaatattacaaatattagcagaatggtaatagccattttcataatcaccatgtcatcccattataagacaagatatcatgcatgcacaaattaaatagcatccattagatacaagcatgcatgttacacctacaagtatatggttgacaaac-----------------------------------------------------------------------------------------------------------------------------------------------
>Balizia_spnov_Morim_577@NODE_1_length_1959_cov_422.995273
-------------------------------------------------------------------------------------tagattagaaatgggccattggagctttgattcatcaaactatgtagccctattgaaagtcagaattgagcacgagagcacttgcttattttggctgg-----gtggggaaggcatgggtaacaaagcctaaactgtgttaaagtcttatttttcatttttaccattttctgttatcttgtcaggtgaacctttttttttttaatctcgatgaaacaccagctgggatgcctctaataaccatgcaacctataaggaaactatagagtagatgaaacgaaaacggggtgacagagagagaaactccagacgattgcaacaaagaaattaacaataacgatgcaattgtcagcctatagcattacaaggtggccatcaacatggctctgattttggctctaagctcgtcagaaacatcagtggtttcagatggttgcgatggctcccttgaatggcgatatgatttggatagatagacagaagcttccctgccagcacatcgatcctcacttgctcttgactggtcaggtttcatatttatctccccctcttccaagtctcttcctccgtcagattgagatctactcctttgctttctagttctacggtgg---------------------------------------------------tgttgatgttcatcatcagatgagttactctctccacgttgtcgtcgagaagaatgatgcttttcatcagacgaactatcatatttactataatccctagagtgatgagactcatcatcagaggagctaccatgcttagtccgcttgtcatctctgtcctgataggaagagtgtcttttcttgtgcttatgcctgtcccggctgctgtgtgatgatgtatgagaccggtgctttcttctggaacgtttgtgatcctttttatcttctttctcttcctcttcttcatgtctactggatcttgagcgatacttgcgttttgatctccgttcaggatcgccagcaaaaagtttctcctcatatgtcggacttttgtcagaattatcaacctcctgtggaacagaacttccttccctttctttgccaacaagattcccaatctcagcacctgaaccagatatcccagatccaggtggctcagctgatatacctcgcactggttcacttttcagtggtgcagatccacttttgatcatggctgcaaacatttttgctcgtttcaacctctctgccttaagcttctgctcttttgacatggatgcctcagatgagtcggcctcaccagctgctgcaatagcagcagtctcagcaataaccttggcaacagggactgaaatactagcctctgcattcggctttgacttctgaacagaactctctggttgagatgaaagcaagcttccaaagccagacagatgaccaccatcactgccaaggccttgaccattaccactcgaggacttggtaagaatttctaatggcggatttttaataccccttgtggcagcctgaagaattgctgcagctgctgcggcatccatacacactcccatttgaggttgagagtctctggaagttggttcctgtccatctttctttgatttgctaagaaccattttgaacttctccttccggtcattgtcatacactaaatcagaacccattgatccaactgaaagattgtcactttctttgtgtgaagcagatctcttgtccccggtgagaccaactggatcaagtttctcagggaggaaacccttgcccagtgatttagactgcaagaaatgcaaaaaattaagttgtaggtaaaaactggtaggtacagtcaattataaaa----------------aattttgggatgcgctaagcacgctgcacaaaataaaaatagaatccaaaataaacatgattactttgatattaacataaaagattaatttcaaatgaacttaatattacaaatattagcagaatggtaatagccattttcataatcaccatgtcatcccattataagacaagatatca-------------------------------------------------------------------------------------------------------------------------------------------------------------------------------------------------------------------------
>Calliandra_bella_LPQ15696@NODE_1_length_2288_cov_322.904568
------------------------------------attgtgcgataagagatccccccgcggggcataaaaatttgcaaggacgtgagacaaaaat--------------------------------------tattgaaggttaa---------------------tttttaaaaaaattggagaagtggga-------ggtaaataatttttaattaatttacagcccacttctccacttttaaaatccaactctacaattgtccctctattcccctcccttcggtaccaaacaggccctggcccttaatctcgatggaacaatac----tatttgtaaact--gaattagatgaatagaaaagggagt----------------------gatcacaacaacaagattatcattaacaatgccgttgtcagcttatagaatcacaaggtggccatcaacatggctctgattttggctctaagttcatcagaaacatcagtagtttcagatggttgcgatggctcccttgaaccaagatatgatttggatggatcaccagaagcttccctgccaccacatccatcctcacttgctcttgactggtcacgcttcatatttatctccccttcttctaagtctctcccactgtcagctcgagatctactcctatgctttctagttctgtgtcggtgctgatgctcaccatcagaggaactataacctctatgccaatgtcgagaatgtcgatgttcatcatcagaagaattactttctctatgttgtcgtagagaagaatggtgcttttcatcacaggaactatcatatttatgataatccctggagtgatgagactcatcatcagaggagctatcatgcttagcccgcttatcatctctgtccttcgaggaagagtgtcttctcttgtgcttatgcctgtcccggctgccatgagatgatctatgagtccagtgctttcttctggaacgtttgtgatcagttttatcttctttctcttcctcttcttcatctctacgggatcttgagcgatacttgcgctttgatctccgttcagtattgtcagcaaaaagtttctcatcagacttcagacttttgtcagaattatcgacctcatgtggaacagaacttccttccctttccttgccaactaaattcccagtctcagcacctgagccagatatcccagatccaggtggctcagctgatataccgcgtcctggttcgcttttcactggtgcagatccgctttttatcattgctgcaaacatttttgcccgtttcaacctctctgccttgagcttctgctcgtttgacatggatgcttcagaggaatcagcctcaccagctgctgcaatagcagcagtctctgcaataaccttggcaacagggactgaaacactagattctgcg------------ttctgaacagaactcagtggttgagatgaaagcaggcttccaaggccagacagataaccaccatcactgccaaggccttggccatttccactcgaggacttggtaagaaattctaacgatggatttttaataccccttgtggcagcctgaagaatagctgcagctgctgctgcatccatactcactcccattggaggccgagagcctcggggagttggctcctgtccatctatctttgatttgttgataaccattttgaacttctgtttccggtcattgtcatagggaaaaacagaacccattgatccaactgaaagattgtcactttctttgtgtgaagcagatctcttgtctccagtgcgaccaactggatcatgtttctcaaggagaaaacccttgcccagtgacttagactgcaagaaatacaaaaaa-taagttgtagctaaaaccttgtaggtacagtcgattgtaaaaacagcatgtaagactcaaatttgtgacgcgctaatcacactgcacaatgtaaaaatagaatccaaattaaacatgattacttcgctattaatat-aaagataaattttaaaagaaattaatattacaaatattagcacaatggtaatagccattttcataaaccatat-taaagcaaacagaaattaatttgtaatatacatatagtaaggatggtattgatcagatggcagaagaaatgggaaccgtccatgagcatggt-------cctgttcagcaagaacagataactccttgccattttttatgatgaactctact-atcttctcaataactctctttaagtcggatggaggttccacaattggtttttcaatcaggaaaaggagtcagtgatttgagtcctgcatt
>Cathormion_obliquifoliolatum_Wieringa_6519@NODE_1_length_1978_cov_354.101404
-----------------------------------------------------------------------------------------------------------------------------------------------------------------------------------------------------gcatgggtgacaaagcttaattttcattggagtcttatttttcatttttaccattttctgttatcttgtctggtgaaccttgttccttttaatgtcgatgaaaccccagctggaatgcctctaataaccatgcaaccgataaggaaactatagagtagatgaaacgaaaacggggtgacagagagagaaactccagacgattgcaacaaagaaattaacaataacgatgcaattgtcagcctatagcattacaaggtggccatcaacatggctctgattttggctctaagctcgtcagaaacatcagtggtttcagatggttgcgatggctcccttgaatggcgatatgatttggatagatagacagaagcttccctgccagcacatcgatcctcacttgctcttgactggtcaggtttcatatttatctccccctcttccaagtctctccctccgtcagattgagatctactcctttgctttctagttctacggtggtgccgatgctcaccatcagaagaactaaaacctctacgcggatgtcgagaatgttgatgttcatcatcagatgagttactctctctacgttgtcgtcgagaagaatgatgcttttcatcagacgaactatcatatttactataatccctagagtgatgagactcatcagaggaggagctaccatgcttagtccgcttgtcatctctgtcctgataggaagagtgtcttctcttgtgcttatgcctgtcccggctgctgtgtgatgatctatgagaccggtgctttcttctggaacgtttgtgatcctttttatcttctttctcttcctcttcttcatgtctactggatcttgagcgatacttgcgttttgatctccgttcaggatcgccagcaaaaagtttctcctcatatgtcggacttttgtcagaattatcaacctcatgtggaacagaacttccttccctttctttgccaacaagattcccaatctcagcacctgaaccagatatcccagatccaggtcgctcagctgatatacctcgcactggttcacttttcagtggtgcagatccacttttgatcatggctgcaaacatttttgctcgtttcaacctctctgccttaagcttctgctcttttgacatggatgcctcagatgagtcggcctcaccagctgctgcaatagcagcagtctctgcaataaccttggcaacagggactgaaatactagcctctgcattcggctttgacttctgaacagaactcgctggttgagatgaaagcatgcttccaaagccagacagatgaccaccatcactgccaaggccttgaccattaccactcgaggacttggcaagaatttctaatggcggatttttaataccccttgtggcagcctgaagaattgctgcagctgctgcggcatccatatacactcccatttgaggttgagagtctctggaagttggttcctgtccatctttctttgatttgctaagaaccattttgaacttctccttccggtcattgtcatacactaaatcagaacccattgatccaactgaaagattgtcactttctttgtgtgaagcagatctcttgtccccggtgagaccaactggatcaagtttctcaaggaggaaacccttgcccagtgatttagactgcaagaaatacaaaaaattaagttgtaggtaaaaactggtaggtacagtcaattataaaa----------------aattttgggatgcgctaagcacgctgcacaaaataaaaatagaatccaaaataaacatgattactttgatattaacataaaagattaatttctgttaaaattagaat--caaatcccatcaaatc--cattgatcctttcctcgattatctgatcctac------------gcatctcatttattcccctgatttgtagttctctt----------------------------------------------------------------------------------------------------------------------------------------------------------------------------------------------
>Cathormion_rhombifolium_Deighton_3618@NODE_1_length_2126_cov_123.058565
-------------------------------------------tactagtacttcctttgttggcaaacaaaaattatgaacaggtagattagaaatgggccatttgggctttgattcatcaaaccatgtagccctattgagagtcacaattgagcacgagagcactcgcttttttttgcccc-gggggcggggaaggcatgggtaacaaagcctaattttcattggagtcttatttttcatttttaccattttctgttatcttgtctggtgaaccttgttccttttaatgtcgatgaaaccccagctgggatgcctctaataaccatgcaaccgataaggaaactatagagtagatgaaacgaaaacggggtgacagagagagaaactccagacgattgcaacaaagaaattaacaataacgatgcaaatgtcagcctatagcattacaaggtggccatcaacatggctctgattttggctctaagctcgtcagaaacatcagtgatttcagatggttgcgatggctcccttgaatggcgatatgatttggatagatagacagaagcttccctgccagcacatcgatcctcacttgctcttgactggtcaggtttcatatttatctccccctcttccaagtctctccctccgtcagattgagatctactcctttgctttctagttctacggtggtgccgatgctcaccatcagaagaactaaaacctctacgcggatgtcgagaatgttgatgttcatcatcagatgagttactctctctacgttgtcgtcgagaagaatgatgcttttcatcagacgaactatcatatttactataatccctagagtgatgagactcatcatcagaggagctaccatgcttagtccgcttgtcatctctgtcctgataggaagagtgtcttctcttgtgcttatgcctgtcccggctgctgtgtgatgatctatgagaccggtgctttcttctggaacgtttgtgatcctttttatcttctttctcttcctcttcttcatgtctactggatcttgagcgatacttgcgttttgatctccgttcaggatcgccagcaaaaagtttctcctcatatgtcggacttttgtcagaattatcaacctcatgtggaacagaacttccttccctttctttgccaacaagattcccaatctcagcacctgaaccagatatcccagatccaggtcgctcagctgatatacctcgcactggttcacttttcagtggtgcagatccacttttgatcatggctgcaaacatttttgctcgtttcaacctctctgccttaagcttctgctcttttgacatggatgcctcagatgagtcggcctcaccagctgctgcaatagcagcagtctctgcaataaccttggcaacagggactgaaatactagcctctgcattcggctttgacttctgaacagaactcgctggttgagatgaaagcatgcttccaaagccagacagatgaccaccatcactgccaaggccttgaccattaccactcgaggacttggtaagaatttctaatggcggatttttaataccccttgtggcagcctgaagaattgctgcagctactgcggcatccatacacactcccatttgaggttgagagtctctggaagttggttcctgtccatctttctttgatttgctaagaaccattttgaacttctccttccggtcattgtcatacactaaatcagaacccatagatccaactgaaagattgtcactttctttgtgtgaagcagatctcttgtccccggtgagaccaactggatcaagtttctcaaggaggaaacccttgcccagtgatttagactgcaagaaatacaaaaaattaagttgtaggtaaaaactggtaggtacagtcaattataaaa----------------aattttgggatgcgctaagcacgctgcacaaaataaaaatagaatccaaaataaacatgattactttgatattaacataaaagattaatttctgttaaaattagaat--caaatcccatcaaatc--cattgatcctttccttgattatctgatcctat------------gcatctcatttattcccctgatttgtagc----------------------------------------------------------------------------------------------------------------------------------------------------------------------------------------------------
>Hydrochorea_corymbosa1_Bonadeu_655@NODE_1_length_1776_cov_1758.838466
----------------------------------------------------------------------------------------------------------------------------------------------agtcagacttgagctcgatagcatttg-----------------------------------------------------cttaaagtcttatttttcatttttaccattttctgttatcttgtcaggtgaaccttgtttcttttaatctcgatgaaacaccagctgggatgcctctaataaccatgcaacctataaggaaactatagagtagatgaaacgaaaacggggtgacagagagagaaactccagacgattgcaacaaagaaattaacaataacgatgcaattgtcagcctatagcattacaaggtggccatcaacatggctctgattttggctctaagctcgtcagaaacatcagtggtttcagatggttgggatggctcccttgaatggcgatatgatttggatagatagacagaagcttccctgccagcacatcgatcctcacttgctcttgactggtcaggtttcatatttatctccccctcttccaagtctctccctccgtcagattgagatctactcctttgctttctagttctacggtggtgccgatgctcaccatcagaggaactaaaacctctatgccgatgtcgagaatgttgatgttcatcatcagatgagttactctctctacgttgtcgtcgagaagaatgatgcttttcatcagacgaactatcatatttactataatccctagagtgatgagactcatcatcagaggagctaccatgcttagtccgcttgtcatctttgtcctgataggaagagtgtcttcccttgtgcttatgcctgtcccggctgctgtgtgatgatctatgagactggtgctttcttctggaacgtttgtgatcctttttatcttctttctcttcctcttcttcatgtctactggatcttgagcgatacttgcgttttgatctccgttcaggatcgccagcaaaaagtttctcctcatatgtcggacttttgtcagaattatcaacctcatgtggaacagaacttccttccctttctttgccaacaagattcccaatctcagcacctgaaccagatatcccagatccaggtggctcagctgatatacctcgcactggttcacttttcagtggtgcagatccacttttgatcatggctgcaaacatttttgctcgtttcaacctctctgccttaagcttctgcgcttttgacatggatgcctcagatgagtcggcctcaccagctgctgcaatagcagcagtctcagcaataaccttggcaacagggactgaaatactagcctctgcattcggctttgacttctgaacagaactcactggttgagatgaaagtatgcttccaaagccagacagatgaccaccatcactgccaaggcattgaccattaccactcgaggacttggtaagaatttctaatggcggatttttaataccccttgtggcagcctgaagaattgctgcagctgctgcggcatccatacacactcccatttgaggttgagagtctctggaagttggttcctgtccatctttctttgatttgctaagaaccattttgaacttctccttccggtcattgtcatacactaaatcagaacccattgatccaactgaaagattgtcactttctttgtgtgaagcagatctcttgtccccggtgagaccaactggatcaagtttctcaaggaggaaacccttgcccagtgatttagactgcaagaaatacaaaaaattaagttgtaggtaaaaactggtaggtacagtcaattataaaaacagtaacgaagactcaattttgggatgcgctaagcgcactgcacaaagca-------------------------------------------------------------------------------------------------------------------------------------------------------------------------------------------------------------------------------------------------------------------------------------------------------------------------------------------------------------------------
>Hydrochorea_corymbosa2_Iganci_862@NODE_1_length_1956_cov_486.452393
-------------------------------------------------------------------------------------------agaaatgggccatttgggctttgattcatcaaaccatgtagccctattgaaagtcagacttgagctcgatagcatttg-----------------------------------------------------cttaaagtcttatttttcatttttaccattttctgttatcttgtcaggtgaaccttgtttcttttaatctcgatgaaacaccagctgggatgcctctaataaccatgcaacctataaggaaactatagagtagatgaaacgaaaacggggtgacagagagagaaactccagacgattgcaacaaagaaattaacaataacgatgcaattgtcagcctatagcattacaaggtggccatcaacatggctctgattttggctctaagctcgtcagaaacatcagtggtttcagatggttgggatggctcccttgaatggcgatatgatttggatagatagacagaagcttccctgccagcacatcgatcctcacttgctcttgactggtcaggtttcatatttatctccccctcttccaagtctctccctccgtcagattgagatctactcctttgctttctagttctacggtggtgccgatgctcaccatcagaggaactaaaacctctatgc------------------------------------------------------cgtcgagaagaatgatgcttttcatcagacgaactatcatatttactataatccctagagtgatgagactcatcatcagaggagctaccatgcttagtccgcttgtcatctttgtcctgataggaagagtgtcttcccttgtgcttatgcctgtcccggctgctgtgtgatgatctatgagactggtgctttcttctggaacgtttgtgatcctttttatcttctttctcttcctcttcttcatgtctactggatcttgagcgatacttgcgttttgatctccgttcaggatcgccagcaaaaagtttctcctcatatgtcggacttttgtcagaattatcaacctcatgtggaacagaacttccttccctttctttgccaacaagattcccaatctcagcacctgaaccagatatcccagatccaggtggctcagctgatatacctcgcactggttcacttttcagtggtgcagatccacttttgatcatggctgcaaacatttttgctcgtttcaacctctctgccttaagcttctgcgcttttgacatggatgcctcagatgagtcggcctcaccagctgctgcaatagcagcagtctcagcaataaccttggcaacagggactgaaatactagcctctgcattcggctttgacttctgaacagaactcactggttgagatgaaagtatgcttccaaagccagacagatgaccaccatcactgccaaggcattgaccattaccactcgaggacttggtaagaatttctaatggcggatttttaataccccttgtggcagcctgaagaattgctgcagctgctgcggcatccatacacactcccatttgaggttgagagtctctggaagttggttcctgtccatctttctttgatttgctaagaaccattttgaacttctccttccggtcattgtcatacactaaatcagaacccattgatccaactgaaagattgtcactttctttgtgtgaagcagatctcttgtccccggtgagaccaactggatcaagtttctcaaggaggaaacccttgcccagtgatttagactgcaagaaatacaaaaaattaagttgtaggtaaaaactggtaggtacagtcaattataaaa----------------aattttgggatgcgctgagcacgctgcacaaaataaaaatagaatccaaaataaacatgattattttgatattaacataaaagattaatttctaatgaacttaatattacaaatattagcagaatggtaatagccattttcataatcaccatgtcatcccatcataagacaagatatcatgcatgcacaaattaaatagcatccattagatacaagcatgcatgttacacct--------------------------------------------------------------------------------------------------------------------------------------------------------------------
>Hydrochorea_gonggrijpii_Tillett_45696@NODE_1_length_1959_cov_242.301807
-----------------------------------------------------------------------------------------ttagaaatgggccatttgggctttgattcatcaaaccatgtagccctattgaaagtcagacttgagctcgatagcacttg-----------------------------------------------------cttaaagtcttatttttcatttttaccattttctgttatcttgtcaggtgaaccttgtttcttttaatctcgatgaaacaccagctgggatgcccctaataaccatgcaacctataaggaaactatagagtagatgaaacgaaaacggggtgacagagagagaaactccagacgattgcaacaaagaaattaacaataacgatgcaattgtcagcctatagcattacaaggtggccatcaacatggctctgattttggctctaagctcgtcagaaacatcagtggtttcagatggttgcgatggctcccttgaatggcgatatgatttggatagatagacagaagcttccctgccagcacatcgatcctcacttgctcttgactggtctggtttcatatttatctccccctcttccaagtctctccctccgtcagattgagatctactcctttgctttctagttctacggtggtgccgatgctcaccatcagaggaactaaaacctctatgccgatgtcgagaatgttgatgttcatcatcagatgagttactctctctacgttgtcgtcgagaagaatgatgcttttcatcagacgaactatcatagttactataatccctagagtgatgagactcatcatcagaggagctaccatgcttagtccgcttgtcatctctgtcctgataggaagagtgtcttcccttgtgcttatgcctgtcccggctgctgtgtgatgatctatgagaccggtgcttccttctggaacgtttgtgatcctttttatcttctttcccttcctcttcttcatgtctactggatcttgagcgatacttgcgttttgatctccgttcaggatcgccagcaaaaagtttctcctcatatgtcggacttttgtcagaattatcaacctcatgtggaacagaacttccttccctttctttgccaacaagattcccaatctcagcacctgaaccagatatcccagatccaggtggctcagctgatatacctcgcactggttcacttttcagtggtgcagatccacttttgatcatggctgcaaacatttttgctcgtttcaacctctctgccctaagcttctgctcttttgacatggatgcctcagatgagtcggcctcaccagctgctgcaatagcagcagtctctgcaataaccttggcaacagggactgaaatactagcctctgcattcggctttgacttctgaacagaactctctggttgagatgaaagtatgcttccaaagccagacagatgaccaccatcactgccaaggcattgaccattaccactcgaggacttggtaagaatttctaatggtggatttttaataccccttgtggcagcctgaagaattgctgcagctgctgcggcatccatatacactcccatttgaggttgagagtctctggaagttggttcctgtccatctttctttgatttgctaagaaccattttgaacttctccttccggtcattgtcatacactaaatcagaacccattgatccaactgaaagattgtcactttctttgtgtgaagcagatctcttgtccccggtgagaccaactggatcaagtttctcaaggaggaaacccttgcccagtgatttagactgcaagaaatacaaaaaattaagttgtaggtaaaaactggtaggtacagtcgattataaaa----------------aattttgggatgcgctaagcacgctgcacaaaataaaaatagaatccaaaataaacatgattactttgatattaacataaaagattaatttcaaatgaacttaatattacaaatattagcagaatggtaatagccattttcataatcaccatgtcatcccattataagacaagatatcatg-----------------------------------------------------------------------------------------------------------------------------------------------------------------------------------------------------------------------
>Hydrochorea_marginata_Morim_563@NODE_1_length_2695_cov_263.818946
ttttatttggacttgtgagacattgtaatttgctt-atttcactactagtacttcctttgttggccaaaaaaaattatgaataggtagattagaaatgggccatttgggctttgattcatcaaaccatgtagccctattgaaagtcagacttgagctctatagcacttgctt-----------------------------------------------------aaagtcttatttttcatttttaccattttctgttatcttgtcaggtgaaccttgtttcttttaatctcgatgaaacaccagctgggatgcctctaataaccatgcaacctataaggaaactatagagtagatgaaacgaaaacggggtgacagagagagaaactccagacgattgcaacaaagaaattaacaataacgatgcaattgtcagcctatagcattacaaggtggccatcaacatggctctgattttggctctaagctcgtcagaaacatcagtggtttcagatggttgggatggctcccttgaatggcgatatgatttggatagatagacagaagcttccctgccagcacatcgatcctcacttgctcttgactggtcaggtttcatatttatctccccctcttccaagtctctccctccgtcagattgagatctactcctttgctttctagttctacggtggtgccgatgctcaccatcagaggaactaaaacctctatgccgatgtcgagaatgttgatgttcatcatcagatgagttactctctctacgttgtcgtcgagaagaatgatgcttttcatcagacgaactatcatatttactataatccctagagtgatgagactcatcatcagaggagctaccatgcttagtccgcttgtcatctttgtcctgataggaagagtgtcttcccttgtgcttatgcctgtcccggctgctgtgtgatgatctatgagaccggtgctttcttctggaacgtttgtgatcctttttatcttctttctcttcctcttcttcatgtctactggatcttgagcgatacttgcgttttgatctccgttcaggatcgccagcaaaaagtttctcctcatatgtcggacttttgtcagaattatcaacctcatgtggaacagaacttccttccctttctttgccaacaagattcccaatctcagcacctgaaccagatatcccagatccaggtggctcagttgatatacctcgcactggttcacttttcagtggtgcagatccacttttgatcatggctgcaaacatttttgctcgtttcaacctctctgccttaagcttctgcgcttttgacatggatgcctcagatgagtcggcctcaccagctgctgcaatagcagcagtctcagcaataaccttggcaacagggactgaaatactagcctctgcattcggctttgacttctgaacagaactctctggttgagatgaaagtatgcttccaaagccagacagatgaccaccatcactgccaaggcattgaccattaccactcgaggacttggtaagaatttctaatggcggatttttaataccccttgtggcagcctgaagaattgccgcagctgctgcggcatccatacacactcccatttgaggttgagagtctctggaagttggttcctgtccatctttctttgatttgctaagaaccattttgaacttctccttccggtcattgtcatacactaaatcagaacccattgatccaactgaaagattgtcactttctttgtgtgaagcagatctcttgtccccggtgagaccaactggaccaagtttctcaaggaggaaacccttgcccagtgatttagactgcaagaaatacaaaaaattaagttgtaggtaaaaactggtaggtacagtcaattataaaa----------------aattttgggatgcgctgagcacgctgcacaaaataaaaatagaatccaaaataaacatgattattttgatattaacataaaagattaatttctaatgaacttaatattacaaatattagcagaatggtaatagccattttcataatcaccatgtcatcccattataagacaagatatcatgcatgcacaaattaaatagcatccattagatacaagcatgcatgttacacctacaagaatatggttgacaaacacactcaccaacaagattaagatacattaagtcattactgatgatgtctattgatcatagtcatagtacatataaatttgtaaatcaaccaaatcgttagtcattgaggtggtataaggccggagtcactcaattgccccaac
>Jupunba_abbottii_Zanoni_21220@NODE_1_length_2097_cov_176.930693
-------------------acattgtaacttgtttgatttcaatactagtacttcctttgttggcccaacaaaattttgaataggtagattagaaacaggccatttgggctttgattgatcaaactatgtagccctattgaaagtcagaatggtgcccgcgagcgcttgtctttggggtgggg--ggcggcgggagggcgggtgtgacaaaacctaaactgtgttacagtcttatttttcatttttaccattttctgttatcttgtcaggtgaaccttgtttcttttaatttcgatgaaacaccagctgggatgcctccaataaccatgcaacctataaggaaactatagagtggatgaaacgaaaacggggtgacacagagagagactccagacgattgcaacaaagaaattaacattaacaatgcaattgtcagcctatagcattacaaggtggccatcaacatggctctgattttggctctaagctcatcagaaacatcagtggtttcagatggttgcgatggctcccctgaatggcgatatgatttggatagatagacagaagcttccctgccagcacatcgatcctcacttgctcttgactggtcaggttgcatatttatctccccctcttctaagtctctccctccgtcagattgagatctactcctttgctttctagttctacggtggtgccgatgctcaccatcagaggaactataacctctatgccaatgtcgagaatgttgatgttcatcatcagatgagttactttctctgcgttgtcgtcgataagaatgatgcttttcatcagaggaaatatcatatttattataatccctagagggatgagactcatcatcagaggagctaccatgcttagtccgcttgtcatctctgtccagagaggaagagtgtcttctcttgtgcttatgcctgtcccggctgccgtgtgatgatctatgagaccggtgctttcttctggaacgtttgtg---------atcttctttctcttcctcttcttcatgtctactggatcttgagcgatacttgcgttttgatctccgttcagtatcaccagcaaaaagtttctcctcagacgtcggacttttgtcagaattatcaacctcatgtggaacagaacttccttccctttctttgccaacaagattcccaatctcagcacctgaaccagatatcccagatccaggtggctcagctgatatacctcgcactggttcacttttcagtgatgcagatccactttttatcatggctgcaaacatttttgctcgtttcaacctctctgccttaagcttctgctcttttgacatggatgcctcagatgagtcggcctcaccagctgctgcaatagcagcagtctctgcaataaccttggcaacagggactgaaacactagcctctgcattcggctttgacttctgaacagaactctctggtggagatgaaagcatgcttccaaggccagacagatgaccaccatcgctgccaaggccttgaccattaccactcgaggacttggtaagaatttctaatgacggatttttaatacctcttgtggcagcctgaagaatagctgcagctgctacggcatccatacacactcctatttgaggctgagagtctctggaagttggttcctgtccatctttctttgatttgccaagaaccattttgaacttctccttccggtcattgtcatacggtaaatcagaacccattgatccaactgaaagattgtcactttctttgtgtgaagcagatctcttgtccctggtgagaccaactggatcatgtttctcaaggaggaaacccttacccagtgatttagactgcaagaaatacaaaaaattaagttgtaggtaaaacctggtaggtacagtcaattataaaa----------------aattttgggatgcgctaagcatgctgcacaaaataaaaatagaatccaaaataaacattattactttgatattaacataaaagattaatttcaaatgaacttaatattacaaatattagcagaatggtaatagccattttcataatcaccatgtcatcccattataagacaagatatcatgtatgcacaaattaaatagcatccat----------------------------------------------------------------------------------------------------------------------------------------------------------------------------------------------
>Jupunba_asplenifolia_Ekman_6383@NODE_1_length_1707_cov_88.506135
----------------------------------------------------------------------------------------------------------------------------------------------------------------------------------------------------------------------------------------------------------------------------ggggaaccttgtttcttttaatctcgatgaaacaccagctgggatgcctccaataaccatgcaacctataaggaaactatagagtggatgaaacgaaaacggggtgacacacagagagactccagacgattgcaacaaagaaattaacattaacaatgcaattgtcagcctatagcattacaaggtggccatcaacatggctctgattttggctctaagctcatcagaaacatcagtggtttcagatggttgcgatggctcccttgaatggcgatatgatttggatagatagacagaagcttccctgccagcacatcgatcctcacttgctcttgactggtcaggttgcatatttatctccccctcttctaagtctctccctccgtcagattgagatctactcctttgctttctagttctacggtggtgccgatgctcaccatcagaggaactataacctctatgccgatgtcgagaatgttgatgttcatcatcagatgagttactttctctgcgttgtcgtcgataagaatgatgcttttcatcagaggaaatatcatatttattatgatccctagagggatgagactcatcatcagaggagctaccatgcttagtccgcttgtcatctctgtccagagaggaagagtgtcttctcttgtgcttatgcctgtcccggctgccgtgtgatgatctatgagaccggtgctttcttctggaacgtttgtg---------atcttctttctcttcctcttcttcatgtctactggatcttgagcgatacttgcgttttgatctccgttcagtatcaccagcaaaaagtttctcctcagacgtcggacttttgtcagaattatcaacctcatgtggaacagaacttccttccctttctttgccaacaagattcccaatctcagcacctgaaccagatatcccagatccaggtggctcagctgatatacctcgcactggttcacttttcagtgatgcagatccactttttatcatggctgcacacatttttgctcgttttaacctctctgccttaagcttctgctcttttgacatggatgcctcagatgagtcggcctcaccagctgctgcaatagcagcagtctctgcaataaccttggcaacagggactgaaacactagcctctgcattcggctttgacttctgaacagaactctctggttgagatgaaagcatgcttccaaggccagacagatgaccaccatcactgccaaggccttgaccattaccactcgaggacttggtaagaatttctaatgacggatttttaatacctcttgtggcagcctgaagaatagctgcagctgctgcggcatccatacacactcctatttgaggctgagagtctctggaagttggttcctgtccatctttctttgatttgctaagaaccattttgaacttctccttccggtcattgtcatacggtaaatcagaacccattgatccaactgaaagattgtcactttctttgtgtgaagcagatctcttgtccctggtgagaccaactggatcatgtttctcaaggaggaaacccttacccagtgatttagactgcaagaaatacaaaaaattaagttgtaggtaaaacctggtaggtacagtcaattataaaa----------------aattttgggatgcgctaagcatgctgcacaaaataaaaatagaatccaaaataaacattattac--------------------------------------------------------------------------------------------------------------------------------------------------------------------------------------------------------------------------------------------------------------------------------------------------------------------------------------------
>Jupunba_barbouriana_Iganci_847@NODE_1_length_2432_cov_256.121868
ttttatttggacttatgagacattgtaacttgtttgatttcaatactactacttcctttgttggc-caaaacaattatgaataggtagattagaaacgggccatttgggctttgattgatcaaactatgtagccctattgaaagtcagaatcgtgcccgagagcacttgtctg-------ggg------------------tgtggacaaagcctaaactgtgttacagtcttatttttcatttttaccattttctgttatcttgtcaggtgaaccttgtttcttttaatctcgatgaaacaccagctgggatgcctctaataaccatgcaacctataaggaaactatagagtggatgaaacgaaaacggggtgacacagagagagactccagacgattgcgacaaagaaattaacattaacaatgcaattgtcagcctatagcattacaaggtggccatcaacatggctctgattttggctctaagctcatcagaaacatcagtggtttcagatggttgcgatggctcccttgaatggcgatatgatttggatagatagacagaagcttccctgccagcacatcgatcctcacttgctcttgactggtcaggttgcatatttatctccccctcttctaagtctctccctccgtcagattgagatctactcctttgctttctagttctacggtggtgccgatgcccaccatcagaggaactataacctctatgccaatgtcgagaatgttgatgttcatcataagatgagttactttctctgcgttgtcgtcgagaagaatgatgcttttcatcagaagaaatatcatatctattataatccctagagtgatgagactcatcatcagaggagctaccatgcttagtccgcttgtcatctctgtcctgagaggaagagtgtcttctcttgtgcttatgcctgtcccggctgccgtgtgatgatctatgagaccggtgctttcttctggaacgtttgtgatcctttttatcttctttctcttcctcttcttcatgtctactggatcttgagcgatacttgcgttttgatctccgttcagtatcaccagcaaaaagtttctcctcagacatcggacttttgtcagaattatcaacctcatgtggaacagaacttccttccctttctttgccaacaagattcccaatctcagcacctgaaccagatatcccagatccaggtggctcagctgatatacctcgcactggttcacttttcagtgatgcagatccactttttatcatggctgcaaacatttttgctcgtttcaacctctctgccttaagcttctgctcttttgacatggatgcctcagatgagtcggcctcaccagctgctgcaatagcagcagtctctgcaataaccttggcaacagggactgaaacactagcctctgcattcggctttgacttctgaacagaactctctggttgagatgaaagcatgcttccaaggccagacagatgaccaccatcactgccaaggccttgaccattaccactcgaggacttggtaagaatttctaatgacggatttttaatacctcttgtggcagcctgaagaatagctgcagctgctgcggcatccatacacactcctatttgaggctgagagtctctggaagttggttcctgtccatctttctttgatttgctaagaaccattttgaacttctccttccggtcattgtcatacggtaaatcagaacccattgatccaactgaaagattgtcactttctttgtgtgaagcagatctcttgtccccggtgagaccaactggatcatgtttctcaaggaggaagcccttgcccagtgatttagactgcaagaaatacaaaaaattaagttgtaggtaaaacctggtaggtacagtcaattataaaa----------------aattttgggatgcgctaagcatgctgcacaaaataaaaatagaatccaaaataaacatgattactttgatattaacataaaagattaatttcaaatgaacttaatattacaaatattagcagaatggtaatagccattttcataatcaccatgtcatcccattataagacaagatatcatgtatgcacaaattaaatagcatccattaaatacaagaatgcatgttacacctacaagtatatggttgacaagcacactcaccaacaagattaagatacattaaatcattactgatgatgtctattgatcatagtcatagtacatataaatttgtaaatcaaccaaattgttactcattgaggtggtataaagcaggagtcactcaattgccccaac
>Jupunba_brachystachya_Lima_7438@NODE_1_length_2439_cov_161.355631
ttctccttgagtttttgtttcaatgaatttggttaggaaccattcttgctgctatgtttccatggaagcagatttggtagccagataaattg----------------------------------acaaagcttcattgaaagtttaatttgggtatttcaaccatcgtcctaggggggtggtttgttatggaaaagcatgggtaacaaagcctaaactgtgttaaagtcttagttttcatttttaccattttctgttatcttgtcaggtgaaccttgtttcttttaatctcgatgaaacaccagctgggatgcctccaataaccatgcaacctataaggaaactatagagtagatgaaatgaaaacggggtgacagagagagagactccagacgattgcaacaaagaaattaacattaacaatgcaattgtcagcctatagcattacaaggtggccatcaacatggctctgattttggctctaagctcatcagaaacatcagtggcttcagatggttgcgatggctcccttgaatggcgatatgatttggatagatagacagaagcttccctgccagcacatcgatcctcacttgctcttgaccggtcaggtttcatatttatctccccctcttctaagtctctccctccgtcagattgagatctactcctttgctttctacttctacggtggtgccgatgctcaccatcagaggaactataacctctatgctgatgtcgagaatgttgatgttcatcatcagatgagttactttctctacgttgtcgtcgagaagaatgatgcttttcatcagacgaactatcatatttactataatccctagagtgatgagactcatcatcagaggagctaccatgcttagtccgcttgtcatctctgtcctgataggaagagtgtcttctcttgtgcttatgcctgtcccggctgccgtgtgatgatctatgagaccggtgctttcttctggaacgtttgtggtcctttttatcttctttctcttcctcttcttcatgtctactggatcttgagcgatacttgcgttttgatctccgttcaggatcgccagcaaaaagtttctcctcatatgtcggacttttgtcagaattatcaacctcatgtggaacagaacttccttccctttctttgccaacaagattcccaatctcagcacctgaaccagatatcccagatccaggtggctcagctgatatacctcgcactggttcacttttcagtggtgcagatccactttttatcatggctgcaaacatttttgctcgtttcaacctctctgccttaagcttctgctcttttgacatggatgcctcagatgagtcggcctcaccagctgctgcaatagcagcagtctctgcaataaccttggcaacagggactgaaacactagcctctgcattcggctttgacttctgaacagaactctctggttgagatgaaagcatgcttccaaggccagacagatgaccaccatcactgtcaaggccttgaccattaccactcgaggacttggtaagaatttctaatgacggatttttaataccccttgtggcagcctgaagaatagctgcagctgctgcggcatccatacacactcccatttgaggctgagagtctctggaagttggttcctgtccatctctctttgatttgctaataaccattttgaacttctccttccggtcattgtcatacggtaaatcagaacccattgatccaactgaaagattgtcactttctttgtgtgaagcaaatctcttgtccccggtgagaccaactggatcttgtttctcaaggaggaaacccttgcccagcgatttagactgcaagaaatacaaaaaattaagttgtaggtaaaacctggtaggtacagtcaattataaaa----------------aattttgggatgtgctaagcacgctgcccaaaataaaaatagaatccaaaataaacatgattactttgatattaacataaaagattaatttcaaatgaatttaatattacaaatattagcagaatggtaagagccattttcataatcaccatgtcatcccattataagat--gatatcatgcatgcacaaattaaatagcatccattagatacaagcatgcatgttacacctacaagtatatggttgacaaacacactcaccaacaagattaagatacattaaatcattactgatgatgtctattgatcatagtcatagtacatataaatttgtaaatcaaccaaattgttagtcattgaggtggtataaggcaggagtcactcaattgccccaac
>Jupunba_commutata_Maguire_46145@NODE_1_length_2060_cov_241.088754
---------------------------------------------------------------------------------------------------------------------------------------------------------------------------------------------------------------------------------------------------------------------------------------------------------------------------ctctaataaccatgcaacctataaggaaactatagagtggatgaaacgaaaacggggtgacacagagagagactccaaacgattgcaacaaagaaattaacattaacaatgcaattgtcagcctatagcattacaaggtggccatcaacatggctctgattttggctctaagctcatcagaaacatcagtggtttcagatggttgcgatggctcccttgaatggcgatatgatttggatagatagacagaagcttccctgccagcacatcgatccccacttgctcttgactggtcaggttgcatatttatctccccctcttctaagtctctccctccgtcagattgagatctactcctttgctttctagttctacggtggtgccgatgctcaccatcagaggaactataacctctatgccgatgtcgagaatgttgatgttcatcatcagatgagttactttctctgcgttgtcgtcgagaagaatgatgcttttcatcagaggaaatatcatatttattataatccctagagtgatgagactcatcatcagaggagctaccatgcttagtccgcttgtcatctctgtcctgagaggaagagtgtcttctcttgtgcttatgcctgtcccggctgccgtgtgatgatctatgagaccggtgctttcttctggaacgtttgtgatcctttttatcttctttctcttcctcttcttcatgtctactggatcttgagcgatacttgcgttttgatctccgttcagtatcaccagcaaaaagtttctcctcagacatcagacttttgtcagaattatcaacctcatgtggaacagaacttccttccctttctttgccaacaagattcccaatctcagcacctgaaccagatatcccagatccaggtggctcagcagatatacctcgcactggttcacttttcagtgatgcagatccactttttatcatggctgcaaacatttttgctcgtttcaacctctctgccttaagcttctgctcttttgacatggatgcctcagatgagtcggcctcaccagctgctgcaatagcagcagtctctgcaataaccttggcaacagggactgaaacactagcctctgcattcggctttgacttctgaacagaactctctggttgagatgaaagcatgcttccaaggccagacagatgaccaccatcactgccaaggccttgaccattaccactcgaggacttggtaagaatttctaatgacggatttttaatacctcttgtggcagcctgaagaatagctgcagctgctgcggcatccatacacactcctatttgaggctgagagtctctggaagttggttcctgtccatctttctttgatttgcaaagaaccattttgaacttctccttccggtcattgtcatacggtaaatcagaacccattgatccaactgaaagattgtcactttctttgtgtgaagcagatctcttgtccccggtgagactaactggatcatgtttctcaaggaggaaacccttgcccagtgatttagactgcaagaaatacaaaaaattaagttgtaggtaaaacctggtaggtacagtcaatcataaaa----------------aattttgggatgcgctaagcatgctgcacaaaataaaaatagaatccaaaataaacatgattactttgatattaacataaaagattaatttcaaatgaacttaatattacaaatattagcagaatggtaatagccattttcataatcaccatgtcatcccattataagacaagatatcatgtatgcacaaattaaatagcatccattagatacaagaatgcatgttacacctacaagtatatggttgacaagcacactcaccaacaagattaagatacattaaatcattactgatgatgtctattgatcatagtcatagtacatataaatttgtaaatcaaccaaattgttagtcattgaggtggtataaagcaggagtcactcaattgccccaac
>Jupunba_filamentosa_Lima_7487@NODE_1_length_2295_cov_180.308837
----------------------------------------------------------------------------------aggtagattagaaacgggccatttgggctttgattgatcaaaccatgtagcccta---------------gtgcccgagagcacttgtctttggggggggg---------------------ggtgacagtgtaaactgtgttacagtcttatttttcatttttaccattttctgttatcttgtcaggtgaaccttgtttcttttaatctcgatgaaacaccagctgggatgcctctaataaccatgcaacctataaggaaactatggagtggatgaaacgaaaacggggtgacacagagagagactccagacgattgcaacaaagaaattaacattaacaatgcaattgtcagcctatagcattacaaggaggccatcaacatggctctgattttggctctaagctcatcagaaacatcagtggtttcagatggttgcgatggctcccttgaatggcgatatgatttggatagatagacagaagcttccctgccagcacatcgatcctcacttgctcttgactggtcaggttgcgtatttatctccccctcttctaagtctctccctccgtcagattgagatctactccttggttttctaattctacggtggtgccgatgctcaccatcagaggaactataacctctatgccgatgtcgagaatgttgatgttcatcatcagatgagttactttctctgcgttgtcgtcgagaagaatgatgcttttcatcagaggaaatatcacatttattataatccctagagtggtgagactcatcatcagaggagctaccatgcttagtccgcttgtcatctctgtcctgagaggaagagtgtcttctcttgtgcttatgcctgtcccggctgccgtgtgatgatctatgagaccggtgctttcttctggaacgtttgtgatcctttttatcttctttctcttcctcttcttcatgtctactggatcttgagcgatacttgcgttttgatctccgttcagtatcaccagcaaaaagtttctcctcagacatcggacttttgtaagaattatcaacctcatgtggaacagaacttccttccctttctttgccaacaagattcccaatctcagcacctgaaccagatatcccagatccaggtggctcagccgatatacctcgcactggttcacttttcagtgatgcagatccactttttatcatggctgcaaacatttttgctcgtttcaacctctctgccttgagcttctgctcttttgacatggatgcctcagatgagtcggcctcaccagctgctgcaatagcagcagtctctgcaataaccttggcaacagggactgaaacactagcctctgcattcggctgtgacttctgaacagaactctctggttgagatgaaagcatgcttccaaggccagacagatgaccaccatcactgccaaggccttgaccattaccactcgaggacttggtaagaatttctaatgacggatttttaataccccttgtggcagcctgaagaatagctgcagctgctgcggcatccatacacactcctatttgaggctgagagtctctggaagttggttcctgtccatctttctttgatttgctaagaaccattttgaacttctccttccagtcattgtcattcggaaaatcagaacccattgatccaactgaaagattgtcactttctttgtgtgaagcagatctcttgtccccggtgagaccaactggaccatgtttctcaagaaggaaacccttgcccagtgatttagactgcaagaaatacaaaaaattaagttgtaggtaaaacctggtaggtacagtcaattataaaa----------------aattttgggatgcgctaagcatgctgcacaaagtaaaaatagaatccaaaataaacatgattactttgatattaacataaaagattaatttcaaatgaacttaatattacaaatattagcagaatggtaatacccattttcataatcaccatgtcatcccattataagacaagatatcatgtatgcacaaattaaatagcatccattagatacaagcatgcatgttacacctacaagtatatggttgacaagcacactcaccaacaagattaagatacattaaatcattactgatgatgtccattgatcatagtcatagtacatataaatttgtaaatcaaccaaattgttagtcattgaggtggtataaagcaggagtcactcaattgccccaac
>Jupunba_floribunda_Iganci_883@NODE_1_length_2510_cov_188.734073
ttttatttggacttatgagacattgtaacttgtttgatttcaatagtagtacttcctttgttgccaaaaaaaaattaggaatatgtagattggaaacgggccatttgggctttgattgatcaaactatgtagccctattgaaagtcagaatggtgccctagagcacttgtcttggggggtggg------------------gggtgacaaagcctaaactgtgttacagtcttatttttcatttttaccattttctgttatcttgtcaggtgaaccttgtttcttttaatctcgatgaaacaccagctgggatgcctctaataaccatgcaacctataaggaaactatagagcggatgaaacgaaaacagggtgacacagagagagactccagaccattgcaacaaagaaattaacataaacaatgcaattgtcagcctatagcattacaaggtggccatcaacatggctctgattttggctctaagctcatcagaaacatcagtggtttcagatggttgcgatggctcccttgaatggcgatatgatttggatagatagacagaagcttccctgccagcacatcgatcctcacttgctcttgactggtcaggttgcatatttatctccccctcttctaagtctctccctccgtcagattgagatctactcctttgctttctagttctacggtggtgccgatgctcaccatcagaggaactataacctctatgaagatgtcgagaatgttgatgttcatcatcagatgagttactttctctacgttgtcgtcgagaagaatgatgcttttcatcagaggaaatatcatatttattataatccctagagtgatgagactcatcatcagaggagctaccatgcttagcccgcttgtcatctctgtcctgagaggaagagtgtcttctcttgtgcttatgcctgtcccagctgccgtgtgatgatctatgagaccggtgctttcttctggaacgtttgtgatcttttttatcttctttctcttcctcttcttcatgtctactggatcttgagcgatacttgcgttttgatctcctttcagtatcaccagcaaaaactttctcctcagacatcggacttttgtcagaattatcaacctcatgtggaacagaacttccttccctttctttgccaacaagattcccaatctcagcaactgaaccagatatcccagatcccggtggctcagctgatatacctcgcactggttcacttttcagtgatgcagatccactttttatcatggctgcaaacatttttgctcgtttcaacctctctgccttaagcttctgctcttttgacatggatgcctcagatgagtcggcctcaccagctgctgcaatagcagcagtctctgcaataaccttggcaacagggactgaaacactagcctctgcattcggctttgacttctgaacagaactctctggttgagatgaaagcatgcttccaaggccagacagatgaccaccatcactgccaaggccttgaccattaccactcgaggacttggtaagaatttctaatgacggatttttaataccccttgtggcagcctgaagaatagctgcagctgctgcggcatccatacacactcctatttgaggctgagagtctctggaagttggttcctgtccatctttctttgatttgctaagaaccattttgaacttctccttccggtcattgtcatacggtaaatcagagcccattgatccaactgaaagattgtcactttctttgtgtgaagcagatctcttgtccccggtgagaccaactggatcatgtttctctaggaggaaacccttgcccagtgatttagactgcaagaaatacaaaaaattaagttgtaggtaaaacctggtaggtaaggtcaattataaaa----------------aattttgggatgcgctaagcatgctgcacaaaataaaaatagaatccaaaataaacatgattactttgatattaacataaaagattaatttcaaatgaacttaatattacaaatattagcagaatggtaatagccattttcataatcaccatgtcatcccattataagacaagatatcatgtatgcacaaattaaatagcatccattagatacaagcatgcatgttacacctacgagtatatggttgacaagcacactcaccaacaagattaagatacattaaatcattactgatgatgtctattgatcatagtcatagtacatataaatttgtaaatcaaccaaattgttagtcattgaggtggtataaagcaggagtcactcatttgctccaac
>Jupunba_idiopoda_Quesada_1718@NODE_1_length_1967_cov_147.202646
---------------------------------------------------------------------------------------------------------------------------------------------------------------------------------------gtgcggccggggaagcatgggtaacaaaggctaaactgtgttaaagtcttatttttcatttttaccattttctgttatcttgtcaggtgaaccttgttccttctaatctcgatgaaacaccagctgggatgcctctaataaccatgcaacctataaggaaactatagagaggattaaacgaaaacggggtgacagagagagagactccagacgattgcaacaaagaaattaacattaacaatgcaattgtcagcctatagcattacaaggtggccatcaacatggctctgattttggctctaagctcatcagaaacatcagtggtttcagatggttgcgatgcctcccttgaatggcgatatgatttggatagatagacagaagcttccctaccagcacatcgatcctcacttgctcttgactggtcaggtttcatatttatctccccctcttctaagtctctccctccgtcagattgagatctactcctttgctttctagttctacggtggtgccgatgctcaccatcagaggaactataacctctatgccgatgtcgagaatgttgatgttcatcatcagatgagttgctttctctacgttgtcgtcgagaagaatgatgcttttcatcagaggaactatcatatttattataatccctagagtgatgagactcatcatcagaggagctaccatgcttagtccgcttgtcatctctgtcctgagaggaagagtgccttctcttgtgcttatgcctgtcccggctgccatgtgatgatctatgagaccggtgctttcttctggaacgtttgtgatcctttttatcttctttctcttcctcttcttcatgtctactggatcttgagcgatacttgcgttttgatctccgttcagtatcgccagcaaatagtttctcctcagacgtcggacttttgtcagaattatcaacctcatgtggaacagaacttccttccctttctttgccaacaagattcccaatctcagcacctgaaccagatatcccagatccaggtggctcagctgatatacctcgcactggttcaattttcagtggtgcagatccactttttatcatggctgcaaacatttttgctcgtttcaacctctctgccttaagcttctgctcttttgacatggatgcctcagatgagtcggcctcaccagctgctgcaatagcagcagtctctgcaataaccttggcaacagggactgaaacactagcctctgcattcggctttgacttctgaacagaactctttggttgagatgaaagcatgcttccaaggccagacagataaccaccatcactgccaaggccttgaccattaccactcgaggacttggtaagaatttctaatgacggatttttaataccccttgttgcagcctgaagaatagctgcagctgctgcggcatccatacacactcccatttgaggctgagagtctctggaagttggttcctgtccatctttctttgatttgctaagaaccattttgaacttctccttccggtcattgtcatacggtaaatcagaacccattgatccaactgaaagattgtcgctttctttgtgtgaagcagatctcttgtccccgttgagaccaactggatcatgtttctcaaggaggaaacccttgcccagtgatttagactgcaaggaatacaaaaaatcaagttgtaggtaaaacctggtaggtacagtcaattataaaa----------------aattttgggatgcgctaagcacactgcacaaaataaaaatagaatccaaaataaacatgattactttgatattaacataaaagattaatttcaaatgaacttaatattacaaatattagcagaatggtaatagccattttcataatcaccatgtcatcccattataagaaaagatatcatgtatgcacaaattaaatagcatccattagatacaagcatgcatttta-------------------------------------------------------------------------------------------------------------------------------------------------------------------------
>Jupunba_langsdorfii_Ribeiro_728@NODE_1_length_2807_cov_174.806960
ttttatttggacttatgagacatggtaacttgtttgatttcaatactagtacttcctttgttggcaaaaaaaaattatgaataggtagattagaaacgggccatttggcctttgattcatcaaactatgtagccctattgaaagtcagaattgtgaatgagaacacttgctttaaaggggaggggtgatatggaaaagcatgggtaacaaagcctaaactgtgttaaagtcttatttttcatttttaccattttctgttatcctgtcaggggaaccttgtttcttttaatctcgatgaaacaccagctgggatgcctctaataaccatgcaacctataaggaaactatagagtggatgaaacgaaaacggggtgacagagagagagactccagacgattgcaacaaagaaattaacgttaacaatgcaattgtcagcctatagcattacaaggtggccatcaacatggctctgattttggctctaagctcatcagaaacatcagtggtttcagatggttgcgatggctcccttgaatggcgatatgatttggatagatagacagaagcttccctgccagcacatcgatcctcacttgctcgtgactggtcaggtttcatatttatctccccctcttctaagtctctccctccgtcagattgagatctactcctttgctttctaggtctacggtggtgcctatgctcaccatcagaggaactataacctctatgccgatgtcgagaatgttgatgttcatcattagatgagttactttctctacgttgtcgtcgagaagaatgatgcttttcatcagacgaactatcatatttactataatccctagagtgatgagactcatcatcagaggagctaccatgcttagtccgcttgtcatctctgtcctgataggaagagtgtcttctcttgtgcttatgcctgtcccggctgccgtgtgatgatctatgagaccggtgctttcttctggaacgtttgtgatcctttttatcttctttctcttcctcttcttcatgtctactggatcttgagcgatacttgcgttttgatctccgttcaggatcgccagcaaaaagtttctcctcatatgtcggacttttgtcagaattatcaacctcatgtggaacagaacttccttccctttctttgccaacaagattcccaatctcagcacctgaaccagatatcccagatccaggtggctcagctgatatacctcgcactggttcacttttcagtggtgcagatccactttttatcatggctgcaaacatttttgctcgtttcaacctctctgccttaagcttctgctcttttgacatggatgcctcagatgagtcggcctcaccagctgctgcaatagcagcagtctctgcaataaccttggcaacagggactgaaacactagcctctgcattcggctttgacttctgaacagaactctctggttgagatgaaagcatgcttccaaggccagacagatgaccaccatcactgccaaagccttgaccattaccactcgaggacttggtaagaatttctaatgacggatttttaataccccttgtggcagcctgaagaatagctgcagctgctgcggcatccatacacactcccatttgaggctgagagtctctggaagttggttcctgtccatctttctttgatttgctaagaaccattttgaacttctccttccggtcattgtcatacggtaaatcagaacccattgatccaactgaaagattgtcactttctttgtgtgaagcagatctcttgtccccagtgagaccaactggatcatgtttctcaaggaggaaaccctggcccagtgatttagactgcaagaaatacaaaaaattaagttgtaggtaaaacctggtaggtacagtcaattataaaa----------------atttttgggacgcgctaagcacgctgcacaaaataaaaatagaatccaaaataaacatgattactttgatattaatataaaagattaatttcaaatgaacttaatattacaaatattagcagaatggtaatagccattttcataatcaccatgtcatcccattataagacaagatatcatgcatgcacaaattaaatagcatccattagatacaagcatgcatgttacacctacaagtatatggttgacaaaaacactcaccaacaagattaagatacattaaatcattactgatgatgtctattaatcatagtcatagtacatataaatttgtaaatgaaccaaattgttagtcattgaggtggtataagggaggagtcactcaattgccccaac
>Jupunba_leucophylla_Iganci_839@NODE_3_length_546_cov_25.411514
ttttatttggacttatgagacattgcaacttgtttgatttcaatactagtacttcatttgttgccaaaaaataattatgaataggtagattagaaacgggccatttgggctttgattgatcaaactatgtagccctattgaaagtcagaattgtgcccgagagcacttgtcg-----------cgaggggggggggggttgttgtgacaaagcctaaactgtgttacagtcttatttttcatttttaccattttctgttatcttgtcaggtgaacctcgtttcttttaatctcgatgaaacaccagctgggatgcctctaataaccatgcaaccaacaaggaaactatagagtggatgaaacgaaaacgtggtgacacagagagagactccagaccattgcaacaaagaaattaacattaacaatgcaattgtcagcctatagcattacaaggtg-----------------------------------------------------------------------------------------------------------------------------------------------------------------------------------------------------------------------------------------------------------------------------------------------------------------------------------------------------------------------------------------------------------------------------------------------------------------------------------------------------------------------------------------------------------------------------------------------------------------------------------------------------------------------------------------------------------------------------------------------------------------------------------------------------------------------------------------------------------------------------------------------------------------------------------------------------------------------------------------------------------------------------------------------------------------------------------------------------------------------------------------------------------------------------------------------------------------------------------------------------------------------------------------------------------------------------------------------------------------------------------------------------------------------------------------------------------------------------------------------------------------------------------------------------------------------------------------------------------------------------------------------------------------------------------------------------------------------------------------------------------------------------------------------------------------------------------------------------------------------------------------------------------------------------------------------------
>Jupunba_limae_Iganci_261@NODE_1_length_2308_cov_183.559390
----------------------------------------------------------------------------------------------------------------------------------------------------------------------------ggtgtggtggggttgttatggaaaagcatgggtaacaaagcctaaactgtgttaaagtcttagttttcatttttaccattttctgttatcttgtcaggtgaaccttgtttcttttaatctcgatgaaacaccagctgggatgcctccaataaccatgcaacctataaggaaactatagagtagatgaaatgaaaacgggatgacagagagagagactccagacaattgcaacaaagaaattaacattaacaatgcaattgtcagcctatagcattacaaggtggccatcaacatggctctgattttggctctaagctcatcagaaacatcagtggcttcagatggttgcgatggctcccttgaatggcgatatgatttggatagatagacagaagcttccctgccagcacatcgatcctcacttgctcttgaccggtcaggtttcatatttatctccccctcttctaagtctctccctccgtcagattgagatctactcctttgctttctagttctacggtggtgccgatgctcaccatcagaggaactataacctctgtgctgatgtcgagaatgttgatgttcatcatcagatgagttactttctctacgttgtcgtcgagaagaatgatgcttttcatcagacgaactatcatatttactataatccctagagtgatgagactcatcatcagaggagctaccatgcttagtccgcttgtcatctctgtcctgataggaagagtgtcttctcttgtgcttatgcctgtcccggctgccgtgtgatgatctatgagaccggtgctttcttctggaacgtttgtggtcctttttatcttctttctcttcctcttcttcatgtctactggatcttgagcgatacttgcgttttgatctccgttcaggatcgccagcaaaaagtttctcctcatatgtcggacttttgtcagaattatcaacctcgtgtggaacagaacttccttccctttctttgccaacaagattcccaatctcagcacctgaaccagatatcccagatccaggtggctcagctgatatacctcgcactggttcacttttcagtggtgcagatccactttttatcatggctgcaaacatttttgctcgtttcaacctctctgccttaagcttctgctcttttgacatggatgcctcagatgagtcggcctcaccagctgctgcaatagcagcagtctctgcaataaccttggcaacagggactgaaacactagcctctgcattcggctttgacttctgaacagaactctctggttgagatgaaagcatgcttccaaggccagacagatgaccaccatcactgtcaaggccttgaccattaccactcgaggacttggtaagaatttctaatgacggatttttaataccccttgtggcagcctgaagaatagctgcagctgctgcggcatccatacacactcccatttgaggctgagagtctctggaagttggttcctgtccatctctctttgatttgctaataaccattttgaacttctccttccggtcattgtcatacggtaaatcagaacccattgatccaactgaaagattgtcactttctttgtgtgaagcaaatctcttgtccccggtgagaccaactggatcttgtttctcaaggaggaaacccttgcccagcgatttagactgcaagaaatacaaaaaattaagttgtaggtaaaacctggaaggtacagtcaattataaaa----------------aatattgggatgcgctaagcacgctgcccaaaataaaaatagaatccaaaataaacatgattactttgatattaacataaaagattaatttcaaatgaatttaatattacaaatattagcagaatggtaagagccattttcataatcaccatgtcatcccattataagat--gatatcatgcatgcacaaattaaataacatccattagacacaagcatgcatgttacacctacaagtatatggttgacaaacacactcaccaacaagattaagatacattaaatcattactgatgatgtctattgatcatagtcatagtacatataaatttgtaaatcaaccaaattgttagtcattgaggtggtataaggcaggagtcactcaattgccccaac
>Jupunba_macradenia_Lourteig_3021@NODE_1_length_807_cov_105.767123
ttttatttggacttatgagacattgtaacttgtttgatttcaatactagtacttcctttgttggc-aaaaaaaattatgaacaggtagattagaaacgggccatttgggctttgattgatcaa------------------------------------------------------------------------------------------------------------------------------------------------------------------------------actatgtagccctattgaaagtccgaattgtgccctcgaatctgaaactatagagtggatgaaaccaaaacggggtgacacagagagagactccagacgattgcaacaaagaaattaacattaacaatgcaattgtcagcctatagcattacaaggtggccatcaacatggctctgattttggctctaagctcatcagaaacatcagtggtttcagatggttgcgattgctcccttgaatggcgatatgatttggatagacagacagaagcttccctgccagcgcatcgatcctcacttgctcttgactggtcaggttgcatatttatctccccctcttccaagtctctccctccgtcagattgagatctactcctttgctttctagttctacggtggtgccgatgctcaccatcagaggaactataacctctatgccgatgtcgagaatgttgatgttcatcatcagatgagttactttctctacgttgtcgtcgagaagaatgatgcttttcatcagaggaaatatcatatttataataatccctagagtgatgagactcatcatcagaggagctaccataattagtccgcttgtcatctctgtcctg----------------------------------------------------------------------------------------------------------------------------------------------------------------------------------------------------------------------------------------------------------------------------------------------------------------------------------------------------------------------------------------------------------------------------------------------------------------------------------------------------------------------------------------------------------------------------------------------------------------------------------------------------------------------------------------------------------------------------------------------------------------------------------------------------------------------------------------------------------------------------------------------------------------------------------------------------------------------------------------------------a----------------------------------------------------------------------------------------------------------------------------------------------------------------------------------------------------------------------------------------------------------------------------------------------------------------------------------------------------------------------------------------------------------------------------------------------------------------------------
>Jupunba_macradenia_Lourteig_3021@NODE_3_length_550_cov_357.334038
---------------------------------------------------------------------------------------------------------------------------------------------------------------------------------------------------------------------------------------------------------------------------------------------------------------------------------------------------------------------------------------------------------------------------------------------------------------------------------------------------------------------------------------------------------------------------------------------------------------------------------------------------------------------------------------------------------------------------------------------------------------------------------------------------------------------------------------------------------------tataataatccctagagtgatgagactcatcatcagaggagctaccataattagtccgcttgtcatctctgtcctgagaggaagagtgtcttcttttgtgcttattcctgtcccggctgccctgtgatgatctatgagaccggtgctttcttctggaacgtttgtgatcctttttatcttctttctcttcctcttcttcatgtctactggatcttgagcgatacttgcgttttgatctccgttcagtatcaccagcaaaaagtttctcctcagacatcggacttttgtcagaattataaacctcatgtggaacagaacttccttccctttctttgccaacaagattcccaatctcagcacctgaaccagatatcccagatccaggtggctcagctgatatacctcgcactggttcacttttcagtgatgcagatccactttttatcatggctgcaaacatttttgctcgtttcaacctctctgccttaagcttctgctcttttgacatggatgcctcagatgagtcggcctcaccagctgctgcaatagc---------------------------------------------------------------------------------------------------------------------------------------------------------------------------------------------------------------------------------------------------------------------------------------------------------------------------------------------------------------------------------------------------------------------------------------------------------------------------------------------------------------------------------------------------------------------------------------------------------------------------------------------------------------------------------------------------------------------------------------------------------------------------------------------------------------------------------------------------------------------------------------------------------------------------------------------------------------------------------------
>Jupunba_nipensis_Mayo_19662@NODE_1_length_1788_cov_50.391584
-------------------------------------------------------------------------------------------------------------------------------------------------------------------------------------------------------------------------------------------------------------------------tcaggggaaccttgtttcttttaatctcgatgaaacaccagctgggatgcctccaataaccatgcaacctataaggaaactatagagtggatgaaacgaaaacggggtgacacacagagagactccagacgattgcaacaaagaaattaacattaacaatgcaattgtcagcctatagcattacaaggtggccatcaacatggctctgattttggctctaagctcatcagaaacatcagtggtttcagatggttgcgatggctcccttgaatggcgatatgatttggatagatagacagaagcttccctgccagcacatcgatcctcacttgctcttgactggtcaggttgcatatttatctccccctcttctaagtctctccctccgtcagattgagatctactcctttgctttctagttctacggtggtgccgatgctcaccatcagaggaactataacctctatgccgatgtcgagaatgttgatgttcatcatcagatgagttactttctctgcgttgtcgtcgataagaatgatgcttttcatcagaggaaatatcatatttattataatccctagagggatgagactcatcatcagaggagctaccatgcttagtccgcttgtcatctctgtccagagaggaagagtgtcttctcttgtgcttatgcctgtcccggctgccgtgtgatgatctatgagaccggtgctttcttctggaacgtttgtg---------atcttctttctcttcctcttcttcatgtctactggatcttgagcgatacttgcgttttgatctccgttcagtatcaccagcaaaaagtttctcctcagacgtcggacttttgtcagaattatcaacctcatgtggaacagaacttccttccctttctttgccaacaagattcccaatctcagcacctgaaccagatatcccagatccaggtggctcagctgatatacctcgcactggttcacttttcagtgatgcagatccactttttatcatggctgcacacatttttgctcgttttaacctctctgccttaagcttctgctcttttgacatggatgcctcagatgagtcggcctcaccagctgctgcaatagcagcagtctctgcaataaccttggcaacagggactgaaacactagcctctgcattcggctttgacttctgaacagaactctctggttgagatgaaagcatgcttccaaggccagacagatgaccaccatcactgccaaggccttgaccattaccactcgaggacttggtaagaatttctaatgacggatttttaatacctcttgtggcagcctgaagaatagctgcagctgctgcggcatccatacacactcctatttgaggctgagagtctctggaagttggttcctgtccatctttctttgatttgctaagaaccattttgaacttctccttccggtcattgtcatacggtaaatcagaacccattgatccaactgaaagattgtcactttctttgtgtgaagcagatctcttgtccctggtgagaccaactggatcatgtttctcaaggaggaaacccttacccagtgatttagactgcaagaaatacaaaaaattaagttgtaggtaaaacctggtaggtacagtcaattataaaa----------------aattttgggatgcgctaagcatgctgcacaaaataaaaatagaatccaaaataaacattattactttgatattgacataaaagattaatttcaagtgaacttaatattgcaaatattagcagaatggtaatagccattttca--------------------------------------------------------------------------------------------------------------------------------------------------------------------------------------------------------------------------------------------------------------
>Jupunba_oppositifolia_Liegier_16014@NODE_1_length_1983_cov_164.909234
---------------------------------------------------------------------------------------------aaacaggccatttgggctttgattgatcaaactatgtagccctattgaaagtcagaattgtgcccgcgagcgcttgtct----------------tgggggggggcgggtgtgacaaagcctaaactgtgttacagtcttatttttcatttttaccattttctgttatcttgtcaggtgaacctcgtttcttttaatctcgatgaaacaccagctgggatgcctccaataaccatgcaacctataaggaaactatagagtggatgaaacgaaaacggggtgacacagagagagactccagacgattgcaacaaagaaattaacattaacaatgcaatagtcagcctatagcattacaaggtggccatcaacatggctctgattttggctctaagctcatcagaaacatcagtggtttcagatggttgcgatggctcccttgaatggcgatatgatttggatagat------------------------------------------ttgactggtcaggttgcatatttatctccccctcttctaagtctctccctccgtcagattgagatctactcctttgctttctagttctacggtggtgccgatgctcaccatcagaggaactataacctctatgccgatgtcgagaatgttgatgttcatcatcagatgggttactttctctgcgttgtcgtcgataagaatgatgcttttcatcagaggaaatatcatatttattataatccctagagggatgagactcatcatcagaggagctaccatgcttagtccgcttgtcatctctgtccagagaggaagagtgtcttctcttgtgcttatgcctgtcccggctgccgtgtgatgatctatgagaccggtgctttcttttggaacgtttgtg---------atcttctttctcttcctcttcttcatgtctactggatcttgagcgatacttgcgttttgatctccgttcagtatcaccagcaaaaagtttctcctcagacgtcggacttttgtcagaattatcaacctcatgtggaacagaacttccttccctttctttgccaacaagattcccaatctcagcacctgaaccagatatcccagatccaggtggctcagctgatatacctcgcactggttcacttttcagtgatgcagatccactttttatcatggctgcaaacatttttgctcgtttcaacctctctgccttaagcttctgctcttttgacatggatgcctcagatgagtcggcctcaccagctgctgcaatagcagcagtctctgcaataaccttggcaacagggactgaaacactagcctctgcattcggctttgacttctgaacagaactctctggttgagatgaaagcatgcttccaaggccagacagatgaccaccatcactgcccaggccttgaccattaccactcgaggacttggtaagaatttctaatgacggatttttaatacctcttgtggcagcctgaagaatagctgcagctgctgcggcatccatacacactcctatttgaggctgagagtctctggaagttggttcctgtccatctttctttgatttgctaagaaccattttgaacttctccttccggtcattgtcatacggtaaatcagaacccattgatccaactgaaagattgtcactttctttgtgtgaagcagatctcttgtccctggtgagaccaactggatcatgtttctcaaggaggaaacccttacccagtgatttagactgcaagaaatacaaaaaattaagttgtaggtaaaacctggtaggtacagtcaattataaaa----------------aattttgggatgcgctaagcatgctgcacaaaataaaaatagaatccaaaataaacattattactttgatattaacataaaagattaatttcaaatgaacttaatattacaaatattagcagaatggtaatagccattttcataatcaccatgtcatcccattataagacaagatatcatgtatgcacaaattaaatagcatccattagatacaagcatgca------------------------------------------------------------------------------------------------------------------------------------------------------------------------------
>Jupunba_trapezifolia_Simon_1600@NODE_1_length_1816_cov_271.424759
-------------------------------------------------------------------------------------------------------------------------------------------------------------------------------------------------ggtgttgtgggtgacaaagcctaaactgtgttacagtcttatttttcatttttaccattttctgttatcttgtcaggtgaaccttgtttcttttaatctcgatgaaacaccagctgggatgcctctaataaccatgcaacctataaggaaactatagagtggatgaaacgaaaacggggtgacacagaga------------gattgcaacaaagaaattaacattaacaatgcaattgtcagcctacagcattacaaggtggccatcaacatggctctgattttggctctaagctcatcagaaacatcagttgtttcagatggttgcgatggctcccttgaatggcgatatgatttggatagatagacagaagcttccccgccagcacatcgatcctcacttgctcttgactggtcaggttgcatatttatctccccctcttctaagtctctccctccgtcagattgagatctactcctttgctttctagttctacggtagtgccgatgctcac---------------------------------------------------catcagatgagttactttctctgcgttgtcgtcgagaagaatgatgcttttcatcagaggaaatatcatatttattataatccctagagtgatgagactcatcatcagaggagctaccatgcttagtccgcttgtcatctctgtcctgagaggaagagtgtcttctcttgtgcttatgcatgtcccggctgccgtgtgatgatctatgagaccggtgctttcttctggaacgtttgtgatcctttttatcttctttctcttcctcttcttcatgtctactggatcttgagcgatacttgcgttttgatctccgttcagtatcaccagcaaaaagtttctcctcagacatcagacttttgtcagaattatcaacctcatgtggaacagaacttccttccctttctttgccaacaagattcccaatctcagcacctgaaccacatatcccagatccaggtggctcagcagatatacctcgcactggttcacttttcagtgatgcagatccactttttatcatggctgcaaacatttttgctcgtttcaacctctctgccttaagcttctgctcttttgacatggatgcctcagatgagtcggcctcaccagctgctgcaatagcagcagtctctgcaataaccttggcaacagggactgaaacactagcctctgcattcggctttgacttctgaacagaactctctggttgagatgaaagcatgcttccaaggccagacagatgaccaccatcactgccaaggccttgaccattaccactcgaggacttggtaagaatttctaatgacggatttttaatacctcttgtggcagcctgaagaatagctgcagctgctgcggcatccatacacactcctatttgaggctgagagtctctggaagttggttcctgtccatctttctttgatttgctaagaaccattttgaacttctccttccggtcattgtcatacggtaaatcagaacccattgatccaaccgaaagattgtcactttctttgtgtgaagcagatctcttgtccccggtgagaccaactggatcatgtttctcaaggaggaaacccttgcccagtgatttagactgcaagaaatacaaaaaattaagttgtaggtaaaacctggtaggtacagtcaatcataaaa----------------aattttgggatgcgctaagcatgctgcacaaaataaaaatagaatccaaaataaacatgattactttgatattaacataaaagattaatttcaaatgaacttaatattacaaatagtagcagattggtaatagccattttcttaatca--------------------------------------------------------------------------------------------------------------------------------------------------------------------------------------------------------------------------------------------------------
>Punjuba_callejasii_Daly_5935@NODE_1_length_1970_cov_69.548864
----------------------------------------------------------------------------------------------------------------------------ggatgtagccctattgaaagtcagaattgtgcccgagagcacttgctttaaaaaagggggaaaatatggaaaagtataggtaacaaatcctaaactgtgttaaagtcttatttttcatttttaccattttctgttatcttgtcaggtgaaccttgtttcttttaatctcgatgaaacaccagctgggatgcctctaataaccatgcaagctaaaaggaaactatagagtagatgaaacgaaaacggcgt----gagaaagagactccagacgattgcaacaaagaaataaacatcaacaatgcaattgtcagcctatagcattacaaggtggccatcaacatggctctgattttggctctaagctcatcagaaacatcagtggtttcagatggttgcgatggctcccttgaatggcgatatgatttggatagatagacagaagcttccctgccagcacatcgatcctcatttgctcttgaccggtcaggtttcatatttatctccccctcttctaagtctctccctccgtcagattgagatctattcctttgctttctagttctacggtggtgccgatgctcactatcagaggaactataacctctatgccgatgtcgagaatgttgatgttcatcatcagatgatttactttctctacgttgtcgtcgagaagaatgatgcttttcatcggaggaactatcatatttattataatccctagagtgatgagactcgtcatcagaggagctaccatgcttagtccgcttgtcatctctgtcctgagacgaagagtgtcttatcttgtgcttatgcctgtctcggctgccgtgtgatgatctatgagaccggtgctttcttctggaacgtttgtgatcctttttatcttctttctcttcctcttcttcatgtctactggatcttgggcgatacttgcgttttgatctccgttcagtatcgccagcaaaaagtttctcctcagacgtcagacttttgtcagaattatcaacctcatgtggaacagaacttccttccctttctttgccaacaagattcccaatctcagcacctgaaccagatatcccagatccaggtggctcagctgatatacctcgcactggttcacttttcagtggtgcagatccactttttatcatggctgcaaacatttttgctcgtttcaacctctctgccttaagcttctgcccttttgacatggatgcctcagatgagtcggcctcaccagctgctgcaatagcagcagtctctgcaataaccttggcaacagggactgaaacactagcctctgcattctgctttgacttctgaacagaaccctgtggttgagatgaaagcatgcttccaaggccagacagatgaccaccatcactgccaaggccttgaccattaccactcgaggacttagtaagaatttctaatgatggatttttaataccccttgtggcagcctgaagaatagctgcagctgctgcagcatccatacacactcccatttgaggctgagagtctctggaagttggttcctgtccatctttctttgatttgctaagaaccattttgaacttctccttccggtcattgtcatatggtaaatcagaacccattgatccaactgaaagactgtcactttctttgtgtgaagcagatctcttgtccccggtgagaccagctggatcatgtttctcaaggaggaaacccttgcccagtgatctagactgcaagaaatacaaaaaattaagttgtaggtaagacctggtaggtacagtcaattataaaa----------------aattttgggatgcgcttagcacgctgcacaa---aaaaatagaatccaaaataaacatgattactttgatattaacataaaagattaatttcaaatgaacttaacattacaaatattagcagaatggtaatagccattttcataatcaggatgtcatcccattataagacaagatatcat------------------------------------------------------------------------------------------------------------------------------------------------------------------------------------------------------------------------
>Punjuba_lehmannii_Escobar_7465@NODE_1_length_2530_cov_143.856910
ttttatttggacttatgagacattgtaactcgtttgatttcaatactagtacttcctttgttggc-aaaaaaaattatgaataggtagataagaaacgggccatttgggctttgattgatcaaaatatgtaaccctattgaaagttagaattgtgcccgagagcacttgcttttaaaaaggggggaaatatggaaaagcatgggttacaaagcctaaactgtgttaaagtcttatttttcatttttaccattttctgttatcttgtcaggtgaaccttgtttcttttaatctcgatgaaacaccagctgggatgcctctaataaccatgcaagctaaaaggaaactatagagcagatgaaacgaaaacggggt----gagagagagactccagacgattgcaacaaagaaattaacatcaacaatgcaattgtcagcctatagcattacaaggtggccatcaacatggctctgattttggctctaagctcatcagaaacatcagtggtttcagatggttgcgatggctcccttgaatggcgatatgatttggatagatagacagaagcttccctgccagcacatcgatcctcacttgctcttgactcgtcaggtttcatatttatctccccctcttctaagtctctccctccgtcagattgagatctattcctttgctttctagttctacggtggtgccgatgctcaccatcagaggaactataacctctatgccgatgtcgagaatgttgatgttcatcatcagatgatttactttctctacgttgtcgtcgagaagaatgatgcttttcatcggaggaactatcatatttattataatccctagagtgatgagactcatcatcagaggagctaccatgcttagtccgcttgtcatctctgtcctgagaggaagagtgtcttctcttgtgcttatgcctatctcggctgccgtgtgatgatctatgagaccggtgctttcttctggaacgtttgtgatcctttttatcttctttctcttcctcttcttcatgtctactggatcttgagcgatacttgcgttttgatctccgttcagtatcgccagcaaaaagtttctcctcagacgtcggacttttgtcagaattatcaacctcatgtggaacagaacttccttccctttctttgccaacaagattcccaatctcagcacctgaaccagatatcccagatccaggtggctcagctgatatacctcgcactggttcacttttcagtggtgcagatccactttttatcatggctgcaaacatttttgctcgtttcaacctctctgccttaagcttctgctcttttgacatggatgcctcagatgagtcggcctcaccagctgctgcaatagcagcagtctctgcaataaccttggcaacagggactgaaacactagcctctgcatgctgctttgacttctgaacagaaccctgtggttgagatgaaagcatgcttccaaggccagacagatgaccaccatcactgccaaggccttgaccattaccactcgaggacttggtaagaatttctaatgatggatttttaataccccttgtggcagcctgaagaatagctgcagctgctgcagcatccatacacactcccatttgacgctgagagtctctggaagttggttcctgtccatctttctttgatttgccaagaaccattttgaacttctccttccggtcattgtcatatggtaaatcagaacccattgatccaactgaaagattgtcactttctttgtgtgaagcagatctcttgtccccggtgagaccaactggttcatgtttctcaaggaggaaacccttgcccagtgatttagactgcaagaaatacaaaaaattaagttgtaggtaaaacctagtaggtacagtcaattataaaa----------------aattttgggatgcgctaagcacgctgcacaa---aaaaatagaatccaaaataaatatgattactttgatattaacataaaagattaatttcaaatgaacttaacattacagatattagcagaatggtaatagccattttcataatcacgatgtcatctcattataagacaagatatcatgtatgcacaaattaaatagcatccattagatacaagcatgcaagttacacctacaagtatatggttgacaaacacactcacctacaagattaatatacattaaatcattactgatgatgtctattgatcatagtcatagtacatacaaatttgcaaatcaaccaaattgttagtcattgaggtggtataaggcaggagtcactcaattgccccaac
>Punjuba_racemiflora_Jimenez_Soares_3626@NODE_1_length_2209_cov_234.156191
-----------------------ggtagcgattttttcccctctgctagggtttcctttcccta--------------ggataggattcttgaagatgcagcctgatgctgctaggctgtcgatctctcccttctctttgcaaggt-------------------cttctctctttccggggg---------------------------------agtttcttggtagtcttatttttcatttttaccattttctgtcatcttgtcaggccaaccttgtttcttttaatctcgatgaaacaccagctgggatgcctctaataaccatgcaagctaaaaggaaactatagagcagatgaaacgaaaacggggtgagagagagagagactccagacgattgcaacaaagaaattaacatcaacaatgcaattgtcagcctatagcattacaaggtggccatcaacatggctctgattttggctctaagctcatcagaaacatcagtggtttcagatggttgcgatggctcccttgaatggcgatatgatttggatagatagacagaagctgccctgccagcacatcgatcatcacttgctcttgactggtcaggtttcatatttatctccccctcttctaagtctctccctccgtcagattgagatctattcctttgctttctagctctacggtggtgccgatgctcaccatcagaggaactataacctctatgccaatgtcgagaatgttgatgttcatcatcagatgatttactttctctacgttgtcgtcgagaagaatgatgcttttcatcggaggaactatcgtatttattataatccctagagtgatgagactcgtcatcagaggagctaccatgcttagtccgcttgtcatctctgtcctgagaggaagagtgtcttctcttgtgcttatgcctgtcttggctgccgtgtgatgatctatgagaccggtgctttgttctggaacgtttgtgatcctttttatcttctctctcttcctcttcttcatgtctactggatcttgagcgatacttgcgttttgatctccgttcagtatcgccagcaaatagtttctcctcagacgtcggacttttgtcagaattatcaacctcatgtggaacagaacttccttccctttctttgccaacaagattcccaatctcagcacctgaaccagatatcccagatccaggtggctcagctgatatacctcgcactggttcacttttcagtggtgcagatccactttttatcatggctgcaaacatttttgctcgtttcaacctctctgccttaagcttctgcccttttgacatggatgcctcagatgagtcggcctcaccagctgctgcaatagcagcagtctctgcaataaccctggcaacagggactgaaacactagcctctgcattctgctttgacttctgaacagaaccctgtggttgagatgaaagcatgcttccaaggccagacagatgaccaccatcactgccaaggccttgaccattaccactcgaggacttggtaagaatttctaatgatggatttttaataccccttgtggcagcctgaagaatagctgcagctgctgcagcatccatacacactcccatttgaggctgagagtctctggaagttggttcctgtccatctttctttgatttgctaagaaccattttgaacttctccttccggtcaatgtcatatggtaaatcagaacccattgatccaactgaaagagtgtcactttctttgtgtgaagcagatctcttgtccccgttgagaccaactggatcatgtttctcaaggaggaaacccttgcccagtgatttagactgcaagaaatacaaaaaattaagttgtaggtaaaacctggtaggtatagtcaattataaaa----------------aattttgggatgcgctaagcacgctgc-----------------------------------------------acataaaagattaatttctaatgaacttcacattacaaatattagcagaatggtaatagccattttcataatcacgatgtcatcccattataagacaagatatcatgtatgcacaaattaaatagcatccattagatacaagcatgcatgttacacctacaagtatatggttgacaaacacactcaccaacaagattaagatacattaaatcattactgatgatgtctattgatcatagtcatagtacatataaatttgcaaatcaaccaaattgttagtcattgaggtggtataaggcaggagtcactcaattgccccaac
>_R_Acacia_rostellifera_Murphy_466@NODE_1_length_1841_cov_362.797619
----------------------------------------------------------------------------------------------------------------------------------------------------------------------------------------------------------------------------------------------------------------------------------------------------------------------------------------------------------------------------------------------------------------------------------------------------cctatagcattacaaggtggccaacaacatggctctgattttggctctaagctcatcagaaacatcagtagtttcagatggttgcgatggctcccttgaatggcgatttgatttggaaagatagacagaagcttccctgccagcacatcgatcctcacttgttcttgactggtcaggtttcatatttatctccccctcttctaagcctctccctctgtcagattgagatttactcctttgctttctagttctacggtggtgctgatgctcaccatcagagcaactataatctccat---------------------------------------------------------gtcgagaagaaagatgcttttcatcagaggaactatcatatttatgataatccctagagtgatgagactcatcatcagtggagctaccatgcttagtccgcttgtcatctctgtcctgagaggaagagtgtcttctcttgtgcttatgcctgtcccggcttctatgtgatgatctatgagaccggtgctttcttctggaacgtttgtgatcctttttatcttctctttcttcctcttcttcatatctactggatctgggtcgatacttgcgttttgatctccgttcagtatcgccagcaaaaagtttttcctcagacgtcagacttttgtcagaattatcaacctcatgtggaacagaacttccttccctttctttgccaacaagaaacccaatctcagcacccgaaccagatatcccagatccaggtggctcagctgatatacctcgtactggttcacttttcagtggtgcagatccactttttatcatggctgcaaacatttttgctcgcttcaacctctctgccttaagcttctgctcttttgacatggatgcctcagatgagtcggcctcaccagctgctgcaatagcagcagtctctgcaataaccttggcaacagggactgaaacactagcctctgcattctgcttcgacttctgaacagaactctctggttgagatgaaagcatgcttccaaggccagatagacgaccaccaccactgccaaggccttgaccattaccactcgaggacttggtaagaatttctaatgacggatttttaataccccttgtggcagcctgaagaatagctgcagctgctgtggcatccatacacactcccatttgaggctgagagtctgtggaagttagttcctgtccatctttctttgatttgttaagaaccattttgaacttctccttccggtcattgtcatagggtaaatcagaacccattgatccaactgaaagattgtcactttctttgtgtgaagcagatctcttgtcccccgtgcgaccaactggatcatgttcctcaagaaggaaacccatacccagtgatttagactgcaattaatacaaaaaatgaagttataggtaaaacttggtaggtacagtcatttataaaaacagtaaggaagaatcaattttgggatgcactaagcacgttgcaaaaagtaaaaatagaatccaaaataaacataattactttgatattaacataaaagattaatttcaattgaacttaatattacaaatattagcataatggtaatagccattttcataatcaccacgtcatcccatc---agacaagat---atgtatgcacaaattaaatagcatctattagatacaagcatgcatgttacacctacaagtatatggttgacaaacacactaaccaacaagattaagatacattaaatcattgctgatgatgtctattgatcatagtcatagtacatataaattagcaaatcaaccaaattgttagttattgaggtggtataaggcaggagtcactcaatcgccccaac
>_R_Afrocalliandra_redacta_Germishuizen_5585@NODE_1_length_1995_cov_289.148071
cgttatctcgtc----------------------------------------------------------------------------------------------------------atcaaattttacaacgcaatt-----------------------------------------------------------------tcaagaagtttccctccagtttaaatctaactcccaaattttccctcactcccctcccctcccctccaaattcctcataccaaattctcgatgaaacaccagctgaga-accccggagaaccatac----tatatgggagct--aaattagatgaatcgaaaagggtgtg----agagcgcgactctagacgattgcaacaataaaaatagcattaacaacgcatttgttagcctctagaattacaaggtcgccatcaacatggctctgattttggctctaagttcatcagaaacatcagtagtttcagatggttgcgatggctcccttgaatgaggatatgatttggatggatcggcagaagcttccctgccagcacatccatcctcacttgctcttgactcgttaggtttcatatttatctccccctcttctaagtctctcccactgtcagcgtgagatctactcctatgctttctagttctgctttggtgccgatgctcaccatcagaggaactataacctctatgctcatactgagaatgttgatgttcatcatcagatgggttactttctctacgttgtcttcgagaagaataatgcttttcatcacaggaactatcgtatttatgataatccctggagtgatgagactcatcatcagaggaactatcatgcttagcccgcttatcgtctctgtccttcgaggaagtgtgtcttctcttgtgcttatgcctatcccggctgccatgtaatgatctatgagaccggtgctttcttctggaacgtttgtgatcatttttatcttcttcctcttcctcttcttcatgtctactggatcttgggcggtacttgcgttttgatctccgttcagtattgtcagctaaaagtttgtcttcagacttcagacttttgtcagaatcatcaacctcatgtggaacagaacttccttccctttccttgccaactaaattcccagtctcagcacctgaaccagaaataccagatccaggtggctcagctgatatacctcgtcctggttcacttttcactgttgcagatccactttttatcatggctgcaaacatttttgctcgtttcaacctctctgccttgagcttctgctcttttgacatggatgcttcagaggagtcagcctcaccagctgccgcaatagcagcagtctctgcaataaccttggcaacagggactgaaacactagattcggcattctgctttgacttctgaacagaactctgtggttgagatgaaagcaggcttccaaggccagacagacaaccaccatcactgccaaggccttgaccattgccactcgaggatttggtaagaaattctaacgatggatttttgataccccttgtggcagcctgaagaatagctgctgcggctgctgcatccatactcactcccattggaggctgagagtctctggaagttggttcctgtccatctttctttgatttgctgataaccattttgaacttctctttccggtcattgtcatagggtaaatcagaacctattgatccaactgaaagattgtcactttctttgtgtgaagcagatctcttgtccccagtacgaccagctaggtcatgcttctcatgaaggaaacccttgcccagtgacttagactgcaagaaatacaaaaaa-taagttgtagctaaaaccttgtaggtgcagtcaattataaaaacggcaagaaagacccgaaattgtaacgcactaaacacactgcacaatgtaaaaatagaatccaaaataaacataagtactttgctattaatattaaagatcagttttataaaaacttaatattacaaaaattagcagaatggtaataacttttttcatgatcaccatgtcatcccattataaggtaagatatcatgtatgcacgaatcaaataacattgattagatataagcatgcatgtca-------------------------------------------------------------------------------------------------------------------------------------------------------------------------
>_R_Albizia_burkartiana_StivalSantos_678@NODE_1_length_1679_cov_14.497537
-----------------------------------------------------------------------------------------------------------------------------------------------------------------------------------------------------------------------------------------------------------------------------------------------------------------gctgggatgcctctaagaaccatgcaaactataaggaaactatagagaagatgaaacgaaaacggagtg----agagagagactccagacgattgcaacaaagaaattagcatccacaacgcaattgtcagcctatagcattacaaggtggccatcaacatggctctgattttggctctaagctcatcagaaacatcagtggtttcagatggttgagatggctcccttgaatggcgatatgatttggatagatcgacagaagcttccctgccagcacatcgatcctcacttgctcttgactggtcaggttttatatttatctccccctcttctaactctccccctctgtcagattgagatctactcgtttgctttctagttctacggtggtgccgatgctcaccatcagaggaactataacctctatgccaatgtcgagaatgttgatgttcatcatcagatgagttactttctctatgttgtcgtcgagaagaatgatgcttttcatcagaggaactatcatatttatgatgatccctggagtgatgagactcatcatcagaggagcaaccatgcttagtccgcttgtcatctctgtccca---ggaatagtgtcttctcttgtgcttatgcctgtcctggccactgtgtgatgatctatgagaccggtgctttcttctggaacgtttgtgatccattttatcgtccttctcttcctcttctttttgtctactggatcttgagcgatacttccgttttgatctccgttcagtatcgccagcaagaagtttctcctcagacgtcggacttttgtcagaattatcaaccacatgtggaacagaacttccttccctttctttgccaacaacattcccaa------cacctgaaccagatatcccagatccaggtggctcagcagatatacctcgtactgattcgcttttcagtggtgcagatccactttttatcatggctgcaaacattttggctcgtttcaacctctctgccttaagcttctgctcttttgacatggatgcctcagatgagtcggcctcaccagctgctgcaatagcagcagtctcagcaataaccttggcaacagggactgaaacactagcctctgcattctgctttgacttctgaacagaactctgcggttgagatgaaagcatgcttccaaggccagacagatgacccccatcactgccaaggccttgaccattaccactcgaggacttggtaagaatttctaatgacggatttttaataccccttgtggcagcctgaagaatagctgcagcagctgtggcatccatagacactcccatttgaggctgagagtctctggaagttggttcctgtccatctttctttgatttgctaagaaccattttgaacttctccttccggtcattgtcatagggtaaatcagaacccattgatccaactgaaagattgtcactttctttgcgtgaaacagatctcttgtccccggtgcgaccaactggatcatgtttctcaaggaggaaacccttgcccagtgatttagactgcaagaaatacaaaaaattaagttgtaggtaaaacctggtaggtacagtcaattataaaaatggtaaggaggactgaattttgggatgtgctaagcacgctgcacaaagtaaaaatagaatccaaaataaacatgat-----------------------------------------------------------------------------------------------------------------------------------------------------------------------------------------------------------------------------------------------------------------------------------------------------------------------------------------------
>_R_Albizia_glabripetala_Lewis_1652@NODE_1_length_1855_cov_52.840832
------------------------------------------------------------------------------------------------------------------------------------------------------------------------------------------------------------------------aactgagttaaaatcatatttctcatatttaccattttccgttatcttgtc-gatgaaccttgtttcttttaatctcgatgaaataccagctgggatgcttctaagaaccatgcaaactataaggaaactatagagaagatgaaaagaaaacggagt--------gagagactccagacggttgcaacaaagaaattaacatccacaacgcaattgtcagcctatagcattacaaggtggccatcaacatggctctgattttcgctctaagttcatcagaaacatcagtggtttcagatggttgcgatggctcccttgaatggcgatatgatttggatagatcgacagaagcttccctgccagcacatcggtcctcacttgctcttgactggtcaggttttatatttatctccccctcttctaagtctccccctctgtcagattgagatctactcctttgctttctaattctacggtggtgcctatgctcaccatcggaggaactataacatctatgccaatgtcgagaatgttgatgttcatcatcagatgagtttctctctctatgttgtcgtcgagaagaatgatgcttttcatcagaggaaccatcatatttatgatgatccctggagtgatgagactcatcatcagaggagcaaccatgcttagtccgcttgtcatctccgtcccg---cgaatagtgtcttctcttgtgcttatgcctgtcctggccactgtgtgatgatctatgagaccggtgctttcttctggaacatttgtgatccattttatcgtccttctcttcctcttctttttgcctactggatcttaagcgatacttgcgttttgatctccgttcagtatcgcgagcaagaagtttctcctcagacgtcggacttttgtcagaattatcaaccacatgtggaacagaacttccttccctttctttgccaacaacattcccaa------cacctgaaccagataccccagatccaggtggctcagctgatatacctcgtactggttcgcctttcagtggtgcagatccactctttatcatggctgcaaacattttggctcgtttcaacctctctgccttaagcttctgctcttttgacatggatgcctcagatgagtcggcctcaccagctgctgcaatagcagcagtctctgcaataaccttggcaacagggactgaaacactagcctctgcattctgctttgacttctgaacagaactctgcggttgagatgaaagcatgcttccaaggccagacagatgacccccatcactgccaaggccttgaccattaccagtcgaggacttggtaagaatttctaatgacggatttttaatgccccttgtggcagcctgaagaatagctgcagcagctgcggcatccatagacactcccatttgaggctgagagtctctggaagttggttcctgtccgtctttctttgatttgctaagaaccattttgaacttctccttccggtcattgtcatagggtaaatcagaacccattgatccaactgaaagattgtcactttctttgtgtgaaacagatctcttgtccccggtgcgaccaactggatcatgtttctcaaggaggaaacccttgcccagtgatttggactgcaagaaatacaaaaaattaagttgtaggtaaaacctggtaggtacagtcaattataaaaatggtaaggaggactgaattttgggatgtgctaagcacgctgcacaaagtacaaatagaatccaaaataaacatgattactttgatattaacataaaagattaatttcaaatgaacttaatattacaaagattagcagaatgctaatagccattttcataatcaccatg---------------------------------------------------------------------------------------------------------------------------------------------------------------------------------------------------------------------------------------------------
>_R_Albizia_inundata_Wood_26530@NODE_1_length_1756_cov_312.382716
--------------------------------------------------------------------------------------------------------------------------------------------------------------------------------------ggaaaataaggaaaaacaagggtaaaaaagcgtaaactgagttaaaatcgtatttctcatctttaccattttctgttatcttgtc-gatgaaccttgtttcttttaatctcgatgaaataccagctgggatgcttctaagaaccatgcaaactataaggaaactatagagaagatgaaaaggaaacggagt--------gagagactccagatggttgcaacaacgaaattaacatccacaacgcaattgtcagcctatagcattacaaggtggtcatcaacatggctctgattttcgctctaagctcatcagaaacatcagtggtttcagatggttgcgatggctcccttgaatggcgatatgatttggatagatcgacagaagcttccctgccagcacatcggtcctcacttgctcttgactgatcaggttttatatttatctctccctcttctaagtctccccctctgtcagattgagatctactcctttgctttctagttctacggtggtgccgatgctcaccatcagaggaactataacctctatgccaatgtcgagaatgtcgatgttcatcatcagatgagttactctctctatgttgtcgtcgagaagaatgatgcttttcatgggagcaactatcatatttatgatgatccctggagtgatgagactcatcatcagaggagcaaccatgcttagtccgcttgtcatctccgtcccg---cgaatagtgtcttctcttgtgcttatgcctgtcctggccactgtgtgatgatctatgagaccggtgctttcttctggaacgtttgtgatccattttatcgtccttctcttcctcttctttttgtctactggatcttgagcgatacttgcgttttgatctccgttcagtatcgcgagcaagaagtttctcctcagacatcggacttttgtcagaatcatcaaccacatgtggaacagaacttccttccctttctttggcaacaacattcccaa------cacctgaaccagatatcccagatccaggtggctcagctgatatacctcgtactggttcgcttttcagtggtgcagatccactttttatcatggctgcaaacattttggctcgtttcaacctctctgccttgagcttctgctcttttgacatggatgcctcagatgagtcggcctcatcagctgctgcaatagcagcagtctctgcaataaccttggcaacagggactgaaacactagcctctgcattctgctttgacttctgaacagaactcagcggttgagatgaaagcatgcttccaaggccagacagatgacccccatcactgccaaggccttgaccattaccactccaggacttggtaagaatttctaatgacggatttttaatgccccttgtggcagcctgaagaatagctgcagcagctgcggcatccatagacactcccatttgaggctgaaggtctctggaagttggttcctgtccatctttctttgatttgctaagaaccattttgaacttctccttccggtcattgtcatagggtaaatcagaacccattgatccaactgaaagattgtcactttctttgtgtgaaacagatctcttgtccccagtgcaaccaactggatcatgtttctcaaggaggaaacccttgcccagtgatttggactgcaaccaatacaaaaaattaagttgtaggtaaaacctggtaggtacagtcaattataaaaatggtaaggaggactgaattttgggatgtgctaagc----------------------------------------------------------------------------------------------------------------------------------------------------------------------------------------------------------------------------------------------------------------------------------------------------------------------------------------------------------------------------------------
>_R_Albizia_multiflora_Hughes_3090@NODE_1_length_2347_cov_178.267401
ttttatttgtacttatgagacattgtaacttgtgtgatttcaatgttggtacttcctttttggccaaaaaaagaacatggatagaccgtttagaaacggcccatttgggcttcgattgatcaaattatttagacctattgaaagtcaaaattgtgcac--gggcacttgatttaaaaaaggcggaaaataaggaaaaacatgggtaacaaagcctaaactgagttaaaatcatatttctcatatttaccattttctgttatcttgtc-gatgaaccttgtttcttttaatctcgatgaaataccagctgggatgcttctaagaaccatgcaaactataaggaaactatagagaagatgaaaagaaaacggagt--------gagagactccagacggttgcaacaaagaaattaacatccacaacgcaattgtcagcctatagcattacaaggtggtcatcaacatggctctgattttcgctctaagctcatcagaaacatcagtggtttcagatggttgcgatggctcccttgaatggcgatatgatttggatagatcgacagaagcttccctgccagcacatctgtcctcacttgctcttgactggtcaggttttatatttatctccccctcttctaagtctccccctctgtcagattgagatctactcctttgctttctagttctacggtggtgcggatgctcaccatcaggggaactataaccgctatgccaatgtcgagaatgttgatgttcatcatcagatgagttactctctctatgttgtcgtcgagaagaatgatgcttttcatcagaggaactatcatatttatgatgatccctggagtgatgagactcatcatcagaagagcaaccatgcttagtccgcttgtcatctccgtcccg---cgaatagtgtcttctcttgtgcttatgcctgtcctggccactgtgtgatgatctatgagaccggtgctttcttctggaacgtttgtgatccattttatcgtccttctcttcctcttctttttgtctactggatcttgagcgatacttgcgttttgatctccgttcagtatcgcgagcaagaagtttctcctcagacgtcggacttttgtcagaattatcaaccacatgtggaacagaacttccttccctttctttggcaacaacgttcccaa------cacctgaaccagatatcccagatccacgtggctcagctgatatacctcgtactggttcgcttttcagtggtgcagatccactttttatcatggctgcaaacattttggctcgtttcaacctctctgccttaagcttctgctcttttgacatggatgcctcagatgagtcggcctcaccagctgctgcaatagcagcagtctctgcaataaccttggcaacagggacagaaacactagcctctgcattctgctttgacttctgaacagaactctgcggttgagatgaaatcatgcttccaaggccagacagatgacccccatcactgccaaggccttgaccattaccactcgaggatttggtaagaattcctaatgacggatttttaatgcccctcgtagcagcctgaagaatagctgcagcagctgcggcatccatagacactcccatttgaggctgagcgtctctggaagttggttcctgtccatctttctttgatttgctaagaaccattttgaacttctccttccggtcattgtcatagggtaaatccgaatccatcgatccaactgaaagattgtcactttctttgtgtgaaacagatctcttgtccccggagcgaccaactggatcatgtttctcaaggaggaaacccttgcccagtgatttggactgcaagaaatacaaaaaattaagttgtaggtaaaacctggtaggtacagtcaaccataaaaatggtaaggaggactgaattttgggatgtgccaagcacgctgcacaaagtacaaatagaatccaaaataaacatgattactttcatactaacataaaagattattttcaaatgaacttaatattacaaatattagcagaatgctaatagccattttcataatcaccatgtcatcccattataagacaagatatcatgtatgcacagattaaatagcgttgattagatacaagcatgcatgttacacctacaagtatatggttgacaaatacactcaccaacaagattaagatacattaaatcattgctgatgatgtctcttgataatagtcatagtacatataaatttgcaaatcaaacaaattgttagttattgaggtggcataaggcaggaatcactcaattgc------
>_R_Albizia_subdimidiata_var_minor_Gorts_341@NODE_1_length_1848_cov_58.412196
-----------------------------------------------------------------------------------------------------------------------------------------------------------------------------------------------------------------------------agttaaaatcgtatttctcatatctaccattttctgttatcttgtc-gatgaaacttgtttcttttaatctcgatgaaataccagctgggatgcttctaagaaccatgcaaactataaggaaactatagagaagatgaaaagaaaacggagt--------gcgagactccagacggttgcaacaaagacattaacatccacaacgcaattgtcagcctatagcattacaaggtggtcatcaacatggctctaattttcgctctaagctcatcagaaacatcagtggtttcagatggttgcgatggctcccttgaatggcgatatgatttggatagatcgacagaagcttccctgccagcacatcggtcctcacttgctcttgactggtcaggttttatatttatctctccctcttctaagtctccccctctgtcagattgagatctactcctttgctttctagttctacggtggtgccgatgctcaccatcagaggaactataacctctatgccaatgtcgagaatgttgacgttcatcataagatgaattactctctctatgttgtcgtcgagcagaatgatgcttttcatcagaggaactatcatatttatgatgatccctggagtgatgagactcatcatcagaggagcaaccatgcttagtccgcttgtcatctccgtcccg---caaatagtgtcttctcttgtgcttatgcctgtcctggccactgtgtgatgatctatgagaccggtgctttcttctggaacgtttgtgatccattttatcgtccttctcttcctcttctttttgtctactggatcttgagcgatacttgcgttttgatctccgttcagtatcgcgagcaagaagtttctcctcagacgtcggacttttgtcagaattatcaaccacatgtggaacagaacttccttccctttctttggcaacaacattcccaa------cacctgaaccagatatcccagatccaggtggctcagctgatatacctcgtactggttcgcttttcactggtgcagatccactttttatcatggctgcaaacattttggctcgtttcaacctctctgccttgagcttctgctcttttgacatggatgcctcagatgagtcggcctcaccagctgctgcaatagcagcagtctctgcaataaccttggcaacagggactgaaacactagcctctgcattctgctttgacttctgaacagaactctgcggttgagatgaaagcatgcttccaaggccagacagatgacccccatcactgccaaggccttgaccattaccagtcgaggacttggtaagaatttctaatgacggatttttaatgccccttgtggcagcctgaagaatagctgcagcagctgcggcatccatagacactcccatttgaggctgagggtctctggaagttggttcctgtgcatctttctttgatttgctaagaaccattttgaacttctccttccggtcattgtcatagggtaaatcagaacccattgatccaactgaaagattgtcactttctttgtgtgaaacagatctcttgtccccggtgcaaccaactggatcatgtttctcaaggaggaaacccttgcccagtgatttggactgcaagcaatacaaaaaattaagttgtaggtaaaacctggtaggtacagtcaattataaaaatggtaaggaggactgaattttaggatgtgctaagcacgctgcacaaagcacaaatagaatccaaaataaacatgattactttgatattaacataaaagattaatttcaaatgaacataatattacaaagattagcagaatgctaatagccattttcataatcacca-----------------------------------------------------------------------------------------------------------------------------------------------------------------------------------------------------------------------------------------------------
>_R_Albizia_tomentella_Leach_Dunlop_3801@NODE_1_length_2244_cov_312.077988
----------------------------------------------------tacctttattggg-ggaaaaaattatgaataggtagattagaaacgggccatttgcgcattgattgatcaaaatatttagacctattgaaagtgagagaattg-----------------taaaaaaagcagaaaatatggaaaaacatgggaaataaagcctaaactgtgttaaaatcaagataattaaacctgcatcagtttaatggattaaaagtcaaataagaactaacttaacccttaagaaatagaagattttagactt---attaatataaaatttaaaaaaaaatcctagcgttgatcagttcactagggcctgtttccagacgattttccagacgattgcaacaaagaaattaacattcacaattcaattgtccgcctatagtattacaaggtggccatcaacatggctctgattttggctcttagctcatcagaaacatcagtggtttcagatagttgcgatggctcccttgaatggcgatatgatctggatagatcgacagaagctttcctgccagcacatcgatcctcactagctcttgaacggtcaggtttcatatttatctccccctcttccaagtctctccctctgtcagattgagatatactcctttgccttctagatctacgatggtgccgatgctcaccatcag------------------------------------------------------------------------------------------------------aggaaccatcatatttatgataatccctacagtgatgggactcgtcatcagaggagctaccatgcttagtccgcttgtcatctctatcctgagaggaagagtgtcttctcttgtgcttatacctgtaccggctgctgtgtaacgatctatgagaccggtgctttcttctggaacgcttgtgatcctttttatcttctctctcttcctcttcttcctgtctactggatcttgagcgatacttgcgttttgatctccgttcagtatcgccggcaaaaagtttctcctcagacatcagacttttgtcagaattatcaacctcatgtggaacagaacttccttccctttctttgccaacaagattcccaatctcagcacctgaaccagatatcccagatccaggtggctcagctgatatacctcgtactggttcgcatttcagtggtgcagatccactttttatcatggctgcaaacatttttgctcgtttcaacctctctaccttgagcttctgctcttttgacatggatgcctcagatgagtcggcctcaccagctgctgcaatagcagcagtctctgcaataaccttggcaacaggtactgaaacactagcttctgcattctgctttgacttctgatgagaaccctgtggttgagatgagagcatgcttccaaggccagacagatgaccaccatcactgccaaggccttgaccattaccactcgaggacttggtaagaatttctaatgacggatttttaataccccttgtggcagcctgaagaatagctgcagctgctgcggcatccatacacactcccatttgaggctgagagtctctggaagatggttcctgtccatctttctttgatttgctaagaaccattttgaactt---cttccggtcattgtcacagggtaaatcagaacccattgatccaactgaaagattgtcactttctttgtgtgaagcagatctcttgtccccagtgagaccaactagatcatgtttctcaaggagaaaacccttgcccagtgatttagactgcaagaaaaac--aaaattaatttgtaggtaaaagctggtaggt--ggtcaattataaaaacagtaaggaagactcaattttgggatgcgctaagcacactgcacaaagtaaaaatagaatccaaaataaacatgattactttgatattaacataacagattaatttcaaatgaacttaatattacaaatattagcagaagggtaagagccattttcacaatgaccatgtcatcttattataagacaagatatcatgtatgcacaaattaaatagcatcgattagatacaagcatgcatgttacatgtacaagtatatggttgacaaacacactcaccaacaagaataaggtacattaaatcattgctgatgatgtctattgatcatagtcatagtacaaataaatttgcaaatcaaccaaattgttagttattgaggtggtataaggctgtagtcactcaattgccccaac
>_R_Albizia_xerophytica_Hughes_1435@NODE_1_length_2103_cov_117.796644
-----------------------------------------------------tcctttgttggccaaaaaaaaacatggatagaccagttagaaacggcccatttgggcttcgattgatcaaattatttggacctattgaaagtcaaaattgtgcac--aagcacttgatctaaaaaaggtggaaaatatggaaaaacatgggtaacaaagcctaaactgagttaaaatcgta--tctcatatttaccattttctgttatcttgtc-aatgaaccttgtttcttttaatcttgatgaaataccagctgggacgcctctaagaaccat-----------ggaaactatagagaagatgaaacgaaaacggagt--------gagagactccagacgattgcaacaaagaaattaacatccacaacgcaattgtcagcctatagcattacaaggtggccatcaacatggctctgattttggctctaagctcatcagaaacatcagtggtttcagatggttgcgatggctcccttgaatggcgatatgatttggatagatcaacagaagcttccctgcccgcacatcgatcctcacttgctcttgactggtcaggttttatatttatctccccctcttccaagtctccccctctgtcagattgagatctactcctttgctttctagttctacggtggtgccgatgctcaccatcagaggaactataacctctatgccaatgtcgagaatgttgatgctcatcatcagatgagttactttctctatattgtcgttgagaagaatgatgcttttcatcagaggaactatcatatttatgatgatccctggagtgatgagactcatcatcagaggagtaaccacgcttagtccgcttgtcatctctgtcccg---ggaataatgtcttctcttgtgcttatgcctgtcctggacgctgtgtgatgatctatgagaccggtgctttcttctggaacgtttgtgatccattctatcgtccttctcttcctcttctttttgtctactggatcttgagcgatacttgcgttttgatctccgttcagtatcaccagcaagaagtttctcctcagacgtcggacttttgtcagaattatcaaccacatgtggaacagaacttccttccctttctttgccaacaacattcccaa------cacctgaaccagatatcccagatccaggtggctcagctgatatgcctcgtactggttcgcttttcagtggtgcagatccactttttatcatggctgcaaacattttggctcgtttcaacctctctgccttaagcttctgctcttttgacatggatgcctcagatgagtcggcctcaccagctgctgcaatagcagcagtctctgcaataaccttggcaacagggactgaaacactagcctctgcattttgctttgacttctgaacagaactctgtggttgagatgaaagcatgcttccaaggccagacagatgacccccatcactgccaaggccttgaccattaccactcgaggacttggtaagaatttctaatgacggatttttaataccccttgtggcagcctgaagaatagctgcagcagctgcggcatccatagacactcccatttgaggctgagagtctctggaagttggttcctgcccatctttctttgatttgctaagaaccattttgaacttctccttccggtcattgtcatacggtaaatcagaacccattgatccaactgaaagattgtcactttctttgtgtgaaacagatctcttgtccccggtgcgaccaactgaatcatgtttctcaaggaggaaacccttgcccagtgatttagactgcaagaaatacaaaaaattaagttgtaggtaaaacctggtaggtacagtcaattataaaaatggtaaggaggactgaattttgggatgtgctaagcacgctgcacaaagtaaaaatagaatccaaaataaacatgattactttgatattaacataaaagattaatttcaaatgaacttcatattacaaatattagcagaatgctaatagccattttcacaatcaccatgtcatcccattat-----aagacatcatgtatgcacaaattaaatagcgttgattagatacaagcatgcacgttacacctacaagtatatggttgacaaac-----------------------------------------------------------------------------------------------------------------------------------------------
>_R_Archidendron_clypearia_Wieringa_1849@NODE_1_length_2170_cov_356.200669
ttttatttggacttatgagacattgtaacttgtgtaatttcactactagtacttcctttgttggcaaaaaaaaactacgaatacgtagattagaaacgggccattaa----------------aatatttagacctattgaaagtcacaattgtgcacgagagcacttgctttaaaagatgcggataatatggaaaaacatgggtaacaaagc---------------------cttttcacacttaccattttctgttatcttgtcaggtgaaccttgtttcttttaatctcgatgaaacaccagctgggatgcctctaagaaccatgcaaactataaggaaactatagagtagatgaaacgaaaacggggtgggagagagagcgactccacacgattgcaacaaagaaattaacattaacaatgcaaatgtcaacctatagcattacaaggtggccatcaacatggctctgattttggctctaagctcatcagaaacatcagtggtttcagatggttgcgatggctcccttgaaaggcgatatgatttggatagatagacagaagcttccatgccagcacatcgatcctcacttgctgttgactggtcaggtttcatatttatctccccctcttctaagtctctccctctgtcagattgagatctactcctctgctttctagttctacggtggtactgatgctcaccatcagaggaactataacctctatgccgatgtcgagaatgttgatgttcatcatcagatgagttcctttctttacgttgttgttgagaagaatgatgcttttcatcagaggaactaccatatttatgataatccctagagtgataagactcgtcatcagaggagctaccatgcttagtccgcttgttatctgtgtcctgagaggaagagtgtcttcgcttgtgcttatgcctgtcacggctgctgtgtgatgatctatgagaccggtgctttcttctggaacgcttgtgatcctttttatcttctttctcttcctcttcatcatgtctactggatcttgagcgatacttgcgttttgatctccgttcagtgtcgccagcaaaaagttt---ctcagatgtcggacttttgtcagaattatcaacctcatgtggaacagaacttccttccctttctttgccaacaagattcccaatctcagcacctgaaccagatatcccagatccaggtggctcagctgatatacctcgtactggttcgcttttcagtggtccagatccaccttttatcatggctgcaaacatttttgctcgtttcaacctctccaccttaagcttctgctcttttgacatggatgcctcagacgagtcggcctcaccagctgctgcaatagcagcagtctctgcaataaccttggcaacagggactgaaacactagcctctgcattctgctttggcttctgaacagaactctgtggttgagatgaaagcatgcttccaaggccagacagatgaccaacatcactgccaaggccttgaccattaccactcgaggacttggtaagaatttctaatgacggatttttaataccccttgtggcagcctgaagaatagctgcagctgctgcggcatccatacacactcccatttgagggtgagagtctctggaagttggttcctgtccatctttctttgatttgctaagaaccattttgaacttctccttccggtcattgtcatggggtaaatcagaacccattgttccaactgaaagattgtcaatttcattgtgtgaagcagatctcttgtccccggtgtgaccaactggaccatgtttctcaaggaggaaacccttgccaagtgatttagactgcaagaaatacaaaaaattaagttgtaggtaaaacctggtaggtacagtcgattataaaaacagtaaggaaga-------------------------------------------------caagataaacatgattactttgatactaacataaaagattaatttcaaatgaacttaatattacaaatattagcagaatggtactagccattttcataatcaccatgccatcccattataagacaagatatcatgtatgcacaaattaaataacatcgattagata----catgcatgttgcgcctacaagtatatggt-------------------------------------------------------------------------------------------------------------------------------------------------------
>_R_Enterolobium_cyclocarpum_MWC9020@NODE_1_length_2212_cov_355.305855
aacca--gccacttattactcagtcaaccctg---aatttcaatactagaacttccttcgttggg-gaaaaaaaatatgaataggtagattagaaacgggccatctgggcatttatggatcaa--catttagacctattgaaagtcaggtatgtgcacgagagcccttgctcttaaaatggcggaaaatatggaaaaacatggaaaac--agcctaaactgtgttaaaatcttatttttcatatttaccattttctgttatcttgtcaggtgaaccttgtttcttttaatctcgatgaaacaccagctgggatccctctaagaaccatgcaagctataaggaaactatagagtagatgaaacgaaaacggggtgag------------ctcagacgattgcaacaaagaaa-taacattatcaatgcactcgtcagcctatagcattacaaggtggccatcaacatggctctgattttggctctaagctcatcagaaacatcagtggtttcagatggttgcgatggctcccttgaatggcg---tgatttggatagatcggcagaagcttccctgccagcacatcgatcctcacttgctcttgaccggtcaggtttcatatttatctccccctcttctaagtctctccccttgtcagaatgagatctactcctttgctttctagttctatgatggtgccgatgctcaccatcagaggaactataatctctatgccgatgtcgagaatgttgatgttcatcatcagatgagttactttctcta---tgttgtcgagaagaatgatgcttttcatcagaggaactatcatatttatgataatccctagagtgatgagactcgtcatcagaggagctaccatgcttagtctgcttgtcatctctatccagagaggaagagtgtcttctcttgtgcttatgcctgtaccggctgccgtgtgacgatctgtgagaccggtgctttcttctggaatgtttgtgatcctttttatcttctttctcttcctcttcttcatgtctactggatcttgagcgatacttgcgttttgatctccgttcagtatcgccagcaaaaagtttctcctcagacgtcagacttttgtcagaattaccaacctcatgtggaacagaacttccttccctttctttgccaacaagattcccaatctcagcacccgaaccagatatcccagatccatgtggctcagctgatatacctcgtactagttcgcttttcagtggtgcagatccactttttatcatggctgcaaacatttttgctcgtttcaacctctctgccttaagcttctgctcttttgacatggatgcctcagatgagtcagcctcaccagctgctgcaatagcagcagtctctgcaataaccttggcaacagggactgaaacactagcctctgcattctgctttgacttctgaacagaattctctggttgagatgaaagcatgcttccaaggccagacagatgaccaccatcactgccaaggccttgaccattaccactcgaggacttggtaagaatttctaatgatggatttttaatgccccttgtggcagcctgaagaatagctgcagctgctgtggcatccatacacactcccatttgaggctgagagtctctggaagttggttcttgtccatctttctttgatttgctaagaaccattttgaacttctccttccggtcattgtcatagggtaaatcagaacccattgatccaactgaaagattgtcactttctttgtgtgaagcagatctcttgtccccggtgagaccaactggatcatgtttctcagggaggaaacccttgccaagtgatttagactacaagaaaaacaaaaaattaagttgtaggtaaaagctggtaggtacagtcaattataaaaacagcaaggaagactcaattttgggatgcgctacgcacactggacaaagtaaaaatagaatccaaaataaacatgattactttgatattaacataaaagattaatttcaaatgaacttaatattacaaatattagcagaatggtaatagtcgttttcataatcaccatgtcatccctttctaagacaagatatcatgcatgcacaaatcaaatagcattgattagatacaagcacgcatgttacacctacaagtatatggttgacaaacacacccaccaacaagattaagatccattaaatca-------------------------------------------------------------------------------------------------------------
>_R_Jupunba_cochleata_Bonadeu_673@NODE_1_length_2494_cov_195.263964
--------------------------------------------------------------------------ttatgaataggtagattagaaacgggccatttgggctttgattgatcaaactatgtagccctattgaaagtcagaattgtgcccgag-----ttgtctttgtgtgggtg------------------ggggtggggagcctaaactgtgtt--agtcttatttttcgtttttaccattttctgttatcttgtcaggtgaaccttgtttcttttaatcttgatgaaacaccagctgggatgcctctaataaccatgcaacctataaggaaactatagagtggatgaaacgaaaacggggtgac--acagagagactccagacgattgcaacaaagaaattaacattaacaatgcaattgtcagcctatagcattacaaggtggccatcaacatggctctgattttggctctaagctcatcagaaacatcagtggtttcagatggttgcgatggctcccttgaatggcgatacgatttggatagatagacagaagcttccctgccagcacatcgatcctcacttgctcttgactggtcaggttgcatatttatctccccctcttctaagtctctccctccgtcagattgagatctactcctttgctttctagttctacggtggtgccgatgctcaccatcagaggaactataacctctatgctgatgtcgagaatgttgatgttcatcatcagatgagttactttctctgcgttgttgtcgagaagaatgatgcctttcatcagaggaaatatcatatttattataatccctagagtgatgagactcatcatcggaggagctaccatgcttagtccgcttgtcatctctgtcctgagaggaagagtgtcttctcttgtgcttatgcctgtcccggctgccgtctgatgatctatgagaccggtgctttcttctggaacgtttgtgatcctttttatcttttttctcttcctcttcttcatgtctactggatcttgagcgatacttgcgttttgatctccgttcagtttcaccagcaaaaagtctctcctcagacatcggacttttgtcagaattatcaacctcatgtggaacagaacttccttccctttctttgccaacaagattcccaatctcagcacctgaaccagatatcccagatccaggtggctcagccgatatacctcgcactggttcacttttcagtgatgcagatccactttttatcatggctgcaaacatttttgctcgtttcaacctctctgacttgagcttctgctcttttgacatggatgcctcagatgagtcggcctcaccagctgctgcaatagcagcagtctctgcaataaccttggcaacagggactgaaacactagcctctgcattcggctttgacttctgaacagaactctctggttgagatgaaagcatgcttccaaggccagacagatgaccaccatcactgccaaggccttgaccattaccactcgaggacttggtaagaatttctaatgacggatttttaataccccttgtggcagcctgaagaatagctgcagctgctgcggcatccatacacactcctatttgaggctgagagtctctggaagttggttcctgtccatctttctttgatttgctaagaaccattttgaacttctccttccggtcattgtcatacggtaaatcagaacccattgatccaactgaaagattgtcactttctttgtgtgaagcagatctcttgtccccggtgagaccaactggatcatgtttctcaaggaggaaacccttgcccagtgatttagactgcaagaaatacaaaaaattaagttgtaggtaaaacctggtaggtacagtcaattataaaa----------------aa-tttgggatgcgctaagcatgctgcacaaaataaaaatagaatccaaaataaacatgattactttgatattaacataaaagattaattccaaatgaacttaatattacaaatattagcagaatgttaatagccattttcataatcaccatgtcatcccattataagacaagatatcatgtatgcacaaattaaatagcatccattagatacaagcatgcatgttacacctacaagtatatggttgacaagcacactcaccaacaagattaagatacattaaatcattactgatgatgtccattgatcatagtcatagtacatataaatttgtaaatcaaccaaattgttagtcattgaggtgatataaagcaggagtcactcaattgccccaac
>_R_Jupunba_laeta_Mori_25147@NODE_1_length_1993_cov_78.805846
---------------------------------------------------------------------------------------------------------------------------------------------------gaattgtgcccgagagcccttgtcttttt-----------------gggggcgggggtgacaaagcataaactgtgttccaatcttatttttcatttttaccattttctgttatcttgtcaggtgaacctcgtttcttttaatctcgatgaaacaccagctgggatgcctctaataaccatgcaacctataaggaaactatagagtggatgaaacgaaaacggggtgacacagagagagactccagacgattgcaacaaagaaattaacatcaacaatgcaattgtcagcctatagcattacagggtggccatcaacatggctctgattttggctctaagctcatcagaaacatcagtggtttcagatggttgcgatggctcccttgaatggcgatatgatttggatagatacacagaagcttccctgccagcacatcgatcctcacttgctcttgactggtcaggttgcatatttatctccccctcttccaagtctctccctccgtcagattgagatatactcctttgctttctagttctacggtggtgccgatgctcaccatcagaggaactataacctctatgccgatgtcgagaatgttgatgttcatcgtcagatgagttactttctctgcgttgtcgtcgagaagaatgatgcttttcatcagaggaaatatcatatttattataatccctagagtgatgagactcatcatcagaggagctaccatgcttagtccgcttgtcatctctgtcctgagaggaagagtgtcttctcttgtgcttatgcctgtcccggctgccgtgtgatgatctatgagaccggtgctttcttctggaacgtttgtgatcctttttatcttctttatcttcctcttcttcatgtctactggatcttgagcgatacttgcgttttgatctccgttcagtatcaccagcaaaaagtttctcctcagacatcggacttttgtcagaattatcaacctcaagtggaacagaacttccttccctttctttgccaacaagattcccaatctcagcacctgaaccagatatcccagatccaggtggctcagctgatacacctcgcactggttcacttttcagtgatgcagatccactttttatcatggctgcaaacatctttgctcgtttcaacctctctgccttaagcttctgctcttttgacatggatgcctcagatgagtcggcctcaccagctgctgcaatagcagcagtctctgcaataaccttggcaacagggactgaaacactagcctctgcattcggctttgacttctgaacagaactctctggttgagatgaaagcatgcttccaaggccagacagatgaccaccatcactgccaaggccttgaccattacaactcgaggacttggtaagaatttctaatgacggatttttaataccccttgtggcagcctgaagaatagctgcagctgctgcggcatccatacatactcctatttgaggctgagagtctctggaagttggttcctgtccatctttctttgatttgctgagaaccattttgaacttctccttccggtcattgtcatacggtaaatcagaacccattgatccaactgaaagattgtcactttctttgtgtgaaacagatctcttgtccccggtgagaccaactggatcatgtttctcaaggaggaaacccttgcccagtgatttagactgcaagaaatacaaaaaattaagttgtaggtaaaacctggtaggtacagtcaattataaaa----------------aattttgggatgcgctaagcatgctgcacaaaataaaaatagaatccaaaataaacatgattactttgatattaacataaaagattaatttcaaatgaacttaatattacaaatattagcagaatggtaatagcaattttcataatcaccatgtcatcccattataagacaagatatcatgtatgcacaaattaaatagcatccattagatacaagcatgcatgttacacctacaag---------------------------------------------------------------------------------------------------------------------------------------------------------------
>_R_Jupunba_leucophylla_Iganci_839@NODE_1_length_1873_cov_308.243875
----------------------------------------------------------------------------------------------------------------------------------------------------------------------------------------------------------------------------------------------------------------------------------------------------------------------------------------------------------------------------------------------------------------------------------------------------------------------------------------------------------------------------------------------------------------------------------------------------------------------------------aggttgcatatttatctccccctcttctaagtctctccctccgtcagattgagatctactcctttgctttctagttctacggtggtgccgatgctcaccatcagaggaactataacctctatgaagatgtcgagagtgttgatgttcaccatcagatgagttactttctctacgttgtcgtcgagaagaatgatgcttttcatcagaggaaatatcatatttattataatccctagagtgatgacactcatcatcagaggagctaccatgcttagtccgcttgtcatctctgtcctgagaggaagagtgtcttctcttgtgcttatgcctgtcccggctgccgtgtgatgatctatgagaccggtgctttcttctggaacgtttgtgatcctttttatcttctttctcttcctcttcttcatgtctactggatcttgagcgatacttgcgttttgatctccgttcagtatcaccagcaaaaagtttctcctcagacatcggacttttgtcagaattatcaacctcatgtggaacagaacttccttccctttctttgccaacaagattcccaatctcagcacctgaaccagatatcccagatccaggtggctcagctgatatacctcgcactggttcacttttcagtgatgcagatccactttttatcatggctgcaaacatttttgctcgtttcaacctctctgccttaagcttctgctcttttgacatggatgcctcagatgagtcggcctcaccagctgctgcaatagcagcagtctctgcaataaccttggcaacagggactgaaacactagcctctgcattcggctttgacttctgaacagaactctctggttgagatgaaagcatgcttccaaggccagacagatgaccaccatcactgccaaggccttgaccattaccactcgaggacttggcaagaatttctaatgacggatttttaataccccttgtggcagcctgaagaatagctgcagctgctgcggcatccatacacactcctatttgaggctgagagtctctggaagttggttcctgtccatccttctttgatttgctaagaaccattttgaacttctccttccggtcattgtcatacggtaaatcagaacccattgatccaactgaaagattgtcactttctttgtgtgaagcagatctcttgtccccggtgagaccaactggatcatgtttctcaaggaggaaacccttgcccattgatttagactacaagaaatacaaaaaattaggttgtaggtaaaacctggtaggtacggtcaattataaaa----------------aattttgggatgcgctaagcatgctgcacaaaataaaaatagaatccaaaataaacatgattaatttgatattaacataaaagattaatttcaaatgaacttaatattacaaatattagcagaatggtaatagccattttcataatcactatgtcatcccattataagacaagatatcatgtatgcacaaattaaatagcatccattagatacaagcatgcatgttacacctacaagtatatggttgacaagcacactcaccaacaagattaagatacattaaatcattactgatgatgtctattgatcatagtcatagtacatataaatttgtaaatcaaccaaattgttagtcattgaggtggtataaagcaggagtcactcatttgccccaac
>_R_Jupunba_leucophylla_Iganci_839@NODE_2_length_619_cov_18.583026
ttttatttggacttatgagacattgtaacttgtttggtttcaatactagtacttcctttcttgccaaaaaaaaattatgaataggtagataagaaacgggccatttgggttttgattgatcaaactatgtagccctattgaaagtcagaattgtgccccagagcacttgtct-----------tggggggtggggg-------gtgacaaagcctaaactgtgttacagtcttatttttcatttttaccattttctgttatcttgtcaggtgaaccttgtttcttttaatctcgatgaaacaccagctgggatgcctctaataaccatgcaacctataaggaaactatagagtggatgaaacgaaaacggggtgacatagagagagactccagaccattgcaacaaagaaattaacattaacaatgcaattgtcagcctatagcattacaaggtg-----------------------------------------------------------------------------------------------------------------------------------------------------------------------------------------------------------------------------------------------------------------------------------------------------------------------------------------------------------------------------------------------------------------------------------------------------------------------------------------------------------------------------------------------------------------------------------------------------------------------------------------------------------------------------------------------------------------------------------------------------------------------------------------------------------------------------------------------------------------------------------------------------------------------------------------------------------------------------------------------------------------------------------------------------------------------------------------------------------------------------------------------------------------------------------------------------------------------------------------------------------------------------------------------------------------------------------------------------------------------------------------------------------------------------------------------------------------------------------------------------------------------------------------------------------------------------------------------------------------------------------------------------------------------------------------------------------------------------------------------------------------------------------------------------------------------------------------------------------------------------------------------------------------------------------------------------
>_R_Jupunba_longipedunculata_Cardona_2682@NODE_1_length_2128_cov_225.247196
-------------------------------------------tactagtacttcctttgttggcaaaaaaattttatgaataggtagattagaaacgggccatttgggctttgattgatccaactatgtagccctattgaaagtcagaattgtgcccgagagcacttgtctttttggggggg----ggggggggagatggtggtgacaaagcctaaactgtgttacagtcttatttttcatttttaccattttctgttatcttgtcaggtgaaccttgtttctttta-----------------gctgggatgcctctaataaccatgcaacctataaggaaactatagagtggatgaaacgaaaacggggtgacacacagagagactccagacgattgcaacaaagaaattaacattaacaatgcaattgtcagcctatagcattacaaggtggccatcaacatggctctgattttggctctaagctcatcagaaacatcagtggtttcagatggttgcgatggctcccttgaatggcgatatgatttggatagatagacagaagcttccctgccagcacatcgatcctcacttgctcttgactggtcaggttgcatatttatctccccctcttctaagtctctccctccgtcagattgagatctactcctttgctttctagttctacggtggtgccgatgctcaccatcagaggaactataacctctatgccgatgtcgagaatgttgatgttcatcatcagatgagttactttctctacgttgtcgtcgagaagaatgatgcttttcatcagaggaaatatcatatttataataatccctagagtgatgagactcatcatcagaggagctaccatgcttagtccgcttgtcatctctgtcctgagaggaagagtgtcttctcttgtgcttatgcctgtcccggctgccgtgtgatgatctatgagaccggtgctttcttctggaacgtttgtgatcctttttatcttctttctcttcctcttcttcatgtctactggatcttgagcgatacttgcgttttgatctccgttcagtatcaccagcaaaaagtttctcctcagacatcggactattgtcagaattatcaacctcatgtggaacagaacttccttccctttctttgccaacaagattcccaatctcagcacctaaaccagatatcccagatccaggtggctcagctgatatacctcgcactggttcacttttcagtgatgcagatccactttttatcatggctgcaaacatttttgctcgtttcaacctctctgccttaagcttctgctcttttgacatggatgcctcagatgagtcggcctcaccagctgctgcaatagcagcagtctctgcaataactttggcaacagggactgaaacactagcctctgcattcggctttgacttctgaacagaactctctggttgagatgaaagcatgcttccaaggccagacagatgaccaccatcactgccaaggccttgaccattaccactcgaggacttggtaagaatttctaatgacggatttttaataccccttgtggcagcctgaagaatagctgcagctgctgcggcatccatacacactcctatttgaggctgagagtctctggaagttggttcctgtgcatctttctttgatttgctaagaaccattttgaacttctccttccggtcattgtcatacggtaaatcagaacccattgatccaactgaaagattgtcactttctttgtgtgaagcagatctcttgtccccggtgagaccaactggatcatgtttctcaaggaggaaacccttgcccagtgatttagactgcaagaaatacaaaaaattaagttgtaggtaaaacctggtaggtacagtcaattataaaa----------------aattttgggatgcgctaagcatgctgcacaaaataaaaatagaatccaaaataaacatgattactttgatattaacataaaagattaatttcaaatgaacttaatattacaaatattagcagaatggtaatagccattttcataatcaccatgtcatcccattataagacaagatatcatgtatgcacaaattaaatagcatccattagatacaagcatgcatgttacacctacaagtatgtggttgacaagcacactcaccaacaagat------------------------------------------------------------------------------------------------------------------------------
>_R_Jupunba_macradenia_Lourteig_3021@NODE_2_length_780_cov_201.192034
--------------------------------------------------------------------------------------------------------------------------------------------------------------------------------------------------------------------------------------------------------------------------------------------------------------------------------------------------------------------------------------------------------------------------------------------------------------------------------------------------------------------------------------------------------------------------------------------------------------------------------------------------------------------------------------------------------------------------------------------------------------------------------------------------------------------------------------------------------------------------------------------------------------------------------------------------------------------------------------------------------------------------------------------------------------------------------------------------------------------------------------------------------------------------------------------------------------------------------------------------------------------------------------------------------------------------------------------------------aacctctctgccttaagcttctgctcttttgacatggatgcctcagatgagtcggcctcaccagctgctgcaatagcagcagtctctgcaataaccttggcaacagggactgaaacactagcctctgcattcggctttgacttctgaacagaactctctggttgagatgaaagcatgcttccaaggccagacagatgaccaccatcactgccaaggccttgaccattaccactcgaggacttggtaagaatttctaatgacggatttttaataccccttgtggcagcctgaagaatagctgcagctgctgcggcatccatacacactcctatttgaggctgagagtctctggaagttggttcctgtccatctttctttgatttgctaagaaccattttgaacttctccttccggtcattgtcatacggtaaatcagaacccattgatccaactgaaagattgtcactttctttgtgtgaagcagatctcttgtccccggtgagaccaactggatcatgtttctcaaggaggaaacccttacccagtgatttagactgcaagaaatacaaaaaattaagttgtaggtaaaacctggtaggtacagtcaattataaaa----------------aattttgggatgcgctaagcatgctgcacaaaataaaaatagaatccaaaataaacatgatcactttgatattaacataaaagattaatttcaaatgaacttaatattacaaatattagcagaatggtaatagccattttcataatcaccatgtcatccca-------------------------------------------------------------------------------------------------------------------------------------------------------------------------------------------------------------------------------------------
>_R_Jupunba_microcalyx_Iganci_855@NODE_1_length_2493_cov_240.379139
ttttatttggacttatgaggcattgtaacttgtttgatttcaatactgatacttcatttgttgccaaaaaaaaattatgaataggtagattagaaacgggccatttgggctttgattgatcaaactatgtagccctattgaaagtcagaattgcgcccgagagcacttgtcagggggggtggg------------------gggtgacaaagcctaaactgcgttacagtcctatttttcatttttaccattttctgttatcttgtcaggtgaacctcgtttcttttaatctcgatgaaacaccagctgggatgcctctaataaccatgcaacctataaggaaactatagagtggatgaaacgaaaacgtggtgacacagagagagactccagaccattgcaacaaagaaattaacattaacaatgcaattgtcagcctatagcattacaaggtggccatcaacatggctctgattttggctctaagctcatcagaaacatcagtggtttcagatggttgcgatggctcccttgaatggcgatatgatttggatagatagacaggagcttccctgccagcacatcgaccctcacttgctcttgactggtcaggttgcatatttatctccccctcttctaagtctctccctccgtcagattgagatctactcctttgctttctagttctacggtggtgccgatgctcaccatcagaggaactataacctctatgaagatgtcgagaatgttgatgttcatcatcagatgagttactttctctacgttgtcgtcgagaagaatgatgcttttcatcagaggaaatatcatatttattataatccctagagtgatgagactcatcatcagaggagctaccatgcttagtccgcttgtcatctctgtcctgagaggaagagtgccttctcttgtgcttatgcctgtcccggctgccgtgtgatgatctatgagaccggtgctttcttctggaacgtttgtgatcctttttatcttctctctcttcctcttcttcatgtctactggatcttgagcgatacttgcgttttgatctccgttcagtatcaccagcaaaaagtttctcctcagacatcggacttttgtcagaattatcaacctcatgtggaacagaacttccttccctttctttgccaacaagattcccaatctcagcacctgaaccagatatcccagatccaggtggctcagctgatatacctcgcactggttcacttttcagtgatgcagatccactttttatcatggctgcaaacatttttgctcgtttcaacctctctgccttaagcttctgctcttttgacatggatgcctcagatgagtcggcctcaccagctgctgcaatagcagcagtctctgcaataaccttggcaacagggactgaaacactagcctctgcattcggctttgacttctgaacagaactctctggttgagatgaaagcatgcttccaaggccagacagatgaccaccatcactgccaaggccttgaccattaccactcgaggacttggtaagaatttctaatgacggatttttaataccccttgtggcagcctgaagaatagctgcagctgctgcggcatccatacacactcctatttgaggctgagagtctctggaagttggttcctgtccatccttctttgatttgctaagaaccattttgaacttctccttccggtcattgtcatacggtaaatcagaacccattgatccaactgaaagattgtcactttctttgtgtgaagcagatctcttatccccggtgagaccaactggatcatgtttctcaaggaggaaacccttgcccattgatttagactgcaagaagtacaaaaaattaggttgtaggtaaaacctggtaggtacggtcaattataaaa----------------aattttgggatgcgctaagcatgctgcacaaaataaaaatagaatccaaaataaacatgattactttgatattaacataaaagattaatttcaaatgaacttaatattacaaatattagcagaatggtaatagccattttcataatcaccatgtcatcccattataagacaagatatcatgtatgcacaaattaaatagcatccattagatacaagcatgcatgttacacctacaagtatatggttgacaagcacactcaccaacaagattaagatacattaaatcattactgatgatgtctattgatcatagtcatagtacatataaatttgtaaatcaaccaaattgttagtcattgaggtggtataaagcaggagtcactcatttgccccaac
>_R_Jupunba_oxyphyllidia_Yonker_6157@NODE_1_length_2097_cov_201.298020
----------------------------------------------------------------------------------------------------------gggctttgattgatcaaaccatgtagccctattgaaagtcagaattctgcccgagagtacttgctttttgggggggggtgcggcgggggaagcatgggtaacaaaggctaaactgtgttaaagtcttatttttcatttttaccattttctgttatcttgtcaggtgaaccttgttccttttaatctcgatgaaacaccagctgggatgcctctaataaccatgcaacctataaggaaactatagagaggattaaacgaaaacggggtgagagagagagagactccagacgattgcaacaaagaaattaacattaacaatgcaattgtcagcctatagcattacaaggtggccatcaacatggctctgattttggctctaagctcatcagaaacatcagtggtttcagatggttgcgatgcctcccttgaatggcgatatgatttggatagatagacagaagcttccctaccagcacatcgatcctcacttgctcttgactggtcaggtttcatatttatctccccctcttctaagtctctccctccgtcagattgagatctactcctttgctttctagttctacggtggtgccgatgctcaccatcagaggaactataacctctatgccgatgtcgagaatgctgatgttcatcatcagatgagttgctttctctacgttgtcgtcgagaagaatgatgcttttcatcagaggaactatcatatttattataatccctagagtgatgagactcaccatcagaggagctaccatgcttagtccgcttgtcatctctgtcctgagaggaagagtgccttctcttatgcttatgcctgtcccggctgccgtgtgatgatctatgagaccggtgctttcttctggaacgtttgtgatcctttttatcttctttctcttcctcttcttcatgtctactggatcttgagcgatacttgcgttttgatctccgttcagtatcgccagcaaaaagtttctcctcagacgtcggacttttgtcagaattatcaacctcatgtggaacagaacttccttccctttctttgccaacaagattcccaatctcaacacctgaaccagatatcccagatccaggtggctcagctgatatacctcgcactggttcaattttcagtggtgcagatccactttttatcatggctgcaaacatttttgctcgtttcaacctctctgccttaagcttctgctcttttgacatggatgcctcagatgagtcggcctcaccagctgctgcaatagcagcagtctcagcaataaccttggcaacagggactgaaacactagcctctgcattcggctttgacttctgaacagaactctctggttgagatgaaagcatgcttccaaggccagacagatgaccaccatcactgccaaggccttgaccattaccactcgaggacttggtaagaatttctaatgatggatttttaataccccttgtggcagcctgaagaatagctgcagctgctgcggcatccatacacactcccatttgaggctgacagtctctggaagttggttcctgtccatctttctttgatttgctaagaaccattttgaacttctccttccggtcattgtcatacggtaaatcagaacccattgatccaactgaaagattgtcactttctttgtgtgaagcagatctcttgtccccggtgagaccaactggatcatgtttctcaaggaggaaacccttgcccagtgatttagactgcaaggaatacaaaaaattaagttgtaggtaaaacctggtaggtacagtcaattataaaa----------------aattttgggatgcgctaagcacgctgcacaaaataaaaatagaatccaaaataaacatgattactttgatattaacataaaagattaatttcaaatgaacttaatattacaaatattagcagaatggtaatagccattttcataatcaccatgtcatcccattataagaaaagatatcatgtatgcacaaattaaatagcatccattagatacaagcatgcattttacacctacaagtatatggttgacaaaca----------------------------------------------------------------------------------------------------------------------------------------------
>_R_Jupunba_villosa_Borges_423@NODE_1_length_2445_cov_184.435811
ttttatttggacttatgagacatggtaacttgattgatttcaatactagtacttcctttgttggcaaaaaaaaattatgaataggtagattagaaaccggccatttgggcttcgattcatcaaactatgtagccctattgaaagtcagaattgtgcacgagagcacttgctttttggagggggtgtggtatggaaaagcatgggtaacaaagcctaaactgtgttaaagtcttagttttcatttttaccattttctgttgtcttgtcaggtgaaccttgtttcttttaatctcgatgaaacaccagctgggatgcctccaataaccatgcaacctataaggaaactatagagtagatgaaatgaaaacggggtgacagagagagagactccagacgattgcaacaaagaaattaacattaacaatgcaattgtcagcctatagcattacaaggtggccatcaacatggctctgattttggctctaagctcatcagaaacatcagtggcttcagatggttgcgatggctcccttgaatggcgatatgatttggatagatagacagaagcttccctgccagcacatcgatcctcacttgctcttgaccggtcaggtttcatatttatctccccctcttctaagtctctccctccgtcagattgagatctactcctttgctttctacttctgcggtggtgccgatgctcaccatcagag------------------------------------------------------------------------------------------------------gaactatcatatttactataatccctagagtgatgagactcatcatcagaggagctaccatgcttagtccgcttgtcatctctgtcctgataggaagagtgtcttctcttgtgcttatgcctgtcccggctgccgtgtgatgatctatgagaccggtgctttcttctggaacgtttgtggtcctttttatcttctttctcttcctcttcttcatgtctactggatcttgagcgatacttgcgttttgatctccgttcaggatcgccagcaaaaagtttctcctcatatgtcggacttttgtcagaattatcaacctcatgtggaacagaacttccttccctttctttgccaacaagattcccaatctcagcacctgaaccagatatcccagatccaggtggctcagctgatatacctcgcactggttcacttttcagtggtgcagatccactttttatcatggctgcaaacatttttgctcgtttcaacctctctgccttaagcttctgctcttttgacatggatgcctcagatgagtcggcctcaccagctgctgcaatagcagcagtctctgcaataaccttggcaacagggactgaaacactagcctctgcattcggctttgacttctgaacagaactctctggttgagatgaaagcatgcttccaaggccagacagatgaccaccatcactgtcaaggccttgaccattaccactcgaggacttggtaagaatttctaatgacggatttttaataccccttgtggcagcctgaagaatagctgcagctgctgcggcatccatacacactcccatttgaggctgagagtatctggaagttggttcctgtccatctctctttgatttgctaataaccattttgaacttctccttccggtcattgtcatacggtaaatcagaacccattgatccaactgaaagattgtcactttctttgtgtgaagcaaatctcttgtccccggtgagaccaactggatcttgtttctcaaggaggaaacccttgcccagcgatttagactgcaagaaatacaaaaaattaagttgtaggtaaaccctggtaggtacagtcaattataaaa----------------aattttgggatgcgctaatcacgctgcccaaaataaaaatagaatccaaaataaacatgattactttgatattaacataaaagattaatttcaaatgaatttaatattacaaatattagcagaatggtaagagccattttcataatcaccatgtcatcccattataagat--gatatcatgcatgcacaaattaaatagcatccattagatacaagcatgcatgttacacctacaagtatatggttgacaaacacactcaccaacaagattaagatacattaaatcattactgatgatgtctattgatcatagtcatagtacatataaatttgtaaatcaaccaaattgttagtcattgaggtggtataaggcaggagtcactcaattgccccaac
>_R_Punjuba_killipii_Palodorios_6252@NODE_1_length_2007_cov_95.362694
-----------------------------------------------------------------------------------------------------------------------------------gccctattgaaagttagaattgtgcccgagagcacttgcttttaaaaaggggggaaatatggaaaagcatgggtaacaaagcctaaactgcgttaaagtcttatttttcatttttaccattttctgttatcttgtcaggtgaaccttgtttcttttaatctcgatgaaacaccagctgggatgcctctaataaccatgcaagctaaaaggaaactatagagtagatgaaacgaaaacggggtgagagagagagagactccagacgattgcaacaaagaaattaacatcaacaatgcaattgtcagcctatagcattacaaggtggccatcaacatggctctgattttggctctaagctcatcagaaacatcagtggtttcagatagttgtgatggctccgttgaatggcgatatgatttggatagatagacagaagcttccctgccagcacatcgatcctcacttgctcttgactcgtcaggtttcatacttatctccccctcttctaagtctctccctccgtcagattgagatctattcctttgctttctagttctacggtggtgccgatgctcaccatcagaggaactataacctctatgccgatgtccagaatgttgatgttcatcatcagatgatttactttctctacgttgtcgtcgagaagaatgatgcttttcatcggaggaactatcatatttattataatccctagagtgatgagactcatcatcagaggagctaccatgcttagtccgcttgtcatctctgtcctgagaggaagagtgtcttctcttgtgcttatgcctatctcggctgccgtgtgatgatctatgagaccggtgctttcttctggaacgtttgtgatcctttttatcttctttctcctcctcttcttcatgtctactggatcttgagcgatatttgcgttttgatctccgttcagtatcgccagcaaaaagtttctcctcagacgtcggacttttgtcagaattatcaacctcatgtggaacagaacttccttccctttctttgccaacaagattcccaatctcagcacctgaaccagatatcccagatccaggtggctcagctgatatacctcgcactggttcacttttcagtggtgcagatccactttttatcatggctgcaaacatttttgctcgtttcaacctctctgccttaagcttctgctcttttgacatggatgcctcagatgagtcggcctcaccagctgctacaatagcagcagtctctgcaataaccttggcaacagggactgaaacactagcctctgcattctgctttgacttctgaacagaaccctgtggttgagatgaaagcatgcttccaaggccagacagatgaccaccatcactgccaaggccttgaccattaccactcgaggacttggtaagaatttctaatgatggatttttaataccccttgtggcagcctgaagaatagctgcagctgctgcagcatccatacacactcccatttgaggctgagagtctctggaagttggttcctgtccatctttctttgatttgccaagaaccattttgaacttctccttccggtcactgtcatatggtaaatcagaacccattgatccaactgaaagattgtcactttctttgtgtgaagcagatctcttgtccccggtgagaccaactggttcatgtttctcaaggaggaaacccttgcccagtgatttagactgcaagaaatacaaaaaattaagttgtaggtaaaacctgttaggtacagtcaattataaaa----------------aattttgggatgcgccaagtatgctgcacaa---aaaaatagaatccaaaataaatatgattactttgatattaacataaaagattaattttaaatgaacttaacattacagatattagcagaatggtaatagccattttcataatcacgatgtcatcccattataagacaagatatcatgtatgcacaaattaaatagcatccattagataca--------------------------------------------------------------------------------------------------------------------------------------------------------------------------------------
