# Supplementary material for: A new generic circumscription of Hydrochorea (Leguminosae, Caesalpinioideae, mimosoid clade) with an amphi-Atlantic distribution
Source: PhytoKeys. 2022 Aug 22;205:401–37. doi: 10.3897/phytokeys.205.82775 (PMC9849043; doi:10.3897/phytokeys.205.82775)
Supplement: Supplementary material 1 — Supplementary data file S1 [file phytokeys-205-401_article-82775__-s001.zip › MSC_m40094_comp37029_c1_seq1.aln-cln]

>Acacia_rostellifera_Murphy_466@NODE_1_length_1202_cov_72.036444
gtatgagaacaagcacaaattgtggtttcatagggcaaatagtttagcagtcacagagaaatgcaaaaacacttgaaactgacaggtatgtataatgacatttggagcatctgaacttttgaaaatacaacagatacacattgtcacaggattgaagcgcataaatattttcttgttaataatcaataattaatacactgcataatttcagaagcagatgatatactagagtatctaggaatcacatctagcccttaaaaaggtcaagctcaatatagaagtgctcaagaaatttggttcgagact-aaaagctatgagccagactgccaggaccctggtgtatagatcaaaaaatgtgttaccgaatatcagaggaaaatcatgattgataccatcaaaagcaacaggagcaatcaaatggacagagtggggtatttccagcgttggctttgttaatgctcaactcatcttccgtatagatggcaagtccatcttctgttgtccttctaggctgagaaggt---ggatctgcaaagtctccagcatcttctggacgtctggttttcttcttcgtattcttctttgttttcttaggtctcttagttatatcttctgatttttctgttttttcagcttcagatttcttccttttctttcctgcaaatatctcatcaatctcgctgccttgtttcttcagtgctgaggatggtttttgctcttccacaacagtagtatcttgagcttgatttggggtctttttagaactcttctttgccattggaatgaaaataaagctgcaaatcatgcgtagtacatttgtgagaacttgcacatacaacacaaatgtaaaaataaaagagccacagcac------ttcagagtcttctacactgacaagtaaaaaacctcaaagccaaggttttgaaagcttgtgacattcacactcgccttacaatagcagcccctcccctcttatttgtaatagaatgaagatattcattaactacgagatcaaactcctgaatataagaataaatcagactaaagatgatgacaaacgcctgatcctatgaggaaaaaa---aaaatcctaatatattaggagttccacttggatagat
>Acacia_rostellifera_Murphy_466@NODE_3_length_516_cov_62.626424
------------------------------------------------------------------------------------------------------------------acttttgaaaatacaacagatacacattgtcacaggattggagcacataaatattttcttgttaataatcaataattaatacactacataatttcagaagcagatgatatactagagtatctaggaatcacatctagcccttaaaaaggtcaagctcaatattgaaatgctcaagaaatttggttcgagact-aaaagttatgagccagactaccaggaccttggtgtatagatcaaaaaatgtgttaccgaatatcagaggaaaatcatgattgctaccatcaaaagcaacaggagcaatcaaatggacagagtggggtatttccagcgttggctttgttaatgctcaattcatcttccgtgtagatggcaaatccatcttctgttgtccttctaggctgagaaggt---ggatctgcaaagtctccagcatcttctgaccttctggttttcttcttcgtattcttctttgttttcttaggtctcttagttatatcttctgatttttctgttttttcag---------------------------------------------------------------------------------------------------------------------------------------------------------------------------------------------------------------------------------------------------------------------------------------------------------------------------------------------------------------------------------------------------------------------------------------------------------------------------------------------------------
>Afrocalliandra_redacta_Germishuizen_5585@NODE_1_length_779_cov_43.762108
----------------------------------------aaattgtttcctgaaagctattccaaacacattatacatcacatag--------atgacattt-gagtacgtaaac-tttgaaaatacaacagatacacattgtcacgggcttgaagaaactaaatattttcttgttaataatc--------atactctacataatttcagaagcagttgatatactagagcatctgggaatcacatctaggcctaaaaaaagtcaagcttaacttagaagtactcaagaaatctggttcaagtct-aaaggc-------------------------------atatccaaaaatgtgtcaacaaatatcagaggaaaatcacgattgttaccatcaaaagcaacaggagcaatcaaatggacagagtggagtatttccagcatctgctttgttgaagcccaattcatcttcagtgtagatggcaagtccatcttctgttgtctttctaggtcgagaaagcggaggatctgcaaaatctccggcgtcttctgatcttttggttttcttcttcagatacttctttgttttcttaggtctcttgactacat------------------------cttcagatttcttccttttcttccctgcaaatatctcatcaatctcgctgccttttttcttttgtgctgaaggtggtttttcctcttccacaacagcagtgtcttgaacttgatttggggtctttttagaactcttctttgccattggtgtgaaaataaagctgcatatcatgcgtagtacaatcgtgagaacttgcgcacacaacacaaatgtaaaaataaaagagccacaacac------ttcggagtcttctacactga-----------------------------------------------------------------------------------------------------------------------------------------------------------------------------------------------------------------------------------
>Albizia_adinocephala_FHO33_88@NODE_1_length_1317_cov_87.969355
gcatgagaacacgcacaaattgtggtttcatggggcaaatagtttagtagtcacggagaaatgcaaaagcacttgaaaccgacaggtatgtataatgacatttggagcatgtgaacttttgaaaatacaacagatacacattgtcacaagattgaagcacataaatattttcttgttactaatcaataattaatacactacataatttcaggagcagttgatatactagagtatctagcaatcacatctagctcttaaaaggctcaagctcgtcatagaagtgctcaagaaatttggttcaagact-aaaagctatgagccagactg-caggaccctggtgtgtagatcaaaaaatatgtgaccaaatatcagaggaaaatcatgattgctaccatcaaaagcaacaggagcaatcaaatggacagagtggggtatttccagcatctgctttgttaatgcccatctcatcttcagtgtagatggcaagtccatcttctgttgtctttctaggccgagaaggt---ggatctgcaaagtctccagcatcttctggctttttggttttcttctccgtattcttctttgttttcttaggtctcttagttacatcttcaggtttgtctcccttttcggcttcatatttcttccttttctttcctgcaaatatctcatcaatctcgccgccttgtttcttctgtgctgaggatggtttttgctcttccgcaacagtagtgtcttgagcttgatttggggtctttttagaactcttctttgccattggagtgaaaataaagctgcatattatgcgtagtacaattgtgagaacttccccatacaacataaatgtaaaaataaaagagccacaacaccttagatttggagtcttctacactgacaagtcaaaaacctc--agcctagatttagatagattgtgacattcacacttgccttacactagcagtccatccgctcttatttgtaatagaatgaagatatgcattaactacaagatcaaactattgaatataagaataagtaagactaaatatgatgataaactcctaatcctaatg-aaaaaaataattactcttaatatattgggagttccccttggataggt
>Albizia_adinocephala_FHO33_88@NODE_2_length_923_cov_8.865248
ctgacaaaacaaatacaaatcgcattttcatcaggcaaatatgttagcagtcacaaggaaatgcaaaagcacatgaatccaacaggaatgtataatgacatt--gagtatgtaaaattctggaaataccacagatataagcttacacaggattgaagaacctaaatattctcttgttaataattaacaa-------gccaattaatttcaatggcaagaaatat-----acta--tagaaatcatattgaaaccgaaaaaagtc--------------agttgctcaagaaacttggttctagtctaaaaagctatgtgccagacaaccaagacctaagtgtataggtccaagaatgtattaaaaaatatacgaggaaaatcttgatggctaccactagaaacaacaggagcaatcaaatggacagagtggcgtacgtccagtatctgctttgttaatacccaactcctcttcagtgtagatggcaagtccatcctctgttgtctttctgagtcgacaaggtagcgggtctataatagctccaacagctgctgactctttgcttttcttcttcatattcttctttgatttcttgggtttctcagttacatcgtcagatttttcttttttttctgcttcagatttcttccgttttatgcctgcaaataccttgtcaatctcactaccttgtttttcttgtgctggagatggtttttgctcttctacaatagtattctcttgtgcttgacttggggacttcttagaactcttctttcccattggcgtgaatataaagctgcatatcatgcatagcaaactagtgagaacttccacatacgacacaaatgtaaaaataaatgagctacaacacttaagatataacacaat--------------------------------------------------------------------------------------------------------------------------------------------------------------------------------------------------------------------------------------------
>Albizia_burkartiana_StivalSantos_678@NODE_1_length_925_cov_9.793103
------------------------------------------------agtcacagagaaatgcaacagcaattgaaaccaacaggtatgtataatgacattgggagaatgtgaacttttgaaaatacaacaaatatacattgtcacaggatcgaagcacataaatattttcttgttaataaccaataattaatacactacaaaatttcaggagcagttgatatactagagcatcaaggaatcacatctagcccttaaaatggtcaagctcatcatagaagtgctcaagaaatttggttcaagact-aaaa-tcatg--------------------------------------------atcaaatatcagaggaaaatcatgattgctaccatcaaaagcagcaggagcaatcaaatggacagagtggggtatttccagcatctgctttgttaatgcccatctcgtcttcagtgtagatggcaagtccatcttctgttgtctttctcggccgagaaggt---ggatctgcaaagtctccagcatcttctggctgtttggttttcttcttcatattcttctttgttttcttaggtctcttagttacatcttcaggtttgtctgccttttcggcttcagatttcttccttttctttcctgcaaatatttcatcaatctccctgccttgtttcttctgtgctgaggatggtttttgctcttccacaacagtagtgtcttgagcttgatttggggtctttttagaactcttctttgccattggagtgaaactaaagctgcatattatgcgtagtacaatagtaagaacttccccatacaacatacatgtaaaaataaaagagccacaacaccttagatttggagtcttctacactgacaagtcaaaaacctcaaagcctagatttagatagatcgtgacattcacactcgccttacaatagcagtccatccgctattatttgtaatagaatgaagatatgcattaactaaaagatcaaac--------------------------------------------------------------------------------------------------------
>Albizia_edwallii_Dalmaso_272@NODE_1_length_765_cov_6.890141
-------------------------------------------------------------------------------------------------------------------------aaaatacaacagatacccattgtcacaggattgaagcacataaatattttcttgttaataatcaataattaatacactatataatttcaggagcagttgatatactagagtatctaggaatcacatctagcccttaaaagggtcaagctcatcatagaagtgctcaagaaatttggttcaagact-aaaagctaggagccagactgccaggaccctggtatatagatcaaaaaatgtgttaccaaatatcagaggaaaatcatgattgctaccatcaaaagcaacaggagcaatcaaatggacagagtggggtatttccagcatctgctttgttaatggccaactcatcttcagtgtagatggcaagtccatcttctgttgtctttctaggctgagaaggt---ggatctgcaaagtctccagcatcttctggctttttggttttcttctttgtattcttctttgttttcttaggtctcttagttacatcttcaggtttgtctgcctttttggcttcagatttcttccttttctttcctgcaaatatttcatcaatctcgccgccttgtttcttctgtgctgaggatggtttttgctcttccacaacagtagtgtcttgagcttgatttggggtctttttagaactcttctttgccattggagtgaaaataaagctgcatattatgcgtagtacaattgtgagaacttccccatacaacataaatgtaaaaataaaagagccacaacaccttagatttggagtctt--------------------------------------------------------------------------------------------------------------------------------------------------------------------------------------------------------------------------------------------
>Albizia_inundata_Wood_26530@NODE_1_length_745_cov_89.453623
--------------------------------------------------------------------------------------------------------------------------------------------------------ccaagcacataaatattttcttgttaataatcaataattaatacactataaaatttcaggaacagttgatatactagagtatcaaggaatcacatctagcccttaaaatggtcaagctcatcatagaagtgctcaagaaatttggttcaagact-aaaa-tcatgatcaaatatcagagg-------------------aaaatgtgttaccaaatatcagaggaaaatcatgattgctaccatcaaaagcagcaggagcaatcaaatgggcagagtggggtatttccagcatctgctttgttaatgcccatctcatcttcagtgtagatggcaagtccatcttctgttgtctttctcggccgggaaggt---ggatctgcaaagtctccagcatcttctggctgtttggttttcttcttcgtattcgtctttgttttcttaggtctcttagttacatcttcaggtttgtctgccttttcggcttcagattgcttccttttcttccctgcaaataattcatcaatctcactgccttgtttcttctgtgctgaggatcgtttttgctcttccacaacagtagtgtcttgagcttgatttggggtctttttagaactcttctttgccattggagtgaaaataaagctgcatattatgcgtagtacaattgtaagaacttccccatacaacataaatgtaaaaataaaagagccacaacaccttagatttggagtcttctacactgacaagtaaaaaacctaaaagc---------------------------------------------------------------------------------------------------------------------------------------------------------------------------------------------------------------
>Albizia_sinaloensis_Hughes_1576@NODE_1_length_1005_cov_61.337284
----------------------------------------------------------------------------------caggtatgtataatgacatttggagcatgtgaacttttgaaaatacaacagatacacattgtcacaagattgaagcacataaatattttcttgttaataatcaataattaatacactacataa-ttcaggagcagttgatatactagagtatctaggagtcacatctagctcttaaaaggctcaagctcgtcatagaagtgctcaagaaatttggttcaagact-aaaagctatgagccagactg-caggaccctggtgtatagatcgaaaaatgtgtgaccaaatatcagaggaaaatcatgattgctaccatcaaaagcaacaggagcaatcaaatggacagagtggggtatttccagcatctgctttgttaatgcccatctcatcttcagtgtagatggcaagtccatcttctgttgtctttctaggccgagaaggt---ggatctgcaaagtctccagcatcttctggctttttggttttcttcctcgtattcttctttgttttcttaggtctcttagttacatcttcaggtttggctcccttttcggcttcagatttctgccttttctttcctgcaaatatctcatcaatctcgccgccttgtttcttctgtgctgaggatggcttttgctcttccacaacagtagtgtcttgagcttgatttggggtctttttagaactcttatttgccattggagtgaaaataaagctgcatattatgcgtaggataattgtgagaacttccccatacaacataaatgtaaaaataaaagagccacaacaccttagatttggagtcttctacactgacaagtcaaaaacctc--agcctagatttagatagattgtgacattcacacttgccttacaatagcagtccatccgctcttatttgtaatagaatgaagataagcattaactacaagatcaaactattgaatgtaagaataagtaagactaaatatgatgataaactcctaatcctaatgaaaaaaaataattact--------------------------------
>Albizia_sinaloensis_Hughes_1576@NODE_2_length_607_cov_8.313208
--------------------------------------------------------------------------------------------------------------------------------------------------------------------------------------------------------cttaatttcaatggcaagaaatat-----acta--cagaaatcatattgaaaccgaaaaaagtc--------------agttgctcaagaaacttggttctagtctaaaaagctatgtgccagaccaccaagacctaggtgtataggtccaagaatgtattaaaaaatatatgaggaaaatcttgatggctaccactagaaacaacaggagcaatcaaatggacagagtggcgtacgtccagtatctgctttgttaatacccaactcctcttcagtgtagatggcaagtccatcctctgttgtctttctgagtcgagaaggtagcgggtctataatatctccaacagctgctgactctttgcttttcttcttcatattcttctttgatttcttgggtttctcagttacatcgtcagatttttctgttttttctgcttcagatttcttccgttttatgcctgcaaatatcttgtcaatctcactaccttgtttttcttgtgctggagatggtttttgctcttctacaatagtattctcttgtgcttcacttggggacttcttagaactcttctttcccattggcgtgaatataaagctgcatatcatgcgtagcaaactagtg-------------------------------------------------------------------------------------------------------------------------------------------------------------------------------------------------------------------------------------------------------------------------------------------------------------
>Albizia_subdimidiata_var_subdimidiata_Ferreira_210@NODE_2_length_798_cov_63.361997
-----------------------------------------------------------------------------------------------------------------------------------------------------------------------------------------------------------------aggaacagttgatatactagagtatcaaggaatcacatctagcccttaaaatggtcaagctcatcatagaagtgctcaagaaatttggttcaaggct-aaaa-tcatgatcaaatatcagagg-------------------aaaatgtgttaccaaatatcagaggaaaatcatgattgctaccatcaaaagcagcaggagcaatcaaatgggcagagtggggtatttccagcatctgctttgttaatgcccatctcatcttcagtgtagatggcaagtccatcttctgttgtctttctcggccgggaaggt---ggatctgcaaagtctccagcatcttctggctgtttggttttcttcttcgtattcttctttgttttcttaggtctcttagttacatcttcaggtttgtctgccttttcggcttcagattgcttccttttcttccctgcaaatatttcatcaatctcactgccttgtttcttctgtgctgaggatcgtttttgctcttccacaacagtagtgtcttgagcttgatttggggtctttttagaactcttctttgccattggagtgaaaataaagctgcatattatgcgtagtacaattgtaagaacttccccatacaacataaatgtaaaaataaaagagccacaacaccttagatttggagtcttctacactgacaagtaaaaaacctaaaagcctagatttagacagattgtgacattcacactcgccttacaatagcagtccatccgctattatttgtaatagaatgaagatatgcattaactacaagatcaaactattgaa-------------------------------------------------------------------------------------------------
>Albizia_tomentella_Leach_Dunlop_3801@NODE_1_length_1177_cov_110.522727
gtacgagaacaagcacaaatt--------atggggcaaatagttcagcggtcacagagaaatgcaaaagcacttgaaactgacagggatgtatcatgacattgggagcatgtaaacttttgaaaatacaacaggtacacattgccacaggattgaagcacctaaatattttcttgtcaataatcaataattaatacactacataatttcagaagtagttgatatcctagagtatctaggaatcacatctggcccttaaaaaagtcaagctcatcatagaagtgctcaagaaatttggttcaagact-aaaagctatgagccagattgccaggaccctggcgtatagatcaaaaaatgtgttaccaaatttcagaagaaatccatgattgctaccatcaaaagcaacaggagcaatcaaatggacagagtggggtatttccagcatctgctttgttaatgcccaattcatcttcagtgtagatggcaagtccatcttctgttgtctttctaggccgagaaggt---ggatctgcaaagtctccagcatcttctggctttttggttttcttctttg---ttttcttaggtctcttag---tcttagttacatcttcaggtttgtctgccttttcggcttcagatttcttccttttctttcctgcaaatatctcatcaatctcaccgccttgtttcttctgtgctgaggatggtttttgttcttccacaacagtagtgtcttgagcttgatttggggtctttttagaactcttctttgccattggagtgaaaataaagctgcatattatgcgaagtacaattgtgagaacttccccatacaacataaatgtaaaaataaaagatccacaacaccttagatttggagtcttctacatcccc----tttaaacctcaaagcctagatttagatagattgtgacattcacactcaccttacaatagtagcccatcccctcttatttgtaatagaatgaagatattcattaactacaagaccaaactcttgaatataagaataaatcagaccaaatatgatgataaactcctaatcctaatg-aaaaaaataattacttctaatatcttg--------------------
>Albizia_tomentella_Leach_Dunlop_3801@NODE_2_length_815_cov_12.971545
----------------------------------------------------------------------------------------------------------------------------------------------------------------------------------ataattaaaaa-------gccacttaatttc---ggcaagaaatatacaagacta--aataaatcatattgaaaccgaaaaaagtc--------------ggttgctcaagaaacttggttcaagtctaaaaagctatgtgccagaccaccaagacgtaggtgtatagatccaagaatgtactaagaaaaatgagaggaaaatcttgctggcttccactagaaacaacaggagcaatcaaatggacagagtggcgtacttccagcatctgctttgttaatacccaactcctcttcagtgtacatggcaagtccatcctctgttgtctttctgggtcgagaaggtggcgggtctataatatctccagcacctgctgaccctttgcttttcttcttcatattcttctttgatttcttgggtttcttagttacatcgtcagattttacctttttttctgcttcagatttcttccgttttatgcctgcaaatatctcatcaatctcgctgccttgtttttcatgagctggagatggtttttgctcttctacaatagtattctcttgtgcctgacttggggtcttcttagaactcttctttcccattggcgtgaatgtaaagctgcaaattatgcatagtaaactagtgagaacttccacatacgacacaaatgtaaaagtaaatgagttacaacacttcagatataccacagtccacaatgataagtcgaatgccttaaaacccagattt--ataaaccttgacattcacactcacc-tattctggtaaggtacaaatttgtagggttaatgggaagtttaga---------------------------------------------------------------------------------------agacaatcggaatgtat----------------------
>Albizia_tomentosa_Hughes_648@NODE_1_length_1121_cov_60.423372
----------------------------------------------------------------------------------caggtatgtataatgacatttggagcatgtgaacttttgcaaatacaacagatacacattgtcacaagattgaagcacataaatattttcttgttaataatcaataattaatacactacataa-ttcaggagcagttgatatactagagtatctaggagtcacatctagctcttaaaaggctcaagctcgtcatagaagtgctcaagaaatttggttcaagact-aaaagctatgagccagactg-caggaccctggtgtatagatcgaaaaatgtgtgaccaaatatcagaggaaaatcatgattgctaccatcaaaagcaacaggagcaatcaaatggacagagtggggtatttccagcatctgctttgttaatgcccatctcatcttcagtgtagatggcaagtccatcttctgttgtctttctaggccgagaaggt---ggatctgcaaagtctccagcatcttctgcctttttggttttcttcctcgtattcttctttgttttcttaggtctcttagttacatcttcaggtttggctcccttttcagcttcagatttccgccttttctttcctgcaaatatctcatcaatctcgccgccttgtttcttctgtgctgaggatggcttttgctcttccacaacagtagtgtcttgagcttgatttggggtctttttagaactcttatttgccattggagtggaaataaagctgcatattatgcgtaggacaattgtgagaacttccccatacaacataaatgtaaaaataaaagagccacaacaccttagatttggagtcttctacactgacaagtcaaaaacctc--agcctagatttagatagattgtgacattcacacctgccttacaatagcagtccatccgctcttatttgtaatagaatgaagataagcattaactacaagatcaaactattgagtgtaagaataagtaagactaaatatgatgataaactcctaatcctaatgaaaaaaaataattactcttaatatattgggtgttccccttggataggt
>Albizia_tomentosa_Hughes_648@NODE_2_length_557_cov_8.612500
------------------------------------------------------------------------------------------------------------------------------------------------------------gaacctaaatattctcttgttaataattaacaa-------gccacttaatttcaatggcaagaaatat-----acta--cagaaatcatattgaaaccgaaaaaagtc--------------agttgctcaagaaacttggttctagtctaaaaagctatgtgccagaccaccaagacctaggtgtataggtccaagaatgtattaaaaaatatatgaggaaaatcttgatggctaccactagaaacaacaggagcaatcaaatggacagagtggcgtacgtccagtatctgctttgttaatacccaactcctcttcagtgtagatggcaagtccatcctctgttgtctttctgagtcgagaaggtagcgggtctataatatctccaacagctgctgactctttgcttttcttcttcatattcttctttgatttcttgggtttctcagttacatcgtcagatttttctgttttttctgcttcagatttcttccgttttatgcctgcaaatatcttgtcaatctcactaccttgtttttcttgtgctggagatggtttttgctcttctacaatagtattc----------------------------------------------------------------------------------------------------------------------------------------------------------------------------------------------------------------------------------------------------------------------------------------------------------------------------------------------------------------------------------------------------
>Albizia_xerophytica_Hughes_1435@NODE_2_length_717_cov_8.490625
------------------------------------------------------------------------------------------------------------------aattctggaaataccacagatataagcttacacaggattgaagaacctaaatattctcttgttaataattaacaa-------gccacttaatttcaatggcaagaaattt-----acta--tagaaatcatattgaaaccgaaaaaagtc--------------agctgctcaagaaacttggttctagtctaaaacgctatgtgccagaccaccaagacctaagtgtataggtccaagaatgtattaaaaaatatacgagcaaaatcttgatggctaccactagaaacaacaggagcaatcaaatggacagagtggcgtacgtccagtatctgctttgttaatacccaactcctcttcagtgtagatggcaagtccatcctctgttgtctttctgagtcgagaaggtagcgggtctataatatctccaacagctgctgactctttgcttttcttcttcatattcttctttgatttcttgggtttctcagttacatcgtcagatttttcttttttttctgcttcagatttcttccgttttatgcctgcaaatatcttgtcaatctcactaccttgtttttcttgtgctggagatggtttttgctcttctacaatagtattctcttgtgcttgacttggggacttcttagaactcttctttcccattggcgtgaatataaagctgcatatcatgcatagcaaactagtgagaacttccacatacgacacaaatgtaaaaa------------------------------------------------------------------------------------------------------------------------------------------------------------------------------------------------------------------------------------------------------------------------------
>Archidendron_clypearia_Wieringa_1849@NODE_1_length_1007_cov_118.177419
----------------------------------------------------------------------------------caggcatgtataacgacatttggagcatgtgaacttttg-aaatacaacagatacacattgtcacaggattgaagcacataaatattttcttgttaataatcaatcattaatacactacataatttcagaagcagttggtatactagagtatctaggaatcacatctagcccttaaaaaagtcaagctcgtcatataagtgctcaagaaatttggttcgagact-aaaagctatgagccagactgccaggaccctggtgtatagatcaaaaaatgtgttaccaaatatcagaggaaaatcatgattgctaccatcaaaagcaacaggagcaatccaatggacagagtggggtatttccagcatcggctttgttaatgcccaactcatcttcagtgtagatggcaagtccatcttctgttgtctttctaggccgagaaggt---ggatcagcaaagtctccagcattttctggccttctggtt------------ttcttctttgttttcttaggtctcttagttacatctcctggtttttctgttttttcggcttcagatttcttccttttctttcgtgcaaatatcttgtcaatctcgctgccttgtttcttccgtgctaaggatggtttttgctcttccacaacagtagtgtcttgagcttgatttggggtctttttagaactcttctttgccattggaatgaaaataaagctgcaaatcatgcgtagtacaattgtgagaacttgcacatacaacacaaatgtaaaaataaaagagccacaacac------ttcagagtcttctacactgacaagtcaaaaacctc--agccaggattttgaaagcttgtgacattcacactcgccttacaatagcagcccctcccctcttatttgtaatagaatgaagatattcattaactacgagatcaacctcctgaatataagaataaatcagactaaagatgatgataaacgcctaatcctttgagaaaaaaataagaactcctaatatattaggagttccact---------
>Archidendron_clypearia_Wieringa_1849@NODE_2_length_730_cov_26.522205
-----------------------------------------------------------------------------------------------------------------------------tacaacagatataagcttacaaaggattgaagaacctaaatattctcttgttaatgattaacaa-------gccacttaatttcaatggcaagaaatatactaaacta--tagaaatcatattgaaaccgaaaaaagtt--------------ggttgctcaagaaacttggttcaagtctaaaaagctatgtgcaagaccaccaagacctaggtgtatagatccaagaatgtattaaaaaaaatgacaggaaaatctcgatggctaccactagaaacaacaggagcaatcaaatggacagagtggcgtacttccagcatctgctttgttaatacccaactcctcttcagtgtagatggcaagtccatcctctgttgtctttctgggtcgagaaggtggcgggtctataatatctcgaacacctgctgaccctttgcttttcttcttcata---ttttttgatttctcgggtttcttagttccatcgtcagattcttctgttttttctgcttcagatttcttccgttttatgcctgcaaatatctcgtcaatctcgctaccttgtttttcatgtgctggagatggtttttgctcttctacaatagtattctcttgtgcttgacttggggtcttcttagaactcttctttcccatcggcgtgaatgtaaagctgcatattatgcatagtaaactagtgagaacttccacaaacgacacaaatgtaaaaataaatgagctacaacactacagatata---------------------------------------------------------------------------------------------------------------------------------------------------------------------------------------------------------------------------------------------------
>Balizia_elegans_Iganci_870@NODE_1_length_1362_cov_58.462257
gtatgagaacaagcacaaattgtggtttcatgggtcaaatagtttagcagtcacagagaaatgcaaaagcacttgaaaccgacaggtatgtataa----------------tgaacttctgaaaatacaacagatacacattgtcacaggattgaagcacataaatattttcttgttgataatcaataattaatacactacataatttcagaagcagttgatatactagagtatctaggaatcacatctagcccttaaaaaagtcaagctcatcatagaagtgctcaagaaatttggttcaagact-aaaagctatgagccagactgccaggaccctggtatatagatcaaaaaaggtgttaccaaagatcagaggaaaatcatgattgctaccatcaaaagcaacaggagcaatcaaatggacagagtgaggtatttccagcatctgctttgttaatgcgcaactcatcttcagtgtagatggcaagtccatcttctgttgtctttctaggccgagaaggt---ggatctgcaaagtctccagcatcttctggcattttggttttcttcttcgtattcttctttgttttcttaggtctcttagttacatcttcaggtttgtctgccttttcggcttcagatttcttccttttctttcctgcaaatatctcatcaatctcgccgccttgtttcttctgtactgaggatggtttttgctcttccacaacagtagtgtcttgagcttgatttggggtctttttagaactcttctttgccattggactgaaaataaagctgcatattatgcgtagtacaattgtgagaacttccccataaaatataaatgcaaaaataaaagagccacaaccccttagatttggagtcttctacactgacaagtcaaaaacctcaaagcctagatttagatagattgtgacattcacactcgccttacaaaagcagcccatcccctcttatttgtaatagaatgaagatattcattaactacaagatcaaactattgaatataagaataaatcagactaaatatgacgataaactcctaatcctaatgaaaaaaaataattactcctaatatattgggagtttcacttggataaat
>Balizia_leucocalyx_Aguilar_1939@NODE_1_length_1361_cov_68.329439
gtatgagaacaagcacaaattgtggtttcatggggcaaatagtttagcagtcacagagaaatgcaaaagcacttgaaaccgacaggtatgtataa----------------tgaacttctgaaaatacaacagatacacattgtcacaggattgaagcacataaatattttcttgttaataatcaattattaatacactacataattttagaagcagttgatatactagagtatctaggaatcacatctagccgttaaaaaagtcaagctcatcatagaagtgctcaagaaacttggttcaagact-aaaagctatgagccagaccgctcggaccctggtgtatagatcaaaaaaggtgttaccaaatatcagaggaaaatcatgattgctaccatcaaaagcaacaggagcaatcaaatggacagagtgaggtatttccagcatctgctttgttaatgcgcaactcatcttcagtgtagatggcaagtccatcttctgttgtctttctaggccgagaaggt---ggatctgcaaagtctccagcatcctctggcattttggttttcttcttcgtattctgctttgttttcttaggtctcttagttacatcttcatgtttgtctgcctttttggcttcagatttcctccttttctttcctgcaaatatctcatcaatctcgccgccttgttccttctgtactgaggatggtttttgctcttccacaacagtagtgtcttgagcttgatttggggtctttttagaactcttctttgccattggactgaaaataaagctgcatattatgcgtggtacaattgtgagaacttccccataaaatataaatgcaaaaataaaagagccacaaccccttagatttggagtcttctacactgacaagtcaaaaacctcaaagtctagatttagatagattgtgacattcacactcgccttacaaaagcagcccatcccctcttatttgtaatagaatgaagatattcattaactacaagatcaaactattgaatataagaataaatcagactaaatatgatgataaactcctaatcctgatgaaaaaaaataattactcctaatatattgggagtttcagttggataaat
>Balizia_spnov_Morim_577@NODE_1_length_1317_cov_165.111727
gtatgagaacaagcacaaattgtggtttcatggggcaaatagtttagcagtcacagagaaatgcaaaagcacttgaaaccgacaggtatgtataa----------------tgaacttctgaaaatacaaccgatacacattgtcccaggattgaagcacataaatattttcttgttaataatcaataattaatacactacataatttcagaagcagttgatatactagagtatctaggaatcacatctagcccttaaaaaagtcaagctcatcatagaagtgctgaagaaatttggttcaagact-aaaagctatgagccagcctgccaggaccctggtgtatagatcaaaaaatgtgtcaccaaatatcagaggaaaatcatgattacaaccatcaaaagcaacaggagcaatcaaatggacagagtgaggtatttccagcatctgctttgttaatgcccaactcatcttcagtgtagatggcaagtccatcttctgttgtctttctaggccgagaaggt---ggatctgcaaagtctccagcatcttctggcattttggttttcttcttcgtattcttctttgttttcttaggtctcttagttacatcttcaggtttgtctgcctcttcgacttcagatttcttccttttctttcctgcaaatatctcatcaatctcaccgccttgtttcttctgtgctgaggatggtttttgctcttccacaacggtagtgtcttgagcttgatttggggtctttttagaactcttctttgccattggagtgaaaataaagctgcatattatgcgtagtacaattgtgagaactttcccataaaatataaatgcaaaaataaaagagccacaacgccttagatttggagtcttctacactgacaagtcaaaaacttcaaagcctagatttagatagattgtgacattcacactcgccttacaaaagcagcccatcccctcttatttgtaatagaatgaagatattcattaactacaagatcaaactattgaatataagaataaatcagactaaatatgatgataaactcctaatcctaatgaaaacaaataattactcctaatatattgggagtttcactcggataaat
>Calliandra_bella_LPQ15696@NODE_1_length_1225_cov_96.928571
tcataagccattcttcaaaatctattatcaaaaaccacttttttcaatttttacaagctaatccaaacaaattcgccatgcacatg---acgttctgatttct-gagtatgtaaacttctgaaaacacaacagatatagattgt---aggattgaagcaccaatatattttcttgttaatgatcaataatcattacactaagtaattt---aagaggttgatatactagagcatctgggaatcacatctagacct-aaaacagccaagttcattttagaagtactcagaaaatttagttcaagtct-aaaagctatgtgccagaccgacatgaccctggcgtatagatccaaaaatgtgatactaaataacagaggaaaataatgatttgtaccatcaaaagcaacaggagcaatcaaatggacagagcggagtatttccagcatctgctttgctaatgcccaactcatcttcagtgtagatcgcaagtccatcttctgttgtttttctaggtcgagaaggt---ggatctgcaaagtctccagaatggtctgaccttctggttttcttcttcgtgttcttctttgttttcttaggtctcttagttacatctgcagatttttctgcctttttggcttctggtttcttccttttctttcctgcaaatatctcatcaatctcactgccttgtttcttttgtgctgaagctggtttttgctcttccacagtagtagtatcttgagcttgatttggggtcttcttagaactcttctttgccattggtgagaaaataaagctgcatattatgcgtggtaaaattgtaagaacttgcacatacaactcaaatgtcaaa------------------------------------------------------------------------------------------------------------------ccctccccttagttgtaatagaatgaacatattcattaactacaagatcaaactcttgaatataagaataaatcaagctaaagataatgataagctcctgatcct-atgaaaaaagattataactcccaatatattaggagttccacttggataggt
>Hydrochorea_corymbosa1_Bonadeu_655@NODE_1_length_1036_cov_68.984709
gtatgagaacaagcacaaattgtggtttcatggggcaaatagtttagcagtcactgagaaatgcaaaagcacttgaaaccgacaggcatgtataa----------------tgaacttctgaaaatacaacagatacacattgtcacaggattgaagcacataaatattttcttgttaataatcaataattaatacactacataatttcagaagcagttgatatactagagtatctaggaatcacatctagcccttaaaaaagtcaagctcatcatagaagtgctcaagaaatttggttcaagact-aaaagctatgagccagactgccaggaccctggtgtatcgatcaaaaaaagtgttaccaaatatcagaggaaaatcatgattgctaccatcaaaagcaacaggagcaatcaaatggacagagtgagctatttccagcatctgctttgttaatgcgcaactcatcttcagtgtagatggcaagtccatcttctgttgtctttcttggccgagaaggt---ggatctgcaaattctccagcatcttctggcattttggttttcttcttagtattcttctttgttttcttaggtctcttagttacatcttcaggtttgtctgccttttcggcttcagatttcttccttttctttcctgcaaatatctcatcaatctcgccgccttgtttcttctgtactgaggatggtttttgctcttccacaacagtagtgtcttgagcttgatttgggatctttttagaactcttctttgccattggactgaaaataaagctgcatattatgcgtagtacaattgtgagaacttccccaaaaaatataaatgcaaaaataaaagagccacaaccccttagatttggagtcttctacactgacaagtaaaaaacctcaaagcgtagatttagatagactgtgacattcac-----------------------------------------------------------------------------------------------------------------------------------------------------------------------------------
>Hydrochorea_corymbosa2_Iganci_862@NODE_1_length_629_cov_284.139373
gtatgagaacaagcacaaattgtggtttcatggggcaaatattttagcggtcacagagaaatgcaaaaacacttgaaaccgacaggtatgtataa----------------tgaatttctgaaaatacaacagatacacattgtcacaggattgaagcacataaatattttcttgttaataatcaataattaatacactacataatttcagaagcagttgatatactagagtatctaggaatcacatctagcccttaaaaaagtcaagctcatcatagaagtgctcaagaaatttggttcaagact-aaaagctatgagccagactgccaggaccctggtgtatcgatcaaaaaaagtgttaccaaatatcagaggaaaatcatgattgctaccatcaaaagcaacaggagcaatcaaatggacagagtgagctatttccagcatctgctttgttaatgcgcaactcatcttcagtgtagatggcaagtccatcttctgttgtctttcttggccgagaaggt---ggatctgcaaattc--------------------------------------------------------------------------------------------------------------------------------------------------------------------------------------------------------------------------------------------------------------------------------------------------------------------------------------------------------------------------------------------------------------------------------------------------------------------------------------------------------------------------------------------------------------------------------------------------------
>Hydrochorea_gonggrijpii_Tillett_45696@NODE_1_length_761_cov_96.165205
---------------------------------------------------------------------------------------------------------------------------------------------------------------------------------------------------------------------------------------------------------------------agtcaagctcatcatagaagtgctcaagaaatttggttcaagact-aaaagctatgagccagactgccaggaccctggtgtatagatcaaaaaatgtgttaccaaatatcagaggaaaatcatgataactaccatcaaaagcaacaggagcaatcaaatggacagagtgagctatttccagcatctgctttgttaatgcgcaactcatcttcagtgtagatggcaagtccatcttctgttgtctttctaggccgagaaggt---ggatctgcaaagtctcgagcatcttctggcattttggttttcttcttcgtattcttctttgttttcttaggtctcttagttacatcttcaggtttgtctgccttttcggcttcagatttcttccttttctttcctgcaaatatctcatcaatctcaccgccttgtttcttctgtactgaggatggtttttgctcttccacaacagtagtgtcttgagcttgatttgggatctttttagaactcttctttgccattggactgaaaataaagctgcatattatgcgtagtacaattgtgagaacttccccataaaatataaatgcaaaaataaaagagccacaaccccttagatttggagtcttctacactgacaagtcaaaaacctcaaagcctagatttagatagattgtgacattcacactcgccttacaaaagcagcccatcccctcttatttgtaatagaatgaagatattcattaactacaagatcaaactattgaa-------------------------------------------------------------------------------------------------
>Hydrochorea_marginata_Morim_563@NODE_1_length_1302_cov_111.150204
-----------------------------atggggcaaatagtttagcagtcactgagaaatgcaaaagcacttgaaaccgacaggtatgtataa----------------tgaacttctgaaaatacaacagatacacattgtcacaggattgaagcacataaatattttcttgttaataatcaataattaatacactacataatttccgaagcagtggatatactagagtatctaggaatcacatctaggccttaaaaaagtcaaactcatcatagaagtgctcaagaaatttggttcaagact-aaaagctatgagccagaatgccaggaccctggtgtatcgatcaaaaaatgcgttaccaaatatcagaggaaaatcatgattgctaccatcaaaagcaacaggagcaatcaaatggacagagtgagctatttccagcatctgctttgttaatgcgcaactcatcttcagtgtagatggcaagtccatcttctgttgtctttctaggccgagaaggt---ggatctgcaaagtctccagcatcttctggcattttggttttcttcttcgtattcttctttgttttcttaggtctcttagttacatcttcgggtttgtctgccttttcgacttcagatttcttccttttctttcctgcaaatatctcatcaatctcgccgccttgtttcttctgtactgaggatggtttttgctcttccacaacagtagtgtcttgagcttgatttgggatctttttagaactcttctttgccattggactgaaaataaagctgcatattatgcgtagtacaattgtgagaacttccccataaaatataaatgcaaaaataaaagagccacaaccccttagatttggagtcttctacactgacaagtaaaaaacctcaaagcgtagatttagatagattgtgacattcacactcgccttacaaaagcagcccatcccctcttatttgtaatagaatgaagatattcattaactacaagatcaaactattgaatataagaataaatcagactaaatatgatgataaactcctaatcctaatgaaaaaaaataattactcctaatatattgggagtttcacttggataaat
>Hydrochorea_marginata_Morim_563@NODE_2_length_914_cov_12.166069
-----------------aattgcattttcatcgggcaa--------------------atatgttagcagtcttgaatccaacaggaatgtataatgacatt--gagtatgtaaaattctggaaatacaatagatataagcttacgcaggattgaagaacctaaatattctcttgttaataattaacaa-------gccacttaatttcaatggcaagatataaacaagacta--tagaaaacatattg-aaccgaaaaaagtc--------------ggttgctcaagaaatttggttcaagtctaaaaagctatgtgccagaccaccaagacctaggtgtatagatccaagaatgtattaaaaaaaatatgaggaaaatctagatggctaccactagaaacaacaggagcaatcaaatggacagagtggcgtacttccagtatctgctttgttaatacccaactcctcttcagtatagatggcaagtccatcctctgttgtctttctgggtcgagaaggtggcgggtctatgatatctccaacacctgctgacccttttcttttcttcttcatattcttcttcgatttcttgggtttcttagttacatcgttagatttttctgttttttctgcttcagatttcttccgttttatgcctgcaaatatcttgtcaatctcgctaccttgtttttcatgtcctggagatggtttttgctcttctacaatagcattctcttgtgcttgacttggggtcttcatagaactcttctttcccattggcgtgaatataaagctgcatattaagcatagtaaactagtgagaacttccacatgggacacaaatgtaaaaataaatgagcgacaacacttcagatataccacagtccacactgataagtcaaatgcattaaaacccagattt--ataaaccttgacattcaaactcaccttacagtggcagccactc----------------------------------------------------------------------------------------------------------------------------------------------------------
>Jupunba_abbottii_Zanoni_21220@NODE_1_length_946_cov_97.909091
------------------------------------------------------------------------------ccgacaggtatgtataatgatatttggagcatgtgaacttctgaaaatacaacagatacacattgtcacaggattgaagcacataaatattttcttgttaataatcaataattaatacactacataatttcagaagcagttgatatactagagtatctaggaatcacatctagcccttaaaaaagtcaagcttatcatagaagtgctgaagaaatttggttcaagact-aaaagctatgagccagactgccaggaccctggtgtatagatcaaaaaatgtgttaccaaatatcagaggaaaatcatgattgctaccatcaaaagcaacaggagcaatcaaatggacagagtgaggtatttccagcatctgctttgttaatgcccaactcatcttcagtgtagatggcaagtccatcttctgttgtctttctaggccgagaaggt---ggatctgcaaagtctccagcatcttctggcattttggttttcttcttcgtattcttctttgttttcttaggtctcttagttacatcttcaggtttgtctgccttttcgacttcagatttcttccttttctttcctgcaaatatctcatcaatctcaccgccttgtttcttctgtgctgaggatggtttttgctcttccacaacagtagtgtcttgagcttgatttggggtctttttagaactcttctttgccattggagtgaaaataaagctgcatattatgcgtagtacaattgtgagaacttccccataaaacataaatgcaaaaataaaagagccacaacaccttagatttggagtcttctacaccgaaaagtcaaaaacctcaaagcctagatttagatagattgtgacattcacactcgccttacaatagcagcccatcccctcttatttgtaatagaatgaagatattcattaactacaagatcaaactgttgaata-----------------------------------------------------------------------------------------------
>Jupunba_asplenifolia_Ekman_6383@NODE_1_length_790_cov_42.147265
------------------------------------------------------------------------------------------------------------------------------------------------------------------------------------------------------tacataatttcagaagcagttggtatactagagtatctaggaatcacatctaggccttaaaaaagtcaagcttatcatagaagtgctgaagaaatttggttcaagact-aaaagctatgagccagactgccaggaccctggtgtatagatcaaaaaatgtgttaccaaatatcagaggaaaatcacgattgctaccatcaaaagcaacaggagcaatcaaatggacagagtgaggtatttccagcatctgctttgttaatgcccaactcatcttcagtgtagatggcaagtccatcttctgttgcctttctaggccgagaaggt---ggatctgcaaagtctccagcatcttctggcattttggttttcttcttcgtattcttctttgttttcttaggtctcttagttacatcttcaggtttgtctgccttttcgacttcagatttcttccttttctttcctgcaaatatctcatcaatctcaccgccttgtttcttctgtgctgaggatggtttttgctcttccacaacagtagtgtcttgagcttgatttggggtctttttagaactcttctttgccattggagtgaaaataaagctgcatattatgcgtagtacaattgtgagaacttccccataaaacataaatgca-----aaaagagccacaacaccttagatttggagtcttctacaccaacaagtcaaaaacctcaaagcctagatttagatagattgtgacattcacactcgccttacaatagcagcccatcccctcttatttgtaatagaatgaagata------------------------------------------------------------------------------------------------------------------------------
>Jupunba_barbouriana_Iganci_847@NODE_1_length_1258_cov_103.054191
gtatgagaacaagcacaaattgtggtttcatggggcaaatagtttagcggtcacagagaaatgtaaaagcacttgaaaccgacaggtatgtataatgatatttggagcatgtgaacttctgaaaatacaacagatacacattgtcacaggattgaagcacataaata-tttcttgttaataatcaataattaatacactacataatttcagaagcagttgatatactagagtatctaggaatcaca-ctagcccttgaaaaagtcaagctcatcatagaagtgctcaagaaatttggttcaagact-aaaagctatgagccaggctgccgggaccctggtgtatagatcaaaaaatgtgttaccaaatatcagaggaaaatcatgattgctaccatcaaaagcaacaggagcaatcaaatggacagagtgaggtatttccagcatctcctttgttaatgcccaactcatcttcagtgtagatggcaagtccatcctctgttgtctttctaggccgagaaggt---ggatctgcaaagtctccagcatcttctggcattttggttttcttcttcgtattcttctttgttttcttaggtctcttagttacatcttcaggtttgtctgccttttcggcttcagatttcttccttttctttgctgcaaatatctcatcaatctcgccgccttgtttcttctgtgctgaggatggtttttgctcttccacaacagtagtgtcttgagcttgatttggggtctttttagaactcttctttgccattggagtgaaaataaagctgcatattatgcgtagtacaattgtgagaacttccccataaaacataaatgcaaaaataaaagagccacaacaccttagatttggagtcttctacactgacaagtcaaaaacctcaaagcctagatttagatagattgtgacattcacactcggcttacaatagcagcccatcccctcttatttgtaatagcatgaagatattcattaactacaagatcaaactattgaatataagaataaatcagactaaatatgatgataaactcttaatcctaattaaaaaaaataattactcctaatatattgggagtttcactcgggtagat
>Jupunba_barbouriana_Iganci_847@NODE_2_length_677_cov_21.395000
---------------------------------------------------------------------------------------------------------------------------------------------------aggattgaagaacctaaatattctcttgttaataattaacaa-------gccacttaatttcaatggcaagaaatatacaagacta--tagaaatcatattgaaaacgaaaaaagtc--------------ggttgcccaagaaacttggttcaagtctaagaagctatgtgccagaccaccaagacctaggtgtatagatccaagaatgtattaaaaaaaatatgaggaaaatctagatggctaccactagcaacaacaggagcaatcaaatggacagagtggcgtacttccagcatctactttgttaatacccaactcctcttcagtgtagatggcaagtccatcctcagttgtctttctgggtcgagaaggtggcgggtctataatatctccaacacctgctgaccctttgcttttcttcttcgtattcttcgttgatttcttgcgtttcttagttacatcgtcagggctttctgttttttctgcttcagatttcttccgttttatgcctgcaaatatcttgtcaatctcgctaccttgtttttcatgtgctggagatggtttttgctcttctacaatagcattctcttgtgcttgatttggggtcttcttagaactcttctttcccattggcgtgaatataaagctgcatattatgcatagtaaactagtgagaacttccacatagaacacaaatg------------------------------------------------------------------------------------------------------------------------------------------------------------------------------------------------------------------------------------------------------------------------------------
>Jupunba_commutata_Maguire_46145@NODE_1_length_1078_cov_83.030969
----------------------------------------------------------------------------------------------atgacatttggagcatgtgaacttttgaaaacacaacagatacacattgtcacaggattgaagcacataaatattttcttgttaataatcaataattaatacactacataatttcagaagcagttgatatactagagtatctaggaatcacatctagcccttaaaaaaggcaagctcatcatagaagtgctcaagaaaattggttcaagact-acaagctatgagccagactgccaggaccctggtgtatagatcaaaaaatgtgttaccaaatatcagaggaaaatcatgattgctaccatcaaaagcaacaggagcaatcaaatggacagagtgaggtatttccagtatctcctttgttaatgcccaactcatcttcagtgtagatggcaagtccatcttccgttgtctttctaggccgagaaggt---ggatctgcaaagtctccagcatcttctggcattttggttttcttcttcgtattcttctttgttttcttaggtctcttagttacatcttcaggtttgtctgccttttcggcttcagatttcttccttttctttgctgcaaatatctcatcaatctcgccgccttgtttcttctgtgctgaggatggtttttgctcttccacaacagtagtgtcttgagcttgatttggggtctttttagaactcttctttgccattggagtgaaaataaagctgcatattatgcgtagtacaattgtgagaacatccccataaaacataaatgcaaaaataaaagagccacaacaccttagatttggagtcttctacactgacaagtcaaaaacctcaaagcctagatttagatagattgtgacattcacactcgccttacaatagcagcccatcccctcttatttgtaatagaatgaagatattcattaactacaagatcaaactattgaatataagaataaatcagactaaatatgatgataaactcttaatcctaatgaaaaaaaataattactcccagtatattgggagtttcacttggatagat
>Jupunba_commutata_Maguire_46145@NODE_2_length_634_cov_12.010772
----------------------------------------------------------------------------------------------------------------------------------cagatataagcttacacaggattgaagaacctaaatattctcttgttaa-aattaacaa-------gccacttaatttcaatggcaagaaatatacaagacta--tagaaatcatattgaaaccgaaaaaagtc--------------ggttgctcaagaaacttggttcaagtctaaaaagctatgtgccagaccaccaagacctaggtgtatagatccaagaatgtattaaaaaaaatatgaggaaaatctagatggctaccaatagaaacaacaggagcaatcaaatggacagagtggcgtacttccagcatctgctttgttaatatccaactcctcttcagtgtagatggcaagtccatcctctgttgtctttctgggtcgagaaggtggcgggtctatgatatctccaacacctgctgacccttttcttttcttcttcatattcttctttgatttcttgggtttcttagttacatcgtcagatttttctgttttttctgcttcagatttcttccgttttatgcctgcaaatatcttgtcaatctcgctaccttgtttttcatgtgctggagatggtttttgctcttctacaatagcattctcttgtgcttgacttggggtcttcttagaactcttctttcccattggc----------------------------------------------------------------------------------------------------------------------------------------------------------------------------------------------------------------------------------------------------------------------------------------------------------------------------------------------------
>Jupunba_floribunda_Iganci_883@NODE_1_length_1449_cov_67.851312
gcatgagaacaagcacaaattgtggtttcatggggcaaatagtttagcggtcagagagaaatgcaaaagcacttgaaaccgacaagtatgtataatgacatttggagcatgtgaacttttgaaaatacaacagacacacattgccacaggattgaagcacataaatatttccttgttaataatcaataattaatacactacataatttcagaagcagttgatatactagagtatctaggaatcacatctagcccttaaaaaagtcaagctcatcatagaagtgctcaacaaatttggttcaagact-aaaagctatgagccagactgccaggaccctggtgtatagatcaaaaaatctgttaccaaatatcagaggaaaatcatgattgccaccatcaaaagcaacaagagcaatcaaatggacagagtggggtatttccagcatctgctttgtcaatgcccaactcatcttcagtgtagatggcaagtccatcttctgttgtctttctaggccgagaaggg---ggatctgcaaagtctccagcatcttctggcattttggttttcttcttcgtattcttctttgttttcttaggtctcttagttacatcttcaggtttgtctgccttttcggcttcagatttcttccttttctttcctgcaaatatctcatcaatctcgccgccttgtttcttctgtgctgaggatggtttttgctcttccacaacagtagtgtcttgagcttgatttggggtctttttagaactcttctttgccattggagtgaaaataaggctgcatattatgcgtagtacaattgtgagaacttccccataaaacataaatgcaaaaataaaagagccacaacaccttagatttggagtcttctacactgacaagtcaaaaacctcaaagcctagatttagatagattgtgacattcacactcgccttacaaaagcagcccatcccctcttatttgtaatagaatgaagatattcattaactacaagatcaaactattgaatataagaataaatcagactaaatatgatgataaactcctaatcctaatgaaaaaaaataattactcctaatatattgggagtttcacttggatagat
>Jupunba_idiopoda_Quesada_1718@NODE_1_length_1116_cov_33.311838
-------------------------------------------------------------------agcactt-aaaccgacaggaatgtataatgatatttggagcatgtgaacttctgaaaatacaacagatacacattgtcacaggattgaagcacataaatattttcttgttaataatcaataattattacactacataatttcagaagcagttgatatattagagtatctaggaatcacatctagcccttaaaaaagtcaagctcatcatagaagtgctcaagaaatttggttcaagact-aaaagctatgagccagactgccaggaccctggtgtatagatcaaaaaatgtgttaccaaatatcagaggaaaatcatgattgctaccatcaaaagcaacaggagcaatcaaatggacagagtgaggtatttccagcatctgctttgttaatgcccaactcatcttcagtgtagatgacaagtccatcttctgttgtctttctaggccgagaaggt---ggatctgcaaagtctccagcatcatctggcattttggttttcttcttcgtattcttctttgttttcttaggtctcttggttacatcttcaggtttgtctgccttttcggcttcagatttcttccttttctttcctgcaaatatctcatcaatctcaccgcctagtttcttctgagctgaggatggttttgcctcttccacaacagtagtgtcttgagattgatttggggtctttttagaactcttctttgccattggagtgaaaataaagctgcatattatgcgtagtacaattgtgagaacttccccataaaacataaatgcaaaaataaaagagccacaacaccttagatttggagtcttctacactgacaagtcaaaaacctcaaagcctagatttagatagattgtgacattcacactcgccttacaatagcagcccatgccctcttatttgtaatagaatgaagatattcattaactacaagatcaaactattgaataaaagaataaatcagactaaatatgatgataaactcctgatcctaatgaaaaaaaataattactcctaatatattgggagtttcacttggatagat
>Jupunba_leucophylla_Iganci_839@NODE_1_length_1683_cov_109.343088
gtatgagaacaagcacaaattgtggtttcatggggcaaatagtttagcagtcacagagaaatgcaaaagcacttgaaaccgacagtcatgtataatgatatttggagcatgtgaacttctgaaaatacaacagatacacattgtcacaggattgaagcacataaatattttcttgttaataatcaataattaatacactacataatttcagaagcagttgatatactagagtatctaggaatcaca-ctagcccttgaaaaagtcaagctcatcatagaagtgctcaagaaatttggttcaagact-aaaagctatgagccagactgccgggaccctggtgtatagatcaaaaaatgtgttaccgaatatcagaggaaaatcatgattgctaccatcaaaagcaacaggagcaatcaaatggacagagtgaggtatttccagcatctcctttgttaatgcccaactcatcttcagtgtagatggcaagtccatcttctgttgtctttctaggccgagaaggt---ggatctgcaaagtctccagcatcttctggcattttggttttctttttcgtattcttctttgttttcttaggtctcttggttacatcttcaggtttgtctgccttttcggcttcagatttcttccttttctttgctgcaaatatctcatcaatctcgccgccttgtttcttctgtgctgaggatggtttttgctcttccacaacagtagtgtcttgagcttgatttggggtctttttagaactcttctttgccattggagagaaaataaagctgcatattatgcgtagtacaattgtgagaacttccccataaaacataaatgcaaaaataaaagagacacaacaccttagatttggagtcttctacactgacaagtcaaaaacctcaaagcctagatttagatagattgtgacattcacactcgccttacaatagcagcccatcccctcttatttgtaatagaatgaagatattcattaactacaagatcaaactattgaatataagaataaatcagactaaatatgatgataaactcttaatcctaatgaaaaaaaataattactcctaatatattgggagtttcacttggatagat
>Jupunba_leucophylla_Iganci_839@NODE_2_length_664_cov_12.759796
--------------------------------------------------------------gttagcagtcatgaatccaacaggaatgtataatgacatt--gagtatgtaaaattctggaaatacaacagatataagcttacacaggattgaagaacctaaatattctcttgttaataattaacaa-------gccacttaatttcaatggcaagaaatatacaagacta--aagaaatcatattgaaaccgaaaatagtc--------------ggttgctcaagaaacttggttcaagtctaaaaagctatgtgccagaccaccaggacctaggtgtatagatccaagaatgtattaaaaaaaatatgaggaaaatctagacggctgccactagaaacaacaggagcaatcaaatggacagagtggcgtacttccggcttctgctttgtttatacccaactcctcttcagtgtagatggcaagtccatcctctgttgtctttctgggtcgagaaggtggcgggtctatgatatctccaacacctgctgaccgttttcttttcttcttcatattcttctttgatttcttgggtttcttagttacatcgtcagatttttctgttttttctgcttcagatttcttccgttttacgcctgcaaatat-ttgtcaatctcgctaccttgtttttcatgtgctggagatggtttttactcttctacaatagcattctcttgtgcttg-----------------------------------------------------------------------------------------------------------------------------------------------------------------------------------------------------------------------------------------------------------------------------------------------------------------------------------------------------------------------------------------
>Jupunba_limae_Iganci_261@NODE_1_length_1394_cov_58.792711
--------------------------------------------------------------------------------------------------------------------------------------------------------------------------tcttgttaataatcaataattaatacactacataatttcagaagcagttgatatactagagtatctaggaatcacatctagcccttaaaaaagtcaagctcatcatagaagtgctcaagaaatttggttcaagact-aaaagctatgagccagactgccaggaccctggtgtatagatcaaaaaatgtgttaccaaatatcagaggaaaatcatgattgctaccatcaaaagcaacaggagcaatcaaatggacagagtgaggtatttccagcatctgctttgttaatgcccaactcatcttcagtgtagatggcaagtccatcttctgttgtctttctaggccgagaaggt---ggatctgcaaagtctccagcatcttctggcattttggttttcttcttcgtattcttctttgttttcttaggtctcttagttacatcttcaggtttgtctgccttttcggcttcagatttcttccttttctttcctgcaaatatctcatcaatctcgccgccttgtttcttctgtgctgaggatggtttttgctcttccacaacagtagtgtcttgagcttgatttggggtctttttagaactcttctttgccattggagtgaaaataaagctgcatattatgcgtagtacaattgtgagaacttccccataaaacataaatgcaaaaataaaagagccacaacaccttagatttggagtcttctacaccgacaagtcaaaaacctcaaagcctagatttagatagattgtgacattcacactcgccttacaaaagcagcccatcccctcttatttgtaatagaatgaagatattcattaactacaagatcaaactattgaatataagaataaatcagactaaatatgatgataaactcctaatcctaatgaaaaaaaataattactcctaatatattgggagtttcacttggataaat
>Jupunba_macradenia_Lourteig_3021@NODE_1_length_839_cov_92.297900
------------------------------------------------------------------------------------------------------------------------------------------------------------gcacataaatattttcttgttaataatcaataattaatacactacataatttcagaagcagttgatatactagagtatctaggaatcacatctagcccttaaaaaagtcaagctcatcatagaagtgctcaagaaatttggttcaagact-aaaagctatgagccagaccgccaggaccctggtgtatagatcaaaaaatgtgttaccaaatatcagaggaaaatcatgattgctaccatcaaaagcaacaggagcaatcaaatggacagagtgaggtatttccagcatctgctttgttaatgcccaactcatcttcagtgtagatggcaagtccatcttctgttgtctttctaggccgagaaggt---ggatctgcaaagtctccagcatcttctggcattttggttttcttcttcgtattcttctttgttttcttaggcctcttagttacat------------------------cttcacatttcttccttttctttcctgcaaatatctcatcaatctcaccgccttgtttcttctgtgctgaggatggtttttgctcttccacaacagtagtgtcttgagcttgatttggggtctttttagtactgttctttgccattggggtgaaaataaagctgcatattatgcgtagtacaattgtgagaacttccccgtaaaacataaatgcaaaaataaaagagccacaacaccttggatttggagtcttctacactgacaagtcaaaaacctcaaagcctagatttagatagattgtgacattcacactcgccttacaatagcagcccatcccctcttatttgtaatagaatgaagatattcattaactacaagatcaaactatt----------------------------------------------------------------------------------------------------
>Jupunba_macradenia_Lourteig_3021@NODE_2_length_577_cov_13.820000
-----------------------------------------------------------------------------------------------------------------------------------------------------gattgaagaacctaaatattctcttgttaataattaacaa-------gccacttaatttcaatggcaagaaatatacaagacta--cagaaatcatattgaaaccgacaaaagtc--------------ggttgctcaagaaacttggttcaagtctaaaaagctatgtgccagaccaccaagacctaggtgtatagaaacaagaatgtattaaaaaaaatatgaggaaaatctagatggctaccactagaaacaacaggagcaatcaaatggacagagtggcgtacttccagcatctgctttgttaatacccaactcctcttcagtgtagatggcaagtccatcctctgttgtctttccgggtcgagaaggtggcgggtctatgatatctccaacacctgctgacccttttcttttcttcttcatattcttctttgatttcttgggtttcttagttacatcgtcagatttttctgttttttctgcttcagatttcttccgttttatgcctgcaaatatcttgtcaatctcgctaccttgtttttcatgtgctggagatggtttttgctcttctacaatagcattctcttgtgcttgact--------------------------------------------------------------------------------------------------------------------------------------------------------------------------------------------------------------------------------------------------------------------------------------------------------------------------------------------------------------------------------------
>Jupunba_microcalyx_Iganci_855@NODE_1_length_1345_cov_96.541798
gtatgagaacaagcacaaattgtggtttcatggggcaaatagtttagcagtcacagagaaatgcaaaagcacttgaaaccgacaggtatgtataatgatatttggagcatgtgaacttctgaaaatacaacagatacacattgtcacaggattgaagcacataaatattttctggttaataatcaataattaatacactacataatttcagaagcagttgatatactagagtatctaggaatcaca-ctagcccttgaaaaagtcaagctcatcatagaagtgctcaagaaatttggttcaagact-aaaagctatgagccagactgccgggaccctggtgtatagatcaaaaaatgtgttaccgaatatcagaggaaaatcatgattgctaccatcaaaagcaacaggagcaatcaaatggacagagtgaggtatttccagcatctcctttgttaatgcccaactcatcttcagtgtagatggcaagtccatcttctgttgtctttctaggccgagaaggt---ggatctgcaaagtctccagcatcttctggcattttggttttctttttcgtattcttctttgttttcttaggtctcttggttacatcttcaggtttgtctgccttttcggcttcagatttcttccttttctttgctgcaaatatctcatcaatctcgccgccttgtttcttctgtgctgaggatggtttttgctcttccacaacagtagtgtcttgagcttgatttggggtctttttagaactcttctttgccattggagagaaaataaagctgcatattatgcgtagtacaattgtgagaacttccccataaaacataaatgcaaaaataaaagagacacaacaccttagatttggagtcttctacactgacaagtcaaaagcctcaaagcctagatttagatagattgtgacattcacactcgcattacaatagcagcccatcccctcttatttgtaatagaatgaagatattcattaactacaagatcaaactattgaatataagaataaatcagactaaatatgatgataaactcttaatcctaatgaaaaaaaataattactcctaatatattgggagtttcacttggatagat
>Jupunba_nipensis_Mayo_19662@NODE_1_length_813_cov_36.237772
-----------------------------------------------------------------------------------------------------------------------------------------------------------------taaatattttcttgttaataatcaataattaatacactacataatttcagaagcagttggtatactagagtatctaggaatcacatctaggccttaaaaaagtcaagcttatcatagaagtgctgaagaaatttggttcaagact-aaaagctatgagccagactgccaggaccctggtgtatagatcaaaaaatgtgtcaccaaatatcagaggaaaatcatgattgctaccatcaaaagcaacaggagcaatcaaatggacagagtgaggtatttccagcatctgctttgttaatgcccaactcatcttcagtgtagatggcaagtccatcttctgttgtctttctaggccgagaaggt---ggatctgcaaagtctccagcatcttctggcattttggttttcttcttcgtattcttctttgttttcttaggtctcttagttacatcttcaggtttgtctgccttttcgacttcagatttcttccttttctttcctgcaaatatctcatcaatctcaccgccttgtttcttctgtgctgaggatggtttttgctcttccacaacagtagtgtcttgagcttgatttggggtctttttagaactcttctttgccattggagtgaaaataaagctgcatattatgcgtagtacaattgtgagaacttccccataaaacataaatgcaaaaataaaagagccacaacaccttagatttggagtcttctacaccgacaagtcaaaaacctcaaagcctagatttagatagattgtgacattcacactcgccttacaatagcagcccatcccctcttat-------------------------------------------------------------------------------------------------------------------------------------------------
>Jupunba_oxyphyllidia_Yonker_6157@NODE_1_length_884_cov_111.327138
-------------------------------------------------------------------------------------------------------------------------------------atacacattgtcacaggattgaagcacataaatattttcttgttaataatcaataattaatacactacataatttccgaagcagttgatatactagagtatctaggaatcacatctggcccttaaaaaagtcaagctcatcataaaagtgctcaagaaatttggttcaagact-aaaagctatgagccagactgccaggaccctggtgtatagatcaaaaaatgtgttaccaaatatcagaggaaaatcatgattgctaccatcaaaagcaacaggagcaatcaaatggacagagtgaggcatttccagcatctgctttgttaatgcccaactcatcttcagtgtagatggcaagtccatcttctgttgtctttctaggccgagaaggt---ggatctgcaaagtctccagcatcttctggcattttggttttcttcttcgtattcttctttgttttcttaggtctcttagttacatcttcaggtttgtctgccttttcggcttcagatttcttccttttctttcctgcaaatatctcatcaatctcgccgccttgtttcttctgtgctgaggatggtttttgctcttccacaacagtagtgtcttgagcttgatttggggtctttttagaactcttctttgccattggagtgaaaataaagctgcatattatgcgtagtacaattgtgagaacttccccataaaacataaatgcaaaaataaaagagccacaacaccttagatttggagtcttctacaccgacaagtcaaaaacctcaaagcctagatttagatagactgtgacattcacactcgccttacaaaagcagcccatcccctcttatttgtaatagaatgaagatattcattaactacaagatcaaacta------------------------------------------------------------------------------------------------------
>Punjuba_callejasii_Daly_5935@NODE_1_length_808_cov_17.482900
-----------------------------------------------------------------------------------------------------------------------------------------------------------------------------tgttaataatcaataattaatacactacataatttcagaagcagttgatatactagagtatctaagaatcacatctagcccttaaaaaagtcaagctcatcacagaagtgctcaagaaatttggttcaagact-aaaagctatgagccagactgccaggaccctggtgtatggatcaaaaaatgtgttaccaaatatcagaggaaaatcatgattgctaccatcaaaagcaacaggagcaatcaaatggacagagtggggtatttccagcatctgctttgtgaatgcccaactcatcttcagtgtagatggcaagtccatcttctgttgtctttctagactgagaaggt---ggatctgcaaagtctccagcatcttctggctttttggttttcttcttcgtattcttctttgttttcttaggtctcttagttacatcttcaggtttgtctgcctttccggcttcagatttcttccttttctttcctgcaaatatctcatcaatctcgccgccttgt---ttctgtgctgaggatggtttttgctcttccacgacagtagtgtcttgaccttgatttggggtctttttagaactcttctttgccattggagtgaaaataaagctgcatattatgcgtagtacaattgtgagaacttccccatacaacataaatgtaaaaataaaagagccacaacacc-tagatttgaagtcttctacactgacaagtcaaaaacctcaaagcctagatttagatagattgtgacattcacactcgccttacaatagcagcccatcccctcttatttgtaatagaa--------------------------------------------------------------------------------------------------------------------------------------
>Punjuba_killipii_Palodorios_6252@NODE_1_length_745_cov_40.368263
-----------------------------------------------------------------------------------------------------------------------------------------------------------------------------------------ataattaatacactacataatttcagaagcagttgatatactagagtatctaagaatcacatctagcccttaaaaaagtcaagctcatcatagaagtgctcaagaaatttggttcaagact-aaaagctatgagccagactgccaggaccctggtgtatagatcaaaaaatgtgttaccaaatatcagaggaaaatcatgattgctaccatcaaaagcaacaggagcaatcaaatggacagagtggggtatttccagtatctgctttgttaatgcccaactcatcttcagtgtagatggcaagtccatcttctgttgtctttctaggccgagaaggt---ggatctgcaaagtttccagcatcttctggctttttggttttcttcttcgtattcttctttgttttcttaggtctcttagttacatcttcaggtttgtccgccttttcggcttcagatttcttccttttctttcctgcaaatatctcatcaatctcgccaccttgtttcttctgtgctgaggatggtttttgctcttccacaacaggagtgtcttgaccttgatttggggtctttttagaactcttctttgccattggagtgaaaataaagctgcatattatgcgtagtacaattgtgagaacttccccatacaacataaatgtaaaaataaaagagccacaacaccttagatttggggtcttctacactgacaagtcaaaatcctcaaagcctagatttagatagattg---------------------------------------------------------------------------------------------------------------------------------------------------------------------------------------------
>Punjuba_lehmannii_Escobar_7465@NODE_1_length_1129_cov_73.229087
gtatgagaacaagcacaaattgtggtttcatggggcaaatagtttagcagtcacacagaaatgaaaaagcacttgaaaccgacaggtatgtataatgacatttggagcatgtgaacttttgaaaatacaacagatacacattgtcacaggattgcagcacataaatattttcttgttaataatcaataattaatacactacataatttcagaagcagttgatatactagagtatctaagaatcacatctagcccttaaaaaagtcaagctcatcatagaagtgctcaagaaatttggttcaagact-aaaagctatgagccagactgccaggaccctggtgtatagatcaaaaaatgtgttaccaaatatcagaggaaaatcatgattgctaccatcaaaagcaacaggagcaatcaaatggacagagtgggctatttccagtatctgctttgtcaatgcccaactcatcttcagtgtagatggcaagtccatcttctgttgtctttctaggccgagaaggt---ggatctgcaaagtctccagcatcttctggctttttggttttcttcttcgtattcttctttgttttcttaggtctcttagttacatcttcaggtttgtctgccttttcggcttcagatttcttccttttctttcctgcaaatatctcatcaatctcgccaccttgtttcttctgtgctgaggatggtttttgctcttccacaacagtagtgtcttgaccttgatttggggtctttttagaactcttctttgccattggagtgaaaataaagctgcatattatgcgtagtacaattgtgagaacttccccatacaacataaatgtaaaaataaaagagccacaacaccttagatttggggtcttctacactgacaagtcaaaatcctcaaagcctagatttagatagattgtgacattcacactcgccttacaatagcagcccatcccctcttatttgtaatagaatgaagatattcattaactacaagatcaaactattgaatataagaataaatcagactaaatatgatgataaactcctaatcctaatgaaaaaaaataattactcctaatatattgggagttccacttggatag--
>Punjuba_racemiflora_Jimenez_Soares_3626@NODE_1_length_1191_cov_81.811490
gtatgagaacacgcacaaattgtggtttcatggggcaaatagtttagaagtcacagagaaatgcaaaagcacttgaaaccaacaggtatgtataatgacatttggagcatgtgaacttttgaaaatacaacagatacacattgtcacaggattgaagcacataaatattttcttgttaataatcaataattaatacactacataatttcagaagcagttgatatactagagtatctaagaatcacatctagcccttaaaaaagtcaagctcatcatagaagtgctcaagaaatttggttcaagact-aaaagctatgagccagactgccaggaccctggtgtatagatcaaaaaatgtgttaccacatatcagaggaaaatcatgattgctaccatcaaaagcagcaggagcaatcaaatggacagagtggggtatttccagcatctgctttgttaatgcccaactcatcttcagtgtagatggcaagtccatcttctgttgtctttctaggctgagaaggt---ggatctgcaaagtctccagcatcttctggctttttggttttcttcttcgtattcttctttgttttcttaggtctcttagttacatcttcaggtttgtctgccttttcggcttcagatttcttccttttctttcctgcaaatatctcatcaatctcgccgccttgt---ttctgtgctgaggatggtttttgctcttccacaacagtagtgtcttgaccttgatttggggtctttttagaactcttctttgccattggagtgaaaataaagctgcatattatgcgtagtacaattgtgagaacttccccatacaacataaatgtaaaaataaaagagccacaacacc-tagatttggagtcttctacactgacaagtcaaaaacctcaaagcctagatttagatagattgtgacattcacactcgccttacaatagcagcccatcccctcttatttgtaatagaatgaagacattcattaactacaacatcaaactattgaatataagaataaatcagactaaatatgatgataaactcctaatcctaatgaaaaaaaataattactcctaatatattgggagttccacttggatagat
>_R_Acacia_rostellifera_Murphy_466@NODE_2_length_771_cov_9.168588
--gggagagcaaatacaaattgaattttcatcgggcaaataagttagcagtcacaaggaaatgcaaaagcacatgaatccaacaagaatgtataatgacatt--gagtatgtaaaattctggaaatacaacagatataagcttacacaggattgaagaacctaaatattctcttgttaatgattaagaa-------gccacttaatttcaatgccaagaaatatactacacta--tagaagtc--attgaaacagaaaaaagtc--------------ggttgctcaagaaacttggttcaagtctaaaaagctatgtgccagaccaccaagacctaggtgtatagatccaagaatgtattaaaaaaaatgagaggaaaatcttgatgcctaccactagaaacaacaggagcaatcaaatggacagagtggcgtacttccaacatctgctttgtcaatacccaattcctcttcagtgtagatggcaagtccatcctctgttgtctttctgggtcgagaaggtggcgggtctataatatctccaacacttgctgaccctttgcttttcttcttcatatt-ttcttcgatttcttgggtttcttagttacatcgtcaga---------tttttctgcttcagatttcttccgttttatccctgcaaatatctcgtcaatctcgctaccttgtttttcatgtgctggacatggtttttgctcttctaaaatagtattctcttgtgcttgacttggggtcttcttagaactcttctttcccattggcgtgaatataaagctgcatattatgca--------------------------------------------------------------------------------------------------------------------------------------------------------------------------------------------------------------------------------------------------------------------------------------------------------------------------
>_R_Albizia_coripatensis_Hughes_2433@NODE_1_length_1218_cov_88.734443
gtatgagaacaagcacaaattgtggtttcatggggtaaatagtatagcagtcacagagaaatgcaaaagcacttgaaaccgacaggtatgtataatgacacttggagcatgtgaacttttgaaaatataacagatacacattgtcacaggattgaagcacataaatattttcttgttaataatcaatacttaatacactacataatttcaggagcagttgatatactagagtatctaggaatcacatctagcccttaaaagggtcaagctcatcatagaagggctcaagaaatttggttcaagact-aaaacctaggagccagactgccaggaccctggtgtatagatcaaaaaatgtgttaccaaatatcagaggaaaatcatgattgccaccatcaaaagcaacaggagcaatcaaatggacagagtggggtatttccagcatctgctttgttaatggccaactcatcttcagtgtagatggtaagtccatcttctgttgtctttctaggccgagaaggt---ggatctgcaaagtccccagca------------------------------------------------------------------------ttgtctgcctttttggcttcagatttcttccttttctttcctgcaaatatttcatcaatctcgccgccttgtttcttctgtgctgaggatggtttttgctcttccacaacagtagtgtcttgagcttgatttggggtctttttagaactcttctttgccattggagtgaaaataaagctgcatattatgcgtagtacaattgtgagaacttccccatacaacataaatgtaaaaataaaagatccacaacaccttagatttggagtcttctacactgacaagtcaaaaacctcaaagcctagatttagatagattgtgacattcacactcgccttacaatagcagtccatctgatattatttgtaatagaatgaagatatgcattaactacaagatcaaactattgaatataagaataaatcagactaaatatgatgataaactcctaatcctgatggaaaaaaataattactcctaatatattgggagttccacttggataggt
>_R_Albizia_coripatensis_Hughes_2433@NODE_2_length_863_cov_20.202290
----------------------------------------------------------aaatgcaaaagcacatgaatccaacaggaatgtataataacatt--gagtaggtaaaattctggaaatacaacagatatacgcttacacaggattgaagagcctaaatattctcttgttaataattaacaa-------gtcacttaatttcaatggcaagaaatatactagacta--tagaagccatattgaaaccgaaaaaagtc--------------agttgctcaagaaacttggttcaagtctaaaaagctatgtgccagaccaccaagacctaggtgtataggtccaagaatgtattaaaaaatatatgaggaaaatcttgatggctaccactagaaacaacaggagcaatcaaatggacagagtggcgtacttccagtaactgctttgttaatacccaactcctcttcagtgtagatggcaagtccatcctctgttgtctttctgagtcgagaaggtggtgggtctataatatctccaacagctgctgaccctttgcttttcttcttcatattcttctttgatttcttgggtttctcagttacatcgtcagatttttctgttttttctgcttcagatttcttccgttttatgcctgcaaatatcttgtcaatctcactaccttgtttttcttgtgctggatatggtttttgctcttctacaatagtatcctcttgtgcttgacttggggtcttcttagaactcttctttcccattggcgtgaatataaagctgcatatcatgcatagtaaactagtgagaacttccacatacgacacaaatgtaaaaataaatgagctacaacacttcagatataccacagtccacactgattagtcaaatgccttaaaacccagattt--ataaaccttgaca----------------------------------------------------------------------------------------------------------------------------------------------------------------------------------------
>_R_Albizia_glabripetala_Lewis_1652@NODE_1_length_831_cov_23.561008
----------------------------------------------------------------------------------------------------------------------------------------------------ggatcgaagcacataaatattttcttgttaataatcaataattaatacactacaaaatttcaggaacagttgatatactagagtatcaaggaatcacatctagcccttaaaatggtcaagctcatcatagaagtgctcaagaaatttggttcaaggct-aaaa-tcatgatcaaatatcagagg-------------------aaaatgtgttaccaaatatcagaggaaaatcatgattgctaccatcaaaagcagcaggagcaatcaaatgggcagagtggggtatttccagcatctgctttgttaatgcccatctcatcttcagtgtagatggcaagtccatcttctgttgtctttctcggccgagaaggt---ggatctgcaaagtctccagcatcttctggctgtttggttttcttcttcatattcttctttgttttcttaggtctcttagttacatcttcgggtttgtctgccttttcggcttcagatttcttccttttctttcctgcaaatatttcatcaatctcgctgccttgtttcttctgtgctgaggatggtttttgctcttccacaacagtagtgtcttgagcttgatttggggtctttttagaactcttccttgccattggagtgaaaataaagctgcatattatgtgtagtacaattgtaagaacttccccatacaacataaatgtaaaaataaaagagccacaacaccttagatttggagcctactacactgacaagtcaaaaacctcaaagcctagatttagatagattgtgacattcacccacgccttacaatagcagttcatccgctattatttgcaatagaatgaagatat-----------------------------------------------------------------------------------------------------------------------------
>_R_Albizia_multiflora_Hughes_3090@NODE_1_length_1070_cov_73.488419
gtatgagaacaagcacaaattgtggtttcatggggcaaatagttcagcagtcacagagaaatgcaaaagcaattgaaatcgtcaggtatgtataatgacattgggagcatgtgaacttttaaaaatacaacagatatacattgtcacaggatccaagcacataaatattttcttgttaataatcaataattaatacactacaaaatttcaggaacagttgatatactagagtatcaaggaatcacatctatcccttaaaatggtcaagctcatcatagaagtgctcaagaaatttggttcaagact-aaaa-tcatgatcaaatatcagagg-------------------aaaatgtgttaccaaatatcagaggaaaatcatgattgctaccatcaaaagcagcaggagcaatcaaatgggcagaatggggtatttccagcatctgctttgttaatgcccatctcatcttcagtgtagatggcaagtccatcttctgttgtctttctcggccgggaaggt---ggatctgctaagtctccagcatcttctggctgtttggttttcttcttcgtattcttctttgttttcttaggtctcttagttacatcttcaggtttgtctgccttttcggcttcagatttcttccttttcttccctgcaaatatttcatcaatctcactgccttgtttcttcagtgctgaggatggtttttgctcttccacaacagtagtgtcttgagcttgatttggggtctttttagaactcttctttgccattggagtgaaaataaagctgcatattatgcttagtacaattgtaagaacttccccatacaacataaatgtaaaaataaaagagccacaacaccttagatttggagtcttctacactgacaagtaaaaaacctcaaagcctagatttagatagattgtgacattcacactcgccttacaatagcagtccatccgctattattagtaatagaatgcagatatgcattaactacaagatcaaactattgaatataagaataaatcacactaaatatgatgataaacccctaatcctaatgagaaa-------------------------------------------
>_R_Albizia_multiflora_Hughes_3090@NODE_2_length_578_cov_7.938124
----------------------------------------------------------------------------------------------------------------------------------------------------ggattgaagaacctaaatattctcttgttaataattaacaa-------gccacttaattccaatggcaagaaatatactagacta--tagaaatcatactgaaaccgaaaaaagtc--------------agatgctcaagaaacttggttcaagcctaaaaagctatgtgccagaccaccaagaccgaggtgtatagatccaagaatgtattaatatatatatgaggaaaatcttgatggctaccactagaaacaacaggagcaatcaaatggacagagtggcgtacttccagtatctgctttattaatacccaactcctcttcagtgtagatggcaagtccatcctctgttgtctttctgagtcgagaaggtggcgggtctataatatctccaacagctgctgactctttgcttttcttcttcatattcttctttgatttcttgggtttctcagttacatcgtcagatttttctgttttttctgcttcagatttcttcc--------------------------------------------------------------------------------------------------------------ttagaactcttctttcccattggcgtgaatataaagctgcatatcatgcatagtaaactagtgagaacttccacatacgaca------------------------------------------------------------------------------------------------------------------------------------------------------------------------------------------------------------------------------------------------------------------------------------------
>_R_Albizia_niopoides_Simon_1601@NODE_1_length_1035_cov_95.065762
---------------------------------ggcaaatagtttagcagtcacagagaaatgcaaaagcaattgaaatcgtcaggtatgtataatgacattgggagcacgtgaacttttgaaaatacaacagatatacattgtcacaggatcgaagcacataaatattttcttgttaataatcaataattaatacactacaaaatttcaggagcagttgatatactagagtatcaaggaatcacatctagcctttaaaatggtcaagctcatcatagaagtgctcaagaaatttggttcaagact-aaaa-tcatgatcaaatatcagagg-------------------aaaatgtgttaccaaaaatcagaggaaaatcatgattgctgccatcaaaagcagcaggagcaatcaaatggacagagtggggtatttccagcatctgctttgttaatgcccatctcatcttcagtgtagatggcaagtccatcttctgttgtctttctcggccgagaaggt---ggatctgcaaagtctccatcatcttctggctgtttggttttcttcttcatattcttctttgttttcttgggtctcttagttacatcttcaggtttgtctgccttttcggcttcagatttcttccttttctttcctgcaaatatttcatcaatctcgctgccttgtttcttccgtgctgaggatggtttttgctcttccacaacagtagtgtcttgagcttgatttgggttctttttagaactcttctttgccattggagtgaaaataaagctgcatattacgcgtagtacaattgtaagaacttccccatacaacataaatgtaaaaataaaagagccaaaacaccttagatttcgagtcttctacattgacaagtcgaaaagctcaaagcctagatttagataggttgtaacattcacactcgccttataatagcagtccatccgctattatttgtaacagaatgaagatatgcattaactacaagatcaaactattgaatataagaataaatcagactaaataggatgataaactcctaatcctaatgagaaaaaataatta----------------------------------
>_R_Albizia_niopoides_Simon_1601@NODE_2_length_695_cov_9.915858
--------------------------------------------------------------------------------------------caatgacatt--gagtatgtaaaattctggaaatacaacagatataagcttacacaggattgaagaacctaaatattctcttgttaataattaacaa-------gccacttaatttcaatggcaagaaatatactagactg--tagaaatcatattgaaaccgaaaaaagtc--------------agttgctcaagaaacttggttcaagtctaagaagctatgtgccagaccaccaagacctaggtgtataggtccaagaatgtattaatatatatatgaggaaaatcttgatggctaccactagaaacaacaggagcaatcaaatggacagagtggcgtacttccagtatctgctttgttaatacccaactccacttcagtgtagatggcaagtccatcctctgttgtctttctgagtcgagaaggtggcgggtctataacatctccaacagctgctgactctttgcttctcttcttcatattcttctttgatttcttgggtttctcagttacatcgtcagatttttctgttttttctgcttcagatttcttccgttttatgcctgcaaatatcttgtcaatctcgctaccttgtttttcttgtgctggagatggtttttgctcttctacaatagtattatcttgtgcttgacttagggtcttcttagaactcttctttcccattggcgtgaatatgaagctg-------------------------------------------------------------------------------------------------------------------------------------------------------------------------------------------------------------------------------------------------------------------------------------------------------------------------------------
>_R_Albizia_subdimidiata_var_minor_Gorts_341@NODE_1_length_980_cov_23.719823
-------------------------------------------------------------------------------------------------------------------------------------------------------------------aatattttcttgttaataatcaataattaatacactacaaaatttcaggaacagttgatatactagagtatcaaggaatcacatctagcccttaaaatggtcaagctcatcatagaagtgctcaagaaatttggttcaaggct-aaaa-tcatgatcaaatatcagagg-------------------aaaatgtgttaccaaatatcagaggaaaatcatgattgctaccatcaaaagcagcaggagcaatcaaatgggcagagtggggtatttccagcatctgctttgttaatgcccatctcatcttcagtgtagatggcaagtccatcttctgttgtctttctcggccgggaaggt---ggatctgcaaagtctccagcatcttctggctgtttggttttcttcttcgtattcttctttgttttcttaggtctcttagttacatcttcaggtttgtctgccttttcggcttcagattgcttccttttcttccctgcaaatatttcatcaatctcactgccttgtttcttctgtgctgaggatcgtttttgctcttccacaacagtagtgtcttgagcttgatttggggtctttttagaactcttctttgccattggagtgaaaataaagctgcatattatgcgtagtacaattgtaagaacttccccatacaacataaatgtaaaaataaaagagccacaacaccttagatttggagtcttctacactgacaagtaaaaaacctaaaagcctagatttagacagattgtgacattcacactcgccttacaatagcagtccatccgctattatttgtaatagaatgaagatatgcattaactacaagatcaaactattgaatacaagaataaatcagaccaaatatgatgataaacccctaatcctaatgagaaaaaataatcactcctaatatattgggagttccacttggataggt
>_R_Albizia_subdimidiata_var_minor_Gorts_341@NODE_2_length_548_cov_2.730361
--------------------------------------------------------------------------------------------------catt--gagtatgtaaaattctggaaatacaacagatataagcttacacaggattgaagaacctaaatattctctcgttaataattaacaa-------gccacttaatttcaatggcaagaaatatactagacta--tagaaatcatattgaaaccggaaaaagtc--------------agttgctcaagaaacttggttcaagtctaaaaagctatgtgccagaccaccaagaccgaggtgtataggtccaagaatgtattaatatatatatgaggaaaatcttgatggctaccactagaaacaacaggagcaatcaaatggacagagtggcgtacttccagtatctgctttgttaatacccaactcctcttcagtgtagatggcaagtccatcctctgctgtctttctgagtcgagcaggtggcgggtctataatatctccaacagctgctgactctttacttttcttcttcatattcttctttgatttcttgggtttctcagttacatcgtcagatttttctgttttttctgcttcagatttcttcc------------------------------------------------------------------------------------------------------------------------------------------------------------------------------------------------------------------------------------------------------------------------------------------------------------------------------------------------------------------------------------------------------------------------------------------------------------------------------------------
>_R_Albizia_subdimidiata_var_subdimidiata_Ferreira_210@NODE_1_length_957_cov_46.863636
--------------------------------------------------------------------------------------------------------------------------------------------------caggatcgaagcacataaatattttcttgttaataatcaataattaatacactacaaaatttcaggagcagttgatatactagaggatcaaggaatcacatctagcccttaaaatggtcaagctcaccatagaagtgctcaagaaatttggttcaacact-aaaa-tcatgatcaaatatcagagg-------------------aaaatgtgttaccaaatatcagacgaaaatcatggttgctatcatcaaaagcagcaggagcaatcaaatggacagagtggggtatttccagaatctgctttgttaatgcccatctcatcttcagtgtagatggcaagtccatcttctgttgtctttctcggccgagaaggt---ggatctgcaaagtctccagcatcttctggctgtttggttttcttcttcatattcttctttgttttcttaggtctcttagttacatcttcaggtttgtctgccttttcggcttcagatttcttccttttctttcctgcaaatatttcatcaatctcgctgccttgtttcttctgtgctgaggatggtttttgctcttccacaacagtagtgtcttgagctttatttggggtctttttagaactcttgttggccattggagtgaaaataaagctgcatattatgcgtggtacaattgtaaaaacttacccatacaacataaatgtaaaaataaaagagccacaacaccttagatttgaagtcttctacactgacaagtcaaaaacctcaaaacctagatttagatagattgcgacattcacactcgccttacagtagcagtccatccaatattatttgtaatagaatgacgatatgcatgaactacaagatcaaactattgaatataagaataaagcagactaaagatgataataaactcctaatcctaatgagaaaaaataattgctcctaatacattgggagttccacttggataggt
>_R_Albizia_subdimidiata_var_subdimidiata_Ferreira_210@NODE_3_length_550_cov_12.338266
-------------------------------------------------------------------------------------------------------------------------------------------------------------------------------------------------------------------------------------acta--tagaaatcatattgaaaccgcaaaaagtc--------------agttgctcaagaaacttggttcaagtctaaaaagctatgtgccagaccaccaagaccgaggtgtataggtccaagaatatattaatatatatatgaggaaaatcttgatggctaccactagaaacaacaggagcaatcaaatggacagagtggcgtacttccagtatctgctttgttaatacccaactcctcttcagtgtagatggcaagtccatcctctgttgtctttctgagtcgagcaggtggcgggtctataatatctccaacagctgctgactctttacttttcttcttcatattcttctttgatttcttgggtttctcagttacatcgtcagatttttctgttttttctgcttcagacttcttcctttttatgcctgcaaatatcttgtcaatctcgccaccttgtttttcttgtgctggagatggtttttgctcttctacaaaagtattctcttgtgcttgacttggggtcttcttagaactcttctttcccat--------------------------------------------------------------------------------------------------------------------------------------------------------------------------------------------------------------------------------------------------------------------------------------------------------------------------------------------------------
>_R_Albizia_xerophytica_Hughes_1435@NODE_1_length_1025_cov_61.659283
------------------------------------------------------------------------------------------------------------------------------------gatacacattgtcacaagattgaagcacataaatactttcttgttactaatcaataattaatacactacataatttcaggagcagttgatatactagagtatctaggaatcacatctagctcttaaaaggctcaagctcgtcatagaagtgctcaagaaatttggttcaagact-aaaagctatgagcaagactg-caggaccctggtgtgtagatcgaaaaatgtgtgaccaaatatcagaggaaaatcatgattgctaccatcaaaagcaacaggagcaatcaaatggacagagtggggtattcccagcatctgctttgttaatgcccatctcatcttcagtgtagatggcaagtccatcttctgttgtctttctaggccgagaaggt---ggatctgcaaagtctccagcatcttctggctttttggttttcttcttcgtattcttctttgttttcttaggtctcttagatacatcttcaggtttgtctcccttttcggcttcagatttcttccttttctttcctgcaaatatctcatcaatctcgctgccttgtttcttctgtgctgaggatggtttttgctcttccacaacagtagtgtcttgagcttgatttggggtctttttagaactcttctttgccattggagtgaaaataaagctgcatattatgcctagtacaattgtgagaacttccccatacaacataaatgtaaaaat--aagagccacaacaccttagatttggagtcttctacactgacaagtcaaaaacctc--agcccagatttagatagattgtgacattcacacttgccttacaatagcagtccatccgctcttatttgtaatagaatgaagatatgcattaactacaagatcaaactattgaatataagaataagtaagactaaatatgatgataaactcctaatcctaatgaaaaaaaataattactcttaatatattgggagttccccttggataggt
>_R_Balizia_elegans_Iganci_870@NODE_2_length_661_cov_8.366438
-----------------------------------------------------------------------------------------------------------------------------------------------------------------------------------------------------------------------------------------------------------accgaaaaaagtc--------------ggttgctcaagaaacttggtttaagtctaaaaagctatgcgccagaccaccaagacctaggtgtatagatccaagaatgtattaaaaaaaatatgaggaaaatctagatggctaccactagaaacaacaggagcaatcaaatggacagagtggcgtacttccaatatctgctttgttaatacccaactcctcttcagtgtagatggcaagcccatcctctgttgtctttctgggtcgagaaggtggcgggtctatgatatctccaacacatgctgacccttttcttttcttcttcatattcttctttgatttcttgggtttcttagttacattgtcagatttttctgtttttactgcttcagatttcttccgttttatgcctgcaaatatcttgtcaatctcgctaccttgtttttcatgtgctggagatggtttttgctcttctacaatagcattctcttgtgcttgacttggggtcttcttagaactcttctttcccattggcgtgaatataaagctgcatattatgcatagtaaactagtgagaacttccacataggacacaaatgtaaaaataaatgcgcgacaacacttcagatataccacagtccacactgataagtcaaatgcattaaaacccagattt-------------------------------------------------------------------------------------------------------------------------------------------------------------------------------------------------------
>_R_Balizia_leucocalyx_Aguilar_1939@NODE_2_length_694_cov_10.106969
-------------------------------------------------------------------------------------------------------------------attctgggaatacaacagataaaagcttacacaggattgaagaacctaaatatcctcttgttaataattaacaa-------gccacttaatttcaatggcaagaaatatacaagacta--tagaaatcatattgaaacccaaaaaagtc--------------ggttgctcaagaaacttggttcaagtctataaagctatgcgccagaccaccaagacctaggtgtatagatccaagaatgtattaaaaaaaaaatgaggaaaatctagatggctaccactagaaacaacaggagcaatcaaatggacagagtggcgtacttccagcatctgctttgttagtacccaactcctcttcagtgtagatggcaagtccatcctccgttgtctttctgggtcgagaaggtggcgggtctatgatatctccaacacctgctgacccttttcttttcttcttcatattcttctttgatttcttgggttttttagttacatcgtcagatttttctgttttttctgcttcagatttcttccgttttatgcctgcaaatatcttgtcaatctcgctaccttgtttttcatgtgctggagatggtttttgctctacaacaatagcattctcttgtgcttgacttggggtcttcttagaactcttctttcccattggcgtgaatataaagctgcatattatgcatagtaaactagtgagaac--------------------------------------------------------------------------------------------------------------------------------------------------------------------------------------------------------------------------------------------------------------------------------------------------------
>_R_Balizia_pedicellaris_Queiroz_15529@NODE_1_length_1273_cov_229.223317
gtatgagaacaagcacaaattgtggtttcatggggcaaatagtttagcagtcacagagaaatgcaaaagcacttgaaaccgacaggtatgtataa----------------tgaacttctgaaaatacaacagatacacattgtcacaggattgaagcacataaatattttcttgttaataatcaataattaatacactacataatttcagaagcagttgatatactagagtatctaggaatcacatctagcccttaaaaaagtcaagctcatcatagaagtgctgaagaaatttggttcaagacc-aaaagctatgagccaaactgccaggaccctggtgtatagatcaaaaaaggtgttgccaaatatcagaggaaagtcatgactgctaccatcaaaagcaacaggagcaatcaaatggacagagtgagctatttccagcatctgctttgttaatgcgcaactcatcttcagtgtagatggcaagtccatcttctgttgtctttctaggccgagaaggt---ggatctgcaaagtctccagcatcttctggcattttggttttcttcttcgtattcttctttgttttcttaggtctcttagttacatcttcaggtttgtctgccttttcggcttcagatttcttccttttctttccggcaaatatctcatcaatctcgccgccttgtttcttctgtactgaggatggtttttgctcttccacaacagtagtgtcttgagcttgatttggggtctttttagaactcttctttgccattggactgaaaataaagctgcatattatgcgtagtacaattgtgagaacttccccataaaatataaatgcaaaaataaaagagccacaaccccttagatttggagccttctacactgacaagtcaaaaacctcaaagcctagatttagatagattgtgacattcacactcgccttacaaaagcagcccatcccctcttatttgtaatagaatgaagatattcattaactacaagatcaaactattgaatataagaataaatcagactaaatatgatgataaactcctaatcctaatgaaaaaaaata--------------------------------------
>_R_Balizia_pedicellaris_Queiroz_15529@NODE_2_length_959_cov_19.087389
gtaacaaaacaaatacaaattgcattttcatcgggcaa--------------------atatgttagcagtcatgaatccaacaggaatgtataaagacatt--gagtatgtaaaattctgaaaatacaacagatataagcttacacaggattgaagaacctaaatattctcttgttaataattaacaa-------gccacttaatttcaatggcaagaaatatacaagacta--tagaaatcatattgaaaccgaaaaaagtc--------------ggttgctcaagaaacttggttcaagtctaaaaagctatgtgccagaccaccaagacctaggtgtatagatccaagaatgtattaaaaaaaatatgaggaaaatctagatggctaccactagaaacaacaggagcaatcaaatggacagagtggcgtacttccagcatctgctttgttaatacccaactcctcatcagtgtagatggcaagtccatcctctgttgtctttctgggtcgagaaggtagcgggtctatgatatctccaacacctgctgacccttttcttttcttcttcatattcttctttgatttcttgggtttcttagctacatcgtcagatttttctgttttttctgcttcagatttcttccgttttatgcctgcaaatatcttgtcaatctcgctaccttgtttttcatgtgctggagatggtttttgctcttctacaatagcattctcttgtgcttgacttggggtcttcttagaactcttctttcccattggcgtgaatataaagctgcatattatgcataataaactagtaagaacttccacataggacacaaatgtaaaaataaatgagcgacaacacttcagatataccacagtccacactgataagtcaaatgcattaaaacccagatt--------------------------------------------------------------------------------------------------------------------------------------------------------------------------------------------------------
>_R_Balizia_spnov_Morim_577@NODE_2_length_656_cov_45.574043
----------------------------------------------------------------------------------------------------------------------------------------------------ggattgaagaacctaaatatcctcttgttaataattaacaa-------gccacttaatttcaatggcaaggaatatacaagacta--t-gaaatcatattgaaaccgaaaaaagtc--------------ggttgctcaagaaacatggttcaagtctataaagctatgcgccagaccaccaagaccaaggtgtatagatccaagaatgtattaaaaaaaacatgaggaaaatctagatggctaccactagaaacaacaggagcaatcaaatggacagagtggcgtacttccagcatctgctttgttaatatccaactcctcttcagtgtagatggcaagtccatcctctgttgtctttctgggtcgagaaggtggcgggtctatgatatctccaacacctgctgacccttttcttttcttcttcaaattcttctttgatttcttgggtttcttagttacatcgtcagatttttctgccttttctgcttcagatttcttccgttttatgcctgcaaatatcttgtcaatctcgctaccttgtttttcatgtgctggagatggtttttgctcttctacaatagcattctcttgtgcttgacttggggtcttcttagaactcttctttcccattggtgtgaatataaagctgcatattatgcatagtaaactagtaagaac--------------------------------------------------------------------------------------------------------------------------------------------------------------------------------------------------------------------------------------------------------------------------------------------------------
>_R_Cathormion_obliquifoliolatum_Wieringa_6519@NODE_1_length_1163_cov_232.164260
gtatgagaacaagcacaaattgtggattcatggggcaaatggtttagcagtcacagagaaatgcaaaagcacttgaaaccgacaggtatgtctaa----------------tgaacttctgaaaatacaacagatacacattgtcacaggattgaagcacatcaatattttcttgttaataatcaataattaatacactacataatttcagaagcagttgatatactagagtatctaggaatcacatctaacccttaaaaaagtcaagctcatcatagaagtgctcaagaaatttggttcaagact-aaaagctatgagccagactgccaggaccctggtgtatcgatcaaaaaaagtgttaccaaatatcagaggaaaatcatgattgctaccatcaaaagcaacaggagcaatcaaatggacagagtgagctatttccagcatctgctttgttaatgcgcaactcatcttcagtgtagatggtaagtccatcttctgttgtctttctaggccgagaaggt---ggaactgcaaagtctcgagcatcttctggcattttggttttcttcttcgtattcttctttgttttcttaggtctcttagttacatcttcaggtttgtctgccttttcggcttcagatttgttccttttctttcctgcaaatatctcatcaatctcgtcgccttgtttcttctgtactgaggatggtttttgctcttccacaacagtagtgtcttgagcttgatttggggtctttttagaactcttctttgccattggactgaaaataaagctgcatattatgcgtagtacaattgtgagaacttccccataaaatataaatgcaaaaataaaagagccacaaccccttagatttggagtcttctacactgacaagtcaaaaacctcaaagcctagatttagatagattgtgacattcacactcgccttacaaaagcagcccatcccctcttatttgtaatagaatgaagatattcattaactacaagatcaaactattgaatataagaata---------------------------------------------------------------------------------------
>_R_Cathormion_rhombifolium_Deighton_3618@NODE_1_length_989_cov_63.353070
-------------------------------------------------------------------------------------------------------------------cttctgaaaatacaacagatacacattgtcacaggattgaagcacatgaatattttcttgttaataatcaataattaatacactacataatttcagaagcagttgacatactagagtatctaggaatcacatctagcccttaaaaaagtcaagctcatcatagaagtgctcaagaaatttggttcaagact-aaaagctatgagccagactgccaggaccctggtgtatagatcaaaaaatgtgttaccaaatatcagaggaaaatcataattgctaccatcaaaagcaacaagagcaatcaaatggacagagtgagctatttccagcatctgctttgttaatgcgcaactcatcttcagtgtagatggcaagtccatcttccgttgtctttctaggccgagaaggt---ggatctgcaaagtctcgagcatcttctggcattttggttttcttcttcgtattcttctttgttttcttaggtctcttagttacatcttcaggtttgtctgccttttcggcttcagatttcttccttttctttcctgcaaatatctcatcaatctcgccgccttgtttcttctgtactgaggatggtttttgctcttccataacagtagtgtcttgagcttgatttggggtctttttagaactcttctttgccattggactgaaaataaagctgcatattatgcgtagtacaattgtgagaacttccccataaaatataaatgcaaaaataaaagagccacaaccccttagatttggagtcttctacactgacaagtcaaaaacctcaaagcctagatttagatagattgtgacattcacactcgccttacaaaagcagcccatcccctcttatttgtaatagaatgaagatattcattaactacaagatcaaactattgaatataagaataaatcagactaaatatgatgataaactcctaatcctaatgaaaaaaaataattactcctaatatattgggagt---------------
>_R_Enterolobium_cyclocarpum_MWC9020@NODE_1_length_1145_cov_137.661049
-----------------------------------------gtttagcagtcacagggaaat---------cttgaaactgacaggtatgtatcatgacattgggagcatgtaaacttttgaaaatacaacaggtacacattgccacaggattgaagcacctaaatattttcttgtcaatgatcaataattaatacactacataatttcagaagtagctgatatactagagtatctaggaatcacatctagcccttaaaaaggtcaagctcatcatagaagtgcttaagaaatttggttcaagagt-aaaagctatg-----------------cctggcgtatagatcaaaaaatgtgttacccaatattagaggaaaatcatgattgctaccatcaaaagcaacaggagcaatcaaatggacagagtggggtatttccagcatctgctttgttaatgcccaactcatcttcagtgtagatggcaagtccatcttctgttgtctttctaggccgggaaggt---gaatctgcaaagtctccaacatcttctggccttctggttttcttcttcgtattcttctttgttttcttaggtctcttagttacatcttcaggtttgtctgcttttttgccttcagatttcttccttttctttcctgcaaatatctcatcaatctcaccgccttgtttcttctgtgttgaggatggtttttggtcttccacaacagtagtgtcttgagcttgatttggaatctttttagaactcttctttgccattggagtgaaaataaagctgcatattatgcgtagtacaattgtgagaacttccccacacaacataaatgtaaaaataaaagagccacaacaccttagatttggagtcttct--actgacaaggcaaaaaccgcaaagcctagatttagatagactgtgacattcacactcgccttacaatagcagcccatcccctcttatttgtaatagaatgaagatattcattaactacaagatcaagctcttgaatataagaataaatcagactaaatatgaggataaactcctaatcctaatgaaaaaaaataattactcctaatatattgcgagttccacttagatgggt
>_R_Hydrochorea_corymbosa2_Iganci_862@NODE_2_length_628_cov_24.518325
-----------------------------------------------------------------------------------------------------------------------------------------------------gattgaagaacctaaatattctcttgttaataattaacaa-------gccacttaatttcaatggcaagatatgtacaagacta--tagaaaacatattg-aaccgaaaaaagtc--------------ggttgctcaagaaatttggttcaagtctaaaaagctatgtgccagaccaccaagacctaggtgtatagatccaagaatgtattaaaaaaaatatgaggaaaatctagatggctaccactagaaacaacaggagcaatcaaatggacagagtggcgtacttccagtatctgctttgttaatacccaactcctcttcagtatagatggcaagtccatcctctgttgtctttctgggtcgagaaggtggcgggtctatgatatctccaacacctgctgacccatttcttttcttcttcatattctgcttcgatttcttgggtttcttagttacatcgttagatttttctgttttttctgcttcagatttcttccgttttatgcctgcaaatatcttgtcaatctcgctaccttgtttttcatgtcctggagatggtttttgctcttctacaatagcattgtcttgtgcttgacttggggtcttcatagaactcttctttcccattggcgtgaatataaagctgc------------------------------------------------------------------------------------------------------------------------------------------------------------------------------------------------------------------------------------------------------------------------------------------------------------------------------------
>_R_Jupunba_brachystachya_Lima_7438@NODE_1_length_1374_cov_67.223593
gtatgagaacaagcacaaattgtggtttcatggggcaaatagtttagcagtcacagagaaatgcaaaagcacttgaaaccgacagctctgtataa----------------tgaacttctgaaaatacaacagatacacattgtcacaggattgaagcacataaatattttcttgttaataatcaataattaatacactacataatttcagaagcagttgatatactagagtatctaggaatcacatctagcccttaaaaaagtcaagctcatcatagaagtgctcaagaaatttggttcaagact-aaaagctatgagccagactgccaggaccctggtgtatagatcaaaaaatgtgttaccaaatatcagaggaaaatcatgattgctaccatcaaaagcaacaggagcaatcaaatggacagagtgaggtatttccagcatctgctttgttaatgcccaactcatcttcagtgtagatggcaagtccatcttctgttgtctttctaggccgagaaggt---ggatctgcaaagtctccagcatcttctggcattttggttttcttcttcgtattcttctttgttttcttaggtctcttagttacatcttcaggtttgtctgccttttcggcttcagatttcttccttttctttcctgcaaatatctcatcaatctcgccgccttgtttcttctgtgctgaggatggtttttgctcttccacaacagtagtgtcttgagattgatttggggtctttttagaactcttctttgccattggagtgaaaataaagctgcatattatgcgtagtacaattgtgagaacttccccataaaacataaatgcaaaaataaaagagccacaacaccttagatttggagtcttctacaccgacaagtcaaaaacctcaaagcctagatttagatagattgtgacattcacactcgccttacaaaagcagcccatcccctcttatttgtaatagaatgaagatattcattaactacaagatcaaactattgaatataagaataaatcagactaaatatgatgataaactcctaatcctaatgaaaaaaaataattactcctaatgtattgggagtttcacttggatagat
>_R_Jupunba_cochleata_Bonadeu_673@NODE_1_length_1449_cov_49.472303
-tatgagaacaagcacaaattgtggtttcatggggcaaatagtttagcagtcacagagaaatgcaaaagcacttgaaaacgacaggtatgtataatgacatttggagcatgtgaacttttgaaaacacaacagatacagattgtcacaggattgaagcacataaatattttcttgttaataatcaataattaatacactacataatttcagaagcagttgatacactagagtatctaggaatcacatctagcccttaaaaaaggcaagctcatcatagaagtgctcaagaaa-ttggttcaagact-aaaagctatgagccagactgccaggaccctggtgtatagatcaaaaaatgtgttaccaaatatcagaggaaaatcatgattgctaccatcaaaagcaacaggagcaatcaaatggacagagtgaggtatttccagcatctgctttgttcatgcccaactcatcttcagtgtagatggcaagtccatcttctgtcgtttttctaggccgagaaggt---gaatctgcatagtctccagcatcttctggcattttggttttcttcttcgcattcttctttgttttcttaggtctcttggttacaccttcaggtttgtctgccttttcggcttcagatttcttccttttctttcctgcaaatatctcatcaatctcaccgccttgtttcttctgtgctgaggatggtttttgctcttccacaacagtagtgtcttgagcttgatttggggtctttttagaactcttctttgccattgcagtgaaaataaagctgcatattatgcgtagtacaattgtgagaacttccccataaaacataaatgcaaaaataaaagagccacaacaccttagatttggagtcttctacactgacaagtcaaaaacctcaaagcctagatttagatagattgtgacattcacactcgccttacaatagcagcccatcccctcttatttgtaatagaatgaagatattcattaactacaagatcaacttattgaatataagaataaatcagactaaatatgatgataaactcctaatcctaatgaaaaaaaataattactcctaatatattgggagtttcacttggatcgat
>_R_Jupunba_cochleata_Bonadeu_673@NODE_2_length_877_cov_6.752500
gtaacaaaacaaataccaattgcattttcatcgggcaa--------------------atatgttagcagtcatgaatccaacaggaatgtataatgacatt--gagtatgtaaaatcctgggaatacaacagatataagcttacacaggattgaagaacctaaatatcctcttgttaataattaacaa-------gccacttaatttcaatggcaagaaatatacaaggtta--aagaaatcatattgaaaccgaaaaaagtc--------------ggttgctcaagaaacttcgttcaagtctgaaaagctatgtacaagaccaccgagacctaggtgtatagatccaagaatgtattaaaaaaaatatgaggaaaatctagatggctaccactagaaacaacaggagcaatcaaatggacagagtggcgtacttccagcatctgctttgttaatacccaactcctcttcagtgtagatggcaagtccatcctctgttgtctttctgggtcgagaaggtggcgggtctatgatatctccaacacctgctgacccttctcttttcttcttcatattcttctttgatttcttgggtttcttagttacatcgtcagatttttctgttttttctgcttcagatttcttccgttttatgcctgcaaatatcttgtcaatctcgctaccttgtttttcatgtgctggagatggtttttgctcttctacaatagcattctctggtgcttgacttagggtcttcttagaactcttctttcccattggcgtgaatataaagctgcatattatgcatagtaaactagtgagaacttccacataggacacaaatgtaaaaataaatgagcgacaac---------------------------------------------------------------------------------------------------------------------------------------------------------------------------------------------------------------------------------------------------------------
>_R_Jupunba_filamentosa_Lima_7487@NODE_1_length_1090_cov_76.092794
gtatgagaacaagcacaaattgtggtttcatggggcaaatggtttagcagtcacagagaaatgcaaaagcacttgaaaccgacaggtacgcataatgatatttggagcatgtgaacttctgaaaatacaacagatacacattgtcacaggattgaagcacataaatattttctcgttaataatcaataattaatacactacataatttcagaagcagttgatatactagagtatctaggaatcacatctagcccttaaaatagtcaagctcatcatagaagtgctcaagaaatttggtccaagact-aaaagctatgaaccagactgccatgacccttgtgtatagatcaaaaaatgtgttaccaaatatcaggggaaaatcatgattgctaccatcaaaagcaacaggagcaatcaaatggacagagtgaggtatttccagcatctgctttgttaatgcccaactcatcttcagtgtagatggcaagtccatcttctgttgtctttctaggccgagaaggt---ggatctgcaaagtctccagcatcttctggcattttggttttcttcttcgtattcttctttgttttcttaggtctcttagttacatcttcaggtttgtctgccttttcggcttcagatttcttccttttctttcctgcaaatatctcatcaatctcgccgccttgtttcttctgtgctgaggatggtttttgctcttccacaacagtagtgtcttgagcttgatttggggtctttttagaactcttctttgccattggagtgaaaataaagctgcatattatgcgtagtacaattgtgagaacttccccatagaacacaaatgcaaaaataaaagagccacaacaccttagatttggagtcttctacactgacaagtcaaaaccctcaaagcctagatttagatagattgtgacattcacactcgccttacaatagcagcccatcccctcttatttgtaa-------------------------------------------------------------------------------------------------------------------------------------------
>_R_Jupunba_filamentosa_Lima_7487@NODE_2_length_728_cov_10.938556
--------------------------------------------------------------------------------------------------------gagtatgtaaaattctggaaatacaacagatataagcttacacaggattgaagaacctaaatattctcttgttaataattaacaa-------gcgacttaatttcaatggcaagaaatatacaagacta--tagaaatcatattgaaaccgaaaaaagtc--------------ggttgctcaagaaacttggttcaagtctaaaaagctaagtgccagaccaccaagacctaggtgtatagatccaagaatgtattaaaaaaaatatgaggaaaatctagatggctaccactagaaacaacaggagcaatcaaatggacagagtggcgtacttccagcatctgctttgttaatacccaactcctcttcagtgtagatggcaagtccatcctctgttctctttctgggtcgagaaggtggcgggtctatgatatctccaacacctgctgacccttttcttttcctcttcatattcttctttgatttcttgggtttcttagttacatcgtcagatttttctgttttttctgcttcagatttcttccgttttatgcctgcaaataacttgtcaatctcgctaccttgtttttcatgtgctggagatggtttttgctcttctacaatagcattctcttgtgcttgacttggggtcttcttagaactcttctttcccattggcgtgaatataaagctgcatattatccatagtaaactactgagaacttccacataggacacaaatgtaa---------------------------------------------------------------------------------------------------------------------------------------------------------------------------------------------------------------------------------------------------------------------------------
>_R_Jupunba_floribunda_Iganci_883@NODE_2_length_825_cov_6.562834
-----------------------------------------------------------------------------------------------tgacatt--gagtatgtaaaattctggaaatacaacagatataagcttacacaggattgaagaacctaaatattctcttgttaataattaacaa-------gccacttaatttcaatggcaagaaatatacaagacta--tagaaatcatattgaaaccgaaaaaagtc--------------ggttgctcaagaaacttggttcaagtctaaaaagctatgtgccagaccaccaagacctaggtgtatagatccaagaatgtattaaaaaaaatatgaggaaaatctagatg---accactagaaacaacaggagcaatcaaatggacagagtggcgtacttccagcatctgctttgttaatacccaactcctcttcagtgtagatggcaagtccatcctctgttgtctttctgggtcgagaaggtggcgggtctatgatatctccaacacctgctgacccttttcttttcttcttcatattcttctttgatttcttgggtttcttggttacatcgtcagatttttctgttttttctgcttcagatttcttccgttttatgcctgcaaatatcttgtcaatctcgctaccttgtttttcatgtgctggagatggtttttgctcttctacaatagcattctctggtgcttgacttagggtcttcttagaactcttctttcccattggcatgaatataaagctgcatattatgcatagtaaactagtgagaacttccacataggacacaaatgtaaaaataaatgagcgacaacacttcagatataccacagtccacactgataagtcaaatgcattaaaacccagattt--ataaaccttgacattca------------------------------------------------------------------------------------------------------------------------------------------------------------------------------------
>_R_Jupunba_laeta_Mori_25147@NODE_1_length_920_cov_34.539739
----------------------------------------------------------------------------------------------atgatatttggagcatgtgaacttctgaaaatacaacagatacacattgtcacaggattgaagcacataaatattttcttgttaataatcaataattaatacactacataatttcagaagcagttgatatactagagtatgcaggaatcaca-ctagcccttgaaaaagtcaagctcatcatagaagtgctcaagaaatttggttcaagact-aaaagctatgagccagactgccaggaccctggtgtatagatcaaaaaatgtgttaccgaatatcagaggaaaatcatgattgctaccatcaaaagcaacaggagcaatcaaatggacagagtgaggtatttccagcatctcctttgttaatgcccaactcgtcttcagtgtagatggcaagtccatcttctgttgtctttctaggccgagaaggt---ggatctgcaaagtctccagcatcttctggcattttggttttcttcttcgtattcttctttgttttcttaggtctcttagttacatcttcaggtttgtctgccttttcgacttcagatttcttccttttctttcctgcgaatatctcatcaatctcaccgccttgtttgttctgtgctgaggatggtttttgctcttccacaacagtagtgtcttgagcttgatttggggtctttttagaactcttctttgccattggagtgaaaataaagctgcatattatgcgtagtacaattgtgagaactcccccataaaacataaatgcaaaaataaaagagccacaacaccttagatctggagtcttctacactgacaagtcaaaaacctcaaagcctagatttagatagattgtgacattcacactcgccttacaatagcagcacatcccctcttatttgtaatagaatgaagatattcattaactacaagatcaaac--------------------------------------------------------------------------------------------------------
>_R_Jupunba_langsdorfii_Ribeiro_728@NODE_1_length_1537_cov_63.165068
gtatgagaacaagcacaaattatggtttcatggggcaaatagtttggcagtcacagagaaatgcaaaagcacttgaaaccgacaggtatgtataatgatatttggagcatgtgaacttctgaaaatacaacagatacacattgtcacaggattgaagcacataaatattttcttggtaataatcaataattaatacactacataatttcagaagcagttgatatactagagtatctaggaatcacatctagcccttaaaaaagtcaagcttatcatagaagtgctgaagaaatttggttcaagact-aaaagctatgagccagactgccaggaccctggtgtatagatcaaaaaatgtgttaccaaatatcagaggaaaatcatgattgctaccatcaaaagcaacaggagcaatcaaatggacagagtgaggtatttccagcatctcctttgttaatgcccaactcatcttcagtgtagatggcaagtccatcttctgttgtctttctaggccgagaaggt---ggatctgcaaagtctccagcatcttctggcattttggttttcttcttcgtattcttctttgttttcttaggtctcttagttacatcttcaggtttgtctgccttttcggcttcagatttcttccttttctttgctgcaaatatctcatcaatctcgccgccttgtttcttctgtgctgaggatggtttttgctcttccacaacagtagtgttttgagcttgatttggggtctttttagaactcttctttgccattggagttaaaataaagctgca---tatgcgtagtacaattgtgagaatttccccataaaacataaatgcaaaaataaaagagccacaacaccttagatttggagtcttctacactgacaagtcaaaaacctcaaagcctagatttagatagattgtgacattcacactcgccttacaatagcagcccatcccctcttatttgtaatagaatgaagatattcattaactacaagatcaaactattgaatataagaataaatcagactaaatatgatgataaactcttaatcctaatgaaaaaaaataattactcctaatatattgggagtttcacttggatagat
>_R_Jupunba_longipedunculata_Cardona_2682@NODE_1_length_968_cov_80.124579
------------------------------------------------------------------------------------------tataatgacatttggagcatgtgaacttttgaaaatacaacagacacacattgccacaggattgaagcacataaatatttccttgttaataatcaataattaatacactacataatttcagaagcagttgatatactagagtatctaggaatcacatctagcccttaaaaaagtcaagctcatcatagaagtgctcaacaaatttggttcaagact-aaaagctatgagccagactgccaggaccctggtgtatagatcaaaaaatctgttaccaaatatcagaggaaaatcatgattgccatcatcaaaagcaacaagagcaatcaaatggacagagtggggtatttccagcatctgctttgtcaatgcccaactcatcttcagtgtagatggcaagtccatcttctgttgtctttctaggccgagaaggg---ggatctgcaaagtctccagcatcttctggcattttggttttcttcttcgtattcttctttgttttcttaggtctcttagttacatcttcaggtttgtctgccttttcggcttcagatttcttccttttctttcctgcaaatatctcatcaatctcgccgccttgtttcttctgtgctgaggatggtttttgctcctccacaacagtagtgtcttgagcttgatttggggtctttttagaactcttctttgccattggagtgaaaataaagctgcatattatgcgtagtacaattgtgagaaattccccataaaatataaatgcaaaaataaaagagccacaacaccttagatttggagtcttctacactgacaagtcaaaaacctcaaagcctagatttagatagattgtgacattcacactcgccttacaaaagcagcccatcccctcttatttgtaatagaatgaagatattcattaactacaagatcaaactattgaatataagaataaatcagactaaatatgatgataaact-------------------------------------------------------------
>_R_Jupunba_longipedunculata_Cardona_2682@NODE_2_length_663_cov_8.448805
----------------------------------------------------------------------------------------------------------------------------------------------------------------------------------------------------gccacttaatttcaatggcaagaaatatacaagacta--tagaaatcatattgaaaccgaaaaaagtc--------------ggttgctcaagaaacttggttcaagtctaaaaagctatgtgccagaccaccaagacctaggtgtatagatccaagaatgtattaaaaaaaatatgaggtaaatctagatggctaccactagaaacaacaggagcaatcaaatggacagagtggcgtacttccagcatctgctttgttaatacccaactcctcttcagtgtagatggcaagtccatcctctgttgtctttctgggtcgagaaggtggcgggtctatgatatctccaacacctgctgacccttttcttttcttcttcatattcttctttgatttcttgggtttcttggttacatcgtcagatttttctgttttttctgcttcagatttcttccgttttatgcctgcaaatatcttgtcaatctcgctaccttgtttttcatgtgctggagatggtttttgctcttctacaatagcattctctggtgcttgacttagggtcttcttagaactcttctttcccattggcgtgaatataaagctgcatattatgcatagtaaactagtgagaacttccacataggacacaaatgtaaaaataaatgagcgacaacacttcag--------------------------------------------------------------------------------------------------------------------------------------------------------------------------------------------------------------------------------------------------------
>_R_Jupunba_microcalyx_Iganci_855@NODE_2_length_876_cov_18.762203
-----------------------------------------------------------------------------------------------------------------------tggaaatacaacagatataagcttacacaggattgaagaacctaaatattctcttgttaataattaacaa-------gccacttaatttcaatggcaagaaatatacaagacta--aagaaatcatattgaaaccgaaaaaagtc--------------ggttgctcaagaaacttggttcaagtctaaaaagctatgtgccagaccaccaagacctaggtgtatagatccaagaatgtattaaaaaaaatatgaggaaaatctagatgggtaccactagaaacaacaggagcaatcaaatggacagagtggcgtacttccagcatctgctttgttaatacccaactcctcttcagtgtagatggcaagtccatcctctgttgtatttctgggtcgagaaggtggcgggtctataatatctccaacatctgctaaccctgtgcttttcttcttcatattcttcgttgatttcttgggtttcttagttacatcgtcagatttttctgttttttctgcttcagatttcttccgttttatgcctgcaaatatcttgtcaatctcgctaccttgtttttcatgtgctggagatggtttttgctcttctacaatagcattctcttgtgcttgacttggggtcttcttagaactattctttcccattggcgtgaatataaagctgcatattatgcatagtaaactagtgagaacttccacatagggcacaaatgtaaaaataaatgagctacaacacttcagatataccacagtccacactgataagtcaaatgcattaaaacccagattt--ataaaccttgacattcaaactcaccttacactggcagccactctcttcttatttgtactaaaatgtgttta---------------------------------------------------------------------------------------tcaaactctagg---------------------------
>_R_Jupunba_oppositifolia_Liegier_16014@NODE_1_length_899_cov_89.508516
---------------------------------------------------------------------------------------------------------------------------------------------------aggattgaagcacataaatattttcttgttaataatcaataattaatacactacataatttcagaagcagttgatatactagagtatctaggaatcacatctagcccttaaaaaagtcaagcttatcatagaagtgctgaagaaatttggttcaagact-aaaagctatgagccagactgccaggaccctggtgtatagatcaaaaaatgtgttaccaaatatcagaggaaaatcatgattgctaccatcaaaagcaacaggagcaatcaaatggacagagtgaggtatttccagcatctgctttgttaatgcccaactcatcttcagtgtagatggcaagtccatcttctgttgtctttctaggccgagaaggt---ggatctgcaaagtctccagcatcttctggcattttggttttcttcttcgtattcttctttgttttcttaggtctcttagttacatcttcaggtttgtctgccttttcgacttcagatttcttccttttctttcctgcaaatatctcatcaatctcaccgccttgtttcttctgtgctgaggatggtttttgctcttccacaacagtagtgtcttgagcttgatttggggtctttttagaactcttctttgccattggagtgaaaataaagctgcatattatgcgtagtacaattgtgagaacttccccataaaacataaatgcaaaaataaaagagccacaacaccttagatttggagtcttctacaccgaaaagtcaaaaacctcaaagcctagatttagatagattgtgacattcacactcgccttacaatagcagcccatcccctcttatttgtaatagaatgaagatattcattaactacaagatcaaactattgaatataagaataaatcagactaaata-------------------------------------------------------------------------
>_R_Jupunba_trapezifolia_Simon_1600@NODE_1_length_1055_cov_73.028000
------------------------------------aaatagtttagcagtcacagagaaatgcaaaagcacttgaaaccgacaggtatgtataatgacatttggagcatgtgaacttttgaaaacacaacagatacacattgtcacaggattgaagcacataaatattttcttgttaataatcaataattaatacactacataatttcagaagcagttgatctactagagtatctaggaatcacatctagcccttaaaaaaggcaagctcatcatagaagtgctcaagaaaattggttcaagact-acaagctattagccagactgccaggaccctggtgtatagatcaaaaaatgtgttaccaaatatcagaggaaaatcatgattgctaccatcaaaagcaacaggagcaatcaaatggacagagtgaggtatttccagcatctcctttgttaatgcccaactcatcttcagtgtagatggcaagtccatcttctgttgtctttctaggccgagaaggt---ggatctgcaaagtctccagcatcttctggcattttggttttcttcttcgtattcttctttgttttcttaggtctcttagttacatcttcaggtttgtctgccttttcggcttcagatttcttccttttctttgctgcaaatatctcatcaatctcaccgccttgtttcttctgtgctgaggatggtttttgcttttccacaacagtagtgtcttgagcttgatttggggtctttttagaactcttctttgccattggagtgaaaataaagctgcatattatgcgtagtacaattgtgagaacttccccataaaacataaatgcaaaaataaaagagccacaacaccttagatttggagtcttctacactgacaagtcaaaaacctcaaagcctagatttagatagattgtgacattcacactcgccttacaatagcagcccatcccctcttatttgtaatagaatgaagatattcattaactacaagatcaaactattgaatataagaataaatcagactaaatatgatgataaactcttaatcctaatgaaaaaaaataattactcc------------------------------
>_R_Jupunba_villosa_Borges_423@NODE_1_length_1480_cov_81.898788
gtatgagaacaagcacaaattgtggtttcatggggcaaatagtttagcagtcacagagaaatgcaaaagcacttgaaaccgacagctatgtataa----------------tgaacttctgaaaatacaacagatacacattgtcacaggattgaagcacataaatattttcttgttaataatcaataattaatacactacataatttcagaagcagttgatatactagagtatctaggaatcacatctagcccttaaaaaagtcaagctcatcatagaagtgctcaagaaatttggttcaagact-aaaagctatgagccagactgccaggaccctggtgtatagatcaaaaaatgtgttaccaaacatcagaggaaaatcatgattgctaccatcaaaagcaacaggagcaatcaaatggacagagtgaggtatttccagcatctcctttgttaatgcccaactcatcttcagtgtagatggcaagtccatcttctgttgtctttctaggccgagaaggt---ggatctgcaaagtctccagcatcttctggcattttggttttcttcttcgtattcttctttgttttcttaggtctcttagttacatcttcaggtttgtctgccttttcggcttcagatttcttccttttctttcctgcaaatatctcatcaatctcgccgccttgtttcttctgtgctgaggatggtttttgctcttccacaacagtagtgtcttgagcttgatttggggtctttttagaactcttctttgccattggagtgaaaataaagctgcatattatgcgtagtacaattgtgagaacttccccataaaacataaatgcaaaaataaaagagccacaacaccttagatttggagtcttctacaccgacaagtcaaaaacctcaaagcctagatttagatagattgtgacattcacactcgccttacaaaagcagcccatcccctcttatttgtaatagaatgaagatattcattaactacaagatcaaactattgaatataagaataaatcagactaaatatgatgataaactcctaatcctaatgaaaaaaaataattactcctaatatattgggagtttcacttggatagat
