# Supplementary material for: A new generic circumscription of Hydrochorea (Leguminosae, Caesalpinioideae, mimosoid clade) with an amphi-Atlantic distribution
Source: PhytoKeys. 2022 Aug 22;205:401–37. doi: 10.3897/phytokeys.205.82775 (PMC9849043; doi:10.3897/phytokeys.205.82775)
Supplement: Supplementary material 1 — Supplementary data file S1 [file phytokeys-205-401_article-82775__-s001.zip › MSC_m40395_comp37089_c0_seq2_exon02.aln-cln]

>Afrocalliandra_redacta_Germishuizen_5585@NODE_1_length_1389_cov_183.137195
--------------------------------------------------------------------------------------------------------------------------------------------------------------------------------------------------------------------------------------ggactcagccgccagaaactccaccaggttcgaaactgaagcttctcaatcctccaacttcacctggcaacacacagacatgtcgtctcatcatgacctcaagccaagttcttccatggccgcttcaccttcttcct---ctccgaccccaacctccacttgatggctctaggcctctcttcccaacctctcgactggaatcaaccctccttcctgtaagt-------------ataataaagatcttatctttcttctgatattatgctaaagtttgtgactttgtgcatgtcccatatatatacagtcgaggtgcagagaaaggtggtggggagagcagtttctcgaacacatcaagcacgaattttcagcaagatagttcgattatggggttgtctcatcaagttcaatggagggacaagctgttttctgctgagttgtcttcttcaaccaacgagttcaaacgaggtttctctttggaccaaacgcagttcagtcctcaatatagttctggggaaagtactgttacaacccaaggtctagcctccagtactaactttcacatggatttgtattgcaactcgtccatgttacaaggactattaggacccgacaataataataccactcaagtccagtatgatcatcacc---------atcgtcagattaacttgccataccagtcttcaagctatggattgaacagtaacgagcagttaatggctccgtggtctaaagttcctcaatttctgagagcttcacctccaaaacaaccgccacccc------ataacaacaatcagttgcatttcactaacaacgctcctttctggaatgcttctgaggaatccaatataaaagatgttagatctggcttctttgcctctttgcaacctccattcccttctccagccttcgatgttcactccaaggtatacttaattgg--------tactctatgatgtctttaaattagtttatgtgattataattaatgtagcataaacttaaggttttgcagaatatgtgtgaggttagggagtcaagtatcctggtgaagaaaagtgggagcgaggcagctccgaaaaggcctcggagcgaaactccatctcctttgccggcgtttaaggtaatcaatactttttgataattagaagggaagttttattttgattttattgttgttgtgt--------------gtgtgtatgaatgtccataaacatgaatatatgaagctgtactcgtggtttaattaacaggtaagaaaagagaagatgggggacagaatcactgctcttcaacaattggtttcgcctttcggaaaggtgatgagaatgatc------------------------------------------------------
>Albizia_decandra_Vilhena_231@NODE_1_length_1003_cov_43.980562
-------------------------------------------------------------------------------------------------------------------------------------------------------------------------------------------------------------------------------------------------------------------------------------------------------------------------------------------------------------cggcttcactttcttcctccgccccaaccccaacctccacatgatgggtctaggcctctcttcccaacctctcgactggaatcaaccgtcctttctgtaagtgttattgcactccatcataaagatcttatcttctttttgatcttatggtaaagtttgtaactttgtgcatgtct--tatatatatagtcgaggtgcagagaaaggtggtggggagagcagtttcttgaacgcatcaagcacgaattttcagcaagaaagtgcgatgatggggttgtctcctcaagttcaatggagggacaagttgttttctactgagtcctcttcttcaaccaacgagttcaaacgaggtttctctttggatcaaactcagttcagtcctcagtatagttctggggacagtactgttacaacccaaggcttagcctctagtactaactttcagatggatttgtatggcaactcatccatattacaagggctcttaggacccgataataataataacagtcaagtccagtatgataatcatcatcatcagaatcgccagattaacttgccataccagtcatcaagctacggattgaacaataacgatcagttaatgcctccatggtctaaagttcctcaatttctgagagcttcacctcctaaacaacaacaaccaccccaaaataacaataatcagttgcatttcacaaacaacgctcccttctggaacgcttctgaggcctccaattttaaagatgttagatctggcttctttccctctttgcaacctccattccctcctccaagtttcgatgttcaatccaaggtatagttaactagctatcacatactctataatgtcttttagtgtgtgtgtgtgtgtgtaattaatgtagcataaacgtaaggttttgcagaatatgtgtgaggttagggagtcaagtggcgtggtgaagaaaagtgggagcgaggcagcacccaaaaggcctcggagcgaaa--------------------------------------------------------------------------------------------------------------------------------------------------------------------------------------------------------------------------------------------------------------------------------------------------------
>Albizia_edwallii_Dalmaso_272@NODE_1_length_997_cov_6.004246
--------------------------------------------------------------------------------------------------------------------------------------------------------------------------------------------------------------------------------------------------------------------------------------------------------------------------------------------------------------------------------------------------------------------------------------------------------------------------------------------------------------------------------------------------------agtcgaggtgcagagaaaggtggtggggagagcagtttcttgaacgcatcaagcacgaattttcagcaagaaagtgcgatgatggggttgtctcctcaagttcaatggagggacaagttgttttctggtgagtcctcttcttcaaccaacgagttcaaacgaggtttctctttagatcaaactcagttcagtcctcagtatagttctggggaaagtactgttacaacccaaggcttagcctctagtactaactttcagatggatttgtatggaaactcatccatattacaaggactattaggacccgataataataataacagtcaagtccagtatgatcatcatcatcatcagaatcgccagattaacttgccataccagtcatcaagctacggattgaacagtaacgatcagttgatgcctccatggtctaaagttcctcaatttctgagagcttcacctcctaaacaacaacaaccaccccataataacaataatcagttgcatttcacaaacaacgctgccttctggaacgcttctgaggcctccaatattaaagatgttagatctggcttctttccatctttgcaacctccattccctcctccaagcttcgatgttcaatccaaggtatagttaactagctatcacatactctataatgtcttttagtgtgtgtgtgtgtgtgtaattaatgtagcataaacgtaaggttttgcagaatatgtgtgaggttagggagtcaagtggcgtggtgaagaaaagtgggagcgaggcagcacccaaaaggcctcggagcgaaactccatctcctttgccagcgtttaaggtaatcaatactttttgataataagaggggacgttttattttatcattattgttgttttgttttttgatcttttgttttatatttgaatccataaacatggatatatgaagctgtagttgtggtctaattaacaggtaagaaaagagaagatgggggacagaat----------------------------------------------------------------------------------------------------------
>Albizia_glabripetala_Lewis_1652@NODE_1_length_967_cov_99.722472
-------------------------------------------------------------------------------------------------------------------------------------------------------------------------------------------------------------------------------------------------------actccaccaggttcgaaactgaggcttctcaatcctccaacttcgcttggcaacacacagacatgtcgtctcatcatgacctcaagccaaggtcttccatggcggcttcaccttcttcctccgccccaaccccaacctccacatgatgggtctaggcctctcttcccaacctctcgactggaatcaaccgtcctttctgtaagtattattgcactccatcataaagatcttatctttcttttgatcttatggcaaagtttgtaactttgtgcatgtct--tatatatatagtcgaggtgcagagaaaggtggtggggagagcagtttcttgaacgcatcaagcacgaattttcagcaagaaagtgcgatgatggggttgtctcctcaagttcaatggagggacaagttgtttccggctgagtcctcttcttcaaccaacgagttcaaacgaggtttctctttggatcaaactcagttcagtcctcagtatagttctggggacagtactgttacaacccaaggcttagcgtctagtactaactttcagatggatttgtatggcaactcatccatattacaaggactcttaggacccgataataataataacagtcaagtccagtatgataatcatcatcatcagaatcgccagattaacttgccataccagtcatcaagctacggattgaacagtaacgatcagttaatgcctccatggtctaaaggtcctcaatttctgagagcttcacctcctaaacaacaacaaccaccccaaaataacaatagtcagttgcatttcacaaacaacgctccgttctggaacgcttctgaggcctccaattttaaagatgttagatctggcttctttccctctttgcaacctccattccctcctccaagcttcgatgttcaatccaaggtatagttaactagctatcacatactctataatgtctttta--------------------------------------------------------------------------------------------------------------------------------------------------------------------------------------------------------------------------------------------------------------------------------------------------------------------------------------------------------------------------------------------------------------------------------------------
>Albizia_inundata_Wood_26530@NODE_1_length_1012_cov_208.199582
---------------------------------------------------------------------------------------------------------------------------------------------------------------------------------------------------------------------------------------------------------------------------------------------------------caacacacagacatgtcgtctcatcatgacctcaagccaaggtcttccatggcggcttcaccttcttcctccgccccaaccccaacctccacatgatgggtctaggcctctcttcccaacccctcgactggaatcaaccgtcctttctgtaagtattattgcactccatcataaagatcttatctttcttttgatcttatggcaaagtttgtaactttgtgcatgtct--tatatatatagtcgaggtgcagagaaaggtggtggggagagcagtttcttgaacgcatcaagcacgaattttcagcaagaaagtgcgatgatggggttgtctcctcaagttcaatggagggacaagttgtttccggctgagtcctcttcttcaaccaacgagttcaaacgaggtttctctttggatcaaactcagttcagtcctcagtatagttctggggacagtactgttacaacccaaggcttagcgtctagtactaactttcagatggatttgtatggcaactcatccatattacaaggactcttaggacccgataataataataacagtcaagtccagtatgataatcatcatcatcagaatcgccagattaacttgccataccagtcatcaagctacggattgaacagtaacgatcagttaatgcctccatggtctaaagttcctcaatttctgagagcttcacctcctaaacaacaacaaccaccccaaaataacaataatcagttgcatttcacaaacaacgctccgttctggaacgcttctgaggcctccaattttaaagatgttagatctggcttctttccctctttgcaacctccattccctcctccgagcttcgatgttcaattcaaggtatagttaactagctatcacatactctataatgtcttttagtgtgagtgtgtgtgtgtaattaatgtagcataaacgtaaggttttgcagaatatgtgtgaggttagggagtcaagtggcgtggtgaagaaaa-----------------------------------------------------------------------------------------------------------------------------------------------------------------------------------------------------------------------------------------------------------------------------------------------------------------------------------------------
>Albizia_multiflora_Hughes_3090@NODE_1_length_1550_cov_162.498982
---------------------------------gttaattccatcaacttggtatttcactcttcacctcccaatataaatactgcgaagttgcgaaccgttttaaattcattttcttctcagaaaagaagaatctaatgctcttaagaagcagacacac---ccaccaccaccatcactagccggctagccatggcggaagatcaatttcaagccaccggaaactggtgggactcagcctccagaaactccaccaggttcgaaactgaggcttctcaatcctccaacttcgcttggcaacacacagacatgtcgtctcgtcatgacctcaagccaaggtcttccatggcggcttcaccttcttcctccgccccaaccccaacctccacatgatgggtctaggcctctcttcccaacctctcgactggaatcaaccgtcctttctgtaagtattattgcactccatcataaagatcttatctttcttttgatcttatggtaaagtttgtaactttgtgcatgtcttatatatat--agtcgaggtgcagagaaaggtggtggggagagcagtttcttgaatgcatcaagcacgaattttcagcaagaaagtgcgatgatggggttgtctcctcaagttcaatggagggacaagttgttttctgctgagtcctcttcttcaaccaacgagttcaaacgaggtttctctttggatcaaactcagttcagtcctcagtatagttctggggacagtactgttacaacccaaggcttagcctctagtactaactttcagatggatttgtatggcaactcatccatattacaaggactcttaggacccgataataataataacagtcaagtccagtatgataatcatcatcatcagaatcgccagattaacttgccataccagtcatcaagctacggattgaacagtaacgatcagttaatgcctccatggtctaaagttcctcaatttctgagagcttcacctcctaaacaacaacaaccaccccaaaataacaataatcagttgcatttcacaaacaacgctcccttctggaacgcttctgaggcctccaattttaaagatgttagatctggcttctttccctctttgcaacctccattccctcctccaagcttcgatattcaatccaaggtatagttaactagctatcacatactctataatgtcttttattgtgtgtgtgtgtgtgtaattaatgtagcataaacgtaaggttttgcagaatatgtgtgaggttagggagtcaagtggcgtggtgaagaaaagtgggagcgaggcagcacccaaaaggcctcggagcgaaactccatctcctttgccagcgtttaaggtaatcaataatttttgataataagaggggacgttttattttatcattattgttgttgtgttttttgatcttctgttgtatatttgaatccataaacatggatagatgaagctgtagttgtggtctaattaacaggtaagaaaagagaagatgggggacagaatcactgcgcttcaacaattggtttcgcctttcggaaaggtgagaatgatcattcatttc------------------------------------------------
>Albizia_niopoides_Simon_1601@NODE_1_length_1480_cov_205.399857
-------------------------------------------------------------------------------------------------------------------------------------------------gacaagcagacacgc---ccaccaccaccatcaataggcagctagccatggcggaagatcaatttcaagccactggaaactggtgggactcagcctccagaaactccacgaggttcgaaactgaggcttctcaatcctccaacttcgcttggcaacacacagacatgtcgtctcatcatgacctcaagccaaggtcttccatggcggcttcaccttcttcctccgccacaaccccaacctccacatgatgggtctaggcctctcttcccaacctctcgactggaatcaaccctcctttctgtaagtattattgcactccgtcataaagatcttatctttcttttgatattatggtaaagtttgtaactttgtgcatgtcttatgcatatatagtagaggtgcagagaaaggtggtggggagagcagtttcttgaacgcatcaagcacgaattttcagcaagaaagtgcgatgatggggttatctcctcaagttcaatggagggacaagttgttttctgctgagtcctcttcttcaaccaacgagttcaaacgaggtttctctttggatcaaactcagttcagtcctcagtatagttctggggaaagtactgttacaacacaaggtttagcctctagtactaactttcagatggatttgtatggcaactcatccatattacaaggactcttaggacccgataataataataacagtcaagtccagtatgagcatcatcatcatcagaatcgccagattaacttgccataccagtcatcaagctacggattgaacagtaacgatcagttaatgcctccatggtctaaagttcctcaatttctgagagcttcacctcctaaacaacaacaaccaccccaaaataacaataatcagttgcatttcacaaacaacgctcccttctggaacgcttctgaggcctccagtattaaagatgttagatctggcttctttccctctttgcaacctccattccctcctccaagcttcgatgtccaatccaaggtatagttaactagctatcacatgctctataatgtctttta-------tgtgtgtgtgtaattaatgtagcataaacgtaaggttttgcagaatatgtgtgaggttagggattcaagtggcgtggtgaagaaaagtgggagcgaggcagcacccaaaaggcctcggagcgaaactccatctcctttgccagcgtttaaggtaatcaatactttttgataataagaggggacgttttattttatcattattgttgttgtgttttttgatcttttgttgtatatttgaatccataaacatggatatatgaagctttagttgtggtctaattaacaggtaagaaaagagaagatgggggacagaatcactgcgcttcaacaattggtttcgcctttcggaaaggtgagaatgatcattcatttccctcctgcaaatttcatgatcacggaatt--tatatatatattgcaat
>Albizia_sinaloensis_Hughes_1576@NODE_1_length_1463_cov_121.487013
------------------------------------------------------------------------------------------------------------------------------------------------------------------------accaccaccactagccagctagccatggcggaagatcaatttcaagccactggaaactggtgggactcagcctccagaaactccaccaggttcgaaactgaggcttctcaatcctccagcttcgcttggcaacacacagacatgtcgtctcatcatgacctcaagccaaggtcttccatggccgcttcaccttcttcctccgccccaaccccaacctccacatgatgggtctaggcctctcttcccaacctctcgactggaatcaaccctcctttctgtaagtattattgcactccatcataaagatcttatctttcttttgatcttatagtaaagtttgtaactttgtgcatgtcttatatatat--agtcgaggtgcagagaaaggtggtggggagagcagtttcttgaacgcatcaagcacgaattttcagcaagaaagtgcgatgatggggttgtctcctcaagttcaatggagggacaagttgttttctgctgagtcctcttcttcaaccaacgagttcaaacgaggtttctctttggatcaaactcagttcagtcctcagtatagttctggggacagtactgttacaacccaaggcttagcctctagtactaactttcagatggatttgtatggcaactcatccatgttacaaggactcttaggacccgataataataataacagtcaagtccagtatgataatcatcatcatcagaatcgccagattaacttgccataccagtcatcaagctacggattgaacagcaacgatcagttaatgcctctatggtctaaagttcctcaatttctgagagcttcacctcctaaacaacaacaaccaccccaaaataacaataatcagttgcatttcacaaacaacgctcccttctggaacgcttctgaggcctccaattttaaagatgttagatctggcttctttccctctttgaaacctccattccctcctccaagcttcgatgttcaatccaaggtatagttaactagcaatcacatgctctataatgtcttttagtgtgtgtgtgtgtgtgtaattaatgtagcataaacgtaaggttttgcagaatatgtgtgaggttagggagtcaagtggcgtggtgaagaaaagtgggagcgaggcagcacccaaaaggcctcggagcgaaactccatctcctttgccagcgtttaaggtaatcaatactttttgataataagaggggacgttttattttatcattattgttgttgtgttttttgatcttttgttgtatatttcaatccataaacatggatatatgaagctgtagttgtggtctaattaacaggtaagaaaagagaagatgggggacagaatcactgcgcttcaacaattggtttcgcctttcggaaaggtgagaatgatcattcatttccctcctgcaaatttcatgatcac-------------------------
>Albizia_subdimidiata_var_subdimidiata_Ferreira_210@NODE_1_length_1423_cov_172.091382
-----------------------------------------------------------------------------------------------------------------------------aagaagaatctgatgctcttaacgagcagacacac---ccaccaccaccatcactagccggctagccatggcggaagatcaatttcaagccactggaaactggtgggactcagcctccagaaactccaccaggttcgaaactgaggcttctcaatcctccaacttcgcttggcaacacacagacatgtcgtctcatcatgacctcaagccaaggtcttccatggcggcttcaccttcttcctccgccccaaccccaacctccacatgatgggtctaggcctctcttcccaacctctcgactggaatcaaccgtcctttctgtaagtattattgcactccatcataaagatcttatctttcttttgatcttatggcaaagtttgtaactttgtgcatgtcttatatatat--agtcgaggtgcagagaaaggtggtggggagagcagtttcttgaacgcatcaagcacgaattttcagcaagaaagtgcgatgatggggttgtctcctcaagttcaatggagggacaagttgtttccggctgagtcctcttcttcaaccaacgagttcaaacgaggtttctctctggatcaaactcagttcagtcctcagtatagttctggggacagtactgttacaacccaaggcttagcgtctagtactaactttcagatggatttgtatggcaactcatccatattacaaggactcttaggacccgataataataataacagtcaagtccagtatgataatcatcatcatcagaatcgccagattaacttgccataccagtcatcaagctacggattgaacagtaacgatcagttaatgcctccatggtctaaagttcctcaatttctgagagcttcacctcctaaacaacaacaaccaccccaaaataacaataatcagttgcatttcacaaacaacgctccgttctggaacgcttctgaggcctccaattttaaagatgttagatctggcttctttccctctttgcaacctccattccctcctccgagcttcgatgttcaattcaaggtatagttaactagctatcacata-actataatgtcttttagtgtgtgtgtgtgtgtgtaattaatgtagcataaacgtaaggttttgcagaatatgtgtgaggttagggagtcaagtggcgtggtgaagaaaagtgggagcgaggctgcacccaaaaggcctcggagcgaaactccatctcctttgccagcgtttaaggtaatcaatactttttgataataagaggggacgttttattttatcattattgttgttgtgttttttgatcttttgttgtatatttgaatccataaacatggatagatgaagctgtagttgtggtctaattaacaggtaagaaaagagaagatgggggacagaatcactgcgcttcaacaattggtt------------------------------------------------------------------------------------
>Albizia_tomentosa_Hughes_648@NODE_1_length_1593_cov_135.178100
cgtctcatcaagcgctcctgaattgtcacgattgttaattccatcaacttggtatttcactcttcacctcccaatataaatactgcgaagttgcgaaccgttttaaattcattttcttctcagaaaagaagaatctgatgctcttaacaagcagacacac---ccaccaccaccaccactagccagctagccatggcggaagatcaatttcaagccactggaaactggtgggactcagcctccagaaactccaccaggttcgaaactgaggcttctcaatcctccagcttcgcttggcaacacacagacatgtcgtctcatcatgacctcaagccaaggtcttccatggccgcttcaccttcttcctccgccccaaccccaacctccacatgatgggtctaggcctctcttcccaacctctcgactggaatcaaccctcctttctgtaagtattattgcactccatcataaagatcttatctttcttttgatcttatattaaagtttgtaactttgtgcatgtcttatatatat--agtcgaggtgcagagaaaggtggtggggagagcagtttcttgaacgcatcaagcacgaattttcagcaagaaagtgcgatgatggggttgtctcctcaagttcaatggagggacaagttgttttctgctgagtcctcttcttcaaccaacgagttcaaacgaggtttctctttggatcaaactcagttcagtcctcagtatagttctggggacagtactgttacaacccaaggcttagcctctagtactaactttcagatggatttgtatggcaactcatccatgttacaaggactcttaggacccgataataataataacagtcaagtccagtatgataatcatcatcatcagaatcgccagattaacttgccataccagtcatcaagctacggattgaacagcaacgatcagttaatgcctccatggtctaaagttcctcaatttctgagagcttcacctcctaaacaacaacaaccaccccaaaataacaataatcagttgcatttcacaaacaacgctcccttctggaacgcttctgaggcctccaattttaaagatgttagatctggcttctttccctctttgaaacctccattccctcctccaagcttcgatgttcaatccaaggtatagttaactagcaatcacatgctctataatgtcttttagtgtgtgtgtgtgtgtgtaattaatgtagcataaacgtaaggttttgcagaatatgtgtgaggttagggagtcaagtggcgtggtgaagaaaagtgggagcgaggcagcacccaaaaggcctcggagcgaaactccatctcctttgccagcgtttaaggtaatcaatactttttgataataagaggggacgttttattttatcattattgttgttgtgttttttgatcttttgttgtatatttgaatccataaacatggatatatgaagctgtagttgtggtctaattaacaggtaagaaaagagaa-------------------------------------------------------------------------------------------------------------------------
>Albizia_xerophytica_Hughes_1435@NODE_1_length_1625_cov_120.979328
cgtctcatcaagcgctcctgaattgtcccgattgttaattccatcaacttggcatttcactcttcacctcccaatataaatactgcgaagttgcgaaccgttttaaattcattttcttctcagaaaagaagaatctgatgctcttaacaagcagacacac---ccaccaccaccatcactagccagctagccatggcggaagatcaattccaagccactggaaactggtgggactcagcctccagaaactccaccaggttcgaaactgaggcttctcaatcctccagcttcgcttggcaacacacagacatgtcgtctcatcatgacctcaagccaaggtcttccatggccgcttcaccttcttcctccgccccaaccccaacctccacatgatgggtctaggcctctcttcccaacctctcgactggaatcaaccctcctttctgtaagtattattgcacaccatcataaagatcttatctttcttttgatcttatggtaaagtttgtaactttgtgcatgtcttacatatat--agtcgaggtgcagagaaaggtggtggggagagcagtttcttgaacgcatcaagcacgaattttcagcaagaaagtgcgatgatggggttgtctcctcaagttcaatggagggacaagttgttttctgctgagtcctcttcttcaaccaacgagttcaaacgaggtttctctttggatcaaactcagttcagtcctcagtatagttctggggacagtactgttacaacccaaggcttagcctctagtactaactttcagatggatttgtatggcaactcatccatgttacaaggactcttaggacccgataataataataacagtcaagtccagtatgataatcatcatcatcagaatcgccagattaacttgccataccagtcatcaagctacggattgaacagcaacgatcagttaatgcctccatggtctaaagttcctcaatttctgagagcttcacctcctaaacagcaacaaccaccccaaaataacaataatcagttgcatttcacaaacaacgctcccttctggaacgcttctgaggcctccaattttaaagatgttagatctggcttctttccctctttgcaacctccattccctcctccaagcttcgatgttcaatccaaggtatagttaactagcaatcacatgctctataatgtcttttagtgtgtgtgtgtgtgtgtaattaatgtagcataaacgtaaggttttgcagaatatgtgtgaggttagggagtcaagtggcgtggtgaagaaaagtgggagcgaggcagcacccaaaaggcctcggagcgaaactccatctcctttgccagcgtttaaggtaatcaatactttttgataataagaggggacgttttattttatcattattgttgttgtgttttttgatcttttgttgtatatttgaatccataaacatggatatatgaagctgtagttgtggtctaattaacaggtaagaaaagagaagatgggggacagaatcactgcgcttcaacaattggtttcgcctttcggaaaggtgagaatgatcattcatttccctcctgcaaatttcatgatcacagaatttttatat------------
>Archidendron_clypearia_Wieringa_1849@NODE_1_length_1642_cov_267.465815
cgtctaatcaagcgctcctgaattgtcccgagtgttaattccatcgacttggtctttcactcttcacctcccaatataaatactgcgaagttgcgaaccgttttaaattcattttcttctcagaaaagaagaatctgatgctcttaacaagcagacacacccaccaccaccaccttcactaaccagctagccatggcggaagatcaatttcaagccactggaaactggtgggactcagcctccagaaactccaccaggttcgaaactgaggcttctcaatcctccaacttcgcttggcaacacacagacatgtcgtctcatcatgacctcaagccaaggtcttccatggcggcttcaccttcttcctccgccccaaccccaacctccacatgatgggtctaggcctctcttcccaacctctcgactggaatcaaccctcctttctgtaagtattattgcactccatcataaagatcttatctttcttttgatattatggtaaagtttgtaactttgtgcatgtcgtgtatatatatagtcgaggcgcagagaaaggtggtggggagagcagtttcttgaacgcatcaagcacgaattttcagcaagaaagtgcgatgatggggttgtctcctcaagttcaatggagggacaagttgttttctgctgagtcctcttcttcaaccaacgagttcaaacgaggtttctctttggatcaaactcagttcagtcctcagtatagttctggggaaagtactgttacaacccaaggcttagcctctagtcctaactttcagatggatttgtatggcaactcatctatattacaagggctattaggacccgataatagtaataacagtcaagtccagtatg---------atcatcagaatcgccagattaacttgccataccagtcatcaagctatggattgaacagtaacgatcagttaatgcctccatggtctaaagttcctcaatttctgagagcttcacctcctaaacaacaaccaccaccccataataacaatagtcagttgcatttcgcaaacaacgctcccttctggaacgcttctgaggcctccaacattaaagatgttagatctggcttctttccctctttgcaacctccattcccttctccaagcttcgatgttcaatccaaggtatagttaactagctatcacatactctataatgtgttttagtgtgtgtgcgtgtgtataatgaatgtagcataaacgtaaggttttgcagaatatgtgtgaggttagggagtcaagtagcgtggtgaagaaaagtgggagcgaggcagcacccaaaaggcctcggagcgaaactccatctcctttaccagcgtttaaggtaatcaatactttttgataataagaggggacgttttattttatcattattgttgttgtgttttttgatcttttgttgtatatttgaatccataaacatggatatatgaagctttagttgtggtctaattaacaggtaagaaaagagaagatgggggacagaatcactgcgcttcaacaattggtttcgcctttcggaaaggtcagaatgatcattcatttccctcctgcaaatttcatgatcacagagtaaatatatatatattgcaa-
>Balizia_leucocalyx_Aguilar_1939@NODE_2_length_534_cov_16.299781
cgtctaatcaagcgctcctgaattgtcccgagtgttaatcccatcaacttggtctgtcactcttcacctcccaatataaatactgcgaagttgcgaaccgttttaaattcattttcttctcagaaaagaagaatctgatgctcttaacaagaagacacaccccccaccaccaccaccactaaccagctagccatggcggaagatcaatttcaagccactggaaactggtgggactcagcctccagaaactccaccaggttcgaaactgaggcttctcaatcctccaacttcgcttggcaaaacacagacatgtcgtctcatcatgacctcaagccaaggtcttccatggcggcttcaccttctccctccg-----accccaacctccacatgatgggtctaggcctctcttcccaacccctcga-----------------------------------------------------------------------------------------------------------------------------------------------------------------------------------------------------------------------------------------------------------------------------------------------------------------------------------------------------------------------------------------------------------------------------------------------------------------------------------------------------------------------------------------------------------------------------------------------------------------------------------------------------------------------------------------------------------------------------------------------------------------------------------------------------------------------------------------------------------------------------------------------------------------------------------------------------------------------------------------------------------------------------------------------------------------------------------------------------------------------------------------------------------------------------------------------------------------------------------------------------------
>Balizia_pedicellaris_Queiroz_15529@NODE_1_length_700_cov_332.392248
-------------------------------------------------------------------------------------------------------------------------------------------------aacaagcagacacac---ccaccaccaccaccactaaccagctagccatggcggaagatcaatttcaagccactggaaactggtgggactcagcctccagaaactccaccaggttcgaaaccgaggcttctcaatcctccaacttcgcttggcaaaacacagacatgtcgtctcatcatgacctcaagccaaggtcttccatggcggcttcaccttctccctccg-----accccaacctccacatgatgggtctaggcctctcttcccaacccctcgactggaatcaaccctcctttctgtaagtattattgcactccatcataaagatcttatctttcgtttgatattatggtaaattttgtaactttgtgcatgtcgtatatatatacagtcgaggtgcagagaaaggtggtggggagagcagtttcttgaacgcatcaagcacgaattttcagcaagaaagtgcgatgatggggttgtctcctcaagttcaatggagggacaagttgttttctgctgagtcctcttcttcaaccaacgagttcaaacgaggtttctctttggatcaaactcagttcagtcctcagtatagttctggggaaagtactgttacaacccaaggcttagcctctagtactaactttcagatggatttgtatggcaactcatccttattacaaggactattaggacccgataataataa--------------------------------------------------------------------------------------------------------------------------------------------------------------------------------------------------------------------------------------------------------------------------------------------------------------------------------------------------------------------------------------------------------------------------------------------------------------------------------------------------------------------------------------------------------------------------------------------------------------------------------------------------------------------------------------------------------------------------------------------------------------------------------------------------------------
>Balizia_pedicellaris_Queiroz_15529@NODE_2_length_567_cov_166.093750
-------------------------------------------------------------------------------------------------------------------------------------------------------------------------------------------------------------------------------------------------------------------------------------------------------------------------------------------------------------------------------------------------------------------------------------------------------------------------------------------------------------------------------------------------------------------------------------------------------------------------------------------------------------------------------------------------------------------------------------------------------------------------------------------------------------------------------------------------------------------------------------------------------------------------------------------------------------------------------------------------------------------------------------------------------------------------tcagttgcatttcacaaacaacgctcccttctggaacacttctgaggcctccagtattaaagatgttagatctggcttctttccctctttgcaacctccattccctcctccaagcttcgatgttcaatccaaggtatagttaactatctatcacgtactctataatgtcttttagtgtgtgtgagtgtgtgtaattaatgtagcataaacgtaaggttttgcagaatatgtgtgaggttagggagtcaagtagcgtggtgaagaaaagtgggagcgaggcagcacccaaaaggcctcggagcgaaactccatctcctttgccagcgtttaaggttagcaatactttttgatagcaagaggggacgttttattttatcattattgttgttgtgttttttgatcttttgttgtatatttgaatccataaacatggatatatgaagctgtagttgtggtctaattaacaggtaaggaaagagaagatgggggacagaatcactgcgcttcaacaattggtttcgcctttcggaaaggtgagaatgatcattcatttccctcctgcaaatt-----------------------------------
>Calliandra_bella_LPQ15696@NODE_1_length_1050_cov_45.722508
--tccatcaacttgctctttaacccttc------tctctctctctctctctctctctctctcttcatctcccaatataaatacagcgaagttgcgaaccgttttaaattcactttcttctcaaaaaacaagaatctgatgctctc------------------tcttcattaaccgtctacatataatagccatggcggaagatcaatttcaagccaccggaaactggtgggactcagccgccagaaaccccaccaggttcgaaaccgaaccttctcaatcctccaacttcacctggcaacacgcagacatgtcctctcatcatgacctcaagccaagttcttccatggccgcttcacctccttcct---ctccgaccccaaccttcacctcatggctctcggcctctcttcccagcctctcgactggaatcagccctccttcctgtaagt-------------ataataaagatcttgtctttcttctcttatcatcctaaagtttgtaactttattgtccttcatcgtttatatagtagaggtgcagagaaaggtggtggggagagcagtttcttaaacacatcaagcacaaattttcagcaagctagttcgattatgggattgtctcatcaagttcaatggagggacaagttgttttctgctgagtcttcttcctcaaccaacgacttcaaacgaggtttctctttggaccaaacgcagtttagtcctcagtatagttctggggatagtaccgtcacaacccaaggcctagcctctagtactaactttcacatggatttgtatggcaactcgtccatattacaaggactgttaggacccgaaaataacaataatactaacactcatcaccagtacgatcatcatcagaatcgccagattaacttaccataccagtcatcaagctatggattgaacagtaacaacgagcagttaatggcatggtctaaagttgctcaatttctgagagcttcacctccaa---------------------------------------------------------------------------------------------------------------------------------------------------------------------------------------------------------------------------------------------------------------------------------------------------------------------------------------------------------------------------------------------------------------------------------------------------------------------------------------------------------------------------------------------------------------------------------------------------------------------------------------------------------
>Hydrochorea_corymbosa1_Bonadeu_655@NODE_1_length_1142_cov_1865.383625
------------------------------------------------------------------------------------------------------------------------------------------------------------------------------------------------------------------------------------------------------------------------------------------------------------cacacagacatgtcgtctcatcatgacctcaagccaaggtcttccatggcggcttcaccttctccctctg-----accccaacctccacatgatgggtctaggcctttcttcccaacccctcgactggaatcaaccctcctttctgtaagtattattgcactccatcataaagatcttatctttcttttgatattatggtaaattttgtaactttgtgcatgtcgtatatatgtacagtcgaggtgcagagaaaggtggtggggagagcagtttcttgaacgcatcaagcgcgaattttcagcaagaaagtgcgatgatggggttgtctcctcaagttcaatggagggacaagttgttttctgctgagtcctcttcttcaaccaacgagttcaaacgaggtttctctttggatcaaactcagttcagtcctcagtatagttctggggaaagtactgttacaacccaaggcttagcctctagtactaactttcagatggatttgtatggcaactcatccttattacaaggactattaggacccgataataataataacagtcaagttcagtatgatcatcatcatcatcaaaatcgccagattaacttgccataccagtcattaagctacggattgaacagtaacgatcagttaatgcctccatggtctaaagttcctcaatttctgagagcttcacctcctaaacaacaacaaccatcccctaataacaataatcagttgcatttcacaaacaacgctcccttctggaacacttctgaggcctccagtattaaagatgttagatctggcttctttccctctttgcaacctccattccctcctccaagcttcgatgttcaatccaaggtatagttaactagctatcacatactctataatgtctt----tgtgtgtgagtgtgtgtaattaatgtagcataaacgtaaggttttgcagaatatgtgtgaggttagggagtcaagtagcttggtgaagaaaagtgggaacgaggcagcacccaaaaggcctcggagcgaaactccatctcctttgccagcgtttaaggttagcaatactttttgatagtaagaggggacgttttattatatcattattgttgttgtgttttttgatcttttgttgtatatttg----------------------------------------------------------------------------------------------------------------------------------------------------------------------------------------
>Hydrochorea_corymbosa2_Iganci_862@NODE_1_length_1393_cov_319.768311
---------------------------------------------------------------------------------------------------gttttaaattcattttcttctcagaaaagaagaatctgatgctcttaacaagcagacactcccaccaccacccccatcactaaccagctagccatggcggaagatcaatttcaagccactggaaactggtgggactcagcctccagaaactccaccaggttcgaaactgaggcttctcaatcctccaacttcgcttggcaaaacacagacatgtcatctcatcatgacctcaagccaaggtcttccatggcggcttcaccttctccctctg-----accccaacctccacatgatgggtctaggcctctcttcccaacccctcgactggaatcaaccctcctttctgtaagtattattgcactctatcataaagatcttatctttcttttgatattatggtaaattttgtaactttgtgcatgtcgtatatatgtacagtcgaggtgcagagaaaggtggtggggagagcagtttcttgaacgcatcaagcgcgaattttcagcaagaaagtgcgatgatggggttgtctcctcaagttcaatggagggacaagttgttttctgctgagtcctcttcttcaaccaacgagttcaaacgaggtttctctttggatcaaactcagttcagtcctcagtatagttctggggaaagtactgttacaacccaaggcttagcctctagtactaactttcagatggatttgtatggcaactcatccttattacaaggactattaggacccgataataataataacagtcaagttcagtatgatcatcatcatcatcaaaatcgtcagattaactttccataccagtcatcaagctacggattgaacagtaacgatcagttaatgcctccatggtctaaagttcctcaatttctgagagcttcacctccaaaacaacaacaaccaccccctaataacaataatcagttgcatttcacaaacaacgctcccttctggaacacttctgaggcctccagtattaaagatgttagatctggcttctttccctctttgcaacctccattccctcctccaagcttcgatgttcaatccaaggtatagttaactagctatcacatactctataatgtctt----tgtgtgtgagtgtgtgtaattaatgtagcataaacgtaaggttttgcagaatatgtgtgaggttagggagtcaagtagcgtggtgaagaaaagtgggaacgaggcagcacccaaaaggcctcggagcgaaactccatctcctttgccagcgtttaaggttagcaatactttttgatagtaagaggggacgttttattttatcattattgttgttgtgttttttgatcttttgttgtatatttgaatccataaacatggatatatgaagctgtagttgtggtctaattaacagg--------------------------------------------------------------------------------------------------------------------------------------
>Hydrochorea_marginata_Morim_563@NODE_1_length_1734_cov_264.569704
------------------------gtcccgagtgttaattccatcaacttggtctgtcactcttcacctcccaatataaatactgcgaagttgcgaaccgttttaaattcattttcttctcagaaaagaagaatctgatgctcttaacaagcagacactcccaccaccacccccatcactaaccagctagccatggcggaagatcaatttcaagccactggaaactggtgggactcagcctccagaaactccaccaggttcgaaactgaggcttctcaatcctccaacttcgcttggcaaaacacagacatgtcgtctcatcatgacctcaagccaaggtcttccatggcggcttcaccttctccctctg-----accccaacctccacatgatgggtctaggcctctcttcccaacccctcgactggaatcaaccctcctttctgtaagtattattgcactctatcataaagatcttatctttcttttgatattatggtaaattttgtaactttgtgcatgtcgtatatatgtacagtcgaggtgcagagaaaggtggtggggagagcagtttcttgaacgcatcaagcgcgaattttcagcaagaaagtgcgatgatgggtttgtctcctcaagttcaatggagggacaagttgttttctgctgagtcctcttcttcaaccaacgagttcaaacgaggtttctctttggatcaaactcagttcagtcctcagtatagttctggggaaagtactgttacaacccaaggcttagcctctagtactaactttcagatggatttgtatggcaactcatccttattacaaggactattaggacccgataataataataacagtcaagttcagtatgatcatcatcatcatcaaaatcgccagattaactttccataccagtcatcaagctacggattgaacagtaacgatcagttaatgcctccatggtctaaagttcctcaatttctgagagcttcacctcctaaacaacaacaaccaccccctaataacaataatcagttgcatttcgcaaacaacgctcccttctggaacacttctgaggcctccagtattaaagatgttagatctggcttctttccctctttgcaacctccattccctcctccaagcttcgatgttcaatccaaggtatagttaactagctatcacattctctataatgtctt----tgtgtgtgagtgtgtgtaattaatgtagcataaacgtaaggttttgcagaatatgtgtgaggttagggagtcaagtagcgtggtgaagaaaagtgggaacgaggcagcacccaaaaggcctcggagcgaaactccatctcctttgccagcgtttaaggttagcaatactttttgatagtaagaggggacgttttattttatcattattgttgttgtgttttttgatcttttgttgtatatttgaatccataaacatggatatatgaagctgaagttgtggtctaattaacaggtaaggaaagagaagatgggggacagaatcactgcgcttcaacaattggtttcgcctttcggaaaggtgagaatgatcattcatttccctcctgcaaatttcatgatcacagaatttatatatatatattgcaat
>Jupunba_abbottii_Zanoni_21220@NODE_1_length_1380_cov_130.541059
---------------------------------------------------------------------------------------------------------------------------------------------------------gacacacccaccaccaccaccaccactaaccagctagccatggcggaagatcaatttcaagccactggaaactggtgggactcagcctccagaaactccaccaggttcgaaactgaggcttctcaatcctccaacttcgcttggcaaaacacagacatatcgtctcatcatgacctcaagccaaggtcttccatggcggcttcaccttctccctccg-----accccaacctccacatgatgggtctaggcctctcttcccaacccctcgactggaatcaaccctcctttctgtaagtattattgcactccatcataaagatcttatctttcttttgatattatggtaaattttgtaactttgtgcatgtcgtatatatatacagtcgaggtgcagagaaaggtggtggggagagcagtttcttgaacgcatcaagcacgaattttcagcaagaaagtgcgatgatggggttgtctcctcaagttcaatggagggacaagttgttttctgctgagtcctcttcttcaaccaacgagttcaaacgaggtttctctttggaacaaactcagttcagtcctcagtatagttctggggaaagtactgttacaacccaaggcttagcctctagtactaactttcagatggatttgtatggcaactcatccttattacaaggactattaggacccgataataataataacagtcaagtccagtatgatcatcatcatcatcagaatcgccagattaacttgccataccagtcctcaagctacggattgaacagtaacgatcagttaatgcctccatggtctaaagttcctcaatttctgagagcttcacctcctaaacaacaacaaccaccccataataacaataatcagttgcatttcacaaacaacgctcccttctggaacacttctgaggcctccagtattaaagatgttagatctggcttctttccctctttgcaacctccattccctcctccaagcttcgatgttcaatccaaggtatagttaactagctatcacatactctataatgtcttttagtgtgtgtgagtgtgtgtaattaatgtagcataaacgtaaggttttgcagaatatgtgtgaggttagggagtcaagtagcgtgctgaagaaaagtgggagtgaggcagcacccaaaaggcctcggagcgaagctccatctcctttgccagcgttcaaggtaatcaatattttttgatagtaagaggtgtcgttttattttatcattattgttgttgtgttttttgatcttttgttgtatatttgaatccataaacatggatatatgaagctgtagttgtggtctaattaacaggtaaggaaagagaagatgggggacagaatcactgcgct-------------------------------------------------------------------------------------------------
>Jupunba_barbouriana_Iganci_847@NODE_1_length_1891_cov_203.069460
cgtctaatcaagcgctcctgaattgtcccgagtgttaattccatcaacttggtctgtcactcttcacctcccaatataaatactgcgaagttgcgaaccgttttaaattcattttcttctcagaaaagaagaatctgatgctcttaacaagcagacacacccaccaccaccaccaccactaaccagctagccatggcggaagatcaatttcaagccactggaaactggtgggactcagcctccagaaactccaccaggttcgaaactgaggcttctcaatcctccaacttcgcttggcaaaacacagacatgtcgtctcatcatgatctcaagccaaggtcttccatggcggcttcaccttctccctccg-----accccaacctccacatgatgggtctaggcctctcttcccaacccctcgactggaatcaaccctcctttctgtaagtattattgcactccatcataaagatcttatctttcttttgatattatggtaaattttgtaactttgtgcatgtcgtatatatatacagtcgaggtgcagagaaaggtggtggggagagcagtttcttgaacgcatcaagcacgaattttcagcaagaaagtgcgatgatggggttgtctcctcaagttcaatggagggacaagttgttttctgctgagtcctcttcttcaaccaacgagttcaaacgaggtttctctttggatcaaactcagttcagtcctcagtatagttctggggaaagtactgttacaacccaaggcttagcctctagtactaactttcagatggatttgtatggcaactcatccttattacaaggactcttaggacccgataataataataacagtcaagtccagtatgatcatcatcatcatcagaatcgccagattaacttgccataccagtcatcaagctacggattgaacagtaacgatcagttaatgcctccatggtctaaagttcctcaatttctgagagcttcacctcctaaacaacaacaaccaccccataataacaataatcagttgcatttcacaaacaacgctcccttctggaacacttctgaggcctccagtattaaagatgctagatctggcttctttccctctttgcaacctccattccctcctccaagcttcgatgttcaatccaaggtatagttaactagctatcacatactctataatgtcttttagtgtgtgtgagtgtgtgtaattaatgtagcataaacgtaaggttttgcagaatatgtgtgaggttagggagtcaagtagcgtggtgaagaaaagtgggagcgaggcagcacccaaaaggcctcggagcgaaactccatctcctttgccagcgtttaaggttagcaatactttttgatagtaagaggggacgttttattttatcattattgttgttgtgttttttgatcttttgttgtatatttgaatccataaacatggatatatgaagctgtagttgtggtctaattaacaggtaaggaaagagaagatgggggacagaatcactgcgcttcaacaattggtttcgcctttcggaaaggtgagaatgatcattcatttccctcctgcaaatttcatgatcacagaa--tatatatatatattgcaat
>Jupunba_laeta_Mori_25147@NODE_1_length_1392_cov_61.502662
----------------------------------------------------------------------------------------------------------------------------------------------------------------ccaccaccaccaccatcactaaccagctagccatggcggaagatcaatttcaagccactggaaactggtgggactcagcctccagaaactccaccaggttcgaaactgaggcttctcaatcctccaacttcgcttggcaaaacacggacatgtcgtctcatcatgacctcaagccaaggtcttccatggcggcttcaccttctccctccg-----accccaacctccacatgatgggtctaggcctctcttcccaacccctcgactggaatcaaccctcctttctgtaagtattattgcactccatcataaagatcttatctttcttttgatattatggtaaattttgtaactttgtgcatgtcgtatatatatacagtcgaggtgcagagaaaggtggtggggagagcagtttcttgaacgcaccaagcacgaattttcagcaagaaagtgcgatgatggggttgtctcctcaagttcaatggagggacaagttgttttctgctgagtcctcttcttcaaccaacgagttcaaacgaggtttctctttggatcaaactcagttcagtcctcagtatagttctggggaaagtactgttacaacccaaggcttagcctctagtactaactttcagatggatttgtatggcaactcatccttattacaaggactattaggacccgataataataataacagtcaagtccagtatgatcatcagcatcatcagaatcgccagattaacttgccataccagtcatcaagctacggattgaacagtaacgatcagttaatgcctccatggtctaaagttcctcaatttctgagagcttcacctcctaaacaacaacaaccaccccataataacaataatcagttgcatttcacaaacaacgctcccttctggaacacttctgaggcctccaatattaaagatgttagatctggcttctttccctctttgcaacctccattccctcctccaagcttcgatgttcaatccaaggtatagttaactagctatcacatactctataatgtcttttagtgtgtgtgagtgtgtgtaattaatgtagcataaacgtaaggttttgcagaatatgtgtgaggttagggagtcaagtagcgtggtgaagaaaagtgggagcgaggcagcacccaaaaggcctcggagcgaaactccatctcctttgccagcgtttaaggttagcaatactttttgatagtaagaggggacgttttattttatcattattgttgttgtgttttttgatcttttgttgtatatttgaattcataaacatggatatatgaagctgtagttgtggtctaattaacaggtaaggaaagagaagatgggggacagaatcactgcgcttcaacaattggtttcgcct------------------------------------------------------------------------------
>Jupunba_langsdorfii_Ribeiro_728@NODE_1_length_2009_cov_130.820393
cgtctaatcaagcgctcctgaattgtcccgagtgataattccat------------tcactcttcacctcccaatataaatactgcgaagttgcgaaccgttttaaattcattttcttctcagaaaagaagaatctgatgctcttaacaagcagacacacccaccaccaccaccaccactaacaagctagccatggcggaagatcaatttcaagccactggaaactggtgggactcagcctccagaaactccaccaggttcgaaactgaggcttctcaatcctccaacttcgcttggcaaaacacagacatgtcgtctgatcatgacctcaagccaaggtcttccatggcggcttcaccttctccctccg-----accccaacctccacatgatgggtctaggcctctcttcccaacccctcgagtggaatcaaccctcctttctgtaagtattattgcactctatcataaagatcttatctttcttttgatattatggtaaattttgtaactttgtgcatgtcgtatatatatacagtcgaggtgcagagaaaggtggtggggagagcagtttcttgaacgcatcaagcacgaattttcagcaagaaagtgcgatgatggggttgtctcctcaagttcaatggagggacaagttgttttctgctgagtcctcttcttcaaccaacgagttcaaacgaggtttctcttcggaacaaactcagttcagtcctcagtatagttctggggaaagtactgttacaacccaaggcttagcctctagtactaactttcagatggatttgtatggcaactcatccttattacaaggactattaggacccgataataataataacagtcaagtccagtatgatcatcatcatcatcagaatcgccagattaacttgccataccagtcatcaagctacggattgaacagtaacgatcagttaatgcctccatggtctaaagttcctcaatttctgagagcttcacctcctaaacaacaacaaccaccccataataacaataatcagttgcatttcacaaacaacgctcccttctggaacacttctgaggcctccagtattaaagatgttagatctggcttctttccctctttgcaacctccattccctcctccaagcttcgatgttcaatccaaggtatagttaactagctatcacatactctataatgtcttttagtgtgtgtgagtgtgtgtaattaatgtagcataaacgtaaggttttgcagaatatgtgtgaggttagggagtcaagtagcgtggtgaagaaaagtgggagcgaggcagcacccaaaaggcctcggagcgaaactccatctcctttgccagcgtttaaggtaatcaatactttttgatagtaagaggggacgttttatcttatcattattgttgttgtgttttttgatcttttgttgtatatttgaatccataaacatggatatatgaagctgtagttgtggtctaattaacaggtaaggaaagagaagatgggggacagaatcactgcgcttcaacaattggtttcgcctttcggaaaggtgagaatgatcattcatttccctcctgcaaatttcatgatcacagaatttatatatatatattgcaat
>Jupunba_leucophylla_Iganci_839@NODE_1_length_1710_cov_299.988365
cgtctaatcaagcgctcctgaattgtcccgagtgttaattccatcaacttggtctgtcactcttcacctcccaatataaatactgcgaagttgcgaaccgttttaaattcattttcttctcagaaaagaagaatctgatgctcttaacaagcagacacac------ccaccaccaccactaaccagctagccatggcggaagatcaatttcaagccactggaaactggtgggactcagcctccagaaactccaccaggttcgaaactgaggcttctcaatcctccaacttcgcttggcaaaacacagacatgtcgtctcatcatgacctcaagccaaggtcttccatggcggcttcaccttctccctccg-----accccaacctccacatgatgggtctaggcctctcttcccaacccctcgactggaatcaaccctccttcctgtaagtattattgcactccatcataaagatcttatctttcttttgatattatggtaaattttgtaactttgtgcatgtcgtgtatatatacagtcgaggtgcagagaaaggtggtggggagagcagtttcttgaacgcatcaagcacgaattttcagcaagaaagtgcgatgatggggttgtctcctcaagttcaatggagggacaagttgttttctggtgagtcctcttcttcaaccaacgagttcaaacgaggtttctctttggatcaaactcagttcagtcctcagtatagttctggggaaagtactgttacaacccaaggcttagcctctagtactaactttcagatggatttgtatggcaactcatccttattacaaggactattaggacccgataataataataatagtcaagtccagtatgatcatcagcatcatcagaatcgccagattaacttgccataccagtcatcaatctacggactgaacagtaacgatcagttaatgcctccatggtctaaagttcctcaatttctgagagcttcacctcctaaacaacaacaaccaccccataataacaataatcagttgcatttcacaaacaacgctcccttctggaacacttctgaggcctccagtattaaagatgttagatctggcttctttccctctttgcaacctccattccctcctccaagcttcgatgttcaatccaaggtatagttaactagctatcacatactctataatgtcttttagtgtgtgtgagtgtgtgtagttaatgtagcataaacgtaaggttttgcagaatatgtgtgaggttagggagtcaagtagcgtggtgaagaaaagtgggagcgaggcagcacccaaaaggcctcggagcgaaactccatctcctttgccagcgtttaaggttagcaatactttttgatagtaagaggggacgttttattttatcattattgttgttgtgttttttgatcttttgctgtatatttgaatccataaacatggatatatgaagctgtagttgtggtctaattaacaggtacggaaagagaagatgggggacagaatcactgcgcttcaacaattggtttcgcctttcggaaaggtgagaatgatcattcatttccctcctgcaaatttcatgatcacagaatttatatatatatattgcaat
>Jupunba_limae_Iganci_261@NODE_1_length_2001_cov_123.115385
cgtctaatcaagcgctcctgaattgtcccgagtgttaattccat------------tcactcttcacctcccaatataaatactgcgaagttgcgaaccgttttaaattcattttcttctcagaaaagaagaatctgatgctcttaacaagcagacacacccaccaccaccaccaccactaaccagctagccatggcggaagatcaatttcaagccactggaaactggtgggactcagcctccagaaactccaccaggttcgaaactgaggcttctcaatcctccaacttcgcttggcaaaacacagacatgtcgtctcatcatgacctcaagccaaggtcttccatggcggcttcaccttctccctccg-----accccaacctccacatgatgggtctaggcctctcttcccaacccctcgactggaatcaaccctcctttctgtaagtattattgcactccatcataaagatcttatctttcttttgatattatggtaaattttgtaactttgtgcatgtcgtatatatatacagtcgaggtgcagagaaaggtggtggggagagcagtttcttgaacgcatcaagcacgaattttcagcaagaaagtgcgatgatggggttgtctcctcaagttcaatggagggacaagttgttttctgctgagtcctcttcttcaaccaacgagttcaaacgaggtttctctttggatcaaactcagttcagtcctcagtatagttctggggaaagtactgttacaacacaaggcttagcctctagtactaactttcagatggatttgtatggcaactcatccttattacaaggactattaggacccgataataataataacagtcaagtccagtatgatcatcatcatcatcagaatcgccagattaacttgccataccagtcatcaagctacggattgaacagtaacgatcagttaatgcctccatggtctaaagttcctcaatttctgagagcttcacctcctaaacaacaacaaccaccccataataacaataatcagttgcatttcacaaacaacgctcccttctggaacacttctgaggcctccagtattaaagatgttagatctggcttctttccctctttgcaacctccattccctcctccaagcttcgatgttcaatccaaggtatagttaactagctatcacatactctataatgtcttttagtgtgagtgagtgtgtgtaattaatgtagcataaacgtaaggttttgcagaatatgtgtgaggttagggagtcaagtagcgtggtgaagaaaagtgggagcgaggcagcacccaaaaggcctcggagcgaaactctatctcctttgccagcgtttaaggttagcaatactttttgatagtaagaggggacgttttattttatcattattgttgttgtgttttttgatcttttgttgtatatttgaatccataaacatggatatatgaagctgtagttgtggtctaattaacaggtaaggaaagagaagatgggggacagaatcactgcgcttcaacaattggtttcgcctttcggaaaggtgagaatgatcattcatttccctcctgcaaatttcatgatcacagaatttatatatatatattgcaat
>Jupunba_longipedunculata_Cardona_2682@NODE_1_length_1621_cov_134.712435
------------------------------------------------------------------------------------------------------------------------------------atctgatgctcttaacaagcagacacacc---caccaccaccaccactaaccagctagccatggcggaagatcaatttcaagccactggaaactggtgggactcagcctccagaaactccaccaggttcgaaactgaggcttctcaatcctccaacttcgcttggcaaaacacagacatgtcgtctcatcatgacctcaagccaaggtcttccatggcggcttcaccttctccctccg-----accccaacctccacatgatgggtctaggcctctcttcccaacccctcgactggaatcaaccctcctttctgtaagtattattgcactccatcataaagatcttatctttcttttgatattatggtaaattttgtaactttgtgcatgtcgtatatatatacagtcgaggtgcagagaaaggtggtggggagagcagtttcttgaacgcatcaagcacgaattttcagcaagaaagtgcgatgatggggttgtctcctcaagttcaatggagggacaagttgttttctgctgagtcctcttcttcaaccaacgagttcaaacgaggtttctctttggatcaaactcagttcagtcctcagtatagttctggggaaagtactgttacaacccaaggcttagcctctagtactaactttcagatggatttgtatggcaactcatccttattacaaggactattaggacccgataataataataacagtcaagtccagtatgatcatcagcatcatcagaatcgccagattaacttgccataccagtcatcaagctacggattgaacagtaacgatcagttaatgcctccatggtctaaagttcctcaatttctgagagcttcacctcctaaacaacaacaaccaccccataataacaataatcagttgcatttcacaaacaacgctcccttctggaacacttctgaggcctccagtattaaagatgttagatctggcttctttccctctttgcaacctccattccctcctccaagcttcgatgttcaatccaaggtatagttaactagctatcacatactctataatgtcttttagtgtgtgtgagtgtgtgtaattaatgtagcataaacataaggttttgcagaatatgtgtgaggttagggagttaagtagcgtggtgaagaaaagtgggagcgaggcagcacccaaaaggcctcggagcgaaactccatctcctttgccagcgtttaaggttagcaatactttttgatagtaagaggggacgttttattttatcattattgttgttgtgttttttgatcttttgttgtatatttgaatccataaacatggatatatgaagctgtagttgtggtctaattaacaggtaaggaaagagaagatgggggacagaatcactgcgcttcaacaattggtttcgcctttcggaaaggtgagaatgatcattcatttccctcctgcaaatttcatgatcacagaatttatatgtatatattgcaat
>Jupunba_nipensis_Mayo_19662@NODE_1_length_1017_cov_41.339362
---------------------------------------------------------------------------------------------------------------------------------------------------------------------------------------------------------------------------------------------------------------------------------------------------------------------------------------------------tcttccatggcggcttcaccttctccctccg-----accccaacctccacatgatgggtctaggcctctcttcccaacccctcgactggaatcaaccctcctttctgtaagtattattgcactccatcataaagatcttatctttcttttgatattatggtaaattttgtaactttgtgcatgtcgtatatatatacagtcgaggtgcagagaaaggtggtggggagagcagtttcttgaacgcatcaagcacgaattttcagcaagaaagtgcgatgatggggttgtctcctcaagttcaatggagggacaagttgttttctgctgagtcctcttcttcaaccaacgagttcaaacgaggtttctctttggaacaaactcagttcagtcctcagtatagttctggggaaagtactgttacaacccaaggcttagcctctagtactaactttcagatggatttgtatggcaactcatccttattacaaggactattaggacccgataataataataacagtcaagtccagtatgatcatcatcatcatcagaatcgccagattaacttgccataccagtcctcaagctacggattgaacagtaacgatcagttaatgcctccatggtctaaagttcctcaatttctgagagcttcacctcctaaacaacaacaaccaccccataatgacaataatcagttgcatttcacaaacaacgctcccttctggaacacttctgaggcctccagtattaaagatgttagatctggcttctttccctctttgcaacctccattccctcctccaagcttcgatgttcaatccaaggtatagttaactagctatcacatactctataatgtcttttagtgtgtgtgagtgtgtgtaattaatgtagcataaacgtaaggttttgcagaatatgtgtgaggttagggagtcaagtagcgtgctgaagaaaagtgggagcgaggcagcacccaaaaggcctcggagcgaaactccatctcctttgccagcgtt----------------------------------------------------------------------------------------------------------------------------------------------------------------------------------------------------------------------------------------------------------------------------------
>Jupunba_oxyphyllidia_Yonker_6157@NODE_1_length_1202_cov_188.016889
-------------------------------------------------------------------------------------------------------------------------------------------------------------------------------------------------------------------------------------------------------------------------------------------------------------------------------------------------------------------caccttctccctccg-----accccaacctccacatgatgggtctaggcctctcttcccaacccctcgagtggaatcaaccctcctttctgtgagtattattgcactccatcataaagatcttatctttcttttgatattatggtaaattttgtaactttgtgcatgtcgtatatatatacagtcgaggtgcagagaaaggtggtggggagagcagtttcttgaacgcatcaagcacgaattttcagcaagaaagtgcgatgatggggttgtctcctcaagttcaatggagggacaagttgttttctgctgagtcctcttcttcaaccaacgagttcaaacgaggtttctctttggaacaaactcagttcagtcctcagtatagttctggggaaagtactgttacaacccaaggcttagcctctagtactaactttcagatggatttgtatggcaactcatccttattacaaggactattaggacccgataataataataacagtcaagtccagtatgatcatcatcatcatcagaatcgccagattaacttgccataccagtcatcaagctacggattgaacagtaacgatcagttaatgcctccatggtctaaagttcctcaatttctgagagcttcacctcctaaacaacaacaaccaccccataataacaataatcagttgcatttcacaaacaacgctcccttctggaacacttctgaggcctccagtattaaagatgttagatctggcttctttccctctttgcaacctccattccctcctccaagcttcgatgttcaatccaaggtatagttaactagctatcacatactctataatgtcttttagtgtgtgtgagtgtgtgcaattaatgtagcataaacgaaaggttttgcagaatatgtgtgaggttagggagtcaagtagcgtgctgaagaaaagtgggagcgaggcagcacccaaaaggcctcggagcgaaactccatctcctttgccagcgttcaaggtaatcaatactttttgatagtaagaggggacgttttattttatcattattgttgttgtgttttttgatcttttgttgtatatttgaatccataaacatggatatatgaagctgtagttgtggtctaattaacaggtaaggaaagagaagatgggggacagaatcactgcgcttcaacaattggtttcgcctttcgg-------------------------------------------------------------------------
>Jupunba_trapezifolia_Simon_1600@NODE_1_length_1379_cov_165.305136
------------------------------------------------------------------------------------------------------------------------------------------------------gcagacacac---ccaccaccaccaccactaaccagctagccatgtcggaagatcaatttcaagccactggaaactggtgggactcagcctccagaaactccaccaggttcgaaactgaggcttctcaatcctccaacttcgcttggcaaaacacggacatgtcgtctcatcatgatctcaagccaaggtcttccatggcggcttcaccttctccctccg-----accccaacctccacatgatgggtctaggcctctcttcccaacccctcgactggaatcaactcccctttctgtaagtattattgcactccatcataaagatcttatctttcttttgatattatggtaaattttgtaactttgtgcatgtcgtatatatatacagtcgaggtgcagagaaaggtggtggggagagcagtttcttgaacgcatcaagcacgaattttcagcaagaaagtgcgatgatggggttgtctcctcaagttcaatggagggacaagttgttttctgctgagtcctcttcttcaaccaacgagttcaaacgaggtttctctttggatcaaactcagttcagtcctcagtatagttctggggaaagtactgttacaacccaaggcttagcctctagtactaactttcagatggatttgtatggaaactcatccttattacaaggactattaggacccgataataataataacagtcaagtccagtatgatcatcatcatcatcagaatcgccagattaacttgccataccagtcatcaagctacggattgaacagtaacgatcagttaatgcctccatggtctaaagttcctcaatttctgagagcttcacctcctaaacaacaacaaccaccccataataacaataatcagttgcatttcacaaacaacgctcccttctggaacacttctgaggcctccaggattaaagatgttagatctggcttctttccctctttgcaacctccattccctcctccaagcttcgatgttcaatccaaggtatagttaactagctatcacatactctataatgtcttttagtgtgtgtgagtgtgtgtaattaatgtagcataaacgtaaggttttgcagaatatgtgtgaggttagggagtcaagtagcgtggtgaagaaaagtgggagcgaggcagcacccaaaaggcctcggagcgaaactccatctcctttgccagcgtttaaggttagcaatactttttgatagtaagaggggacgttttattttatcattat---tgttgtgttttttgatcttttgttgtatatttgaatccataaacatggatatatgaagctgtagttgtggtctaattaacaggtaaggaaagagaagatgggggacagaatcactgcgcatc-----------------------------------------------------------------------------------------------
>Jupunba_villosa_Borges_423@NODE_1_length_1701_cov_178.367611
cgtctaatcaagcgctcctgaattgtcccgagtgttaattccat------------tcactcttcacctcccaatataaatactgcgaagttgcgaaccgttttaaattcattttcttctcagaaaagaagaatctgatgctcttaacaagcagacacacc---caccaccaccaccactaaccagctagccatggcggaagatcaatttcaagccactggaaactggtgggactcagcctccagaaactccaccaggttcgaaactgaggcttctcaatcctccaacttcgcttggcaaaacacagacatgtcgtctcatcatgacctcaagccaaggtcttccatggcggcttcaccttctccctccg-----accccaacctccacatgatgggtctaggcctctcttcccaacccctcgactggaatcaaccctcctttctgtaagtattattgcactccatcataaagatcttatctttcttttgatattatggtaaattttgtaactttgtgcatgtcgtatatatatacagtcgaggtgcagagaaaggtggtggggagagcagtttcttgaacgcatcaagcacgaattttcagcaagaaagtgcgatgatggggttgtctcctcaagttcaatggagggacaagttgttttctgctgagtcctcttcttcaaccaacgagttcaaacgaggtttctctttggatcaaactcagttcagtcctcagtatagttctggggaaagtactgttacaacccaaggcttagcctctagtactaactttcagatggatttgtatggcaactcatccttattacaaggactattaggacccgataataataataacagtcaagtccagtatgatcatcatcatcatcagaatcgccagattaacttgccataccagtcatcaagctacggattgaacagtaacgatcagttaatgcctccatggtctaaagttcctcaatttctgagagcttcacctcctaaacaacaacaaccaccccataataacaataatcagttgcatttcacaaacaacgctcccttctggaacacttctgaggcctccagtattaaagatgttagatctggcttctttccctctttgcaacctccattccctcctccaagcttcgatgttcaatccaaggtatagttaactagctatcacatactctataatgtcttttagtgtgagtgagtgtgtgtaattaatgtagcataaacgtaaggttttgcagaatatgtgtgaggttagggagtcaagtagcgtggtgaagaaaagtgggagcgaggcagcacccaaaaggcctcggagcgaaactctatctcctttgccagcgtttaaggttagcaatactttttgatagtaagaggggacgttttattttatcattattgttgttgtgttttttgatcttttgttgtatatttgaatccataaacatggatatatgaagctgtagttgtggtctaattaacaggtaaggaaagagaagatgggggacagaatcactgcgcttcaacaattggtttcgcctttcggaaaggtgagaatgatcattcatttccctcctgcaaatttcatgatcacagaatttatatatatatattgcaat
>Punjuba_lehmannii_Escobar_7465@NODE_1_length_1805_cov_110.368056
cgtctaatcaagcgctcctgaattgtcccgagtgttaattccatcaacttgatctttcactcttcacctcccaatataaatactgcgaagttgcgaaccgttttaaattcattttcttctcagaaaagaagaatctgatgctcttaacaagcagacacacccaccaccaccaccatcactaaccagctagccatggcggaagatcaatttcaagccactggaaactggtgggactcagcctccagaaactccaccaggttcgaaactgaggcttctcaatcttccaacttcgcttggcaaaacacagacatgtcgtctcatcatgacctcaagccaaggtcttccatggcggcttcaccttcttcctccg-----accccaacctccacatgatgggtctaggcctctcttcccaacctctcgactggaatcaaccctcctttctgtaagtattattgcactccatcataaagatcttatctttcttgtgatattatggtgaagtttgtaactttgtgcatgtcgtatatatatacagtcgaggtgcagagaaaggtggtggggagagcagtttcttgaacgcatcaagcacgaattttcagcaagaaagtgcgatgatggggttgtctcctcaagttcaatggagggacaagttgttttctgctgagtcctcttcttcaaccaacgagttcaaacgaggtttctctttggatcaaactcagttcagtcctcagtatagttctggggaaagtactgttacaacccaaggcttagcctctagtactaactttcagatggatttgtatggcaactcatccttattacaaggactattaggacccgataataataataacagtcaagtccagtatgatcatcatcatcatcagaatcgccagattaacctgccataccagtcatcaagctacggattgaacagtaacgatcagttaatgcctccatggtctaaagttcctcaatttctgagagcctcacctcctaaacaacaacaaccaccccataataacaataatcagttgcatttcacaaacaacgctcccttctggaacacttctgaggcctccaatattaaagatgttagatctggcttctttccctctttgcaacctccattccctcctccaagcttcgatgttcaatccaaggtatagttaactagctatcacatactctataatgtcttttagtgtgtgtgtgtgtgtgtaattaatgtagcataaacgtaaggttttgcagaatatgtgtgaggttagggagtcaagtagcgtggtgaagaaaagtgggagcgaggcagcacccaaaaggcctcggagcgaaactccatctcctttgccggcgtttaaggtaatcaatactttttgataataagaggggacgttttattttatcattattgttgttgtgttttttgatcttttgttgtatatttgaatccataaacatggatatatgaagttgtagttgtggtctaattaacaggtaaggaaagagaagatgggggacagaatcactgcacttcaacaattggtttcgcctttcggaaaggtgagaatgatcattcatttccctcctgcaaatttcatgatcacagaatatatatatatatattgcaat
>Punjuba_racemiflora_Jimenez_Soares_3626@NODE_1_length_1726_cov_159.426319
-----------------------------gagtgttaattccatcaacttggtctttcactcttcacctcccaatataaatactgcgaagttgcgaaccgttttaaattcattttcttctcagaaaagaagaatctgatgctcttaacaagcagacacgcccaccaccaccaccatcactaaccagctagccatggcggaagatcaatttcaagccactggaaactggtgggactcagcctccagaaactccaccaggttcgaaactgaggcttctcaatcttccaacttcgcttggcaaaacacagacatgtcgtctcatcatgatctcaagccaaggtcttccatagcggcttcaccctcttcctccg-----acctcaacctccacatgatgggtctaggcctctcttcccaacctctcgactggaatcaaccctcctttctgtaagtattattgcactccatcataaagatcttatctttcttgtgatattatggtgaagtttgtaactttgtgcatgtcgtatatatatacagtcgaggtgcagagaaaggtggtggggagagcagtttcttgaacgcatcaagcacgaattttcagcaagaaagtgcgatgatggggttgtctcctcaagttcaatggagggataagttgttttctgctgagtcctcttcttcaaccaacgagttcaaacgaggtttctctttggatcaaactcagttcagtcctcagtatagttctggggaaagtactgttacaacccaaggcttagcctctagtactaactttcagatggatttgtatggcaactcatccttattacaaggactattaggacccgataataataataacagtcaagtccagtatgatcatcatcatcatcagaatcgccagattaacttgccataccagtcatcaagctacggattgaacagtaacgatcagttaatgcctccatggtctaaagttcctcaatttctgagagcctcacctcctaaacaacaacaaccaccccataataacaataatcagttgcatttcacaaacaacgctcccttctggaacacttctgaggcctccaatattaaagatgttagatctggcttctttccctctttgcaacctccattccctcctccaagcttcgatgttcaatccaaggtatagttaactagctatcacatactctataatgtcttttagtgtgtgtgtgtgtgtgtaattaatgtagcataaacgtaaggttttgcagaatatgtgtgaggttagggagtcaagtagcgtggtgaagaaaagtgggagcgaggcagcacccaaaaggcctcggagcgaaactccatctcctttgccggcgtttaaggtaatcaatactttttgataataagaggggacgttttattttatcattattgttgttgtgttttttgatcttttgttgtatatttgaatccataaacatggatatatgaagctgtagttgtggtctaattaacaggtaaggaaagagaagatgggggacagaatcactgcgcttcaacaattggtttcgcctttcggaaaggtgagaatgatcattcatttccctcctgcaaatttcatgatcacaaaagttatatatatatattgaaat
>_R_Acacia_rostellifera_Murphy_466@NODE_1_length_1730_cov_257.385965
----------------------------------------ccatcaacttggtcttccactcttcaccttccaatataaatactgcgaagttgcgaaccgttttaaattcattttcttctcagaaaagaagaatctgatgctcttaacaagcagacacac---ccaccactaccaccactaaccagctagccatggcggaagatcaatttcaagccactggaaactggtgggactcagcctccagaaactccaccaggttcgaaactgaggcttctcaaccctccaacttcgcttggcaacacacagacatgtcgtctcatcatgacctcaagccaaggtcttccatggcggcttcaccttcttcctccgccccaaccccaacctccacatgatgggtctaggcctctcttcccaaactctcgactggaatcagccctcctttctgtaagtattattgcactccatcagaaggatcttatctttcttttgatattatggtgaagtttgtaactttgtgcatgtcgtatatatatatagtcgaggtgcagagaaaggtggtggggagagcagtttcttgaacacttcaagcacgaattttcagcaagaaagtgcgatgatggggttgtctcctcaagttcaatggagggacaagttgttttctgctgagtcctcttcttcaaccaacgagttcaaacgaggtttctctttggatcaaactcagttcagtcctcagtatagttctggcgaaagtactgttacaacccaaggcttagcctccagtcctaactttcagatggatttgtatggcaactcatccatattacaaggactattaggacccgataataacaataacagtcaagtccagtatg---------atcatcagaatcgccagattaacttgccataccagtcatcaagctacggattgaacagtaacgatcagttaatgcctccatggtctaaagttcctcaatttctgagagcttcacctcctaaacaacaacaacctccccataataacaatagtcagttgcatttcgcaaacaacgctcccttctggaacgcttctgaggcctccaatattaaagatgttagatctggcttctttccctctttgcaacctccattcccttctccaagcttcgatgttcaatccaaggtatagttaactagctatcacatactctataatgtcttttagtg------------------gaatgtaacataaacgtaaggttttgcagaatatgtgtgaggttagggagtcaagtagcgtggtgaagaaaagtgggagcgaggcagcacccaaaaggcctcggagcgaaactccatctcctttgccagcgtttaaggtaatcaatacttttttataacaagaggggacgttttattttatcattattgttgtgttttttgatcttttgttgttgtatatttgaatccataaacatggatatatgaagctgtagttgtggtctaattaacaggtaagaaaagagaagatgggggacagaatcactgcgcttcaacaattggtttcgcctttcggaaaggtcagcatgatcattattccccctcctgcaaatttcatgatcacagaatttatatatatatattgcaat
>_R_Albizia_adinocephala_FHO33_88@NODE_1_length_1691_cov_193.430607
cgtctcatcaagcgctcctgaattgtcccgattgttaattccatcaacttggtatttcactcttcacctcccaatataaatactgcgaagttgcgaaccgttttaaattcattttcttctcagaaaagaagaatctgatgctcttaacaagtagacacac---ccaccaccaccatcactagccagctagccatggcggaagatcaatttcaagccactggaaactggtgggactcagcctccagaaactccaccaggttcgaaactgaggcttctcaatcctccagcttcgcttggcaacacacagacatgtcgtctcatcatgacctcaagccaaggtcttccatggccgcttcaccttcttcttccgccccaaccccaacctccacatgatgggtctaggcctctcttcccaacctctcgactggaatcaaccctcctttctgtaagtattattgcactccatcataaagatcttatctttcttttgatcttatagtaaagtttgtaactttgtgcatgtcttatatatat--agtcgaggtgcagagaaaggtggtggggagagcagtttcttgaacgcatcaagcacgaattttcagcaagaaagtgcgatgatggggttgtctcctcaagttcaatggagggacaagttgttttctgctgagtcctcttcttcaaccaacgagttcaaacgaggtttctctttggatcaaactcagttcagtcctcagtatagttctggggacagtactgttacaacccaaggcttagcctctagtactaactttcagatggatttgtatggcaactcatccatgttacaaggactcttaggacccgataataataataacagtcaagtccagtatgataatcatcatcatcagaatcgccagattaacttgccataccagtcatcaagctacggattgaacagcaacgatcagttaatgcctccatggtctaaagttcctcaatttctgagagcttcgcctcctaaacaacaacaaccaccccaaaataacaataatcagttgcatttcacaaacaacgctcccttctggaacgcttctgaggcctccaattttaaagatgttagatctggcttctttccctctttgcaacctccattccctcctccaagcttcgatgttcaatccaaggtatagttaactagcaatcacatgctctataatgtcttttagtgtgtgtgtgtgtgtgtaattaatgtagcataaacgtaaggttttgcagaatatgtgtgaggttagggagtcaagtggcgtggtgaagaaaagtgggagcgaggcagcacccaaaaggcctcggagcgaaactccatctcctttgccagcgtttaaggtaatcaatactttttgataataagaggggacgttttattttatcattattgttgttgtgttttttgatcttttgttgtatatttgaatccataaacatggatatatgaagctgtagttgtggtctaattaacaggtaagaaaagagaagatgggggacagaatcactgcgcttcaacaattggtttcgcctttcggaaaggtgagaatgatcattcatttccctcctgcaaatttcatgatcacagaat--------------------
>_R_Albizia_burkartiana_StivalSantos_678@NODE_1_length_1029_cov_9.459959
-------------------------------------------------------------------------------------------------------------------------------------------------------------------------------------------------------------------------------------------------------------------------------------aatcctccaacttcgcttggcaacacacagacatgtcgtctcatcatgacctcaagccaaggtcttccatggcggcttcaccttcttcctccgccccaaccccaacctccacatgatgggtctaggcctctcttcccaacctctcgactggaatcaaccctcctttctgtaagtattattgcactccatcataaagatcttatctttcttttgatcttatggtaaagtttgtaacttcgtgcatgtct--tatatatatagtcgaggtgcagagaaaggtggtggggagagcagtttcttgaacgcatcaagcacgaattttcagcaagaaagtgcgatgatggggttgtcgcctcaagttcaatggagggacaagttgttttctgctgagtcctcttcttcaaccaacgagttcaaacgaggtttctctttggatcaaactcagttcagtcctcagtatagttctggggaaagtactgttacaacccaaggcttagcctctagtactaactttcagatggatttgtatggcaactcatccatattacaaggactcttaggacccgataataataataacagtcaagtccagtatgatcatcatcatcatcagaatcgccagattaacttgccataccagtcatcaagctacggattgaacagtaacgatcagttaatgcctccatggtctaaagttcctcaatttctgagagcttcacctcctaaacaacaacaaccaccccaaaataacaataatcagttgcatttcacaaacaacgctcccttctggaacgcttccgaggcctccaatattaaagatgttagatctggcttctttccctctttgcaacctccattccctcctccaagcttcgatgttcaatccaaggtatagttaactagctatcacatactctataatgtctttta------gtgtgtgtgtgtgattaatgtagcataaacgtaaggttttgcagaatatgtgtgaggttagggagtcaagtggcgtggtgaagaaaagtgggagcgaggc----------------------------------------------------------------------------------------------------------------------------------------------------------------------------------------------------------------------------------------------------------------------------------------------------------------------------------
>_R_Albizia_coripatensis_Hughes_2433@NODE_1_length_2063_cov_223.420443
cgtctaatcaagcgctcctgaattgtcccgagtgttaattccatcaacttggtctttcacatttcacctcccaatataaatactgcgaagttgcgaaccgttttaaattcattttcttctcagaaaagaagaatctgatgctcttaacaagcagacacacccaccaccaccaccatcactagccagctagccatggcggaagatcaatttcaagccactggaaactggtgggactcagcctccagaaactccaccaggttcgaaactgaggcttctcaatcctccaacttcgcttggcaacacacagacatgtcgtctcatcatgacctcaagccaaggtcttccatggcggcttcaccttcttcctccgccccaaccccaacctccacatgatgggtctaggcctctcttcccaacctctcgactggaatcaaccctcctttctgtaagtattatttcactccatcataaagatcttatctttcttttgatattatggtaaagtttgtaactttgtgcatgtcttatatatatatagtcgaggtgcagagaaaggtggtggggagagcagttttttgaacgcatcaagcacgaattttcagcaagaaagtgcgatgatggggttgtctcctcaagttcaatggagggacaagttgttttctgctgagtcctcttcttcaaccaacgagttcaaacgaggtttctctttagatcaaactcagttcagtcctcagtatagttctggggaaagtactgttacaacccaaggcttagcctctagtactaactttcagatggatttgtatggaaactcatccatattacaaggactattaggacccgataataataataacagtcaagtccagtatgatcatcatcatcatcagaatcgccagattaacttgccataccagtcatcaagctacggattgaacagtaacgatcagttgatgcctccatggtctaaagttcctcaatttctgagagcttcacctcctaaacaacaacaaccaccccataataacaataatcagttgcatttcacaaacaacgctcccttctggaacgcttctgaggcctccaatattaaagatgttagatctggcttctttccctctttgcaacctccattccctcctccaagcttcgatgttcaatccaaggtatagttaactagctatcacatactctataatgtcttttagtgtgtgtgtgtgtgtgtaattaatgtagcataaacgtaaggttttgcagaatatgtgtgaggttagggagtcaagtggcgtggtgaagaaaagtgggagcgaggcagcacccaaaaggcctcggagcgaaactccatctcctttgccagcgtttaaggtaatcagtactttttgataataagaggggacgttttattttatcattattgttgttttgttttttgatcttttgttttatatttgaatccataaacatggatatatgaagctgtagttgtggtctaattaacaggtaagaaaagagaagatgggggacagaatcactgcgcttcaacaattggtttcgcctttcggaaaggtgagaatgatcattcatttccctcctgcaaatttcatgatcacagaatttatgtatatatattgcaaa
>_R_Albizia_subdimidiata_var_minor_Gorts_341@NODE_1_length_1278_cov_54.212323
----------------------------------------------------------------------------------------------------------------------------------------------------------------------------------------------------------------------------------------------------------------------------------ctcaatcctccaacttcgcttggcaacacacagacatgtcgtctcatcatgacctcaagccaaggtcttccatggcggcttcaccttcttcctccgccccaaccccaacctccacatgatgggtctaggcctctcttcccaacctctcgactggaatcaaccgtcctttctgtaagtattattgcactccatcataaagatcttatctttcttttgatcttatggcaaagtttgtaactttgtgcatgtcttatatatat--agtcgaggtgcagagaaaggtggtggggagagcagtttcttgaacgcatcaagcacgaattttcagcaagaaagtgcgatgatggggttgtctcctcaagttcaatggagggacaagttgtttccggctgagtcctcttcttcaaccaacgagttcaaacgaggtttctctttggatcaaactcagttcagtcctcagtatagttctggggacagtactgttacaacccaaggcttagcgtctagtactaactttcagatggatttgtatggcaactcatccatattacaaggactcttaggacccgataataataataacagtcaagtccagtatgataatcatcatcatcagaatcgccagattaacttgccataccagtcatcaagctacggattgaacagtaacgatcagttaatgcctccatggtctaaaggtcctcaatttctgagagcttcacctcctaaacaacaacaaccaccccaaaataacaatagtcagttgcatttcacaaacaacgctccgttctggaacgcttctgaggcctccaattttaaagatgttagatctggcttctttccctctttgcaacctccattccctcctccgagctttgatgttcaattcaaggtatagttaactagctatcacatactctataatgtcttttagagtgagtgtgtgtgtgtaattaatgtagcataaacgtaaggttttgcagaatatgtgtcaggttagggagtcaagtggcgtggtgaagaaaagtgggagcgaggctgcacccaaaaggcctcggagcgaaactccatctcctttgccagcgtttaaggtaatcaatactttttgataataagaggggacgttttattttatcattattgttgttgtgttttttgatcttttgttgtatatttgaatccataaacatggatagatgaagctgtagttgtggtctaattaacaggtaagaaaagagaagatgggggacagaatca--------------------------------------------------------------------------------------------------------
>_R_Albizia_tomentella_Leach_Dunlop_3801@NODE_1_length_1629_cov_190.177835
--------------ctcctgaattgtcccgagtgttaactccatcaacttggtcttgcactcttcacatcccaatataaatactgcgaagttgcgaaccgttttaaattcattttcttctcagaaaagaagaatctgatgctcttaacaagcagacacacccaccacctccaccttcactaaccagctagccatggcggaagatcaatttcaagccgctggaaactggtgggactcagcctccagaaactccaccaggttcgaaactgaggcttctcaatcctccaacttctcttggcaacacgcagacatgccgtctcatcatgacctcaagccaaggtcttccatggcggcttcgccttcttcctccgccccaacccccacctccacatgatggctttaggcctctcttcccaacctctcgactggaatcaaccctcctttctgtaagtattattgcaccccatgacaaagattttgtctgtcttttgatattacggtaaagtttgtaactttgtgcatgtcgtatatatatatagtcgaggtgcagagaaaggtggtggggagagcagtttcttgaacgcatcaagcacgaattttcagcaagaaagtgcgatgatggggttgtcccctcaagttcaatggagggacaagttgttttctgctgattcctcttcttcaaccaacgagttcaaacgtggtttctctttggatcaaa------------ctcagtatagttctggggaaagtactgttacaacccaaggcttagcctctagtccaaactttcagatggatttgtatggcaactcatccatattacaaggactattaggacccgataataataataacagtcaagtccagtatg---atcatcatcatcagaatcgccagattaacttgccataccagtcatccagctacggattgaacagtaacgatcagttaatgcctccatggtctaaagttcctcaatttctgagagcttcacctcctaaacaacaacaaccaccccataataacaatagtcagttgcatttcacaaacaacgctcccttctggaacgcgtctgaggcctccaatattaaagatgttagatctggcttctttccctccttgcaacctccattcccttctccaagcttcgatgttcaatccaaggtatagttagccagctatcacatactctataatgtcttttagtgtgtgtgtgtaattataattaatgtagcggagacgtaaggttttgcagaatatgtgtgaggttagggattcaagtagcgtggtgaagaaaagtgggagcgaggcagcacccaaaaggcctcggagcgaaactccatctcctttgccagcgtttaaggtaatcaatactttttgataataagagcggacgttttattttatcat--atattgttgtgttttttgatcttttgttgtatatttgaatccataaacatggatatatgaagctgtagttgtggcctaattaacaggtaagaaaagagaagatgggggacagaatcactgcgcttcaacaattggtttcgcctttcggaaaggtcagaatgatcattcatttccctcctgcaaatttcatgatcacagaatttatatatatatattgcaa-
>_R_Balizia_elegans_Iganci_870@NODE_1_length_1804_cov_156.189925
cgtctaatcaagcgctcctgaattgtcccgagtgttaattccatcaacttggtctggcactcttcacctcccaatataaatactgcgaagttgcgaaccgttttaaattcattttcttctcagaaaagaagaatctgatgctcttaacaagcagacacacc---caccaccaccaccactaaccagctagccatggcggaagatcaatttcaagccactggaaactggtgggactcagcctccagaaactccaccaggttcgaaactgaggcttctcaatcctccaacttcgcttggcaaaacacagacatgtcgtctcatcatgacctcaagccaaggtcttccatggcggcttcaccttctccctccg-----accccaacctccacatgatgggtctaggcctctcttcccaacccctcgactggaatcaaccctcctttctgtaagtattattgcactccatcataaagatcttatctttcgtctgatattatggtaaattttgtaactttgtgcatgtcgtatatatatacagtcgaggtgcagagaaaggtggtggggagagcagtttcttgaacgcatcaagcacgaattttcagcaagaaagtgcgatgatggggttgtctcctcaagttcaatggagggacaagttgttttctgctgagtcctcttcttcaaccaacgagttcaaacgaggtttctctttggatcaaactcagttcagtcctcagtatagttctggggaaagtactgttacaacccaaggcttagcctctagtactaactttcagatggatttgtatggcaactcatccttattacaaggactattaggacccgataataataataacagtcaagtccagtatgatcatcagcatcatcagaatcgccagattaacttgccataccagtcatcgagctacggattgaacagtaacgatcagttaatgcctccatggtctaaagttcctcaatttctgagagcttcacctcctaaacaacaacaaccaccccataataacaataatcagttgcatttcacaaacaacgctcccttctggaacacttctgaggcctccagtattaaagatgttagatctggcttctttccctctctgcaacctccattccctcctccaagcttcgatgttcaatccaaggtatagttaactagctatcacatactctataatgtcttttagtgtgtgtgagtgtgtgtaattaatgtagcataaacgtaaggttttgcagaatatgtgtgaggttagggagtcaagtagcgtggtgaagaaaagtgggaacgaggcagcacccaaaaggcctcggagcgaaactccatctcctttgccagcgtttaaggttagcaatactttttgatagtaagaggggacgttttattttatcattattgttgttgtgttttttgatcttttgttgtatatttgaatccataaacatggatatatgaagctgtagttgtggtctaattaacaggtaaggaaagagaagatgggggacagaatcactgcgcttcaacaattggtttcgcctttcggaaaggtgagaatgatcattcatttccctcctgcaaatttcatgatcacagaatttatatatatatattgcaat
>_R_Balizia_leucocalyx_Aguilar_1939@NODE_1_length_1155_cov_208.336735
-----------------------------------------------------------------------------------------------------------------------------------------------------------------------------------------------------------------------------------------------------------------------------------------------------------------------------------------------------------------------------------------------------------------------------------------------------------------------------------------------------------------ggtagattttgtaactttgtgcatgtcgtatatatatacagtcgaggtgcagagaaaggtggtggggagagcagtttcttgaacgcatcaagcgcgaattttcagcaagaaagtgcgatgatggggttgtctcctcaagttcaatggagggacaagttgttttctgctgagtcctcttcttcaaccaacgagttcaaacgaggtttctctttggatcaaactcagttcagtcctcagtatagttctggggaaagtactgttacaacccaaggcttagcctctagtactaactttcagatggatttgtatggcaactcatccttattacaaggactattaggacccgaaaataataataacagtcaagtccagtatgatcatcagcatcatcagaatcgccagattaacttgccataccagtcatcaagctacggattgaacagtaacgatcagttaatgcctccatggtctaaagttcctcaatttctgagagcttcacctcctaaacaacaacaaccaccccataataacaataatcagttgcatttcacaaacaacgctcccttctggaacacttctgaggcctccagtattaaagatgttagatctggcttctttccctctttgcaacctccattccctcctccaagcttcgatgttcaatccaaggtatagttaactagctatcacatactctataatgtcttttagtgtgtgtgagtgtgtgtaattaatgtagcataaacgtaaggttttgcagaatatgtgtgaggttagggagtcaagtagcgtggtgaagaaaagtgggagcgaggcagcacccaaaaggcctcggagcgaaactccatctcctttgccagcgtttaaggttagcaatactttttgatagtaggaggggacgctttattttttcattattgttgttgtgttttttgatcttttg-tgtatatttgaatccataaacatggatatatgaagctgtagttgtggtctaattaacaggtaaggaaagagaagatgggggacagaatcactgcgcttcaacaattggtttcgcctttcggaaaggtgagaatgatcattcatttccctcctgcaaatttcatgatcacagaatttatatatatatattgcaat
>_R_Balizia_spnov_Morim_577@NODE_1_length_1416_cov_302.609111
---------------------------------------------------------------------------------------------------------------------------------------------tcttaacaagcagacacccccaccaccaccaccatcactaaccagctagccatggcggaagatcaatttcaagccactggaaactggtgggactcagcctccagaaactccaccaggttcgaaactgaggcttctcaatcctccaacttcgcttggcaaaacacagacatgtcgtctcatcatgacctcaagccaaggtcttccatggcggcttcaccttctccctccg-----accccaacctccacatgatgggtctaggcctctcttcccaacccctcgactggaatcaaccctcctttctgtaagtattattgcactccatcataaagatcttatctttcttttgatgttatggtaaattttgtaactttgtgcatgtcgtatatatatacagtcgaggtgcagagaaaggtggtggggagagcagtttcttgaacgcatcaagcacgaattttcagcaagaaagtgcgatgatggggttgtctcctcaagttcaatggagggacaagttgttttctgctgagtcctcttcttcgaccaacgagttcaaacgaggtttctctttggatcaaactcagttcagtcctcagtatagttctggggaaagtactgttacaacccaaggcttagcctctagtactaactttcagatggatttgtatggcaactcatccttattacaaggactattaggacccgataataataataacagtcaagtccagtatgatcatcagcatcatcagaatcgccagattaacttgccataccagtcatcaagctacggattgaacagtaacgatcagttaatgcctccatggtctaaagttcctcaatttctgagagcttcacctcctaaacaacaacaaccaccccataataacaataatcagttgcatttcacaaacaacgctcccttctggaacacttctgaggcctccagtattaaagatgttagatctggcttctttcccgctttgcaacctccattccctcctccaagcttcgatgttcaatccaaggtatagttaactagctatcacatactctataatgtcttttagtgtgtgtgagtgtgtgtaatgaatgtagcataaacgtaaggttttgcagaatatgtgtgaagttagggagtcaagtagcgtggtgaagaaaagtggaagcgaggcagcacccaaaaggcctcggagcgaaactccatctcctttgccagcgtttaaggttagcaatactttttgatagtaagaggggacgttttattttatcattattgttgttgtgttttttgatcttttgttgtatatttgaatccataaacatggatatatgaagctgtagttgtggtctaattaacaggtaaggaaagagaagatgggggacagaatcactgcgcttcaacaattggtttcgcctttcgg-------------------------------------------------------------------------
>_R_Cathormion_obliquifoliolatum_Wieringa_6519@NODE_1_length_1252_cov_228.594820
------------------------------------------------------------------------------------------------------------------------------------------------------------actcccaccaccacccccatcactaaccagctagccatggcggaagatcaatttcaagccactggaaactggtgggactcagcctccagaaactccaccaggttcgaaactgaggcttctcaatcctccaacttcgcttggcaaaacacagacatgtcgtctcatcatgacctcaagccaaggtcttccatggcggcttcaccttctccctccg-----accccaacctccacatgatgggtctaggcctctcttcccaacccctcgactggaatcaaccctcctttctgtaagtattattgcactccatcataaagatcttatctttcttttgatattatggtaaattttgtaactttgtgcatgtcgtatatatgtacagtcgaggtgcagagaaaggtggtggggagagcagtttcttgaacgcatcaagcgcgaattttcagcaagaaagtgcgatgatggggttgtctcctcaagttcaatggagggacaagttgttttctgctgagtcctcttcttcaaccaacgagttcaaacgaggtttctctttggatcaaactcagttcagtcctcagtatagttctggggaaagtactgttacaacccaaggcttagcctctagtactaactttcagatggatttgtatggcaactcatccttattacaaggactattaggacccgataataataataacagtcaagttcagtatgatcatcatcatcatcaaaatcgccagattaacttgccataccagtcatcaagctacggattgaacagtaacgatcagttaatgcctccatggtctaaagttcctcaatttctgagagcttcacctcctaaacaacaacaaccgccccctaataacaataatcagttgcatttcacaaacaacgctcccttctggaacacttctgatgcctccagtattaaagatgttagatctggcttctttccctctttgcaacctccattccctcctccaagcttcgatgttcaattcaaggtatagttaactagctatcacatactctataatgtctt----tgtgtgtgagtgtgtgtaattaatgtagcataaacgtaaggttttgcagaatatgtgtgaggttagggagtcaagtagcgtggtgaagaaaagtgggaacgaggcagcacccaaaaggcctcggagcgaaactccatctcctttgccagcgtttaaggttagtaatactttttgatagtaagaggggacgttttattttatcattattg--------------------------------------------------------------------------------------------------------------------------------------------------------------------------------------------------------------------------
>_R_Cathormion_rhombifolium_Deighton_3618@NODE_1_length_1351_cov_116.661695
----------------------------------------------------------------------------------------------------------------------------------------------------------------------------------------------------cggaagatcaatttcaagccactggaaactggtgggactcagcctccagaaactccaccaggttcgaaactgaggcttctcaatcctccaacttggcttggcaaaacacagacatgtcgtctcatcatgacctcaagccaaggtcttccatgccggcttcaccttctccctccg-----accccaacctccacatgatgggtctaggcctctcttcccaacccctcgactggaatcaaccctcctttctgtaagtattattgcactccatcataaagatcttatctttcttttgatattatggtaaattttgtaactttgtgcatgtcgtatatatgtacagtcgaggtgcagagaaaggtggtggggagagcagtttcttgaacgcatcaagcgcgaattttcagcaagaaagtgcgatgatggggttgtctcctcaagttcaatggagggacaagttgttttctgctgagtcctcttcttcaaccaacgagttcaaacgaggtttctctttggatcaaactcagttcagtcctcagtatagttctggggaaagtactgttacaacccaaggcttagcctctagtactaactttcagatggatttgtatggcaactcatccttattacaaggactattaggacccgataataataataacagtcaagttcagtatgatcatcatcatcatcaaaatcgccagattaacttgccataccagtcatcaagctacggattgaacagtaacgatcagttaatgcctccatggtctaaagttcctcaatttctgagagcttcacctcctaaacaacaacaaccaccccctaataacaataatcagttgcatttcacaaacaacgctcccttctggaacacttctgatgcctccagtattaaagatgttagatctggcttctttccctctttgcaacctccattccctcctccaagcttcgatgttcaattcaaggtatagttaactagctatcacatactctataatgtctt----tgtgtgtgagtgtgtgtaattaatgtagcataaacgtaaggttttgcagaatatgtgtgaggttagggagtcaagtagcgtggtgaagaaaagtgggaacgaggcagcacccaaaaggcctcggagcgaaactccatctcctttgccagcgtttaaggttagcaatactttttgatagtaagaggggacgttttattttatcattattgttgttgtgttttttgatcttttgttgtatatttgaatccataaacatggatatatgaagctgtagttgtggtctaattaacaggtaaggaaagagaagatgggagacagaatcactgcgcttcaacaattggtttcgcc-------------------------------------------------------------------------------
>_R_Enterolobium_cyclocarpum_MWC9020@NODE_1_length_1525_cov_324.513122
------------------------------------------------------------------------aatataaatactgcgtagttgcgaaccgttttaaattcattttcttctcagaaaagaagaatctgatgctcttaacaagcagacaccaccaccaccaccaccttcactaaccagctagccatggcggaagatcaatttcaagccactggaaactggtgggactcagcctcaagaaactccaccaggttcgaaactgaagcttctcaatcctccaacttcgcctggcaacacacagacatgtcgtctcatcatgacctcaagccaaggtcttccatggcggcttcaccttcttcctccgccccaaccccaacctccacatgatggctctaggcctctcttcccaacctctcgactggaatcaaccctcctttctgtaagtattattgcactccatcataaagatcttatctttcttttgatattatggtaaagtttgtaactttgtgcatgtcgtatatatatatagtcgaggtgcagagaaaggtggtggggagagcagtttcttgaacgcaccaagcacgaattttcagcaagaaggtgtgatcatgggtttgtctcctcaagttcaatggagggacaagttgttttctgctgagtcctcttcttcaaccaacgagttcaaacgaggtttctctttggatcaaa------------ctcagtatagttccggggaaagtactgttacaacccaaggcttagcctctagtcctaactttcagatggatttgtatgccaactcatccatattacaaggattattaggacccgataataataataacagtcaagttcagtatgatcatcatcatcatcagagtcgccagattaacttgccataccagtcatcaagctacggattgaacagtaacgatcagttaatgcctccatggtctaaagttcctcaatttctgagagcttcacctcctaaacaacaacaaccaccccataataacaatagtcagttgcatttcacaaacaacgctcccttctggaacgcttctgaggcctccaatattaaagatgttagatccggcttctttccctctttgcaacctccattcccttctccaagcttcgatgttcaatccaaggtatagtcaactatatgtcttttaatgcgtgtgtgtaattaatgaatgca--------taattaatgtagcataaacgtaaggttttgcagaatatgtgtgaggttagggaggcaagtagcgtggtgaagaaaagtgggagcgaggcagcacccaaaaggcctcggagcgaaactccatctcctttgccagcgtttaaggtaatcaatactttttgataataagaggggacgttttattttatcattattgttgttgtgtttttttttttttttttgtatatttgaatccataaacatggatatatgaagctgtagttgtggtctaattaacaggtaagaaaagagaagatgggggacagaatcactgcccttcaacaattagtttcgcctttcggaaaggtcagaatgatcattattcatttccctctg---------------------------------------
>_R_Hydrochorea_gonggrijpii_Tillett_45696@NODE_1_length_1302_cov_173.307755
--------------------------------------------------------------------------------------------------------------------------------------------------------------------------------------------------------------------agccactggaaactggtgggactcagcctccagaaactccaccaggttcgaaactgaggcttctcaatcctccaacttcgcttggcaaaacacagacatgtcgtctcatcatgacctcaagccaaggtcttccatggcggcttcaccttctccctccg-----accccaacctccacatgatgggtctaggcctctcttcccaacccctcgactggaatcaaccctcctttctgtaagtattattgcactccatcataaagatcttatctttcttttgatattatggtaaattttgtaactttgtgcatgtcatatatatgtacagtcgaggtgcagagaaaggtggtggggagagcagtttcttgaacgcatcaagcgccaattttcagcaagaaagtgcgatgatggggttgtctcctcaagttcaatggagggacaagttgttttctgctgagtcctcttcttcaaccaacgagttcaaacgaggtttctctttggatcaaactcagttcagtcctcagtatagttctggggaaagtactgttacaacccaaggcttagcctctagcactaactttcagatggatttgtatggcaactcatccttattacaaggactattaggacccgataataataataacagtcaagttcagtatgatcatcatcatcatcaaaatcgccagattaacttgccataccagtcatcaagctacggattgaacagtaacgatcagttaatgcctccttggtctaaagttcctcaatttctgagagcttcacctcctaaacaacaacaaccaccccctaataacaataatcagttgcatttcacaaacaacgctcccttctggaacacttctgaggcctccagtattaaagatgttagatctggcttctttccctctttgcaacctccattccctcctccaagcttcgatgttcaatccaaggtatagttaactagctatcacatactctataatgtctt----tgtgtgtgagtgtgtgtaattaatgtagcataaacgtaaggttttgcagaatatgtgtgaggttagggagtcaagtagcgtggtgaagaaaagtgggaacgaggcagcacccaaaaggcctcggagcgaaactccatctcctttgccagcgtttaaggttagcaatactttttgatagtaagaggggacgttttattttatcattattgttgttgtgttttttgatcttttgttgtatatttgaatccataaacatggatatatgaagctgta------gtctaattaacaggtaaggaaagagaagatgggggacagaat----------------------------------------------------------------------------------------------------------
>_R_Jupunba_asplenifolia_Ekman_6383@NODE_1_length_1067_cov_58.597980
----------------------------------------------------------------------------------------------------------------------------------------------------------------------------------------------------------------------------------------------------------------------------------------------------------------cagacatgtcgtctcatcatgacctcaagccaaggtcttccatggcggcttcaccttctccctccg-----accccaacctccacatgatgggtctaggcctctcttcccaacccctcgactggaatcaaccctcctttctgtaagtattattgcactccatcataaagatcttatctttcttttgatattatggtaaattttgtaactttgtgcatgtcgtatatatatacagtcgaggtgcagagaaaggtggtggggagagcagtttcttgaacgcatcaagcacgaattttcagcaagaaagtgcgatgatggggttgtctcctcaagttcaatggagggacaagttgttttctgctgagtcctcttcttcaaccaacgagttcaaacgaggtttctctttggaacaaactcagttcagtcctcagtatagttctggggaaagtactgttacaacccaaggcttagcctctagtactaactttcagatggatttgtatggcaactcatccttattacaaggactattaggacccgataataataataacagtcaagtccagtatgatcatcatcatcatcagaatcgccagattaacttgccataccagtcctcaagctacggattgaacagtaacgatcagttaatgcctccatggtctaaagttcctcaatttctgagagcttcacctcctaaacaacaacaaccaccccataatgacaataatcagttgcatttcacaaacaacgctcccttctggaacacttctgaggcctccagtattaaagatgttagatctggcttctttccctctttgcaacctccattccctcctccaagcttcgatgttcaatccaaggtatagttaactagctatcacatactctataatgtcttttagtgtgtgtgagtgtgtgtaattaatgtagcataaacgtaaggttttgcagaatatgtgtgaggttagggagtcaagtagcgtgctgaagaaaagtgggagcgaggcagcacccaaaaggcctcggagcgaaactccatctcctttgccagcgttcaaggtaatcaatac-------------------------------------------------------------------------------------------------------------------------------------------------------------------------------------------------------------------------------------------------------------------
>_R_Jupunba_brachystachya_Lima_7438@NODE_1_length_1804_cov_152.531558
cgtctaatcaagcgctcctgaattgtcccgagtgttaattccat------------tcactcttcacctcccaatataaatactgcgaagttgcgaaccgttttaaattcattttcttctcagaaaagaagaatctgatgctcttaacaagcagacacac------ccaccaccaccactaaccagctagccatggcggaagatcaatttcaagccactggaaactggtgggactcagcctccagaaactccaccaggttcgaaactgaggcttctcaatcctccaacttcgcttggcaaaacacagacatgtcgtctcatcatgacctcaagccaaggtcttccatggcggcctcaccttctccctccg-----accccaacctccacatgatgggtctaggcctctcttcccaacccctcgactggaatcaaccctcctttctgtaagtattattgcactccatcataaagatcttatctttcttttgatattatggtaaattttgtaactttgtgcatgtcgtatatatatacagtcgaggtgcagagaaaggtggtggggagagcagtttcttgaacgcatcaagcacgaattttcagcaagaaagtgcgatgatggggttgtctcctcaagttcaatggagggacaagttgttttctgctgagtcctcttcttcaaccaacgagttcaaacgaggtttctctttggatcaaactcagttcagtcctcagtatagttctggggaaagtactgttacaacccaaggcttagcctctagtactaactttcagatggatttgtatggcaactcatccttattacaaggactattaggacccgataataataataacagtcaagtccagtatgatcatcatcatcatcagaatcgccagattaacttgccataccagtcatcaagctacggattgaacagtaacgatcagttaatgcctccatggtctaaagttcctcaatttctgagagcttcacctcctaaacaacaacaaccaccccataataacaataatcagttgcatttcacaaacaacgctcccttctggaacacttctgaggcctccagtattaaagatgttagatctggcttctttccctctttgcaacctccattccctcctccaagcttcgatgttcaatccaaggtatagttaactagctatcacatactctataatgtcttttagtgtgagtgagtgtgtgtaattaatgtagcataaacgtaaggttttgcagaatatgtgtgaggttagggagtcaagtagcgtggtgaagaaaagtgggagcgaggcagcacccaaaaggcctcggagcgaaactctatctcctttgccagcgtttaaggttagcaatactttttgatagtaagaggggacgttttattttatctttattgttgttgcgttttttgatcttttgttgtatatttgaatccataaacatggatatatgaagctgtagttgtggtctaattaacaggtaaggaaagagaagatgggggacagaatcactgcgcttcaacaattggtttcgcctttcggaaaggtgagaatgatcattcatttccctcctgcaaatttcatgatcacagaatttatatatatatattgcaat
>_R_Jupunba_cochleata_Bonadeu_673@NODE_1_length_1943_cov_147.176849
cgtctaatcaaacgctcccgaattgtcccgagcgttaattccat------------tcactcttcacctcccaatataaatactgcgaagttgcgaaccgttttaaattcattttcttctcagaaaagaagaatctgatgctcttaacaagcagacacacccaccaccaccaccatcactaaccagctagccatggctgaagatcaatttcaagccactggaaactggtgggactcggcctccagaaactccaccaggttcgaaactgaggcttctcaatcctccaacttcgcttggcaaaacacagacatgtcgtctcatcatgacctcaagccaaggtcttccatggcggcttcaccttctccctccg-----accccaacctccacatgatgggtctaggcctctcttcccaacccctcgactggaatcaaccctcctttctgtaagtattattgcactccatcataaagatcttatctttcttttgatattatggtaaattttgtaactttgtgcatgtcgtatatatatacagtcgaggtgcagagaaaggtggtggggagagtagtttcttgaacgcatcaagcacgaattatcagcaagaaagtgcgatgatggggttgtctcctcaagttcaatggagggacaagttgttctctgctgag---tcttcttcaaccaacgagttcaaacgaggtttctctttggatcaaactcagttcagtcctcagtatagttctggggaaagtactgttacaacccaaggcttagcctctagtactaactttcagatggatttgtatggcaactcatccttattacaaggactattaggacccgataataataataacagtcaagtccagtatgatcatcatcatcatcagaatcgccagattaacttgccataccagtcatcaagctacggattgaacagtaacgatcagttaatgcctccatggtctaaagttcctcaatttctgagagcttcacctcctaaacaacaacaaccaccccataataacaataatcagttgcatttcacaaacaacgctcccttctggaacacttctgaggcctccagtattaaagatgttagatctggcttctttccctctttgcaacctccattccctcctccaagcttcgatgttcaatccaaggtatagttaactagctatcacatactctataatgtcttttagtgtgtgtgagtgtgtgtaattaatgtagcataaacgtaaggttttgcagaatatgtgtgaggttagggagtcaagtagcttggtgaagaaaagtgggagcgaggcagcacccaaaaggcctcggagcgaaactccatctcctttgccagcgtttaaggttagcaatactttttgatagtaagaggggacgttttattttatcattattgttgttgtgttttttgatcttttgttgtatatttgaa-ccataaacatggatatatgaagctgtagttgtggtctaattaacaggtaaggaaagagaagatgggggacagaatcactgcgcttcaacaattggtttcgcctttcggaaaggtgagaatgatcattcatttccctcctgcaaatttcatgatcacagaatttatatatatatattgcaat
>_R_Jupunba_commutata_Maguire_46145@NODE_1_length_1633_cov_155.447943
cgtctaatcaagcgctcctgaattgtcccgagtgttaattccatcaacttggtctgtcactcttcacctcccaatataaatactgcgaagttgcgaaccgttttaaattcattttcttctcagaaaagaagaatctgatgctcttaacaagcagacacac---ccaccaccaccaccactaaccagctagccatggcggaagatcaatttcaagccactggaaactggtgggactcagcctccagaaactccaccaggttcgaaactgaggcttctcaatcctccaacttcgcttggcaaaacacagacatgtcgtctcatcatgacctcaagccaaggtcttccatggcggcttcaccttctccctccg-----accccaacctccacatgatgggtctaggcctctcttcccaacccctcgactggaatcaaccctcctttctgtaagtattattgcactccatcataaagatcttatctttctttcgatattatggtaaattttgtaactttgtgcatgtcgtatatatatacagtcgaggtgcagagaaaggtggtggggagagcagtttcttgaacgcatcaagcacgaattttcagcaagaaagtgcgatgatggggttgtctcctcaagttcaatggagggacaagttgttttctgctgagtcctcttcttcaaccaacgagttcaaacgaggtttctctttggatcaaactcagttcagtcctcagtatagttctggggaaagtactgttacaacccaaggcttagcctctagtactaactttcagatggatttgtatggcaactcatccttattacaaggactactaggacccgataataataataacagtcaagtccagtatgatcatcagcatcatcagaatcgccagattaacttgccataccagtcatcaagctacggattgaacagtaacgatcagttaatgcctccatggtctaaagttcctcaatttctgagagcttcacctcctaaacaacaacaaccaccccataataacaataatcagttgcatttcacaaacaacgctcccttctggaacacttctgaggcctccagtattaaagatgttagatctggcttctttccctctttgcaacctccattccctcctccaagcttcgatgttcaatccaaggtatagttaactagctatcacatactctataatgtcttttagtgtgtgtgagtgtgtgtaattaatgtagcataaacgtaagcttttgcagaatatgtgtgaggttagggagtcaagtagcgtggtgaagaaaagtgggagcgaggcagcacccaaaaggcctcggagcgaaactccatctcctttgccagcgtttaaggttagcaatactttttgatagtaagaggggacgttttattttatcattattgttgttgtgttttttgatcttttgttgtatatttgaatccataaacatggatatatgaagctgtagttgtggtctaattaacaggtaaggaaagagaagatgggggacagaatcactgcgcttcaacaattggtttcgcctttcggaaaggtgagaatgatcattcatt--------------------------------------------------
>_R_Jupunba_filamentosa_Lima_7487@NODE_1_length_1754_cov_143.001193
cgtctaatcaagcgctcctgaattgtgccgcgtgataattccat------------tcactcctcacctcccaatataaatactgcgaagttgcgaaccgttttaaattcattttcttctcagaaaagaagaatctgatgctcttaacaagcagacacacccaccaccaccaccatcactaaccagctagccatggcggaagatcaatttcaagccactggaaactggtgggactcagcctccagaaactccacgaggttcgaaactgaggcttctcaatcctccaacttcgcttggcaaaacacagacatgtcgtctgatcatgacctcaagccaaggtcttccatggcggcttcaccttctccctccg-----accccaacctccacatgatgggtctaggcctctcttcccaacccctcgagtggaatcaaccctcctttctgtaagtattattgcactccatcataaagatcttatctttcttttgatattatggtaaattttgtaactttgtgcatgtcgtatatatatacagtcgaggtgcagagaaaggtggtggggagagcagtttcttgaacgcatcaagcacgaattttcagcaagaaagtgcgatgatggggttgtctcctcaagttcaatggagggacaagttgttttctgctgagtcctcttcttcaaccaacgagttcaaacgaggtttctctttggaacaaactcagttcagtcctcagtatagttctggggaaagtactgttacaacccaaggcttagcctctagtactaactttcagatggatttgtatggcaactcatccttattacaaggactattaggacccgacaataataataacagtcaagtccagtatgatcatcatcatcatcagaatcgccagatgaacttgccataccagtcatcaagctacggattgaacagtaacgatcagttaatgcctccatggtctaaagttcctcaatttctgagagcttcacctcctaaacaacaacaaccaccccataataacaataatcagttgcatttcacaaacaacgctcccttctggaacactactgaggcctccagttttaaagatgttagatctggcttctttccctctttgcaacctccattccctcctccaagcttcgatgttcaatccaaggtatagttaactagctatcacatactctataatgtcttttagtgtgtgtgagtgtgtgtaattaatgtagcataaacgtaagcttttgcagaatatgtgtgaggttagggagtcaagtagcgtggtgaagaaaagtgggagcgaggcagcacccaaaaggcctcggagcgaaactccatctcctttgccagcgtttaaggtaatcaatactttatgatagtaagaggggacgttttatcttatcattattgttgttgtgttttttgatcttttgttgtatatttgaatccataaacatggatatatgaagctgtagttgtggtctaattaacaggtaaggaaagagaagatgggggacagaatcactgcgcttcaacaattggtttcgcctttcggaaaggtgagaatgatcattcatttccctcctgcaaatttcatgatcacagaatttatatatatatattgcaat
>_R_Jupunba_floribunda_Iganci_883@NODE_1_length_1654_cov_154.354471
------------------------------------aattccatcaacttggtctgtcactcttcacctcccaatataaatactgcgaagttgcgaaccgttttaaattcattttcttctcagaaaagaagaatctgatgctcttaacaagcagacacacc---caccaccaccaccactaaccagctagccatggcggaagatcaatttcaagccactggaaactggtgggactcagcctccagaaactccaccaggttcgaaactgaggcttctcaatcctccaacttcgcttggcaaaacacagacatgtcgtctcatcatgacctcaagccaaggtcttccatggcggcttcaccttctccctccg-----accccaacctccacatgatgggtctaggcctctcttcccaacccctcgactggaatcaaccctcctttctgtaagtattattgcactccatcataaagatcttatctttcttttgatattatggtaaattttgtaactttgtgcatgtcgtatatatatacagtcgaggtgcagagaaaggtggtggggagagcagtttcttgaacgcatcaagcacgaattttcagcaagaaagtgcgatgatggggttgtctcctcaagttcaatggagggacaagttgttttctgctgagtcctcttcttcaaccaacgagttcaaacgaggtttctctttggatcaaactcagttcagtcctcagtatagttctggggaaagtactgttacaacccaaggcttaacctctagtactaactttcagatggatttgtatggcaactcatccttattacaaggactattaggacccgataataataataacagtcaagtccagtatgatcatcagcatcatcagaatcgccagattaacttgccataccagtcatcaagctacggattgaacagtaacgatcagttaatgcctccatggtctaaagttcctcaatttctgagagcttcacctcctaaacaacaacaaccaccccataataacaataatcagttgcatttcacaaacaacgctcacttctggaacacttctgaggcctccagtattaaagatgttagatctggcttctttccctctttgcaacctccattccctcctccaagcttcgatgttcaatccaaggtatagttaactagctatcacatactctataatgtcttttagtgtgtgtgagtgtgtgtaattaatgtagcataaacgtaaggttttgcagaatatgtgtgaggttagggagtcaagtagcgtggtgaagaaaagtgggagcgaggcagcacccaaaaggcctcggagcgaaactccatctcctttgccagcgtttaaggttagcaatactttttgatagtaagaggggacgttttattttatcattattgttgttgtttttcttgatcttttgttgtatatttgaatccataaacatggatatatgaagctgtagttgtggtctaattaacaggtaaggaaagagaagatgggggacagaatcactgcgcttcaacaattggtttcgcctttcggaaaggtgagaatgatcattcatttccctcctgcaaatttcatgatcacagaatttatatatatatattgcaat
>_R_Jupunba_idiopoda_Quesada_1718@NODE_1_length_1321_cov_97.417203
------------------------------------------------------------------------------------------------------------------------------------------tgctcttaacaagcagacacacccaccaccaccaccatcactaaccagctagccatggcggaagatcaatttcaagccactggaaactggtgggactcagcctccagaaactccaccaggttcgaaactgaggcttctcaatcctccaacttcgcttggcaaaacacagacatgtcgtctcatcatgacctcaagccaaggtcttccatggcggcttcaccttctccctccg-----accccaacctccacatgatgggtctaggcctctcttcccaacccctcgagtggaatcaaccctcctttctgtaagtattattgcactccatcataaagatcttatctttcttttgatattatggtaaattttgtaactttgtgcatgtcgtatatatatacagtcgaggtgcagagaaaggtagtggggagagcagtttcttgaacgcatcaagcacgaattttcagcaagaaagtgcgatgatggggttgtctcctcaagttcaatggagggacaagttgttttctgctgagtcctcttcttcaaccaacgagttcaaacgaggtttctctttggaacaaactcagttcagtcctcagtatagttctggggaaagtactgttacaacccaaggcttagcctctagtactaactttcagatggatttgtatggcaactcatccttattacaaggactattaggacccgataataataataacagtcaagtccagtatgatcatcatcatcatcagaatcgccagattaacttgccataccagccatcaagctacggattgaacagtaacgatcagttaatgcctccatggtctaaagttcctcaatttctgagagcttcacctcctaaacaacaacaacctccccataataacaataatcagttgcattttacaaacaacgctcccttctggaacacttctgaggcctccagtattaaagatgttagatctggcttctttccctctttgcaacctccattccctcctccaagcttcgatgttcaattcaaggtatagttaactagctatcacatactctataatgtcttttagtgtgtgtgagtgtgtgtaattaatgtagcataaacgtaaggttttgcagaatatgtgtgaggttagggagtcaagtagcgtgctgaagaaaagtgggagcgaggcagcacccaaaaggcctcggagcgaaactccatctcctttgccagcgttcaaggtaatcaatactttttgatagtaagaggggacgttttattttatcattattgttgttgtgttttttgatcttttg-------------tccataaacatggatatatgaagc--------------------------------------------------------------------------------------------------------------------------------------------------------------
>_R_Jupunba_macradenia_Lourteig_3021@NODE_1_length_1444_cov_125.665691
------------------------------------------------------------------------------------------------------------------------------------------tgctcttaacaagcagacacac---ccaccaccaccaccactaaccagctagccatggcggaagatcaatttcaagccacaggaaactggtgggactcagcctccagaaactccaccaggttcgaaactgaggcttctcaatcctccaacttcgcttggcaaaacacagacatgtcgtctcatcatgacctcaagccaaggtcttccatggcggcttcaccttctccgtccg-----accccaacctccacatgatgggtctaggcctctcttcccaacccctcgactggaatcaaccctcctttctgtaagtattattgcactccatcataaagatcttatctttcttttgatattacggtaaattttgtaactttgtgcatgtcgtatatatatacagtcgaggtgcagagaaaggtggtggggagagcagtttcttgaacgcatcaagcgcgaattttcagcaagaaagtgcgatgatggggttgtctcctcaagttcaatggagggacaagttgttttctgctgagtcctcttcttcaaccaacgagttcaaacgaggtttctctttggatcaaactcagttcagtcctcagtatagttctggggaaagtactgttacaacccaaggcttagcctctagtactaactttcagatggatttgtatggcaactcatccttattacaaggactattaggacccgataataacaataacagtcaagttcagtatgatcatcaccatcatcaaaatcgccagattaacttgccataccagtcatcaagctacggattgaacagtaacgatcagttaatgcctccatggtctaaagttcctcaatttctgagagcttcacctcctaaacaacaacaaccaccccataacaacaataatcagttgcatttcacaaacaacgctcccttctggaacacttctgaggcctccagtattaaagatgttagatctggcttctttccctctttgcaacctccattccctcctccaagcttcgatgttcaattcaaggtatagttaacgagctatcacatactctataatgtcttttagtgtgtgtgagtgtgtgtgattaatgtagcataaacgtaaggttttgcagaatatgtgtgaggttagggagtcaagtagcgtggtgaagaaaagtgggaacgaggcagcacccaaaaggcctcggagcgaaactccatctcctttgccagcgtttaaggttagcaatactttttgatagtaagaggggacgttttattttatcattattgttgttgtgttttttgatattttgttgtatatttgaatccataaacatggatatatgaagctgtagttgtggtctaattaacaggtaaggaaagagaagatgggggacagaatcactgcgcttcaacaattggtttcgcatttcggaaaggtgagaatgatcattcatttccct---------------------------------------------
>_R_Jupunba_microcalyx_Iganci_855@NODE_1_length_1822_cov_214.266476
cgtctaatcaagcgctcctgaattgtcccgagtgttaattccatcaacttggtctgtcactcttcacctcccaatataaatactgcgaagttgcgaaccgttttaaattcattttcttctcagaaaagaagaatctgatgctcttaacaagcagacacac------ccaccaccaccactaaccagctagccatggcggaagatcaatttcaagccactggaaactggtgggactcagcctccagaaactccaccaggttcgaaactgaggcttctcaatcctccaacttcgcttggcaaaacacagacatgtcatctcatcatgacctcaagccaaggtcttccatggcggcttcaccttctccctccg-----accccaacctccacatgatgggtctaggcctctcttcccaacccctcgactggaatcaaccctcctttctgtaagtattattgcactccatcataaagatcttatctttcttttgatattatggtaaattttgtaactttgtgcatgtcgtatatatatacagtcgaggtgcagagaaaggtggtggggagagcagtttcttgaacgcatcaagcacgaattttcagcaagaaagtgcgatgatggggttgtctcctcaagttcaatggagggacaagttgttttctgctgagtcctcttcttcaaccaacgagttcaaacgaggtttctctttggatcaaactcagttcagtcctcagtatagttctggggaaagtactgttacaacccaaggcttagcctctagtactaactttcagatggatttgtatggcaactcatccttattacaaggactattaggacccgataataataataatagtcaagtccagtatgatcatcagcatcatcagaatcgccagattaacttgccataccagtcatcaagctacggactgaacagtaacgatcagttaatgcctccatggtctaaagttccccaatttctgagagcttcacctcctaaacaacaacaaccaccccataataacaataatcagttgcatttcacaaacaacgctcccttctggaacacttctgaggcctccagtattaaagatgttagatctggcttctttccctctttgcaacctccattccctcctccaagcttcgatgttcaatccaaggtatagttaactagctatcacatactctataatgtcttttagtgtgtgtgagtgtgtgtagttaatgtagcataaacgtaaggttttgcagaatatgtgtgaggttagggagtcaagtagcgtggtgaagaaaagtgggagcgaggcagcacccaaaaggcctcggagcgaaactccatctcctttgccagcgtttaaggttagcaatactttttgatagtaagaggggacgttttatttaatcattattgttgttgtgttttttgatcttttgttgtatatttgaatccataaacatggatatatgaagctgtagttgtggtctaattaacaggtacggaaagagaagatgggggacagaatcactgcgcttcaacaattggtttcgcctttcggaaaggtgagaatgatcattcatttccctcctgcaaatttcatgatcacagaatt-------------------
>_R_Jupunba_oppositifolia_Liegier_16014@NODE_1_length_1293_cov_144.009868
-------------------------------------------------------------------------------------------------------------------------------------------------------------------------------------------------------------------------------------------------------actccaccaggttcgaaactgaggcttctcaatcctccaacttcgcttggcaaaacacagacatatcgtctcatcatgacctcaagccaaggtcttccatggcggcttcaccttctccctccg-----accccaacctccacatgatgggtctaggcctctcttcccaacccctcgactggaatcaaccctcctttctgtaagtattattgcactccatcataaagatcttatctttcttttgatattatggtaaattttgtaactttgtgcatgtcgtatatatatacagtcgaggtgcagagaaaggtggtggggagagcagtttcttgaacgcatcaagcacgaattttcagcaagaaagtgcgatgatggggttgtctcctcaagttcaatggagggacaagttgttttctgctgagtcctcttcttcaaccaacgagttcaaacgaggtttctctttggaacaaactcagttcagtcctcagtatagttctggggaaagtactgttacaacccaaggcttagcctctagtactaactttcagatggatttgtatggcaactcatccttattacaaggactattaggacccgataataataataacagtcaagtccagtatgatcatcatcatcatcagaatcgccagattaacttgccataccagtcctcaagctacggattgaacagtaacgatcagttaatgcctccatggtctaaagttcctcaatttctgagagcttcacctcctaaacaacaacaaccaccccataataacaataatcagttgcatttcacaaacaatgctcccttctggaacacttctgaggcctccagtattaaagatgttagatctggcttctttccctctttgcaacctccattccctcctccaagcttcgatgttcaatccaaggtatagttaactagctatcacatactctataatgtcttttagtgtgtgtgagtgtgtgtaattaatgtagcataaacgtaaggttttgcagaatatgtgtgaggttagggagtcaagtagcgtgctgaagaaaagtgggagtgaggcagcacccaaaaggcctcggagcgaaactccatctcctttgccagcgttcaaggtaatcaatactttttgatagtaagaggtgacgttttattttatcattattgttgttgtgttttttgatcttttgttgtatatttgaatccataaacatggatatatgaagctgtagttgtggtctaattaacaggtaaggaaagagaagatgggggacagaatcactgcgcttcaacaa------------------------------------------------------------------------------------------
>_R_Punjuba_callejasii_Daly_5935@NODE_1_length_1171_cov_30.260512
-------------------------------------------------------------------------------------------------------------------------------------------------------------------------------------------------------aagatcaatttcaagccactggaaactggtgggactcagcctccagaaactccaccaggttcgaaactgaggcttctcaatcttccaactttgcttggcaaaacacagacatgtcgtctcatcatgacctcaagccaaggtcttccatggcggcttcaccttcttcctccg-----accccaacctccacatgatgggtctaggcctctcttcccaacctctcgactggaatcaaccctcctttctgtaagtattattgcactccatcataaagatcttatctttcttgtgatattatggtgaagtttgtaactttgtgcatgtcgtatatatatacagtcgaggtgcagagaaaggtggtggggagagcagtttcttgaacgcatcaagcacgaattttcagcaagaaagtgagatgatggggttgtctcctcaagttcaatggagagacaagttgttttctgctgagtcctcttcttcaaccaacgagttcaaacgaggtttctctttggatcaaactcagttcagtcctcagtatagttctggggaaagtactgttacaacccaaggcttagcctctagtactaactttcagatggatttgtatggcaactcatccttattacaaggactattaggacccgataataataataacagtcaagcccagtatgatcatcatcatcatcagaatcgccagattaacttgccataccagtcatcaagctacggattgaacagtaacgatcagttaatgcctccatggtctaaagttcctcaatttctgagagcctcacctcctaaacaacaacaaccaccccataataacaataatcagttgcatttcacaaacaacgctcccttctggaacacttctgaggcctccaatattaaagatgttagatctggcttctttccctctttgcaacctccattccctcctccaagcttcgatgttcaatccaaggtatagttaactagctatcacatactctataatgtcttttagtgtgtgtgtgtgtgtgtagttaatgtagcataaacgtaaggttttgcagaatatgtgtgaggttagggagtcaagtagcgtggtgaagaaaagtgggagcgaggcagcacccaaaaggcctcggagcgaaactccatctcctttgccggcgtttaaggtaatcaa----------------------------------------------------------------------------------------------------------------------------------------------------------------------------------------------------------------------------------------------------------------------
>_R_Punjuba_killipii_Palodorios_6252@NODE_1_length_1127_cov_91.556190
----------------------------------------------------------------------------------------------------------------------------------------------------------------------------------------------------------------------------------------------------------------------------------------------------------aaaacacagacatgtcgtctcatcatgacctcaagccaaggtcttccatggcggcttcaccttcttcctccg-----accccaacctccacatgatgggtctaggcctctcttcccaacctctcgactggaatcaaccctcctttctgtaagtattattgcactccatcataaagatcttatctttcttgtgatattatggtgaagtttgtaactttgtgcatgtcgtatatatatacagtcgaggtgcagagaaaggtggtggggagagcagtttcttgaacgcatcaagcacgaattttcagcaagaaagtgcgatgatggggttgtctcctcaagttcaatggagggacaagttgttttctgctgagtcctcttcttcaaccaacgagttcaaacgaggtttctctttggatcaaactcagttcagtcctcagtatagttctggggaaagtactgttacaacccaaggcttagcctctagtactaactttcagatggatttgtatggcaactcatccttattacaaggactattaggacccgataataataataacagtcaagtccagtatgatcatcatcatcatcagaatcgccagattaacttgccataccagtcatcaagctacggattgaacagtaacgatcagttaatgcctccatggtctaaagttcctcaatttctgagagcctcacctcctaaacaacaacaaccaccccataataacaataatcagttgcatttcacaaacaacgctcccttctggaacacttctgaggcctccaatattaaagatgttagatctggcttctttccctctttgcaacctccattccctcctccaagcttcgatgttcaatccaaggtatagttaactagctatcacatactctataatgtcttttagtgtgtgtgtgtgtgtgtaattaatgtagcataaacgtaaggttttgcagaatatgtgtgaggttagggagtcaagtagcgaggtgaagaaaagtgggagcgaggcagcacccaaaaggcctcggagcgaaactccatctcctttgccggcgtttaaggtaatcaatactttttgataataagaggggacgttttattttatcattattgttgttgtgt-----------------------------------------------------------------------------------------------------------------------------------------------------------------------------------------------------------------
