# Supplementary material for: A new generic circumscription of Hydrochorea (Leguminosae, Caesalpinioideae, mimosoid clade) with an amphi-Atlantic distribution
Source: PhytoKeys. 2022 Aug 22;205:401–37. doi: 10.3897/phytokeys.205.82775 (PMC9849043; doi:10.3897/phytokeys.205.82775)
Supplement: Supplementary material 1 — Supplementary data file S1 [file phytokeys-205-401_article-82775__-s001.zip › MSC_m42522_comp37400_c0_seq1_exon01.aln-cln]

>Afrocalliandra_redacta_Germishuizen_5585@NODE_1_length_1098_cov_177.521058
-------------------------------------------------------tgtaatccaactgatttaaaatattctattgctggttaagtgattagtgcccactgttcaaattgcccacccagggtcgatagcatgataaaaatagtgtaattttttgttctttaggaacaatat--------------aaaaccagtgt----------aattaattaaaaagatgctttatgtgaaagcctatgagcactctctccggcgtttatgtttcccaattattatttaaaaagaaaaggaaacattgggtccgtcacattaacactggcgccattatacctctgggagc--tcaataagta-gtagtaacatttggcgaattaaaggctacagtcagtcggctctcacggtcacaccgtcacgcccgcttttacatttttgaaaacaaaagccatgcaatatataaaaccggcgtttcgaaacgcctctttcaccttctcccgctccttaaaccctaatcctcacaatcccttgtttctcatcgccctccgttcgctgcccatcaccaccaccttaccctcaccgtcgcatttgacctctcatttcacacttgaaacgtttccacccctgttgcctcctcgctgcttc---tcttcttcaatggcgggtggtggcgacctctcggcgcctgcttcgtctcattctcttgagaagcaatttgaggattttcagctccagctggaggagtctgggggtttgcgcgatcgaattagagcggttgtttcggagattgagtccattaccagacttatgcatgctagccttcttctggtccatcagtctcgtcccacttccggtagcaaaatgcggtgcttttgtttcatttctgctttgggtttcttaagtttaatcttggtgtcatccgagagtttgctgaatacattataggaagcctctgatagttttacttacctcgaactcatttcacact--gtcatttgaatagagcttctggagaaagccaaatcctatgttaatgcgttgaaggaccattacaaacaacttgctgaagttcttggagaatgctctggccagtactataggtgattaaagtttggagcaaatttttactg--tatgagcttctcttgaaattttgttctaattgtctgtaatc-----------------------------------------------------------------------------------------------------------------------------------------------------------------------------------------------------c
>Albizia_burkartiana_StivalSantos_678@NODE_1_length_858_cov_6.332503
--------------------------------------------------------------------------------------------------------------------------------------------------------------------------------------------------------------------------caagttggcctttttttgcattttcaatttgatgaagaaatactataaacctcaaagttcaaactaaacaagaaaagggggaagaaaacgttgtgatcatgatcactgtcgccactcaccaatccttgttggcgctaccactaaataagaagtaacgtttggcggactaaaggctaaagtcggtcggctctcaccgtcacgcacgcgtttacatttttgccaaatactaagaaaaaaccatgcaatatatgagactggcgtttcgaaacgcctctttcactttctcccgcgccttaaaccctaatccccataatcccttgtttctcatcgctctccgttcgctgcccgtcatcgccacctcaccctcaccgtcgcatttgtcctctcatttcacacttgaaacgttttcacgcgtgtcacctcctcgctgcttc---tcttcttcaatggcgggtggtggcgaccgctcagcgcctccttcgtcccattcccttgagaagcaatttgaggactttcggctccagctagaggagtctgggggtttgcgcgatcgaattagaacggttgtttcggagattgagtccactaccagacttatgcatgctagccttctgctggtccatcaatctcgtcccactcccggtagcaaaatgcggtgcttttgtttcatttctgctttgggtttcctaaatttaatctctgtgtcatccaagagttggctgcataaattataggaagcttctgatagttttacttacctcgaactcatttcactctttaccatttgaatagagcttctggagaaagccaagtcctatgttaatgtgttgaaggaccattacaagcaacttgctgaagttc-----------------------------------------------------------------------------------------------------------------------------------------------------------------------------------------------------------------------------------------------------------------------------------------------------------
>Albizia_coripatensis_Hughes_2433@NODE_1_length_1440_cov_242.201027
cagtttaggatttccatcaagtatcttttcatgttaaaagcacctgtatagtaaatttgactctcctttttttagtggaattaacaaaatctaaactacatgtgtgagtttatttaaaattgcaggcaattttcttttatttataaatataagtatatcttttcttttttaaaaatcaaattccaagctacatttaaaattaccctcttgatggtcaagttgttggccttttttgcgtttttcaatttgatgaagaaatactataaagttcaaagttcaaactaaataagaaaagggaaaagaaaacgttgtgatcatgatcactgtcgccagtcaccaatccttcttggcgctgccactaaataagaagtaacgtttggcggactaaaggctaaagtcggtcggctctccccgtcacgcacgcgtttacattttagccaagtact-agaaaaagccatgcaatatatgagaccggcgtttcgaaacgcctctttcactttctcccgcgccttaaaccctaacccccataatcccttgtttgtcatcgctctccgttcgctgcccatcatcgccacctcaccctcaccgtcgcatttgtcctctcatttcacacttgaaacgttttcacgcctgtcacctcctcgctgcttc---tcttcttcaatggcgggtggtggcgatccctcagcgcctccttcgtcccattcccttgagaagcaatttgaggactttcggctccagctagaggagtctgggggtttgcgcgatcgaattagaacggttgtttcggaggttgagtccactaccagacttatgcatgctagccttcttctggtccatcaatctcgtcccactcccggtagcaaaatgcggtgcttttgtttcatttctgctttgggtttcctaaatttaatctcggtgtcatccaagagtttgctgcataaattataggaagcttctgatagttttacttacctcgaactcatttcactctttaccatttgaatagagcttctggaaaaagccaagtcctatgttaatgtgttgaaggaccattacaagcaacttgctgaagttcttggagaatgctctggcctgtactataggtgattaaagtttcgagcaaatttttactgtttatgagcttctcttgaaaatttgttctgatggtctgtagt-----------ccaatataatctaggtaccacggtgattggaggagtgagacgcagacagtagtgtcattgattacttttatgcattggttagaaacgggaaaccttcttatgcatgccgaagctgaggaaaaactagggtgtatgtctctgtaatctcttgtcattgcttgttaattcattgataaacttttcattt-
>Albizia_decandra_Vilhena_231@NODE_1_length_874_cov_39.166876
--------------------------------------------------------------------------------------------------------------------------------------------------------------------------------------------------------------------------------------------------------------------------------------------------attcccggaatcaaaatgtccgggaccgaaccgggacaaccgaaaccgggatattttgaacactaccactgattaaggagtaacgtttggcggactaaaggctaaagtcggtcggctctcaccgtcacgcacccgtttacattttagccaagtactaagaaaaagccatgcaatatatgagaccggcgtttcgaaacgcctctttcactgtctcccgcgccttaaaccctaatccccataatcccttgtttctcatcgctctccgttcgcggcccatcatcgccacctcaccctcaccgtcgcatttgtcctctcatttcacacttgagacgttttcacacctgtcaactcctcgctgcttc---tcttcttcaatggcgggtggtggcgaccactcagcgcctccttcgtcccattcccttgagaaacaatttgaggactttcggctccagctagaggagtctgggggtttgcgcgatcgaattagaacggttgtttcggagattgagtccactaccagacttatgcatgctagccttctgctggtccatcaatctcgtcccactcccggtagcaaaatgcggtgcttttgtttcatttctgctttgggtttcctaaatttaatctcggtgtcatccaagagttggctgcataaattataggaagcttctgatagttttacttacctcgaactcatttcactcttgaccatttgaatagagcttctggagaaagccaagtcctatgttaatgtgttgaaggaccattacaagcaacttgctgaagttcttggagaatgctctggcctgtactataggtgatta----ttcgagcaaatttttactgtttatgagcttttcttgaaaatttgttctaat-----------------------------------------------------------------------------------------------------------------------------------------------------------------------------------------------------------------
>Albizia_glabripetala_Lewis_1652@NODE_1_length_889_cov_50.671182
-----------------------------------------------------------------------------------------------------------------------------------------------------------------------------aatcaaattctaagctacatttaaaattactctcttgatggccaagttgttggccttttttgca-ttttcaatttgatgaagaaatactataaagctcaaagttcaaactgaacaagaaaagggaaaagaaaacgttgtgatcatgatcactgtcgccactcaccaatcctttttagcgctgccactaaataagaagtaacgttaggcggactaaaggctaaagtcggtcggctctcaccgtcacgcacgcgtttacattttaggcaggtactaagaaaaagccatgcaatatatgagaccggcgtttcgaaacgcctctttcactttttcccgcgccttaaaccctaatccccataatcccttgtttctcatcgctctccgttcgcggcccatcatcgccacctcaccctcaccgtcgcgtttgtcctctcatttcacgcttgagccgttttcacacctatcaactcctcgctgcttc---tcttcttcaatggcgggtggtggcgaccactcagcgcctccttcgtcccattcccttgagaagcaatttgaggactttcggctccagctagaggagtctgggggtttgcgcgatcgaattagaacggttgtttcggagattgagtccactaccagacttatgcatgctagccttctgctggtccatcaatcgcgtcccactcccggtagcaaaatccggtgcttttgtttcgtttctgctttgggtttcctaaatttaatctcggtatcatccaagagttggctgcataaattataggaagcttctgatagttttacttacctcgaactcatttcactctttaccatttggatagagcttctggagaaagccaagtcctatgttaatgtgttgaaggaccattacaagcaa------------------------------------------------------------------------------------------------------------------------------------------------------------------------------------------------------------------------------------------------------------------------------------------------------------------------
>Albizia_inundata_Wood_26530@NODE_1_length_730_cov_54.192593
----------------------------------------------------------------------------------------------------------------------------------------------------------------------------------------------------------------------------------------------------gtttgatgaagaaatgctataaacctcaaagttcaaactaaacaagaaaagg-aaaagaaaacgttgtgatcatgatcactgccgccacgcgccaatccttcttggcgctaccaccaaataagaagtaacgtttggcggactaaaggctcaactcggtcggctctcaccgtcacgcacgcatttacattttagccaagtactaagaaaaagctatgcaatatgtgagaccggcgtttcgaaacgcctctttcactttctcccgcgccttaaaccctaatccccataatcccttgtttctcatagctctccgttcgctgcccatcatcgccacctcaccctcaccgtcgcatttgtcctctcatttcacacttgaaacgttttcacgcctgtcaactcctcgctgcttc---tcttcttcaatggcgggtgttggcgaccactcagcgcctccttcttcccattcccttgagaagcaatttgaggactttcggctccagctagaggagtctgggggtttgcgcgatcggattagaacggttgtttcggagattgagtccactaccagacttatgcatgctagccttctgctggtccatcaatcgcgtcccactcccggtagcaaaatgcggtgcttttgtttcgtttctgctttaggtttcctaaatttaatctcggtgtcatccaagagttggctgcataaattataggaagcttctgatagttttacttacct----------------------------------------------------------------------------------------------------------------------------------------------------------------------------------------------------------------------------------------------------------------------------------------------------------------------------------------------------------------------------------------------------------------
>Albizia_multiflora_Hughes_3090@NODE_1_length_1355_cov_152.249609
cagtttaggatttccatttagtatcttttcatgttaaaagcacctgtatagtaaatttgactctactctctttagtggaattaacaaaatttaaattacgtgtgtgagtttatttaagattgcacgcaattctcttttatttataaatataagtatatcttttcttttttaaaaatcgaattctgagctacatttaaaattactctcttgatggtcaagttgttggccttttttgcatttttcaatttgatggagaaatactataaacttcaaagttcaaactaaataagaaaagggaaaagaaaacgttgtgatcatgatcactgtcgccacgcaccaatcctttttggcgctaccactaaataagaagtaacgtttggcggactaaaggctacagtcggtcggctctcaccgtcacgcacgcgtttacattttagccaagtactaagaaaaagccatgcaatatatgagaccggcgtttcgaaacgcctctttcactttctcccgctccttaaaccctaatccccataatcccttgtttctcatcgctctccgttcgctgcccatcattgccacctcaccctcaccgtcgcatttgtcctctcatttcacacttgaaacgttttcacgcctgtcacctcctcgctgcttc---tattcttcaatggcgggtggtggcgaccactcagcgcctccttcgtcccattcccttgagaagcaatttgaggactttcggctccagctagaggagtctgggggtttgcgtgatcgaattagaacggttgtttcggagattgagtccactaccagacttatgcatgctaaccttctgctggtccatcaatctcgtcccactcccggtagcaaaatgcggtgcttttgtttcatttttgctttgggtttcctaaatttaatctcggtgtcatccaagagttggctgcataaattataggaagcttctgatagttttacttacctcgaactcatttcactctttacaatttgaatagagcttctggagaaagccaagtcctatgttaatgtgttgaaggaccattacaagcaactggctgaagttcttggagaatgctctggcctgtactataggtgattaaagtttcgagcaaatttttactgtttatgagcttctcttgagaatttgttctaatggtctgtagtcctccccacccccgatataatctaggtaccacggtgattggaggagtgagacgcagacggtagtgtcattgattacttttatgcattggttagaaacgggaaaccttcttatgcatactgaagctgag-----------------------------------------------------------------------
>Albizia_niopoides_Simon_1601@NODE_1_length_1143_cov_70.624765
-------------------------------------------------------------------------------------------------------------------------------------------------------aggatatcttttcttttttaaacatcaaattctaagctacatttaaaattactctcttgactgtcaagttcttggccttttttgca-ttttcaatttgatgaagaaatactataaacctcgaagttcaaactaaacaagaaaagggaaaagaaaacgttgtgatcatgatcactgtcgccactcaccaatccttcttggcactaccactaaataagaagtaacgtttggcggactaaaggctaaagtcggtcggctctcaccgtcacgcacgcatttacattttagcccagtgctaagaaaaagctatgcaatatgtgagaccggcgttccgaaacgcctctttcactttgtcccgcgccttaaaccctaatccccataatcccttgtttgtcatcgctctccgttcgctgcccatcatcaccacctcaccctcactgtcgcatttgtcctctcatttcacacttgaaacgatttcacgcctgtcaactccacgctgcttc---tcttcttcaatggcgggtggtggcgacgactcagcgcctccttcgtcccattcccttgagaagcaatttgaggactttcggcttcagctagaggagtctgggggcttacgcgatcgaattagaacggttgtttcggagattgagtccactaccagatttatgcatgctagccttctgctggtccatcaatctcgtcccactcccggtagcaaaatgcggtgcttttgtttaatttcttctttgggtttcctaaatttaatctcggtgtcatccaagagttggctgcataaattataggaagcttctgatagttttacttacctcgaactcatttcactctttaccatttggatagagcttctggagaaagccaagtcctatgttaatgtgttgaaggaccattacaagcaacttgctgaagttcttggagaatgctctggccagtactataggtgattaaagtttcgagcaaatttttactgtttatgagcttctcttgaaaatttgttctaatggtctgtagtcctccccacccccaatataatctaggtaccacggtgattggaggagtgagacgcagacggtagtgtcattgattacttttatgcattggttagaaacgggaaaccttcttatgcatgcc--------------------------------------------------------------------------------
>Albizia_sinaloensis_Hughes_1576@NODE_1_length_1397_cov_90.746212
----------------------------------------------------aaatttgactctaatttttttagtggaattaacaagatttaaattacatgtgtgagtttacttaaaattgcacgccattctcttttatttatgaatataagtatatcttttcttttttaaaaatcaaattctaagctacatttaaaattactctcttgatggtcaagttgttggccttttttgca-ttttcaatttgatgaagaaatactataaacctcaaagttcaaactaaacaagaaaagggaaaagaaaacgttgtgatcatgatcactgtcgccactcaccaatccttcttggcgctaccactgaataagaattaacgtttggcggactaaaggctaaagtcggtcggctcacaccgtcacgcacgcatttacattttggccaagtactaggaaaaagctatgcaatatatgagaccggcgtttcgatgcgcttctttcactttctcccgcgccttaaaccctaatccccataatcccttgtttctcatcgctctccgttcgctgcccatcatcgccacctcaccctcaccgtcgcatttgtcatatcatttcacacttgaaacgttttcacgcctgtcaactcctcgctgcttc---tcttcttcaatggccggtgttggcgacctctcagcgccttcttcgtcccattcccttgagaagcaatttgaggactttcggctccagctagaggagtctgggggtttgcgcgatcgaattagaacggttgtttcggagattgagtccactaccagacttatgcatgctagccttctgctggtccatcaatctcgtcccactcccggtagcaaaatgcggtgcttttgcttcatttctgctttgggtttcctaaatttaatctcggtgtcatccaagagttggctgcataaattttaggaagcttctgatagttttacttacctcgaactcatttcactctttaccatttgaatagagcttctggagaaagccaagtcctatgttaatgcgttgaaggaccattacaagcaacttgctgaagttcttggagaatgctctggcctgtactataggtgattaaagtttcgagcaaatttttactgtttatgagcttctcttgaaaatttgttctaatggtctgtagtcctccccacccccaatataatctaggtaccacggtgattggaggagtgagacgcagacagtagtgtcattgattacttttatgcattggttagaaacgggaaaccttcttatgcatgccgaagctgaggaaaaactagggtgtatgtctctgttcggactggatttttctctccttttgcccgagttactcactgtatc
>Albizia_tomentosa_Hughes_648@NODE_1_length_1249_cov_104.376280
-----------------------------------------------------------------atttttttagtggaattaacaagatttaaattacatgtgtgagtttacttaaaattgcacgccattctcttttatttatgaatataagtatatcttttcttttttaaaaatcaaattctaagctacatttaaaattactctcttgatggtcaagttgttgaccttttttgca-ttttcaatttgatgaagaaatactataaacctcaaagttcaaactaaacaagaaaagggaaaaggaaacgtcgtgatcatgatccctgtcgccactcaccaatccttcttggcgctaccactgaataagaattaacgtttggcggactaaaggctaaagtcggtcggctctcaccgtcacgcacgcatttacattttagccaagtactaagaaaaagctatgcaatatatgagaccggcgtttcgaagcgcttctttcactttctcccgcgccttaaaccctaatccccataatcccttgtttctcatcgctctccgttcgctgcccatcatcgccacctcaccctcaccgtcgcatttgtcatatcatttcacacttgaaacgttttcacgcctgtcaactcctcgctgcttc---tcttcttcaatggcgggtgttggcgacctctcagcgccttcttcgtcccattcccttgagaagcaatttgaggactttcggctccagctagaggagtctgggggtttgcgcgatcgaattagaacggttgtttcggagattgagtccactaccagacttatgcatgttagccttctgctggtccatcaatctcgtcccactcccggtagcaaaatgcggtgcttttgtttcatttctgctttgggtttcctaaatttaatctcggtgtcatccaagagttggctgcataaattataggaagcttctgatagttttacttacctcgaactcatttcactctttaccatttgaatagagcttctggagaaagccaagtcctatgttaatgcgttgaaggaccattacaaccaacttgctgaagttcttggagaatgctctggcctgtactataggtgattaaagtttcgagcaaatttttactgtttatgagcttctcttgaaaatttgttctaatggtctgtagtcctccccacccccaatataatctaggtaccacggtgattggaagagtgagacgcagacagtagtgtcattgattacttttatgcattggttagaaacgggaaaccttcttatgcatgccgaagctgaggaaaaactagg------------------------------------------------------------
>Albizia_xerophytica_Hughes_1435@NODE_1_length_1240_cov_82.619948
--------------------------------------------------gtaaatttgactctcatttttttagtggaattaacaagatttaaattacatgtgtgagtttacttaaaattgcacgccattctcttttatttatgaatataagtatatcttttcttttttaaaaatcaaattctaagctacatttaaaattactctcttgatggtcaagttgctggccttttttgca-ttttcaatttgacgaagaaatactatgaacctcaaagttcaaactaaacaagaaaagggaaaagaaaacgttgtgatcatgatcactgtcgccactcaccaatccttcttggcgctaccactgaataagaagtaacgtttggcgagctaaaggctaaagttggtcggctctcaccgtcacgcacgcatttgcattttagccaagtgctaagaaaaagctatgcaatatatgagaccggcgtttcgaagcgcttctttcactttctcccgcgccttaaaccctaatccccataatcccttgtttctcatcgctctccgttcgctgcccatcatcgccacctcaccctcaccgtcgcatttgtcatctcatttcacacttgaagctttttcacgcctgtcaactcctcgctgcttc---tcttcttcaatggcgggtgttggcgacctctcagcgcctccttcgtcccattcccttgagaagcaatttgaggactttcggctccagctagaggagtctgggggtttgcgcgatcgaattagaacggttgtttcggagattgagtccactaccagacttatgcatgctagccttctgctggtccatcaatctcgtcccactcccggtagcaaaatgcggtgcttttgtttcatttctgctttgggcttcctaaatttaatctcggtgtcatccaagagttggctgcataaattataggaagcttctgatagttttacttacctcgaactcatttcactctttaccatttgaatagagcttctggagaaagccaagtcctatgttaatgcgttgaaggaccattacaagcaacttgctgaagttcttggagaatgctctggcctgtactataggtgattaaagtttcgagcaaatttttactgtttatgagcttctcttgaaaatttgttctaatggtctgtagtcccccc--cccccaatataatctaggtaccacggtgattggaggagtgtgacgcagacagtagtgtcattgattacttttatgcattggttagaaacgggaaaccttcttatgcatg----------------------------------------------------------------------------------
>Archidendron_clypearia_Wieringa_1849@NODE_1_length_1329_cov_256.626198
----------------------------------------------------aaatctgactcccctttttttagtggaattaacaaaatttaaattacatgtgtgagattatttaaaattgcaagcaattctcttttatttatgaatataagtatattttttcttttttaaaaatcaaattctgatctaaatttaaaattactctcttgatggtcaagttgttggcctttttggtttttttcaatttgatgaagaaatactataaacttcacagttcaaaccaaataagaaaaggaaaaagaaaacgttgtgatgatgaccacggtcgccac-cgtccatccttcttggcgctaccgctaaata------aacgtttggcggactagaggataaagtcggtcggctctcaccgtcacgcacgcatttacattttagccaagtactaaaaaaaagccatgcaatatattagactggcgtttcgaaacgcctctgtcaccttctcccgcgctttaaaccctaatccccataatcccttgtttctcatcgctctccgttcgctgcccatcatcgccacctcaccctcaccgtcgcatttgtcttctcatttcacacttgaaacgtttccacccctgtcacctcctcgctgcttc---tcttcttcaatggcgggtggtggcgaccactcagcgcctcctacgtcccattcccttgagaagcaatttgaggactttcggctccaactagaggagtctgggggtttgcgcgatcgaattagaacggttgtttcggagattgagtccactaccagacttatgcatgctagccttcttctggtccatcagtctcgtcccactcccggtagcaaaatgcggtgcttttgtttaatttctgctttgggtttcccaaatctaatctcggtgtcatccaagagtttgctgcataaattataggaagcttttgatagttttacttacctcgaactcatctcactctttaccatttgaatagagcttctggggaaagccaagtcctatgtcaatgtgttgaacgaccattacaagcaacttgctgaagttcttggagaatgctctggccagtactataggtgattaaagtttcgagcaaatttttaacgtttatgagcttctcttgaaaatttgttctaatggtctgtagt-ccccccacccccaatataatctaggtaccacggtgactggaggagtgagacgcagacagttgtttcattgattacttttatgcattggttagaaacgggaaaccttcttatgcatgccgaa-----------------------------------------------------------------------------
>Archidendron_clypearia_Wieringa_1849@NODE_2_length_944_cov_127.415225
----------------------------------------------------------------------------------------------------------------------------------------------------------------------------------------------------------------------------------------------------------------------------------------------------------------------------ccggtggtccaggtaacccggtctgaccttctgacccgatccagtatggtgaagaaaagttggcccaaagctaaactagactaaacaagactagatggtctctcaag----------tcagactagacttcagaccaaggtctcataccccttgttctggtccaatctagcccgaatattatttttatttttatttttattttttaatcccctatagtcttttgtcccatcgcattacactagacatagacgaaaggcacgtcaacctcaccatcacatttgtcctctcatttcacacttgaaatgtttccacccctgtcacctcctcactgcttc---tcttcttcaatggtgggtggtggtgacaactcagcgcctccttcgtcccattccctttggaagcaatttaaggactttcagttcaaacaagagaagtctgggcgtttgcgcgatcgaattagaatggttgttttgaagattgagtccattaccagacttatgcatgctagccttcttttggtccattagtctcgtcttactcccagtaggaaaatgcggtgcttttatttcatttctactttgggtttcctaaatttaatctaggtgtcatccaagagttttctatataaattataggaagttttagatagttgtacttaccttgaactcatctcactcttta-catttgaatagagcttctggagaaagccaagttctatgttaatgtgttgaacgaccattacaagcaacttgctgaagttcttagagaatgctctggtcagtactatgggtgattaaagttttgagcaaatttttaccatttacgagcatt--------------------------------------------------------------------------ggtgaagttcttggagaatgctcttggatttcttctccttttt--tcaaagaagggaaa-----------------aaaacaaataagtcctagactgtctggatt------------------------------------------------g
>Balizia_elegans_Iganci_870@NODE_1_length_594_cov_271.375242
-----------------------------------------------------------------------------------------------------------------------------------------------------------------------------------------------------------------------caagttgttggccttttttgcatttttcaatttgatgaagaaatactataaacttcaaagttcaaactaaataagaaaaggaaaaagaaaacgttgtgatcatgatcacttccgccacacgcccatccttc------------------------------ttggcgaactaaaggctaaagtcggtcggctctcaccg-cacgcacgcatttacattttagccaagtactaagaaaaagccatgcaatatataagaccggcgtttcgaaacgcctctttcaccttctcccgcgccttaaaccctaatccccataatcccttgtttctcatctctctccgttcgctgcccatcatcgccacctcaccctcaccgtcgtatttgtcctctcatttcacacttgaaacgtttccacccctgtcacctcctcgctgcttctcttcttcttcaatggcgggtggtggcgaccactcagcgcctccttcgtcccattcccttgagaagcaatttgaggactttcggcttcagctagaggagtctgggggtttgcgcgatcgaattagaacggttgtttcggagattgagtccactaccagacttatgcatgctagccttcttctggtcca----------------------------------------------------------------------------------------------------------------------------------------------------------------------------------------------------------------------------------------------------------------------------------------------------------------------------------------------------------------------------------------------------------------------------------------------------------------------------------------------------------------------------------------------------------
>Balizia_pedicellaris_Queiroz_15529@NODE_1_length_980_cov_120.347027
----------------------------------------------------------------------------------------------------------------------------------------------------------------tttcttttttaaaaatcaaattctgagcta-------------------------caagttgttggccttttttgcatttttcaatttgatgaagaaatactataaacttcaaagttcaaactaaataagaaaaggaaaaagaaaacgttgtgatcatgatcactttcggcactcgcccatgcttcttgccgctaccgctaaataagatgtaacgtttggcggactaaaggctaaaggcggtcggctctcaccgtcacgcacgcatttacattttagccaagtactaagaaaaagccatgcaatatataagaccggcgtttcgaaacgcctctttcaccttctcccgcgccttaaaccctaatcgccataatcccttgtttctcatccctctccgttctctgcccatcatcgccacctcaccctcaccgtcaaatttgttctctcatttcacacttgaaacgtttccacccctgtcacctcctcgctgcttctcttcttcttcaatggcgggtggtggagaccactcagtgcctccttcgtcccattcccttgagaagcaatttgaggactttcggctccagctagaggagtctgggggtttgcgcgatcgaattagaacggttgtttcggagattgagtccattaccagacttatgcatgctagccttcttctggtccatcagtctcgtcccactcccggtagcaaaatgcggtgcttttgtttcatttctgctttgggtttcctaaatttaatctcggtgtcatccaagagtttgctgcataaattataggaagcttctgatagttttgcttacctcgaactcatttcaccctttaccatttgaatagagcttctggagaaagccaagtcctatgttaatgtgttgaaggaccattacaagcaacttgctgaagttcttggagaatgctctggccagtactataggtgattaaagtttcgagcagatttttaccgtttatgagcttctcttgaaaatttgttc---------------------------------------------------------------------------------------------------------------------------------------------------------------------------------------------------------------------
>Calliandra_bella_LPQ15696@NODE_1_length_1029_cov_47.367647
cagtttaggatttccattcagcatcttttcatgttaaatgaatttgtattgtaaatttcactctcctttttgtagttgagttaacaaaatttaaactacatg------------taagtttgtgcgca---ctttttcttttttatttataaatatacattttctgagacagacaattaccataaagaaattctacaaa--------------------------------------------agtttaataaaaaggaaaaataatttataaag------caacattaattaaaaagccactaatttttgagcttatgagcgctctatccggccctttttttttcttatcactggcgcctaatccgcgctaaataagaaagaagtaaaggctacagttagtcggctctcacggtcacaccgtcacgcccgtttttacattttagtaaacaaaagccatgcaatatataacaccggcgtttcgaaacgcctctttcaccttctcccgcctgttaaaccctaaccctcataatcccttatttcttatcgccctccgttctctgcccaccaccactacctcaccctggccgtcgcatttgacctctcatttcacac------------------------ctcctcgctgcttt---tcttcttcaatggtgggtggtggcgacctctcagcgccttcttcgtcccattctcttgagaagcaatttgaggattttcggctccagctggaggagtctggcggtttgcgcgatcgaattagagtggttgtttcggagattgagtccattaccagacttatgcatgctagccttctcctggtccatcagtctcgtcccactcccggtagcaaaatgcgttgcttttgtttcacttctgctttaggtttcttaaatttaatcttgctgtcatctgagagtttgatgaataaattataggaagcctctgatagttttaattacctcaaactcatttcgttctttaccatttgaatagagcttctggagaaagccaaatcctatgttaa-------------------------------------------------------------------------------------------------------------------------------------------------------------------------------------------------------------------------------------------------------------------------------------------------------------------------------------------------
>Cathormion_rhombifolium_Deighton_3618@NODE_1_length_1270_cov_88.020956
-------------------------ttttcatgttaaaagcacctgcattgtaaatttgactctcctttttttagtgaaattaacaaaatttagattacttgtgtgagtttatttaaaattgcacgcaattctcttttatttataaatataagtatatattttcttttctaaaaaccaaattctgagcta-------------------------caagttgttggccttttttgcatttttcaatttgatgaagaaatactataaacttcaaagttcaaactaaataagaaaaggaaaaagaaaacgttgtgatcatgatcactttcggcactcgcccatccttcttgccgctaccgctaaataagaagtaacgtttggcggactaaaggctaaagtcggtcggctctcaccgtcacgcacgcatttacattttagccaagtactaagaaaaagccatgcaatatataagaccggcgtttcgaaacgcctctttcaccttctcccgcgccttaaaccctaatccccataatcccttgtctctcatccctctccgttcgctgcccatcatcgccacctcaccctcaccgtcgcatttgttctctcatttcacacttgaaacgtttccacccctgtcacctcctcgctgcttctcttcttcttcaatggcgggtggtggcgaccactcagtgcctccttcgtcccattcccttgagaagcaatttgaggactttcggctccagctagaggagtctgggggtttgcgcgatcgaattagaacggttgttttggagattgagtccactaccagacttatgcatgctagccttcttcttgtccatcagtctcgtcccactcccggtagcaaaatgcggtgcttttgtttcatttctgctttgggtttcctaaatttaatctcggtgtcatccaagagtttgctgcataaattataggaagcttctgatagttttgcttacctcgaactcatttcactctttaccatttgaatagagcttctggagaaagccaagtcctatgttaatgtgttgaaggaccattacaagcaacttgctgaagttcttggagaatgctctggccagtactataggtgattaaagtttcgagcaaatttttactgtttatgagcttctcttgaaaatttgttctaatggtctgtagtaccccccacccccaatataatctaggtaccacggtgattggaggagtgagacgcagacagtagtttcattgatttcttttatgcattggttagaaacaggaaaccttcttatgcatgccgaagctgaggaaaaactaggg-----------------------------------------------------------
>Enterolobium_cyclocarpum_MWC9020@NODE_1_length_1274_cov_286.812865
ttaatggttaagttcttttcaatcctttttttttaaaaaaaggatcctcttttattttgatttggatcgttagattaagatatcaatagtttagaaataataaaataaaatattaatattaata----------------ttttatatataaacggtccagataaaaaaaaaaaaaagaaagaaagacggtcttttaaggaaaggagccaaacgccaagttcttggccttttttgcatttttcaatttgatgaagaaatactataagcttcaaagttcaaacaaaataagaaaaggaaaaagaaaacgttgtgatcatgatccctgtcgccactcgcccattcttcttggcgctcccactaaataagcagtaacgtttggaggaccaaaggctaaagtcggtcggctctcaccgtcacgcacgcatttacattttagccaaggactaagaaaaagccatgcaatatataagaccggcgtttcgaaacgcctctttcaccttctcccgagccttaaaccctaatccccataatctcttgtttcttatcgctctccgttcgctgcccatcatcgccacctcaccctcaccgtcgcatttgtcctctcatttcacacttgaaacctttcctctcctgtcacctcctcgttgcttc---tcttcttcaatggcgggtagtggcgaccactcagcgcctccttggtcccattcccttgagaagcaatttgaggactttcggctccagctagaggagtctgggggtttgcgcgatcgaattagaactgttgtttcggagattgagtccactaccagacttatgcatgctagccttcttctggtccatcagtctcgtcccgctcccggtaccaaaatgcggtgcttttgcttcattttcgctttgggtttcctaaatttaatctcggtgtcatccaagagtttgctgcataaattataggaagcttatgatagttttacttgccccgaactcatttcactctttaccacttgaatagagcttctggagaaagccaagtcctatgttaatgtgttgaaggaccattacaagcaacttgctgaagttcttggagaatgctctggccagtactataggtgattaaagttccgagcaaatttttactgtttatgagcttctcttgaaaatttgttctaatggtctgtagtcccccgcactcccaatataatataggtaccacggtgattggaggagtgagacgcagacagtagcttcattgattact--------------------------------------------------------------------------------------------------------------------------
>Hydrochorea_gonggrijpii_Tillett_45696@NODE_1_length_852_cov_221.169032
---------------------------------------------------------------------------------------------------------------------------------------------------------------------------------------------------------------------------------------------------------------------------cttcaaagttcaaactaaataagaaaaggaaaaagaaaacgttgtgatcatgatcactttcggcactcgcccatccttcttgccgctaccgctaaataagaagtaacgtttggcggactaaaggctaaagtcggtcgactctcaccgtcacgcacacatttacattttagccaagtaccaagaaaaagccatgcaatatacaagaccggcgtttcgaaacgcctctttaaccttctcccgcgccttaaaccctaatccccataatcccttgtttctcatctctctccgttcgctgcccatcatcgccacctcaccctcaccgtcgcatttgttctctcatttcacacttgaaacgtttccacccctgtcacctcctcgctgcttctcttcttcttcaatggcgggtggtggcgaccactcagcgcctccttcgtcccattcccttgagaagcaatttgaggactttcggctccagctagaggagtctgggggtttgcgcgatcgaattagaacggttgtttcggagattgagtccattaccagacttatgcatgctagccttcttctggtccatcagtctcgtcccactcccggtagcaaaatgcggtgcttttgtttcatttctgctttgggtttcctaaatttaatctcggtgtcatccaagagtttgctgcataaattataggaagcttctgatagttttgcttacctcgaactcatttcactctttaccatttgaatagagcttctggagaaagccaagtcctatgttaatgtgttgaaggaccattacaagcaacttgctgaagttcttggagaatgctctggccagtactataggtgattaaagtt-------------------------------------------------------------------------------------------------------------------------------------------------------------------------------------------------------------------------------------------------------------------
>Hydrochorea_marginata_Morim_563@NODE_1_length_1629_cov_182.106314
cggtttaggatttccattcagtatcttttcatgtttaaagcacctgcattgtaaatttgactctcc-ttttttagtgaaattaacaaaatttagattacatgtgtgagtttatttaaaattgcacgcaattctcttttatttataaatataagtatatattttcttttttaaaaatcaaattctgagcta-------------------------caagttgttggccttttttgcatttttcaatttgatgaagaaatactataaacttcaaagttcaaactaaataagaaaaggaaaaagaaaacgttgtgatcatgatcactttcggcactcgcccatccttcttgccgctaccgctaaataagaagtaacgtttggcggactaaaggctaaagtcggtcggctctcaccgtcacgcacgcatttacattttagccaagtactaagaaaaagccatgcaatatataagaccggcgtttcgaaacgcctctttcaccttctcccgcgccttaaaccctaatccccataatcccttgtttctcatccctctccgttcgctgcccatcatcaccacctcaccctcatcgtcgcatttgttctctcatttcacacttgaaacgtttccacccctgtcacctcctcgctgcttcgcttcttcttcaatggcgggtggtggcgaccactcagcgcctccttcgtcctattcccttgagaagcaatttgaggactttcggctccagctagaggagtctgggggtttgcgcgatcgaattagaacggttgtttcggagattgagtccattaccagacttatgcatgctagccttcttctggtccatcagtctcgtcccactcccggtagcaaaatgcggtgcttttgtttcatttctgctttgggtttcctaaatttaatctcggtgtcatccaagagtttgctgcataaattataggaagcttctgatagttttgcttacgt-gaactcatttcactctttaccatttggatagagcttctggagaaagccaagtcctatgttaatgtgttgaaggaccattacaagcaacttgctgaagttcttggagaatgctctggccagtactataggtgattaaagtttcgagcaaatttttatcctttatgagcttctcttgaaaatttgttctaatggtctgtagtaccccccacccccaatataatctaggtaccacggtgattggaggagtgagacgcagacagtagtttcattgattacttttatgcattggttagaaacaggaaaccttcttatgcatgccgaagctgaggaaaaactagggtgtatgtctctgtatcctcttgtcattgcttgttaattcattgataaacttttcatttt
>Jupunba_abbottii_Zanoni_21220@NODE_1_length_579_cov_290.033865
--------------------------------------------------------------------------------------------------------------------------------------------------------------------------------------------------------------------------------------------------------------gaaatgctataaacgtcaaagttcaaactaaataagaaaaggaaaatgaacacgttgtgatcatgatcactttcgccactcgcccatccttcttgccgctaccgctaaataagaagtaacgtttggcggactaaaggctaaagtcggtccgctctcaccgtcacgcacgcatttacattttagccaagtactaagaaaaagccatgcaatatataggaccggcgtttcgaaacgcctctttcaccttctcccgctccttaaaccctaatccccataatcgcttgtttctcatctctctccgttcgctgcccatcatcggcacctcaccctcaccgtcgcatttgttctctcatttcacacttgaaacgtttccacccctgtcacctcctcgctgcttctcttcttcttcaatggcgggtggtggcgaccactcagcgcttctttcgtcccattcccttgagaagcaatttgaggactttcggctccagctagaggagtctgggggtttgcgcgatcgaattagaacggttgtttcggagattgagtccactaccagacttatgcatgctagccttcttc-----------------------------------------------------------------------------------------------------------------------------------------------------------------------------------------------------------------------------------------------------------------------------------------------------------------------------------------------------------------------------------------------------------------------------------------------------------------------------------------------------------------------------------------------------------------
>Jupunba_asplenifolia_Ekman_6383@NODE_1_length_921_cov_101.274882
-------------------------------------------------------------------------------------------------------------------------------------------------------------------ctttttaaaaaatcaaattttgagctacatttaaaattactctcttgatggtcaagttgttggccttttttgcatttttcaatttgatgaagaaatgctttaaacgtcaaagttcaaactaaataaggaaaggaaaatgaacacgttgtgatcatgatcactttcgccactcgcccatccttctcgccgctaccgctaaataagaagtaacgtttggcggactaaaggctaaagtcggtcggctctcaccgtcacgcacgcatttacattttagccaagtactaagaaaaagccatgcaatatataagaccggcgtttcgaaacgcctctttcaccttctcccgcaccttaaaccctaatccccataatcccttgtttctcatctctctccgttcgctgcccatcatcggcacctcaccctcaccgtcgcatttgttctctcatttcacacttgaaacgtttccacccctgtcacctcctcgctgcttctcttcttcttcaatggcgggtggtggcgaccactcagcgcttccttcgtcccattcccttgagaagcaatttgaggactttcggctccagctagaggagtctgggggtttgcgcgatcgaattagaacggttgtttcggagattgagtccactaccagacttatgcatgctagccttcttctggtccatcagtctcgtcccactcccggtagcaaaatgcggtgcttttgtttcatttctgctttgggtttcctaaatttaatctcggtgtcatccaagagtttgctgcataaattataggaagattctgatagtcttacttacctcgaactcatttcactctttaccatttgaatagtgcttctggagaaagccaagtcctatgttaatgtgttgaaggaccattacaagcaacttgctgaagttcttgaa------------------------------------------------------------------------------------------------------------------------------------------------------------------------------------------------------------------------------------------------------------------------------------------------------
>Jupunba_barbouriana_Iganci_847@NODE_2_length_540_cov_75.287257
---------------------------------------------------------------------------------------------------------------------------------------------------------------------------------------------------------------------------------------------------------------------------------------------------------------------------------------------------------------------------------------------------------------------------------------------------------------------------------------------------------------------------------------------------------------------------------------------------------------------------------------------------------------------------------------------------------------------------------------------------------------------------------------------------------------------------------------------------tgctagccttcttctggtccatcagtctcgtcccactcccggtagcaaaatgcggtgcttttgtttcatttctgctttgggtttcctaaatttaatctcggtgtcatccaagagtttgctgcataaattataggaagcttctgatagttttacttacctcgaactcatttcactctttaccatttgaatagagcttctggagaaagccaagtcctatgttaatgtgttcaaggaccattacaagcaacttgctgaagttcttggagaatgctctggccagtactataggtgattaaagtttcgagcaaatttttactgtttatgagcttctcttgaaaatttgttctaatggtctgtagtaccccccacccccaatataatctaggtaccacggtgattggaggagtgagacgcagacagtagtttcattgatttcttttatgcattggttagaaacaggaaaccttcttatgcacgccgaagctgaggaaaaactagggtgtatgtctctgtaccctcttgtcattg----ttaattcattga---------------
>Jupunba_brachystachya_Lima_7438@NODE_1_length_1540_cov_134.341080
aactgggtacaactggaaaaatattttaagaggttaaaagcactaaaaattattttatgatactacattatttggtgagac----aaaagccaaaagccaatcgccaaaagctccaatttatggcttatggtaaaagtcattttaaaaccca---taagtccgtttcataaactggggtaccaaatactagaaaaaaaaacaccgtttc---------gtaatcgggcttttgagtcccaattggacttttgggccacccaaaagcacctccaaacacaccctaaataagaaaaggaaaaagaaaacgttgtgatcatgatcactttcgccactcgcccatccttcttgccgccaccgctaaataagaagtaacgtttggcggactaaaggctaaagtcggtcggctctcaccgtcacgcacgcatttacattttagccaagtactaagaaaaagccatgcaatatataagaccggcgtttcgaaacgcctctttcaccgtctcccgcaccttaaaccctaatccccataatcccttgtttctcatctctctccgttcgctgcccatcatcgccacctcaccctcaccgtcgcatttgttctctcatttcacacttgaaacgtttccacccctgtcacctcctcgctgcttctcttcttcttcaatggcgggtggtggcgaccactcagcgcctccttcgtcccattcccttgagaagcaatttgaggactttcggctccagctagaggagtccgggggtttgcgcgatcgaattagaacggttgttttggagattgagtccactaccagacttatgcatgctagccttcttctggtccatcagtctcgtcccactcccggtagcaaaatgcggtgcttttgtttcatttctgctttgggtttcctaaatttaatctcggtgtcatccaagagtttgctgcataaattataggaagcttctgatagttttacttacctccaactcatttcactctttaccatttgaatagagcttctggagaaagccaagtcctatgttaatgtgttgaaggaccattacaagcaacttgctgaagttcttgtagaatgctctggccagtactataggtgattaaagtttcgagcaaatttttactgtttatgagcttctcttgaaaatttgttctaatggtctgtagtacaccccacccccaatataatctaggtaccacggtgattggaggagtgagacgcagacagtagtttcattgattacttttatgcattggttagaaacaggaaaccttcttatgcatgccgaagctgaggaaaaactagggtgtatgtctctgtaccctcttgtcattgcttgttaattcattgataaacttttcatttc
>Jupunba_cochleata_Bonadeu_673@NODE_1_length_1661_cov_118.832702
cagtttaggatttccattcagtatcttttcatgttaaaagcacctgtattgtaaatttgactctcctctttttagtggaattaacaaaatttaaactacgtgtgtgagtttatttaaaattgcacgcaattctcttttatttataaatataagtatatgttttctttttaaaaaatcaaattctgagctacatttaaaattactctcttgatggtcaagttgttggccttttttgcatttttcaatttgatgaagaaatactataaacttcaaagttcaaaccaaatgagaaaaggaaaaagaaaacgttgtgatcatgatcactttcgccactcgcccatccttcttggcgcaaccgctaaataagaagtaacgtttggcggactaaaggctaaagtcggtcggctctcaccgtcacgcacgcatttacattctagccaagtactaagaaaaagccatgcaatatataagaccggcgtttcgaaacgcctctttcaccttctcccgcaccttaaaccctaatccccataatcccttgtttctcatctctctccgttcgctgcccatcatcgctacctcaccctcaccgtcgcatttgttctctcatttcacacttgaaacgtttccacccctgtcacctcctcgctgcttctcttcttcttcaatggcgggtggtggcgaccactcagcgcctccttcgtcccattcccttgagaagcaatttgaggactttcggctccagctagaggagtctgggggtttgcgcgatcgaattagaacggttgtttcggagattgagtccactaccagacttatgcatgctagccttcttctggtccatcagtctcgtcccactcccggtagcaaaacgcggtgcttttgtttcatttctggtttgggtttcctaaatttaatctcggtgtcatccaagagtttgctgcataaattataggaagcttctgatagttttacttacctcgaactcatttcactctttaccatttgaatagagcttctggagaaagccaagtcctatgttaatgtgttcaaggaccattacaagcaacttgctgaagttcttggagaatgctctggccagtactataggtgattaaagtttcgagcaaaattttactgtttatgagcttctcttgaaaatttgttctaatggtctgtagtaccccccacccccaatataatctaggtaccacggtgattggaggagtgagacgcagacagtagtttcattgatttcttttatgcattggttagaaacaggaaaccttcttatgcatgccgaagctgaggaaaaactagggtgtatgtctctgtaccctcttgtcattgcttgttaattcattgataaacttttcatttt
>Jupunba_commutata_Maguire_46145@NODE_1_length_1301_cov_169.700163
------------------------------------------------------atttgactctcctctttttagtggaattaacaaaatttaaattacgtgtgtgagtttatttaaaattgcacgcaattctcttttatttataaatataagtgtatattttctttttaaaaaatcaaattctgagctacatttaaaattactctcttgatggtcaagttgttggccttttttgcatttttcaatttgatgaagaaatactataaacttcaaagttcaaactaaacaagaaaaggaaaaaaaaaacgttgtgatcatgatcactttcgccactcgcccatccttcttggcgctaccgctaaatgagaagtaacgtttggcggactaaaggctaaagccggtcggctctcaccgtcacgcacgcatttacattttagccaagtactaagaaaaagccatgcaatatatgagaccggcgtttcgaaccgcctttttcaccttctcccgcaccttaaaccctaatccccataatcccttgtttctcatcgctctccgttcgctgcccatcatcgccacctcaccctcaccgtcgtatttgtcctctcatttcacacttgaaacgtttccacccctgtcacctcctcgctgcttctctttttcttcaatggcgggtggtggcgaccactcagcgcctccttcgtcccattcccttgagaagcaatttgaggactttcggctccagctagaggagtctgggggtttgcgcgatcgaattagaacggttgtttcggagattgagtccactaccagacttatgcatgctagccttcttctggtccatcagtctcgtcccactcccggtagcaaaatgcggtgcttttgtttcatttctgctttgggtttcctaaatttaatctcggtgtcatccaagagtttgctgcataaattataggaagcttctgatagttttacttacctcgaactcatttcactctttaccatttgaatagagcttctggagaaagccaagtcctatgttaatgtgttcaaggaccattacaagcaacttgccgaagttcttggagaattctctggccagtactataggtgattaaagtttcgagcaaatttttactgtttatgagcttctcttgaaaatttgttctaatggtctgtagtaccccccacccccaatataatctaggtaccacggtgattggaggagtgagacgcagacagtagtttcattgatttcttttatgcattggttagaaacaggaaaccttcttatgcatgccgaagctgaggaaaaactagggtgtatgtctctgtaccctcttgtcattgcttgtta------------------------
>Jupunba_laeta_Mori_25147@NODE_1_length_1138_cov_74.340245
----------------------------------------------------------------------------------------------------tgtgtgagtttatttaaaattgcacgcaattctcttttatttataaatataagtatatattttctttttaaaaaaccaaattctgagctacttttaaaattactctcttgatggtcaagttgttggccttttttgcatttttcaatttgatgaagaaatactataaacttcaaagttcaaactaaataagaaaaggaaaaagaaaacgttgtgatcatgatcactttcgccactcgcccatccttcttggcgctaccgctaaataagaagtaacgtttggcggactaaaggctaaactcggtcggctctcaccgtcacgcacgcatttacattttagccaagtactaagaaaaagccatgcaatatataaaaccggcgtttcgaaacgcctctttcaccttctcccgcaccttaaaccctaatccccataatcccttgtttctcatctctctccgttcgctgcccatcatcgccacctcaccctcaccatcgcatttgttctctcatttcacacttgaaacctttccacccctgtcacctcctcgctgcttctcttcttcttcaatggcgggtggtggcgaccactcagcgcctccttcgtcccattcccttgagaagcaatttgaggactttcggctccagctagaggagtctgggggtttgcgcgatcgaattagaacggttgtttcggagattgagtccactaccagacttatgcatgctagccttcttctggtccatcagtctcgtcccactcccggtagcaaaatgcggtgcttttgtttcatttctgctttgggtttcctaaatttaatctcggtgtcatccaagagtttgctgcataaattataggaagcttctgatagttttacttacctcgaactcatttcactctttaccatttgaatagagcttctggagaaagccaagtcctgtgttaatgtgttgaaggaccattacaagcaacttgctgaagttcttggagaatgctctggccagtactataggtgattaaagtttcgagcaaatttttactgtttatgagcttctcttgaaaatttgttctaatggtctgtagta-cccccacccccaatataatctaggtaccacggtgattggagaggtgagac---------------------------------------------------------------------------------------------------------------------------------------------------
>Jupunba_langsdorfii_Ribeiro_728@NODE_2_length_501_cov_9.327830
cagtttaggatttccattcagtatcttttcatgttaaaagcacctgtattgtaaatttgactctcctctttttagtggaattaacaaaatttaaattacgtgtgtgagtttatttaaaattgcacgcaattctcttttatttataaatataagtatatattttctttttaaaaaatcaaattctgagctaaatttaaaattactctcttgatggtcatgttgttggccttttttgcatttttcaatttgatgaagaaatactataaacttcaaagttcaaactaaataagaaaaggaaaaagaaaacgttgtgatcatgatca-----------------------------------------------------------------------------------------------------------------------------------------------------------------------------------------------------------------------------------------------------------------------------------------------------------------------------------------------------------------------------------------------------------------------------------------------------------------------------------------------------------------------------------------------------------------------------------------------------------------------------------------------------------------------------------------------------------------------------------------------------------------------------------------------------------------------------------------------------------------------------------------------------------------------------------------------------------------------------------------------------------------------------------------------------------------------------------------------
>Jupunba_longipedunculata_Cardona_2682@NODE_1_length_1214_cov_224.112577
-------------------------------------aagcacctgtattgtaaatttgactctcctctttttagtggaattaacaaaatttaaattacttgtgtgagtttatttaaaattgcacgcaattc-------------------------------------------tcaaattctgagctaaatttaaaattactctcttgatggtgaagttgttggccttttttgcatttttcaatttgatgaagaaatactataaacttcaaagttcaaactaaataagaaaaggaaaaagaaaacgttgtgatcatgatcactttcgccactcgcccatccttcttgtcgctaccgctaaatcagaagtaacgtttggcggactaaaggctaaagtcggtcggctctgaccgtcacgcacgcatttacattttagccaagtactaagaaaaagccatgcaatatataagaccggcgtttcgaaacgcctctttcaccttctcccgcaccttaaaccctaatccccataatcccttgtttctcatctctccccgttcgctgcccatcatcgccacctcaccctcaccgtcgcatttgttctctcatttcacacttgaaacgtttccacccctgtcacctcctcgctgcttctcttcttcttcaatggcgggtggtggcgaccactcagcgcctccttcgtcccattcccttgagaagcaatttgaggactttcggctccagctagaggagtctgggggtttgcgcgatcgaattagaacggttgtttcggagattgagtccactaccagacttatgcatgctagccttcttctggtccatcagtctcgtcccactcccggtagcaaaatgcggtgcttttgtttcatttctgctttgggtttcgtaaatttaatctcggtgtcatccaagagtttgctgcataaattataggaagcttctgatagttttacttacctcgaactcatttcactctttaccatttgaatagagcttctggagaaagccaagtcctatgttaatgtgttgaaggaccattacaagcaacttgctgaagttcttggagaatgctctggccagtactataggtgattaaagtttcgagcaaatttttactgtttatgagcttctcttgaaaatttgttctaatggtctgcagtaccgcccacccccaatataatctaggtaccacggtgattggaggagtgagacgcagacagtagtgtcattgatttcttttatgcattggttagaaacaggaaaccttcttatgca------------------------------------------------------------------------------------
>Jupunba_macradenia_Lourteig_3021@NODE_1_length_1160_cov_191.346260
-----------------------------------------------------------------------------------------------------------gtttttttaaaattgcacgcaattttcttttatttataaatttaagtatatattttctttttaaaaagtcaaattctgagctacatttaatattactctcttgatggtcaagttgttggccttttttgcatttttcaatttgatgaagaaatactataaacttcaaagttcaaactaaataagaaaaggaaaaagaaaacgttgtgatcatgatcactttcgccgctcgcccatccttcttggcgctaccgctaaataagaagtaacgtttggcggactaaaggctaaagtcggtcggctctcaccgtcacgcacgcatttacatttttgcaaagtactaagaaaaagccatgcaatatataagaccggcgtttcgaaacgcctctttcaccttctcccgcaccttaaaccctaatccccataatcccttgtttctcatctctctccgttcgctgcccatcatcgccacctcaccctcaccgtcgcatttgttctctcatttcacacttgaaacgtttccacccctgtcacctcctcgctgcttctcttcttcttcaatggcgggtggtggcgaccactcagcgcctccttcgtcccattcccttgagaagcaatttgaggactttcggctccagctagaggagtctgggggtttgcgcgatcgaattagaacggttgtttcggagattgagtccactaccagacttatgcatgctagccttcttctggtccatcagtctcgtcccactcccggtagcaaaatgcggtgcttttgtttcatttctgctttgggtttcctaaatttaatctcggtgtcatccaagagtttgctgcataaattataggaagcttctgatagttttacttacctcgaactcatttcactctttaccatttgaatagagtttctggagaaagccaagtcctatgttaatgtgttgaaggaccattacaagcaacttgctgaagttcttggagaatgctctggccagtactataggtgattaaagtttcgagcaaattgttactgtttatgaacttctcttgaaaatttgttctgatggtctgtagtaccccccacccccaatataatctaggtaccacggtgattggaggagtgagacgcagacagtagtttcattgattacttttatgca------------------------------------------------------------------------------------------------------------------
>Jupunba_microcalyx_Iganci_855@NODE_1_length_1629_cov_185.359536
cagtttaggatttccattcagtatcttttcatgttaaaagcacctgtattgtaaatttgactctcctctttttagtggaattaacaaaatttaaattacgtgtgggagtttatttaaaattgcacgcaattctcttttagttataaatataagtatatattttc-tttttaaaaatcaaattctgagctacatttaaaattactctcttgatggtcaagttgttggcctttcttgcatttttcaatttgatgaagaaatactataaacttcaaagttcaaactaaataagaaaaggaaaaagaaaacgttgtgatcgtgatcactttggccactggcccatccttcttggcgctaccgctaaataagaagtaacgtttggcggactaaaggctaaagtcggtcggctctcaccgtcactcacgcatttacattttagccaagtactaagaaaaagccatgcaatatataagaccggcgtttcgaaacgcctctttcaccttctcccgcaccttaaaccctaatccccataatcccttgtttctcatctctctccgttcgctgcccatcaccgccacctcaccctcaccgtcgcattcgttctctcatttcacacttgaaacatttccacccctgtcacctcctcgctgcttctcttcttcttcaatggcgggtggtggcgatcactcagcgcctccttcgtcccattcccttgagaagcaatttgaggactttcggctccagctagaggagtctgggggtttgcgcgatcgaattagaacggttgtttcggagattgagtccactaccagacttatgcatgctagccttcttctggtccatcagtctcgtcccactcccggtagcaaaatgcggtgcttttgtttcatttctgctttgggtttcctaaatttaatctcggtgtcatccaagagtttgctgcataaattataggaagcttctgatagttttacttacctcgaactcatttcactctttaccatttgaatagagcttctggagaaagccaagtcctatgttaatgtgttgaaggaccattacaagcaacttgctgaagttcttggagaatgctctggccagtactataggtgattaaagtttcgagcaaatttttactgtttatcagcttctcttgaaaatttgttctaatggtctgtagtaccccccacccccaatataatctaggtaccacggtgattggaggagtgagacgcagacagtagtttcattgattacttttatgcattggttagaaacaggaaaccttcttatgcatgctgaagctgaggaaaaactagggtgtatgtctctgtaccctcttgtcattgcttgttaattcattgataaacttttcatttt
>Jupunba_nipensis_Mayo_19662@NODE_1_length_818_cov_73.695007
---------------------------------------------------------------------------------------------------------------------------------------------------------------------------------------------------------------------------------------------------------------------------------agttcaaactaaataagaaaaggaaaatgaacacgttgtgatcatgatcactttcgccactcgcccatccttcttgccgctaccgctaaataagaagtaacgtttggcggactaaaggctaaagtcggtcggctctcaccgtcacgcacgcatttacattttagccaagtactaagaaaaagccatgcaatatataagaccggcgtttctaaacgcctctttcaccttctcccgcaccttaaaccctaatccccataatcccttgtttctcatctctctccgttcgctgcccatcatcggcacctcaccctcaccgtcgcatttgttctctcatttcacacttgaaacgtttccacccctgtcacctcctcgctgcttctcttcttcttcaatggcgggtggtggcgaccactcagcgcttccttcgtcccattcccttgagaagcaatttgaggactttcggctccagctagaggagtctgggggtttgcgcgatcgaattagaacggttgtttcggagattgagtccactaccagacttatgcatgctagccttcttctggtccatcagtctcgtcccactcccggtagcaaaatgcggtgcttttgtttcatttctgctttgggtttcctaaatttaatctcggtgtcatccaagagtttgctgcataaattataggaagcttctgatagtcttccttacctcgaactcatttcactctttaccatttgaatagtgcttctggagaaagccaagtcctatgttaatgtgttgaaggaccattacaagcaacttgctgaagttcttggagaatgct-----------------------------------------------------------------------------------------------------------------------------------------------------------------------------------------------------------------------------------------------------------------------------------------------
>Jupunba_oppositifolia_Liegier_16014@NODE_1_length_975_cov_207.209354
-------------------------------------------------------------------------------------------------------------------------------------------------------------tattttctttttaaaaaatcaaattttgagctacatttaaaattactctcttgatggtcaagttgttggccttttttgcatttttcaatttgatgaagaaatgctataaacgtcaaagttcaaactaaataagaaaaggaaaatgaacacattgtgatcatgatcactttcgccactcgcccatccttcttgccgctaccgctaaataagaagtaacgtttggcggactaaaggctaaagtcggtctgctctcaccgtcacgcacgcatttacattttagccaagtactaagaaaaagccatgcaacatataagaccggcgtttcgaaacgcctctttcaccttctcccgcaccttaaaccctaatccccataatcgcttgtttctcatctctctccgttcgctgcccatcatcggcacctcaccctcaccgtcgcatttgttctctcatttcacacttgaaacgtttccacccctgtcacctcctcgctgcttctcttcttcttcaatggcgggtggtggcgaccactcagcgcttccttcgtcccattcccttgagaagcaatttgaggactttcggctccagctagaggagtctgggggtttgcgcgatcgaattagaacggttgtttcggagattgagtccactaccagacttatgcatgctagccttcttctggtccatcagtctcgtcccactcccggtagcaaaatgcggtgcttttgtttcatttctgctttgggtttcctaaatttaatctcggtgtcatctaagagtttgctgcataaattataggaagcttctgatcgtcttacttgcctcgaactcatttcactctttaccatttgaatagtgcttctggagaaagccaagtcctatgttaatgtgttgaaggaccattacaagcaacttgctgaagttcttggagaatgctctggccagtactataggtgattaaagtttcgagcaaatttt------------------------------------------------------------------------------------------------------------------------------------------------------------------------------------------------------------------------------------------------------
>Jupunba_trapezifolia_Simon_1600@NODE_1_length_967_cov_102.945175
----------------------------------------------------------------------------------------aataagaaaaggaaaaagaaaacgttgtgatcatggcatatgtttggtttcgtgtttgaaatgcttataagttgcttttcacgtaaattaaaat-------------aaaactcctct---------cacatacttacctgtatccgca-aatcacgattaaaaaattacttttaaacattccaatccctaatccaaacgagca-----------------------catgatcactttcaccactcgcccatccttcttgccgctaccgctaaatgagaagtaacgtttggcggactaaaggctaaagccggtcggctctcaccgccacgcacgcatttacattttagccaagtactaagaaaaagccatgcaatatatgagaccggcgtttcgaaacgcctctttcaccttctcccgcaccttaaaccctaatccccataatcccttgtttctcatcgctctccgttcgctgcccatcatcgccacctcaccctcaccgtcgtatttgtcctctcatttcacacttgaaacgtttccacccctgtcacctcctcgctgcttctctttttcttcaatggcgggtggtggcgaccaatcagcgcctccttcgtcccattcccttgagaagcaatttgaggactttcggctccagctagaggagtctgggggtttgcgcgatcgaattagaacggttgtttcggagattgagtccactaccagacttatgcatgctagccttcttctggtccatcagtctcgtcccactcccggtagcaaaatgcggtgcttttgtttcatttctgctttgggtttcctaaatttaatctcggtgtcatccaagagtttgctgtataaattataggaagcttctgatagttttacttacctcgaactcatttcactctttaccatttgaatagagcttctggagaaagccaagtcctatgttaatgtgttcaaggaccattacaaccaacttgctgaagttcttggagaatgctctggcctg---------------------------------------------------------------------------------------------------------------------------------------------------------------------------------------------------------------------------------------------------------------------------------------
>Punjuba_killipii_Palodorios_6252@NODE_1_length_1023_cov_45.698732
---------------------------------------------------------------------------------------------------------------------------------------------------------------------------------------------------------------------gtcaagttgttggccttttttgcatttttcaatttgatgaataaatactataaacttcaaagttcagactaaataagaaaaggaaaaagaaaacgttgtgatcatgatcactatcgccacttgccaatccttcttggcgctaccgctaattaagaagtaacgtttggcggactaaaggctaaagtcggtcggctctcaccgtcacgcacgcatttacattttagccaagtactaagaaaaagccatgcaatatataagaccggcgtttcgaaacgcctctttcaccttctcccgcaccttaaaccctaatccccataatcccttgtttctcatcgctctccgttcgctgcccatcatcgccaccttaccctcaccgtcgcatttgtcctctcatttcacacttgaaacgtttccacccctgtcacctcctcgctgcttctcttcttcctcaatggcgggcggtggcgaccactcagcacctccttcgtcccattcccttgaaaagcaatttgaggactttcggctccagctagaggagtctgggggtttgcgcgatcgaattagaacggttatttcggagattgagtccactaccagacttatgcatgctagccttcttctggtccatcagtctcgtcccactcccggtagcaaaatgcggtgcttttgtttcatttctgcttttggtttcctaaatttaatctcggtgtcatccaagagtttgctgcataaattataggaatcttctgatagttttacttacctcgaactcatttcactctttaccatttgaatagagcttctggagaaagccaagtcctatgttaatgtgttgaaggaccattacaagcaacttgctgaagttcttggagaatgctctggccagtactataggtgattaaagtttcgagcaaatttttactgtttatgagcttctcttgaaaatttgttctaatggtct-tagtaccctccacccccaatataatctaggtaccacggtgattggaggagtgagacgcaga----------------------------------------------------------------------------------------------------------------------------------------------
>Punjuba_lehmannii_Escobar_7465@NODE_1_length_1427_cov_138.551852
----------------------atcttttcatgttagaggcacctgtattgtaaatttgactctcctttttttagtgaaattgacaaaatttagattacatgcgtgagtttatttaaaattgcgagcaattctcttttatttataaatataagtatattttttcttttttaaaaatcaaattctgagctacatttaaaattactctcttgatggttaagttgttggccttttttgcatttttcaatttgatgaataaatactataaacttcaaagttcaaactaaataagaaaaggaaaaagaaaacgttgtgatcatgatcactatcgccacttgccaatccttcttggcgctaccgctaattaagaagtaacgtttggcggactaaaggctaaagtcggtcggctctcaccgtcacgcacgcatttacattttagcctagtactaagaaaaagccatgcaatatataagaccggcgtttcgaaacgcctctttcaccttctcccgcaccttaaaccctaatccccataatcccttgtttctcatcgctctccgttcgctgcccatcatcgccaccttaccctcaccgtcgcatttgtcctctcatttcacacttgaaacgtttccacccctgtcacctcctcgctgcttctcttcttcctcaatggcgggtggtggcgaccactcagcacctccttcgtcccattcccttgagaagcaatttgaggactttcggctacagctagaggagtctgggggtttgcgcgatcgaattagaacggttgtttcggagattgagtccactaccagacttatgcatgctagccttcttctggtccatcagtctcgtcccactcccggtagcaaaatgcggtgcttttgtttcatttctgcttttggtttcctaaatttaatctcggtgtcatccaagagtttgctgcataaattataggaatcttctgatagttttacttac------ctcatttcactctttaccatttgaatagagcttctggagaaagccaagtcctatgttaatgtgttgaaggaccattacaagcaacttgctgaagttcttggagaatgctctggccagtactataggtgattaaagtttcgagcaaatttttactgtttatgagcttctcttgaaaatttgttctaatggtct-tagtaccctccacacccaatataatctaggtaccacggtgattggaggagtgagacgcagacagtagtttcattgattacttttatgcattggttagaaacaggaaaccttcttatgcatgccgaagctgaggaaaaactagggtgtatgtctctgtaccctcttgtcattgcttgttaattcactgataaacttttcatttt
>_R_Acacia_rostellifera_Murphy_466@NODE_1_length_1404_cov_248.403919
actttttcaccgttagatcagaatctcaataggagagagaaattataaaagtagatgagattctgatc-------taacggtgaaaaagtggtagtgacattggtagtgacaaaaaatggtagtgacaa-tatcctatccctataaatattagtatagtttttcttttttg------aaattctgagctacatttaaaactactctcttgatggtcaagttgttggccttttttgcatttttcaatttgacgaagaaatactacaaacttcaaagttcaaactaaataagaaaaggaaaaagaaaacgttgtgatcatgatcattgtcgccactcgtccactcttcctggtgctaccgct----------------------------------aagtctgtcggctctcaccgtcacggacgcatttacattttagccaagtactaaggaaaagccatgcaatatataagaccggcgtttcgaaacgcctctttcgccttctcccgtgccttaaaccctaatccccataatcccttgttactcatcgctctccgttcgctgcccatcgtcgccacctcgccctcaccgtcgcatttgtcctctcatttcacacttgaagcgtttccacccctgtcacctcctcgctgcttt---tcttcttcaatggctggtggtagcgaccactcagcgcctccttcgttccattcccttgagaaacaatttgaggactttcggctccaactagaggattctgggggtttgcgcgatcgaattagaacggttgtttcggagattgagtccactaccagacttatgcatgctagccttcttttggtccatcagtctcgtcccactcccggtagc-aaatgcagtgcttttgtttcatttctgctttgggtttcctaaatttaatctcggtgtcatccaagagtttgctgcataaattataggaagcttttgatagttttacttaccttgaactcatctcactctttaccatttgaatagagcttctggagaaagccaagtcctatgttaatgtgttgaacgaccattacaagcaacttgctgaagttcttggagaaggctctggccagtactataggtgattaaagtttcgagcaaatttttaccgtttatgagcttctcttgaaaatttgttcttatggtctgtagtctcccccacccccaatataatctaggtaccacggtgactggaggagtgagacgcagacagtagtttcattgattacttttatgcattggctagaaacaggaaaccttcttatgcatgccgaagctgaggaaaaactagggtgtatgtctctgtaccctcttgtcattgcttgttaattcattgataaacttttcatttc
>_R_Albizia_adinocephala_FHO33_88@NODE_1_length_1598_cov_106.151216
ccgtttaggatttccatcaagtatcttttcatgttaaaagctcctgtatagtaaatttgactctcatttttttagtggaattaacaagatttaaattacatgtgtgagtttacttaaaattgcacgccattctcttttatttatgaatataagtatatcttttcttttttaaaaatcaaattctaagctacatttaaaattactctcttgatggtcaagttgatggccttttttgca-ttttcaatttgatgaagaaatactataaacctcaaagttcaaactaaacaagaaaagggaaaagaaaacgttgtgatcatgatcactgtcgccactcaccaatccttcttggcgctaccactgaataagaagtaacgtttggcggactaaaggctaaagtcggtcggctctcaccgtcacgtacgcatttacattttagccaagtactaagaaaaagctatgcaatatatgagaccggcgtttcgaagcgcttctttcactttctcccgcgccttaaaccc---------taatcccttgtttctcatcgctctccgttcgctgcccatcatcgccacctcaccctcaccgtcgcatttgtcatctcatttcacacttgaaacgttttcacgcctgtcaactcctcgctgcttc---tcttcttcaatggcgggtgttggcgacctctcagcgcctcctttgtcccattcccttgagaagcaatttgaggactttcggctccagctagaggagtctgggggtttgcgcgatcgaattagaacggttgtttcggagattgagtccactaccagacttatgcatgctagccttctgctggtccatcaatctcgtcccactcccggtagcaaaatgcggtgcttttgtttcatttctgctttgggtttcctaaatttaatctcggtgtcatccaagagttggctgcataaattataggaagcttctgatagttttacttacctcgaactcatttcactctttaccatttgaatagagcttctggagaaagccaagtcctatgttaatgcgttgaaggaccattacaagcaacttgctgaagttcttggagaatgctctggcctgtactataggtgattaaagtttcgagcaaatttttactgtttatgagcttctcttgaaaatttgttctaatggtctgtagttctccccacccccaatataatctaggtaccacggtgattggaggagtgagacgcagacagtagtgtcattgattacttttatgcattggttagaaacgggaaaccttcttatgcatgccgaagctgaggaaaaactagggtgtatgtctctgtaccctcttgtcattgcttgttaattcattgataaacttttcatttt
>_R_Albizia_edwallii_Dalmaso_272@NODE_1_length_620_cov_9.941593
----------------------------------------------------------------------------------------------------------------------------------------------------------------------------------------------------------------------------------------------------------------------------------------actaaataagaaaagagaaaagaaaacgttgtgatcatgatcactgtcgccagtcaccaatccttcttggcgctgccactaaataagaagtaacgtttggcggactaaaggctaaagtcggtcggctctcaccgtcacgcacgcgtttacatattagccaagtact-agaaaaagccatgcaatatatgagaccggcgtttcgaaacgcctctttcactttctcccgcgccttaaaccctaacccccataatcccttgtttctcatcgctctccgttcgctgcccatcatcgccacctcaccctcaccgtcgcatttgtcctctcatttcacacttgaaacgttttcacgcctgtcacctcctcgctgcttc---tcttcttcaatggcgggtggtggcgaccactcagcgcctccttcgtcccattcccttgagaagcaatttgaggactttcggctccagctagaggagtctgggggcttgcgcgatcgaattagaacggttgtttcggagattgagtccactaccagacttatgcatgctagccttcttctggtccatcaatctcgtcccactcccggtagcaaaatgcggtgcttttgtttcatttttgccttgggtttc------------------------------------------------------------------------------------------------------------------------------------------------------------------------------------------------------------------------------------------------------------------------------------------------------------------------------------------------------------------------------------------------------------------------------------------------------------------------------------------
>_R_Albizia_subdimidiata_var_minor_Gorts_341@NODE_1_length_1025_cov_55.030591
---------------------------------------------------------------------------------------------------------------------------------------------------------------------------------------------------------------------------------------------------------------aaatactataaacctcaaagttcaaactaaacaagaaaagg-aaaagaaaacgttgtgatcatgatcactgtcgccacgcgccaatccttcttggcgctaccaccaaataagaagtaacgtctggcggactaaaggctcaactcggtcggccctcaccgccacgcacgcatttacatcttagccaagtactaagaaaaagctatgcaatatgtgagaccggcgtttcgaaacgcctctttcactttctcccacgccttaaaccctaatccccataatcccttgtttctcatagctctccgttcgctgcccatcatcgccacctcaccctcaccgtcgcatttgtcctctcatttcacacttgaaacgttttcacgcctgtcaactcctcgctgcttc---tcttcttcaatggcgggtgttggcgaccactcagcgcctccttcttcccattcccttgagcagcaatttgaggactttcggctccagctagaggagtctgggggtttgcgcgatcgaattagaacggttgtttcggagattgagtccactaccagacttatgcatgctagccttctgctggtccatcaatcgcgtcccactcccggtagcaaaatccggtgcttttgtttcgtttctgctttgggtttcctaaatttaatctcggtatcatccaagagttggctgcataaattataggaagcttctgatagttttacttacctcgaactcatttcactctttaccatttggatagagcttctggagaaagccaagtcctatgttaatgtgttgaaggaccattacaagcaacttgctgaagttcttggagaatgctctggccagtactataggtgattaaagtttcgagcaaatttttactgtttatgagcttctcttgaaaatttgttctaatggtctgtagtcctccccacccccaatataatctaggtaccacggtgattggaggagtgagacgcagacggtagtgtcattgattgcttttatgcattggttagaaacgggaaacc----------------------------------------------------------------------------------------------
>_R_Albizia_subdimidiata_var_subdimidiata_Ferreira_210@NODE_1_length_1028_cov_169.694006
---------------------------------------------------------------------------------------------------------------------------------------------------------gatatctttgcttttttaaaaatcaaattctaagctacatttaaaattactctcttgatgttcaagttgttggccttttttgcattttct-gtttgatgaagaaatactataaacctcaaagttcaaactaaacaagaaaagg-aaaagaaaacgttgtgatcatgatcactgtcgccacgccccaatccttcttggcgctaccaccaaataagaagtaacgtttggcggactaaaggctcaactcggtcggctctcaccgccacgcacgcatttacattttagccaagtactaagaaaaagctatgcaatatgtgagaccggcgtttcgaaacgcctctttcactttctcccgcgccttgaaccctaatccccataatcccttgtttctcatagctctccgttcgctgcccatcatcgccacctcaccctcaccgtcgcatttgtcctctcatttcacacttgaaacgttttcacgcctgtcaactcctcgctgcttc---tcttcttcaatggcgggtgttggcgaccactcagcgcctccttcttcccattcccttgagaagcaatttgaggactttcggctccagctagaggagtctgggggtttgcgcgatcgaattagaacggttgtttcggagattgagtccactaccagacttatgcatgctagccttctgctggtccatcaatcgcgtcccactcccggtagcaaaatccggtgcttttgtttcgtttctgctttgggtttcctaaatttaatctcggtatcatccaagagttggctgcataaattataggaagcttctgatagttttacttacctcgaactcatttcactctttaccatttggatagagcttctggagaaagccaagtcctatgttaatgtgttgaaggaccattacaagcaacttgctgaagttcttggagaatgctctggccagtactataggtgattaaagtttcgagcaaatttttactgtttatgagcttctcttgaaaatttgttctaatggtctgtagtcctcccc------------------------------------------------------------------------------------------------------------------------------------------------------------------------------------------------
>_R_Albizia_tomentella_Leach_Dunlop_3801@NODE_1_length_1336_cov_260.908658
-----------------tcagtatcttttcatgttaaaagcacctgtattgtaaatttgacgctcctttttttagtgggattaacaaaatttaaattacatgtgtgagtttattgaaaattacacgcaattctctattatttataaatataagtattttttttctttttcaaaaatcaaattct----------------------------------gctgttggccttttttgcatttttcaatttgatgaagagatactataaacttcgaagtttaaact---tgagaaaagaaaaaagaaaacgttgtgatcatgatcactgtcgccactcgcccatccttcttgccgctaccactgaataagaagtaacgtttggcgtcctaaaggctaaagtcggtcggctctcaccgtcaagcacgcatttacattttacccaagtactaagaaaaagccatgcaatatataagaccggcgtttcgaaacgcctctttcaccttctcccactccttaaaccctaatccccataaccgcttgtttctcatcgctctccgttcgccgcccgtcatcgccacctcatcctcaccgtcgcatttgtcctctcatctcacacaagaaacctttccactactgtcacctccgtgctgcttc---tcttcttcaatggcgggtagtggcgaccactcagcgcctccttcgtcccattcccttgagaagcaatttgacggctttcggctccagctagaggagtctgggggtttgcgcgatcgaattagaacggttgtttcagagattgagtccactaccagacttatgcatgctagcctccttctggtccatcagtctcgtcccactcccggtagcaaaatgcggtgcttttgtttcatttctgctttgggtttcctaaatttaatctcggtgtcatccaagagtttgctgcataaattgttggaagcttctgatagttttacttacctcgaactcatttcactctttgccatttgaatagagcttctggagaaagccaagtcctatgttaatgtgttgaaggacaattacaagcaacttgctgaagttcttggagaatgccctggccagtattataggtgattaaagttccgagcaattttttactgtttatgagcttctcttgaaaatttgttctaatggtctgtagttccccccacccccaatataatctaggtaccacggtgattggaggagtgagacgcagacagtagtttcattgattacttttatgcattggttagaagcaggaaaccttcttatgcatgccgaagctgaagaaaaactagggtgtatgtctctgtaccctcttgtcattgcttgttaattaattgataaacttttcatttc
>_R_Balizia_leucocalyx_Aguilar_1939@NODE_1_length_1535_cov_135.978738
cggtttaggatttccactcagtatcttttcatgttaaaagcacctgcattgtaaatttgactctcctttttttagtgaaattaacaaaatttagattacatgtgtgagtttatttaaaattgcacgcaattctcttttatttataaatataagtatatattttcttcttaaaaaatcaaattctgagctacatttaaaattaatctcttgatggtcaagttgttggccttttttgcatttttcaatttgatgaagaaatactataaacttcaaagttcaaactaaataagaaaaggaaaaagaaaacgttgtgatcatgatcacttccgccactcgcccatccttc------------------------------ttggcgaactaaaggctaaagtcggtcggctctcaccgtcacgcacgcat---cattttagccaagtactaagaaaaagccatgcaatatataagaccggcgtttcgaaacgcctctttcaccttctgccgcaccttaaaccctaatccccataatcccttgtttctcatctctctccgttcgctgcccatcatcgccacctcatcctcaccgtcgcatttgttctctcatttcacacttgaaacgtttccacccctgtcacctccttgctgcttctcttgttcttcaatggcgggtggtggcgaccactcagcgcctccttcgtccgattcccttgagaagcaatttgaggactttcggctccagctagaggagtctgggggtttgcgcgatcgaattagaacggttgtttcggagattgagtccactaccagacttatgcatgctagccttcttctggtccatcagtctcgtcccactcccggtagcaaaatgcggtgcttttgtttcatttctgctttgggtttcctaaatttaatctcggtgtcatccaagagtttgctgcataaattataggaagcttctgatagttttacttacctcgaactcatttcactctgtaccatttgaatagagcttctggagaaagccaagtcctatgttaatgtgttgaaggaccattacaagcaacttgctgaagttcttggagaatgctctggccagtactataggtgattaaagcttcgagcaaatttttactgtttatgagtttctcttgaaaatttgttctaatggtctgtagtaccccccacccccaatataatctaggtaccacggtgattggaggagtgagacgcagacagtagtttcattgatttcttttatgcattggttagaaacaggaaaccttcttatgcatgctgaagctgaggaaaaactagggtgtatgcctctgtaccctcttgtcattgcttgttaattcattgataaacttttcattt-
>_R_Balizia_spnov_Morim_577@NODE_1_length_1030_cov_64.236923
------------------------------------------------------------------------------------------------------------------------------------------------------aagtatatattttcttttttaaaaatcaaattctgagcta-------------------------caagttgttggccttttttgcatttttcaatttgatgaagaaatactataaacttcaaagttcaaactaaataagaaaaggaaaaagaaaacgctgtgatcatgatcactttcggcactcgcccatccttcttgccgctaccgctaaataagaagtaacgtttggcggactaaaggctaaagtcggtcggctctcaccgtcacgcacgcatttacattttagccaagtactaagaaaaagtcatgcaatatataagaccggcgtttcgaaacgcctctttcaccttctcccgcgccttaaaccctaatccccataatcccttgtttctcatccctctccgttcgctgcccatcatcgccacctcaccctcaccgtcgcatttgttctctcatttcacacttgaaacgttcccacccctgtcacctcctcgctgcttctcttcttcttcaatggcgggtggtggcgaccactcagcgcctccttcgtcccattcccttgagaagcaatttgaggactttcggctccagctagaggagtctgggggtttgcgcgatcgaattagaacggttgtttcggagattgagtccattaccagacttatgcatgctagccttcttctggtccatcagtctcgtcccactcccggtagcaaaatgcggtgcttttgtttcatttctgctttggttttcctaaatttaatctcggtgtcatccaagagtttgctgcataaattataggaagcttctgatagttttgcttacctcgaactcatttcactctttaccatttgaatagagcttctggagaaagccaagtcctatgttaatgtgttgaaggaccattacaagcaacttgctgaagttcttggagaatgctctggccagtactataggtgattaaagtttcgagcaaatttttaccgtttatgagcttctcttgaaaatttgttctaatggtctgtagtaccccccacccccaatataatctagg-----------------------------------------------------------------------------------------------------------------------------------------------------------------------------
>_R_Cathormion_obliquifoliolatum_Wieringa_6519@NODE_1_length_810_cov_48.981457
-----------------------------------------------------------------------------------------------------------------------------------------------------------------------------------------------------------------------------------------------------------------------------------------------------------------------------------------gcaagaaggattccttcttgccgctaccgctaaataagaagtaacgtttggcggactaaaggctaaagtcggtcggctctcaccgtcacgcacgcatttacattttagccaagtactaagaaaaagccatgcaatatataagaccggcgtttcgaaacgcctctttcaccttctcccgcgccttaaaccctaatccccataatcccttgtctctcatccctctccgttcgctgcccatcatcgccacctcaccctcaccgtcgcatttgttctctcatttcacacttgaaacgtttccacccctgtcacctcctcgctgcttctcttcttcttcaatggcgggtggtggcgaccattcagtgcctccttcgtcccattcccttgagaagcaatttgaggactttcggctccagctagaggagtctgggggtttgcgcgatcgaattagaacggttgttttggagattgagtccactaccagacttatgcatgctagccttcttcttgtccatcagtctcgtcccactcccggtagcaaaatgcggtgcttttgtttcatttctgctttgggtttcctaaatttaatctcggtgtcatccaagagtttgctgcataaattataggaagcttctgatagttttgcttacctcgaactcatttcactctttaccatttgaatagagcttctggagaaagccaagtcctatgttaatgtgttgaaggaccattacaagcaacttgctgaagttcttggagaatgctctggccagtactataggtgattaaagtttcgagcaaatttttaccgtt-----------------------------------------------------------------------------------------------------------------------------------------------------------------------------------------------------------------------------------------------
>_R_Hydrochorea_corymbosa1_Bonadeu_655@NODE_1_length_746_cov_43.662808
------------------------------------------------------------------------------------------------------------------------------------------------------------------------------------------------------------------------------------------------------------aagaaatactataaacttcaaagttcaaactaaataagaaaaggaaaaagaaaacgttgtgatcatgatcactttcggcactcgcccatccttcttgccgctaccggtaaataagaagtaacgtttggcggactaaaggctaaagtcggtcggctctcaccgtcacgcacgcatttacattttagccaagtactaagaaaaagccatgcaatatataagaccggcgtttcgaaacgcctctttcaccttctcccgcgccttaaaccctaatccccataatcccttgtttctcatccctctccgttcgctgcccatcatcaccacctcatcctcatcgtcgcatttgttctctcatttcacacttgaaacgtttccacccctgtcacctcctcgctgcttctcttcttcttcaatggcgggtggtggcgaccactcagcgcctccttcgtcctattcccttgagaagcaatttgaggactttcggctccagctagaggagtctgggggtttgcgcgatcgaattagaacggttgtttcggagattgagtccattaccagacttatgcatgctagccttcttctggtccatcagtctcgtcccactcccggtagcaaaatgcggtgcttttgtttcatttctgctttgggtttcctaaatttaatctcggtgtcatccaagagtttgctgcataaattataggaagcttctgatagttttgcttacgt-gaactcatttcactctttac-------------------------------------------------------------------------------------------------------------------------------------------------------------------------------------------------------------------------------------------------------------------------------------------------------------------------------------------------------------------------------------------
>_R_Hydrochorea_corymbosa2_Iganci_862@NODE_1_length_963_cov_80.688326
-----------------------------------------------------------------------------------------------------------------------------------------------------tgactacttcttgtgttga-------------------------tgatgattattatgaggaaattgagaatatggcccttttttgcatttttcaatttgatgaagaaatactataaacttcaaagttcaaactaaataagaaaaggaaaaagaaaacgttgtgatcatgatcactttcggcactcgcccatccttcttgccgctaccgctaaataagaagtaacgtttggcggactaaaggctaaagtcggtcggctctcaccgtcacgcacgcatttacattttagccaagtactaagaaaaagccatgcaatatataagaccggcgtttcgaaacgcctctttcaccttctcccgcgccttaaaccctaatccccataatcccttgtttctcatccctctccgttcgctgcccatcatcaccacctcaccctcatcgtcgcatttgttctctcatttcacacttgaaacgtttccacccctgtcacctcctcgctgcttctcttcttcttcaatggcgggtggtggcgaccactcagcgcctccttcgtcctattcccttgagaagcaatttgaggactttcggctccagctagaggagtctgggggtttgcgcgatcgaattagaacggttgtttcggagattgagtccattaccagacttatgcatgctagccttcttctggtccatcagtctcgtcccactcccggtagcaaaatgcggtgcttttgtttcatttctgctttgggtttcctaaatttaatctcggtgtcatccaagagtttgctgcataaattataggaagcttctgatagttttgcttacgt-gaactcatttcactctttaccatttgaatagagcttctggagaaagccaagtcctatgttaatgtgttgaaggaccattacaagcaacttgctgaagttcttggagaatgctctggccagtactataggtgattaaagtttcgagcaaatttttacc-------------------------------------------------------------------------------------------------------------------------------------------------------------------------------------------------------------------------------------------------c
>_R_Jupunba_barbouriana_Iganci_847@NODE_1_length_765_cov_225.875000
cagtttaggatttccattcagtatcttttcatgctaaaagcacctgtattgtaaatttgactctcctctttttagtggaattaacaaaatttaaattacgtgtgtgagtttatttaaaattgcacgcaattctcttttatttataaatataagtatatattttcttttaaaaaaatcaaattctgagctacatttaaaattactctcttgatggtcaagttgttggccttttttgcatttttcaatttgatgaagaaatactataaacttcaaagttcaaactaaataagagaaggaaaaagaaaacgttgtgatcatgatcactttcgccactcgcccatccttcttggcgctaccgctaaatgagaagtaacgtttggcggactaaaggctaaagcccgtcggctctcaccgtcacgcacgcatttacattttagccaagtactaagaaaaagccatgcaatatatgagactggcgtttcgaaacgcctctttcaccttctcccgcaccttaaaccctaatccccataatcccttgtttctcatcgctctccgttcgctgcccatcatcgccacctcaccctcaccgtcgtatttgtcctctcatttctcacttgaaacgtttccacccctgtcacctcctcgctgcttctctttttcttcaatggcgggtggtggcgaccactcagcgtctccttcgtcccattcccttgagaagcaatttgaggactttcggctccagctagaggagtctgggggtt-----------------------------------------------------------------------------------------------------------------------------------------------------------------------------------------------------------------------------------------------------------------------------------------------------------------------------------------------------------------------------------------------------------------------------------------------------------------------------------------------------------------------------------------------------------------------------------------------------------------------------------------
>_R_Jupunba_filamentosa_Lima_7487@NODE_1_length_1602_cov_118.836721
cagtttaggatttccattcagtatcttttcatgttaaaagcacctgttttgtaaatttgactctcctctttttagtggaattaacaaaatttaaattacgtgtgtgagtttatttaaaattgcacgcaattctcttttatttataaatataagtatatattttctttttaaaaaatcaaattctgagctacatttaaaattactctcttgatggtcaagttgttggccttttttgcatttttcaatttgatgaagaaatactataaacttcaaagttcaaactaaataagaaaaggaaaaagaaaacgttgtgatcatgatcactttcgccactcgcccatcctccttggcgctaccgctaaataagaagtaacgtttggcggactaaaggctaaagtcggtcggctctcaccgtcacgcacccatttacattttagccaagtactaagaaaaagccatgcaatatataagaccggcgtttcgaaacgcctctttcaccttctcccgcaccttaaaccctaatccccataatcccttgtttctcatcgctctccgttcgctgcccatcatcgccacctcaccctcaccgtcgtatctgtcctctcattccacacttgaaacgtttcgacccctgtcacctcctcgctgcttctcttcttcttcaatggcgggtggtggcgaccactcagcgcctccttcgtcccattcccttgagaagcaatttgaggactttcggctccagctagaggagtctgggggtttgcgcgatcgaattagaacggttgtttcggagattgagtccactaccagacttatgcatgctagccttcttctggtccatcagtctcgtcccactcccggtagcaaaatgcggtgcttttgtttcatttctgctttgggtttcctaaatttaatctcggtgtcatccaagagtttgctgcataaattataggaagcttctgatagttttacttacctcgaactcatttcactctttaccatttgaatagagcttctggagaaagccaagtcctatgttaatgtgttgaaggaccattacaagcaacttgctgaagttcttggagaatgctctggccagtactataggtgattaaagtttcgagcaaatttttactgtttatgagcttctcttgaaaatttgttctaatggtctgtagtaccccccacccccaatataatctaggtaccacggtgattggaggagtgagacgcagacagtagtttcattgattacttttatgcattggttagaaacaggaaaccttcttatgcatgccgaagctgaggaaaaactagggtgtatgtctctgtaccctcttgtcattgcttgttaattcattgataaacttttcattta
>_R_Jupunba_floribunda_Iganci_883@NODE_1_length_1664_cov_96.890989
cagtttaggatttccattcagtatcttttcatgttacaagcacctgtattgtaaatttgactctcctctttttagcggaattaacaaaatttaaattacgtgtgtgggtttatttaaaattgcacgcaattctcttctatttataaatataagtatatgttttctttttaaaaaatcaaattctgagcaacatttaaaattactctcttgatggtcaagttgttggccttttttgcatttttcaatttgatgaagaaatactataaacttcaaagttcaaactaaataagaaaaggaaaaagaaaacgttgtgatcatgatcagtttcgccacttgcccatcgttcttcgcgctaccgctaaataagaagtaacgtttggcggactaaaggctaaagtcggtcggctctcaccgtcacgcacgcatttacattttcgccaagtactaagaaaaagccatgcaatatataagaccggcgtttcgaaacgcctcttacaccttctcccgcaccttaaaccctaatccccataatcccttgtttctcatctctctgcgttcgctgcccatcatcgccacctcaccctcaccgtcgcatttgttctctcatttcacacttgaaacgtttccacccctgtcagctcctcgctgcttctcttcttcttcaatggcgggtggtggcgaccactcagcgcctccttcgtcccattcccttgagaagcaatttgaggactttcggctccagctagaggagtctgggggtttgcgcgatcgaattagaacggttgtttcggagattgagtccactaccagacttatgcatgctagccttcttctggtccatcagtctcgtcccactcccggtagcaaaatgcggtgcttttgtttcatttctgctttgggtttcctaaatttaatctcggtgtcatccaagagtttgctgcataaattataggaagcttctgatagttttgcttacctcgaactcatttcactctttaccatttgaatagagcttctggagaaagccaagtcctatgttaatgtgttgaaggaccattacaagcaacttgctgaagttcttggagaatgctctggccagtactataggtgattaaagtttcgagcaaatttttaccgtttatgggcttctcttgaaaatttgttctaatggtctgtagtaccccccacccccaatataatctaggtaccacggtgattggaggagtgagacgcagacagtagtttcattgattacttttatgcattggttagaaacaggaaaccttcttatgcatgccgaagctgaggaaaaactagggtgtatgtctctgtaccctcttgtcattgcttgttaattcattgataaacttttcatttt
>_R_Jupunba_idiopoda_Quesada_1718@NODE_1_length_1020_cov_64.247084
----------------------------------------------------------------------------------------------------------------------------------------------------------------------------------aattctgagctacatttaaagttactctcttgatggtcaagttgttggccttttttgcatttttcaatttgatgaagaaatgctataaaagtcaaagttcaaactaaataagaaaaggaaaaggaaaacgttgtgatcatgatcactttcgccactcgcccatccttcttgccgctagcgttaaataagaagtaacgtttggcggactaaaggctaaagtcggtctgctctcaccgtcacgcacgcatttacatttcagccaagtactaagaaaaagccatgcaatatataagaccggcgtttcgaaacgcctctttcaccttctcccgcaccttaaaccctaacccccataatcccttgtttctcatctctctccgttcgctgcccatcattgccacctcaccctcaccgtcgcatttgttctctcatttcacacttgaaacgtttccacccctgtcacctcctcgctgcttctcttcttcttcaatggcggatggtggcgaccactcagcgcctccttcgtcctattcccttgagaagcaatttgaggactttcggctccagctagaggagtctgggggtttgcgtgatcgaattagaacggttgtttcggagattgagtccactaccagacttatgcatgctagccttcttctggtccatcagtctcgtcccacttccggtagcaaaatacggtgcttttgtttcatttctgctttgggtttcctaaatttaatctcggtgtcatccaagagtttgctgcataaattataggaagcttctgatagtcttacttacctcgaactcatttcactctttaccatttgaatagtgcttctggagaaagccaagtcctatgttaatgtgttgaaggaccattacaagcaacttgctgaagttcttggagaatgctctggccagtactataggtgattaaagtttcgagcaaa-ttttactgtttatgagcttctcttgaaaatttgttctaatggtcagtagtacccccccacccc-----------------------------------------------------------------------------------------------------------------------------------------------------------------------------------------c
>_R_Jupunba_langsdorfii_Ribeiro_728@NODE_1_length_1363_cov_109.217729
------------------------------------------------------------------------------------------------------------------------------------------------------------------------------------------------------------------------------------------------------ttgatgaagaaatactataaacttcaaagttcaaactaaataagaaaaggaaaaagaaaacgttgtgatcatgatcactttcgccactcgcccatccttcttggcgcgaccgctaaataagaagtaacgtttggcggactaaaggctaaagtcggtcagctctcaccgtcacgcacgcatttacattttagccaagtactaagaaaaagccatgcaatatataagaccggcgtttcgaaacgcctctttcaccttctcccgcaccttaaaccctaatccccattttcccttgtttctcatctctctccgttcgctgcccatcatcgccacctcaccctcaccgtcgcatttgttctctcatttcacacttgaaacgtttccacccctgtcacctcctcgctgcttctcttcttcttcaatggcgggtggtggcgaccactcagcgcctccttcgtcccattcccttgagaagcaatttgacgactttcggctccagctagaggagtctgggggtttgcgcgatcgaattagaacggttgtttcggagattgagtccactaccagacttatgcatgctagccttcttctggtccatcagtctcgtcccactcccggtagcaaaatgcggtgcttttgtttcatttctgctttgggtttcctaaatttaatcttggtgtcatccaagagtttgctgcataaattataggaagcttctgatagttttacttacctcgaactcatttcactctttaccatttgaatagagcttctggagaaagccaagtcctatgttaatgtgttgaaggaccattacaagcaacttgctgaagttcttggagaatgctctggccagtactataggtgattaaagtttcgagcaaatttttactgtttatgagcttctcttgaaaatttgttctaatggtctgtagtaccccccacccccaatataatctaggtaccacggtgattggaggagtgagacgcagacagtagtttcattgatttcttttatgcattggttagaaacaggaaaccttcttatgcatgccgaagctgaggaaaaactagggtgtatgtctctgtaccctcttgtcattgcttgttaattcattgataaacttttcattta
>_R_Jupunba_leucophylla_Iganci_839@NODE_1_length_1731_cov_228.063482
cagtttaggatttccattcagtatcttttcatgttaaaagcacctgtattgtaaatttgactctcctctttttagtggaattaacaaaatttaaattacgtgtgggagtttatttaaaattgcacgcaattctcttttatttataaatataagtatatattttc-tttttaaaaatcaaattctgagctacatttaaaattactctcttgatggtcaagttgttggcctttcttgcatttttcaatttgatgaagaaatactataaacttcaaagttcaaactaaataagaaaaggaaaaagaaaacgttgtgatcatgatcactttcgccactggcccatccttcttggcgctaccgctaaataagaagtaacgtttggcggactaaaggctaaagtcggtcggctctcaccgtcactcacgcatttacattttagccaagtactaagaaaaagccatgcaatatataagaccggcgtttcgaaacgcctctttcaccttctcccgcaccttaaaccctaatccccataatcccttgtttctcatctctctccgttctctgcccatcaccgccgcctcaccctcaccgtcgcatttgttctctcatttcacacttgaaacgtttccacccctgtcacctcctcgctgcttctcttcttcttcaatggcgggtggtggcgaccactcagcgcctccttcgtcccattcccttgagaagcaatttgaggactttcggctccagctagaggagtctgggggtttgcgcgatcgaattagaacggttgtttcggagattgagtccactaccagacttatgcatgctagccttcttctggtccatcagtctcgtcccactcccggtagcaaaatgcggtgcttttgtttcatttctgctttgggtttcctaaatttaatctcggtgtcatccaagagtttgctgcataaattataggaagcttctgatagttttacttacctcgaactcatttcactgtttaccatttgaatagagcttctggagaaagccaagtcctatgttaatgtgttgaaggaccattacaagcaacttgctgaagttcttggagaatgctctggccagtactataggtgattaaagtttcgagcaaatttttactgtttatcagcttctcttgaaaatttgttctaatggtctgtagaaccccccacccccaatataatctaggtaccacggtgattggaggagtgagacgcagacagtagtttcattgattacttttatgcattggttagaaacaggaaaccttcttatgcatgccgaagctgaggaaaaactagggtgtatgtctctgtaccctcttgtcattgcttgttaattcattgataagcttttcatttt
>_R_Jupunba_limae_Iganci_261@NODE_1_length_1564_cov_125.657700
cggtttaggatttccattcagtatcttttcatgttaaaagcacctgcattgtaaatttgactctcctttttttagtgaaattaacaaaatttagattacatgtgtgagtttatttaaatttgcacgcaattctcttttatttataaatataagtatgtattttcttttttaaaaatcaaagtctgagctacatttaaaattactctcttgatggtcaaggtgttggccttttttgcatttttcaatttgatgaagaaatactataaacttcaaagttcaaactaaataagaaaaggaaaaagaaaacgttgtgatcatgatcactttcgccactcgcccgtccttcttgccgccaccgct-------tagtaacgtttggcggact------taaagtcggtcggctctcaccgtcacgcacgcatttacattttagccaagtactaagaaaaagccatgcaatatataagaccggcgtttcgaaacgcctctttcaccgtgtcccgcaccttaaaccctaatccccataatcccttgtttctcatctctctccgttcgctgcccatcatcgccacctcaccctcaccgtcgcatttgttctctcatttcacacttgaaacgtttccacccctgtcacctcctcgctgcttctcttcttcttcaatggcgggtggtggcgaccactcagcgcctccttcgtcccattcccttgagaagcaatttgaggactttcggctccagctagaggagtctgggggtttgcgcgatcgaattagaacggttgttttggagattgagtccactaccagacttatgcatgctagccttcttctggtccatcagtctcgtcccactcccggtagcaaaatgcggtgcttttgtttcatttctgctttgggtttcctaaatttaatctcggtgtcatccaagagtttgctgcataaattataggaagcttctgatagttttacttacctcgaactcatttcacgctttaccatttgaatagagcttctggagaaagccaagtcctatgttaatgtgttgaaggaccattacaagcaacttgctgaagttcttggagaatgctctggccagtactataggtgattaaagtttcgagcaaatttttactgtttatgagcttctcttgaaaatttgttctaatggtctgtagtacaccccacccccaatataatctaggtaccacggtgattggaggagtgagacgcagacagtagtttcattgattacttttatgcattggttagaaacaggaaaccttcttatgcatgccgaagctgaggaaaaactagggtgtatgtctctgtaccctcttgtcattgcttgttaattcattgataaacttttcatttt
>_R_Jupunba_oxyphyllidia_Yonker_6157@NODE_1_length_1094_cov_202.791544
----------------------------------------------------------------------------------------------attacgtgcgtgagtttatttaaaattgcacgcaattctcttttatttataaatataagtatatattttctttttaaaaaatcaaattctgagctacatttaaagttactctcttgatggtcaagttgttggccttttttgcatttttcaatttgatgaagaaatgctataaacgtcaaagttcaaactaaataagaaaaggaaaatgaaaacgttgtgatcatgatcactttcgccactcgcccatccttcttgccgctagcgctaaataagaagtaacgtttggcggactaaaggctaaagtcggtctgctctcaccggcacgcacgcatttacaatttagccaagtactaagaaaaagccatgcaatatataagaccggcgtttcgaaacgcctctttcaccttctcccgcaccttaaaccctaacccccataatcccttgtttctcatctctctccgttcgctgcccatcattgccacctcaccctcaccgtcgcatttgttctctcatttcacacttgaaacgtctccacccctgtcacctcctcgctgcttctcttcttcttcaatggcgggtggtggcgaccactcagcgcctccttcgtcctattcccttgagaagcaatttgaggactttcggctccagctagaggagtctgggggtttgcgcgaacgaattagaacggttgtttcggagattgagtccactaccagacttatgcatgctagccttcttctggtccatcagtctcgtcccactcccggtagcaaaatgcggtgcttttgtttcatttctgctttgggtttcctaaatttaatctcggtgtcatccaagagtttgctgcataaattataggaagcttctgatagtcttacttacctcgaactcatttcactctttaccatttgaatagtgcttctggagaaagccaagtcctatgttaatgtgttgaaggaccattacaagcaacttgctgaagttcttggagaatgctctggccagtactataggtgattaaagtttcgagcaaa-ttttactgtttatgagcttctcttgaaaatttgttctaatggtctgtagtaccccccac----------------------------------------------------------------------------------------------------------------------------------------------------------------------------------------------
>_R_Jupunba_villosa_Borges_423@NODE_1_length_1597_cov_145.650000
cggtttaggatttccattcagtatcttttcatgttaaaagcacctgcattgtaaatttgactctcctttttttagtgaaattaacaaaatttagattacatgtgtgagtttatttaaatttgcacgcaattctcttttatttataaatataagtatgtattttcttttttaaaaatcaaagtctgagctgcatttaaaattactctcttgatggtcaagatgttggccttttttgcatttttcaatttgatgaagaaatactataaacctcaaagttcaaactaaataagaaaaggaaaaagaaaacgttgtgattatgatcactttcgccactcgcccatccttcttgccgccaccgctaaataagaagtaacgtttggcggactaaaggctaaagtcggtcggctctcaccgtcacgcacgcatttacattttagccaagtactaagaaaaagcgatgcaatatataagaccggcgtttcgaaacgcctctttcaccgtctcccgcaccttaaaccctaatccccataatcccttgtttctcatctctctccgttcgctgcccatcatcgccacctcaccctcaccgtcgcatttgttctctcatttcacacttgaaacgtttccacccctgtcacctcctcgctgcttctcttcttcttcaatggcgggtggtggcgaccactcagcgtctccttcgtcccattcccttgagaagcaatttgaggactttcggctccagctagaggagtctgggggtttgcgagatcgaattagaacggttgttttggagattgagtccactaccagacttatgcatgctagccttcttctggtccatcagtctcgtcccactcccggtagcaaaatgcggtgcttttgtttcatttctgctttgggtttcctaaatttaatctcggtgtcatccaagagtttgctgcataaattataggaagcttctgatagttttacttacctcgaactcatttcactctttaccatttgaatagagcttctggagaaagccaagtcctatgttaatgtgttgaaggaccattacaagcaacttgctgaagttcttggagaatgctctggccagtactataggtgattaaagtttcgagcaaatttttactgtttatgagcttctcttgaaaatttgttctaatggtctgtagtacaccccacccccaatataatttaggtaccacggtgattggaggagtgagacgcagacagtagtttcattgattacttttatgcattggttagaaacaggaaaccttcttatgcatgccgaagctgaggaaaaactagggtgtatgtctctgtaccctcttgtcattgcttgttaattcattgataaacttttcattt-
>_R_Punjuba_callejasii_Daly_5935@NODE_1_length_1018_cov_78.193411
-----------------------------------------------------------actctcctttttttagtgaaattaacaaaattcagattacatgcgtgagtttatttaaaattgcgagcaattctcttttatttataaatataagtatattttttcttttttaaaaatcaaattctgagctacatttaaaattactctcttgatggtcaagttgttggccatttttgcatttttcaatttgatgaataaatactataaacttcaaagttcaaactaaataagaaaaggaaaaagaaaacgttgtgatcatgatcactatcgccactggccaatccttcttggcgctaccgctaattaagaattaacgtttggcggactaaaggctaaagtcggtcggctctcaccgtcacgcacgcatttacattttagccaagtactaagaaaaagccatgcaatatataagaccggcgtttcgaaacgcctctttcaccttctcccgcaccttaaaccctaatccccataatcctttgtttctgatcgctctccgttcgctgcccatcatcgccaccttacccccaccgtcgcatttgtcctctcatttcacacttgaaacgtttccacccctgtcacctcctcgctgcttctcttcttcttcaatggcgggtggtggcgaccactcagcacctccttcgtcccattcccttgagaagcaatttgaggactttcggctccagctagaggagtctgggggtttgcgcgatcgaattagaacggttgtttcggagattgagtccactaccagacttatgcatgctagccttcttctggtccatcagtctggtcccacttccggtagcaaaatgcggtgcttttgtttcatttctgcttttggtttcctaaatttaatctcggtgtcatccaagagtttgctgcataaattataggaatcttctgatagttttacttacctcgaactcatttcactctttaccatttgaatagagcttctggagaaagccaagtcctatgttaatgtgttgaaggaccattacaagcaacttgctgaag--------------------------------------------------------------------------------------------------------------------------------------------------------------------------------------------------------------------------------------------------------------------------------------------------------------
>_R_Punjuba_racemiflora_Jimenez_Soares_3626@NODE_1_length_1312_cov_178.090688
--------------------------------------------------------------------------------------------------------tgagtttatttaaaattgcgagcaattctcttttatttataaatataagtatattttttcttttttaaaaatcaaattctgagctacatttaaaattactctcttgatggtcaagttgttggccttttttgcatttttcaatttgatgaataaatactataaacttcaaagttcaaactaaataagaaaaggaaaaagaaaacgttgtgatcatgatcactatcgccacttgccaatccttcttggtgctgccgctaattaagaagtaacgtttggcggactaaaggctaaagtcggtcggctctcaccgtcacgcacgcatttacattttagccaagtactaagaaaaagccatgcaatatgtaagaccggcgtttcgaaacgcctctttcaccttctcccgctccttaaaccctaatccccgtaatcccttgtttctcatcgctctccgttcgctgcccatcatcgccaccttaccctcaccgtcgcatttgtcctctcatttctcacttgaaacgtttccacccctgtcacctcctcgctgcttctcttcttcttcaatggcgggtggtggtgaccactcagcacctccttcgtcccattcccttgagaagcaatttgaggactttcggctccagctagaggagtctgggggtttgcgcgatcgaattagaacggttgtttcggagattgagtccactaccagagttatgcatgctagccttcttctggtccatcagtctcgtcccactcccggtagcaaaatgcggtgcttttgtttcatttctgcttttggtttcctaaatttaatctcggtgtcatccaagagtttgctgcataaattataggaatcttctgatagttttacttacctcgaactcatttcactctttaccatttgaatagagcttctggagaaagccaagtcctatgttaatgtgttgaaggaccattacaagcaacttgctgaagttcttggagaatgctctggccagtactataggtgattaaagtttcgagcaaatttttactgtttatgagcttctcttgaaaatttgttctaatggtct-tagtaccctccacccccaatataatctaggtaccacggtgattggaggagtgagacgcagacagtagtttcattgattacttttatgcattggttagaaacaggaagccttcttatgcatgccgaagctgcggaaaaactagggtgtatgtctctgtaccctcttgtcattgcttgttaattcattgataaacttttcatttt
