# Supplementary material for: A new generic circumscription of Hydrochorea (Leguminosae, Caesalpinioideae, mimosoid clade) with an amphi-Atlantic distribution
Source: PhytoKeys. 2022 Aug 22;205:401–37. doi: 10.3897/phytokeys.205.82775 (PMC9849043; doi:10.3897/phytokeys.205.82775)
Supplement: Supplementary material 1 — Supplementary data file S1 [file phytokeys-205-401_article-82775__-s001.zip › MSC_m45753_comp37789_c0_seq1.aln-cln]

>Afrocalliandra_redacta_Germishuizen_5585@NODE_1_length_2609_cov_545.395340
--------------------------------------------------------------------------------------------------------------acat------------------gtgtttg----acctttgacatgattctaaaaaataaaataaaaattttaattttaaatgag--gaaaaaaaaa------aatggaagtgagaaaggtaaaggccccgactaacgagact--gtgagagtcccctcccgttcttccaatatgtcagaagagcggaaaactgcccaaaacttaaagacaacgataaactgagaagaactcactatctccgtttttact---tgttcttctcttttcattcccatctgcgtcttctccaccatttcttccatggatcccagtaaaactgaggacgatctctttctcaatcatcatccccatgatctggacccttcgccttccattatttctcaccaaagccacattcacccttctatttctaacccttccgatgacccttccttttctcttcctgaaattgttctctttcgctcatcatgctctgagtctccgagtcactcctcccctgactcgcccagtcactcacccagtcgtgttccgggctcttcttctcctaaaaacccatctcaccaacccctttttatcagtcctgaaccccatatctcctcccaattttacactttcaatcctgagtctcatgcccttatgatccgttgcatccttgaacagcggctcgccactcccgttgagatccgagaagccacccctcgagcagtcctcaagtcatggcgtgctgtgtggaaagatcgaaatgaggagacggcgtacttgactgcttggaagcgcattcaagacaagctcacagctcatgttgatgataacggtaacgaatttctttgtttcaagaacaattctcagcaattcgtttcacacattaaccaatggcaagacatagttatgagttttcacggcgatactgatataaaacacttgggacttaaggaaaccatagagagaattaagcaagtttggacagtaggtgccaaattttatggaattcctgaaagttacattagggtttgtgttgctgcatgcccggtgtgctctgcagcttcatctggatctggagcgagaaataagagacggaggtttgagtatactgagtcttttgatgttcccgctaaagaggttcctgataaacttcaacagttggctgtgaagcataaggtggtcctttgtatacggcagaagtatattaggtataagcctttcatggctgaggtaaaggattatgcttgccacagagcaggcgagccagctgccaagaaatcaaagcttctgaaaagggaaccatatgcgtcaaagcgctgtgggtgtgggtttcggataagggctattgtgcccattgcaaattataatgagaaggacaagactttcgtgtaccaggaagaggggaaggctgtgtttaagttgtatgcagtgcattctggtcatgagccaggaccattggatggtaatgccaggattatgcatcgggtcgttggccacaaaggaggctatcacatggatcaagagacagtatttggcgtgagtgatgacatggaaaatgatacttttgggctgatagggaaggataagggagatttgcggtattctgttttgcagcaggtgcaggaattgagagctgaagttgggatgttggaagggaaaatttcaaaaatcccacatgagttactgggtttggtctcccaagaattgtttgatgttgtgagtagaattagaagtataggtgcaggtttgaagccagttgaattgcttactgataaagaacatacagatgatgttttggttggtgataatgatttggcaaattggaatagtcatcatcatgaaaggatttatggggatggcaaagatacagaattgattgaggatgatgaagacagttttggacgcactctaggagaagttatatcttgggatcagatgaggactgattgtagaagtcagaaagacctaatgatcacgccttgtaaacctgaaaggtggttgaaatgcagtgattttgatgaaaagagcatgcttgattgtgaggaaactaaactaaccaagcctgtccaacatgatgatgctattgtgtctgatgttggtcttggctgtatacaggttgatggtttctaccaggaaaatcctaagtggtatgattctcctccatgtagtttggatcctggtgcagattgtggtgatagtggattccgtcatgaggagattttgtagagcctcaaacatcagaagttcatccactctaacatagttatcaatttatgttgtgtcttttgccccttcaaacagatgaaagtgggattgtacatttatgtatacagaaggttggagctgcatgcctggaattttaggtgtatttactgcatgtggttctgtaaagtataaccaaccatgcttttcttgcatatatctttgttatgactaaatttgttaaccaaggtcttggtcttcagagtttctagcttggtcctttgtataatgaacatcagtgttttctgtaatccattttggaactaagagattcttgtatgtattaatgggcagccgttggcttttaattcctacattcatgtattgcattaaagtcttatgtggggtgtatctagcatactca--------------------------
>Albizia_adinocephala_FHO33_88@NODE_1_length_2988_cov_329.714531
tgaatgaggccttacttgaactaaacattatgatttaagtttaccaagtttgtgatttctcaa-ctac-agattaactattccgaaggg---------tttttttaatttatatattatctagcataacaaaattattg----gaagccggaagaactctacaaaatgaaataaaaaaataaattttaaatgagaaaatgagaaag------aaatgaggtgggaaaggtaaaggtcccgaacaacgagactgagagagagcctcttccgccccttccaatatgccagaagagagaaaaactgcccaaaacttaaagacaacgataaactgagaagagctcactatccccgtttttactttctgttcttctcttttgatcctcatcttcgtcttcttcaccatttcttccatggatcccagtaaaactgaggacgatctctttctcaatcatcatccccatgatctggacccttcttcttcgattatttctcaccaaaatcatattcacccttccatttccaacccttccgacgacccttctttttctcttcccgaaattgttctctttcgctcatcttgctctgagtctccgagtcattcctcccctgactcgcccactcactcacccagtcgtcttccgggctcttcttctcctaaaaacccatctcaccaacccctctttatcagtccagaaccccatatctcctcccaattttacactttcaatcctgagtctcatgcccttatgatccgttgcatccttgagcatcggctcgccactcccgttgagatccgagaagccacccctcgagctgtcctcaagtcatggcgtgctgtgtggaaagatcgaaatgaggagacggcgtacctgacggcttggaagcgcattcaagataagctcacagctcatgttgatgataacggtaacgaatttctttgtttcaagaacaattcccagcaattcgtttcacacattaaccaatggcaagacatagttatgagttttcatggcgatactgatttaaaacacttgggacttaaggaaaccatagagagaattaagcaagtctggacggtaggtgccaaattttatggaattcctgaaagttacattagggtttgtgttgctgcatgcccggtgtgttctgcagcatcatctggatctggagcgagaagtaagcgacggaggtttgagtatactgaatcttttgatgtgcccgctaaagaggttcctgataaacttcaacagttggctgtgaagcataaggtggtcctttgtatacggcagaagtatattagatataagcctttcatggccgaagtaaaggattacgcttgtcacagagctggcgagccagctgccaagaaatcaaagcttctgaaaagggaaccatatgcgtcaaagcgttgtgggtgtgggtttcgtattagggctattgtacccattgcaaactataatgagaaggataagacttttgtgtatcaagaagaggggaaggcagtgtttaagttgtatgcagtgcattctggtcatgagccaggaccattggatggtaatgccaggattatgcatcgggttgttggccacaaaggaggctatcatatggatcaagagacagtatttggggtgagtgatgacatggaaagtgatactttcgggttgatagggaaggataaaggagatttgcggtattctgttttgcagcaggtgcaggaattgagagctgaagttgggatgttggaagggaaaatttcaaaaatcccacatgagttactgggtttggtctcccaagaattgtttgatgttgtgaatcgaattagaagtataggtgcaagtttgaagccagttgagttacttactgacaaagaacatacagatgatgttttggttggcgacaatgatttggcaaattggaatagtcatcatcacgaaaggatttatggggatggcaaagatacagaattgattgaggatgatgaagacagttttggccgcactctaggagaagttatatcttgggaccagatgaggacagattgtagaagtcagaaagacctaatgattacaccttgtaagcctgaaaggtggttgaaatgcagtgattttgatgaaaagagcatacttgattgtgaggaaactaaactaaccaagcctgtccaacatgatgatgctattgtgtctgatgttggtcttggctgtatacaggttgatagtttctaccaggaaaatcctaagtggtatgattctcctccatgtagtttggatcctggtgcagattgtggggatagtggattccgtcatgaggagattttgtagagcctctatcatcagaagttcatccactctaacttagttatcaatttatgttgtgccttttgccccttcaaacagatgaaagtggcattgtacatttatgtatacggaaggttggagctgcatgcctggaagtttaggtgtatttactgcatgtggttctgtaaagtataaccaaccatgcttctcttgcatatatcttcgttgtgactaaatttgttaaccaagatcttggtcttcagagtttctagcttggtcctttgtataatgaacatcagtgttttctgtaatccattttggaactgagagattcttgtatgtattaatgagcagccattggcttttaattcctgctttcatgtattgcatgcatgtcttatgtggtgtgtatctagcatacttattattcgcctgctatatgcatttcag
>Albizia_coripatensis_Hughes_2433@NODE_1_length_1256_cov_396.354538
-------------------------------------------------------------------------------------------------------------------------------------------------------------------------------------------------------------------------------------------------------------------------------------------------------------------------------------------------------------------------------------------------------------------------------------------------------------------------------------------------------------------------------------------------------------------------------------------------------------------------------------------------------------------------------------------------------------------------------------------------------------------------------------------------------------------------------------------------------------------------------------------------------------------------------------------------------------------------------------------------------------------------------------------------------------------------------------------------------------------------------------------------------------------------------------------------------------------------------------------------------------------------------------------------------------------------------------------------------------------------------------------------------------------------------------------------------------------------------------------------------------------------------------------------------------------------------------------------------------------------caggattatgcatcgggttgttggccacaaaggaggctatcatatggatcaagagacagtatttggggtgagtgatgacatggaaagtgatactttcgggttgatagggaaggataaaggagatttgcggtattctgttttgcagcaggtgcaggaattgagagctgaagttggggtgttggaagggaaaatttcgaaaatcccacatgagttactgggtttggtctcccaagaattgtttgatgttgtgaatagaattagaagtataggtgcaggtttgaagccagttgagttacttactgacaaagaacatacagatgatgttttggttggcgataatgatttggcaaattggaatagtcatcatcacgaaaggatgtatggggatggcaaagatacagaattgatagaggatgatgaagacagttttggccgcactctaggagaagttatatcttgggaccagatgaggacagattgtagaagtcagaaagacctaatgatcaccccttgtaagcctgaaaggtggctgaaatgcagtgattttgatgaaaagagcatgcttgattgtgaggaaactaaactaaccaagcctgtccaacatgatgatgctattgtgtctgatgttggtcttggctgtatacaggttgatagtttctaccaggaaaatcctaagtggtatgattctcctccatgtagtttggatcctggtgcagattgtggggatagtggattccgtcatgaggagattttgtagagcctcaatcatcagaagttcatccactctaacttagttatcattttatgttgcgccttttgccccttcaaacagatgaaagtgggattgtacatttatgtatacggaaggttggagctgcatgcctggaagtttaggtgtatttactgcatgtggttctgtaaagtataaccaaccatgcttctcttgcatatatcttcgttatgactaaatttgttaaccaagatcttggtcttcagagtttctagcttggtcctttgtataatgaacatcagtgttttctgtaatccattttggaactgagagattcttgtatgtattaatgagcagccattggcttttaattcctactttcatgtattgcatgaatgtcttatgtggcgtgtagctagcatacttattattcacttgctatacgcatttca-
>Albizia_coripatensis_Hughes_2433@NODE_2_length_926_cov_670.392226
----------------------------------------------------------------------------------------------------------------------------------------------------------------------------------------------------------------------------------------------------------------------------------------------------------------------------------------------------------------------------------------------------------------------------------------------------------------------------------------------------------------------------------------------------------------------------------------------------------------------------------------------------------------------------------------------------------------------------------------attttacactttcaatcctgagtctcatgccctcatgatccgttgcatccttgagcaccggctcgccactcccgttgagatccgagaagccacccctcgagctgtcctcaagtcatggcgtgctgtgtggaaagatcgaaatgaggagacggcgtacctgacggcttggaagcgcattcaagataagctcacagctcatgttgatgataacggtaacgaatttctttgtttcaagaacaattcccagcaattcgtttcgcacattaaccaatggcaagacatagttatgagttttcatggcgatactgatttaaaacacttgggacttaaggaaaccatagagagaataaagcaagtctggacagtaggtgccaaattttatggaatccctgaaagttacattagggtttgtgttgctgcatgcccggtgtgttctgcagcttcatctggatctggagcgagaagtaagcgacggaggtttgagtatactgaatcttttgatgtgcccgctaaagaggttcctgataaacttcaacagttggctgtgaagcataaggtggtcctttgtatacggcagaagtatattaggtataagcctttcatggccgaagtaaaggattacgcttgtcacagagctggcgagccagctgccaagaaatcaaagcttctgaaaagggaaccatatgcgtcaaagcgttgtgggtgtgggtttcgtattagggctattgtacccattgcaaattataatgagaaggataagacttttgtgtatcaagaagaggggaaggcagtgtttaagttgtatgcagtgcattctggtcatgagccaggaccattggatggtaatgccaggattatgcatcgggttgttggccacaaaggaggctatcatatggatcaagagacagtatttggggtgagtgatg--------------------------------------------------------------------------------------------------------------------------------------------------------------------------------------------------------------------------------------------------------------------------------------------------------------------------------------------------------------------------------------------------------------------------------------------------------------------------------------------------------------------------------------------------------------------------------------------------------------------------------------------------------------------------------------------------------------------------------------------------------------------------------------------------------------------------------------------------------------------------------------------------------------------------------------------------------------------------------------------------------------------------------------------------------------------------------------------------------------------------------------------------
>Albizia_coripatensis_Hughes_2433@NODE_4_length_882_cov_212.303106
---------------------------------------------------------------------------------------------------------------------ctccctcccctcaaaaccaccccc--caagttgggggaatttg--gaggggaggc-tgaaa----aatttatttgattggactaaaatatctatgaaattttcta---------------ctaatcca------------aaagtgccctttgtcctattca-----------------------------------------------------------------------------------------------ttcatccttgtcttcatcttcttcaccatttcttccatggatcccat-aaaactgaggacgatctctttctcaatcatcatccccatgatctggaccc------ttcaattatttctcaccaaaatcacgttcacccttacatttccaacccttccgacaacccttctttttctcttcccgaaattgttctctttcactcatcttgcttagagtctccaagtcattcctcccctgtctg----------------------------------------------------------------------------------------------------------------------------------------------------------------------------------------------------------------------------------------agcgtgaacaaa--------------------------------------------------------------------------------------------------------------------------------tatacaaatatgtat---------------------------------------------------------------atgtgtgtgtgtat-----------------------------aattgtatt--------------------------------------------------------------------------------------------------------------agatgttatttataa---------------tctaagccatgaa----aatgttatttataattaaattttattaaacatg-----------------------------------------------------------------taaaagagtttagaaaa------------------------------------------------------------aatcacttataacataagggtaaagttatcaatgtgaaaa--------------------taattttcctcccctcccttcc----------------------------------------------------------------------------tgaaccaaacaa-----------------ggtaacattaaaatcattcccctc-----------------------------------tccttcctt--------------------------------------------------------------------------------------------------------------------------------------------------------------------------------------------------------------ctgatcaatccaaacaaggttctattaaaatct---------------------------------------------------------------------------------------------------------------------------------------------------------------------------------------------------------------------------------------------------------------------------ctcccctccccttcc----------------------ttcccgt--------------------------------------------ccattaa---------------------aatcc-------ctcatcccct--------------------------cccctccgtcaaaccaaacaaaccctaagttatcacctattttctctgggtgaaataaattgtccccggttcataacttacacatctttaaaaaggtggttgcagcacaaataattaaagaaggtatttc-------------------------------------------------------------------------------------------------------------------------------------------agataaaacaata---cacaatttttaaataactagataaagtgggt--------------------attctagagagtgttttatttggtcctatttataag
>Albizia_coripatensis_Hughes_2433@NODE_5_length_513_cov_26.589450
--------------------------------------------------------------------------------------------------atatttga--tc----------ctaacagtcaaaact---------------------------gagataaagctaagaactccatttttcaaaacaaggcaaagttgccctccaaaacttttggga------------------ta------------aaa------tttccccttggta----------------------------------aaaacttctggcaaac---------------------------------------------ttaacccttaaacctattttgt--------aattgaataaatgctat------------taactttctttttaaatattatctcttcaatctctaatataagagttagttgatttagtactaaatataaattttccttccccttccttttcctct------------------------------aaatccctcataccaaacaaggcctaaggctctaattggtt------------------------------------------------------------------------------------------------------------------------------------------------------------------------------------------------------------------------------------------------tgagggaggggaatgggaggg-----------------------------------------------------------------------------------aagagaga----------------------------------------------------------------------------------------------------------------------------------------------------------gattttact-------------------------------------------------------------------------------------ctccttcccttgat-----------tgacaagatcaaaaa---------------tctaggagaggaagggagtttttttttgaaattttcccctccctcccctcaa----------------------------------------------aaccaccccccaagt--tgggggaatttggaggg--------------------------------------------------------------------------------------------------------------------------------------------------------------------------------------------------------------------------gaggctgaaaaa----------------------------------------------------------------------------------------------------------------------------------------------------------------------------------------------------------------------------------------------------------------------------------------------tttatttgattggactaa------------------------------------------------------------------------------------------------------------------------------------------------------------------------------------------------------------------------------------------------------------------------------------------------------------------------------------------------------------------------------------------------------------------------------------------------------------------------------------------------------------------------------------------------------------------------------------------------------------------------------------------------------------------------------------------------------------------------------------------------------------------------------------------------------------------------------------------------------a
>Albizia_edwallii_Dalmaso_272@NODE_1_length_2650_cov_14.588054
----------------------------------------------------------------------------------------------------------------------------------------------------------------------------------------------------------aaag------aaatgaagtgggaaaggtaaatgtcccgaacaacgagactgagagagagcctcttccgccccttccaatatgtcagaagagagaaaaactgcccaaaacttaaagacaacgataaactgagaagagctcactatccccgtttttacattctgttcttctcttttcatcctcgtcttcgtcttcttcaccatttcttccatggatcccagtaaaactgaggacgatctctttctcaatcatcatccccatgatctggacccttcttcttcgattatttctcaccaaaatcacattcacccttccatttccaacccttccgacgacccttctttttctcttcccgaaattgttctctttcgctcatcttgctctgagtctccgagtcattcctcccctgactcgcccactcactcacccagtcgtcttccgggctcttcttctcctaaaaacccatctcaccaacccctctttatcagtccagaaccccatatctcatcccaattttacactttcaatcctgagtctcatgcccttatgatccgttgcatccttgagcaccggctcgccactcccgttgagatccgagaagccacccctcgagctgtcctcaagtcatggcgtgctgtgtggaaagatcgaaatgaggagacggcgtacctgacggcttggaagcgcattcaagataagctcacagctcatgttgatgataacggtaacgaatttctttgtttcaagaacaattcccagcaattcgtttcacacattaaccaatggcaagacatagttatgagttttcatggcgatactgatttaaaacacttgggacttaaggaaaccatagagagaattaagcaagtctggacagtaggggccaaattttacggaattcctgaaagttacattagggtttgtgttgctgcatgcccggtgtgttctgcagcttcatctggatctggagcgagaagtaagcgacggaggtttgagtatactgaatcttttgatgtgcccgctaaagaggttcctgataaacttcaacagttggctgtgaagcataaggtggtcctttgtatacggcagaagtatattaggtataaacctttcatggccgaagtaaaggattacgcttgtcacagagctggcgagccagctgccaagaaatcaaagcttctgaaaagggaaccatatgcttcaaagcgttgtgggtgtgggtttcgtattagggctattgtacccattgcaaattataacgagaaggataagacttttgtgtatcaagaagaggggaaggcagtgtttaagttgtatgcagtgcattctggtcatgagccgggaccattggatggtaatgccaggattatgcatcgggttgttggccacaaaggaggctatcatatggatcaagagacagtatttggggtgagtgatgacatggaaaatgatactttcgggttgatagggaaggataaaggagatttgcggtattctgttttgcagcaggtgcaggaattgagagctgaagttgggatgttggaagggaaaatttcaaaaatcccacatgagttactgggtttggtctcccaagaattgtttgatgttgtgaatagaattagaagtataggtgcaggtttgaagccagttgagttacttactgacaaagaacatacagatgatgttttggttggcgataatgatttggcaaattggaatagtcatcatcatgaaaggatttatggggatggcaaagatacagaattgattgaggatgatgaagacagttttggccgcactctaggagaagttatatcttgggaccagatgaggacagattgtagaagtcagaaagacctaatgatcacaccttgtaagcctgaaaggtggttgaaatgcagtgattttgatgaaaagagcatgcttgattgtgaggaaactaaactaaccaagcctgtccaacatgatgatgctattgtgtctgatgttggtcttggctgtatacaggttgatagtttctaccaggaaaatcctaagtggtatgattctcctccatgtagtttggatcctggtgcagattgtggggatagtggattccgtcatgaggagattttgtagagcctcaatcatcagaagttcatccactctaacttagttatcaatttatgttgtgccttttgccccttcaaacagatgaaagtgggattgtacatttatgtatacggaaggttggagctgcatgcctggaagtttaggtgtatttactgcatgtggttctgtaaagtataaccaaccatgcttctcttgcatatatcttcgttatgactaaatttgttaaccaagatcttggtcttcagagtttctagcttggtcctttgtataatgaacatcagtgttttctgtaatccattttggaactgagagattcttgtatgtattaatgagcagccattggcttttaattcctactttcatgtattgcatgaatgtcttatgtggcgtgtatctagcatacttattattcacttgctatacgcatttca-
>Albizia_glabripetala_Lewis_1652@NODE_1_length_2569_cov_128.768860
--------------------------------------------------------------------------------------------------------------------------------caaagttattg----gaatctggaaaaactctacaaaataaaataaaaaaataaattttaaatgagaaaatgagaaag------aaatgaagtgggaaaggtaaaggtcccgaacaaagaggctcagagagagcctcttccgccccttccaatatgtcagacgagagaaaaactgcccaaaacttaaagacaacgataaactgagaagagctcactatcccc-tttttactttctgttcttctcttttcatcctcgccttcgtcttcttcaccatttcttccatggatcccagtaaaactgaggacgatctctttctcagtcatcatccccatgatctggacccctcttcttcgattatttctcaccaaaatcatattcacccttccatttccaacccttccgacgacccttctttttctcttcccgaaattgttctctttcgctcatcttgctctgagtctccgagtcattcctcccctgactcgcccactcactcacccagtcgtcttccgggctcttcttctcctaaaaacccatctcaccaacccctctttatcagtccagaaccccatatctcctcccaattttacactttcaatcctgagtctcatgcccttatgatccgttgcatccttgagcatcggctcgccactcccgttgagatccgagaagccacccctcgagctgtcctcaagtcatggcgtgctgtgtggaaagatcgaaatgaggagacggcgtacctgacggcttggaagcgcattcaagataagctcacagctcatgttgatgataacggtaacgaatttctttgtttcaagaacaattcccagcaattcgtttcacacattaaccaatggcaagacatagttatgagttttcatggcgatactgatttaaaacacttgggacttaaggaaaccatagagagaattaagcaagtctggacagtaggtgccaaattttatggaattcctgaaagttacattagggtttgtgttgctgcatgcccggtgtgttctgcagcttcatctggatctggagcgcgaagtaagcgacggaggtttgagtatactgaatcttttgatgtgcccgctaaagaggttcctgataaacttcaacagttggctgtgaagcataaggtggtcctttgtatacggcagaagtatattaggtataagcctttcatggccgaagtaaaggattacgcttgtcacagagctggcgagccagctgccaagaaatcaaagcttctgaaaagggaaccatatgcgtcaaagcgttgtgggtgtgggtttcgtattagggctattgtacccattgcaaattataatgagaaggataagacttttgtgtatcaagaagaggggaaggcagtgtttaagttgtatgcagtgcattctggtcatgagccaggaccattggatggtaatgccaggattatgcatcgggttgttggccacaaaggaggctatcatatggatcaagagacagtatttggggtgagtgatgacatggaaagtgatactttcgggttgatagggaaggataaaggagatttgcggtattctgttttgcagcaggtgcaggaattgagagctgaagttgggatgttggaagggaagatttcgaaaatcccacatgagttactgggtttggtctcccaagaattgtttgatgttgtgaatagaattagaagtataggtgcaggtttgaagccagttgagttacttactgacaaagaacatacagatgatgttttggttggcgacaatgatttggcaaattggaatagtcatcatcacgaaaggatttatggggatggcaaagatacagaattgattgaggatgatgaagacagttttggccgcactctaggagaagttatatcttgggaccagatgaggacagattgtagaagtcagaaagacctaatgatcacaccttgtaagcctgaaaggtggttgaaatgcagtgattttgatgaaaagagcatgcttgattgtgaggaaactaaactaaccaagcctgtccaacatgatgatgctattgtgtctgatgttggtcttggctgtatacaggttgatagtttctaccaggaaaatcctaagtggtatgattctcctccatgtagtttggatcctggtgcagattgtggggatagtggattccgccatgaggagattttgtagagcctctatcatcagaagttcatccactctaacttagttatcaatttatgttgtgccttttgccccttcaaactgatgaaagtgggattgtacatttatgtatacggaaggttggagctgcatgcctggaagtttaggtgtatttactgcatgtggttctgtaaagtataaccaaccatgcttctcttgcatatagcttcgttatgactaaatttgttaaccaagatcttggtcttcagagtttctagcttggtcctttgtataatgaacatcagtgttttctgtaatccattttggaactgagagattcttgtatgtattaatgagcagccattggcttttaattcctactttcatgtattgcatgcatgtcttat-------------------------------------------------
>Albizia_glabripetala_Lewis_1652@NODE_2_length_693_cov_20.170455
-----------------------------agagaagggagggattttgcttctcttccttagattagtaagaccaaaaatttaggacgagaggggaaattttttaaaact--tttccctcacttctatcaagcccaccctccaaaaatcaaggagacttg--gaggggaggctgtaaa----aatttgtttgattggactaaaatgtccataaaattttttg---------------ctaagcca------------aaagtg-cttttaccctgttca-----------------------------------------------------------------------------------------------tttatcctcatc--tgtcttcttcaccacttcttccatggatcccag-ta-------ggccatctc-ttctcaatcatcattcccatgatctggaccc---ttcttgaattatttctcaccaaaatcacattcacctttccatttccaacccttccgatgacccttctttttctctttcggaaattgttctctttcactcatcttg---------------------ctcgcttgactg----------------------------------------------------------------------------------------------------------------------------------------------------------------------------------------------------------------------------------------agcacgaatg----------------------------------------------------------------------------------------------------------------------------------------------------------------------------------------------------------------atatatatatatat-----------------------------aattgtatt--------------------------------------------------------------------------------------------------------------agatgttatttataa---------------tatacgacataaa----aatgttatttataattaaattttattat----------------------------------------------------------------------------agtttgaaaaa------------------------------------------------------------aatcacttataatataatggaaaagttgttaaggtaatat--------------------taaaatccttccccttcacttc----------------------------------------------------------------------ctttgatcaatttagaaa-----------------ggtaatattaaaatccctcctatc-----------------------------------ctttcccct--------------------------------------------------------------------------------------------------------------------------------------------------------------------------------------------------------------ttgtcaaact----------------agagtct-------------------------------------------------------------------------------------------------------------------------------------------------------------------gtttggtaagagggaaatt-------gagaggaaaagaaat-----------------------------------------------------------------------ttttatc----------------------agt---------------------------------------------------------------------------------------------------------------------------------------------------------------------------------------------------------------------------------------------------------------------------------------------------------------------------------------------------------------------------------------------------------------------------------------------------------------------------------------------------------------t
>Albizia_glabripetala_Lewis_1652@NODE_3_length_524_cov_21.205817
-------------------------------------------------------------------------------------------------attttttgaaatt--tttccttcactcctctcaaacccgccctccaaaaatcagggagatttg--gaggggaggctataaa----aatttgtttgattggactaaaatgtccataaaattttttg---------------ctaatcca------------aaagtgccctttaccctattca-----------------------------------------------------------------------------------------------tttatcctcatc--tgtctacttcaccacttcttccatggatcctag-ta-------gaccatctc-ttctcaatcatcattcccatgatatggaccc---ttcttgaattatttctcaccaaaatcacattcacctttccatttccaacccttccaacgacccttctttttctcttcccgaaattgttctgtttcactcatcttg---------------------ctcccctgactg----------------------------------------------------------------------------------------------------------------------------------------------------------------------------------------------------------------------------------------agcacgaatgag---------------------------------------------------------------------------------------aa--------------------------------------------------atat---------------------------------------------------------------atatatatatatat-----------------------------aattgtatt--------------------------------------------------------------------------------------------------------------agatgttatttataa---------------tctaagacataaa----aatgttatttataattaaaatttattatatatt-----------------------------------------------------------------taatagaatttggaaaa------------------------------------------------------------aatcacttataatataatggaaaagttgttaaggtaacag--------------------taaaatccctctt-----------------------------------------------------------------------------------------------------------------------------------------------------------------------------------------------------------------------------------------------------------------------------------------------------------------------------------------------------------------------------------------------------------------------------------------------------------------------------------------------------------------------------------------------------------------------------------------------------------------------------------------------------------------------------------------------------------------------------------------------------------------------------------------------------------------------------------------------------------------------------------------------------------------------------------------------------------------------------------------------------------------------------------------------------------------------------------------------------------------------------------------------------------------------------------------------------------------------------------------------------------------------c
>Albizia_inundata_Wood_26530@NODE_1_length_2629_cov_575.585082
---------------------------------------------------------------------------------------------------------------------------------------------------------------------------------------------------------------------aatgaagtgggaaaggtaaaggtaccgaacaaagaaactgagagagagcctcttccgccccttccaatgtgtcagaagagagaaaaactgcccaaaacttaaagacaacgataaactgagaagagctcactatccccgtttttactttctgttcttctcttttcatcctcgtcttcgtctccttcgccatttcttccatggatcccagtaaaactgaggacgatctctttctcaatcatcatccccatgatctggacccttcttcttcgattatttctcaccaaaatcatatccacccttccatttccaacccttccgacgacccttctttttctcttcccgaaattgttctctttcgctcatcttgctctgagtctccgagtcattcctcccctgactcgcccactcactcacccagtcgtcttccgggctcttcttctcctaaaaacccatctcaccaacccctctttatcagtccagaaccccatatctcctcccaattttacactttcaatcctgagtctcatgcccttatgatccgttgcatccttgagcatcggcttgccactcccgttgagatccgagaagccacccctcgagctgtcctcaagtcatggcgtgctgtgtggaaagatcgaaatgaggagacggcgtacctgacggcttggaagcgcattcaagataagctcacagctcatgttgatgataacggtaacgaatttctttgtttcaagaacaattcccagcaattcgtttcacacattaaccaatggcaagacatagttatgagttttcatggcgatactgatttaaaacacttgggacttaaggaaaccatagagagaattaagcaagtctggacagtaggtgccaaattttatggaattcctgaaagttacattagggtttgtgttgctgcatgcccggtgtgttctgctgcttcatctggatctggagcgcgaagtaagcgacggaggtttgagtatactgaatcttttgatgtgcccgctaaagaggttcctgataaacttcaacagttggctgtgaagcataaggtggtcctttgtatacggcagaagtatattaggtataagcctttcatggccgaagtaaaggattacgcttgtcatagagctggcgagccagctgccaagaaatcaaagcttctgaaaagggaaccatatgcgtcaaagcgttgtgggtgtgggtttcgtattagggctattgtacccattgcaaattataatgagaaggataaaacttttgtgtatcaagaagaggggaaggcagtgtttaagttgtatgcagtgcattctggtcatgagccaggaccattggatggtaatgccaggattatgcatcgggttgttggccacaaaggaggctatcatatggatcaagacacagtatttggggtgagtgatgacatggaaagtgatactttcgggttgatagggaaggataaaggagatttgcggtattctgttttgcagcaggtgcaggaattgagagctgaagttgggatgttggaagggaagatttcgaaaatcccacatgagttactgggtttggtctcccaagaattgtttgatgttgtgaatagaattagaagtataggtgcaggtttgaagccagttgagttacttactgacaaagaacatacagatgatgttttggttggtgacaatgatttggcaaattggaatagtcatcatcatgaaaggatttatggggatggcaaagatacagaattgattgaggatgatgaagacagttttggccgcactctaggagaagttatatcttgggaccagatgaggacagattgtagaagtcagaaagacctaatgatcacaccttgtaagcctgaaaggtggttgaaatgcagtgattttgatgaaaagagcatacttgattgtgacgaaactaaactaaccaagcctgtccaacatgatgatgctattgtgtctgatgttggtcttggctgtatacaggttgatagtttctaccaggaaaatcctaagtggtatgattctcctccatgtagtttggatcctggtgcagattgtggggatagtggattccgtcatgaggagattttgtagagcctctatcatcagaagttcatccactctaacttagttatcaatttatgttgtgccttttgccccttcaaacagatgaaagtgggattgtacatttatgtatacggaaggttggagctgcatgcctggaagtttaggtgtatttactgcatgtggttctgtaaagtataaccaaccatgcttctcttgcatatagcttcgttatgactaaatttgttaaccaagatcttggtcttcagagtttctagcttggtcctttgtataatgaacatcagtgttttctgtaatccattttggaactgagagattcttgtatgtattaatgagcagccattggcttttaattcctactttcatgtattgcatgcatgtcttatgtggtttgtatctagcatacttgttattcgcctgctatacgcatttca-
>Albizia_niopoides_Simon_1601@NODE_1_length_2689_cov_360.060873
----------------------------------------tcgctatgtttgtgatttttcaa-atat-agattaactatttagaaggg---------ttatcttggtttggatatcacctagcataacaaagttattg----gaatccggaagaactctacaaaataaaattaaaaaaataattttaaatgagaaaatgagaaag------aaatgaagtgggaaaggtaaaggtcccgaacaacgagtctgagcgagagcctcttccgtcccctccaatatgtcagaagagagaaaaactgcccaaggcttaaagacaacgataaactgagaagagctcactatccccgtttttactttcggttcttctcttttcatcctcgtcttcgtcttcttcaccatttcttccatggatcccagtaaaactgaggacgatctctttctcaatcatcatccccatgatctggacccttcttcttcgattatttctcaccaaaatcacattcacccttccatttccaacccttccgacgacccttctttttctcttcccgaaattgttctctttcgctcatcttgctctgagtctccgagtcattcctcccctgactcgcccactcactcacccagtcgtcttccgggctcttcttcccctaaaaacccatctcaccaacccctctttatcagtccagaaccccatatctcctctcaattttacactttcaatcctgagtctcatgcccttatgatccgttgcatccttgagcatcggctcgccactcccgttgagatccgagaagccacccctcgagctgtcctcaagtcatggcgtgctgtgtggaaagatcgaaatgaggagacggcatacctgacggcttggaagcgcattcaagataagctcacagctcatgttgatgataacggtaacgaatttctttgtttcaagaacaattcccagcaattcgtttcacacattaaccaatggcaagacatagttatgagttttcatggcgatactgatttaaaacacttgggacttaaggaaaccatagagagaattaagcaagtctggacagtaggtgccaaattttatggaattcctgaaagttacattagggtttgtgttgctgcatgcccggtgtgttctgcagcttcatctggatctggagcgagaagtaagcgacggaggtttgagtatactgaatcttttgatgtgcccgctaaagaggtgcctgataaacttcaacagttggctgtgaagcataaggtggtcctttgtatacggcagaagtatattaggtataagcctttcatggccgaagtaaaggattacgcttgtcacagagctggcgagccagctgccaagaaatcaaagcttctgaaaagggaaccatatgcgtcaaaacgttgtgggtgtgggtttcgtattagggctattgtacccattgcaaattataatgaaaaggacaagacttttgtgtatcaagaagaggggaaggcagtgtttaagttgtatgcagtgcattctggtcatgagccaggaccattggatggtaatgccaggattatgcatcgggttgttggccacaaaggaggctatcatatggatcaagagacagtatttggggtgagtgatgacatggaaagtgatactttcgggttgatagggaaggataaaggagatttgcggtattctgttttgcagcaggtgcaggaattgagagctgaagttgggatgttggaagggaaaatttcgaaaatcccacatgagttactgggtttggtctcccaagaattgtttgatgttgtgaatagaattagaagtataggtgcaggtttgaagccagttgagttacttactgacaaagaaaatacagatgatgttttggttggcgataatgatttggcaaattggaatagtcatcatcacgaaaggatttatggggatggcaaagatacagaattgattgaggatgatgaagacagttttggccgcactctaggagaagttatatcttgggaccagatgaggacagattgtagaagtcagaaagacctaatgatcacaccttgtaagcctgaaaggtggctgaaatgcagtgattttgatgaaaagagcatgcttgattgtgaggaaactaaactaaccaagcctgtccaacatgatgatgctattgtgtctgatgttggtcttggctgtatacaggttgatagtttctaccaggaaaatcctaagtggtatgattctcctccatgtagtttggatcctggtgcagattgtggggatagtggattccgtcatgaggagattttgtagagcctcaatcatcagaagttcatccactctaacttagttgtcaatttatgttgtgccttttgccccttcaaacagattaaagtgggattgtacatttatgtatacggaaggttggagctgcatgcctggaagtttaggtgtatttactgcatgtggttctgtaaagtataaccaaccatgcttctcttgcatatatcttcgttatgactaaatttgttaaccaagatcttggtcttcagagtttctagcttggtcctttgtataatgaacatcagtgttttctgtaatccattttggaactgagagattcttgtatgtattaatgagcagccattggcttttaattcctactttcatgtattgcatgaatgtctt---------------------------------------------------
>Albizia_niopoides_Simon_1601@NODE_2_length_920_cov_39.042705
atccttaggctttgtttggttt-----ggagggaggggagggattttgcttttcttcccttaattggtaagaccaaaaatttaagaggggaggaaaaatt--------tt--ttttcctcactcctctcaaacccgccctccaaaaatcaggaagattt---taagcaaggctaaaaa----aatttgtttgattggactaaaatgtccataaaattttctg---------------ctaatcca------------aaagtgccctttaccctgttca-----------------------------------------------------------------------------------------------tttatccttatc--tgtcttcttcaccgcttcttccatggatactag-ta-------gacgatctc-ttctcaatcatcattcccatgatctggacccttattcttcaattatttctcaccaaaatcacattcacctttccatttccaatcctttcgacaacccttctttttctcttcccgaaatttttctctttagctcatcttg---------------------ctctcctgactg----------------------------------------------------------------------------------------------------------------------------------------------------------------------------------------------------------------------------------------agcatgaatgag---------------------------------------------------------------------------------------aa---------------------------------------------------------------------------------------------------------------------atatatatatatat-----------------------------aattgtatt--------------------------------------------------------------------------------------------------------------agatgttatttatga---------------tctgagacataaa----aatattatttataattaaaatttattatacatt-----------------------------------------------------------------taataaagtttgaaaaa------------------------------------------------------------aatcacttataatataatggaaaagctgtcaaggtaacat--------------------taaaatccccctcctccccctc---------------------------------------------------------------------cttctggtcaatccaaaaa-----------------ggtaatattaaaatctcttccatc-----------------------------------ctctcccct--------------------------------------------------------------------------------------------------------------------------------------------------------------------------------------------------------------tcatcgaact----------------agggtcc-------------------------------------------------------------------------------------------------------------------------------------------------------------------gtttggcaagaggaaaatg-------gagaggaagataaat-----------------------------------------------------------------------ttttatt----------------------agttgaatttt-------------------------------------------------------------------------------------------------------------------------------aaaaaattggagaagtagggtcat-aaattttaataatgataagatg------------------------------------------------caaaataaaaaactccacttctccaatttttttaaatttaa---------------------------------------------------------------------------------------------------------------------------------------------------------------------------------------------atcataaaatattttccctctcctccctcccctaca
>Albizia_niopoides_Simon_1601@NODE_3_length_707_cov_13.979365
----------tttgtttgatcc-----aaagatgaggaaaatgaaatccctccctttccttaattgacaagaccaaaaatttaggaagg--ggagaaattttatgaattt--ttcccctccctcccctcaaaactctttcccttaaatt-------------gaggggaggctaaaaa----aatttgtttgattggattaaaatatccataaaattttttt---------------ctaatcca------------aaagtaatatttattctattca-----------------------------------------------------------------------------------------------tt--tttttttcttcattttcttcgccatttcttccattcatccaag-taaaatgaggatgatctctttctcaatcatcatcctcatgatctaggctttc-ttattcaattatttctcaccaaaatcacattcaccctttcatttcatcccttcc--ctgacttttctttttctcttcccgaaattgttctctttccctaatcttg---------------------ctcccttgcatg---------------------------------------------------------------------------------------------------------------------------------------------------------------------------------------------------------------------------------------aaatatatatata--------------------------------------------------------------------------------------------------------------------tatatat--atatataactataactata----attata-aaaaatagttctaa-------------------------------------atatataaaaatat-----------------------------aattgcatt--------------------------------------------------------------------------------------------------------------agatgttatttataa---------------tctaaagcataaa----gatgttattta-aattaaattttattatacatt-----------------------------------------------------------------taatagagttcgaaaaa------------------------------------------------------------aatcacttatgacataagagtaaagttgtccatatgaaaa--------------------taattttcctcccctctcttcc----------------------------------------------------------------------------tgaaccaaacaa-----------------ggtaacattaaaatccctcccctc-----------------------------------tccttcctt--------------------------------------------------------------------------------------------------------------------------------------------------------------------------------------------------------------ctaatta------------------------------------------------------------------------------------------------------------------------------------------------------------------------------------------------------------------------------------------------------------------------------------------------------------------------------------------------------------------------------------------------------------------------------------------------------------------------------------------------------------------------------------------------------------------------------------------------------------------------------------------------------------------------------------------------------------------------------------------------------------------------------------------------------------------------------------------------------------a
>Albizia_sinaloensis_Hughes_1576@NODE_1_length_2775_cov_187.674203
tgaacgaggcctt----gaactaaacattatgatttaagtttacca---ttgtgatttctcaa-ctac-agattaactattccgaaggg---------tttttttaat--atatgttatctagcataacaaagttattg----gaaaccggaagaaccctac----------aaaaaaataaattttaaatgagaaaatgagaaag------aaatgaagtgggaaaggtaaaggtcccgaacaacgagactgagagagagcctcttccgccccttccaatatgccagaagagagaaaaactgcccaaaacttaaagacaacgataaactgagaagagctcactatccccgtttttactttctgttcttctcttttgatcctcatcttcgtcttcttcaccatttcttccatggatcccagtaaaactgaggacgatctctttctcaatcatcatccccatgatctggacccttcttcttcgattatttctcaccaaaatcatattcacccttccatttccaacccttccgacgacccttctttttctcttcccgaaattgttctctttcgctcatcttgctctgagtctccgagtcattcctcccctgactcgcccactcactcacccagtcgtcttccgggctcttcttctcctaaaaacccatctcaccaacccctctttatcagtccagaaccccatatctcctcccaattttacactttcaatcctgagtctcatgcccttatgatccgttgcatccttgagcatcggctcgccactcccgttgagatccgagaagccacccctcgagctgtcctcaagtcatggcgtgctgtgtggaaagatcgaaatgaggagacggcgtacctgacggcttggaagcgcattcaagataagctcacagctcatgttgatgataacggtaacgaatttctttgtttcaagaacaattcccagcaattcgtttcacacattaaccaatggcaagacatagttatgagttttcatggcgatactgatttaaaacacttgggacttaaggaaaccatagagagaattaagcaagtctggacagtaggtgccaaattttatggaattcctgaaagttacattagggtttgtgttgctgcatgcccggtgtgttctgcagcttcatctggatctggagcgagaagtaagcgacggaggtttgagtatactgaatcttttgatgtgcccgctaaagaggttcctgataaacttcaacagttggctgtgaagcataaggtggtcctttgtatacggcagaagtatattaggtataagcctttcatggccgaagtaaaggattacgcttgtcatagagctggggagccagctgccaagaaatcaaagcttctgaaaagggaaccatatgcgtcaaagcgttgtgggtgtggctttcgtattagggctattgtacccattgcaaattataatgagaaggataagacttttgtgtatcaagaagaggggaaggcagtgtttaagttgtatgcggtgcattctggtcatgagccaggaccattggatggtaatgccaggattatgcatcgggttgttggccacaaaggaggctatcatatggatcaagagacagtatttggggtgagtgatgacatggaaagtgatactttcgggttgatagggaaggataaaggagatttgcggtattctgttttgcagcaggtgcaggaattgagagctgaagccgggatgttggaagggaaaatttcgaaaatcccacatgagttactgggtttggtctcccaagaattgtttgatgttgtgaatagaattagaagtataggtgcaggtttgaagccagttgagttacttactgacaaagaacatacagatgatgttttggttggcgacaatgatttggcaaattggaatagtcatcatcacgaaaggatttatggggatggaaaagatacagaattgattgaggatgatgaagacagttttggccgcactctaggagaagttatatcttgggaccagatgaggacagattgtagaagtcagaaagacctaatgattacaccttgtaagcctgaaaggtggttgaaatgcagtgattttgatgaaaagagcatacttgattgtgaggaaactaaactaaccaagcctgtccaacatgatgatactattgtgtctgatgttggtcttggctgtatacaggttgatagtttctaccaggaaaatcctaagtggtatgattctcctccatgtagtttggatcctggtgcagattgtggggatagtggattccgtcatgaggagattttgtagagcctctatcatcagaagttcatccactctaacttagttatcaatttatgttgtgccttttgccccttcaaacagatgaaagtgggattgtacatttatgtatacggaaggttggagctgcatgcctggaagtttaggtgtatttactgcgtgtggttctgtaaagtataaccaaccatgcttctcttgcatatatcttcgttatgactaaatttgttaaccaagatcttggtcttcagagtttctagcttggtcctttgtataatgaacatcagtgttttctgtaatccattttggaactgagagattcttgtatgtattaatgagcagcctttggcttttaattcctactttcatgtattgcatgcatgtcttatgtggtgtgtatctagcatacttattattcgcctgctatatgcatttca-
>Albizia_sinaloensis_Hughes_1576@NODE_2_length_670_cov_36.524452
gtccttaggctctgtttggtttgaatgggagtgaggggagagactttac--ttccccccttgattggtaaaaccaaaattttaggaggggacgggaaattttttgaaatt--ttccctcccttcccttagaaaacacct--------catgggagatttg--gaggggaggctgaaaa----aatttgcctgattggactaaaatgtccatgaaattttcta---------------ctaatcca------------aaagtgccctttaccctgttca-----------------------------------------------------------------------------------------------tttgtcctcatctttgtcttcttcaccatttcttccatggatcccag-ta-------catgatctc-ttctcaatcatcattcccatgatctggacccttcttcttcaattatttctcaccaaaatcacattcacctttccatttccaacccttcggacgacccttctttttctcttcccgaaattgttctctttcgctcatcttg---------------------ctcccc--actg----------------------------------------------------------------------------------------------------------------------------------------------------------------------------------------------------------------------------------------agcacaaatgag---------------------------------------------------------------------------------------gat-----------------------------------atatatatatatatatat---------------------------------------------------------------atatatatatataa-----------------------------aattgtatt--------------------------------------------------------------------------------------------------------------agatgttatttataa---------------tctaagacataaa----aatgttatttataattaaactttattatacatt-----------------------------------------------------------------taacagaatttggaaaa------------------------------------------------------------aatcatttataacataatggaaaagttgtcaaaataacat--------------------------------------------------------------------------------------------------------------------------------------------------------------------------------------------------------------------------------------------------------------------------------------------------------------------------------------------------------------------------------------------------------------------------------------------------------------------------------------------------------------------------------------------------------------------------------------------------------------------------------------------------------------------------------------------------------------------------------------------------------------------------------------------------------------------------------------------------------------------------------------------------------------------------------------------------------------------------------------------------------------------------------------------------------------------------------------------------------------------------------------------------------------------------------------------------------------------------------------------------------------------------------------------------------t
>Albizia_sinaloensis_Hughes_1576@NODE_3_length_518_cov_38.346939
------------------------------------------------------------tgattggtaagaccaaaaatttagaagggaagggaaaattttttaaaatt--ttttcctcactcctctcaaacccaccctcaaaaaatcagggagatttg--gatgggtggctgaaaa----aatttgtttgattggactaaaatgttcgtaaaattttctg---------------ctaatcca------------aaagtgccctttaccctattca-----------------------------------------------------------------------------------------------tttatcccgatc--tgtcttcttcatcacttcttccatggatcctag-ta-------gacgatctc-ttcttaatcatcattcccatgatttggaccc---ttcttcaattatttctcaccaaaatcacattcacctttccatttccaacccttccgacgacccttctttttctcttcccgaaattgttctctttcgttcatcttg---------------------ctcccctgattg----------------------------------------------------------------------------------------------------------------------------------------------------------------------------------------------------------------------------------------agcacgaatgat---------------------------------------------------------------------------------------ata--------------------------------------------------tat---------------------------------------------------------------atatatatatatat------------------------------------------------------------------------------------------------------------------------------------------------------------------------------------------ata---------------------taaatatatatatatata-----------------------------------------------------------------taatagagtttgaaaaa------------------------------------------------------------aatcacttataacaaaatggaaaagttgtcaaggtaagat--------------------taaaatccctcccttcctc-----------------------------------------------------------------------------------------------------------------------------------------------------------------------------------------------------------------------------------------------------------------------------------------------------------------------------------------------------------------------------------------------------------------------------------------------------------------------------------------------------------------------------------------------------------------------------------------------------------------------------------------------------------------------------------------------------------------------------------------------------------------------------------------------------------------------------------------------------------------------------------------------------------------------------------------------------------------------------------------------------------------------------------------------------------------------------------------------------------------------------------------------------------------------------------------------------------------------------------------------------------------c
>Albizia_subdimidiata_var_minor_Gorts_341@NODE_2_length_690_cov_12.243067
---------------------------------agggaaaattttttgaaattttccctctcgt--------cctaaatttt--------------tggtcttacaaatt--tttccttcaatcctctcaaacccgccctccaaaaatcagggagatttg--gaggggaggctgtaaa----aatttctttgattggactaaaatgtccataaaagtttttg---------------ctaatcca------------aaagtgccctttaccctgttca-----------------------------------------------------------------------------------------------tttatcctcatc--tgtcttcttcaccacttcttccatggatcccag-ta-------gaccatctc-ttctcaatcatcattcccatgatctggacct---ttcttgaattatttctcaccaaaatcacattcacctttccatttccaacccttccgacgacccttctttttctcttcccgaaattgttctctttcactcatcttg---------------------ctcccctgactg----------------------------------------------------------------------------------------------------------------------------------------------------------------------------------------------------------------------------------------agcacgaatgag---------------------------------------------------------------------------------------aa----------------------------------------------------at---------------------------------------------------------------atatatatatatat-----------------------------aattgtatt--------------------------------------------------------------------------------------------------------------agatgttatttataa---------------tctaagacataaa----aatgttatttataattaaaatttattatatatt-----------------------------------------------------------------taatagaatttggaaaa------------------------------------------------------------aatcacttataatataatggaaaagttgttaaggtaatat--------------------taaaatccttccc---------------------------------------------------------------------------------------------------------------------------------------atc-----------------------------------ctctcctct--------------------------------------------------------------------------------------------------------------------------------------------------------------------------------------------------------------tcgtcgaact----------------agggtct-------------------------------------------------------------------------------------------------------------------------------------------------------------------gtttggcaggagggaaatg-------gagaggaagataaat-----------------------------------------------------------------------ttttatc----------------------agttggatttt-------------------------------------------------------------------------------------------------------------------------------gaaaaattagagaaataggatcataaaattttaataatgataaga---------------------------------------------------------------------------------------------------------------------------------------------------------------------------------------------------------------------------------------------------------------------------------------------------------------------------t
>Albizia_tomentella_Leach_Dunlop_3801@NODE_1_length_2850_cov_484.029931
--------------------------------------------tatatatatatatatatat-atat-atatatattatattaaaaaa---------atttttaa--------attatttaatacacactaatttgtt----taataatggcaaacactgcaaaataaaataaaataattaattttaaatgagaaaaagaaaaag------aaatgaagtgggaaaggtaaaggtcccgaacaacgagactgagagagagcctcttccgtcccgtgcaaaatgtcagaggagagaaaaactgcccaaaacttcaagacaacgataaactgagaa---ctcactacccccgttttcatttgctgttcttctcttttcatt-tcgtcttcgtcttcttcaccattccttccatggatcccagtaaaactgaggacgatctctttctcagtcatcatccccatgatctggacccttcttcttcgattatttctcaccaaaatcacattcacccttccatttccaacccttccgacgacccttctttttctcttcccgaaattgttctctttcgctcatcttgctctgagtctccgagtcattcctcccctgactcgcctactcactcacccagttgtcttccgggc---tcttctcctaaaaacccatctcaccaacccctctttatcagtcccgaaccccatatctcctcccaattttacactttcaatcctgagtctcatgcccttatgatccgttgcatccttgagcaccggctcgccactcccgttgagatccgagaagccacccctcgagccgtcctcaagtcatggcgtgctgtgtggaaagatcgaaatgaggagacggcgtacctgacggcttggaagcgcattcaagataagctcacagctcatgttgatgataacggtaacgaatttctttgtttcaagaacaattcccagcaattcgtttcacacattaaccaatggcaagacatagttatgagttttcatggcgatactgatttaaaacacttgggacttaaggaaaccatagagagaattaagcaagtctggacagtaggtgccaaattttatggaattcctgaaagttacattagggtttgtgttgctgcatgcccggtgtgttctgcagcttcatctggatctggagcgagaagtaagcgacggaggtttgagtatactgaatcttttgatgtgcccgctaaagaggttcctgataaacttcaacagttggctgtgaagcataaggtggtcctttgtatacggcagaagtatattaggtataagcctttcatggccgaagtaaaggattacgcttgtcacagagctggcgagccagctgccaagaaatcaaagcttctgaaaagggaaccatatgcatcaaagcgctgtgggtgtgggtttcgtataagggctattgtgcccattgcaaattataatgagaaggataagacttttgtgtatcaagaagaggggaaggcagtgtttaagttgtatgcagtgcattctggtcacgagccaggaccattggatggtaatgccaggattatgcatcgggttgttggccacaaaggaggctatcacatggatcaagagacagtatttggggtgagtgatgacatggaaaatgatactttcgggttgatagggaaggataaaggagatttgcggtattctgttttgcagcaggtgcaggaattgagagctgaagttgggatgttggaagggaaaatttcaaaaatcccacatgagttactgggcttggtctcccaagaattgtttgatgttgtgaatagaattagaagtataggtgcaggtttgaagccagttgaattgcttactgataaagaacatacagatgatgttttggttggtgataatgatttggcaaattggaataatcatcatcacgaaaggatttatgtggatggcaaagatacagaattgattgaggatgatgaagacagttttggccgcactctaggagaagttatatcttgggaccagatgaggacagattgtagaagtcagaaagacctaatgatcacaccttgtaagcctgaaaggtggttgaaatgcagtgattttgatgaaaagagcatacttgattgtgaggaaactaaactaaccaagcctgtccaacatgatgatactattgtgtctgatgttggtcttggctgtatacaggttgatagtttctaccaggaaaatcctaagtggtatgattctcctccatgtagtttggatcctggtgcagattgtggggatagtggattccgtcatgaggagattttgtagagcctcaatcatcagaagttcatccactctaacttagttatcaatttatgttgtgccttttgccccttcaaacagatgaaagtgggattgtacatttatgtatacggaaggttggagctgcatgcctggaagtttaggtgtatttactgcatgtggttctgtaaagtataaccaaccatgcttctcttgcatatatcttcgttatgactaaatttgttaaccaagatcttggtcttcagagtttctagcttggtcctttgtataatgaacatcagtgttttctgtaatccattttggaactgagagattcttgtatgtattaatgagcagccattggcttttaattcctactttcatgtattgcatgaatttcttatgtggtgtgtatctagcatactcattattcagttgctatacgtatttca-
>Balizia_elegans_Iganci_870@NODE_1_length_3199_cov_256.588085
----------------------------------------------agtctgtaatttctcag-ctat-ggattaactattctagaggg---------ttttcttagtttagatattatctaacacatcaaagtcattg----gaatctggaagaactccacaaaataaaataaaaattttaattttaaatgag--caaaaaaaag------aaatgaagtgggaaaggtgaaggtcccg---aacgagattgagagagagcctcttccgtcccttccactatgtcagaagagagaaaaactgcccaaaacataaaggcaacgataaactgagaagaactcactatccccgtttgcactttctgttcttctcttctcatcctcgtcttcgtcttcttcaccatttcttccatggatcccagtaaaactgaggacgatctctttctcaatcatcatccccatgatctggacccttcttcttcgattatttctcaccaaaatcacattcacccttccatttccaacccttccgacgacccttctttttctcttcccgaaattgttctctttcgctcatcttgctctgagtctccgagtcattcctcccctgactctcccactcactcacccagtcgtcttccgggctcttcttctcctaaaaacccatctcaccaacctctctttatcagtccagaaccccatatctcctcccaattttacactttcaatcctgagtctcatgcccttatgatccgttgcatccttgagcaccggctcgccactcccgttgagatccgagaagccacccctcgagccgtcctcaagtcatggcgtgctgtgtggaaagatcgaaatgaggagacggcgtatctgacggcttggaagcgcattcaagataagctcacagctcatgttgatgataacggtaacgaatttctttgtttcaagaacaattcccagcaattcgtttcacacattaaccaatggcaagacatagttatgagttttcatggcgatactgatttaaaacacttgggacttaaggaaaccatagagagaattaagcaagtctggactgtaggtgccaaattttatggaattcctgaaagttacattagggtttgtgttgctgcatgcccggtgtgttctgctgcttcatctggatctggagcgagaagtaagcgacggaggtttgagtatactgaatcttttgatgtgcccgctaaagacgttcctgataaacttcaacagttggctgtgaagcataaggtggtcctttgtatacggcagaagtatattaggtataagcctttcatggccgaagtaaaggattacgcttgtcacagagctggcgagccagctgccaagaaatcaaagcttctgaaaagggaaccatatgcgtcaaagcgttgtggttgtgggtttcgtataagggctattgtgcccattgcaaattataatgagaaggataagacctttgtgtatcaagaagaggggaaggcagtgtttaagttgtatgcagtgcattctggtcatgagccaggaccattggatggtaatgccaggattatgcatcgggttgttggccacaaaggaggctatcatatggatcaagagacagtatttggggtgagtgatgacatggaaaatgatacttttgggttgatagggaaggataaaggagatttgcggtactctgttttgcagcaggtgcaggaattgagagctgaagttgggatgttggaagggaaaatttcgaaaatcccacatgagttactgggtttggtctcgcaagaattgtttgatgtggtgaatagaattagaagtataggtgcaggtttgaagccagttgaattgcttactgataaagaacatacagatgatgttttggttggcgataatgatttggcaaattggaataatcatcatcacgaaaggatttatggggatggcaaagatacagaattgattgaggatgatgaagacagttttggccgcactctaggagaagttatatcttgggaccagatgaggacagattgtagaagtcagaaagacctaatgatcacaccttgtaagcctgaaaggtggttgaaatgcagtgattttgatgaaaagagcatgcttgattgtgaggaaactaaactaaccaagcctgtccaacatgatgatgctattgtgtctgatgttggtcttggctgtatacaggttgatagtttctaccaggaaaatcctaagtggtatgattctcctccatgtagtttggatcctggtgcagattgtggggatagtggattccgtcatgaggagattttgtagagcctcaatcatcagaagttcatccactctaacttagttatccatttatgttgtgccttttgccccttcaaagagatgaaagtgggattgtacatttatgtatacagaaggttggagctgcatgcctggaagtttaggtgtatttactgcgtgtggttctgtaaagtataaccaaccatgcttctcttgcatatatcttcgttatgactaaatttgttaaccacgatcttggtcttcagagtttctagcttggtcctttgtataatgaacatcagtgttttctgtaatccattttggaactgagagattcttgtatgtattaatgagcagccattggcttttaattcctgctttcatgtattgcatgaatgtcttatgtggcgtgtatctagcatagtcattattcactttctatacgtatttca-
>Balizia_leucocalyx_Aguilar_1939@NODE_2_length_876_cov_25.406758
atggtaaggctttgtttggtttgaatgggagggacaggatggattttgctcccctccccttgattgataagataaaaaatttaggaggggaagggaaattttttaaattt--ttcccctccctcctctcaaaaccctccccccaaaatccgggggattt---aaagggaggctaaaaa----aatttgcttgattggactaaaatgttgataaaattttctt---------------cttttcca------------aaagtatcctttaccctattca-----------------------------------------------------------------------------------------------ttcatccttgtc-ttgtcttcttcaccatttcttccatggatcccag-taaactgagaacgatctctttctcaatcatatttcccatgatctgggcccat-ttctttaattatttctcaccaaaatcacattcacccttccactacgtttgcata--------------------tcagagaaattgttc------------------------ctaagcttcaatattccaaagaaaa----------------------------------------------------------------------------------------------------------------------------------------------------------------------------------------------------------------------------------------agtgtatatgagg--------------------------------------------------------------------------------------gag---------------------------------------------atacttatt----acaata----------------------------------------------------gtatatgcataaag-cgacagtgaatcttgagaaa-----agcaatcaaact--------------------------------------------------------------------------------------------------------------tgcatcccctactca---------------ttgaac-----------aatgttatggaataataggattcgtattaaatt-----------------------------------------------------------------atataggaattggataat----------------------------------------------------------caacaatttttgat---------aagttttgcacatatatg--------------------gaaatacaacaattt-----------------------------------------------------------------------------------tgcacataatac-----------------agtgaaaataaga-----------------------------------------------------------------------------------------------------------------------------------------------------------------------------------------------------------------------------------------------------------------------aagtagaatgtattgtgtaatgtaagagcact---------------------------------------------------------------------------------------------------------------------------------------------------------------------------------------------------------------------------------------------------------------------------------------------------------------------------------------------------------------------ttgagaag---------------------------------------------------------------------tttgaaggcagaaattgataactaatgtcatatgtgcctt------------------------------------------------------gagaatattgtatttatg---------------------------------------------------------------------------------------------------------------------------------------------------------------------------------------------------------------------------------------------------------------t
>Balizia_pedicellaris_Queiroz_15529@NODE_1_length_3066_cov_750.925938
---------------------------------ttcaaaataaaaaaatggacccattaacaa-ccaa-gtgcaggtcattcaggagtg---------attgacaactttaccattttttttagtttttgtattgtttg----gaacctggttgtaattttc---------taaaaactttaattttaaatgag-caaaaaaagag------aaatgaagtgggaaaggtgaaggtcccg---aacgagattgagagagagcctcttccgtcccttcccctatgtcagaagagagaaaaactgccc-aaacataaaggcaacgataaactgagaagaactcactctccccgtttgcactttctgttcttctcttctcatcctcgtcttcgtcttcttcaccatttcttccatggatcccagtaaaactgaggacgatctctttctcaatcatcatccccatgatctggacccttcttcttcgattatttctcaccaaaatcacattcacccttccatttccaacccttccgacgacccttctttttctcttcccgagattgttctctttcgctcatcttgctctgagtctccgagtcattcctcccctgactctcccactcactcacccagtcgtcttccgggctcttcttctcctaaaaacccatctcaccaacctctctttatcagtccagaaccccatatctcctcccaattttacactttcaatcctgagtctcatgcccttatgatccgttgcatccttgagcaccggctcgccactcccgttgagatccgagaagccacccctcgagccgtcctcaagtcatggcgtgctgtgtggaaagatcgaaatgaggagacggcgtacctgacggcttggaagcgcattcaagataagctcacagctcatgttgatgataacggtaacgaatttctttgtttcaagaacaattcccagcaattcgtttcacacattaaccaatggcaagacatagttatgagttttcatggcgatactgatttaaaacacttgggacttaaggaaaccatagagagaattaagcaagtctggacagtaggtgccaaattttatggaattcctgaaagttacattagggtttgtgttgctgcatgcccggtgtgttctgcagcttcatctggatctggagcgagaagtaagcgacggaggtttgagtatactgaatcttttgatgtgcccgctaaagacgttcctgataaacttcaacagttggctgtgaagcataaggtggtcctttgtatacggcagaagtatattaggtataagcctttcatggccgaagtaaaggattacgcttgtcacagagctggcgagccagctgccaagaaatcaaagcttctgaaaagggaaccatatgcgtcaaagcgttgtggttgtgggtttcgtataagggctattgtgcccattgcaaattataatgagaaggataagacttttgtgtatcaagaagaggggaaggcagtgtttaagttgtatgcagtgcattctggtcatgagccaggaccattggatggtaatgccaggattatgcatcgggttgttggccacaaaggaggctatcatatggatcaagagacagtatttggggtgagtgatgacatggaaaatgatacttttgggttgatagggaaggataaaggagatttgcggtactctgttttgcagcaggtgcaggaattgagagctgaagttgggatgttggaagggaaaatttcgaaaatcccacatgagttactgggtttggtctcccaagaattgtttgatgtggtgaatagaattagaagtataggtgcaggtttgaagccagttgaattgcttactgataaagaacatacagatgatgtcttggttggcgataatgatttggcaaattggaataatcatcatcacgaaaggatttatggggatggcaaagatacagaattgattgaggatgatgaagacagttttggccgcactctaggagaagttatatcttgggaccagatgaggacagattgtagaagtcagaaagacctaatgatcacaccttgtaagcctgaaaggtggttgaaatgcagtgattttgatgaaaagagcatgcttgattgtgaggaaactaaactaaccaagcctgtccaacatgatgatgctattgtgtctgatgttggtcttggctgtatacaggttgatagtttctaccaggaaaatcctaagtggtatgattctcctccatgtagtttggatcctggtgcagattgtggggatagtggattccgtcatgaggagattttgtagagcctcaatcatcagaagttcatccactctaacttagttatcaatttatgttgtgccttttgccccttcaaacagatgaaagtgggattgtacatttatgtatacagaaggttggagctgcatgcctggaagtttaggtgtatttactgcgtgtggttctgtaaagtataaccaaccatgcttctcttgcatatatcttcgttatgactaaatttgttaaccacgatcttggtcttcagagtttctagcttggtcctttgtataatgaacatcagtgttttctgtaatccattttggaactgagagattcttgtatgtattaatgagcagccattggcttttaattcctgctttcatgtattgcatgaatgtcttatgtggcgtgtatctagcatagtcattattcacttgctatacgtatttcac
>Balizia_spnov_Morim_577@NODE_2_length_570_cov_39.675728
----------------------gagtggaaggaaggagagaaattttgtttccctcctcttaattgttaagattataaatttaggagtgaaggggaaattttttgaaatt--ctcccctccctcccctcaaaaccatccccct-aaatcgaggggatttg-----ggggggcaagaaa----aatttatttgattag------atgctcataaaattttctg---------------ctaatcca------------aaagtaccctttacccaattcattcagaaataagaaacgaaagcagtccaaaaaggaggacaaaagataaattgagatgaactcagtatccctgtttttactttctgttcttctcttttcatcctcgtatttgtctttttcaccatttcttctatgaatcctactaaaactgaggacgatctctttctcaatcatcattcccatgatctggacccttcttcttcgattatttcttacc-aaatcacattcacccttccatt---------------gacccttctttctctcttcctgaaattgttctctttcgctcatcttg--------cttcgagtcattcctctactaacta----------------------------------------------------------------------------------------------------------------------------------------------------------------------------------------------------------------------------------------agtgtgaatg-----------------------------------------------------------------------------------------------------------------------------------------------------------------------------------------------------------------------------------------------------------------------------------------------------------------------------------------------------------------------------------------------------------------------------------------------------------------------------------------------------------------------------------------------------------------------------------------------------------------------------------------------------------------------------------------------------------------------------------------------------------------------------------------------------------------------------------------------------------------------------------------------------------------------------------------------------------------------------------------------------------------------------------------------------------------------------------------------------------------------------------------------------------------------------------------------------------------------------------------------------------------------------------------------------------------------------------------------------------------------------------------------------------------------------------------------------------------------------------------------------------------------------------------------------------------------------------------------------------------------------------------------------------------------------------------------------------------------------------------------------------------------------------------------------------------------------------------------------------------------------------------------------------------------------------------------------------------
>Cathormion_obliquifoliolatum_Wieringa_6519@NODE_2_length_506_cov_6.534368
-----------------------------------------------------------------ggtaagattagaaatttaggagtaaaggggaatttttttaaaatt--ctcccctccctcccctcataaccatccccgc-aaatcgagggatttgg--ggggggagactgaaaa----aatttatttgattag------atgctcatgaaattttctc---------------ctgatcca------------aaagtaccatttacccaattcattcagaaataagaaacgagagcagttcaaaaaggaggacaaaagataaattgagatgaactcagtatccctgtttttactttctgttcttctcttttcatcctcgtatttgtcttcttcaccatttcttctatgaatcctagtaaaactgaggacgatctctttctcaatcatcattcccatgatctggacccttcttcttcaattatttcttacc-aaatcacattcacccttccatt---------------gacccttctttctctcttcctgaaattgttctcttttgctcatcttg--------ctccgagtcattcct-----------------------------------------------------------------------------------------------------------------------------------------------------------------------------------------------------------------------------------------------------------------------------------------------------------------------------------------------------------------------------------------------------------------------------------------------------------------------------------------------------------------------------------------------------------------------------------------------------------------------------------------------------------------------------------------------------------------------------------------------------------------------------------------------------------------------------------------------------------------------------------------------------------------------------------------------------------------------------------------------------------------------------------------------------------------------------------------------------------------------------------------------------------------------------------------------------------------------------------------------------------------------------------------------------------------------------------------------------------------------------------------------------------------------------------------------------------------------------------------------------------------------------------------------------------------------------------------------------------------------------------------------------------------------------------------------------------------------------------------------------------------------------------------------------------------------------------------------------------------------------------------------------------------------------------------------------------------------------------------------------------------------------------------------------------------------------------------------------------------------------------------------------------------------------------------------------------------------------
>Enterolobium_cyclocarpum_MWC9020@NODE_1_length_2799_cov_537.861132
taaataaggccttacctagactaagcaatttgatttgagtttgctaagta-gtgatttcttag-ctac-agattaactattccgaaggg---------ttttcttaatttagatattatctagcacaacaaatttctaa----gaatccaaaagagctccacaaaataaaataaaaaaatttattttacataag------aaaaag------aaatgaaatcggaaaggtaaaggtcccgaacaacgagactcagggggagcctcttccgtctcttccaatatgtcagaagagagaaaaac------------aaaagcaacgataaactgagaagagctcactaaccccgtatttactttctgttcttctctcttcatcctcgtct---tcttgttcaccatttcttccatggatcccagtaaaactgaggacgatctctttctcaatcatcatccccatgatctggacccttcttcttcgattatttctcaccaaaatcacattcacccttccatttccaacccttccgacgacccttctttttctcttcccgaaatcgttgtctttcgctcatcttgctctgagtctccgagtcattcctcccctgactcgcccactcactcacccagtcgtcttccgggctcttcttctcctaaaaacccatctcaccaacccctctttatcagtccagagccccatatctcctcccaattttacacttttaatcctgagtctcatgcccttatgatccgttgcatccttgagcacaggctcgccactcccgttgagatccgagaagccacccctcgagccgtcctcaagtcatggcgtgctgtgtggaaagatcgaaatgaggagacggcgtacctgacggcttggaagcgcattcaagataagctcacagctcatgttgatgaaaacggtaacgaatttctttgtttcaagaacaattcccagcaattcgtttcacacattaaccaatggcaagacatagttatgagttttcatggcgatactgatttaaaacacttgggacttaaggaaaccatagagagaattaagcaagtctggacagtaggtgccaaattttatggaattcctgaaagttacattagggtttgtgttgctgcatgcccggtgtgctctgcagcttcatctggatctggagcgagaagtaagcgacggaggtttgagtatactgaatcttttgatgtgcccgctaaagaggttcctgataaacttcaacagttggctgtgaagcataaggtggtcctttgtatacggcagaagtatattaggtataagcctttcatggccgaagtaaaggattacgcttgtcacagagctggcgagccagctgccaagaaatcaaagcttctgaaaagggaaccgtatgcgtcaaagcgttgtgggtgtgggtttcgtataagggctattgtgcctattgcaaattataatgagaaggataagacttttgtgtatcaagaagaggggaaggctgtgtttaagttgtatgcagtgcattctggtcatgagccaggaccattggatggtaatgccaggattatgcatcgggttgttggccacaaaggaggctatcatatggatcaagagacagtatttggggtgagtgatgacatggaaaatgatactttcgggttgatagggaaggataaaggagacttgcggtattctgttttgcagcaggtgcaggaattgagagccgaagttgggatgttggaagggaaaatttcaaaaatcccacatgagttactgggttttgtctcccaagaattgtttgatgttgtgaatagaattagaagtataggtgcaggtttgaagccagttgaattgcttactgataaagaacatacagatgatgttttggttggcgataatgatttggcaaattggaataatcatcatcacggaaggatttatggggatggcaaagatacagaattgattgaggatgatgaagacagttttggccgcactctaggagaagttatatcttgggaccagatgaggacagattgcagaactcagaaagacctaatgatcacaccttgtaagcctgaaagatggttgaaatgcagtgattttgatgaaaagagcatgcttgattgtgaggaaactaaactaaccaagcctgtccaacatgatgatgctattgtgtctgatgttggtcttggctgtatacaggttgatagtttctaccaggaaaatcctaagtggtatgattctcctccatgtagtttggatcccggtgcagattgtggcgatagtgaattccatcatgaggagattttgtagagcctcaaccatcagaagttcatccactctaacttagttatcaatttatgttgtgccttttgccccttcaaacagatgaaagtgggattgtacatttatgtatacggaaggttggagctgcatgcctggaagtttaggtgtatttactgcatgtggttctgtgaagtataaccaaccatgcttctcttgcatatatcttcgttatgactaaatttgttaaccaagatcttggtcttcagagtttctagcttggtcctttgtataatgaacatcggtgttttctgtaatccattttggaactgagagattcttgtatgtattaatgagcagccattggcttttaatccctactttcatgtattgcatgaatgtcttatgtggcgtgtatctagcatactcatta-tcacttgctatatgca------
>Enterolobium_cyclocarpum_MWC9020@NODE_2_length_978_cov_86.652608
tattttaagaccggttgtatat-------------ggtctaaaaagtcatacttttagactggttgtagcaacataaaatctaaaaagcatg-----atattttagat---cgattttatgctacaattag--------tctaaaaagtatgacttttta--gaccggctgttcaaga----ctcatccaaaaccaatctaaaaagtc------atttttaa---------------ccggtcta------------aaaat----------caatttt-----------------------------------------------------------------------------------------------ttcactggtgtctttgtcttcttcatcatgtcttccatggatcctac-taagccgaggacaatctctttctcaatcatcatccccatgatctagtcccttcttattcaatcatttctcaccaaaatcacattcacccttctatttacaacccctccgatgacccttctttttctcttcttaaaattattttctttcgctcattttg---------------------ctccctcgatag----------------------------------------------------------------------------------------------------------------------------------------------------------------------------------------------------------------------------------------aggagcatcgat---------------------------------------------------------------------------------------gaa----------------------------------------aaaaaaaaagtaaa----attata-aaatataattgtaa-------------------------------------atatataaaaatat-----------------------------aattgtatt--------------------------------------------------------------------------------------------------------------agatgttatttataa---------------tctaaggcataaa----gatattatttataattaaactttattatatatt-----------------------------------------------------------------taatagagtttagaaaa------------------------------------------------------------aatcatttataacataaggataaagttgtttatatggtaa--------------------tagtttccctctccccccttt-----------------------------------------------------------------------------tgaaccaaataa-----------------ggtaatattaaaatcccttttctc-----------------------------------cttatcctt--------------------------------------------------------------------------------------------------------------------------------------------------------------------------------------------------------------ttaatcaatccaaacaaaattatattaaaatcc---------------------------------------------------------------------------------------------------------------------------------------------------------------------------------------------------------------------------------------------------------------------------cttttatcccctctc----------------------ttctccttctc---------------------------------------tccatcgagag-----------------------------------------------------------------------------------------------------------------------------------------------------------------------------------------------------------------------------------------------------------------------------------------------------------------------------------------------------------------------------------------------------------------------------------------------------t
>Enterolobium_cyclocarpum_MWC9020@NODE_3_length_966_cov_93.322835
ttgttaaggctctgtttggtttgaatgggagggaggggagggattttgctcccctttccttaattggcaagaccaaaagtttaggaggggagggaaaattttttgaaatt--tcccccttcctcccatcaagacccttt--------------------------aggggcctaaaaa----aatttgtttgattagactaaaatatccatgaaattttttg---------------ctaatccc------------aaagtatactttgccttattca-----------------------------------------------------------------------------------------------ttcatcctcgtcttcgtctttttcaccatttcttccatggatcctag-taaactgaggataacctctttttcaatcatca-ccccatgatctaggcctttcttattcaatcatttctcaccaaaatcacattcacccttccatttccaacccttccgatgacccttctttttctcttcccgaaattgttctctctcactcattttg---------------------ctcccttgatag----------------------------------------------------------------------------------------------------------------------------------------------------------------------------------------------------------------------------------------agggcgaattga---------------------------------------------------------------------------------------gaaaaatatat---------------atatatatatatatatataaatataaatatatgtaattata-aaatataattttaa-------------------------------------atatataaaaatat-----------------------------aactgtgtt--------------------------------------------------------------------------------------------------------------agatgttatttataa---------------tctaaggcataaa----gatgttattgataattcaaatttattatatatt-----------------------------------------------------------------taatagagtttggaaaa------------------------------------------------------------aatcactaataaca------------tgttcgtaggaaaa--------------------taatttccctcccctcccttctaat-------------------------------------------------------------------------taatcaaaataa-----------------ggtaatattaaaatccctccactc-----------------------------------tcttcttct------------------------------------------------------------------------------------------------------------------------------------------------------------------------------------------------------------------------------------------------------------------------------------------------------------------------------------------------------------------------------------------------------------------------------------------------------------------------------------------------------------------------------------------------------------------------------------------------------------------------------------------------------------------------------------------cttccccctccgtcgaaccaaacagatcctaattgtg-------------tgtgcagaaaatgtagac-----------------------------------------tccaaacattcacctcctgtattgtgatt-----------------------------------------------------------------------------------------------------------------------------------------------------------------------------------------------------------------------ttcaatctcataatatacttcat
>Enterolobium_cyclocarpum_MWC9020@NODE_4_length_732_cov_127.215267
tcattgacaacttcttagaacctttaagattttaagggatcatttattcatttcttatcttatgagatcttattgtaatttt----------------tcttttaaaatt--ttttcctccttcccctcaaaaccccctcttcaaaaattagaaaatttg--aaatagaggctaacaa----aatttatttgattaaactaaaatgtccataaaatgtttta---------------ctaatcta------------aaagtac--tctgtcttattca-----------------------------------------------------------------------------------------------tttatccacatcttcgtcttcttcaccatttctttcatgaatcccag-taaactgaggacgatctctttctcaatcttcatccccatgatctaagccctccttattcaattacttctcaccaaaatcacattcacccttccatttccatcccttctgatgatccttctttttctcttcacgaaattgttctctttcgctcgtcttg---------------------ctcccctgacac----------------------------------------------------------------------------------------------------------------------------------------------------------------------------------------------------------------------------------------agtgcgaattgg---------------------------------------------------------------------------------------gaaaaaaaa----------------------------------------------------ataaga----------------------------------------------aaaaaaaaatatatatatat-----------------------------tataactat--------------------------------------------------------------------------------------------------------------aattataaaatataa---------------tttaaaatataaaa---------------aatataattgtattagatgtt--------------------------------------------------------------------------------------------------------------------------------------------------------------------------------------------------------------------------------------------------------------------------------------------------------------------------------------------------------------------------------------------------------------------------------------------------------------------------------------------------------------------------------------------------------------------------------------------------------------------------------------------------------attt----------------------------------------------------------------------------------------------------------------------------------------------------------------------------------------------------------------------------------------------------------------------------------------------------------------------------------------------------------------------------------------------------------------------------------------------------------------------------------------------------------------------------------------------------------------------------------------------------------------------------------------------------------------------------------------------------------------------------------------------------------------------------------------------------------------------------------a
>Hydrochorea_corymbosa1_Bonadeu_655@NODE_1_length_862_cov_476.666667
-----------------------------------------------------------------------------------------------------------------------------------------------------------------------------------------------------------------------------------------------------------------------------------------------------------------------------------------------------------------------------------------------------------------------------------------------------------------------------------------------------------------------------------------------------------------------------------------------------------------------------------------actcactcacccagtcgtcttccgggctcttcttctcctaaaaacccatctcaccaacctctctttatcagtccagaaccccatatctcctcccaattttacactttcaatcctgagtctcatgcccttatgatccgttgcatccttgagcaccggctcgccactcccgttgagatccgagaagccacccctcgagccgtcctcaagtcatggcgtgctgtgtggaaagatcgaaatgaggagacggcgtacctgacggcttggaagcgcattcaagataagctcacagctcatgttgatgataacggtaacgaatttctttgtttcaagaacaattcccagcaattcgtttcacacattaaccaatggcaagacatagttatgagttttcatggcgatactgatttaaaacacttgggacttaaggaaaccatagagagaattaagcaagtctggacagtaggtgccaaattttatggaattcctgaaagttacattagggtttgtgttgctgcatgcccggtgtgttctgcagcttcatctggatctggagcgagaagtaagcgacggaggtttgagtatactgaatcttttgatgtgcctgctaaagacgttcctgataaacttcaacagttggctgtgaagcataaggtggtcctttgtatacggcagaagtatattaggtataagcctttcatggccgaagtaaaggattacgcttgtcacagagctggcgagccagctgccaagaaatcaaagcttctgaaaagggaaccatatgcgtcaaagcgttgtggttgtgggtttcgtataagggctatagtgcccattgcaaattataatgagaaggataagacttttg-----------------------------------------------------------------------------------------------------------------------------------------------------------------------------------------------------------------------------------------------------------------------------------------------------------------------------------------------------------------------------------------------------------------------------------------------------------------------------------------------------------------------------------------------------------------------------------------------------------------------------------------------------------------------------------------------------------------------------------------------------------------------------------------------------------------------------------------------------------------------------------------------------------------------------------------------------------------------------------------------------------------------------------------------------------------------------------------------------------------------------------------------------------------------------------------------------------------------------------------------------------------------------------------------------------------
>Hydrochorea_corymbosa1_Bonadeu_655@NODE_2_length_555_cov_338.178000
-----------------------------------------------------------------------------------------------------------------------------------------------------------------------------------------------------------------------------------------------------------------------------------------------------------------------------------------------------------------------------------------------------------------------------------------------------------------------------------------------------------------------------------------------------------------------------------------------------------------------------------------------------------------------------------------------------------------------------------------------------------------------------------------------------------------------------------------------------------------------------------------------------------------------------------------------------------------------------------------------------------------------------------------------------------------------------------------------------------------------------------------------------------------------------------------------------------------------------------------------------------------------------------------------------------------------------------------------------------------------------------------------------------------------------------------------------------------------------------------------------------------------------------------------------------------------------------------------------------------------------------------------------------------------------------------------------------------------------------------------------------------------------------------------------------------------------------------------------------------------------------------------------------------------------------------------------------------------------------------------------------------------------------------------------------------------------------------------------------------------------------------------------------------------------------------------------------------------------------------------------------------------------------------------------------taccaggaaaatcctaagtggtatgattctcctccatgtagtttggatcctggtgcagattgtggggatagtggattccgtcatgaggagattttgtagagcctcaatcatcagaagttcatccactctaacttagttatccatttatgttgtgccttttgccccttcaaagagatgaaagtgggattgtacatttatgtatacagaaggttggagctgcatgcctggaagtttaggtgtatttactgcgtgtggttctgtaaagtataaccaaccatgcttctcttgcatatatcttcgttatgactaaatttgttaaccacgatcttggtcttcagagtttctagcttggtcctttgtataatgaacatcagtgttttctgtaatccattttggaactgagagattcttgtatgtattaatgagcagccattggcttttaattcctgctttcatgtattgcatgaatgtcttatgtggcgtgtatctagcatagtcattattcacttgctatacgtatttca-
>Hydrochorea_gonggrijpii_Tillett_45696@NODE_2_length_653_cov_51.501736
------------------------------------------------------------------------------------------------------------------------------------------------------------------gggggggggggggaaa----aatttatttgattaa------atgctcatgaaattttctg---------------ctgatcca------------aaagtaccctttacccaattcattcagaaataagaaacaagagcagtccaaaaaggaggacaaaagataaattgagatgaactcagtatccctttttttactttctgttcttctcttttcatcctcgtatttgtcttcttcaccatttcttctatgaatcctagtaaaactgaggacgatctctttctcaatcatcattcccatgatctggaaccttcttcttcgattatttcttacc-aaatcacattcacccttccatt---------------gacccttctttctctcttcctgaaattgttctctttcgctcatcttg--------ctccgagtcattcctttactaacta----------------------------------------------------------------------------------------------------------------------------------------------------------------------------------------------------------------------------------------agtgcgaatgag---------------------------------------------------------------------------------------aaaaaaaa------------------------------------------aactata----attgta------------------------------------------------aaatataattatatatat-----------------------------aattgtatt--------------------------------------------------------------------------------------------------------------agatgttatttataa---------------tctaaggcataaa----aatgttatttataattaaattttattatatatt-----------------------------------------------------------------taatagagtatagaaaa------------------------------------------------------------aatcacttgtaacataagggtaaagttgtccatatgaaaa--------------------taatttccctccccttcatatc----------------------------------------------------------------------------tg-accaaacaa-----------------ggtaacattaaaattccttctc--------------------------------------------------------------------------------------------------------------------------------------------------------------------------------------------------------------------------------------------------------------------------------------------------------------------------------------------------------------------------------------------------------------------------------------------------------------------------------------------------------------------------------------------------------------------------------------------------------------------------------------------------------------------------------------------------------------------------------------------------------------------------------------------------------------------------------------------------------------------------------------------------------------------------------------------------------------------------------------------------------------------------------------------------------------------------------------------------------------------------------
>Hydrochorea_marginata_Morim_563@NODE_2_length_1062_cov_73.015228
ctctttaggctctatttggtttgaatggaaggaaggggagaaattttgtatctctccccttaattggtaagattagaaattcaggagtaaagggaaaattttttgaaatt--ttcccctccctccccttagaaccatcccctc--aaatagagggatttgggggggggagactggaaa----aatttatttgattag------atgcttgtgaaattttctg---------------ctgatcca------------aaagtaccctttaccgaattcatttagaaataagaaatgagagcagtccaaaaaggaggacaaaagataaattgagatgaactcaatatccctgtttttactttctgttcttctcttttcatcctcgtatttgtcttcttcaccatttcttctatgaatcccaataaaactgaggacgatctctttctcaatcatcattcccatgatctggacccttcttgttcgattatttcttacc-aaatcacattcacccttccatt---------------gacccttctctttctctttctgaaattgttctctttcgctcatcttg--------ctccaagttattcctctactaacta----------------------------------------------------------------------------------------------------------------------------------------------------------------------------------------------------------------------------------------agcgcgaatgag---------------------------------------------------------------------------------------aaaaaaaa------------------------------------------aactata----attata------------------------------------------------aaatataattatatatat-----------------------------aattgtatt--------------------------------------------------------------------------------------------------------------agatgttatttataa---------------tctaaggcat-aa----aatgttatttataattaaattttattatatatt-----------------------------------------------------------------taatagagtatagaaaa------------------------------------------------------------aatcacttgtaacataagggtaaagttgtccatatgaaaa--------------------taatttccctctccttcccatc----------------------------------------------------------------------------tg-accaaacaa-----------------ggtaacattaaaattccttctctc-----------------------------------atctttctt--------------------------------------------------------------------------------------------------------------------------------------------------------------------------------------------------------------ctgatcaatctaaataaggtaatactaaaatcc---------------------------------------------------------------------------------------------------------------------------------------------------------------------------------------------------------------------------------------------------------------------------c-cctatcttctccc----------------------ttcccctccct---------------------------------------tccattaa---------------------aatct-------tttatccc----------------------------ttgctctatcaaaccaaatagacccttaagctgatcattgtt--------------------------------------------------------gttggattctaaatag-----------------------------------------------------------------------------------------------------------------------------------------------------------------------------------------------------------------------------------------------------------------t
>Jupunba_abbottii_Zanoni_21220@NODE_1_length_2589_cov_263.142516
------------------------------------------------------------------------------------------------------------agagatattatctaacacatcaaggttattg----gaaagaggaagaactccacaaaataaaataaaaaatttaattttaaatgagaaaaagaaaaag------aaatgaagtgggaaaggtaaaggtcccgaacaacgagactgagagagagcctcttccgtcccttccaatgtgtcagaagagagaaaaactgcttaaaacttaaagacaacgataaactgagaagaactcactatccccgtttacactttctgttcttctcttctcatcctcgtcttcctcttcttcaccatttcttccatggatcccagtaaaactgaggacgatctctttctcaatcatcatccccatgatctggacccttcttcttcgattatttctcaccaaaatcacattcacccttccatttccaacccttccgacgacccttctttttctcttcccgaaattgttctctttcgctcatcttgctctgagtctccgagtcattcctcccctgactcgcccactcactcacccagtcgtcttccgggctcttcttctcctaaaaacccatctcaccaacctctctttatcagtccagaaccccatatctcctcccaattttacactttcaatcctgagtctcatgcccttatgatccgttgcatccttgagcaccggctcgccactcccgttgagatccgagaagccacccctcgagccgtcctcaagtcatggcgtgctgtgtggaaagatcgaaatgaggagacggcgtacctgacggcttggaagcgcattcaagataagctcacagctcatgttgatgataacggtaacgaatttctttgtttcaagaacaattcccagcaattcgtttcacacattaaccaatggcaagacatagttatgagttttcacggcgatactgatttaaaacacttgggacttaaggaaaccatagagagaattaagcaagtctggacagtaggtgccaaattttatggaattcctgaaagttacattagggtttgtgttgctgcatgcccggtgtgttctgcggcttcatctggatctggagcgagaagtaagcgacggaggtttgagtatactgaatcttttgatgtgcccgctaaagacgttcctgataaacttcaacagttggctgtgaagcataaggtggtcctttgtatacggcagaagtatattaggtacaagcctttcatggccgaagtaaaggattacgcttgtcacagagctggcgagccagctgccaagaaatcaaagcttctgaaaagggaaccatatgcgtcaaagcgttgtgggtgtgggtttcgtataagggctattgtgcccattgcaaattataatgagaaggataagacttttgtgtatcaagaagaggggaaggcagtgtttaagttgtatgcagtgcattctggtcatgaaccaggaccattggatggtaatgccaggattatgcatcgggttgttggccacaaaggaggctatcatatggatcaagagacagtatttggggtgagtgatgacatggaaaatgatacttttgggttgatagggaaggataaaggagatttgcggtattctgttttgcagcaggtgcaggaattgagagctgaagttgggatgttggaagggaaaatttcgaaaatcccacatgagttactgggtttggtctcccaagaattgtttgatgtggtgaatagaattagaagtataggtgcaggtttgaagccagttgaattgcttactgataaagaacatacagatgatgttttagttggcgataatgatttggcaaattggaataatcatcatcacgaaaggatttatggggatggcaaagatacagaattgattgaggatgatgaagacagttttggccgcactctaggagaagttatatcttgggaccagatgaggacagattgtagaagtcagaaagacctaatgatcacaccttgtaagcctgaaaggtggttgaaatgcagtgattttgatgaaaagagcatgcttgattgtgaggaaactaaactaaccaagcctgtccaacatgatgatgctattgtgtctgatgttggtcttggctgtatacaggttgatagtttctaccaggaaaatcctaagtggtatgattctcctccatgtagtttggatcctggtgcagattgtggggatagtggattccgtcatgaggagattttgtagagcctcaattatcagaagttcatccactctaacttagttatcaatttatgttgtgccttttgccccttcaaacagatgaaagtgggattgtacatttatgtatacggaaggttggagctgcatgcctggaagtttaggtgtatttactgcatgtggttctgtaaagtataaccaaccatgcttctcttgcatatatcttcgttatgactaaatttgttaaccaagatcttggtcgtctgagtttctagcttggtcctttgtataatgaacatcagtgttttctgtaatccattttggaactgagagattcttgtatgtattaatgagcagccattggcttttaattcctac---------------------------------------------------------------------------
>Jupunba_abbottii_Zanoni_21220@NODE_2_length_871_cov_57.331234
-------------------------------------------------------------------------------------aatggaaggaaaatgttttaaaatt--cttctctccctcccctcaaaaccatcccctc--aatcagagggatttg----ggggaggctgaaaa----aatttatttgattag------atgcacaagaaattttttg---------------ctaatcta------------aaagtaccctttacgctattcattcagaaataagaaacaagaacggtccaaaaaggaggacgaaagataagttgagatgaactcagtattcctgtttttactttctgttattctcttttcatcctcgtatttatcttcttcaccatttcttccatgaatcctagtaaaactgaggacgatctctttctcaatcatcattcccatgatctggacccttcttcttcgattatttctcacc-aaatcacattcacccttccatt---------------gacccttctttctctcttcctcaaattgttctctttcgcttatcttgctctgagtctccgagtcattcctctactaaata----------------------------------------------------------------------------------------------------------------------------------------------------------------------------------------------------------------------------------------agcgcgaatgag----------------------------------------------------------------------------------------aaaaaaa------------------------------------------aactata----attata--------------------------------------------aaatatatatatatatatataa-----------------------------aattatatt--------------------------------------------------------------------------------------------------------------ag----------------------------------------------acgttatttataattaaactttattatatatt-----------------------------------------------------------------taatagagtttgaaaaa------------------------------------------------------------aatcacttataacattagggtgaagttgtccatgtgaaaa--------------------tgattttccttctctccccacc----------------------------------------------------------------------------ta-accaaacaa-----------------agtaacattaaaattccttctctc-----------------------------------ccttttctt--------------------------------------------------------------------------------------------------------------------------------------------------------------------------------------------------------------ctaatcaatctaaataaggtaatactaaaatcc---------------------------------------------------------------------------------------------------------------------------------------------------------------------------------------------------------------------------------------------------------------------------ctcctatctcctccc----------------------ttcccctcccc---------------------------------------tcaattaa---------------------aatcc-------cttatcc-----------------------------cccctctgtcgaaccaaat--acccttaagctgatcattgtt--------------------------------------------------------gttggattctaaatagcaaacacaaatacttg--------------------------------------------------------------------------------------------------------------------------------------------------------------------------------------------------------------------------------------------------
>Jupunba_asplenifolia_Ekman_6383@NODE_2_length_500_cov_54.553191
------------------------------------------------------------------------------------------------------------------------------------------------------------------------------------------------attag------atgcacatgaaattttcag---------------ctaatcta------------aaagtgccc-ttaccctattcattcagaaataaaaaacaagaacggtccaaaaaggaggacgaaagataagttgagatgaactcagtattcctgtttttactttctgttcttctcttttcatcctcgtatttatcttcttaaccatttcttccatgaatcctagtaaaactgaggacgatctctttctcaatcatcattcccatgatctggacccttcttcttcgattatttctcacc-aaatcacattcacccttccatt---------------gacccttctttctctcttcctcaaattgttctctttcgctcatcttgctctgagtctccgagtcattcctctactaaata----------------------------------------------------------------------------------------------------------------------------------------------------------------------------------------------------------------------------------------agcgcgaatgag-----------------------------------------------------------------------------------------aaaaaa------------------------------------------aactata----attata------------------------------------------------------aaatatatatat-----------------------------atatatatt--------------------------------------------------------------------------------------------------------------aaatgttatttataa---------------tctaaggcataaa----aatgttatttataattaaac------------------------------------------------------------------------------------------------------------------------------------------------------------------------------------------------------------------------------------------------------------------------------------------------------------------------------------------------------------------------------------------------------------------------------------------------------------------------------------------------------------------------------------------------------------------------------------------------------------------------------------------------------------------------------------------------------------------------------------------------------------------------------------------------------------------------------------------------------------------------------------------------------------------------------------------------------------------------------------------------------------------------------------------------------------------------------------------------------------------------------------------------------------------------------------------------------------------------------------------------------------------------------------------------------------------------------------------------------------------------------------------------------------------------------------------------------------------------------------------------------------
>Jupunba_barbouriana_Iganci_847@NODE_2_length_710_cov_43.812006
-----------------------------------------------------------------------------------------------------------------------------------------------------------------------------ggaaa----aatttatttgattag------atactcatgaaattttttg---------------ctaatcta------------aaagtgccttttaccctattaattcagaaacaagaaacgagagcgatccaagaaggaggacgaaagataaactgatatgaactcagtatccctatttttactttctgttcttctcttttcagcctcgtatttgtcttcttcaccattttttccatgaatcctagaaaaattgaggacgatctctttgtcaatcatcatttccatgatctggatccttcttcttcgattatttctcacc-aaatcacattcacccttccatt---------------gacctttctttttctcttcctgaaattgttctctttcgctcatcttgctctgagtctccgagtcattcctctactgacta----------------------------------------------------------------------------------------------------------------------------------------------------------------------------------------------------------------------------------------agcgcgaatgag---------------------------------------------------------------------------------------aaaaaaaa------------------------------------------aactata----atta---------------------------------------------------tatatatatatatatat-----------------------------aattgtatt--------------------------------------------------------------------------------------------------------------agatgttatttatag---------------tctaaggcataaa----aatgttatttataattaaattttattatacatt-----------------------------------------------------------------taatagagtttggaaaa------------------------------------------------------------aatcacttataacataagtgtaaagttatctatgtgaaaa--------------------taatttttttcccctctccact----------------------------------------------------------------------------ta-accaaacaa-----------------ggtaacattaaaattctttttctc-----------------------------------ccctttctt--------------------------------------------------------------------------------------------------------------------------------------------------------------------------------------------------------------ttgatcaatctaaataaggtaatactaaaatcc---------------------------------------------------------------------------------------------------------------------------------------------------------------------------------------------------------------------------------------------------------------------------ctcccatcttctccc----------------------ttccc--------------------------------------------------------------------------------------------------------------------------------------------------------------------------------------------------------------------------------------------------------------------------------------------------------------------------------------------------------------------------------------------------------------------------------------------------------------------------------------------------------------
>Jupunba_brachystachya_Lima_7438@NODE_2_length_1064_cov_35.301925
ctctttagcttctgtttggtttgaataagagagaagggagggattttg-ctcccctcccttaattagcaagactagaaatttaggagtggagggagcattttttgaaatt-------ttctttcccctcaaaatcgttctctc--aaatcgggggatttg--gagggaaggctcgaaa----aatttatttggttagactaaaatgcttatgaaattttttg---------------ctaattca------------aaagtgccttttgccctattcattcataaataagaaacgagagcgatccaagaaggaggatgaacaataaactgagatgaactcaatatccctgtttttactttttgttcttctcttttcatcctcgtatttgtcttccacaccaattcttccatgaatcctagtaaaactgaggatgatctctttctcaatcatcattctcatgatctggacccttcttctttgattattttgcaccaaaatcatattcacccttccatttccaacccttccaacgacccttctttttctcttcctgaaattgttctctttcgctcatcttgctctgagtctaccagtcattcctctactgacta----------------------------------------------------------------------------------------------------------------------------------------------------------------------------------------------------------------------------------------agcgcgaacgag----------------------------------------------------------------------------------------aaaaaaa------------------------------------------aactata----attata-aaatataattttaaat---------------------------aaatataaatatatatatatat-----------------------------aattgtatt--------------------------------------------------------------------------------------------------------------agatgttatttataa---------------tctaaggcataaa----aatgttatttataattaaattttattatacatt-----------------------------------------------------------------taatagagtttgaaaaa------------------------------------------------------------aatcgcttataacataagggtaaagttgtccatgtgaaaa--------------------taatttccctcccctccccacc----------------------------------------------------------------------------tg-atcaaataa-----------------ggtaacattaaaatttcttctctc-----------------------------------ccctttctt--------------------------------------------------------------------------------------------------------------------------------------------------------------------------------------------------------------ctaatcaatctaaataaggtaatactaaaatcc---------------------------------------------------------------------------------------------------------------------------------------------------------------------------------------------------------------------------------------------------------------------------ctcttgtctcctccc----------------------ttcccctcctc---------------------------------------tccattaa---------------------aatcc-------cctgtcc-----------------------------cccctccgtcgaaccaaacagacccttaa-------------------------------------------------------------------------------------------------------------------------------------------------------------------------------------------------------------------------------------------------------------------------------------------------------------------------------------------------------
>Jupunba_cochleata_Bonadeu_673@NODE_2_length_792_cov_22.202797
------------------------------------------------------------------------------------------------------------------------------------------------------------------------------------------tatttgattag------atactcatgaaattttctg---------------ctaatcca------------aaagtaccctttaccctattaattcagaaataagaaacgagagcagtcccagaaggaggacgaaagataaactgatatgaactcagtatccctgtttttactttctgttcttctcttttcagcctcgtatttgtcttcttcaccatttttcccatgaatcctagtaaaactgaggacgatctctttctcaatcatcattcccatgatctggatccttcttcttcgattatttctcacc-aaatcacattcatccttccatt---------------gacctttctttttctcttcctgaaattgttctctttcgctcatcttgctctgaggctccgagtcattcctctactgacta----------------------------------------------------------------------------------------------------------------------------------------------------------------------------------------------------------------------------------------agcgccaatgag---------------------------------------------------------------------------------------gaaaaaaaa-----------------------------------------aactata-----------------------------------------------------------------attatatatat-----------------------------aattgtatt--------------------------------------------------------------------------------------------------------------ag----------------------------------------------atgttatttataattaaattttattatacatt-----------------------------------------------------------------taatagagtttgaaaaa------------------------------------------------------------aataacttataacataagggtaaagttgtccatgtgaaaa--------------------taatttcccacc------cacc----------------------------------------------------------------------------tg-accaaacaa-----------------gataacattaaaattccttccctc-----------------------------------ccctttctt--------------------------------------------------------------------------------------------------------------------------------------------------------------------------------------------------------------ctgatcaatctaaa----------------------------------------------------------------------------------------------------------------------------------------------------------------------------------------------------------------------------------------------------------------------------------------------------------ccc----------------------ttcccctcctc---------------------------------------tccattaa---------------------aattc-------cctatctc----------------------------cccctccgtcgaaccaaacagacccttaagctgatcattgtt--------------------------------------------------------gttggtttctaaatagtaaacacaagtacttgtaatttatttaacatgatttatttttaatatgccaa----------gtttttt-actttttcattcgggt---------------------------------------------------------------------------------------------------------------------------------------------------------------------------t
>Jupunba_cochleata_Bonadeu_673@NODE_3_length_760_cov_31.853587
------------------------------------------------------------------------------------------------------------------------------------------------------------------------------------------tatttgattag------atactcatgaaattttctg---------------ctaatcca------------aaagtaccctttaccctattaattcagaaataagaaacgagagcggtccaagaaggaggacgaaagataaactg------actctgtatccctatttttactttctgttcttctcttttcagcctcgtatttgtcttcttcaccattttttccatgaatcctagtaaaactgaggacgatctctttctcaatcatcattcccatgatatggatccttcttctttgattatttctcacc-aaatcacattcatccttccatt---------------gacctttctttttctcttcctgaaattgttctctttcgctcatcttgctctgagtctccgagtcattcctctattgacga----------------------------------------------------------------------------------------------------------------------------------------------------------------------------------------------------------------------------------------agcgcgaatgag---------------------------------------------------------------------------------------gaaaaaaa------------------------------------------aactata-----------------------------------------------------------------attatatatat-----------------------------aattgtaat--------------------------------------------------------------------------------------------------------------agaagttatttataa---------------tctaaggaataaa----aattttatttataattaaactttattatacatt-----------------------------------------------------------------taatagagtttggaaaa------------------------------------------------------------aatcacttataacataagggtaaagttgtctatgtgaaaa--------------------taatttcccccc--------------------------------------------------------------------------------------tg-accaaacaa-----------------ggtaacattaaaattccttttctc-----------------------------------ccctttctt--------------------------------------------------------------------------------------------------------------------------------------------------------------------------------------------------------------ttgatcaatctaaataaggtaatactaaaatcc---------------------------------------------------------------------------------------------------------------------------------------------------------------------------------------------------------------------------------------------------------------------------ctcccatctcctccc----------------------ttcccctcctc---------------------------------------tccattaa---------------------aatcc-------cctatctc----------------------------cccccccgtcgcatcaaactgaccctgaagctgatcatggtt--------------------------------------------------------gttggtttccaa---------------------------------------------------------------------------------------------------------------------------------------------------------------------------------------------------------------------------------------------------------------------t
>Jupunba_commutata_Maguire_46145@NODE_1_length_2868_cov_310.683626
tgaatgtagccttacatgtactaaacattctgatttgagtttactaagtccataatttctcag-ctac-ggattaactatttcagaggg---------ttttcttagttcagatattatctaacacatcaaagttattg----gaaagaggaagaactccacaaaataaaataaaaaatttaattttaaatgagaaaaagaaaaag------aaatgaggtgggaaaggtaaaggtcccgaacaacgagactgagagaaagcctcttccgtcccttccaatatgtcagaagagagaaaaactgcctaaaacttaaagacaacgataaactgagaagaactcactatccccgtttacactttctgttcttctcttctcatcctcgtcttcgtcttcttcaccatttcttccatggatcccagtaaaactgaggacgatctctttctcaatcatcatccccatgatctggacccttcttcttcgattatttctcaccaaaatcacattcacccttccatttccaacccttccgacgacccttctttttctcttcccgaaattgttctctttcgctcatcttgctctgagtctccgagtcattcctctcctgactcgcccactcactcacccagtcgtcttccgggctcttcttctcctaaaaacccatctcaccaacctctctttatcagtccagaaccccatatctcctcccaattttacactttcaatcctgagtctcatgcccttatgatccgttgcatccttgagcaccggctggccactcccgttgagatccgagaagctacccctcgagccgtcctcaagtcatggcgtgctgtgtggaaagatcgaaatgaggagacggcgtacctgacggcttggaagcgcattcaagataagctcacagctcatgttgatgataacggtaacgaatttctttgtttcaagaacaattcccagcaattcgtttcacacattaaccaatggcaagacatagttatgagttttcacggcgatactgatttaaaacacttgggacttaaggaaaccatagagagaattaagcaagtctggacagtaggtgccaaattttatggaattcctgaaagttacattagggtttgtgttgctgcatgcccggtgtgttctgcagcttcatctggatctggagcgagaagtaagcgacggaggtttgagtatactgaatcttttgatgtgcccgctaaagacgttcctgataaacttcaacagttggctgtgaagcataaggtggtcctttgtatacggcagaagtatattaggtataagcctttcatggccgaagtaaaggattacgcttgtcacagagctggcgagccagctgccaagaaatcaaagcttctgaaaagggaaccatatgcgtcaaagcgttgtgggtgtgggtttcgtataagggctattgtgcccattgcaaattataatgagaaggataagacttttgtgtatcaagaagaggggaaggcagtgtttaagttgtatgcagtgcattctggtcatgaaccaggaccattggatggtaatgccaggattatgcatcgggttgttggccacaaaggaggctatcatatggatcaagagacagtatttggggtgagtgatgacatggaaaatgatacttttgggttgatagggaaggataaaggagatttgcggtattctgttttgcagcaggtgcaggaattgagagctgaagttgggatgttggaagggaaaatttcgaaaatcccacatgagttactgggtttggtctcccaagaattgtttgatgtggtgaatagaattagaagtataggtgcaggtttgaagccagttgaattgcttactgataaagaacatacagatgatgttttggttggcgataatgatttggcaaattggaataatcatcatcacgaaaggatttatggggatggcaaagatacagaattgattgaggatgatgaagacagttttggccgcactctaggagaagttatatcttgggaccagatgaggacagattgtagaagtcagaaagacctaatgatcacaccttgtaagcctgaaaggtggttgaaatgcagtgattttgatgaaaagagcatgcttgattgtgaggaaactaaactaaccaagcctgtccaacatgatgatgctattgtgtctgatgttggtcttggctgtatacaggttgatagtttctaccaggaaaatcctaagtggtatgattctcctccatgtagtttggatcctggtgcagattgtggggatagtggattccgtcatgaggagattttgtagagcctcaatcatcagaagttcatccactctaacttagttatcaatttatgttgtgccttttgccccttcaaacagatgaaagtgggattgtacatttatgtatacggaaggttggagctgcatgcctggaagtttaggtgtatttactgcatgtggttctgtaaagtataaccaaccatgcttctcttgcatatatcttcgttatgactaaatttgttaaccaagatcttggtcttcagagtttctagcttggtcctttgtataatgaacatcagtgttttctgtaatccattttggaactgagagattcttgtatgtattaatgagcagccattggcttttaattcctacttacatgtattgcatgaatgtcttatgtggcgtgtatctagcatactcattattcacttgctatacgtatgtca-
>Jupunba_commutata_Maguire_46145@NODE_2_length_878_cov_45.712859
-------------------------------------------------------------------------------------------------------------------------------tcaaaaccgtccccccaaaatcaggggaatttg--gggagaaggctggaaa----aatttatttgattag------atactcatgaaattttttg---------------ctaatcca------------aaagtgccttttaccctattaattcagaaataagaaac---------------aggaggacgaaagataaactgatatgaactcagtgtccctatttttactttctgttcttctcttttcagcctcgtatttgtcttcttcaccattttttccatgaatcctagtaaaattgaggacgatctctttctcaatcatcattcccatgatctggatccttcttcttcgattatttctcacc-aaatcacattcacccttccatt---------------gacctttctttttatcttcctgaaattgttctctttcgctcatcttgctctgagtctccgagtcattcctctactgacta----------------------------------------------------------------------------------------------------------------------------------------------------------------------------------------------------------------------------------------agcgcgaatgag---------------------------------------------------------------------------------------aaaaaaaa------------------------------------------aat---------------------------------------------------------------------tatatatatat-----------------------------aattgtatt--------------------------------------------------------------------------------------------------------------agatgttatttataa---------------tctaaggcataaa----aatgttatttataattaaactttattatacatt-----------------------------------------------------------------taatagagtttggaaaa------------------------------------------------------------aatcacttataacataagggtaaagttgtctatatgaaaa--------------------taatttctttctcctccccact----------------------------------------------------------------------------tg-accaaacaa-----------------tgtaacattaaaattccttctctc-----------------------------------ccatttctt--------------------------------------------------------------------------------------------------------------------------------------------------------------------------------------------------------------cggatcaatctaaataaggtaatactaaaatcc---------------------------------------------------------------------------------------------------------------------------------------------------------------------------------------------------------------------------------------------------------------------------ctcacatctcctccc----------------------ttcccctcctc---------------------------------------tccattaa---------------------aatcc-------tctatcct----------------------------cccctccttcgaaccaaacggatccttaagctgatcattgtt--------------------------------------------------------gttggtttctaa-tagtaaacacaagtacttgtaatttatttaacatgatttatttttaatatgccaa----------gtttttt-cctttttca----------------------------------------------------------------------------------------------------------------------------------------------------------------------------------t
>Jupunba_idiopoda_Quesada_1718@NODE_2_length_623_cov_40.500000
----------------------------------------------------------------------------------------------------------------------------------------------------------------------------------------------------gactaaaatgcttatgaaattttttg---------------ctaattca------------aaagtgccttttgccctattcattcagaaataagaaacgagagcagcccaagaaggaggacgaacaataaaccgagatgaactcaatatccctgtttttactttgtgttcttctcttttcatcctcgtatttgtcttcttcaccatttcttccatgaatcctagtaaaactgaggatgatctctttctcaatcatcattcccatgatctagactcttcttcttcgattattttgcaccaaaatcacattcacccttccatttccaacccttccaacgacccttctttttctcttcctgaaattgttctctttcgctcatcttgctctgagtctcccaatcattcctctattgacta----------------------------------------------------------------------------------------------------------------------------------------------------------------------------------------------------------------------------------------agcatgaacgag---------------------------------------------------------------------------------------aaaaaaaaa---------------------------------------ataactata----attatatatatatatatatat-------------------------------atatatatatatatatataa-----------------------------aattgtatt--------------------------------------------------------------------------------------------------------------agatgttatttataa---------------tataaggcataaa----aatgttatttataattaaactttataatatatt-----------------------------------------------------------------tcatagagtttggaaaa------------------------------------------------------------aatcacttataac-------taaagttgtccatgtgaaaa--------------------taatttcccttcc------------------------------------------------------------------------------------------------------------------------------------------------------------------------------------------------------------------------------------------------------------------------------------------------------------------------------------------------------------------------------------------------------------------------------------------------------------------------------------------------------------------------------------------------------------------------------------------------------------------------------------------------------------------------------------------------------------------------------------------------------------------------------------------------------------------------------------------------------------------------------------------------------------------------------------------------------------------------------------------------------------------------------------------------------------------------------------------------------------------------------------------------------------------------------------------------------------------------------------------------------------------------
>Jupunba_laeta_Mori_25147@NODE_2_length_706_cov_16.052464
-------------------------------ggacgggatggattttgct-ccctctccttgattggtaagataaaaaatttaggaggggaaaggaaattttttaaaatt--ttcccctccctcctctcaaaaccccctccccaaaatctggcgtattt---aaagggaggct-aaaa----aatttgcttgattggactaaaatgtcgataaaattttctt---------------cttatcca------------aaagtgtcctttaccctattca-----------------------------------------------------------------------------------------------ttcatcctcgtctttgtcttcttcaccatttcttcaatggatcctaa-taaactgaggacgatctctttctcaatcatattccccatgatcttggcccat-ttctttaattatttctcaccaaaatcacattcacccttccatttccatcccttccaatgacccttctttttctctttctaaaattgttctctttcacttatcttg---------------------ctcccctaacaa----------------------------------------------------------------------------------------------------------------------------------------------------------------------------------------------------------------------------------------tgcgtgaatgaa---------------------------------------------------------------------------------------a-------------------------------------------------atatat---------------------------------------------------------------atat-taaatatat-----------------------------aattatatt--------------------------------------------------------------------------------------------------------------aaatgttatttataa---------------tctaaggcataaa----gatgttatttataattaaactttattatacatt-----------------------------------------------------------------taatagggtttcaaaaa------------------------------------------------------------aatcacatataatataagggtaaagttatcaatgtgaaaa--------------------taatttccctcccctcccttcc----------------------------------------------------------------------------taaactaaacaa-----------------ggtaatattaaaatccctcccttc-----------------------------------ccctcccc---------------------------------------------------------------------------------------------------------------------------------------------------------------------------------------------------------------------------------------------------------------------------------------------------------------------------------------------------------------------------------------------------------------------------------------------------------------------------------------------------------------------------------------------------------------------------------------------------------------------------------------------------------------------------------------------------tccatcgaaccaaacagacccatagcctctg-----tttggtttgatggga------------------------------------------------------ggggag----------------------------------------------------------------------------------------------------------------------------------------------------------------------------------------------------------------------------------------------------------------g
>Jupunba_laeta_Mori_25147@NODE_3_length_634_cov_12.588869
------------------------------------------------------------------------------------------ggggggaagtttttgaaatt--cacccctccctcccttca--acccccccccc--aatcaggaggatttg--ggggagtggctggaaa----aatttatttgattag------atgcttatgaaattttcta---------------ctaattca------------aaactgccctttaccctattaattcagaaataagaaatgagagtggtccaagaagtaagacgaaagataaactgatatgaactcattatccctgtttttactttctgttcttctcttttcaacctcgtatttgtcttcgtcgccattttttccatgaatcctagtaaaactgaggacgatctctttctcaagcatcattctcatgatctggatccttcttcttcgcttatttctcacc-aaattacattcacccttccatt---------------gacctttctttttctcttcctgaaattgttctcttccactcatcttgctctaagtctccgagtcattcctctactgacta----------------------------------------------------------------------------------------------------------------------------------------------------------------------------------------------------------------------------------------agcgcaagtgag-----------------------------------------------------------------------------------------aaaaaa------------------------------------------aactaca----tacata-------------------------------------------------tatatatatatatatat-----------------------------aattgtatt--------------------------------------------------------------------------------------------------------------agatgttatttttaa---------------tctaaggcataaa----aatgttatttataattaaactttattatacatt-----------------------------------------------------------------taatagggtttcaaaaa------------------------------------------------------------aatcac-------------------------------------------------------------------------------------------------------------------------------------------------------------------------------------------------------------------------------------------------------------------------------------------------------------------------------------------------------------------------------------------------------------------------------------------------------------------------------------------------------------------------------------------------------------------------------------------------------------------------------------------------------------------------------------------------------------------------------------------------------------------------------------------------------------------------------------------------------------------------------------------------------------------------------------------------------------------------------------------------------------------------------------------------------------------------------------------------------------------------------------------------------------------------------------------------------------------------------------------------------------------------------------------------------------------------------------------
>Jupunba_langsdorfii_Ribeiro_728@NODE_1_length_3195_cov_272.516036
tgaatgaggccttacctgtactaaacatcctgatttgagtttactaagtccgtaatttctcag-ctac-ggattaactattccgaaggg---------ttttcttagtttagacattatctaacacatcaaagttattg----gaatatggaagaactccacaaaataaaataaaaaatttaattttaaatgagaaaaagaaaaag------aaatgaagtgggaaaggtaaaggtcccgaacaacgagactgggagggagcctcttccgtcccttccaacatgtcagaagagagaaaaactgcccaaaacttaaagacaacgataaactgagaagaactcactatccccgtttacactttctgttcttctcttctcatcctcatcttcgtcttcttcaccatttcttccatggatcccagtaaaactgaggacgatctctttctcaatcatcatccccatgatctggacccttcttcttcgattatttctcaccaaaatcacattcacccttccatttccaacccttccgacgacccttctttttctcttcccgaaattgttctctttcgctcatcttgctctgagtctccgagtcattcctcccctgactcgcccactcactcacccagtcgtcttccgggctcttcttctcctaaaaacccatctcaccaacctctctttatcagtccagaaccccatatctcctcccaattttacactttcaatcctgagtctcatgcccttatgatccgttgcatccttgagcaccggctcgccactcccgttgagatccgagaagccacccctcgagccgtcctcaagtcatggcgtgctgtgtggaaagatcgaaatgaggagacggcgtacctgacggcttggaagcgcattcaagataagctcacagctcatgttgatgataacggtaacgaatttctttgtttcaagaacaattcccagcaattcgtttcacacattaaccaatggcaagacatagttatgagttttcacggcgatactgatttaaaacacttgggacttaaggaaaccatagagagaattaagcaagtctggacagtaggtgccaaattttatggaattcctgaaagttacattagggtttgtgttgctgcatgcccggtgtgttctgcagcttcatctggatctggagcgagaagtaagcgacggaggtttgagtatactgaatcttttgatgtgcccgctaaagacgttcctgataaacttcaacaattggctgtgaagcataaggtggtcctttgtatacggcagaagtatattaggtataagcctttcatggccgaagtaaaggattacgcttgtcacagagctggcgagccagctgccaagaaatcaaagcttctgaaaagggaaccatatgcgtcaaagcgttgtgggtgtgggtttcgtataagggctattgtgcccattgcaaattataatgagaaggataagacttttgtgtatcaagaagaggggaaggcagtgtttaagttgtatgcagtgcattctggtcatgaaccaggaccattggatggtaatgccaggattatgcatcgggttgttggccacaaaggaggctatcatatggatcaagagacagtatttggggtgagtgatgacatggaaaatgatacttttgggttgatagggaaggataaaggagatttgcggtattctgttttgcagcaggtgcaggaattgagggctgaagttgggatgttggaagggaaaatttcgaagatcccacatgagttactgggtttggtctcccaagaattgtttgatgtggtgaatagaattagaagtataggtgcaggtttgaagccagttgaattgcttactgataaagaacatacagatgatgttttggttggcgataatgatttggcaaattggaataatcatcatcatgaaaggatttatggggatggcaaagatacagaattgattgaggatgatgaagacagttttggccgcactctaggagaagttatatcttgggaccagatgaggacagattgtagaagtcagaaagacctaatgatcacaccttgtaagcctgaaaggtggttgaaatgcagtgattttgatgaaaagagcatgcttgattgtgaggaaactaaactaaccaagcctgtccaacatgatgatgctattgtgtctgatgttggtcttggctgtatacaggttgatagtttctaccaggaaaatcctaagtggtatgattctcctccatgtagtttggatcctggtgcagattgtggggatagtggattccgtcatgaggagattttgtagagcctcaatcatcagaagttcatccactctaacttagttatcaatttatgttgtgccttttgccccttcaaacagatgaaagtgggattgtacatttatgtatacggaaggttggagctgcatgcctggaagtttaggtgtatttactgcatgtggttctgtaaagtataaccaaccatgcttctcttgcatatatcttcgttatgactaaatttgttaaccaagatcttggtcttcagagtttctagcttggtcctttgtataatgaacatcagtgttttctgtaatccattttggaactgagagattcttgtatgtattaatgagcagccattggcttttaattcctacttacatgtattgcatgaatgtcttatgtggcgtgtatctagcatactcattattcacttgctatacgtatttcag
>Jupunba_langsdorfii_Ribeiro_728@NODE_2_length_1126_cov_19.853194
--------------------------------------------------------------------------------------------------------------------------------------------------------------------------------------------------------------------aaattttctg---------------ctaatcca------------aaagtgccctttaccctattaattcagaaataagaaacgagagcggttcaagaagtaggacgaaagataaattgacatgaactcaatatccctgtttttactttctgttcttctcttttcaacctcgtatttgtcttcttcaccattttttccatgaattatagtaaaaccgaggacgatctctttctcaatcatcattcccacgatctggatccttcttcttcgattatttctcacc-aaattacattcacccttccatt---------------gacctttctttttctcttcctgaaattgttctctttcgctcatcttgctctgagtctccgagtcattcctctactgacta----------------------------------------------------------------------------------------------------------------------------------------------------------------------------------------------------------------------------------------agcgtgaatgag---------------------------------------------------------------------------------------aaaaaaaaa-----------------------------------------aactataa-------------------------------------------------------------ttatatatatatat-----------------------------aattgtatt--------------------------------------------------------------------------------------------------------------aga-gttatttatag---------------tctaaggtataaa----aatgttatttataattaaactttattatacatt-----------------------------------------------------------------taatagagtttagaaaa------------------------------------------------------------aatcatttata--ataaggataaagttgtccatgtgaaaa--------------------taatttccctccccatcccacc----------------------------------------------------------------------------tg-accaaacaa-----------------gataacattaaaattctttctctc-----------------------------------ccctttctt--------------------------------------------------------------------------------------------------------------------------------------------------------------------------------------------------------------ctgatcaatctaaataaggtaatactaaaatcc---------------------------------------------------------------------------------------------------------------------------------------------------------------------------------------------------------------------------------------------------------------------------ctcctatcccccctc-----------------------------------------------------------------------------------------------------------------------------------------------------------cgtcaaaccaaacagacccttaagctgatcattgtt--------------------------------------------------------gttggtttctaaatagtaaacacaagtacttgtagtttatttgacatcatttatttttaatatgccaa----------gtttttt-cctttttcatttaggtctgtcatg-----------------tttattaaattaaattaaaaccacttagggcatgtttggattaacggtagagaagtagctctgacttttgaaaaagtcaaataggattaaaagtcaatgtgatttgtgtttgtggtggtagaagtggctttttttctaacattaaac
>Jupunba_langsdorfii_Ribeiro_728@NODE_3_length_812_cov_26.338776
----------------------------------------------------------------tggtaagattaaaaatttagaagtgaaggaaaaattttttgaaatt--cgcccctcccttccctcaaaaccgtcccccc-aaatccggaggatttt--ggggggaggctggaaa----aatttatttgattag------atactcatgaaattttctg---------------ctaatcca------------aaagtgccctttaccctattaattcagaaataagaaatgagagcggttcaagaagtaggaagaaagataaattgatatcaactcagtatccctgtttttactttctgttcttctcttttcaacctcgtatttgtcttcttcaccattttttccatgaatcatagtaaaactgaggacgatctctttctcaatcatcattcccatgatctggatccttcttcttcgattatttctcacc-aaattacattcacccttccatt---------------gacctttctttttctcttcctgaaattgttctctttcgctcatcttgctatgagtctccgagtcattcctctactgacta----------------------------------------------------------------------------------------------------------------------------------------------------------------------------------------------------------------------------------------agcgcgaatgaga--------------------------------------------------------------------------------------aaaaaaaa------------------------------------------aactata----att-----------------------------------------------------atatatatatatatat-----------------------------aattgtatt--------------------------------------------------------------------------------------------------------------aga-gttatttatag---------------tctaaggcataaa----aattttatttataattaaactttattatacatt-----------------------------------------------------------------taataaagtttagaaaa------------------------------------------------------------aatcatttataatataagggtaaagttgtccatgtgaaaa--------------------taatttcccttcctttcccacc----------------------------------------------------------------------------tg-accaaacaa-----------------ggtaacattaaaattctttctctc-----------------------------------ccctttctt--------------------------------------------------------------------------------------------------------------------------------------------------------------------------------------------------------------ctgatcaatctaaataaggtaatactaaaatct---------------------------------------------------------------------------------------------------------------------------------------------------------------------------------------------------------------------------------------------------------------------------ctcctatctcccccc----------------------ttccc--------------------------------------------------------------------------------------------------------------------------------------------------------------------------------------------------------------------------------------------------------------------------------------------------------------------------------------------------------------------------------------------------------------------------------------------------------------------------------------------------------------
>Jupunba_langsdorfii_Ribeiro_728@NODE_4_length_643_cov_11.575972
tgaatgaggccttacctgtactaaacattttgatttgagtttactaagtccgtaatttctcagcctacggattaactatctctgaaggg---------ttttcttagtttagacattatctaacacatcaaagttattg----gaatatggaagaactccacaaaataaaataaaaaatttaattttaaatgagaaaaagaaaaag------aaatgaagtg------gtaaaggtcccgaacaacgagactgggagagagcctcttccgtcccttccaacatgtcagaagagagaaaaactgcccaaaacttaaagacaacgataaactg-----------------------------------------------------------------------------------------------------------------------------------------------------------------------------------------------------------------------------------------------------------------------------------------------------------------------------------------------------------------------------------------------------------------------------------------------------------------------------------------------------------------------------------------------------------------------------------------------------------------------------------------------------------------------------------------------------------------------------------------------------------------------------------------------------------------------------------------------------------------------------------------------------------------------------------------------------------------------aga----------------------------------------------------------------------------------------------------------------------------------------------------------------------------------------------------------------------------------------------------------------------------------------------------------------------------------------------------------------------------------------------------------------------------------------------------------------------------------------------------------------------------------------------------------------------------------------------------------------------------------------------------------------------------------------------------------------------------------------------------------------------------------------------------------------------------------------------------------------------------------------------------------------------------------------------------------------------------------------------------------------------------------------------------------------------------------------------------------------------------------------------------------------------------------------------------------------------------------------------------------------------------------------------------------------------------------------------------------------------------------------------------------------------------------------------------------------------------------------------------------------------------------a
>Jupunba_leucophylla_Iganci_839@NODE_1_length_3467_cov_504.829204
tgaatgaggccttacctgtactaaacattctggtttgagtttacgaagtccgtaatttctcag-ctat-ggattaactattccggaggg---------ttttcttagtttagatattatctaacacatcaaagttattg----gaatccggaagaactccacaaaataaaataaaaaatttaattttaaatgagaaaaagaaaaag------aaatgaagtgggaaaggtaaaggtcccgaacaacaagactgagagagagcctcttccgtcccttccaatatgtcagaagagagaaaaactgcccaaaacttaaagacaacgataaactgagaaaaactcactatccccgtttacactttctgttcttctcttctcatcctcgtcttcgtcttcttcaccatttcttccatggatcccagtaaaactgaggacgatctctttctcaatcatcatccccatgatctggacccttcttcttcgattatttctcaccaaaatcacattcacccttccatttccaacccttccgacgacccttctttttctcttcccgaaattgttctctttcgctcatcttgctctgagtctccgagtcattcctccccggactcgcccactcactcacccagtcgtcttccgggctcttcttctcctaaaaacccatctcaccaacctctctttatcagtccagaaccccatatctcctcccaattttacactttcaatcctgagtctcatgcccttatgatccgttgcatccttgagcaccggctcgccactcccgttgagatccgagaagcgacccctcgagccgtcctcaagtcatggcgtgctgtgtggaaagatcgaaatgaggagacagcgtacctgacggcttggaagcgcattcaagataagctcacagctcatgttgatgataacggtaacgaatttctttgtttcaagaacaattcccagcaattcgtttcacacattaaccaatggcaagacatagttatgagttttcatggcgatactgatttaaaacacttgggacttaaggaaaccatagagagaattaagcaagtctggacagtaggtgccaaattttatggaattcctgaaagttacattagggtttgtgttgctgcatgcccggtgtgttctgcagcttcatctggatctggagcgagaagtaagcgacggaggtttgagtatactgaatcttttgatgtgcccgctaaagacgttcctgataaacttcaacagttggctgtgaagcataaggtggtcctttgtatacggcagaagtatattaggtataagcctttcatggccgaagtaaaggattacgcttgtcacagagctggcgagccagctgccaagaaatcaaagcttctgaaaagggaaccatatgcgtcaaagcgttgtgggtgtgggtttcgtataagggctattgtgcccattgcaaattataatgagaaggataagacttttgtgtatcaagaagaggggaaggcagtgtttaagttgtatgcagtgcattctggtcatgagccaggaccattggatggtaatgccaggattatgcatcgggttgttggccacaaaggaggctatcatatggatcaagagacagtatttggggtgagtgatgacatggaaaatgatacttttgggttgatagggaaggataagggagatttgcggtactctgttttgcagcaggtgcaggaattgagagctgaagttgggatgttggaagggaaaatttcgaaaatcccacatgagttactgggtttggtctcccaagaattgtttgatgtggtgaatagaattagaagtataggtgcaggtttgaagccagttgaattgcttactgataaagaacatacagatgatgttttggttggtgataatgatttggcaaattggaataatcatcatcacgaaaggatttatggggatggcaaagatacagaattgattgaggatgatgaagacagttttggccgcactctaggagaagttatatcttgggaccagatgaggacagattgtagaagtcaaaaagacctaatgatcacaccttgtaagcctgaaaggtggttgaaatgcagtgattttgatgaaaagagcatgcttgattgtgaggaaactaaactaaccaagcctgtccaacatgatgatgctattgtgtctgatgttggtcttggctgtatacaggttgatagtttctaccaggaaaatcctaagtggtatgattctcctccatgtagtttggatcctggtgcagattgtggggatagtggattccgtcatgaggagattttgtagggcctcaatcatcagaagttcatccactctaacttagttatcaatttatgttgtgccttttgccccttcaaacagatgaaagtgggattgtacatttatgtatacggaaggttggagctgcatgcctggaagtttaggtgtatttactgcgtgtggttctgtaaagtataaccaaccatgcttctcttgcatatatcttcgttatgactaaatttgttaaccaagatcttggtcttcagagtttctagcttggtcctttgtataatgaacatcagtgttttctgtaatccattttggaactgagagattcttgtatgtattaatgagcagccattggcttttaattcctgctttcatgtattgcatgaatgtcttatgtggcgtgtatctagcatactcattattcacttgctatacgtatttcac
>Jupunba_limae_Iganci_261@NODE_3_length_1041_cov_47.841286
----------------------------------------------------------------------------------------ggagagagcattttttgaaatt-------ttctctcctctcaaaaccgttctctc--aaatcgggggatttg--gagggaaggcttgaaa----attttatttgattagactaaaatgctcatgaaattttctg---------------ctgattca------------aaagtgccctttgccctattcattcagaaataagaaatgagagcggtccaagaaggaggatgaacaataaactgagatgaactcaatatccctgtttttactttctgttcttctcttttcatcctcgtatttgtcttcttcgccatttcttccatgaatcctagtaaaactgaggatgatctctttctcaatcatcattctcatgatctggacccttcttctttgattattttgcaccaaaatcaaattcacccttccatttccaacccttccaacgacccttctttttctcttcctgaaattgttctctttcgctcatcttgctctgagtctcccagtcattcctctactgacta----------------------------------------------------------------------------------------------------------------------------------------------------------------------------------------------------------------------------------------agcgcgaacgag----------------------------------------------------------------------------------------aaaaaaa------------------------------------------acctata----attata-aaatataattttaa-------------------------------aaatatatatagatatatat-----------------------------aattgtatt--------------------------------------------------------------------------------------------------------------agatgttatttataa---------------tctaaggcataaa----aatgttatttataattaaattttattatacatt-----------------------------------------------------------------taatagagtttgaaaaa------------------------------------------------------------aatcgcttataacataagggtaaagttgtctgtatgaaaa--------------------taatttccctcccctctccacc----------------------------------------------------------------------------tg-accaaataa-----------------ggtaacattaaaattcattctctc-----------------------------------ccctttctt--------------------------------------------------------------------------------------------------------------------------------------------------------------------------------------------------------------ctaatcaatttaaataaggtaatactaaaatcc---------------------------------------------------------------------------------------------------------------------------------------------------------------------------------------------------------------------------------------------------------------------------ctcctgtctcctccc----------------------ttccccttctc---------------------------------------tccattaa---------------------aatcc-------cctatcc-----------------------------cccctccgtcgaaccaaacagacccttaagctgatcattgtt--------------------------------------------------------gttggtttctacatagtaaacacaagtacttgtagtttatttaacatgatttatttttaatatgccaa----------gtttttttcctttttcattcaggtctgtcatg-----------------tttattaaattaaattaaaaccacttagggcgtgtttggatta-------------------------------------------------------------------------------------------------------t
>Jupunba_longipedunculata_Cardona_2682@NODE_2_length_670_cov_49.401349
---------------------------------------------------------------------------------------------------------------------------------------------------------------------------------------------------aaaccattttttataaataattctttc---------------ttaattat------------aa-------ttaaatcctaatggtaaaaattaggatgtgagagcggtccaagaaggaggacgaaagataaactgatatgaactcagtatccctgtttttactttctgttcttctattttcagcctcgtatttgtcttcttcaccatttttaacatgaatcctagtaaaactgaggacgatctctttctcaatcatcattcctatgatctggatccttcttcttcgattatttctcacc-aaatcacattcacccttccatt---------------gacctttctttttctcttcctgaaattgttctctttcgctcatcttgctctgagtctccgagtcattcctctactaacta----------------------------------------------------------------------------------------------------------------------------------------------------------------------------------------------------------------------------------------agcgtgaatgag----------------------------------------------------------------------------------------aaaaaaa------------------------------------------aactata----attata-------------------------------------------------------tatatatatat-----------------------------aattgtatt--------------------------------------------------------------------------------------------------------------agatgttatttataa---------------tctaacgcataaa----aatgttatttataattaaactttattatacatt-----------------------------------------------------------------taatagagtttggaaaa------------------------------------------------------------aatcacttataacataaggaaaaaattgtccatgtgaaca--------------------taatttccctcccctctccatc----------------------------------------------------------------------------tg-accaaacaa-----------------gataatattaaaattctttctctt-----------------------------------ccctttctt--------------------------------------------------------------------------------------------------------------------------------------------------------------------------------------------------------------ctgatcaatctaaataaggtaatactaaaatcc---------------------------------------------------------------------------------------------------------------------------------------------------------------------------------------------------------------------------------------------------------------------------c-------------------------------------------------------------------------------------------------------------------------------------------------------------------------------------------------------------------------------------------------------------------------------------------------------------------------------------------------------------------------------------------------------------------------------------------------------------------------------------------------------------------------------------------------------
>Jupunba_longipedunculata_Cardona_2682@NODE_3_length_616_cov_20.439703
-------------------------------------------------------------------------tagaaatttaggagtggggggagaagtttttgaaatt--cgcccctccctcccctcaaaacccccccccc--aatcgggaggatttg--ggggagaggttggaaa----aatttatttgattag------atgctcatgaaattttttg---------------ctaatcca------------aaagtgtcctttaccctattaattcagaaataagaaatgagagtggtccaagaagtaggacgaaagataaactgatatgaactcagtatccctgtttttactttctgttcttctcttttcaacctcgtatttgtcttcttcaccattttttccatgaatcctagtaaaattgaggacaatctctttctcaagcatcattcccatgatctggatccttcttcttcgattatttctcacc-aaattacattcacccttccatt---------------gacctttctttttctcttcctgaaattgttctctttcactcatcttgctctgagtctccgagtcattcctctactaacta----------------------------------------------------------------------------------------------------------------------------------------------------------------------------------------------------------------------------------------agcgcaaatgag-----------------------------------------------------------------------------------------aaaaaa------------------------------------------aactata----attata-------------------------------------------------tatatatatatatatata-------------------------------tatata------------------------------------------------------------------------------------------------------------------------------------------------------------------tatatatatatatatatatatatatata-----------------------------------------------------------------taattgtattgga------------------------------------------------------------------------------------------------------------------------------------------------------------------------------------------------------------------------------tg--------------------------------------------------------------------------------------------------------------------------------------------------------------------------------------------------------------------------------------------------------------------------------------------------------------------------------------------------------------------------------------------------------------------------------------------------------------------------------------------------------------------------------------------------------------------------------------------------------------------------------------------------------------------------------------------------------------------------------------------------------------------------------------------------------------------------------------------------------------------------------------------------------------------------------------------------------------------------------------------------------------------------------------------------------------------------------------------------------------------------------------------------------------------------------t
>Jupunba_macradenia_Lourteig_3021@NODE_2_length_791_cov_38.093838
ctctttgggctctgtttggtttgaatggaagggaggggagaaattttgtttccctccctttaattagtaagactaaaaatttagaagtggaagaga------------------------------------------------------------------------------------------aattttttgaa------atgctcccctccttcccct---------------caaa---a------------aaagtaccctttaccctattcatttagaaataagaaacgagagcggtccaaaaaggaagacgaaagataaactgagatgaattcagtatccctgtttttactttctgttcttctcttttcatcctcgtatttgtcttcttcaccatttattctatgaatcctagtataactgaggacgatctctttctcaatcatcattcccatgatctggacccttcttcttcgattatttctcacc-aaatcacattgacccttccatt---------------gacccttcttttgctcttcctgaaattgttctctttcgctcatcttg--------ctccgagttattcctctactaacta----------------------------------------------------------------------------------------------------------------------------------------------------------------------------------------------------------------------------------------agcgcgaatgag----------------------------------------------------------------------------------------aaaaaaa------------------------------------------aactata----attata------------------------------------------------aaatataattgtatatat-----------------------------aattgtatt--------------------------------------------------------------------------------------------------------------agatgttatttataa---------------tctaaggcataaa----aatattatttataattaaattttattatatatt-----------------------------------------------------------------taatagagtttggaaaa------------------------------------------------------------aatcacttataacataagggtaaagttgtccatatgaaaa--------------------taattttcctcccctccctacc----------------------------------------------------------------------------tg-atcaaacaa-----------------g-----------------------------------------------------------------------------------------------------------------------------------------------------------------------------------------------------------------------------------------------------------------------------------------------------------------------------------------------------------------------------------------------------------------------------------------------------------------------------------------------------------------------------------------------------------------------------------------------------------------------------------------------------------------------------------------------------------------------------------------------------------------------------------------------------------------------------------------------------------------------------------------------------------------------------------------------------------------------------------------------------------------------------------------------------------------------------------------------------------------------------------------------------
>Jupunba_macradenia_Lourteig_3021@NODE_3_length_663_cov_25.703072
-------------------------tgggagggacgggatggattttactcccctccccttgattggtaagataaaaaatttaggaggggaagggaaatatttaaaaatt--ttcccctccctcctctcaaaaccctcccccccaaatcggggggattt---gaagggaggctaaaaa----aatttgcttgattggactaaaatgtcgattaaattttctt---------------cttatcca------------aaagtgtcctttaccctattca-----------------------------------------------------------------------------------------------ttcatcctcatctttgtcttctttaccatttcttccatggatcccag-taaactgaggacgatctctttctcaatcatattcaccatgatctgggcccat-ttctttaattatttctcaccaaaatcacattcgcccttccatttccatcccttttgatgacccttctttttctctttctaaaattgttctctttcacttatcttg---------------------ctcccctgacag----------------------------------------------------------------------------------------------------------------------------------------------------------------------------------------------------------------------------------------tgcgtaaatgaa---------------------------------------------------------------------------------------a-------------------------------------------------atatat---------------------------------------------------------------atat-taaatatat-----------------------------aattatatt--------------------------------------------------------------------------------------------------------------aaatgttatttataa---------------tctaaggcataaa----gatgttatttataattaaactttattatacatt-----------------------------------------------------------------taatagggtttggaaaa------------------------------------------------------------aatcacatataacataagggtaaagttatccatgtgaaaa--------------------taatttccctcccctcccttcc----------------------------------------------------------------------------tgaaccaaacaa-----------------ggtaacattaaaatccctcccctt-----------------------------------cccttcc-----------------------------------------------------------------------------------------------------------------------------------------------------------------------------------------------------------------------------------------------------------------------------------------------------------------------------------------------------------------------------------------------------------------------------------------------------------------------------------------------------------------------------------------------------------------------------------------------------------------------------------------------------------------------------------------------------------------------------------------------------------------------------------------------------------------------------------------------------------------------------------------------------------------------------------------------------------------------------------------------------------------------------------------------------------------------------------t
>Jupunba_oppositifolia_Liegier_16014@NODE_1_length_2548_cov_286.566572
------------------------------------------------------------------------------------------------------------tcaaatattatctaacacatcgaagttattg----gaaag-agaagaactccacaaaataaaataaaaaatttaattttaaatgagaaaaagaaaaag------aaatgaagtgggaaaggttaaggtcccgaacaacgagactgagagagagcctcttccgtcccttccaatgtgtcagaagagagaaaaactgcttaaaacttaaagacaacgataaactgagaagaactcactatccccgtttacactttctgttcttctcttctcatcctcgtcttcctcttcttcaccatttcttccatggatcccagtaaaactgaggacgatctctttctcaatcatcatccccatgatctggacccttcttcttcgattatttctcaccaaaatcacattcacccttccatttccaacccttccgacgacccttctttttctcttcccgaaattgttctctttcgctcatcttgctctgagtctccgagtcattcctcccctgactcgcccactcactcacccagtcgtcttccgggctcttcttctcctaaaaacccatctcaccaacctctctttatcagtccagaaccccatatctcctcccaattttacactttcaatcctgagtctcatgcccttatgatccgttgcatccttgagcaccggctcgccactcccgtcgagatccgagaagccacccctcgagccgtcctcaagtcatggcgtgctgtgtggaaagatcgaaatgaggagacggcgtacctgacggcttggaagcgcattcaagataagctcacagctcatgttgatgataacggtaacgaatttctttgtttcaagaacaattcccagcaattcgtttcacacattaaccaatggcaagacatagttatgagttttcacggcgatactgatttaaaacacttgggacttaaggaaaccatagagagaattaagcaagtctggacagtaggtgccaaattttatggaattcctgaaagttacattagggtttgtgttgctgcatgcccggtgtgttctgcagcttcatctggatctggagcgagaagtaagcgacggaggtttgagtatactgaatcttttgatgtgcccgctaaagacgttcctgataaacttcaacagttggctgtgaagcataaggtggtcctttgtatacggcagaagtatattaggtataagcctttcatggccgaagtaaaggattacgcttgtcacagagctggcgagccagctgccaagaaatcaaagcttctgaaaagggaaccatatgcgtcaaagcgttgtgggtgtgggtttcgtataagggctattgtgcccattgcaaattataatgagaaggataagacttttgtgtatcaagaagaggggaaggcagtgtttaagttgtatgcagtgcattctggtcatgaaccaggaccattggatggtaatgccaggattatgcatcgggttgttggccacaaaggaggctatcatatggatcaagagacagtatttggggtgagtgatgacatggaaaatgatacttttgggttgatagggaaggataaaggagatttgcggtattctgttttgcagcaggtgcaggaattgagagctgaagttgggatgttggaggggaaaatttcgaaaatcccacatgagttactgggtttggtctcccaagaattgtttgatgtggtgaatagaattagaagtataggtgcaggtttgaagccagttgaattgcttactgataaagaacatacagatgatgttttagttggcgataatgatttggcaaattggaataatcatcatcacgaaaggatttatggggatggcaaagatacagaattgattgaggatgatgaagacagttttggccgcactctaggagaagttatatcttgggaccagatgaggacagattgtagaagtcagaaagacctaatgatcacaccttgtaagcctgaaaggtggttgaaatgcagtgattttgatgaaaagagcatgcttgattgtgaggaaactaaactaaccaagcctgtccaacatgatgatgttattgtgtctgatgttggtcttggctgtatacaggttgatagtttctaccaggaaaatcctaagtggtatgattctcctccatgtagtttggatcctggtgcagattgtggggatagtggattccgtcatgaggagattttgtagagcctcaatcatcagaagttcatccactctaacttagttatcaatttatgttgtgccttttgccccttcaaacagatgaaagtgggattgtacatttatgtatacggaaggttggagctgcatgcctggaagtttaggtgtatttactgcatgtggttctgtaaagtataaccaaccaagcttctcttgcatatatcttcgttatgactaaatttgtttaccaagatcttggtcttcagagtttctagcttggtcctttgtataatgaacaccagtgttttctgtaatccattttggaactgagagattc--------------------------------------------------------------------------------------------------------------------
>Jupunba_oppositifolia_Liegier_16014@NODE_2_length_560_cov_77.453416
-------------------------------------------------------------------------c--------------------------------------------tcccttccctcaaaactatcccctc--aatcgggaga--ttt--ggggggaggctgaaaa----aatttatttgattag------ttgcacatgaaattttcag---------------ctaatcta------------aaagtgccctttaccctattcattcagaaataaaaaacgagaacggtccaaaaaggaggacgaaagataaattgagatgaactcagtatccctgtttttactttctgttcttctcttttcatcctcgtatttgtcttcttcaccatttcttccatgaatcctagtaaaactgaggacgatctctttctcaatcatcattcccatgatctggacccttcttcttcgattatttctcacc-aaatcacattcacccttccatt---------------gacccttctttctctcttcctcaaattgttctctttcgctcatcttgctctgagtctccgagtcattcctctactaaata----------------------------------------------------------------------------------------------------------------------------------------------------------------------------------------------------------------------------------------agcgcgaatgag-----------------------------------------------------------------------------------------aaaaaa------------------------------------------aactata----attata-------------------------------------------------aatatatatatatatat-----------------------------a--tatata--------------------------------------------------------------------------------------------------------------tatatatatatataa---------------ttata-----tta----aatgttatttataa------------------------------------------------------------------------------------------------------------------------------------------------------------------------------------------------------------------------------------------------------------------------------------------------------------------------------------------------------------------------------------------------------------------------------------------------------------------------------------------------------------------------------------------------------------------------------------------------------------------------------------------------------------------------------------------------------------------------------------------------------------------------------------------------------------------------------------------------------------------------------------------------------------------------------------------------------------------------------------------------------------------------------------------------------------------------------------------------------------------------------------------------------------------------------------------------------------------------------------------------------------------------------------------------------------------------------------------------------------------------------------------------------------------------------------------------------------------------------------------------------------------
>Jupunba_oxyphyllidia_Yonker_6157@NODE_2_length_889_cov_52.770936
acggtaaggctttatttggtttgaatgggagggacgggatcgattttgctccccttcccttgattagtaaggtaaaaaatttaggaggggaagggaaattttttaaaatt--ttcccctccctcctctcaaatcccgcccccccaaatcagggggattt---gaagggaggctaaaaa----aatttgcttgattggactaaaatgtcgataaaattttctt---------------cttatcca------------aaagtgtcctttaccctattca-----------------------------------------------------------------------------------------------ttcatcctcgactttgtcttctccaccatttcttccatggatcccag-taaactgaggacgatctctttctcaatcatattccccatgatctgggcccat-ttctttaattatttctcaccaaaatcacattcacccttctatttccatcccttccgatgacccttctttttctctttctaaaattgttctcttttacttatcttg---------------------ctcccctgacag----------------------------------------------------------------------------------------------------------------------------------------------------------------------------------------------------------------------------------------tgcgtgaatgaa---------------------------------------------------------------------------------------a-------------------------------------------------atatat---------------------------------------------------------------atat-taaatatat-----------------------------aattatatt--------------------------------------------------------------------------------------------------------------aaatgttatttataa---------------tctaaggcataaa----gatgttatttataattaaactttattatacatt-----------------------------------------------------------------taatagggttt-gaaaa------------------------------------------------------------aatcacatataacataagggtaaagttatccatgtgaaaa--------------------taatttccctcccctctcttcc----------------------------------------------------------------------------tgaaccaaacaa-----------------ggtaacattaaaatccctcccctt-----------------------------------cccttcctt--------------------------------------------------------------------------------------------------------------------------------------------------------------------------------------------------------------ttgatcaatccaaacaagataatattaaaatct---------------------------------------------------------------------------------------------------------------------------------------------------------------------------------------------------------------------------------------------------------------------------ctcctatcccctccc-------------------------------------------------------------------------------------------------------------------------ttc---------------------ccctcccctcaatcgaaccaaacagacccttagcctcta-----tttggtttga--------------------------------------------------------------ggg----------------------------------------------------------------------------------------------------------------------------------------------------------------------------------------------------------------------------------------------------------------g
>Jupunba_trapezifolia_Simon_1600@NODE_2_length_539_cov_298.520661
--------------------------------------------------------------------------------------------------------------------------acacatcaaagctattg----gaaagaggaagaactccacaaaataaaataaaaaatttaattttaaatgagtaaaagaaaaag------aaatgacgtgggaaaggtaaaggtcccgaacaacgagactgagagaaagcctcttccgtcccttccaatatgtcagaagagagaaaaactgcctacaacttaaagacaacgataaactgagaagaactcactatccccgtttacactttctgttcttctcttctcatcctcgtcttcgtcttcttcaccatttcttccatggatcccagtaaaactgaggacgatctctttctcaatcatcatccccatgatctggacccttcttcttcgattatttctcaccaaaatcacattcacccttccatttccaacccttccgacgacccttctttttctcttcccgaaattgttctctttcgctcatcttgctctgagtctccgagtcattcctctcctgactcgc----------------------------------------------------------------------------------------------------------------------------------------------------------------------------------------------------------------------------------------------------------------------------------------------------------------------------------------------------------------------------------------------------------------------------------------------------------------ccactcactcaccc-----------------------------agtcgtctt--------------------------------------------------------------------------------------------------------------ccgggctcttcttct---------------cctaaa------------------------------------------------------------------------------------------------------------------------------------------------------------------------------------------------------------------------------------------------------------------------------------------------------------------------------------------------------------------------------------------------------------------------------------------------------------------------------------------------------------------------------------------------------------------------------------------------------------------------------------------------------------------------------------------------------------------------------------------------------------------------------------------------------------------------------------------------------------------------------------------------------------------------------------------------------------------------------------------------------------------------------------------------------------------------------------------------------------------------------------------------------------------------------------------------------------------------------------------------------------------------------------------------------------------------------------------------------------------------------------------------------------------------------------------------------------------------------------------------------------------------------------------a
>Jupunba_villosa_Borges_423@NODE_1_length_3114_cov_309.934804
--------------------------------attttatgccaaatcattatttatttattaatttataagctcaaatattaaggaaaa--gtaaatatttacttattttaaattttatctaacacatcaaagttgttg----gaatatggaagaactcca-aaaataaaataaaaaatttaattttaaatgagaaaaagaaaaag------aaatgaagtgggaaaggtaaaggtcccgaacaacgagactgggagagagcctcttccgtcccttccaacatgtcagaagagagaaaaactgcccaaaacttaaagaccacgataaactgagaagaactcactatccccgtttacactttctgttcttctcttctcatcctcgtcttcgtcttcttcaccatttcttccatggatcccagtaaaactgaggacgatctctttctcaatcatcattcccatgatctggacccttcttcttcgattatttctcaccaaaatcacattcacccttccatttccaacccttccgacgacccttctttttctcttcccgaaattgttctctttcgctcatcttgctctgagtctccgagtcattcctcccctgactcgcccactcactcacccagtcgtcttccgggctcttcttctcctaaaaacccatctcaccaacctctctttatcagtccagaaccccatatctcctcccaattttacactttcaatcctgagtctcatgcccttatgatccgttgcatccttgagcaccggctcgccactcccgttgagatccgagaagccacccctcgagccgtcctcaagtcatggcgtgctgtgtggaaagatcgaaatgaggagacggcgtacctgacggcttggaagcgcattcaagataagctcacagctcatgttgatgataacggtaacgaatttctttgtttcaagaacaattcccagcaattcgtttcacacattaaccaatggcaagacatagttatgagttttcacggcgatactgatttaaaacacttgggacttaaggaaaccatagagagaattaagcaagtctggacagtaggtgccaaattttatggaattcctgaaagttacattagggtttgtgttgctgcatgcccggtgtgttctgcagcttcatctggatctggagcgagaagtaagcgacggaggtttgagtatactgaatcttttgatgtgccggctaaagacgttcctgataaacttcaacagttggctgtgaagcataaggtggtcctttgtatacggcagaagtatattaggtataagcctttcatggccgaagtaaaggattacgcttgtcacagagctggcgagccagctgccaagaaatcaaagcttctgaaaagggaaccatatgcgtcaaagcgttgtgggtgtgggtttcgtataagggctattgtgcccattgcaaattataatgagaaggataagacttttgtgtatcaagaagaggggaaggcagtgtttaagttgtatgcagtgcattctggtcatgaaccaggaccattggatggtaatgccaggattatgcatcgggttgttggccacaaaggaggctatcatatggatcaagagacagtatttggggtgagtgatgacatggaaaatgatacttttgggttgatagggaaggataaaggagatttgcggtattctgttttgcagcaggtgcaggaattgagggctgaagttgggatgttggaagggaaaatttcgaagatcccgcatgagttactgggtttggtctcccaagaattgtttgatgtggtgaatagaattagaagtataggtgcaggtttgaagccagttgaattgcttactgataaagaacatacagatgatgttttggttggcgataatgatttggcaaattggaataatcatcatcacgaaaggatttatggggatggcaaagatacagaattgattgaggatgatgaagacagttttggccgcactctaggagaagttatatcttgggaccagatgaggacagattgtagaagtcagaaagacctaatgatcacaccttgtaagcctgaaaggtggttgaaatgcagtgattttgatgaaaagagcatgcttgattgtgaggaaactaaactaaccaagcctgtccaacatgatgatgctattgtgtctgatgttggtcttggctgtatacaggttgatagtttctaccaggaaaatcctaagtggtatgattctcctccatgtagtttggatcctggtgcagattgtggggatagtggattccgtcatgaggagattttgtagagcctcaatcatcagaagttcatccactctaacttagttatcaatttatgttgtgccttttgccccttcaaacagatgaaagtgggattgtacatttatgtatacggaaggttggagctgcatgcctggaagtttaggtgtatttactgcatgtggttctgtaaagtataaccaaccatgcttctcttgcatatatctttgttatgactaaatttgttaaccaagatcttggtcttcagagtttctagcttggtcctttgtataatgaacatcagtgttttctgtaatccattttggaactgagagattcttgtatgtattaatgagcagccattggcttttaattcctgcttacatgtattgcatgaatgtcttatgttgcgtgtatctagcatactcattattcacttgctatacgtatttcat
>Jupunba_villosa_Borges_423@NODE_2_length_1042_cov_51.556477
ctctttaggctctgtttggtttgaataagagggaagggagggattttg-gtcccctcccttaattagcaagactaaaaatttaggtgtggagggagcattttttgaaatt-------ttctctcccctcaaaaccgttctctc--aaatcgggggatttg--gagggaaggctcgaaa----aatttatttgattagactaaaatgcttaataaattttctg---------------ctaattca------------aaagtgccctttgccctattcattcagaaataagaaacgagagcggtccaagaaggaggatgaacaataaactgagatgaactcaatatccctgtttttactttctgttcttctcttttcatcctcgtatttgtcttcttcaccatttcttccatgaatcctagtaaaactgaggatgatctctttctcaatcatcattctcatgatctggacccttcttctttgattattttgcaccaaaatcatattcacccttccatttccaacccttccaacgacccttctttttctcttcctgaaattgttctctttcgctcatcttgctctgagtctcccagtcattcctctactgacta----------------------------------------------------------------------------------------------------------------------------------------------------------------------------------------------------------------------------------------agcgcgaacgag---------------------------------------------------------------------------------------aaaaaaaa------------------------------------------aactata----attata-aaatataattttaaat---------------------------atatatatatatatatatatat-----------------------------aattgtatt--------------------------------------------------------------------------------------------------------------agatgttatttataa---------------tctaaggcataaa----aatgttatttataattaaattttattatacatt-----------------------------------------------------------------taatagagtttgaaaaa------------------------------------------------------------aattgcttataacataagggtaaagttgtccatgtgaaaa--------------------taatttctctcccctccccacc----------------------------------------------------------------------------tg-attaaataa-----------------ggtaacattaaaattccttctctc-----------------------------------ccctttctt--------------------------------------------------------------------------------------------------------------------------------------------------------------------------------------------------------------ctaatcaatctaaataaggtaatactaaaatcc---------------------------------------------------------------------------------------------------------------------------------------------------------------------------------------------------------------------------------------------------------------------------ctcttgtctcctccc----------------------ttcccctcctc---------------------------------------tccattaa---------------------aatcc-------cctatc------------------------------cccctccgtcgaaccaaacagacccttaagctgatcattgtt--------------------------------------------------------gttggtttctacatagtaaacacaagtacttgtag----------------------------------------------------------------------------------------------------------------------------------------------------------------------------------------------------------------------------------------------t
>Punjuba_callejasii_Daly_5935@NODE_1_length_2337_cov_85.902655
---------------------------------------------------------------------------------------------------------------------------------------------------------------------------------------------------------------------aatgtagtgggaaaggtgaaggtcccgaacaacgagactgagagagagcctcttccgtcccttccaatatgtcagaagagagaaaacctgtcctaaacttaaagacaacgataaactgagaagaactcactatccccgtttacactttctgttcttctcttctcattctcgtct--gtcttcttcaccatttcttccatggatcccagtaaaactgagcacgatctctttctcaatcatcatccccatgatctggacccttcttcctcgattatttctcaccaaaatcacattcacccttccatttccaacccttccgacgacccttctttttctcttcccgaaattgttctctttcgctcatcttgctctgagtctccgagtcattcctcccctgactcgcccactaactcacccagtcgtcttccgggctcttcttctcctaaaaacccctctcaccaacctctctttatcagtccagaaccccatatctcctcccaattttacactttcaatcccgagtctcatgcccttatgatccgttgcatccttgagcaccggctcgccactcccgttgagatccgagaagccacccctcgagccgtcctcaagtcatggcgtgctgtgtggaaagatcgaaatgaggagacggcgtacctgacggcttggaagcgcattcaagataagctcacagctcatgttgatgataacggtaacgaatttctttgtttcaagaacaattcccagcaattcgtttcacacattaaccaatggcaagacatagttatgagttttcatggcgatactgatttaaaacacttgggacttaaggaaaccatagagagaattaagcaagtctggacagtaggtgccaaattttatggaattcctgaaagttacattagggtttgtgttgctgcatgcccggtgtgttctgcagcttcatctggatctggagcgagaagtaagcgacggaggtttgagtatactgaatcttttgatgtgcccgctaaagaggttcctgataaacttcaacagttggctgtgaagcataaggtggtcctttgtatacggcagaagtatattaggtataagcctttcatggccgaagtaaaggattacgcttgtcacagagctggcgagccagctgccaagaaatcaaagcttctgaaaagggaaccatatgcgtcaaagcgttgtgggtgtgggtttcgtataagggctattgtgcccattgcaaattataatgagaaggataagacttttgtgtatcaagaagaggggaaggcagtgtttaagttgtatgcagtgcattctggtcatgagccaggaccattggatggtaatgccaggattatgcatcgggttgttggccacaaaggaggctatcatatggatcaagagacagtatttggggtgagtgatgacatggaaaatgatacttttgggttgatagggaaggataaaggagatttgcggtattctgttttgcagcaggtgcaggaattgagagctgaagttgggatgttggaagggaaaatttcgaaaatcccacatgagttactgggtttggtctcccaagaattgtttgatgtggtgaatagaattagaagtataggtgcaggtttgaagccagttgaattgcttactgataaagaacatacagatgatgttttggttggcgataatgatttggcaaattggaataatcatcatcacgaaaggatatatggggatggcaaagatacagaattgattgaggatgatgaagacagttttggccgcactctaggagaagttatatcttgggaccagatgaggacagattgtagaagtcagaaagacctaatgatcacaccttgtaagcctgaaaggtggttgaaatgtggtgattttgatgaaaagagcatgcttgattgtgaggaaactaaactaaccaagcctgtccaacatgatgatgctattgtgtctgatgttggtcttggctgtatacaggttgatagtttctaccaggaaaatcctaagtggtatgattctcctccatgtagtttggatcctggtgcagattgtggggatagtggattccgtcatgaggagattttgtagagcctcaatcatcagaagttcatccactctaacttagttatcaatttatgttgtgccttttgccccttcaaacagatgaaagtgggattgtacatttatgtatacggaaggttggagctgcatgcctggaagtttaggtgtatttactgcatgtggttctgtaaagtataaccaaccatgcttctcttgcatatatcttcgttatgactaaatttgttaaccaagatcttgg--------------------------------------------------------------------------------------------------------------------------------------------------------------------------------------------------
>Punjuba_callejasii_Daly_5935@NODE_2_length_621_cov_29.351103
agtcataggctctatttggtttaaattagagggagtggagggattt--gctccctgcccttaattgacaagaccaaaaatttagggagggaggggaaattttt-------------------ccccctcaaaactgtccccccaaaatcggggggatttg--gaggggaggttgaaaa----aagttgtctaattgaactaaaatgtccatgaaattttctg---------------ctaatcta------------aaagtgccctttgccctattca-----------------------------------------------------------------------------------------------ttcatcctcgtctttgtcttcttcaccatttcttccatggatcccagtaaaactgaggatgttctctttctcaatcatcatccccatgatctggacccttcttcttcaattatttctcaccaaaatcacattcacccttccatttccaacccttccaatgacccttctttttctcttcctgaaattgttctctttcgctcatcttg---------------------ctcccttgactg----------------------------------------------------------------------------------------------------------------------------------------------------------------------------------------------------------------------------------------agcacgaaatat---------------------------------------------------------------------------------------ata-tatatat---------------------------atatatatatatatatat---------------------------------------------------------------atatatatatagac-----------------------------aattgtatt--------------------------------------------------------------------------------------------------------------agatgttatttataa---------------tctaaggcataaa----atttttatttataattaaacattattataca------------------------------------------------------------------------------------------------------------------------------------------------------------------------------------------------------------------------------------------------------------------------------------------------------------------------------------------------------------------------------------------------------------------------------------------------------------------------------------------------------------------------------------------------------------------------------------------------------------------------------------------------------------------------------------------------------------------------------------------------------------------------------------------------------------------------------------------------------------------------------------------------------------------------------------------------------------------------------------------------------------------------------------------------------------------------------------------------------------------------------------------------------------------------------------------------------------------------------------------------------------------------------------------------------------------------------------------------------------------------------------------------------------------------------------------------------------------------------------------------t
>Punjuba_callejasii_Daly_5935@NODE_5_length_531_cov_11.449339
---------------------------------------------------------------atgacaagattaaaaatttaggaggtgtggtgga----------------------cattttttttcccaccttccccaaaaaattggggagatttg--gaggaaaagttaaaaa----attttgtttgattagactaaaatgtctataaaattttgta---------------ctaatcca------------aaaatgccctttaccctattta-----------------------------------------------------------------------------------------------ttcgtccttatcttcgttttcttcaccattttctccatggatcccag-ta-------gacgatctctttctcaatcatcattcccatgatctggaccc---ttcttcaattatttctcaccaaaatcacattcacccttccatttccaatccttctgatgacccttcttcttttcttcccgaaattgttctctttcgctcatcttg---------------------ctcccctaactg----------------------------------------------------------------------------------------------------------------------------------------------------------------------------------------------------------------------------------------agcgagaacgag---------------------------------------------------------------------------------------gaa----------------------------------------------------------------------------------------------------------------------------aaatat-----------------------------atatatatt--------------------------------------------------------------------------------------------------------------agatgttatttataa---------------tctaaggtataaa----aatgttatttataattaaattttattatatatt-----------------------------------------------------------------taatagagtttgaaaaa------------------------------------------------------------aatcacttataagataaaggtaaagttgtccatataaaaa--------------------taatttcccttacc----------------------------------------------------------------------------------------------------------------------------------------------------------------------------------------------------------------------------------------------------------------------------------------------------------------------------------------------------------------------------------------------------------------------------------------------------------------------------------------------------------------------------------------------------------------------------------------------------------------------------------------------------------------------------------------------------------------------------------------------------------------------------------------------------------------------------------------------------------------------------------------------------------------------------------------------------------------------------------------------------------------------------------------------------------------------------------------------------------------------------------------------------------------------------------------------------------------------------------------------------------------------t
>Punjuba_killipii_Palodorios_6252@NODE_2_length_695_cov_21.111650
---------------------------------aggagagggattttgctcctctctccttaattgataagatcaaaaatttagaaaggaaaaagaaattttataaaatt--cttccctccatctcctcaaaacccccctcccaaaatcggaaggattt---gaagggaggctaaaaa----attttgcttgattggactaaaatgtccatataattttctg---------------ctaatcca------------aaagtaccctctaccctattca-----------------------------------------------------------------------------------------------tttatcctcgtctttgtcttcttcaccatttcttccatggattccagttaaactgaggacgatctctctctcaatcatcatgcccatgatttgggctcat-ttctttaattatttctcaccaaaatcacattcacccttccatttccatcccctccgatgacccttctttttctcttcccgaaattgttctctttcgctcatcttg---------------------ctctcctgacag----------------------------------------------------------------------------------------------------------------------------------------------------------------------------------------------------------------------------------------tgcgtgaatgaa---------------------------------------------------------------------------------------aaaaaaaa--------------------------------------aaaaatatat---------------------------------------------------------------atatatatatatat-----------------------------aattgtatt--------------------------------------------------------------------------------------------------------------aaatgttatttataa---------------tctaaggcataaa----gatgttatttataattaaactttattatacatt-----------------------------------------------------------------taatagggcatagaaaa------------------------------------------------------------aatcacatataacataagggtaaagttgtctaagcgaaaa--------------------taatttccctcccctctcctct----------------------------------------------------------------------------tgaaccaaacaa-----------------ggtaacattaaaatttctcccctc-----------------------------------cccttcctt--------------------------------------------------------------------------------------------------------------------------------------------------------------------------------------------------------------ctgatcaatccaaacaaa-------------------------------------------------------------------------------------------------------------------------------------------------------------------------------------------------------------------------------------------------------------------------------------------------------------------------------------------------------------------------------------------------------------------------------------------------------------------------------------------------------------------------------------------------------------------------------------------------------------------------------------------------------------------------------------------------------------------------------------------------------------------------------------------------------------------------------------------------g
>Punjuba_killipii_Palodorios_6252@NODE_3_length_648_cov_21.394046
--------------------------------------------tgtgctcccttccctttaattagtaaaataaaaaatttaggaggggaagaaaaaaattttaaaatt--ttcccctccctcttctcaaaaccctcccctccaaatcgaggggattt---gaagggaggctaaaaa----aatttgcttgattagactaaaatgtctataaaattttctg---------------ttaatcca------------atagtaccctttaccctattca-----------------------------------------------------------------------------------------------ttcattctcgtctttgtcttcttcaccatttcttccatggatcccaa-taaactgaggacgatctctttctcaatcatcatccccatgatctgggcccac-ttctttaattatttctcaccaaaatcacattcacccttccatttccatcccttccgatgacccttctttttcttttctcaaaattgttctcttttgcgcatcttg---------------------ctcccctgacag----------------------------------------------------------------------------------------------------------------------------------------------------------------------------------------------------------------------------------------tgcgcgaacgaa-------------------------------------------------------------------------------------------------------------------------------------------atat---------------------------------------------------------------atatatatatatat-----------------------------aattatatt--------------------------------------------------------------------------------------------------------------aaatgttatttataa---------------tctaaggcataaa----gattttatttataattaaactttattatatatt-----------------------------------------------------------------taataggatttgaaaaa------------------------------------------------------------aatcatatataacataagagtaaagttgtccatgtgaaaa--------------------taatttccctccccgcccctcc----------------------------------------------------------------------------taaaccaaataa-----------------ggtaatattaaaatctctcccctc-----------------------------------ccctcttcttcc------------------------------------------------------------------------------------------------------------------------------------------------------------------------------------------------------------------------------------------------------------------------------------------------------------------------------------------------------------------------------------------------------------------------------------------------------------------------------------------------------------------------------------------------------------------------------------------------------------------------------------------------------------------------------------------------------------------------------------------------------------------------------------------------------------------------------------------------------------------------------------------------------------------------------------------------------------------------------------------------------------------------------------------------------------------------------t
>Punjuba_killipii_Palodorios_6252@NODE_5_length_580_cov_26.658052
aattttaacttcccttctaccctcaaactaaataagaaaaggatgatcactccctccccttaatttacaataccaaaagtttagaaggggaggggaaattttc--------aatcaaaaccctccccccaaatccctca------------------------------tgctaaaat----aatttatttgattggattaaaatgtctataaaattttcta---------------ctaatcca------------aaagtgccctttgccctgttca-----------------------------------------------------------------------------------------------ttcttcctgaactttgtcttcttcaccattttttacatggatcctag-taaactgaggacgatctctttctcaatcatcatcccaatgatctggacccttcttcttcaattatttctcacaaaagtcacattcacccttccatttcatacccttccgacgacccttctttttctcttcctgaaattgtcctttttcactcatcttgtt--gagtctctgagtcattcctcccctgactg----------------------------------------------------------------------------------------------------------------------------------------------------------------------------------------------------------------------------------------agcgtaaaccaa---------------------------------------------------------------------------------------aa--------------------------------------------------ataa---------------------------------------------------------------ataaataaatataa-----------------------------aattgtatt--------------------------------------------------------------------------------------------------------------tgatgttatttataa---------------caataattatagaa------------tataatt----------------------------------------------------------------------------------------------------------------------------------------------------------------------------ttaaatatatatatatctatatatata--------------------taattgtattt--------------------------------------------------------------------------------------------------------------------gatgtta----------------------------------------------------------------------------------------------------------------------------------------------------------------------------------------------------------------------------------------------------------------------------------------------------------------------------------------------------------------------------------------------------------------------------------------------------------------------------------------------------------------------------------------------------------------------------------------------------------------------------------------------------------------------------------------------------------------------------------------------------------------------------------------------------------------------------------------------------------------------------------------------------------------------------------------------------------------------------------------------------------------------------------------------------------------------------------------------------------------------------------------------t
>Punjuba_lehmannii_Escobar_7465@NODE_1_length_2817_cov_232.812044
----------cttacctggactaaacattctggtttgagtttactaagtccgtaatttctcag-ctac-gaattaactattctggaggg---------tttttttagtttagatataatataacacaacaaagttattg----gaatctagaagaactccacaaaataaaataaaaaatttaattttaaatgagaaaaagaaaaag------aaatgaagtgggaaaggtaaaggtcccgaacaacgagactgagagagagcctcttccgtcccctccaatatgtcagaagagagaaaacctgtccaaaacttaaagacaacgacaaactgagaagaactcactatccccgtttacactttctgttcttctcttctcattctcgtctttgtcttcttcaccatttcttccatggatcccggtaaaactgaggacgatctctttctcaatcatcatccccatgatctggacccttcttcctcgattatttctcaccaaaatcacattcacccttccatttccaacccttccgacgacccttctttttctcttcccgaaattgttctctttcgctcatcttgctctgagtctccgagtcattcctcccctgactcgcccactcactcacccagtcgtcttccgggctcttcttctcctaaaaacccatctcaccaacctctctttatcagtccagaaccccatatctcctcccaattttacactttcaatcctgagtctcatgcccttatgatccgttgcatccttgagcaccggctcgccactcccgttgagatccgagaagccacccctcgagccgtcctcaagtcatggcgtgctgtgtggaaagatcgaaatgaggagacggcgtacctgacggcttggaagcgcattcaagataagctcacagctcatgttgatgataacggtaacgaatttctttgtttcaagaacaattcccagcaattcgtttcacacattaaccaatggcaagacatagttatgagttttcatggcgatactgatttaaaacacttgggacttaaggaaaccatagagagaattaagcaagtctggacagtaggtgccaaattttatggaattcctgaaagttacattagggtttgtgttgctgcatgcccggtgtgttctgcagcttcatctggatctggagcgagaagtaagcgacggaggtttgagtatactgaatcttttgatgtgcccgctaaagaggttcctgataaacttcaacagttggctgtgaagcataaggtggtcctttgtatacggcagaagtatattaggtataagcctttcatggccgaagtaaaggattacgcttgtcacagagctggcgagccagctgccaagaaatcaaagcttctgaaaagggaaccatatgcgtcaaagcgttgtgggtgtgggtttcgtataagggctattgtgcccattgcaaattataatgagaaggataagacttttgtgtatcaagaagaggggaaggcagtgtttaagttgtatgcagtgcattctggtcatgagccaggaccattggatggcaatgccaggattatgcatcgggttgttggccacaaaggaggctatcatatggatcaagagacagtatttggggtgagtgatgacatggaaaatgatacttttgggttgatagggaaggataaaggagatttgcggtattctgttttgcagcaggtgcaggaattgagagctgaagttgggatgttggaagggaaaatttcgaaaatcccacatgagttactcggtttggtctcccaagaattgtttgatgtggtgaatagaattagaagtataggtgcaggtttgaagccagttgaattgcttactgataaagaacatacagatgatgttttggttggcgataatgatttggcaaattggaataatcatcatcacgaaaggatttatggagatggcaaagatacagaattgattgaggatgatgaagacagttttggccgcactctaggagaagttatatcttgggaccagatgaggacagattgtagaagtcagaaagacctaatgatcacaccttgtaagcctgaaaggtggttgaaatgcagtgattttgatgaaaagagcatgcttgattgtgaggaaactaaactaaccaagcctgtccaacatgatgatgctattgtgtctgatgttggtcttggttgtatacaggttgatagtttctaccaggaaaatcctaagtggtatgattctcctccatgtagtttggatcctggtgcagattgtggggatagtggattccgtcatgaggagattttgtagagcctcaatcatcagaagttcatccactctaacttagttatcaatttatgttgtgccttttgccccttcaaacagatgaaagtgggattgtacatttatgtatacggaaggttggagctgcatgcctggaagtttaggtgtatttactgcatgtggttctgtaaagtataaccaaccatgcttctcttgcatatatcttcgttatgactaaatttgttaaccaagatcttggtcttcagagtttctagcttggtcctttgtataatgaacatcagtgttttctgtaatccattttggaactgagagattcttgtatgtattaatgagcagccattggcttttaattcctactttcatgtattgcatgaatgtcttatgtgtcgtgtatctagcatactcattattcacttgctctacgtatttca-
>Punjuba_lehmannii_Escobar_7465@NODE_2_length_1251_cov_42.270869
acatttaggttttatttggttt-----gaagggaggggaggaattgtgctctcttctccttaattggtaaaatcaaaaatttaggaaaggaagataaattttttaaaatt--ttcccctccctcttctcaaaaccctcccctccaaatcgaggggattt---gaacggaggctaaaaa----aatttgcttaattggactaagatgtccataaaattttctg---------------ctaatcca------------atagtgccctttgccctattca-----------------------------------------------------------------------------------------------ttcattctcgtctttgtcttcttcaccatttcttccatggatcccaa-taaactgaggacgatctctttctcaatcatcatccccatgatctgggcccac-ttctttaattatttctcaccaaaatcacattcacccttccatttccatctcttccgatgacccttctttttcttttctcgaaattgttctcttttgcgcatcttg---------------------ctcccctgacag----------------------------------------------------------------------------------------------------------------------------------------------------------------------------------------------------------------------------------------tgcgcgaacgaa---------------------------------------------------------------------------------------ata----------------------------------------cacacacatatat---------------------------------------------------------------atatatatatatat-----------------------------aattatatt--------------------------------------------------------------------------------------------------------------aaatgttatttataa---------------tctaaggcataaa----gatgttatttataattaaactttattatatatt-----------------------------------------------------------------taatagaatttgaaaaa------------------------------------------------------------aatcatatataatataagagtaaagttatccatgtaaaaa--------------------taatttctctcaccgcccctcc----------------------------------------------------------------------------tgaactaaacaa-----------------ggtaatattaaaatccatcccctc-----------------------------------ccctcctcttcctt---------------------------------------------------------------------------------------------------------------------------------------------------------------------------------------------------------ctgatcaatccaaacaatgtaatattaaaatcc---------------------------------------------------------------------------------------------------------------------------------------------------------------------------------------------------------------------------------------------------------------------------ctcctatccctttcc----------------------gtcccgtcccc---------------------------------------tccattaa---------------------aaccc-------ctcatcccctc---------------------cccgcccctccatcgaaccaaacagacccttagcaccttcaaacatttttttccatgca------------------------------------------------------tccaat----------------------------------------------------------------------------------------------------------------------------------------------------------------------------------------------------------------------------------------------------------------g
>Punjuba_lehmannii_Escobar_7465@NODE_4_length_909_cov_33.573317
ttctccattccacacttagctt--gtcgaagagaagaaacaaaagcaaggctctttacttttggtactgaaaatgaaagttcattcactgagagccagttttttttagctactttgctcccctccattaaaaatttagg----gaaaaaattgagattt-----ggagaagttaaaaa----aatttgtttgattagactaaattgttcataaaattttgta---------------ctaatcca------------aaagtgccctttgttctattta-----------------------------------------------------------------------------------------------ttcatcctcgtcttcgtcttcttcaccattttctccatggatcccag-ta-------gacgatctctttctcaatcatcatccccatgatctggacccttcttcttcaattatttctcaccaaaattacattcacccttccatttccaacccttccgatgacccttctttttttcttcctgaaattgttctctttcgctcgtctgg---------------------cttccctaactg----------------------------------------------------------------------------------------------------------------------------------------------------------------------------------------------------------------------------------------agcgcgaacgag---------------------------------------------------------------------------------------gaa------------------------------------------aatatatatat---------------------------------------------------------------gtatatatatatat-----------------------------atttgtatt--------------------------------------------------------------------------------------------------------------agatgttatttataa---------------tctaatacataaa----aatattgtttataattaaactttattatatatt-----------------------------------------------------------------taatagagtttggtaaa------------------------------------------------------------aatcatttataacataaagataaagttgtcaatatggaaa--------------------taatttccctcccttcccctcc----------------------------------------------------------------------------tgaatcaaataa-----------------ggtaacattaaaatatctccattc-----------------------------------tccttcctt--------------------------------------------------------------------------------------------------------------------------------------------------------------------------------------------------------------ttgatcaattcaaacaaaataatattaaaattt---------------------------------------------------------------------------------------------------------------------------------------------------------------------------------------------------------------------------------------------------------------------------ttcctatcccttctc----------------------atcccatcccc---------------------------------------tccattaa---------------------aatcc-------ctcatcccatc---------------------ctctctccttctca------------------------------------------------------------------------------------------------tcccatccc----------------------------------------------------------------------------------------------------------------------------------------------------------------------------------------------------------------------------------------------------------------c
>Punjuba_lehmannii_Escobar_7465@NODE_5_length_601_cov_63.660305
agtttaaggttttgtttgatttgaatggg--ggggagaggggattttactccccttctcttaattgataagatcaaaaatttagacggggaa--------------------------tccttctccttaaaaaccctctcccaaaatcgggaggattt---gaagagaggttataaa----aatttgcttgattagactaaaatgttcataaaattttctg---------------ttaatcca------------aaagtgccctctaccctattca-----------------------------------------------------------------------------------------------ttcatcctcatctttatcttcttcactatttcttccatggattccagttaaactgaggacgatctctctctcaatcatcatgcccatgatttaggcccac-ttctttaattatttctcaccaaaatcacattcacccttccatttccatcccctccgatgacccttctttttctcttcccgaaattgttctcttttgctcatcttg---------------------ctcccctgacag----------------------------------------------------------------------------------------------------------------------------------------------------------------------------------------------------------------------------------------tgcgtgaatgaa-------------------------------------------------------------------------------------------------------------------------------------------------------------------------------------------------------------tatatatatatatat-----------------------------aattgtatt--------------------------------------------------------------------------------------------------------------aaatgttatatatat---------------atataattatata----aatcttatttataatctaagtt---------------------------------------------------------------------------------------------------------------------------------------------------------------------------------------------------------------------------------------------------------------------------------------------------------------------------------------------------------------------------------------------------------------------------------------------------------------------------------------------------------------------------------------------------------------------------------------------------------------------------------------------------------------------------------------------------------------------------------------------------------------------------------------------------------------------------------------------------------------------------------------------------------------------------------------------------------------------------------------------------------------------------------------------------------------------------------------------------------------------------------------------------------------------------------------------------------------------------------------------------------------------------------------------------------------------------------------------------------------------------------------------------------------------------------------------------------------------------------------------------------a
>Punjuba_racemiflora_Jimenez_Soares_3626@NODE_1_length_2949_cov_307.677577
tgaatgaggccttacctggactaaacattctggtttgagtttactaaattcgtaatttctcag-ctac-gaattaactattctggaggg--------tttttttttgtttagatataatctaacacaacaaagttattg----gaatccggaagaactccacaaaataaaataaaaaatttaattttaaatgagaaaaagaaaaag------aaatgtagtgggaaaggtaaaggtcccgaacaacgagactgagagagagcctcttccgtcccttccaatatgtcagaagagagaaaacctgtcctaaacttaaagacaacgataaactgagaagaactcactatccccgtttacaccttctgttcttctcttctcattctcgtctttgtcttcttcaccatttcttccatggatcccagtaaaactgaggacgatctctttctcaatcatcatccccatgatctggacccttcttcctcgattatttctcaccaaaatcgcattcacccttccatttccaacccttccgacgacccttctttttctcttcccgaaattgttctctttcgctcatcttgctctgagtctccgagtcattcctcccctgactcgcccactcactcacccagtcgtcttccgggctcttcttctcctaaaaacccctctcaccaacctctctttatcagtccagaaccccatatctcctcccaattttacactttcaatcccgagtctcatgctcttatgatccgttgcatccttgagcaccggctcgccactcccgttgagatccgagaagccacacctcgagccgtcctcaagtcatggcgtgctgtgtggaaagatcgaaatgaggagacggcgtacctgacggcttggaagcgcattcaagataagctcacagctcatgttgatgataacggtaacgaatttctttgtttcaagaacaattcccagcaattcgtttcacacattaaccaatggcaagacatagttatgagttttcatggcgatactgatttaaaacacttgggccttaaggaaaccatagagagaattaagcaagtctggacagtaggtgccaaattttatggaattcctgaaagttacattagggtttgtgttgctgcatgcccggtgtgttctgcagcttcatctggatctggagcgagaagtaagcgacggaggtttgagtatactgaatcttttgatgtgcccgctaaagaggttcctgataaacttcaacagttggctgtgaagcataaggtggtcctttgtatacggcagaagtatattaggtataagcctttcatggccgaagtaaaggattacgcttgtcacagagctggcgagccagctgccaagaaatcaaagcttctgaaaagggaaccatatgcgtcaaagcgttgtgggtgtgggtttcgtataagggctattgtgcccattgcaaattataatgagaaggataagacttttgtgtatcaagaagaggggaaggcagtgtttaagttgtatgcagtgcattctggtcatgagccaggaccattggatggtaatgccaggattatgcatcgggttgttggccacaaaggaggctatcatatggatcaagagacagtatttggggtgagtgatgacatggaaaatgatacttttgggttgatagggaaggataaaggagatttgcggtattctgttttgcagcaggtgcaggaattgagagctgaagttgggatgttggaagggaaaatttcgaaaatcccacatgagttactgggtttggtctcccaagaattgtttgatgtggtgaatagaattagaagtataggtgcaggtttgaagccagttgaattgcttactgataaagaacatacagatgatgttttggttggcgataatgatttggcaaattggaataatcatcatcacgaaaggatttatggggatggcaaagatacagaattgattgaggatgatgaagacagttttggccgcactctaggagaagttatatcttgggaccagatgaggacagattgtagaagtcagaaagacctaatgatcacaccttgtaagcctgaaaggtggttgaaatgtggtgattttgatgaaaagagcatgcttgattgtgaggaaactaaactaaccaagcctgtccaacatgatgatgctattgtgtctgatgttggtcttggctgtatacaggttgatagtttctaccaggaaaatcctaagtggtatgattctcctccatgtagtttggatcctggtgcagattgtggggatagtggattccgtcatgaggagattttgtagagcctcaatcatcagaagttcatccactctaacttagttatcaatttatgttgtgccttttgccccttcaaacagatgaaagtgggattgtacatttatgtatacggaaggttggagctgcatgcctggaagtttaggtgtatttactgcatgtggttctgtaaagtataaccaaccatgcttctcttgcatatatcttcgttatgactaaatttgttaaccaagatcttggtcttcagagtttctagcttggtcctctgtataatgaacatcagtgttttctgtaatccattttggaactgagagattcttgtatgtattaatgagcagccattggcttttaattcctactttcatgtattgcatgaatgtcttacgtggcgtgtatctagcatactcattattcacttgctctacgtatttca-
>Punjuba_racemiflora_Jimenez_Soares_3626@NODE_2_length_882_cov_58.367702
gccttaaggctttgtttggttt---------ggaggggagagaatttactcctcttccattaattagcaagaccaaaagtttaggaggagagagaaat--------------ttcccctcccttccctcaaaattacctcc--caaatcggggggattta--gagaggaagttgaaac----aatttgcttgaatggactaaaatgttgatgaaattttctg---------------ctaatcca------------aaagtgc--tttgccctattca-----------------------------------------------------------------------------------------------ttcatactcattttcgtcttcttcaccatttcttccatggatcccag-taaactgaggacgatctctttctcaatcatcatccccatgatctggaccctttttcttcaattatttctcacaaaaatcacattcacccttccatttcctacccttccgacaacccttctttttatcttcccgaaattgttctctttcgctcatcttgctccgagtct--gagtcattcctccccttattg----------------------------------------------------------------------------------------------------------------------------------------------------------------------------------------------------------------------------------------agcatgaaccaa---------------------------------------------------------------------------------------aaa-tatat-----------------------------acacacacacataaatata----attata-aaatataattttaa-------------------------------atatatatatatatatacac-----------------------------acttgtatt--------------------------------------------------------------------------------------------------------------agatgttatttataa---------------tctaaggtgtaaa----aatgttatttataattaaactttattatatatt-----------------------------------------------------------------taacagagtttgaaaaa------------------------------------------------------------aatcacttataatataagggtaaagttgtctatgtgaaaa--------------------taatttccttcccctctcctct----------------------------------------------------------------------------taaaccaaacaa-----------------cgtcacattaaaatt--------------------------------------------------------------------------------------------------------------------------------------------------------------------------------------------------------------------------------------------------------------------------------------------------------------------------------------------------------------------------------------------------------------------------------------------------------------------------------------------------------------------------------------------------------------------------------------------------------------------------------------------------------------------------------------------------------------------------------------------------------------------------------------------------------------------------------------------------------------------------------------------------------------------------------------------------------------------------------------------------------------------------------------------------------------------------------------------------------------------------------------t
>Punjuba_racemiflora_Jimenez_Soares_3626@NODE_3_length_697_cov_43.906452
-------------------------------ggaacgga------------------cattaacaaacaagaccaagagtttaggaggagggagggaa-aatttgaaatt--ttcccctctcgaccctcaaaattacccccccaaaatcagggggattca--gaggggaagttgaaat----aatttgcttgattggactaaaatgttgatgaaattttctg---------------ctaatcca------------aaagtgc--tttgccctattca-----------------------------------------------------------------------------------------------ttcatgctcattttcgtcttcttcaccatttcttccatggatcccag-taaattgtggacgatctctttctcaatcgtcatccccatgatctggacccttcttcttcaattatttctcacaaaaatcacattcacccttccatttcctacccttccgacaacccttctttttctcttcccgaaattgttctctttcgctcacccga------gtctccgagtcattcctccccttatta----------------------------------------------------------------------------------------------------------------------------------------------------------------------------------------------------------------------------------------agcatgaaccaa---------------------------------------------------------------------------------------aaa-tatatat-----------------atatatatacatatatacacataaatata----attata-aaatataattttaa-------------------------------------atatatatatacat-----------------------------acttgtatt--------------------------------------------------------------------------------------------------------------agatgttatttataa---------------tctaaggtgtaaa----aatgttatttataattaaattttattatatatt-----------------------------------------------------------------taacagagtttggaaaa------------------------------------------------------------aatcacttataacataagggtaaagttgtctatgtgaaaa--------------------taatttccttcccctctcctct----------------------------------------------------------------------------taaaccaaacaa-----------------cgtcacattaaaatt--------------------------------------------------------------------------------------------------------------------------------------------------------------------------------------------------------------------------------------------------------------------------------------------------------------------------------------------------------------------------------------------------------------------------------------------------------------------------------------------------------------------------------------------------------------------------------------------------------------------------------------------------------------------------------------------------------------------------------------------------------------------------------------------------------------------------------------------------------------------------------------------------------------------------------------------------------------------------------------------------------------------------------------------------------------------------------------------------------------------------------------t
>Punjuba_racemiflora_Jimenez_Soares_3626@NODE_4_length_608_cov_42.401130
agtttaaggctttgttt--------------ggaggagagagattttgctcccctcctcttaattgataagataaaaaatttaggagggaaaaagaaa------------------ttttttaaacctcaaaacccccctcccaaaattgaaaggattt---aaaggaaggctaaaaa----ggtttgcctgattgaattaaaatgttcataaaattttctg---------------ctaatcca------------aaagtaccctctaccctattta-----------------------------------------------------------------------------------------------ttcattctcgtctttatcttcttcactatttcttccatggattccagataaactgaggacgatctctgtctcaactatcatgcccatgatttgggcccac-ttatttaattatttctcacctaaatcacattcacccttccatttccatcccctccaatgacccttctttttctcttcccgaaattgttctttttggctcatcttg---------------------ct-ccctgacag----------------------------------------------------------------------------------------------------------------------------------------------------------------------------------------------------------------------------------------tgcgtgaatgaa--------------------------------------------------------------------------------------------------------------------------------------------tat---------------------------------------------------------------atatatatatatat-----------------------------atatatatt--------------------------------------------------------------------------------------------------------------aaatattatttataa---------------tctaaggcataaa----gatgttatttataattaaatt----------------------------------------------------------------------------------------------------------------------------------------------------------------------------------------------------------------------------------------------------------------------------------------------------------------------------------------------------------------------------------------------------------------------------------------------------------------------------------------------------------------------------------------------------------------------------------------------------------------------------------------------------------------------------------------------------------------------------------------------------------------------------------------------------------------------------------------------------------------------------------------------------------------------------------------------------------------------------------------------------------------------------------------------------------------------------------------------------------------------------------------------------------------------------------------------------------------------------------------------------------------------------------------------------------------------------------------------------------------------------------------------------------------------------------------------------------------------------------------------------------t
>_R_Acacia_rostellifera_Murphy_466@NODE_1_length_1428_cov_645.236862
---------------------------------------------------------------------------------------------------------------------------------------------------------------------------------------------------------------------------------------------------------------------------------------------------------------------------------------------------------------------------------------------------------------------------------------------------------------------------------------------------------------------------------------------------------------------------------------------------------------------------------------------------------------------------------------------------------------------------------cctcccaattttacactttcaatcctgagtctcatgcccttatgatccgttgcatccttgagcaccggcttgccactcccgttgagatccgagaagccacccctcgagccgtcctcaagtcatggcgtgcagtgtggaaagatcgaaatgaggagacggcatacctgacggcttggaagcgcattcaagataagctcacagctcatgtcgatgataacggtaacgaatttctttgtttcaagaacaattcccagcaattcgtttcacacattaaccaatggcaagacatagttatgagttttcatggcgatactgatttaaaacacttgggacttaaggaaaccatagagagaattaagcaagtctggacagtaggtgccaaattttatggaattcctgaaagttacattagggtttgtgttgctgcatgcccggtgtgttctgcagcttcatctggatctggagcgagaagtaagcgacggaggtttgagtatactgaatcttttgatgtgcccgctaaagaggttcctgataaacttcaacagttggctgtgaagcataaggtggtcctttgtatacggcagaagtatattaggtataagcctttcatggccgaagtaaaggattacgcttgtcacagagctggcgagccagctgccaagaaatcaaagcttctgaaaagggaaccttatgcgtccaagcgctgtgggtgtgggtttcgtataagggctattgtgcccattgcaaactataatgagaaggataagacttttgtgtatcaagaagaggggaaggcagtgtttaagttgtatgcagtgcattctggtcatgagccaggaccattggatggtaatgccaggattatgcatcgggttgttggccacaaaggaggctatcatatggatcaagagacagtatttggggtgagtgatgacatggaaactgatactttcgggttgatagggaaggataaaggagatttgcggtattctgttttgcagcaggtgcaggaattgagagctgaagttgggatgttggaagggaaaatttcgaaaatcccacatgagttactgggtttggtctcccaagaactgtttgatgttgtgaatagaattagaagtataggtgcaggtttgaagccagttgaattgcttactgataaagaacatacagatgatgttttggttggcgataatgatttggcaaattggaataatcatcatcacgaaaggatttatggggatggaaaagatacagaattgattgaggatgatgaagacagttttggccgtactctaggagaagttatatcttgggaccagatgaggacagattgtagaagtcagaaagacctaatgatcacaccttgtaagcctgaaaggtggttaaaatgcagtgattttgatgaaaagagcatacttgattgcg-----------------------------------------------------------------------------------------------------------------------------------------------------------------------------------------------------------------------------------------------------------------------------------------------------------------------------------------------------------------------------------------------------------------------------------------------------------------------------------------------------------------------------------------------------------------------------------------------------------------------------------
>_R_Acacia_rostellifera_Murphy_466@NODE_2_length_933_cov_389.439252
tgaatgaggccttaccttacctaaatattctggtttgagt-tattaaatctgtgatttctcagcttacggattaactatctccgaaggggttaagggattttattaatttagaaattatc--------taaagttatta----gaatttacaagaattctataaaataa---aataaaaataattttaaatgagaaaaagaaaaag------aaatgaagtgggaaaggtaaaggtcccgaacaacgagactgagagagagcgcctcccgtctctgccaatatgtcacaggagagaaaaactgcccaagacttaaagacaacgataaactgagaagaactcactatctccgtttttactctctgttcttctcttttcatcctcgtcttcgtcttcttcaccatttcttccatggatcccagtaaaactgaggacgatctctttctcaatcatcatccccatgatctggacccttcttcttcgatcatttctcaccaaaatcatattcacccttccatttccaacccttccgacgacccttctttttctcttcccgaaattgttctcttccgctcatcttgctctgagtctccgagtcattcctcccctgactcgc----------------------------------------------------------------------------------------------------------------------------------------------------------------------------------------------------------------------------------------------------------------------------------------------------------------------------------------------------------------------------------------------------------------------------------------------------------------ccactcactcaccc-----------------------------agtcgtctt--------------------------------------------------------------------------------------------------------------ccgggctcttcttct---------------cctaaaaacccatctcaacccctctttatcagtccagaaccccatatctc------------------------------------------------------ctcccaat-------------------------------------------------------------------------------tttacactttcaat---------------------------------------------cctgagtctcatgcccttatgatccgt------------------------------------------------------------------------------------------------------tgcatccttgagcaccggcttgcc-----------------------------------------------------------------------------------------------------------------------------------------------------------------------------------------------------------------------------------------------------------------------------------------------------------------------------------------------------------------------------------------------------------------------------------------------------------------------------------------------------------------------------------------------------------------------------------------------------------------------------------------------------------------------------------------------------------------------------------------------------------------------------------------------------------------------------------------------------------------------------------------------------------------------------------------------------------------------------------------------------------------------------------------------------------------------------------------------------------------------------t
>_R_Acacia_rostellifera_Murphy_466@NODE_3_length_862_cov_167.591083
----------------------------------------------------------------------------------------------------------------------------------------------------------------------------------------------------------------------------------------------------------------------------------------------------------------------------------------------------------------------------------------------------------------------------------------------------------------------------------------------------------------------------------------------------------------------------------------------------------------------------------------------------------------------------------------------------------------------------------------------------------------------------------------------------------------------------------------------------------------------------------------------------------------------------------------------------------------------------------------------------------------------------------------------------------------------------------------------------------------------------------------------------------------------------------------------------------------------------------------------------------------------------------------------------------------------------------------------------------------------------------------------------------------------------------------------------------------------------------------------------------------------------------------------------------------------------------------------------------------------------------------------------------------------------------------------------------------------------------------------------------------------------------------------------------------------------------------------------------------------------------------------------------------------------------------------------------------------------------------------------------------------------------------------------------------------------------------------------------------------------------------cctaatgatcacaccttgtaagcctgaaaggtggttaaaatgcagtgattttgatgaaaagagcatacttgattgcgaggaaactaaactaaccaagcctgtccaacatgatgatgctattgtgtctgatgttggtcttggctgtatacaggttgatagtttctaccaggaaaatcctaagtggtatgattctcctccatgtagtttggatcctggtgcagattgtggggatagtggattccgtcatgaggagattttgtagagcctcaatcatcagaagttcatccactctaacttagttatcaatttatgttgtgccttttgccccttcaaacagatgaaagtgggattgtacatttatgtatacggaaggttggagctgcatgcctggaagtttaggtgtatttgctgcatgtggttctgtaaagtataaccaactatgcttctcttgcatatatcttcgttatgactaaatttgttaaccaagatcttggtcttcagagtttctagcttggtcctttgtataatgaacatcagtgttttctgtaatccattttggaactgagagattcttgtatgtattaatgagcagccattggcttttaattcctactttcatgtattgcatgaatgtcttatgtggcatttatctagcatactcattattcacttgcagtacgtatttca-
>_R_Albizia_burkartiana_StivalSantos_678@NODE_1_length_2598_cov_18.938655
------------------------------------------------------------------------------------------------------------------------------------------------------------------------------------------------------------ag------aaatgaagtgggaaaggtcaaggtcccgaacgacgagactgagagaaagcctcttccgccccttccaatatgtcagaagagagaaaaactgcccaaaacttaaagacaacgataaactgagaagagctcactatccccgtttttactttctgttcttgtcttttcatcctcgtcttcgtcttcttcaccatttcttccatggatcccagtaaaactgaggacgatctctttctcaatcatcatccccatgatctggacccttcttcttcgattatttctcaccaaaatcatattcacccttccatttccaacccttccgacgacccttctttttctcttcccgaaattgttctctttcgctcatcttgctctgagtctccgagtcattcctcccctgactcgcctactcactcacccagtcgtcttccgggctcttcttctcctaaaaacccatctcaccaacccctctttatcagtccagaaccccatatctcctcccaattttacactttcaatcctgagtctcatgcccttatgatccgttgcatccttgagcatcggctcgccactcccgttgagatccgagaagccacccctcgagctgtcctcaagtcatggcgtgctgtgtggaaagatcgaaatgaggagacggcgtacctgacggcttggaagcgcattcaagataagctcacagctcatgttgatgataacggtaacgaatttctttgtttcaagaacaattcccagcaattcgtttcacacattaaccaatggcaagacatagttatgagttttcatggcgatactgatttaaaacacttgggacttaaggaaaccatagagagaattaagcaagtctggacagtaggtgccaaattttatggaattcctgaaagttacattagggtttgtgttgctgcatgcccggtgtgttctgcagcttcatctggatctggagcgagaagtaagcgacgaaggtttgagtatactgaatcttttgatgtgcccgctaaagaggttcctgataaacttcaacagttggctgtgaagcataaggtggtcctttgtatacggcagaagtatattaggtataagcctttcatggccgaagtaaaggattacgcttgtcacagagctggcgagccagctgccaagaaatcaaagcttctgaaaagggaaccgtatgcgtcaaagcgttgtgggtgtgggtttcgtattagggctattgtacccattgcaaattataatgagaaggataagacttttgtgtatcaagaagaggggaaggcagtgtttaagttgtatgcagtgcattctggtcatgagccaggaccattggatggtaatgccaggattatgcatcgggttgttggccataaaggaggctatcatatggatcaagagacagtatttggggtgagtgatgacatggaaagtgatactttcgggttgatagggaaggataaaggagatttgcggtattctgttttgcagcaggtgcaggaattgagagctgaagttgggatgttggaagggaaaatttcgaaaatcccacatgagttactgggtttggtctcccaagaattgtttgatgttgtgaatagaattagaagtataggtgcaggtttgaagccagttgagttacttactgacaaagaacatacagatgatgttttggttggcgacaatgatttggcaaattggaatagtcatcatcacgaaaggatttatggggatggcaaagatacagaattgattgaggatgatgaagacagttttggccgcactctaggagaagttatatcttgggaccagatgaggacagattgtagaaatcagaaagacctaatgatcacaccttgtaagcctgaaaggtggttgaaatgcagtgattttgatgaaaagagcatacttgattgtgaggaaactaaactaaccaagcctgtccaacatgatgatgctattgtgtctgatgttggtcttggctgtatacaggttgatagtttctaccaggaaaatcctaagtggtatgattctcctccatgtagtttggatcctggtgcagattgtggggatagtggattccgtcatgaggagattttgtagagcctctat-atcagaagttcatccactctaacttagttatcaatttatgttgtgccttttgccccttcaaacagatgaaagtgggattgtacatttatgtatacggaaggttggagctgcatgcctggaagtttaggtgtatttactgcatgtggttctgtaaagtataaccaaccatgcttctcttgcatatatcttcgttatgactaaatttgttaaccaagatcttggtcttcagagtttctagcttggtcctttgtataatgaacatcagtgttttctgtaatccattttggaactgagagattcttgtatgtattaatgagcagccattggcttttaattcctactttcatgtattgcatgcatgtcttatgtggtgtgtatctagcatacttattattcgcctgctatacacatttca-
>_R_Albizia_coripatensis_Hughes_2433@NODE_3_length_920_cov_343.597865
tgaatgaggcttgactc-----aaacattctggtttaagtttactaagtttgtgattcctcaacttatggattaactatctttagagga---------tttttttggtttagatattatctagcataactaagttattg----gtatccggaagaactctacaaaataaaaaaaaaaaaataattttaaacgagaga--atgagag------aaatgaagtgggaaaggtaaaggtcccgaacaacgagactgagagagagcctcttccgccccttccaatatgtcagaagagagaaaaactgcccaaaacttaaagacaacgataaactgagaagagctcactatccccgttttttgtctctgttcttctcttttcatcctcgtcttcgtcctcttcaccatttcttccatggatcccagaaaaaccgaggacgatctctttctcaatcatcatccccatgatttggacccttcttcttcgattatttctcaccaaaatcacattcacccttccatttccaacccttccgacgacccttctttttctcttcccgaaattgttctctttcgctcatcttgttctgagtctccgagtcattcctcccctgactcgc----------------------------------------------------------------------------------------------------------------------------------------------------------------------------------------------------------------------------------------------------------------------------------------------------------------------------------------------------------------------------------------------------------------------------------------------------------------ccacccactcaccc-----------------------------agtcgtctt--------------------------------------------------------------------------------------------------------------ccgggctcttcttct---------------cctaaaaacccatctcaacccctctttatcagtccagaaccccatatctc------------------------------------------------------ctcccaat-------------------------------------------------------------------------------tttacactttcaat---------------------------------------------cctgagtctcatgccctcatgatccgt------------------------------------------------------------------------------------------------------tgcatccttgagcaccggctcgcc-----------------------------------actcccgtt---------------------------------------------------------------------------------------------------------------------------------------------------------------------------------------------------------------------------------------------------------------------------------------------------------------------------------------------------------------------------------------------------------------------------------------------------------------------------------------------------------------------------------------------------------------------------------------------------------------------------------------------------------------------------------------------------------------------------------------------------------------------------------------------------------------------------------------------------------------------------------------------------------------------------------------------------------------------------------------------------------------------------------------------------------------------------------g
>_R_Albizia_decandra_Vilhena_231@NODE_1_length_2304_cov_86.635833
--------------------------------------------------------------------------------------------------------------------------------------------------------------------------------------------------------------------------------aaaggtaaaggtcccgaacaaagaaactgagagagagcctcttccgccccttccaatatgtcagaagagagaaaaactgcccaaaacttaaagacaacgataaactgagaagagctcactatccccgtttttactttctgttcttctcttttcatcctcgtcttcgtcttcttcaccatttcttccatggatcccagtaaaactgaggacgatctctttctcaatcatcatccccatgatctggacccttcttcttcgattatttctcaccaaaatcatatccacccttccatttccaacccttccgacgacccttctttttctcttcccgaaattgttctctttcgctcatcttgctctgagtctccgagtcattcct------------ccactcactcacccagtcgtcttccgggctcttcttctcccaaaaacccatctcaccaacctctctttatcagtccagaaccccatatctcctcccaattttacactttcaatcctgagtctcatgcccttatgatccgttgcatccttgagcatcggctcgccactcccgttgagatccgagaagccacccctcgagctgtcctcaagtcatggcgtgctgtgtggaaagatcgaaatgaggagacggcgtacctgacggcttggaagcgcattcaagataagctcacagctcatgttgatgataacggtaacgaatttctttgtttcaagaacaattcccagcaattcgtttcacacattaaccaatggcaagacatagttatgagttttcatggcgatactgatttaaaacacttgggacttaaggaaaccatagagagaattaagcaagtatggacagtaggtgccaaattttatggaattcctgaaagttacattagggtttgtgttgctgcatgcccggtgtgttctgcagcttcatctggatctggagcgagaagtaagcgacggaggtttgagtatactgaatcgtttgatgtgcccgctaaagaggttcctgataaacttcaacagttggctgtgaagcataaggtggtcctttgtatacggcagaagtatattaggtataagcctttcatggccgaagtaaaggattacgcttgtcacagagctggcgagccagctgccaagaaatcaaagcttctgaaaagggaaccatatgcgtcaaagcgttgtgggtgtgggtttcgtattagggctattgtacccattgcaaattataatgagaaggataaaacttttgtgtatcaagaagaggggaaggcagtgtttaagttgtatgcagtgcattctggtcatgagccaggaccattggatggtaatgccaggattatgcatcgggttgttggccacaaaggaggctatcatatggatcaagagacagtatttggggtgagtgatgacatggaaagtgatactttcgggttgatagggaaggataaaggagatttgcggtattctgttttgcagcaggtgcaggaattgagagctgaagttgggatgttggaagggaagatttcaaaaatcccacatgagttactgggtttggtctcccaagaattgtttgatgttgtgaatagaattagaagtataggtgcaggtttgaagccagttgagttacttactgacaaagaacatacagatgatgttttggttggcgacaatgatttggcaaattggaatagtcatcatcacgaaaggatttatggggatggcaaagatacagaattgattgaggatgatgaagacagttttggccgcactctaggagaagttatatcttgggaccagatgaggacagattgtagaagtcagaaagacctaatgatcacaccttgtaagcctgaaaggtggttgaaatgcagtgattttgatgaaaagagcatgcttgattgtgaggaaactaaactaaccaagcctgtccaacatgatgatgctattgtgtctgatgttggtcttggctgtatacaggttgatagtttctaccaggaaaatcctaagtggtatgattctcctccatgtagtttggatcctggtgcagattgtggggatagtggattccgtcatgaggagattttgtagagcctctatcatcagaagttcttccactctaacttagttatcaatttatgttgtgccttttgccccttcaaacagatgaaagtgggattgtacatttatgtatacagaaggttggagctgcatgcctggaagtttaggtgtatttactgcatgtggttctgtaaagtataaccaaccatgcttctcttgcatatagcttcgttatgactaaatttg------------------------------------------------------------------------------------------------------------------------------------------------------------------------------------------------------------------
>_R_Albizia_multiflora_Hughes_3090@NODE_1_length_2780_cov_315.706252
----------------------------------------------------tgacttctcaa-ctac-agattacctattccgaaggg---------tttttttaatttatatattatctagcatgacaaagttattc----gaatccggaaaaactctccaaaataaaataaaaaaataaattttaaatgcgaaaatgagaaag------aaatgaagtgggaaaggtaaagttcccgaacaaagagtatgagagagagcctcttccgccccttccaatatgtcagaagtgagaagaactgcccaaaacttgaagacaacgataaactgagaagagctcactatccccgtttttactttctgttcttctcttttcatcctcgtcttcgtcttcttcaccatttcttccatggatcctagtaaaactgaggacgatctctttctcaatcatcatccccatgatctggacccttcttcttcgattatttctcaccaaaatcatattcacccttccatttccaacccttccgacgacccttctttttctcttcccgaaattgttctctttcgctcatcttgctctgaatctccgagtcattcctcccctgactcgcccacccactcacccagtcgtcttccgggctcttcttctcctaaaaacccatctcaccaacccctctttatcagtccagaaccccatatctcctcccaattttacactttcaatcctgagtctcatgcccttatgatccgttgcatccttgagcatcggctcgccactcccgttgagatccgagaagccaccactcgagctgtcctcaagtcatggcgtgctgtgtggaaagatcgaaatgaggagacggcgtacctgacggcttggaagcgcattcaagataagctcacagctcatgttgatgataacggtaacgaatttctttgtttcaagaacaattcccagcaattcgtttcacacattaaccaatggcaagacatagttatgagttttcatggcgatactgatttaaaacacttgggacttaaggaaaccatagagagaattaagcaagtctggacagtaggtgccaaattttatggaattcctgaaagttacattagggtttgtgttgctgcatgcccggtgtgttctgcagcttcatctggatctggagcgagaagtaagcgacgaaggtttgagtatactgaatcttttgatgtgcccgctaaagaggttcctgataaacttcaacaattggctgtgaagcataaggtggtcctttgtatacggcagaagtatattaggtataagcctttcatggccgaagtaaaggattacgcttgtcacagagctggcgagccagctgccaagaaatcaaagcttctgaaaagggaaccatatgcgtcaaagcgttgtgggtgtgggtttcgtattagggctattgtacccattgcaaattataatgagaaggataaaacttttgtgtatcaagaagaggggaaggcagtgtttaagttgtatgcagtgcattcaggtcatgagccaggaccattggatggtaatgccaggattatgcatcgggttgttggccacaaaggaggctatcatatggatcaagagacagtatttggggtgagtgatgacatggaaagtgatactttcgggttgatagggaaggataaaggagatttgcggtattctgttttgcagcaggtgcaggaattgagagctgaagttgggatgttagaagggaagatttcgaaaatcccacatgagttactgggtttggtctcccaagaattgtttgatgttgtgaatagaattagaagtataggtgcaggtttgaagccagttgagttacttactgacaaagaacatacagatgatgttttggttggcgacaatgatttggcaaattggaatagtcatcatcacgaaaggatttatggggatggcaaagatacagaattgattgaggatgatgaagacagttttggccgcactctaggagaagttatatcttgggaccagatgaggacagattgtagaagtcagaaagacctaatgatcacaccttgtaagcctgaaaggtggttgaaatgcagtgattttgatgaaaagagcatgcttgattgtgaggaaactaaactaaccaagcctgtccaacatgatgatgctattgtgtctgatgttggtcttggctgtatacaggttgatagtttctaccaggaaaatcctaagtggtatgattctcctccatgtagtttggatcctggtgcagattgtggggatagtggattccgtcatgaggagattttgtagagcctctatcatcagaagttcatccactctaacttagttatcaattgatgttgtgccttgtgccccttcaaacagatgaaagtgggattgtacatttatgtatacggaaggttggagctgcatgcctggaagtttaggtgtatttactgcatgtggttctgtaaagtataaccaaccatgcttctcttgcatatatcttcgttatgactaaatttgttaaccaagatcttggtcttcagagtttctagcttggtcctttgtataatgaacatcagtgttttctgtaatccattttggaactgagggattcttgtatgtattaatgagcagccattggcttttaattcctactttcatgtattgcatgcatgtcttatgtggtgtgtatctagcatacttattattcgcctgctatacgcatttca-
>_R_Albizia_multiflora_Hughes_3090@NODE_2_length_857_cov_29.698718
gtccttaggctttgtttggtttgaatgggaaggaggggagggattttgcttctctccccttaattgataagaccaaaaatttaggaggggaggggaaattttttaaaaat--tttccctcactcctctcaaacccgccctccaaaaatctggatgatttg--aggaggaggctg-aaa----aatttgtttgattggactaaaatgtccataaaattttttg---------------ctaatccaaaag-------taaagtgccctttactctgttca-----------------------------------------------------------------------------------------------tttacctttatc--cgtcttcttcaccgcttcttccatggatcctag-ta-------gacgatctc-ttctcaatcatcattcccatgatctggacccttcttcttcaattatttctcaccaaaatcacattcacctttccatttccaatcctttcgacaacccttctttttctcttctcgaaattgttctctttcgctcatcttg---------------------ctctcctgactg----------------------------------------------------------------------------------------------------------------------------------------------------------------------------------------------------------------------------------------agcacgaatgag---------------------------------------------------------------------------------------aaa--------------------------------------------------tat---------------------------------------------------------------atatatatatatat-----------------------------aattgtatt--------------------------------------------------------------------------------------------------------------agatgttatttataa---------------tctgagacataaa----attattatttataattaaattttattatatatt-----------------------------------------------------------------taataaagtttgaaaaa------------------------------------------------------------tatcacttataatataatggaaaagttatcaaggtaacat--------------------taaaatccctcccctccccctc---------------------------------------------------------cccctccccctccttctgatcaatccaaaaa-----------------ggtaatattaaaatccctcccatc-----------------------------------ctctcccct--------------------------------------------------------------------------------------------------------------------------------------------------------------------------------------------------------------ttgtcgaact----------------agggtct-------------------------------------------------------------------------------------------------------------------------------------------------------------------gtttggcaggaggaaaatg-------gagaggaagagaaat-----------------------------------------------------------------------ttttatt----------------------agttgaatttt-------------------------------------------------------------------------------------------------------------------------------aaaaaattgaagaagtagggtcataaaattttaataatgataagatg------------------------------------------------caaaataaa----------------------------------------------------------------------------------------------------------------------------------------------------------------------------------------------------------------------------------------------------------------a
>_R_Albizia_multiflora_Hughes_3090@NODE_3_length_719_cov_32.208723
tgtcttaaactttgtttgattt------agagggagggaaattaaaaccctcccctcccttaattgatgagaccaaaaatttaggaaggaagcaaaatttttttgaattt--ttctcctccctccccttaaaactcttcccttcaaatt-------------gacgggaggataaaaa----aatttgtttggttggagtaaaatgtccatgaaattttttg---------------ctaataca------------aaagtactatttaccctattca-----------------------------------------------------------------------------------------------tttattcttttctgcattttcttccccgtttcttccattgatcctag-taaaatgaggatgatctctttctcaatcatcatcctcatgatccaggccttc-ttattcaattatttctcaccaaaatcacattcaccctttcatttcatcccttcc--ccgactcttctttttctcttcccgaaattgttctctttcgctcatcttg---------------------ctcccttgcatg---------------------------------------------------------------------------------------------------------------------------------------------------------------------------------------------------------------------------------------aaatatatatata--------------------------------------------------------------------------------------------------------------------tatatatatagataaaactataactata----attata-aaatataattttaa-------------------------------------atatataaaaatat-----------------------------aattgtatt--------------------------------------------------------------------------------------------------------------agatgttatttataa---------------tctaaggcataaa----gatgttattta-aattaaaatttattatacatc-----------------------------------------------------------------tgatagagtttggaaaa------------------------------------------------------------aatcacttataatataacggtaaagttgtccatgtgaaaa--------------------taattttcctcccctctcctct----------------------------------------------------------------------------tgaatcaaacaa-----------------ggtaacattaaaatccatcccctt-----------------------------------cccttt------------------------------------------------------------------------------------------------------------------------------------------------------------------------------------------------------------------------------------------------------------------------------------------------------------------------------------------------------------------------------------------------------------------------------------------------------------------------------------------------------------------------------------------------------------------------------------------------------------------------------------------------------------------------------------------------------------------------------------------------------------------------------------------------------------------------------------------------------------------------------------------------------------------------------------------------------------------------------------------------------------------------------------------------------------------------------------t
>_R_Albizia_subdimidiata_var_minor_Gorts_341@NODE_1_length_2334_cov_92.373948
---------------------------------------------------------------------------------------------------------------------------------------------------------------------------------------------------------------------------gtgggaaaggtaaaggtcccgaacaaagaaactgagagcgagcctcttccgccccttccaatgtgtcagaagagagaaaaagtgcccaaaacttaaagacaacgataaacggagaagagctcactat-cccgtttttactttctgttcttctcttttcatcctcgtcttcgtcttcttcgccatttcttccatggatcccagtaaaactgaggacgatctctttctcaatcatcatccccatgatctggacccttcttcttcgattatttctcaccaaaatcatatccacccttccatttccaacccttccgacgacccttctttttctcttcccgaaattgttctctttcgctcatcttgctccgagtctccgagtcattcctcccctgactcgcccactcactcacccagtcgtcttccgggctcttcttctcctaaaaacccatctcaccaacccctctttatcagtccagaaccccatatctcctcccaattttacactttcaatcctgagtctcatgcccttatgatccgttgcatccttgagcatcggctcgccactcccgttgagatccgagaagccacccctcgagctgtcctcaagtcatggcgtgctgtgtggaaagatcgaaatgaggagacggcgtacctgacggcttggaagcgcattcaagataagctcacagctcatgttgatgataacggtaacgaatttctttgtttcaagaacaattcccagcaattcgtttcacacattaaccaatggcaagacatagttatgagttttcatggcgatactgatttaaaacacttgggacttaaggaaaccatagagagaattaagcaagtctggacagtaggtgccaaattttatggaattcctgaaagttacattagggtttgtgttgctgcatgcccggtgtgttctgcagcttcatctggatctggagcgcgaagtaagcgacggaggtttgagtatactgaatcttttgatgtgcccgctaaagaggttcctgataaacttcaacagttggctgtgaagcataaggtggtcctttgtatacggcagaagtatattaggtataagcctttcatggccgaagtaaaggattacgcttgtcacagagctggcgagccagctgccaagaaatcaaagcttctgaaaagggaaccatatgcgtcaaagcgttgtgggtgtgggtttcgtattagggctattgtacccattgcaaattataatgagaaggataaaacttttgtgtatcaagaagaggggaaggcagtgtttaagttgtatgcagtgcattctggtcatgagccaggaccattggatggtaatgccaggattatgcatcgggttgttggccacaaaggaggctatcatatggatcaagagacagtatttggggtgagtgatgacatggaaagtgatacttttgggttgatagggaaggataaaggagatttgcggtattctgttttgcagcaggtgcaggaattgagaactgaagttgggatgttggaagggaagatttcgaaaatcccacatgagttactgggtttggtctcccaagaattgtttgatgttgtgaatagaattagaagtataggtgcaggtttgaagccagttgagttacttactgacaaagaacatacagatgatgttttggttggcgacaatgatttggcaaattggaatagtcatcatcacgaaaggatttatggggatggcaaagatacagaattgattgaggatgatgaagacagttttggccgcactctaggagaagttatatcttgggaccagatgaggacagattgtagaagtcagaaagacctaatgatcacaccttgtaagcctgaaaggtggttgaaatgcagtgattttgatgaaaagagcatgcttgattgtgaggaaactaaactaaccaagcctgtccaacatgatgatgctattgtgtctgatgttggtcttggctgtatacaggttgatagtttctaccaggaaaatcctaagtggtatgattctcctccatgtagtttggatcctggtgcagattgtggggatagtggattccgccatgaggagattttgtagagcctctatcatcagaagttcatccactctaacttagttatcaatttatgttgtgtcttttgccctttcaaacagatgaaagtgggattgtacatttatgtatacggaaggttggagctgcatgcctggaagtttaggtgtatttactgcatgtggttctgtaaagtataaccaaccatgcttctcttgcatatagcttcgttatgactaaatttgttaaccaagatcttggtctt----------------------------------------------------------------------------------------------------------------------------------------------------------------------------------------------
>_R_Albizia_subdimidiata_var_subdimidiata_Ferreira_210@NODE_1_length_2651_cov_349.062937
------------------------------------------------------------------------------------------------------------ttatatat----tagcatgacaaagttattg----gaatccggaaaaactctat-----aaaataaaaaaataaattttaaatgagaaaatgagaaag------aaatgaggtgggaaaggtaaaggtcccgaacaaagaaactgagagcgagcctcttccgccccttccaatgtgtcagaagagagaaaaactgcccaaaacttaaagacaacgataaactgagaagagctcactat-cccgtttttactttctgttcttctcttttcatcctcgtcttcgtcttcttcgccatttcttccatggatcccagtaaaactgaggacgatctctttctcaatcatcatccccatgatctggacccttcttcttcgattatttctcaccaaaatcatatccacccttccatttccaacccttccgacgacccttctttttctcttcccgaaattgttctctttcgctcatcttgctctgagtctccgagtcattcctcccctgactcgcccactcactcacccagtcgtcttccgggctcttcttctcctaaaaacccatctcaccaacccctctttatcagtccagaaccccatatctcctcccaattttacactttcaatcctgagtctcatgcccttatgatccgttgcatccttgagcatcggctcgccactcccgttgagatccgagaagccacccctcgagctgtcctcaagtcatggcgtgctgtgtggaaagatcgaaatgaggagacggcgtacctgacggcttggaagcgcattcaagataagctcacagctcatgttgatgataacggtaacgaatttctttgtttcaagaacaattcccagcaattcgtttcacacattaaccaatggcaagacatagttatgagttttcatggcgatactgatttaaaacacttgggacttaaggaaaccatagagagaattaagcaagtctggacagtaggtgccaaattttacggaattcctgaaagttacattagggtttgtgttgctgcatgcccggtgtgttctgcagcttcatctggatctggagcgcgaagtaagcgacggaggtttgagtatactgaatcttttgatgtgcccgctaaagaggttcctgataaacttcaacagttggctgtgaagcataaggtggtcctttgtatacggcagaagtatattaggtataagcctttcatggccgaagtaaaggattacgcttgtcacagagctggcgagccagctgccaagaaatcaaagcttctgaaaagggaaccatatgcgtcaaagcgttgtgggtgtgggtttcgtattagggctattgtacccattgcaaattataatgagaaggataaaacttttgtgtatcaagaagaggggaaggcagtgtttaagttgtatgcagtgcattctggtcatgagccaggaccattggatggtaatgccaggattatgcatcgggttgttggccacaaaggaggctatcatatggatcaagagacagtatttggggtgagtgatgacatggaaagtgatacttttgggttgatagggaaggataaaggagatttgcggtattctgttttgcagcaggtgcaggaattgagaactgaagttgggatgttggaagggaagatttcgaaaatcccacatgagttactgggtttggtctcccaagaattgtttgatgttgtgaatagaattagaagtataggtgcaggtttgaagccagttgagttacttactgacaaagaacatacagatgatgttttggttggcgacaatgatttggcaaattggaatagtcatcatcacgaaaggatttatggggatggcaaagatacagaattgattgaggatgatgaagacagttttggccgcactctaggagaagttatatcttgggaccagatgaggacagattgtagaagtcagaaagacctaatgatcacaccttgtaagcctgaaaggtggttgaaatgcagtgattttgatgaaaagagcatgcttgattgtgaggaaactaaactaaccaagcctgtccaacatgatgatgctattgtgtctgatgttggtcttggctgtatacaggttgatagtttctaccaggaaaatcctaagtggtatgattctcctccatgtagtttggatcctggtgcagattgtggggatagtggattccgtcatgaggagattttgtagagcctctatcatcagaagttcatccactctaacttagttatcaatttatgttgtgtcttttgccctttcaaacagatgaaagtgggattgtacatttatgtatacggaaggttggagctgcatgcctggaagtttaggtgtatttactgcatgtggttctgtaaagtataaccaaccatgcttctcttgcatatagcttcgttatgactaaatttgttaaccaagatcttggtcttcagagtttctagcttggtcctttgtataatgaacatcagtgttttctgtaatccattttggaactgagagattcttgtatgtattaatgagcagccattggc-tttaattcctactttcatgtattgcatgcatgtcttatgtggtgtgtatctagcatacttattattcgcctgctatacgcatttca-
>_R_Albizia_tomentella_Leach_Dunlop_3801@NODE_2_length_978_cov_61.438402
gttttttttttttttttctttt---------aggggtggggggattttactcttatttcttaattggtaagattaaaaatttaggag-------------------------------ctcccaccctcaaaacccttt----ccaatacggaagatttg--aaagggaggt--taaa----aatttatttgattggattaaaatgtccataaatttttttg---------------ttaattca------------aaagtgcc-tttgccttattca-------------------------------------------------------------------------------------------tccatccatccttgtcttcgtcttcttcaccattttctccatggatcccag-tgaactgaggatgatctctttctcaatcatcatctccataatctggaccttt-ttattcaattatttctcaccaaaatcacattcaccctttcatttccatcccttcccatgacccttcttt-----------------ttctctttggctcatctca---------------------ctcccctaacaa----------------------------------------------------------------------------------------------------------------------------------------------------------------------------------------------------------------------------------------aatgcgaatgta---------------------------------------------------------------------------------------aa----------------------------------------------------------------------------------------------------------------------------------------------------------------aaaatttat--------------------------------------------------------------------------------------------------------------cgatgttatttataa---------------tctaaagcataaa----gatgttatttataattaacctttattatatatt-----------------------------------------------------------------taatagagtttggaaaa------------------------------------------------------------aatcacttataacataagaataaagttatcaatgtgaaaa--------------------taatttcattcccctaccctcc----------------------------------------------------------------------------tgagctaaacga-----------------ggtagtattaaaattcctctcctc-----------------------------------tccttcctt--------------------------------------------------------------------------------------------------------------------------------------------------------------------------------------------------------------ctaatcaatcaa------------ttaaactcc---------------------------------------------------------------------------------------------------------------------------------------------------------------------------------------------------------------------------------------------------------------------------ttcccttccccctct----------------------ttttc------------------------------------------------attaa---------------------aatcc-------ttgctcccttc---------------------tcatcccctctgtcaaatcaaacaaaccctgcatgtaggagctttttctttgtg------------gacttatctctaaatgtaagattttttttttagtt------tacctcaataataaacacacttttttcatttctcctttaattaatt-------------------------------------------------------------------------------------------------------------------------------------------------------------------------------------------attatactaaatacattatttttatcattttcttat
>_R_Albizia_tomentella_Leach_Dunlop_3801@NODE_3_length_542_cov_32.133333
----------------------------------------------------------------------------------------------------------------------------------------------------------------------------------------tttattttattggattaaaaaatcaataaaattttttg---------------ttaatcta------------aaagtaccttttaccctattcg-----------------------------------------------------------------------------------------------ttcatcctcgtcttcatcttttgcgccatttcttccacggatcccaa-taaaatgaggtcaatctcattttcaatcatcatcctcatcat-----------------aattatttctccccaaaatcacattcacccttccatttccatccattcggatgacccttctttttcccttcccgaaattattctctttggctcatctttgct----------------------------------------------------------------------------------------------------------------------------------------------------------------------------------------------------------------------------------------------------------------------agcgtgaacgaa---------------------------------------------------------------------------------------aaataatgtgt-------------------------------------gtgtgtata----tataca-taatataattttaa-------------------------------------atatataaaaatat-----------------------------agttatatt--------------------------------------------------------------------------------------------------------------agatgttatttataa---------------tctaaggtgtaaa----aatattatttatgattaaattttattatatatt-----------------------------------------------------------------taatagagttt-aaaaa------------------------------------------------------------aatcatttataatataagagaaaaattattcatataaaaa--------------------taattttcctcccctt----------------------------------------------------------------------------------taaaccatataa-----------------gacgatattaaaatcatttcttcc---------------------------------------tcctt--------------------------------------------------------------------------------------------------------------------------------------------------------------------------------------------------------------ctaattaattcaaataaaataatattaaaatct----------------------------------------------------------------------------------------------------------------------------------------------------------------------------------------------------------------------------------------------------------------------------------------------------------------------------------------------------------------------------------------------------------------------------------------------------------------------------------------------------------------------------------------------------------------------------------------------------------------------------------------------------------------------------------------------------------------------------------------------------------------------------------------------------------------------------------t
>_R_Albizia_tomentosa_Hughes_648@NODE_1_length_2747_cov_226.905993
--------------------cc---------------------------ttgtgatttctcaa-ctac-agattaactattccgaaggg---------tttttttaatttatatgttatctagcataacaaagttattg----gaaaccggaagaaccctacaaaataaaataaaaaaataaattttaaatgagaaaatgagaaag------aaatgaagtgggaaaggtaaaggtcccgaacaacgagactgagagagagcctcttccgccccttccaatatgccagaagagagaaaaactgcccaaaacttaaagacaacgataaactgagaagagctcactatccccgtttttactttctgttcttctcttttgatcctcatcttcgtcttcttcaccatttcttccatggatcccagtaaaactgaggacgatctctttctcaatcatcatccccatgatctggacccttcttcttcgattatttctcaccaaaatcatattcacccttccatttccaacccttccgacgacccttctttttctcttcccgaaattgttctctttcgctcatcttgctctgagtctccgagtcattcctcccctgactcgcccactcactcacccagtcgtcttccgggctcttcttctcctaaaaacccatctcaccaacccctctttatcagtccagaaccccatatctcctcccaattttacactttcaatcctgagtctcatgcccttatgatccgttgcatccttgagcatcggctcgccactcccgttgagatccgagaagccacccctcgagctgtcctcaagtcatggcgtgctgtgtggaaagatcgaaatgaggagacggcgtacctgacggcttggaagcgcattcaggataagctcacagctcatgttgatgataacggtaacgaatttctttgtttcaagaacaattcccagcaattcgtttcacacattaaccaatggcaagacatagttatgagttttcatggcgatactgatttaaaacacttgggacttaaggaaaccatagagagaattaagcaagtctggacagtaggtgccaaattttatggaattcctgaaagttacattagggtttgtgttgctgcatgcccggtgtgttctgcagcttcatctggatctggagcgagaagtaagcgacggaggtttgagtatactgaatcttttgatgtgcccgctaaagaggttcctgataaacttcaacagttggctgtgaagcataaggtggtcctttgtatacggcagaagtatattaggtataagcctttcatggccgaagtaaaggattacgcttgtcatagagctggggagccagctgccaagaaatcaaagcttctgaaaagggaaccatatgcgtcaaagcgttgtgggtgtgggtttcgtattagggctattgtacccattgcaaattataatgagaaggataagacttttgtgtatcaagaagaggggaaggcagtgtttaagttgtatgcggtgcattctggccatgagccaggaccattggatggtaatgccaggattatgcatcgggttgttggccacaaaggaggctatcatatggatcaagagacagtatttggggtgagtgatgacatggaaagtgatactttcgggttgatagggaaggataaaggagatttgcggtattctgttttgcagcaggtgcaggaattgagagctgaagccgggatgttggaagggaaaatttcgaaaatcccacatgagttactgggtttggtctcccaagaattgtttgatgttgtgaatagaattagaagtataggtgcaggtttgaagccagttgagttacttactgacaaagaacatacagatgatgttttggttggcgacaatgatttggcaaattggaatagtcatcatcacgaaaggatttatggggatggaaaagatacagaattgattgaggatgatgaagacagttttggccgcactctaggagaagttatatcttgggaccagatgaggacagattgtagaagtcagaaagacctaatgattacaccttgtaagcctgaaaggtggttgaaatgcagtgattttgatgaaaagagcatacttgattgtgaggaaactaaactaaccaagcctgtccaacatgatgatgctattgtgtctgatgttggtcttggctgtatacaggttgatagtttctaccaggaaaatcctaagtggtatgattctcctccatgtagtttggatcctggtgcagattgtggggatagtggattccgtcatgaggagattttgtagagcctctatcatcagaagttcatccactctaacttagttatcaatttatgttgtgccttttgccccttcaaacagatgaaagtgggattgtacatttatgtatacggaaggttggagctgcatgcctggaagtttaggtgtatttactgcgtgtggttctgtaaagtataaccaaccatgcttctcttgcatatatcttcgttatgactaaatttgttaaccaagatcttggtcttcagagtttctagcttggtcctttgtataatgaacatcagtgttttctgtaatccattttggaactgagagattcttgtatgtattaatgagcagcctttggcttttaattcctactttcatgtattgcatgcatgtcttatgtggtgtgtatctagcatacttattattcgcctgctatacgcat-----
>_R_Albizia_tomentosa_Hughes_648@NODE_2_length_898_cov_46.635810
atccttaggctctatttggtgtgaatgggagtgaggggagagattttac--ttccccccttgattggtaaaaccaaaattttaggaggggacgggaaattttttgaaatt--tttccctcccttcccttagaaacacccccccacaatcagggagatttg--gaggggaggctgaaaa----aattttcctgattggactaaaacgtccctgaaattttcta---------------ctaatcca------------aaagtgccctttaccctgttca-----------------------------------------------------------------------------------------------tttgtcctcatctttgtcttcttcaccatttcttctatggatcccag-ta-------catgatctc-ttctcaatcatcattcccatgatctggacccttcttcttcaattatttctcaccaaaatcacattcacctttccatttccaacccttcggacgacccttctttttctcttcccgaaattgttctctttcgctcatcttg---------------------ctcccctgactg----------------------------------------------------------------------------------------------------------------------------------------------------------------------------------------------------------------------------------------agcacgaatgag---------------------------------------------------------------------------------------aaaatatatat-----------------atat------atatatatatatatatat---------------------------------------------------------------atatatatatatat-----------------------------aattgtatt--------------------------------------------------------------------------------------------------------------agatgttatttataa---------------tctaagacataaa----aatgttatttataattaaactttattatatatt-----------------------------------------------------------------taatagagtttggaaaa------------------------------------------------------------aatcacttataatgttacgag-----tgtaaatggtgtat---------------------------------------------------------------------------------------------------------------------------taaaaag-----------------tgcaagtgtacactgtc--------------------------------------------------------------------------------------------------------------------------------------------------------------------------------------------------------------------------------------------------------------------------------------------------------------------------------------------------------------------------------------------------------------------------------------------------------------------------gtaagcaagtaata-------aagaggtaagtgaag-----------------------------------------------------------------------tatcgttcccacga--------------ggattgatcact-------------------------------------------------------------------------------------------------------------------------------aaataccaaaatgagtaattttaaatctatttga-------------------------------------------------------------tcaaatgat----------------------------------------------------------------------------------------------------------------------------------------------------------------------------------------------------------------------------------------------------------------t
>_R_Albizia_tomentosa_Hughes_648@NODE_3_length_862_cov_43.727389
atccttaggctcagtttggtttgaatgggagggaagggagggattttgcctctctccctttaattggtaagaccaaaaatttataagggaagagaaaattttttgaaatt--ttttcctcactcctctcaaacccgccctcaaaaaatcagggagatttg--gatgggtggctgaaaa----aatttgtttgattggactaaaatgtccgtaaaattttctg---------------ctaatcca------------aaagtgccctttaccctattca-----------------------------------------------------------------------------------------------tttatcctcatc--cgtcttcttcatcacttcttccatggatcctag-ta-------gacgatctc-ttctcaatcatcattcccatgatttggaccc---ttcttcaattatttctcaccaaaatcacattcacctttccatttccaacccttccgacgacccttctttttctcttcccgaaattgttctctttcgctcatcttg---------------------ctcccctgattg----------------------------------------------------------------------------------------------------------------------------------------------------------------------------------------------------------------------------------------agcacgaatgat---------------------------------------------------------------------------------------ata---tatat-----------------atat------acatatatatatatatat---------------------------------------------------------------atatatatatatag-----------------------------agttgtttt--------------------------------------------------------------------------------------------------------------agatattatttataa---------------tctaagacat-aa----aatgttatttataattaaactttattttacatt-----------------------------------------------------------------taatagagtttgaaaaa------------------------------------------------------------aatcatttataacataatggaaaagttgtcaaggtaagat--------------------taaaatccctcccttccttttctga---------------------------gccaagcattaaaatcccttctctctctccctccccctctttctgatcaatccaaaaa-----------------ggtaatattaaaatccctctcatc-----------------------------------ctctcccct--------------------------------------------------------------------------------------------------------------------------------------------------------------------------------------------------------------tcgtcgagtc----------------agggtct-------------------------------------------------------------------------------------------------------------------------------------------------------------------atttggtaggaaggaaatg-------gagggaaagagaaat-----------------------------------------------------------------------ttttatc----------------------agtt--------------------------------------------------------------------------------------------------------------------------------------------------------------------------------------------------------------------------------------------------------------------------------------------------------------------------------------------------------------------------------------------------------------------------------------------------------------------------------------------------------------g
>_R_Albizia_xerophytica_Hughes_1435@NODE_1_length_2800_cov_185.838414
-------------------------------------------------------------aa-ctac-agattaactattccgaaggg---------tttttttaatttatatattatctagcataacaaagttattg----gaaaccggaagaactctacaaaataaaataaaaaaataaattttaaatgagaaaatgagaaag------aaatgaagtgggaaaggtaaaggtcccgaacaacgagactgagagagagcctcttccgcccctttcaacatgccagaagagagaaaaactgcccaaaacttaaagacaacgataaactgagaagagctcactatccccgtttttactttctgttcttctcctttgatcctcgtcttcgtcttcttcaccatttcttccatggatcccagtaaaactgagggcgatctctttctcaatcatcatgcccatgatctggacc---cttcttcgattatttctcaccaaaatcatattcacccttccatttccaacccttccgacgacccttctttttctcttcccgaaattgttctctttcgctcatcttgctctgagtctccgagtcattcctcccctgactcgcccactcactcacccagtcgtcttccgggctcttcttctcctaaaaacccatctcaccaacccctctttatcagtccagaaccccatatctcctcccaattttacactttcaatcctgagtctcatgcccttatgatccgttgcattcttgagcatcggctcgccactcccgttgagatccgagaagccacccctcgagctgtcctcaagtcatggcgtgctgtgtggaaagatcgaaatgaggagacggcgtacctgacggcttggaagcgcattcaagataagctcacagctcatgttgatgataacggtaacgaatttctttgtttcaagaacaattcccagcaattcgtttcacacattaaccaatggcaagacatagttatgagttttcatggcgatactgatttaaaacacttgggacttaaggaaaccatagagagaattaagcaagtctggacagtaggtgccaaattttatggaattcctgaaagttacattagggtttgtgttgctgcatgcccggtgtgttctgcagcttcatctggatctggagcgagaagtaagcgacggaggtttgagtatactgaatcttttgacgtgcccgctaaagaggttcctgataaacttcaacagttggctgtgaagcataaggtggtcctttgtatacggcagaagtatattaggtataagcctttcatggccgaagtaaaggattacgcttgtcacagagctggcgagccagctgccaagaaatcaaagcttctgaaaagggaaccatatgcgtcaaagcgttgtgggtgtgggtttcgtattagggctattgtacccattgcaaattataatgagaaggataagacttttgtgtatcaagaagaggggaaggcagtgtttaagttgtatgcagtgcattctggtcatgagccaggaccattggatggtaatgccaggattatgcatcgggttgttggccacaaaggaggctatcatatggatcaagagacagtatttggggtgagtgatgacatggaaagtgatactttcgggttgatagggaaggataaaggagatttgcggtattctgttttgcagcaggtgcaggaactgagagctgaagttgggatgttggaagggaaaatttcaaaaatcccacatgagttactgggtttggtctcccaagaattgtttgatgttgtgaatagaattagaagtataggtgcaggtttgaagccagttgagttacttactgacaaagaacatacagatgatgttttggttggcgacaatgatttggcaaattggaatagtcatcatcacgaaaggatttatggggatggcaaagatacagaattgattgaggatgatgaagacagttttggccgcactctaggagaagttatatcttgggaccagatgaggacagattgtagaactcagaaagacctaatgattacaccttgtaagcctgaaaggtggttgaaatgcagtgattttgatgaaaagagcatacttgattgtgaggaaactaaactaaccaagcctgtccaacatgatgatgctattgtgtctgatgttggtcttggctgtatacaggttgatagtttctaccaggaaaatcctaagtggtatgattctcctccatgtagtttggatcctggtgcagattgtggggatagtggattccgtcatgaggagattttgtagagcctctatcatcagaagttcatcccctctaacttagttatcaatttatgttgtgccttttgccccttcaaacagatgaaagtgggattgtacatttatgtatacggaaggttggagctgcatgcctggaagtttaggtgtatttactgcatgtggttctgtaaagtataaccaaccatgcttctcttgcatatatcttcgttatgactaaatttgttaaccaagatcttggtcttcagagtttctagcttggtcctttgtataatgaacatcagtgttttctgtaatccattttggaactgagagattcttgtatgtattaatgagcagccattggcttttaattcctactttcatgtattgtttgcatgtcttatgtggtgtgtatctagcatacttattattcgcctgctatacgcatttca-
>_R_Albizia_xerophytica_Hughes_1435@NODE_2_length_522_cov_12.415730
-----------------------------------------------------------------------------------------gaggggaaattttttgaaaat--tttctatccctcacctcaaaactcggcctcttaaattgaggggatttg--gagggaagaataaaaa----aaaatatttgattggattaaaatgtttgtgaaatttttta---------------ctaatcca------------aaagtaccatttaccctattca-----------------------------------------------------------------------------------------------tttattcctttattcatcttcttcaccatttcttccatggatgctag-taaactgaggatgatctcttcctcaatcatcatcctcacgatctaggccttc-ttgttcaattatttctcaccaaaatcacattcaccctttcatttcatcccttcc--ctgactcttctttttctcttcccaaaattgttctctttcgctcatcttg---------------------ctcccctgcatg---------------------------------------------------------------------------------------------------------------------------------------------------------------------------------------------------------------------------------------atatatatatata---------------------------------------------------------------------------------------tatatatatat-----------------atatatatatatatatatatataactata----attata-aaatataattttaa-------------------------------------atatataaaaatat-----------------------------aattgtatt--------------------------------------------------------------------------------------------------------------agatgttatttataa---------------tctaaggcataaa----gatgttattta-aattaaactttatt-----------------------------------------------------------------------------------------------------------------------------------------------------------------------------------------------------------------------------------------------------------------------------------------------------------------------------------------------------------------------------------------------------------------------------------------------------------------------------------------------------------------------------------------------------------------------------------------------------------------------------------------------------------------------------------------------------------------------------------------------------------------------------------------------------------------------------------------------------------------------------------------------------------------------------------------------------------------------------------------------------------------------------------------------------------------------------------------------------------------------------------------------------------------------------------------------------------------------------------------------------------------------------------------------------------------------------------------------------------------------------------------------------------------------------------------------------------------------------------------------------a
>_R_Archidendron_clypearia_Wieringa_1849@NODE_1_length_2907_cov_543.821908
tgaataagaccttacttaaactaaacattctggtttgagtttactcagtctatgatttctcaa-ctac-aaataaactattctgaaagg---------ttttcttgatttagatattatctaatacagcaaaataattg----gaatatggaagaatttcagaaaataaagtaaaaaatttaattttaaatgagaaaaaaaaaaag------aaatgaagtgggaaaggtaaaggtcccgaacaacgagactgagagagatactcttccgtcccatccaa----tcagaagagagaaaaactgcccaaaacataaagacaacgataaactgagaagaactcactatccccgtttttactttctgttcttctcttttcattctcgtcttcgtcttcttcaccatttcttccatggatcccagtaaaactgaggacgatctctttctcaatcatcatccccatgatctggacccttcttcttcgattatttctcaccaaaatcacattcacccttccatttccaacccttccgacgacccttctttttctcttcccgaaattgttctctttcgctcatcttgctctgagtctccgagtcattcctcccctgactcgcccactcactcacacagtcgtcttccgggttcttcttctcctaaaaacccatctcaccaacccctctttattagtccagaaccccatatctcctcccaattttacacgttcaatcctgagtctcatgcccttatgatccgttgcatccttgagcaccggctcgccactcccgttgagatccgagaagccacccctcgagccgtcctcaagtcatggcgtgctgtgtggaaagatcgaaatgaggagacggcgtacctgacggcttggaagcgcattcaagataagctcacagctcatgttgatgataacggtaacgaatttctttgtttcaagaacaattcccagcaattcgtttcacacattaaccaatggcaagacatagttatgagttttcatggcgatactgatttaaaacacttgggacttaaggaaaccatagagagaattaagcaagtctggacagtaggtgccaaattttatggaattcctgaaagttacattagggtttgtgttgctgcatgcccggtgtgttctgcagcttcatctggatctggagcgagaagtaagcgacggaggtttgagtatactgaatcttttgatgtgcccgctaaagaggttcctgataaacttcaacagttggctgtgaagcataaggtggtcctttgtatacggcagaagtatattaggtataagcctttcatggccgaagtaaaggattacgcttgtcacagagctggcgaaccagctgccaagaaatcaaagcttctgaaaagggaaccatatgcgtcaaagcgctgtggctgtggttttcgtataagggctattgtgcccattgcaaattataatgagaaggataagacttttgtgtatcaagaagaggggaaggcagtgtttaagttgtatgcagtgcatactggtcatgagccaggaccattggatggtaatgccaggatcatgcatcgggttgttggccacaaaggaggctatcatatggatcaagagacagtatttggggtgagtgatgacatggaaaatgatactttcgggttgacagggaaggataaaggagatttgcggtattctgttttgcagcaggtgcaggaattgagagctgaagttgggatgttggaagggaaaatttcgaaaatcccacatgagttactgggttttgtctcccaagaattgtttgatgttgtgaatagaattagaagtataagtgcaggtttgaagccagttgaattgcttactgataaagaacatgcagatgatgttttggttggcgataatgatttggcaaattggaataatcatcatcacgaaaggatttatggggatggcaaagatacagaattgattgaggatgatgaagacagttttggccgcactctaggagaagttatatcttgggaccagatgaggacagattgtagaagtcagaaagacctaatgatcacaccttgtaagcctgaaaggtggttaaaatgtagtgattttgatgaaaagagcatacttgattgtgaggaaactaaactaaccaagcctgtccaacatgatgatgctattgtgtctgatgttggtcttggctgtatgcaggttgatagtttctaccaggaaaatcccaagtggtatgattctcctccatgtagtttggatcctggtgcagattgtggggatagtggattccgtcatgaggagattttgtagagcctcaatcatcagaagttcatccactctaacttagttatcaatttacgttgtgccttttgccccttcaaacagatgaaagtgggattgtacatttatgtatacagaaggttggagctgcatgcctggaagtttaggtgtatttactgcatgtggttctgtaaagtataaccaaccatgcttctcttgcatatatcttcgttatgactaaatttgttaaccaagatcttggtcttcagagtttctagcttggtcctttgtataatgaacatcagtgttttctgtaatccattttggaactgagagattcttgtatgtattaatgagcagccattggctttcaattcctactttcatgtattgcatgagtgtcttatgtggcgtgtatctagcatactcattattcacttgctatacgtatttca-
>_R_Balizia_leucocalyx_Aguilar_1939@NODE_1_length_3140_cov_325.936663
atgaaggagagtgagagagagataatgttttaaatta--cttgggagtaactttgtcatttaa-ttgg-gaaataatcactctttaggg---------ttttctgattgaaagtattttctaagattttaaggtttttg----gaacgtagttgtaattttc---------taaaaattttaattttaaatgagaaaaaaaaaaag------aaatgaagtgggaaaggtgaaggtcccg---aacgagattgggagagagcctcttccgtcccttccactatgtcagaagagagaaaaactgcccaaaacataaaggcaacgataaactgagaaaaactcactatccccgtttgcactttctgttcttctcttctcatcctcgtcttcgtcttcttcaccatttcttccatggatcccagtaaaactgaggacgatctctttctcaatcatcatccccatgatctggacccttcttcttcgattatttctcaccaaaatcacattcacccttccatttccaacccttccgacgacccttctttttctcttcctgaaattgttctctttcgctcatcttgctctgagtctccgagtcattcctcccctgactctcccactcactcacccagtcgtcttccgggctcttcttctcctaaaaacccatctcaccaacctctctttatcagtccagaaccccatatctcctcccaattttacactttcaatcctgagtctcatgcccttatgatccgttgcatccttgagcaccggctcgccactcccgttgagatccgagaagccacccctcgagccgtcctcaagtcatggcgtgctgtgtggaaagatcgaaatgaggagacggcgtacctgacggcttggaagcgcattcaagataagctcacagctcatgttgacgataacggtaacgaatttctttgtttcaagaacaattcccagcaattcgtttcacacattaaccaatggcaagacatagttatgagttttcatggcgatactgatttaaaacacttgggacttaaggaaaccatagagagaattaagcaagtctggacagtaggtgccaaattttatggaattcctgaaagttacattagggtttgtgttgctgcatgcccggtgtgttctgcagcttcatctggatctggagcgagaagtaagcgacggaggtttgagtatactgaatcttttgatgtgcccgctaaagacgttcctgataaacttcaacagttggctgtgaagcataaggtggtcctttgtatacggcagaagtatattaggtataagcctttcatggccgaagtaaaggattacgcttgtcacagagctggcgagccagctgccaagaaatcgaagcttctgaaaagggaaccatatgcgtcaaagcgttgtggttgtgggtttcgtataagggctattgtgcccattgcaaattataatgagaaggataagacttttgtgtatcaagaagaggggaaggcagtgtttaagttgtatgcagtgcattctggtcatgagccaggaccattggatggtaatgccaggattatgcatcgggttgttggccacaaaggaggctatcatatggatcaagagacagtatttggggtgagtgatgacatggaaaatgatacttttgggttgatagggaaggataaaggagatttgcggtactctgttttgcagcaggtgcaggaattgagagctgaagttgggatgttggaagggaaaatttcgaaaatcccacatgagttactgggtttggtctcccaagaattgtttgatgtggtgaatagaattagaagtataggtgcaggtttgaagccagttgaattgcttactgataaagaacatacagatgatgttttggttggcgataatgatttggcaaattggaataatcatcatcacgaaaggatttatggggatggcaaagatacagaattgattgaggatgatgaagacagttttggccgcactctaggagaagttatatcttgggaccagatgaggacagattgtagaagtcaaaaagacctaatgatcacaccttgtaagcctgaaaggtggttgaaatgcagtgattttgatgaaaagagcatgcttgattgtgaggaaactaaactaaccaagcctgtccaacatgatgatgctattgtgtctgatgttggtcttggctgtatacaggttgatagtttctaccaggaaaatcctaagtggtatgattctcctccatgtagtttggatcctggtgcagattgtggggatagtggattccgtcatgaggagattttgtagagcctcaatcatcagaagttcacccactctaacttagttatccatttatgttgtgccttttgccccttcaaatagatgaaagtgggattgtacatttatgtatacagaaggttggagctgcatgcctggaagtttaggtgtatttactgcgtgtggttctgtaaagtataaccaaccatgcttctcttgcatatatcttcgttatgactaaatttgttaaccacgatcttggtcttcagagtttctagcttggtcctttgtataatgaacatcagtgttttctgtaatccattttggaactgagagattcttgtatgtattaatgagcagccgttggcttttaattcctgctttcatgtattgcatgaatgtcttatgtggcgtgtatctagcatagtcattattcacttgctatacgtatttca-
>_R_Balizia_spnov_Morim_577@NODE_1_length_2834_cov_620.342929
----------------------------------------------------------------------------------------------------------------------------------------------------------------------------------------------------aaaaaaaagg------aaatgaagtgggaaaggtgaaggtcccg---aacgagattgagagagagcctcttccgtcccttccactatgtcagaagagagaaaaactgcccaaaacataaaggcaacgataaactgagaagaactcactatccccgtttgcactttctgttcttctcttctcatcctcgtcttcgtcttcttcaccatttcttccatggatcccagtaaaactgaggacgatctctttctcaatcatcatccccatgatctggacc---cttcttcgattatttctcaccaaaatcacattcacccttccatttccaacccttccgacgacccttctttttctcttcccgagattgttctctttcgctcatcttgctctgagtctccgagtcattcctcccctgactctcccactcactcacccagtcgtcttccgggctcttcttctcctaaaaacccatctcaccaacctctctttatcagtccagaaccccatatctcctcccaattttacactttcaatcctgagtctcatgcccttatgatccgttgcatccttgagcaccggctcgccactcccgttgagatccgagaagccacccctcgagccgtcctcaagtcatggcgtgctgtgtggaaagatcgaaatgaggagacggcgtacctgacggcttggaagcgcattcaagataagctcacagctcatgttgatgataacggtaacgaatttctttgtttcaagaacaattcccagcaattcgtttcacacattaaccaatggcaagacatagttatgagttttcatggcgatactgatttaaaacacttgggacttaaggaaaccatagagagaattaagcaagtctggacagtaggtgccaaattttatggaattcctgaaagttacattagggtttgtgttgctgcatgcccggtgtgttctgcagcttcatctggatctggagcgagaagtaagcgacggaggtttgagtatactgaatcttttgatgtgcctgctaaagacgttcctgataaacttcaacagttggctgtgaagcataaggtggtcctttgtatacggcagaagtatattaggtataagcctttcatggccgaagtaaaggattacgcttgtcacagagctggcgagccagctgccaagaaatcaaagcttctgaaaagggaaccatatgcgtcaaagcgttgtggttgtgggtttcgtataagggctatagtgcccattgcaaattataatgagaaggataagacttttgtgtatcaagaagaggggaaggcagtgtttaagttgtatgcagtgcattctggtcatgagccaggaccattggatggtaatgccaggattatgcatcgggttgttggccacaaaggaggctatcatatggatcaagagacagtatttggggtgagtgatgacatggaaaatgatacttttgggttgatagggaaggataaaggagatttgcggtactctgttttgcagcaggtgcaggaattgagagctgaagttgggatgttggaagggaaaatttcgaaaatcccacatgagttactgggtttggtctcgcaagaattgtttgatgtggtgaatagaattagaagtataggtgcaggtttgaagccagttgaattgcttactgataaagaacatacagatgatgttttggttggcgataatgatttggcaaattggaataatcatcatcatgaaaggatttatggggatggcaaagatacagaattgattgaggatgatgaagacagttttggccgcactctaggagaagttatatcttgggaccagatgaggacagattgtagaagtcagaaagacctaatgatcacaccttgtaagcctgaaaggtggttgaaatgcagtgattttgatgaaaagagcatgcttgattgtgaggaaactaaactaaccaagcccgtccaacatgatgatgctattgtgtctgatgttggtcttggctgtatacaggttgatagtttctaccaagaaaatcctaagtggtatgattctcctccatgtagtttggatcctggtgcagattgtggggatagtggattccgtcatgaggagattttgtagagcctcaatcatcagaagttcatccactctaacttagttatccatttatgttgtgccttttgccccttcaaagagatgaaagtgggattgtacatttatgtatacagaaggttggagctgcatgcctggaagtttaggtgtatttactgcgtgtggttctgtaaagtataaccaaccatgcttctcttgcatatatcttcgttatgactaaatttgttaaccacgatcttggtcttcagagtttctagcttggtcctttgtataatgaacatcagtgttttctgtaatccattttcgaactgagagattcttgtatgtattaatgagcagccattggcttttaattcctgctttcatgtattgcatgaatgtcttatgtggcgtgtatctagcatagtcattattcacttgctatacgtatttcac
>_R_Calliandra_bella_LPQ15696@NODE_1_length_2872_cov_559.533453
--------------------------------------------------------------------------------------------------ttttgataat------tttatt------------ttatttt----gaccagaatataattctaaaatatgaaataaaa------atttaagttaggaaaaaaaaaaaa------gggaagtgagagaaaggtaaaggtcccaaacaacgagactgtgagagaccccctcccatgccttccaatatgtcagacgagagaaaaactgcccaaaacttcaagacaacgataaactgagaacatctcactatctccgttattcttacttgttctcttttcttca---tcgtcttcgtcttctccaccatttcttccatggatcccagtaaaacagaggacgatctctttatcaatcatcatccccatgatctggacccttcttcttccattatttctcaccaaaaccacattcacccttctatctctaacccttccgacgaccctcccttttctcttcctgaaattgttctctttcgctcatcttgctctgagtctcctagtcattcctcccctgactcgcccactcactcacccaatcgagtcctgggttcttcttctcctaaaaacccatctcaccaacccctttttatcagtccagaaccccatatctcctctcaattttacacttttaatcctgagtctcatgccctaatgatccgttgcatccttgagcagcggctggcaactcccgttgagatccgagaagctacccctcgagcagtcctcaagtcgtggcgtgctgtgtggaaagatcgaaatgaggagactgcgtacttgacggcttggaagcgcattcaagacaagctcacagctcatgttgatgatagcggtaacgaatttctttgtttcaagaacaattctcagcaattcgtttcacacattaaccaatggcaagacatagttatgagttttcacggcgatactgatataaaacacttgggacttaaggaaaccattgagagaattaagcaagtttggacagtaggtgccaaattttatggaattcctgaaagttacattagggtttgtgttgctgcatgcccggtgtgttctgcagcttcatctggatctggagcgagaaataagcgacggaggtttgagtatactgaatcttttgatgtccctgctaaggaagttcctgataaacttcaacagttggctgtgaagcataaggtggtcctttgtatacggcagaagtatattaggtacaaacctttcatggctgaggtaaaggactacgcttgtcacagagcaggtgagccagctgctaagaaatcaaagcttctgaaaagggaaccatatgcatccaagcgctgtgggtgtgggtttcggataagggctattgtgcccattgcaaattataatgagaaggacaagactttcgtgtaccaagaagaggggaaggctgtgtttaagttgtatgcagtgcattctggtcatgagccaggacctttggatggcaatgccaggatcatgcatcgcgttgttggccacaaaggaggctatcatttggatcaagagacagtatttggcgtgagtgatgacatggaaaatgatacttttgggttgatagggaaggataagggagatttgcggtattctgttttgcagcaggtgcaggaattgagagctgaagttgggatgttggaagggaaaatttcaaaaatcccacacgagttactgggtttggtctcccaagagttgtttgatgttgtgagtagaattagaagtataggtgcaggtttgaagccagttgaattgcttactgataaagaacatacagatgatgttttggttggtgataatgatttggcaaattggaataatcatcatcacgaaaggatttatggggatggcaaagatacagaattgattgaggatgacgaagacagttttggccgcactctaggagaagttatatcttgggaacagatgagggcagattgtagaagtcagaaagacctaatgatcacaccttgtaaacctgaaaggtggttgaaatgcagtgattttgatgagaagagcatgcttgattgtgaggaaactaaactaaccaagcctgtccaacatgatgatactattgtgtctgatgttggtcttggctgtatacaggttgatagtttctaccaggaaaatccaaagtggtatgattctcctccttgtagtttggatcctggtgcagattgtggtgatagtggattccgtcatgaggagattttgtagagcctcaaacatcagaagttcatccactctaacttagttatcaatttatgttgtgcctttttccccttcaaaccgatgaaagtgggattgtacatttatgtatacagaaggttggagctgcatgcctggaagtttaggtgtatttactgcatgtggttctgtaaagtataacaaaccatgcttttcttgcatatatcttcgttatgactaaatttgttaaccaagatcttggtcttcagagtttctagcttgttcctttgtataatgaacatcagtgttttctgtaatccattttggaactcagagattcttgtatgtattaatgagcagccattggcttttaattcctacattcatgtattgcattaaagtcttatgtgatgtgtatctagcatactcattattcacttgctatacgcatatcac
>_R_Cathormion_obliquifoliolatum_Wieringa_6519@NODE_1_length_2784_cov_412.803591
------------------------------------------------------------------------------------------------------------------tttctt----------------------------------------------------aaaaattttaattttaaatgagaaaaaaaaaaag------aaatgaagtgggaaaggtgaaggtcccg---aacgagattgagagagagcctcctccgtcccttccactatgtcagaagagagaaaaactgcccaaaacataaaggcaacgataaactgagaagaactcactatccccgtttgcactttctgttcttctcttctcatcctcgtcttcgtcttcttcaccatttcttccatggatcccagtaaaactgaggacgatctctttctcaatcatcatccccatgatctggacccttcttcttcgattatttctcaccaaaatcacattcacccttccatttccaacccttccgacgacccttctttttctcttcccgaaattgttctctttcgctcatcttgctctgagtctccgagtcattcctcccctgactctcctactcagtcacccagtcgtcttccgggctcttcttctcctaaaaacccatctcaccaacctctctttatcagtccagaaccccatatctcctcccaattttacactttcaatcctgagtctcatgcccttatgatccgttgcatccttgagcaccggctcgccactccagttgagatccgagaagccacccctcgagccgtcctcaagtcatggcgtgctgtgtggaaagatcgaaatgaggagacggcgtacctgacggcttggaagcgcattcaagataagctcacagctcatgttgatgataacggtaacgaatttctttgtttcaagaacaattcccagcaattcgtttcacacattaaccaatggcaagacatagttatgagttttcatggcgatactgatttaaaacacttgggacttaaggaaaccatagagagaattaagcaagtctggacagtaggtgccaaattttatggaattcctgaaagttacattagggtttgtgttgctgcatgcccggtgtgttctgcagcttcatctggatctggagcgagaagtaagcgacggaggtttgagtatactgaatcttttgatgtgcccgctaaagacgttcctgataaacttcaacagttggctgtgaagcataaggtggtcctttgtatacggcagaagtatattaggtataagcctttcatggccgaagtaaaggattacgcttgtcacagagctggcgagccagctgccaagaaatcaaagcttctgaaaagggaaccatatgcgtcaaagcgttgtggttgtgggtttcgtataagggctattgtgcccattgcaaattataatgagaaggataagacttttgtgtatcaagaagaggggaaggcagtgtttaagttgtatgcagtgcattctggtcatgagccaggaccattggatggtaatgccaggattatgcatcgggttgttggccacaaaggaggctatcatatggatcaagagacagtatttggggtgagtgatgacatggaaaatgatacttttgggttgatagggaaggataaaggagatttgcggtactctgttttgcagcaggtgcaggaattgagagctgaagttgggatgttggaagggaaaatttcgaaaatcccacatgagttactgggtttggtctcgcaagaattgtttgatgtggtgaatagaattagaagtataggtgcaggtttgaagcctgttgaattgcttactgataaagaacatacagatgatgttttggttggcgataatgatttggcaaattggaataatcatcatcatgaaaggatttatggggatggcaaagatacagaattgattgaggatgatgaagacagttttggccgcactctaggagaagttatatcttgggaccagatgaggacagattgtagaagtcagaaagacctaatgatcacaccttgtaagcctgaaaggtggttgaaatgcagtgattttgatgaaaagagcatgcttgattgtgaggaaactaaactaaccaagcctgtccaacatgatgatgctattgtgtctgatgttggtcttggctgtatacaggttgatagtttctaccaggaaaatcctaagtggtatgattctcctccatgtagtttggatcctagtgcagattgtggggatagtggattccgtcatgaggagattttgtagagcctcaatcatcagaagttcatccactctaacttagttatccatttatgttgtgccttttgccccttcaaagagatgaaagtgggattgtacatttatgtatacagaaggttggggctgcatgcctggaagtttaggcgtatttactgcatgtggttctgtaaagtataaccaaccatgcttctcttgcatatatcttcgttatgactaaatttgttaaccacgatcttggtcttcagagtttctagcttggtcctttgtataatgaacatcagtgttttctgtaatccattttggaactgagagattcttgtatgtattaatgagcagccattggcttttaattcctgctttcatgtattgcatgaatgtcttatgtggcgtgtatctagcatagtcattattcacttgctatacgtatttca-
>_R_Cathormion_rhombifolium_Deighton_3618@NODE_1_length_2756_cov_185.962299
aaaataatccctt---------aaata------------------aaaaaatggacccattaa-atacagtataggtcattcaggagcg---------attaacaactttgatcattttttcatttgttgtgttgtttg----gaacctaattgtaattttt---------taaaaattttaattttaaatgagaaaaaaaaaaag------aaatgaagtgggaaaggtgaaggtcccg---aacgagattgagagagagcctcttccgtcccttccactatgtcagaagagagaaaaactgcccaaaacataaaggcaacgataaactgagaagaactcactatccccgtttgcactttctgttcttctcttctcatcctcgtcttcgtcttcttcaccatttcttccatggatcccagtaaaactgaggacgatctctttctcaatcatcatccccatgatctggacccttcttcttcgattatttctcaccaaaatcacattcacccttccatttccaacccttccgacgacccttctttttctcttcccgaaattgttctctttcgctcatcttgctccgagtctccgagtcattcctcccctgactctcctactcactcacccagtcgtcttccgggctcttcttctcctaaaaacccatctcaccaacctctctttatcagtccagaaccccatatctcctcccaattttacactttcaatcctgagtctcatgcccttatgatccgttgcatccttgagcaccggctcgccactccagttgagatccgagaagccacccctcgagccgtcctcaagtcatggcgtgctgtgtggaaagatcgaaatgaggagacggcgtacctgacggcttggaagcgcattcaagataagctcacagctcatgttgatgataacggtaacgaatttctttgtttcaagaacaattcccagcaattcgtttcacacattaaccaatggcaagacatagttatgagttttcatggcgatactgatttaaaacacttgggacttaaggaaaccatagagagaattaagcaagtctggacagtaggtgccaaattttatggaattcctgaaagttacattagggtttgtgttgctgcatgcccggtgtgttctgcagcttcatctggatctggagcgagaagtaagcgacggaggtttgagtatactgaatcttttgatgtgcccgctaaagacgttcctgataaacttcaacagttggctgtgaagcataaggtggtcctttgtatacggcagaagtatattaggtataagcctttcatggccgaagtaaaggattacgcttgtcacagagctggcgagccagctgccaagaaatcaaagcttctgaaaagggaaccatatgcgtcaaagcgttgtggttgtgggtttcgtataagggctattgtgcccattgcaaattataatgagaaggataagacttttgtgtatcaagaagaggggaaggcagtgtttaagttgtatgcagtgcattctggtcatgagccaggaccattggatggtaatgccaggattatgcatcgggttgttggccacaaaggaggctatcatatggatcaagagacagtatttggggtgagtgatgacatggaaaatgatacttttgggttgatagggaaggataaaggagatttgcggtactctgttttgcagcagatgcaggaattgagagctgaagttgggatgttggaagggaaaatttcaaaaatcccacatgagttactgggtttggtctcgcaagaattgtttgatgtggtgaatagaattagaagtataggtgcaggtttgaagcctgttgaattgcttactgataaagaacatacagatgatgttttggttggcgataatgatttggcaaattggaataatcatcatcatgaaaggatttatggggatggcaaagatacagaattgattgaggatgatgaagacagttttggccgcactctaggagaagttatatcttgggaccagatgaggacagattgtagaagtcagaaagacctaatgatcacaccttgtaagcctgaaaggtggttgaaatgcagtgattttgatgaaaagagcatgcttgattgtgaggaaactaaactaaccaagcctgtccaacatgatgatgctattgtgtctgatgttggtcttggctgtatacaggttgatagtttctaccaggaaaatcctaagtggtatgattctcctccatgtagtttggatcctggtgcagattgtggggatagtggattccgtcatgaggagattttgtagagcctcaatcgtcagaagttcatccactctaacttagttatccatttatgttgtgccttttgccccttcaaagagatgaaagtgggattgtacatttatgtatacagaaggttggagctgcatgcctggaagtttaggtgtatttactgcatgtggttctgtaaagtataaccaaccatgcttctcttgcatatatcttcgttatgactaaatttgttaaccacgatcttggtcttcagagtttctagcttggtcctttgtataatgaacatcagtgttttctgtaatccattttggaactgagggattcttgtatgtattaatgagcagccattggcttttaattcctgctttcatgtattgcatgaatgtcttatgtggcgtgtatctagcatagtcattattcacttgctatacgtat-----
>_R_Cathormion_rhombifolium_Deighton_3618@NODE_2_length_635_cov_67.032258
------------------------------------------------------------------------------------------------------------------------------------accatccccgc--aaatcgagggatttg--ggggggaaactaaaaa----aatttatttgattag------atgctcgtgaaattttctg---------------ctgatcca------------aaaataccatttacccaattcattcagaaataagaaacgagagcagtccaaaaaggaggacaaaagataaattgagatgaactcagtatccctgttttaactttctgttcttctcttttcatcctcgtatttgtcttcttcaccatttcttctatgaatcctagtaaaactgaggacgatctctttctcaataatcattcccatgatctggacccttcttcttcgattatttcttacc-aaatcacattcacccttccatt---------------gacccttctttctcttttcctgaaattgttctcttttgctcatcttg--------ctccgagtcattcctctactaacta----------------------------------------------------------------------------------------------------------------------------------------------------------------------------------------------------------------------------------------agcgcaaatgag----------------------------------------------------------------------------------------aaaaaaa------------------------------------------aactata----attata------------------------------------------------aaatataattatatatat-----------------------------aattgtatt--------------------------------------------------------------------------------------------------------------agatgttatttataa---------------tctaaggcataaa----aatgct-------attacattttattatatatt-----------------------------------------------------------------taatagagtatagaaaa------------------------------------------------------------aatcacttgtaacataagggtaaagttgtccatatgagaa--------------------tgatttccctcccct----------------------------------------------------------------------------------------------------------------------------------------------------------------------------------------------------------------------------------------------------------------------------------------------------------------------------------------------------------------------------------------------------------------------------------------------------------------------------------------------------------------------------------------------------------------------------------------------------------------------------------------------------------------------------------------------------------------------------------------------------------------------------------------------------------------------------------------------------------------------------------------------------------------------------------------------------------------------------------------------------------------------------------------------------------------------------------------------------------------------------------------------------------------------------------------------------------------------------------------------------------------------
>_R_Cathormion_rhombifolium_Deighton_3618@NODE_3_length_581_cov_49.035714
----------------------------------------------------------------------------------------------------------aacc--caccccccccccaacccaaa-----------aaaaaaagggggattt---gaagggaagctaaaaa----aattttcttgattggactaaaatgttgataaaattttctt---------------cttatcca------------aaagtgtcctttatcctattca-----------------------------------------------------------------------------------------------ttcatcctcgtctttgtcttcttcgccgtttcttccatggatcccag-taaactaaggatgatctctttctcaatcacattccccatgatctgggcccat-ttctctaattatttctcaccaaaatcacattcacccttctatttccatccctttcgatgacccttctttttctctttctaaaattgttctcttttacttatcttg---------------------ctcccctgacag----------------------------------------------------------------------------------------------------------------------------------------------------------------------------------------------------------------------------------------tgggtgaatgaa---------------------------------------------------------------------------------------aaaaaaaaa-----------------------------aaaaatatatatatatat---------------------------------------------------------------atat-taaatatat-----------------------------aattatatt--------------------------------------------------------------------------------------------------------------aaatgttatttataa---------------tctaaggcataaa----gatgttatttataattaaactttattatacatt-----------------------------------------------------------------taacagggtttggaaaa------------------------------------------------------------aatcacatataacataagggtaaagttatccatgtgaaaa--------------------taatttccctcccttctcttcc----------------------------------------------------------------------------tgaaccaaataa-----------------agtaacattaaaatccctcccctt-----------------------------------tc-----------------------------------------------------------------------------------------------------------------------------------------------------------------------------------------------------------------------------------------------------------------------------------------------------------------------------------------------------------------------------------------------------------------------------------------------------------------------------------------------------------------------------------------------------------------------------------------------------------------------------------------------------------------------------------------------------------------------------------------------------------------------------------------------------------------------------------------------------------------------------------------------------------------------------------------------------------------------------------------------------------------------------------------------------------------------------------------
>_R_Hydrochorea_corymbosa2_Iganci_862@NODE_1_length_2804_cov_618.048745
----------------------------------------------------------------------------------------------------------------------------------------------------------------------------------------------------aaaaaaaagg------aaatgaagtgggaaaggtgaaggtcccg---aacgagattgagagagagcctcttccgtcccttccactacgtcagaagagagaaaaactgcccaaaacataaaggcaacgataaactgagaagaactcactatccccgtttgcactttctgttctcctcttctcatcctcgtcttcgtcttcttcaccatttcttccatggatcccagtaaaactgaggacgatctctttctcaatcatcatccccatgatctggacc---cttcttcgattatttctcaccaaaatcacattcacccttccatttccaacccttccgacgacccttctttttctcttcccgagattgttctctttcgctcatcttgctctgagtctccgagtcattcctcccctgactctcccactcactcacccagtcgtcttccgggctcttcttctcctaaaaacccatctcaccaacctctctttatcagtccagaaccccatatctcctcccaattttacactttcaatcctgagtctcatgcccttatgatccgttgcatccttgagcaccggctcgccactcccgttgagatccgagaagccacccctcgagccgtcctcaagtcatggcgtgctgtgtggaaagatcgaaatgaggagacggcgtacctgacggcttggaagcgcattcaagataagctcacagctcatgttgatgataacggtaacgaatttctttgtttcaagaacaattcccagcaattcgtttcacacattaaccaatggcaagacatagttatgagttttcatggcgatactgatttaaaacacttgggacttaaggaaaccatagagagaattaagcaagtctggacagtaggtgccaaattttatggaattcctgaaagttacattagggtttgtgttgctgcatgcccggtgtgttctgcagcttcatctggatctggagcgagaagtaagcgacggaggtttgagtatactgaatcttttgatgtgcctgctaaagacgttcctgataaacttcaacagttggctgtgaagcataaggtggtcctttgtatacggcagaagtatattaggtataagcctttcatggccgaagtaaaggattacgcttgtcacagagctggcgagccagctgccaagaaatcaaagcttctgaaaagggaaccatatgcgtcaaagcgttgtggttgtgggtttcgtataagggctatagtgcccattgcaaattataatgagaaggataagacttttgtgtatcaagaagaggggaaggcagtgtttaagttgtatgcagtgcattctggtcatgagccaggaccattggatggtaatgccaggattatgcatcgggttgttggccacaaaggaggctatcatatggatcaagagacagtatttggggtgagtgatgacatggaaaatgatacttttgggttgatagggaaggataaaggagatttgcggtactctgttttgcagcaggtgcaggaattgagagctgaagttgggatgttggaagggaaaatttcgaaaatcccacatgagttactgggtttggtctcgcaagaattgtttgatgtggtgaatagaattagaagtataggtgcaggtttgaagccagttgaattgcttactgataaagaacatacagatgatgttttggttggcgataatgatttggcaaattggaataatcatcatcatgaaaggatttatggggatggcaaagatacagaattgattgaggatgatgaagacagttttggccgcactctaggagaagttatatcttgggaccagatgaggacagattgtagaagtcagaaagacctaatgatcacaccttgtaagcctgaaaggtggttgaaatgcagtgattttgatgaaaagagcatgcttgattgtgaggaaactaaactaaccaagcccgtccaacatgatgatgctattgtgtctgatgttggtcttggctgtatacaggttgatagtttctaccaggaaaatcctaagtggtatgattctcctccatgtagtttggatcctggtgcagattgtggggatagtggattccgtcatgaggagattttgtagagcctcaatcatcagaagttcatccactctaacttagttatccatttatgttgtgccttttgccccttcaaagagatgaaagtgggattgtacatttatgtatacagaaggttggagctgcatgcctggaagtttaggtgtatttactgcgtgtggttctgtaaagtataaccaaccatgcttctcttgcatatatcttcgttatgactaaatttgttaaccacgatcttggtcttcagagtttctagcttggtcctttgtataatgaacatcagtgttttctgtaatccattttggaactgagagattcttgtatgtattaatgagcagccattggcttttaattcctgctttcatgtattgcatgaatgtcttatgtggcgtgtatctagcatagtcattattcacttgctatacgtatttca-
>_R_Hydrochorea_gonggrijpii_Tillett_45696@NODE_1_length_2672_cov_337.053179
--------------------------------------------------------------------agtacaagtcattcaggagcg---------attgacaactatacaatttttttaattttttgtgttgtttg----gaatctagatgtaattttt---------taaaaattttaattttaaatgagaaaaaaaaaaag------aaatgaagtgggaaaagtgaaggtcccg---aatgagattgagagagagcctcttccgtcccttccactacgtcagaagagagaaaaactgcccaaaacataaaggcaacgataaactgagaagaactcactatccccgtttgcgctttctgttcttctcttctcatcctcgtcttcgtcttcttcaccatttcttccatggatcccagtaaaactgaggacgatctctttctcaatcatcatccccatgatctggacc---cttcttcgattatttctcaccaaaatcacattcacccttccatttccaacccttccgacgacccttctttttctcttcccgagattgttctctttcgctcatcttgctctgagtctccgagtcactcctcccctgactctcccactcactcacccagtcgtcttccgggctcttcttctcctaaaaacccatctcaccaacctctctttatcagtccagaaccccatatctcctcccaattttacactttcaatcctgagtctcatgcccttatgatccgttgcatccttgagcaccggctcgccactcccgttgagatccgagaagccacccctcgagccgtcctcaagtcatggcgtgctgtgtggaaagatcgaaatgaggagacggcgtacctgacggcttggaagcgcattcaagataagctcacagctcatgttgatgataacggtaacgaatttctttgtttcaagaacaattcccagcaattcgtttcacacattaaccaatggcaagacatagttatgagttttcatggcgatactgatttaaaacacttgggacttaaggaaaccatagagagaattaagcaagtctggacagtaggtgccaaattttatggaattcctgaaagttacattagggtttgtgttgctgcatgcccggtgtgttctgcagcttcatctggatctggagcgagaagtaagcgacggaggtttgagtatactgaatcttttgatgtgcctgctaaagacgttcctgataaacttcaacagttggctgtgaagcataaggtggtcctttgtatacggcagaagtatattaggtataagcctttcatggccgaagtaaaggattacgcttgtcacagagctggcgagccagctgccaagaaatcaaagcttctgaaaagggaaccatatgcgtcaaagcgttgtggttgtgggtttcgtataagggctatagtgcccattgcaaattataatgagaaggataagacttttgtgtatcaagaagaggggaaggcagtgtttaagttgtatgcagtgcattctggtcatgagccaggaccattggatggtaatgccaggattatgcatcgggttgttggccacaaaggaggctatcatatggatcaagagacagtatttggggtgagtgatgacatggaaaatgatacttttgggttgatagggaaggataaaggagatttgcggtactctgttttgcagcaggtgcaggaattgagagctgaagttgggatgttggaagggaaaatttcgaaaatcccacatgagttactgggtatggtctcgcaagaattgtttgatgtggtgaatagaattagaagtataggtgcaggtttgaagccagttgaattgcttactgataaagaacatacagatgatgttttggttggcgataatgatttggcaaattggaataatcatcatcatgaaaggatttatggggatggcaaagatacagaattgattgaggatgatgaagacagttttggccgcactctaggagaagttatatcttgggaccagatgaggacagattgtagaagtcagaaagacctaatgatcacaccttgtaagcctgaaaggtggttgaaatgcagtgattttgatgaaaagagcatgcttgattgtgaggaaactaaactaaccaagcccgtccaacatgatgatgctattgtgtctgatgttggtcttggctgtatacaggttgatagtttctaccaggaaaatcctaagtggtatgattctcctccatgtagtttggatcctggtgcagattgtggggatagtggattccgtcatgaggagattttgtagagcctcaatcatcagaagttcatccactctaacttagttatccatttatgttgtgccttttgccccttcaaagagatgaaagtgggattgtacatttatgtatacagaaggttggagctgcatgcctggaagtttaggtgtatttactgcgtgtggttctgtaaagtataaccaaccatgcttctcttgcatatatcttcgttatgactaaatttgttaaccacgatcttggtcttcagagtttctagcttggtcctttgtataatgaacatcagtgttttctgtaatccattttggaactgagagattcttgtatgtattaatgagcagccattggcttttaattcctgctttcatgtattgcatgaatgtcttatgtggcgtgtatctagcatagtcattat----------------------
>_R_Hydrochorea_marginata_Morim_563@NODE_1_length_2991_cov_424.865820
---------------------------------tttaaaataaaaaaatggacccattaacaa-ccaa-gtataagtcattcaggagcg---------attgacaactttacaatttttttcattttttgtgttgtttg----gaacctagttgtaattttt---------taaa-attttaattttaaatgagaaaaaaaaaagg------aaatgaagtgggaaaggtgaaggtcccg---aacgagattgagagagagcctcttccgtcccttccactacgtcagaagagagaaaaactgcccaaaacataaaggcaacgataaactgagaagaactcactatccccgtttgcactttctgttcttctcttctcatcctcgtcttcgtcttcttcaccatttcttccatggatcccagtaaaactgaggacgatctctttctcaatcatcatccccatgatctggacc---cttcttcgattatttctcaccaaaatcacattcacccttccatttccaacccttccgacgacccttctttttctcttcccgagattgttctctttcgctcatcttgctctgagtctccgagtcattcctcccctgactctcccactcactcacccagtcgtcttccgggctcttcttctcctaaaaacccatctcaccaacctctctttatcagtccagaaccccatatctcctcccaattttacactttcaatcctgagtctcatgcccttatgatccgttgcatccttgagcaccggctcgccactcccgttgagatccgagaagccacccctcgagccgtcctcaagtcatggcgtgctgtgtggaaagatcgaaatgaggagacggcgtacctgacggcttggaagcgcattcaagataagctcacagctcatgttgatgatagcggtaacgaatttctttgtttcaagaacaattcccagcaattcgtttcacacattaaccaatggcaagacatagttatgagttttcatggcgatactgatttaaaacacttgggacttaaggaaaccatagagagaattaagcaagtctggacagtaggtgccaaattttatggaattcctgaaagttacattagggtttgtgttgctgcatgcccggtgtgttctgcagcttcatctggatctggagcgagaagtaagcgacggaggtttgagtatactgaatcttttgatgtgcctgctaaagacgttcctgataaacttcaacagttggctgtgaagcataaggtggtcctttgtatacggcagaagtatattaggtataagcctttcatggccgaagtaaaggattacgcttgtcacagagctggcgagccagctgccaagaaatcaaagcttctgaaaagggaaccatatgcgtcaaagcgttgtggttgtgggtttcgtataagggctatagtgcccattgcaaattataatgagaaggataagacttttgtgtatcaagaagaggggaaggcagtgtttaagttgtatgcagtgcattctggtcatgagccaggaccattggatggtaatgccaggattatgcatcgggttgttggccacaaaggaggctatcatatggatcaagagacagtatttggggtgagtgatgacatggaaaatgatacttttgggttgatagggaaggataaaggagatttgcggtactctgttttgcagcaggtgcaggaattgagagctgaagttgggatgttggaagggaaaatttcgaaaatcccacatgagttactgggtttggtctcgcaagaattgtttgatgtggtgaatagaattagaagtataggtgcaggtttgaagccagttgaattgcttactgataaagaacatacagatgatgttttggttggcgataatgatttggcaaattggaataatcatcatcatgaaaggatttatggggatggcaaagatacagaattgattgaggatgatgaagacagttttggccgcactctaggagaagttatatcttgggaccagatgaggacagattgtagaagtcagaaagacctaatgatcacaccttgtaagcctgaaaggtggttgaaatgcagtgattttgatgaaaagagcatgcttgattgtgaggaaactaaactaaccaagcctgtccaacatgatgatgctattgtgtctgatgttggtcttggctgtatacaggttgatagtttctaccaggaaaatcctaagtggtatgattctcctccatgtagtttggatcctggtgcagattgtggggatagtggattccgtcatgaggagattttgtagagcctcaatcatcagaagttcatccactctaacttagttatccatttatgttgtgccttttgccccttcaaagagatgaaagtgggattgtacatttatgtatacagaaggttggagctgcatgcctggaagtttaggtgtatttactgcgtgtggttctgtaaagtataaccaaccatgcttctcttgcatatatcttcgttatgactaaatttgttaaccacgatcttggtcttcagagtttctagcttggtcctttgtataatgaacatcagtgttttctgtaatccattttggaactgagagattcttgtatgtattaatgagcagccattggcttttaattcctgctttcatgtattgcatgaatgtcttatgtggcgtgtatctagcatagtcattattcacttgctatacgtatttca-
>_R_Jupunba_asplenifolia_Ekman_6383@NODE_1_length_2321_cov_125.249554
-----------------------------------------------------------------------------------------------------------------------------------------------------------------------------------------------gagaaaaagaaaaag------aaatgaagtgtgaaaggcaaaggtcccgaacaacgagactgagagagagcctcttccgtcccttccaatgtgtcagaagagagaaaaactgcttaaaacttaaagacaacgataaactgagaagaactcactatccccgtttacactttctgttcttctcttctcatcctcgtcttcctcttcttcaccatttcttccatggatcccagtaaaactgaggacgatctctttctcaatcatcatccccatgatctggacccttcttcttcgattatttctcaccaaaatcacattcacccttccatttccaacccttccgacgacccttctttttctcttcccgaaattgttctctttcgctcatcttgctctgagtctccgagtcattcctcccctgactcgcccactcactcacccagtcgtcttccgggctcttcttctcctaaaaacccatctcaccaacctctctttatcagtccagaaccccatatctcctcccaattttacactttcaatcctgagtctcatgcccttatgatccgttgcatccttgagcaccggctcgccactcccgttgagatccgagaagccacccctcgagccgtcctcaagtcatggcgtgctgtgtggaaagatcgaaatgaggagacggcgtacctgacggcttggaagcgcattcaagataagctcacagctcatgttgatgataacggtaacgaatttctttgtttcaagaacaattcccagcaattcgtttcacacattaaccaatggcaagacatagttatgagttttcacggcgatactgatttaaaacacttgggacttaaggaaaccatagagagaattaagcaagtctggacagtaggtgccaaattttatggaattcctgaaagttacattagggtttgtgttgctgcatgcccggtgtgttctgcagcttcaactggatctggagcgagaagtaagcgacggaggtttgagtatactgaatcttttgatgtgcccgctaaagacgttcctgataaacttcaacagttggctgtgaagcataaggtggtcctttgtatacggcagaagtatattaggtataagcctttcatggccgaagtaaaggattacgcttgtcacagagctggcgagccagctgccaagaaatcaaagcttctgaaaagggaaccatatgcgtcaaagcgttgtgggtgtgggtttcgtataagggctattgtgcccattgcaaattataatgagaaggataagacttttgtgtatcaagaagaggggaaggcagtgtttaagttgtatgcagtgcattctggtcatgaaccaggaccattggatggtaatgccaggattatgcatcgggttgttggccacaaaggaggctatcatatggatcaagagacagtatttggggtgagtgatgacatggaaaatgatacttttgggttgatagggaaggataaaggagatttgcggtattctgttttgcagcaggtgcaggaattgagagctgaagttgggatgttggaggggaaaatttcgaaaatcccacatgagttactgggtttggtctcccaagaattgtttgatgtggtgaatagaattagaagtataggtgcaggtttgaagccagttgaattgcttactgataaagaacatacagatgatgttttagttggcgataatgatttggcaaattggaataatcatcatcacgaaaggatttatggggatggcaaagatacagaattgattgaggatgatgaagacagttttggccgcactctaggagaagttatatcttgggaccagatgaggacagattgtagaagtcagaaagacctaatgatcacaccttgtaagcctgaaaggtggttgaaatgcagtgattttgatgaaaagagcatgcttgattgtgaggaaactaaactaaccaagcctgtccaacatgatgatgctattgtgtctgatgttggtcttggctgtatacaggttgatagtttctaccaggaaaatcctaagtggtatgattctcctccatgtagtttggatcctggtgcagattgtggggatagtggattccgtcatgaggagattttgtagagcctcaatcatcagaagttcatccactctaacttagttatcaatttatgttgtgccttttgccccttcaaacagatgaaagtgggattgtacatttatgtatacggaaggttggagctgcatgcctggaagtttaggtgtatttactgcatgtggttctgtaaagtataaacaaccaagcttctcttgcatatatctt-----------------------------------------------------------------------------------------------------------------------------------------------------------------------------------------------------------------------------------
>_R_Jupunba_barbouriana_Iganci_847@NODE_1_length_2913_cov_408.478843
tgaatgtagccttacatgtactaaacattctgatttgagtttactaagtccataatttctcag-ctac-ggattaaatattttgaaggg---------ttttcttagttcagatattatctaacacatcaaagttattg----gaaagaggaagaactccacaaaataaaataaaaaatttaattttaaatgagaaaaagaaaaag------aaatgaagtgggaaaggtaaaggtcccgaacaacgagactgagagaaagcctcttccgtcccttccaatatgtcagaagagagaaaaactgcctaaaacttaaagacaacgataaactgagaagaactcactatccccgtttacactttctgttcttctcttctcatcctcgtcttcgtcttcttcaccatttcttccatggatcccagtaaaactgaggacgatctctttctcaatcatcatccccatgatctggacccttcttcttcgattatttctcaccaaaatcacattcacccttccatttccaacccttccgacgacccttctttttctcttcccgaaattgttctctttcgctcatcttgctctgagtctccgagtcattcctctcctgactcgcccactcactcacccagtcgtcttccgggctcttcttctcctaaaaacccatctcaccaacctctctttatcagtccagaaccccatatctcctcccaattttacactttcaatcctgagtctcatgcccttatgatccgttgcatccttgagcaccggctcgccactcccgttgagatccgagaagccacccctcgagccgtcctcaagtcatggcgtgctgtgtggaaagatcgaaatgaggagacggcgtacctgacggcttggaagcgcattcaagataagctcacagctcatgttgatgataacggtaacgaatttctttgtttcaagaacaattcccagcaattcgtttcacacattaaccaatggcaagacatagttatgagttttcacggcgatactgatttaaaacacttgggacttaaggaaaccatagagagaattaagcaagtctggacagtaggtgccaaattttatggaattcctgaaagttacattagggtttgtgttgctgcatgcccggtgtgttctgcagcttcatctggatctggagcgagaagtaagcgacggaggtttgagtatactgaatcttttgatgtgcccgctaaagacgttcctgataaacttcaacagttggctgtgaagcataaggtggtcctttgtatacggcagaagtatattaggtataagcctttcatggccgaagtaaaggattacgcttgtcacagagctggtgagccagctgccaagaaatcaaagcttctgaaaagggaaccatatgcgtcaaagcgttgtgggtgtgggtttcgtataagggctattgtgcccattgcaaattataatgagaaggataagacttttgtgtatcaagaagaggggaaggcagtgtttaagttgtatgcagtgcattctggtcatgaaccaggaccattggatggtaatgccaggattatgcatcgggttgttggccacaaaggaggctatcatatggatcaagagacagtatttggggtgagtgatgacatggaaaatgatacttttgggttgatagggaaggataaaggagatttgcggtattctgttttgcagcaggtgcaggaattgagagctgaagttgggatgttggaagggaaaatttcgaaaatcccacatgagttactgggtttggtctcccaagaattgtttgatgtggtgaatagaattagaagtataggtgcaggtttgaagccagttgaattgcttactgataaagaacatacagatgatgttttggttggcgataatgatttggcaaattggaataatcatcatcacgaaaggatttatggggatggcaaagatacagaattgattgaggatgatgaagacagttttggccgcactctaggagaagttatatcttgggaccagatgaggacagattgtagaagtcagaaagacctaatgatcacaccttgtaagcctgaaaggtggttgaaatgcagtgattttgatgaaaagagcatgcttgattgtgaggaaactaaactaaccaagcctgtccaacatgatgatgctattgtgtctgatgttggtcttggctgtatacaggttgatagtttctaccaggaaaatcctaagtggtatgattctcctccatgtagtttggatcctggtgcagattgtggggatagtggattccgtcatgaggagattttgtagagcctcaatcatcagaagttcatccactctaacttagttatcaatttatgttgtgccttttgccccttcaaacagatgaaagtgggattgtacatttatgtatacggaaggttggagctgcatgcctggaagtttaggtgtatttactgcatgtggttctgtaaagtataaccaaccatgcttctcttgcatatatcttcgttatgactaaatttgttaaccaagatcttggtcttcagagtttctagcttggtcctttgtataatgaacatcagtgttttctgtaatccattttggaactgagagattcttgtatgtattaatgagcagccattggcttttaattcctacttacatgtattgcatgaatgtcttatgtggcgtgtatctagcatactcattattcacttgctatacgtatgtca-
>_R_Jupunba_brachystachya_Lima_7438@NODE_1_length_2905_cov_288.334158
----------------------aattaattctattttatgccaaatcattatttatttattaa-acacaagctcaaatattataaggga--gtaagtatttacttattttaaattttatctaacacatcaaagttgttg----gaatatggaagaactccg-aaaataaaaaaaaaaatttaattttaaatgagaaaaagaaaaag------aaatgaagtgggaaaggtaaaggtcccgaacaacgagactgggagagagcctcttccgtcccttccaacatgtcagaagagagaaaaactgcccaaaacttaaagacaacgataaactgagaagaactcactatccccgtttacactttctgttcttctcttctcatcctcgtcttcgtctgcttcaccatttcttccatggatcccagtaaaactgaggacgatctctttctcaatcatcatccccatgatctggacccttcttcttcgattatttctcaccaaaatcacattcacccttccatttccaacccttccgacgacccttctttttctcttcccgaaattgttctctttcgctcatcttgctctgagtctccgagtcattcctcccctgactcgcccactcactcacccagtcgtcttccgggctcttcttctcctaaaaacccatctcaccaacctctctttatcagtccagaaccccatatctcctcccaattttacactttcaatcctgagtctcatgcccttatgatccgttgcatccttgagcaccggctcgccactcccgttgagatccgagaagccacccctcgagccgtcctcaagtcatggcgtgctgtgtggaaagatcgaaatgaggagacggcgtacctgacggcttggaagcgcattcaagataagctcacagctcatgttgatgataacggtaacgaatttctttgtttcaagaacaattcccagcaattcgtttcacacattaaccaatggcaagacatagttatgagttttcacggcgatactgatttaaaacacttgggacttaaggaaaccatagagagaattaagcaagtctggacagtaggtgccaaattttatggaattcctgaaagttacattagggtttgtgttgctgcatgcccggtgtgttctgcagcttcatctggatctggagcgagaagtaagcgacggaggtttgagtatactgaatcttttgatgtgcccgctaaagacgttcctgataaacttcaacagttggctgtgaagcataaggtggtcctttgtatacggcagaagtatattaggtataagcctttcatggccgaagtaaaggattacgcttgtcacagagctggcgagccagctgccaagaaatcaaagcttctgaaaagggaaccatatgcgtcaaagcgttgtgggtgtgggtttcgtataagggctattgtgcccattgcaaattataatgagaaggataagacttttgtgtatcaagaagaggggaaggcagtgtttaagttgtatgcagtgcattctggtcatgaaccaggaccattggatggtaatgccaggattatgcatcgggttgttggccacaaaggaggctatcatatggatcaagagacagtatttggggtgagtgatgacatggaaaatgatacttttgggttgatagggaaggataaaggagatttgcggtattctgttttgcagcaggtgcaggaattgagggctgaagttgggatgttggaagggaaaatttcgaagatcccgcatgagttactgggtttggtctcccaagaattgtttgatgtggtgaatagaattagaagtataggtgcaggtttgaagccagttgaattgcttactgataaagaacatacagatgatgttttggttggcgataatgatttggcaaattggaataatcatcatcatgaaaggatttatggggatggcaaagatacagaattgattgaggatgatgaagacagttttggccgcactctaggagaagttatatcttgggaccagatgaggacagattgtagaagtcagaaagacctaatgatcacaccttgtaagcctgaaaggtggttgaaatgcagtgattttgatgaaaagagcatgcttgattgtgaggaaactaaactaaccaagcctgtccaacatgatgatgctattgtgtctgatgttggtcttggctgtatacaggttgatagtttctaccaggaaaatcctaagtggtatgattctcctccatgtagtttggatcctggtgcagattgtggggatagtggattccgtcatgaggagattttgtagagcctcaatcatcagaagttcatccactctaacttagttatcaatttatgttgtgccttttgccccttcaaacagatgaaagtgggattgtacatttatgtatacggaaggttggagctgcatgcctggaagtttaggtgtatttactgcatgtggttctgtaaagtataaccaaccatgcttctcttgcatatatctttgttatgactaaatttgttaaccaagatcttggtcttcagagtttctagcttggtcctttgtataatgaacatcagtgttttctgtaatccattttggaactgagagattcttgtatgtattaatgagcagccattggcttttaattcctgcttacatgtattgcatgaatgtcttatgttgcgtgtatctagcatactcattattcacttgctatacgtatttcat
>_R_Jupunba_cochleata_Bonadeu_673@NODE_1_length_3101_cov_281.323743
tgaatgaggccttacctgtactaaacattttgatttgagtttactaagtccgtaatttcttag-ctac-ggattaactattccgaaggg---------ttttcttaatttagatatcatctaacacaccaaaattattg----gaatatggaagaactccacaaaataaactaaaaaatttaattttaaatgagaaaaagaaaaag------aaatgacgtgggaaaggtaaaggtcccgaacaacgagactgggagagagcctcttccgtcccttccaatatgtcagaagagagaaaaactgcccaaaacttagagacaacgataaactgagaagaactcactttccccgtttacactttctgttcttctcttctcatcctcgtcttcgtcttcttcaccatttcttccatggatcccagtaaaactgaggacgatctctttctcaatcatcatccccatgatctggacccttcttcttcgattatttctcaccaaaatcacattcacccttccatttccaacccttccgacgacccttctttttctcttcccgaaattgttctctttcgctcatcttgctctgagtctccgagtcattcctcccctgactcacccactcactcacccagtcgtcttccgggctcttcttctcctaaaaacccatctcaccaacctctctttatcagtccagaaccccatatctcctcccaattttacactttcaatcctgagtctcatgcccttatgatccgttgcatccttgagcaccggcttgccactcccgttgagatccgagaagccacccctcgagccgtcctcaagtcatggcgtgctgtgtggaaagatcgaaatgaggagacggcgtacctgacggcttggaagcgcattcaagacaagctcacagctcatgttgatgataacggtaacgaatttctttgtttcaagaacaattcccagcaattcgtttcacacattaaccaatggcaagatatagttatgagttttcacggcgatactgatttaaaacacttgggacttaaggaaaccatagagagaattaagcaagtctggacagtaggtgccaaattttatggaattcctgaaagttacattagggtttgtgtcgctgcatgcccggtgtgttctgcagcttcatctggatctggagcgagaagtaagcgacggaggtttgagtatactgaatcttttgatgtgcccgctaaagacgttcctgataaacttcaacagttggctgtgaagcataaggtggtcctttgtatacggcagaagtatattaggtataagcctttcatggccgaagtaaaggattacgcttgtcacagagctggcgagccagctgccaagaaatcaaagcttctgaaaagggaaccatatgcgtcaaagcgttgtgggtgtgggtttcgtataagggctattgtgcccattgcaaattataatgagaaggataagacttttgtgtatcaagaagaggggaaggcagtgtttaagttgtatgcagtgcattctggtcatgaaccaggaccattggatggtaatgccaggattatgcatcgggttgttggccacaaaggaggctatcatatggatcaagagacagtatttggggtgagtgatgacatggaaaatgatacttttgggttgatagggaaggataaaggagatttgcggtattctgttttgcagcaggtgcaggaattgagagctgaagttgggatgttggaagggaaaatttcgaaaatcccacatgagttactgggtttggtctcccaagaattgtttgatgtggtgaatagaattagaagtataggtgcaggtttgaagccagttgaattgcttactgataaagaacatacagatgatgttttggttggcgataatgatttggcaaattggaataatcatcatcacgaaaggatttatggggatggcaaagatacagaattgattgaggatgatgaagacagttttggccgcactctaggagaagttatatcttgggaccagatgaggacagattgtagaagtcaaaaagacctaatgatcacaccttgtaagcctgaaaggtggttgaaatgcagtgattttgatgaaaagagcatgcttgattgtgaggaaactaaactaaccaagcctgtccaacatgatgatgctattgtgtctgatgttggtcttggctgtatacaggttgatagtttctaccaggaaaatcctaagtggtatgattctcctccatgtagtttggatcctggtgcagattgtggggatagtggattccgtcatgaggagattttgtagagcctcaatcatcagaagttcatccactctaacttagttatcaattgatgttgtgccttttgccccttcaaacagatgaaagtgggattgtacatttatgtatacggaaggttggagctgcatgcctggaagtttaggtgtatttactgcatgtggttctgtaaagtataaccaaccatgcttctcttgcatatatcttcgttatgactaaatttgttaaccaagatcttggtcttcagagtttctagcttggtcctttgtataatgaacatcagtgttttctgtaatccattttggaactgagagattcttgtatgtattaatgagcagccattggcttttaattcctacttacatgtattgcatgaatgtcttatgtggcgtgtatctagcatactcattattcacttgctttacgtacttca-
>_R_Jupunba_filamentosa_Lima_7487@NODE_1_length_3031_cov_284.927217
tgaatgaggccttacctgtactaaacattatgatttgagtttactaagtccgtaatttcccag-ctac-agattaactattccgaagggcaaagggatttttttttatttagacattatctaacacatcaaagttactg----gaatatggaagaactccacaaaataaaataaaaaatttaattttaaatgagaaaaagaaaaag------aaatgaagtgggaaaggtaaaggtcccgaacaacgagactggcagagaggctcttccgtcccttccaacatgtcagaagagagaaaaactgcccaaaacttaaagacaacgataaactgagaagaactcactatccccgtttacactttctgttcttctcttctcatcctcgtcttcgtcttcttcaccatttcttccatggatcccagtaaaactgaggacgatctctttctcaatcatcatccccatgatctggacccttcttcttcgattatttctcaccaaaatcacattcacccttccatttccaacccttccgacgacccttctttttctcttcccgaaattgttctctttcgctcatcttgctctgagtctccgagtcattcctcccctgactcgcctactcactcacccagtcgtcttccgggctcttcttctcctaaaaacccatctcaccaacctctctttatcagtccagaaccccatatctcctcccaattttacactttcaatcctgagtctcatgcccttatgatccgttgcatccttgagcaccggctcgccactcccgttgagatccgagaagccacccctcgagccgtcctcaagtcatggcgtgctgtgtggaaagatcgaaatgaggagacggcgtacctgacggcttggaagcgcattcaagataagctcacagctcatgttgatgataacggtaacgaatttctttgtttcaagaacaattcccagcaattcgtttcacacattaaccaatggcaagacatagttatgagttttcacggcgatactgatttaaaacacttgggacttaaggaaaccgtagagagaattaagcaagtctggacagtaggtgccaaattttatggaattcctgaaagttacattagggtttgtgttgctgcatgcccggtgtgttctgcagcttcatctggatctggagcgagaagtaagcgacggaggtttgagtatactgaatcttttgatgtgcccgctaaagacgttcctgataaacttcaacagttggctgtgaagcataaggtggtcctttgtatacggcagaagtatattaggtataagcctttcatggccgaagtaaaggattacgcttgtcacagagctggcgagccagctgccaagaaatcaaagcttctgaaaagggaaccatatgcgtcaaagcgttgtgggtgtgggtttcgtataagggctattgtgcccattgcaaattataatgagaaggataagacttttgtgtatcaagaagaggggaaggcagtgtttaagttgtatgcagtgcattctggtcatgaaccaggaccattggatggtaatgccaggattatgcatcgggttgttggccacaaaggaggctatcatatggatcaagagacagtatttggggtgagtgatgacatggaaaatgatacttttgggttgatagggaaggataaaggagatttgcggtattctgttttgcagcaggtgcaggaattgagggctgaagttgggatgttggaagggaaaatttcgaagatcccacatgagttactgggtttggtctcccaagaattgtttgatgtggtgaatagaattagaagtataggtgcaggtttgaagccagttgaattgcttactgataaagaacatacagatgatgttttggttggcgataatgatttggcaaattggaataatcatcatcacgaaaggatttatggggatggcaaagatacagaattgattgaggatgatgaagacagttttggccgcactctaggagaagttatatcttgggaccagatgaggacagattgtagaagtcagaaagacctaatgatcacaccttgtaagcctgaaaggtggttgaaatgcagtgattttgatgaaaagagcatgcttgattgtgaggaaactaaactaaccaagcctgtccaacatgatgatgctattgtgtctgatgttggtcttggctgtatacaggttgatagtttctaccaggaaaatcctaagtggtatgattctcctccatgtagtttggatcctggtgcagattgtggggatagtggattccgtcatgaggagattttgtagagcctcaatcatccgaagttcatccactctaacttagttatcaatttatg-tgtgccttttgccccttcaaacagatgaaagtgggattgtacatttaagtatacggaaggttggagctgcatgcctggaagtttaggtgtatttactgcatgtggttctgtaaagtataaccaaccatgcttctcttgcatatatcttcgttatgactaaatttgttaaccaagatcttggtcttcagagtttctagcttggtcctttgtataatgaacatcagtgttttctgtaatccattttggaactgagagattcttgtatgtattaatgagcagccattggcttttaattcctacttacatgtattgcatgaatgtcttatgtggtgtgtatctagcatactcattattcacttgctatacgtatttca-
>_R_Jupunba_filamentosa_Lima_7487@NODE_2_length_997_cov_45.095652
--------------------------------------------------tcccctccctcaattagcaagactagaaatttaggagtggagagagcattttttgaaatt-------ttctctcccctcataaccgttctctc--aaatcgggggatttg--gagggaaggcttgaaa----aatttatttgattggactaaaaagctcatgaaattttctg---------------ctaattca------------aaagtgccctttgccctattcattcagaaataagaaacgagagcggtccaagaaggaggatgaacaataaactgagatgaactcaatatccctgtttttactttctattcttctcttttcatcctcgtatttgtcttcttcaccatttcttccatgaatcctagtaaaactgaggatgatctctttctcaatcatcattctcatgatctggacccttcttctctgataattttgcaccaaaatcatattcacccttccatttccaacccttccaacgacccttctttttctcttcctgaaattgttctctttcgctcatcttgctgtgagtctcccagtcattcctctactgacta----------------------------------------------------------------------------------------------------------------------------------------------------------------------------------------------------------------------------------------agcgcgaacgaga--------------------------------------------------------------------------------------aaaaaaaa------------------------------------------aactata----attata-aaatataattttaa---------------------------------atatatatatatatatat-----------------------------aattgtact--------------------------------------------------------------------------------------------------------------agatgttatttataa---------------tctaaggcataaa----aatgttatttataattaaattttattatacatt-----------------------------------------------------------------taatagagtttggaaaa------------------------------------------------------------aatcacttataatataagggtaaagttgtccatgtgaaaa--------------------taatttccctctcctccccacc----------------------------------------------------------------------------tg-accaaacaa-----------------ggtaacattaaaattccttctctc-----------------------------------ctctttctt--------------------------------------------------------------------------------------------------------------------------------------------------------------------------------------------------------------ctaatcaatctaaataaggtaatactaaaatcc---------------------------------------------------------------------------------------------------------------------------------------------------------------------------------------------------------------------------------------------------------------------------ctcatgtctcctccc----------------------ttccccttctc---------------------------------------tccattaa---------------------aatcc-------cctatt------------------------------cccccctgtcgaaccaaacagacccttaagctgatcattgtt--------------------------------------------------------gttggtttctaaacagtaaacacaagtacttgtagtttatttaacatgatttatttttaatat------------------------------------------------------------------------------------------------------------------------------------------------------------------------------------------------------------------g
>_R_Jupunba_floribunda_Iganci_883@NODE_1_length_3214_cov_277.092764
tgaatgaggccttacccgtactaaacattctgatttgagtttactaagtccgtaatttctcag-ctat-ggattaactattctggaggg---------ttttcttaatttagaaattatctaacacatcaaagttattg----gaatatggaagaacttcacaaaataaaataaaaaatttaattttaaatgagaaaaagaaaaag------aaacgaagtgggaaaggtataggtcccgaacaacgagactgggagagagcctcttccgtcccttccaatatgtcagaagagagaaagactgcccaaaacttaaagacaacgataaactgagaagaactcactatccccgtttacactttctgttcttctcttctcatcctcgtcttcgtcttcttcaccatttcttccatggatcccagtaaaactgaggacgatctctttctcaatcatcatccccatgatctggacccttcttcttcgattatttctcaccaaaatcacattcacccttccatttccaacccttccgacgacccttctttttctcttcccgaaattgttctctttcgctcatcttgctctgagtctccgagtcattcctcccctgactcgcccactcactcacccagtcgtcttccgggctcttcttctcctaaaaacccatctcaccaacctctctttatcagtccagaaccccatatctcctcccaattttacactttcaatcctgagtctcatgcccttatgatccgttgcatccttgagcaccggctcgccactcccgttgagatccgagaagccacccctcgagccgtcctcaagtcatggcgtgctgtgtggaaagatcgaaatgaggagacggcgtacctgacggcttggaagcgcattcaagataagctcacagctcatgttgatgataacggtaacgaatttctttgtttcaagaacaattcccagcaattcgtttcacacattaaccaatggcaagacatagttatgagttttcacggcgatactgatttaaaacacttgggacttaaggaaaccatagagagaattaagcaagtctggacagtaggtgccaaattttatggaattcctgaaagttacattagggtttgtgttgctgcatgcccggtgtgttctgcagcttcatctggatctggagcgagaagtaagcgacggaggtttgagtatactgaatcttttgatgtgcccgctaaagacgttcctgataaacttcaacagttggctgtgaagcataaggtggtcctttgtatacggcagaagtatattaggtataagcctttcatggccgaagtaaaggattacgcttgtcaccgagctggcgagccagctgccaagaaatcaaagcttctgaaaagggaaccatatgcgtcaaagcgttgtgggtgtgggtttcgtataagggctattgtacccattgcaaattataatgagaaggataagacttttgtgtatcaagaagaggggaaggcagtgtttaagttgtatgcagtgcattctggtcatgaaccaggaccattggatggtaatgccaggattatgcatcgcgttgttggccacaaaggaggctatcatatggatcaagagacagtatttggggtgagtgatgacatggaaaatgatacttttgggttgatagggaaggataaaggagatttgcggtatactgttttgcagcaggtgcaggaattgagagctgaagttgggatgttggaagggaaaatttcgaaaatcccacatgagttactgggtttggtctcccaagaattgtttgatgtggtgaatagaattagaagtataggtgcaggtttgaagccagttgaattgcttactgataaagaacatacagatgatgttttggttggcgataatgatttggcgaattggaataatcatcatcacgaaaggatttatggggatggcaaagatacagaattgattgaggatgatgaagacagttttggccgcactctaggagaagttatatcttgggaccagatgaggacagattgtagaagtcagaaagacctaatgatcacaccttgtaagcctgaaaggtggttgaaatgcagtgattttgatgaaaagagcatgcttgattgtgaggaaactaaactaaccaagcctgtccagcatgatgatgctattgtgtctgatgttggtcttggctgtatacaggttgatagtttctaccaggaaaatcctaagtggtatgattctccttcatgtagtttggatcctggtgcagattgtggggatagtggattccgtcatgaggagattttgtagagcctcaatcatcagaagttcatccactctaacttagttatcaatttatgttgtgccttttgccccttcaaacagatgaaagtgggattgtacatttatgtatacggaaggttggagctgcatgcctggaagtttaggtgtatttactgcatgtggttctgtaaagtataaccaaccatgcttctcttgcatatatcttcgttatgactaaatttgttaaccaagatcttggtcttcagagtttctagcttggtcctttgtataatgaacatcagtgttttctgtaatccattttggaactgagagattcttgtatgtattaatgagcagccattggcttttaattcctacttacttgtattgcatgaatgtcttatgtggcgtgtatctagcatactcattattcacttgctatacgtatttca-
>_R_Jupunba_floribunda_Iganci_883@NODE_2_length_970_cov_36.840985
----------------------------------------------------------------------agttatgactttctaattgagaggtgtagttttcaagagg--taccacttcaaggcatcgattcaaatacctc--ttatgacaccattta--gtgcagagatatagaacactgagttactttatctt------ttgccagttctgtcgccct---------------gtatcctt------------acaggaagggttcgtttaatcctggggagatgcgcttcgacagtgtcctcggacgcgactcgaaccaaaattttgccaacactcagtatccctgttttcactttctgttcttctattttcagccttttatttgtcttcttcaccattttttccatgaatccttgtaaaactgaggacgatctctttctcaatcatcattcctatgatctggatccttcttcttctattatttctcacc-aaatcacattcacccttccatt---------------gacctttctttttctcttcctgaaattgttctctttcgctcatcttgctctgagtctccaagtcattcctctactgacta----------------------------------------------------------------------------------------------------------------------------------------------------------------------------------------------------------------------------------------agcccgaatgag---------------------------------------------------------------------------------------aaaaaaaa------------------------------------------cactata----attata-------------------------------------------------tatatatatatatatat-----------------------------aattgtatt--------------------------------------------------------------------------------------------------------------agatgttatttat-a---------------tctaaggcataaa----aatgtcatttgtaattaaactttattatacatt-----------------------------------------------------------------taacagagtttggaaaa------------------------------------------------------------aatcacttataacataagggtaaagttgtccatgtgaaaa--------------------taatttccctcccctcctcacc----------------------------------------------------------------------------ta-acaaaacaa-----------------gataatattaaaattctatctctt-----------------------------------ccctttctt--------------------------------------------------------------------------------------------------------------------------------------------------------------------------------------------------------------ctgatcaatctaaataacgtaatactaaaatcc---------------------------------------------------------------------------------------------------------------------------------------------------------------------------------------------------------------------------------------------------------------------------gtcctatctcctccc----------------------ttcccctcctc---------------------------------------tccattaa---------------------aatct-------tctatc------------------------------------------------------------------------------------------------------------------------------------------------------------------------------------------------------------------------------------------------------------------------------------------------------------------------------------------------------------------------------------------------------------------
>_R_Jupunba_idiopoda_Quesada_1718@NODE_1_length_2537_cov_212.788618
------------------------------------------------------------------------------------------------------------tcagatattatctaacagatcaaagttattg----gaaagaggaagaactccacaaaataaaataaaaaatttaattttaaatgagaaaaagaaaaag------aaatgaagtgggaaaggcaaaggtcccggacaacgagactgagagagagcctcttccgtcccttccaatatgtcagaagcgagaaaaactgcctaaaacttaaagacaacgataaactgagaagaactcactatccccgtttacactttctgttcttctcttctcatccgcgtcttcgtcttcttcaccatttcttccatggatcccagtaaaactgaggacgatctctttctcaatcatcatccccatgatctggacccttcttcttcgattatttctcaccaaaatcacattcacccttccatttccaacccttccgacgacccttctttttctcttcccgaaattgttctctttcgctcatcttgctctgagtctccgagtcattcctcccctgactcgcccactcactcacccagtcgtcttccgggctcttcttctcctaaaaacccatctcaccaacctctctttatcagtccagaaccccatatctcctcccaattttacactttcaatcctgagtctcatgcccttatgatccgttgcatccttgagcaccggctcgccactcccgttgagatccgagaagccacccctcgagccgtcctcaagtcatggcgtgctgtgtggaaagatcgaaatgaggagacggcgtacctgacggcttggaagcgcattcaagataagctcacagctcatgttgatgataacggtaacgaatatctttgtttcaagaacaattcccagcaattcgtttcacacattaaccaatggcaagacatagttatgagttttcacggcgatactgatttaaaacacttgggacttaaggaaaccatagagagaattaagcaagtctggacagtaggtgccaaattttatggaattcctgaaagttacattagggtttgtgttgctgcatgcccggtgtgttctgcagcttcatctggatctggagctagaagtaagcgacggaggtttgagtataccgaatcttttgatgtgcccgctaaagacgttcctgataaacttcaacagttggctgtgaagcataaggtggtcctttgtatacggcagaagtatattaggtataagcctttcatggccgaagtaaaggattacgcttgtcacagagctggcgagccagctgccaagaaatcaaagcttctgaaaagggaaccatatgcgtcaaagcgttgtgggtgtgggtttcgtataagggctattgtgcccattgcaaattataatgagaaggataagacttttgtgtatcaagaagaggggaaggcagtgtttaagttgtatgcagtgcattctggtcatgaaccaggaccattggatggtaatgccaggattatgcatcgggttgttggccacaaaggaggctatcatatggatcaagagacagtatttggggtgagtgatgacatggaaaatgatacttttgggttgatagggaaggataaaggagatttgcggtattctgttttgcagcaggtgcaggaattgagagctgaagttgggatgttggaagggaaaatttcgaaaatcccacatgagttactgggtttggtctcccaagaattgtttgatgtggtgaatagaattagaagtataggtgcaggtttgaagccagttgaattgcttactgataaagaacatacagatgatgttttggttggcgataatgatttggcaaattggaataatcatcatcacgaaaggatttatggggatggcaaagatacagaattgattgaggatgatgaagacagttttggccgcactctaggagaagttatatcttgggaccagatgaggacagattgtagaagtcagaaagacctaatgatcacaccttgtaagcctgaaaggtggttgaaatgcagtgattttgatgaaaagagcatgcttgattgtgaggaaactaaactaaccaagcctgtccaacatgatgatgctattgtgtctgatgttggtcttggctgtatacaggttgatagtttctaccaggaaaatcctaagtggtatgattctcctccatgtagtttggatcctggtgcagattgtggggatagtggattccgtcatgaggagattttgtagagcctcaatcatcagaagttcatccactctaacttagttatcaatttatgttgtgccttttgccccttcaaacagatgaaagtgggattgtacatttatgtatacggaaggttggagctgcatgcctggaagtttaggtgtatttactgcatgtggttctgtaaagtataaccaaccatgcttctcttgcatatatcttcgttatgactaaatttgttaaccaagatcttggtcttcagagtttctagcttggtcctttgtataatgaacatcagtgttttctgtaatccattttggaactgagagattcttgtatgta-----------------------------------------------------------------------------------------------------------
>_R_Jupunba_laeta_Mori_25147@NODE_1_length_2544_cov_107.265099
--------------------------------------------------------------------------------------------------------------agatattatctaacacatcaaagttattg----gaatctagaagaactctacaaaataaaataaaaaaattaattttaaattagagaaagaaaaag------aaatgaagtgggtgaggtaaaggtcccgaacaacgagactgggggagagcctcttccgtcccttccaatatgtcagaagagagaaaaactgcccaaaacttaaagacaaggataaactgagaagaactcactgtccccgtttacactttctgttcttctcttctcatcctcgtcttcgtcttcttcaccatttcttccatggatcctagtaaaactgaggacgatctctttcttagtcatcatccccatgatctggacccttcttcttcgattatttctcaccaaaatcacattcacccttccatttccaacccttccgacgacccttctttttctcttcccgaaattgttctctttcgctcatcttgctctgagtctccgagtcattcctccccggactcgcccactcactcacccagtcgtcttccgggctcttcttctcctaaaaacccatctcaccagcctctctttatcagtccagaaccccatatctcctcccaattttacactttcaatcctgagtctcatgcccttatgatccgttgcatccttgagcaccggctcgccactcccgttgagatccgagaagcgacccctcgagccgtcctcaagtcatggcgtgctgtgtggaaagatcgaaatgaggagacggcgtacctgacggcttggaagcgcattcaagataagctcacagctcatgttgatgataacggtaacgaatttctttgtttcaagaacaattcccagcaattcgtttcacacattaaccaatggcaagacatagttatgagttttcatggcgatactgatttaaaacacttgggacttaaggaaaccatagagagaattaagcaagtctggacagtaggtgccaaattttatggaattcctgaaagttacattagggtttgtgttgctgcatgcccggtgtgttctgcagcttcatctggatctggagcgagaagtaagcgacggaggtttgagtatactgaatcttttgatgtgcccgctaaagacgttcctgataaacttcaacagttggctgtgaagcataaggtggtcctttgtatacggcagaagtatattaggtataagcctttcatggccgaagtaaaggattacgcttgtcacagagctggcgagccagctgccaagaaatcaaagcttctgaaaagggaaccatatgcgtcaaagcgttgtgggtgtgggtttcgtataagggctattgtgcccattgcaaattataatgagaaggataagacttttgtgtatcaagaagaggggaaggcagtgtttaagttgtatgcagtgcattctggtcatgagccaggaccattggatggtaatgccaggattatgcatcgggttgttggccacaaaggaggatatcatatggatcaagagacagtatttggggtgagtgatgacatggaaaatgatacttttgggttgatagggaaggataagggagatttgcggtactctgttttgcagcaggtgcaggaattgagagctgaagttgggttgttggaagggaaaatttcgaaaatcccacatgagttactgggtttggtttcccaagaattgtttgatgtggtgaatagaattagaagtataggtgcaggtttgaagccagttgaattgcttactgataaagaacatacagatgatgttttggttggcgataatgatttggcaaattggaataatcatcatcacgaaaggatttatggggatggcaaagatacagaattgattgaggatgatgaagacagttttggccgcactctaggagaagttatatcttgggaccagatgaggacagattgtagaagtcagaaagacctaatgatcacaccttgtaagcctgaaaggtggttgaaatgcagtgattttgatgaaaagagcatgcttgattgtgaggaaactaaactaaccaagcctgtccaacatgatgatgctattgtgtctgatgttggtcttggctgtatacaggttgatagtttctaccaggaaaatcctaagtggtatgattctcctccatgtagtttggatcctggtgcagattgtggggatagtggattccgtcatgaggagattttgtagagcctcaaccatcagaagttcatccactctaacttagttatcaatttatgttgtgccttttgccccttgaaacagatgaaagtgggattgtacatttatgtatacggaaggttggagctgcatgcctggaagtttaggtgtatttactgcgtgtggttctgtaaagtataaccaaccatgcttctcttgcatatatcttcgttatgactaaatttgttaaccaagatcttggtcttcagagtttctagcttggtcctttgtataatgaacatcagtgttttctgtaatccattttggaactgagagattcttgtatgtattaatgagcagc-----------------------------------------------------------------------------------------------
>_R_Jupunba_limae_Iganci_261@NODE_1_length_1341_cov_397.693038
---------------------------------------------------------------------------------------------------------------------------------------------------------------------------------------------------------------------------------------------------------------------------------------------------------------------------------------------------------------------------------------------tcgtcttcgtcttcttcaccatttcttccatggatcccagtaaaactgaggacgatctctttctcaatcatcatccccatgatctggacccttcttcttcgattatttctcaccaaaatcacattcacccttccatttccaacccttccgacgacccttctttttctcttcccgaaattgttctctttcgctcatcttgctctgagtctccgagtcattcctcccctgactcgcccactcactcacccagtcgtcttccgggctcttcttctcctaaaaacccatctcaccaacctctctttatcagtccagaaccccatatctcctcccaattttacactttcaatcctgagtctcatgcccttatgatccgttgcatccttgagcaccggctcgccactcccgttgagatccgagaagccacccctcgagccgtcctcaagtcatggcgtgctgtgtggaaagatcgaaatgaggagacggcgtacctgacggcttggaagcgcattcaagataagctcacagctcatgttgatgataacggtaacgaatttctttgtttcaagaacaattcccagcaattcgtttcacacattaaccaatggcaagacatagttatgagttttcacggcgatactgatttaaaacacttgggacttaaggaaaccatagagagaattaagcaagtctggacagtaggtgccaaattttatggaattcctgaaagttacattagggtttgtgttgctgcatgcccggtgtgttctgcagcttcatctggatctggagcgagaagtaagcgacggaggtttgagtatactgaatcttttgatgtgcccgctaaagacgttcctgataaacttcaacagttggctgtgaagcataaggtggtcctttgtatacggcagaagtatattaggtataagcctttcatggccgaagtaaaggattacgcttgtcacagagctggcgagccagctgccaagaaatcaaagcttctgaaaagggaaccatatgcgtcaaagcgttgtgggtgtgggtttcgtataagggctattgtgcccattgcaaattataatgagaaggataagacttttgtgtatcaagaagaggggaaggcagtgtttaagttgtatgcagtgcattctggtcatgaaccaggaccattggatggtaatgccaggattatgcatcgggttgttggccacaaaggaggctatcatatggatcaagagacagtatttggggtgagtgatgacatggaaaatgatacttttgggttgatagggaaggataaaggagatttgcggtattctgttttgcagcaggtgcaggaattga--------------------------------------------------------------------------------------------------------------------------------------------------------------------------------------------------------------------------------------------------------------------------------------------------------------------------------------------------------------------------------------------------------------------------------------------------------------------------------------------------------------------------------------------------------------------------------------------------------------------------------------------------------------------------------------------------------------------------------------------------------------------------------------------------------------------------------------------------------------------------------------------------------------------------------------------------------------------------------------------------------------------------------------------------------------
>_R_Jupunba_limae_Iganci_261@NODE_2_length_1278_cov_211.074105
-------------------------------------------------------------------------------------------------------------------------------------------------------------------------------------------------------------------------------------------------------------------------------------------------------------------------------------------------------------------------------------------------------------------------------------------------------------------------------------------------------------------------------------------------------------------------------------------------------------------------------------------------------------------------------------------------------------------------------------------------------------------------------------------------------------------------------------------------------------------------------------------------------------------------------------------------------------------------------------------------------------------------------------------------------------------------------------------------------------------------------------------------------------------------------------------------------------------------------------------------------------------------------------------------------------------------------------------------------------------------------------------------------------------------------------------------------------------------------------------------------------------------------------------------------------------------------------------------------------------------------------------------------------------------------------------------------------aaatgatacttttgggttgatagggaaggataaaggagatttgcggtattctgttttgcagcaggtgcaggaattgagagctgaagttgggatgttggaagggaaaatttcgaaaatcccacatgagttactgggtttggtctcccaagaattgtttgatgtggtgaatagaattagaagtataggtgcaggtttgaagccagttgaattgcttactgataaagaacatacagatgatgttttggttggcgataatgatttggcaaattggaataatcatcatcacgaaaggatttatggggatggcaaagatacagaattgattgaggatgatgaagacagttttggccgcactctaggagaagttatatcttgggaccagatgaggacagattgtagaagtcagaaagacctaatgatcacaccttgtaagcctgaaaggtggttgaaatgcagtgattttgatgaaaagagcatgcttgattgtgaggaaactaaactaaccaagcctgtccaacatgatgatgctattgtgtctgatgttggtcttggctgtatacaggttgatagtttctaccaggaaaatcctaagtggtatgattctcctccatgtagtttggatcctggtgcagattgtggggatagtggattccgtcatgaggagattttgtagagcctcaatcatcagaagttcatccactctaacttagttatcaatttatgttgcgccttttgccccttcaaacagatgaaagtgggattgtacatttatgtatacggaaggttggagctgcatgcctggaagtttaggtgtatttactgcatgtggttctgtaaagtataaccaaccatgcttctcttgcatatatctttgttatgactaaatttgttaaccaagatcttggtcttcagagtttctagcttggtcctttgtataatgaacatcagtgttttctgtaatccattttggaactgagagattcttgtatgtattaatgagcagccattggcttttaattcctgcttacatgtattgcatgaatgtcttatgttgcgtgtatctagcatactcattattcacttgctatacgtatttca-
>_R_Jupunba_limae_Iganci_261@NODE_4_length_632_cov_27.209009
taaattaagctcaaatatcatcgggaaaataaatatgaaagtattttacttatcacttttcaatttacgaggtaagtatgtgagaggaa---------ttgtctcaactcatgctaaatctaacacatcaaagttgttg----gaatatggaagaactcaa-aaaataaaataaaaaatttaattttaaatgagaaaaagaaaaag------aaatgaagtgggaaaggtaaaggtcccgaacaacgagactgggagagagcctcttccgtcccttccaacatgtcagaagagagaaaaactgcccaaaacttaaagacaacgataaacta-------ctcactatccccgtttacactttctgttcttctcttctcatcctcgtcttcgtcttcttcaccatttcttccatggatcccagtaaaactgaggacgatctctttctcaatcatcatcc------------------------------------------------------------------------------------------------------------------------------------------------------------------------------------------------------------------------------------------------------------------------------------------------------------------------------------------------------------------------------------------------------------------------------------------------------------------------------------------------------------------------------------------------------------------------------------------------------------------------------------------------------------------------------------------------------------------------------------------------------------------------------------------------------------------------------------------------------------------------------------------------------------------------------------------------------------------------------------------------------------------------------------------------------------------------------------------------------------------------------------------------------------------------------------------------------------------------------------------------------------------------------------------------------------------------------------------------------------------------------------------------------------------------------------------------------------------------------------------------------------------------------------------------------------------------------------------------------------------------------------------------------------------------------------------------------------------------------------------------------------------------------------------------------------------------------------------------------------------------------------------------------------------------------------------------------------------------------------------------------------------------------------------------------------------------------------------------------------------------------------------------------------------------------------------------------------------------------------------------------------------------------------------------------------------------------------------------------------------------------c
>_R_Jupunba_longipedunculata_Cardona_2682@NODE_1_length_2694_cov_310.512801
tgaatgtagccttacatgtactaaacattctgatttgagtttactaagtccataatttcccag-ctac-agattaactagttcggaggg---------ttttcttagt----atgttatctaacacatcaaagttattg----gaaagaggaagaactccacaaaataaaataaaaaatttaattttaaatcagaaaaagaaaaag------aaatgaagtgggaaaggtaaagggcccgaacaacgagactgagagagagcctcttccgtcccttccaatatgtcagaagagagaaaaactgcctaaaacttaaagacaacgataaactgagaagaactcactatccccgtttacactttctgttcttctgttctcatcctcgtcttcgtcttcttcaccatttcttccatggatcccagtaaaactgaggacgatctctttctcaatcatcatccccatgatctggacccttcttcttcgatcatttctcaccaaaatcacattcacccttccatttccaacccttccgacgacccttctttttctcttcccgaaattgttctctttcgctcatcttgctctgagtctccgagtcattcctcccctgactcgcccactcactcacccagtcgtcttccgggctcttcttctcctaaaaacccatctcaccaacctctctttatcagtccagaaccccatatctcctcccaattttacactttcaatcctgagtctcatgcccttatgatccgttgcatccttgagcaccggctcgccactcccgttgagatccgagaagccacccctcgagccgtcctcaagtcatggcgtgctgtgtggaaagatcgaaatgaggagacggcgtacctgacggcttggaagcgcattcaagataagctcacagctcatgttgatgataacggtaacgaatttctttgtttcaagaacaattcccagcaattcgtttcacacattaaccaatggcaagacatagttatgagttttcacggcgatactgatttaaaacacttgggacttaaggaaaccatagagagaattaagcaagtctggacagtaggtgccaaattttatggaattcctgaaagttacattagggtttgtgttgctgcatgcccggtgtgttctgcagcttcatctggatctggagcgagaagtaagcgacggaggtttgagtatactgaatcttttgatgtgcccgctaaagacgttcctgataaacttcaacagttggctgtgaagcataaggtggtcctttgtatacggcagaagtatattaggtataagcctttcatggccgaagtaaaggattacgcttgtcacagagctggcgagccagctgccaagaaatcaaagcttctgaaaagggaaccatatgcgtcaaagcgttgtgggtgtgggtttcgtataagggctattgtgcccattgcaaattataatgagaaggataagacttttgtgtatcaagaagaggggaaggcagtgtttaagttgtatgcagtgcattctggtcatgaaccaggaccattggatggtaatgccaggattatgcatcgggttgttggccacaaaggaggctatcatatggatcaagagacagtatttggggtgagtgatgacatggaaaatgatacttttgggttgatagggaaggataaaggagatttgcggtattctgttttgcagcaggtgcaggaattgagagctgaagttgggatgttggaagggaaaatttcgaaaatcccacatgagttactgggtttggtctcccaagaattgtttgatgtggtgaatagaattagaagtataggtgcaggtttgaagccagttgaattgcttactgataaagaacatacagatgatgttttggttggcgataatgatttggcaaattggaataatcatcatcacgaaaggatttatggggatggcaaagatacagaattgattgaggatgatgaagacagttttggccgcactctaggagaagttatatcttgggaccagatgaggacagattgtagaagtcagaaagacctaatgatcacaccttgtaagcctgaaaggtggttgaaatgcagtgattttgatgaaaagagcatgcttgattgtgaggaaactaaactaaccaagcctgtccaacatgatgatgctattgtgtctgatgttggtcttggctgtatacaggttgatagtttctaccaggaaaatcctaagtggtatgattctcctccatgtagtttggatcctggtgcagattgtggggatagtggattccgtcatgaggagattttgtagagcctcaatcatcagaagttcatccactctaacttagttatcaatttatgttgtgccttttgccccttcaaacagatgaaagtgggattgtacatttatgtatacggaaggttggagctgcatgcctggaagtttaggtgtatttactgcatgtggttctgtaaagtataaccaaccatgcttctcttgcatatatcttcgttatgactaaatttgttaaccaaggtcttggtcttcagagtttctagcttggtcctttgtataatgaacatcagtgttttctgtaatccattttggaactgagagattcttgtatgtattaatgagcagccgttggct---------------------------------------------------------------------------------------
>_R_Jupunba_macradenia_Lourteig_3021@NODE_1_length_2696_cov_282.469263
-------------------------------------------------------------------------------ttcaggagag---------attgacaattttaatcatttttttattttttgtgttgtttg----gaacctggttataattttc---------caaaaattttaattttaaatgaggaaaaaaaaaag------aaatgaagtgggaaaggtgaaggtcccgaacaacgagattgagagagaacctcttccgtcccttccactatgtcagaagagagaaaaactgcccaaaacttaaaggcaacgataaactgagaagaactcactatccccgtttacactttctgttcttctcttctcatcctcgtcttcgtcttcttcaccatttcttccatggatcccagtaaaactgaggacgatctctttctcaatcatcatccccatgatctggatccctcttcttcgattatttctcaccaaaatcacattcacccttccatttccaacccttccgacgacccttctttttctcttcccgaaattgttctctttcgctcatcttgctctgagtctccgagtcattcctcccctgactcgcccactcactcacccagtcgtcttccgggctcttcttctcctaaaaacccatctcaccaacctctctttatcagtccagaaccccatatctcctcccaattttacactttcaatcctgagtctcatgcccttatgatccgttgcatccttgagcaccggctcgccactcccgttgagatccgagaagccacccctcgagccgtcctcaagtcatggcgtgctgtgtggaaagatcgaaatgaggagacggcgtacctgacggcttggaagcgcattcaagataagctcacagctcatgttgatgataacggtaacgaatttctttgtttcaagaacaattcccagcaattcgtttcacacattaaccaatggcaagacatagttatgagttttcatggcgatactgatttaaaacacttgggacttaaggaaaccatagagagaattaagcaagtctggacagtaggtgccaaattttatggaattcctgaaagttacattagggtttgtgttgctgcatgcccggtgtgttctgcagcttcatctggatctggagcgagaagtaagcgacggaggtttgagtatactgaatcttttgatgtgcccgctaaagacgttcctgataaacttcaacagttggctgtgaagcataaggtggtcctttgtatacggcagaagtatattaggtataagcctttcatggccgaagtaaaggattacgcttgtcacagagctggcgagccagctgccaagaaatcaaagcttctgaaaagggaaccatatgcgtcaaagcgttgtgggtgtgggtttcgtataagggctattgtgcccattgcaaattataatgagaaggataagacttttgtgtatcaagaagaggggaaggcagtgttcaagttgtatgcagtgcattctggtcatgagccaggaccattggatggtaatgccaggattatgcatcgggttgttggccacaaaggaggctatcatatggatcaagagacagtatttggggtgagtgatgacatggaaaatgatacttttgggttgatagggaaggataaaggagatttgcggtactctgttttgcagcaggtgcaggaattgagagctgaagttgggatgttggaagggaaaatttcgaaaatcccacatgagttactgggtttggtctcccaagaattgtttgatgtggtgaatagaattagaagtataggtgcagggttgaagccagttgaattgcttactgataaagaacatacagatgatgttttggttggcgataatgatttggcaaattggaataatcatcatcacgaaaggatttatggggatggcaaagatacagaattgattgaggatgatgaagacagttttggccgcactctaggagaagttatatcttgggaccagatgaggacagattgtagaagtcagaaagacctaatgatcacaccttgtaagcctgaaaggtggttgaaatgcagtgattttgatgaaaagagcatgcttgattgtgaggaaactaaactaaccaagcctgtccaacatgatgatgctattgtgtctgatgttggtcttggctgtatacaggttgatagtttctaccaggaaaatcctaagtggtatgaatctcctccatgtagtttggatcctggtgcagattgcggggatagtggattccgtcatgaggagattttgtagagcctcaatcatcagaagttcatccactctaacttagttatcaatttatgttgtgccttttgccccttcaaacagatgaaagtgggattgtacatttatgtatacagaaggttggagctgcatgcctggaagtttaggtgtatttactgcgtgtggttctgtaaagtataaccaaccatgcttctcttgcatatatcttcgttatgactaaatttgttaaccacgatcttggtcttcagagtttctagcttggtcctttgtataatgagcatcagtgttttctgtaatccattttggaactgagagattcttgtatgtattaatgagcagccattggcttttaattcctgctttcatgtattgcatgaatgtcttatgtggcgtgtatctagcatagtcattattcacttgctatacgtatttca-
>_R_Jupunba_microcalyx_Iganci_855@NODE_1_length_2714_cov_399.793705
----------------------------------------------------------------------------------------------------------------------------------------------------------------------------------------------------------------------------------------------------------------gagagcctcttccgtcccttccaatatgtcagaagagagaaaaactgcccaaaacttaaagacaacgataaactgagaagaactcactatccccgtttacactttctgttcttctcttctcatcctcgtcttcgtcttcttcaccatttcttccatggatcccagtaaaactgaggacgatctctttctcaatcatcatccccatgatctggacccttcttcttccattatttctcaccaaaatcacattcacccttccatttccaacccttccgacgacccttctttttctcttcccgaaattgttctctttcgctcatcttgctctgagtctccgagtcattcctccccggactcgcccactcactcacccagtcgtcttccgggctcttcttctcctaaaaacccatctcaccaacctctctttatcagtccagaaccccatatctcctcccaattttacactttcaatcctgagtctcatgcccttatgatccgttgcatccttgagcaccggctcgccactcccgttgagatccgagaagcgacccctcgagccgtcctcaagtcatggcgtgctgtgtggaaagatcgaaatgaggagacggcgtacctgacggcttggaagcgcattcaagataagctcacagctcatgttgatgataacggtaacgaatttctttgtttcaagaacaattcccagcaattcgtttcacacattaaccaatggcaagacatagttatgagttttcatggcgatactgatttaaaacacttgggacttaaggaaaccatagagagaattaagcaagtctggacagtaggtgccaaattttatggaattcctgaaagttacattagggtttgtgttgctgcatgcccggtgtgttctgcagcttcatctggatctggagcgagaagtaagcgacggaggtttgagtatactgaatcttttgatgtgcccgctaaagacgttcctgataaacttcaacagttggctgtgaagcataaggtggtcctttgtatacggcagaagtatattaggtataagcctttcatggccgaagtaaaggattacgcttgtcacagagctggcgagccagctgccaagaaatcaaagcttctgaaaagggaaccatatgcgtcaaagcgttgtgggtgtgggtttcgtataagggctattgtgcccattgcaaattataatgagaaggataagacttttgtgtatcaagaagaggggaaggcagtgtttaagttgtatgcagtgcattctggtcatgagccaggaccattggatggtaatgccaggattatgcatcgggttgttggccacaaaggaggctatcatatggatcaagagacagtatttggggtgagtgatgacatggaaaatgatacttttgggttgatagggaaggataagggagatttgcggtactctgttttgcagcaggtgcaggaattgagagctgaagttgggatgttggaagggaaaatttcgaaaatcccacatgagttactgggtttggtctcccaagaattgtttgatgtggtgaatagaattagaagtataggtgcaggtttgaagccagttgaattgcttactgataaagaacatacagatgatgttttggttggcgataatgatttggcaaattggaataatcatcatcacgaaaggatttatggggatggcaaagatacagaattgattgaggatgatgaagacagttttggccgcactctaggagaagttatatcttgggaccagatgaggacagattgtagaagtcagaaagacctaatgatcacaccttgtaagcctgaaaggtggttgaaatgcagtgattttgatgaaaagagcatgcttgattgtgaggaaactaaactaaccaagcctgtccaacatgatgatgctattgtgtctgatgttggtcttggctgtatacaggttgatagtttctaccaggaaaatcctaagtggtatgattctcctccatgtagtttggatcctggtgcagattgtggggatagtggattccgtcatgaggagattttgtagagcctcaatcatcagaagtttatccactctaacttagttatcaatttatgttgtgccttttgccccttcaaacagatgaaagtgggattgtacatttatgtatacggaaggttggagctgcatgcctggaagtttaggtgtatttactgcgtgtggttctgtaaagtataaccaaccatgcttctcttgcatatatcttcgttatgactaaatttgttaaccaagatcttggtcttcagagtttctagcttggtcctttgtataatgaacatcagtgttttctgtaatccattttggaactgagagattcttgtatgtattaatgagcagccattggcttttaattcctgctttcatgtattgcatgaatgtcttatgtggcgtgtatctagcatactcattattcacttgctatacgtatttcac
>_R_Jupunba_nipensis_Mayo_19662@NODE_1_length_2320_cov_78.355328
-----------------------------------------------------------------------------------------------------------------------------------------------------------------------------------------------------------------------------------ggcaaaggtcccgaacaacgagactgagagagagcctcttccgtcccttccaatgtgtcagaagagagaaaaactgcttaaaacttaaagacaacgataaactgagaagaattcactatccccgtttacactttctgttcttctcttctcatcctcgtcttcctcttcttcaccatttcttccatggatcccagtaaaactgaggacgatctctttctcaatcatcatccccatgatctggacccttcttcttcgattatttctcaccaaaatcacattcacccttccatttccaacccttccgacgacccttctttttctcttcccgaaattgttctctttcgctcatcttgctctgagtctccgagtcattcctcccctgactcgcccactcactcacccagtcgtcttccgggctcttcttctcctaaaaacccatctcaccaacctctctttatcagtccagaaccccatatctcctcccaattttacactttcaatcctgagtctcatgcccttatgatccgttgcatccttgagcaccggctcgccactcccgtcgagatccgagaagccacccctcgagccgtcctcaagtcatggcgtgctgtgtggaaagatcgaaatgaggagacggcgtacctgacggcttggaagcgcattcaagataagctcacagctcatgttgatgataacggtaacgaatttctttgtttcaagaacaattcccagcaattcgtttcacacattaaccaatggcaagacatagttatgagttttcacggcgatactgatttaaaacacttgggacttaaggaaaccatagagagaattaagcaagtctggacagtaggtgccaaattttatggaattcctgaaagttacattagggtttgtgttgctgcatgcccggtgtgttctgcagcttcatctggatctggagcgagaagtaagcgacggaggtttgagtatactgaatcttttgatgtgcccgctaaagacgttcctgataaacttcaacagttggctgtgaagcataaggtggtcctttgtatacggcagaagtatattaggtataagcctttcatggccgaagtaaaggattacgcttgtcacagagctggcgagccagctgccaagaaatcaaagcttctgaaaagggaaccatatgcgtcaaagcgttgtgggtgtgggtttcgtataagggctattgtgcccattgcaaattataatgagaaggataagacttttgtgtatcaagaagaggggaaggcagtgtttaagttgtatgcagtgcattctggtcatgaaccaggaccattggatggtaatgccaggattatgcatcgggttgttggccacaaaggaggctatcatatggatcaagagacagtatttggggtgagtgatgacatggaaaatgatacttttgggttgatagggaaggataaaggagatttgcggtattctgttttgcagcaggtgcaggaattgagagctgaagttgggatgttggaggggaaaatttcgaaaatcccacatgagttactgggtttggtctcccaagaattgtttgatgtggtgaatagaattagaagtataggtgcaggtttgaagccagttgaattgcttactgataaagaacatacagatgatgttttagttggcgataatgatttggcaaattggaataatcatcatcacgaaaggatttatggggatggcaaagatacagaattgattgaggatgatgaagacagttttggccgcactctaggagaagttatatcttgggaccagatgaggacagattgtagaagtcagaaagacctaatgatcacaccttgtaagcctgaaaggtggttgaaatgcagtgattttgatgaaaagagcatgcttgattgtgaggaaactaaactaaccaagcctgtccaacatgatgatgctattgtgtctgatgttggtcttggctgtatacaggttgatagtttctaccaggaaaatcctaagtggtatgattctcctccatgtagtttggatcctggtgcagattgtggggatagtggattccgtcatgaggagattttgtagagcctcaatcatcagaagttcatccactctaacttagctatcaatttatgttgtgccttttgccccttcaaacagatgaaagtgggattgtacatttatgtatacggaaggttggagctgcatgcctggaagtttaggtgtatttactgcatgtggttctgtaaagtataaccaaccaagcttctcttgcatatatcttcgttatgactaaatttgtttaccaagatc------------------------------------------------------------------------------------------------------------------------------------------------------------------------------------------------------
>_R_Jupunba_nipensis_Mayo_19662@NODE_2_length_510_cov_54.110855
------------------------------------------------------------------------------------------------------------------------------------------------------------------------------------------------attag------atgcacatgaaattttcag---------------ctaatcta------------aaagtgccctttaccctattcattcagaaataaaaaacgagaacggtccaaaaaggaggacgaaagataaattgagatgaactcagtatccctgtttttactttctgttcttctcttttcatcctcgtatttgtcttcttcaccatttcttccatgaatcctagtaaaactgaggacgatctctttctcaatcatcattcccatgatctggacccttcttcttcgattatttctcacc-aaatcacattcacccttccatt---------------gacccttctttctctcttcctcaaattgttctctttcgctcatcttgctctgagtctccgagtcattcctctactaaata----------------------------------------------------------------------------------------------------------------------------------------------------------------------------------------------------------------------------------------agcgcgaatgag-----------------------------------------------------------------------------------------aaaaaa------------------------------------------aactata----attata------------------------------------------------------aaatatatatat-----------------------------atatatatt--------------------------------------------------------------------------------------------------------------aaatgttatttataa---------------tctaaggcataaa----aatgttatttataattaaactttattata---------------------------------------------------------------------------------------------------------------------------------------------------------------------------------------------------------------------------------------------------------------------------------------------------------------------------------------------------------------------------------------------------------------------------------------------------------------------------------------------------------------------------------------------------------------------------------------------------------------------------------------------------------------------------------------------------------------------------------------------------------------------------------------------------------------------------------------------------------------------------------------------------------------------------------------------------------------------------------------------------------------------------------------------------------------------------------------------------------------------------------------------------------------------------------------------------------------------------------------------------------------------------------------------------------------------------------------------------------------------------------------------------------------------------------------------------------------------------------------------------
>_R_Jupunba_oxyphyllidia_Yonker_6157@NODE_1_length_2605_cov_296.444225
------------------------------------------------------------------------------------------------------------tcagatattttctaacagatcaaagttattg----gaaagaggaagaactccacaaaataaaatcaaaaatttaattttaaatgagaaaaagaaaaag------aaatgaagtgggaaaggcaaaggtcccggacaacgagactgagagagagcctcttccgtcccttccaatatgtcagaagagagaaaaactgcctaaaacttaaagacaacgataaactgagaagaactcactatccccgtttacactttctgttcttctcttctcatccgcgtcttcgtcttcttcaccatttcttccatggatcccagtaaaactgaggacgatctctttctcaatcatcatccccatgatctggatccttcttcttcgattatttctcaccaaaatcacattcacccttccatttccaacccttccgacgacccttctttttctcttcccgaaattgttctctttcgctcatcttgctctgagtctccgagtcattcctcccctgactcgcccactcactcacccagtcgtcttccgggctcttcttctcctaaaaacccatctcaccaacctctctttatcagtccagaaccccatatctcctcccaattttacactttcaatcctgagtctcatgcccttatgatccgttgcatccttgagcaccggctcgccactcccgttgagatccgagaagccacccctcgagccgtcctcaagtcatggcgtgctgtgtggaaagatcgaaatgaggagacggcgtacctgacggcttggaagcgcattcaagataagctcacagctcatgttgataataacggtaacgaatatctttgtttcaagaacaattcccagcaattcgtttcacacattaaccaatggcaagacatagttatgagttttcacggcgatactgatttaaaacacttgggacttaaggaaaccatagagagaattaagcaagtctggacagtaggtgccaaattttatggaattcctgaaagttacattagggtttgtgttgctgcatgcccggtgtgttctgcagcttcatctggatctggagcgagaagtaagcgacggaggtttgagtatactgaatcttttgatgtgcccgctaaagacgttcctgataaacttcaacagttggctgtgaagcataaggtggtcctttgtatacggcagaagtatattaggtataagcctttcatggccgaagtaaaggattacgcttgtcacagagctggcgagccagctgccaagaaatcaaagcttctgaaaagggaaccatatgcgtcaaagcgttgtgggtgtgggtttcgtataagggctattgtgcccattgcaaattataatgagaaggataagacttttgtgtatcaagaagaggggaaggcagtgtttaagttgtatgcagtgcattctggtcatgaaccaggaccattggatggtaatgccaggattatgcatcgggttgttggccacaaaggaggctatcatatggatcaagagacagtatttggggtgagtgatgacatggaaaatgatacttttgggttgatagggaaggataaaggagatttgcggtattctgttttgcagcaggtgcaggaattgagagctgaagttgggatgttggaagggaaaatttcgaaaatcccacatgagttactgggtttggtctcccaagaattgtttgatgtggtgaatagaattagaagtataggtgcaggtttgaagccagttgaattgcttactgataaagaacatacagatgatgttttggttggcgataatgatttggcaaattggaataatcatcatcacgaaaggatttatggggatggcaaagatacagaattgattgaggatgatgaagacagttttggccgcactctaggagaagttatatcttgggaccagatgaggacagattgtagaagtcagaaagacctaatgatcacaccttgtaagcctgaaaggtggttgaaatgcagtgattttgatgaaaagagcatgcttgattgtgaggaaactaaactaaccaagcctgtccaacatgatgatgctattgtgtctgatgttggtcttggctgtatacaggttgatagtttctaccaggaaaatcctaagtggtatgattctcctccatgtagtttggatcctggtgcagattgtggggatagtggattccgtcatgaggagattttgtagagcctcaatcatcagaagttcatccactctaacttagttatcaatttatgttgtgccttttgccccttcaaacagatgaaagtgggattgtacatttatgtatacggaaggttggagctgcatgcctggaagtttaggtgtatttactgcatgtggttctgtaaagtataaccaaccatgcttctcttgcatatatcttcgttatgactaaatttgttaaccaagatcttggtcttcagagtttctagcttggtcctttgtataatgaacatcagtgttttctgtaatccattttggaactgagagattcttgtatgtattaatgagcagccattggcttttaattcctacttacatgtattgcatgaatg-------------------------------------------------------
>_R_Jupunba_oxyphyllidia_Yonker_6157@NODE_3_length_831_cov_107.396552
------------------------------------------------------------------------------------------------------------------------------------------------------------------------aggtcagaaa----attttatttgattaggctaaaatgcttatgaaattttttg---------------ctaattca------------aaagtgccctttgccctattcatttagaaataagaaacgagagcggcccaagaaggaggacgaacaataaaccgagatgaactcaatatccctgtttttactttgtgttcttctcttttcatcctcgtatttgtcttcttcaccatttcttccatgaatcctagtaagactgaggatgatctctttctcaatcatcattcccatgatctggactcttcttcttcgattatttcgcaccaaaatcacattcacccttccatttccaacccttccaacgacccttctttttctcttcctgaatttgttctctttcgctcatcttgctctgagtctcccagtcattcctctactgacta----------------------------------------------------------------------------------------------------------------------------------------------------------------------------------------------------------------------------------------agcacgaacgag---------------------------------------------------------------------------------------aaaaaaaa----------------------------------------ataactata----attata-aaatataattttaa-------------------------------atatatatatatataaataa-----------------------------aattgtatt--------------------------------------------------------------------------------------------------------------agatgttatttataa---------------tataaggcataaa----aatgttatttataattaaactttataatatatt-----------------------------------------------------------------tcatagagtttggaaaa------------------------------------------------------------aatcacttataac-------taaagttgtccatatgaaaa--------------------taatttccctttcctccccacc----------------------------------------------------------------------------tgaatcaaataa-----------------ggtaatattaaaatctcttttatc-----------------------------------cccttcctt--------------------------------------------------------------------------------------------------------------------------------------------------------------------------------------------------------------ctgatcaatctaaataaggtaatatcaaaatct---------------------------------------------------------------------------------------------------------------------------------------------------------------------------------------------------------------------------------------------------------------------------ctcctatcccct--------------------------------------------------------------------------------------------------------------------------------------------------------ctcctctgtctaaccaaacagacccttaggctgattattgtt--------------------------------------------------------gttggattctaaatagtaaatacaagtacttgtaatttacttaa-------------------------------------------------------------------------------------------------------------------------------------------------------------------------------------------------------------------------------------c
>_R_Jupunba_trapezifolia_Simon_1600@NODE_1_length_2344_cov_589.428571
---------------------------------------------------------------------------------------------------------------------------------------------------------------------------------------------------------------------------------------------------------------------------------------------------------------------------------------------------------------------------------------------------------------------------------------------------------------------------------------------------------------------------------------------------------------------------------------------------------------------------------------------------ccagtcgtcttccgggctcttcttctcctaaaaacccatctcaccaacctctctttatcagtccagaaccccatatctcctcccaattttacactttcaatcctgagtcacatgcccttatgatccgttgcatccttgagcaccggctggccactcccgttgagatccgagaagctacccctcgagccgtcctcaagtcatggcgtgctgtgtggaaagatcgaaatgaggagacggcgtacctgacggcttggaagcgcattcaagataagctaacagctcatgttgatgataacggtaacgaatttctttgtttcaagaacaattcccagcaattcgtttcacacattaaccaatggcaagacatagttatgagttttcacggcgatactgatttaaaacacttgggacttaaggaaaccatagagagaattaagcaagtctggacagtaggtgccaaattttatggaattcctgaaagttacattagggtttgtgttgctgcatgcccggtgtgttctgcagcttcatctggatctggagcgagaagtaagcgacggaggtttgagtatactgaatcttttgatgtgcccgctaaagacgttcctgataaacttcaacagttggctgtgaagcataaggtggtcctttgtatacggcagaagtatattaggtataagcctttcatggccgaagtaaaggattacgcttgtcacagagctggcgagccagctgccaagaaatcaaagcttctgaaaagggaaccatatgcgtcaaagcgttgtgggtgtgggtttcgtataagggctattgtgcccattgcaaattataatgagaaggataagacttttgtgtatcaagaagaggggaaggcagtgtttaagttgtatgcagtgcattctggtcatgaaccaggaccattggatggtaatgccaggattatgcatcgggttgttggccacaaaggaggctatcatatggatcaagagacagtatttggggtgagtgatgacatggaaaatgatacttttgggttgatagggaaggataaaggagatttgcggtattctgttttgcagcaggtgcaggaattgagagctgaagttgggatgttggaagggaaaatttcgaaaatcccacatgagttactgggtttggtctcccaagaattgtttgatgtggtgaatagaattagaagtataggtgcaggtttgaagccagttgaattacttactgataaagaacatacagatgatgttttggttggcgataatgatttggcaaattggaataatcatcatcacgaaaggatttatggggatggcaaagatacagaattgattgaggatgatgaagacagttttggccgcactctaggagaagttatatcttgggaccagatgaggacagattgtagaagtcagaaagacctaatgatcacaccttgtaagcctgaaaggtggttgaaatgcagtgattttgatgaaaagagcatgcttgattgtgaggaaactaaactaaccaagcctgtccaacatgatgatgctattgtgtctgatgttggtcttggctgtatacaggttgatagtttctaccaggaaaatcctaagtggtatgattctcctccatgtagtttggatcctggtgcagattgtggggatagtggattccgtcatgaggagattttgtagagcctcaatcatcagaagttcatccactctaacttagttatcaatttatgttgtgccttttgccccttcaaacagatgaaagtgggattgtacatttatgtatacagaaggttggagctgcatgcctggaagtttaggtgtatttactgcatgtggttctgtaaagtataaccaaccatgcttctcttgcatatatcttcgttatgactaaatttgttaaccaagatcttggtcttcagagtttctagcttggtcctttgtataatgaacatcagtgttttctgtaatccattttggaactgagagattcttgtatgtattaatgagcagccattggcttttaattcctacttacatgtattgcatgaatgtcttatgtggcgtgtatctagcatactcattattcacttgctttacgtatgtcac
>_R_Jupunba_villosa_Borges_423@NODE_3_length_983_cov_35.687638
atggtaaggctttgtttggtttgaatgggagggacgggatggattttgctcccctccccttgattggtaagataaaaaatttaggaggggaagggaaattttttaaaatt--ttcccctccctcctctcaaaaccctccccccaaaatcggggggattt---gaagggaggctaaaaa----aatttgcttgattggactaaaatgttgataaaattttctt---------------cttatcca------------aaagtatcctttaccctattca-----------------------------------------------------------------------------------------------ttcatcctcgtctttgtcttcttcaccatttcttccatggatcttag-taaactgaggacgatctctttctcaatcatatttcccatgatctgggcccat-ttctttaattatttctcaccaaaatcacattcacccttccattacgtttgcata--------------------tcagagaaattgttc------------------------ctaagcttcaatattccaaataaaa----------------------------------------------------------------------------------------------------------------------------------------------------------------------------------------------------------------------------------------agtgcatatgagg--------------------------------------------------------------------------------------gag---------------------------------------------atacttatt----acaata----------------------------------------------------gtatatgcataaag-caacggtgaatcttgagaaa-----agcaatcaaact--------------------------------------------------------------------------------------------------------------tgcatcccctactaa---------------ttgaat-----------aatgttatggaataataggattcatattaaatt-----------------------------------------------------------------atataggcattgaataat----------------------------------------------------------caacaatgtttgat---------aagttttgcacatagatg--------------------gaaatccaacagttt-----------------------------------------------------------------------------------tgcgcataatac-----------------agtgaaaataaga-----------------------------------------------------------------------------------------------------------------------------------------------------------------------------------------------------------------------------------------------------------------------aagtagaatgtattgtgtaatgtaagagcacc---------------------------------------------------------------------------------------------------------------------------------------------------------------------------------------------------------------------------------------------------------------------------------------------------------------------------------------------------------------------ttgagaag---------------------------------------------------------------------ttggaaggcagaaactgataactaatgttatatgtgcctt------------------------------------------------------gagaatattgtatttat----------------------------------------------------------------------------------------------------------------------------------------------------------------------------------------------------------------------------------------------------------------g
>_R_Punjuba_callejasii_Daly_5935@NODE_3_length_610_cov_13.427767
--------------------------------------------tttactcttttccccttaattgataagaccaaaagtttaggacaggggagggaaatttttgaaatt--ttgctctccctcccctcaaaactgtcccaataaaattaagagtatttg--ggaaggaggttgaaac----aatttgtttgattagactaaaatattcatgaaactttcta---------------ttaattca------------aaagtgccctttaccttattca-----------------------------------------------------------------------------------------------ttcatcctcatcttcgtcttcttcaccatttcttccatagatcccag-taaattgaggacgatctatttctcaattatcatccccatgatctggacccttcttcttcaattatttctcacaaaaatcacattcacccttccatttcctacccttccgacgacccttctttttctcttcccaaagttgttctctttcgctcatcttgctctgagtctccgagtcattcctccccttactg----------------------------------------------------------------------------------------------------------------------------------------------------------------------------------------------------------------------------------------agcatgaaaaag----------------------------------------------------------------------------------------------------------------------------------------------------------------------------------------------------------------------------------------------------------------------------------------------------------------------------------------------------------------------------------------------------------------------ataaat---acttatatttataaataaacttaaatatacatt-----------------------------------------------------------------taacagaatttggaaaa------------------------------------------------------------aatcacttataatataagggtaaagttgtctatgtg-aaa--------------------taatttccctctcatcccctct----------------------------------------------------------------------------taaaccaaacaa-----------------aataatattaaaaatc-------------------------------------------------------------------------------------------------------------------------------------------------------------------------------------------------------------------------------------------------------------------------------------------------------------------------------------------------------------------------------------------------------------------------------------------------------------------------------------------------------------------------------------------------------------------------------------------------------------------------------------------------------------------------------------------------------------------------------------------------------------------------------------------------------------------------------------------------------------------------------------------------------------------------------------------------------------------------------------------------------------------------------------------------------------------------------------------------------------------------------------c
>_R_Punjuba_callejasii_Daly_5935@NODE_4_length_544_cov_21.064240
aattttcacttcccttttaccatcaaactaaataaaaaaaaagtacatctcatcttcccttgatttacaataccaaaagtttaga-----ggggggaattttt--------aatcaaaaccctccccccaaatccccct------------------------------tactgaaac----aatttgtttgattggacttaaatgtccatggaattttcta---------------ctaatcca------------aaagtgccttttgccctattca-----------------------------------------------------------------------------------------------ttaatcctgattttcgtcttcttcaccatttcttccatggatcctag-taaactgaggacgatctctttctcaatcatcatccccatgatctggaccctttttcttcaattatttctcacaaaagtcacattcacccttccatttcctacctttccgacgacccttctttttctcttcccgaaattgttcgctttcgctcatcttgcc--aagtctcctagtcattcctcccctaattg----------------------------------------------------------------------------------------------------------------------------------------------------------------------------------------------------------------------------------------agcgtaaaccaa---------------------------------------------------------------------------------------aa--------------------------------------------------ataa---------------------------------------------------------------ataaataaatataa-----------------------------aattgtatt--------------------------------------------------------------------------------------------------------------tgatgttatttagaa---------------ctataattttaaaa------------tata-------------------------------------------------------------------------------------------------------------------------------------------------------------------------------------------------------------------------------------------------------------------------------------------------------------------------------------------------------------------------------------------------------------------------------------------------------------------------------------------------------------------------------------------------------------------------------------------------------------------------------------------------------------------------------------------------------------------------------------------------------------------------------------------------------------------------------------------------------------------------------------------------------------------------------------------------------------------------------------------------------------------------------------------------------------------------------------------------------------------------------------------------------------------------------------------------------------------------------------------------t----------------------------------------------------------------------------------------------------------------------------------------------------------------------------------------------------------------------------------------------------------------a
>_R_Punjuba_killipii_Palodorios_6252@NODE_1_length_2374_cov_146.972573
--------------------------------------------------------------------------------------------------------------------------------------------------------------------------------------------------------------------------agtgggaaaggtaaaggtcccgaacaacgagactgagagagagcctcttccgtcccttccaatatgtcagaagagagaaaacctgtctaaaacttaaagacaacgataaactgagaagaactcactatccccgtttacactttctgttctcctcttctcattctcgtctttgtcttcttcaccatttcttccatggatcccagtaaaactgaggacgatctctttctcaatcatcatccccatgatctggaccctccttcctcgattatttctcacccaaatcacattc---------------acccttccgacgacccttctttttctcttcccgaaattgttctctttcgctcatcttgctctgagtctccgagtcattcctcccctgactcgcccactcactcacccagtcgtcttccgggctcttcttctcctaaaaacccatctcaccaacctctctttatcagtccagaaccccatatctcctcccaattttacactttcaatcctgagtctcatgcccttatgatccgttgcatccttgagcaccggctcgccactcccgttgagatccgagaagccacccctcgagccgtcctcaagtcatggcgtgctgtgtggaaagatcgaaatgaggagacggcgtacctgacggcttggaagcgcattcaagataagctcacagctcatgttgatgataacggtaacgaatttctttgtttcaagaacaattcccagcaattcgtttcacacattaaccaatggcaagacatagttatgagttttcatggcgatactgatttaaaacacttgggacttaaggaaaccatagagagaattaaacaagtctggacagtaggtgccaaattttacggaattcctgaaagttacattagggtttgtgttgctgcatgcccggtgtgttctgcagcttcatctggatctggagcgagaagtaagcgacggaggtttgagtatactgaatcttttgatgtgcccgctaaagaggttcctgataaacttcaacagttggctgtgaagcataaggtggtcctctgtatacggcagaagtatattaggtataagcctttcatggccgaagtaaaggattacgcttgtcacagagccggcgagccagctgccaagaaatcaaagcttctgaaaagggaaccatatgcgtcaaagcgttgtgggtgtgggtttcgtataagggctattgtgcccattgcaaattataatgagaaggataagacttttgtgtatcaagaagaggggaaggcagtgtttaagttgtatgcagtgcattctggtcatgagccaggaccattggatggtaatgccaggattatgcatcgggttgttggccacaaaggaggctatcatatggatcaagagacagtatttggggtgagtgatgacatggaaaatgatacttttgggttgatagggaaggataaaggagatttgcggtattctgttttgcagcaggtgcaggaattgagagctgaagttgggatgttggaagggaaaatttcgaaaatcccacatgagttactgggtttggtctcccaagaattgtttgatgtggtgaatagaattagaagtataggtgcaggtttgaagccagttgaattgcttactgataaagaacatacagatgatgttttggttggcgataatgatttggcaaattggaataatcatcatcacgaaaggatttatggggatggcaaagatacagaattgattgaggatgatgaagacagttttggccgcactctaggagaagttatatcttgggaccagatgaggacagattgtagaagtcagaaagacctaatgatcacaccttgtaagcctgaaaggtggttgaaatgcagtgattttgatgaaaagagcatgcttgattgtgaggaaactaaactaaccaagcctgtccaacatgatgatgctattgtgactgatgttggtcttggctgtatacaggttgatagtttctaccaggaaaatcctaagtggtatgattctcctccatgtagtttggatcctggtgcagattgtggggatagtggattccgtcatgaggagattttgtagagcctcaatcatcagaagttcatccactctaacttagttatcaatttatgttgtgccttttgccccttcaaacagatgaaagtgggattgtacatttatgtataccgaaggttggagctgcatgcctggaagtttaggtgtatttactgcatgtggttctgtaaagtataaccaaccatgcttctcttgcatatatcttcgttatgactaaatttgttaaccaagatcttggccttcagagtttctagcttggtcctttgtataatgaacatcagtgttttctgtaa-------------------------------------------------------------------------------------------------------------------------------------------
>_R_Punjuba_killipii_Palodorios_6252@NODE_4_length_616_cov_38.812616
------------------------------------------------------------------------------------------------------------------------tcttccctcaaaactgtcccccccaaatcaggaggatttg--gagaggaagttgaaac----aatttgtttgattggattaaaatattcatgaaattttctg---------------ctaatcca------------aaagtgccctttaccctattca-----------------------------------------------------------------------------------------------ttcattctcatcttcgtcttcttcaccatttcttccatggatcctag-taaactgaggatgatctctttctcaatcatcatccccatgatctgaaccc---ttcttcaattatttctcacaaaaatcacattcacccttccatttcctacccttccgacaacccttctttttctcttcccgaaattgttctctttcgctcatcttgctccgagtctccgagtcattcctccccttactg----------------------------------------------------------------------------------------------------------------------------------------------------------------------------------------------------------------------------------------agcatgaaccaa---------------------------------------------------------------------------------------aaaatatgt-----------------------atatatatatatatacataaatata----atttt-----------------------------------------------------aaatatatatacat-----------------------------acttgtatt--------------------------------------------------------------------------------------------------------------agatgttatatataa---------------tctaaggtataaa----aatgttatttataattaaactttattatacatt-----------------------------------------------------------------taacagagtttggaaaa------------------------------------------------------------aattacttataacataagggtaaagttgtctatgtgaaaa--------------------taattttcttccccttccctct----------------------------------------------------------------------------taaattaaacaa-----------------agtaacattaaaattctcacatct-----------------------------------------------------------------------------------------------------------------------------------------------------------------------------------------------------------------------------------------------------------------------------------------------------------------------------------------------------------------------------------------------------------------------------------------------------------------------------------------------------------------------------------------------------------------------------------------------------------------------------------------------------------------------------------------------------------------------------------------------------------------------------------------------------------------------------------------------------------------------------------------------------------------------------------------------------------------------------------------------------------------------------------------------------------------------------------------------------------------------------c
>_R_Punjuba_lehmannii_Escobar_7465@NODE_3_length_1145_cov_58.582397
attttaatattttaatatgacc---------ggaccacccattagaccccgattaacccttgacctgtacaatgaccggttca---------------ttacccgg--tcgattttttgttccttgctcaaaactgcccccccccaatcaggaggatttg--gagaggaagttgaaac----aatttgtttgattggattaaaatgttcatgaaattttatg---------------ctaatcca------------aaagtgccctttaccctattca-----------------------------------------------------------------------------------------------ttcattctcatcttcgtcttctccaccatttcttccatgaatcccag-taaactgaggacgatctctttctcaatcatcatcgccatgatctagacccttcttcttcaattatttctcacaaaaatcacattcacccttccatttcctacccttccgacaacccttctttttctcttcccgaaattgttctctttcgctcatcttgctctgagtctccgagtcattcctccccttactg----------------------------------------------------------------------------------------------------------------------------------------------------------------------------------------------------------------------------------------agcatgaaccaa---------------------------------------------------------------------------------------aaaaaaaaa-------------------atatatatatatatatatacataaatata----attttaaatatatatatatat-------------------------------------atacacacacacat-----------------------------acttgtatt--------------------------------------------------------------------------------------------------------------agatgttatatataa---------------tctaaggtataaa----aatgttatttataattaaactttatgatacatt-----------------------------------------------------------------taatagagtttggaaaa------------------------------------------------------------aattacttataacataagggtaaagttgtctatgtgaaaa--------------------taatttcattcccctcccctct----------------------------------------------------------------------------taaaccaaataa-----------------agtaacattaaaattcctccctct-----------------------------------ccttccttt---------------------------------------------------------------------------------------------------------------------------------------------------------------------------------------------------------------tgatcaatccaaacaaggtaacattgagggcct------------------------------------------------------------------------------------------------------------------------------------------------------------------gtttggttggaggggatgg-------gtggggaggggaggggaggaa------------------------------------------------------aaatgagcccctcccctc----------------------atttggtttgaa-----------------------------------attttggatgagagggga-----------gccaaaat-------accattccctc---------------------cccccacccccctc-----------atttttgtcccctccaaattggggtttttttggaggggag------------------------------------ccaaacttttagaccaat----------------------------------------------------------------------------------------------------------------------------------------------------------------------------------------------------------------------------------------------------------------t
