# Supplementary material for: A new generic circumscription of Hydrochorea (Leguminosae, Caesalpinioideae, mimosoid clade) with an amphi-Atlantic distribution
Source: PhytoKeys. 2022 Aug 22;205:401–37. doi: 10.3897/phytokeys.205.82775 (PMC9849043; doi:10.3897/phytokeys.205.82775)
Supplement: Supplementary material 1 — Supplementary data file S1 [file phytokeys-205-401_article-82775__-s001.zip › MSC_m46371_comp37868_c0_seq2_exon01.aln-cln]

>Albizia_adinocephala_FHO33_88@NODE_1_length_1693_cov_154.170792
--------acgctaccctc-gatattaaattgaggaattttctcc----------agcaacaatgataaaataattcttttgtagaattttattcgtatccgagtacgttgaagggaaggtgggaaatgcacccaaattttcactcaccct-tatctgcctcgttccaattccggggatgatggtggcttgacgggaaagcataaacaccaaaaaaacagttaatggtgcccatccggaccgattcccatggattggccaccgaaacctcagaccccccgaagtagctgagagttaaaaaaatggctcaaaatcatctctccccaacgacccgagtcctccgtcactgtatagctgaagaaacctcgaagctccccagaaatgatccacgcaaaaccctaatcaaacaatctaggttatgaatgttcataaactccaacccctaattctcaacgactgttcagaatgatagatggtggtgatcatgcagcagcagcagaatccctctgcactggtgccacagctcaacaacaatccccagtcctcctctgccaccaccacctcctcccttaggtcgccgccttctgcaacaccactaccggggtcccagttatcttcctcactccctcttgtttctcctctccccgctcccctacgccaaactcatctgccatcactgcaaaccgatcatgttattggaccagtgttgcccatcgccaccacgcacccttccggtgagcacgctttgacagcgccacctacctgcccgttacctagagtccgactctcggatattgccctttacgacggagctccagctgggtcctatgtcagagcagtggaagtactgtcagggtctttgatgaggcataatgcagccttgatcgaattgggctgcgaggataccgctctgatgaggtgcggattggaaggttcgagattgttctttcggagcagggcccatctgggtggtgggaagggaagccgtggggttcacatgtacagggcaggaaggtatggggactatgggctcacataattttctgttattatgtgtacgaaattcgtcaggcttttctttcttattttggttgaagttatcatgctttatgtttacagaacctggaaccctggcgcattgctcgttagttttattcagttcattgaactcatcttagcacattcctatcattttcattatatagctaaaagcagaactgcatcgcttattgcaattgaaactatcctacttgtagactgtttttatagctttctttataccttggtcattagtgttttactgtcagggaattatgcatatgttttacatattttcatcttttcatgcatctttttctgaaacaggtaacacctttgttgttttgaagctatttttt-----ttttttgcttgcttatttcatggcggaatggggaagggagaggcagattccatgcaattttctgattgttt
>Albizia_burkartiana_StivalSantos_678@NODE_1_length_1081_cov_12.113060
------------------------------------------------------------------------------------------------------------------------------------------------------------------------------------------------cgggaaagcataaacaccaaaaaaacagttaatggtgcccatccggaccgaatcccatggattggccaccgaaacctcagaccccccgaagtagctgagagttaaaaaaatggctcaaaatcatctctcctcaacgacccaagtcctccgtcactgtataactgaagaaacctcgaagctccccagaaatgatccacgcaaaaccctaatcaaacaatctaggttatgaatgttcataaacaccaacccctaattctcaacgactgttcagaatgatagatggtggtgatcatgcagcagcagcagaatccctctgcactggtgccacagctcaacaacaatccccagtcctcctctgccaccaccacctcctcccttaggtcgccgccttctgcaacaccactaccggggtcccagttatcttcctcactccctctcgtttctcctctccccgctcccctacgccaaactcatctgccatcactgcaacccgatcatgttattgggccagtgttgcccatcgccaccacgcacccttccggtgagcacgctttgacagcgccacctacctgcccgttgcctagagtccgactctcggatattgccctttacgacggagctccagctgggtcctatgtcagagcagtggaagttctgtcagggtctttgatgaggcataatgcagccttgatcgaattgggctgcgaggataccgctctgatgaggtgcgcattggaaggttcgagattgttctttcggagcagggcccatctgggtggtgggaagggaagccgtggggttcacatgtacagggcaggaaggtatggggactatgggctcacataattttctgttattatgtgtacgaaattcgtcaggcttttctttcttattttggttgaagttatcatgctttacgtttacagaacctggaaccctggcgcattgctcgttagttgtattcagttcattgaactcatcttagcacactcctatcattttcattatatagctaaaagcagaactgcatcgcttattgcaattgaaactatcctacttgtagactgtttttattgctttc-------------------------------------------------------------------------------------------------------------------------------------------------------------------------------------------------------
>Albizia_coripatensis_Hughes_2433@NODE_1_length_1720_cov_243.336579
aaagatctacgctaacctc-aatattaaattgaggaattttctcc----------agtaacaatgataaaataattcttttgtagaattttattcgtatccgagtacgttgcgggggaggtgggaaa-gcaccgcaattctcactcaccccatatctacc-cgttccaattccggagatgatggtggcttgacgggaaagcataaacacc-aaaaaacagttaatggtgcccatccgtaccgaatcccatggattggccaccgaaacctcagaccccccgaagtagctgagagttaaaaaaatggctcaaaatcatctctcctcaacgacccaagtcctccgtcgctgtataactgaagaaacctcgaagctccccagaaatgatccacgcaaaaccctaatcaaacaatctaggttatgaatgttcataaacaccaacccctaattctcaacgactgttcagaatgatagatggtggtgatcatgcagcagcagcagaatccctctgcactggtgccacagctcaacaacaatccccagtcctcctctgccaccacaacctcctcccttaggtcgccgccttctgcaacaccactaccggggtcccagttatcttcctcactccctcttgtttctcctctccccgctcccctacgccaaactcatctgccatcactgcaacccgatcatgttattggaccagtgttgcccatcgccaccacgcacccttccggtgagcacgctttaacagcgccacctacctgcccgttgcctagagtccgactctcggatattgccctttacgacggagctccagctcggtcctatgtcagagcagtggaagtactgtcagggtctttgatgaggcataatgcagccttgatcgaattgggctgcgaggataccgctctgatgaggtgcggattggaaggttcgagattgttctttcggagcagggcccatctgggtggtgggaagggaagccgtggggttcacatgtacagggcaggaaggtatggggactatgggctcacataatttgctgt---tatgtgtacgaaattcgttaggcttttccttcttattttggttgaagttatcttgctttcggtttacagaacctggaaccctggcgcattgctctttagttgtattcggttcattgaattcatgttagcacattcctataattttcattatatagctaaaagcagaactgcatcgcttattgcaattgaaactatcctacttgtagactgtttttattccttgctttataccttggtcattagtgttttactgtcagggaattatgcatatgttttacatattttcatcttttcatgcatctttttctgaaacaggtaacacctttgttgttttgaggctatt---------tttttttcttgcttatttcatggcagaatggggaagggagaggcagattccgtgcaattttctgattgtt-
>Albizia_glabripetala_Lewis_1652@NODE_1_length_638_cov_80.221034
----------------------------------------------------------------------------------------------------------------------------------------------------------------------------------------------------------------------------------------------------------------------------------------------------------------------------------------------------------------------------------------------------------------------------------------------------------------------------------------------------------------------------------------------------------------------------------------------------------------------------cccagttatcttcctcactccctcttgtttctcctctccccgctcccctacgccaaactcatctgccatcactgcaacccgatcgtgtaattggaccattgttgcccgtagccaccacgcacccttccggtgagcacgctttgacagcgccacctacctgcccgttgcctagagtccgactctcggatattgccctttacgacggagccccagctgggtcctatgtcagagcagtggaagtactgtcagggtctttgatgaggc---------------------------------------------------gtggattggaaggttcgagattgttctttcggagcagggctcatctgggtggtgggaagggaagccgtggggttcacatgtacagggcaggaaggtatggggactatgggctcacataattttctgttattatgtgtacgaaattcgtcaggcttttctttcttattttggttgaagttatcatgctttatgtttacagaacctggaaccctggcgcattgctcgttagttgtattcagttcattgaactcatcttagcacattcctatcattttcattatatagctaaaagcagaaatgcatcgcttattgcaattgaaactattctacttgtagactgtttttattgctttctttatgccttgttcattagt-----------------------------------------------------------------------------------------------------------------------------------------------------------------------------------
>Albizia_inundata_Wood_26530@NODE_1_length_911_cov_135.528037
--------------------------------------------------------------------------------------------------------------------------------------------------------------------------------------------------------------------------------------------------------------------------------------------------------aaaaaaagcctcaaaatcatctctccccagcgacccaagtcctccgtcactgtataactgacgaaacctcgaagctccccagaaatgatccgcacaaaa-cctaatcaaacaatctaggttatgaatgttcataaacaccaacccttaattctcaacgactgttcagaatgatagatggtggtgatcatgcagcagcagcagaatccctctgcactggtgccacagctcaacaacaatccccagtcctcctctgcttccaccaccacctcccttaggtccccgccttctgcaacaccactaccggggtcccagttatcttcctcactccctcttgtttctcctctccccgctcccctacgccaaactcatctgccatcactgcaacccgatcgtgttattggaccattgttgcccatcgccaccacgcacccttccggtgagcacgctttgacagcgccacctacctgcccgttgcctagagtccgactctcggatattgccctttacgacggagctccagctgggtcctatgtcagagcagtggaagtactgtcagggtctttgatgaggcataatgcagccttgatcgaattgggctgcgaggatagcgctctgatgaggtgcggattggaaggttccagattgttctttcggagcagggcccatctgggtggtgggaagggaagccgtggggttcacatgtacagggcaggaaggtatggggactatgggctcacataattttctgttattatgtgtacgaaattcgtcaggcttttctttcttattttggttgaagttatcatgctttatgtttacagaacctggaaccctggcgcattgctcgttagttttattcagttcattgaactcatcttagcacattcctatcattttcattatatagctaa------------------------------------------------------------------------------------------------------------------------------------------------------------------------------------------------------------------------------------------------------------------------
>Albizia_multiflora_Hughes_3090@NODE_1_length_1406_cov_166.403311
--------------------------------------------------------------------------------------------------------------------aaggtgggaaatgcaccccaattttccctcaccccgtatctatcttgttccaattccggagatgatggtggcttgactggaaagcataaacagcaagaaaacagttaatggtgcccatccggaccgaatcccatggattggccaccgaaacctcggaccccccgaagtagctgagagtcaaaaaaatggctcaaaatcatctctccccaccgacccaagtcctccgtcactgtataactgacgaaacctcgaagctccccagaaatgatccgcgcaaaaccctaatcaaacaatctaggttatgaatgttcatgaacaccaacccttaattctcaacgactgttcagaatgatagatggtggtgatcatgcagcagcagcagaatccctctgcactggtgccacagctcaacaacaatccccagtcctcctctgcctccaccaccacctcccttaggtcgccgccttctgcaacaccactaccggggtcccagttatcttcctcactccctcttgtttctcctctccccgctcccctacgccaaactcatctgccatcgctgcaacccgatcgtgttattggaccagtgttgcccatcgccaccccgcacccttccggtgagcacgctttgacagcgccacctacctgcccgttgcctagagtccgactctcggatattgccctttacgacggagctccagctgggtcctatgtcagagcagtggaagtactgtcagggtctttgatgaggcataatgcagccttgatcgaattgggctgcgaggatagcgctctgatgaggtgtggattggaaggttcgagattgttctttcggagcagggcccatctgggtggtgggaagggaagccgtggggttcacatgtacagggcaggaaggtatggggactatgggctcacataattttctgttattatgtgtacgaaattcgtcaggcttttcttttttattttggttgaagttatcatgctttatgtttacagaaccttgaaccctggcgcattgctcgttagttgtattcagttcattgaactcatcttagcacattcctat-----------------------cagaactgcatcgcttattgcaattgaaactatcctacttgtagactgtttttattgctttctttatgccttggtcattagtgttttactgtcagggaattatgcatatgttttacatattttcatcttttcatgcatctttttctgaaacaggtaacacatttgttgttttgaagctattttattttttttttttccttgcttatttcatggtggaatggggaagggagaggcaaattccatgcaattttctgattgtt-
>Albizia_sinaloensis_Hughes_1576@NODE_1_length_1462_cov_107.402166
aaagatctacgctaccatt-aatattaaattgaggaattttttccaa-----accagtaacaatgataaaataattcttttgtagaattttattcgtatccgagtacgttgaagggaaggtgggaaatgcaccccaattttcactcgccccttatctgcctcgttccaattccggagatgatggtggcttgacgggaaagcataaacaccaaaaaaacagttaatggtgcacatccggaccgaatcccatggattggccaccgaaacctcagaccccccgaagtagctgagagttaaaaaaatggctcaaaatcatctctccccaacgacccaagtcctccgtcactgtatagctgaagaaacctcgaagctccccagaaatgatccacgcaaaaccctaatcaaacaatctaggttatgaatgttcataaactccaacccctaattctcaacgactgttcagaatgatagatggtggtgatcatgcagcagcagcagaatccctctgcactggtgccacagctcaacaacaatccccagtcctcctctgccaccaccacctcctcccttaggtcgccgccttctgcaacaccactaccggggtcccagttatcttcctcactccctcttgtttctcctctccccgctcccctacgccaaactcatctgccatcactgcaaaccgatcatgttattggaccagtgttgcccatcgccaccacgcacccttccggtgagcacgctttgacagcgccacctacctgcccgttacctagagtccgactctcggatattgccctttacgacggagctccagctgggtcctacgtcagagccgtggaagtactgtcagggtctttgatgaggcataatgcagccttgatcgaattgggctgcgaggataccgctctgatgaggtgcggattggaaggttcgagattgttctttcggagcagggcccatctgggtggtgggaagggaagccgtggggttcacatgtacagggcaggaaggtatggggactatgggctaacataattttctgttattatgtgtacgaaattcgtcaggcttttctttcttattttggttgaagttatcatgctttatgtttacagaacctggaaccctggcgcattgctcgttagttgtattcagttcattgaactcatcttagcacattcctatcattttcattatatagctaaaagcagaactgcatcgcttattgcaattgaaactatcctacttgtagactgtttttgtagctttctttataccttggtcattagtgttttactgtcagggaattatgcatatgttttacatattttcatcttttcatgcatctttttctgaaacaggtaacacctttgttgttttgaagc----tttttttttttttttgcttgcttatttcatggcggaatggggaagggagaggcagattccatgcaattttctgattg---
>Albizia_subdimidiata_var_minor_Gorts_341@NODE_1_length_1179_cov_60.676044
-----------------------------------------------------------------------------------------------------------------------------------------------------ccatatctacctcgttccaattccggagatgatggtggcttgacgggaaagcataaacagcaagaaaacagttaatggtgcccatccggaccgaatcccattgattggccaccgaaacctcggaccccccgaagtagctgagagtcaaaaaaaaggctcaaaatcatctctccccagcgacccaagtcctccgtcactgtataactgacaaaacctcgaagctccccagaaatgatccgcacaaaaccctaatcaaacaatctaggttatgaatgttcataaacaccaacccttaattctcaacgactgttcagaatgatagatggtcgtgatcatgcagcagcagcagaatccctctgcactggtgccacagctcaacaacaatccccagtcctcctctgcctccaccaccacctcccttaggtcgccgccttctgcaacaccactaccggggtcccagttatcttcctcactccctcttgtttctcctctccccgctcccctacgccaaactcatctgccatcactgcaacccgatcgtgttattggaccagtgttgcccatcgccaccacgcacccttccggtgagcacgctttgacagcgccacctacctgcccgttgcctagagtccgactctcggatattgccctttacgacggagctccagctgggtcctatgtcagagcagtggaagtactgtcagggtctttgatgaggcataatgcagccttgatcgaattgggctgcgaggatagcgctctgatgaggtgcggattggaaggttcgagattgttctttcggagcagggcccatctgggtggtgggaagggaagccttggggttcacatgtacagggcaggaaggtatggggactacgggctcacataattttctgttattatgtgtacgaaattcgtcaggcttttctttcttattttggttgaagttatcatgctttatgtttacagaacctggaaccctggcgcattgctcgttagttgtattcagttcattgaactcatcttagcacattcctatcattttcattatatagctaaaagcagaactgcatcgcttattgcaattgaaactatcctacttgtagactgtttttattgctttctttatgccttggtcattagtgttttactgtcagggaattatgcata---------------------------------------------------------------------------------------------------------------------------------------------------------
>Albizia_tomentella_Leach_Dunlop_3801@NODE_1_length_1089_cov_340.580040
------------------------------------------------------------------------------------------------------------------------------------------------------------------------------------------------------------------------------------------------------------------------------------------------------------------------------------------------cctccgtcactgtataactgaagaaacctcaaagctccccagaaatgatccaggcgaaaccctaatcaaacaatctaggttatgaatgttcataagcaccaacctctaattcttaacgactgttcagaatgatagatgctggtgatcatgcagcagcagcagaatccctctgcactggtgccacatctcaacaacaatcctcagtcctcctctgccaccaccacctcctcccttaggtcgccgcctgctgcaacaccaccaccggggtcccagttatcctcctcactccctcttgttccccctctccccgcctcgctacgccaaactcatctgccatcactgccacccgatcatgttattggcccagtggtgcccatcgccgccacgcacccttctggtgagcccgctttgacagtgccacctgcctgcccgttgcctagagtccgactctcggatattgccctttacgacggagctcccgctgggtcctacgtcagagcagtggaagtactgtcagggtctttgatgaggcataatgcagccttgatagaattgggttgcgaggataccgctctgattaggtgcggattggaaggttcgagattgttctttcggagtagggcccatctgggtggtgggaagggaagccgtggggttcacatgtacagggcaggaaggtatggggactatgggctcacataattttctgttaatatgtgtacgaaattcaccaggcttttctttctttttttggttgaagttatcatgctctcggtttacaga-------------gcgcattgcttgtcagttgtattcagttcattgaacttatcttaacacattcctataattttcattatatagctaaaagcagaactgcatcgcttattgcaattgaaactatcctacttgtagactgtttttattacttgctttatgccttgttcattaatgttttactgtcggggaattatgcatatgttttacata-tttcatcttttcatgcatccatttctgaaacaggtaacacctttgttgttttgaagctatattattttttcttttttcttgtttacttcatggcggaatggggaaggg---------------------------------
>Albizia_tomentosa_Hughes_648@NODE_1_length_1352_cov_106.621961
--------------------------------------------------------------------------------------------------tccgagtacgttgaagggaaggtggggaatgcaccccaattttcactcgccccttatctgcctcgttccaattccggagatgatggtggcttgacgggaaagcataaacaccaaaaaaacagttaatggtgcacatccggaccgaatcccatggattggccaccgaaacctcagaccccccgaagtagctgagagttaaaaaaatggctcaaaatcatctctccccaacgaaccaagtcctccgtcactgtatagctgaagaaacctcgaagctccccagaaatgatccacgcaaaaccctaatcaaacaatctaggttatgaatgttcataaactccaacccctaattctcaacgactgttcagaatgatagatggtggtgatcatgcagcagcagcagaatccctctgcactggtgccacagctcaacaacaatccccagtcctcctctgtcaccaccacctcctaccttaggtcgccgccttctgcaacaccactaccggggtcccagttatcttcctcactccctcttgtttctcctctccccgctcccctacgccaaactcatctgccatcactgcaaaccgatcatgttattggaccagtgttgcccatcgccaccacgcacccttccggtgagcacgctttgacagcgccacctacctgcccgttacctagagtccgactctcggatattgccctttacgacggagctccagctgggtcctacgtcagagcagtggaagtactgtcagggtctttgatgaggcataatgcagccttgatcgaattgggctgcgaggataccgctctgatgaggtgcggattggaaggttcgagattgttctttcggagcagggcccatctgggtggtgggaagggaagccgtggggttcacatgtacagggcaggaaggtatggggactatgggctcacataattttctgttattatgtgtacgaaattcgtcaggcttttctttcttattttggttgaagttatcatgctttatgtttacagaacctggaaccctggcgcattgctcgttagttgtattcagttcattgaactcatcttagcacattcctatcattttcattatatagctaaaagcagaactgcatcgcttattgcaattgaaactatcctacttgtagactgtttttatagctttctttataccttggtcattagtgttttactgtcagggaattatgcatatgttttacatattttcatcttttcatgcatcttttactgaaacaggtaacacattttttgttttgaagc---ttttttttttttttttgcttgcttatttcatggcggaatggggaagggagaggcagatt----------------------
>Albizia_xerophytica_Hughes_1435@NODE_1_length_1191_cov_112.833932
------------------------------------------------------------------------------------------------------------------------------------------------------------------------attccggagatgatggtggcttgacgggaaagcataaacacccaaaaaacagttaatggtgcacatccggaccgaatcccatggattggccaccgaaacctcagaccccccgaagtagctgagagttaaaaaaatggctcaaaatcatctctccccaacgacccaagtcctccgtcactgtatagctgaagaaacctcgaagctccacagaaatgatccacgcaaaaccctaatcaaacaatctaggttatgaatgttcataaactccaacccctaattctcaacgactgttcagaatgatagatggtggtgatcatgcagcagcagcagaatccctctgcactggtgccacagctcaacaacaatccccagtcctcctctgccaccaccacctcctcccttaggtcgccgccttctgcaacaccactaccggggtcccagttatcttcctcactccctcttgtttctcctctccccgctcccctacgccaaactcatctgccatcactgcaaaccgatcatgttattggaccagtgttgcccatcgccaccacgcacccttccggtgagcacgctttgacagcgccacctacctgcccgttacctagagtccgactctcggatattgccctttacgacggagctccagctgggtcctacgtcagagcagtggaagtactgtcagggtctttgatgaggcataatgcagccttgatagaattgggctgcgaggataccgctctgatgaggtgcggattggaaggttcgagattgttctttcggagcagggcccatctgggtggtgggaagggaagccgtggggttcacatgtacagggcaggaaggtatggggactatgggctcacataattttctgttattatgtgtacgaaattcgtcaggcttttctttcttattttggttgaagttatcatgctttatgtttacagaacctggaaccctggcgcattgctcgttagttgtattcagttcattgaactcatcttagcacattcctatcattttcattatatagctaaaagcagaactgcatcgcttattgcaattgaaactatcctacttgtagactgtttttatagctttctttataccttggtcattagtgttttactgtcagggaattatgcatatgttttacatattttcgtcttttcatgcatctttttc--------------------------------------------------------------------------------------------------------------------
>Balizia_pedicellaris_Queiroz_15529@NODE_1_length_1423_cov_267.783626
gaacatcttcgttaccctcaaatattaaattgaggaattttctcccattttctttagtaacaatgaggaaataattcttctgtaaaattttatgcgtatcctagtacgttgtagggaaggtgggaaaggcacaccaattctcactcaccccatatctacctcattccaattccggagatgatggtggcttgacggaaaagcataaacaccaaaaaagcagttaatggtgcccatccggaccaaatcccatggattggtagccgaaacctcagaccccccgaagtagctgagagttaaaaaaatggctcaaaatcatcgctcctcaacgacccaaggcctccgtcactgtataactgaagaaaccttaaaggtccccagaaatgatccacgcaaaaccctaatcaaacaatctaggttatgaatgttcataagcaccaacccctaattctcaacgactgttcagaatgatagatggtggtgatcatgcagcagcagcagaatccctctgcactggtgccacagctcaacaacaatcctcagtcctcctctgccaccaccacctcctcccttaggtcgccgccttctgcaacaccactaccggggtcccagttatcttcctcactccctcttgtttctcctctccccgctcccctacgccaaactcatctgccatcgctgccacccgatcatgttataggaccagtggtgcccatcgccgccacgcacccttccggtgagcccgctctgacagcgccacctgcctgtccgttgcctagagtccgactctcggatattgccctttacgacggagctccagctgggtcctatgtcagagcagtggaagtactgtctgggtctttgatgaggcataatgcagccttgatcgaattgggctgcgaggataccgctttgatgaggtgcggattggaaggttcgagattgttctttcggagcagggcccatctgggtggtgggaagggaagccgtggggttcacatgtacagggcaggaaggtatggggactatgggctcacataattttctgttaatatgtgtacgaaattcgtcaggcttttctttcttattttggttgaagttatcatgctctcggtttacagaacctggaaccctggcgcattgcttgttagttgtactcaattcattgaactcatcttagcacattcctataattttcattatatagctaaaagcagaactgcatcgcttattgcaattgaaactatcctacttgtagactgtttttattgcttgctttatacctgggtcattattgttttactgtcagggaattatgcatatgttttacatattttcatcttttcatgcatctttttctgaaacgggtaacacctttgttg--------------------------------------------------------------------------------------------t
>Calliandra_bella_LPQ15696@NODE_1_length_1232_cov_315.947186
-----------------------------------------------------------------------------------------------------------------------------------------------------------------------agtaattaaaaaaaaggtaattttttcaccaaaca--------tgccaaatttccaacccatcccgtccgaaccgaaactcacggactggcctccgaaacctccga-gccctgaagtagcagtgtattaaaaaaatgtatcaaaatcgtcgct-ctcaacaacccaagtcctccgccgctgtataactgaagaa--cctcaaactcctcagaattgatccacgcaaaaccctaatcaaacattctaggtgatgaatgttcataagcacc-acccctaattagcaacaactgttcagaatgatagatagtggtgatcatgcagcagcagcag---caccctgtactggtgccacagcccaacaccaatcctcagtcctcctctgccactaccacctccttccttaggtcgccgccttctgcaacaccactgccagggtcccagttatcttcctcactccctcttgttgctcctctc------------cgccaaactcatctgccatctctgccacccgatcatgtaattggaccagtggtggctatcgccgccacaaacccttccggtgagcccgcttcgaccgtgccacctgcctgcccgttgcctagagtccgactctcggatattgcccttcacgacggagctccagttgggtcctatgtcagagcagtggaagcactgtcagggtctttgatgaggcataatgcagccttgatcgaattgggctgcgaggacgccgctctgatgaggtgcggattggaagggtcgagattgttctttcggagcagggcccatctgggtggtgctaagggaagccgtggggttcacatgtacagggcaggaaggtatggggactataggctcacataattttctgctaatatgtgtgcgaaattcgtcaggcttttctttcttattttgaataaggttataatgctcacggtttactgaacctggaaccttggcgcattgcttcttagctgtattcagttcattggacttatcttggcacatttttatcatattcattatagttctaaaagtagatctgaatcgcttattccatttgatcctttcatacctgtaggctgtttttattgcttgctttataccttagtaattagtgttttattgtcagggagttatgcatatattttacata--------ttttcatgcttctttttctgaaacaggtaacacctttgttgttttaaatc-------------attttttcttgtttatttcatggcggaatgggga------------------------------------a
>Cathormion_obliquifoliolatum_Wieringa_6519@NODE_1_length_1233_cov_139.446520
----------------------------------------------------------------------ataattcttttgtaaaattttatgcgtatcctagtacgttgcagggaaggtgggaaaggcacaccaattctcactcaccccatatctacctcattccaattccggagatgatggtggcttgacggaaaagcaaaaacaccaaaaaaacagttaatggtgcccatccggactaaatcccatggattggcagccgaaacctcagaccccccgaagtagctgagagttaaaaaaatggctcaaaatcatcgctcctcaacgacccaaggcctccgtcactgtataactgaagaaaccttaaaggtccccagaaatgatccacgcaaaaccctaatcaaacaatctaggttatgaatgttcataagcaccaacccctaattctcaacgactgttcagaatgatagatggtggtgatcatgcagcagcagcagaatccctctgcactggtgccacagctcaacaacaatcctcagtcctcctctgccaccaccacctcctcccttaggtcgccgccttctgcaacaccactaccggggtcccagttaccttcctcactccctcttgtttctcctctccccgctcccctacgccaaactcatctgccatcgctgccacccgatcatgttattggaccagtggtgcccatcgccgccacgcacccttccggtgagcccgctctgacagcgccacctgcctgcccgttacctagagtccgattctcggatattgccctttacgacggagctccagctgggtcctatgtcagagcagtggaagtactgtctgggtctttgatgaggcataatgcagccttgatcgaattgggctgcgaggataccgctttgatgaggtgcggattggaaggttcgagattgttctttcggagcagggcccatctgggtggtggcaagggaagccgtggggttcacatgtacagggcaggaaggtatagggactatgggctcacataattttctgttaatatgtgtacgaaattcgtcaggcttttctttcttattttggttgaagttatcatgctctcggtttacagaacctggaaccctggcgcattgcttgttagttgtactcagttcattgaactcatcttagcaaattcctataattttcattatatagctaaaagcagaactgcatcgcttattgcaattgaaactatcctacttgtagactgtttttattgctctctttatccctgggtcactattattttcct--------------------------------------------------------------------------------------------------------------------------------------------------------------------------a
>Cathormion_rhombifolium_Deighton_3618@NODE_1_length_1411_cov_89.402549
aaagatctacgctaacctcaaatattaaattgaggaattttctcccattttctttagtaacaatgaggaaataattcttttgtaaaattttatgcgtatcctagtacgttgcagggaaggtgggaaaggcataccaattctcactcaccccatatctgcctcattccaattccggagatgatggtggcttgacggaaaagcataaacaccaaaaaaacagttaatggtgcccatccggactaaatcccatggattggcagccgaaacctcagaccccccgaagtagctgagagttaaaaaaatggctcaaaatcatcgctcctcaacgacccaaggcctccgtcactgtataactgaagaaaccttaaaggtccccagaaatgatccacgcaaaaccctaatcaaacaatctaggttatgaatgttcataagcaccaacccctaattctcaacgactgttcagaatgatagatggtggtgatcatgcagcagcagcagaatccctctgcactggtgccacagctcaacaacaatcctcagtcctcctctgccaccaccacctcctcccttaggtcgccgccttctgcaacaccactaccggggtcccagttatcttcctcactccctcttgtttctcctctccccgctcccctacgccaaactcatctgccatcgctgccacccgatcatgttattggaccagtggtgcccatcgccgccacgcacccttccggtgagcccgctctgacagcgccacctgcctgcccgttacctagagtccgattctcggatattgccctttacgacggagctccagctgggtcctatgtcagagcagtggaagtactgtctgggtctttgatgaggcataatgcagccttgatcgaattgggctgcgaggataccgctttgatgaggtgcggattggaaggttcgagattgttctttcggagcagggcccatctgggtggtggcaagggaagccgtggggttcacatgtacagggcaggaaggtatggggactatgggctcacataattttctgttaatatgtgtacgaaattcgtcaggcttttctttcttattttggttgaagttatcatgctctcggtttacagaacctggaaccctggcgcattgcttgttagttgtactcagttcattgaactcatcttagcaaattcctataattttcattatatagctaaaagcagaactgcatcgctcattgcaattgaaactatcctacttgtagactgtttttattgctcgctttatacctgggtcattagtattttactgtcaaataattatgcatatgttttacatttttccatcttttcatgcatcgttttctgaaacaggtaacacctttg-----------------------------------------------------------------------------------------------t
>Hydrochorea_corymbosa1_Bonadeu_655@NODE_1_length_1050_cov_182.183920
-------------------------------------------------------------------------------------------------------------------------------------------------cgccccatatctgccccattccaattccggagatgatggtggcttgacggaaaagcataaacaccaaaaaaacagttaatggtgcccatccggactaaatcccatggattggcagccaaaacctcagaccccctgaagtagctgagacttaaacaaatggctcaaaatcatcgctcctcaacgacccaaggcctccgtcactgtataactgaagaaaccttaaaggtccccagaaatgatccacgcaaaaccctaatcaaacaatctaggttatgaatgttcataagcaccaacccctaattctcaacgactgttcagaatgatagatggtggtgatcatgcagcagcagcagaatccctctgcactggtgccacagctcaacaacaatcctcagtcctcctctgccaccaccacctcctcccttaggtcgccgccttctgcaacaccactatcggggtcccagttatcttcctcactccctcttgtttctcctctccccgctcccctacgccaaactcatctgccatcgctgccacccgatcatgttattggaccagtggtgcccatcgccgccacgcacccttccggtgagcccgctctgacagcgccacctgcctgcccgttgcctagagtccgattctcggatattgccctttacgacggagctccagctgggtcctatgtcagagcagtggaagtactgtctgggtctttgatgaggcataatgcagccttgatcgaattgggctgccaggataccgctttgatgaggtgcggattggaaggttcgagattgttctttcggagcagggcccatctgggtggtgggaagggaagccgtggggttcacatgtacagggcaggaaggtatggggactatgggcttacataattttctgttaatatgtgtacgaaattcgtcaggcttttctttcttattttggttgaagttatcatgctctcggtttacagaacctggaaccctggcgcattgcttgttagttgtactcggttcattgaactcatcttagcacattcctataattttc-------------------------------------------------------------------------------------------------------------------------------------------------------------------------------------------------------------------------------------------------------------------------------------
>Hydrochorea_corymbosa2_Iganci_862@NODE_1_length_1303_cov_233.187500
----------------------------------gaattttctcccattttcttcagtaacaatgaggaaataattcttttgtaaaatcttatgcgtatcctagtacgttgtagggaaggtgggaaaggcacaccaattctcactcgccccatatctgccccattccaattccggagatgatggtggcttgacggaaaagcataaacaccaaaaaaacagttaatggtgcccatccggactaaatcccatggattggcagccaaaacctcagaccccctgaagtagctgagagttaaacaaatggctcaaaatcatcgctcctcaacgacccaaggcctccgtcactgtataactgaagaaaccttaaaggtccccagaaatgatccacgcaaaaccctaatcaaacaatctaggttatgaatgttcataagcaccaacccctaattctcaacgactgttcagaatgatagatggtggtgatcatgcagcagcagcagaatccctctgcactggtgccacagctcaacaacaatcctcagtcctcctctgccaccaccacctcctcccttaggtcgccgccttctgcaacaccactaccggggtcccagttatcttcctcactccctcttgtttctcctctccccgatcccctacgccaaactcatctgccatcgctgccaaccgatcatgttattggaccagtggtgcccatcgccgccacgcacccttccggtgagcccgctctgacagcgccacctgcctgcccgttgcctagagtccgattctcggatattgccctttacgacggagctccagctgggtcctatgtcagagcagtggaagtactgtctgggtctttgatgaggcataatgcagccttgatcgaattgggctgccaggataccgctttgatgaggtgcggattggaaggttcgagattgttctttcggagcagggcccatctgggtggtgggaagggaagccgtggggttcacatgtacagggcaggaaggtatggggactatgggcttacataattttctgttaatatgtgtacgaaattcgtcaggcttttctttcttattttggttgaagttatcatgctctcggtttacagaacctggaaccctggcgcattgcttgttagttgtactcggttcattgaactcatcttagcacattcctataattttcattatatagctaaaagcagaactgcatcgcttattgcaattgaaactatcctacttgtagactgtttttattgcttgctttatacctgggtcattagtattttactgtcagggaattatgcatatgttttacattttttca---------------------------------------------------------------------------------------------------------------------------------------t
>Hydrochorea_gonggrijpii_Tillett_45696@NODE_1_length_1055_cov_352.840491
---------------------------------------------------------------------------------------------------------------------------------------------------------------------------------------------------------------------------------------------gactaaatcctatggattggcagccaaaacctcagaccccctgaagtagctgagagttaaacaaatggctcaaaatcatcgctcctcaacgacccaaggcctccgtcactgtataactgaagaaaccttaaaggtccccagaaatgatccacgcaaaaccctaatcaaacaatctaggttatgaatgttcataagcaccaacccctaattctcaacgactgttcagaatgatagatggtggtgatcatgcagcagcagcagaatccctctgcactggtgccacagctcaacaacaatcctcagtcctcctctgccaccaccacctcctcccttaggtcgccgccttctgtaacaccactaccggggtcccagttatcttcctcactccctcttgtttctcctctccccgctcccctacgccaaactcatctgccatcgctgccacccgatcatgttgttggaccagtggtgcccatcgccgccacgcacccttccggtgagcccgctctgacagcgccacctgcctgcccgttgcctagagtccgattctcggatattgccctttacgacggagctccagctgggtcctatgtcagagcagtggaagtactgtctgggtctttgatgaggcataatgcagccttgatcgaattgggctgccaggataccgctttgatgaggtgcggattggaaggttcgagattgttctttcggagcagggcccatctgggtggtgggaagggaagccgtggggttcacatgtacagggcaggaaggtatggggactatgggctcacataattttctgttaatatgtgtaccaaattcgtcaggcttttctttcttattttggttgaagttatcatgctctcggtttacagaacctggaaccctggcgcattgcttgttagttgtactcggttcattgaactcatcttagcacattcctataattttcattatatagctaaaagcagaactgcatcgcttattgcaattgaaactatcctacttgtagactgtttttattgcttgctttatacctgggtcattag------------------------------------------------------------------------------------------------------------------------------------------------------------------------------------
>Jupunba_abbottii_Zanoni_21220@NODE_1_length_1193_cov_195.211470
----------------------------------------------------------------------------------------------------------------------------------------------------------------------------------------tggcttgacggaaaagcataaacaccaaaaaaacagttaatggtgcccatccggatcaaatcccatggattggctgccgaaacctcagaccccctgaagtagcttagagttaaaaaaatggctcaaaatcatcgctcctcaacgacccaaggcctctgtcactgtataactgaagaaacctcaaaggtccccagaaatgatccacgcaaaaccctaatcaaacaatctaggttatgaatgttcataagcacctacccctaattctcaactactgttcagaatgatagatggtggtgatcatgcagcagcagcagaatccctctgcattggtgccacagctcaacaacaatcctcagtcctcctctgccaccaccacctcctcccttaggtcgccgccttctgcaacgccactaccggggtcccagttatcttcctcactccctcttgtttctcctctccccgctcccctacgccaaactcatctgccatcgctgccacccgatcgtgttattggaccagtggtgcccatcgccgccacgcacccttccggtgagcccgctctgacagcgccacctgcctgctcgttgcctagagtccgactctcggatattgccctttacgacggagctccagctgggtcctatgtcagagcagtggaagtactgtcagggtctttgatgaggcataatgcagccttgatcgaattgggctgcgaggataccgctttgatgaggtgcggattggaaggttcgagattgttctttcggagcagggcccatctgggtggtgggaagggaagccgtggggttcacatgtacagggcaggaaggtatggggactatgggctcacataattttctgttaatatgtgtacgaaattcgtcaggcttttctttcttattttggttgaagttatcatgctctcggtttacagaacctggaaccctggcgcattgcttgttagttgtactcagttcattgaactcatcttagcacattcctataattttcattatatagctaaaagcagaactgcatcgcttattgcaattgaaactatcctacttgtagactgtttttattgcttgctttatacctgggtcattagtgttttactgtcagggaattatgcatatgttttacatattttcatcttttcatgcatctttttttgaaacaggtaacacctttg-----------------------------------------------------------------------------------------------c
>Jupunba_asplenifolia_Ekman_6383@NODE_1_length_948_cov_116.934558
-----------------------------------------------------------------------------------------------------------------------------------------------------------------------------------------------------------------------------------------------------------------------------------------------------------------------------gctcctcaacgacccaaggcctctgtcactgtataactgaagaaacctcaaaggtccccagaaatgatccacgcaaaaccctaatcaaacagtctaggttatgaatgttcataagcaccaacccctaattctcaactactgttcagaatgatagatggtggtgatcatgcagcagcagcagaatccctctgcattggtgccacagctcaacaacaatcctcagtcctcctctgccaccaccacctcctcccttaggtcgccgccttctgcaacgccactaccggggtcccagttatcttcctcactccctcttgtttctcctctccccgctcccctacgccaaactcatctgccatcgctgccacccgatcgtgttattggaccagtggtgcccatcgccgccacgcacccttccggtgagcccgctctgacagcgccacctgcctgctcgttgcctagagtccgactctcggatattgccctttacgacggagctccagctgggtcctatgtcagagcagtggaagtactgtcagggtctttgatgaggcataatgcagccttgatcgaattgggctgcgaggataccgctttgatgaggtgcggattggaaggttcgagattgttctttcggagcagggcccatctgggtggtgggaagggaagccgtggggttcacatgtacagggcaggaaggtatgcggactatgggctcacataattttctgttaatatgtgtacgaaattcgtcagccttttctttcttattttggttgaagttatcatgctctcggtttacagaacctggaaccctggcgcattgcttgttagttgtagtcagttcattgaactcatcttagcacattcctataattttcattatatagctaaaagcagaactgcatcgcttattgcaattgaaactatcctacttgtagactgttttta---------------------------------------------------------------------------------------------------------------------------------------------------------------------------------------------------------------
>Jupunba_cochleata_Bonadeu_673@NODE_1_length_1594_cov_139.608438
aaagatctacgctaccctcaaatattaaattgaggaattttctccaattttctttagtaacaacgaggaaataattcttttgtaaaattttatgcgtatcctagtacgtcgtagggaaggtgggaaaggcacaccaattctcactcaccccatatctacttcattccaattccggagatgatggtggcttgacggaaaagcataaacaccaaaaaaacagttaatgatgcccatccggaccaaatcccatggattggccgccgaaacctcagaccccctgaagtagctgagagttaaaaaaatggctcaaaatcatcgctcctcaacgacccaaggcctccgtcactgtataactgaagaaacctcaaaggtccccagaaatgatccacgcaaaaccctaatcaaacaatctaggttatgaatgttcataagcaccaacccctaattctcaacgactgttcagaatgatagatggtggtgatcatgcagcagcagcagaatccctctgcattggtgccacagctcaacaacaatcctcaatcctcctctgccaccaccacctcctcccttaggtcgccgccttctgcaacgccactaccggggtcccagttatcttcctcactccctcttgtttctcctctccccgctcccctacgccaaactcatctgccatcgctgccacccgatcgtgttattggaccagtggtgcccatcgccgccacgcacccttccggtgagcccgctctgacagcgccacctgcctgctcgttgcctagagtccgactctcggatattgccctttacgacggagctccagctgggtcctatgtcagagcagtggaagtactgtcagggtctttgatgaggcataatgcagccttgatcgaattgggctgcgaggataccgctttgatgaggtgcggattggaaggttcgagattgttctttcggagcagggcccatctgggtggtgggaagggaagccgtggggttcacatgtacagggcaggaaggtatggggaccatgggctcacataattttctgttaatatgtgtacgaaattcgtcaggcttttctttcttattttggttgaagttatcatgctcttggtttacagaacctggaaccctggcgcattgcttgttagttgtactcaattcattgaactcatcttagcacattcctataattttcattatatagctaaaagcagaactgcatcgcttattgcaattgaaactatcctacttgtaggctgtttttattgcttgctttatacctgggtcattagtgttttactgtcagggaattatgcatatgttttacatatgttcatcttttcatgcatctttttctgaaacaggtaacatctttgttgttttgaagctttttttttttttcttttttcttgtttatttcatggcggaatggggaagggagaggcagattccatgcgattttctgattgtt-
>Jupunba_floribunda_Iganci_883@NODE_1_length_1759_cov_126.822830
aaagatctacgctaccctcaaatattaaattgaggaattttctccaattttctttcgtaacaatgaggaaataattcttttgtaaaatttgatgcgtatcctagtccgtggtagggaaggtgggaaaggcacaccaattctcactcaccccatatctacctcattccaattccggagatgatggtggcttgacggaaaagcatagacaccaaaaaaacagttaatggtgcccatccggaccaaatcccatggattggccgctgaaacctcagaccccctgaagtagctgagagttaaaaaaatggctcaaaatcatcgctcctcaacgacccaaggcctctgtcactgtataactgaagaaacctcaaaggtccccagaaatgatccacgcaaaaccctaatcaaacaatctaggttatgaatgttcataagcaccaacccctaattctcaacgactgttcagaatgatagatggtggtgatcatgcagcagcagcagaatccctctgcattggtgccacagctcaacaacaatccacagtccttctctgccaccaccacctcctcccttaggtcgccgccttctgcaacgccactaccggggtcccagttatcttcctcactccctcttgtttctcctctccccgctcccctacgccaaactcatctgccatcgctgccacccgatcgtgttattggaccagtggtgcccatcgccgtcacgcacccttccggtgagcctgctctgacagcgccacctgcctgctcgttgcctagagtccgactctcggatattgccctttacgacggagctccagctgggtcctatgtcagagcagtggaagtactgtcagggtctttgatgaggcataatgcagccttgatcgaattgggctgcgaggataccgctttgatgaggtgcggattggaaggttcgagattgttctttcggagcagggcccatctgggtggtgggaagggaagccgtggggttcacatgtacagggcaggaaggtatggggactatgggctcacataattttctgttaatatgtgtacgaaattcgtcaggcttttctttcttattttggttgaagttatcatgctctcggtttacagaacctggaaccctggcgcattgcttgttagttgtactcagttcattgaactcatcttagcacattcctataattttcattatatagctaaaagcagaactgcatcgcttattgcaattgaaactatcctacttgtagactgtttttattgcttgctttatacctgggtcattagtgttttactgtcagggaattatgcatatgttttaaatattttcatcttttcatgcatctttttctgaaacaggtaacacctttgttgttttgaagcta-ttttttttttcttttttcttgtttatttcatggcggaatggggaagggagaggcagattccatgcgattttctgatagttc
>Jupunba_idiopoda_Quesada_1718@NODE_1_length_1122_cov_91.587560
--------------------------------------------------------------------------------------------------------------------------------------------------------------------------------------------------gaaaagcataaacaccaaaaaaacagttaatggtgcccatccggatcaaatcccatggattggccgccgaaacctcagacccactgaagtagctgagagtttaaaaaatggctcaaaatcatcgctcctcaacgacccaaggcctctgtcactgtataactgaagaaacctcaaaggtccccagaaatgatccacgcaaaaccctaatcaaacaatctaggttatgaatgttcataagcaccaacccctaattctcaacgactgttcagaatgatagatggtggtgatcatgcagcagcagcagaatccctctgcattggtgccacagctcaacaacaatcctcagtcctcctctgccaccaccacctcctcccttaggtcgccgccttctgcaacgccactaccggtgtcccagttatcttcctcactccctcttgtttctcctctccccgctcccctacgccaaactcatctgccatcgctgccacccgatcgtgttattggaccagtggtgcccatcgccgccacgcacccttccggtgagcccgctctgacagcgccacctgcctgctcgttgcctagagtccgactctcggatattgccctttacgacggagctccagctgggtcctatgtcagagcagtggaagtactgtcagggtctttgatgaggcataatgcagccttgatcgaattgggctgcgaggataccgctttgatgaggtgcggattggaaggttcgagattgttctttcggagcagggcccatctgggtggtgggaagggaagccgtggggttcacatgtacagggcaggaaggtatggggactatgggctcacataattttctgttaatatgtgtacaaaattcgtcaggcttttctttcttattttggttgaagttatcatgctctcggtttacagaacctggaaccctggcgcattgcttgttagttgtactcagttcattgaactcatcttagcacattcctataattttcattatatagctaaaagcagaactgcatcgcttattgcaattgaaactatcctacttgtagactgtttttattgcttgctttatacctgggtcattagtgttttactgtcagggaattatgc------------------------------------------------------------------------------------------------------------------------------------------------------------
>Jupunba_laeta_Mori_25147@NODE_1_length_1231_cov_74.442808
----------------------------------------------------------------------------------------------cgtatcctagtacgtcgcaggg-aggtgggaaaggcacaccaattctcactccccccatgcctacctcgttccaattccggagatgatggtggcttgacggaaaagcataaacaccaaaaaaacatttaatggtgcccatccggaccaaatcccatggattggccgccgaaacctcagaccccctgaagtagctgagagttaaaataatggctcaaaatcatcgctcctcaccgacccaaggcctccgtcactgtataactgaagaaacctcaaaggtccccagaaatgatccacgcaaaaccctaatcaaacaatctaggttatgaatgttcataagcaccaacccctaattctcaacgactgttcagaatgatagatggtggtgatcatgcagcagcagcagaatccctctgcattggtgccacagctcaacaacaatcctcagtcctcctctgccaccaccacctcctcccttaggtcgccgccttctgcaacgccactaccggggtcccagttatcttcctcactccctcttgtttctcctctccccgctcccctacgccaaactcatctgccatcgctgccacccgatcgtgttattggaccagtggtgcccatcgccgccacgcacccttccggtgagcccgctctgacagcgccacctgcctgctcgttgcctagagtccgactctcggatattgccctttacgacggagctccagctgggtcctatgtcagagcagtggaagtgctgtcagggtctttgatgaggcataatgcagccttgatcgaattgggctgcgaggataccgctttgatgaggtgcggattggaaggttcgagattgttctttcggagcagggcccatctgggtggtgggaagggaagccgtggggttcacatgtacagggcaggaaggtatggggactatgggctcacataattttctgttaatatatgtacgaaattcgtcaggcttttctttcttattttggttgaagttatcatgctttcggtttacagaacctggaaccctggcgcattgcttgttagttgtactcaattcattgaactcatcttagcacattcctataattttcattatatagctaaaagcagaactgcatcgcttattgcaattgaaactatcctacttgtagactgtttttattgcttgctttatacctgggtcattagtgttttactgtcagggaattatgcatatgttt---------------------------------------------------------------------------------------------------------------------------------------------------t
>Jupunba_leucophylla_Iganci_839@NODE_1_length_1633_cov_305.327763
aaagatctacgctaccctcaaatattaaattgaggaattttctccaattttctttagtaacaatgaggaaataattcttttgcaaaattttatgcgtatcctagtccgttg-agggaaggtgggaaaggcacaccaattctcactcaccccatatctacctcattccaattccggagatgatggtggcttgacggaaaagcataaacaccaaaaaaacagttaatggtgcccatccggaccaaatcccatggattggccgccgaaacctcagaccccctgaagtagctgagagttaaaaaaatggctcaaaatcatcgctcctcaacgacccaaggcctctgtcactgtataactgaagaaacctcaaaggtccccagaaatgatccacgcaaaaccctaatcaaacaatctaggttatgaatgttcataagcatcaacccctaattctcaacgactgttcagaatgatagatggtggtgatcatgcagcagcagcagaatccctctgcattggtgccacagctcaacaacaatcctcagtcctcctctgccaccaccacctcctcccttaggtcgccgccttctgcaacgccactactggggtcccagttatcttcctcactccctcttgtttctcctctccccgctcccctacgccaaactcatctgccatcgctgccacccgatcgtgttattggaccagtggtgcccatcgccgccacgcacccttccggtgagcccgctctgacagcgccacctgcctgctcgttgcctagagtccgactctcggatattgccctttacgacggagctccagctgggtcctatgtcagagcagtggaagtactgtcagggtctttgatgaggcataatgcagccttgatcgaattgggctgcgaggataccgctttgatgaggtgcggattggaaggttcgagattgttctttcggagcagggcccatctgggtggtgggaagggaagccgtggggttcacatgtacagggcaggaaggtatggggactatgggctcacataattttctgttaatatgtgtacgaaattcgtcaggcttttctttcttattttggttgaagttatcatactctcggtttacagaacctggaaccctggcgcattgtttgttagttgtactcagttcattgaactcatcttagcacattcctataattttcattatatagctaaaagcagaactgcatcgcttattgcaattgaaactatcctacttgtagactgtttttattgctttctttatacctgggtcattagtgttttactgtcagggaattatgcatatgttttacatattttcatcttttcatgcatctttttttgaaacaggtaacacctttgttgttttgaagcta---ttttttttcttttttcttgtttatttcatggctgaatggggaagggag-------------------------------
>Jupunba_limae_Iganci_261@NODE_1_length_1558_cov_137.563808
-------------------------------------------------------------------------------------aattttatgcgtatcctatttcgttgtaaggaaggtgggaaaggcacaccaattctcactcaccccatatctacctcattccaattccggagatgatggtggcttgacggaaaagcataaacgccaaaaaaacagttaatggtgcccatccggaccaaatcccatggattggccgccgaaacctcagaccccctgaagtagctgagagttaaaaaaatggctcaaaatcatcgctcctcaacgacccaaggcctctgtcactgtataactgaagaaacctcaaaggtccccagaaatgatccacgcaaaaccctaatcaaacaatctaggttatgaatgttcataagcaccaacccctaattctcaacgactgttcagaatgatagatggtggtgatcatgcagcagcagcagaatccctctgcattggtgccacagctcaacaacaatcctcagtcctcctctgccaccaccacctcctcccttaggtcgccgccttctgcaacgccactaccggggtcccagttatcttcctcactccctcttgtttctcctctccccgctcccctacgacaaactcatctgccatcgctgccacccgatcgtgttattggaccattggtgcccatcgccgccacgcacccttccagtgagcccgctctgacagcgccacctgcctgctcgttgcctagagtccgactctcggatattgccctttacgacggagctccagctgggtcctatgtcagagcagtggaagtactgtcagggtctttgatgaggcataatgcagccttgatcgaattgggctgcgaggataccgctttgatgaggtgcggattggaaggttcgagattgttctttcggagcagggcccatctgggtggtgggaagggaagccgtggggttcacatgtacagggcaggaaggtatggggactatgggctcacataattttctgttaatatgtgtacgaaattcgtcaggcttttctttcttattttggttgaagttatcatgctctcggtttacagaacctggaaccctggcgcattgcttgttagttgtactcagttcattgaactcatcttagcacattcctataattttcattatatagctaaaagcagaactgcatcgcttattgcaattgaaactatcctacttgtagactgtttttattgcttgctttatacctgggtcattagtgttttactgtcagggaattatgcatatgttttacatattttcatcttttcatgcatctttttctgaaacaggtaacacctttgttgttttgaagctatttttttttttcttttttcttgtttatttcatggcggaatggggaagggagaggcggattccatgcgattttctgattgtt-
>Jupunba_longipedunculata_Cardona_2682@NODE_1_length_1179_cov_255.234120
----------------------------------------------------------------------------------------------------------------------------------------------------------------------caattccggagatgatggtggcttgacggaaaagcataaacaccaaaaaaacagttaatggtgcccatccggaccaaatcccatggattggccgccgaaacctcagaccccctgaagtagctgagagttaaaaaaatggctcaaaatcatcgctcctcaacgacccaaggcctctgtcactgtataactgaagaaacctcaaaggtccccagaaatgatccacgcaaaaccctaatcaaacaatctaggttatgaatgttcataagcaccaacccctaattctcaacgactgttcagaatgatagatggtggtgatcatgcagcagcagcagaatccctctgcattggtgccacagctcaacaacaatcctcagtccttctctgccaccaccacctcctcccttaggtcgccgccttctgcaacgccactaccggggtcccagttatcttcctcactccctcttgtttctcctctccccgctcccctacgccaaactcatctgccatcgctgccacccgatcgtgttattggaccagtggtgtccatcgccgccacgcacccttccggtgagcctgctctgac------------------------------------------------------------agctccagctgggtcctatgtcagagcagtggaagtactgtcagggtctttgatgaggcataatgcagccttgatcgaattgggctgcgaggataccgctttgatgaggtgcggattggaaggttcgagattgttctttcggagcagggcccatctgggtggtgggaagggaagccgtggggttcacatgtacagggcaggaaggtatggggactatgggctcacataattttctgttaatatgtgtacgaaattcgtcaggcttttctttcttattttggttgaagttatcatgctctcggtttacagaacctggaaccctggcgcattgcttgttagttgtactcagttcattgaactcatcttagcacattcctataattttcattatatagctaaaagcagaactgtatcgcttattgcaattgcaactatcctacttgtagactgtttttattgcttgctttatacctgggtcattagtgttttactgtcagggaattatgcatatgttttacatattttcatcttttcatgcatctttttctgaaacaggtaacaccttggttgttttgaagctattttttttttcttt--------------------------------------------------------------------
>Jupunba_nipensis_Mayo_19662@NODE_1_length_886_cov_102.777503
---------------------------------------------------------------------------------------------------------------------------------------------------------------------------------------------------------------------------------------------------------------------------------------------gctgagagttaaaaaaatggctcaaaatcatcgctcctcaacgacccaaggcctctgtcactgtataactgaagaaacctcaaaggtccccagaaatgatccacgcaaaaccctaatcaaacagtctaggttatgaatgttcataagcaccaacccctaattctcaactactgttcagaatgatagatggtggtgatcatgcagcagcagcagaatccctctgcattggtgccacagctcaacaacaatcctcagtcctcctctgccaccaccacctcctcccttaggtcgccgccttctgcaacgccactaccggggtcccagttatcttcctcactccctcttgtttctcctctccccgctcccctacgccaaactcatctgccatcgctgccacccgatcgtgttattggaccagtggtgcccatcgccgccacgcacccttccggtgagcccgctctgacagcgccacctgcctgctcgttgcctagagtccgactctcggatattgccctttacgacggagctccagctgggtcctatgtcagagcagtggaagtactgtcagggtctttgatgaggcataatgcagccttgatcgaattgggctgcgaggataccgctttgatgaggtgcggattggaaggttcgagattgttctttcggagcagggcccatctgggtggtgggaagggaagccgtggggttcacatgtacagggcaggaaggtatgcggactatgggctcacataattttctgttaatatgtgtacgaaattcgtcagccttttctttcttattttggttgaagttatcatgctctcggtttacagaacctggaaccctggcgcattgcttgttagttgtagtcagttcattgaactca-------------------------------------------------------------------------------------------------------------------------------------------------------------------------------------------------------------------------------------------------------------------------------------------------------------
>Jupunba_oxyphyllidia_Yonker_6157@NODE_1_length_1225_cov_185.525261
----------------------------------------------------------------------------------------------------------------------------------------------------------tctacctcattctaattccggagatgatggtggcttgacggaaaagcagaaacaccaaaaaaacagttaatggtgcccatccggatcaaatcccatggattggccgccgaaacctcagacccactgaagtagctgagagtttaaaaaatggctcaaaatcatcgctcctcaacgacccaaggcctctgtcactgtataactgaagaaacctcaaaggtccccagaaatgatccacgcaaaaccctaatcaaacaatctaggttatgaatgttcataagcaccaacccctaattctcaacgactgttcagaatgatagatggtggtgatcatgcagcagcagcagaatccctctgcattggtgccacagctcaacaacaatcctcagtcctcctctgccaccaccacctcctcccttaggtcgccgccttctgcaacgccactaccggtgtcccagttatcttcctcactccctcttgtttctcctctccccgctcccctacgccaaactcatctgccatcgctgccacccgatcgtgttattggaccagtggtgcccatcgccgccacgcacccttccggtgagcccgctctgacagcgccacctgcctgctcgttgcctagagtccgactctcggatattgccctttacgacggagctccagctgggtcctatgtcagagcagtggaagtactgtcagggtctttgatgaggcataatgcagccttgatcgaattgggctgcgaggataccgctttgatgaggtgcggattggaaggttcgagattgttctttcggagcagggcccatctgggtggtgggaagggaagccgtggggttcacatgtacagggcaggaaggtatggggactatgggctcacataattttctgttaatatgtgtacaaaattcgtcaggcttttctttcttattttggttgaagttatcatgctctcggtttacagaacctggaaccctggcgcattgcttgttagttgtactcagttcattgaactcatcttagcacattcctataattttcattatatagctaaaagcagaactgcatcgcttattgcaattgaaactatcctacttgtagactgtttttattgcttgctttatacctgggtcattagtgttttactgtcagggaattatgcatatgttttacatattttcgtcttttcatgcatctttttctgaaacaggtaacacctttgttg---------------------------------------------------------------------------------------------
>Jupunba_trapezifolia_Simon_1600@NODE_1_length_1329_cov_102.132653
------------------------------------------------------------caatgaggaaataattcttttgtaaaattttatgcgtatcctagtacgttgtagggaaggtgggaaaggcataccaattctcactccccccatatctacctcattccaattccggagatgatggtggcttgacggaaaagcataaacgccaaaaaaacagttaatggtgcccatccggaccaaatcccatggattggccgccgaaacctcagaccccctgaagtagctgagagttaaaaaaatggctcaaaatcatcgctcctcaacgacccaaggcctctgtcgctgtataactgaagaaacctcaaaggtccccggaaatgatccacgcaaaaccctaatcaaacaatctaggttatgaatgttcataagcaccaacccctaattctcaacgactgttcagaatgatagatggtggtgatcatgcagcagcagcagaatccctctgcattggtgccacagctcaaccacaatcctcagtcctcctctgccaccaccacctcctcccttaggtcgccgccttctgcaacgccactaccggggtcccagttatcttcctcactccctcttgtttctcctctccccactcccctacgccaaactcatctgccatcgctgccacccgatcgtgttattggaccagtggtgcccatcgccgccacgcacccttccggtgagcccgctctgacagcgccacctgcctgctcgttgcctagagtccgactctcggatattgccctttacgacggagctccagctgggtcctatgtcagagcagtggaagtactgtcagggtctttgatgaggcataatgcagccttgatcgaattgggctgcgaggataccgctttgatgaggtgcggattggaaggttcgagattgttctttcggagcagggcccatctgggtggtgggaagggaagccgtggggttcacatgtacagggcaggaaggtatggggactatgggctcacataactttttgttaatatgtgtacgaaattcgtcaggcttttctttcttattttggttgaagttatcatgctctcggtttacagaacctggaaccctggcgcattgcttgttagttgtactcagttcattgaactcatcttagcacattcctataattttcattatatagctaaaagcagaactgtatcgcttattgcaattgaaactatcctacttgtagactgtttttattgcttgctttatacctgggtcattagtgttttactgtcagggaattatgcatatgttttacatattttcatcttttcatgcatctttttctgaaacaggtaacacctttgttgttttgaagc-----------------------------------------------------------------------------------t
>_R_Acacia_rostellifera_Murphy_466@NODE_1_length_1646_cov_228.954748
----------gctttctctaagcagtcaaatcaaatgtatggtcaaaatttttagatcaaatgtatggtcaaaatt------taaaatttaaagcttac-------caagggaaaaaaaaaaaaaaagaagctattgagggaaagtgacccttatctacgtcgttcaaattccggagatgatggtggcttgacgggaccgt-----------------------------------------------------------ccgaaacctcagacccctcgaagtagctgagagttaaaaaaatggcacaaaatcatcgctcctcaacgacccaagtcctccgtcactgtataactgaagaaacctcaaagctccccagaaatgatccgcacaaaaccctaatcaaacaatctaggttatgaatgttcatgagcaccaacccctaattctcaaagactgttcagaatgatagatggtggtgatcatgcagcagcagcagaatccctctgcagtggtaccacagctcaacaacaatcctcagtcctcctctgccaccaccacctcctcccttaggtcgccgccttctgcgacaccactaccggggtcccagttatcttcctcgctccctctcgtttctcctctccccgctcccctacgccaaactcatctgccatcactgccacccgatcatgttattggaccagtggtgcccctcaccgccacgcacccttccggtgagcccgctttgacagcgccacctgcctacccgttgcctagagtccgaatctcggatattgccctttacgacggagctccagctgggtcctatgtcagagcagtggaagtactgtcggggtctttgatgaggcacaatgcagccttgatcgaattgggctgcgaggataccactctgatgaggtgcgggttggaagcttcgagattgttctttcggagcagggccgatctgggtggtgggaaggcaagccgtggggtgcacatgtacagggcaggaaggtatggggaatatgggctcacttaattttctgttaatatgtgtacgaaattcgtcaggcttttcgttcttattttggttgaagttatcatgctctcggtttacagaacctgaaaccctggcgcattgctcgttaattgtattcagttcattgaacttatcttagcacattcatataattttcattatataactaaaagcagaactgcatcgcttattgaaattgaaactatcctacttgtagactatttttattgcttgctttataccttggtcattagtgttttactgtcagggaattatgcatatgttttacatattttcatcttttcatgcatctttttctgaaacagttaacacctttgttgttttgaagatattttt------cttttctcttgattatttcatggcggaatggggaagggagaggcagattccatgcaattttctgattgtta
>_R_Afrocalliandra_redacta_Germishuizen_5585@NODE_1_length_1081_cov_291.749004
---------------------------------------------------------------------------------------------------------------------------------------------------------------------------------------aagatttaatggcaacaaacgaatataatt-------ataatattaaatattctaaaaatattttattattta-----------ttcttacattacaaagtg---caaagtgaattaactgagataatatgtccgctcaacgatg----aagtcctccgtcactgtataactg----aaccttaaagctcccctggaatgatccccacaaaaccctaatcaaacattctaggcgatgaatgttcataaacaccaacccggaattc-caacgactgttcagaatgatagatggtggtgatcatgcagcagcagcagcagcactctgcactggtgccactgcccaacaacaatcctcagtcctcctctgccactaccacttcctcccttaggtcgccgccttctgcaacaccactaccgggatcccagttatcttcttcacttcctcttgttgctcctctccccgcttctctctgccaaat---cttgccatctctgccaaccgatcatgtaattggaccagtggtgcccatcgccgccacgcacccttccggtgagcctgctttgaccgtgcctcctgcctgcccgttgcctaaagtccgactctcggatattgccctttacgacggagctccagttgggtcctatgtcagagcagtggaagtactgtcagcgtctttgatgaggcataatgcagccttgattgaattgggctgtgaggacaccgctctgatgaggtgcggattggaaggctcgagattgttctttcggagcagggcccatctgggtggtggaaagggaagccgcggggttcacatgtacagggcaggaaggtatagggactatggtctcacgtaattttctgttaatatgtgtatgaaatttgtcaggcttttctttcttattctggttaaggttataatgctctcggtttacagaacctggaaccttggcgaattgctccttagctgtattcagttcattggacttatcttagcgcattcctataactttctttatagttctagaagtagaactgcatcgctaatt-----------tatcatacttgtagactgtttttattgcttgctttataccttggttattagtgctttac----------------------------------------------------------------------------------------------------------------------------------------------------------------------------
>_R_Albizia_decandra_Vilhena_231@NODE_1_length_798_cov_39.122053
--------------------------------------------------------------------------------------------------------------------------------------------------------------------------------------------------------------------------------------------------------------------------------------------------------------------------------------------------tccgtcactgtataactgacgaaacctcgaagctccccagaaatgatccgcgcaaaaccctaatcaaacaatctaggttatgaatgttcatgaacaccaacccttaattctcaacgactgttcagaatgatagatggtcgtgatcatgcagcagcagcagaatccctctgcactggtgccacagctcaacaacaatccccagtcctcctctgcctccaccaccacctcccttaggtcgccgccttctgcaacaccactaccggggtcccagttatcttcctcactccctcttgtttctcctctccccgctcccctacgccaaactcatctgccatcactgcaacccgatcgtgttattggaccagtgttgcccatcgccaccacgcacccttccggtgagcacgctttgacagcgccacctacctgcccgttgcctagagtccgactctcggaaattgccctttacgacggagctccagctgggtcctatgtcagagcagtggaagtactgtcagggtctttgatgaggcataatgcagccttgatcgaattgggctgccaggatagcgctctgatgaggtgcggattggaaggttcgagattgttctttcggagcagggcccatctgggtggtgggaagggaagccgtggggttcacatgtacagggcaggaaggtatggggactatgggctcacataa-tttctgttattatgtgtacgaaattcgtcaggcttttctttcttattttggttgaagttatcatgctttatgtttacagaacctggaaccgtggcgca-----------------------------------------------------------------------------------------------------------------------------------------------------------------------------------------------------------------------------------------------------------------------------------------------------------------------------------------------
>_R_Albizia_edwallii_Dalmaso_272@NODE_1_length_1009_cov_11.637317
--------------------------------------------------------------------------------------------------------------------------------------------------------------------------------------tgtggcttgacgggaaagcataaacacc-aaaaaacagttaatggtgcccatccgtaccgaatcccatggattggccaccgaaacctcagaccccccgaagtagctgagagttaaaaaaatggctcaaaatcatctctcctcaacgacccaagtcctccgtcactgtataactgaagaaacctcgacgctccccagaaatgatccacgcaaaaccctaatcaaacaatctaggttatgaatgttcataaacaccaacccctaattctcaacgactgttcagaatgatagatggtggtgatcatgcagcagcagcagaatccctctgcactggtgccacagctcaacaacaatccccagtcctcctctgcgaccaccacctcctcccttaggtcgccgccttctgcaacaccactactggggtcccagttatcttcctcactccctcttgtttctcctctccccgctcccctacgccaaactcatctgccatcactgcaacccgatcatgttattggaccagtgttgcccatcgccaccacgcactcatccggtgagcacgctttgacagcgccacctatctgcccgttgcctagagtccgactctcggatattgccctttacgacggagctccagctgggtcctatgtcagagcagtggaagtactgtcagggtctttgatgaggcataatgcagccttgatcgaattgggctgcgaggataccgctctgatgaggtgcggattggaaggttcgagattgttctttcggagcagggcccatctgggtggtgggaagggaagccgtggggttcacatgtacagggcaggaaggtatggggactatgggctcacataattttctgt---tatgtgtacgaaattcgttaggcttttccttcttattttggttgaagttatcttgctttcggtttacagaacctggaaccctggcgcattgctctttagttgtattcagttcattgaattcatgttagcacattcctataatt----------------------------------------------------------------------------------------------------------------------------------------------------------------------------------------------------------------------------------------------------------------------------------------
>_R_Albizia_niopoides_Simon_1601@NODE_1_length_1166_cov_199.394858
----------------------------------------------------------------------------------------------------------cgttgaagggaaggtgggaaatgcacccaaattttcactcaacccatatctacctcgttccaattccggagatgatggtggcttga-------------------------------------------cggaccgaatcccatggattggccaccgaaacctcagaccctccgaagtagctgagagttaaaaaaatggctcaaaatcatctctcctcaacgacccaagtcctccgccactgtataactgacgaaacctcgaagctccccagaaatgatccgcccaaaaccctaatcaaacaatctaggttatgaatgttcataaacaccaacccttaattctcaacgactgttcagaatgatagatggtggtgatcatgcagcagcagcagaatccctctgcactggtgccacagctcaacaacaatccccagtcctcctctgccaccaccaccacctcccttaggtcgccgccttctgcaacaccactaccggggtcccagttatcttcctcactccctcttgtttctcctctccccgctcccctacgccaaactcatctgccatcactgcaacccgatcgtgttattggaccagtgttgcccatcgccaccacgcacccttccggtgagcacgctttgacagcgccacctacctgcccgttgcctagagtccgactctcggatattgccctttacgacggagctccagctgggtcctatgtcagagcagtggaagtactgtcagggtctttgatgaggcataatgcagccttgatcgaattgggctgcgaggataccgctctgatgaggtgcggattggaaggttcgagattgttctttcggagcagggcccatctgggtggtgggaaggcaagccgtggggttcacatgtacagggcaggaaggtatggggactatgggctcacataattgtctgttattatgtgtacgaaattcgtcaggcttttctttcatattttggttgaagttatcatgctttatgtttacagaacctggaaccctggcgcattgctcgttagttgtattcagttcattgaactcatcttagcacattcctatcattttcattatatagctaaaagcagaactgcatcgcttattgcaattgaaactatcctacttgtagactgtttttattgctttctttataccttggtcattagtgttttactgtcagggaatta---------------------------------------------------------------------------------------------------------------------------------------------------------------
>_R_Albizia_subdimidiata_var_subdimidiata_Ferreira_210@NODE_1_length_1266_cov_145.102607
-------------------------------------------------------------------------------------------------------------------gaaggtgggaaatgcaccccaattttccctcaccccatatctacctcgttccaattccggagatgatggtggcttgacgggaaagcataaacagcaagaaaacagttaatggtgcccatccggaccgaatcccatggattggccaccgaaacctcggaccccccgaagtagctgagagtcaaaaaaaagcctcaaaatcatctctccccagcgacccaagccctccgtcactgtataactgacgaaacctcgaagctccccagaaatgatccgcacaaaa-cctaatcaaaaaatctaggttatgaatgttcataaacaccaacccttaattctcaacgactgttcagaatgatagatggtggtgatcatgcagcagcagcagaatccctctgcactggtgccacagctcaacaacaatccccagtcctcctctgcctccaccaccacctcccttaggtcgccgccttctgcaacaccactaccggggtcccagttatcttcctcactccctcttgtttctcctctccccgctcccctacgccaaactcatctgccatcactgcaacccgatcgtgttattggaccattgttgcccatcgccaccacgcacccttccggtgagcacgctttgacagcgccacctacctgcccgttgcctagagtccgactctcggatattgccctttacgacggagctccagctgggtcctatgtcagagcagtggaagtactgtcagggtctttgatgaggcataatgcagccttgatcgaattgggctgcgaggatagcgctctgatgaggtgcggattggaaggttcgagattgttctttcggagcagggcccatctgggtggtgggaagggaagccgtggggttcacatgtacagggcaggaaggtatggggactatgggctcacataattttctgttattatgtgtacgaaattcgtcaggcttttctttcttattttggttgaagttatcatgctttatgtttacagaacctggaaccctggcgcattgctcgttagttgtattcagttcattgaactcatcttagcacattcctatcattttcattatatagctaaaagcagaaatgcatcgcttattgcaattgaaactattctacttgtagactttttttattgctttctttatgccttggtcattagtgttttactgtcagggaattat--atatgttttacatattttcatcttttcatgcatctttttccgaaacaggtaaca------------------------------------------------------------------------------------------------------
>_R_Archidendron_clypearia_Wieringa_1849@NODE_1_length_1296_cov_365.706317
-----------------------------------------------------------------------------------------ttttatccatcttaaattcataaaattaagattggaaaaa-----aaatgactaccaccgctaatcaaacggccctccgatcccggagatgatggtggcttgacgggaaagcataaacacaaaaaaaacagttaatggtacccatccgaaccgaatcccatggattggccaccgaaacctcagaccccccgaagtagctgagagttaaaaaaatggctcaaaatcatcgctcctcaacgacccaagtcctccgtcactgtataactgaagaaacctcgaagctccccagaaacgatccacgcaaaaccctaatcaaacaatccaggttatgaatgttcataagcaccaacccc-aattctcaacgactgttcagaatgatagatggtggtgatcatgcagcagcagcagaatccctctgcactggtgccacagctcaacaacaatcctcagtcctcctctgccaccaccacctcctcccttaggtcgccgccttctgcaacaccactaccggggtcccagttatcttcctcactccctcttgtttctcctctcgccgctcccctacgccaaactcatctgccatcactgccacccgatcatgttattggaccagtggtgcccatcgccgccacgcacccttccggtgagcccgctttgacagcgccacgtgcctgcccgttgcctagagtccgactctcggatattgccctttacgacggagctccagctgggtcctatgtcagagcagtggaaatactgtcaggttctttgatgaggcataatgcagccttgatcgaattgggctgcgaggataccgctctgatgaggtgcggattggaaggttcgagattgttctttcggagcagggcccatctgggtggtgggaagggaagccgtggggttcacatgtacagggcaggaaggtatggggactatgggctcacataactttctgttaatatgtgtacgtaattcgtcaggcttttctttcttattttggttgaagttatcatgctctcggtttacagaacctggaaccctggcgcattgctcgttagttgtattcagttcattgaacttatcttagcacattcctataattttcattatatagctaaaagcagaactgcatcgcttattgcaattgaaactatcctacttgtagactatttttattgcttgctttataccttggtcattagtgttttactgttagggaattatgcatatgttttacatattttcatcttttcatgcatctttttctgaaacaggtaacacctttgttgttttgaaga------------------------------------------------------------------------------------
>_R_Balizia_elegans_Iganci_870@NODE_1_length_1475_cov_166.464235
aaagatctacgctaccctcaaatattaaattgaggaattttctcccattctctttagtaacaatgaggaaataattcttttgtaaaattttatgcgtatcctagtacgttgtagggaaggtgggaaaggcacaccaattctcactcaccccatttctacctcattccaattccggagataatggtggcttgacggaaaagcataaacaccaaaaaaacagttaatggtgcccatccggaccaaatcccatggattggcagccgaaacctcagaccccctgaagtagctgagagttaaaaaaatggctcaaaatcatcgctcctcaacgacccaaggcctccgtcactgtataactgaagaaaccttaaaggtccccagaaatgatccacgcaaaaccctaatcaaacaatctaggttatgaatgttaataagcaccaacccctaattctcaacgactgttcagaatgatagatggtggtgatcatgcagcagcagcagaatccctctgcactggtgccacagctcaacaacaaccctcagtcctcctctgccaccaccacctcctcccttaggtcgccgccttctgcaacaccactaccggggtcccagttatcttcctcactccctcttgtttctcctctccccgctcccctacgccaaactcatctgccatcgctgccacccgatcatgttattggaccagtagtgcccatcgccgccacgcacccttccggtgagcccgctctgacagcgccacctgcctgcccgttgcctagagtccgactctcggatattgccctttacgacggagctccagctgggtcctatgtcagagcagtggaagtactgtctgggtctttgatgaccaataatgcagccttgatcgaattgggctgcgaggattccgctttgatgaggtgcggattggaaggttcgagattgttctttcggagcagggcccatctgggtggtgggaagggaagccgtggggttcacatgtacagggcaggaaggtatggggactatgggctcacataattttctgttaatatgtgtacgaaattcgtcaggcttttctttcttattttggttgaagttatcatgctctcggtttacagaacctggaaccctggcgcattgcttgttagttgtactcagttcattgaactcatcttagcacattcctataattttcattatatagctaaaagcagaactgcatcgcttattgcaattgaaactatcctacttgtagactgtttttattgcttgctttatacctggatcattagtgttttaccgtcagggaattatgcatatgttctacatattttcatcttttcttgcatctttttctgaaacaggtaacacctttgttgttttgaagctatttttctttttcttttttcttgtttgtttcatggcggaatggggaagggagaggcagattccatgcgattttctgattgtt-
>_R_Balizia_leucocalyx_Aguilar_1939@NODE_1_length_1660_cov_160.135818
aaagatctacgctaccctcaaatattaaattgaggaattttctcccattttctttagtgacaatgaggaaataattcttttgtaaaattttatgcgtatccttgtacgttgtagggaaggtgggaaacgcacgccaattctcactccccccatatctaccccattccaattccggagatgatggtggcttgacggaaaagcataaacaccaaaaaaacagttaatggtgcccatccggaccaaatcccatggattggcagctgaaacctcagacccccggaagtagctgagagttaaaaaaatggctcaaaatcatcgctccttaacgacccaaggcctccgtcactgtataactgaagaaaccttaaaggtccccagaaatgatccacgcaaaaccctaatcaaacagtctaggttatgaatgttcacaagcaccaacccctaattctcaacgactgttcagaatgatagatggtggtgatcatgcagcagcagcagaatccctctgcactggtgccaccgctcaacaacaatcctcagtcctcctctgccaccaccacctcctcccttaggtcgccgccttctgcaacaccactaccggggtcccagttatcttcctcactccctcttgtttctcctctccccgctcccctacgccaaactcatctgccatcactgccacccgatcatgttattggaccagtggtgcccatcgccgccacgcacccttccggtgagcctgctctgacagcgccacctgcctgcccgttgcctagagtccgactctcggatattgccctttacgacggagctccagctgggtcctatgtcagagcagtggaagtactgtctgggtctttgatgaggcataatgcagccttgatcgaattgggctgcgaggataccgctttgatgaggtgcggattggaaggttcgagattgttctttcggagcagggcccatctgggtggtggcaagggaagccgtggggttcacatgtacagggcaggaaggtatggggactatgggctcacataattttctgttaatatgtgtacgaaattcgtcaggcttttctttcttattttggtttaagttatcatgctctcggtttacagaacctggaa---tggcgcattgcttgttagttgtactcagttcactgaactcatcttagcacattcctataattttcattgtatagctaaaagcagaactgcatcgcttattgcaattgaaactatcctacttgtagactgtttttattgcttgctttatacctgggtcattagtgttttactgtcagggaattatgcatatgttttacatattttcatcttttcatgcatctttttctgaaacaggtaacacctttgttgttttgaagctatttttctttttcttttttcttgtttatttcatggcggaatggggaagggagaggcagattccatgcgattttctgattgtta
>_R_Balizia_spnov_Morim_577@NODE_1_length_1334_cov_224.112588
aaagatctacgctacccgcacatattaaattgaggaattttctcccattttctttagtaacaatgaggaaataattcttttgtaaaattttatgcgtatcctagtacgttgtaggggaggtgggaaaggcacaccaattctcactcaccccatatctacctcattccaattccggagatgatggtggcttgacggaaaagcataaactccaaaaaaacagttaatggtgcccatccggaccaaatcccatggattggcagccgaaacctcagaccccccgaagtagctgagagttaaaaaaatggctcaaaatcatcgctcctcaacgacccaaggcctccgtcactgtataactgaagaaaccttaaaggtccccagaaatgatccacgcaaaaccctaatcaaacaatctaggttatgaatgttcataagcaccaacccctaattctcaacgactgttcagaatgatagatggtggtgatcatgcagcagcagcagaatccctctgcactggtgccacagctcaacaacaatcctcagtcctcctctgccaccaccacctcctcccttaggtcgccgccttctgcaacaccactaccggggtcccagttatcttcctcactccctcttgtttctcctctccccgctcccctacgccaaactcatctgccatcgctgccacccgatcatgttattggaccagtggtgcccatcgccgccacgcacccttccggtgagcccgctctgacagcgccacctgcctgcccgttgcctagagtccgactctcggatattgccctttacgacggagctccagctgggtcctatgtcagagcagtggaagtactgtctgggtctttgatgaggcataatgcagccttgatcgaattgggctgcgaggataccgctttgatgaggtgcggattggaaggttcgagattgttctttcggagcagggcccatctgggtggtgggaagggaagccgtggggttcacatgtacagggcaggaaggtatgcggactatgggctcacataattttctgttaatatgtgtacgaaattcgtcaggcttttctttcttattttggttgaagttatcatgctctcggtttacagaacctggaaccctggcgcattgcttgttagttgtactcagttcattgaactcttcttagcacattcctataatttccattatatagctaaaagcagaactgcatcgcttattgcaattgaaactatcctacttatagactgtttttattgcttgctttatacctgggtcattagtgttttactgtcagggaattacgcatatgttttacatattt------------------------------------------------------------------------------------------------------------------------------------------t
>_R_Enterolobium_cyclocarpum_MWC9020@NODE_1_length_1428_cov_276.737232
---------------------------------------------------------------------aataattctgttgtaaaattttattcctatcctagtactttgtagggagggtgggaaaggcacaccaattctcactcaccccccataaacctcattcgaattgcggagatgatggtggcttgacgggaaagcataaacaccaaaaaaacagttaatggtgcccatccggaccgaatcccatggattggccaccgaaaccttagaccccctgaagtagctgagagttaaaaaaatggctcaaaatcatcgctcctcaacgacccaagtcctccgtcactgtataactgaagaaacctcaaagctccccaggaatgatccacgcaaaaccctaaccaatcaatctaggttatgaatgttcataagcttcaacccctaattctcaacggctgttcagaatgattgatggtggtgatcatgcagcagcagcagaatccctctgcactggtgccacagctcaacaacaatcctcagtcctgctctaccaccaccacctcctcccttaggtcgccgccttctgcaacaccactaccggggtcacagttatcttcctcactcccttttgtttctcctctccccgctcccctacgccaaactcatctgccatcactgccacccgatcatgttattggaccagtggtgcccatcgccgccacgcatccttctggtgagcccgctttgacagtgccgcctgcctgcccgttgcctagagtccgactctcggatattgccctttacgacggagctcccgctgggtcctatgtcagagcagtggaagtactgtcagggtctttaatgaggcataatgcagccttgatcgaattgggctgcgaggatacggctctgatgaggtgcggattggaaggttcgagactgttctttcggagcagggcccatctgggtggtgggaagggaagccgtggggttcacatgtacagggcaggaaggtatggggaccatgggctcacataattttctattaagatgtttacgaaatttgtcaggcttttctttcttattttggttgaagttatcatgctctcggtttacagaacctggaaccccggcgcattgctcgttagttgtattcagttaattgaacttatcttagcacattcctataatgttcattatatagctaaaaccagaactgcattgcttattgcgattgaaactatcctacttgtagactgtttttattgcttgctttataccttggtcattagtg-----ctgtcagggaattatgcatatgttttagatattttcatcttttcgtgcatgtttttctgaaacaggtaacacctttgttgttttgaagctttttttcccc--cttttttcttgtttatttcatggcagaatgggaaagggagaggcagattccatgcaattttcttattgtt-
>_R_Hydrochorea_marginata_Morim_563@NODE_1_length_1243_cov_283.844768
-------------------------------------------------------------------------------------------------------------------------------------------------------------------------------------------------------------------------------------------------------------------------------------------------agagttaaacaaatggctcaaaatcatcgctcctcaacgacccaaggcctccgtcactgtataactgaagaaaccttaaaggtccccagaaatgatccacgcaaaaccctaatcaaacaatctaggttatgaatgttcataagcaccaacccctaattctcaacgactgttcagaatgatagatggtggtgatcatgcagcagcagcagaatccctctgcactggtgccacagctcaacaacaatcctcagtcctcctctgccaccaccacctcctcccttaggtcgccgccttctgcaacaccactaccggggtcccagttatcttcctcactccctcttgtttctcctctccccgctcccctacgccaaactcatctgccatcgctgccacccgatcatgttattggaccagtggtgcccatcgccgccacgcacccttccggtgagcccgctctgacagcgccacctgcctgcccgttgcctagagtccgattctcggatattgccctttacgacggagctccagctgggtcctatgtcagagcagtggaagtactgtctgggtctttgatgaggcataatgcagccttgatcgaattgggctgccaggataccgctttgatgaggtgcggattggaaggttcgagattgttctttcggagcagggcccatctgggtggtgggaagggaagccgtggggttcacatgtacagggcaggaaggtatggggactatgggcttacataattttctgttaatatgtgtacgaaattcgtcaggcttttctttcttattttggttgaagttatcatgctctcggtttacagaacctggaaccctggcgcattgcttgttagttgtactcggttcattgaactcatcttagcacattcctataattttcattatatagctaaaagcagaactgcatcgcttattgcaattgaaactatcctacttgtagactgtttttattgcttgctttatacctgggtcattagtattttactgtcagggaattatgcatatgttttacattttttcatcttttcatgcatctttttctgaaacaggtaacacctttgttgttttgaagctatttttctttttcttttttcttatttatttcatggcggaatgggaaagggagaggcagattccatgcgattttctgattgtt-
>_R_Hydrochorea_marginata_Morim_563@NODE_2_length_559_cov_13.240664
aaagatctacgctaccctcaaatattaaattgaggaattttctcccattttctttagtaacaatgaggaaataattcttttgtaaaattttatgcgtatcctagtccgttgtagggaaggtgggaaaggcacaccaattctcactcgccccatatctgccccattccaattccggagatgatggtggcttgacggaaaagcataaacaccaaaaaaacagttaatggtgcccatccggactaaatcccatggattggcagccaaaacctcagaccccctgaagtagctgagagttaaacaaatggctcaaaatcatcgctcctcaacgacccaaggcctccgtcactgtataactgaagaaacctt--------------------------------------------------------------------------------------------------------------------------------------------------------------------------------------------------------------------------------------------------------------------------------------------------------------------------------------------------------------------------------------------------------------------------------------------------------------------------------------------------------------------------------------------------------------------------------------------------------------------------------------------------------------------------------------------------------------------------------------------------------------------------------------------------------------------------------------------------------------------------------------------------------------------------------------------------------------------------------------------------------------------------------------------------------------------------------------------------------------------------------------------------
>_R_Jupunba_barbouriana_Iganci_847@NODE_1_length_1700_cov_212.651879
aaagatctacgctaccctcaaatattaaattgaggaattttctccaattttctttaataacaatgaggaaataattcttttgtaaaattttatgcgtatcctagtacgttgtagggaaggtgggaaaggcacaccaattctcactcaccccatatctacctcattccaattccggagatgatggtggcttgacggaaaagcataaacaccaaaaaaacagttaatggtgcccatccggaccaaatcccatggattggccgccgaaacctcagaccccctgaagtagctgagagttaaaaaaatggctcaaaatcatcgctcctcaacgacccaaggcctctgtcactgtataactgaagaaacctcaaaggtccccagaaatgatccacgcaaaaccctaatcaaacaatctaggttatgaatgttcataagcaccaacccctaattctcaacaactgttcagaatgatagatggtggtgatcatgcagcagcagcagaatccctctgcattggtgccacagctcgacaacaatcctcagtcctcctctgccaccaccacctcctcccttaggtcgccgccttctgcaacgccactaccggggtcccagttatcttcctcactccctcttgtttctcctctccccgctcccctacgccaaactcatctgccatcgctgccacccgatcgtgttattggaccagtggtgcccatcgccgccacgcacccttccggtgagcccgctctgacagcgccacctgcctgctcgttgcctagagtccgactctcggatattgccctttacgacggagctccagctgggtcctatgtcagagcagtggaagtactgtcagggtctttgatgaggcataatgcagccttgatcgaattgggctgcgaggataccgctttgatgaggtgcggattggaaggttcgagattgttctttcggagcagggcccatctgggtggtgggaagggaagccgtggggttcacatgtacagggcaggaaggtatggggactatgggctcacataattttctgttaatatgtgtacgaaattcgtcaggcttttctttcttattttggttgaagttatcatgctctcggtttacagaacctggaaccctggcgcattgcgtgttagttgtacttagttcattgaactcatcttagcacattcctataattttcattatatagctaaaaccagaactgcatcgcttattgcaattgaaactatcctacttgtagactgtttttattgcttgctttatacctgggtcattagtgttttactgtcagggaattatgcatatgttttacatattttcatcttttcatgcatctttttctgaaacaggtaacacctttgttgttttgaagctttttttttttttcctttttcttgtttatttcatggcggaatggggaagggagaggcagattccatgcgattttctgattgtta
>_R_Jupunba_brachystachya_Lima_7438@NODE_1_length_1615_cov_129.719766
aaagatctacgctaccctcaaatattaaattgaggaagtttctccaattttctttagtaacaatgaggaaataattattttgtaaaattttatgcgtatcctagaacgtcgtggggaaggtgggaaaggcacaccaattctcactcaccccatatctacctcattccaattccggagatgatggtggcttgacggaaaagcataaaccccaaaaaaacagttaatggtgcccatccggaccaaatcccatggattggccgccgaaacctcagaccccctgaagtagctgagagttaaaaaaatggctcaaaatcatcgctccttaacgacccaaggcctccgtcactgtataactgaagaaacctcaaaggtcaccagaaatgatccacgcaaaaccctaatcaaacaatctaggttatgaatgttcataagcaccaacccctaattctcaacgactgttcagaatgatagatggtggtgatcatgcagcagcagcagaatccctctgcattggtgccacagctcaacaacaatcctcagtcctcctctgccaccaccacctcctcccttaggtcgccgccttctgcaacgccactaccggggtcccagttatcttcctcactccctcttgtttctcctctccccgctcccctacgccaaactcatctgccatcgctgccacccgatcgtgttattggaccagtggtgcccatcgccgccacgcacccttccggtgagcccgctctgacagcgccacctgcctgctcgttgcctagagtccgactctcggatattgccctttacgacggagctccagctgggtcctatgtcagagcagtggaagtcctgtcagggtctttgatgaggcataatgcagccttgatcgaattgggctgcgaggataccgctttgatgaggtgcggattggaaggttcgagattgttctttcggagcagggcccatctgggtggtgggaagggaagccgtggggttcacatgtacagggcaggaaggtatggggactatgggctcacataattttctgttaatatgtgtacgaaattcgtcaggcttttctttcttattttggttgaagttatcatgctctcggtttacagaacctggaaccctggcgcattgcttgttagttgtactcaattcattgaactcatcttagcacattcctataattttcattatatagctaaaagcagaactgcatcgcttattgcaattgaaactatcctacttgtagagtgtttttattgcttgctttatacctgggtcattagtgttttactgtcagggaattatgcatatgttttacatatttt------------catctttttctgaaacaggtaacacctttgttgttttgaagctatttttttttttcttttttcttgtttatttcacggcggaatggggaagggagaggcagattccatgcgattttctgattgtta
>_R_Jupunba_commutata_Maguire_46145@NODE_1_length_1513_cov_202.610028
-----------ctaccctcaaatattaaattgaggaattttctccaattttctttaataacaatgaggaaataaatcttttgtaaaattttatgcgtatcctagtacgttgtagggaaggtgggaaaggcatgccaattctcactccccccatatctacctcattccaattccggagatgatggtggcttgacggaaaagcataaacgccaaaaaaacagttaatggtgcccatccggaccaaatcccatggattggccgccgaaacctcagacctcctcaagtagctgagagttaaaaaaatggctcaaaatcatcgctcctcaacgacccaaggcctctgtcactgtataactgaagaaacctcaaaggtccccagaaatgatccacgcaaaaccctaatcaaacaatctaggttatgaatgttcataagcaccaacccctaattctcaacgactgttcagaatgatagatggtggtgatcatgcagcagcagcagaatccctctgcattggtgccacagctcaacaacaatcctcagtcctcctctgccaccaccacctcctcccttaggtcgccgccttctgcaacgccactaccggggtcccagttatcttcctcactccctcttgtttctcctctccccgctcccctacgccaaactcatctgccatcgctgccacccgatcgtgttattggaccagtggtgcccatcgccgccacgcacccttccggtgagcccgctctgacaacgccacctgcctgctcgttgcctagagtccgactctcggatattgccctttacgacggagctccagctgggtcctatgtcagagcagtggaagtactgtcagggtctttgatgaggcataatgcagccttgatcgaattgggctgcgaggataccgctttgatgaggtgcggattggaaggttcgagattgttctttcggagcagggcccatctgggtggtgggaagggaagccgtggggttcacatgtacagggcaggaaggtatggggactatgggctcacataattttctgttaata--tgtacgaaattcgtcaggcttttctttcttattttggttgaagttatcatgctctcggtttacagaacctggaaccctggcgcattgcttgttagttgtactcagttcattgaactcatcttagcacattcctataattttcattatatagctaaaagcagaactgcatcggttattgcaattgaaactatcctacttgtagactgtttttattgcttgctttatacctgggtcattagtgttttactgtcggggaattatgcatatgttttacatattttcatcttttcatgcatctttttctgaaacaggtaacacctttgttgttttgaagcta--tttttttttcttttttcttgtttatttcatggcggaatggggaagggagaggcagattccatgcgattttctgattgtt-
>_R_Jupunba_filamentosa_Lima_7487@NODE_1_length_1763_cov_120.435943
aaagatctacgctaccctcaaatattaaattgaggaattttctccaattttctttagtaacaatgaggaaataattcttttgtaaaattttttgcgtatcctagtacgttgtagggaaggtgggaaaggcacaccaattctcactcaccccatatctgcctcattccaattccggagatgatggtggcttgacggaaaagcataaacaccaaaaaaacaggtaatggtgcccatccggaccaaatcccatggattggccgccgaaacctcaga-cccctgaagtagctgagagttaaaaaaatggctcaaaatcatcgctcctcaacgacccaaggcctctgtcactgtataactgaagaaacctcaaaggtccccagaaatgatccacgcaaaaccctaatcaaacaatctaggttatgaatgttcataagcaccaacccctaattctcaacgactgttcagaatgatagatggtggtgatcatgcagcagcagcagaatccctctgcattggtgccacagctcaacaacaatcctcagtcctcctctgccaccaccacctcctcccttaggtcgccgccttctgcaaccctactaccggggtctcagttatcttcctcactccctcttgtttctcctctccccgctcccctacgccaaactcatctgccatcgctgccacccgatcgtgttattggaccagtggtgcccatcgccgccacgcacccttccggtgagcccgctctgacagcgccacctgcctgctcgttgcctagagtccgactctcggatattgccctttacgacggagctccagctgggtcctatgtcagagcagtggaagtactgtcagggtctttgatgaggcataatgcagccttgatcgaattgggctgcgaggataccgctttgatgaggtgcggattggaaggttcgagattgttctttcggagcagggcccatctgggtggtgggaagggaagccgtggggttcacatgtacagggcaggaaggtatggggactatgggctcacataattttctgttaatatgtgtacgaaattcgtcaggcttttctttcttattttggttgaagttatcatgttctcggtttacagaacctggaaccctggcgcattgcttgttagttgtactcagttcattgaactcatcttagcacattcctataattttcattatatagctaaaagcagaactgcatcgcttattgcaattgaaactatcctacttgtagactgtttttattgcttgctttatacctgggtcattagtgttttactgtcagggaattatgcatatgttttacatattttcatcttttcatgcatctttttctgaaacaggtaacacctttgttgttttgaagcta-ttttttttttcttttttcttgtttatttcatggcggaatggggaagggagaggcagattccatgcgattttctgattgttg
>_R_Jupunba_langsdorfii_Ribeiro_728@NODE_1_length_1527_cov_150.842759
aaagatctacgctaccctcaaatattaaattgaggaattttctccaattttctttagtaacaatgaggaaataattcttttgtaaaatttta-------------------tagggaaggtgggaaaggcacaccaattctcactcaccccatatctacctcattccaattccggagatgatggtggcttgacggaaaagcataaacaccaaaaaaacagttaatggtgcccatccggaccaaatcccatggattggccgccgaaacctcagaccccctgaagtagctgagagttaaaaaaatggctcaaagtcatcgctcctcaacgacccaaggcctccgtcactgtataactgaagaaacctcaaaggtccccagaaatgatccacgcaaaaccctaatcaaacaatctaggttatgaatgttcataagcaccaacccctaattctcaacgactgttcagaatgatagatggtggtgatcatgcagcagcagcagaatccctctgcattggtgccacagctcaacaacaatcctcagtcctcctctgccaccaccacctcctcccttaggtcgccgccttctgcaacgccactaccggggtcccagttatcttcctcactccctcttgtttcccctctccccgctcccctacgccaaactcatctgccatcgctgccacccgatcgtgttattggaccagtggtgcccatcgccgccacgcacccttccggtgagcccgctctgacagcgccacctgcctgctcgttgcctagagtccgactctcggatattgccctttacgacggagctccagctgggtcctatgtcagagcagtggaagtactgtcagggtctttgatgaggcataatgcagccttgatcgaattgggctgcgaggataccgctttgatgaggtgcggattggaaggttcgagattgttctttcggagcagggcccatctgggtggtgggaagggaagccgtggggttcacatgtacagggcaggaaggtatggggactatgggctcacataattttctgttaatatgtgtacgaaattcgtcaggcttttctttcttattttggttgaagtaatcatgctctcggtttacagaacctggaaccctggcgcattgcttgttagttgtactcagttcattgaactcatcttagcacattcctataattttcattatatagctaaaagcagaactgcatcgcttattgtaattgaaactatcctacttgtagactgtttttattgcttgctttatacctgggtcattagtgttttactgtcagggaattatgcatatgttttacatattttcatcttttcatgcatctttttctgaaaaaggtaacacctttgttgttttgaagctatttttttttttcttttttcttgtttatttcatggcggaatggggaagggagagg----------------------------
>_R_Jupunba_macradenia_Lourteig_3021@NODE_1_length_1247_cov_212.684615
--------------------------------------------------------------------------------------------tgcgtatcctaggacgttgtagggaaggtgggaaaggcacaccaattctcactcaccccatatctgcctcattccaattctggagatgatggtggcttgacggaaaagcataaactccaaaaaaacagttaatggtgcccatccggaccgaatcccatggattggccgccgaaacctcagaccccccgaagtagctgagagttaaaaaaatggctcaaaatcatcgctcctccacgacccaagtcctccgtcactgtataattgaagaaacctcaaaggtccccagaaatgatccacgcaaaaccctaatcaaacaatctaggttatgaatgttcaaaagcaccaacccctaattctcaacgactgttcagaatgatagatggtggtgatcatgcagcagcagcagaatccctctgcactggtgccacagctcaacaacaatcctcagtcctcctctgccaccaccacctcctcccttaggtcgccgccttctgcaacaccactaccggggtcccagttatcttcctcactccctcttgtttctcctctccccgctcccctacgccaaactcatctgccatcgctgcctcccgatcatgttattggaccagtggtgcccatcgccgccacgcacccttccggtgagcctgctctgacagcgccacctgcctgcccgttgcctagagtccgactctcggatattgccctttacgacggagctccagctgggtcctatgtcagagcagtggaagtactttcagggtctttgatgaggcataatgcagccttgatcgaattgggctgcgaggacaccgctttgatgaggtgcggattggaaggttcgagattgttctttcggagcagggcccatctgggtggtgggaagggaagccgtggggttcacatgtacagggcaggaaggtatggggactatgggctcacataattttctgttaatatgtgtacgaaattcgtcaggcttttctttcttatttcggttgaagttatcatgctctcggtttacagaacctggaaccctggcgcattgcttgttagttgtactcagttcattgaactcatcttagcacattcctataattttcattatatagctaaaagcagaactgcatcgcttattgcaattgaaactatcctacttgtagactgtttttattgcttgctttatgcctgggtcattagtgttttactgtcagggaattatgcatatgttttacatattttcatc-------------------------------------------------------------------------------------------------------------------------------------t
>_R_Jupunba_microcalyx_Iganci_855@NODE_1_length_1150_cov_294.541473
--------------------------------------------------------------------------------------------------------------------------------------------tcactcaccccatatctacctcattccaattccggagatgatggtggcttgacggaaaagcataaacaccaaaaaaacagttaatggtgcccatccggaccaaatcccatggattggccgccgaaacctcagaccccctgaagtagctgagagttaaaaaaatggctccaaatcatcgctcctcaacgacccaaggcctctgtcactgtataactgaagaaacctcaaaggtccccagaaatgatccacgcaaaaccctaatcaaacaatctaggttatgaatgttcataagcatcaacccctaattctcaacgactgttcagaatgatagatggtggtgatcatgcagcagcagcagaatccctctgcattggtgccacagctcaacaacaatcctcagtcctcctctgccaccaccacctcctcccttaggtcgccgccttctgcaacgccactactggggtcccagttatcttcctcactccctcttgtttctcctctccccgctcccctacgccaaactcatctgccatcgctgccacccgatcgtgttattggaccagtggtgcccatcgccgccacgcacccttccggtgagcccgctctgacagcgccacctgcctgctcgttgcctagagtccgactctcggatattgccctttacgacggagctccagctgggtcctatgtcagagcagtggaagtactgtcagggtctttgatgaggcataatgcagccttgatcgaattgggctgcgaggataccgctttgatgaggtgcggattggaaggttcgagattgttctttcggagcagggcccatctgggtggtgggaagggaagccgtggggttcacatgtacagggcaggaaggtatggggactatgggctcacataattttctgttaatatgtgtacgaaattcgtcaggcttttctttcttattttggttgaagttatcatactctcggtttacagaacctggaaccctggcgcattgcttgttagttgtactcagttcattgaactcatcttagcacattcctataattttcattatatagctaaaagcagaactgcatcgcttattgcaattgaaactatcctacttgtagactgtttttattgctttctttatacctgggtcatt--------------------------------------------------------------------------------------------------------------------------------------------------------------------------------------
>_R_Jupunba_oppositifolia_Liegier_16014@NODE_1_length_1181_cov_206.400362
------------------------------------------------------------------------------------------------------------ttgtagggaaggtggga-----acaccaattctcactcaccccatatctacatcattccaattccggagatgatggtggcttgacggaaaagcataaacaccaaaaaaacagttaatggtacccatccggatcaaatcccatggattggctgccgaaacctcagaccccctgaagtagcttagagttaaaaaaatggctcaaaatcatcgctcctcaacgacccaaggcctctgtcactgtataactgaagaaacctcaaaggtccccagaaatgatccacgcaaaaccctaatcaaacaatctaggttatgaatgttcataagcacctacccctaattctcaactactgttcagaatgatagatggtggtgatcatgcagcagcagcagaatccctctgcattggtgccacagctcaacaacaatcctcagtcctcctctgccaccaccacctcctcccttaggtcgccgccttctgcaacgccactaccggggtcccagttatcttcctcactccctcttgtttctcctctccccgctcccctacgccaaactcatctgccatcgctgccacccgatcgtgttattggaccagtggtgcccatcgccgccacgcacccttccggtgagcccgctctgacagcgccacctgcctgctcgttgcctagagtccgactctcggatattgccctttacgacggagctccagctgggtcctatgtcagagcagtggaagtactgtcagggtctttgatgaggcataatgcagccttgatcgaattgggctgcgaggataccgctttgatgaggtgcggattggaaggttcgagattgttctttcggagcagggcccatctgggtggtgggaagggaagccgtggggttcacatgtacagggcaggaaggtatggggactatgggctcacataattttctgttaatatgtgtacgaaattcgtcaggcttttctttcttattttggttgaagttatcatgctctcggtttacagaacctggaaccctggcgcattgcttgttagttgtactcagttcattgaactcatcttagcacattcctataattttcattatatagctaaaagcagaactgcatcgcttattgcaattgaaactatcctacttgtagactgtttttattgcttgctttatacctgggtcattagtg----------------------------------------------------------------------------------------------------------------------------------------------------------------------------------
>_R_Jupunba_villosa_Borges_423@NODE_1_length_1786_cov_129.695728
aaagatctacgctaccctcaaatattaaattgaggaagtttctccaattttctttagtaacaatgaggaaataattcttttgtaaaattttatgcatatcctagaacgtcgtggggaaggtgggaaaggcacaccaattctcactcaccccatatctacctcattccaattccggagatgatggtggcttgacggaaaagcataaaccccaaaaaaacagttaatggtgcccatccggaccaaatcccatggattggccgccgaaacctcagaccccctgaagtagctgagagttaaaaaaatggctcaaaatcatcgctccttaacgacccaaggcctccgtcactgtataactgaagaaacctcaaaggtccccagaaatgatccacgcaaaaccctaatcaaacaatctaggttatgaatgttcataagcaccaacccctaattctcaacgactgttcagaatgatagatggtggtgatcatgcagcagcagcagaatccctctgcattggtgccacagctcaacaacaatcctcagtcctcctctgccaccaccaccttctcccttaggtcgccgccttctgcaacgccactaccggggtcccagttatcttcctcactccctcttgtttctcctctccccgctcccctacgccaaactcatctgccatcgctgccacccgatcgtgttattggaccagtggtgcccatcgccgccacgcacccttccggtgagcccgctctgacagcgccacctgcctgctcgttgcctagagtccgactctcggatattgccctctacgacggagctccagctgggtcctatgtcagagcagtggaagtactgtcagggtctttgatgaggcataatgcagccttgatcgaattgggctgcgaggatactgctttgatgaggtgcggattggaaggttcgagattgttctttcggagcagggcccatctgggtggtgggaagggaagccgtggggttcacatgtacagggcaggaaggtatggggactatgggcttacataattttctgttaatatgtgtacgaaattcgtcaggcttttctttcttattttggttgaagttatcatgctttcggtttacagaacctggaaccctggcgcattgcttgttagttgtactcaattcattgaactcatcttagcacattcctataattttcattatatagctaaaagcagaactgcatcgcttattgcaattgaaactatcctacttgtagagtgtttttattgcttgctttatacctgtgtcattagtgttttactgtcagggaattatgcatatgttttacatattttcatcttttcatgcatctttttctgaaacaggtaacacctttgttgttttgaagcta-ttttttttttcttttttcttgtttatttcatggcggaatggggaagggagaggcagattccatgcgattttctgattgttc
>_R_Punjuba_callejasii_Daly_5935@NODE_1_length_1125_cov_191.923664
-----------------------------------------------------------------------------------------------------------------------------------------------ctcaccccatatctacgtcattccaattccggagatgatggtggcttgacgggaaagcataaacaccaaaaaaacagttaatggtgcccatcccgaccgaatcccatggattggctaccgaaacctcagaccccccgaagtagctgagagttaaaaaaatggctcaaaatcatcgctcctcaacgacccaagtcctccgtcactgtataagtgaagaaacctcaaagctccccagaaatgatccacgcaaaaccctaatcaaacaatctaggttatgaatgttcataagcaccaacccctaattctcaacgactgttcagaatgatagatggtggtgatcatgcagcagcagcagaatccctctgcactggtgccacagctcaacaacaatcctcagtcctcctctgccaccaccacctcctcccttaggtcgccgccttctgcaacaccactaccggggtcccagttatcttcctcactccctcttgtttctcctctccccgctcccctacgccaaactcatctgccatcgctgccacccgatcatgttgttggaccagtggtgcccatcgccgccacgcacccttccggtgagcccgctctgacagtgccacctgcctgcccgttgcctagagtccgactctcggatattgccctttacgacggagctccagctgggtcctatgtcagagcagtggaagtactgtcagggtctttgatgaggcataatgcagccttgatcgaattgggctgcgaggataccgctctgatgaggtgcggattggaaggttcgagattgttctttcggagcagggcccatctgggtggtgggaagggaagccgcggggttcacatgtacagggcaggaaggtatggggactatgggctcacataattttctgttaatatgtgtacggaattcgtcaggcttttctttcttattttggttgaagttatcatgctctcggtttacagtacttggaaccctggcgcattgctcgttagttgtattcagttcattgaactcatcttagcacattcctataattttcattatatagctaaaagcagaactgcatcgcttattgcaattgaaactatcctacttgtagactgtttttat--------------------------------------------------------------------------------------------------------------------------------------------------------------------------------------------------------------
>_R_Punjuba_killipii_Palodorios_6252@NODE_1_length_996_cov_72.294886
---------------------------------------------------------------------------------------------------------------------------------------------------------------------------------------------------------------------------------------------------atcccatggattggcccccgaaacctcagaccccccgaagtagctgagagttaaaaaaatggctcaaaatcatcgctccacaacgacccatgtcctccgtcactgtataactgaagaaacctcaaagctccccagaaatgatccacgcaaaaccctattcaaacaatctaggttatgaatgttcataagcaccaacccctaactctcaacgactgttcagaatgatagatggtggtgatcatgcagcagcagcagaatccctctgcactggtgccacagctcaacaacaatcctcagtcctcctctgccaccaccacctcctcccttaggtcgccgccttctgcaacaccactaccggggtcccagttatcttcctcactccctcttgtttctcctctccccgctcccctacgccaaactcatctgccatcgctgccacccgatcatgttgttggaccagtggtgcccatcgccgccacgcacccttccggtgagcccgctctgacagcgccacctgcctgcccgttgcctagagtccgactctcggatattgccctttacgacggagctccagctgggtcctatgtcagagcagtggaagtactgtcagggtctttgatgaggcataatgcagccttgatcgaattgggctgcgaggataccgctctgatgaggtgcggattggaaggttcgagattgttctttcggagcagggcccatctgggtggtgggaagggaagccgtggggttcacatgtacagggcaggaaggtatggggactatgggctcacataattttctgttaatatgtgtacggaattcgtcaggcttttctttcttattttggttgaagttatcatgctctcggtttacaggacctggaaccctggcgcattgctcgttagttgtattcagttcattgaactcatcttagcacattcctataattttcattatatagctaaaagcagaactgcatcgcttattgcaattgaa-----------------------------------------------------------------------------------------------------------------------------------------------------------------------------------------------------------------------------------------
>_R_Punjuba_lehmannii_Escobar_7465@NODE_1_length_1641_cov_151.831202
aaacatctacgccaccctcaaatattaaattgaggaattttctccaattttcttcagtaacaatgataaaataattcttttgtaaaattttatgcgtgtcctagtacgttgtagggaaggtgggaaaggcacaccaattctcactcaccccatatctacctcattccaattccggagatgatggtggcttgacgggaaagcataaacaccaaaaaaacagttaatggtgcccatccggaccgaatcccatggattggccaccgaaacctcagaccccccgaagtagctgagagttaaaaaaatggctcaaaatcatcgctcctcaacgacccatgtcctccgtcactgtataactgaagaaacctcaaagctccccagaaatgatccacgcaaaaccctaatcaaacaatctaggttatgaatgttcataagcaccaacccctaattctcaacgactgttcagaatgatagatggtggtgatcatgcagcagcagcagaatccctctgcactggtgccacagctcaacaacaatcctcagtcctcctctgccaccaccacctcctcccttaggtcgccgccttctgcaacaccactaccggggtcccagttatcttcctcactccctcttgtttctcctctccccgctcccctacgccaaactcatctgccatcgctgccacccgatcatgttgttggaccagtggtgcccatcgcctccacgcacccttccggtgagcccgctctgacaccgccacctgcctgcccgttgcctagagtccgactctcggatattgccctttacgacggagctccagctgggtcctatgtcagagcagtggaagtactgtcagggtctttgatgaggcataatgcagccttgatcgaattgggctgcgaggataccgctctgatgaggtgcggattggaaggttcgagattgttctttcggagcagggcccatctgggtggtgggaagggaagccgtggggttcacatgtacagggcaggaaggtatggggactatgggctcacataattttctgttaatatgtgttcggaattcgtcaggcttttctttcttattttggtcgaagttatcatgctctcggtttacaggacctggaaccctggcgcattgctcgttagttgtattcagttcattgaactcatcttagcacattcctataattttcattatatagctaaaagcagaactgcatcgcttattgcaattgaaactatcctacttgtagactgtttttattgcttgctttataccttggtcattagtgttttactgtcagggaattatgcatatgttttacatattttcatcttttcatgcatctt--------------------tttgttgttttgaagctttttttttttttctttttccttgtttatttcatggcggaatggggaagggagaggcagattccatgcaattttctgattgttc
>_R_Punjuba_racemiflora_Jimenez_Soares_3626@NODE_1_length_1347_cov_185.712598
-------------------------------------------------------------------------attcttttgtaaaattttatgcgtatcctagtacgttgtagggaaggtgggaaagtcacgccaattctcactcaacccatatctacctcattccaattccggagatgatggtggcttgacgggaaagcataaacaccaaaaaaacagttaatggtgcccatccggaccgaatcccatggattggccaccgaaacctcagaccccccgaagtagctgagagttaaaaaaatggctcaaaatcatcgctcctcaacgacccaagtcctccgtcactgtataactgaagaaacctcaaagctccccagaaatgatccacgcaaaaccctaatcaaacaatctaggttatgaatgttcttaagcaccaacccctaattctcaacgactgttcagaatgatagatggtggtgatcatgcagcagcagcagaatccctctgcactggtgccacagctcaacaacaatcctcagtcctcctctgccaccaccacctcctcccttaggtcgccgccttctgcaacacaactaccggggtcccagttatcttcctcactccctcttgtttctcctctccccgctcccctacgccaaactcatctgccatcgctgccacccgatcatgttgttggaccagtggtgcccatcgccgccacgcacccttccggtgagcccgctctgacagcgccacctgcctgcccgttgcctagagtccgactctcggatattgccctttacgacggagctccagctgggtcctatgtcagagcagtggaagtaatgtcagggtctttgatgaggcataatgcagccttgatcgaactgggctgcgaggataccgctctgatgaggtgcggattggaaggttcgagattgttctttcggagcaggtcccatctgggtggggggaagggaagccgtggggttcacatgtacagggcaggaaggtatggggactatgggctcacataattttctgttaatatgtgtacggaattcgtcaggcttttctttctttttttggttgaagttatcatgctctcggtttacaggacctggaaccctggcgcattgctcgttagttgtattcagttcattgaactcatcttagcacattcctataattttcattatatagctaaaagcagaactgcatcgcttattgcaattgaaactatcctacttgtagactgtttttattgcttgctttataccttggtcattagtgttttactgtcagggaattatgcacatgttttacatattttcatcttttcatgcatctttttctgaaacaggtaacacctttgttgttttgaagctttttttttttttcctttttcttgtttat-------------------------------------------------------
