# Supplementary material for: A new generic circumscription of Hydrochorea (Leguminosae, Caesalpinioideae, mimosoid clade) with an amphi-Atlantic distribution
Source: PhytoKeys. 2022 Aug 22;205:401–37. doi: 10.3897/phytokeys.205.82775 (PMC9849043; doi:10.3897/phytokeys.205.82775)
Supplement: Supplementary material 1 — Supplementary data file S1 [file phytokeys-205-401_article-82775__-s001.zip › MSC_m48501_comp38142_c0_seq1_exon01.aln-cln]

>Acacia_rostellifera_Murphy_466@NODE_1_length_3086_cov_412.445331
aacctcacccaagaaatttcagtctcaaatagtgagcagaatcagaataccatacgcagggagaacataaccatgccagggtttcatcaaacgatttttcgttttaatctcttatttaaattagaaaaaaatcattataggtaaaagataatttcagttaaacaatataccattttaaactttggcatgtgcattaataatatgtgcaacatgagcatttattgtgcaccctagataaaatgtaattttcagataacactagccaatctcagcttaatattttccaagtctcaacggttgagaaggatttgaataccatgcacagagagaaaaataaacatactgcaatttcgaaaaagatgtttcattttgatctgttcttatttaaataaaattgaaaaggaaatttttctacggcaattatctaaagggaaacacaaacgtaccagttataatcctccgaggtccaagctctcttacgaaatcaagcaatctagacaaggcatcaggagtctgagcacagtccactattaccccaaatgcttgttcctcatcaattaactcacacctaccaggaactgcatcaacttcttcaatgcctctgacaatgtcctctaaaggtgccccaacagcaatgccaactgccacggcaccaagaatgttgtaaatattatgtcttccaagtaaacctgatgaaatttctagtatgccactgggggtattaaccaagacctgtgtctcaaacagagagagctcaaacttcaagggatgaacatctgcattcttattccccagtgcaaatgtcacaacagggacttcagggttaccttgcgaaacaaagaaagttgcatttggatcatcaatgttgacaacttttctgttccgttcagggtccaccatttttgaaaatagtttagctgttgcatctctatatgcctcctcagacccatggagacacacattgtccccttccaaatttgtaaaaactgcaatatcaaaatcaacctcattgaactttcctaaggctagtcctagagaagaagtctccatgactagtgcttcagttccattgtgaagcatctttgccatcaagttttgaactaaaacagcgtccggtattgtgttcaccgactctaatttattatccccatgcacgtaatgagcaactgagctcaacattcctgtccgcagtcccattgcttcatacatgctttttatcaaatatgcacaggttgttttgccatatgtcccagttatgccgattgttgctatgtttcttgatggatacttgtaaaaggatgcagccaaagcagggagaatcgcattagtatcttccacaatcaccaatgctttgcaacccaaggtctcttctatgtctatctcttcactcgccaccacagcaactgctcctctcttgtctgcctcagttaagtac------ccatcagtcttttgcccaacacagcatacaaacaaattcccaggagtgactagccttgaatcatgctgaatgccggtaatctcaatttccaaattaccggataccgatataggtacgaccttactctcatccaaaagctcagccagagtaattttaaatttgggttccacaatcctagccttactttttccatagctgtcaaaatctaaatcaaacgatgaatttaaggatgaagtctgacttttatggtcgaattcactcacctcaccactgactttatccgagttctctgcatccgagtcatcggaaataattctgagcccctggagttcgtcaatctcctccaaatcaacgacctcctcaggctgcagctcattaacttcctcaacaacctcatcagaaaccgtcgcctttttcctgggattcggctcaaggagcccctgctccacaaactctttacgcttcatcgcaatagctttatcaatttcactgaacaaatcatccccgtaactttcagaatccagagcaggattgtctggagcatcttcaacatcggcaatggcagcgaggaatgtggactggttctttttaaaatcttcttcttgaagctggcgagcacgggcggcttggcgctcaatttgctggaatttggaaaccccatgactagaatcctccatggcttctggtgggtcatcgtctgcggggttgggatagtacttaccgtcagggcctatagccaaaggagctcgcagagttcggaatggaggagacagagaatgaagcaagggtctgaaaggagcgtgtcgagaatttacagcgacgaagttgaatttaggagaaagggagtatgaaagagaaaggaatgtcaaagccatactgaggtgcagctcagcgatgaagtgaccgggaaagactcgcgttgggttttagctgagctaacggaaaatagataggggtttgcactttatagttaga-ggttgtaaaacttcaacttaaataccttctgaatttaaaaaa--------------ctccctatcatgcaaaataataaaaagaagatagagatcaatttaaaatttaaaattgttgatgattttagggtaaaggtgt-----------------aaaaaagcatataaacttttactcga-----------aggtatctaccaccaaatgcttttcgga------------agtaaaaaaata----------------------------------------------ctacgaactctcaaaagcaaaaataacatatccgacgttaccttcag
>Acacia_rostellifera_Murphy_466@NODE_2_length_1702_cov_196.981538
----------------------------------------------------------------------------------------------------------------------------------------------------------------------------------------------------------------------------------------------------------------------------------------------------------------------------------------------------------------aagcaccat---------------------------------------------------------------------------------------------------------------------------------------------------------------------------------------------------------------------------------------------------------------------------------------------------------------------------------------------------------------------------------------------------------------------------------------------------------------------------------------------------------------------------------------------------------------------------------------------------------------------------------------------------------------------------------------------------------accatcataatcgccgtctcggcccatccttggagaatcgcctccatctgacc----agcacgtgaccgtcacgcgccacgtcaatcttgccaga---aatccacgcgtaggcatgttaggcggcatgtggtgttattttcaccggtgaccaactttgttcgcatcgtctctctatccggtctattccaggtggtttcgcgctt----------------tggttttgggtttttggattttgggtttccctcccgttgtttctgtaggaactagataagtattttattat----tagtacttgtagttcagtgacatatgtttacgcctatatatattgtagggttaaggagcgatttggctgataaacttttgtct------gaggagcatccagcacaaaacacttttagttggaccttaaataccaaaacactatttaaaacgtttatctagcactaataaacaattaacgtc--------------------------cgttagtgggccaaaattg--------gggaaaataaattgagcaaaatctaaatttgggttccacaatcctagccttactttttccatagctgtcaaaatctaaatcaaacgatgaatttaaggatgaagtctgacttttatggttgaattcactcacctcaccactgagtttatcggagtcctctgcatctgaatcatcagaagtaattctgagcccctggagttcatcaatctcctttaaatcaacgacctcctcaggctatagctcattaacttcctcaacaaccccatcagaaagcgtcgcctttttcctgggaattagttcaaggagcccctgctccacaaactctttactcttcatcgcgatagctttatcaatttcacaaagtaaatcatccccgtaactttcagaatctatagcaagattgtctggagcatcct-aacatcggtaatggcagcgaggaatgtggactggttctttttaaaatcttcttcttgaatctcgcaagcacaggcgtcttggcactcaatttgctgcaatttggaaaccccatgactagaatcctccatggcttctggtgggtcattgtctgtggagttaagatagtacttaccgtcatggcctatagccaaaggagctcgcagagttcgaaatggaggagacagagaatgaagcaagggtctgaaaagagcgtgtcgagaattta--------------------------------------gcactaacggacgttcaa-ggttattaacgtttttgtgttatatgaat-----------gttttaaatagtgttttggtaaggtcaggtgaaagtgttttaagctggatgctcctcaggcaaaagttt------------gccaaatgctccttaac----------------------cctatattgtacatagggtttttccagtttctctgtttgggccctctgattttcagtttctggtttctttcttttgttactttatggctatctttacaatctcgatgtgagggtgtttttatttcgtcactagtgtg------------------gttgttgctcattagagagttaatttgtggtatctgaagtttattgagactttgtgtgagcctttgtgcttattgcgaggctgtttgtttcttatttttagacaa----------------ggtcac
>Afrocalliandra_redacta_Germishuizen_5585@NODE_1_length_2644_cov_422.711336
----------------------------------------------------------gagagaaaataaacatgccagggtttcaccaaacaatttttcattttaatc-attatgtaaatcagggggaaatcatgatagatacaagataatttcagtcaaataatataccatgttaaactttggcatgagcattaatgatatgtgcaacatgagcttttattgtgaa---tggataaaatgtaattttcagataacactagtcaatctcaac-taagattttccaagtctcaatgtttgagaagtatttgaataccatgaatggataaaaaaataaacatgctgcaatttcaaatacaatgttatattcggatctgttcttatttcaataaaactgaatgggaaatttttctatggcaattatctaaagagaaacacaaacgtaccagttataatcctctgtggtccaagctctcttacgaaatcaagcaatctagacaaagcatcaggagtctgagcacagtccactattaccccaaatgcttgttcctcatcaattaactcacacctaccaggaacagcatcgacttcttcaatccctcttacaatgtcctctaaaggtgccccaacagcaatgccaactgccacggcagcaagaatgttgtaaatattatgccttccaagtaaacctgatgaaatttctagtatgccagtgggggtattaaccaagacctgggtctcaaacagagagagctcaaatttcaagggatgaacatctgcattcttattctccagtgcaaatgtcacaacaggaacttctggcttcccttgtgaaacaaagaaagttgcattaggatcatcaatattcacaacttttctgttccgttcagggtccaccatttttgaaaatagtttagccgtggcatctctatatgcctcctcagacccatggagaccctcattgtccccttccaaatttgtaaaaactgcaatatcaaaatcgacctcattgaactttcctaaagctagtcgttgagaagaagtctccatgaccagtgcttcagttccattgtaaagcatctttgccatcaagttctgaactaaaacagcatctggtattgtgttctcggactccaatttattatccccatgcaagtaatgagcaactgagctcaacattcctgttcgcagtcccatggcttcatacatgctttttatcaaatatgcactggttgttttgccatatgtcccagttatcccaattactgccatgtttcttgatggatacttgtaaaaggatgcagccagagcagggagaatcgcattagtatcttccacaatcactagagccttgcaacccaaggtctcttctatgtctatctcttcacttgccaccacggcaactgctcctctcttatctgcctcagttaagtacgtgtatccatcagtcttttgcccaacacagcatacaaacaaattacctggggtgactagccttgaatcatgctgaattccggtaatctcaatttccaaattaccagatactgatataggtacgaccttactctcatctaaaagctcggccagagtaattttgaatttgggttccacaattctgaccttactttttctatagctgtcaaaatctaaatcaaacgacgaacttaaggatgaactctgacttttatggtcgaattcactcaccttaccatcgaatttatccgagtcctctgcatccgaatcatcggaagtaattctgagcccccggagcccgtcaatctcctccaaatcaacgacctcctcgggctgcagctcattaatttccccaacaacctcatcagaaactatcgccattttcctgggattaggctcatggagcccctgctccacaaactctttacgcttcatcgcgatagctttatcaatttcgctaaacaaatcattcccgtaactttcagagtccagagcaggattatctgaagcatcttcaacatcggaaacgtcaacgaggaatgtgggttcgtcctcttcttcctcttcttcttcaagctcgcgagcacgggcggcttgacgctcaatttgctggaatttggaaaccccatgactagaatcctccagggcttctggcgggtcatcgtctgcggggttaggatagtacttaccatcacggcctatagccaaaggagctcgcagagttcgaaatggaggagaaggaaaatgaagcaacggtctgaaaggagtgtgtcgagaatttacagcgacgaagttgaggttaggagaaaaggagtatggaagagaaaggaatgtcaaagccatactgagttgcagctcagcaatggagtgaccgggaaagaactgagtggggttttagctgagcgagcagaaggtagataggggtttgcactttacagttgtaagttatcggtcttgctacgtttttttttttttttttttaaaatcacttttaaaatgtctctttgatttatgaaatgaaaccccgccaatgagtaacaacagcaacaactaaactgaacaaaacattataacaagaatac----------------------------------aatatgaggccagtttcata------------------aatcacagaggtcatacttcttataaaaaaaattaaatattgatataaattattgttgtatatgt--------------------------------------------------------tatatg
>Albizia_burkartiana_StivalSantos_678@NODE_1_length_2171_cov_17.162098
-----------------------------------------------------------------------------------------------------------------------------------------------------------------------------------------------------------------------------------------------------------------------------------------------------------------------aataccatgcacatagagaaaaataaacatgctgcaatttcaaaaacaatgcttcattttgatctgttcttatttaaataaaattgaaagggaaatttttctacggcaattatctaaagggaaacacaaacgtaccagttataatcctccgaggtccaagctctcttacaaaatcaagcaatctagacaagccatcaggagtctgagcacagtccactattaccccaaatgcttgttcctcatcaattaactcacacctaccaggaactgcatcaacttcttcaatccctctgacaatgtcctctaaaggtgccccaacagcaatgccaactgccacggcaccaagaatgttgtaaatattatgtcttccaagtaaacctgatgaaatttctagtatgccactgggggtattaaccaagacctgtgtctcaaacagagagagctcaaacttcaagggatgaacatctgcattcttattctccagtgcaaatgtcacaacagggacttcagggttcccttgcgaaacaaagaaagttgcatttggatcatcaatgttgacaacttttctgttccgttcagggtccaccatttttgaaaatagtttagccgttgcatctctatatgcctcctcagacccatggagacgcacattgtccccttccaaatttgtaaaaaccgcaatatcaaaatcaacctcattgaactttcctaaggctagtccttgagaagaagtctccatgactagtgcttcagttccattgtgaagcatcttcgccatcaagttttgaactaaaacagcatctggtattgtgttcaccgactctaatttattatccccatgcacgtaatgagcaactgagctcaacattcccgttcgcagtcccattgcttcatacatgctttttatcaaatatgcaccggttgttttgccatacgtcccagttatcccgattgctgccatgtttcttgatggatacttgtaaaaggatgcagccaaagcagggagaatcgcattagtatcttccacaatcaccagtgccttgcaacccaaggtctcttctatgtctatctcttcactcgccaccacggcaactgctcctctcttgtctgcctcagttaagtacatgtatccatcagtctcttgcccaacacagcatacaaacaaatttcctggagtgactagccttgaatcatgctgaattccggtaatctcaatttccaaattaccggataccgatatagggacgaccttactctcatccaaaagctcagccagagtaattttaaatttgggttccacaatcctagccttactttttccatagctgtcaaaatctaaatcaaacgatgaatttaaggatgaactctgacttttatggtcaaattcactcacctcaccacttaatttatccgagtcctctgcatccgaatcattggaagtaattctgagcccctgtagttcgtcaatctcctccaaatcaacgacctcctcgggctgcagttcattaacttcctcaacaacctcatcagaaaccgtcgcctttttcctgggattcggctcaaggagcccctgctccacaaactctttacgcttcatcgcgatagctttatcaatttcactgaaaaaatcatccccgtaactttcaaaatccagagaaggattgtctggagcgtcttcaacatcggcaatggcagcgaggaatgtggactggttctttttaaaatcttcttcttgaagctctcgagcacgggcggcttggcgctcaatttgctggaatttggaaaccccatgactagaatcctccagggcttctggtgggtcatcgtctgcggggttgggatagtacttaccgtcagggcctatagccaaaggagctcgcagagttcgaaatggaggagacagagaatgaagcaagggtctgaaaggaacgtgtcgagaatttacagtgacgaagttgaatttaggagaaagggagtatggaagagaaaggaatgtcaaagccatactgaggtg-agctccgcgatgaagtgaccgggaaagactagagtggggttttagcagagcgaacggaagatagatgggggtttgcactttacagttaaaa-atcgggaaaatttcacataaatactttttgaatttaaaaaaaa--------------------------------aaa-----------------------------------gagagaattttctaaaatta-----------------------------------------------------------------------------------------------------------------------------------------------------------------------------------------------------------
>Albizia_coripatensis_Hughes_2433@NODE_1_length_2949_cov_450.849234
aacatcaaccaagaaatttcagtctcaaacagtgagaagaatcagaataccatacgcagagagaaaataaccacgccagggtttcatcaaacgatttttcgttttaatctcttatttaaattagaaaaaaatcatgataggtacaagataatttcagtcaaacaatataccattttaaactttggcatgtgcattaataatatgtgccacatgagcatttattgtgcaccctagataaaatgtaattttcagataaaactagtcaacctcggcttaatattttccgagtctcaacggttgagaagaatttgaataccatgcacagagagaaaaataaacatgctgcaatttcaaaaacgatgtttcattttgatatgttcttatttaaataaaattgaaaaggaaatttttctacggcaattatctaaagggaaacacaaacgtaccacttataatcctccgaggtccaagctctcttacgaaatcaagcaatctagacaaggcatcaggagtctgagcacagtccactattaccccaaatgcttgttcctcatcaattaactcacacctaccaggaactgcatcaacttcttcaatccctctgacaatgtcctctaaaggtgccccaacagcaatgccaactgccacggcaccaagaatgttgtaaatattatgtcttccaagtaaacctgatgaaatttctagtatgccactgggggcattaaccaagacctgtgtctcaaacagagagagctcaaacttcaagggatgaacatctgcattcttattctccagtgcaaatgtcacaacagggacttcagggttcccttgcgaaacaaagaaagttgcatttggatcatcaatgttgacaacttttctgttccgttcagggtccaccatttttgaaaatagtttagctgttgcatctctatatgcctcctcagacccatggagacccacattgtccccttccaaatttgtaaaaactgcaatatcaaaatcaacctcattgaactttcctaaggctagtccttgagaagaagtctccatgactagtgcttcagttccattgtgaagcatctttgccatcaagttttgaactaaaacagcatctggtattgtgttcaccgactctaatttattatccccatgcacgtaatgaccaactgagctcaacattcctgttcgcagtcccattgcttcatacatgctttttatcaaatatgcaccggttgttttgccatacgtcccagttattccgattgctgccatgtttcttgatggatacttgtaaaaggatgcagccaaagcagggagaatcgcgttagtatcttccacaatcaccagtgccttgcaacccaaggtctcttctatgtccatctcttcactcgccaccacggcaactgctcctctcttgtctgcctcagttaagtacatgtatccatcagtcttttgcccaacacagcatacaaacaaatttcctggggtgactagccttgaatcatgctgaattccggtaatctcaatttccaaattaccggataccgatatagggacgaccttactctcatccaaaagctcagccagagtaattttaaatttgggttccacgatcctagccttactttttccatagctgtcaaaatctaaatcaaacgatgaatttaaggatgaactctgacttttatggtcgaattcactcacctcaccactgaatttatccgagtcctctgcatccgaattattggaagtaattctgagcccctggagttcgtcaatctcctccaaatcaacgacctcctcgggctgcagttcattaacttcctcaacaacctcatcagaaaccgttgcctttttcctgggattcggctcaaggagcccctgctccacaaactctttacgcttcatcgcgatagctttatcaatttcactgaacaaatcatccccgtaactttcagaatccagagcaggattgtctggagcatcttcaacatcggcaatggcagcgaggaatgtggactggttctttttaaaatcttcttcttgaagctcgcgagcacgggcggcttggcgctcaatttgctggaatttggaaaccccatgactagaatcctccagggcttctggtgggtcatcgtctgcggggttgggatagtacttgccgtcagggcctatagccaagggagctcgcagagttcgaaatggaggagacagagaatgaagcaagggtctgaaaggaacgtgtcgagaatttacagtgacgaagttgaatttaggagaaagggagtatggaagagacaggaatgtcaaagccatactgaggtg-agctccgcgatgaagtgaccgggaaagacttgagtggggttttagctgagcgaacggaagatagatagtggtttgcactgtacagttaaaaggttggcaaaatttcacataaatactctttgaattaaaacaaaggttaatagatttttattaaaagtataaaagtaact-----------------------------------gcaagcaattttttttaaaaaaaattaatcatttttgttacgggtgtaaaatgtgtattgtaagtgtacactgtcgtagtatcgttcccacgaggattgatc----actaagta----aatgagtaattttaaatctatttgatcaaatgattagtttgtgattgggaataaaaaaaaatgaattttaaatgaacaattacaagaagacagatcacttaattt
>Albizia_decandra_Vilhena_231@NODE_1_length_2211_cov_65.443299
------------------------------------------------------------------------------------------------------------------------------------------------------------------------------------------------------------------------------------------------------------------------------------------------tctcaacggttgagaagaa-ttgaatgccatgcacatacagaaaaataaacttgctgcaatttcaaaaacaatgtttcattttgatctgttcttatttaaataaaattgaaagggaaatttttctacggcaattatctaaagggaaacacaaacgtaccagttataatcctccgaggtccaagctctcttacaaaatcaagcaatctagacaagccatcaggagtctgagcacagtccactattaccccaaatgcttgttcctcatcaattaactcacacctaccaggaactgcatcaacttcttcaatccctctgacaatgtcctctaaaggtgccccaacagcaatgccaactgccacggcaccaagaatgttgtaaatattatgtcttccaagtaaacctgatgaaatttctagtatgccactgggggtattaaccaagacctgtgtctcaaacagagagagctcaaacttcaagggatgaacatctgcattcttattctccagtgcaaatgtcacaacagggacttcagggttcccttgcgagacaaagaaagttgcatttggatcatcaatgttgacaacttttctgttccgttcagggtccaccatttttgaaaatagtttagctgttgcatctctatatgcctcctcagacccatggagacccacattgtccccttccaaatttgtaaaaactgcaatatcaaaatcaacctcattgaactttcctaaggctagtccttgagaagaagtctccatgactagtgcttcagttccattgtgaagcatctttgccatcaagttttgaactacaacagcatctggtattgtgttcaccgactctaatttattatccccatgcacgtaatgagcaactgagctcaacattcccgttcgcagtcccattgcttcatacatgctttttatcaaatatgcaccggttgttttgccatacgtcccagttatcccgattgctgccatgtttcttgatggatacttgtaaaaggatgcagccaaagcagggagaatcgcattagtatcttccacaatcaccagtgccttgcaacccaaggtctcttctatgtctatctcttcactcgccaccactgcaactgctcctctcttgtctgcctcagttaagtacatgtatccatcagtctcttgcccaacacagcatacaaacaaatttcctggagtgactagccttgaatcatgctgaattccggtaatctcaatttccaaattaccggataccgatatagggacgaccttactctcatccaaaagctcagccagagtaattttaaatttgggttccacaatcctagcattactttttccatagctgtcaaaatctaaatcaaacgatgaatttaaggatgaactctgacttttatggtcgaattcactcacctcaccacttaatttatccgagtcctctgcatccgaatcattggaagtaattctgagcccctgtagttcgttaatctcctccaaatcaacgacctcctcgggctgcagttcattaacttcctcaacaacctcatcagaaaccctcgcctttttcctgggattcggctcaaggagcccctgctccacaaactctttacgcttcatcgcgatagctttatcaatttcactgaaaaaatcatccccgtaactttcataatccagagcagaattgtctggagcgtcttcaacatcggcaatggcagcgaggaatgtggactggttctttttaaaatcttcttcttgaagctcgcgagcacgggcggcttggcgctcaatttgctggaatttggaaaccccatgactagaatcctccagggcttctggtgggtcatcgtctgcggggttgggatagtacttaccgtccgggcctatagccaaaggagctcgcagagttcgaaatggaggagacagagaatgaagcaagggtctgaaaggaacgtgtcgagaatttacagtgatgaagttgaatttaggagaaagggagtatggaagagaaaggaatgtcaaagccatactgaggtg-agctccgcgatgaagtgaccggtaaagacttgagtggggttttagcagagcgaacggaagatagatgggggtttgcactttacagttagaaggtcggaaaattttcacataaatactttttgaattaaaaaaaaa----------------------------agagaga-----------------------------------gagagaattttccaaaaatatgtcttaatca-----------------------------------------------------------------------------------------------------------------------------------------------------------------------------------------------t
>Albizia_edwallii_Dalmaso_272@NODE_1_length_2342_cov_12.484915
-------------------------------------------------------------------------------------------------------------------------------------------------------------------------------------------------------atatgtgccacatgagcatttattgtgcaccctagataaaatgtaattttcagataaaactagtcaacctcggcttaatattttccgagtctcaacggttgagaagaatttgaataccaagcacagagagaaaaataaacatgctgcaatttcaaaaacgatgtttcattttgatctgttcttatttaaataaaattgaaaaggaaatttttctacggcaattatctaaagggaaacacaaacgtaccagttataatcctccgaggtccaagctctcttacgaaatcaagcaatctagacaaggcatcaggagtctgagcacagtccactattaccccaaatgcttgttcctcatcaattaactcacacctaccaggaactgcatcaacttcttcaatccctctgacaatgtcctctaaaggtgccccaacagcaatgccaactgccacggcaccaagaatgttgtaaatattatgtcttccaagtaaacctgatgaaatttctagtatgccactgggggtattaaccaagacctgtgtctcaaacagagagagctcaaacttcaagggatgaacatctgcattcttattctccagtgcaaatgtcacaacagggacttcagggttcccttgcgaaacaaagaaagttgcatttggatcatcaatgttgacaacttttctgttccgttcagggtccaccatttttgaaaatagtttagctgttgcatctctatatgcctcctcagacccatggagacccacattgtccccttccaaatttgtaaaaactgcaatatcaaaatcaacctcattgaactttcctaaggctagtccttgagaagaagtctccatgactagtgcttcagttccattgtgaagcatctttgccatcaagttttgaactaaaacagcatctggtattgtgttcaccgactctaatttattatccccatgcacgtaatgaccaactgagctcaacattcctgttcgcagtcccattgcttcatacatgctttttatcaaatatgcaccggttgttttgccatacgtcccagttattccgattgctgccatgtttcttgatggatacttgtaaaaggatgcagccaaagcagggagaatcgcgttagtatcttccacaatcaccagtgccttgcaacccaaggtctcttctatgtctatctcttcactcgccaccacggcaactgctcctctcttgtctgcctcagttaagtacatgtatccatcagtcttttgcccaacacagcatacaaacaaatttcctggggtgactagccttgaatcatgctgaattccggtaatctcaatttccaaattaccggataccgatatagggacgaccttactctcatccaaaagctcagccagagtaattttaaatttgggttccacgatcctagccttactttttccatagctgtcaaaatctaaatcaaacgatgaatttaaggatgaactctgacttttatggtcgaattcactcacctcaccactgaatttatccgagtcctctgcatccgaattattggaagtaattctgagcccctggagttcgtcaatctcctccaaatcaacgacctcctcgggctgcagttcattaacttcctcaacaacctcatcagaaaccgttgcctttttcctgggattcggctcaaggagcccctgctccacaaactctttacgcttcatcgcgatagctttatcaatttcactgaacaaatcatccccgtaactttcagaatccagagcaggattgtctggagcatcttcaacatcggcaatggcagcgaggaatgtggactggttctttttaaaatcttcttcttgaagctcgcgagcacgggcggcttggcgctcaatttgctggaacttggaaaccccatgactagaatcctccagggcttctggtgggtcatcgtctgcggggttgggatagtacttgccgtcagggcctatagccaagggagctcgcagagttcgaaatggaggagacagagaatgaagcaagggtctgaaaggaacgtgtcgagaatttacagtgacgaagttgaatttaggagaaagggagtatggaagagacaggaatgtcaaagccatactgaggtg-agctccgcgatgaagtgaccgggaaagacttgagtggggttttagctgagcgaacggaagatagatagtggtttgcactatacagttaaaaggttgggaaaatttcacataaatactctttgaattaaaacaaaggtt----------------------aatatgttaaaataatgttcgatttttattaaaagtataaaagtaactacaa-----------------tcaattt-----------------------------------------------------------------------------------tttt--taaaaaatta----------------------------------------------------------------------------------------atcat
>Albizia_glabripetala_Lewis_1652@NODE_1_length_2297_cov_123.254054
------------------------------------------------------------------------------------------------------------------------------------------------------------------------------------------------------------------------------------------------------tttcagataaaactagtcaatctcagcttaatattttccaagtctcaacggttgagaagaatttgaataccatgcacatagagaaaaataaacttgctgcaatttcaaaaacaatgtttcattttgatctgttcttatttaaataaaattgaaagggaaatttttctacggcaattatctaaagggaaacacaaacgtaccagttataatccttcgaggtccaagctctcttacaaaatcaagcaatctagacaagccatcaggagtctgagcacagtccactattaccccaaatgcttgttcctcatcaattaactcacacctaccaggaactgcatcaacttcttcaatccctctgacaatgtcctctaaaggtgccccaacagcaatgccaactgccacagcaccaagaatgttgtaaatattatgtcttccgagtaaacctgatgaaatttctagtatgccactgggggtattgaccaagacttgtgtctcaaacagagagagctcaaacttcaagggatgaacatctgcattcttattctccagtgcaaatgtcacaacagggacttcagggttcccttgcgaaacaaagaaagttgcatttggatcatcaatgttgacaacttttctgttccgttcagggtccaccatttttgaaaatagtttagccgttgcatctctatatgcctcctcagacccatggagacccacattgtccccttccaaatttgtaaaaactgcaatatcaaaatcaacctcattgaactttcctaaggctagtccttgagaagaagtctccatgactagcgcttcagttccattgtgaagcatctttgccatcaagttttgaactaaaacagcatctggtattgtgttcaccgactctaatttattatccccatgcacgtaatgagcaactgagctcaacattcccgttcgcagtcccattgcttcatacatgctttttatcaaatatgcaccggttgttttgccatacgtcccagttatcccgattgctgccatgtttcttgatggatacttgtaaaaggatgcagccaaagcagggagaatcgcattagtatcttccacaatcaccagtgccttgcaacccaaggtctcttctatgtctatctcttcactcgccaccacggcaactgctcctctcttgtctgcctcagttaagtacatgtatccatcagtctcttgcccaacacagcatacaaacaaatttcctggagtgactagccttgaatcatgctgaattccggtaatctccatttccaaattaccggataccgatatagggacgaccttactctcatccaaaagctcagccagagtaattttaaatttgggttccacaatcctagccttactttttccatagctgtcaaaatctaaatcaaacgatgaatttaaggatgaactctgacttttatggtcgaattcactcacctcaccacttaatttatccgagtcctctgcatccgaatcattggaagtaattctgatcccctgtagttcgtcaatctcctccaaatcaacgacctcctcgggctgcagttcattaacttcctcaacaacctcatcagaaaccgtcgcctttttcctgggattcggctcaaggagcccctgctccacaaactctttacgcttcatcgcgatagctttatcaatttcactgaaaaaatcatccccgtaactttcataatccagagcaggaatgtctggagcgtcttcaacatcggcaatggcagcgaggaatgtggactggttctttttaaaatcttcttcttgaagctcgcgagcacgggcggcttggcgctcaatttgctggaatttggaaaccccatgactagaatcctccagggcttctggtgggtcatcgtctgcggggttgggatagtacttaccgtcagggcctatagccaaaggagctcgcagagttcgaaatggaggagacagagaatgaagcaagggtctgaaaggaacgtgtcgagaatttacagtgacgaagttgaatttcgcagaaagggagtatggaagagaaaggaatgtccaagccatactgaggtg-agctccgcgatgaagtcaccgggaaagacttgagtggggttttagcagagcgaacggaatatagatgggggtttgcactttgcagttaaaaggtcgggaaattttcacataaatactttttgaattcaaaagaaa-------------------------aaaagaaaaa-----------------------------------gggggaatctcctgaaaatacgacttaatcattcaaatcttattgataat-------------aagagcaatgtgatt---------------------------------------------------------------------------------------------------------------------------------------------aaaa
>Albizia_inundata_Wood_26530@NODE_1_length_2118_cov_357.991760
--------------------------------------------------------------------------------------------------------------------------------------------------------------------------------------------------------------------------------------------------------------------------------------------------tcaacggttgagaagaa-ttgaataccatgcgcatagataaaaataaacatgctgcaatttcaaaaacaatgtttcattttgatctgttcttatttaaataaaattgaaagggaaatttttctacggaaattatctaaagggaaacacaaacgtaccagttataatcctccgaggtccaagctctcttacaagatcaagcaatctagacaagccatcaggagtctgagcacagtccactattaccccaaatgcttgttcctcatcaattaactcacacctaccaggcactgcatcaacttcttcaattcctctgacaatgtcctccaaaggtgccccaacagcaatgccaactgccacggcaccaagaatgttgtaaatattatgtcttccaagtaaacctgatgaaatttctagtatgccactgggggtattaaccaagacctgtgtctcaaacagagagagctcaaacttcaagggatgaacatctgcattcttattctccagtgcaaatgtcacaacagggacttcagggttcccttgcgaaacaaagaaagttgcacttggatcatcaatgttgacaacttttctgttccgttcagggtccaccatttttgaaaatagtttagctgttgcatctctatatgcctcctcagacccatggagacccacattgtccccttccaaatttgtaaaaattgcaatatcaaaatcaacctcattgaactttcctaaggctagtccttgagaagaagtctccatgactagcgcttcagttccgttgtgaagcatctttgccatcaagttttgaactaaaacagcatctggtattgtgttcaccgactctaatttattatccccatgcacgtaatgagcaactgagctcaacattcccgttcgcagtcccattgcttcatacatgctttttatcaaatatgcaccggttgttttgccatacgtcccagttatcccgattgctgccatgtttcttgatggatacttgtaaaaggatgcagccaaagcagggagaatcgcattagtatcttccacaatcaccagtgccttgcaacccaaggtctcttctatgtctatctcttcactcgccaccacggcaactgctcctctcttgtcagcctcagttaagtacatgtatccatcagtctcttgcccaacacagcatacaaacaaatttcctggagtgactagccttgaatcatgctgaattccggtaatctccatttccaaattaccggataccgatatagggacgaccttactctcatccaaaagctcagccagagtaattttaaatttgggttccacaatcctagccttactttttccatagctgtcaaaatctaaatcaaacgatgaatttaaggatgaactctggcttttatggtcgaattcactcacctcaccacttaatttatccgagtcctctgcctccgaatcattggaagtaattctgatcccctgtagttcgtcaatctcctccaaatcaacgacctcctcgggctgcagttcattaacttcctcaacaacctcatcagaaaccgtcgcctttttcctgggattcggctcaaggagcccctgctccacaaactctttacgcttcatcgagatagctttatcaatttcactgaaaaaatcatccccgtaactttcataatccaaagcaggattgtctggagcgtcttcaacatcggcaatggcagcgaggaatgtggactggttctttttaaaatcttcttcttgaagctcgcgagcacgggcggcttggcgctcaatttgctggaatttggaaaccccatgactagaatcctccagggcttctggtgggtcatcgtctgcggggttgggatagtacttaccgtcagggcctatagccaaaggagctcgcagagttcgaaatggaggagacagagaatgaagcaagggtctgaaaggaacgtgtcgagaatttacagtgacgaagttgaatttcgcagaaagggagtatggaagagaaaggaatgtcaaagccatactgaggtg-agctccgcgatgaagtcaccgggaaagacttgagtggggttttagcagagcgaacggaagatagatgggggtttgcactttgca--------------------------------------------------------------------------------------------------------------------------------------------------------------------------------------------------------------------------------------------------------------------------------------------------------------------------------------------------------
>Albizia_multiflora_Hughes_3090@NODE_1_length_2624_cov_260.495092
-----------------------------------gaagaaccataataccatacgcagagagaaaataaccatgccagggttttgtcaaacgatttttcattttaatgtcttatttaaattagaaaaaaatcatgataggtacaaggtaatttcagtcaaacaatataccgttttaaactttggcatatgcattaataatatgtgcaacgtgagcatttattgtgcaccctagctaaaatgtaattttcagctaaaactagtcaatctcagcttaatattttccaagtctcaacggttgagaaggatttgaataccatgcacatagagaaaaataaacatgcttcaatttcaaaaacaacgtttcattatgatctgttcttatttaaataaaattgaaagggaaatttttctacggcaattatctaaacggaaacgcaaacgtaccagttataatcctccgaggtcccagctctcttacaaaatcaagcaatctagacaagccatcaggagtctgagcacagtccactattaccccaaatgcttgttcctcatcaattaactcacacctaccaggaactgcatcaacttcttcaatccctctgacaatgtcctctaaaggtgccccaacagcaatgccaactgccacggcaccaagaatgttgtaaatattatgtcttccaagtaaacctgatgaaatttctagtatgccactaggggtattaaccaagacctgtgtctcaaacagagagagctcaaacttcaagggatgaacatctgcattcttattctccagtgcaaatgtcacaacagggacttcagggttcccttgcgaaacaaagaaagttgcacttggatcatcaatgttgacaacttttctgttccgttcagggtccaccatttttgaaaatagtttagctgttgcatctctatatgccccctcagacccatggagacccacattgtccccttccaaatttgtaaaaactgcaatatcaaaatcaacctcattgaactttcctaaggctagtccttgagaagaagtctccatgactagtgcttcagttccattgtgaagcatctttgccatcaagttttgaactaaaacagcatctggtgttgtgttcaccaactctaatttattatccccatgcacgtaatgagcaactgagctcaacattcccgttcgcagtcccattgcttcatacatgctttttatcaaatatgcaccggttgttttgccatacgtcccagttatcccgattgctgccatgtttcttgatggatacttgtaaaaggatgcagccaaagcagggagaatcgcattagtatcttccacaatcaccagtgccttgcaacccaaggtctcttctatgtctatctcttcactcgccaccacggcaactgctcctctcttgtctgcctcagttaagtacatgtatccatcagtctcttgcccaacacagcatacaaacaaatttcctggagtgactagccttgaatcatgctgaattccggtaatctcaatttccaaattaccggataccgatatagggacgaccttactctcatccaaaagctcagccagagtaattttaaatttgggttccacaatcctagccttactttttccatagctgtcaaaatctaaatcaaacgatgaatttaaggatgaactctgacttttatggtcgaattcactcacctcaccacttaatttatccgagtcctctgcctccgaatcattggaagtaattctgagcccctgtagttcgtcaatctcctccaaatcaacgacctcctcgggctgcagttcattaacttcctcaacaacctcatcagaaaccgtcgcctttttcctgggattcggctcaaggagcccctgctccacaaactctttacgcttcatcgcgatagctttatcaatttcactgaaaaaatcatccccgtaactttcataatccagagcaggattgtctggagcgtcttcaacatcggcaatggcagcgaggaatgtggactggttctttttaaaatcttcttcttgaagctcgcgagcacgggcggcttggcgctcaatttgctggaatttggaaaccccatgactagaatcctccagggcttctggtgggtcatcgtctgcggggttgggatagtacttaccgtcagggcctatagccaaaggagctcgcagagttcgaaatggaggagacagagaatgaagcaagggtctgaaaagaacgtgtcgagaatttacagtgacgaagttgaattttgcagaaagggagtatggaagagaaagggatgtcaaagccatactgaggtg-agctccgcgatgaagtcaccgggaaagactcgagtggggttttagcaaagagaacggaagatagatgggggtttgcactttacagttaaaaggttgggaaattttcacataaatactttttgaattcaaagaaaaa----------------aaaaaagaagaaga---------------------------------------gggaggatctcctgaaaatacaacttaaacattcaaagcttattgataag-------------aagattaatgtgattatgagattgacaacataaattttt----gtcaaatcacttatttagaattttaaagtttaagtaatatttttttggaattctcccattaaaaaa-----------------------------------------------agag
>Albizia_niopoides_Simon_1601@NODE_1_length_1830_cov_394.343411
--------------------------------------------------------------------------------------------------------------------------------------------------------------------------------------------------------------------------------------------------------------------------------------------------------------------------------------------------------------------------------------------------------------------------------------------------------------------taatcctccgaggtccaagctctcttacaaaatcaagcaatctagacaagccatcaggagtctgagcacagtccactattaccccaaatgcttgttcctcatcaattaactcacacctaccaggaactgcatcaacttcttcaatccctctgacaatgtcctctaaaggtgccccaacagcaatgccaactgccacggcaccaagaatgttgtagatattatgtcttccaagtaaacctgatgaaatttctagtatgccactgggggtattaaccaagacctgtgtctcaaacagagagagctcaaacttcaagggatgaacatctgcattcttattctccagtgcaaatgtcacaacagggacttcagggctcccttgcgaaacaaagaaagttgcatttggatcatcaatgttgacaacttttctgttccgttcagggtccaccatttttgaaaatagtttagctgttgcatctcgatatgcctcctcagacccatggagacccacattgtccccttccaaatttgtaaaaactgcaatatcaaaatcaacctcattgaactttcctaaggctagtccttgagaagaagtctccatgactagtgcttcagttccattgtgaagcatctttgccatcaagttttgaactaaaacagcatctggtattgtgttcaccgactctaatttattatccccatgcacgtaatgagcaactgagctcaacattcctgttcgcagtcccattgcttcatacatgctttttatcaaatatgcaccggttgttttgccatacgtcccagttatcccgattgctgccatgtttcttgatggatacttgtaaaaggatgcagccaaagcagggagaatcgcattcgtatcttccacaatcaccagtgccttgcaacccaaggtctcttctatgtctatctcttcactcgccaccacggcaactgctcctctcttgtctgcctcagttaagtacatgtatccatcagtctcttgcccaacacagcatacaaacaaatttcctggagtgactagccttgaatcatgctgaattccggtaatctcaatttccaaattaccggataccgatatagggacgaccttactctcatccaaaagctcagccagagtaattttaaatttgggttccacaatcctaaccttactttttccatagctgtcaaaatctaaatcaaacgatgaatttaaggatgaactctgacttttatggtcgaattcactcacctcaccacttaatttatccgagtcctctgcatccgaatcattggaagtaattctgagcccctgtagttcgtcaatctcctccaaatcaacgacctcctcgggctgcagttcattaacttcctcaacaacctcgtcagaaaccgtcgcctttttcctgggattcggctcaaggagcccctgctccacaaactctttacgcttcatcgcgatagctttatcaatttcactgaaaaaatcatccccgtaactttcataatccagagcaggattgtctggagcgtcttcaacatcggcaatggcggcgaggaatgtggactggttctttttaaaatcttcttcttgaagctcgcgagcacgggcggcttggcgctcaatttgctggaatttggaaaccccatgactagaatcctccagggcttctggtgggtcatcgtctgcggggttgggatagtacttagcgtcagggcctatagccaaaggagctcgcagagttcgaaatggaggagacagagaatgaagcaagggtctgaaaggaacgtgtcgagaatttacagtgacgaagttgaatttaggagaaa----------------------------------------------------------------------------------------------------------------------------------------------------------------------------------------------------------------------------------------------------------------------------------------------------------------------------------------------------------------------------------------------------------------------------------------------------------------------------------------
>Albizia_niopoides_Simon_1601@NODE_2_length_675_cov_51.976589
---------------------------------------------------------------------------------------------------------------------------------------------------------------------------------------------------------------------------------------------------------------------------------------------------------------------------------------------------------------------------------------------------------------------------------------------------------------------------------------------------------------------------------------------------------------------------------------------------------------------------------------------------------------------------------------------------------------------------------------------------------------------------------------------------------------------------------------------------------------------------------------------------------------------------------------------------------------------------------------------------------------------------------------------------------------------------------------------------------------------------------------------------------------------------------------------------------------------------------------------------------------------------------------------------------------------------------------------------------------------------------------------------------------------------------------------------------------------------------------------------------------------------------------------------------------------------------------------------------------------------------------------------------------------------------------------------------------------------------------------------------------------------------------------------------------------------------------------------------------------------------------------------------------------------------------------------------------------------------------------------------------------------------------------------------------------------------------------------------------------------------------------------------------------------------------------------------------------------------------------------------------------------------------------aggagacagagaatgaagcaagggtctgaaaggaacgtgtcgagaatttacagtgacgaagttgaatttaggagaaaaggagtatggaagagaaaggaatgtcaaagccatactgaggtg-agctccgcgatgaaatgaccggtaaagacttgagtggggttttagcagagcgaacggaagatagatgggggtttgccctttccagttaaaaagtcggaaaaatttcacataaatacgttttgaattaaaaaaaaa----------------------------------------------------------------aaaac-gggagaatttcccataaatacgagttaaacattcaaatctcgttgagaagaaaaa-------------taatatgattatgtaattgataaaataatttttt----gtcaaatcactcatttagcattttaaagtttaagtaatatttttttaaaattctcccattaaaaaa-caactgctaacttctgagttttattaaaagtgtaaaaatttaaaatgagc
>Albizia_niopoides_Simon_1601@NODE_3_length_581_cov_62.128968
---------------------------------------------------------------------------------------------------------------------------------------------------------------------------------------------------------------------------------------------------------------------------------------------------------------------------------------------------------------------------------------------------------------------------------------------------------------------------------------------------------------------------------------------------------------------------------------------------------------------------------------------------------------------------------------------------------------------------------------------------------------------------------------------------------------------------------------------------------------------------------------------------------------------------------------------------------------------------------------------------------------------------------------------------------------------------------------------------------------------------------------------------------------------------------------------------------------------------------------------------------------------------------------------------------------------------------------------------------------------------------------------------------------------------------------------------------------------------------------------------------------------------------------------------------------------------------------------------------------------------------------------------------------------------------------------------------------------------------------------------------------------------------------------------------------------------------------------------------------------------------------------------------------------------------------------------------------------------------------------------------------------------------------------------------------------------------------------------------------------------------------------------------------------------------------------------------------------------------------------------------------------------------------------aggagacagagaatgaagcaagggtctgaaaggaacgtgtcgagaatttacagtgacgaagttgaatttaggagaaagggagtatggaagagaaaggaatgtcaaagccatactaaggtg-agctccgcgatgaagtgaccggcaaagacttgagtggggttttagcagagcgcacggaagatagatgggagtttgcactttacagttaaaagttcgggaaattttcacataaatactttttgaattaaaaaaaca----------------------------------------------------------------gaga--gagagaatttcccaaaaatacgga--aagcattaaaatctcgtagataaaaaaaa------------ttaatgtgattataacattaataacattaattttt----gtcaaaatattaatttagaattttgaaatttaaataatatttttttgaaattctctcatttaaaaa-aaactgctaacttctgatttttagtaaaagtgcaaaaatttaaaattaat
>Albizia_subdimidiata_var_minor_Gorts_341@NODE_1_length_2255_cov_65.778696
---------------------------------------------------------------------------------------------------------------------------------------------------------------------------------------------------------------------------------------------------------cagataaaactagtcaatctcagcttaatattttccaagtctcaacggttgagaagaa-ttgaataccatgcgcatagagaaaaataaacatgctgcaatttcaaaaacaatgtttcattttggtctgttcttatttaaataaaattgaaagggaaatttttctacggaaattatctaaagggaaacacaaacgtaccagttataatcctccgaggtccaagctctcttacaagatcaagcaatctagacaagccatcaggagtctgagcacagtccactattaccccaaatgcttgttcctcatcaattaactcacacctaccaggaactgcatcaacttcttcaattcctctgacaatgtcctccaaaggtgccccaacagcaatgccaactgccacggcaccaagaatgttgtaaatattatgtcttccaagtaaacctgatgaaatttctagtatgccactgggggtattaaccaagacctgtgtctcaaacagagagagctcaaacttcaagggatgaacatctgcattcttattctccagtgcaaatgtcacaacagggacttcagggttcccttgcgaaacaaagaaagttgcacttggatcatcaatgttgacaacttttctgttccgttcagggtccaccatttttgaaaatagtttagctgttgcatctctatatgcctcctcagacccatggagacccacattgtccccttccaaatttgtaaaaactgcaatatcaaaatcaacctcattgaactttcctaaggctagtccttgagaagaagtctccatgactagcgcttcagttccattgtgaagcatctttgccatcaagttttgaactaaaacagcatctggtattgtgttcaccgactctagtttattatccccatgcacgtaataagcaactgagctcaacattcccgttcgcagtcccattgcttcatacatgctttttatcaaatatgcaccggttgttttgccatacgtcccagttatcccgattgctgccatgtttcttgatggatacttgtaaaaggatgcagccaaagcagggagaatcgctttagtatcttccacaatcaccagtgccttgcaacccaaggtctcttctatgtctatctcctcactcgccaccacggcaactgctcctctcttgtctgcctcagttaagtacatgtatccatcagtctcttgcccaacacagcatacaaacaaatttcctggagtgactagccttgaatcatgctgaattccggtaatctcaatttccaaattaccggataccgatatagggacgaccttactctcatccaaaagctcagccagagtaattttaaatttgggttccacaatcctagccttactttttccaaagctgtcaaaatctaaatcaaacgatgaatttaaggatgaactctgacttttaaggtcgaattcactcacctcaccacttaatttatccgagtcctctgcctccgaatcattggaagtaattctgagcccctgtagttcgtcaatctcctccaaatcaacgacctcctcgggctgcagtccattaacttcctcaacaacctcatcagaaaccgtcgcctttttcctgggattcggctcaaggagcccctgctccacaaactctttacgcttcatcgagatagctttatcaatttcactgaaaaaatcatccccgtaactttcataatccagaccaggattgtctggagcgtcttcaacatcggcaatggcagcgaggaatgtggactggttctttttaaaatcttcttcttgaagctcgcgagcacgggcggcttggcgctcaatttgctggaatttggaaaccccatgactagaatcctccagggcttctggtgggtcatcgtctgcggggttgggatagtacttaccgtcagggcctatagccaaaggagctcgcagagttcgaaatggaggagacagagaatgaagcaagggtctgaaaggaacgtgtcgagaatttacagtgacgaagttgaatttcgcagaaagggagtatggaagagaaaggaatgtccaagccatactgaggtg-agctccgcgatgaagtcaccgggaaagacttgagtggggttttagcagagcgaacggaatatagatgggggtttgcactttgcagttaaaaggtcgggaaatttgcacataaatactttttgaattaaaaaaaaaa---------------------------------------------------------------------aggagaatctcctgaaaataccacttaatcgtttaaatcttat-----------------------------------------------------------------------------------------------------------------------------------------------------------------------------------t
>Albizia_subdimidiata_var_subdimidiata_Ferreira_210@NODE_1_length_2608_cov_287.196365
--------------------------------------------------------------------------------------tcaaacgatttttcgttttaatctcttattaaaattagaaaaaaatcatgataggtacaaggtaatttcagtcaaaaaatataccattttaaactttggcatatgcattaataatatgtgcaacgtgagcatttattgtgcaccctagctaaaatgtaattttcagataaaactagtcaatctcagcttaatattttccaagtctcaacggttgagaagaa-ttgaataccatgcgcatagagaaaaataaacatgctgcaatttcaaaaacaatgtttcattttggtctgttcttatttaaataaaattgaaagggaaatttttctacggaaattatctaaagggaaacacaaacgtaccagttataatcctccgaggtccaagctctcttacaagatcaagcaatctagacaagccatcaggagtctgagcacagtccactattaccccaaatgcttgttcctcatcaattaactcacacctaccaggaactgcatcaacttcttcaattcctctgacaatgtcctccaaaggtgccccaacagcaatgccaactgccacggcaccaagaatgttgtaaatattatgtcttccaagtaaacctgatgaaatttctagtatgccactgggggtattaaccaagacctgtgtctcaaacagagagagctcaaacttcaagggatgaacatctgcattcttattctccagtgcaaatgtcacaacagggacttcagggttcccttgcgaaacaaagaaagttgcacttggatcatcaatgttgacaacttttctgttccgttcagggtccaccatttttgaaaatagtttagctgttgcatctctatatgcctcctcagacccatggagacccacattgtccccttccaaatttgtaaaaactgcaatatcaaaatcaacctcattgaactttcctaaggctagtccttgagaagaagtctccatgactagcgcttcagttccattgtgaagcatctttgccatcaagttttgaactaaaacagcatctggtattgtgttcaccgactctaatttattatccccatgcacgtaatgagcaactgagctcaacattcccgttcgcagtcccattgcttcatacatgctttttatcaaatatgcaccggttgttttgccatacgtcccagttatcccgattgctgccatgtttcttgatggatacttgtaaaaggatgcagccaaagcagggagaatcgcattagtatcttccacaatcaccagtgccttgcaacccaaggtctcttctatgtctatctcttcactcgccaccacggcaactgctcctctcttgtctgcctcagttaagtacatgtatccatcagtctcttgcccaacacagcatacaaacaaatttcctggagtgactagccttgaatcatgctgaattccggtaatctccatttccaaattaccggataccgatatagggacgaccttactctcatccaaaagctcagccagagtaattttaaatttgggttccacaatcctagccttactttttccatagctgtcaaaatctaaatcaaacgatgaatttaaggatgaactctggcttttatggtcgaattcactcacctcaccacttaatttatccgagtcctctgcctccgaatcattggaagtaattctgatcccctgtagttcgtcaatctcctccaaatcaacgacctcctcgggctgcagttcattaacttcctcaacaacctcatcagaaaccgtcgcctttttcctgggattcggctcaaggagcccctgctccacaaactctttacgcttcatcgagatagctttatcaatttcactgaaaaaatcatccccgtaactttcataatccaaagcaggattgtctggagcgtcttcaacatcggcaatggcagcgaggaatgtggactggttctttttaaaatcttcttcttgaagctcgcgagcacgggcggcttggcgctcaatttgctggaatttggaaaccccatgactagaatcctccagggcttctggcgggtcatcgtctgcggggttgggatagtacttaccgtcagggcctatagccaaaggagctcgcagagttcgaaatggaggagacagagaatgaagcaagggtctgaaaggaacgtgtcgagaatttacagtgacgaagttgaatttcgcagaaagggagtatggaagagaaaggaatgtcaaagccatactgaggtg-agctccgcgatgaagtcaccgggaaagacttgagtggggttttagcagagcgaacggaatatagatgggggtttgcactttgcagttaaaaggtcgggaaattttcacataaatactttttgaattcaaaagaaa-------------------aaaagaaaaagaaaaa-----------------------------------ggggtaatctcctgaaaataccacttaatcattcaaatcttatggataat-------------aagagcaatgtgattatcagattaataatataatttttt----gtcaaatcacttatttaagattttaaaattcaagtaatatttttttagaattctcccattaaaaaa-aagctgctaacttctgatttttatttaaagtgca-----------aaagt
>Albizia_tomentella_Leach_Dunlop_3801@NODE_1_length_2675_cov_380.252887
aacctcaaccaagaaatttcagtctcaaacagtgagaagaatcagaataccatacgcagagagaaaataaccatgccaggatttcatcaaacgatttttcattttaatctct--tctaaattagaaaaaaatcatgataggtacaagataatttcagtcaaacaataaaccattttaaactttggcatgtgcattaataatatgtgcaacacgagcatttattgcgcaccctagataaaatgtaattttcagataacaccagtcaatctcagcttaatattttccaagtctcaacggttaagaagaatttgaataccatgcacagagacaaaaataaacatgctgcaatttcaaaaacga---------gtgatcttttcttgtttaaataaaattgaaagggaaatttttctacggcaattatctaaaaggaaacacgaacgtaccagttataatcctccgaggtccaagctctcttacgaaatcaagcaatctagacaaggcatcaggagtctgagcacagtccactattaccccaaatgcttgttcctcatcaattaactcacacctaccaggaactgcatcaacttcttcaatccctctaacaatgtcctctaaaggtgccccaacagcaatgccaactgccacggcaccaagaatgttgtaaatattatgtcttccgagtaaacctgatgaaatttctagtatgccactgggggtattaaccaagacctgtgtctcaaacagagagagctcaaacttcaagggatgaacatctgcattcttattctccagtgcaaatgtcacaacagggacttcagggttcccttgtgaaacaaagaaagttgcatttggatcatcaacgttgacaacttttctgttccgttcagggtccaccatttttgaaaatagtttagctgttgcatctctatatgcctcctcagacccatggagacccacattgtcctcttccaaatttgtaaaaactgcaatatcaaaatcaacctcatcgaactttcctaaggctagtccttgagaagaagtctccatgactagtgcttcagttccattatgaagcatctttgccatcaagttttgaactaaaacggcatctggtattgtgttcaccgactctaatttattatccccatgcacgtaatgagcaactgagctcaacattcctgttcgcagtcccattgcttcatacatgctttttatcaaatatgcaccggttgttttaccatatgtcccagttatcccgattgctgccatgtttcttgatggatacttgtaaaaggatgcagccaaagcagggagaatcgcattagtatcttccacaatcaccagtgccttacaacccaaggtctcttctatgtctatctcttcactcgcaaccacggcaactgctcctctcttgtctgcctcagttaagtacatgtatccatcagtcttttgcccaacacagcatacaaacaaatttcctggagtgactagccttgaatcatgctgaattccggtaatctcaatttccaaattaccggataccgatatagggacaaccttactctcatccaaaagctcagccagaataattttaaatttaggttccacaatcctagccttgctttgtccatatctatcaaaatcgaaatcaaacgatgaatttaaggatgaactctgacttttatggtcgaattcactcacctcaccacggaatttatccgagtcctctgcatccgaatcatcggaagtaattctgagcccctggagttcgtcaatctcctccaaatcaacgacctcctcgggctgcagttcatttacttcctcaacaacctcaccagaaaccatcgcctttttcctgggattcggctcaagaagcccctgctccacaaactctttacgcttcatcgcgatagctttatcaatttcactgaacaaatcatccccgtaactttcagaatccagagcaggattgtctggagcatcttcaacatcggcaatggcagcgaggaatgtggactggttctttttaaaatcttcttcttgaagctcgcgagcacgggcggcctggcgctcaatttgctggaatttggaaaccccatgactagaatcttccagggcttctggtgggtcatcgtctgcggggttgggatagtacttaccgtcagggcctatagccaaaggagctcgcagagttcgaaatggaggagacagaggatgaagcaagggtctgaaagaagcgtgtcgagaatttacagcgacgaagttgaatttaggagaaagggagtatggaagagaacggaatgtcagagacatactgaggtgcagccccgcgatgaagtgacccggaaagacttgtggggggttttagctgagcggacggaagagagataggggtttgcactgcacagttaaaacgttaggaaaattccgcataaataccttttgaatttaaaaaacccccttca----aatacgaaataagtaaataaccaaaaaggcgataaagattaatttaaaattttaaaatattgataattttataattatttt---------ttttaatttttaaaaaataaaagaccccttgtaatatttttattttt------------------atttttaagatataattaaatttatagataattataaatttaatgatgatt---------------------------------------------tttgagataaaataag---------aatatg
>Albizia_tomentosa_Hughes_648@NODE_2_length_1135_cov_144.388469
-----------------------------------------------------------------------------------------------------------------------------------------------------------------------------------------------------------------------------------------------------------------------------------------------------------------------------------------------------------------------------------------------------------------------------------------------------------------------------------------------------------------------------------------------------------------------------------------------------------------------------------------------------------------------------------------------------------------------------------------------------------------------------------------------------------------------------------------------------------------------------------------------------------------------------------------------------------------------------------------------------------------------------------------------------------------------------------------------------------------------------------------------------------------------------------------------------------------------------------------------------------------------------------------------------------------------------------------------------------------------------------------------------------------------------------------------------------------------------------------------------------------------------------aatcattttggacaacaa----taatcaatatatcattaaaacattttgcgttttattatttactaacactgcgtttggagcagtgttgcagagggcaaaacgcacga-----------------ttgctctttataagcccaatctaactgtggtccaattttttagtgtttggggcagcttatgaaactaagggcaaattgtggcttttgcgccacaatttagagcttttaaaaaaaagcccaaccacatttttcgtatttatgtcatt--------ttctgagcccctgtagtacgtcaatctcctccaaatcaatgacctcctcgggctgcagttcattaacttcctcaacaacctcatcagaaaccatcgcctttttcttgggattcagctcaaggagcccctactccacaaactctttacgcttcatcgcgatagctttatcaatttcactgaaaaaatcatccccgtaactttcataatccagagcaggattgtctggagcatcttcaacattggcaatggcagcgaggaatgtggactggttctttttaaaatcttcttcttgaagctcccgagcacgggcggcttggtgctcaatttgctggaatttggaaaccccatgactagaatcctccagggcttctggtgggtcatcgtctgtagggttgggatagtacttaccgtcagggcctatagccaaaggagctcgcagagttcgaaatggaggagacagagaatgaagcaagggtctgaaaggaacgtgtcgagaatttacagtgacaaagttgaatttaggagaaaaggagtaaggaagagaaaggaatgtcaaaaatatcccgaattttgggcttaaaggttggaaaataagcctgaattgagaggactgctaatttaacagttcctagggagacatgatattattttctaaaattaaagggaataaaatggtgaatattcgt---gtttgaatttataaag---------tata----------------------------------------aattctcattttc------atgagaa-----------------------------attgggcacgaaagaaaga-----------------------------------------atatttatggattaatttggtgatttaaaatatccaatattg-------------------------------------------------------------------------------gagaaa
>Archidendron_clypearia_Wieringa_1849@NODE_1_length_2800_cov_462.356592
-----------------------------------gaagaatcagaataccatacgcagagagaaaataaccatgccagggtttcatcaaatgattttttgttttaatctcttatttaaattagaaaaaaatcatgatgggtacaagataatttcagtcaaacaatataccattttaaactttggcatgtgcattaataatatgtgcaacatgagcatttatagtgcaccctagataaaatgtaattttcagataacactagtcaatctcagcttaatattttccaagtctcaacggttgagaagaatttgcataccaagcacagagagaaaaataaatatgctgcaatttcaaaaacgatgtttcattttgatctgttcttatttaaataaaattgaaaaggaaatttttctacggcaattatctaaagggaaacacaaacgtaccagttataatcctccgaggtccaagctctcttacgaagtcaagcaatctagacaaggcatcaggagtctgagcacagtccactattaccccaaatgcctgttcctcatcaattaactcacacctaccaggaactgcatcaacttcttcaatccctctgacaatgtcctctaaaggtgccccaacagcaatgccaactgccacggcaccaagaatgttgtaaatattatgccttccaagtaaaccggatgaaatttctagtatgccactgggggtattaaccaagacctgtgtctcaaacagagagagctcaaacttcaagggatgaacatctgcatccttattctccagtgcaaatgtcacaacagggacttcagggttcccttgtgaaacaaagaaagttgcatttggatcatcaatgttgacaacttttctgttccgttcagggtccaccatttttgaaaacagtttagctgttgcgtctctatatgcctcctcagacccatggagacccatattgtccccttccaaatttgtaaaaactgcaatatcaaaatcaacctcattgaactttcctaaggctagtcctagagaagaagtctccatgactagtgcttcagttccattgtgaagcatctttgccatcaagttttgaactaaaacagcatctggtattgtgttcaccgactctaatttattatccccatgcacgtaatgagcaactgagctcaacattcctgtccgcagtcccattgcttcatacatgctttttatcaaatatgcaccggttgtcttgccatatgtcccagttatcccgattgctgctatgtttcttgatggatacttgtaaaaggatgcagccaaagcagggagaatcgcattagtatcttccacaatcaccagtgccttgcaacccaaggtctcttctatgtctatctcttcactcgccaccacggcaactgctcctctcttgtctgcctcagttaagtacatgtatccatcagtcttttgcccaacacagcatacaaacaaatttcccggagtgactagccttgaatcatgctgaattccggtaatctcaatttccaaattaccggataccgatataggtacgaccttactctcatccaaaagctcagccagagtaattttaaatttgggttccacaatcctagccttactttttccatagctgtcaaaatctaaatcaaacgatgaatttaaggatgaactctgacttttatggtcgaattcactaaactcaccactgaatttatccgagtcctctgcatccgaatcatcggaagtaattctgagcccccggagttcgtcaatctcctccaaatcaacgacctcctcgggctgcagctcattaacttcctcaacaacctcatccgaaaccgtcgcctttttcctgggattcggctcaaggagcccctgctccacaaactctttacgcttcatcgcgatagctttatcaatttcactgaacaaatcatccccgaaactttcagaatccagagcaggattgtctggagcatcttcaacatcggcaatggcagcgaggaatgtggactggttctttttaaaatcttcttcttgaagctcgcgagcacgggcggcttggcgctcaatttgctggaatttggaaaccccatgactagaatcctccaaggcttctggtgggtcatcgtctgcggggttgggatagtacttaccgttagggcctatagccaaaggagctcgcagagttcgaaacggaggagacagagaatgaaacaagggtctgaaaggagcgtgtcgagaatttacagcgacgaagttgaatttaggagaaagggagtatggaagagaaaggaatgtcaaagccatactgaggtgcagctcagcgatgaagtgaccgggaaagacttgagtggggttttagctgagcgatcggaagatagccaggggtttgcactttacagttagaggttcggaaaattccaacgttattaaatccggactattgaaacggtctgtgt--------------------------------acagtgggctcagggttagtgggttaaattagagttaatttgagattaaattagtttaaacgtaatatttttttaaatagttttaaaat----------------------------------agaaaatttttgagatcaaatt----agtgacagtgtt------------------------------------------gggggggtgaatttaaaaattcaaataagagagatt---------caggac
>Balizia_elegans_Iganci_870@NODE_1_length_3010_cov_242.016706
aacctcaaccaagaaatttcagtctcaaacagtgagaagaatcagaataccatacgcagagagaaaataaccatgccaggatttcatcaaacgatttttcgttttaatctcctatttaaattagaaaaaaatcatgataggtacaagataatttcagtcaaacaatataccattttaaactttggcatgtgcattaataaaatgtgcaacatgagcatttattgtgcaccgtagataaaatgtaatgttcagataacactagtcaatctcagcttaatattttccaagtctcaacggttgagaagaatttgaataccatgcacagagagaaaaataaacatgctgcaatgtcaaaaacgatgtttcattttgatctgttctaatttaaataaaattgaaaaggaaatttttctacggcaattatctaaagggaaacacaaacgtaccagttataatcctccgaggtccaagctctcttacgaaatcaagcaatctagacaaggcatcaggagtctgagcacagtccactattaccccaaatgcttgttcctcatcaattaactcacacctaccaggaactgcatcaacttcttcaatccctctgacaatgtcctctaaaggtgccccaacagcaatgccaactgccacggcaccaagaatgttgtaaatattatgtcttccaagtaaacctgatgaaatttctagtatgccactgggggtattaaccaagacctgtgtctcaaacagagagagctcaaacttcaagggatgaacatctgcattcttattctccagtgcaaatgtcacaacagggacttcagggttcccttgcgaaacaaagaaagttgcatttggatcatcaatgttgacaacttttctgttcctttcagcgtccaccatttttgaaaatagtttagctgttgcatctctgtatgcctcctcagacccatggagacccacattgtccccttccaaatttgtaaaaactgcaatatcaaaatcaacctcattgaactttcctaaggctagtccttgagaagaagtctccatgactagtgcttcagttccattatgaagcatctttgccatcaagttttgaactaaaacagcatctggtattgtgttcaccgactctaatttattatccccatgcacgtaatgagcaactgagctcaacattcctgttcgcagtcccattgcttcatacatgctttttatcaaatacgcaccggttgttttgccatacgtcccagttatcccgattgctgccatgtttcttgatggatacttgtaaaaggatgcagccaaagcagggagaatcgcattagtatcttccacaatcaccagtgccttgcaacccaaggtctcttctatgtctatctcttcactcgccaccacggcaactgctcctctcttgtctgcctcagttaagtacatgtatccatcagtcttttgcccaacacagcatacaaacaaatttccaggagtgactagccttgaatcatgctgaattccggtaatctcaatttccaaattaccggataccgatatagggacgaccttactctcatccaaaagctcagccagagtaattttaaatttgggttccacaatcctagccttactttttccatagctgtcaaaatctaaatcaaacgatgaatttaaggacgaactctgacttttatggtcgaattcactcacctcaccactgaatttatccgagtcctctgcatccgaatcattggaagtaactctgagcccctggagttcgtcaatctcctccaaatcaacgacctcctcgggctgcagttcattaacttcctcaacaacctcatcagaaaccgtcgcctttttcctgggattcggctcaaggagcccctgctccacaaactctttacgcttcatcgcgatagctttatcaatttcactgaacaaatcatccccgtaactttcagaatccagagcaggattgtctggagcatcttcaacatcggcaatggcagcgaggaatgtggactggttctttttaaaatcttcttcttgaagctcgcgagcacgggcggcttggcgctcaatttgctggaatttggaaaccccatgactagaatcctccagggcttctggtgggtcatcgtctgcggggttgggatagtacttaccgtcagggcctatagccaaaggagctcgcaccgttcgaaatggaggagacacagaatgaagcaagggtctgaaaggagcgtgtcgagaatttacagcggcgaagttgaatttaggagaaagggagtgtggaagagaaaggaatgtcaaagccatactgaggtgcggctccgcgacgaagtgaccgggaaagacttgagtggggttttagcggagcaaacggaggatagatgggggtttgcactttacagttaaaaggttcggaaaattttacgtaaataccttttgaatttcaaaaaaacctccgaaatatctgttaaaaatgcaaaataacaatgagatgataaagatcaatttgaaaatttaaagtgttgattattttttaatattgtctcttaatttttttaattttaaaaaaagaaaaggccccttacaggagcactatctccggctggccgccggtggctggtttttgggtttaaat-ttttaaaaaaaaattgtagaggtaagcaatattcttattttttatatggatgtaagacaaaaatatgaactttcaatctttaataaaaaaca----------------a
>Balizia_leucocalyx_Aguilar_1939@NODE_1_length_2845_cov_310.621749
aaacacaacgaagaagcggcagatccagagaagaaaagaaaattagccaataggctctgataccatgtaagcaaaatatgctctcatcatctgatctttcgttttaatctcctatttaaatcagaaaaaaatcatgataggtacaagataatttcagtcaaacaatataccattttaaacttaggaatgtgcattaataaaatgtgcaacatgagcatttattgtgcaccgtagataaaatgtaattttcagataacactagtcaatctcagcttaatattttccaagtctcaacggttgagaagaatttgaataccgtgcacagagagaaaaataaacatgctgcaatgtcaaaaacgatgtttcattttgatctgttctcattt-aataaaattgaaaaggaaatttttctacggcaattatctaaagggaaacacaaacgtaccagttataatcctccgaggtccaagctctcttacgaaatcaagcaatctagacaaagcatcaggagtctgagcacagtccactattacaccaaatgcttgttcctcatcaattaactcacacctaccaggaactgcatcaacttcttcaatccctctgacaatgtcctctaaaggtgccccaacagcaatgccaactgccacggcaccaagaatgttgtaaatattatgtcttccaagtaaacctgatgaaatttctagtatgccactgggggtattaaccaagacctgtgtctcaaacagagagagctcaaacttcaagggatgaacatctgcattcttattctccagtgcaaatgtcacaacagggacttcagggttcccttgcgaaacaaagaaagttgcatttggatcatcaatgttgacaacttttctgtttcgttcagggtccaccatttttgaaaatagtttagctgttgcatttctgtatgcctcctcagacccagggagacccacattgtccccttccaaatttgtaaaaactgcaatatcaaaatcaacctcattgaactttccgaaggctagtccttgagcagaagtctccatgactagtgcttcagttccattgtgaagcatctttgccatcaagttttgaactaaaacagcatctggtattgtgttcaccgactctaatttattatccccatgcacgtaatgagcaactgagctcaacattcctgttcgcagtcccattgcttcatacatgctttttatcaaatacgcaccggttgttttgccatacgtcccagttatcccgattgctgccatgtttcttgatggatacttgtaaaaggatgcagccaaagcagggagaatcgcattagtatcttccacaatcaccagtgccttgcaacccaaggtctcttctatgtctatctcttcactcgccaccacggcaactgctcctctcttgtctgcctcagttaagtacatgtatccatcagtcttttgcccaacacagcatacaaacaaatttccaggagtgactagccttgaatcatgctgaattccggtaatctcaatttccaaattaccggataccgatatagggacgaccttactctcatccaaaagctcagccagagtaattttaaatttgggttccacaatcctagccttactttttccatagctgtcaaaatctaaatcaaacgatgaatttaaggacgaactctgacttttatggtcgaattcactcacctcaccactgaatttatccgagtcctctgcatccgaatcattggaagtaactctgagcccctggagttcgtcaatctcctccaaatcaacgacctcctcgggctgcagttcattaacttcctcaacaacctcatcagaaaccatcgcctttttcctgggattcggctcaaggagcccctgctccacaaactctttacgcttcatcgcgatagctttatcaatttcactgaacaaatcatccccgtaactttcagaatccagagcaggattgtctggagcatcttcaacatcggcaatggcagcgaggaatgtggactggttctttttaaaatcttcttcttgaagctcgcgagcacgggcggcttggcgctcaatttgctggaatttggaaaccccatgactagaatcctccagggcttctggtgggtcatcgtctgcggggttgggatagtacttaccgtcagggcctatagccaaaggagctcgcaccgttcgaaatggaggagacagagaatgaagcaagggtctgaaaggagcgtgtcgagaatttacagcggcgaagttgaatttaggagaaagggagtgtgaaagagaaaggaatgtcaaagccatactgaggtgcggctccgcgacgaagtaaccgggaaagacttgagtggggttttagctgagcgaacggaagatagatgggggtttgcactttccagttaaaaggttcggaaaatttcacgtaaataccttttgaatttcaaaaaaacctccgaaatatctgttgaaaatgcaaaataacaaagagatgataaagatcaatttaaaaatttaaagtgttgattatttttcaatattgtctcttgatttttttaattttaaacaaagaaaaggccccttacaggaacactatcgccggctggcggccggtggctggtttttgggtttaattttttt--------------------------------------------------------------------------------------------------------a
>Balizia_pedicellaris_Queiroz_15529@NODE_1_length_2204_cov_677.938111
-------accaagaaatttcagtctcaaacagtgagaagaatcagaataccatacgcagagagaaaataaccttgccaggatttcatcaaacgatttttcattttaatctcctatttaaattagaaaaaaatcatgataggtacaagataatttcagttaaacaatataccattttaaactttggcatgtgcattaataaaatgtgcaacatgagcatttattgtgcaccgtagataaaatgtaattttcagataacactagtcaatctcagcttaatattttccaagtctcaacggttgagaagaatttgaataccatgcacaaagagaaaaataaacatgctgcaatgtcaaaaacgatgtttcattttgatctgttctcatttaaataaaattgaaaaggaaatttttctacggcaattatctaaagggaaacacaaacgtaccagttataatcctccgaggtccaagctctcttacgaaatcaagcaatctagacaaggcatcaggagtctgagcacagtccactattaccccaaatgcttgttcctcatcaattaactcacacctaccaggaactgcatcaacttcttcaatccctctgacaatgtcctctaaaggtgccccaacagcaatgccaactgccacggcaccaagaatgttgtaaatattatgtcttccaagtaaacctgatgaaatttctagtatgccactgggggtattaaccaagacctgtgtctcaaacagagagagctcaaacttcaagggatgaacatctgcattcttattctccagtgcaaatgtcacaacagggacttcagggttcccttgcgaaacaaagaaagttgcatttggatcatcaatgttgacaacttttctgttccgttcagcgtccaccatttttgaaaatagtttagctgttgcatctctgtatgcctcctcagacccatggagacccacattgtccccttccaaatttgtaaaaactgcaatatcaaaatcaacctcattgaactttcctaaggctagtccttgagaagaagtctccatgactagtgcttcagttccattgtgaagcatctttgccatcaagttttgaactaaaacagcatctggtattgtgttcaccgactctaatttattatccccatgcacgtaatgagcaactgagctcaacattcctgttcgcagtcccattgcttcatacatgctttttatcaaatacgcaccggttgttttgccatacgtcccagttatcccgattgctgccatgtttcttgatggatacttgtaaaaggatgcagccaaagcagggagaatcgcattagtatcttccacaatcaccagtgccttgcaacccaaggtctcttctatgtctatctcttcactcgccaccacggcaactgctcctctcttgtctgcctcagttaagtacatgtatccatcagtcttttgcccaacacagcatacaaacaaatttccaggagtgactagccttgaatcatgctgaattccggtaatctcaatttccaaattaccggataccgatatagggacgaccttactctcatccaaaagctcagccagagtaattttaaatttgggttccacaatcctagccttactttttccatagctgtcaaaatctaaatcaaacgatgaatttaaggacgaactctgacttttatggtcgaattcactcacctcaccactgaatttatccgagtcctctgcatccgaatcattggaagtaactctgagcccctggagttcgtcaatctcctccaaatcaacgacctcctcgggctgcagttcattaacttcctcaacaacctcatcagaaaccgtcgcctttttcctgggattcggctcaaggagcccctgctccacaaactctttacgcttcatcgcgatagctttatcaatttcactgaacaaatcatccccgtaactttcagaatccagagcaggattgtctggagcatcttcaacatcggcaatggcagcgaggaatgtggactggttctttttaaaatcttcttcttgaagctcgcgagcacgggcggcttggcgctcaatttgctggaatttggaaaccccatgactagaatcctccagggcttctggtgggtcatcgtctgcggggttgggatagtacttaccgtcagggcctatagccaaaggagctcgcaccgttcgaaatggaggaga---------------------------------------------------------------------------------------------------------------------------------------------------------------------------------------------------------------------------------------------------------------------------------------------------------------------------------------------------------------------------------------------------------------------------------------------------------------------------------------------------------------------------------------------------------------
>Balizia_spnov_Morim_577@NODE_1_length_2662_cov_440.402378
-----------------------ctcaaactgtgagaagaatcagaataccatacgcagagagaaaataaccatgccaggatttcatcaaacgatttttcgt------------tttaaattagaaaaaaatcatgataggtacaagataatttcagtcaaacaatataccattttaaactttggc---------------atgtgcaacatgagcatttattgtgcaccgtccataaaatgtaattttcagataacactagtcaatctcagcttaatattttccaagtctcaacggttgagaagaatttgaataccatgcacagagagaaaaataaacatgctgcaatgtcaaaaacgatgtttcattttgatctgttctcatttaaataaaattgaaaaggaaatttttctacggcaattatctaaagggaaatacaaacgtaccagttataatcctccgaggtcctagctctcttacgaaatcaagcaatctagacaaggcatcaggagtctgagcacagtccactattaccccaaatgcttgttcctcatcaattaactcacacctaccaggaactgcatcaacttcttcaatccctctgacaatgtcctctaaaggtgccccaacagcaatgccaactgccacggcaccaagaatgttgtaaatattatgtcttccaagtaaacctgatgaaatttctagtatgccactgggggtattaaccaagacctgtgtctcaaacagagagagctcaaacttcaagggatgaacatctgcattcttattctccagtgcaaatgtcacaacagggacttcagggttcccttgcgaaacaaagaaagttgcatttggatcatcaatgttgacaacttttctgttccgttcagggtccaccatttttgaaaatagtttagctgttgcatctctgtatgcctcctcagacccatggagacccacactgtccccttccaaatttgtaaaaactgcaatatcaaaatcaacctcattgaactttcctaaggctagtccttgagaagaagtctccatgactagtgcttcagttccattgtgaagcatctttgccatcaagttttgaactaaaacagcatctggtattgtgttcaccgactctaatttattatccccatgcacgtaatgagcaactgagctcaacattcctgttcgcagtcccattgcttcatacatgctttttatcaaatacgcaccggttgttttgccatacgtcccagttatcccgattgctgccatgtttcttgatggatacttgtaaaaggatgcagccaaagcagggagaatcgcattagtatcttccacaatcaccagtgccttgcaacccaaggtctcttctatgtctatctcttcactcgccaccacggcaactgctcctctcttgtctgcctcagttaagtacatgtatccatcagtcttttgcccaacacagcatacaaacaaatttccaggagtgactagccttgaatcatgctgaattccggtaatctcaatttccaaattaccggataccgatatagggacgaccttactctcatccaaaagctcagccagagtaattttaaatttgggttccacaatcctagccttactttttccatagctgtcaaaatctaaatcaaacgatgaatttaaggacgaactctgacttttatggtcgaattcactcaactcaccactgaatttatccgagtcctctgcatccgaatcattggaagtaactctgagcccctggagttcgtcaatctcctccaaatcaacgacctcctcgggctgcagttcattaacttcctcaacaacctcatcagaaaccgtcgcctttttcctgggattcggctcaaggagcccctgctccacaaactctttacgcttcatcgcgatagctttatcaatttcactgaacaaatcatccccgtaactttcagaatccagagcaggattgtctggagcatcttcaacatcggcaatggcagcgaggaatgtggactggttctttttaaaatcttcttcttgaagctcgcgagcacgggcggcttggcgctcaatttgctggaatttggaaaccccgtgactagaatcctccagggcttctggtgggtcatcgtctgcggggttgggatagtacttaccgtcagggccgatagccaaaggaggtcgcaccgttcgaaatggaggagacagagaatgaagcaagggtctgaaagaagcgtgtcgagaatttacagcggcgaagttgaatttaggagaaagggagtgtggaagagaaaggaatgtcaaagccatactgaggtgcggctccgcgacgaagtgaccgggaaagacttgagtggggttttagctgagcgaacggaaaatagatgggggtttgcactttgcagttaaaaggttcggaaaatttcacgtaaataccttttgaatttcaaaaaaaccttcgaaatatctgttaaaaatgcaaaataacaaagagatgataaagatcaatttgaaaatttaaagtgtcgattatttttcaatatggtctcttaatttttttaattttaaaaaaagaaaaggccccttacaggag-----------------------------------------------------------------------------------------------------------------------------------------------------------
>Hydrochorea_corymbosa1_Bonadeu_655@NODE_1_length_2305_cov_327.146667
-------------------------------------------------------------------------------------------------------------------------------------------------------------------------ccattttaaattttggcatgtgcaattataaaatgtgcaacatgagcatttattgtgcaccgtcgataaaatgtaattttcagataacactagtcaatctcagcttaatattttccaagtctcaacggttgagaagaatttgaataccatgcacagagagaaaaataaacatgctgcaatgtcaaaaacgatgtttcattttgatctgttctcatttaaataaaattgaaaaggaaatttttctacggcaattatctaaagggaaatacaaacgtaccagttataatcctccgaggtccaagctctcttacgaaatcaagcaatctagacaaggcatcaggagtctgagcacagtccactattaccccaaatgcttgttcctcatcaattaactcacacctaccaggaactgcatcaacttcttcaatccctctgacaatgtcctctaaaggtgccccaacagcaatgccaactgccacggcaccaagaatgttgtaaatattatgtcttccaagtaaacctgatgaaatttctagtatgccactgggggtattgaccaagacctgtgtctcaaacagagagagctcaaacttcaagggatgaacatctgcattcttattctccagtgcaaatgtcacaacagggacttcagggttcccttgtgaaacaaagaaagttgcatttggatcatcaatgttgacaacttttctgttccgttcagggtccaccatttttgaaaatagtttagctgttgcatctctgtatgcctcctcagacccatggagacccacactgtccccttccaaatttgtaaaaactgcgatatcaaaatcaacctcattgaactttcctaaggctagtccttgagaagaagtctccatgactagtgcttcagttccattgtgaagcatctttgccatcaagttttgaactaaaacagcatctggtattgtgttcaccgactctaatttattaaccccatgcacgtaatgagcaacggagctcaacattcctgttcgcagtcccattgcttcatacatgctttttatcaaatacgcaccggttgttttgccatacgtcccagttatcccgattgctgccatgtttcttgatggatacttgtaaaaggatgcagccaaagcagggagaatcgcattagtatcttccacaatcaccagtgccttgcaacccaaggtctcttctatgtctatctcttcactcgccaccacggcaactgctcctctcttgtctgcctcagttaagtacatgtatccatcagtcttttgcccaacacagcatacaaacaaatttccaggagtgactagccttgaatcatgctgaattccggtaatctcaatttccaaattaccggataccgatatagggacgaccttactctcatccaaaagctcagccagagtaattttaaatttgggttccacaatcctagccttactttttccatagctgtcaaaatctaaatcaaacgatgaatttaaggacgaactctgacttttatggtcgaattcactcaactcaccactgaatttatccgagtcctctgcatccgaatcattggaagtaactctgagcccctggagttcgtcaatctcctccaaatcaacgacctcctcgggctgcagttcattaacttcctcaacaacctcatcagaaaccgtcgcctttttcctgggattcggctcaaggagcccctgctccacaaactctttacgcttcatcgcgatagctttatcaatttcactgaacaaatcatccccgtaactttcagaatccaaagcaggattgtctggagcatcttcaacatcggcaatggcagcgaggaatgtggactggttctttttaaaatcttcttcttgaagctcacgagcacgggcggcttggcgctcaatttgctggaatttggaaaccccatgactagaatcctccagggcttctggtgggtcatcgtctgcggggttgggatagtacttaccgtcagggccgatagccaaaggaggtcgcaccgttcgaaaaggaggagacagagaatgaagcaagggtctgaaagaagcgtgtcgagaatttacagcggcgaagttgaatttaggagaaagggaatgtggaagagaaaggaatgtcaaagccatactgaggtgcggctccgcgacgaagtgaccgggaaagacttgagtggggttttagctgagcgaacggaaaatagatgggggtttgcactttgcagttaaaaggttcggaaaatttcacgtaaataccttttgaatttcaaaaaaacctccgaaatatc----------------------------------------------------------------------------------------------------------------------------------------------------------------------------------------------------------------------------------------------------------------------------------------
>Hydrochorea_corymbosa2_Iganci_862@NODE_1_length_2419_cov_656.746193
-----------------------------------------------------------------------------------------------------------------------------------tcatgataggtacaagataatttcagtcaaactatataccattttaaactttggcatgtgcattaataaaatgtgcaacatgagcatttattgtgcaccgtcgataaaatgtaattttcagataacactagtcaatctcagcttaatattttccaagtctcaacggttgagaagaatttgaataccatgcacagagagaaaaataaacatgctgcaatgtcaaaaacgatgtttcattttgatctgttctcatttaaataaaattgaaaaggaaatttttctacggcaattatctaaagggaaatacaaacgtaccagttataatcctccgaggtccaagctctcttacgaaatcaagcaatctagacaaggcatcaggagtctgagcacagtccactattaccccaaatgcttgttcctcatcaattaactcacacctaccaggaactgcatcaacttcttcaatccctctgacaatgtcctctaaaggtgccccaacagcaatgccaactgccacggcaccaagaatgttgtaaatattatgtcttccaagtaaacctgatgaaatttctagtatgccactgggggtattgaccaagacctgtgtctcaaacagagagagctcaaacttcaagggatgaacatctgcattcttattctccagtgcaaatgtcacaacagggacttcagggttcccttgtgaaacaaagaaagttgcatttggatcatcaatgttgacaacttttctgttccgttcagggtccaccatttttgaaaatagtttagctgttgcatctctgtatgcctcctcagacccatggagacccacactgtccccttccaaatttgtaaaaactgcgatatcaaaatcaacctcattgaactttcctaaggctagtccttgagaagaagtctccatgactagtgcttcagttccattgtgaagcatctttgccatcaagttttgaactaaaacagcatctggtattgtgttcaccgactctaatttattaaccccatgcacgtaatgagcaacggagctcaacattcctgttcgcagtcccattgcttcatacatgctttttatcaaatacgcaccggttgttttgccatacgtcccagttatcccgattgctgccatgtttcttgatggatacttgtaaaaggatgcagccaaagcagggagaatcgcattagtatcttccacaatcaccagtgccttgcaacccaaggtctcttctatgtctatctcttcactcgccaccacggcaactgctcctctcttgtctgcctcagttaagtacatgtatccatcagtcttttgcccaacacagcatacaaacaaatttccaggagtgactagccttgaatcatgctgaattccggtaatctcaatttccaaattaccggataccgatatagggacgaccttactctcatccaaaagctcagccagagtaattttaaatttgggttccacaatcctagccttactttttccatagctgtcaaaatctaaatcaaacgatgaatttaaggacgaactctgacttttatggtcgaattcactcaactcaccactgaatttatccgagtcctctgcatccgaatcattggaagtaactctgagcccctggagttcgtcaatctcctccaaatcaacgacctcctcgggctgcagttcattaacttcctcaacaacctcatcagaaaccgtcgcctttttcctgggattcggctcaaggagcccctgctccacaaactctttacgcttcatcgcgatagctttatcaatttcactgaacaaatcatccccgtaactttcagaatccaaagcaggattgtctggagcatcttcaacatcggcaatggcagcgaggaatgtggactggttctttttaaaatcttcttcttgaagctcacgagcacgggcggcttggcgctcaatttgctggaatttggaaaccccatgactagaatcctccagggcttctggtgggtcatcgtctgcggggttgggatagtacttaccgtcagggccgatagccaaaggaggtcgcaccgttcgaaaaggaggagacagagaatgaagcaagggtctgaaagaagcgtgtcgagaatttacagcggcgaagttgaatttaggagaaagggaatgtggaagagaaaggaatgtcaaagccatactgaggtgcggctccgcgacgaagtgaccgggaaagacttgagtggggttttagctgagcgaacggaaaatagatgggggtttgcactttgcagttaaaaggttcggaaaatttcacgtaaataccttttgaatttcaaaaaaacctccgaaatatctgttaaaaatgcaaaacaacaaagagatgataaagatcaatttgaaaatttaaagtgttgattattttttaatatt------------------------------------------------------------------------------------------------------------------------------------------------------------------------------------------------------------
>Hydrochorea_gonggrijpii_Tillett_45696@NODE_1_length_2249_cov_378.201657
------------------------------------------------------------------------------------------------------------------------------------------------------------------------------------------------------------------------------------------------------------------------------------------------------------------------------------------------------------------------tgttcctcatcaattaactcacacctaccaggaactgcatcaacaatccctctgacaatgtcctctaaagggaaacacaaacgtaccagttataatcctccgaggtccaagctctcttacgaaatcaagcaatctagacaaggcatcaggagtctgagcacagtccactattaccccaaatgcttgttcctcatcaattaactcacacctaccaggaactgcatcaacttcttcaatccctctgacaatgtcctctaaaggtgccccaacagcaatgccaactgccacggcaccaagaatgttgtaaatattatgtcttccaagtaaacctgatgaaatttctagtatgccactgggggtattaaccaagacctgtgtctcaaacagagagagctcaaacttcaagggatgaacatctgcattcttattctccagtgcaaatgtcataacagggacttcagggttcccttgcgaaacaaagaaagttgcatttggatcatcaatgttgacaacttttctgttccgttcagggtccaccatttttgaaaatagtttagctgttgcatctctgtatgcctcctcagacccatggagacccacattgtccccttccaagtttgtaaaaactgcaatatcaaaatcaacctcattgaactttcctaaggctagtccttgagaagaagtctccatgactagtgcttcagttccattgtgaagcatctttgccatcaagttttgaactaaaacaacatctggtattgtgttcaccgactctaatttattatccccatgcacgtaatgagcaactgagctcaacattcctgttcgcagtcccattgcttcatacatgctttttatcaaatacgcaccggttgttttgccatacgtcccagttatcccgattgctgccatgtttcttgatggatacttgtaaaaggatgcagccaaagcagggagaatcgcattagtatcttccacaatcaccagtgccttgcaacccaaggtctcttctatgtctatctcttcactcgccaccacggcaactgctcctctcttgtctgcctcagttaaatacgtgtatccatcagtcttttgcccaacacagcatacaaacaaatttccaggagtgactagccttgaatcatgctgaattccggtaatctcaatttccaaattaccggataccgatatagggacgaccttactctcatccaaaagctcagccagagtaattttaaatttgggttccacaatcctagccttactttttccatagctgtcaaaatctaaatcaaacgatgaatttaaggacgaactctgacttttatggtcgaattcactcacctcaccactgaatttatccgagtcctctgcatccgaatcattggaagtaactctgagcccctggagttcgtcaatctcctccaaatcagcgacctcctcgggctgcagttcattaacttcctcaacaacctcctcagaaaccgtcgcctttttcctgggattcggctcaaggagcccctgctccacaaactctttacgcttcatcgcgatagctttatcaatttcactgaacaaatcatccccgtaactttcagaatccagagcaggattgtctggagcatcttcaacatcagcaatggcagcgaggaatgtggactggttctttttaaaatcttcttcttgaagctcgcgagcacgggcggcttggcgctcaatttgctggaatttggaaaccccatgactagaatcctccagggcttctggtgggtcatcgtctgcggggttgggatagtacttaccgtcagggccgatagccaaaggaggtcgcaccgttcgaaatggaggagacagagaatgaagcaagggtctgaaagaagcgtgtcgagaatttacagcggcgaagttgaatttaggagaaagggagtgtggaagagaaaggaatgtcaaagccatactgaggtgcggctccgcgacgaagtgaccgggaaagacttgagtggggttttagctgagcgaacggaaaatagatgggggtttgcactttgcagttaaaaggttcggaaaatttcacgtaaataccttttgaatttcaaaaaaacctccgaaatatctgttaaaaatgcaaaataacaaagagatgataaagatcaatttaaaaatttaaagtgttgattattttttaatattgtctcttaatttttttaatttt--aaaaaaaaaaggccccttacaggagcacta-----------------------------------------------------------------------------------------------------------------------------------------------------t
>Jupunba_abbottii_Zanoni_21220@NODE_1_length_2640_cov_254.606711
---------------------------------------------aataccatacgcagagagaaaataactatgccaggatttcatcaaacgatttttcgttttaatctcttatttaaattggaaaaaaatcatgataggtacaagataatttcagtcaaacaatataccattttaaactttggcatgtgcattaataatatgggcaacgtgagcatttattgtgcaccgtagataaaatgtaattttcagataacactagacagcctcagcttaatattttccaagtctcaacggttgagaagaatttgaataccatg--cagagagaaaaataaacatgttgcaatttcaaaaacgatatttcattttgatctgttcttatttaaataaaattgaaaaggaaatttttctacggcaattatctaaagggaaacacaaacgtaccagttataatcctccgaggtccaagctctcttacgaaatcaagcaatctagacaaggcatcaggagtctgagcacagtccactattaccccaaatgcttgttcctcatcaattaactcacacctaccaggaactgcatcaacttcttcaatccctctgacaatgtcctctaacggtgccccaacagcaatgccaactgccacagcaccaagaatgttgtaaatattatgtcttccaagcaaacctgatgaaatttctagtatgccactgggggtattaaccaagacctgtgtctcaaacagagagagctcaaacttcaagggatgaacatctgcattcttattctccagtgcaaatgtcacaacagggacttcagggttcccttgcgaaacaaagaaagttgcatttggatcatcaatgttgacaacttttctgttccgttcagggtccaccatttttgaaaatagtttagctgttgcatctctatatgcctcctcagacccatggagacccacattgtccctttccaaatttgtaaaaactgcaatatcaaaatcaacctcattgaactttcctaaggctagtccttgagaagaagtctccatgactagtgcttcagttccattgtgaagcatctttgccatcaagttttgaactaaaacagcatctggtattgtgttcaccgactctaatttattatccccatgcacgtaatgagcaactgagctcaacattcctgttcgcagtcccattgcttcatacatgttttttatcaaatatgcaccggttgttttgccataagtcccagttatcccgattgctgccatgtttcttgatggatacttgtaaaaggatgcagccaaagcagggagaatcgcattagtatcttccacaatcaccagtgccttgcaacccaaggtctcttctatgtctatctcttcactcgccaccacggcaactgctcctctcttgtctgcctcagttaagtacatgcatccatcactcttttgcccaacacagcatacaaacaaatttcctggagtgactagccttgaatcatgctgaattccggtaatctcaatttccaaattaccggatacggatatagggacgaccttactctcatccaaaagctcagccagagtaattttaaatttgggttccacaatcctagccttactttttccatagctgtcaaaatctaaatcaaacgatgaatttaaggacgaactctgatttttatggtcgaattcactcacctcaccactgaatttatccgagtcctctgcatccgaatcattggaagtaattctgagcccctggagttcgtcaatctcctccaaatcaacgacctcctcgggctgcagttcattaacttcctcaacaacctcatcagaaaccgtcgcctttttcctgggattcggctcaaggagcccctgctccacaaactctttacgcttcatcgcgatagctttatcaatttcactgaacaaatcatccccgtaactttcagaatccagagcaggattgtctggagcatcttcaacatcggcaatggcagcgaggaatgtggactggttctttttaaaatcttcttcttgaagctcgcgagcacgggcggcttggcgctcaatttgctggaatttggaaaccccatgactagaatcctccagggcttctggtgggtcatcgtctgcggggttgggatagtacttaccgtcagggcctatagccaaaggagctcgcagcgttcgaaatggaggagacagagaatgaagcaagggtctgaaaggagcgtgtcgagaatttacagcgacgaagttgaatttaggagaaagggagtatggaagagaaaggaatgtcgaagccatcctgaggtgcggctccgcgacgaagtgaccgggaaagacttgagtggggttttagctgagcgatcggaagatagatgagggtttgcactttacagttaaaaggttcggaaaatttcacattgataccatctgaatttt--------------tttttttaatggaaatcaaaatttattagcacttaaagcgaattataatcaaagattaaagggatcatcatcttttatcaacgaccacctcctgagtggttgattaaggaaaacaaaattttccataatattatgggcaga------------------------------------cttgctaaatagtccgtaag----agtattactctctctaggtatgtg----------acaaatcagcactt----------------------cagtttaga--taac
>Jupunba_asplenifolia_Ekman_6383@NODE_1_length_2294_cov_116.142084
---------------------------------------------------------------------------------------------------------------------------------------------------------------------------------------------------------------------------------------------------------------------gtcagcctcagcttaatattttccaagtctcaacggttgagaagaatttgaataccatg--cagagagaaaaataaacatgttgcaatttcaaaaacgatatttcattttgatctgttcttatttaaataaaattgaaaaggaaatttttctacggcaattatctaaagggaaacacaaacgtaccagttataatcctccgaggtccaagctctcttacgaaatcaagcaatctagacaaggcatcaggagtctgagcacagtccactattaccccaaatgcttgttcctcatcaattaactcacacctaccaggaactgcatcaacttcttcaatccctctaacaatgtcctctaacggtgccccaacagcaatgccaactgccacagcaccaagaatgttgtaaatattatgtcttccaagcaaacctgatgaaatttctagtatgccactgggggtattaaccaagacctgtgtctcaaacagagagagctcaaacttcaagggatgaacatctgcattcttattctccagtgcaaatgtcacaacagggacttcagggttcccttgcgaaacaaagaaagttgcatttggatcatcaatgttgacaacttttctgttccgttcagggtccaccatttttgaaaatagtttagctgttgcatctctatatgcctcctcagacccatggagacccacattgtccctttccaaatttgtaaaaactgcaatatcaaaatcaacctcattgaactttcctaaggctagtccttgagaagaagtctccatgactagtgcttcagttccattgtgaagcatctttgccatcaagttttgaactaaaacagcatctggtattgtgttcaccgactctaatttattatccccatgcacgtaatgagcaactgagctcaacattcctgttcgcagtcccattgcttcatacatgttttttatcaaatatgcaccggttgttttgccataagtcccagttatcccgattgctgccatgtttcttgatggatacttgtaaaaggatgcagccaaagcagggagaatcgcattagtatcttccacaatcaccagtgccttgcaacccaaggtctcttctatgtctatctcttcactcgccaccacggcaactgctcctctcttgtctgcctcagttaagtacatgtatccatcactcttttgcccaacacagcatacaaacaaatttcctggagtgactagccttgaatcatgctgaattccggtaatctcaatttccaaattaccggataccgatatagggacgaccttactctcatccaaaagctcagccagagtaattttaaatttgggttccacaatcctagccttacttttttcatagctgtcaaaatctaaatcaaacgatgaatttaaggacgaactctgatttttatggtcgaattcactcacctcaccactgaatttatccgagtcctctgcatccgaatcattggaagtaattctgagcccctggagttcgtcaatctcctccaaatcaacgacctcctcgggctgcagtttattaacttcctcaacaacctcatcagaaaccgtcgcctttttcctgggattcggctcaaggagcccctgctccacaaactctttacgcttcatcgcgatagctttatcaatttcactgaacaaatcatccccgtaactttcagaatccagagcaggattgtctggagcatcttcaacatcggcaatggcagcgaggaatgtggactggttctttttaaaatcttcttcttgaagctcgcgagcacgggcggcttggcgctcaatttgctggaatttggaaaccccatgactagaatcctccagggcttctggtgggtcatcgtctgcggggttgggatagtacttaccgtcagggcctatagccaaaggagctcgcagcgttcgaaatggaggagacagagaatgaagcaagggtctgaaaggagcgtgtcgagaatttaaagcgacaaagttgaatttaggagaaagggagtatggaagagaaaggaatgtcgaagccatcctgaggtgcggctccgcgacgaagtgaccgggaaagatttgagtggggttttagctgagcgatcggaagatagatgggggtttgcactttacagttaaaaggttcggaaaatttcacattgataccatctgaatttt--------------tttttttaatagaaatcggaattcattagcgcttaaagtgaattataatcaaagatcaaagggatcatcatccttcatcaacgaccacatcctg-----------------------------------------------------------------------------------------------------------------------------------------------------------------------------------------------a
>Jupunba_barbouriana_Iganci_847@NODE_1_length_2837_cov_390.131884
aacctcaaccaagaaatttcagtctcaaacagtgagaagaatcagaataccatacgcagagagaaaataaccatgccaggatttcatcaaacgatttttcgttttaatctcttatttaaattagaaaaaaatcatgataggtacaagataatttcagtcaaacaatataccattttaaactttggcatgtgcattaataatatgtgcaacatgagcatttattgtgcaccgtagataaaatgtaattttcagataacactagtcagtctcagcttaatattttccaagtctcaacggttgagaagaatttgaaaaccatgcacagagagaaaaataaacatgctgcaatttcaaaaacgatgtttcattttgatctgttcttatttaaataaaattgaaaaggaaatttttctacggcaattatctaaagggaaacacaaacgtaccagttataatcctccgaggtccaagctctcttacgaaatcaagcaatctagacaaggcatcaggagtctgagcacagtccactattaccccaaatgcttgttcctcatcaattaactcacacctaccaggaactgcatcaacttcttcaatccctctgacaatgtcctctaacggtgccccaacagcaatgccaactgccacggcaccaagaatgttgtaaatattatgtcttccaagtaaacctgatgaaatttctagtatgccactgggggtattaaccaagacctgtgtctcaaacagagatagctcaaacttcaagggatgaacatctgcattcttattctccagtgcaaatgtcacaacagggacttcagggttcccttgcgaaacaaagaaagttgcatttggatcatcaatgttgacaacttttctgttccgttcagggtccaccatttttgaaaatagtttagctgttgcatctctatatgcctcctcagacccatggagacccacattgtccctttccaaatttgtaaaaactgcaatatcaaaatcaacctcattgaactttcctaaggctagtccttgagaagaagtctccatgactagcgcttcagttccattgtgaagcatctttgccatcaagttttgaactaaaacagcatctggtattgtgttcaccgactctaatttattatccccatgcacgtaatgagcaactgagctcaacattcctgttcgcagtcccattgcttcatacatgttttttatcaaatatgcaccggttgttttgccatacgtcccagttatcccgattgctgccatgtttcttgatggatacttgtaaaaggatgcagccaaagcagggagaatcgcattagtatcttccacaatcaccagtgccttgcaacccaaggtctcttctatgtctatctcttcactcgccaccacggcaactgctcctctcttgtctgcctcagttaagtacatgtatccatcactcttttgcccaacacagcatacaaacaaatttcctggagtgactagccttgaatcatgctgaattcccgtaatctcaatttccaaattaccggataccgatatagggacgaccttactctcatccaaaagctcagccagagtaattttaaatctgggttccacaatgctagccttactttttccatagctgtcaaaatctaaatcaaacgatgaatttaaggacgaactctgacttttatggtcgaattcactcacctcaccactgaatttatccgagtcctctgcatccgaatcattggaagtaattctgagcccctggagttcgtcaatctcctccaaatcaacgacctcctcgggctgcagttcattaacttcctcaacaacctcatcagaaaccgtcgcctttttcctgggattcggctcaaggagcccctgctccacaaactctttacgcttcatcgcgatagctttatcaatttcactgaacaaatcatccccgtaactttcagaatccagagcaggattgtctggagcatcttcaacatcggcaatggcagcgaggaatgtggactggttctttttaaaatcttcttcttgaagctcgcgagcacgggcggcttggcgctcaatttgctggaatttggaaaccccatgactagaatcctccagggcttctggtgggtcatcgtctgcggggttgggatagtacttaccgtcagggcctatagccaaaggagctcgcagcgttcgaaatggaggagacagagaatgaagcaagggtctgaaaggagcgtgtcgagaatttacagcgacgaagttgaatttaggagaaagggagtatggaagagaaaggaatgtcgaagccatcctgaggtgcggctccgcgacgaagtgaccgggaaagacttgagtggggttttagctgagcgaacggaagatagatgggggtttgcactttacagttaaaaggttcggaaaatttcacattgataccttctgaatttcaaaaaaacctccgaaatatatgttaaaaatgtaaaataacaaagagattataaagatcaatttaaaattttaaagtgttgatgattttataataatatctcttaatttttt-aatttttttaaaaaaaaggctcccatacaggagtactatcgccagctggccgccagtggctgttttttgggtttaatttttttttaaaaaaattgtagatgcaagcaatattcttgttttttatacggatgtaaaacaaaaatatgaacttttaatttttaataaaaaacaaacagtgtcga--agta
>Jupunba_brachystachya_Lima_7438@NODE_1_length_854_cov_193.903475
---ctcaaccaagaaatttcagtctcaaacagtgagaagaatcag-ataccatacgcagagagaaaataaccatgccaggatttcatcaaacgatttttcatttcaatctcctatttaaattagaaaaaaatcatgataggtacaagataatttcagtcaaacaatataccattttaaactttggcatgtgca-taataatatgtgcaacatgagcatttattgtgcaccgtagataaaatgtaattttcagataacactagtcaatctcagcttaatatttcccaagtctcaacggttgagaagaatttgcataccatgcacagagagaaaaataaacatgctgcaatttcaaaaacgatgtttcattttgatctgttcttatttaaataaaattgaaaaggaaatttttctacggcaattatctaaagggaaacacaaacgtaccagttataatcctccgaggtccaagctctcttacgaaatcaagcaatctagacaaggcatcaggagtctgagcacagtccactattaccccaaatgcttgttcctcatcaattaactcacacctaccaggaactgcatcaacttcttcaatccctctgacaatgtcctctaaaggtgccccaacagcaatgccaactgccacggcaccaagaatgttgtaaatattatgtcttccaagtaaacctgatgaaatttctagtatgccactgggggtattaaccaagacctgtgtctcaaacagagagagctcaaacttcaagggatgaacatctgcattcttattctccagtgcaaatgtcacaacagggacttcagggttcccttgcgaaacaaagaaagttgcatttggatca-----------------------------------------------------------------------------------------------------------------------------------------------------------------------------------------------------------------------------------------------------------------------------------------------------------------------------------------------------------------------------------------------------------------------------------------------------------------------------------------------------------------------------------------------------------------------------------------------------------------------------------------------------------------------------------------------------------------------------------------------------------------------------------------------------------------------------------------------------------------------------------------------------------------------------------------------------------------------------------------------------------------------------------------------------------------------------------------------------------------------------------------------------------------------------------------------------------------------------------------------------------------------------------------------------------------------------------------------------------------------------------------------------------------------------------------------------------------------------------------------------------------------------------------------------------------------------------------------------------------------------------------------------------------------------------------------------------------------------------------------------------------------------------------------------------------------------------------------------------------------------------------------------------------------------------------------------------------------
>Jupunba_commutata_Maguire_46145@NODE_1_length_2618_cov_297.489177
-------------------------------------------------------------------------------------------cgatttttcgttttaatctcttatttaaattagaaaaaaatcatgataggtacaagataatttcagtcaaacaatataccattttaaactttggcatgtgcattaataatatgtgcaacatgagcatttattgtgcaccgtagat-aaatgtaattttcagataacactagtcaatctcagcttaatatttttcaagtctcaacggttgagaagaatttgaataccatgcacaaagagaaaaataaacatgctgcaatttcaaaaacgatgtttcattttgatctgttcttatttaaataaaattgaaaaggaaatttttctacggcaattatctaaagggaaacacaaacgtaccagttataatcctccgaggtccaagctctcttacgaaatcaagcaatctagacaaggcatcaggagtctgagcacagtccactattaccccaaatgcttgttcctcatcaattaactcacacctaccaggaactgcatcaacttcttcaatccctctgacaatgtcctctaaaggtgccccaacagcaatgccaactgccacggcaccaagaatgttgtaaatattatgtcttccaagtaaacctgatgaaatttctagtatgccactgggggtattaaccaagacctgtgtctcaaacagagaaagctcaaacttcaagggatgaacatctgcattcttattctccagtgcaaatgtcacaacagggacttcagggttcccttgcgaaacaaagaaagttgcatttggatcatcaatgttgacaacttttctgttccgttcagggtccaccatttttgaaaatagtttagctgtcacatctctatatgcctcctcagacccatggagacccacattgtccctttccaaatttgtaaaaactgcaatatcaaaatcaacctcattgaactttcctaaggctagtccttgagaagaagtttccatgactagtgcttcagttccattgtgaagcatctttgccatcaagttttgaactaaaacagcatctggtattgtgttcaccgactctaatttattatccccatgaacgtaatgagcaactgagctcaacattcctgttcgcagtcccattgcttcatacatgttttttatcaaatatgcaccggttgttttgccatacgtcccagttatcccgattgctgccatgtttcttgatggatacttgtaaaaggatgcagccaaagcagggagaatcgcattagtatcttccacaatcaccagtgccttgcaacccaaggtctcttctatgtctatctcttcacttgccaccacggcaactgctcctctcttgtctgcctcagttaaatacatgtatccatcagtcttttgccctacacagcatacaagcaaatttcctggagtgactagccttgaatcatgctgaattccggtaatctcaatttccaaattaccggataccgatatagggacgaccttactctcatccaaaagctcagccagagtaattttaaatttcggttccacaatcctagccttgctttttccatagctgtcaaaatccaaatcaaacgatgaatttaaggacgaactctgacttttatggtcgaattcactcacctcaccactgaatttatccgagtcctctgcatacgaatcattggaagtaattctgagcccctggagttcgtcaatctcctccaaatcaacgacctcctcgggctgcagttcattaacttcctcaacaacctcatcagaaaccgtcgcctttttcctgggattcggctcaaggagcccctgctccacaaactctttacgcttcatcgcgatagctttatcaatttcactgaacaaatcatccccgtaactttcagaatccagagcaggattgtctggagcatcttcaacatcggcaatggcagcgaggaatgtggactggttttttttaaaatcttcttcttgaagctcgcgagcacgggcggcttggcgctcaatttgctggaatttggaaaccccatgactagaatcctccagggcttctggtgggtcatcgtctgcgggattggggtagtacttaccgtcagggcctatagccaaaggagctcgcagcgttcgaaatggaggagacagagaatgaagcaagggtctgaaaggagcgtgtcgagaatttacagcgacgaagttgaatttaggagaaagggagtatggaagagaaaggaatgtcaaagccatactgaggtgcggctccgcgacgaagtgaccgggaaacacttgagtggggttttagttgggttagcggtgg------agaagtggctttttttta---------------------------------atctgatttttataaaaa---------------------------------tcagataggataaaagtcaaattgtaaatgtgatttgtgtttggattggcggtgacagaagtgacttt--------ttttagaaaagccaggctt----------------------------------agcttcttcttagagctgcttt----aaaaaaagccca------------------------------------------ccaaacgccaactcaaacacttttctagaaaccaaagggtttcaaacttta
>Jupunba_idiopoda_Quesada_1718@NODE_1_length_2562_cov_150.307847
-------------------------------------------------------------------------------------------------------------------------------aaaatcatgataggcacaatctaatttcagtcaaacaatataccattttaaactttggcatgtgca-taataatatgtgcaacatgagcatttattgtgcaccgtagataaaatgtaatttttagataacactagtcaatctcagcttaatatttcccaagtctcaactgttgagaagaatttgcataccatgcacagagagaaaaataaacatgctgcaatttcaaaaacgatgtttcattttgatctgttcttatttaaataaaattgaaaaggaaatttttctacggcaattatctaaagggaaacacaaacgtaccagttataatcctccgaggtccaagctctcttacgaaatcaagcaatctagacaaggcatcaggagtctgagcacagtccactattaccccaaatgcttgttcctcatcaattaactcacacctaccaggaactgcatcaacttcttcaatccctctgacaatgtcctctaaaggtgccccaacagcaatgccaactgccacggcaccaagaatgttgtaaatattatgtcttccaagtaaacctgatgaaatttctagtatgccactgggggtattaaccaagacctgtgtctcaaacagagagagctcaaacttcaagggatgaacatctgcattcttattctccagtgcaaatgtcacaacagggacttcagggttcccttgcgaaacaaagaaagttgcatttggatcatcaatgttgacaacttttctgttccgttcagggtccaccatttttgaaaatagtttagctgttgcatctctatatgcctcctcagacccatggagacccacattgtccctttccaaatttgtaaaaactgcaatatcaaaatcaacctcattgaactttcctaaggctagtccttgagaagaagtctccatgactagtgcttcagttccattgtgaagcatctttgccatcaagttttgaactaaaacagcatctggtattgtgttcaccgactctaatttattatccccatgcacgtaatgagcaactgagctcaacattcctgttcgcagtcccattgcttcatacatgttttttatcaaatatgcaccggttgttttgccatacgtcccagttatcccgattgctgccatgtttcttgatggatacttgtaaaaggatgcagccaaagcagggagaatcgcattagtatcttccacaatcaccagtgccttgcaacccaaggtctcttctatgtctatctcttcactcgccaccacggcaactgctcctctcttgtctgcctcagttaggtacatgtatccatcagtcttttgcccaacacagcatacaaacaaatttcctggagtgactagccttgaatcatgctgaattcccgtaatctcaatttccaaattaccggataccgatatagggacgaccttactctcatccaaaagctcagccagagtaattttaaatttgggttccacaatcctagccttactttttccatagctgtcaaaatctaaatcaaacggtgaatttaaggacgaactctgacttttatggtcgaattcactcacctcaccactgaatttatccgagtcctctgcatccgaattattggaagtaattctgagcccctggagttcgtcaatctcctccaaatcaacgacctcctcgggctgcagttcattaacttcctcaacaacctcatcagaaaccgtcgcctttttcctgggattcggctcaaggagcccctgctccacaaactctttacgcttcatcgcgatagctttatcaatttcactgaacaaatcatccccgtaactttcagaatccagagcaggattgtctggagcatcttcaacatcggcaatggcagcgaggaatgtggactggttctttttaaaatcttcttcttgaagctcgcgagcacgggcggcttggcgctcaatttgctggaatttggaaaccccatgactagaatcctccagggcttctggtgggtcatcgtctgcggggttgggatagtacttaccgtcagggcctatagccaaaggagctcgcagcgttcgaaatggaggagacatagaatgaagcaagggtctgaaaggagcgtgtcgagaatttacagcgacgaagttgaatttaggagaaagggagtatggaagagaaagaaatgtcaaagccatcctgaggcgcggctccgcgacgaagtgaccgggaaagacttgagtggggttttagctgagcgtacggaagatagatgggggtttgcactttacagttagaaggttcggaaaatttcacatagataccttatgaatttcaaaaaaacctccgaaatatctgttaaaaatgcaaaataataaagagatgataaggatccatttaaaattttaaagtgctgatgatttcataaaaatgtctcttaatttttt-aattttaaaaaaagaaaaggctcctcacaggagcactatcgccagctg---gccagtggctgttttttgggtttaattttttt-aaaaaaaattgtggatgtaagcaatattcttgttttttatatgg-----------------------------------------------------------a
>Jupunba_langsdorfii_Ribeiro_728@NODE_1_length_2875_cov_252.545390
aacctcaaccaagaaatttcagcctcaaacagtgagaagaatcagaataccatacgcagagagaaaataacgatgccaggatttcatcaaacgatttttcgttttaatctcttatttaaattagaaaaaaatcatgataggtacaagataatttcagtcaaacaatataccattttaaactttggcatgtgcattaataatatgtgcaacatgagcatttattgtgcaccgtagataaaatgtaattttcagataacactagtcaatctcagctaaatattttctaagtctcaacggttgagaagaatttgaataccatgcacagagagaaaaataaacatgctgcaatttcaaaaacgatgtttcattttgatccgttcttatttaaataaaattgaaaaggaaatttttctacggcaattatctaaagggaaacacaaacgtaccagttataatcctccgaggtccaagctctcttacgaaatcaagcaatctagacaaggcatctggagtctgagcacagtccactattaccccaaatgcttgttcctcatcaattaactcacacctaccaggaactgcatcaacttcttcaatcccgctgacaatgtcctctaaaggtgccccaacagcaatgccaactgccacggcaccaagaatgttgtaaatattatgtcttccaagtaaacctgatgaaatttctagtatgccactgggggtattaaccaagacctgtgtctcaaacagagagagctcaaacttcaagggatgaacatctgcattcttattctccagtgcaaatgtcacaacagggacttcagggttcccttgcgaaacaaagaaagttgcatttggatcatcaatgttgacaacttttctgttccgttcagggtccaccatttttgaaaatagtttagctgttgcatctctatatgcctcctcagacccatggagacccacattgtccctttccaaatttgtaaaaactgcaatatcaaaatcaacctcattgaactttcctaaggctagtccttgagaagaagtctccatgactagtgcttcagttccattgtgaagcatctttgccatcaagttttgaactaaaacagcatctggtattgtgttcaccgactctaatttattatccccatgcacgtaatgagcaactgagctcaacattcctgttcgcagtcccattgcttcatacatgttttttatcaaatatgcaccggttgttttgccatacgtcccagttatcccgattgctgccatgtttcttgatggatacttgtaaaaggatgcagccaaagcagggagaatcgcattagtatcttccacaatcaccagtgccttgcaacccaaggtctcttctatgtctatctcttcactcgccaccacggcaactgctcctctcttgtctgcctcagttaagtacatgtatccatcagtcttttgcccaacacagcatacaaacaaatttcctggagtgactagccttgaatcatgctgaattccagtaatctcaatttccaaattaccggataccgatatagggacgaccttactctcatccaaaagctcagccagagtaattttaaatttgggttccacaatcctagccttactttttccatagctgtcaaaatctaaatcaaacgatgaatttaaggacgaactctgacttttatggtcgaattcactcacctcaccactgaatttatccaagtcctctgcatccgaatcattggaagtaattctgagcccctggagttcgtcaatctcctccaaatcaacgacctcctcgggctgcagttcattaacttcctcaacaacctcatcagaaaccgtcgcctttttcctgggattcggctcaaggagcccctgctccacaaactctttacgcttcatcgcgatagctttatcaatttcactgaacaaatcatccccgtaactttcagaatccagagcaggattgtctggagcatcttcaacatcggcaatggcagcgaggaatgtggaccggttctttttaaaatcttcttcttgaagctcgcgagcacgggccgcttggcgctcaatttgctggaatttggaaaccccatgactagaatcctccagggcttctggtgggtcatcgtctgcggggttgggatagtacttaccgtcagggcctatagccaaaggagctcgcagcgttcgaaatggaggagacagggaatgaagcaagggtctgaaaggagcgtgtcgagaatttacagcgacgaagttgaatttaggagaaagggagtatggaagagaaaggaatgtcaaagccatcctgaggtgcggctccgcgacgaagtgaccggtaaagacttgagtggggttttagctgagcgaacggaagatagatgggggtttgcactttacagttaaaaggttcggaaaatttcacatagataccttctgaatttcaaaaagacctccgaaatatctgtcaaaaatgcaaaataacaaagagatgataaagatcaatttgaaattttaaagcgttgattaccctcaaaaattatttttgaattgttatgatgtataagataaa--------tttatgagaa----------ggttagcagcggactggtttcttt----gctaagcactttaggaaaagctaatagatctgagccgtccaaatctgatctaaatg---------------------atttagatctttttttaaaaaaaaagcttttagatttgaa
>Jupunba_leucophylla_Iganci_839@NODE_1_length_3090_cov_471.059741
aacctcaaccaagaaatttcagtctcaaacagagagaagaatcagaataccatacgcagagagaaaataaccacgccaggatttcatcaaatgatttttcgttttaatctcttatttaaattagaaaaaaatcatgataggtacaagataatttcagtcagacaatataccattttaaactttggcatgtgcattaataatatgtgcaacatgagcatttattgtgcaccgtagataaaatgtaattttcagataacactagtcaatctcagcttaatattttccaagtctcaacggttgagaagaatttgaataccatgcacagagagaaaaataaacatgctgcaatttcaaaaacgatgtttcattttgatctgttcttatttaaataaaattgaaaaggaaatttttctacggcaattatctaaagggaaacacaaacgtaccagttataatcctccgaggtccaagctctcttacgaaatcaagcaatctagacaaggcatcaggagtctgagcacagtccactattaccccaaatgcttgttcctcatcaattaactcacacctaccaggaactgcatcaacttcttcaatccctctgacaatgtcctctaaaggtgccccaacagcaatgccaactgccacggcaccaagaatgttgtaaatattatgtcttccaagtaaacctgatgaaatttctagtatgccactgggggtattaaccaagacctgtgtctcaaacagagagagctcaaacttcaagggatgaacatctgcattcttattctccagtgcaaatttcacaacagggacttcagggttcccttgcgaaacaaagaaagttgcatttggatcatcaatgttgacaacttttctgttccgttcagggtccaccatttttgaaaatagtttagctgttgcatctctatatgcctcctcagacccatggagacccacattgtccctttccaaatttgtaaaaactgcaatatcaaaatcaacctcattgaactttcctaaggctagtccttgagaagaagtctccatgactagtgcttcagttccattgtgaagcatctttgccatcaagttttgaactaaaacagcatctggtattgtgttcaccgactctaatttattatccccatgcacgtaatgagcaactgagctcaacattcctgttcgcagtcccattgcttcatacatgttttttatcaaatatgcaccggttgttttgccatacgtcccagttatcccgattgctgccatgtttcttgatggatacttgtaaaaggatgcagccaaagcagggagaatcgcattagtatcttccacaatcaccagtgccttgcaacccaaggtctcttctatgtctatctcttcactcgccaccacggcaactgctcctctcttgtctgcctcagttaagtacatgtatccatcagtcttttgcccaacacagcatacaaacaaatttcctggagtcactagccttgaatcatgctgaattccggtaatctcaatttccaaattaccggataccgatatagggacgaccttactctcatccaaaagctcagccagagtaattttaaatttgggttccacaatcctagccttgctttttccatagctgtcaaaatctaaatcaaacgatgaatttaaggacgaactctgacttttatggtcgaattcactcacctcaccactgaatttatctgagtcctctgcatacgaatcattggaagtaattctgagcccctggagttcgtcaatctcctccaaatcaacaacctcctcgggctgcaattcattaacttcctcaacaacctcatcagaaaccgtcgcctttttcctgggattcggctcaaggagcccctgctccacaaactctttacgcttcatcgcgatagctttatcaatttcactgaacaaatcatccccgtaactttcagaatccagagcaggatcgtctggagcatcttcaacatcggcaatggcagcgaggaatgtggactggttttttttaaaatcttcttcttgaagctcgcgagcacgggcggcttggcgctcaatttgctggaatttggaaaccccatgactagaatcctccagggcttctggcgggtcatcgtctgcgggattggggtagtacttaccgtcagggcctatagccaaagcagctcgcagcgttcgaaatggaggagacagagaatgaagcaagggtctgaaaggagcgtgtcgagaatttacagcgacgaagttgaatttaggagaaagggagtatggaagagaaaggaatgtcaaagccatactgaggtgcggctccgcgacgaagtgaccgggaaagactggaatggggttttagctgagcgaacggaagatagatgggggtttgcactttacagttaaaaggttcggaaaatttcacataaatacctttcgaatttcaaaaaaacctcccaaatatcagttaaaaatgcaaaataacaaagagatgataaagatcaatttaaaattttaaaatgtcgatgattttataataatgtctcataatttttt-aagtttaaaaaaagaaaaggcctctcacaggagcactatcaccggctggcccccggtggctgttttttgggtttaatttctttttaaaaaagttatggatgtaagcaatatccttgttatttatatgaatttaagacaaaaatatgaactttcaatctttgacaaaaaataaacagtgtcaagcaaga
>Jupunba_limae_Iganci_261@NODE_1_length_1555_cov_220.043302
aacctcaaccaagaaatttcagtctcaaacagtgagaagaatcag-ataccatacgcagagagaaaataaccatgccaggatttcatcaaacgatttttcatttcaatctcctatttaaattagaaaaaaatcatgataggtacaagataatttcagtcaaacaatataccattttaaactttggcatgtgca-taataatatgtgcaacatgagcatttattgtgcaccgtagataaaatgtaattttcagataacactagtcaatctcagcttaatatttcccaagtctcaacggttgagaagaatttgcataccatgcacagagagaaaaataaacatgctgcaatttcaaaaacgatgtttcattttgatctgttcttatttaaataaaattgaaaaggaaatttttctacggcaattatctaaagggaaacacaaacgtaccagttataatcctccgaggtccaagctctcttacgaaatcaagcaatctagacaaggcatcaggagtctgagcacagtccactattaccccaaatgcttgttcctcatcaattaactcacacctaccaggaactgcatcaacttcttcaatccctctgacaatgtcctctaaaggtgccccaacagcaatgccaactgccacggcaccaagaatgttgtaaatattatgtcttccaagtaaacctgatgaaatttctagtatgccactgggggtattaaccaagacctgtgtctcaaacagagagagctcaaacttcaagggatgaacatctgcattcttattctccagtgcaaatgtcacaacagggacttcagggttcccttgcgaaacaaagaaagttgcatttggatcatcaatgttgacaacttttctgttccgttcagggtccaccatttttgaaaatagtttagctgttgcatctctatatgcctcctcagacccatggagacccacattgtccctttccaaatttgtaaaaactgcaatatcaaaatcaacctcattgaactttcctaaggctagtccttgagaagaagtctccatgactagtgcttcagttccattgtgaagcatctttgccatcaagttttgaactaaaacagcatctggtattgtgttcaccgactctaatttattatccccatgcacgtaatgagcaactgagctcaacattcctgttcgcagtcccattgcttcatacatggtttttatcaaatatgcaccggttgttttgccatacgtcccagttatcccgattgctgccatgtttcttgatggatacttgtaaaaagatgcagccaaagcagggagaatcgcattagt---------------------------------------------------------------------------------------------------------------------------------------------------------------------------------------------------------------------------------------------------------------------------------------------------------------------------------------------------------------------------------------------------------------------------------------------------------------------------------------------------------------------------------------------------------------------------------------------------------------------------------------------------------------------------------------------------------------------------------------------------------------------------------------------------------------------------------------------------------------------------------------------------------------------------------------------------------------------------------------------------------------------------------------------------------------------------------------------------------------------------------------------------------------------------------------------------------------------------------------------------------------------------------------------------------------------------------------------------------------------------------------------------------------------------------------------------------------------------------
>Jupunba_limae_Iganci_261@NODE_2_length_569_cov_342.079268
----------------------------------------------------------------------------------------------------------------------------------------------------------------------------------------------------------------------------------------------------------------------------------------------------------------------------------------------------------------------------------------------------------------------------------------------------------------------------------------------------------------------------------------------------------------------------------------------------------------------------------------------------------------------------------------------------------------------------------------------------------------------------------------------------------------------------------------------------------------------------------------------------------------------------------------------------------------------------------------------------------------------------------------------------------------------------------------------------------------------------------------------------------------------------------------------------------------------------------------------------------------------------------------------------gttatcccgattgctgccatgtttcttgatggatacttgtaaaaagatgcagccaaagcagggagaatcgcattagtatcttccacaatcaccagtgccttgcaacccaaggtctcttctatgtctatctcttcactcgccaccacggcaactgctcctctcttgtctgcctcagttaagtacatgtatccatcagtcttttgcccaacacagcatacaaacaaatttcctggagtgactagccttgaatcatgctgaattcccgtaatctcaatttccaaattaccggataccgatatagggacgaccttactctcatccaaaagctcagccagagtaattttaaatttgggttccacaatcctagccttactttttccgtagctgtcaaaatctaaatcaaacgatgaatttaaggacgaactctgacttttatggtcgaattcactcacctcacccctgaatttatccgagtcctctgcatccgaatcattggaagtaattctgagcccctggagttcgtcaatctcctccaaatcaacgacctcctcgggctgcagttcattaac---------------------------------------------------------------------------------------------------------------------------------------------------------------------------------------------------------------------------------------------------------------------------------------------------------------------------------------------------------------------------------------------------------------------------------------------------------------------------------------------------------------------------------------------------------------------------------------------------------------------------------------------------------------------------------------------------------------------------------------------------------------------------------------------------------------------------------------------------------------------------------------------------------------------------------------------------------------------
>Jupunba_limae_Iganci_261@NODE_3_length_526_cov_282.347439
----------------------------------------------------------------------------------------------------------------------------------------------------------------------------------------------------------------------------------------------------------------------------------------------------------------------------------------------------------------------------------------------------------------------------------------------------------------------------------------------------------------------------------------------------------------------------------------------------------------------------------------------------------------------------------------------------------------------------------------------------------------------------------------------------------------------------------------------------------------------------------------------------------------------------------------------------------------------------------------------------------------------------------------------------------------------------------------------------------------------------------------------------------------------------------------------------------------------------------------------------------------------------------------------------------------------------------------------------------------------------------------------------------------------------------------------------------------------------------------------------------------------------------------------------------------------------------------------------------------------------------------------------------------------------------------------------------------------------------------------------------------------------------------------------------------ttggaagtaattctgagcccctggagttcgtcaatctcctccaaatcaacgacctcctcgggctgcagttcattaacctcc------------tcagaaaccgtcgcctttttcctgggattcggctcaaggagcccctgctccacaaactctttacgcttcatcgcgatagctttatcaatttcactgaacaaatcatccccgtaactttcagaatccagagcaggattgtctggagcatcttcaacatcggcaatggcagcgaggaatgtggactggttctttttaaaatcttcttcttgaagctcgcgagcacgggcggcttggcgctcaatttgctggaatttggaaaccccatgactagaatcctccagggcttctggtgggtcatcgtctgcggggttgggatagtacttaccgtcagggcctatagccgaaggagctcgcagcgttcgaaatggaggagacagagaatgaagcaagggtctgaaaggagcgtatcgagaatttacagcgacgaagttgaatttaggagaaa----------------------------------------------------------------------------------------------------------------------------------------------------------------------------------------------------------------------------------------------------------------------------------------------------------------------------------------------------------------------------------------------------------------------------------------------------------------------------------------
>Jupunba_longipedunculata_Cardona_2682@NODE_1_length_2535_cov_277.220098
-----------------------------------------------------------------------------------------------------------------------------aaaaaatcatgataggtacaagataatttcagtcaaacaatatgccattttaaactttggcatgtacattaataatatgtgcaacatgagcatttattgtgcaccgtagataaaatgtaattttcagataacactagtcaatctcagcttaatattttccaagtctcaacggttgagaagaatttgaataccatgcacagagagaaaaataaacatgctgcaatttcaaaaacgatgcttcattttgatctgttcttatttaaataaaattgaaaaggaaatttttctacggcaattatctaaagggaaacacaaacgtaccagttataatcctccgaggtccaagctctcttacgaaatcaagcaatctagacaaggcatcaggagtctgagcacagtccactattaccccaaatgcttgttcctcatcaattaactcacacctaccaggaactgcatcaacttcttcaatccctctgacaatgtcctctaaaggtgccccaacggcaatgccaactgccacggcaccaagaatgttgtaaatattatgtcttccaagtaaacctgatgaaatttctagtatgccactgggggtattaaccaagacctgtgtctcaaacagagagagctcaaacttcaagggatgaacatctgcactcttattctccagtgcaaatgtcacaacagggacttcagggttcccttgcgaaacaaagaaagttgcatttggatcatcaatgttgacaacttttctgttccgttcagggtccaccatgtttgaaaatagtttagctgttgcatctctatatgcctcctcagacccatggagacccacattgtccctttccaaatttgtaaaaactgcaatatcaaaatcaacctcattgaactttcctaaggctagtccttgagaagaagtctccatgactagtgcttcagttccattgtgaagcatctttgccatcaagttttgaactaaaacagcatctggtattgtgttcaccgactctaatttattatccccatgcacgtaataagcaactgagctcaacattcctgttcgcagtcccattgcttcatacatgttttttatcaaatatgcaccggttgttttgccatacgtcccagttatcccgattgctgccatgtttcttgatggatacttgtaaaaggatgcagccaaagcagggagaatcgcattagtatcttccacaatcaccagtgccttgcaacccaaggtctcttctatgtctatctcttcactcgccaccacggcaactgctcctctcttgtctgcctcagttaagtacatgtatccatcagtcttttgcccaacacagcatacaaacaaatttcctggagtgactagccttgaatcatgctgaattccggtaatctcaatttccaaattaccggataccgatatagggacgaccttactctcatccaaaagctcagccagagtaattttaaatttgggttccacaatcctagccttactttttccatagctgtcaaaatctaaatcaaacgatgaatttaaggacgaactctgacttttatggtcgaattcactcaccccaccactgaatttatccgagtcctctgcatccgaatcattggaagtaattctgagcccctggagttcgtcaatctcctccaaatcaacgacctcctcgggctgcagttcattaacttcctcaacaacctcatcagaaaccgtcgcctttttcctgggatttggctcaaggagcccctgctccacaaactctttacgcttcatcgcgatagctttatcaatttcactgaacaaatcatccccgtaactttcagaatccagagcaggattgtctggagcatcttcaacatcggcaatggcagcgaggaatgtggactggtttttcttaaaatcttcttcttgaagctcgcgagcacgggcggcttggcgctcaatttgctggaatttggaaaccccatgactagaatcctccagggcttctggtgggtcatcgtctgcgggattggggtagtacttaccgtcagggcctatagccaaaggagctcgcggcgatcgaaatggaggagacagagaatgaagcaagggtctgaaaggagcgtgtagagaatttacagcgacgaagttgaatttaggagaaagggagtatggaagagaaaggaatgtcaaagccatactgaggtgcggctccgcgacgaagtgaccggg-aagacttgagtggggttttagctgagcgaaaggaagatagatgggggtttgcactttacagttacaaggttcggaaaatttcacataaatacctttcgaatttcaaaaaaacctccaaaatatctgttaaaaatgcaaaataac--agagatgataaagatcaatttaaaattttaaagtgttgatgattttataataatgtctcataatttttt-aagtttaaaaaaagaaaaggtccctcacaggagcactatcgctggctggccgtcggtggctgttttttgggtttaattttttttttaaaaagttt--------------------------------------------------------------------------------------------t
>Jupunba_macradenia_Lourteig_3021@NODE_1_length_2718_cov_265.040136
-------------------------------------agaatcagaataccatacgcagagagaaaataaccacgccaggatttcatcaaacgatttttcgttttaatctcttatttaaataagaaaaaaatcatgataggtacaagataatttcagtcaaacaatataccattttaaactttggcatgtgcattaataatatgtgcaacatgagcatttattgtgcaccgtagataacatgtaattttcagataacactagtcaatctcagcttaatattttctaagtctcaacggttgagaagaatttgaataccatgcaaagagagaaaaataaacatgctgcaatttcaaaaacgatgtttcattttgatctgttcttatttaaataaaattgaaaaggaaatttttctacggcaattatctaaagggaaacacaaacgtaccagttataatcctccgaggtccaagctctctcacgaaatcaagcaatctagacaaggcatcaggagtctgagcacagtccactattaccccaaatgcttgttcctcatcaattaactcacacctaccaggaactgcatcaacttcttcaatccctctgacaatgtcctctaaaggtgccccaacagcaatgccaactgccacggcaccaagaatgttgtaaatattatgtcttccaagtaaacctgatgaaatttctagtatgccactgggggtattaaccaagacctgtgtctcaaacagagagagctcaaacttcaagggatgaacatctgcattcttattctccagtgcaaatgtcacaacagggacttcagggttcccttgcgaaacaaagaaagttgcatttggatcatcaatgttgacaacttttctgttccgttcagggtccaccatttttgaaaatagtttagctgttgcatctctatatgcctcctcagacccatggagacccacattgtccctttccaaatttgtaaaaactgcaatatcaaaatcaacctcattgaactttcctaaggctagtccttgagaagaagtctccatgactagtgcttcagttccattgtgaagcatctttgccatcaagttttgaactaaaacagcatctggtattgtgttcaccgactctaatttattattcccatgcacgtaatgagcaactgagctcaacattcctgttcgcagtcccattgcttcatacatgttttttatcaaatatgcaccggttgttttgccgtacgtcccagttatcccgattgctgccatatttcttgatggatatttgtaaaaggatgcagccaaagcagggagaatcgcattagtatcttccacaatcaccagtgccttgcaacccaaggtctcttctatgtctatctcttcactcgccaccacggcaactgctcctctcttgtctgcctcagttaagtacatgtatccatcagtcttttgcccaacacagcatacaaacaaatttcctggagtgactagccttgaatcatgctgaattccggtaatctcaatttccaaattaccggataccgatatagggacgaccttactctcatccaaaagctcagccagagtaattttaaatttgggttccacaatcctagccttgctttttccatagctgtcaaaatctaaatcaaacgacgaatttaaggacgaactctgacttttatggtcgaattcactcacctcaccactgaatttatccgagtcctctgcatacgaatcattggaagtaattctgagcccctggagttcgtcaatctcctccaaatcaacgacctcctcgggctgcagttcattaacttcctcaacaacctcatcagaaaccgtcgcctttttcctgggattcggctcaaggagcccctgctccacaaactctttacgctttatcgcgatagctttatcaatttcactgaacaaatcatccccgtaactttcagaatccagagcaggattgtctggagcatcttcaacatcggcaatggcagcgaggaatgtggactggttctttttaaaatcttcttcttgaagctcgcgagcacgggcggcttggcgctcaatttgctggaatttggaaaccccatgactagaatcctccagggcttctggtgggtcatcgtctgcggggttgggatagtacttaccgtcagggcctatagccaaaggagctcgcagcgttcgaaatggaggagacagagaatgaagcaagggtctgaaaggagcgtgtcgagaatttacagcgacgaagttgaatttagaagaaagggagtatggaagagaaaggaacgtcaaagccatcctgaggtgcggctccgcgacgaagtgaccgggaaagacttgagtggggttttagctgagcgaacggaagatagatggtggcttgcacttgacagttaaaaggttcggaaaatttcacatagataccttctgaatttcgaaaaaacctccgacatatctgtcgaaaatgcaaaataacaaagagatgatatgaatcaatttaaaattttgaagtgtggatgattttataataatatctcaaaatttttt-aattt---aaaaaaaaaaagcccctcacagaagcattatcgccagctggccgccgatggctgtcttttgggtttaattttttt-aaaaaaatttgtgaatgtaagcaatattcttattttttatatggatgtaagacaaaaataagaactttcaatttttaacaaaaaataaa------------tga
>Jupunba_microcalyx_Iganci_855@NODE_1_length_3185_cov_297.438546
aacctcaaccaagaaatttcagtctcaaacagagagaagaatcagaataccatacgcagagagaaaataaccacgccaggatttcatcaaacgatttttcgttttaatctcttatttaaattagaaaaaaatcatgataggtacaagataatttcagtcagacaatataccattttaaactttggcatgtgcattaataatatgtgcaacatgagcatttattgtgcaccgtagataaaatgtaattttcagataacactagtcaatctcagcttaatattttccaagtctcaacggttgagaagaatttgaataccatgcacagagagaaaaataaacatgctgcaatttcaaaaacgatgtttcattttgatctgttcttatttaaataaaattgaaaaggaaatttttctacggcaattatctaaagggaaacacaaacgtaccagttataatcctccgaggtccaagctctcttacgaaatcaagcaatctagacaaggcatcaggagtctgagcacagtccactattaccccaaatgcttgttcctcatcaattaactcacacctaccaggaactgcatcaacttcttcaatccctctgacaatgtcctctaaaggtgccccaacagcaatgccaactgccacggcaccaagaatgttgtaaatattatgtcttccaagtaaacctgatgaaatttctagtatgccactgggggtattaaccaagacctgtgtctcaaacagagagagctcaaacttcaagggatgaacatctgcattcttattctccagtgcaaatttcacaacagggacttcagggttcccttgcgaaacaaagaaagttgcatttggatcatcaatgttgacaacttttctgttccgttcagggtccaccatttttgaaaatagtttagctgttgcatctctatatgcctcctcagacccatggagacccacattgtccctttccaaatttgtaaaaactgcaatatcaaaatcaacctcattgaactttcctaaggctagtccttgagaagaagtctccatgactagtgcttcagttccattgtgaagcatctttgccatcaagttttgaactaaaacagcatctggtattgtgttcaccgactctaatttattatccccatgcacgtaatgagcaactgagctcaacattcctgttcgcagtcccattgcttcatacatgttttttatcaaatatgcaccggttgttttgccatacgtcccagttatcccgattgctgccatgtttcttgatggatacttgtaaaaggatgcagccaaagcagggagaatcgcattagtatcttccacaatcaccagtgccttgcaacccaaggtctcttctatgtctatctcttcactcgccaccacggcaactgctcctctcttgtctgcctcagttaagtacatgtatccatcagtcttttgcccaacacagcatacaaacaaatttcctggagtcactagccttgaatcatgctgaattccggtaatctcaatttccaaattaccggataccgatatagggacgaccttactctcatccaaaagctcagccagagtaattttaaatttgggttccacaatcctagccttgctttttccatagctgtcaaaatctaaatcaaacgatgaatttaaggacgaactctgacttttatggtcgaattcactcacctcaccactgaatttatctgagtcctctgcatacgaatcattggaagtaattctgagcccctggagttcgtcaatctcctccaaatcaacaacctcctcgggctgcaattcattaacttcctcaacaacctcatcagaaaccgtcgcctttttcctgggattcggctcaaggagcccctgctccacaaactctttacgcttcatcgcgatagctttatcaatttcactgaacaaatcatccccgtaactttcagaatccagagcaggatcgtctggagcatcttcaacatcggcaatggcagcgaggaatgtggactggttttctttaaaatcttcttcttgaagctcgcgagcacgggcggcttggcgctcaatttgctggaatttggaaaccccatgactagaatcctccagggcttctggcgggtcatcgtctgcgggattggggtagtacttaccgtcagggcctatagccaaagcagctcgcagcgttcgaaatggaggagacagagaatgaagcaagggtctgaaaggagcgtgtcgagaatttacagcgacgaagttgaatttaggagaaagggagtatggaagagaaaggaatgtcaaagccatactgaggtgcggctccgcgacgaagtgaccgggaaagactggaatggggttttagctgagcgaacggaagatagatgggggtttgcactttacagttaaaaggttcggaaaatttcacataaatacctttcgaatttcaaaaaaacctcccaaatatcagttaaaaatgcaaaataacaaagagatgataaagatcaatttaaaattttaaaatgtcgatgattttataataatgtctcataatttttt-aagtttaaaaaaagaaaaggcctctcacaggagcactatcaccggctggcccccggtggctgttttttgggtttaatttctttttaaaaaagttatggatgtaagcaatatccttgttatttatatgaatttaagacaaaaatatgaactttcaatctttgacaaaaaataaacagtgtcaa-----a
>Jupunba_nipensis_Mayo_19662@NODE_1_length_2396_cov_74.473911
---------------------------------------------------------------------------------------------------------------------------------------------------------------------------------------------------------------------------------------------------------------------------------ttaatattttccaagtctcaacggttgagaagaatttgaataccatg--cagagagaaaaataaacatgttgcaatttcaaaaacgatatttcattttgatctgttcttatttaaataaaattgaaaaggaaatttttctacggcaattatctaaagggaaacacaaacgtaccagttataatcctccgaggtccaagctctcttacgaaatcaagcaatctagacaaggcatcaggagtctgagcacagtccactattaccccaaatgcttgttcctcatcaattaactcacacctaccaggaactgcatcaacttcttcaatccctctgacaatgtcctctaacggtgccccaacagcaatgccaactgccacagcaccaagaatgttgtaaatattatgtcttccaagcaaacctgatgaaatttctagtatgccactgggggtattaaccaagacctgtgtctcaaacagagagagctcaaacttcaagggatgaacatctgcattcttattctccagtgcaaatgtcacaacagggacttcagggttcccttgcgaaacaaagaaagttgcatttggatcatcaatgttgacaacttttctgttccgttcagggtccaccatttttgaaaatagtttagctgttgcatctctatatgcctcctcagacccatggagacccacattgtccctttccaaatttgtaaaaactgcaatatcaaaatcaacctcattgaactttcctaaggctagtccttgagaagaagtctccatgactagtgcttcagttccattgtgaagcatctttgccatcaagttttgaactaaaacagcatctggtattgtgttcaccgactctaatttattatccccatgcacgtaatgagcaactgagctcaacattcctgttcgcagtcccattgcttcatacatgttttttatcaaatatgcaccggttgttttgccataagtcccagttatcccgattgctgccatgtttcttgatggatacttgtaaaaggatgcagccaaagcagggagaatcgcattagtatcttccacaatcaccagtgccttgcaacccaaggtctcttctatgtctatctcttcactcgccaccacggcaactgctcctctcttgtctgcctcagttaagtacatgtatccatcactcttttgcccaacacagcatacaaacaaatttcctggagtgactagccttgaatcatgctgaattccggtaatctcaatttccaaattaccggataccgatatagggacgaccttactctcatccaaaagctcagccagagtaattttaaatttgggttccacaatcctagccttactttttccatagctgtcaaaatctaaatcaaacgatgaatttaaggacgaactctgatttttatggtcgaattcactcacctcaccactgaatttatccgagtcctctgcatccgaatcattggaagtaattctgagcccctggagttcgtcaatctcctccaaatcaacgacctcctcgggctgcagttcattaacttcctcaacaacctcatcagaaaccgtcgcctttttcctgggattcggctcaaggagcccctgctccacaaactctttacgcttcatcgcgatagctttatcaatttcactgaacaaatcatccccgtaactttcagaatccagagcaggattgtctggagcatcttcaacatcggcaatggcagcgaggaatgtggactggttctttttaaaatcttcttcttgaagctcgcgagcacgggcggcttggcgctcaatttgctggaatttggaaaccccatgactagaatcctccagggcttctggtgggtcatcgtctgcggggttgggatagtacttaccgtcagggcctatagccaaaggagctcgcagcgttcgaaatggaggagacagagaatgaagcaagggtctgaaaggagcgtgtcgagaatttacagcgacgaagttgaatttaggagaaagggagtatggaagagaaaggaatgtcgaagccatcctgaggtgcggctccgcgacgaagtgaccgggaaagacttgagtggggttttagctgagcgatcggaagatagatgggggtttgcactttacagttaaaaggttcggaaaatttcacattgataccatctgaatttt--------------tttttttaatagaaaccggaattcattagcgcttaaagcgaattacaatcaaagatcaaagggatcatcatcctttatcaatgaccacctcctgagtggttgattaaggaaaacaaaattttccacaatattatgggcaga------------------------------------cttgctaaatagtccgtaag----aatattactctctctaggtatgtg----------acaaatcagcac--------------------------------------t
>Jupunba_oppositifolia_Liegier_16014@NODE_1_length_2581_cov_249.752396
---------------------------------------------------------------------------------------------------------------------------gaaaaaaatcatgataggtacaagataatttcagtcaaacaatataccattttaaactttggcatgtgcattaataatatgggcaacatgagcatttattgtgcaccgtagataaaatgtaattttcagataacactagtcagcctcagcttaatattttccaagtctcaacggttgagaagaatttgaataccatg--cagagagaaaaataaacatgttgcaatttcaaaaacgatatttcattttgatctgttcttatttaaataaaattgaaaaggaaatttttctacggcaattatctaaagggaaacacaaacgtaccagttataatcctccgaggtccaagctctcttatgaaatcaagcaatctagacaaggcatcaggagtctgagcacagtccactattaccccaaatgcttgttcctcatcaattaactcacacctaccaggaactgcatcaacttcttcaatccctctgacaatgtcctctaacggtgccccaacagcaatgccaactgccacagcaccaagaatgttgtaaatattatgtcttccaagcaaacctgatgaaatttctagtatgccactgggggtattaaccaagacctgtgtctcaaacagagagagctcaaacttcaagggatgaacatctgcattcttattctccagtgcaaatgtcacaacagggacttcagggttcccttgcgaaacaaagaaagttgcatttggatcatcaatgttgacaacttttctgttccgttcagggtccaccatttttgaaaatagtttagctgttgcatctctatatgcctcctcagacccatggagacccacattgtccctttccaaatttgtaaaaactgcaatatcaaaatcaacctcattgaactttcctaaggctagtccttgagaagaagtctccatgactagtgcttcagttccattgtgaagcatctttgccatcaagttttgaactaaaacagcatctggtattgtgttcaccgactctaatttattatccccatgcacgtaatgagcaactgagctcaacattcctgttcgcagtcccattgcttcatacatgttttttatcaaatatgcaccggttgttttgccataagtcccagttatcccgattgctgccatgtttcttgatggatacttgtaaaaggatgcagccaaagcagggagaatcgcattagtatcttccacaatcaccagtgccttgcaacccaaggtctcttctatgtctatctcttcactcgccaccacggcaactgctcctctcttgtctgcctcagttaagtacatgtatccatcactcttttgcccaacacagcatacaaacaaatttcctggagtgaccagccttgaatcatgctgaattccggtaatctcaatttccaaattaccggataccgatatagggacgaccttactctcatccaaaagctcagccagagtaattttaaatttgggttccacaatcctagccttactttttccatagctgtcaaaatctaaatcaaacgatgaatttaaggacgaactctgatttttatggtcgaattcactcacctcaccactgaatttatccgagtcctctgcatccgaatcattggaagtaattctgagcccctggagttcgtcaatctcctccaaatcaacgacctcctcgggctgcagttcattaacttcctcaacaacctcatcagaaaccgtcgcctttttcctgggattcggctcaaggagcccctgctccacaaactctttacgcttcatcgcgatagctttatcaatttcactgaacaaatcatccccgtaactttcagaatccagagcaggattgtctgaagcatcttcaacatcggcaatggcagcgaggaatgtggactggttctttttaaaatcttcttcttgaagctcgcgagcacgggcggcttggcgctcaatttgctggaatttggaaaccccatgactagaatcctccagggcttctggtgggtcatcgtctgcggggttgggatagtacttaccgtcagggcctatagccaaaggagctcgcagcgttcgaaatggaggagacagagaatgaagcaagggtctgaaaggagcgtgtcgagaatttacagcgacgaagttgaatttaggagaaagggagtatggaagagaaaggaatgtcgaagccatcctgaggtgcggctccgcgacgaagtgaccgggaaagacttgagtggggttttagctgagcgatcggaagatagatgggggtttgcactttacagttaaaaggttcggaaaatttcacattcataccatctgaatttt--------------tttttttaatagaaaccggaattcattagcgcttaaagcgaattacaatcaaaaatcaaagggatcatcatccttcatcaacgaccacctcctgagtggttgattaaggaaaacaaaattttccacaatattatgggcaga------------------------------------cttgctaaatagtccgtaag----agtattactctctctaggtatgtg----------acaaatcagcactt----------------------cagtttagacaccaa
>Jupunba_oxyphyllidia_Yonker_6157@NODE_1_length_2694_cov_254.202522
-----------------------------------gaagaatcagaataccacacgcagagagaaaataacaatgccaggatttcatcaaacgacttttcgttttaatctcttatttaaattagaaaaaaatcatgataggtacaagataatttcagtcaaacaatataccattttaaactttggcatgtgcattaataatatgtgcaacatgagcatttattgtgcaccgtagataaaatgaaattttcagataacactagtcaatctcagcttaatattttccaagtctcaacggttgagatgaatttgaataccatgcacagagagaaaaataaacatgctgcaatttcaaaaacgatgtttcattttgatctgttcttattcaaataaaattgaaaaagaaatttttctacggcaattatctaaagggaaacacaaacgtaccagttagaatcctccgaggtccaagctctcttacgaaatcaagcaatctagacaaggcatcaggagtctgagcacagtccactattaccccaaatgcttgttcctcatcaattaactcacacctaccaggaactgcatcaacttcttcaatccctctgacaatgtcctctaaaggtgccccaacagcaatgccaactgccacggcaccaagaatgttgtaaatattatgtcttccaagtaaacctgatgaaatttctagtatgccactgggggtattaaccaagacctgtgtctcaaacagagagagctcaaacttcaagggatgaacatctgcattcttattctccagtgcaaatgtcacaacagggacttcagggttcccttgcgaaacaaagaaagttgcatttggatcatcaatgttgacaacttttctgttccgttcagggtccaccatttttgaaaatagtttagctgttgcatctctatatgcctcctcagacccatggagacccacattgtccctttccaaatttgtaaaaactgcaatatcaaaatcaacctcattgaactttcctaaggttagtccttgagaagaagtctccatgactagtgcttcagttccattgtgaagcatctttgccatcaagttttgaactaaaacagcatctggtattgtgttcaccgactctaatttattatccccatgcacgtaatgagcaactgagctcaacattcctgttcgcagtcccattgcttcatacatgttttttatcaaatatgcaccggttgttttgccatacgtcccagttatcccgattgctgccatgtttcttgatggatacttgtaaaaggatgcagccaaagcagggagaatcgcattagtatcttccacaatcaccagtgccttgcaacccaaggtctcttctatgtctatctcttcactcgccaccacggcaactgctcctctcttgtctgcctcagttaagtacatgtatccatcagtcttttgcccaacacagcatacaaacaaatttcctggagtgactagccttgaatcatgctgaattccggtaatctcaatttccaaattaccggataccgatatagggacgaccttactctcatccaaaagttcagccagagtaattttaaatttgggttccacaatcctagccttactttttccatagctgtcaaaatctaaatcaaacgatgaatttaaggacgaactctgacttttatggtcgaattcactcccctcaccactgaatttatccgagtcctctgcatccgaatcattggaagtaattctgagcccctggagtttgtcaatctcctccaaatcaacgacctcctcgggctgcagttcattaacttcctcaacaacctcatcagaaaccgtcgcctttttccttggattcggctcaaggagcccctgctccacaaactctttacgcttcatcgcgatagctttatcaatttcactgaacaaatcatccccgtaactttcagaatccagagcaggattgtctggagcatcttcaacatcggcaatggcagcgaggaatgtggactggttctttttaaaatcttcttcttgaagctcgcgagcacgggcggcttggcgctcaatttgctggaatttggaaaccccatgactagaatcctccagggcttctggtgggtcatcgtctgcggggttgggatagtacttaccgtcagggcctatagccaaaggagctcgcagcgttcggaatggaggagacaaagaatgaagcaagggtctgaaaggagcgtgtcgagaatttacagcgacgaagttgaatttaggagaaagggagtatggaagagaaaggaatgtcaaagccatcctgaggtgcggctccgcgacgaagtgaccgggaaagacttgagtggggttttagctgcgcggacggaagatagacgggggtttgcactttacagttaaaaggttcggaaattttcagttatataccttctgaattttaaaaaaacctccgaaatatctgttaaaaatgcaaaataacaaagagatgataaagattaatttaaaattttaaagtgttgatgattttataataatgtctcttaaattttt-aattttactaaaagaaaaggcccctcacaggagaactatcgccagctggccgccagtagctgttttttgggtttaattttttttaaaaaaaattgtggatgtaagcaatatttttgttttttatatggatgtaagacaaaaatatgaacttttaa--------------------------------t
>Jupunba_trapezifolia_Simon_1600@NODE_1_length_1682_cov_372.759066
----------------------------------------------------------------------------------------------------------------------aattagaaaaaaatcatgataggtacaagataatttcagtcaaacaatataccattttatactttggcatgtgcattaataatatgtgcaacatgagcatttattgtgcaccgtagataaaatgtaattttcagataacactagtcaatctcagcttaatatttttcgagtctcaacggttgagaagaatttgaataccatgcacagagagaaaaataaacatgctgcaatttcaaaaacgatgtttcattttgatctgttcttatttaaataaaattgaaaaggaaatttttctatggcaattatctaaagggaaacacaaacgtaccagttataatcctccgaggtccaagctctcttacgaaatcaagcaatctagacaaggcatcaggagtctgagcacagtccactattaccccaaatgcttgttcctcatcaattaactcacacctaccaggaactgcatcaacttcttcaatccctctgacaatgtcctctaaaggtgccccaacagcaatgccaactgccacggcaccaagaatgttgtaaatattatgtcttccaagtaaacctgatgaaatttctagtatgccactgggggtattaaccaagacctgtgtctcaaacagagagagctcaaacttcaagggatggacatctgcattcttattctccagtgcaaatgtcacaacagggacttcagggttcccttgcgaaacaaagaaagttgcatttggatcatcaatgttgacaacttttctgttccgttcagggtccaccatttttgaaaatagtttagctgtcgcatctctatatgcctccacagacccatggagacccacattgtccctttccaaatttgtaaaaactgcaatatcaaaatcaacctcattgaactttcctaaggctagtccttgagaagaagtctccatgactagtgcttcagttccattgtgaagcatctttgccatcaagttttgaactaaaacagcatctggtattgtgttcaccgactctaatttattatccccatgcacgtaataagcaactgagctcaacattcctgttcgcagtcccattgcttcatacatgttttttatcaaatatgcaccggttgttttgccatacgtcccagttatcccgattgctgccatgtttcttgatggatacttgtaaaaggatgcagccaaagcagggagaatcgcattagtatcttccacaatcaccagtgccttgcaacccaaggtctcttctatgtctatctcttcactcgccaccacggcaactgctcctctcttgtctgcctcagttaagtacatgtatccatcagtcttttgcccaacacagcatacaaacaaatttcctggagtgactagacttgaatcatgctgaattccagtaatctcaatttccaaattaccggataccgatatagggacgaccttactctcatccaaaagctcagccagagtaattttaaatttgggttccacaatcctagccttagtttttccatagctgtcaaaatctaaatcaaacgatgaatttaaggacaaactctgacttttatggtcgaattcactcacctcaccactgaatttatccgagtcctctgcatccgaatcattggaagtaattctgagcccctggagttcgtcaatctcctccaaatcaacgacctc------------------------------------------------------------------------------------------------------------------------------------------------------------------------------------------------------------------------------------------------------------------------------------------------------------------------------------------------------------------------------------------------------------------------------------------------------------------------------------------------------------------------------------------------------------------------------------------------------------------------------------------------------------------------------------------------------------------------------------------------------------------------------------------------------------------------------------------------------------------------------------------------------------------------------------------------------------------------------------------
>Jupunba_villosa_Borges_423@NODE_2_length_554_cov_15.779874
---------------------------------------------------------------------------------------------------------------------------------------------------------------------------------------------------------------------------------------------------------------------------------------------------------------------------------------------------------------------------------------------------------------------------------------------------------------------------------------------------------------------------------------------------------------------------------------------------------------------------------------------------------------------------------------------------------------------------------------------------------------------------------------------------------------------------------------------------------------------------------------------------------------------------------------------------------------------------------------------------------------------------------------------------------------------------------------------------------------------------------------------------------------------------------------------------------------------------------------------------------------------------------------------------------------------------------------------------------------------------------------------------------------------------------------------------------------------------------------------------------------------------------------------------------------------------------------------------------------------------------------------------------------------------------------------------------------------------------------------------------------------------------------------------------------------------------------------------------------------------------------------------------------------------------------------------------------------------------------------------------------------------------------------------------------------------------------------------------------------------------------------------------------------------------------------------------------------------------------------------------------------------------------------------------------------------------------------------------------------------------------------------------------------------------------------------------------------------------gatagatgggggtttgcactttacagttaaaaggttcggaaaatttcacataaatacctttcgaatttcaaaaaaactttcgaaatatctgttaaaaatgcaaaatagcaaaaagatgataaagatcaatttaaaattttaaagtgttgatgattttataataatgtctcataatt-ttttaagtttaaaaaaagaaaaggcccctcacaggagcactatcaccagctggccgccggtggctgttttttgggtttaattttttttaaaaaaaattgtggatgtaagcaatatccttgttatttatatagatttaagacaaaaatatgaactttcaatctttgacaaaaaacaaatggtgttaaaggaat
>_R_Acacia_rostellifera_Murphy_466@NODE_3_length_1253_cov_78.947279
----------------------------------------------------------------------------------------------------------------------------------------------------------------------------------------------------------------------------------------------------------------------------------------------------------------------------------------gaaaaataa--------------------------------------------------------------------------------------------------------------------------------------------------------------------------------------------------------------------------------------------------------------------------------------------------------------------------------------------------------------------------------------------------------------------------------------------------------------------------------------------------------------------------------------------------------------------------------------------------------------------------------------------------------------------------------------------------------------------------------------------------------------------------------------------------------------------------------------------------------------------------------------------------------------------------------------------------------------------ggacattttaattttaacctctggaactaaaacatttatagcataaacactatcatccacttgctttatgttgacttaggctaagattcagatgctccattacttgtctatcatatgattaatgagcgattaaatcaataaatttttgcct------gagaagcatccaatacaaacaactttcaactggaccttaaataccaaaacactatttaaaacgttcatctagcactaataaacaatgaacgtccttagtgggctaaaattgggggaaataaatggagcaaaatcaatcattagtgggctaaaattggggg-aataaatatcaatttgggttccacaatcctagccttacttttttcatagttgtcaaaatctaaatcaaacgatgaatttaaggatgaagtctgacttttatggtcgaattcattcacctcaccattgagtttatccgagtcctttgtatccaaatcatcagaagtaattctgagcccatggagttcgtcgatttcctccaaatcaatgacctcctcgggctgcagttcataaacttcctcaacaactccattagaaaccgtcgcttttttcttgggattcagttcaaggagcccctgctccacaaactctttacgcttcatcgcgatagctttatcaatttcactgaacaaatcatccccgtaactttcagaatccagagcatgattgtctggagcatcctcaacattggcaatggcaatgaggaatgtggactggttcttttaaaaatcttcttcttgaatctcgcgagcataggcggcttggcgctcaatttgctagaatttggaaaccccatgactagaatcctccatggcttctagtaagtcatcgtctgtggggttggggtagtactaac-------------------------------------------------------------------------------------------------------------------------------------------ggacgttcaatgtttattaacgtttttgtgt-------------------------------cattttggtaaagtcagttgaaagtgttttgtgctggatgctcctcagacaaaagttta-----------gtcaaatgctccttaac----------------------cttataagaaaagcaagatatccaaaatctgctttaacttgacttcacgctatcacattaggaaaaattgcttccaaagcaac-------acttcaccttgtatataatataatatatttatatttaaatttaaatt------------------atttta----------------atgtgagatatattaaattaatatgggtcatttacctaaatttacactta-------------------------------------------------aatata
>_R_Acacia_rostellifera_Murphy_466@NODE_4_length_990_cov_77.029573
----------------------------------------------------------------------------------------------------------------------------------------------------------------------------------------------------------------------------------------------------------------------------------------------------------------------------------------------------------------------------------------------------------------------------------------------------------------------------------------------------------------------------------------------------------------------------------------------------------------------------------------------------------------------------------------------------------------------------------------------------------------------------------------------------------------------------------------------------------------------------------------------------------------------------------------------------------------------------------------------------------------------------------------------------------------------------------------------------------------------------------------------------------------------------------------------------------------------------------------------------------------------------------------------------------------------------------------------------------------------------------------------------------------------------------------------------------------------------------------------------------------------------------------------------------------------aaatcaatcgttagtgggctaaaattgggggacataaatggagcaaaatcaatcgttagtgggctaaaattgggggaaataaatatcaatttgggttccacgatcctagccttactttttccatagttgtcaaaatctaaagcaaacgatgaatttaaggatgaagtctgacttttatggtcgaattcattcacctcaccactgagtttatccgagtcctctgcatccaaatcatcggaagtaattctgagcccctagagttcgtcgatttcctccacatcaacgacctcctcaggatgcagttcattaacgtcctgaacaactccattagaaaccgtcgcttttttcttgggattcagttcaaggagcccctgctccacaaactctttacgcttcatcgcgatagctttatgaatttcactgaacaaatcatccctgtaactttcagaatccagagcatgattgtctggagcatgttcaatattggcaatggcagtgaggaatatggactggttcttttaaaaatcttcttcttgaatctcacgagcataggcggcttggcgctcaatttgctagaatttggaaaccccatgactagaatcctccatggcttctggtgggtcatcgtctgcggggttggggtagtactaac-------------------------------------------------------------------------------------------------------------------------------------------ggacgttcaatgtttattaacgtttttgtgtgagatgaac-----------gttttaaatagtattttggtaaggtcagttgaaagtgttttgtactagatgctcttcagacaaaagttta-----------gtcaaatgctccttaat----------------------cctataagaaaagcaagatatcctaaatttgctttaacttgacttcacgctatcacattaggaaaaattgcttccaaagcaac-------acttcaccttatatataatataatat------------------att------------------atttta----------------atgtgagatatattaaattaatatgggtcatttacctaaatttacactta-------------------------------------------------aatata
>_R_Acacia_rostellifera_Murphy_466@NODE_5_length_628_cov_54.675136
--------------------------------------------------------------------------------------------------------------------------------------------------------------------------------------------------------------------------------------------------------------------------------------------------------------------------------------------------------------------------------------------------------------------------------------------------------------------------------------------------------------------------------------------------------------------------------------------------------------------------------------------------------------------------------------------------------------------------------------------------------------------------------------------------------------------------------------------------------------------------------------------------------------------------------------------------------------------------------------------------------------------------------------------------------------------------------------------------------------------------------------------------------------------------------------------------------------------------------------------------------------------------------------------------------------------------------------------------------------------------------------------------------------------------------------------------------------------------------------------------------------------------------------------------------------------------------------------------------------------------------------------------------------------------------------------------------------------------------------------------ttttat-------------------aaaaattaaattattagtgtgatttgtatttagattaacaagggtaaaagtgtttttttccaaactgaaatgtgcttttatttaaaaaatcagttaatataaaaaatgacttaaatagatagaaatcttatatatatgagttgtgtatgttcgataattgaacattaaaaatt-----------aattttaaatttttttaaaaacttgaatttttaataataaacaataaaaggagcttcttgttctccagcatcgaacaataaaattaaaaaccaataagaaaatcttcttctccataaaagaa--ttaataaacaataaaaaaatcttcttttttgaagctcgcga------gcggcttggcgctcgatttgctggaatttggaaaccccataactagattcctccaaggcttctggtgggtcatcgtctgcggggttgggatagta--------------ctatagcagaaggagctcgtagagttcgaaatggaagagacagagaaggaagcatgggtctgaaaggagcgtgtccagaatttacagcgacgaaccctcgc---------------------------------------------------------------------------------------------------caatgccgttgaatgaggtgctgtgaaaaacgagctttaggcagaa-----------------------gttattcaaacttc-----------------------------------acaat--------------------------------------------------------------------------------------------------------------------------------------------------------------------------------------------------------------------------------------------------------------tttaat
>_R_Albizia_adinocephala_FHO33_88@NODE_1_length_2883_cov_293.061654
tcccttcacgtagcaacttcttccgtaaaaactg------------------------------------------------ttccctctttgtgattttttttttattttttaaatcatttggggaaaattaccagtaattaccccatgatttaaatccaagggtggaccaagcccaatttcca-----acattaagaatatgtgcaacgtgagcatttattgtgcaccctagctaaaaagtaattttcagataaaactggtcaatctcagcttaatactttccaagtctcaacggttgagaagaatttgaataccatgcacatagagaaaaataaacatgctgcaatttcaaaaacaatgtttcattttgatctgttcttatttaaataaaattgaaagggaaatttttctacggcaattatctaaagggaaacacaaacgtaccagttataatcctctgaggtccaagctctcgtacaaaatcaagcaatctagacaagccatcaggagtctgagcacagtccactattaccccaaatgcttgttcctcatcaattaactcacacctaccaggaactgcatcaacttcttcaatccctctgacaatgtcctctaaaggtgccccaacagcaatgccaactgccacggcaccaagaatgttgtaaatattatgtcttccaagtaaacctgatgaaatttctagtatgccattgggggtattaaccaagacccgtgtctcaaacagagagagctcaaacttcaagggatgaacatctgcattcttattctccagtgcaaatgtcacaacagggacttcagggttcccctgagaaacaaagaaggttgcatttggatcatcaatgttgacaacttttctgttccgttcagggtccaacatttttgaaaatagtttagctgttgcatctctatatgcctcctcagacccatggagacccacattgtccccttccaaatttgtaaaaactgcaatatcaaaatcaacctcattgaactttcctaaggctagtccttgagaagaagtctccatgactagtgcttcagttccattgtgaagcatctttgccatcaagttttgaactaaaacagcatctggtattgtgttcaccgactctaatttattatccccatgcacgtaataagcaactgagctcaacattcccgttcgcagtcccattgcttcatacatgctttttatcaaatatgcaccggttgttttgccgtacgtcccagttatcccgattgctgccatgtttcttgatggatacttgtaaaaggatgcagccaaagcagggagaatcacattagtatcttccacaatcaccaatgccttgcaacccaaggtctcttctatgtctatctcttcactcgccaccacggcaactgctcctctcttgtctgcctcagttaagtacatgtatccatcagtctcttgcccaacacagcatacaaacaaatttcctggagtgactagccttgaatcatgctgaattccggtaatctcaatttccaaattaccggataccgatatagggacgaccttactctcatccaaaagctcagccagagtaattttaaatttgggttccacaatcctagccttactttttccatagctgtcaaaatccaaatcaaacgatgaatttaaggacgaactctgacctttatggtcgaattcactcacctcaccacttaatttatccgagtcctctgcatccgaatccctggaagtaattctgagcccctgtagttcgtcaatctcctccaaatcaacgacctcctcgggctgcagttcattaacttcctcaacaacctcatcagaaaccgtcgcctttttcctgggattcggctcaaggagcccctgctccacaaactctttacgcttcatcgcgatagctttatcaatttcactgaaaaaatcatccccgtaactttcataatccagagcaggattgtctggagcgtcttcaacatcggcaatggcagcgaggaatgtggactggttctttttaaaatcttcttcttgaagctcgcgagcacgggcggcttggcgctcaatttgctggaatttggaaaccccatgactagaatcctccagggcttctggtgggtcatcgtctgcggggtggggatagtacttaccgtcagggcctatggccaaaggagctcgcagagttcgaaatggaggagacagagaatgaagcaagggtctgaaaggaacgtgtcgagaatttacagtgacgaagttgaatttaggagaaagggagtatggaagagaaaggaatgtcaaagccatactgaggtg-agctccgctatgaagtgaccgggaaagacttgagtggggttttagcagagcgaacggaagataaacgggggtttgcactttacagttaaaaggtcgggaaaatttcacataaatactttttgaattttaaaaaca----------------------------------------------------------------------gggagaatttctcaaaaatacagcttaaacgttaaaatctcgttgatgagaagagtaacgtgaatgaaaaaaataagtatgggattgatgctataaattttt----atcaaattattaatataagaatttaaaatttaagtaatatttttctaaaattctcccattaaaaaa-aaactgctaacttttgatttttattaaaagtgaaatttttttaaaattaa
>_R_Albizia_niopoides_Simon_1601@NODE_4_length_546_cov_40.170576
aacctcaaccaagaaatttcagtctcaaacagtgagaagaatcagaataccatacgcagagagaaaataaccatgccagggtttcatcaaacgatttttcgttttaatctcttatttaaattagaaaaaaatcatgataggtacaaggtaatttcagtcaaacaatataccattttaaactttggcatatgca-tta-ataatgtgtaacgtgagcaattattgtgcaccctagctaaaaagtaatttttagataaaactagtcaatctcagcttaatattttccaagtctcgacggttgagaagaatttgaataccatgcacatagagaaaaataaacatgctgcaatttcaaaaacaatgtttcattttgatctgttcttatttaaataaaattgaaagggaaatttttctacggcaattatctaaagagaaacacaaacgtaccagttataatcctccgaggtccaagctctcttacaaaatcaagcaatctagacaagccatcaggagtctgagcacagtccact-----------------------------------------------------------------------------------------------------------------------------------------------------------------------------------------------------------------------------------------------------------------------------------------------------------------------------------------------------------------------------------------------------------------------------------------------------------------------------------------------------------------------------------------------------------------------------------------------------------------------------------------------------------------------------------------------------------------------------------------------------------------------------------------------------------------------------------------------------------------------------------------------------------------------------------------------------------------------------------------------------------------------------------------------------------------------------------------------------------------------------------------------------------------------------------------------------------------------------------------------------------------------------------------------------------------------------------------------------------------------------------------------------------------------------------------------------------------------------------------------------------------------------------------------------------------------------------------------------------------------------------------------------------------------------------------------------------------------------------------------------------------------------------------------------------------------------------------------------------------------------------------------------------------------------------------------------------------------------------------------------------------------------------------------------------------------------------------------------------------------------------------------------------------------------------------------------------------------------------------------------------------------------------------------------------------
>_R_Albizia_sinaloensis_Hughes_1576@NODE_1_length_2642_cov_179.568421
-------------aaatttcagtctcaagcagtgaggagaatcataataccatacgcagagagaaaataaccatgccagggtttcatcaaacaatttttcgttttaggctctta-ttaaattagaaaaaaatcatgataggtacaaggtaatttcagtcaaacaatataccattttaaactttggcatatgcattaataatatgtgcaacgtgagcatttattgtgcaccctagctaaaaagtaattttcagataacactagtcaatctcagcttaatactttccaagtctcaacggttaagaagaatttgaataccgtgcacatagagaaaaataaacatgctgcaatttcaaaaacaatgtttcattttgatccgtacttatctaaataaaattgaaagggaaatttttctacggcaattatctaaagggaaacacaaacgtaccagttataatcctccgaggtccaagctctcttacaaaatcaagcaatctagacaagccatcaggagtctgagcacagtccactattaccccaaatgcttgttcctcatcaattaactcacacctaccaggaactgcatcaacttcttcaatccctctgacaatgtcctctaaaggtgccccaacagcaatgccaactgccacggcaccaagaatgttgtaaatattatgtcttccaagtaaacctgatgaaatttctagtataccattgggggtattaaccaagacctgtgtctcaaacagagagagctcaaacttcaagggatgaacatctgcattcttattctccagtgcaaatgtcacaacagggacttcagggttcccttgcgaaacaaagaaagttgcatttggatcatcaatgttgacaacttttctgttccgttcagagtccaccatttttgaaaatagtttagctgttgcatctctatatgcctcctcagacccatggagacccacattgtccccttccaaatttgtaaaaactgcaatatcaaaatcaacctcattgaactttcctaaggctagtccttgagaagaagtctccatgactagtgcttcagttccattgtgaagcatctttgccatcaagttttgaactaaaacagcatctggtattgtgttcaccgactctaatttattatccccatgcacgtaataagcaactgagctcaacattcccgttcgcagtcccattgcttcatacatgctttttatcaaatatgcaccggttgttttgccatacgtcccagttatcccgattgctgccatgtttcttgatggatacttgtaaaaggatgcagccaaagcagggagaatcaaattagtatcttccacaatcaccaatgccttgcaacccaaggtctcttctatgtctatctcttcactcgccaccacggcaactgctcctctcttgtctgcctcagttaagtacatgtatccatcagtctcttgcccaacacagcatacaaacaaatttcctggagtgactagccttgaatcatgctgaattccggtaatctcaatttccaaattaccagataccgatatagggacgaccttactctcatccaaaagctcagccagagtaattttaaatttgggttccacaatcctagccttactttttccatagctgtcaaaatccaaatcaaacgatgaatttaaggatgaactctgacttttatggtcgaattcactcacctcaccacttaatttatccgagtcctctgcatccgaatcattggaagtaattctgagcccctgtagttcgtcaatctcctccaaatcaacgacctcctcgggctgcagttcattaacttcctcaacaacctcatcagaaaccgtcgcctttttcctgggattcggctcaaggagcccctgctccacaaactctttacgcttcatcgcgatagctttatcaatttcactgaaaaaatcatccccgtaactttcataatccagaccaggattgtctggagcgtcttcaacatcggcaatggcagcgaggaatgtggactggttctttttaaaatcttcttcttgaagctcgcgagcacgggcggcttggcgctcaatttgctggaatttggaaaccccatgactagaatcctccagggcttctggtgggtcatcgtctgcggggttgggatagtacttaccgtcagggcctatagccaaaggagctcgcagagttcgaaatggaggagacagagaatgaagcaagggtctgaaaggaacgtgtcgagaatttacagtgacgaagttgaatttaggagaaagggagtatggaagagaaaggaatgtcaaagccatactgaggtg-agctccgcgatgaagtgaccgggaaagacttgagtggggttttagcagagcgaacggaagatagaggggggtttgcactttacagttgacaggtcgggaaaatttcacataaatactttctgaattaaaaaaaaag---------------------------------------------------------------------gggagaattttccaaaaatacaacttaaacattagaatcttggtgatcggaag-------------------------atgggattgataatataaattttt----gttaaatcattaatttaaaattttaaaatttaagtaatatttttctgaaattttcctattaaaaaa-aaactgctaacttctaatttttattaaaagtgaa---------------a
>_R_Albizia_tomentosa_Hughes_648@NODE_1_length_2762_cov_206.468529
aacctcaaccaagaaatttcagtctcaagcagtgagaagaatcataataccatacgcagagagaaaataaccatgccagggtttcatcaaacgatttttcgttttaggctctta-ttaaattagaaaaaaatcatgataggtacaaggtaatttcagtcaaacaatataccattttaaactttggcatatgcattaataatatgtgcaacgtgagcatttattgtgcaccctagctaaaaagtaattttcagataacactagtcaatctcagcttaatactttccaagtctcaacggttaagaagaatttgaataccatgcacatagagaaaaataaacatgctgcaatttcaaaaacaatgtttcattttgatccgtacttatctaaataaaattgaaagggaaatttttctacggcaatcatctaaagggaaacacaaacgtaccagttataatcctccgaggtccaagctctcttacaaaatcaagcaatctagacaagccatcaggagtctgagcacagtccactattaccccaaatgcttgttcctcatcaattaactcacacctaccaggaactgcatcaacttcttcaatccctctgacaatgtcctctaaaggtgccccaacagcaatgccaactgccacggcaccaagaatgttgtaaatattatgtcttccaagtaaacctgatgaaatttctagtataccattgggggtattaaccaagacctgtgtctcaaacagagagagctcaaacttcaagggatgaacatctgcattcttattctccagtgcaaatgtcacaacagggacttcagggttcccttgcgaaacaaagaaagttgcatttggatcatcaatgttgacaacttttctgttccgttcagagtccaccatttttgaaaatagtttagctgttgcatctctatatgcctcctcagacccatggagacccacattgtccccttccaaatttgtaaaaactgcaatatcaaaatcaacctcattgaactttcctaaggctagtccttgagaagaagtctccatgactagtgcttcagttccattgtgaagcatctttgccatcaagttttgaactaaaacagcatctggtattgtgttcaccgactctaatttattatccccatgcacgtaataagcaactgagctcaacattcccgttcgcagtcccattgcttcatacatgctttttatcaaatatgcaccggttgttttgccatacgtcccagttatcccgattgctgccatgtttcttgatggatacttgtaaaaggatgcagccaaagcagggagaatcaaattagtatcttccacaatcaccaatgccttgcaacccaaggtctcttctatgtctatctcttcactcgccaccacggcaactgctcctctcttgtctgcctcagttaagtacatgtatccatcagtctcttgcccaacacagcatacaaacaaatttcctggagtgactagccttgaatcatgctgaattccggtaatctcaatttccaaattaccggataccgatatagggacgaccttactctcatccaaaagctcagccagagtaattttaaatttgggttccacaatcctagccttactttttccatagctgtcaaaatccaaatcaaacgatgaatttaaggatgaactctgacttttatggtcgaattcactcacctcaccacttaatttatccgagtcctctgcatccgaatcattggaagtaattctgagcccctgtagttcgtcaatctcctccaaatcaacgacctcctcgggctgcagttcattaacttcctcaacaacctcatcagaaaccgtcgcctttttcctgggattcggctcaaggagcccctgctccacaaactctttacgcttcatcgcgatagctttatcaatttcactgaaaaaatcatccccgtaactttcataatccagaccaggattgtctggagcgtcttcaacatcggcaatggcagcgaggaatgtggactggttctttttaaaatcttcttcttgaagctcgcgagcacgggcggcttggcgctcaatttgctggaatttggaaaccccatgactagaatcctccagggcttctggtgggtcatcgtctgcggggttgggatagtacttaccgtcagggcctatagccaaaggagctcgcagagttcgaaatggaggagacagagaatgaagcaagggtctgaaaggaacgtgtcgagaatttacagtgacgaagttgaatttaggagaaagggagtatggaagagaaaggaatgtcaaagccatactgaggtg-agctccgcgatgaagtgaccgggaaagacttgagtggggttttagcagagcgaacggaagatagaggggggtttgcactttacagttgacaggtggggaaaatttcacataaatactttctgaatttaaaaaaaaaaag------------------------------------------------------------------gggagaattttccaaaaatacaacttaaacattaaaatcttggtgatgggaag-------------------------atgagattgataacatacattttt----gttaaatcattaatttaagattttgaaatttaagtaatatttttctgaaattcacctatt-aaaaa-aaattgctaacttctgatatttattaaaagtgaaaaaaaattttcaaaac
>_R_Albizia_xerophytica_Hughes_1435@NODE_1_length_2651_cov_192.772727
-------------------------------------------------------------agaaaataaccatgccagggtttcatcaaacgatttttcattttaatctcttatttaaattagaaaaaaatcatgataggtacaagctaatttcagtcaaacaatataccattttaaactttggcatatgcattaataatatgtgcaacgtgagcatttattgtgcaccctagctaaaaagtaattttcagataaaactagtcaatctcagcttaatactttccaagtctcaacggttgagaagaatttgaataccatgcacatagagaaaaataaacatgctgcaatttcaaaagcaatgtttcattttgatctgttcttatttaaataaaattgaaagggaaatttttctacggcaattatctaaagggaaacacaaacgtaccagttataatcctccgaggtccaagctctcgtacaaaatcaagcaatctagacaagccatcaggagtctgagcacagtccactattaccccaaatgcttgttcctcatcaattaactcacacctaccaggaactgcatcaacttcttcaatccctctgacaatgtcctctaaaggtgccccaacagcaatgccaactgccacggcaccaagaatgttgtaaatattatgtcttccaagtaaacctgatgaaatttctagtatgccattgggggtattaaccaagacccgtgtctcaaacagagagagctcaaacttcaagggatgaacatctgcattcttattctccagtgcaaatgtcacaacaggaacttcagggttcccttgcgaaacaaagaaagttgcatttggatcatcaatgttgacaacttttctgttccgttcagggtccaccatttttgaaaatagtttagctgttgcatctctatatgcttcctcagacccatggagacctacattgtccccttccaaatttgtaaaaactgcaatatcaaaatcaacctcattgaactttcctaaggctagtccttgagaagaagtctccatgactagtgcttcagttccattgtgaagcatctttgccatcaagttttgaactaaaacagcatctggtattgtgttcaccgactctaatttattatccccatgcacgtaataagcaactgagctcaacattccagttcgcagtcccattgcttcatacatgctttttatcaaatatgcaccggttgttttgccgtacgtcccagttatcccgattgctgccatgtttcttgatggatacttgtaaaaggatgcagccaaagcagggagaatcacattagtatcttccacaatcaccagtgccttgcaacccaaggtctcttctatgtctatctcttcactcgccaccacggcaactgctcctctcttgtctgcctcagttaagtacatgcatccatcagtctcttgcccaacacagcatacaaacaaatttcctggagtgactagccttgaatcatgctgaattccggtaatctcaatttccaaattaccggataccgatatagggacgaccttactctcatccaaaagctcagccagagtaattttaaatttgggttccacaatcctagccttactttttccatagctgtcaaaatctaaatcaaacgatgaatttaaggatgaactctgacttttatggtcgaattcactcacctcaccacttaatttatccgagtcctctgcatccgaatcattggaagtaattctgagcccctgtagttcgtcaatctcctccaaatcaacgacctcctcgggctgcagttcattaacttcctcaacaacctcatcagaaaccgtcgcctttttcctgggattcggctcaaggagcccctgctccacaaactctttacgcttcatcgcgatagctttatcaatttcactgaaaaaatcatccccgtaactttcataatccagagcaggattgtctggagcgtcttcaacatcggcaatggcagcgaggaatgtggactggttctttttaaaatcttcttcttgaagctcgcgagcacgggcggcttggcgctcaatttgctggaatttggaaaccccatgactagaatcctccagggcttctggtgggtcatcgtctgcggggtggggatagtacttaccgtcagggcctatagccaaaggagctcgcagagttcgaaatggaggagacagagaatgaagcaagggtctgaaaggaacgtgtcgagaatttacagtgacgaagttgaatttaggagaaagggagtatggaagagaaaggaatgtcaaagccatactgaggtg-agctccgcgatgaagtgaccgggaaagacttgagtggggttttagcagagcgaacggcagatggatcggggtttgcactttacagttaaaaggtcgggaaaatttcacataattactttttgaatttaaaaaaaaa---------------------------------------------------------------aaag--ggaagaatttcctaaaaatacaactaacacattaaaatttcgttgatgaaaa-------------gaataatatgatgataggattaataatataaattttt----gtcaaatcattaatttaggattttaaaatttaagtaatatttttttaaaattctcccattaaaaaa-aaactactaacttgtggtttttattaaaagtgaaaaaaaatttt-caaga
>_R_Calliandra_bella_LPQ15696@NODE_1_length_2144_cov_504.780358
---------------------------------------------------------------------------------------------------------------------------------------------------------------------------------------------------------------------------------------------------------------------gtcaatctcagcttaagattttccaagtctcaatgttagagaagtatttgaataccaaaaacggataaaaaaaaaaacataccgcaatttcaaatacaacgtttcatttggatctgttcttatttgaataatattgagtgggaaatttttctacggcaattatttaaagagaaacacaaacgcaccagttataatcctccgtggtccaagctctcttgcgaaatcaagcaatctagacaaggcatcaggagtctgagcacagtccactattaccccaaatgcttgttcctcatcaattaactcacacctgccaggaacagcatccacttcttcaatccctcttacaatgtcctctaaaggtgccccaacagcaatgccaactgccacagcagcaagaatgttgtaaatattatgtcttccaagtaaacctgatgaaatttctagtatgccagtgggggtattaaccaagaccattgtctcaaacagagagagctcaaacttcaagggatgaacatctgcattcttattctccagcgcaaatgtcacaacaggaacttctgggttcccttgtgaaacaaagaaagttgcattagaatcatcgatattgacaacttttctgttccgttcagggtccaccatttttgaaaatagtttggccattgcatctctatatgcctcctcagacccatgaagacccacactgtccccttccaaatttgtaaaaactgcaatatcaaaatcgacctcgttgaactttcctaaagctagtccttgagaagaagtctccatgaccagtgcttcagttccattgtgaagcatctttgccatcaagttctgtactaaaacagcatctggtattgtgttcacagactccaatttattatccccatgcacgtaattagcaactgagctcaacattcctgtccgcagtcccattgcttcatacatgctttttatcaaatatgcactggttgttttgccatatgtcccagttatctcaattgctgccatgtttcttgatggatacttataaaaggatgcagccaaagcaggaagaatcgcattagtatcttccacaatcactatagccttgcaacccgaggtctcttctatgtctatctcttcactcgccatcacagcaacagctcctctcttgtttgcctcagttaaggacatgtatccatcagtattttgcccaacacagcatacaaacaaattacctggggtgattagccttgaatcatgctgaattccggtaatctcaatttccaaattaccagataccgatatagggacgaccttgctctcatccaaaagctcagccagagcaattttgaacttgggttcaacaattctagccttgcttttcatataactctcaaactctaaatcaaacgaggaacttaaggatgaactctgacttttatggtcgaattcactcaccttaccatcggat------aagtccgctgcatccgaatcatcggaagtagctctgaccccccggagcttgtcaatctcctccaaatcaccgacctcctcgggctgcagctcattaatttcctcaacaacctcatcagaaactgtcgcccct---------ttcggctcaaggagcccctgctccgcaaactctttacgcttcatcgcaatagcttcatcaatttcactaaacaaatcattcccatatctctcagactccggagtaggattagctggagcatcttcagcaacggcaatgggagggaggaatgtggaatcgtacttaaaggaatctttttcttcacgctcacgagcacgggcggctatgcgctcaatttgctggaatttggaaaccccgtgactagaatcctccaaggtttctggtgggtcatcgtccgcggagttgggatagtacttaccgtcagggcctatagccaaaggagctcgcagagttggaaatggaggagaaggaaaatgaaggaatggtctgaaaggagcgtgtcgagaatttacggccacgaagttgaatttaggagaaaatgagtatggaagagaaaggaatgtcaaagccatactgagttgcagctcagcgatgaagtgaccgggaaagagttgagtggggtttcagctgagc-----------------------------------------------------------------------------------------------------------------------------------------------------------------------------------------------------------------------------------------------------------------------------------------------------------------------------------------------------------------------------------tgagct
>_R_Cathormion_obliquifoliolatum_Wieringa_6519@NODE_1_length_2216_cov_439.128181
--------------------------------------------------------------------------------------------------------------------------------------------------------------------------------------------------------------------------------------------------------------------------------------------------------------------------------------------------------------------------------------------------------------------------------------------------------------cagttataatcctccgaggtccaagctctattacgaaatcaagcaatctagacaaggcatcaggagtctgagcacagtccactattaccccaaatgcttgttcctcatcaattaactcacacctaccaggaactgcatcaacttcctcaatccctctgacaatgtcctctaaaggtgccccaacagcaatgccaactgccacggcaccaagaatgttgtaaatattatgtcttccaagtaaacctgatgaaatttctagtatgccactgggggtatttaccaagacctgtgtctcaaacagagagagctcaaacttcaaggaatgaacatctgcattcttattctccagtgcaaatgtcacaacagggacttcagggttcccttgcgaaacaaagaaagttgcatttggatcatcaatgttgacaacttttctgttccgttcagggtccaccatttttgaaaatagtttagctgttgcatctctgtatgcctcctcagacccatggagacccacactgtccccttccaaatttgtaaaaactgcaatatcaaaatcaacctcattgaactttcctaaggctagtccttgagaagaagtctccatgactagtgcttcagttccattgtgaagcatctttgccatcaagttttgaactaaaacagcatctggtattgtgttcaccaactctaatttattatccccatgtacgtaatgagcaactgagctcaacattcctgttcgcagtcccattgcttcatacatgctttttatcaaatacgcaccggttgttttgccatacgtcccagttatcccgattgctgccatgtttcttgatggatacttgtaaaaggatgcagccaaagcagggagaatcgcattagtatcttccacaatcaccagtgccttgcaacccaaggtctcttctatgtctatctcttcactcgccaccacggcaactgctcctctcttgtctgcctcagttaagtacatgtatccatcagtcttttgcccaacacagcatacaaacaaatttccaggagtgactagccttgaatcatgctgaattccggtaatctcaatttccaaattaccagataccgatatagggacgaccttactctcatccaaaagctcagccagagtaattttaaatttgggttccacaatcctagccttactttttccatagctgtcaaaatctaaatcaaacgatgaatttaaggacgaactttgacttttatggtcgaattcactcaactcaccactgaatttatccgagtcctctgcatccgaatcattggaagtaactctgagcccctggagttcgtcaatctcctccaaatcaatgacctcctcgggctgcagttcgttaacttcctcaacaacctcatcagaaaccgtcgcctttttcctgggattcggctcaaggagcccctgctccacaaactctttacgcttgatcgcgatagctttatcaatttcactgaacaaatcatccccgtaactttcagaatccagagcaggattgtctggagcatcttcaacatcggcaatggcagcgaggaatgtggactggttctttttaaaatcttcttcttgaagctcgcgagcacgggtggcttggcgctcaatttgctggaatttggaaaccccatgactagaatcctccagggcttctggtgggtcatcgtctgcggggttgggatagtacttaccgtcagggccgatagccaaaggaggtcgcaccgttcgaaatggaggagacagagaatgaagcaagggtctgaaagaagcgtgtcgagaatttacagcggcgaagttgaatttaggagaaagggattgtggaagagaaaggaatgtcaaagccatactgaggtgcggctccgcgacgaagtgaccgggaaagacttgagtggggttttggctgagcgagcggaagatagatgggggtttgcactttgcagttaaaaggttcggaaaatttcacgtaaataccttttgaatttcaaaaaaacctccgaaatatctgttaaaaatgcaaaataacaaagagatgataaagatcaatttgaaaatttaaagtgttgattatttttcaatattgtctcttactttttt---------taaaaaaaaaggccccttacaggagcactatcgccggctggccgccggtggctggtttttgggtttaatttttttaaaaaaaaattgtagaggt-------------------------------------------------------------------------------------a
>_R_Cathormion_rhombifolium_Deighton_3618@NODE_1_length_2652_cov_163.471845
-----------------------------------------------------------agagaaaataaccatgccaggatttcatcaaacgatttttcgt------------tttaaattagaaaaaaatcatgataggtacaagataatttcagtcaaacaatataccattttaaactttggcatgtgcattaataaaatgtgcaacatgagcatttattgtacaccgtcgataaaatgtaattttcagataacactagtcaatctcagcttaatattttccaagtctcaacggttgagaagaatttgaataccatgcacagagagaaaaataaacatgctgcaatgtcaaaaacgatgtttcattttgatctgttctcatttaaataaaattgaaaaggaaatttttctacggcaattatccaaagggaaatacaaacgtaccagttataatcctccgaggtccaagctctcttacgaaatcaagcaatctagacaaggcatcaggagtctgagcacagtccactattaccccaaatgcttgttcctcatcaattaactcacacctaccaggaactgcatcaacttcttcaatccctctgacaatgtcctccaaaggtgccccaacagcaatgccaactgccacggcaccaagaatgttgtaaatattatgtcttccaagtaaacctgatgaaatttctagtatgccactgggggtattaaccaagacctgtgtctcaaacagagagagctcaaacttcaagggatgaacatctgcgttcttattctccagtgcaaatgtcacaacagggacttcagggttcccttgcgaaacaaagaaagttgcatttggatcatcaatgttgacaacttttctgttccgttcagggtccaccatttttgaaaatagtttagctgttgcatctctgtatgcctcctcagacccatggagacccacactgtccccttccaaatttgtaaaaactgcaatatcaaaatcaacctcattgaactttcctaaggctagtccttgagaagaagtctccatgactagtgcttcagttccattgtgaagcatctttgccatcaagttttgaactaaaacagcatctggtattgtgttcaccgactctaatttattatccccatgcacgtaatgagcaactgagctcaacattcctgttcgcagtcccattgcttcatacatgctttttatcaaatacgcaccggttgttttgccatacgtcccagttatcccgattgctgccatgtttcttgatggatacttgtaaaaggatgcagccaaagcagggagaatcgcattagtatcttccacaatcaccagtgccttgcaacccaaggtctcttctatgtctatctcttcactcgccaccacggcaactgctcctctcttggctgcctcagttaagtacatgtatccatcagtcttttgcccaacacagcatacaaacaaatttccaggagtgactagccttgaatcatgctgaattccggtaatctcaatttccaaattaccggataccgatatagggacgaccttactctcatccaaaagctcagccagagtaattttaaatttgggttccacaatcctagccttactttttccatagctgtcaaaatctaaatcaaacgatgaatttaaggacgaactctgacttttatggtcgaattcactcaactcaccactgaatttatccgagtcctctgcatccgaatcattggaagtaactctgagcccctggagttcgtcaatctcctccaaatcaacgacctcctctggctgcagttcattaacttcctcaacaacctcatcagaaaccgtcgcctttttcctgggattcggctcaaggaggccctgctccacaaactctttacgcttcatcgcgatagctttatcaatttcactgaacaaatcatccccgtaactttcagaatccagagcaggattgtctggagcatcttcaacatcggcaatggcagcgaggaatgtggactggttctttttaaaatcttcttcttgaagctcgcgagcacgggcggcttggcgctcaatttgctggaatttggaaaccccatgactagaatcctccagggcttctggtgggtcatcgtctgcggggttgggatagtacttaccgtccgggccgatagccaaaggaggtcgcaccgttctaaatggaggagacagagaatgaagcaagggtctgaaagaagcgtgtcgagaatttacagcggcgaagttgaatttaggagaaagggagtgtggaagagaaaggaatgtcaaagccatactgaggtgcggctccgcgacgaagtgaccgggaaagacttgagtggggttttagctgagcgaacggaaaatagatgggggtttgcaatttgcagttaaaaggttcggaaaatttcacgtaaataccttttgaatttcaaaaaaacctccgaaatatctgttaaaaatgcaaaataacaaagagatgataaagatccatttgaaaatttaaagtgttgattatttttcaatattgtctcttaatttttttaatttt--tttaaaaaaaagccccttagaggagctctatcgccggctggccgccggtggctgttttttgggtttaatttttttaaaaaaaaattgtagaggtaagcaatattcttgttttttatatggatttaagacaaaaatataaactt------------------------------------t
>_R_Enterolobium_cyclocarpum_MWC9020@NODE_1_length_2738_cov_522.259677
aacctcaaccaagaaatttcagtctcaaacagtgagaagaatcagaatactatacgcagagagaaaataaccatgccaggatttcatcaaacgatttttcgttttaatctctta--aaaattagaagaaaatcacgataggtacaagataatttcagtcaaacaataagccattttaaactttgtcatgtgcataaataatatgtgcaacatgagcatttattgcgcaccctagataaaatgtaattttcagataacactagtcaatctcagcttaatattttccaaatctcaacggttgagaagaacttgaacaccatgcacagagagaaaaataaacatgctgcaatttcaaaaacgatgtttcattttgatctgttcttatttaaataaaattgaaaaggaaatttttctacggcaattatctaaagggaaacacaaacgtaccagttataatcctccgaggtccaagctctcttacgaagtcaagcaatctagacaaggcatcaggagtctgagcacagtccactattaccccaaatgcttgctcctcatcaattaactcacacctaccaggaactgcatcaacttcttcaatccctctgacaatgtcctctaaaggtgccccaacagcaatgccaactgccacggcaccaagaatgttgtaaatattatgtctcccgagtaaacctgatgaaatttctagtatgccactgggggtattaaccaagacctgtgtctcaaacagagagagctcaaacttcaagggatgaacatctgcattcttattctccagtgcaaatgtcacaacagggacttcagggttcccctgtgaaacaaagaaagttgcatttggatcatcaatgttgacaacttttctgttccgttcagggtccaccatttttgaaaatagtttagctgttgcatctctatatgcctcctcagacccatggagacccacattgtcccgttccaaatttgtaaaaactgcaatatcaaaatcaacctcatcgaattttcctaaggctagtccttgagaagaagtctccatgactagtgcttcagttccattatgaagcatccttgccatcaagttttgaactaaaacggcatctggtattgtgttcaccgactctaatttattatccccatgcacgtaatgagcaactgagctcaacattcctgttcgctgtcccattgcttcatacatgctttttatcaaatatgcaccggttgttttgccatatgtcccagtaatcccgattgctgccatgtttcttgatggatacttgtaaaaggatgcagccaaagcagggagaatcgcattagtatcttccacaatcaccagtgccttgcaacccaaggtctcttctatgtctatctcttcactagcaaccacggcaactgctcctctcttgtctgcctcagttaagtacatgcatccatcagtattttgcccaacacagcatacaaacaaatttcctggagtgactagccttgaatcatgctgaattccggtaatctcaatttccaaattaccggataccgatatagggacgaccttactctcatccaaaagctcagccagagtaattttaaatttgggttccacaatcctagccttgctttttccatagctgtcaaaatctaaatcaaacgatgaatttaaggatgaactctgacttttatggtcgaattcactcacctcaccacggaatctgtccgagtcctctgcatccgaatcatcggaagtaattctgagcccctggagttcgtcaatctcctccaaatcaacgacctcctcgggctgcagttcgttaactgcctcaacaacctcatcagaaaccgtcgcctttttcctgggattcggctcaagaagcccctgctccacaaactctttgcgcttcatcgcgatagctttatcaatttcactgaacaaatcatccccgtaactttcagaatccagagcaggattgtctggagcatcttcaatatcggcaatggcagcgaggaatgtggactggttctttttaaaatcttcttcttgatgctcgcgagcacgggcggcttggcgctcaatttgctggaatttggaaaccccatgactagaatcctccagggcttctggtgggtcatcgtctgcagggttgggatagtacttaccgtcagggcctatagccaaaggagctcgcagagttcgaaatggaggagacagagaatgaagcaagggtctgaaaggagcgtgtcgagaatttacagcgacgaagttgaatttaggagaaagggagtatggaagagaaaggaatgtcaaggccatattgaggtgcagccccgctatggggtgaccgggaaagacttcagtggggttttagctgagtgaacggaagatagagaagggtttacactttacagttaa--agttaggaaaattccaagtaaataccttttaaattta--aaaagcccttaaaatg--tcttaaacatacaaaataacaaaaagatgataaagattaatttaaaattttaaaatgttgataattttataataatttttt-------tttaaattttttaaaaaaaaaaaacctttcaccaaaataccaccgtcaatcaaccatcgatggctgttttttgggtttaaatttttt-----------------------------------------------------------------------------------------------------taaa
>_R_Hydrochorea_marginata_Morim_563@NODE_1_length_3052_cov_357.093109
aacctcaaccaagaaatttcagtctcaaacagtgagaagaatcagaataccatacgcagagagaaaataaccatgccaggatttcatcaaacgatttttcgt------------tttaaattagaaaaaaatcaagataggtacaagataatttcagtcaaactatataccattttaaactttggcatgtgcattaataaaatgtgcaacatgagcatttattgtgcaccgtcgataaagtgtaattttcagataacactagtcaatctcagcttaatattttccaagtctcaacggttgagaagaatttgaataccatgcacagagagaaaaataaacatgctgcaatgtcaaaaacgatgtttcattttgatctgttctcatttaaataaaattgaaaaggaaatttttctacggcaattatctaaagggaaatacaaacgtaccagttataatcctccgaggtccaagctctcttacgaaatcaagcaatctagacaaggcatcaggagtctgagcacagtccactattaccccaaatgcttgttcctcatcaattaactcacacctaccaggaactgcatcaacttcttcaatccctctgacaatgtcctctaaaggtgccccaacagcaatgccaactgccacggcaccaagaatgttgtaaatattatgtcttccaagtaaacctgatgaaatttctagtatgccactgggggtattgaccaagacctgtgtctcaaacagagagagctcaaacttcaagggatgaacatctgcattcttattctccagtgcaaatgtcacaacagggacttcagggttcccttgtgaaacaaagaaagttgcatttggatcatcaatgttgacaacttttctgttccgttcagggtccaccatttttgaaaatagtttagctgttgcatctctgtatgcctcctcagacccatggagacccacaccatccccttccaaatttgtaaaaactgcaatatcaaaatcaacctcattgaactttcctaaggctagtccttgagaagaagtttccatgactagtgcttcagttccattgtgaagcatctttgccatcaagttttgaactaaaacagcatctggtattgtgttcaccgactctaatttattatccccgtgcgcgtaatgagcaactgagctcaacattcctgttcgcagtcccattgcttcatacatgctttttatcaaatacgcaccggttgttttgccatacgtcccagttatcccgattgctgccatgtttcttgatggatacttgtaaaaggatgcagccaaagcagggagaatcgcattagtatcttccacaatcaccagtgccttgcaacccaaggtctcttctatgtctatctcttcactcgccaccacggcaactgctcctctcttgtctgcctcagttaagtacatgtatccatcagtcttttgcccaacacagcatacaaacaaatttccaggagtgactagccttgaatcatgctgaattccggtaatctcaatttccaaattaccggataccgatatagggacgaccttactctcatccaaaagctcagccagaacaattttaaatctgggttccacaatcctagccttactttttccatagctgtcaaaatctaaatcaaacgatgaatttaaggacgaactctgacttttatggtcgaattcactcaactcaccactgaatttatccgagtcctctgcatccgaatcattggaagtaactctgatcccctggagttcgtcaatctcctccaaatcaacgacctcctcgggctgcagttcattaacttcctcaacaacctcatcagaaaccgtcgcctttttcctgggattcggctcaaggagcccctgctccacaaactctttacgcttcatcgcgatagctttatcaatttcactgaacaaatcatccccgtaactttcagaatccagagcaggattgtctggagcatcttcaacatcggcaatggcagcgaggaatgtggactggttctttttaaaatcttcttcttgaagctcacgagcacgggcggcttggcgctcaatttgctggaatttggaaaccccatgactagaatcctccagggcttctggtgggtcatcgtctgcggggttgggatagtacttaccgtcagggccgatagccaaaggaggtcgcaccgttcgaaaaggatgagacagagaatgaagcaagggtctgaaagaagcgtgtcgagaatttacagcggcgaagttgaatttaggagaaagggaatgtggaagagacaggaatgtcaaagccatactgaggtgcggctccgcgacgaagtgaccgggaaagacttgagtggggttttagctgagcgaacggaaaatagatgggggtttgcactttgcagttaaaaggttcggaaaatttcacgtaaataccttttgaatttcaaaaaaacctccgaaatatctgttaaaaatgcaaaataacaaagagatgataaagatcaatttgaaaatttaaagtgttgattattttttaatattgtctcttaatttttt-aattt----aaaaaaaaaggccccttacaggagcactatcgccggctggccaccggtggttggttcttgggtttaatttttttaaaaaaaaattgtagaggtaagcaatattcttgttttttatatggatataagacaaaaatataaactttcaatctttaacaaaaaacaaatagtgtcca-agaga
>_R_Jupunba_brachystachya_Lima_7438@NODE_2_length_614_cov_33.716946
--------------------------------------------------------------------------------------------------------------------------------------------------------------------------------------------------------------------------------------------------------------------------------------------------------------------------------------------------------------------------------------------------------------------------------------------------------------------------------------------------------------------------------------------------------------------------------------------------------------------------------------------------------------------------------------------------------------------------------------------------------------------------------------------------------------------------------------------------------------------------------------------------------------------------------------------------------------------------------------------------------------------------------------------------------------------------------------------------------------------------------------------------------------------------------------------------------------------------------------------------------------------------------------------------------------------------------------------------------------------------------------------------------------------------------------------------------------------------------------------------------------------------------------------------------------------------------------------------------------------------------------------------------------------------------------------------------------------------------------------------------------------------------------------------------------------------------------------------------------------------------------------------------------------------------------------------------------------------------------------------------------------------------------------------------------------------------------------------------------------------------------------------------------------------------------------------------------------------------------------------------------------------------------------------------------------------------------------------------agttgaatttaggagaaagggagtatggaagagaaaggaatgtcaaagccatactgaggtgcggctccgcgacgaagtgaccgggaaagacttgagtggggttttagctgagcgaacggaagatagatgggggttggcactttacagttaaaaggttcggaaaatttcacataaatacctttcgaatttcaaaaaaacctccgaaatatttgttaaaaatgcaaaataacaaaaagatgataaacatcgatttgaaattttaaagggttgatgattttataataatgtctcataatt-ttttaagtttaaaaaaagaaaaggctcctcacaggagcactatcgccagctggccactggtgactgttttttgggtttaattttttttaaaaaaaattgtggacgtaagtaatatccttcttatttatatagatttaagacaaatatatgaattttcaatctttgacaaaaaataaacggtatcaa------
>_R_Jupunba_brachystachya_Lima_7438@NODE_3_length_506_cov_377.759907
-----------------------------------------------------------------------------------------------------------------------------------------------------------------------------------------------------------------------------------------------------------------------------------------------------------------------------------------------------------------------------------------------------------------------------------------------------------------------------------------------------------------------------------------------------------------------------------------------------------------------------------------------------------------------------------------------------------------------------------------------------------------------------------------------------------------------------------------------------------------------------------------------------------------------------------------------------------------------------------------------------------------------------------------------------------------------------------------------------------------------------------------------------------------------------------------------------------------------------------------------------------------------------------------------------------------------------------------------------------------------------------------------------------------------------------------------------------------------------------------------------------------------------------------------------------------------------------------------------------------------------------------------------------------------------------------------------------------------------------------------------------------------------------------------------------------------------------------------------------------------------------------------------------catcagaaaccgtcgcctttttcctgggattcggctcaaggagcccctgctccacaaactctttacgcttcatcgcgatagctttatcaatttcactgaacaaatcatccccgtaactttcagaatccagagcaggattgtctggagcatcttcaacatcggcaatggcagcgaggaatgtggactggttctttttaaaatcttcttcttgaagctcacgagcacgggcggcttggcgctcaatttgctggaatttggaaaccccatgactagaatcctccagggcttctggtgggtcatcgtctgcggggttgggatagtacttaccgtcagggcctatagccgaaggagctcgcagcgttcgaaatggaggagacagagaatgaagcaagggtctgaaaggagcgtatcgagaatttacagcgacgcagttgaatttaggagaaagggagtatggaagagaaaggaatgtcaaagccatactgaggtgcggctccgcgacgaag-----------------------------------------------------------------------------------------------------------------------------------------------------------------------------------------------------------------------------------------------------------------------------------------------------------------------------------------------------------------------------------------------------------------------------
>_R_Jupunba_cochleata_Bonadeu_673@NODE_1_length_3214_cov_235.819892
aacctcaaccaagaaatttcagtctcaaacagtgagaagaatcagaataccatacgcagagagaaaataaccacgccaggatttcatcaaacgatttttcgttttaatctcttatttaaattagaaaaaaatcatgataggtacaagataatttcaatcaaacaatataccattttaaactttggcatgtgcattaataatatgtgcaacatgagcatttattgtgcaccgtagataaaatgtaattttcagattacactagtcaatctcagcttaatatttttcaagtctcaacggttgagaagaatttgaataccatgcacaaagagaaaaataaacatgctgcaatttcaaaaacgatgtttcattttgatctgttcttgtttaaataaaattgaaaaggaaatttttctacggcaattatctaaagggaaacacaaacgtaccagttataatcctccgaggtccaagctctcttacgaaatcaagcaatctagacaaggcatcaggagtctgagcacagtccactattaccccaaatgcttgttcctcatcaattaactcacacctaccaggaactgcatcaacttcttcaatccctctgacaatgtcctccaaaggtgccccaacagcaatgccaactgccacggcaccaagaatgttgtaaatattatgtcttccaagtaaacctgatgaaatttctagtatgccactgggggtattaaccaagacctgtgtctcaaacagagagagctcaaacttcaagggatgaacatctgcattcttattctccagtgcaaatgtcacaacagggacttcagggttcccttgcgaaacaaagaatgttgcatttggatcatcaatgttgacaacttttctgttccgttcagggtccaccatttttgaaaatagtttagctgtcgcatctctatatgcctcctcagacccatggagacccacattgtccctttccaaatttgtaaaaactgcaatatcaaaatcaacctcattgaactttcctaaggctagtccttgagaagaagtctccatgactagtgcttcagttccattgtgaagcatctttgccatcaagttttgaactaaaacagcatctggtattgtgttcaccgactctaatttattatccccatgcacgtaatgagcaactgagctcaacattcctgttcgcagtcccattgcttcatacatgttttttatcaaatatgcaccggttgttttgccatacgtcccagttaccccgattgctgccatgtttcttgatggatacttgtaaaaggatgcagccaaagcagggagaatcgcattagtatcttccacaatcaccagtgccttgcaacccaaggtctcttctatgtctatctcttcacttgccaccacggcaactgctcctctcttgtctgcctcagttaagtacatgtatccatcagtcttttgcccaacacagcatacaaacaaatttcctggagtgactagccttgaatcatgctgaattccggtaatctcaatttccaaattaccggataccgatatagggacgaccttactctcatccaaaagctcagccagagtaattttaaatttgggttccacaatcctagccttgctttttccatagctgtcaaaatccaaatcaaacgatgaatttaaggacgaactctgacttttatggtcgaattcactcacctcaccactgaatttatccgagtcctctgcatacgaatcattggaagtaattcttagcccctggagttcgtcaatctcctccaaatcaacgacctcctcgggctgcagttcattaacttcctcaacaacctcatcagaaaccgtcacctctttcctgggattcggctcaaggagcccctgctccacaaactctttacgcttcatcgcgatagctttatcaatttcactgaacaaatcatccccgtaactttcagaatccagaccaggattgtctggagcatcttcaacatcggcaatggcagcgaggaatgtggactggttctttttaaaatcttcttcttgaagctcgcgagcacgggcggcttggcgctcaatttgctggaatttggaaaccccatgactagaatcctccagggcttctggtgggtcatcgtctgcggggttgggatagtacttaccgtcagggcctatagccaaaggagctcgcagcgttcgaaatggaggagacagagaatgaagcaagggtctgaaaggagcgtgtcgagaatttacagcgacgaagttgaatttaggagaaagggagtatggaagagaaaggaatgtcaaagccatcctgaggtgcggctccgcgacgaagtgaccgggaaagacttgagtggggttttagctgagcaaacggaaaatagatggtggtttgcactttacagtcaaaaggttcggaaaatttcacatagataccttatgaatttcaaaaaaa----cgaaatatctgttaaaaatgcaaaatagcaaagagatgataaagatcaatttaaacttttaaagtgtagatgattttataataatatgttttaatttttttaattttaaaaaaagaaaaggcctcttacaggagcactatcgccaactagccaccagtggctgtttttcgggtttaacttttttaaaaaaaaattgtggatgtaagcaatattcttgttttttatacagatgtaagataaaaatatgaactttcaatctttgacaaaaaacaaatagtgtcgactacaa
>_R_Jupunba_filamentosa_Lima_7487@NODE_1_length_3072_cov_240.438731
aacctcaactaagaaatttcagtctcaaacagtgagaagaatcagaataccatacgcagagagaaaataaccatgccaggatttcatcaaacgacttttcgttttaatctcttatttaaattagaaaaaaatcatgataggtacaagataatttcagtcaaacaatacaccattttaaactttggcatgtgca-taataatatgtgcaacatgagcatttattgtgcaccgtagataaaatgtaattttcagataacactagtcaatctcagcttaatattttccaagtctcaacggttgagaagaatttgaataccatgcacagagagaaaaataaacatgctgcaatttcaaaaacgatgtttcattttgatctgttcttatttaaataaaattgaaaaggaaatttttctacggcaattatctaaagggaaacacaaacgtaccagttagaatcctccgaggtccaagctctcttacgaaatcaagcaatctagacaaggcatcaggagtctgagcacagtccactattaccccaaatgcttgttcctcatcaattaactcacacctaccaggaactgcatcaacttcttcaatccctctgacaatgtcctctaaaggtgccccaacagcaatgccaactgccacggcaccaagaatgttgtaaatattatgtcttccaagtaaacctgatgaaatttctagtatgccactgggggtattaaccaagacctgtgtctcaaacagagagagctcaaacttcaagggatgaacatctgcattcttattctccagtgcaaatgtcacaacagggacttcagggttcccttgcgaaacaaagaaagttgcatttggatcatcaatgttgacaacttttctgttccgttcagggtccaccatttttgaaaatagtttagctgttgcatctctatatgcctcctcagacccatggagacccacattgtccctttccaaatttgtaaaaactgcaatatcaaaatcaacctcattgaactttcctaaggctagtccttgagaagaagtctccatgactagtgcttcagttccattgtgaagcatctttgccatcaagttttgaactaaaacagcatctagcattgtgttcaccgactctaatttattatccccatgcacgtaatgagcaactgagctcaacattcctgttcgcagtcccattgcttcatacatgttttttatcaaatatgcaccggttgttttgccatacgtcccagttatcccgattgctgccatgtttcttgatggatacttgtaaaaggatgcagccaaagcagggagaatcgcattagtatcttccacaatcaccagtgccttgcaacccaaggtctcttctatgtctatctcttcactcgccaccacggcaactgctcctctcttgtctgcctcagttaagtacatgtatccatcagtcttttgcccaacacagcatacaaacaaatttcctggaatgactagccttgaatcatgctgaattccggtaatctcaatttccaaattaccggataccgatatagggacgaccttactctcatccaaaagttcagccagagtaattttaaatttgggttccacaatcctagccttactttttccatagctgtcaaaatctaaatcaaacgatgaatttaaggacgaactctgacttttatggtcgaattcactcacctcaccactgaatttatccgagtcctctgcatccaaatcattggaagtaattctgagcccctggagttcgtcaatctcctccaaatcaacgacctcctcgggctgcagttcattaacttcctcaacaacctcatcagaaaccgtcgcctttttcctgggattcggctcaaggagcccctgctccacaaactctttacgcttcatcgcgatagctttatcaatttcactgaacaaatcatccccgtaactttcagaatccagagcaggattgtctggagcatcttcaacatcggcaatggcagcgaggaatgtggactggttctttttaaaatcttcttcttgaagctcgcgagcacgggcggcttggtgctcaatttgctggaatttggaaaccccatgactagaatcctccagggcttctggtgggtcatcgtctgcggggttgggatagtacttaccgtcagggcctatagccaaaggagctcgcagcgttcggaatggaggagacaaagaatgaagcaagggtctgaaaggagcgtgtcgagaatttacagcgacgaagttgaatttaggagaaagggagtatggaagagaaaggaatgtcaaagccatcctgaggtgcggctccgcgacgaagtgaccgggaaagacttgagtggggttttagctgcgcggacggaagatagacggggctttgcactttacagttaaaaggttcggaaaatttcagttatataccttctgaatttcaaaaaaacctccgaaatatctgttaaaaatgcaaaataacaaagagatgataaagatcaatttaaaattttaaagtgttggtgattttataataatgtctcttaatttttt-aattttaaaaaaagaaaaggcccctcacaggagaactatcgccagctggccgccggtagctgttttttgggtttaatttttttaaaaaaaaattgtggatgtaagcaatatttttgttttttatatggatgtaagacaaaaatatgaactttcaatttttgataaaaaataaacagtgtcga--catt
>_R_Jupunba_floribunda_Iganci_883@NODE_1_length_2947_cov_247.328571
aacgtcaaccaagaaatttcagtctcaaacagtgagaagaatcagaatacgatacgcagagagaaaataaccatgccaggatttcatcaaacgacttttcgttttaatctcttatttaaattggaaaaaaatcatgataggtacaagataatttcagtcaaacaatataccattttaaactttggcatgtgcattaacaatatgtgcagcatgagcatttattgtgcaccgtagataaaatgtaattttcagataacactagtcaatctcagcttaatattttccaagtctcaacggttgagaagaatttgaataccatgcacagagagaaaaataaacatgctgcaatttcaaaaacgatgtttcattttgatctgttcttatttaaataaaattgaaaaggaaatttttct-cggcaattatctaaagggaaacacaaacgtaccagttataatcctccgaggtccaagctctcttacgaaatcaagcaatctagacaaggcatcaggagtctgagcacagtccactattaccccaaatgcttgttcctcatcaattaactcacacctaccaggaactgcatcaacttcttcaatccctctgacaatgtcctctaaaggtgccccaacagcaatgccaactgccacggcaccaagaatgttgtaaatattatgtcttccaagtaaacctgatgaaatttctagtatgccactgggggtattaaccaagacctgtgtctcaaacagagagagctcaaacttcaagggatgaacatctgcattcttattctccagtgcaaatgtcacaacagggacttcagggttcccttgcgaaacaaagaaagttgcatttggatcatcaatgttgacaacttttctgttccgttcagggtccaccatgtttgaaaatagtttagctgttgcatctctatatgcctcctcagacccatggagacccacattgtccctttccaaatttgtaaaaactgcaatatcaaaatcaacctcattgaactttcctaaggctagtccttgagaagaagtctccatgactagtgcttcagttccattgtgaagcatctttgccatcaagttttgaactaaaacagcatctggtattgtgttcaccgactctaatttattatccccatgcacgtaataagcaactgagctcaacattcctgttcgcagtcccattgcttcatacatgttttttatcaaatatgcaccggttgttttgccatacgtcccagttatcccgattgctgccatgtttcttgatggatacttgtaaaaggatgcagccaaagcagggagaatcgcattagtatcttccacaatcaccagtgccttgcaacccaaggtctcttctatgtctatctcttcacttgccaccacggcaactgctcctctcttgtctgcctcagttaagtacatgtatccatcagtcttttgcccaacacagcatacaaacaaatttcctggagtgactagccttgaatcatgctgaattccggtaatctcaatttccaaattaccggataccgatatagggacgaccttactctcatccaaaagctcagccagagtaattttaaatttgggttccacaatcctagccttactttttccatagctgtcaaaatctaaatcaaacgatgaatttaaggacgaactctgacttttatggtcgaattcactcacctcaccactgaatttatccgagtcctctgcatccgaatcattggaagtaattctgagcccctggagttcgtcaatctcctccaaatcaacgacctcctcgggctgcagttcattaacttcctcaacaacctcatcagaaaccgtcgcctttttcatgggattcggctcaaggagcccctgctccacaaactctttacgcttcatcgcgatagctttatcaatttcactgaacaaatcatccccgtaactttcagaatccagagcaggattgtctggagcatcttcaacatcagcaatggcagcgaggaatgtggactggttttttttaaaatcttcttcttgaagctcgcgagcacgggcggcttggcgctcaatttgctggaatttggaaaccccatgactagaatcctccagggcttctggtgggtcatcgtctgcgggattggggtagtacttaccgtcagggcctatagccaaaggagctcgcagcgaccgaaatggaggagacagagaatgaagcaagggtctgaaaggagcgtgtcgagaatttacagtgacgaagttgaatttaggagaaagggagtatggaagagaaaggaatgtcaaagccatactgaggtgcggctccgcgacgaagtgaccgggaaagacttgagtggggttttagctgagcgaacggaaggtagatgggggtttgcactttacagttaaaaggttcggaaaatttcacataaatacctttcgaatttcaaaaaaaactccaaaatatctgttaaaaatgcaaaataacaaagagatgataaacatcaatttaaaattttaaagtgttgatgattttataataatgcctcataatttttt-aagtttaaaaaaagaaaaggcctctcacaggaacactattgccagctggccgccggtggctttttttgggatttaatttttttttaaaaaaattgcggatgtaagcaatatccttgttatttatatagatttaagacaaaaatatgaactttcaatgtttgacaaaaaacaaatggtgtcaa-gaaac
>_R_Jupunba_laeta_Mori_25147@NODE_1_length_2593_cov_112.712242
-------------------------------------------------------------------------------------------------------------------------------------------ggtacaagataatttcagtcaaacaatataccattttaaactttggcatgtgcattaataatatgtgcaacatgagcatttattgtgcaccttagataaaatgtaattttcagataacactagtcaatctcagcttaatattttccaagtctcaagggttgagaagaatttgaataccatgcacagagagaaaaataaacatgctgcaatttcaaaaacgatgtttcattttgatctgttcttatttaaataaaattgaaaaggaaatttttctacggcaattatctaaagggaaacacaaacgtaccagttataatcctccgaggtccaagctctcttacgaaatcaagcaatctagacaaggcatcaggagtctgagcacagtccactattaccccaaatgcttgttcctcatcaattaactcacacctaccaggaactgcatcaacttcttcaatccctctgacaatgtcctctaaaggtgccccaacagcaatgccaactgccacggcaccaagaatgttgtaaatattatgtcttccaagtaaacctgatgaaatttctagtatgccactgggggtattaaccaagacctgtgtctcaaacagagagagctcaaacttcaagggatgaacatctgcattcttattctccagtgcaaatgtcacaacagggacttcagggttcccttgcgaaacaaagaaagttgcatttggatcatcaatgttgacaacttttctgttccgttcagggtccaccatgtttgaaaatagtttagctgttgcatctctatatgcctcctcagacccatggagacccacattctccctttccaaatttgtaaaaactgcaatatcaaaatcaacctcattgaactttcctaaggctagtccttgagaagaagtctccatgactagtgcttcagttccattgtgaagcatctttgccatcaagttttgaactaaaacagcatctggtattgtgttcaccgactctaatttattatccccatgcacgtaataagcaactgagctcaacattcctgttcgcagtcccattgcttcatacatgttttttatcaaatatgcaccggttgttttgccatacgtcccagttatcccgattgctgccatgtttcttgatggatacttgtaaaaggatgcagccaaagcagggagaatcgcattagtatcttccacaatcaccagtgccttgcaacccaaggtctcttctatgtctatctcttcactcgccaccacggcaactgctcctctcttgtctgcctcagttaagtacatgtatccatcagtcttttgtccaacacagcatacaaacaaatttcctggagtgactagccttgaatcatgctgaattccggtaatctcaatttccaaattaccggataccgatatagggacgaccttactctcatccaaaagctcagccagagtaattttaaatttgggttccacaatcctagccttactttttccatagctgtcaaaatctaaatcaaacgatgaatttaaggacgaactctgacttttatggtcgaattcactcacctcaccactgaatttatccgagtcctctgcatccgaatcattggaagtaattctgagcccctggagttcgtcaatctcctccaaatcaacgacctcctcgggctgcagttcattaacttcctcaacaacctcatcagaaaccgtcgcctttttcctgggattcggctcaaggagccccagctccacaaactctttacgcttcatcgcgatagctttatcaatttcactgaacaaatcatccccgtaactttcagaatccagagcatgattgtctggagcatcttcaacatcggcaatggcagcgaggaatgtggactggttttttttaaaatcttcttcttgaagctcgcgagcacgggcggcttggcgctcaatttgctggaatttggaaaccccatgactagaatcctccagggcttctggtgggtcatcgtctgcgggattggggtagtacttaccgtcagggcctatagccaaaggagctcgcagcgttcgaaatggaggagacagagaatgaagcaagggtctgaaaggagcgtgtcgagaatttacagcgacgaagttgaatttaggagaaagggaatatggaagaggaaggaatgtcaaagccatactgaggtgcggctccgcgacgaagtgaccgggaaagacttgagtggggttttagctgagcgaacggaagatggatgggggtttgcactttacagttaaaaggttcggaaaatttcacataaatacctttcgaatttccaaaaaacctccgaaatatctgttaaaaatgcaaaataataaagagatgatacagatcaatttaaaattgtaaagtgttgatgattttataataatacttcataatttttt-aagtttaaaaaaagaaaaagcccctcacaggagcactatcgccggctggccgcgggtggctgttttttgtgtttaatttttttttaaaaaaattttggatgtaagcaatatccttgttatttatatagatttaagacaaaaatatgaactttcaatc------------------------------t
>_R_Jupunba_langsdorfii_Ribeiro_728@NODE_2_length_575_cov_12.578313
------------------------------------------------------------------------------------------------------------------------------------------------------------------------------------------------------------------------------------------------------------------------------------------------------------------------------------------------------------------------------------------------------------------------------------------------------------------------------------------------------------------------------------------------------------------------------------------------------------------------------------------------------------------------------------------------------------------------------------------------------------------------------------------------------------------------------------------------------------------------------------------------------------------------------------------------------------------------------------------------------------------------------------------------------------------------------------------------------------------------------------------------------------------------------------------------------------------------------------------------------------------------------------------------------------------------------------------------------------------------------------------------------------------------------------------------------------------------------------------------------------------------------------------------------------------------------------------------------------------------------------------------------------------------------------------------------------------------------------------------------------------------------------------------------------------------------------------------------------------------------------------------------------------------------------------------------------------------------------------------------------------------------------------------------------------------------------------------------------------------------------------------------------------------------------------------------------------------------------------------------------------------------------------------------------------------------------------------------------------------------------------------------------------------------------------------------------------------------gaagatagatgggggtttgcactttacagttaaaaggttcggaaaatttcacatagataccttctgaatttcaaaaaaacctccgaaatatctgtcaaaaatgcaaaataacaaagagatgataaagaccaatttgaaattttaaagcgttgattaccctcaaaaaatactttgtgattttataagataagcttatgagaaaggtt-----------------------------------acctgtttctttgtaatcacttgcttatctgggtcgtccagatctgatctaaatgatttagatttgagtttttttaaaaa-agattaaaaatttttgaat----ataatagttaaaaaacttaaaacttag
>_R_Jupunba_trapezifolia_Simon_1600@NODE_2_length_683_cov_210.692675
--------------------------------------------------------------------------------------------------------------------------------------------------------------------------------------------------------------------------------------------------------------------------------------------------------------------------------------------------------------------------------------------------------------------------------------------------------------------------------------------------------------------------------------------------------------------------------------------------------------------------------------------------------------------------------------------------------------------------------------------------------------------------------------------------------------------------------------------------------------------------------------------------------------------------------------------------------------------------------------------------------------------------------------------------------------------------------------------------------------------------------------------------------------------------------------------------------------------------------------------------------------------------------------------------------------------------------------------------------------------------------------------------------------------------------------------------------------------------------------------------------------------------------------------------------------------------------------------------------------------------------------------------------------------------------------------------------------------------------------------------------------------------------------------------------------------------------------------------------------------------------------------------------------------ccgtcgcctttttcctgggattcggctcaaggagcccctgctccacaaactctttacgcttcatcgcgatagctttatcaatttcactgaacaaatcatccccgtaactttcagaatccagagaaggattgtctggagcatcttcaacatcggcaatggcagccaggaatgtggactggttttttttaaaatcttcttcttgaagctcgcgagcacgggcggcttggcgctcaatttgctggaatttggaaaccccatgactagaatcctccagggcttctggtgggtcatcgtctgcggggttgggatagtacttaccgtcagggcctatagccaaaggagctcgcagcgttcgaaatggaggagacagagaatgaagcaagggtctgaaaggagcgtgtcgagaatttacagcgacgaagttgaatttaggagaaaggaagtatggaagagaaaggaatgtcaaagccatactgaggtgcagctccgcgacgaagtgaccgggaaagacttgagtggggttttagctgagcgaacggaagatagatgggggtttgcactttacagttaaaaggttcggaaaatttcacataaatacctttcgaatttcaaaaaaacctccgaaatatctgttaaaaatgcaaaataacaaagagatgataaagatcaatttaaaatttt-----------------------------------------------------------------------------------------------------------------------------------------------------------------------------------------------------------------------------------aa
>_R_Jupunba_villosa_Borges_423@NODE_1_length_2767_cov_285.393309
aacctcaaccaagaaatttcagtctcaaacagtgagaagaatcagaataccatacgcagagagaaaataaccaccccaggatttcatcaaacgatttttcgttttaatctcttatttaaattagaaaaaaatcatgataggtacaagataatttcagtcaaacaatataccattttaaactttggcatgtgca-taataatatgtgcaacatgagcatttattgtgcaccgtagataaaatgtaattttcagataacactagtcaatctcagcttaatattttccaagtctcaacggttgagaagaatttgaataccatgcacagagagaaaaataaacatgctgcaatttcaaaaacgatatttcattttgatctgttcttatttaaataaaattgaaaaggaaatttttctacagcaattatctaaagggaaacacaaacgtaccagttataatcctccgaggtccaagctctcttacgaaatcaagcaatctagacaaggcatcaggagtctgagcacagtccactattaccccaaatgcttgttcctcatctattaactcacacctaccaggaactgcatcaacttcttcaatccctctgacaatgtcctctaaaggtgccccaacagcaatgccaactgccacggcaccaagaatgttgtaaatattatgtcttccaagtaaacctgatgaaatttctagtatgccactgggggtattaaccaagacctgtgtctcaaacagagagagctcaaacttcaagggatgaacatctgcattcttattctccagtgcaaatgtcacaacagggacttcagggttcccttgcgaaacaaagaaagttgcatttggatcatcaatgttgacaacttttctgttccgttcagggtccgccatttttgaaaatagtttagctgtagcatctctatatgcctcctcagacccatggagacccacattgtccctttccaaatttgtaaaaactgcaatatcaaaatcaacctcattgaactttcctaaggctagtccttgagaagaagtctccatgactagtgcttcagttccattgtgaagcatctttgccatcaagttttgaactaaaacagcatctggtattgtgttcaccgactctaatttattatccccatgcacataatgagcaactgagctcaacattcctgttcgcagtcccattgcttcatacatgttttttatcaaatatgcaccggttgttttgccatacgtcccagttatcccgattgctgccatgtttcttgatggatacttgtaaaaggatgcagccaaagcagggagaatcgcattagtatcttccacaatcaccagtgccttgcaacccaaggtctcttctatgtctatctcttcactcgccaccacggcaactgctcctctcttgtctgcctcagttaagtacatgtatccatcagtcttttgcccaacacagcatacaaacaaatttcctggagtgactagccttgaatcatgctgaattccggtaatctcaatttccaaattaccggataccgatatagggacgaccttactctcatccaaaagctcagccagagtaattttaaatttgggttccacaatcctagccttactttttccgtagccgtcaaaatctaaatcaaacgatgaatttaaggacgaactctgacttttatggtcgaattcactcacctcacccctgaatttatccgagtcctctgcatccgaatcattggaagtaattctgagcccctggagttcgtcaatctcctccaaatcaacgacctcctcgggctgcagttcattaacttcctcaacaacctcatcagaaaccgtcgcctttttcctgggattcggctcaaggagcccctgctccacaaactctttacgcttcatcgcgatagctttatcaatttcactgaacaaatcatccccgtaactttcagaatccagagcaggattgtctggagcatcttcaacatcggcaagggcagcgaggaatgtggactggttctttttaaaatcttcttcttgaagctcgcgagcacgggcggcttggcgctcaatttgctggaatttggaaaccccatgactagaatcctccagggcttctggtgggtcatcgtctgcggggttgggatagtacttaccgtcagggcctatagccgaaggagctcgcagcgttcgaaatggaggagacagagaatgaagcaagggtctgaaaggagcgtatcgagaatttacagcgacgaagttgaatttaggagaaagggagtatggaagagaaaggaatgtcaaagccatactgaggtgcggctccgcgacgaagtgaccgggaaagacttgagtggggttttagctgagcgaacggaagatagatgggggtttgcactttacagttaaaaggttcggaaaatttcacataaatacctttcgaatttcaaaaaaac----------------------------------------------------------------------------------------------------------------------------------------------------------------------------------------------------------------------------------------------------------------------------------------------------
>_R_Punjuba_callejasii_Daly_5935@NODE_1_length_2370_cov_73.543393
------------------------------------------------------------------------------------------------------------------------------------------------------------------------------------ttttgcatgtgcattaataatatgtgcaacatgagcatttattgtgcaccctagataaaatgtaattttcagataacactagtcaatctcagcttaatattttccaagtctcaatggttgagaagaatttgaataccatgcacagagagaaaaataaacatgctgcaatttcaaaaacgatgtttcattttgatctgttcttatttaaataaaattgaaaaggaaagttgtctacggcaattatctaaagggaaacacaaacgtaccagttacaatcctccgaggtccaagctctcttacgaaatcaagcaatctagacaaggcatcaggagtctgagcacagtccactattaccccaaatgcttgttcctcatcaattaactcacacctaccaggaactgcatcaacttcttcaatccctctgacaatgtcctctaaaggtgccccaacagcaatgccaactgccacggcaccaagaatgttgtaaatattatgtcgtccaagtaaacctgatgaaatttctagtatgccactgggggtattaaccaagacctgtgtctcaaacagagagagctcaaacttcaagggatgaacatctgcattcttattctccagtgcaaatgtcacaacagggacttcagggttcccttgcgaaacaaagaaagttgcatttggatcatcaatgttgacaacttttctgttccgttcagggtccaccatttttgaaaatagtttagctgttgcatctctatatgcctcctcagacccatggagacccacattgtccccttccaaatttgtaaaagctgcaatatcaaaatcaacctcattgaactttcctaaggctagtccttgagaagaagtctccatgactagtgcttcagttccattgtgaagcatctttgccatcaagttttgaactaaaacagcatctggtattgtgttcaccgactctaatttattatccccatgcacgtaatgagcaactgagctcaacattcctgttcgcagccccattgcttcatacatgcttcttatcaaatatgcaccggttgttttgccatatgtcccagttatcccgattgctgccatgtttcttgatggatacttgtaaaaggatgcagccaaagcagggagaatcgcattagtatcttccacaatcaccagtgccttgcaacccaaggtctcttctatgtctatctcttcactcgccaccacggcaactgctcctctcttgtctgcctcagtcaagtacatgtatccatcagtcttttgcccaacacagcatacaaacaaatttcctggagtgactagccttgaatcatgctgaattccagtaatctcaatttccaaattaccggataccgaaataggaacgaccttactctcatccaaaagctcagccagagtaattttaatattgggttccacaatcctagccttactttttccatagctgtcaaaatctaaatcaaacgatgaatttaaggatgaactctgacttttatggtcgaattcactcacctcaccactgaatttatccgagtcctctgcatccgaatcattggaagtaattctgagcccctggagttcgtcaatctcctccaaatcaacgacctcctcgggctgcagttcattaacttcctcaacaacctcatcagaaactgtcgcctttttcctgggattcggctcaaggagcccctgctccacaaactccttacgcttcatcgcgatagctttatcaatttcactgaacaaatcatccccgtaactttcagaatccagagcaggattgtctggagcatcttcaacatcggcaatggcagcgaggaatgtggactggttctttttaaaatcttcttcttgaagctcgcgagcacgggcggcttggcgctcaatttgctggaatttggaaaccccatgactagaatcctccagggcttctggtgggtcatcgtctgcggggttgggatagtacttaccgtcagggcctatagccaaaggagctcgcagagttcgaaatggaggagacagagaatgaagcaagggtctgaaaggagcgtgtcgagaatttacagcgacgaagttgaatttaggagaaagggagtatggaagagaaaggaatgtcaaagccatactgaggtgcagctccgcgacgaagtgaccgggaaagacttgagtggggttgtagctgaactaccggaagatagacaggggtttgcactttacagttaaaaggttgggaaaattctacaaaaataccttttaaatttttaaaaaaattataaaatatttgttaaacatgcaaaataacaaaaaagtggtaaagataaatttgaaattttaaagtgttgatgatttt-------------------------------------------------------------------------------------------------------------------------------------------------------------------------------------------------------------------a
>_R_Punjuba_killipii_Palodorios_6252@NODE_1_length_2296_cov_132.011266
------------------------------------------------------------------------------------------------------------------------------------------------------------------------------------------------------------------------------------------------------------------ctagtcaatctcagcttaatattttccaagtctcaatggttgagaagaatttgaataccatgcacagagagaaaaataaacatgctgcaatttcaaaaacgatgtttcattttgatctgttcttatttaaataaaattgaaaaggaaatttttctacggcaattatctaaagggaaacacaaacgtaccagttataatcctccgaggtccaagctctcttacgaaatcaagcaatctagacaaggcatcaggagtctgagcacagtccactattaccccaaatgcttgttcctcatcaattaactcacacctaccaggaactgcatcaacttcttcaatccctctgacaatgtcctctaaaggtgccccaacagcaatgccaactgccacggcaccaagaatgttgtaaatattatgtcttccaagtaaacctgatgaaatttctagtatgccactgggggtattaaccaagacctgtgtctcaaacagagagagctcaaacttcaagggataaacatctgcattcttattctccagtgcaaatgtcacaacagggacttcagggttcccatgcgaaacaaagaaagttgcatttggatcatcaatgttgacaacttttctgttccgttcagggtccaccatttttgaaaatagtttagctgttgcatctctatatgcctcctcagacccatggagacccacattgtccccttccaaatttgtaaaaactgcaatatcaaaatcaacctcattgaactttcctaaggctagtccttgagaagaagtctccatgactagtgcttcagttccattgtgaagcatctttgccatcaagttttgaactaaaacagcatctggtattgtgttcaccgactctaatttattatccccatgcacgtaatgagcaactgagctcaacattcctgttcgcagccccattgcttcatacatgctttttatcaaatatgcaccggttgttttgccatatgtcccagttatcccgattgctgccatgtttcttgatggatacttgtaaaaggatgcagccaaagcagggagaatcgcattagtatcttccacaatcaccagtgccttgcaacccaaggtctcttctatgtctatctcttcactcgccaccacggcaactgctcctctcttgtctgcctcagtcaagtacatgtatccatcagtcttttgcccaacacagcatacaaacaaatttcctggagtgactagccttgaatcatgctgaattccagtaatctcaatttccaaattaccggataccgaaataggtaccaccttactctcatccaaaagctcagccagagtaattttaatattgggttccacaatcctagccttactttttccatagctgtcaaaatctaaatcaaacgatgaatttaaggatgaactctgacttttatggtcgaattcactcacctcaccactgaatttatccgagtcctctgcatccgaatcattggaagtaattctgagcccctggagttcgtcaatctcctccaaatcaacgacctcctcgggctgcagttcattaacttcctcaacaacctcatcagaaactgtcgcctttttcctgggattcggctcaaggagcccctgctccacaaactctttacgcttcatcgcgatagctttatcaatttcactgaacaaatcatccccgtaactttcagaatccagagcaggattgtctggagcatcttcaacatcggcaatggcagcgaggaatgtggactggttctttttaaaatcttcttcttgaagctcgcgagcacgggcggcttggcgctcaatttgctggaatttggaaaccccatgactagaatcctccagggcttctggtgggtcatcgtctgcggggttgggatagtacttaccgtcagggcctatagccaaaggagctcgcagagttcgaaatggaggagacagagaatgaagcaagggtctgaaaggagcgcgtcgagaatttacagcgacgaagttgaatttaggagaaagggagtatggaagagaaaggaatgtcaaagccatactgaggtgcagctccgcgacgaagtgaccgggaaagacttgagtggggttttagctgagctaccggaagatagacaggggtttgcactttacagttaaaaggttgggaaaattccacaaaaataccttttaaatttttaaaaaatctctaaaatatttgttaaacatgcaaaataacaaaaaggtggtaaagatcaatttaaaattttaaagtgttgatgattttacaata-------------------------------------------------------------------------------------------------------------------------------------------------------------------------------------------------------------a
>_R_Punjuba_lehmannii_Escobar_7465@NODE_1_length_2753_cov_219.389387
aacctcaaccaagaaatttcagtctcaaacagtgagaagaatcagaataccatacgcagagagaaaataaccatgccagggtttcatcaaacaacttttcgtcttaatctcttatttaaattagaaaaaaatcatgataggtacaagataatttcagtcaaacaatataccattttaaacttttgcatgtgcattaataatatgtgcaacatgagcatttattgtgcaccctagataaaatgtaattttcagataacactagtcaatctcagcttaatattttccaagtctcaatggttgagaagaatttgaataccatgcacagagagaaaaataaacatgctgcaatttcaaaaacgatgtttcattttgatctgttcttatttaaataaaattgaaaaggaaatttttctacgtcaattatctaaagggaaacacaaacgtaccagttataatcctccgaggtccaagctctcttacgaaatcaagcaatctagacaaggcatcaggagtctgagcacagtccactattaccccaaatgcttgttcctcatcaattaactcacacctaccaggaactgcatcaacttcttcaatccctctgacaatgtcctctaaaggtgccccaacagcaatgccaactgccacggcaccaagaatgttgtaaatattatgtcttccaagtaaacctgatgaaatttctagtatgccactgggggtattaaccaagacctgtgtctcaaacagagagagctcaaacttcaagggataaacatctgcattcttattctccagtgcaaatgtcacaacagggacttcagggttcccatgcgaaacaaagaaagttgcatttggatcatcaatgttgacaacttttctgttccgttcagggtccaccatttttgaaaatagtttagctgtcgcatctctatatgcctcctcagacccatggagacccacattgtccccttccaaatttgtaaaaactgcaatatcaaaatcaacctcattgaactttcctaaggctagtccttgagaagaagtctccatgactagtgcttcagttccattgtgaagcatctttgccatcaagttttgaactaaaacagcatctggtattgtgttcaccgactctaatttattatccccatgcacgtaatgagcaactgagctcaacattcctgttcgcagccccattgcttcatacatgctttttatcaaatatgcaccggttgttttgccatatgtcccagttatcccgattgctgccatgtttcttgatggatacttgtaaaaggatgcagacaaagcagggagaatcgcattagtatcttccacaatcaccagtgccttgcaacccaaggtctcttctatgtctatctcttcactcgccaccacggcaactgctcctctcttgtctgcctcagtcaagtacatgtatccatcagtcttttgcccaacacagcatacaaacaaatttcctggagtgactagccttgaatcatgctgaattccagtaatctcaatttccaaattaccggataccgaaataggtaccaccttactctcatccaaaagctcagccagagtaattttaatattgggttccacaatcctagccttactttttccatagctgtcaaaatctaaatcaaacgatgaatttaaggatgaactctgacttttatggtcgaattcactcacctcaccactgaatttatccgagtcctctgcatccgaatcattggaagtaattctgagcccctggagttcgtcaatctcctccaaatcaacgacctcctccggctgcagttcattaacttcctcaacaacctcatcagaaactgtcgcctttttcctgggattcggctcaaggagcccctgctccacaaactctttacgcttcatcgcgatagctttatcaatttcactgaacaaatcatccccgtaactttcagaatccagagcaggattgtctggagcatcttcaacatcggcaatggcagcgaggaatgtggactggttctttttaaaatcttcttcttgaagctcgcgagcacgggcggcttggcgctcaatttgctggaatttggaaaccccatgactagaatcctccagggcttctggtgggtcatcgtctgcggggttgggatagtacttaccgtcagggcctatagccaaaggagctcgcagagttcgaaatggaggagacagagaatgaagcaagggtctgaaaggagcgtgtcgagaatttacagcgacgaagttgaatttaggagaaagggagtatggaagagaaaggaatgtcaaagccatactgaggtgcagctccgcgacgaagtgaccgggaaagacttgagtggggttttagctgagctaccggaagatagacaggggtttgcactttacagttaaaaggttgggaaaattccacaaaaatactttttaaattttaaaaaaatctctaaaatatttgttaaacatgcaaaataacaaaaaggtggtaaagatcaatttaaaattttaaagtgttgatgattttacaataatgttt--------ttt-aattttaaaaaaagaaaaggccctttgtcggaacaccatc-----------gccggtggctattttttagagtttaat-ttttttaaaaaaattgtggatgtaagcaatattcttgttatttatatggatgtaagactaaaatctaaacttttaatc------------------------------t
>_R_Punjuba_racemiflora_Jimenez_Soares_3626@NODE_1_length_2776_cov_272.882179
aacctcaaccaagaaatttcagtctcaaacagtgagaagaatcagaataccatacgcagagagaaaataaccatgccagggtttcatcaaacgacttttcgtcttaatctcttatttaaattagaaaaaaatcatgataggtacaagatagtttcagtcaaacaatataccattttaaacttttgcatgtgcattaataatatgtgcaacatgagcatttattgtgcaccctagataaaatgtaattttcagataacaccagtcaatctcagcttaatattttccaagtctcaaaggttgagaagaatttgaataccatgcacagagagaaaaataagcatgctgcaatttcaaaaacgatgtttcattttgatctgttcttatttaaataaaattgaaaaggaaatttttctacggcaattatctaaagggaaacacaaacgtaccagttataatcctccgaggtccaagctctcttacgaaatcaagcaatctagacaaggcatcaggagtctgagcacagtccactattaccccaaatgcttgttcctcatcaattaactcacacctaccaggaactgcatcaacttcttcaatccctctgacaatgtcctctaaaggtgccccaacagcaatgccaactgccacggcaccaagaatgttgtaaatattatgtcttccaagtaaacctgatgaaatttctagtatgccactgggggtattaaccaagacctgtgtctcaaacagagagagctcaaacttcaaggtatgaacatctgcattcttattctccagtgcaaatgtcacaacagggacttcagggttcccttgcgaaacaaagaaagttgcatttggatcatcaatgttgacaacttttctgttccgttcagggtccaccatttttgaaaatagtttagctgttgcatctctatatgcctcctcagacccatggagacccacattgtccccttccaaatttgtaaaaactgcaatatcaaaatcaacctcattgaactttcctaaggctagtccttgagaagaagtctccatgactagtgcttcagttccattgtgaaacatctttgccatcaagttttgaactaaaacagcatctggtattgtgttcaccgactctaatttaatatccccatgcacgaaatgagcaactgagctcaacattcctgttcgcagccccattgcttcatacatgctttttatcaaatatgcaccggttgttttgccatatgtcccagttatcccgattgctgccatgtttcttgatggatacttgtaaaaggatgcagccaaagcagggagaatcgcattagtatcttccacaatcaccagtgccttgcaacccaaggtctcttctatgtctatctcttcactcgccaccacggcaactgctcctctcttgtctgcctcagtcaagtacatgtatccatcagtcttttgcccaacacagcatacaaacaaatttcctggagtgactaatcttgaatcatgctgaattccagtaatctcaatttccaaattaccggataccgaaataggaacgaccttactctcatccaaaagctcagccagagtaattttaatattgggttccacaatcctagccttactttttccatagctgtcataatctaaatcaaacgatgaatttaaggatgaactctgacttttatggtcgaattcactcacctcaccactgaatttatccgagtcctctgcatccgaatcattggaagtaattctgagcccctggagttcgtcaatctcctccaaatcaacgacctcctcgggctgcagttcattaacttcctcaacaacctcatcagaaactgtcgccattttcctgggattcggctcaaggagcccctgctccacaaactctttacgcttcatcgcgatagctttatcaatttcactgaacaaatcatccccgtaactttcagaatccagagcaggattgtctggagcatcctcaacatcggcaatggcagcgaggaatgtggactggttctttttaaaatcttcttcttgaagctcgcgagcacgggcggcttggcgctcaatttgctggaatttggaaaccccatgactagaatcctccagggcttctggtgggtcatcgtctgcggggttgggatagtacttaccgtcagggcctatagccaaaggagctcgcagagttcgaaatggaggagacagagaatgaagtaagggtctgaaaggagcgtgtcgagaatttacagcgacgaagttgaatttaggagaaagggagtatggaagagaaaggaatgtcaaagccatactgaggtgcagctccgcgacgaagtgaccgggaaagacttgagt-gggttgtagctgagccaccggaaaatagacaggggtttgcactttacagttaaaaggttgggaaaattctacataaataccttttaaatttttaaaaaaattctaaaatatttgttaaacatgcaaaataataaaaagatggtaaagataaatttaaaattttaaagggttgataattttacaataatgcctcttaatttttt-aattttaaaaaaagaaaaggtcctttgttggagcaccatc-----------gaaggtggctgttttttggggtttaat-ttttttaaaaaagttgtggatgtaagcaatattcttgttatttatatggatgtaagacaaaaatctaaacttttaa--------------------------------t
