# Supplementary material for: A new generic circumscription of Hydrochorea (Leguminosae, Caesalpinioideae, mimosoid clade) with an amphi-Atlantic distribution
Source: PhytoKeys. 2022 Aug 22;205:401–37. doi: 10.3897/phytokeys.205.82775 (PMC9849043; doi:10.3897/phytokeys.205.82775)
Supplement: Supplementary material 1 — Supplementary data file S1 [file phytokeys-205-401_article-82775__-s001.zip › MSC_m50310_comp38387_c0_seq1_exon03.aln-cln]

>Acacia_rostellifera_Murphy_466@NODE_1_length_1309_cov_132.952110
gcataactcaagaaattattgcaagttaatcaaccttgtggcaatgctacttattgaaaattaatatcaagtgattggcatgtggtttttaggtctgaattgaacaaagatcagatgattgttgagctcacatttaaaacaaaggtactcttttggagtggtatcattctcggttcactgtcagttgggattcttggttacgcttttatgaggtatggtttttgctttaccattattttttactctattttattgttctggataaaatttgaatgggtttgaaacgcatccggaacagtattgatggtaaaagtcattgcgcttggtataataatcttcacttgctctgactaacttgtagagatggtttcttgtccagttggcatttggtgcctttctcctctccacagctaaattagaattgtaatttgaacaaaaattatgataatcatgttgggttgatgctaatgcccagttattgttttcagaaactggaacaagtggaaacaatggaggctacagagggaggctcagcaccaaaggcaagtcaaccatgatggtgctgaatttgagaatttagagaatgagatggacgatgttccagatgggcaattatgtgttatatgcctgattaggagaaggcgttcggtgtttattccctgtgggcatcttgtgtgttgtcaagggtgtgccatatcagttgaacataatgtggcacccaagtgtcctgtttgtcggcaggaaattcgcaattcagtgcggatatttgaatcatgagtagatggtagctactacttggttaactgcatcaagtctggctttcccgcttaaacacatctatcttggttttg-------gaagtgttgcattttcttttctatttagatgatataggttatggctgaaacattccttgtctcattggtcctgtgaattcaagtgaatttattgtaccctcttgatagtactttgaacaattggtttgagccagcccttctttccggaaaaattccgtgttgataactaatgtagtaatggcaccgtttaagttgtatatagtaaaccctatcgccccctagagaatgaaatcctggaaggatttctgcattataatttcttccctggttatattttcaacaaacccacttttgggtatatttaatatgtactc--atgaatcacactgtacagttgtaaagcccatataaagaaagaagaaaaagaacagaaagaattgacttcttttagcagcag--tgtgatgctgttagacagtgattcgtttgaagagacttgagtttctattcgct-------------
>Albizia_burkartiana_StivalSantos_678@NODE_1_length_793_cov_8.959350
--------------------------------------------------------------------------------------------------------------------------------------------------------------------------------------------------------------------------------------------------------------------------------------------------------agtattgatggtaaaagtcattgcgcttggcatagtaatctttacttgctctgactaacttgtagagatagtctcttgtctagttggcatttggtgcctttctcctctccacagctaaattagaattgtaatttgaacaaaaattatgataattatattgggttgatgctaatgcccagttattgttttcagaaactggaacaagtggaaacaatggaggctacagagggaggctcagcagcaaaggcaagtcaaccatgatggtgctgaatttgagaatttagagaatgagatggaagatgttccggatggacaattatgtgttatatgcttgatgaggagaaggcgttctgtgtttattccctgcgggcatcttgtgtgttgtcaagggtgtgccgtatcagttgaacgtaacgtggcacccaagtgtcctgtctgtcggcaggaaattcacaattcagtgcggatatttgaatcatgagtagatggtagctactgcatggttaactgcatcaagtctggctttcccactgaaacacatctatcttggttttgattcgcagaagtgtcgaattttcttttctatttagatgatataggttgtggctgaatcattccttgtctcattggtcctgtgaattcaagtgaatttattgtacactcttaataatactctgataaattggtttgagccagcccttctttccgggaaaattccgtgttgataactaatgtagtaatggcaccgtttacgttgtatatagagaaccctatcgtcccctagagaatgaaa------------------------------------------------------------------------------------------------------------------------------------------------------------------------------------------------------------------------------------------
>Albizia_coripatensis_Hughes_2433@NODE_1_length_1312_cov_149.456680
tcataactcaataaattattgcaagttaatcttcattgtggcaatgctacttattgaaaaataatatcaagtgattgtcatgtggtttttaggtctgaattgaacaaagatcagatgattgttgagctcacatttaaaacaaaggtactcttttggagtggtatcattctcggttcattgtcagttgggatccttggttatgcttttatgaggtatgg-ttttgctttaccattatattttactctattttattgttttgggtaaaatttgaatgggtttgaaacgcatctggaacagtattgatggtaaaagtcattgcgcttggcatagtaatctttacttgctctgactaacttgtagagatagtctcttgtctagttggcatttggtgcctttctcctctccacagctaaattagaattgtaatttgaacaaaaattatgataattatattgggttggtgctaatgcccagttattgttttcagaaactggaacaagtggaaacaatggaggctacagagggaggctcagcagcaaactcaagtcaaccatgatggtgctgaatttgagaatttagagaatgagatggaagatgttccggatggacaattatgtgttatatgcctgatgaggagaaggcgttccgtgtttattccctgcgggcatcttgtgtgttgtcaagggtgtgccgtatcagttgaacgtaacgtggcacccaagtgtcctgtttgtcggcaggaaattcgcaattcagtgcggatatttgaatcatgagtagatggtagctactacttggttaactgcatcaagtctggctctcccactgaaacacatctatcttggttttgattcacagaagtgttgcattttcttttctatttagatgatataggttatggctgaatctttccttgtgtcattggccctgtgaattcaagtgaatttattgtaca--cttgataatattttgataaattggtttgagccagcccttctttccgggaaaattccgtgttgataactaatgtagtaatggcaccgtttacgttgtatatagagaaccccatcgtcccctagagaataaaatcctggaaggatttctgcattataatttcttcccttgctatattttcaacagacccac-tttgggtatatttagt-tgtactcatatgaatgaaactgtacagttgtaaaggccacttaaagaaagaagaaaaagaacagaaagaattgacttcttttagcagcagtctgtgatgc----------------------------------------------------------
>Albizia_multiflora_Hughes_3090@NODE_1_length_1165_cov_98.419118
-----------------------------------------------------------------------------------------------------------------------tgttgagcttacatttaaaacaaaggtactcttttggagtggtatcattctcggttcattgtcagttgggatccttggttatgcttttatgaggtatggtttttgctttaccattatattttactctattttattgttctgggtaaaatttgaatgggtttgaaacgcatctggaacagtattgatggtgaaagtcattgcgcttggcatagtaatctttacttgctctgacaaacttgtagagatagtctcttgtctagttggaatttggtgcctttctcttctccacagctaaattagaattgtaatttgaaccaaaattgtgataattgtattgggttgatgctaatgcccatttattgttttcagaaactggaacaagtggaaacaatggaggctacagagggaggctcagcagcaaagg---------catgatggtgctgaatttgagaatttagagaatgagatggaagatgttcccgatggacaattatgtgttatatgcctgatgaggagaaggcgttctgtgtttattccctgcgggcatcttgtgtgttgtcaagggtgtgctgtatcagttgaacataacgtggcacccaagtgtcctgtttgtcggcaggaaattcacaattcagtgcggatatttgaatcatgagtagatggtggctaccacttggttaactgcatcaagtctggctttcccactgaaacacatctatcttggttttgattcacagaagtgtcgcattttcttttctatttagacgatataggttatggctgaatcattccttgtctcattggtcctgtgaattcaagtgaatttattgtacacgcttaataatactttgataaattggtttgagccagcccttctttccgggaaaattccgtgttgataactaatgtaggaatgacaccgtttacgttgtatatagagaaccctatcgtcccctagagaatgaaatcctggaaggatttctgcattataatttcttcccttgctttattttcaacagacccac-tttgggtatatttagtatgtactcacatgaatcaaactgtacagttgtaaagcccacttaaagaaataagaaaaagaacagaaagaattgacttcttttagcagccgtctgtgatgctgctacacagggattcgtttgacgagact-----------------------------
>Albizia_niopoides_Simon_1601@NODE_1_length_1199_cov_105.289661
-----------------------------------------------------ttgaaaactaacatcaagtgattg--ttgtggtttttaggtctgaattgaacaaagatcagatgattgctgagctcacatttaaaacaaaggcactcttttggagtggtatcattcttggttcattgtcagttgggatccttggttatgcttttatgaggtatggtttttgctttaccattatattttactctattttattgttctgggtaaaatttgaatgggtctgaaacgcatctggaacagtatggatggtgaaagtcattgcgcttggcatagtaatctttacttgctctgacaaacttgtagagatagtctcttgtctagttggaatttggtgcctttctcttctccacagctaaattagaactgtaatttgaaccaaaattatgataattgtattgggttgatgctaatgcccatttattgttttcagaaactggaacaagtggaaacaatggaggctacagagggaggctcagcagcaaaggcaagtcaaccatgatggtgctgaatttgagaatttagagaatgagatggaagatgttccggatggacaattatgtgttatatgcctgatgaggagaaggcgttctgtgtttattccctgcgggcatcttgtgtgttgtcaagggtgtgctgtatcagttgaacataacatggcacccaagtgtcctgtttgtcggcaggaaattcgcaattcagtgcggatatttgaatcatgagtagatggtagctaccacttggttaactgcatcaagtctggctttcccactgaaacacatatatcttggttttgattcacagaagtgtcgcattttcttttctatttagatgatataggttatggctgaatcattccttgtctcattggtcctgtgaattcaagtgaatttattgtacacgcttaataatactttgataaattggtttgagccagcccatctttccgggaaaattccgtgttgataactaatgtagtaatggcaccgtttacgttgtatatagagaaccctatcgtcccctagagaatgaaatcctggaaggatttctgcattataatttcttaccttgctatattttcaacagacccac-tttgggtatattcagtatgtactcgtatgaatcaaactgtacagttgtaaagcccacttagagaaataaaaaaaagaacagaaagaattgacttcttttagcagc----------------------------------------------------------------------
>Albizia_subdimidiata_var_minor_Gorts_341@NODE_1_length_629_cov_22.945652
-----------------------------------------------------------------------------------------------------------------------------------------------------------------------------------------------------------------------------------------------------------------------------------------------------------------------------------------------------------------------------agagtctcgtctagttggcatttggtgcctttctcctctccacagctaaagtagaattgtaatttgaacaaaaattatgataagtgtattgggttgatgctaatgcccagtcattgttttcagaaactggaacaagtggaaacaatggaggctacagagggaggctcaacagcaaaggcaagtcaaccatgatggtgctgaatttgagaatttagagaatgagatggaagatgttccggatggacaattatgcgttatatgcttgatgaggagaaggcgttctgtgtttattccctgcgggcatcttgtgtgttgtcaagggtgtgccgtatcagttgaacgtaacgtggcacccaagtgtcctgtttgtcggcaggaaattcgcaattcagtgcggatatttgaatcatgagtagatggtagctactacttggttaactgcatcaagtctggctttcccactgaaccacatctatcttggttttgattcacagaagtgtcacattttcttttctatttagatgatataggtcatggctgaatcattccttgtctcattggtcctgtgaattcaagtgaatttattgtacactcttaataatactttgataaattggtttgagccagcc-----------------------------------------------------------------------------------------------------------------------------------------------------------------------------------------------------------------------------------------------------------------------------------------------------------------------------------------
>Albizia_subdimidiata_var_subdimidiata_Ferreira_210@NODE_1_length_1034_cov_112.297806
-------------------------------------------------------------------------------------------------------------------------------------------------------------------tcattcttggttcattgtcagttgggatccttggttatgcttttatgaggtatggtttttgctttaccattatattttactctattttattgctctgggtaaaatttgaatgggtttgaaacgcatctggaacagtattgatggtaaaagtcattgcgcttggcatagtaatctttacttgcgctgacaaacttgtagagatagtctc--gtctagttggcatttggtgcctttctcctctccacagctaaagtagaattgtaatttgaacaaaaattatgataagtgtattgggttgatgctaatgcccagtcattgttttcagaaactggaacaagtggaaacaatggaggctacagagggaggctcagcagcaaaggcaagtcaaccatgatggtgctgaatttgagaatttagagaatgagatggaagatgttccggatggacaattatgcgttatatgcttgatgaggagaaggcgttctgtgtttattccctgcgggcatcttgtgtgttgtcaagggtgtgctgtatcagttgaacgtaacgtggcacccaagtgtcctgtttgtcggcaggaaattcgcaattcagtgcagatatttgaatcatgagtagatggtagctactacttggttaactgcatcaagtctggctttcccactgaaccacatctatcttggttttgattcacagaagtgtcacattttcttttctatttagatgatataggtcatggctgaatcattccttgtctcattggtcctgtgaattcaagtgaatttattgtacactcttaataatactttgataaattggtttgagccagcccttctttccgggaaaattccgtgttgataactaatgtagtaatggcaccgtttacgttgtatatagagagccctatcgtcccctagagaatgaaatcctggaaggatttctgcattataatttcttcccttgctatattttcaacagacccac-ttcgggtatatttagtatgtactcatgtgaatcaaactgtacagttgtaaag---------------------------------------------------------------------------------------------------------------------------
>Albizia_tomentella_Leach_Dunlop_3801@NODE_1_length_1287_cov_107.668595
gcatattgcaaaa---tattgcaagttaaccatcattgtggcaatgctacttattgaaaaatagtatcaagtgattggcatgtggtttttaggtctgaattgaacaaagatcagatgattgctgagctcacatttaaaacaaaggtactcttttggagtggtatcattctcggttcattgtcagttgggattctcggttatgcttttatgaggtacggattttgctttacgattatattttactctattttatt-------------------tgggtttgaaaggcatccggaacagtattgattgtagaagtcattgcgcttggtatggtaatatttacttgctctgactaacttgtagagatagtctcttatctagttggcatttgatgcctttctcctctccacggctaaattagacttgtaatttgaacaaaaattatgataatcatgttgggttgatgctaatgcccagttattgttttcagaaactggaacaagtggaaacaagggaggctacagagggaggctcagcagcaaaggcaagtcaaccatggtgatactgaatttgagaatttagagaatgagatggaaaatgttccagatggacaattatgtgttatatgcctgatgaggagaaggcgttctgtgtttattccctgcgggcatcttgtgtgttgtcaagggtgtgccgtatcagttgaacgtaatgttgcacccaagtgtcctgtttgtcggcaggaaattcgcaattcagtgcggatatttgaatcatgagtagatggtagctgttacttggttaactgcatcaagtctggctttcccgctgaaacacatctatcttggtttggattgacagca-----------ttttttctatttagatgatataggttatggctgaatcatcccttgtctcattggtcctgtgaattcaaatgaatttattgtacgct---attaatactttgataagttggtttgagccagcccttctttccgggaaaattccgtgttgataaataatgtagtaatggcaccgtttacgttgtatatagagaaccctatcgtcccctagagaatgaaatcccgaaaggatttctgcattataatttcttcccttgttatattttcaacagacccacttttgggaatatttagtttgtactcacatgaatcaaaccgtacagttgtaaggcccacttaaagaaagaaggaaaagaacagaaagaattgacttctttgagcagcaatctgtgatgcagcgagacagtgattcgtttgacgagactagagt------------------------
>Albizia_tomentosa_Hughes_648@NODE_1_length_1209_cov_70.031802
gcataactcgataaattattgcaagttaatcatcattgt-gcaatgctacttattgaaaaataatatcaagtgattg--ttgtggtttttaggtctgaattgaacaaagatcagatgattgttgagctcacacttaaaacaaaggtactcttttggagtggtatcattctcggttcattgtcagttgggatccttggttatgcttttatgaggtatggtttttgctttaccattatattttactctattttattgttctgggtgaagtttgaatgggtttgaaacgcatctggaacagtattgatggtaaaagtcattgcgcttggcatagtaatctttacttgctctgactaacttgtagagatagtctcttgtctagttggcatttggtgcctttctcctctccacagctaaattagaattgcaatttgaacaaaaattatgataattgtattgggttgaagctaatgcccagttattgttttcagaaactggaacaagtggaaacaatggaggctacagagggaggctcagcagcaaaggcaagtcaaccatgatggtactgaatttgagaatttagagaatgagatggaagatgttccagatggacaattatgtgttatatgcctgatgaggagaaggcgttccgtgtttattccctgcgggcatcttgtgtgttgtcaagggtgtgccgtatcagttgaacgtaacgtggcacccaagtgtcctgtttgtcggcaggaaattcgcaattcagtgcggatatttgaatcatgagtagatggtagctactacttggttaactgcatcaagtctggctttcccactgaaacacatctatcttggttttgattcacagaagtgttgcatttttttttctatttagatgatataggttatggctgaatcattccttgtcttgttggtcctgtgaattcaagtgaatttattgtgcacccttaataa-----tgataaattggtttgagccagcccttctttccgggaaaattccgtgctgataactaatgtagtaatgtcaccgtttacgttgtatatagagaaccctatcgtcccctagagaatgaaatcctggaaagatttccgcattataatttcttcccttgctatattttcaacagacccac-tttgggtatatttagtatgtactc--atgaatcaaactgtacagttgtaaagcccacttgaa-----------------------------------------------------------------------------------------------------------------
>Balizia_elegans_Iganci_870@NODE_1_length_1317_cov_78.892742
gtacaactcaagaaattattgcaagttaatcatcattgtggcaatgctacttattgaaaaataatatcaagtgattggcatgtggtttttaggtctgaattgaacaaagatcagatgattgttgagctcacatttaaaacaaaggtactcttttggagtggtatcattctcggttcattgtcagttgggattctcggttatgcttttatgaggtatggtttttgctttaccattatattttattctattttattgttctgggtaaattttgaatgggtttgaaacgcatccggaacagtattgatggtaaaagtcattgcacttgtcatagtaatctttacttgctctgactaacttctagagatagtctcttgtctagttggcatttagtgcctttctcctctccacagcaaaattagaattgtaatttgaacaaaaattatgataattatattgggttgatgctaatgcccagttattgttttcagaaactggaacaagtggaaacaatggaggctacagagggaggctcagcagcaaaggcaagtcaaccatgatggtgctgaatttgagaatttagagaatgagatggaagatgttccagatggacaattatgtgttatatgcctgatgaggagaaggcgttccgtgtttattccctgcgggcatcttgtgtgttgtcaagggtgtgccgtatcagttgaacgtaacgtggcacccaagtgtcctgtttgtcggcaggaaattcgcaattcagtgcggatatttgaatcatgagtagatggtagcttctacttggttaactgcatcaagtctggctttcccgatgaaacacatctatcttggttttgattaac-gaagtgttgcattttcttttctatttagatgatataggttatggctgaatcattccttgtctcattggtcctgtgaattcaagtgaatttattgtacactcttaacaatactttgataaattggtttgagccagcccttctttccgggaaaattccgtgttgataactaacgtagtaatggcaccgtttacgttgtatatagagaaccctatcg---cctagagaatgaaatcctggaaggatttctgcattataatttcttcccttgctatattttcaacagacccactttcgggtatatttagtatgcactcatatgaatcaaactgtacagttgtaaagcccacttaaagaaagacgaaagagaacaaaaagaattgacttcttttagcagcagtctgtgatg-----------------------------------------------------------
>Balizia_pedicellaris_Queiroz_15529@NODE_1_length_1480_cov_266.814737
---------------------------------------------gctacttattgaaaaataatatcaagtgattggcatgtggcttttaggtctgaattgaacaaagatcagatgattgttgagctcacatttaaaacaaaggtactcttttggagtggtatcattcttggttcattgtcagttgggattttcggctatgcttttatgaggtatggtttttgctttaccattatattttactctattttattgttctgggtaaaatttgaatgggtttgaaacgcatccggaacagtatcgatggtaaaagtcattgcacttggcatagtaatctttacttgctctgactaacttgtagagatagtctcttgtctagttggcatttggtgcctttctcctctccacagcaaaattagaattgtaatttgaac-aaaattatgataattatattgggttgatgctaatgcccagttattattttcagaaactggaacaagtggaaacaatggaggctacagagggaggctcagcaccaaaggcaagtcaaccatgatggtgctgaacttgagaatttagagaacgagatggaagatgttccagatggacaattatgtgttatatgcctgatgaggagaaggcgttccgtgtttattccctgcgggcatcttgtgtgttgtcaagggtgtgccgtatcagttgaacgtaacgtggcacccaagtgtcctgtttgtcggcaggaaattcgcaattcagtgcggatatttgaatcatgagtagatggtagctactacttggttaactgcatcaagtctggctttcccgctgaaacacatctatcttggttttgattaacagaagtgttgcattttcttttccatttagatgatataggttatggctgaatcattccttgtctcaatggtcctgtgaattcaagtgaatttattgtacactcttaacaatactttgataagttggtttgagccagcccttctttccgggaaaattccgtgttgataactaacgtagtaatggcaccgtttacgttgtatatagagaaccctatcg---cctagagaatgaaatcctggaaggatttctgcattataatttcttcccttgctatattttcaacaaacccactttcgggtatatttagtatgtactcatatgaatcaaactgtacagttgtaaagcccacttaaagaaagaagaaaaagaacagaaagaattgacttcttttagcagcagtctgtgacgctgcttgacagtgattcgtttgacgagacttgagtttctattagttgttcaatgtttga
>Calliandra_bella_LPQ15696@NODE_1_length_1142_cov_144.208451
-------------aattattgcaagttaatcatcattgtggcaatgctacttatcaaaaaaagataataagtgattgggatgtggtttttaggtctgaattgaacaaagatcagatgattgttgagctcacatctaaatcaaaggtactcttttggagtggcatcattcttggttcactgtcagttgggattcttggttatgctattatgaggtatggtttttgctttaccgttatattttactctattttattgttctggttaaaatttgaatgagtttgatatccatccagaacagtattgatgataatagttattgtgcttggtattgtaatctttacttgctctgactaacttgtagagatagtctc--gtcttgttggcatttggtgccattctcctctccacagctaaattagaatggtaatttgaacaaaaattatgataattctgttggattgatgctaatgcccagttattgttttcagaaactggaacaagtggaaacaatggaggctacagagggaggctcagcagcaaaggcaagtcaatcatga---agctgaatatgagaatttagacgatgagattgaagatgttccagaaggacaattatgtgttatatgcctgatgagaagaaggcgttctgtgtttattccctgcgggcatcttgtgtgttgccaagggtgtgccatatcagttgaacgtgatgtggcacccaagtgtcctgtttgtcggcaggaaatcaccaattcagtgcgggtctttaattcatgagcatacagtagctaatactcggtttactgcatcaagtctggcattcctgctgaagcacatatatcttggttttcgttaacagaagggttgcattttcttttctagat------tgtaggttatggttgaatcattccttgtttcactgttccagtgaatgcaagaaaatttattgtacattc--attaatactttgataaattggtttgagccagacc-tccttccaggaaaattctgtgttga-----------------------------ttttgtatatagaaccttgtcgttccccagagaatgaaatcccgggaaaattaccgcattataatttcttccctcaacgtttttttgaccgtcccacttttgggtatatctagtacttactcgtgtgaa------------------------------------------------------------------------------------------------------------------------------------------------
>Cathormion_obliquifoliolatum_Wieringa_6519@NODE_1_length_1080_cov_211.911220
------------------------------------------------------------------------------------------------------------------------------------------------------------------------------------------------------------------------------------------------------------ttgttctgggtaaaatttgaatgggtttgaaacacatccggaacagtatcgatggtaaaagtcattgcacttggcatagtaatctttacttgctcggactaacttgtagagatagtctcttgtctagttggcatttggtgcctttctcctctccacagcaaaattagaattgtaatttgaacaaaaattatgataattatattgggttgatgctaatgcccagttattgttttcagaaactggaacaagtggaaacaatggaggctacagagggaggctcagcagcaaaggcaagtcaaccatgatggtgctgaacctgagaatttagagaatgagatggaagatgttccagatggacaattatgtgttatatgcctgatgaggagaaggcgttccgtgtttattccctgcgggcatcttgtgtgttgtcaagggtgtgccgtatcagttgaacgtaacgtggcacccaagtgtcctgtttgtcggcaggaaattcgcaattcagtgcggatatttgaatcatgagtagatggtagctactacttggttaactgcatcaagtctggctttcccgcttaaacacatctatcttggttctgattaacagaagtgttgcattttcttttctatttagatgatataggttatggctgaatcattccttgtctcattggtcccgtgaattcaagtgaatttattgtaca--cttgataatactttgataaattggtttgagccagcccttctttccgggaaaattccgtgttgataactaatgtagtaatggcaccgtttacgttgtatatagagaaccctatcgtcccctagagaatgaaatcatggaaggatttttgcattataatttcttcccttgctatattctcaacagacccacttttgggtatatttagtatgtgctcatatgaatcaaactgtacagttgtaaagcccacttaaagaaagaagaaaaagaacagaaagaattgacttcttttagcagctgtctgtgatgctgctagacagtgattcgtttgacgagacttgagtttctattagctgttcaatgtttga
>Cathormion_rhombifolium_Deighton_3618@NODE_1_length_889_cov_93.326355
----------------------------------------------------------------------------------------------------------------------------------------------------------------------------------------------------gttatgcttttatgaggtatggtttttgctttaccattatattttattctattttattgttctgggtaaattttgaatgggtttgaaacgcatccggaacagtagtgatggtaaaagtcattgcgcttggcatagtaatctttacttgctccgactaacttctagagatagtctcttgtctagttggcatttagtgcctttctcctctccacagcaaaattagaattgtaatttgaacaaaaattatgataattatattgggttgatgctaatgcccagttattgttttcagaaactggaacaagtggaaacaatggaggctacagagggaggctcagcagcaaaggcaagtcaaccatgatggtgctgaacctgagaatttagagaatgagatggaagatgttccagatggacaattatgtgttatatgcctgatgaggagaaggcgttccgtgtttattccctgcgggcatcttgtgtgttgtcaagggtgtgccgtatcagttgaacgtaacgtggcacccaagtgtcctgtttgtcggcaggaaattcgcaattcagtgcggatatttgaatcatgagtagatggtagctactacttggttaactgcatcaagtctggctttcccggtgaaacacatctatcttggttctgattaacagaagtgttgcattttcttttctatttaggtgatataggttatggctgaatcattccttgtctcattggtcccgtgaattcaagtgaatttattgtacactcttgataatactttgataaattggtttgagccagccgttctttccgggaaaattccgtgttgataactaatgtagtaatggcaccgtctacgttgtatataaagaaccctatcgtcccctagagaat----------------------------------------------------------------------------------------------------------------------------------------------------------------------------------------------------------------------------------------------
>Enterolobium_cyclocarpum_MWC9020@NODE_1_length_1290_cov_181.784831
gcataactcaagacattatcgcaagttaaccatcattgtggcaatgctacttattgaaaaataatatcaagtgattggcatgtggtttttaggtctgaattgaacaaggatcagatgattgctgagctcacatttaaaacaaaggtactcttttggagtggtatcattctcggttcattgtcagttgggattctcggttatgcttttatgaggtatggatttagctttaccattatattttactctattttatt-------------------tgggtttgaaaggcatccggaacagtattgatggtaaaagtcattgcacttggtatggtaatcttgacttgctctgactaacttgtagagatagtttcttgtctagttggcatttggtgcctttctgctctccacagctaaattagaattgtaatttgaacaaaaattatgataatcatgttgggttgatgttaatgcccagttattgctttcagaaactggaacaagtggaaacaagggaggctacagagggaggct---cagcaaaggcaagtcaaccatggtgatgctgaatttgagaatttagagaatgagatggaaaatgttccagatggacaattatgtgttatatgcctgatgaggagaaggcgttccgtgtttattccctgcgggcatcttgtgtgttgtcaagggtgtgccttatcagttgaacataacgtggcacccaagtgtcctgtttgtcggcaggaaattcgcaattcagtgcggatatttgaatcatgagtagatggtagctactacttggttaactgcatcaagtctggctttcccgctgaaacacatctatcttggttttgatcaatagaagtgttgcatttttgtttctatttggatgatatagtttatggctgaatcatcccttgtctcattggtcctgtgaattcaagtgaatttattgtacactcttagtaatactttgataaattgctttgagccagcccttctttccgggaaaattccgtgttgataactaatgtagtaatggcactgtttacgttgtatatagagaaccctatcgtctcctagagaatgaaatcctggaaggatttctgcattataatttcttcccttgctatatattcaacatacccacttttgggtatatttagtatgtactcatatgaatcaaactgtacagttgtaaagcccagttaaagaaagaagaaaaagaacagaaataattgacttcttttagcagctgtctgtgatgctgctagacagtgagtcgtttgacggcactagag-------------------------
>Hydrochorea_corymbosa1_Bonadeu_655@NODE_1_length_955_cov_248.752222
---------------------------------------------------------------------------------------------------------------------------------------------------------------------------------------------------------------------------------------------------------------------------------------------------agaacagtatcgatggtaaaagtcattgcacttggcatagtaatctttacttgctctgactaacttgtagagatagtctcttgtctagttggcatttggtgcctttctcctctccacagcaaaattagaattgtaatttgaacaaaaattatgataattatattgggttgatgctaatgcccagttattgttttcagaaactggaacaagtggaaacaatggaggctacagagggaggctcagcagcaaaggcaagtcaaccatgatggtgctgaacctgagaatttagagaatgagatggaagatgttccagatggacaattatgtgttatatgcctgatgaggagaaggcgttccgtgtttattccctgcgggcatcttgtgtgttgtcaacggtgtgccgtatcagttgaacgtaacgtggcacccaagtgtcctgtttgtcggcaggaaattcgcaattcagtgcggatatttgaatcatgagtagatggtagctactacttggttaactgcatcaagtctggctttcccgctgaaacacatctatcttggttctgattaacagaagtgttgcattttcttttctatttagatgatataggttatggctgaatcattccttgtctcattggtcccgtgaattcaagtgaatttattgtacactcttgataatactttgataaattggtttgagccagcccttctttccgggaaaattccgtgttgataactaatgtagtaatggcaccgtctacgttgtatatagagaaccctatcgtcccctagagaatgaaatcatggaaggatttttgcattgtaatttcttcccttgctatattctcaacagacccacttttgggtatatttagtatgtgctcatatgaatcaaactgtacagttgtaaagcccacttaaagaaagaagaaaaagaacagaaagaattgacttctt------------------------------------------------------------------------------
>Hydrochorea_corymbosa2_Iganci_862@NODE_1_length_1137_cov_149.715342
----------------------------------------------------------------------------------------------------------------------------------------------------------------------------------------------------------------------------------------------------ctattttattgttctgggtaaaagttgaatgggtttgaaacgcatccagaacagtatcgatggtaaaagtcattgcacttggcatagtaatctttacttgctctgactaacttgtagagatagtctcttgtctagttggcatttggtgcctttctcctctccacagcaaaattagaattgtaatttgaacaaaaattatgataattatattgggttgatgctaatgcccagtttttgttttcagaaactggaacaagtggaaacaatggaggctacagagggaggctcagcagcaaaggcaagtcaaccatgatggtgctgaacctgagaatttagagaatgagatggaagatgttccagatggacaattatgtgttatatgcctgatgaggagaaggcgttccgtgtttattccctgcgggcatcttgtgtgttgtcaacggtgtgccgtatcagttgaacgtaacgtggcacccaagtgtcctgtttgtcggcaggaaattcgcaattcagtgcggatatttgaatcatgagtagatggtagctactacttggttaactgcatcaagtctggctttcccgctgaaacacatctatcttggttctgattaacagaagtgttgcattttcttttctatttagatgatataggttatggctgaatcattccttgtctcattggtcccgtgaattcaagtgaatttattgtacactcttgataatactttgataaattggtttgagccagcccttctttccgggaaaattccgtgttgataactaatgtagtaatggcaccgtctacgttgtatatagagaaccctatcgtcccctagagaatgaaatcatggaaggatttttgcattgtaatttcttcccttgctatattctcaacagacccacttttgggtatatttagtatgtgctcatatgaatcaaactgtacagttgtaaagcccacttaaagaaagaagaaaaagaacagaaagaattgacttcttttagcagcagtctgtgatgctgctagacagtgattcgtttgacgagacttgagtttctattagctgctcaatgtttga
>Hydrochorea_gonggrijpii_Tillett_45696@NODE_1_length_1014_cov_126.409819
----------------------------------------------------------------------------------------------------------------------------------------------------------------------------------------ttgggattctcggttatgcttttatgaggtatggtttttgctttaccattatattttactctattttattgttctgggtaaaatttgaatgggtttgaaacgcatccagaacagtatcgatggtaaaagtcattgcacttggcatagtaatctttacttgctctgactaacttgtagagatagtctcttgtctagttggcatttggtgcctttctcctctccacagcaaaattagaattgtaatttgaacaaaaattatgataattatattgggttgatgctaatgcccagttattgttttcagaaactggaacaagtggaaacaatggaggctacagagggaggctcagcagcaaaggcaagtcaaccatgatggtgctgaacctgagaatttagagaatgagatggaagatgttccagatggacaattatgtgttatatgcctgatgaggagaaggcgttccgtgtttattccctgcgggcatcttgtgtgttgtcaacggtgtgccgtatcagttgaacgtaacgtggcacccaagtgtcctgtttgtcggcaggaaattcgcaattcagtgcggatatttgaatcatgagtagatggtagctactacttggttaactgcatcaagtctggctttcccgctgaaacacatctatcttggttctgattaacagaagtgttgcattttcttttctatttagatgatataggttatggctgaatcattccttgtctcattggtcccgtgaattcaagtgaatttattgtacactcttgataatactttgataaattggtttgagccagcccttctttccgggaaaattccgtgttgataactaatgtagtaatggcaccgtctacgttgtatatagagaaccctatcgtcccctagagaatgaaatcatggaaggatttttgcattgtaatttcttcccttgctatattctcaacagacccacttttgggtatatttagtatgtgctcatatgaatcaaactgtacaggtgta------------------------------------------------------------------------------------------------------------------------------
>Jupunba_abbottii_Zanoni_21220@NODE_1_length_908_cov_89.974729
-------------------------------------------------------------------------------------------------------------------------------------------------------------------------------------------------------------------------------------------------------------------------aatttgaatgggtttgaaacgcatccggaacagtattgatggtaaaagtcattgcgcttggcatagtaatctttacttgctctgactaacttgtagaggtagtctcttgtctagttggcatttggtgcctttctcctctccacagcaaaattagaattgtaatttgaacaaaaattatgataattatattgggttgatgctaatgcccagttattgttttcagaaactggaacaagtggaaacaatggaggctacagagggagcctcagcagcaaaggcaagtcaaccatgatggtgctgaatttgagaatttagagaatgagatggaagatgttccagatggacaattatgtgttatatgcctgatgaggagaaggcgttccgtgtttattccctgcgggcatcttgtgtgttgtcaagggtgtgccgtatcagttgaacgtaacgtggcacccaagtgtcctgtttgtcggcaggaaattcgcaattcagtgcggatatttgaatcatgagtagatggtagctactacttggttaa---catcaagtctggctttcccgatgaaacacatctatcttggttttgattaacagaagtgttgcattttcttttctatttagatgatataggttatggctgaatcattccttgtctcattggtctcgtgaattcaagtgaatttattgtacactcttaataatactttgataaattggtttgagccagcccttctttccgggaaaattccgtgttgataactaatgtagtaatggcaccgtttacgttgtatatagagaaccctatcgtcccctggagaatgaaatcatggaaggatttctgcattataatttcttcccttgctatattctcaacagacccacttttggatatatttagtatgtactcatat---------------------------------------------------------------------------------------------------------------------------------------------------
>Jupunba_asplenifolia_Ekman_6383@NODE_1_length_734_cov_36.363775
---------------------------------------------------------------------------------------------------------------------------------------------------------------------------------------------------------------------------------------------------------------------------------------------------------------------aaagtcattgcgcttggca---taatctttacttgctctgactaacttgtagaggtagtctcttgtctagttggcatttggtgcctttctcctctccacagcaaaattagaattgtaatttgaacaaaaattatgataattatattgggttgatgctaatgcccagttattgttttcagaaactggaacaagtggaaacaatggaggctacagagggagcctcagcagcaaaggcaagtcaaccatgatggtgctgaatttgagaatttagagaatgagatggaagatgttccagatggacaattatgtgttatatgcctgatgaggagaaggcgttccgtgtttattccctgcgggcatcttgtgtgttgtcaagggtgtgctgtatcagttgaacgtaacgtggcacccaagtgtcctgtttgtcggcaggaaattcgcaattcagtgcggatatttgaatcatgagtagatggtagctactacttggttaa---catcaagtcttgctttcccgatgaaacacatctatcttggttttgattaacagaagtgttgcattttcttttctatttagatgatataggttatggctgaatcattccttgtctcattggtctcgtgaattcaagtgaatttattgtacactcttaataatactttgataaattggtttgagccagcccttctttccgggaaaattccgtgttgataactaatgtagtaatggcaccgttta-----------------------------------------------------------------------------------------------------------------------------------------------------------------------------------------------------------------------------------------------------------------------------------
>Jupunba_barbouriana_Iganci_847@NODE_1_length_1398_cov_89.514762
gcacaactcaagaaattattgcaagttaatcatcattgtggcaatgctacttattgaaaaataatatcaagtgattggcatgtggcttttaggtctgaattgaacaaagatcagatgattgttgagctcacatttaaaacaaaggtactcttttggagtggtatcattcttggttcattgtcagttgggattctcggttatgcttttatgaggtatgttttttgctttaccattatattttactttattttattgttctgggtaaaatttgaatgggtttgaaacgcatccggaacagtattgatggtaaaagtcgttgcacttggcatagtaatctttacttgctctgactaacttgtagagatagtctcttgtctagttggcatttggtgcctttctcctctccacagcaaa---agaattgtaatttgaacaaaaattatgataattatattgggttgatgctaatgcccagttattgttttcagaaactggaacaagtggaaacaatggaggctacagagggaggctcagcagcaaaggcaagtcaaccatgatggtgctgaatttgagaatttagagaatgagatggaagatgttccagatggacaattatgtgttatatgcctgatgaggagaaggcgttccgtgtttattccctgcgggcatcttgtgtgttgtcaagggtgtgctgtatcagttgaacgtaatgtggcacccaagtgtcctgtttgtcggcaggaaattcgcaattcagtgcggatatttgaatcatgagtcgatggtagctactacttggttaactgcatcgagtctggctttcccgctgaaacacatctatcttggttttgattagcagaagtgttgcattttcttttctatttagatgatataggttatggctgaatcattccttgtctcattggtcccgtgaattgaagtgaatttattgtacattcttgataatactttgataaattggtttgagccagcccttctttccgggaaaattccgtgttgataaataatgtagtaatggcaccgtttacgttgtatatagagaaccctatcgtcccctagagaatgaaatcatcgaaggatttctgcattataatttcttcccttgatatattctcaacagacccacttttgggtatatttagtatgtactcatatgaatcaaactgtacagttgtaaagcccacttaaagaaagaagaaaaagaacagaaagaattgacttcttttagcagcagtctgtgatgctgctagacagtgattcgtttgacgagactcgagtttctattagctgttcaatgtttga
>Jupunba_barbouriana_Iganci_847@NODE_2_length_538_cov_110.195228
------------------------------------------------------------------------------------------------------------------------------------------------------------------------------------------------------------------------------------------------------------------------------------------------------------------------------------------------------------------------------------------------------------------------------------------------------------------------------------------------------------------------------------------------------------------------------------------gagaatttagagaatgagatggaagatgttccagatggacaattatgtgttatatgcctgatgaggagaaggcgttctgtgtttattccctgcgggcatcttgtgtgttgtcaagggtgtgccgtatcagttgaacgtaacgtggcacccaagtgtcctgtttgtcggcaggaaattcgcaattcagtgcggatatttgaatcatgagtagatggtagctactacttggttaactgcatcaagtctggctttcccgctgaaacacatctatcttggttttgatcaacagaagtgttgcgttttcttttctatttagatgatataggttatggctgaatcattccttgtctcattggtcccgtgaattcaagtgaatttattgtacactcttgataatactttgataaattggtttgagccagcccttctttccgggaaaattccgtgttgataactaatgtagtaatggcaccgtttacgttgtatatagagaaccctatcgtcccctagagaatgaaatcatggaaggatttctgca-----------------------------------------------------------------------------------------------------------------------------------------------------------------------------------------------------------------------
>Jupunba_cochleata_Bonadeu_673@NODE_1_length_1630_cov_81.938184
gcacaactcaagaaattattgcaatttaatcatcattgtggcaatgacacgtatcgaaaaataatatcaagtgattggcatgtggtttttaggtctgaattgaacaaagatcagatgattgttgagctcacatttaaaacaaaggtactcttttggagtggtatcattctcggttcattgtcagttgggattctcggttatgcttttatgaggtatggtttttgctttaccattatattttactctattttattgttctgggtaaaatttgaatgggtttgaaatgcatccggaacagtattgatggtaaaagtcattgcgcttggcatagtaatctttacttgctctgacaaacttgtagagatagtctcttgtctggttggcatttggtgcctttctcctctccacagcaaaattagaattgtaatttgaacaaaaattatgataattatattgggttgattctaatgcccagttattgttttcagaaactggaacaagtggaaacaatggaggctacagagggaggctcagcagcaaagtcaagtcaaccatgatggtgctgaacttgagaatttagagaatgagatggaagatgttccagatggacaattatgtgttatatgcctgatgaggagaaggcgttccgtgtttattccctgtgggcatcttgtgtgttgtcaagggtgtgccgtatcagttgaacgtaacgtggcacccaagtgtcctgtttgtcggcaggaaattcgcaattcagtgcggatatttgaatcatgagtagatggtagctactacttggttaactgcatcaagtctggctttcctgctgaaacacatctatcttggttttgattaacagaagtgttgcattttcttttctatttagatgatataggttatggctgaatcattccttgtctcattggtcccgtgaattcaagtgaatttattgtacactcttgataatactttgataaataggtttgagccagcccttctttccgggaaaattccgtgttgataactaatgtagtaatggcaccgtttacgttgtatatagagaaccctatcgtcccctagagaatgaaatcatggaaggatttctgcattataatttcttcccttgcaatattctcaacagacccacttttgggtatatttagtatgcactcatgtgaatcaaactgtacagttgtaaagcccacttaaagaaagaagaaaaagaacagaaagaattgacttcttttagcagcagtctgtgatgctgctagacagtgattcttttgacgagactcgagtttctattagctgttcaatgtttga
>Jupunba_commutata_Maguire_46145@NODE_1_length_1204_cov_89.125998
------------------------------------------------------------------------------------------------------------gatcagatgattgttgagctcacatttaaaacaaaggtactcttttggagtggtatcattcttggttcattgtcagttgggattctcggttatgcttttatgaggtatgttttttgctttaccattatattttactttattttattgttctgggtaaaatttgaatgggtttgaaacgcatccggaacagtattgatggtaaaagtcattgcgcttggcatagtaatctttacttgctctgactaacttgtagaggtagtctcttgtctagttggcatttggtgcctttctcctctccacagcaaaattagaattgtaatttgaacaaaaattatgataattatattgggttgatgctaatgcccagttattgttttcagaaactggaacaagtggaaacaatggaggctacagagggaggctcagcagcaaaggcaagtcaaccatgatggtactgaatttgagaatttagagaatgagatggaagatgttccagatggacaattatgtgttatatgcctgatgaggagaaggcgttccgtgtttattccctgtgggcatcttgtgtgttgtcaagggtgtgctgtatcagttgaacgtaacgtggcacccaagtgtcctgtttgtcggcaggaaattcgcaattcagtgcggatatttgaatcatgagtagatggtagctactacttggttaactgcatcgagtctggctttcccgctgaaacacatctatcttggttttgattagcagaagtgttgcattttcttttctatttagatgatataggttatggctgaatcattccttgtctcattggtcccgtgaattgaagtgaatttattgtacattcttgataatactttgataaattggtttgagccagcccttctttccgggaaaattccgtgttgataactaatgtagtaatgccaccgtttacgttgtatatagagaaccctatcgtcccctagagaatgaaatcatggaaggatttctgcattataatttcttcccttgctatattctcaacagacccacttttggatatatttagtatgtactcatatgaatcaaactgtacagttgtaaagcccacttaaagaaagaagaaaaagaacagaaagaattgacttctttgagcagcagtctgtgatgctgctagacagtgattcgtttgacgagacttgagtttctattagctgt-----------
>Jupunba_filamentosa_Lima_7487@NODE_1_length_1437_cov_80.688235
------------------------gttaatcatcattgtggcaatgctacttattgaaaaataatatcaagtgattggcatgtggtttttaggtcggaattgaacaaagatcagatgattgttgagctcacatttaaaacaaaggtactcttttggagtggtatcattctcggttcattgtcagttgggattcttggttatgcttttatgaggtatggtttttgctttaccattatattttactcta-tttattgttctgggtaaaatttgaatgggtttgaaacgcatccggaacagtattgatggtaaaagtcattgcgcttggcatagtaatctttacttgctctgactaacttgtagagatagtctcttgtctagttggcatttggtgcctttctcctctccacagcaaaattagaattgtaatttgaacaaaaattatgataattatattgggttgatgctaatgcccagttattgttttcagaaactggaacaagtggaaacaatggaggctacagagggaggctcagcagcagaggcaagtcaaccatgatggtgctggatttgagaatttagagaatgagatggaagatgttccagatggacaattatgtgttatatgcctgatgaggagaaggcgttccgtgtttattccctgcgggcatcttgtgtgttgtcaagggtgtgccgtatcagttgaacgtaacgaggcacccaagtgtcctgtttgtcggcaggaaattcgcaattcagtgcggatatttgaatcatgagtagatggtagctactacttggttaactgcatgaagtctggctttcccgctgaaacacatctatcttggttttgattaacagaagtgttgcattttcttttctatttagatgatataggttatggctgaatcattccttgtctcatttgtcctgtgaattctagtgaatttattgtacactcttaacaatactttgataaattggtttgagccagcccttctttccgggaaaattccgtgttgataactaatgtagtaatggcaccgtttacgttgtatatggagaaccctatcg---cctagagaatgaaatcctggaaggatttctgcattataatttcttcccttgctatattttcaacagactcacttttggatatatttagtatgtactcatgtgaatcaaactgtacagttgtaaagcccacttaaagaaagaaggaaaagaacagaaagaattgacttcttttagcagcagtctgtgatgctgcaagacactgattcttttgacgggactcgagtttctattagctgttcaatgtttga
>Jupunba_floribunda_Iganci_883@NODE_1_length_1321_cov_96.441318
gcacaactcaagaaattattgcaagttaatcatcattgtggcaatgctacttattgaaaaataatatcaagtgattggcatgtggcttttaggtctgaattgaacaaagatcagatgattgttgagctcacatttaaaacaaaggtactcttttggagtggtatcattcttggttcattgtcagttgggattctcggttatgcttttatgaggtatggtttttgctttaccattatattttactctattttattgttctgggtaaaatttgaatgggtttgaaacgcatccggaacagtattgatggtaaaagtcattgcacttggcatagtaatctttacttgctctgactaacttgtagagatagtctcttgtttagttggcatttggtgcctttctcctctccacagcaaaattagaattgtaatttgaacaaaaattatgataattatattgggttgatgctaatgcccagttattgttttcagaaactggaacaagtggaaacaatggaggctacagagggaggctcagcagcaaaggcaagtcaaccatgatggtgctgaacttgagaatttagagaatgagatggaagatgttccagatggacaattatgtgttatatgcctgatgaggagaaggcgttctgtgtttattccctgcgggcatcttgtgtgttgtcaagggtgtgccgtatcagttgaacgtaacgtggcacccaagtgtcctgtttgtcggcaggaaattcgcaattcagtgcggatatttgaatcatgagtagatggtagctactacttggttaactgcatcaagtctggctttcccgctgaaacacatctatcttggttttgatcaacagaagtgttgcattttcttttctatttagatgatataggttatggctgaatcattccttgtctcattggtcccgtgaattgaagtgaatttattgtacactcttgataatactttgataaattggtttgagccagcccttctttccgggaaaattccgtgttgataactagtgtagtaatggcaccgtttacgttgtatatagagaaccctatcgtcccctagagaatgaaatcatggaaggatttctgcattataatttcttcccttgctatattctcaacagacccacttttggatatatttagtatgtactcatatgaatcaaactgtacagttgtaaagcccacttaaagaaagaagaaaaagaacagaaagaattgacttctttgagcagcagtctgtgatgctgctagacaggca---------------------------------------------
>Jupunba_limae_Iganci_261@NODE_1_length_1565_cov_80.046371
gcacaactcaagaaattattgcaagttaatcatcattgtggcaatgctacttattgaaaaataatatcaagtgattggcatgtggtttttaggtctgaattgaacaaagatcagatgattgttgagctcacatttaaaacaaaggtactcttttggagtggtatcattctcggttcattgtcagttgggattctcggttatgcttttatgaggtatggtttttgctctaccattatattttactctattttgttgttctgggtaaaatttgaatgggtttgaaatgcatccggaacagtattgatggtgaaagtcattgtgcttggcttagtaatctttacttgctctgacaaacttgtagagatagtctcttgtctagttggcatttggtgcctttctcctctccacagcaaaattagaattgtaatttgaacaaaaattatgataattatattgggttgatgctaatgcccagttattgttttcagaaactggaacaagtggaaacaatggaggctacagagggaggctcagcagcaaaggcaagtcaaccatgatggtgctgaacttgagaatttagagaatgagatggaagatgttccagatggacaattatgtgttatatgcctgatgaggagaaggcgttccgtgtttattccctgcgggcatcttgtgtgttgtcaagggtgtgccgtatcagttgaacgtaacgtggcacccaagtgtcctgtttgtcggcaggaaattcgcgattcagtgcggatatttgaatcctgagtagatggtagctactacttggttaactgcatcaagtctggctttcccgctgaaacacatctatcttggttttgattagcagaagtgttgcattttcttttctatttagatgatataggttatggctgaatcattccttgcctcatttgtcctgtgaattcaagtgaatttattgtacactcttaacaatactttgataaattggtttgagccagcccttc-ttccgggaaaattccgtgttgataact-atgtagtaatggcaccgtttacgttgtatatagagaaccctattg---cctagagaatgaaatcctggaaggatttctgcattataatttcttcccttgctatattttcaacagacccacttttggatatatttagtatgtactcatgtgaatcaaactgtacagttgtaaagcccactttaagaaagaagaaaaaaaacagaaagaattgacttcttttagcagcagtctgtgatgctgctagacagtgattcttttgacgagacttgag-ttctattagctgttcaatgtttga
>Jupunba_macradenia_Lourteig_3021@NODE_1_length_920_cov_89.804270
-------------------------------------------------------------------------------------------------------------------------------------------------------------gtggtatcattctcggttcattgtcagttgggattcttggttatgcttttatgaggtatggtttttgctttaccattatattttactctattttattattctgggtaaagttttaatgggtttgaaacgcatctggaacagtattgatggtaaaagtcattgcgcttggcatagtaatctttacttgctctgactaacttgtagagatagtctcttgtctagttggcatttggtgcctttctcctctccacagcaaaattagaattgtaatttgaacaaaaattatgataattatattgggttgatgctaatgcccagttattgttttcagaaactggaacaagtggaaacaatggaggcttcagagggaggctcagcagcaaaggcaagtcaaccatgatggtggtggatttgagaatttagagaatgagatggaagatgttccagatggacaattatgtgttatatgcctgatgaggagaaggcgttcggtgtttattccctgcgggcatcttgtgtgttgtcaagggtgtgccgtatcagttgaacgtaacgtggcacccaagtgtcctgtttgtcggcaggaaattcgcaattcagtgcggatatttgaatcatgagtagatggtagctactacttggttaactgcatcaagtctggctttcccgctgtaacacatctatcttggttttgattaacagaagtgttgcattttcttttctatttagatgatataggttatggctgaatcattccttgtctcattggtcccgtgacttcaagtgaatttattttacactcttgataatactttgataaattggtttgagccagcccttctttccgggaaaattccgtgttgataactaatgtagtaatggcaccgtttacgttgtatatagagaaccctatcgtccc-------------------------------------------------------------------------------------------------------------------------------------------------------------------------------------------------------------------------------------------------------
>Jupunba_microcalyx_Iganci_855@NODE_1_length_1594_cov_102.852340
gcacaactcaagaaattattgcaagttaatcttcattgtggcaatgctacttattgaaaaataatatcaagtgattggcatgtggtttttaggtctgaattgaacaaagatcagatgattgttgagctcacatttaaaacaaaggtactcttttggagtggtatcattctcggttcattgtcagttgggattctcggttatgcttttatgaggtatggtttttgttttaccattatattttactttattttattgttctgggtaaaatttgaatgggtttgaaacgcatccggagcagtattgatggtaaaagtcattgcgcttggcatagtaatctttacgtgctctgactaacttgtagagatagtttcttgtctagttggcatttggtgcctttctcctctccacagcaaa---agaattgtaatttgaacaaaaattatgataattatattgggttgatgctaatgcccagttattgttttcagaaactggaacaagtggaaacaatggaggctacagagggaggctcagcagcaaaggcaggtcaaccatgatggtgctgaatttgagaatttagagaatgagatggaagatgttccagatggacaattatgtgttatatgcctgatgaggagaaggcgttccgtgtttattccctgcgggcatcttgtgtgttgtcaagggtgtgctgtatcagttgaacgtaacgtggcacccaagtgtcctgtttgtcggcaggaaattcacaattcagtgcggatatttgaatcatgagtagatggtagctgctacttggttaactgcatcaagtctggctttcccgctgaaacacatctatcttggttttgattaacagaagtgttgcatcttcttttctatttagatgatatgggttatggctgaatcattccttgtctcattggtcccgtgaattcaagtgaatttattgtacactcttgataatactttgataaattggtttgagccagcccttctttccgggaaaattccgtgttgataactaatgtagtaatggcaccgtttacgttgtatatagagaaccctatcgtcccctagagaatgaaatcatgtaaggatttctgcattataatttcttcccttgctatattctcaacagacccacttttgggtatatttagtatgtactcatatgaatcaaactgtacagttgtaaagcccacttaaagaaagaagaaaaagaacagaaagaattgacttcttttagcagcagtctgtgatgctactagacagtgattcgtttgacgagacttgagtttctattagctgttcaatgtttga
>Jupunba_oxyphyllidia_Yonker_6157@NODE_1_length_976_cov_107.190211
----------------------------------------------------------------------------------------------------tgaacaaagatcagatgattgttgagctcacatttaaaacaaaggtactcttttggagtggtatcattctcggttcattgtcagttgggattctcggttatgcttttatgaggtatggtttttgctttaccattatattttactctattttattgttctgggtaaaatttgaatgggtttgaaacgcatccggagcagtattgatggtaaaagtcattgcgcttggcatagtaatctttacttgctctgactaacttgtagaggtagtctcttgtctagttggcatttggtgcctttctcctctccacagcaaaattagaattgtaatttgaacaaaaattatgataattatattgggttgatgctaatgcccagttattgttttcagaaactggaacaagtggaaacaatggaggctacagagggaggctcagcagcaaaggcaagtcaaccatgatggtgctgaatttgagaatttagagaatgagatggaagatgttccagatggacaattatgtgttatatgcctgatgaggagaaggcgttccgtgtttattccctgcgggcatcttgtgtgttgtcaagggtgtgccgtatcagttgaacgtaatgtggcacccaagtgtcctgtttgtcggcaggaaattcgcaattcagtgcggatatttgaatcatgagtagatggtagctactacttggttaactgcatcaagtttggctttcccgatgaaacacatctatcttggttttgattaacagaagtgttgcattttcttttgtatttagatgatataggttgtggctgaatcattccttgtctcattggtctcgtgaattcaagtgaatttattgtacactcttaataatactttgataaattggtttgagccagcccttctttccgggaaaattccgtgttgataactaatgtagtaatggcaccgtttaagttgtatatagagaaccctatcgtccc-------------------------------------------------------------------------------------------------------------------------------------------------------------------------------------------------------------------------------------------------------
>Punjuba_callejasii_Daly_5935@NODE_1_length_742_cov_25.547368
---------------------------------------------------------------------------------------------------------------------------------------------------------------------------------------------------------------------------------------------------------------ttctgggtaaaatttgaatgggtttgaagcgcatccggaacagtattgatggtaaaagttattgcgctaggcatagtaatctttacttgctctgactaacttgtagagacagtctcttgtctagttggcatttggtgcctttctcctctccacagcaaaattagaattgtaatttgaacaaaaattatgataattatattgggttgatgctaatgcccagttattgttttcagaaactggaacaagtggaaacaatggaggctacagagggaggctcagcagcaaaggcaagtcaaccatggtggtgctgaatttgagaatttagagaatgagatggaagatgttccagatggacaattatgtgttatatgcctgatgaggagaaggcgttccgtgtttattccctgcgggcatcttgtgtgttgtcaagggtgtgccgtatcagttgaacgtaacgtggcacccaagtgtcctgtttgtcggcaggaaattcgcaattcagtgcggatatttgaatcatgagtggatcgtagctactacttggttaactgcatcaagtctgcctttcccgctgaaacacatctatcttggttttgattaacagaagtgttgcattttcttttctatttagatgatataggttatggctgaatcattccttgtctcactggtcctgtgaattcaagtgaatttattgtacactcttaataatactttgaaaaattggtttgagccagccct---------------------------------------------------------------------------------------------------------------------------------------------------------------------------------------------------------------------------------------------------------------------------------------------------------------------------------------
>Punjuba_killipii_Palodorios_6252@NODE_1_length_773_cov_61.948276
--------------------------------------------------------------------------------------------------------------------------------------------------------------------------------------------------------------------------------------------------------------------ggtaaaatttgaatgggtttgaagcgcatctggaacagtattgattgtaatagttattgcgctaggcatagtaatctttacttgctctgactaacttgtagagatagtctcttgtctagttggcatttggtgcctttctcctctccacagcaaaattagaattgtaatttgaacaaaaattatgataattatattgggttgatgctaatgcccagttattgttttcagaaactggaacaagtggaaacaatggaggctacagagggaggctcagcagcaaaggcaagtcaaccatggtggtgctgaatttgagaatttagagaatgagatggaagatgttccagatggacaattatgtgttatatgcctgatgaggagaaggcgttccgtgtttattccctgcgggcatcttgtgtgttgtcaagggtgtgccgtatcagttgaacgtaacgtggcacccaagtgtcctgtttgtcggcaggaaattcgcaattcagtgcggatatttgaatcatgagtggatggtagctactacttggttaactgcatcaagtctggctttcccgctgaaacacatctatgttggttttgattaacagaagtgttgcattttcttttctatttagatgatataggttatggctgaatcattccttgtctcattggtcctgtgaattcaagtgaatttattgtacactcttaataatactttgataaattggtttgagccagcccttctttcctggaaaattccgtgttgataactaatgtag--------------------------------------------------------------------------------------------------------------------------------------------------------------------------------------------------------------------------------------------------------------------------------------------------
>Punjuba_lehmannii_Escobar_7465@NODE_1_length_1319_cov_68.070853
--------caagaaattattgcaagataatcatcattgtggcagtgctacttattgaaaaataatatcaagtgattggcatgtggtttttaggtctgaattgaacaaagatcagatgattgttgagctcacatttaaaacaaaggtgctcttttggagtggtatcattctcggttcattgtcagttgggattctcggttatgcttttatgaggtatggtttttgctttaccattataatttactctattttattgttctgggtaaaatttgaatgggtttgaagcgcatctggaacagtattgattgtaaaagttgttgcgctaggcatagtaatctttacttgctctgactaacttgtagagatagtctcttgtctagttggcatttggtgcctttctcctctccacagcaaaattagaattgtaatttgaacaaaaattatgataattatattgggttgatgctcatgcccagttattgttttcagaaactggaacaagtggaaacaatggaggctacagagggaagctcagcagcaaaggcaagtcaaccatggtggtgctgaatttgagaatttagagaatgagatggaagatgttccagatggacaattatgtgttatatgcctgatgaggagaaggcgttccgtgtttattccctgcgggcatcttgtgtgttgtcaagggtgtgccgtatcagttgaacgtaacgtggcacccaagtgtcctgtttgtcggcaggaaattcgcaattcagtgcggatatttgaatcatgagtggatggtagctactacttggttaactgcatcaagtctggctttccctctgaaacacatctatgttggttttgattaacagaagtgttgcattttcttttctatttaggtgatataggttatggctgaatcattccttgtctcattggtcctgtgaattcaagtgaatttattgtacactcttaataatactttgataaattggtttgagccagcccttctttcctggaaaattccgtgttgataactaatgtagtaatggcaccgtttacgttgtatatagagaaccctatcgtcccctagagaatgaaatcctggaaggatttctgcattataatttcttcccttgctatattttcaacagacccacttttgggtatatttagtatgtactcatatgaatcaaactgtaaagttgtaaagcccacttaaagaaagaagaaaaagaacagaacgacttgacttcttttagccgcagtctgtgatgctgctagacagtgattcgtttgacgagacttgagtttctattaactgttcaatgtttga
>Punjuba_racemiflora_Jimenez_Soares_3626@NODE_1_length_1222_cov_98.946725
-----------------attgcaagttaatcatcattgtggcagtgctacttattgaaaaataatatcaagtgattggcatgtggtttttaggtctgaattgaacaaagatcagatgattattgagctcacatttaaaacaaaggtgctcttttggagtggtatcattctcggttcattgtcagttgggattctcggctatgcttttatgaggtatggtttttgctttaccattataatttactctattttattgttctgggtaaaatttgaatgggtttgaagcgcatccggaacagtattgatggtaaaagttattgcgctaggcatagtaatctttacttgctctgactaacttgtagaggtagtctcttgtctagttggcatttggtgcctttctcctctccacagcaaaattagaattgtaatttgaacaaaaattatgataattatattgggttgatgctaatgcccagttattgttttcagaaactggaacaagtggaaacaatggaggctacagagggaggctcagcagcaaaggcaagtcaaccatggtggtgctgaatttgagaatttagagaatgagatggaagatgttccagatggacaattatgtgttatatgcctgatgaggagaaggcgttccgtgtttattccctgcgggcatcttgtgtgttgtcaagggtgtgccgtatcagttgaacgtaacgtggcacccaagtgtcctgtttgtcggcaggaaattcgcaattcagtgcggatatttgaatcatgagtggatggtagctactacttggttaactgcatcaagtcaggctttcccgctgaaacacatctatcttggttttgattaacagaagtgttgcattttcttttctatttagatgatataggttatggctgaatcattccttgtctcattggtcctgtgaattcaagtgaatttattgtacactcttaataatactttgataaattggtttgagccagcccttctttccgggaaaattccgtgttgataactaatgtagtaatggcgccgtttacgttgtatatagagaaccctatcgtcccctagagaatgaaatcctggaaggatttctgcactataatttcgccccttgctatattttcaacagacccacttttgggtatatttagtatgtactcatatgaatcaaactgtacagttgtaaagcccagttaaagaaagaagaaaaagaacagaaagaattga------------------------------------------------------------------------------------
>_R_Afrocalliandra_redacta_Germishuizen_5585@NODE_1_length_1016_cov_148.215122
--------------------------------------------------------------------------------------------------------------------------------------------------------------------------------------------------------tgctattatgaggta-gggttttgctttaccattatatttcactctattttattattctgggtaaaatttgaatgggtttgaaacccatccagaacagtattgatgataaaagtcgttgggcttgttatagtaatctttacttgctctgactaacttgtagagatagtctcttgtttagtaggcatttggtgcctttctcctctccacagctaaattataattgtaatttgaacaaaaattatgataattctgttgggttgatgctgatgcctggttattgttttcagaaactggaacaagtggaaacaatggaggctacggagggaggctcagcagcaaaggcaagtcaaccatgacgaagctgaatatgagaatttagacgatgagatggaagatgttccagaaggacaattatgtgttatatgcctgatgagaagaaggcgttctgtgtttattccctgcgggcatcttgtgtgttgccaaggttgtgccatatcggttgaacgtgacgcggcacccaagtgtcctgtttgtcggcaggaaattaccaattcagtgcgtgtatttaattcatgaacagatggtagctactactcggtttaccgcatcaggtctggcattcctgctgaaacacgtccatctgggttttgattagcagaagggctgcattttcttttctatttagatgatacaggttatggttgaatcattccttgtttcactggtccagtgaattcaagtgaatttattgtacattcttgataatattttgataaattggtttgagccagccctcctttccaggaaaattctgtgttgatagtt----tagtaatggcaccatttacgttgtatatagagaatcttattatcccctagagaatgaaatcccgggaaaatttttgcattataaactctttcccttctatattttttg-gcagccactttcgggtatatctagtgcttactcatat----------------------------tttgaaaaaagaaaaaaaaagggaaaaaaag----------------------------------------------------------------------------------------
>_R_Albizia_adinocephala_FHO33_88@NODE_1_length_1532_cov_87.237801
gcataactcgataaattattgcaagttaatcatcattgt-gcaatgctacttattgaaaaataatatcaagtgattg--ttgtggtttttaggtctgaattgaacaaagatcagatgattgttgagctcacatttaaaacaaaggtactcttttggagtggtatcattctcggttcattgtcagttgggatccttggttatgcttttatgaggtatggtttttgctttaccattatattttactctattttattgttcttggtaaagtttgaatgggtttgaaacgcatctggaacagtattgatggtaaaaatcattgcgcttggcatagtaatctttacttgctctgactaacttgtagagatagtctcttgtctagttggcatttggtgcctttctcctctccacagctaaattagaattgcaatttgaacaaaaattatgataattgtattgggttgaagctaatgcccagttattgttttcagaaactggaacaagtggaaacaatggaggctacagagggaggctcagcagcaaaggcaagtcaaccatgatggtactgaatttgagaatttagagaatgagatggaagatgttccggatggacaattatgtgttatatgcctgatgaggagaaggcgttccgtgtttattccctgcgggcatcttgtgtgttgtcaagggtgtgccatatcagttgaacgtaacatggcacccaagtgtcctgtttgtcggcaggaaattcgcaattcagtgcggatatttgaatcatgagtagatggtagctactacttggttaactgcatcaagtctggctttcccactgaaacacatctatcttggttttgattcacagaagtgttgcatttttttttctatttagatgatataggttatggctgaatcattccttgtctcgttggtcctgtgaattcaagtgaatttattgtgcacccttaataatactttgataaattggtttgagccagcccttctttccgggaaaattccgtgctgataactaatgtagtaatggcaccgtttacgttgtatatagagaaccctatcgtcccctagagaattaaatcctggaaagatttccgcattataattccttcccttgctatattttgaacagacccac-tttgggtatatttagtatgtactc--atgaatcaaactgtacagttgtaaagcccacttgaacaaagaagaaaaagaacagaaagaattgacttcttttagcagcagtctgtgatgctgctagacagtgattcgtttgacgagactagagtttctattagttgttcaatgtatga
>_R_Albizia_edwallii_Dalmaso_272@NODE_1_length_868_cov_8.321033
----------------------------------------------------------------------------------------------------------------------------------------------------------------------------------------------------------------------------------------ttatattttactctattttattgttctgggtaaaatttgaatgggtttgaaacgcatctggaacagtattgatggtaaaagtcattgcgcttggcatagtaatctttacttgctctgactaacttggagagatagtctcttgtctagttggcatttggtgcctttctcctctccacagctaaattagaattgtaatttgaacaaaaattatgataattatattgggttggtgctaatgcccagttattgttttcagaaactggaacaagtggaaacaatggaggctacagagggaggctcagcagcaaacgcaagtcaaccatgatggtgctgaatttgagaatttagagaatgagatggaagatgttccggatggacaattatgtgttatatgcctgatgaggagaaggcgttccgtgtttattccctgcgggcatcttgtgtgttgtcaagggtgtgccgtatcagttgaacgtaacgtggcacccaagtgtcctgtttgtcggcaggaaattcgcaattcagtgcggatatttgaatcatgagtagatggtagctactacttggttagctgcatcaagtctggctctcccactgaaacacatctatcttggttttgattcacagaggtgttgcattttcttttctatttagatgatataggttatggctgaatctttccttgtctcattggtcctgtgaattcaagtgaatttattgtacac--ttgataatattttgataaattggtttgagccagcccttctttcggggaaaattccgtgttgataactaatgtagtaatggcgccgtttacgttgtatatagagaaccccatcgtcccctagagaataaaatcctggaaggatt-----------------------------------------------------------------------------------------------------------------------------------------------------------------------------------------------------------------------------
>_R_Albizia_glabripetala_Lewis_1652@NODE_1_length_638_cov_27.461676
----------------------------------------------------------------------------------------------------------------------------------------------------------------------------------------------------------------------------------------------------------------------------ttgaatgggtttgaaacgcatctggaacagtattgagggtaaaagtcattgcgcttggcatagtaatctttacttgcgctgacaaacttgtagtgatagtctc--gtctagttggcatttggtgcctttctcctctccacagctaaagtagaattgtaatttgaacaaaaattatgataagtgtattgggttgatgctaatgccccgtcattgttttcagaaactggaacaagtggaaacaatggaggctacagagggaggctcagcagcaaaggcaggtcaaccatgatggtgctgaatttgagaatttagagaatgagatggaagatgttccggatgggcaattatgcgttatatgcttgatgaggagaaggcgttctgtgtttattccctgcgggcatcttgtgtgttgtcaagggtgtgccgtatcagttgaacgtaacgtggcacccaagtgtcctgtttgtcggcaggaaattcgcaattcagtgcggatatttgaatcatgagtagatggtagctactacttggttaactgcatcaagtctggctttcccactgaaacacatctatcttggttttgattcacagaagtgtcgcattttcttttctatttagatgatataggttatggctgaat-------------------------------------------------------------------------------------------------------------------------------------------------------------------------------------------------------------------------------------------------------------------------------------------------------------------------------------------------------------------------------------------------------------------------------
>_R_Albizia_inundata_Wood_26530@NODE_1_length_861_cov_240.435484
-------------------------------------------------------------------------------------------------------------------------------------------------------------------------------------------------------------------------------------------------------------------------------aatgggtttgaaacgtatctggaacagtattgatggtaaaagtcattgcgcttggcatagtaatctttacttgctctgacaaacttgtagagatagtctc--gtctagttgccatttggtgcctttctcctctccactgctaaagtagaattgtaatttgaacaaaaattatgataagtgtattgggttgatgctaatgcccagtcattgttttcagaaactggaacaagtggaaacaatggaggctacagagggaggctcagcagcaaaggcaagtcaaccatgatggtgctgaatttgagaatttagagaatgagatggaagatgttccggatggacaattatgcgttatatgcctgatgaggagaaggcgttctgtgtttattccctgcgggcatcttgtgtgttgtcaagggtgtgccgtatcagttgaacgtaacgcggcacccaagtgtcctgtttgtcggcaggaaattcgcaattcagtgcggatatttgaatcatgagtagatggtagctactatttggttaactgcatcaagtctggctttcccactgaaccacatctatcttggttttgattaacagaagtgtcacattttcttttctatttagatgatataggtcatggctgaatcattccttgtctcattggtcctgtgaattcaagtgaatttattgtacactcttaataatactttgataaattggtttgagccagccgttctttccgggaaaattccgtgttcataactaatgtagtaatggcaccatttacgttgtatatagacagccctatcgtcccctagagaatgaaatcctggaaggatttctgcattataatttcttcccttgctatattt---------------------------------------------------------------------------------------------------------------------------------------------------------------------------------------------
>_R_Albizia_sinaloensis_Hughes_1576@NODE_1_length_1257_cov_60.386441
-----------------------------------ttgt-gcaatgctacttattgaaaaataatatcaagtgattg--ttgtggtttttaggtctgaattgaacaaagatcagatgattgttgaactcacacttaaaacaaaggtactcttttggagtggtatcattctcggttcattgtcagttgggatccttggttatgcttttatgaggtatggtttttgctttgccattatattttactctattttattgttctaggtaaagtttgaatgggtttgaaacacatctggaacagtattgatggtaaaagtcattgcgcttggcatagtaatctttacttgctctgactaacttgtagagatagtctcttgtctagttggcatttggtgcctttctcctctccacagctaaattagaattgcaatttgaacaaaaattatgataattgtattgggttgaagctaatgcccagttattgttttcagaaactggaacaagtggaaacaatggaggctacagagggaggctcagcagcaaaggcaagtcaaccatgatggtactgaatttgagaatttagagaatgagatggaagatgttccggatggacaattatgtgttatatgcctgatgaggagaaggcgttccgtgtttattccctgcgggcatcttgtgtgttgtcaagggtgtgccgtatcagttgaacgtaatgtggcacccaaatgtcctgtttgtcggcaggaaattcgcaattcagtgcggatatttgaatcatgagtagatggtagctactacttggttaactgcatcaagtctggctttcccactgaaacacatctatcttggttttgattcacagaagtgttgcatttttttttctatttagatgatataggtgatggctgaatcattccttgtcttgttggtcctgtgaattcaagtgaatttattgtgcacccttaataa-----tgataaattggtttgagccagcccttctttccgggaaaattccgtgctgataactaatgtagtaatgtcaccgttgacgttgtatatagagaaccctatcgtcccctagagaatgaaatcctggaaagatttccgcattataatttcttcccttgctatattttcaacagacccac-tttgggtatatttagtatgtactc--atgaatcaaactgtacagttgtaaagcccacttgagcaaagaagaaaaagaacagaaagaattgacttcttttagcagcagtccgtgatgctgctagacagtgattcgtttgacgagactaga--------------------------
>_R_Albizia_xerophytica_Hughes_1435@NODE_1_length_1267_cov_88.539496
---------------------------------------------------------------------agtgattg--ttgtggtttttaggtctgaattgaacaaagatcagatgattgttgagctcacacttaaaacaaaggtactcttttggagtggtatcattctcggttccttgtcagttgggatccttggttatgcttttatgaggtatggtttttgctttaccattatattttactctattttattgttctgggtaaagtttgaatgtgtttgaaacgcatctggaacagtattgatggtaaaagtcattgcgcttggcatagtagtctttacttgctctgactaacttgtagagatagtctcttgtctagttggcatttggtgcctttctcctctccacagctaaattagaattgcaatttgaacaaaaattatgataattgtattgggttgaagctaatgcccagttattgttttcagaaactggaacaagtggaaacaatggaggctacagagggaggctcagcagcaaaggcaagtcaaccatgatggtactgaatttgagaatttagagaatgagatggaagatgttccggatggacaattatgtgttatatgcctgatgaggagaaggcgttccgtgtttattccctgcgggcatcttgtgtgttgtcaagggtgtgccgtatcagttgaacgtaacgtggcacccaagtgtcctgtttgtcggcaggaaattcgcaattcagtgcggatatttgaatcatgagtagatggtagctactacttggttaactgcatcaagtctggctttcccactgaaacacatctatcttggttttgattcacagaagtgttgcatttttttttctatttagatgatataggttatggctgaatcattccttgtctcggtggtcctgtgaattcaagtgaatttattgtgcacccttaataatactttgataaattggtttgagccagcccttctttccgggaaaattccgtgctgataactaatgtagtaatggcaccgtttacgttgtatatagagaaccctatcgtcccctagagaatgaaatcctggaaagatttccgcattataatttcttcccttgctatattttcaaca---------------------------------------------------------------------------------------------------------------------------------------------------------------------------------------
>_R_Archidendron_clypearia_Wieringa_1849@NODE_1_length_1166_cov_152.959596
----------------------------------------gcactgctacttattgaaaaataatatcaagtgataggcatgtgggttttaggtctgaagtgaacaaagatcagttgattgttgagctcacatttataacaaaggtactcctatggagtggtatcattctcggttcactatcagttgggattctcagttatgcttttatgaggtatggtttttgcgttaccattatattttactctattttattgttctgggtaaaatttgaatgggtttgaaatgcatacggaacagtattgatggtaaaagtcattgctcttggtgtagtaatctttacttgctctgactaacttgtagcgatagtctcttgtctagttggcatttggtgcctttctcctctccacagctaaattagaattgtaatttgaacaaaagttatgatcattatgttgggttgatgctaatgcccagttattgttttcagaaactggaacaagtggaaacaatggaggctacagagggaggctcagcagcaaaggcaagtcaatcatgatgatgctgaatttgagattttagagaatgagatggatgatgttccagatggacaattatgtgttatatgcttgatgaggagaaggtgttccgtgtttattccgtgcgggcatcttgtgtgttgtcaagggtgtgctatatcagttgaacgtaatgtggcacccaagtgtcctgtttgtcggcaggaaattcgcaattcagtgcggatatttgaatcatgagtagatggtagctactacttggttgattgcatcaagtctggctttcccgctgaaacacatctatcttggttttgattaacagaagtgttgcgttttcttttctatttagatgatataggttatggctgaatcattccttgtctcattggtcctgtgaattcgagtgaatttattgtacactcttaataatactttgataaattggtttgagtcagcccttctttccgggaaaattccgtgttcataactaatgtagtaatggcaccgcttacgttgtatatagagaaccctatcgtcccctagagaatgaaatcctggaaggatttctgcattataatttcttcccttgctatattttctacagacccacttttgggtatatttagtatgtactcatatgaatcaaactgtacagttgtaaag---------------------------------------------------------------------------------------------------------------------------
>_R_Archidendron_clypearia_Wieringa_1849@NODE_2_length_802_cov_38.231724
----------------------------------------------------------------------------------------------------------------------------------------------------------------------------------------------------------------------------------------------tgtactctatattagtgttatggataaaagatgaatgggctcaaaatgcatccaaaattgtgttgatgataaatgtcattgcgcttgatatagtaaactttacttactttgactaacctgtagagatactctcttgtctaactggcatttggtacctttcttccctccacaactaaattagaattgtaatttgaacaaaaattatgataattttgttgggttgatgttaaggcctagttattgttttcagaaaccggaacaagtggaaacaatggaggcaacagagctagactcagtaacaaaggcaagccaattatgatgatgctgaatttgagaatttatacaatgagataaaagatattccaggtggacaattatgtgttatatgcctgatgaggagaaggcaatctatgtttac-----------------------------------------------------------------attgtcctgctt-----------------------ccataaaaacattgcttttaaatttctgtgggttaatatcttatttatcagttccactttattccttttcttaggtaaagtctaatgttgtgagagctcttggatatatttcaaaaatttttatacgcaca--------------------------atttcatcaaaattacaagagatgtcagtagacatatagaccatgc-tagcaaggcctttagctctggtgaggaaccaaaggctttctaagggtataatccatactcttg-----------------------cgagttgcattcaaaagattcttataagttggaggaaatggttcagtcaattgtttcttgcattataact-------------------------aggaatgttaaggtatatttgcaatgtcttaatttg--------------------------------------------------------------------------------------------------------------------------------------------------
>_R_Balizia_leucocalyx_Aguilar_1939@NODE_1_length_1531_cov_81.854883
gcacaactcaagaaattattgcaagttaatcatcattgtggcaatgctacttattgaaaaataataacaagtgattggcatgtggtttttaggtctgaattgaacaaagatcagatgattgttgagctcacatttaaaacaaaggtactcttttggagtggtatcattctcggttcattgtcagttgggattctcggttatgcttttatgaggtatggtttttgctttaccattatattttactctattttattgttctgggtaaaatttgaatgggtttgaaatgcatccggaacagtattgatggtaaaagtcattgcgcttggcatagtaatctttacttgctctgactaacttgtagaggtagtctcttgtctagttggcatttggtgcctttctcctctccacagcaaaattagaattgtaatttgaacaaaaattatgataattatattgggttgatgctaatgcccagttattgttttcagaaactggaacaagtggaaacaatggaggctacagagggaggctcagcagcaaaggcaagtcaaccatgatggtgctgaatttgagaatttagagaatgagatggaagatgttccagatggacaattatgtgttatatgcctgatgaggagaaggcgttccgtgtttattccctgcgggcatcttgtgtgttgtcaagggtgtgccgtatcagtggaacgtaacgtggcacccaagtgtcctgtttgtcggcaggaaattcgcaattcagtgcggatatttgaatcatgagtagatggtagctactacttggtt-gctgcatcaagtctggctttcccgctgaaac----ctatcttggttttgattaacagaagtgttgcattttcttttctatttagatgatataggttatggctgaatcattccttgtctcattggtcctttgaattcaagtgaatttattgtacactcctaataatactttgataaattggtttgagccagcccttttttccgtgaaaattccgtgctgataactaatgtagtaatggcaccgtttacgttgtatatagagaaccctatcgtcccctagagaatgaaatcatggaaggatttctgcattataatttcttcccttgctatattctcaacagacccacttttgggtatatttagtatgtactcatttgaatcaaactgtacagttgtaaagcccacttaaagaaagaagaaaaagaacagaaagaattgacttctttgagcagcagtctgtgatgctgctagacagtgattcgtttgacgagacttgagtttctattagttgttcaatggttga
>_R_Balizia_spnov_Morim_577@NODE_1_length_1247_cov_257.951342
---------------------------------------------------------------------------------------------------------------------------gagctcacttttaaaacaaaggtactcttttggagtggtatcattctcggttcattgtcagttgggattctcggttatgcttttatgaggtatggtttttgttttaccattatattttgctctattttattgttctgggtaaaatttgagtgggtttgaaacgcatccggaacagtattgatggtaaaagtcattgcgcttggcatagtaatctttacttgctctgactaacttgtagagatagtctgttgtctagttggcatttggtgcctttctcctctccacagcaaaattagaattgtaatttgaacaaaaattatgataattatattgggttgatgctaatgcccagttattgttttcagaaactggaacaagtggaaacaatggaggctacagagggaggctcagcagcaaaggcaagtcaaccatgacggtgctgaatttgagaatttagagaatgagatggaagatgttccagatggacaattatgtgttatatgcctgatgaggagaaggcgttccgtgtttattccctgcgggcatcttgtgtgttgtcaagggtgtgccgtatcagttgaacataacgtggcacccaagtgtcctgtttgtcggcaggaaattcgcaattcagtgcggatatttgaatcatgagtagatggttgctactacttggttaactgcatcaagtctggctttgccgctgaaacacatctatcttggttttgattaacagaagtgttgcattttcttctctctttagatgatataggttatggctgaatcattccttgtctcattggtcctttgaatttaagtgaatttattgtacacccttaataatactttgataaattggtttgatccagcccttctttccgggaaaattccgtgttgataactaatgtagtaatggcaccgtttccgttgtatatagagaaccctatcgtcccctagagaatgaaatcatggaaggatttctgcattataatttcttcccttgctatattctcaacagacccacttttggatatatttagtatgtactcatatgaatcaaactgtacagttgtaaagcccacttaaagaaagaagaaaaagaacagaaagaattgacttcttttagcagcagtctgtgttgctgctagacagggattcgtttgacgagactcgagtttctattagctgttcaatgtttga
>_R_Hydrochorea_marginata_Morim_563@NODE_1_length_1423_cov_141.212481
gcacaactcaagaaattattgcaagttaatcatcattgtggcaatgctacttattgaaaaataatatcaagtgattggcatgtggcttttaggtctgaattgaacaaagatcagatgattgttgagctcacatttaaaacaaaggtactcttttggagtggtatcattcttggttcattgtcagttgggattctcggttatgcttttatgaggtatggtttttgctttaccattatattttactctattttattgttctgggtaaaagttgaatgggtttgaaacgcatccagaacagtatcgatggtaaaagtcattgcacttggcatagtaatctttacttgctctgactaacttgtagagatagtctcttgtctagttggcatttggtgcctttctcctctccacagcaaaattagaattgtaatttgaacaaaaattatgataattatattgggttgatgctaatgcccagttattgttttcagaaactggaacaagtggaaacaatggaggctacagagggaggctcagcagcaaaggcaagtcaaccatgatggtgctgaacctgagaatttagagaatgagatggaagatgttccagatggacaattatgtgttatatgcctgatgaggagaaggcgttccgtgtttattccctgcgggcatcttgtgtgttgtcaacggtgtgccgtatcagttgaacgtaacgtggcacccaagtgtcctgtttgtcggcaggaaattcgcaattcagtgcggatatttgaatcatgagtagatggtagctactacttggttaactgcatcaagtctggctttcccgctgaaacacatctatcttggttctgattaacagaagtgttgcattttcttttctatttagatgatataggttatggctgaatcattccttgtctcattgatcccgtgaattcaagtgaatttattgtacactcttgataatactttgataaattggtttgagccagcccttctttccgggaaaattccgtgttgataactaatgtagtaatggcaccgtctacgttgtatatagagaaccctatcgtcccctagagaatgaaatcatggaaggatttttgcattgtaatttcttcccttgctatattctcaacagacccacttttgggtatatttagtatgtgctcatatgaatcaaactgtacagttgtaaagcccacttaaagaaagaagaaaaagaacagaaagaattgacttcttttagcagcagtctgtgatgctgctagacagtgattcgtttgacgagacttgagtttctattagctgctcaatgtttga
>_R_Jupunba_brachystachya_Lima_7438@NODE_1_length_1319_cov_100.516103
gcacaactcaagaaattattgcaagttaatcatcattgtggcaatgctacttattgaaaaataatatcaagtgattggcatgtggtttttaggtctgaattgaacaaagatcagatgattgttgagctcacatttaaaacaaaggtactcttttggagtggtatcattctcggttcattgtcagttgggattctcggttatgcttttatgaggtatggtttttactttaccattatattttactctattttattgttctgggtaaaatttgaatgggtttgaaatgcatccggaacagtattgatggtaaaagtcattgcgcttggcatagtaatctttacttgctctgacaaacttgtagagatagtcccttgtctagttggcatttggtgcctttctcctctccacagcaaaattagaattgtaatttgaacaataattatgatgattatattgggttgatgctaatgcccggttattgttttcagaaactggaacaagtggaaacaatggaggctacagagggaggctcagcagcaaaggcaagtcaaccatgatggtgctgaacttgagaatttagagaatgagatggaagatgttccagatggacaattatgtgttatatgcctgatgaggagaaggcgttccgtgtttattccctgcgggcatcttgtgtgttgtcaagggtgtgccgtatcagttgaacgtaacgtggcacccaagtgtcctgtttgtcggcaggaaattcgcaattcagtgcggatatttgaatcatgagtagatggtagctactacttggttaactgcatcaagtctggctttcccgctgaaacacatctatcttggttttgattaacagaagtgttgcattttcttttctatttagatgatataggttatggctgaatcattccttgtctcattggtcccgtgaattcaagtgaatttattgtacactcttgataatactttgataaattggtttgagccagcccttctttccgggaaaattccgtgttgataactaatgtagtaatggcaccgtttacgttgtatatagagaaccctatcgtcccctagagaatgaaatcatggaaggatttctgcattataatttcttcccttgctatattctcaacagacccacttttgggtatattc-------------------------------tcgacagacccacttaaagaaagaagaaaaagaacagaaagaattgacttctttttgcagcagtctgtgatgctgctagacagt-----------------------------------------------
>_R_Jupunba_idiopoda_Quesada_1718@NODE_1_length_1134_cov_61.232734
---------------------------------------------------------------------------------------------------ttgaacaaagatcagatgattgttgagctcacatttaaaacaaaggtactcttttggagtggtatcattctcggttcattgtcagttgggattctcggttatgcttttatgaggtatggtttttgctttaccattatattttactctattttattgttctgggtaaaatttgaatgggtttgaaacgcatccggaacagtattgatggtaaaagtcattgtgcttggcatagtaatctttacttgctctgactaacttgtagaggtagtctcttgtctagttggcatttggtgcctttctcctctccacagcaaaattagaattgtaatttgaacaaaaattatgataattatgttgggttgatgctaatgcccagttattgttttcagaaactggaacaagtggaaacaatggaggctacagagggaggctcagcagcaaagtcaagtcaaccatgatggtgctgaatttgagaatttagagaatgagatggaagatgttccagatggacaattatgtgttatatgcctgatgaggagaaggcgttccgtgtttattccctgcgggcatcttgtgtgttgtcaagggtgtgccgtatcagttgaacgtaatgtggcacccaagtgtcctgtttgtcggcaggaaattcgcaattcagtgcggatatttgaatcatgagtagatggtagctactacttggttaactgcatcaagtttggctttcccgatgaaacacatctatcttggttttgattaacagaagtgttgcattttcttttgtatttagatgatataggttgtggctgaatcattccttgtctcattggtctcgtgaattcaagtgaatttattgtacactcttaataatactttgataaattggtttgagccagcccttcttttcgggaaaattccgtgttgataactaatgtagtaatggcaccgtttacgttgtatatagagaaccctatcgtcccctagaggatgaaatcatggaaggatttctgcattataatttcttcccttgctatattctcaacagacccac--ttggatatatttagtatgtgctcatatgaatcaaactgtaaagttgtaaagcccacttaaagaaagaagaaaaagaacagaaagaa----------------------------------------------------------------------------------------
>_R_Jupunba_laeta_Mori_25147@NODE_1_length_990_cov_34.730559
------------------------------------------------------------------------------------------------------------gatcagatgattgttgagctcacatttaaaacaaaggtactcttttggagtggtatcattctcggttcattgtcagttgggattctcggttatgcttttatgaggtatggtttttactttaccattatattttactctattttattgttctgggtaaaatttgaatgggtttgaaatgcatccggaacagtattgatggtaaaagtcattgcgcttggcatagtaatctttacttactctgacaaacttgtagagatagtctcttgtctagttggcatttggtgccttt-tcctctccacagcaaaattagaattgtaatttgaacaaaaattatgataattatattgggttgatgctaataccgggttattgttttcagaaactggaacaagtggaaacaatggaggctacagagggaggctcagcagcaaaggcaagtcaaccatgatggtgctgaacttgagaatttagagaatgagatggaagatgttccagatggacaattatgtgttatatgcctgatgaggagaaggtgttccgtgtttattccctgcgggcatcttgtgtgttgtcaagggtgtgccgtatcagttgagcgtaacgtggcacccaagtgtcctgtttgtcggcaggaaattcgcaattcagtgcggatatttgaatcatgagtagatggtagctactacttggttaactgcatcaagtctggctttcccgctgaaacacatctatcttggttttgattaacagaagtgttgcattttcttttctatttagatgatataggttatggctgaatcattccttgtctcattggtcccgtgaattcaagtgaatttattgtacactcttgataatactttgataaattggtttgagccagcccttctttcggggaaaattccgt----------------gtaatggcaccgtttacgttgtatatagagaaccctatcgtcccctagagaatgaaatcatggaaggatttctgca-----------------------------------------------------------------------------------------------------------------------------------------------------------------------------------------------------------------------
>_R_Jupunba_langsdorfii_Ribeiro_728@NODE_1_length_1505_cov_70.544818
gcacaactcaagaaattattgcaagttaatcatcattgtggcaatgctacttattgaaaaataatattaagtgattggcatgtggtttttaggtctgaattgaacaaagatcagatgattgttgatctcacatttaaaacaaaggtactcttttggagtggtatcattcttggttcattgtcagttgggattctcggttatgcttttatgaggtatgttttttgctttaccattatattttgctttattttattgttctgggtaaaatttgaatgggtttgaaacgcatccggaacagtattgatggtaaaagtcattgcgcttggcatagtaatctttacttgctctgactaacttgtagagatagtctcttgtctagttggcatttggtgcctttctcctctccacagcaaaattagaattgtaatttgaacaaaaattatgataattatattgggttgatgctaatgcccagttattgttttcagaaactggaacaagtggaaacaatggaggctacagagggaggctcagcagcaaaggcaagtcagccatgatggtgctgaacttgagaatttagagaatgagatggaagatgttccagatggacaattatgtgttatatgcctgatgaggagaaggcgttctgtgtttattccctgcgggcatcttgtgtgttgtcaagggtgtgccgtatcagttgaacgtaacgtggcacccaagtgtcctgtttgtcggcaggaaattcgcaattcagtgcggatatttgaatcatgagtagatggtagctactacttggttaactgcatcgagtctggctttcccgctgaaacatatctatcttggttttgattagcagaagtgttgcattttcttttctatttagatgatataggttatggctgaatcattccttgtctcattggtcccgtgaattgaagtgaatttattgtacattcttgataatactttgataaattggtttgagccagcccttgtttccgggaaaattccgtgttgataactaatatagtaatggcaccgtttacgttgtatatagagaaccctatcgtcccctagagaatgaaatcttggaaggatttctgcattataatttcttcccttgctacattctcaacagacccacttttggatatatttagtatgtactcatatgaatcaaactgtacagttgtaaagcccacttaaagaaagaagaaaaagaacagaaagaattgacttctttgagcagcagtctgtgatgctgctagacagtgattcgtttgacgagacttgagtttctattagctgttcaaaggttga
>_R_Jupunba_leucophylla_Iganci_839@NODE_1_length_1623_cov_149.778784
gcacaactcaagaaattattgcaagttaatcttcattgtggcaatgctacttattgaaaaataatatcaagtgattggcatgtggtttttaggtctgaattgaacaaagatcagatgattgttgagctcacatttaaaacaaaggtactcttttggagtggtatcattctcggttcattgtcagttgggattctcggttatgcttttatgaggtatggtttttgttttaccattatattttactttattttattgttctgggtaaaatttgaatgggtttgaaacgcatccggagcagtattgatggtaaaagtcattgcgcttggcatagtaatctttacgtgctctgactaacttgtagagatagtttcttgtctagttggcatttggtgcctttctcctctccacagcaaa---agaattgtaatttgaacaaaaattatgataattatattgggttgatgctagtgcccagttattgttttcagaaactggaacaagtggaaacaatggaggctacagagggaggctcagcagcaaaggcagatcaaccatgatggtgctgaatttgagaatttagagaatgagatggaagatgttccagatggacaattatgtgttatatgcctgatgaggagaaggcgttccgtgtttattccctgcgggcatcttgtgtgttgtcaagggtgtgccgtatcagttgaacgtaacgtggcacccaagtgtcctgtttgtcggcaggaaattcacaattcagtgcggatatttgaatcatgagtagatggtagctgctacttggttaactgcatcaagtctggctttcccgctgaaacacatctatcttggttttgattaacagaagtgttgcatcttcttttctatttagatgatataggttatggctgaatcattccttgtctcattggtcccgtgaattcaagtgaatttattgtacactcttgataatactttgataaattggtttgagccagcccttctttccgggaaaattccgtgttgataactaatgtagtaatggcaccgtttacgttgtatatagagaaccctatcgtcccctagagaatgaaatcatgtaaggatttctgcattataatttcttcccttgctatattctcaacagacccacttttgggtatatttagtatgtactcatatgaatcaaactgtacagttgtaaagcccactt------agaagaaaaagaacagaaagaattgacttcttttagcagcagtctgtgatgctactagacagtgattcgtttgacgagacttgagtttctattagctgttcaatgtttga
>_R_Jupunba_longipedunculata_Cardona_2682@NODE_1_length_1009_cov_117.935622
---------------------------------------------------------------------------------------------------------------------------------------------------------------------------------------gttgggattctcggttatgcttttatgaggtatgttttttgctttaccattatattttactttattttattgttctgggtaaaatttgaatgggtttgaaacgcatccggaacagtattgatggtaaaagtcattgcgcttggcatagtaatctttacttgctctgactaacttgtagagatagtctcttgtctagttggcatttggtgcctttctcctctccacagcaaaattagaattgtaatttgaacaaaaattatgataattatattaggttgatgctaatgcccagttattgttttcagaaactggaacaagtggaaacaatggaggctacagagggaggctcagcagcaaaggcaagtcaaccatgatggtgctgaatttgagaatttagagaatgagatggaagatgttccagatggacaattatgtgttatatgcctgatgaggagaaggcgttccgtgtttattccctgcgggcatcttgtgtgttgtcaagggtgtgctgtatcagttgaacgtaacgtggcacccaagtgtcctgtttgtcggcaggaaattcgcaattcagtgcggatatttgaatcatgagtagatggtagctactacttggttaactgcatcgagtctggctttcccgctgaaacacatctatcttggttttgattagcagaagtgttgcattttcttttctatttagatgatataggttatggctgaatcattccttgtctcattggtcccgtgaattgaagtgaatctattgtacattcttgataatactttgataaattggtttgagccagcccttctttccgggaaaattccgtgttgataactaatgtagtaatggcaccgtttacgttgtatatagagaaccctatcgtcccctagagaatgaaatcatggaaggatttctgcattataatttctttccttgctatattgtcaacagacccacttttggatatatttagtatgtactcatatgaatcaaactgtacag-----------------------------------------------------------------------------------------------------------------------------------
>_R_Jupunba_nipensis_Mayo_19662@NODE_1_length_720_cov_37.763608
-----------------------------------------------------------------------------------------------------------------------------------------------------------------------------------------------------------------------------------------------------------------------------------ggtttgaaacgcatccggaacagtattgatggtaaaagtcattgcgcttggcatagtaatctttacttgctctgactaacttgtagaggtagtctcttgtctagttggcatttggtgcctttctcctctccacagcaaaattagaattgtaatttgaacaaaaattatgataattatattgggttgatgctaatgcccagttattgttttcagaaactggaacaagtggaaacaatggaggctacagagggagcctcagcagcaaaggcaagtcaaccatgatggtgctgaatttgagaatttagagaatgagatggaagatgttccagatggacaattatgtgttatatgcctgatgaggagaaggcgttccgtgtttattccctgcgggcatcttgtgtgttgtcaagggtgtgccgtatcagttgaacgtaacgtggcacccaagtgtcctgtttgtcggcaggaaattcgcaattcagtgcggatatttgaatcatgagtagatggtagctactacttggttaa---catcaagtctggctttcccgatgaaacacatctatcttggttttgattaacagaagtgttgcattttcttttctatttagatgatataggttatggctgaatcattccttgtctcattggtctcgtgaattcaagtgaatttattgtacactcttaataatactttgataaattggtttgagccagcccttc-------------------------------------------------------------------------------------------------------------------------------------------------------------------------------------------------------------------------------------------------------------------------------------------------------------------------------------
>_R_Jupunba_oppositifolia_Liegier_16014@NODE_1_length_939_cov_94.656613
----------------------------------------------------------------------------------------------------------------------------------------------------------------------ttctcggttcattgtcagttgggattctcggttatgcttttatgaggcatggtttttgctttaccattatattttactctattttattgttctgggtaaaatttgaatgggtttgaaacgcatccggaacagtattgatggtaaaagtcattgcgcttggcatagtaatctttacttgctctgactaacttgtagaggtagtctcttgtctagttggcatttggtgcctttctcctctccacagcaaaattagaattgtaatttgaacaaaaattatgataattatattgggttgatgctaatgcccagttattgttttcagaaactggaacaagtggaaacaatggaggctacagagggagcctcagcagcaaaggcaagtcaaccatgatggtgctgaatttgagaatttagagaatgagatggaagatgttccagatggacaattatgtgttatatgcctgatgaggagaaggcgttccgtgtttattccctgcgggcatcttgtgtgttgtcaagggtgtgccgcatcagttgaacgtaacgtggcacccaagtgtcctgtttgtcggcaggaaattcgcaattcagtgcggatatttgaatcatgagtagatggtagctactacttggttaa---catcaagtctggctttcccgatgaaacacatctatcttggttttgattaacagaagtgttgcattttcttttctatttagatgatataggttatggctgaatcattccttgtctcattggtctcgtgaattcaagtgaatttattgtacactcttaataatactttgataaattggtttgagccagcccttctttccgggaaaattccgtgttgataactaatgtagtaatggcactgtttacgttgtatatagagaaccctatcgtt--------------attatggaaggatttctgcattataatttcttcc---------------------------------------------------------------------------------------------------------------------------------------------------------------------------------------------------------
>_R_Jupunba_trapezifolia_Simon_1600@NODE_1_length_1095_cov_163.635577
----------------------------------------------------------------------------------------------------------------------------------------------------------------------------------------------------------------------------------------------------------tattgttctgggtaaaatttgaatgggtttgaaacgcatccggaacagtattgatggtaaaagtcattgcgcttggcatagtaatctttacttgctctgactgacttgtagagatagtctcttgtctagttggcatttggtgcctttctcctctccacagcaaaattagaattgtaatttgaacaaaaattatgataattatattgggttgatgctaatgcccagttattgttttcagaaactggaacaagtggaaacaatggaggctacagagggaggctcagcagcaaaggcaagtcaaccatgatggtgctgaatttgagaatttagagaatgagatggaagatgttccagatggacaattatgtgttatatgcctgatgaggagaaggcgttccgtgtttattccctgcgggcatcttgtgtgttgtcaagggtgtgctgtatcagttgaacgtaacgtggcacccaagtgtcctgtttgtcggcaggaaattcgcaattcagtgcggatatttgaatcatgagtagatggtagctactacttggttaactgcatcgagtctggctttcccgctgaaacacatctatcttggttttgattagcagaagtgttgcattttcttttctacttagatgatataggttatggctgaatcattccttgtctcattggtcccgtgaattgaagtgaatttattgtacattcttgataatcctttgataaattggtttgagccagcccttctttccgggaaaattccgtgttgataaataatgtagtaatggcactgtttacgttgtatatagagaaccctatcgtcccctagagaatgaaatcatggaaggatttctgcattataatttcttcccttgctatattctcaacagacccacttttggatatatttagtgtgtactcatatgaatcaaactgtacagttgtaaagcccacttaaagaaagaagaaaaagaacagaaagaattgacttctttgagcagcagtctgtgatgctgctagacagtgattcgtttgacgagacttgagtttctattagctgttcaaaggttga
>_R_Jupunba_villosa_Borges_423@NODE_1_length_1405_cov_99.756024
---------------------------------cattgtgccaatgctacttattgaaaaataatatcaagtgattggcatgtggtttttaggtctgaattgaacaaagatcagatgattgttgagctcacatttaaaacaaaggtactcttttggagtggtatcattctcggttcattgtcagttgggattctcggttatgcttttatgaggtatggtttttgctctaccattatattttactctattttattgttctgggtaaaatttgaatgggtttgaaatgcatccggaacagtattgatggtaaaagtcattgcgcttggcatagtaatctttacttgctctgacaaacttgtagagatagtctcttgtctagttggcatttggtgcctttctcctctccacagcaaaattagaattgtaatttgaacaaaaattatgataattatattgggttgatgctaatgcccagttattgttttcagaaactggaacaagtggaaacaatggaggctacagagggaggctcagcagcaaacgcaagtcaaccatgatggtgctgaacttgagaatttagagaatgagatggaagatgttccagatggacaattatgtgttatatgcctgatgaggagaaggcgttccgtgtttattccctgcgggcatcttgtgtgttgtcaagggtgtgccgtatcagttgaacgtaacgtggcacccaagtgtcctgtttgtcggcaggaaattcgcgattcagtgcggatatttgaatcctgagtagatggtagctactacttggttaactgcatcaagtctggctttcccgctgaaacacatctatcttggttttgattaacagaagtgttgcattttcttttctatttagatgatataggttatggctgaatcattccttgtctcatttgtcctgtgaattcaagtgaatttattgtacactcttaacaatactttgatgaattggtttgagccagcccttc-ttccgggaaaattccgtgttgataactaatgtagtaatggcaccgtttacgttgtatatagagaaccctatcg---cctagagaatgaaatcctggaaggatttctgcattataatttcttcccttgctatattttcaacagacccacttttggatatatttagtatgtactcatgtgaatcaaactgtacagttgtaaagcccacttaaagaaagaagaaaaagaacagaaagaattgacttcttttagcagcagtctgtgatgctgctagacagtgattcttttgacgagacttgagtttctattagctgttcaatgtttga
