# Supplementary material for: A new generic circumscription of Hydrochorea (Leguminosae, Caesalpinioideae, mimosoid clade) with an amphi-Atlantic distribution
Source: PhytoKeys. 2022 Aug 22;205:401–37. doi: 10.3897/phytokeys.205.82775 (PMC9849043; doi:10.3897/phytokeys.205.82775)
Supplement: Supplementary material 1 — Supplementary data file S1 [file phytokeys-205-401_article-82775__-s001.zip › MSC_m54879_comp38856_c0_seq1_exon02.aln-cln]

>Afrocalliandra_redacta_Germishuizen_5585@NODE_1_length_1366_cov_125.945694
---------------------------------------------------------------------------------------------------------------------------------------------------------------------------aatatctgctcatgggggacaaaccattatactataatagatgacatgctgtgataattctaaaataata----------------------------------aacttggaatatgggagatttccactgcaagtcacaacataaatgcatagtattcatctgataattcaaatatataatttcaaacagcca---------------------------------------------------------------------ttatagcaactttatctagccaccagatgttacctcttgagatgcagaaccaatcggcctcaatatttgggaagctttaaattcaaaaacatttattgtatccctgatccctacaggaagaagctccttggctgaaccatataggtagacaacatagaaagccccacttattaatgaactctctactgctatgattgttcttcgcaacacatcaacagcgaaagcaggtactttgcttgtgattccgcttagatcacttgaaacgctagtcaatttcttattagttaattcacctgtttgattgacagaagaaatggcttcgccaaaaacattgttcacagattgagtagcattctcaataacagatctcttcaaagaggtggctgtatcaagggagctttgtaaagccttttctgcttcactaatagttgcattaagtgacttgctaatcccagaaaaaacataacccatacttgcttttgtgcttcctaatgattcattgtccactataattggttgcggtggagggatgagtttctctggcacaatgtcattacttaatagagcttcttgtcctttagttgactgttcagttaggtccatcaatctctctgggacagatgaaggatcagaattttcaacatatacaaattctccactagtcagagaattgtgcccacttgctgtcacgggtgaacaatgccatgtgtttgtaaatttgcactcaaggtgccctggctcatttggagatgaaaatctgccagggaactctacatataccgattgttcagcgctattagcaatgctagagtacacagattttgtagtttgtgcgataaacggattcctcagggagtgggttccactttgcaaacccagatgtacatcatccgcaatgcatctaccttcaaaatccttctgcaacggatacacggatcctccatacagtggaatctgcaagatccattgttagaaggtgaaaagcacagctcattggtccaagagaacaatagtcacacatctcaa----acaggtaacagcagactgtcagatttgttctccttttcattcaagaacacacttctaagcacacatataaagaatataaagcatttctagttttctactttatcaacattcaatgatcccgaactgatttcacaacataggga--cttcacccgcatgagactaaactcatgtca---------------------------------------------------------------------------------------------------------------------------------------------------------------------------------------------------------------------
>Albizia_coripatensis_Hughes_2433@NODE_1_length_1989_cov_274.893828
gccttcttaattgatatctagtcctcctacatagacaagcaacaaaatgaagtttgggaaaatgcaaactcataccatattgtggctgaagagcccacaaaaacaacaaatggaacaactggatcatctggattcaagccaagactcttctccaatgaataaactgttttgtatatctgctgatgggagataaaccattatcctataatagatggaatgctgcaataattctaacaaattaatctcgtctgtgaaatcaaacagtgcatatttagaacatgtaatgtatgagactttcactgcaagtcacaacaaagatgcagggtattcatttgataattcaaatatctagtttcaaagaaccattaaccacacattaaagcggctagttaagctaaggcttaggatcagggaaggctaagagtaggaaacccttataaaaactttattaagccacgaaatgttacctcttgagatgcagaaccaattggcctcaatatttgtgaagctttagattcatatacatttactgcatccctgatccctacaggaagaagctccttggctgaaccatataggtagacaacataggaagccccacttattaatgaactctctactgctatgattgtgcttcgcaacacatcaacagcaaaagcaggtactttgcttgcaattccgcttagattacttgaaaagctactcaatttcttattagttaattcccctgtttgattgacagaagaaagggcttcgccaaaaacattgtctaaagatttagtagcattctcaatgacagatctcttcaaagaagtggctgtatcgagtgagctttgcaaagcattttctgcttcattaatcgttgcattaaatgacttgctaattccagaaaaaatatcaccaatacttgcttttgtgctgcctaatgattcattgtccactgtaattggttccggtggagggatgagcttctccggtacaatttcagtacttaataaagtatctgatccttcagttgactgttcagttaggtccaccaatctcttggggacagatgaagaatcataattttcaacatatatgagttcaccattagtcagtgaatggtgtccacttgctgtcacaggtgaacaattccatgtgtttgtaaatttgcactcaaggtgtcctggttcatttggagaggaaaatctgccaggaaactccacataaaccgattgttcagtgctattagcaacgctagagtagacagactttgtagcttgtgcaataaatggattcctcagggagtgggttccattttgcaaacccagatgtaaatcatccacaatgcatctaccttcaaaatccttctgcaatgggtgcacggatcccccatataatggaatctgcaagattcaatgttacaaggtgagaagcactgctcacccgcccaagaaaacgataatcacacatctcaatttcacaggtaacaccaaactgtcagatttgttctccttttcattcaacaacacatttctgagcgcacatataaagaacataaagcatttctagttttatactttatcaaggttcagtgatcccaaactgatttcacaacaaagggactctccaccccaatgagaatacaatcctgtcaagcctttctctttctttaacttttccaaatagtagttgttaagagttatctcacattgacattgggttcacagtgtcatattttactaaataaaccttaagtaaaatcaattaccttgtagaaagaaagcatgcagaatttgaggattaaaggaattaaacttcacctgggaagacaatgagtagcttggggtggctgagcaaacaggcaaca
>Albizia_decandra_Vilhena_231@NODE_1_length_1115_cov_33.288054
----------------------------------------------------------------------------------------------------------------------------------------------------------------------------------------------------------------------------------------------------------------------------------------------------------------------------------------------------------------------------------------------------gttaagctaaggcttaggatcagggaaggctaagagtaggcaaccgttatgaaaactttattaagccacaaaatgttacctcttgagatgcagaatcaattggcctcaatatttgtgaagctttagattcatatacatttactgcatccctgatccctacaggaagaagctccttggctgaaccatataggtagacaacataggaagccccacttattaatgaactctctactgctatgattgtgcttcgcaacacatcaacagcaaaagcaggtactttgcttgaaattccgcttagattacttgaaaagctactcaatttcttattagctaattcccctgtttgattgacagaagaaagggtttcgccaaaaacattgtctacagatttagtagcattctcaatgacagatctcttcaaagaagtggctgtatcaagtgagctttgtaaagcattttctgcttcattaattgttgcattaaatgacttgctaattccagaaaaaatatcaccaatacttgcttttgtgctgcctaatgattcattgtccactgtaattggttccggtggagggatgagcttctccggtacaatttcagtacttaataaagtatctgatccttcagttgactgttcagttaggtccaccaatctcttggggacagatgaagaatcataattttcaacatatatgagttctccatgagtcagtgaatggtgtccacttgctgtcacaggtgaacaattccacgtgtttgtaaatttgcactcaaggtgtcctggttcatttggagaggaaaatctgccaggaaactctacataaaccgattgttcagtgctattagcaacgctagagtagacagactttgtagcttgtgttataaatggattcctcagggagtgggttccattttgcaaacccagatgtacatcatccacaatgcatctaccttcaaaatccttctgcaatgggtgcacggatcccccatataatggaatctgcaagattcaacgttacaaggtgagaagcactgcccactggcccaagaaaacgataatcacacatctcgattttacaggcaacaccaaactgtcagatttgttctccttttca-------------------------------------------------------------------------------------------------------------------------------------------------------------------------------------------------------------------------------------------------------------------------------------------------------------------------------------------------------------
>Albizia_glabripetala_Lewis_1652@NODE_1_length_1582_cov_59.140864
---------------------------------------------------------------------------------------------------------------------------------------------agactctgctccaatgaataaactgtttcgtatatctgctgatgggaaataaaccatcatcctataatagatggaatgctgcaataattctaacaaattaatctcgtctgtgaaatcaaacagggcatatttagaacatgcaatatatgagattttcactgcaagtcacaacaaagatgcagggtattcatttgataattcaaatgtctagtttcaaacaaccattaaccacacattaaagtggctagttaagctaaggcttaggatcagggaaggctaagagtaggcaaccgttataaaaattttattaagccacaaaatgttacctcttgagatgcagaaccaattggcctcaatatttgtgaagctttagattcatatacatttactgcatccctgatccctacaggaagaagctccttggctgaaccatataggtagacaacataggaagccccacttattaatgaactctctactgctatgattgtgcttcgcaacacatcaacagcaaaagcaggtactttgcttgcaattccacttagattacttgaaaagctactcaatttcttattagctaattcccctgtttgattgacagaagaaagggcttcgccaaaaacattgtctacagatttagtagcattctcaatgacagatctcttcaaagaagtggctgtatcaagtgagctttgtaaagcattttctgcttcattaattgtcgcattaaatgacttgctaattccagaaaaaatatcaccaatacttgcttttgtgctgcctaatgattcattgtccactgtaattggttccagtggagggatgagcttctctggtacaatgtcagtacttaataaagtatctgatccttcagttgactgttcagttaggtccaccaatctcttagggacagatgaagaatcataattttcaacatatatgagttctccattagtcagtgaatggtctccacttgctctcacaggtgaacaattccatgtgtttgtaaatttgcactcaaggtgtcttggttcatttggagaggaaaatctgccaggaaactccacataaactgattgttcagcgctattagcaatgctagagtagacagactttgtagcttgtgcaataaatggattcctcagggagagggttccattttgcaaacccagatgtacatcatccacaatgcatctaccttcaaaatccttctgcaatgggtgcacggatcctccatataatggaatctgcaagattcaatgttacaaggtgagaagcactgctctccggcccaagaaaacgataatcacacatctcaatttcacaggtaacaccaaaccgtcagatttgttctccttttcattcaacaacacatttctgagcacacatataaagaacataaagcatttctagttttatactttatcaaggttcagtcataccaaactgatttcacaacaaagggactctccaccccaatgagaatacaatcctgtcaagcctttctctttctttaacttttccaaatagtagttgttaagagtcatgacacattgacattgggttcacagtgtcatattt----------------------------------------------------------------------------------------------------------------------------------
>Albizia_multiflora_Hughes_3090@NODE_1_length_1789_cov_163.605724
------------------------------------------------------------------aattcataccatatggtggctgaagagcccacaaaaacaacaattggaacaactggatcatctggattcaagccaagactcttctccaatgaataaactgttttgtatatctgctgatgggaaataaaccattatcctataatagatggaatgctgcaataattctaacaaattaatcccgtctgtgaaatcaaacagtgcatatttagaacatgtaatatatgagatttttactacaagtcacaacaaagatgtagggtattcatttgataattcaaatatctagtttcaaacaaccattaaccacacattaaagtggctagttaagctaaggcttaggatcagggaaggctaagagtaggcaaccgttataaaaactttattaagccacaaaatgttacctcttgagatgcagaaccaattggcctcaatatttgtgaagctttagattcatatacatttactgcatccctgatccctacaggaagaagctccttggctgaaccatataggtagacaacataggaagccccacttattaatgaactctctactgccatgattgtgcttcgcaacacatcaacagcaatagaaggtactttgcttgcaattccacttagattacttgaaaagctgctcaatttcttattagctaattcccctgtttgattgacagaagaaagggcttcgccaaaaacgttgtctacagatttagtagcattctcaatgacagatctcttcaaagaagtggctgtatcaagtgagctttgtaaagcattttctgcttcattaattgttgcattaaatgacttgctaattccagaaaaaatatcaccaatacttgcttttgtgctgcctaatgattcattgtccactgtaattggttctggtggagggatgagcttctccggtacaatttcagtacttaataaagtatctgatccttcagttgactgttcagttaggtccaccaatctcttggggacggatgaagaataataattttcaacatatatgagttctccatgagtcagtgaatggtgttcacttgctgtcacaggtgaacaattccacgtgtttgtaaatttgcactcaaggtgtcctggttcatttggagaggaaaatctgccaggaaactccacataaaccgattgttcagtgctattagcaacgctagagtagacagactttgtagcttgtgttataaatggattcctcagggagtgggttccattttgcaaacccagatgtacatcatccacaatgcatctaccttcaaaatccttctgcaatggatgcacggatcccccatataatggaatctgcaagattcaacgttacaaggtgagaagcactgctcactggcccaagaaaacgataatcacacatctcaatttcacaggtaacaccaaactgtcagatttgttctccttttcattcaacaacacatttctgagcacacatataaagaacataaagcatttctagttttatactttatcaaggttcagtgatcccaaactgatttcacaacaaagtgactctccaccccaatgagaatacaatcctgtcaagcctttctctttctttaacttttccaaatagtagttgttaagagtcatgtcacattgacattgggttcacagtgtcatattttactaaataaaccttaagtaaaatcaattaccttgtagaaagaaagcatgcagaatttgaggattaaaggaattaaacttcacctgcgaagacaatgagtagcttggggtggctgagcaaacaggcaaca
>Albizia_niopoides_Simon_1601@NODE_1_length_1824_cov_180.212936
gccttcttgattgatatctaatcctcctacatagacaagcaacaaaatgaagtttgggaaaatacaaattcataccatattgtggctgaagagcccacaaaaacaacaaatggaacaactggatcatctggattcaagccaagactcttctccaatgaataaactgttttgtatatctgctgatgggaaataaaccattatcctataatagatggaatgctgcaataattctaacaaattaatctcgtctgtgaaatcaaacagtgcatatttagaacacgtaatatatgagattttcactgcaagtcacaacaaagatgcagggtattcatttgataattcaaatatctagtttcaaacaaccattaaccacacattaaagtggctagttaagctaaggcttaggatcaaggaaagctaagagtaggcaaccgttataaaaactttattaagccacaaaatgttacctcttgagatgcagaaccaattggcctcaatatttgtgaagctttagattcatatacatttactgcatccctgatccctacaggaagaagatccttggctgaaccatataggtagacaacataggaagccccacttattaatgaactctctactgctatgattgtgcttcgcaacacatcaacagcaaaagcaggtactttgcttgcagttccagttagattacttgaaaagctactcaatttcttattagctaattcccctgtttgattgacagaagaaagggcttcgccaaaaacattgtctacagatttagtagcattctctatgacagatctcttcaaagaagtggctgtatcaagtgagctttgtaaagcattttctgcttcattaattgttgcattaaatgacttgctaattccagaataaatatcaccaatacttgcttttgtgctgcctaatgattcattgtccactgtaattggttctggtggagggatgagcttctctggtacaatttcagtacttaataaagtatctgatccttcagttgactgttcagttaagtccaccaatctcttggggacagatgaagaatcataattttcaacatatatgagttctccatgagtcagtgaatggtgtccacttgctgacgcaggtgaacaattccacatgtctgtaaatttgcactcaaggtgtcct---------------------------------------------gattgttcagtgctattagcaacgctagagtagacagactttgtagcttgtgttataaatggattcctcagggagtgggttccattttgcaaacccagatgtacatcatccacaatgcatctaccttcaaaatccttctgcaatgggtgcacggatcccccatataatggaatctgcaagattcaaagttacaaggtgagaagcactgctcactggcccaagaaaacgataatcacacatctcgatttcacaggcaacaccaaactgtcagatttgttctccttttcattcaacaacacatttctgagcacacacatcaaggacataaagcatttctagttttatactttatcaaggttcagtgatcctaaactgatttcacaacaaagggactctccaccccaatgagaatacaatcctgtcaagcctttctctttctttaacttttccaaatactagttgttaagagtgatgtcacattgacattgggttcacagtgtcatattctactaaataaaccgtaagtaaaatcaattaccttgttgaaagagagcatgcagaatttgaggattaaaggaattaaacttcacctgggaagacaatgagtagcttggggtggccgagcaaacaggcaaca
>Albizia_sinaloensis_Hughes_1576@NODE_1_length_1791_cov_110.855309
gccttcttaattgatatctaatcctcctatatagacaagcaacaaaatgaagtttgggaaaatacaaattcataccatattgtggctgaggagcccacaaaaacaacaaatggaacaactggatcatctggattcaagccaagactcttctccaatgaataaactgtttcgtatatctgccgatgggaaataaaccattatcctataatagatggaatgctgcaataattctaacaaattaatctcgtctgtgaaatcaaacagtggatatttagaacatgtaatatatgggattttcactgcaagtcacaacaaagatgcagggtattcatttgataattcaaatatctagtttcaaacaaccatcaaccacacattaaagcggctagttaagctaaggcttaggatcaggcaagactaagagtaggaaacccttataaaaactttattaagccacaaaatgttacctcttgagatgcagaaccaattggcctcaatatttgtgaagctttagattcatatacatttactgcatccctgatccctacaggaagaagctccttggctgaaccatataggtagacaacataggaagccccacttatcaatgaactctctactgctatgattgtgcttcgcaacacatcaacagcaaaagcaggtactttgcttgcaattccgctaagattacttgaaaagctactcaatttcttagtagctaattcccctgtttgattgacagaagaaagggattcgccaaaaacattgtctacagatttagtagcattctcaatgacagatctcttcaaagaagtcgctgtatcaagtgagctttgtaaagcattttctgcttcattaattgttgcattgaatgacttgctaattccagaaaaaatatcaccaatacttgcttttgtgctacctaatgattcattgtcccctgtaattggttctggtggagggatgagcttctccggaacaatgtcagtacttaataaagcatctgatccttcagttgactggtcagttaggtccaccaatctcttggggacagatgaagaatcataattttcaacatatatgagttctccattagtcagtgaatggtgtccacttgctgtcacaggtgaacaattccgtgtgtttgtaaatttgcactcaaggtgtcctggttcatttggggaggaaaatctgccaggaaactcctcataaaccgattgttcagtgctattagcaacactaaagtagacagactttgtagcttgtgcaataaatggattccttagggagtgggttccattttgcaaacccagatgtacatcatccgcaatgcatctaccttcaaaatccttctgcaatgggtgcacggatcccccatataatggaatctgcaagattcaatgttacaaggtgagaagcactgctcaccagcccaagaaaacaataatcacacatctcaatttcacaggtaacaccaaactgtcagatttgttctccttttcattcaacaacacatttctgagcacacatataaagaacataaagcatttctagttttacactttatcaaggttcagagatcccaaactgatttcacagtaaagggactctgcaccccaatgagaatacaatcctgtcaagcctttctctttctttaacttttccaaatagtagttgttaagagtcatgtcacattgacattgggttcacagtgtcatattttactaaataaaccttaag----------------------------------------------------------------------------------------------------------------
>Albizia_tomentella_Leach_Dunlop_3801@NODE_1_length_1813_cov_183.820853
-------------------------------------------------------------------------------------------------caaaaacaacaaatggaacaactggatcatctggattcaagccaagactcttctccaaagaataaactgttgcaaagatctgctgatgggaaataaaccattatcctata--------aatgctgcaataattctaacaaattaatctcgtct-tgaaatcaaacagtgcatatttagaacatgtaatatatgagattttcactgcaagtcataacaaagatgcagggtatgtatttgataattcaaatatcaagtttcaaacaaccattaaccacacattaaagcggctagttaagctaaggcttaggatcaaggaaggccaa-agtaggcaacccttataaaaactttattaagccaccaaatgttacctcttgagatgcagaaccaattggcctcaatatttgtgaagctttagattcatacacatttactgcatccctgatccctacaggaagaagctccttggctgaaccatataggtagacaacataggaagccccacttattaacgaactctctactgctatgattgtgcttcgcaacacatcgacagcaaaagcaggtactttgcttgcgattccacttaaattacttgaaaagctactcaatttcttattagctaattcccccgattgattgacagaagaaagggcttcgccaaaaacgttgtctacagatttagcagcattctcaatgacagatctcttcaaagaagtggccgtatcaagtgagctttgtaaagcattttctgcttcattaattgttgcactaaaggacttgctaattccagaaaaaatatcaccaatacttgcttttgtgctgcctaatgattcattgtccactgtaattggtgccggtggagggatgaacttctccagtacaatgtcagtacttaataaagtatctgatccttcagttgactgttcagttaggtccaccaatctcacggggacagatgaagaatcataattttcaacatatatgagttctccattagtcggtgaatggtgtccacttgctgtcccaagtgaacaattccaagtgtttgtaaaattgtactcaaggtgtcctggttcatttggagaggaaagtctgccaggaaaccccacataaaccgattgttcagcgctattagcaatgctagagtagacagactttgtagcttgtgcaataaatggattcctcagggggtgggttccactttgcaaacccagatgtacatcatccacaatgcatctaccttcaaaatccttctgcaatgggtgcacggatcccccatataatggaatctgcaagattcattgttacaaggtgagaagcactgctcaccagcccaagaaaacgataatcacacatctcaatttcacaggtaacaccaaactgtcagatttgttctccttttcattcaacaacacatttctgaacacacatataaagaacataaagcatttctagttttatactttatcaaggttcaatgatcccgaactgatttcacaacaaagggattctccaccccaatgagaatacaatcctgtcaggcctttcttttcttt--aactttccaaatagtagttgttaagagtcatgtcacattgacattgggttcacagtgtcatattttactaaataaaccttaagtaaaatcaattaccttgtagaaagaaagcatgcacaatttgaggattaaaggaattaaactttacctgggaaggcaatgagtagcttggggtggctgagcaaacaggcaaca
>Balizia_elegans_Iganci_870@NODE_1_length_1880_cov_162.865779
gccttcttaattgatatctaatccccctatatagacaagcaacaaaatgaagtttgggaaaatacaaattcataccatattgtggctgaagagcccacaaaaacaacaaatggaacaactggatcatctggattcaagccaagactcttctccagtgaataaactgttgcgtatatctgccgatgggaaataaaccattatcctataatagatggaatgctgcaagaattctaacaaattaatctcgtcagtgaaatcaaacagtgcatatttagaatatgtaatatatgagattttcactgcaagtcacaacaaagatgcagggtattcatttgataattcaaatatctagtttcgaacaaccattaaccacacattaaagcggctagttaagctaaggcttaggatcagcgaaggctaagaataggcacccctaaaaaaaactttattaagccaccaaatgttacctcttgagatgcagaaccaattggcctcaatatttgtgaagctttagattcatatacatttactgcatccctgatccctacaggaagaacctccttggctgaaccatataggtagacaacataggaagccccacttattaatgaactctctactgctatgattgtgctccgcaacacatcaacagcaaaagcaggtactttgcttgcgattccgcttagattacttgaaaagctactcaatttcttatcagctaattcccctgtttgattgactgaagaaaggacttcgccaaaaacattgtccacagatttagtagcattctcaatgacagatctcttcaaagaagtggccgtatcaagtgagctttgtaaagcattttctgcttcattaattgttgcattaaatgacttgctaattccagaaaaaatatcaccaatgcttgcttttgtgctgcctaatgattcattgtccactgtaattgattccggtggagggatgagcttctccggtacaatgtcagtacttaataaagtatctgatccttcagttgactgttcagttaggttcaccaatctctcgggaacagatgaagaatcataattttcaacatatatgagttctccattagtcagtgaatggtgtccagttgctgtcacaggtgaacaattccacgtgtttgtaaatttgcacccaaggtgtcctggttcatttggagaggaaaatctgccaggaaactctgcataaaccgattgttcagtgctattagcaatgctagagtagacagactttgtagcttgtgcaataaatggattcctcagggagtgggttccattgtgcaaacccagatgtacatcatccacaatgcatctaccttcaaaatccttctgcaacgggtgcacggatcccccatacactggaatctgcaagattcattgttacgaggtgagaagcactgcccaacggcccaagaaaacgataatcacacatctcaatttcataggtaacaccaacctatcagatttgttctccttttcattcaacaacacatttctgagcacacatataaagaacataaagcatgcagaattt-------------------------------------------------------------------------------------------------------------------------------------------------------------------------------------------------------------------------------gaggattaaaggaattaaacttcacctgggaaggcaatgaatagcttggggtggctgagcaaacaggcaaca
>Balizia_leucocalyx_Aguilar_1939@NODE_1_length_1466_cov_217.542117
---------------------------------------------------------------------------------------------------------------------------------------------------------------------------------------------------------------------------------------------------------------------------------------tgtaatatatgagattttcacggcaagtcacaacaaagatgcagggtattcatttgataattcaaatatctagtttcgaacaaccattaaccacacattaaagcggctagttaagctaaggcttaggatcagggaaggctaagaataggcagccctaataaaaactttattaagccaccaaatgttacctcttgagatgcagaaccaattggcctcaatatttgtaaagctttagattcatatacatctactgcatccctgatccctacaggaagaacctccttggctgaaccatataggtagacaacataggaagccccacttattaatgaactctctactgctatgattgtgcttcgcaacacatcaacagcaaaagcaggtactttgcttgcgattccgcttagattacttgaaaagctactcaatttcttattagctaattcccctgtttgattgactgaagaaaggacttcaccaaaaacgttgtctacagatttagtagcattctcaatgacagatctcttcaaagaagtggccgtatcaagtgagctttgtaaagcattttctgctt------------cattaaatgacttgctaattccagaaaaaatatcaccaatgcttgcttttgtgctgcctaatgattcattgtccactgtaattggttccagtggagggatgagcttctccggtacaatgtcagtacttaataaagtatctgatccttcagttgactgttcagttaggttcaccaatctctcggggacaaatgaagaatcataattttcaacatatacgagttctccattagtcagtgaatggtgtccagttgctgtcacaggtgaacaattccacgtgtttgtaaaattgaactcaaggtgtcctggttcatttggagaggaaaatctgccaggaaactccgcataaaccgattgttcagcgctattagcaatgctagagtagacagactttgtagcttgtgcaataaatggattcctcagggagtgagttccattttgcaaacccagatgtacatcatccacaatgcatctaccttcaaaatctttctgcaatgggtgcacggatcccccatacactggaatctgcaagattcattgttacaaggtgagaagcactgcccaccggcccaagaaaacgataatcacacatctcaatttcccaggtaacaccaacctgtcagatttgttctccttttcattcaacaacacatttctgagcacacatataaagaacataaagcatttctagttttgtactttatcaaggttcaatgatcccaaactgatttcacagcaaagggactctccaccccaattagaatacaatcctgtcaagcctttctctttctttaacttttccaaatagtagttgttaagagtcatgtcacattgacattgggttcacagcgtcatattttactaaataaacctttagtaaaatcaattaccttg-----------------------------------------------------------------------------------------------
>Balizia_pedicellaris_Queiroz_15529@NODE_1_length_1668_cov_274.985741
--------------------------------------gcaacaaaatgaagtttgggaaaatacaaattcataccatattgtggctgaagagctcacaaaaacaacaaatggaacaactggatcatctggattcaagccaagactcttctccaatgaataaactgttgcgtatatctgctgatgggaaataaaccattatcctataatacatggaatgctgcaagaattctaaaaaattaatctcgtctgtgaaatcaaacagtgcatatttagaacatgtaatatctgagattttcactgcaagtcacaacaaagatgcagggtattcatttgataattcaaatatctagtttcaaacaaccattaaccacacattaaagcggctagttaagctaaggcttaggatcagggaaggctaagagtaggcaaccctaataaaaactttattaagccaccaaatgttacctcttgagatgcagaaccaattggcctcaatatttgtgaagctttagattcatatacatttactgcatccctgatccctacaggaagaagctccttggctgaaccatataggtagacaacataggaagccccacttattaatgaactctctactgttatgattgtgcttcgcaacaaatcaacagcaaaagcaggtactttgcttgcgattccgcttagattacttgaaaagctactcaatttcttattagctaattcccctgtttgattgacagaagaaaggacttcgccaaaaacattgtctacagatttagtagcattctcaatgacagatctcttcaaagaagtggccgtatcaagtgagctttgtaaagcattttctgcttcattaattgttgcattaaatgacttgctaattccagaaaaaatatcaccaatatttgcttttgtgctgcctaatgattcattgtccactgtaattggttccggtggagggatgagcttctccagtacactgtcagtacttaataaagtatctgatccttcagttgactgttcagttaggttcaccaatctctcggggacagatgaagaatcataattttcaacatatatgagttctccattagttagtggatggtgtccagttgctgtcacaggtaaacaattccacgtgtttgtaaatttgcactcaaggtgtcccggttcatttggagaggaaaatcttcctggaaactccacatgaaccgattgttcagcgctattagcaacgctagagtagacagactttgtagcttgtgcaataaatggattcctcagggagtgggttccattttgcaaacccagatgtacatcatccacaatgcatttgccttcaaaatccttctgcaatgggtgcacggatcccccatacaatggaatctgcaagattcatcgttacaaggtgagaagcactgctcaccggcccaagaaaatgataatcacacatctcaatttcacaggtaacaccaaactgtcagatttgttctccttttcattcaacaacacatttttgagcacatatataaag-acataaagcatttctagttttgtactttatcaaggttcaatgatcccaaactgatttcacagcaaagggactctccaccccaatgagaatacaatcctgtcaagcctttctctttctttaacttttccaaatagtagttgttaagagtcatgtcacattgacattgggtt-------------------------------------------------------------------------------------------------------------------------------------------------
>Balizia_spnov_Morim_577@NODE_2_length_516_cov_108.442516
--------------------------------------------------------------------------------------------------------------------------------------------------------------------------------------------------------------------------------------------------------------------------------------------------------------------------------------------------------------------------------------------------------------------------------------------------------------------------------------------------------------------------------------------------------------------------------------------------------------------------------------------------------------------------------------------------------------------------------------------------------------------------------------------------------------------------------------------------------------------------------------------------------------------------------------------------------------------------------------------------------------------------------------------------------------------------------------------------------------------------------------------------------------------------------------------------------------------------------------------------------------------------------------gctagagtagacagactttgtagcttgtgcaataaatggattcctcagggagtgggctccattttgcaaacccagatgtacatcatccacaatgcatctaccttcaaaatccttctgcaatgggtgcacggatcccccatatactggaatctgcaagattcattgttacaaggtgagaagcactgcccaacggcccaagaaaacgataatcacacatctcaatttcacaggtaacaccaacctgtcagatttgttctccttttcattcaacaacacatttctgagcgcacatataaagaacataaagcatttctagttttgtactttatcaaggttcaatgatcccaaactgatttcacagcaaagggactctccatcccaatgagaatacaatcctgtcaagcctttctctttctttaacttttccaaatagtagttgttaagagtcatgtcacattgacattgggttcacagcgtcatattttactaaataaacctttagtaaaatcaattacc--------------------------------------------------------------------------------------------------
>Calliandra_bella_LPQ15696@NODE_1_length_956_cov_205.934016
gccttcttaattgatacctaatcctcctatatagacaagaaacaaaatgaagtttgggaaaatacaaattcataccatattatggccgaagagcccacaaaaacaacaaatggaacaactggatcatctggattcaagccaagactcttctccaatgaataaattgttgtgaatatctgctcatgggacataaaccattaaactataatagatgaaatgctgcaataattttgaaatattaatcttgtccaagaaa-aaaaaattgcagttttagaacatggaata--------ttccactgcaagtcacaacaaagatgca----------------------------------------------------------------------------------------------------------------ttataaaaactttatcaagcaaataaatgttacctcttgagatgcagaattgaccggcctcaatatttgagaaattttagattcatatacatttactgaatccctgatccctgcaggaagaagctccttggctgaaccatataggtagacaacataggaagccccacttactaatgaactctctatggctatgattgttcttcgcaacacatcaacagcaaaagcaggaactttgctagcgattccgcttagatcacttgaaaagctagtcaatttcttatcagttaattcacctgcttgattgacagaagaaagggcttcgccaaacacattgtctacagatttagtagcattttcaatgacagatttcttcaaagaagtggctgtatcaagtgagctttgtaaggcattttctgcttcattaattgttgcattaaatgacttgctaattcctgaaaatatatcaccaatacttgtttttgtgcttgctaatgattcattatccactataatcgattctggtggagggatgagcttctctggcacaatgtcattacttaacaaggctt---------------------------------------------------------------------------------------------------------------------------------------------------------------------------------------------------------------------------------------------------------------------------------------------------------------------------------------------------------------------------------------------------------------------------------------------------------------------------------------------------------------------------------------------------------------------------------------------------------------------------------------------------------------------------------------------------------------------------------------------------------------------------------------------------------------------------------------------------------------------------------
>Cathormion_obliquifoliolatum_Wieringa_6519@NODE_1_length_1427_cov_111.597668
--------------------------------------------------------------------------------------------------------------------------------------------------------------------------------------------------ccattatcctgtaatagatggaatgctgcaagtattctaacaaattaatctcgtctgtgaaatcaaacagtgcatatttagaacatgtaatatatgagattttcactgcaagtcacaacaaagatgcagggtattcatttgataattcaaatatctagtttcgaacaaccattaactacacattaaagcggctagttaagataaggcttaggataagggaaggctaagaataggcagccctaataaaagctttattaagccaccaaatgttacctcttgagatgcagaaccaattggcctcaatatttgtgaagctttagattcatatacattcactgcatccctgatccctacaggaagaacctccttggctgaaccatataggtagacaacataggaagccccacttattaatgaactctctactgctatgattgtgcttcgcaacacatcaacagcaaaagcaggtactttgctcgcgattccgcttagattacttgaaaagctactcaatttcttattagctaattcccctgtttgattgactgaagaaaggacttcgccaaaaacattgtctacagatttagtagcattctcaatgacagatctcttcaaagaagtggacgtatcaagtgagctttgtaaagcattttctgcttcattaattgttgcattaaatgacttgctaattccagaaaaaatatcaccaatgcttgcttttgtgctgcctaatgattcattgtccactgtaattggttccagtggagggatgagcttctccggtacaatgtcagtacttaataaagtatctgatccttcagttgactgttcagttaggttcaccaatctctcagggacagatgaagaatcataattttcaacatatatgagttctccattagtcagtgaatggtgtccagttgctgtcacaggtgaacaattccacatgtttgtaaatttgcactcaaggtgtcctggttcatttggagaggaaaatctgccaggaaactccaaataaactgattgttcagcgctattagcaacgctagagtagccagactttgtagcttgtgcaataaatggattcctcagggagtgggttccattttgcaaacccagatgtacatcatccacaatgcatctaccttcaaaatccttctgcaatgggtgcacggatcccccatacactggaatctgcaagattcattgttacaaggtgagaagcactgcccaccggcccaagaaaacgataatcacacatctcaatttcacaggtaacaccaacctgtcagatttgttctccttttcattcaacaacacatttctgagcgcacatataaagaacataaagcatttctagttttgtactttatcaaggttcaatgatcccaaactgatttcacagcaaagggactctccaccccaat---------------------------------------------------------------------------------------------------------------------------------------------------------------------------------------------------------------------------------------
>Enterolobium_cyclocarpum_MWC9020@NODE_2_length_1109_cov_90.589147
---------------------------------------------------------------------------------------------------------------------------------------------------------------------------------------------agcaacacttgt--tatattaaataga--------------------------------------------------------------------------------------------------------------------------------------------------------------------------------------------------------------------------taattacatattttgcacatcaacttacatcattattaaaaatcaatacgtaataggccacatcattcataaaatcaaaagtttctatatgattagcaaatacataaatcctttattgctaattctttcaaaatatccatattgt---------taacaaacgattgtcaaaaatcattgctcaatcaataagatagtgtagcattaaaagtcaccaaaaggttaaagtatattgctagcgaaagtctacaaatgattagcaaattagattattaagcctttgaccacttccataagcaagtccttacacgtatgaa-------ggggacattgtctgtagatttagtagaattctcaatgactaatctcttcaaaaaagtggctatatcaagtgagctttgtaaagcatcttctgcttcataaattgttgcattaaatgacttgctaattccataaaag----taccaacacttgcttttgtgttgcctaatgattcattgtccactgtaattggttccgatggagggatgagcttctgcggtacaatgtcaatacttaataaagtatctgatcttttagttgactattcagttaggtccaccaatctcttaaggatagatgaagaatcataattttcaaaatatatgagttctccgttagtcagtgaatggtatccacttgctgtcacaagtgaacaattccatgtgtttgtaaattttcactcaaggtatcttggttcatttggagaggaaaatttgccaagaaactccacgtaaaccgattgttcaacgctattagcagcattagagtagacggactttgtagcatatgcaataaatggattccccaaggagtag--------------------acgagcaaaggagacgacgt---------------------------gattcacgggtactcgaaatggatgaatg--------------------gctgagaaaaaaggggtttatagtggagagggtagtcttggaatattcaaatgatgta-------------------------------------tcatggaca---------------atttggtcactataagacataaattttctctctctttagaaaaatactccaaacctgaa--ggtttcacaa-aagaggagagatgacactaatgagaacaaa----------------------------ttcttccatgcctcacctctt-----------------------------------------------------------------------------------------------------------------------------------------------------------------------------
>Enterolobium_cyclocarpum_MWC9020@NODE_3_length_760_cov_43.352855
-----------------------------------------------------------------------------------------------------------------------------------------------------------------------------------------------------------------------------------------------------------------------------------------------------------------------------------------------------------------------------------------------------------------------------------------------------------------------------------------------------------------------------------------------------------------------------------------------------gattataaaaaatcattactcaataaataaacaagttagtgtagcataaaaagtctccaaaaggttagca--------aagtatattgatgacaaaagtctagaaatggttagcaaactaaattag------------taggtttttcacaacatccataagcaagcccttacaggcaagaaggggatatatagatttaatagcattcttaatgacagatctctttaaagaagtggctgtatcaagtg-----------------------------attgttacattaaatgagttgctaattctagaaaaaatatcactgatacttgcttttatgctgcctaatgatttattatccactataattggttcctgtggagggatgagcttcttcgatacaatgtcagtacttaataaagtatctgatctttcaattaaccgttcaattaagtccaccaatctctt-aggatatatcaagaatcataattttcaacacatataagttctccattaatcagtgaatggtgtccacttgttatcacaggtgaacaattccatgtgtttatgaatttttactcaaggtatcctagttcatttggagaggaaaatatgccaggaaactccatgtaaatcgattgtttagagctattatcaatgctagattagacatactttatagcttgtataataaatggattccttagggagcggtttacattttacaaacctagatgtacttcatccacaatacatctacctttaaaatccttctgcaataggtgtaaagatcccccatataagggaat--------------------------------------------------------------------------------------------------------------------------------------------------------------------------------------------------------------------------------------------------------------------------------------------------------------------------------------------------------------------------------------------------------------------------------------------------------------------------------
>Hydrochorea_corymbosa2_Iganci_862@NODE_1_length_1518_cov_387.563226
--------------------------------------------------------------------------------------------------------------------------------------------------------------------------------------------------------------aatagatggaatgctgcaagtattctaacaaattaatctcgtctgtgaaatcaaacagtgcatatttagaacatgtaatatatgagattttcactgcaagtcacaacaaagatgcagggtattcatttgataattcaaatatctagtttcgaacaaccattaaccacacattaaagcggctagttaagctaaggcttaggatcagggaaggctaagaataggcagccctaataaaaactttattaagccaccaaatgtcacctcttgagatgcagaaccaattggcctcaatatttgtgaagctttagattcatatacattcactgcatccctgatccctacaggaagaacctccttggcagaaccatataggtagacaacataggaagccccacttattaatgaactctctactgctatgattgtgcttcgcaacacatcaacagcaaaagcaggtactttgctcgcgattccgcttagattacttgaaaagctactcaatttcttattagctaattcccctgtttgattgactgaagaaaggacttcgccaaaaacattgtctacagatttagtagcattctcaatgacagatctcttcaaagaagtggccgtatcaagtgagctttgtaaagcattttctgcttcattaattgttgcattaaatgacttgctaattccagaaaaactatcaccaatgcttgcttttgtgctgcctaatgattcattgtccactgtaattggttccagtggagggatgagcttctccggtacaatgtcagtacttaataaagtatctgatccttcagttgactgttcagttaggttcaccaatctctcggggacagatgaggaatcataattttcaacatatatgagttctccattagtcagtgaatggtgtccagttgctgtcacaggtgaacaattccacatgtttgtagatttgcactcaaggtgtcctggttcatttggagaggaaaatctgccaggaaactccgcataaactgattgttcagcgctattagcaaagctagagtagacagactttgtagcttgtgcaataaatggattcctcagggagtgggttccattttgcaaacccagatgtacatcatccacaatgcatctaccttcaaaatccttctgcaatgggtgcacggatcccccatacactggaatctgcaagattcattgttacaaggtgagaagcactgcccaccggcccaagaaaatgataatcacacatctcaatttcacaggtaacaccaacctgtcagatttgttctccttttcattcaacaacacatttctgagcgcacatataaagaacataaagcatttctagttttgtactttatcaaggttcaatgatcccaaactgatttcacagcaaagggactgtccaccccaatgagaatacaatcctgtcaagcctttctcttactttaacttttccaaatagtagttgttaagagtcatgtcacattgacattgggttcacagcgtcatatttta--------------------------------------------------------------------------------------------------------------------------------
>Hydrochorea_gonggrijpii_Tillett_45696@NODE_1_length_1327_cov_228.453600
-----------------------------------------------------------------------------------------------------------------------------------------------------------------------------------------------------------------------------------------------------------------------------------------------------------------------------------ggtattcatttgataattcaaatatctagtttcgaacaaccattaactacacattaaagcggctagttaagctaaggcttaggatcagggaaggctaagaataggcagccctaataaaaactttattaagccaccaaatgttacctcttgagatgcagaaccaattggcctcaatatttgtgaagctttagattcatatacattcactgcatccctgatccctacaggaagaacctccttggcagaaccatataggtagacaacataggaagccccacttattaatgaactctctactgctatgattgtgcttcgcaacacatcaacagcaaaagcaggtactttgctcgcgattccacttagattacttgaaaagctactcaatttcttattagctaattcccctgtttgattgactgaagaaaggacttcgccaaaaacattgtctacagatttagtagcattctcaatgacagatctcttcaaagaagtggccgtatcaagtgagctttgtaaagcattttctgcttcactaattgttgcattaaatgacttgctaattccagaaaaaatatcaccaatgcttgcttttgtgctgcctaatgattcattgtccactgtaattggttccagtggagggatgagcttctccggtacaatgtcagtacttaataaagtatctgatccttcagttgactgttcagttaggttcaccaatctctcggggacagatgaagaatcataattttcaacatatatgagttctccattagtcagtgaatggtgtccagttgctgtcacaggtgaacaattccacatgtttgtagatttgcactcaaggtgtcctggttcatttggagaggaaaatctgccaggaaactccacgtaaactgattgttcagcgctattagcaatgctagagtagacagactttgtagcttgtgcaataaatggattcctcagggagtgggttccattttgcaaacccagatgtacatcatccacaatgcatctaccttcaaaatccttctgcaatgggtgcacggatcccccatacactggaatctgcaagattcattgttacaaggtgagaagcactgcccaccgggccaagaaaatgataatcacacatctcaatttcacaggtaacaccaacctgtcagatttgttctccttttcattcaacaacacatttctgagcgcacatataaagaacataaagcatttctagttttgtactttaccaaggttcaatgatcccaaactgatttcacagcaaagggactgtccaccccaatgagaatacaatcccgtcaagcctttctc-----------------------------------------------------------------------------------------------------------------------------------------------------------------------------------------------------------
>Hydrochorea_marginata_Morim_563@NODE_1_length_2225_cov_235.154097
gtcttcttaattgatatctaatccccctatatagacaagcaacaaaatgaagtttgggaaaatacaaattcataccatattgtggctgaagagcccacaaaaacaacaaatggaacaactggatcatctggattcaagccaagactcttctccaatgaataaactgttgcgtatatctgctgatgggaaataaaccattatcctataatagttggaatgctgcaagaattctaacaaattaatcttgtctgtgaaatcaaacagtgcatatttagaacatgtaatatatgagattttcactgcaagtcacaacaaagatgcagggtattcatttgataattcaaatatctagtttcgaacaaccattaaccacacattaaagcggctagttaagctaaggcttaggatcagggaaggctaagaataggcagccctaataaaaactttattaagccaccaaatgttacctcttgagatgcagaaccaattggcctcaataattgtgaagctttagattcatatacattcactgcatccctgatccctacaggaagaacctccttggcagaaccatataggtagacaacataggaagccccacttattaatgaactctctactgctatgattgtgcttcgcaacacatcaacagcaaaagcaggtactttgctcgcgattccgcttagattacttgaaaagctactcaatttcttattagccaattcccctgtttgattgactgaagaaaggacttcgccaaaaacattgtctacagatttagtagcattctcaatgacagatctcttcaaagaagtggccgtatcaagtgagctttgtaaagcattttctgcttcattaattgttgcattaaatgacttgctaattccagaaaaaatatcaccaatgcttgcttttgtgctgcctaatgattcattgtccactgtaattggttccagtggagggatgagcttctccggtacaatgtcagtacttaataaagtatctgatccttcagttgactgttcagttaggttcaccaatctctcggggacagatgaggaatcataattttcaacatatatgagttctccattagtcagtgaatggtgtccagttgccgtcacaggtgaacaattccacgtgtttgtaaatttgcactcaaggtgtcctggttcatttggagaggaaaatctgccaggaaactccgcataaactgattgttcagcgctattagcaacgctagagtagacagactttgtagcttgtgcaataaatggattcctcagggagtgggttccattttgcaaacccagatgtacatcatccacaatgcatctaccttcaaaatccttctgcaatgggtgcacggatcccccatacactggaatctgcaagattcattgttacaaggtgagaagcactgcccaccggcccaagaaaatgataatcacacatctcaatttcacaggtaacaccaacctgtcagatttgttctccttttcattcaacaacacatttctgcgcgcacatataaagaacataaagcatttctagttttgtactttatcaaggttcaatgatcccaaactgatttcacagcaaagggactctccaccccaatgagaatacaatcctgtcaagcctttctctttctttaacttttccaaatagtagttgttaagagtcatgtcacattgacattgggttcacagcgtcatattttactaaataaacctttagtaaaatcaattaccttgtagaaataaagcatgcagaatttgaggattaaaggaattaaacttcacctgggaaggcaatgaatagcttggggtcgctgagcaaacaggcaaca
>Jupunba_abbottii_Zanoni_21220@NODE_1_length_1482_cov_126.311032
------------------------------------------------------------------------------------------------acaaaaacaacaaatggaacaactggatcatctggattcaagccaagactcttctccaatgaataaactgttgcgtatatctgctgatgggaaataaaccattatcctataatagatggaatgctgcaagaattctaacaaattaatctcgtcagtgaaatcaaacagtgcatatttagagcatgtaatatatgagattttcactgcaagtcacaacaaagatgcagggtattcatttgataattcaaatatctagtttcaaacaaccattaaccacacactaaagcggctagttaagctaaggctcaggatcagggaaggctaagagtaggcaactctaataaaaactttattaagccaccaaatgttacctcttgagatgcagaaccaattggcctcaatatttgtgaagctttagattcatatacatttactgcatccctgatccctacaggaacaagctccttggctgaaccatataggtagacaacataggaagccccacttattaatgaactctccactgctatgattgtgcttcgcaacacttcaacagcaaaagcaggtactttgcttgcgattccgcttagattacttgaaaagctactcaatttcttattagctaattcccctgtttgattgacagaagaaaggacttggccaaaaacatcgtctacagatttagtagcattctcaatgacagatctcttcaaagaagtggccgtatcaagtgagctttgtaaagcattttctgcttcattaattgtagcattaaatgacttgccaattccagaaaaaatatcaccaatacttgcttttgtgctgcctaatgattcattgtccactgttattggttccggtagagggatgagcttctccggtacaatgtcagtacttaataaagtatctgatccttcagttgactgttcagttaggttcaccaatctctcggggacagatgaagaatcataattttcaatatatatgagttctccattagtcagtggatggtgtccagttgctgtcacaggtaaacaattccacgtgtttgtaaatttgcactcaaggtgtcctggttcatttggagaggaaaatctgccaggaaactccacataaaccgattgttcagcgctattagcaacgctaaagtagacagactttgtagcttgtgcaataaatggattcctcagggagtgggttccattttgcaaacccagatgcacatcatccacaatgcatctaccttcaaaatccttctgcaatgggtgcacggatcccccatacaatggaatctgcaagattcatcattacaaggtgagaagcactgctcactggcccaagaaaacgataatcacacatctcaatttcacaggtaacaccaaactgtcagatttgttctccttttcattttgca-----------aacccagatgcacatcatccacaatgcatctaccttcaaaatc--------------------------------------------------------------------------------------------------------------------------------cttctgcaatgggtgcacggatcc----------------------------------------------------------------------------------------------------------------------------------------
>Jupunba_barbouriana_Iganci_847@NODE_1_length_1850_cov_192.188381
gccttcttaattgatatctaatcctcctatatagacaagcaacaaaatgaagtttgggaaaatacaaattcataccatattgtggctgaagagcccacaaaaacaacaaatggaacaactggatcatctggattcaagccaagactcttctccaatgaataaactgttgcgtatatctgctgatgggaaataaaccattatcctataatagatggaatgctgcaagaattctaacaaattaatctcgtctgtgaaatcaaacagtgcatatttagaacatgtaatatatgagattttcactgcaagtcacaacaaagatgcagggtattcatttgataattcaaatatcttgtttcaaacaaccattaaccacacattaaagcggctagttaagctaagacttaggatccgggaaggctaagagtaggcaaccctaataaaaactttattaagccaccaaatgttacctcttgagatgcagaaccaattggcctcaatatttgtgaagctttagattcatatacatttactgcatccctgatccctacaggaagaagctccttggctgaaccatataggtagacaacataggaagccccacttattaatgaactctctactgctatgattgtgcttcgcaacacatcaacagcaaaagcaggtactttgcttgcgattccgcttagattacttgaaaagctactcaatttcttattagctaattcccctgtttgattgacagaagaaaggacttcaccaaaaacattgtctacagatttagtagcattctcaatgacagatctcttcaaagaagtggctgtatcaagtgagctttgtaaagcattttctgcgtcattaattgttgcattaaatgacttgctaattccagaaaaaatatcaccaatacttgcttttgtgctgcctaatgattcattgtccactgtaattggttccggtagagggatgagcttctccggtacaatgtcagtatttaataaagtatctgatccttcagttgactgttcagttaggttcaccaatctctcggggacagatgaagaatcatagttttcaacatatatgagttctccattagtcagtggatggtgtccagttgctgtcacaggtaaacaattccacgtgttcgtaaatttgcactcaaggtgtcctggttcatttggagaggaaaatctgccaggcaactccacataaaccgattgttcagcgctattagcaacgctagagtagacagactttgtagcttgtgcaataaatggattcctcagggagtgggttccattttgcaaacccagatgtacatcatccacaatgcatctgccttcaaaatccttttgcaatgggtgcacggatcccccatacaatggaatctgcaagattcattgttacaaggtgagaagcactgctcaccggcccaagaaaacgataatcacacatctcaatttcacaggtaacaccaaactgtcagatttgttctccttttcattcaacaacacattttttagcacacatataaagaacataaagcatttctagttttgtactttatcaaggttcaatgatcccaaactgatttcacagtaaagggactctccaccccaatgagaatacaatcatgtcaaacctttctctttctttaacttttccaaatagtagttgttaagagtcatgtcacattgacattgggttcactgtgtcatactttactaaataaacctttagtaaaatcaattaccttgtagaaagaaagcatgcagaatttgaggattaaaggaattaaacttcacctgggaaggcaatgaatagcttggggtggctg---------------
>Jupunba_brachystachya_Lima_7438@NODE_1_length_2095_cov_164.497522
gccttcttaattgatatctaatcctcctatatagacaagcaacaaaatgaagtttgggaaaatacaaattcataccatattgtggctgaagagcccacaaaaacaacaaatggaacaactggatcatctggattcaagccaagactcttctccaatgaataaactgttgcgtatatctgctgatgggaaataaaccattatcctataatagatggaatgctgcaagaattcttacaaattaatctcgtctgtgaaatcaaacagtgcatatttagaacatgtaatatatgagattttcactgcaagtcacaacaaagatgcagggtattcatttgataattcaaatatctattttcgaacaaccattaaccacacattaaagcggctagttaagctaaggcttaggatcagggaaggctaagagtaggcagccctaataaaaactttattaagccacaaaatgttacctcttgagatgcagaaccaattggcctcaatatttgtgaagctttagattcatatacatttactgcatccctgatccctacaggaagaagctccttggctgaaccatataggtagacaacataggaagccccacttattaatgaactctctactgctatgattgtgcttcgcaacacatcaacagcaaaagcagggactttgcttgcgattccgcttagattacttgaaaagctactcaatttcttattagctaattcccctgtttgattgactgaagaaaggacttcgccaaaaacattgtctacagatttagtagcattctcaatgacagatctcttcaaagaagtggccatatcaagtgagctttgtaaagcattttctgcttcattaattgttgcattaaatgacttgctaattccagaaaaaatatcaccaatacttgcttttgtgctgcctaatgattcattgtccactgtaattggttctggtggagggatgagcttctccggtacaatgtcagtacttaataaagtatctgatccttcagttgactgttcagttaggttcaccaatctctcggggacagatgaagaatcataattttcaacatatatgagttctccattagtcagtggatggtgtccagttgctgtcacaggtaaacaattccacgtgtttgtaaatttgcactcaaggtgtcctggttcatttggagaggaaaatctgccaggaaactccacataaaccgattgttcagcgctattagcaaagctagagtagacagactttgtagcttgtgcaataaatggattcctcagggagtgggtgccattttgcaaacccagatgtacatcatccacaatgcatctaccttcaaaatccttctgcaatgggtgcacggatcccccatacaatggaatctgcaagattcattgttacaaggtgagaagcactgctcaccggcccaagaaaacgataatcacacatctcaatttcacaggtaacaccaaactgtcggatttgttctccttttcattcaacaacacatttctgagcacacatataaaggacataaagcatttctagttttgtactttatcaaggttcaatgatcccaaactgatttcacagcaaagggactctccaccccaatgagaatacaatcatgtcaagcctttctctttctttaacttttccaaatagtagttgttaagagtcatgtcacattgacattgggttcacagtgtcatattttactaaataaacctttagtaaaatcaattaccttgtagaaagaaagcatgcagaatttgaggattacaggaattaaacttcacctgggaaggcaatgaatagcttggggtggctgagcaaacaggcaaca
>Jupunba_commutata_Maguire_46145@NODE_1_length_1895_cov_128.876238
gccttcttaattgatatctaatcctcctatatcgacaagcaacaaaatgaagtttgggaaaatacaaattcataccatattgtggctgaagagctcacaaaaacaacaaatggaacaactggatcatctggattcaagccaagactcttctccaatgaataaactgttgcgtatatctgctgatgggaaataaaccattatcctataatagatggaatgctgcaagaattctaacaaattaatctcgtctgtgaaatcaaacagtgcatatttagaacatgtaatatatgagattttcactgcaagtcaccacaaagatgcagggtattcatttgataattcaaatatctagtttcaaacaaccattaaccgcacactaaagcggctagttaagctaaggcttaggatcagggaaggctaagagtaggcaaccctaataaaaactttattaagccaccaaatgttacctcttgagatgcagaaccaattggcctcaatatttgtgaagctttagattcatatacatttactgcatccctgatccctacaggaacaagctccttggctgaaccatataggtagacaacataggaagccccacttattaatgaactctccactgctatgattgtgcttcgcaacacttcaacagcaaaagcaggtaccttgcttgcgattccgcttagattacttgaaaagctactcaatttcttattagctaattcccctgtttgattgacagaagaaaggacttcgccaaaaacattgtctacagatttagtagcattctcaatgacagatctcttcaaagaagtggccgtatcaagtgagctttgtaaagcattttctgcttcattaattgtagcattaaatgacttgccaattccagaaaaaatatcaccaatacttgcttttgtgctgcctaatgattcattgtccactgtaattggttccggtagagggatgagcttctccggtacaatgtcagtacttaataaagtatcagatccttcagttgactgttcagttaggttcaccaatctctcggggacagatgaagaatcataattttcaacatatatgagttctccattagtcagtggatggtgtccagttgctgtcacaggtaaacaattccacgtgcttgtaaatttgcactcaaggtgtcctggttcatttggagaggaaaatctgccaggacactccacataaaccgattgttcagcgctattagcaaagctagagtagacagactttgtagcttgtgcaataaatggattcctcacggactgggttccattttgcaaacgcagatgtacatcatccacagtgcatctaccttcaaaatccttctgcaatgggtgcacggatcccccatacaatggaatctgcaagattcattgttacaaggtgagaagcactgctcaccggcccaagaaaacgataatcacacatctcaatttcacaggtaacaccaaactgtcagatttgttctccttttcattcaacaacacatttctgggcacacgtataaagaacataaagcatttctagttctgtactttatcaaagttcaatgatcccaaactgatttcacagcaaagggactctccaccccaatgagaatacaatcctgtcaagcctttctctttctttaacttttccaaatagtagttgttaagagtcatgtcacattgacattgggttcacagtgtcatattttactaaataaacctttagtaaaatcaattaccttgtagaaagaaagcatgcagaatttgtggattacaggaattaaacttcacctgggaaggcaatgaatagcttggggtggctgagcaaacaggcaaca
>Jupunba_idiopoda_Quesada_1718@NODE_1_length_1416_cov_102.111277
----------------------------------------------------------------------------------------------------------------------------------------------------------------------------------------------------------------------------------------------ttaatctcgtctgtgaaatcaaacagtgcatatttagaacatgtaatatatgatattttcactgcaagtcacaacaaagatgcagggtattcatttgataattcaaatatctagtttcg---aaccattaaccacacattaaagcggctagttaagctaaggcttaggatcagggaaggctaagagtaggcagccctaataaaaacttcattaagccaccaaatgttacctcttgagatgcagaaccaattggcctaaatatttgtgaagctttagattcatatacatttactgcatccctgatccctacaggaagaagctccttggctgaaccatataggtagacaacataggaagccccacttattaatgaactctctactgctatgattgtgcttcgcaacacatcaacagcaaaagcaggtactttgcttgcgattccgcttagattacttgaaaagctactcaatttcttattagctaattcccctgtttgattgactgaagaaaggacttcgccaaaaacattgtctacagatttagtagcattctcaatgacagatctcttcaaagaagtggctgtatcaagtgagctttgtaaagcattttctgcttcattaattgttgcattaaatgacttgctaattccagaaaaaatatcacccacacttgattttgtgctgcctaatgattcattgtccactgtaattggttccggtggagggatgagcttctccggtacaatgtcagtacttaataaagtatctgatccttcagttgactgttcagttaggttcaccaatctctcggggacagatgaagaatcataattttcaacatatatgagttctccattagtcagtggatggtgtccagttgctgtcacaggtaaacaattccacgtgtttgtaaatttgcactcaaggtgtcctggttcatttggagaggaaaatctgccaggaaactccacataaaccgattgttcagcgctattagcaaagctagagtagacagattttgtagcttgtgcgataaatggattcctcacggagtgggttccattttgcaaacccagatgtacatcatccacaatgcatctaccttcaaaatccttctgcaatgggtgcacggatcccccatacaatggaatctgcaagattcattgttacaaggtgagaagcactgctcaccggcccaag---------------------aatttcacaggtaacaccaaactgtcagatttgttctccttttcattcaacaacacatttctgagcacacatataaaggacataaagcatttctagttttgtactttatcaaggttcaatgatcccaaactgatttcacaccaaagggactctccaccccaatgagaatacaatcctgtcaagcctttctctttctttaattcccttattcatcccctct------------------------------------------------------------------------------------------------------------------------------------------------------------------------------
>Jupunba_leucophylla_Iganci_839@NODE_1_length_2304_cov_276.657387
gccttcttaattgatatctaatcctcctatatagacaagcaacaaaatgaagtttgggaaaatacaaattcataccatattgtggctgaacagctcacaaaaacaacaaatggaacaactggatcatctggattcaagccaagactcttctccaatgaataaactgttgcgtatatctgctgatgggaaataaaccattatcctataatagatggaatgctgcaagaattctaacaaattaatctcgtctgtgaaatcaaacagtgcatatttagaacatgtaatatatgagattttcactgcaagtcacaacaaagatgcagggtattcatttgataattcaaatatctagtttcaaacaaccattaaccacacact-aagtggctagttaagctaaggcttaggatcagggaaggctaagagtaggcaaccctaataaaaactttattaagccaccaaatgttacctcttgagatgcagaaccaattggcctcaataattgtgaagctttagattcatatacatttactgcatccctgatccctacaggaacaagctccttggctgaaccatataggtagacaacataggaagccccacttattaatgaactctccactgctatgattgtgcttcgcaacacttcaacagcaaaagcaggtactttgcttgcgattccgcttagattacttgaaaagctactcaatttcttattagctaattcccctgtttgattgacagaagaaaggacttcgccaaaaacattgtctacagatttagtagcattgtcaatgacagatctcttcaaagaagtggccgtatcaagtgagctttgtaaagcattttctgcgtcattaattgttgcattaaatgacttgctaattccagaaaaaatatcaccaatacttgcttttgtgctgcctaatgattcattgtccactgtaattggttccggtagagggatgagcttctctggtacaatgtcagtacttaataaagtatctgatccttcagttgactgtccagttaggttcaccaatctctcggggactgatgaagaatcataattttcaacatttatgagttctccattagtcagtgaatggtgtccagttgctgtcacagctgaacaattccacgtgtttgtaaatttgcactcaaggtgtcctggttcatttggagaggaaaatctgccagaaaactccacataaaccgattgttcagcgctattagcaacgctagagtagacagactttgtagcttgtgcaataaatggattcctcagggagagggttccattttgcaaacccagatgtacatcatccacaatgcatctgccttcaaaatccttttgcaatgggtgcacggatcccccatacaatggaatctgcaagattcattgtgacaaggtgagaagcactgctcaccggtccaagaaaacgataatcacacatctcaatttcacaggtaacatcaaactgtcagatttgttctccttttcattcaacaacacattttttagcacacatataaagaacataaagcatttctagttttgtactttatcaaggttcaatgatcccaaactgatttcacagtaaagggactctccaccccaattagaatacaatcacgtcaagcctttctctttctttaacttttccaaatagtagttgttaagagtcatgtcacattgacattgggttcacagtgtcatattttactaaataaacctttagtaaaatcaattactctgtagaaagaaagcatgcagaatttgaggattaaaggaattgaacttcacctgggaaggcaatgaatagcttggggtggctgagcaaacaggcagca
>Jupunba_longipedunculata_Cardona_2682@NODE_1_length_1446_cov_117.432432
-----------------------------------------------------------------------------------------------------------------------------------------------------------------------------------------------------------------------------------------------------------------------------------------------------------ctgcaagtcacaacaaagatgcagggtattcatttgataattcaaatatctagtttcaaacaaccattaaccacacattaaagcggctagttaagctaaggcttaggatcagggaaggctaagaataggcagccctaataaaaactttattaagccaccaaatgttacctcttgagatgcagaaccaattggcctcaatatttgtgaaactttagattcatatacatttactgcatccctgatccctacaggaagaacctccttggctgaaccatataggtagacaacataggaagccccacttattaatgaactctctactgctatgattgtgcttcgcaacacatcaacagcaaaagcaggtactttgcttgcaattccgcttagattacttgaaaagctactcaatttctcattagctaattcccctgtttgattgactgaagaaaggacttcgccaaaaacattgtctacagatttagtagcattctcaatgacagatctcttcaaagaagtggccgtatcaagtgagctttgtaaagcattttctgcttcattaattgttgcattaaatgacttgctaattccagaaaaaatatcaccaatgcttgcttttgtgctgcctaataattcattgtccactgtaattggttccggtggagggatgagcttctccagtacaatgtcagtacttaataaagtatctgatccttcagttgactgttcagttaggttcaccaatctctcggggacagatgaagaatcataattttcaacatatatgagttctccattagtcagtgaatggtgtccagttgctgtcacaggtgaacaattccacgtgtttgtaaatttgcactcaaggtgtcctggttcatttggagaggaaaatctgccacgaaactccgcataaaccgattgttcagcgctattagcaacgctagagtagacagactttgtagcttgtgcaataaatggattcctcagggagtgggttccattttgcaaacccagatgtacatcatccacaatgcatctgccttcaaaatccttctgtaatgggtgcacggatcgcccatacactggaatctgcaagattcattgtcacaaggtgagaagcactgcccaccggcccaagaaaacgataatcacacatctcaatttcacaggtaacaccaacctgtcagatttgttctccttttcattcaacaacacatttctgagcgcacatataaagaacataaagcatttctagttttgtactttatcaaggttcaatgatcccaaactgatttcacagcaaagggactctccaccccaatgagaatacaatcctgtcaagcctttctctttctttaacttttccaaatagtagttgttaagagtcatgtcacattgacattgggttcacagtgtcatattttactaaataaacctttagtaaa------------------------------------------------------------------------------------------------------------
>Jupunba_longipedunculata_Cardona_2682@NODE_2_length_519_cov_79.153846
-----------------------------------------------------------------------------------------------------------------------------------------------------------------------------------------------------------------------------------------------------------------------------------------------------------ctgcaagtcacaacaaagatgcagggtattcatttgataattcaaatatctagtttcaaacaaccattaaccacacactaaagtggctagttaagctaaggcttaggatcagggaaggctaagagtaggcaaccctaataaaaactttattaagccaccaaatgttacctcttgagatgcagaaccaattggcctcaatatttgtgaagctttagattcatatacatttactgcatccctgatccctacaggaacaagctccttggctgaaccatataggtagacaacataggaagccccacttattaatgaactctccactgctatgattgtgcttcgcaacacttcaacagcaaaagcaggtactttgcttgcgattccgcttagattacttgaaaagctactcaatttcttattagctaattcccctgtttgattgacagaagaaaggacttcgccaaaaacattgtctacagatttagtagcattctcaatgacagatctcttcaaagaagtggc--------------------------------------------------------------------------------------------------------------------------------------------------------------------------------------------------------------------------------------------------------------------------------------------------------------------------------------------------------------------------------------------------------------------------------------------------------------------------------------------------------------------------------------------------------------------------------------------------------------------------------------------------------------------------------------------------------------------------------------------------------------------------------------------------------------------------------------------------------------------------------------------------------------------------------------------------------------------------------------------------------------------------------------------------------------------------
>Jupunba_macradenia_Lourteig_3021@NODE_1_length_1473_cov_137.287966
------------------------------------------------------------------------------------------------------------------------------------------------------------------------------------------------------------------gatggaatgctgcaagaattctaacaaattaatctcgtctgtgaaatcaaacagtgcatatttagaacatgtaatatctgagattttcactgcaagtcacaacaaagatgcagggtattcatttgataattcaaatatctagtttcaaacaaccattaaccacacattaaagcggctagttaagctaaggcttaggatcagggaaggctaagagtaggcaaccctaataaaaactttattaagccaccaaatgttacctcctgagatgcagaaccaattggcctcaatatttgtgaagctttagattcatatacatttactgcatccctgatccctacgggaagaagctccttggctgaaccatataggtagacaacataggaagccccacttactaatgaactctctactgttatgattgtgcttcgcaacacatcaacagcaaaagcaggtactttgcttgtgattccgcttagattacttgaaaagctactcaatttcttattagctaattcccctgtttgattgacagaagaaaggacttcgccaaaaacattgtctacagatttagtagcattctcaatgacagatctcttcaaagaagtggccgtatcaagtgagctttgtaaagcattttctgcttcattaattgttgcattaaatgactcactaattccagaaaaaatatcaccaatacttgcttttgtgcggcctaatgattcattgtccactataattggttccagtggagggatgagcttctccagtacaatgtcagtacttaataaagtatctgatccttcagttgactgttcagttaggttcaccaatctctcggggacagatgaagaatcataattttcaacatatatgagttctccattagtcagtggatggtgtccagttgctgtcacaggtaaacaattccacgtgtttgtaaatttgcactcaaggtgtcctggttcatttggagaggaaaatctgcctggaaactccacataaactgattgttcagcgctattagcaacgctagagtagacagactttgtagcttgtgcaataaatggattcctcagggagtgggttccattttgcaaacccagatgtacatcatccacaatgtatctgccttcaaaatccttctgcaatgggtgcacggatcccccatacaatggaatctgcaagattcattgttacaaggtgagaagcactgctcaccggcccaagaaaacgataatcacacatctcaatttcacaggtaacaccaaaccgtcagatttgttctccttttcattcaacaacacatttttgagcacatatataaag-acataaagcatttctagttttgtactttatcaaggttcaatgatcccaaactgatttcacagcaaagggactctccacctcaatgagaatacaatcctgtcaagcctttctctttctttaacttttccaaatagtagttgttaagag------------------------------------------------------------------------------------------------------------------------------------------------------------------------
>Jupunba_nipensis_Mayo_19662@NODE_1_length_1358_cov_44.782982
--------------------------------------------------------------------------------------------------------------------------------------------------------------------------------------------------------------------------------------ctaacaaattaatctcgtctgtgaaatcaaacagtgcatatttagaacacgtaatatatgagattttcactgcaagtcacaacaatgatgcagggtattcatttgctaattcaaatatctagtttcaaacaaccattaaccacacactaaagcggctagttaagctaagaattaggatcagggaaggctaagagtaggcaactctaataaaaactttataaagccaccaaatgttacctcttgagatgcagaaccaattggcctcaatatttgtgaagctttagattcatatacatttactgcatccctgatccctacaggaacaagctccttggctgaaccatataggtagacaacataggaagccccacttattaatgaactctccactgctatgattgtgcttcgcaacacttcaacagcaaaagcaggtactttgcttgcgattccgcttagattacttgaaaagctactcaatttcttattagctaattcccctgtttgattgacagaagaaaggacttcgccaaaaacatcgtctacagatttaatagcattctcaatgacagatctcttcaaagaagtggtcgtatcaagtgagctttgtaaagctttttctgcttcattaattgtagcattaaatgacttgccaattccagaaaaaatatcaccaatacttgcttttgtgctgcctaatgattcattgtccactgtaattggttccggtagagggatgagcttctccggtacaatgtcagtacttaataaagtatctgagccttcagttgactgttcagttaggttcaccaatctctcggggacagatgaagaatcataattttcaacatatatgagttctccattagtcagtggatggtgtccagttgctgtcacaggtaaacaattccacgtgtttgtaaatttgcactcaaggtgtcctggttcatttggagaggaaaatctgccaggaaactccacataaaccgattgttcagcgctattagcaacgctagagtagacagactttgtagcttgtgcaataaatggattcctcagggagtgggttccattttgcaaacccagatgcacatcatccacaatgcatctaccttcaaaatccttctgcaatgggtgcacggatcccccatacaatggaatctgcaagattcatcattacaaggtgagaagcactgctcaccggcccaagaaaacgataatcacacatctcaatttcacaggtaacaccaaaccgtcagatttgttctccttttcattcaacaacacatttctgagcacacgtataaagaacataaagcatttctagttttttactttatcaaggttcaatgatcccaaac------------------------------------------------------------------------------------------------------------------------------------------------------------------------------------------------------------------------------------------------------------------------
>Jupunba_oxyphyllidia_Yonker_6157@NODE_1_length_1765_cov_148.200237
--------------------------------------------aaatgaagtttgggaaaatacaaattcataccatattgtggctgaagagcccacaaaaacaacaaatggaacaactggatcatctggattcaagccaagactcttctccaataaataaactgttgcgtatatctgctgatgggaaataaaccattatcttataatagatggaatgctgcaagaattctaacaaattaatctcgtctgtgaaatcaaacagtgcatatttagaacatgtaatatatgatattttcactgcaagtcacaacaaagatgcagggtattcatttgataattcaaatatctagtttcgaacaaccattaaccacacattaaagcggctagttaagctaaggcttaggatcagggaaggctaagagtaggcagccctaataaaaacttcattaagccaccaaatgttacctcttgagatgcagaaccaattggcctcaatatttgtgaagctttagattcatatacatttactgcatccctgatccctacaggaagaagctccttggctgaaccatataggtagacaacataggaagccccacttattaatgaactctctactgctatgattgtgcttcgcaacacatcaacagcaaaagcaggtactttgcttgcgattccgcttagattacttgaaaagctactcaatttcttattagctaattcccctgtttgattgactgaagaaaggacttcgccaaaaacagtgtctacagatttagtagcattctcaatgacagatctcttcaaagaagtggctgtatcaagtgagctttgtaaagcattttctgcttcattaattgttgcattaaatgacttgctaattccagaaaaaatatcacccacacttgcttttgtgctgcctaatgattcattgtccactgtaattggttccggtggagggatgagcttctccggtacaatgtcagtacttaataaagtatctgatccttcagttgactgttcagttaggttcaccaatctctcggggacagatgaagaatcataattttcaacatatatgagttctccattagtcagtggatggtgtccagttgctgtcacaggtaaacaattccacgtgtttgtaaatttgcactcaaggtgtcctggttcatttggagaggaaaatctgccaggaaactccacataaaccgattgttcagcgctattagcaaagctagagtagacagattttgtagcttgtgcaataaatggattcctcacggagtgggttccattttgcaaacccagatgtacatcatccacaatgcatctaccttcaaaatccttctgcaatgggtgcacggatcccccatacaatggaatctgcaagattcattgttacaaggtgagaagcactgctcaccggcccaag---------------------aatttcacaggtaacaccaaactgtcagatttgttctccttttcattcaacaacacatttctgagcacacatataaaggacataaagcatttctagttttgtactttatcaaggttcaatgatcccaaactgatttcacagcaaagggactctccaccccaatgagaatacaatcctgtcaagcctttctctttctttaacttttccaaatagtagttgttaagagtcatgtcacattgacattgggttcacagtgtcatattttactaaataaacctttagtaaaatcaattaccttgtagaaagaaagcatgcagaatttgaggattaaaggaattaaacttcacctgggaaggcaatgaatagcttggg----------------------
>Jupunba_trapezifolia_Simon_1600@NODE_1_length_1481_cov_226.075035
------------------------------------------------------------------------------------------------------------------------------------------------------------------------------------------------------------------gatggaatgctgcaagaattctaacaaattaatctcgtctgtgaaatcaaacagtgcatatttagaacatgtaatatatgagattttcactgcaagtcacaacaaagatgcagggtattcatttgataattcaaatatcttgtttcaaacaaccattaaccacacattaaagcggctagttaagctaagacttaggatccgggaaggctaagagtaggcaaccctaataaaaactttattaagccaccaaatgttacctcttgagatgcagaaccaattggcctcaatatttgtgaagctttagattcatatacatttactgcatcccggatccctacaggaagaagctccttggctgaaccatataggtagacaacataggaagccccacttattaatgaactctctactgctatgattgtgcttcgcaacacatcaacagcaaaagcaggtactttgcttgcgattccgcttagattacttgaaaagctactcaatgtcttattagctaattcccctgtttgattgacagaagaaaggacttcaccaaaaacattgtctacagatttagtagcattctcaacgacagatctcttcaaagaagtggctgtatcaagtgagctttgtaaagcattttctgcgtcattaattgttgcattaactgacttgctaattccagaaaaaatatcaccaatacttgcttttgtgctgcctaatgattcattgtccactgtaattggttccggtaaagggatgagcttctctggtacaatgtcagtacttaataaagtatctgatccttcagttgactgttcagttaggttcaccaatctctcggggacagatgaagaatcataattttcaacatatatgagttctccattagtcagtgaatggtgtccagttgctgtcacaggtgaacaattccacgtgtttgtaaatttgcactcaaggtgtcctggttcatttggagaggaaaatctgccagaaaactccacataaaccgattgttcagtgctattagcaacgctagagtagacagactttgtagcttgtgcaataaatggattcctcagggagtgggttccattttgcaaacccagatgtacatcatccacaatgcatctcccttcaaaatccttttgcaatgggtgcacggatcccccatacaatggaatctgcaagattcattgttacaaggtgagaagcactgctcaccggcccaagaaaacgataatcacacatctcaatttcacaggtaacaccaaactgtcagatttgttctccttttcattcaacaacacattttttagcacacatataaagaacataaagcatttctagttttgtactttatcaaggttcaatgatcccaaactgatttcacagtaaagggactctccaccccaatgagaatacaatcatgtcaaacctttctctttctttaacttttccaaatagtagttgttaagagtcatgtc-----------------------------------------------------------------------------------------------------------------------------------------------------------------
>Jupunba_villosa_Borges_423@NODE_1_length_2224_cov_174.524918
gccttcttaattgatatctaatcctcctatatagacaagcaacaaaatgaagtttgggaaaatacaaattcataccatattgtggctgaagagcccacaaaaacaacaaatggaacaactggatcatctggattcaagccaagactcttctccagtgaataaactgttgcgtatatctgctgatgggaaataaaccattatcctataatagatggaatgctgcaagaatttttacaaattaatctcgtctgtgaaatcaaacagtgcatatttagaacatgtaatatatgagattttcactgcaagtcacaacaaagatccagggtattcatttgataattcaaatatctattttcgaacaaccattaaccacacattaaagcggctagttaagctaaggcttaggatcagggaaggctaagagtaggcagccctaataaaaactttattaagccaccaaatgttacctcttgagatgcagaaccaattggcctcaatatttgtgaagctttagattcatatacatttactgcatccctgatccctacaggaagaagctccttggctgaaccatataggtagacaacataggaagccccacttattaatgaactctctactgctatgattgtgcttcgcaacacatcaacagcaaaagcagggactttgcttgcgattccgcttagattacttgaaaagctactcaatttcttattagctaattcccctgtttgattgactgaagaaaggacttcgccaaaaacattgtctacagatttagtagcattctcaatgacagatctcttcaaagaagtggccgtatcaagtgagctttgtaaagcattttctgcttcattaattgttgcattaaatggcttgctaattccagaaaaaatatcaccaatacttgcttttgtgctgcctaatgattcattgtccactgtaattggttccggtggagggatgagcttctccggtacaatgtcagtacttaataaagtatctgatccttcagttgactgttcagttaggttcaccaatctctcggggacagatgaagaatcataattttcaacatatatgagttctccattagtcagtggatggtgtccagttgctgtcacaggtaaacaattccacgtgtttgtaaatttgcactcaaggtgtcctggttcatttggagaggaaaatctgccaggaaactccacataaaccgattgttcagcgctattagcaaagctagagtagacagactttgtagcttgtgcaataaatggattcctcagggagtgggttccattttgcaaacccagatgtacatcatccacaatgcatctaccttcaaaatccttctgcaatgggtgcacggatcccccatacaatggaatctgcaagattctttgttacaaggtgagaagcactgctcactggcccaagaaaacgataatcacacatctcaatttcacaggtaacaccaaactgtcggatttgttctccttttcattcaacaacacatttctgagcacacatataaaggacataaagcatttctagttttgtactttatcaaggttcaatgatcccaaactgatttcgcagcaaagggactctccaccccaatgagaatacaatcctgtcaagcctttctctttctttaacttttccaaatagtagttgttaagagtcatgtcacattgacattgggttcacagtgtcatattttactaaataaacctttagtaaaatcaattaccttgtagaaagaaagcatgcagaatttgaggattaaaggaattaaacttcacctgggaaggcaatgaatagcttggggtggctgagcaaacccgcaaaa
>Punjuba_callejasii_Daly_5935@NODE_1_length_1374_cov_32.283732
---------------------------------------------------------------------------------------------------------------------------------------------------------------------------------------------------------------------------------------------------------------------------------------------------------------------caacaaagatgcagggtagtcatttgataatttacatatctagtttcaaacaaccattaaccacacattaaagcggctagttaagctaaggcttaggatcagggaaggctaagagtaggcaacccttataaaaactttattaagccactaaatgttacctcttgagatgcagaaccaattggcctcaatatttgtgaagctttagattcatatacatttactgcatccctgatccctacaggaagaagctccttggctgaaccatataggtaaacaacataggaagccccacttattaatgaactctctactgctatgattgtgcttcgcaacacatcaacagcaaaagcaggtactttgctagcgattccgcttagattacttggaaagctactcaattttttattagctaattcccctgtttgattgacagaagaaagggcttcgccaaaaacattgtctacagatttagtagcattctcaatgacagatctcttcaaagaagtggccgtatcaagtgagctttgtaaagcattttctgcttcattaattgttgcattaaatgacttgctaattgcagaaaaaatatcaccaatacttgcttttgtgctgcctaatgattcattgtccactgtaattggttccggtggagggatgagcttctccggtacaatgtcagtacttaataaagtatctgatccttcagttgactgttcagttaagttcaccaatctctcggggacagatgaagaatcataattttcaacatatatgagttctccattagtcagtgaatggtgtccagttgctgtcacaggtgaacaattccacgtgtttgtaaatttgcactcaaggtgtcctggctcatttggagaggaaaatctgccaggaaactccacataaaccgattgttcagcactattagcaacgctagagtagacagactttgtagcttgtgcaataaatggattcctcagggagtgggttccattttgcaaacccagatgtacatcatccacattgcatctaccttcaaaatccttctgcaatgggtgcacggatcccccatacaatggaatctgcaagattcattgttacaaggtgaggagcactgctcaccggcccaagaaaacgataatcacacatctcaatttcacaggtaacaccaaactgtcagatttgttctcctttgcattcaacaacacatttcttagcacaaatataaagaacataaagcatttctagttttgtactttatcaaggttcaatgatcccaaactgatttcacagcaaagggactctccaccccaatgagaatacaatcctgtcaagcctttctctttctttaacttttccaaatagtagttgttaaga-------------------------------------------------------------------------------------------------------------------------------------------------------------------------
>Punjuba_killipii_Palodorios_6252@NODE_1_length_1356_cov_93.623143
--------------------------------------------------------------------------------------------------------------------------------------------------------------------------------------------------------------------------------------------------------------------------------------------------agattttcactgcaagtcacaacaaagatgcagggtattcatttgataattcaaatatctagtttcaaacaaccattaaacacacattaaagcggctagttaagctaaggcttaggatcagggaaggctaagagtaggcaacc-ttataaaaactttattaagccaccaaatgttacctcttgagatgcagaaccaattggcctcaatatttgtgaagctttagattcatatacatttactgcatccctgatccctacaggaagaagctccttggctgaaccatataggtagacaacataggaagccccacttattaatgaactctctactgctatgattgtgcttcgcaacacatcaacagcaaaagcaggtactttgcttgcaattccgcttagattacttgaaaagctactcaatttcttattagctaattcccctgtttgattgacagaagaaagggcttcaccaaaaacattgtctacagatttagtagcattctcaatgacagatcgcttcaaagaagtggccgtatcaagtgagctttgtaaagcattttctgcttcattaattgttgcattaaatgacttgctaattccagaaaaaatatcaccaatacttgcttttgtgctgcctaatgattcatcgtccactgtaattggttccaggggagggatgaggttctccggtacaatgtcagtacttaataaagtatctgatccttcagttgactgttcagttaggttcaccaatctctcggggacagatgaagaatcataattttcaacatatatgagttctccattagtcagtgaatggtgtccagttgctgtcacaggtgaacaattccacgtgtttgtaaatttgcactcaaggtgtcctgactcatttggagaggaaaatctgccaggaaactccacataaaccgattgttcagcactattagcaacgctagagtagacagactttgtagcttgtgcaataaatggattcctcagggagtgggttccattttgcaaacccagatgtacatcatccacattgcatctaccttcaaaatccttctgcaatgggtgcacggatcccccatacaatggaatctgcaagattcattgttacaaggtgaggagcactgctcaccggcccaagaaaaaaataatcacacatctcaatttcacaggtaacaccaaactgtcagatttgttctcctttacattcaacaacacatttcttagcacacatataaagaacataaagcatttctagttttgtactttatcaaggttcaatgatcccaaactgatttcacagcaaagggactctccaccccaatgagaatacaatcctgtcaagcctttc-------------------------------------------------------------------------------------------------------------------------------------------------------------------------------------------------------------
>Punjuba_lehmannii_Escobar_7465@NODE_1_length_1963_cov_94.150053
gccttcttaattgatatctaatcctcctatatagacaagcaacaaaatgaagtttgggaaaatacaaattcataccatattgtggctgaagagcccacaaaaacaacaaatggaacaactggatcatctggattcaagccaagactcttctccaatgaataaactgttgcgtatatctgctgatgggaaataaaccattatcctataatagatggaatgctgcaataattctaacaaattaatctcgtctgtgaaatcaaacagtgcatatttagaacacgtaatatatgagattttcactgcaagtcacaacaaagatgcagggtattcatttgataattcaaatatctagtttcaaacaaccattaaccacacattaaagcggctagttaagctaaggcttaggatcagggaaggctaagagtaggcaacccttataaaaactttattaagccaccaaatgttacctcttgagatgcagaaccaattggcctcaatatttgtgaagctttagattcatatacatttactgcatccctgatccctacaggaagaagctccttggctgaaccatataggtagacaacataggaagccccacttattaatgaactctctactgctatgattgtgcttcgcaacacatcaacagcaaaagcaggtactttgcttgcgattccgcttagattacttgaaaagctactcaatttcttattagctaattcccctgtttgattgactgaagaaagggcttcgccaaaaacattgtctacggatttagtagcattctcaatgacagatctcttcaaagaagtggccgtatcaagtgagctttgtaaagcattttctgcttcattaattgttgcattaaatgacttgctaattccagaaaaaatatcaccaatacttgcttttgtgctgcctaatgattcattgtccactgtaattggttccaggggagggatgaggttctccggtacaatgtcagtacttaataaagtatctgatccttcagttgactgttcagttaggttcaccaatctctcggggacagatgaagaatcataattttcaacatatatgaattctccattagtcagtgaatggtgtccagttgctgtcacaggtgaacaattccacgtgtttgtaaatttgcactcaaggtgtcctggctcaattggagaggaaaatctgccaggaaactccacataaaccgattgttcagcactattagcaacgctagagtagacagactttgtagcttgtgcaataaatggattcctcagggagtgggttccattttgcaaacccagatgtacatcatccacattgcatctaccttcaaaatccttctgcaatgggtgcacggatcccccatacaatggaatctgcaagattcattgttacaaggtgaggagcactgctcaccggcccaagaaaacgataatcacacatctcaatttcacaggtaacaccaaactgtcagatttgttctcctttgcattcagcaacacatttcttagcacacatataaagaacataaagcatttctagttttgtactttatcaaggttcaatgatcccaaactgatttcacagcaaagggactctccaccccaatgagaatacaatcctgtcaagcctttctctttctttaacttttccaaatagtagttgttaagagtcatgtcacattgacattgggttcacagcgtcatattttactaaataaacctttagtaaaatcaattacctcgtagaaagaaagcatgcagaatttgaggattaaaggaat---------------------------------------------------------
>Punjuba_lehmannii_Escobar_7465@NODE_2_length_523_cov_91.829596
--------------------------------------------------------------------------------------------------------------------------------------------------------------------------------------------------------------------------------------------------------------------------------------------------------------------------------------------------------------------aaacaaccattaaccacacattaaagcggctagttaagctaaggcttaggatcagggaaggctaagagtaggcaacc-ttataaaaactttattaagccgccaaatgttacctcttgagatgcagaactaattggcctcaatatttgtgaagctttagattcatatacatttactgcatccctgatccctacaggaagaagctccctggctgaaccatataggtagacaacataggaagccccacttattaatgaactctctattgctatgattgtgcttcgcaacacatcaacagcaaaagcaggtactttgcttgcaattccgcttagattacttgaaaagctactcaatttcttattagctaattcccctgtttgattgacagaagagagggcttcaccaaaaacattgtctacagatttagtagcattctcaatgacagatcgcttcaaagaagtggccgtatcaagtgagctttgtaaagcattttctgcttcattaattgttgcattaaatgacttgc------------------------------------------------------------------------------------------------------------------------------------------------------------------------------------------------------------------------------------------------------------------------------------------------------------------------------------------------------------------------------------------------------------------------------------------------------------------------------------------------------------------------------------------------------------------------------------------------------------------------------------------------------------------------------------------------------------------------------------------------------------------------------------------------------------------------------------------------------------------------------------------------------------------------------------------------------------------------------------------------------------
>Punjuba_racemiflora_Jimenez_Soares_3626@NODE_1_length_1883_cov_170.198228
----tcttaattgatatctaatcctcctatatagacaagcaacaaaatgaagtttgggaaaatacaaattcataccatattgtggctgaagagcccacaaaaacaacaaatggaacaactggatcatctggattcaagccaagactcttctccaatgaataaattgtttcgtatatctgctgatgggaaataaaccattatcctataatagatggaatgctgcaataattctaacagattaatctcgtctgtgaaatcaaacagtgcatatttagaacacgtaatatatgagattttcactgcaagtcacaacaatgatgcagggtattcatttgctaattcaaatatctagtttcaaacaaccattaaccacacattaaagcggctagttaagctaaggcttaggatcagggaaggctaagagtaggcaacccttataaaaactttattaagccaccaaatgttacctcttgagatgcagaaccaattggccccaatatttgtgaagctttagattcatatacatttactgcatccctgatccctacaggaagaagctccttggctgaaccatataggtagacaacataggaagccccacttattaatgaactctctactgctatgattgtgcttcgcaacacatcaacagcaaaagcaggtactttgcttgcgattccgcttagattacttgaaaagctactcaatttcttattagctaattcccctgtttgattgacagaagaaagggcttcgccaaaaacattgtcaacagatttagtagcattctcaatgacagatctcttcaaagaagtggccgtatcaagtgagctttgtaaagcattttctgcttcattaattgttgcattaaatgactcgctaattccagaaaaaatatcaccaatacttgcttttgtgctgcctaatgattcattgtccactgtaattggttccgggggagggatgaggttctccggtacaatgtcagtacttaataaagtatctgatccttcagttgactgttcagttaggttcaccaatctctcggggacagatgaagaatcataattttcaacatatatgagttctccattagtcagtgaatggtgtctagttgctgccacaggtgaacaattccacatgtttgtaaatttgcactcaaggtgtcctggctcatttggagaggaaaatctgccaggaaactccacataaaccgattgttcagcactattagcaacgctagagtagacagactttgtagcttgtgcaataaatggattcctcagggagtgggttccattttgcaaacccagatgtacatcatccacattgcatctaccttcaaaatccttctgcaatgggtgcacggatcccccatacaatggaatctgcaagattcattgttacaaggtgaggagcactgctcaccggcccaagaaaacgataatcacacatctcaatttcacaggtaacaccaaactgtcagatttgttctcctttgcattcaacaacacatttcttagcacacatataaagaacataaagcatttctagttttgtactttatcaaggttcaatgatcccaaactgatttcacagcaaagggactctccaccccaatgagaatacaatcctgtcaagcctttctctttctttaacttttccaaatagtagttgttaagagtcatgtcacattgacattgggttcacagcgtcatattttactaaataaacctttggtaaaatcaattaccttgtagaaagaaagcatgcagaatttgaggattaaaggaattaaacttcacctgggaaggcaatgaatagcttggggtggctgagcaaacaggcaaca
>_R_Acacia_rostellifera_Murphy_466@NODE_1_length_2111_cov_222.137168
gccttcttaattgatatctaatcctcctatatagacaagcaacaaaatgaagtttgggaaaatacaaattcataccatatagtggctgaagagcccacaaaaactagaaatggaacagctggatcatctggattcaagccaagactcttctccaatgaataaactgttgcgtatatctgctgatgggaaataaaccattatcct---atagatggaatgccgcaataattctaacaaattaatctcgtctatgaaatcaaacagtgcacatttaaaacatgtaatatatgatattttcagtgcaagtcacaacaaagatgcagggtattcatttggtaattcaaatatctagtttcaaacaaccattaaccacacattaaagcagctagttaagctaaggcctaggatcagggaaggctaagagtaggcaaccctcataaaaactttattaagccgccaaatgttacctcttgagatgcagaaccaattggcctcaatatttgtgaagctttagattcatacacatttactgcatccttgatccctacaggaagaagctccttggctgaaccatataggtagacaacataggaaaccccacttattaatgaactctctactgctatgattgtgcttcgcaacacatcaacagcaaaagcaggtactttgcttgcgattccacttagattacttgaaaaccgactcaatttcgtattagctaattcccccgtttgattgacagaagaaagggcttcgccaaaaacactgtctacagatttagtagcattctcaatgacagatctcttcaaagaagtggccgtatcaagtgagctttgtaaagcattttcagcttcattaattgttgcattaaatgacttgctaattccagaaaaaatatcaccaatacttgcttttgtgctgcctaatgattcattgtccactgtaattggttccagtggtgggatgagcttctccggtacaatgtcagtacttaataaagtatctgatccttcagttgactgttcagtcaggtcaaccaatctctcggggacagatgaagaatcataattttcaacatatatgagttctccattagtcagtgaatggtgtccacttgctgtcacaggtgaacaattccatgtgtttgtaaatttgcactcaaggtgtcccggttcatttggagaggaaaatctgccaggaaacaccacataaaccgattgttcagcactattagcaacgctagagtagacagactttgttgcttgtgcaataaatggattcctcagggagtgggttccattttgcaaacccagatgtacatcatccacaatgcatctaccttcaaaatccttctgcaatgggtgcacggatccaccatataatggaatctgcaagattcattgttacaaggtgagaagaactgctcaccggtccaagaagacgataatcacacatctcaatttcacaggtaacaccaaactgtcagatttgttctccttttcgttcaacaacacatttctgagcacacatataaagaacataaagcatttctagttttatactttctcaagtttcaatgatcccgaactgatttcacaacaaagggactgtccaccccaaggagaacgcaatcctgtcaagcctttctctttcttcaactt----aaatagtagttgtcaagagtcatgtcacattgacattgggttcacaatgtcatattttactaaataaacctttagtaaaatcagttaccttgtagaaagaaagcatgcagaatatgaggattgaaggaattaaacttcacctgggaagacaatgaatagcttggggtggctgagcaaacaggtaaca
>_R_Albizia_adinocephala_FHO33_88@NODE_1_length_1906_cov_185.287042
-----------------------------------------------------------------------------------------------------------------------------atctggattcaagccaagactcttctccaatgaataaactgtttcgtatatctgctgatgggaaataaaccattatcttataatagatggaatgctgcaataattctaacaaattaatctcgtctgtgaaatcaaacagtgcatatttagaacatgtaaaatatgggattttcactgcaagtcacaacaaagatgcggggtattcatttgataattcaaatatctagtttcaaacaaccattaaccacacattaaagcggctagttaagctagggcttaggatcagggaaggctaagagtaggaaacccttataaaaactttattaagccacaaaatgtaacctcttgtgatgcagaaccaattggcctgaatatttgtgaagctttagattcatatacatttactgcatccctgatccctacaggaagaagctccttggctgaaccatataggtagacaacataggaagccccactaattaatgaactctctactgctatgattgtgcttcgcaaaacatcaacagcaaaagcaggtactttgcttgcaattccgctaagattacttgaaaagctactcaatttcttattatctaattcccctgtttgattgacagaagaaagggcttcgccaaaaacattgtctacagatttagtagcattctcaatgacagatctcttcaaagaagtggctgtatcaagagagctttgtaaagcattttctgcttcattaattgttgcattgaatgacttgctaattccagaaaaaatatcaccaatacttgcttttgtgctacctaatgattcattgtcccctgtaattggttctggtggagggatgagcttctccagaacaatgtcagtacttaataaagcatctgatccttcagttgactgttcagttaggtccaccaatctcttggggacagatgaagaatcataattttcaacatatatgagttctccattagtcagtgaatggtgtccacttgctgtcacaggtgaacaattccgtgtgtttgtaaatttgcactcaaggtgtcctggttcatttggagaggaaaatctgccaggaaactccacataaacagattgttcagcgctattagcaacaatagagtagacagactttgtagcttgtgcaataaatggattcctcagggagtgggttccattttgcaaacccagatgtacatcatccacaatgcatctaccttcaaaatccttctgcaatgggtgcacggatcccccatataatggaatctgcaagattcaatgttacaaggtgagaagcactgctcaccggcccaagaaaacaataatcacacatctcaatttcacaggtaacaccaaactgtcagatttgttctccttttcattcaacaacacagttctgagcacacatataaagaacataaagcatttctagttttatactttatcaaggttcagagatcccaaactgatttcacagtaaagggactctccacaccaatgagaatataatcctgtcaagcctttctctttctttaacttttccaaatagtagttgttaagagtcatgtcacattgacattgggtt--cagtgtcatattttactaaataaaccttaagtaaaatcaattaccttgtagaaagaaagcaagcagaatttgaggattaaaggaattagacttcacctgggaagacaatgagtagcttggggtggctgagcagacaggcaaca
>_R_Albizia_burkartiana_StivalSantos_678@NODE_1_length_1095_cov_10.527885
----------------------------------------------------------------------------------------------------------------------------------------------------------------------------------------------------------------------------------------------------------------------------------------------------------------------------------------------------------------------------------------------------gttaagctaaggcttaggatcagggaaggctaagagtaggcaacccttataaaaactttattaagccacaaaatgttacctcttgagatgcagaaccaattggcctcaatatttgtgaagctttagattcatatacatttactgcatccctgatccctacaggaagaagctccttggctgaaccatataggtagacaacataggaagccccacttattaatgaactctctactgctatgattgtgcttcgcaacacatcaacagcaaaagcaggtactttgcttgcaattccgcttatattacttgaaaagctactcaatttcttattagctaattcccctgtttgattgacagaagaaagggcttcgccaaaaacattgtctacagatttagtagcattctcaatgacagatctcttcaaagaagtggctgtatcaagtgagctttgtaaagcattttccgcttcattaattgttgcattaaatgacttgctaattccagaaaaaatatcaccaatacttgctttcgtgctgcctaatgattcattgtccactgtaattggttccggtggagggatgagcttctccggtacaatttcggtacttaataaagtatctgatccttcagttgactgttcagttaggtccaccaatctcttggggacagatgaagaatcataattttcaacatatatgagttctccatgagtcagtgaatggtgtccacttgctgtcacaggtgaacaattccacgtgtttgtaaatttgcactcaaggtgtcctggttcatttggagaggaaaatctgccaggaaactccacataaactgattgttcagtgctattagcaatgctagagtagacagactttgtagcttgtgttataaatggattcctcagggagtaagttccattttgcaaacccagatgtacatcatccacaatgcatctaccttcaaaatccttctgcaatgggtgcacggatcctccatataatggaatctacaagattcaacgttacaaggtgagaagcactgctcaccggcccaagaaaatgataatcacacatctcaatttcacaggtaacaccaaactgt---------------------------------------------------------------------------------------------------------------------------------------------------------------------------------------------------------------------------------------------------------------------------------------------------------------------------------------------------------------------------------
>_R_Albizia_edwallii_Dalmaso_272@NODE_1_length_1385_cov_5.958647
----------------------------------------------------------------------------------------------------------------------------------------------------------------------------------------------------------------------------------------------------------------------agtgcatatttagaacatgtaatatatgagattttcactgcaagtcacaacaaagatgcagggtattcatttgataattcaaatatctagtttcaaacaaccattaaccacacattaaagtggctagttaagctaaggcttaggatcagggaaggctaagagtaggaaacccttataaaaactttattaagccacgaaatgttacctcttgagatgcagaaccaattggcctcaatatttgtgaagctttagattcatatacatttactgcatccctgatccctacaggaagaagctccttggctgaaccatataggtagacaacataggaagccccacttattaatgaactctctactgctatgattgtgcttcgcaatacatcaacagcaaaagcaggtactttgcttgcaattccgcttagattacttgaaaagctactcaatttcttattagctaattcccctgtttgattgacagaagaaagggcttcgccaaaaacatcgtctacagatttagtagcattctcaatgacagatctcttcaaagaagtggctgtatcgagtgagctttgtaaagcattttctgcttcattaattgttgcattaaatgacttgctaattccagaaaaaatatcaccaatacttgcttttgtgctgcctaatgattcattgtccactgtaattggttccggtggagggatgagcttctccggtacaatttcagtacttaataaagtatctgatccttcagttgactgttcagttaggtccaccaatctcttgggtacagatgaagaatcataattttcaacatatatgagttctccattagtcagtgaatggtgtccacttgctgtcacaggtgaacaattccatgtgtttgtaaatttgcactcaaggtgtcctggttcatttggagaggaaaatctgccaggaaactccacataaaccgattgttcagtgctattagcaacactagagtagacagactttgtagcttgtgcaataaatggattcctcagggagtgggttccattttgcaaacccagatgtacatcatccacaatgcatctaccttcaaaatccttctgcaatgggtgcacggatcccccatataatggaatctgcaggattcaatgttacaaggtgagaagcgctgctcacccgcccaagaaaacgataatcacacatctcaatttcacaggtaacaccaaactgtcagatttgttctccttttcattcaacaacacatttctgagcgcacatataaagaacataaagcatttctagttttatactttatcaaggttcagtgatcccaaactgatttcacaacaaagggactctccaccccaatgagaatacaatcctgtcaagcctttc-------------------------------------------------------------------------------------------------------------------------------------------------------------------------------------------------------------
>_R_Albizia_glabripetala_Lewis_1652@NODE_2_length_837_cov_49.711842
----------------------------------------------------------------------------------------------------------------------------------------------------------------------------------------------------------------------------------------------------------------------------------------------------------------------------------------------------------------------------------------------------------------------------------------------------------------------------------------------------------------------------------------------------------------------------------------------------------------------------------------------------------------------------------------------------------------------------------------------ctaattcccctgtttgattgacagaagaaagggcttcgccaaaaacattgtctacagatttagtagcattctcaatggcagatctcttcaaagaagtggcggtatcaagtgagctttgtaaagcattttctgcttcattaattgttgcattaaatgacttgctaattccagaaaaaatatcaccaatagttgcttttgtgctgcctaatgattcattgtccactgtaattggttccggtggagggatgagcttctctggtacaatttcagtacttaacaaagtatctgatccttcagttgactgttcagttaggtccaccaatctcttggggacaaatgaagaatcataattttcaacatatatgagttctccatgagccagggaatggtgtccacttgctgtcacaggtgaacaattccacatgtttgtaaatttgcactcaaggtgtcctggttcatttggagaggaaaatctgccaggaaactccacataaaccgattgttcagtgctattagcaacgctagagtagacagactttgtagcttgtgttataaatggattcctcagggagtgggttccattttgcaaacccagatgtacatcatccacaatgcatctaccttcaaaatccttctgcaatgggtgcactgatcccccatataatggaatctgcaagattcaacgttacaaggtgagaaccactgctcactggcccaagaaaacgataatcacacatctcaatttcacaggtaacaccaaactgtcagatttgttctccttttcattcaacaacacatttctgagcacacatataaagaacataaagcatttctagt---------------------------------------------------------------------------------------------------------------------------------------------------------------------------------------------------------------------------------------------------------------------------------------------------------
>_R_Albizia_inundata_Wood_26530@NODE_1_length_798_cov_142.123822
--------------------------------------------------------------------------------------------------------------------------------------------------------------------------------------------------------------------------------------------------------------------------------------------------------------------------------------------------------------------------------------------------------------------------------------------------------------------------------------------------------------------------------------------------------------------------------------------------------------------------------------------------------------------------------------------------------------------------------------------------------------------agaagaaagggcttcgccaaaaacattgtctacagatttagtagcattctcaatggcagatctcttcaaagaagtggcggtatcaagtgagctttgtaaagcattttctgcttcattaattgttgcattaaatgacttgctaattccagaaaaaatatcaccaatacttgcttttgtgctgcctaatgattcattgtccactgtaattggttccggtggagggatgagcttctccggtacaatttcagtacttaataaagtacctgatccttcagttgactgttcagttaggtccaccaatctcttggggacagatgaagaatcataattttcaacatatatgagttctccatgagccagtgaatggtgtccacttgctgtcacaggtgaacaattccacgtgtttgtaaatttgcactcaaggtgtcctggttcatttggagaggaaaatctgccaggaaactccacataaaccgattgttcagtgctattagcaacgctagagtagacagactttgtagcttgtgttataaatggattcctcagggagtgggttccattttgcaaacccagatgtacatcatccacaatgcatctaccttcaaaatccttctgcaatgggtgcactgatcccccatataatggaatctgcaagattcaacgttagaaggtgagaagcactgctcactggcccaagaaaacgataatcacacatctcaatttcacaggtaacaccaaactgtcagatttgttctccttttcattcaacaacacatttctgagcacacatataaagaa--------------------------------------------------------------------------------------------------------------------------------------------------------------------------------------------------------------------------------------------------------------------------------------------------------------------------
>_R_Albizia_subdimidiata_var_minor_Gorts_341@NODE_1_length_1381_cov_47.342791
---------------------------------------------------------------------------------------------------------------------------------------------------------------------------------------tgggaaataaaccattatcctataatagatggaatgctgcaataattctaacaaattaatctcgtctgtgaaatcaaacagtgcatatttagaacacgtaatatatgagattttcactgcaagtcacaacaaagatgcagggtattcatttgataattcaaatgtctagtttcaaacaaccattaaccacacattaaagtggctagttaagctaaggcttaggatcagggaaggctaagagtaggcaaccgttataaaaattttattaagccacaaaatgttacctcttgagatgcagaaccaattggcctcaatatttgtgaagctttagattcatatacatttactgcatccctgatccctacaggaagaagctccttggctgaaccatataggtaggcaacataggaagccccacttattaatgaactctctactgctatgattgtgcctcgcaacacatcaacagcaaaagcaggtactttgcttgcaattccgcttagattacttggaaagctactcaatttcttattagctaatccccctgtttgattgacagaagaaagggcttcgccaaaaacattgtctacagatttagtagcattctcaatggcagatctcttcaaagaagtggcggtatcaagtgagctttgtaaagcattttctgcttcattaattgttgcattaaatgacttgctaattccagaaaaaatatcaccaatagttgcttttgtgctgcctaatgattcattgtccactgtaattggttccggtggagggatgagcttctctggtacaatttcagtacttaacaaagtatctgatccttcagttgactgttcagttaggtccaccaatctcttggggacaaatgaagaatcataattttcaacatatatgagttctccatgagccagggaatggtgtccacttgctgtcacaggtgaacaattccacatgtttgtaaatttgcactcaaggtgtcctggttcatttggagaggaaaatctgccaggaaactccacataaaccgattgttcagtgctattagcaacgctagagtagacagactttgtagcttgtgttataaatggattcctcagggagtgggttccattttgcaaacccagatgtacatcatccacaatgcatctaccttcaaaatccttctgcaatgggtgcactgatgccccatataatggaatctgcaagattcaacgttacaaggtgagaagcactgctcactggcccaagaaaacgataatcacacatctcaatttcacaggtaacaccaaactgtcagatttgttctccttttcattcaacaacacatttctgagcacacatataaagaacataaagcatttctagttttatact-------------------------------------------------------------------------------------------------------------------------------------------------------------------------------------------------------------------------------------------------------------------------------------------------
>_R_Albizia_subdimidiata_var_subdimidiata_Ferreira_210@NODE_1_length_1549_cov_186.000000
------------------------------------------------------------------------------------------------------------------acaactggatcatctggattcaagccaagactcttctccaatgaataaactgttttgtatatctgctgatgggaaataaaccattatcctataatagatggaatgctgcaataattctaacaaattaatctcgtctgtgaaatcaaacagtgcatatttagaacacgtaatatatgagattttcactgcaagtcacaacaaagatgcagggtattcatttgataattcaaatatctagtttcaaacaaccattaaccacacattaaagtggctagttaagctaaggcttaggatcagggaaggctaagagtaggcaaccgttataaaaattttattaagccacaaaatgttacctcttgagatgcagaaccaattggcctcaatatttgtgaagctttagattcatatacatttactgcatccctgatccctacaggaagaagctcctttgctgaaccatataggtagacaacataggaagccccacttattaatgaactctctactgctatgattgtgcctcgcaacacatcaacagcaaaagcaggtactttgcttgcaattccgcttagattacttgaaaagctactcaatttcttattagctaattcccctgtttgattgacagaagaaagggcttcgccaaaaacattgtctacagatttagaagcattctcaatggcagatctcttcaaagaagtggcggtatcaagtgagctttgtaaagcattttctgcttcattaattgttgcattaaatgacttgctaattccagaaaaaatatcaccaatacttgcttttgtgctgcctaatgattcattgtccactgtaattggttccggtggagggatgagcttctctggtacaatttcagtacttaacaaagtacctgatccttcagttgactgttcagttaggtccaccaatctcttggggacaaatgaagaatcataattttcaacatatatgagttctccatgagccagggaatggtgtccacttgctgtcacaggtgaacaattccacgtgtttgtaaatttgcactcaaggtgtcctggttcatttggagaggaaaatctgccaggaaactccacataaaccgattgttccgtgctattagcaacgctagagtagacagactttgtagcttgtgttataaatggattcctcagggagtgggttccattttgcaaacccagatgtacatcatccacaatgcatctaccttcaaaatccttctgcaatgggtgcactgatcccccatataatggaatctgcaagattcaacgttacaaggtgagaagcactgctcactggcccaagaaaacgataatcacacatctcaatttcacaggtaacaccaaactgtcagatttgttctccttttcattcaacaacacatttctgagcacacatataaagaacataaagcatttctagttttatactttatcaaggttcagtgatcccaaactgatttcacaacaaagggactctccaccccaatgagaatacaatcctgtcaagcctttctctttctttagctttt---------------------------------------------------------------------------------------------------------------------------------------------------------------------------------------------
>_R_Albizia_tomentella_Leach_Dunlop_3801@NODE_2_length_1320_cov_99.937249
-------------------------------------------------------------------------------------------------------------------------------------------------------------------------------------------------------------------------------------------------------------------------------------------------------------------------------------------------------------------------------------------------------------------------------------------------------------------------------------------agaaagttcttatatcttcatatatttacgaaaataccactggtcacacttgctacatgtattctattttgacaagtgtaaaaaataggcgttaaatatatatttaagcaagacggtggcttctagtgattaaggagctctttattgctactatagttatt-----------------------------tttgcttatagctacttttgaatgctctgtacatttatatatattcattaaaccctgtgggaattctcctataatataaacttatacttaataccaacatatttccatagtttctttgataatgttattcttatgactctgcaaatatcaaaatgt-taaggattgtaacataaagcattttctgcttcattaattgttgcattaaatgacttgctaattccagaacaaatatcactaatacttgcttttgtgctgcctaatgattcattgttcagtgtaattggtgccggtagagggatgagtttctccggtacaatatcagtacttaataacgtatatagtctttcagttgactgttcaattaggtccaccaatctctcggggacagatgaagaatcataattttaaacatatatgagttctccattagtcagtcaatggtgtccacttgccgtcacaggtgaacaattccatgtgtttgtaaatttgcactcaaggtgtcctgattcatttggagaggaaaatctgccaggaaactccacgtaaaccgattgttcagtgctattagcaacgctagagtagacagactttgtagcttgtgcagtaaatggattcctcagggcacaggttacatttagcaaacccagatgtacatcatccacaatgcatctaccttcaaaatccttctgcaattggtgcacggatcccccatat-----aatctgcaagattcatcgttacaaggtgagaagcactgctcactggcccaagaaaataataatcacacatctcaatttcacatataacaccaaactgttagatttgttctccttttcattcaacaacacatttgggagcacacatatagagaacataaagagtttttgatttcgtttttaaaaaatgtttttttattttaaacctgtttgataacaaaaagttttttttaaaaataaaaaataaaaaattgtttagttgtttttttgtttttgtttttctattttttattttttaaaaccatcatttatttattatcaacactacaatatta---------------------------------------------------------------------------------------------------------------------------------------
>_R_Albizia_tomentosa_Hughes_648@NODE_1_length_1596_cov_160.822251
----------------------------------------------------------------------------------------------------aaacaacaaatggaacaactggatcatctggattcaagccaagactcttctccaatgaataaactgtttcgtatatctgccgatgggaaataaaccattatcctataatagatggaatgctgcaataattctaacaaattaatctcgtctgtgaaatcaaacagtggatatttagaacatgtaatatatgggattttcactgcaagtcacaacaaagatgcagggtattcatttgataattcaaatatctagtttcaaacaaccattaaccacacattaaagcggctagttaagctaaggcttaggatcaggcaagactaagagtaggaaacccttataaaaactttattaagccacaaaatgttacctcttgagatgcagaaccaattggcctcaatatttgtgaagctttagattcatatacatttactgcatccctgatccctataggaagaagctccttggctgaaccatataggtagacaacataggaagccccacttatcaatgaactctctactgctatgattgtgcttcgcaacacatcaacagcaaaagcaggtactttgcttgcaattccgctaagattacttgaaaagctactcaatttcttagtagctaattcccctgtttgattgacagaagaaagggattcgccaaaaacattgtctacagatttagtagcattctcaatgacagatctcttcaaagaagtcgctgtatcaagtgagctttgtaaagcattttctgcttcattaattgttgcattgaatgacttgctaattccagaaaaaatatcaccaatacttgcttttgtgctacctaatgattcattgtcccctgtaattggttccggtggagggatgagcttctccggaacaatgtcagtacttaataaagcatctgatccttcagttgactggtcagttaggtccaccaatctcttggggacagatgaagaatcataattttcaacatatatgagttctccattagtcagtgaatggtgtccacttgctgtcacaggtgaacaattccgtgtgtttgtaaatttgcactcaaggtgtcctggttcatttggggaggaaaatctgccaggaaactccacataaaccgattgttcagtgctattagcaacactaaagtagacagactttgtagcttgtgcaataaatggattccttagggagtgggttccattttgcaaacccagatgtacatcatccgcaatgcatctaccttcaaaatccttctgcaatgggtgcacggatcccccatataatggaatctgcaagattcaatgttacaaggtgagaagcactgctcaccagcccaagaaaacaataatcacacatctcaatttcacaggtaacaccaaactgtcagatttgttctccttttcattcaacaacacatttctgagcacacatataaagaacataaagcatttctagttttacactttatcaaggttcagagatcccaaactgatttcacagtaaagggactctccaccccaatgagaatacaatcctgtcaagcctttctctttctttaacttttccaaatagtagttgttaagagtcatgtcacatt------------------------------------------------------------------------------------------------------------------------------------------------------------
>_R_Albizia_xerophytica_Hughes_1435@NODE_1_length_1807_cov_117.089595
------------------------------------------------------------------------taccatattgtggctgaggagcccacaaaaacaacaaatggaacaactggatcatctggattcaagccaagactcttctccaatgaataaactgtttcatatatctgctgatgggaaataaaccattatcctataatagatggaatgctgcaataattctaacaaattaatctcgtctgtgaaatcaaacagtggatatttagaacatgtaatatatgggattttcactgcaagtcacaacaaagatgcagggtattcatttgataattcaaatatctagtttcaaacaaccattaaccacacattaaagcggctagttaagctaaggcttaggatcaggcaagactaagagtaggaaacccttataaaaactttattaagccacaaaatgttacctcttgagatgcagaaccaattggcctcaatatttgtgaagctttagattcatatacatttactgcatccctgatccctacaggaagaagctccttggctgaaccatataggtagacaacataggaagccccacttattaatgaactctctactgctatgattgtgcttcgcaaaacatcaacagcaaaagcaggtactttgcttgcaattccgctaagattacttgaaaagctactcaatttcttattagctaattcccctgtttgattgacagaagaaagggcttcgccaaaaacattgtctacagatttagtagcattctcaatgacagatctcttcaaagaagtggctgtatcaagtgagctttgtaaagcattttctgcttcattaattgttgcattgaatgacttgctaattccagaaaaaatatcaccaatacttgcttttgtgctacctaatgattcattgtcccctgtaattggttccggtggagggatgagcttctccggaacaatgtcagtacttaataaagcatctgatccttcagttgactggtcagttaggtccaccaatctcttggggacagatgaagaatcataattttcaacatatatgagttctccattagtcagtgaatggtgtccacttgctgtcacaggtgaacaattccgtgtgtttgtaaatttgcactcaaggtgtcctggttcatttggagaggaaaatctgccaggaaactccacataaaccgattgttcagcgctattagcaacactggagtagacagactttgtagcttgtgcaataaatggattcctcagggagtgggttccattttgcaaacccagatgtacatcatccacaatgcatctaccttcaaaatccttctgcaatgggtgcacggatcccccatataatggaatctgcaagattcaatgttacaaggtgagaggcactgctcaccggcccaagaaaacaataatcagacatctcaatttcacaggtaacaccaaactgtcagatttgttctccttttcattccacaacacagttctgagcacacatataaagaacataaagcatttctagttttatactttatcaaggttcagagatcccaaactgatttcacagtaaagggactctccacaccaatgagaatacaatcctgtcaagcctttctctttctttaacttttccaaatagtagttgttaagagtcatgtcacattgacattgggttcacagtgtcatattttactaaataaaccttaagtaaaatcaattaccttgtagaaagaaagcaagcagaatttgaggattaaaggaattagacttcacctgggaagacaatgagtagcttggggtggctgagcagacaggcaaca
>_R_Archidendron_clypearia_Wieringa_1849@NODE_1_length_1906_cov_248.197376
---------------atctaatcctcctatatagacaagcaacaaaatgaagtttgggaaaatacaaattcataccatattgtggctgaagagcccacaaaaacaacaaacggaacaactggatcatctggattcaagccaagactcttctccaatgaataaactgttgcgtatatctgctgatgggaaataaaccattatcctataatagatggaatgctgcaataattctaacagattaatctcgtctgtgaaatcaaacagtgcatgtttagaacgtgtaatatatgagattttcactgcaagtcacaacaaagatgcagggtatgcatttgataattcaaatatctagtttcaaacaaccattaaccacacattaaagcggctagttaagctaagg-ttaggatcagggaaggctaagagtaggcaactcttataaaaactttattaagccaccaaatgttacctcttgagatgcagaaccaattggcctcaatatttgtgaagctttagattcatatacgtttactgcatccctgatccctacaggaagaagctccttggctgaaccatataggtagacaacataggaagccccacttattaatgaactctcgactgctatgattgtgcttcgcaacacatcaacagcaaaagcaggtactttgcttccaattccacttagattacttgaaaagctactcaatttcttattagctaattcccctgtttgattgacagaagaaagggcttcgccaaaaacattgtctgcagatttagtagcattctcaatgacagatctcttcaaagaagtggctgtatcaagtgagctttgtaaagcattttcagcttcattaattgttgcattaaatgacttgctaattccagaaaaaatatcaccaacacttgcttttgtgatgcctaatgattcattgtccactgtaattggttccggtggagggatggccttctccggtacaatgtcagtacttaataaagtatccgatccttcagttgattgttcagttaggtccaccaatctctcggtgacagatgaagcatcataattttcaacatatatgagttctccattagtcagtgaatggtgtccacttgctgtcacaggtaaacaattccatgtgtttgaaaatttgcactcaaggtgtcctggttcatttggagaggaaaatctgccaggaaattccacataaaccgattgttcagcactgttagcaacactagagtagacagactttgtagcttgtgcaataaacggattcctcagggagtgggttccattttgcaaacccagatgtaaatcatccacaatgcatctaccttcaaaatccttctgcaatgggtgcaca------ccatttaatggaatctgcaagattcattgttacaaggtgagaagcactgctcaccggtacaagaaaacgataatcacacatctcaatttcgcaggtaacaccaaactgtcagatttgttctccttttcattcaacaacacatttctgagcacacatataaagaacataaagcacttctagttttataatttatcaaggttcaatgatcccgaactgatttcacaacaaagggactctccaccccaacgagaatacaatcctgtcaaacctttctctttctttaacttttccaaatagtagttgctaagagtcatgtcacattgacattgggttcacagtgtcatattttacaaaataaacctttagtaaaatcaattaccttgtagaaagaaagcatgcagaatttgaggattaaaggaattaaacttcacctgggaagacaatgagtagcttggggtggctgagcaaacaggcaaca
>_R_Balizia_leucocalyx_Aguilar_1939@NODE_2_length_521_cov_8.511261
gccttcttaattgatatctaatccccctatatagacaagcaacaaagtgaagtttgggaaaatacaaattcataccatattgtggctgaagagcccacaaaaacaacaaatggaacaactggatcatctggattcaagccaagactcttctccaatgaataaactgttgcgtatatctgctgatgggaaataaaccattatcctataatagatggaatgctgcaagaattctaacaaattaatatcgtctgtgaaatcaaacagtgcatatttagaatatgtaatatatgagattttcacggcaagtcacaacaaagatgcagggtattcatttgataattcaaatatctagtttc--------------------------------------------------------------------------------------------------------------------------------------------------------------------------------------------------------------------------------------------------------------------------------------------------------------------------------------------------------------------------------------------------------------------------------------------------------------------------------------------------------------------------------------------------------------------------------------------------------------------------------------------------------------------------------------------------------------------------------------------------------------------------------------------------------------------------------------------------------------------------------------------------------------------------------------------------------------------------------------------------------------------------------------------------------------------------------------------------------------------------------------------------------------------------------------------------------------------------------------------------------------------------------------------------------------------------------------------------------------------------------------------------------------------------------------------------------------------------------------------------------------------------------------------------------
>_R_Balizia_spnov_Morim_577@NODE_1_length_1152_cov_307.760255
---------------------------------------------------------------------------------------------------------------------------------------------agactcttctccaatgaataaactgttgcgtatatctgctgatgggaaataaaccattatcctataatagatggaatgctgcaagaattctaacaaattaatctcgtctgtgaaatcaaacagtgcatatttagaacatgtaatatatgagattttcactgcaagtcacaacaaagatgcagggtattcatttgataattcaaatatctagtttcgaacaaccattaaccacacattaaagcggctagttaagctaaggcttaggatcagggaaggctaagaataggcagccctaataaaaactttattaagccaccaaatgttacctcttgagatgcagaaccaattggcctcaatattagtgaagctttagattcatatacatttactgcatccctgatccctacaggaagaacctccttggcagaaccatataggtagacaacataggaagccccacttattaatgaactctctactgctatgattgtgcttcgcaacacatcaacagcaaaagcaggtactttgcttgcgattccgcttagattacttgaaaagctactcaatttcttattagctaattcccctgtttgattgactgaagaaaggacttcaccaaaaacattgtctacagatttagtagcattctcaatgacagatctcttcaaagaagtggccgtatcaagtgagctttgtaaagcattttctgcttcattaattgttgcattaaatgacttgctaattccagaaaaaatatcaccaatgcttgcttttgtgctgcctaatgattcattgtccactgtaattggttctagtggagggatgagtttctccggtacaatgtcagtacttaataaagtatctgatccttcagttgactgttcagttaggttcaccaatctctcgggaacagatgaagaatcataattttcaacatatatgagttctccattagtcagtgaatcgtgtccagttgctgtcacaggtgaacaattccacgtgtttgtaaatttgcacccaaggtgtcctggttcatttggagaggaaaatctgccagcaaactctgcataaaccgaatgttcagcgctattagcaatgctagagtagacagactttgtagcttgtgcaataaatggattcctcagggagtgg-------------------------------------------------------------------------------------------------------------------------------------------------------------------------------------------------------------------------------------------------------------------------------------------------------------------------------------------------------------------------------------------------------------------------------------------------------------------------------------------------------------------------------------------------------------------------------
>_R_Cathormion_rhombifolium_Deighton_3618@NODE_1_length_1611_cov_116.089961
-------------------------------------------------------------------------------------------agcccacaaaaacaacaaatggaacaactggatcatctggattcaagccaagactcttctccaatgaataaactgttgcgtatatctgctgatgggaaataaactattatcctgtaatagatggaatgctgcaagtattctaacaaattaatctcgtctgtgaaatcaaacagtgcatatttagaacatgtaatatatgagattttcactgcaagtcacaacaaagatgcagggtattcatttgataattcaaatatctagtttcgaacaaccattaactacacattaaagcggctagttaagctaaggcataggataagggaaggctaagaataggcagccctaataaaagctttattaagccaccaaatgttacctcttgagatgcagaaccaattggcctcaatatttgtgaagctttagattcatatacattcactgcatccctgatgcctacaggaagaacctccttggctgaaccatataggtagacaacataggaagccccacttattaatgaactctctactgctatgattgtgcttcgcaacacatcaacagcaaaagcaggtactttgctcgcgattccgcttagattacttgaaaagctactcaatttcttattagctaattcccctgtttgattgactgaagaaaggacttcgccaaaaacattgtctacagatttagtagcattctcaatgacagatctcttcaaagaagtggacgtatcaagtgagctttgtaaagcattttctgcttcattaattgttgcattaaatgacttgctaattccagaaaaaatatcaccaatgcttgcttttgtgctgcctaatgattcattgtccactgtaattggttccagtggagggatgagcttctccggtacaatgtcagtacttaataaagtatctgatccttcagttgactgttcagttaggttcaccaatctctcagggacagatgaagaatcataattttcaacatatatgagttctccattagtcagtgaatggtgtccagttgctgtcacaggtgaacaattccacatgtttgtaaatttgcactcaaggtgtcctggttcatttggagaggaaaatctgccaggaaactccacataaactgattgttcagcgctattagcaacgctagagtagccagactttgtagcttgtgcaataaatggattcctcagggagtgggttccattttgcaaacccagatgtacatcatccacaatgcatctaccttcaaaatccttctgcaatgggtgcacggatcccccatacactggaatctgcaagattcattgttacaaggtgagaagcactgcccaccggcccaagaaaacgataatcacacatctcaatttcacaggtaacaccaacctgtcagatttgttctccttttcattcaacaacacatttctgagcgcacatataaagaacatagagcatttctagttttgtactttatcaaggttcaatgatcccaaactgatttcacagcaaagggactctccaccccaatgagaatacaatcctgtcaagcctttctctttctttaacttttccaaatagtagttgttaagagtcatgtcacattgacatt------------------------------------------------------------------------------------------------------------------------------------------------------
>_R_Enterolobium_cyclocarpum_MWC9020@NODE_1_length_1841_cov_338.959751
--------------------------------------------------------------tacaaattcataccatattgtggctgaagagcccacaaaaacaacaaatggaacaactggatcatctggattcatgccaagactcttctccaatgaataaactgttgcatatatctgctgatgggaaataaaccattatcctataatagatggaatgctgcaataattctaacaaattaatctcgtctgtgaaatcaaacagtgcatatttagaacatgtaatatatgagattttcgctgcaagtcacaacaaagatgcagggtattcagttgataattcaagtatctagtttcaaacaaccattaaccacacattagagcggctagttaagctaagggtaaggatcagggaaggctaagagtaggcaacccttataaaaactttattaagccaccaaatgttacctcttgagatgcagaaccaattggcctcaatatttgtgaagctttagattcatatgcatttactgcatccctgatccctacaggaagaagctccttggctgaaccatataggtagacaacataggaagccccacttattaatgaactctctactgctatgattgtgcttcgcaacacatcaacagcaaaagcaggtactttgcttgtgattccgcttagattacttgaaaagctactcaatttcttattagctaattcccctgattgattgacaggagaaaggacttcgccaaaaacattgtctacagatttagtagcattctcaatgacagatctcttcaaagaagtggctgtatcaagtgagctttttaaagcattttctgcttcattaattgttgcactaaatgacttgctaattccagaaaaaatatcaccaatacttgcttttgtgctgcctaatgatttattgtccactgtgattggttccggtagagggatgagcttctccgatacaatgtcagcacttaataaagtatctgatccttcagttgactgttcagttaggtccaccaatctcttagggacagatgaagaatcataattttcaacatatacgagttctccattagtcagtgaatggtgtccacttgctgtcacaggtgaacaattccatgtgtttgtaaatttgcactcaaggtgtcctggttcatttggagaggaaaatctgccaggaaactccacataaactgattgttcagcactattagtaacggtagagtagacagattttgtagcttgtgcaataaatggattcctcagggagtgggttccactttgcaaacccagatgtacatcatccacaatgcatctaccttcaaaatccttctgcaatgggtgcacagatcccccatataatggaatctgcaagattcattattacaaggtgagaggcactgctcaccagcccaagaaaacaataatcacacatctcaatttcacaggtaacaccaaactgtcggatttg-tctccttttcattcaaccacacatttctgagcacaaatataaagaacataaagcatttctagttttatactttatcaaggttcaatgatcccaaactgatttcacaacaaagggactctccaccccaatgagaatacaatcctgtcaagcctttctctttctttaacttttccaaatagtagttgttaagagtcatgtcacattgacattgggttcaaagtgtcatattttactaaataaaccttaagtaaaatcaattaccttgtagaaagaaagcatgcaggatttgaggattaaaggaattaaacttcacctgggaagacaatgagtagcttggggtggctgagcaaacaggcaaca
>_R_Hydrochorea_corymbosa1_Bonadeu_655@NODE_1_length_1308_cov_189.385475
--------------------------------------------------------------------------------------------------------------------------------------------------------------------------------------------------------------------------------------------------------------------------------------------------------------------------------------attcatttgataattcaaatatctagtttcgaacaaccattaaccacacattaaagcggctagttaagctaaggcttaggatcagggaaggctaagaataggcagccctaataaaaactttattaagccaccaaatgtcacctcttgagatgcagaaccaattggcctcaatatttgtgaagctttagattcatatacatttactgcatccctgatccctacaggaagaacctccttggctgaaccatataggtagacaacataggaagccccacttattaatgaactctctactgctatgattgtgcttcgcaacacatcaacagcaaaagcaggtactttgcttgcgattccgcttagattacttgaaaagctactcaatttcttattagctaattcccctgtttgattgactgaagaaaggacttcgccaaaaacattgtctacagatttagtagcattctcaatgacagatctcttcaaagaagtggccgtatcaagtgagctttgtaaagcattttctgcttcattaattgttgcattaaatgacttgctaattccagaaaaactatcaccaatgcttgcttttgtgctgcctaatgattcattgtccactgtaattggttccagtggagggatgagcttctccggtacaatgtcagtacttaataaagtatctgatccttcagttgactgttcagttaggttcaccaatctctcggggacagatgaggaatcataattttcaacatatatgagttctccattagtcagtgaatggtgtccagttgctgtcacaggtgaacaattccacgtgtttgtaaatttgcactcaaggtgtcctggttcatttggagaggaaaatctgccaggaaactccacataaactgattgttcagcgctattagcaaagctagagtagacagactttgtagcttgtgcaataaatggattcctcagggagtgggttccattttgcaaacccagatgtacatcatccacaatgcatctaccttcaaaatccttctgcaatgggtgcacggatcccccatacactggaatctgcaagattcattgttacaaggtgagaagcactgcccatcggcccaagaaaatgataatcacacatctcaatttcacaggtaacaccaacctgtcagatttgttctccttttcattcaacaacacatttctgagcgcacatataaagaacataaagcatttctagttttgtactttatcaaggttcaatgatcccaaactgatttcacagcaaagggactctccaccccaatgagaatacaatcc--------------------------------------------------------------------------------------------------------------------------------------------------------------------------------------------------------------------------
>_R_Jupunba_asplenifolia_Ekman_6383@NODE_1_length_1329_cov_42.873003
-------------------------------------------------------------------------------------------------------------------------------------------------------------------------------------------------------------------------------------------------------------------------------------------------------------------cacaacaaagatgcagggtattcatttgataattcaaatatctagtttcaaacaaccattaaccacacactaaagcggctagttaagctaaggcttaggatcagggaaggctaagagtaggcaactctaataaaaactttattaagccaccaaatgttacctcttgagatgcagaaccaattggcctcaatatttgtgaagctttagattcgtatacatttactgcatccctgatccctacaggaacaagctccttggctgaaccatataggtagacaacataggaagccccacttattaatgaactctccactgctatgattgtgcttcgcaacacttcaacagcaaaagcaggtactttgcttgcgattccgcttagattacttgaaaagctactcaatttcttattagctaattcccctgtttgattgacagaagaaaggacttcgccaaaaacatcgtctacagatttagtagcattctcaatgacagatctcttcaaagaagtggccgtatcaagtgagctttgtaaagcattttctgcttcattaattgtagcattaaatgacttgccaattccagaaaaaatatcaccaatacttgcttttgtgctgcctaatgattcattttccactgtaattggttccggtagagggatgagattctctggtacaatgtcagtacttaataaagtatctgatccttcagttgactgttcagttaggttcaccaatctctcggggacagatgaagaatcataattttcaacatatatgagttctccattagtcagtggatggtgtccagttgctgtcacaggtaaacaattccacgtgtttgtaaatttgcactcaaggtgtcctggttcatttggagaggaaaatctgccaggaaactccacataaaccgattgttcagcgctattagcaacgctagagtagacagactttgtagcttgtgcaataaatggattcctcagggagtgggttccattttgcaaacccagatgcacatcatccacaatgcatctaccttcaaaatccttctgcaatgggtgcatggatcccccatacaatggaatctgcaagattcatcattacaaggtgagaagcactgctcaccggcccaagaaaacgataatcacacatctcaatttcacaggtaacaccaaaccgtcagatttgttctccttttcattcaacaacacatttctgagcacacgtataaagaacataaagcatttctagttttttactttatcaaggttcaatgatcccaaactgatttcacagtaaagggactctccaccccaatgagaatacaatcatg------------------------------------------------------------------------------------------------------------------------------------------------------------------------------------------------------------------------
>_R_Jupunba_cochleata_Bonadeu_673@NODE_1_length_2092_cov_160.915633
gccttcttaattgatatctaatcctcctatatagacaagcaacaaaatgaagtttgggaaaatacaaattcataccatattgtaactgaagagcccacaaaaacaacaaatggaacaactggatcatctggattcaagccaagactcttctccaatgaataaactgttgcgtatatctgctgatgggaaataaaccattatcctataatagatggaatgctgcaagaattcttacaaattaatctcttctgtgaaatcaaacagtgcatatttagaacatgtaatatatgagattttcactgcaagtcacaacaaagatgcagggtattcatttgataattcagatatctattttcgaacaaccattaaccacacattaaagcggctagttaagctaaggcttaggatcagggaaggctaagagtaggcagccctaataaaaactttattaagccaccaaatgttacctcttgagatgcagaaccaattggcctcaatatttgtgaagctttagattcatatacatttactgcatccctgatccctacaggaagaagctccttggctgaaccatataggtagacaacataggaagccccacttattaatgaactctctactgctatgattgtgcttcgcaacacatcaacagcaaaagcagggactttgcttgcgattccgcttagattacttgaaaagctactcaatttcttattagctaattcccctgtttgattgactgaagaaaggacttcgccaaaaacattgtctacagatttagtagcattctcaatgacagatctcttcaaagaagtggccgtatcaagtgagctttgtaaagcattttctgcttcattaattgttgcattaaatgacttgctaattccagaaaaaatatcaccaatacttgcttttgtgctgcctaatgattcattgtccactgtaattggttccggtggagggatgagcttctccggtacaatgtcagtacttaataaagtatctgatccttcagttgactgttcagttaggttcaccaatctctcggggacagatgaagaatcataattttcaacatatacgagttctccattagtcagtggatggtgtccagttgctgtcacaggtaaacaattccacatgtttgtaaatttgcactcaaggtgtcctggttcatttggagaggaaaatctgccaggaaactccacataaaccgattgttcagcgctattagcaaagctagagtagacagactttgtagcttgtgcaataaatggattcctcagggagtgggttccattttgcaaacccagatgtacatcatccacaatgcatctaccttcaaaatccttctgcaatgggtgcacggatcccccatacaatggaatctgcaagattcattgttacaaggtgagaagcactgctcaccggcccaagaaaacgataattacacatctcaatttcacaggtaacaccaaactgtcagatttgttctccttttcattcaacaacacatttctgagcacacatataaaggacataaagcatttctagttttgtactttatcaaggttcaatgatcccaaactgatttcacagcaaagggactctccaccccaatgagaatacaaccctgtcaagcctttctctttctttaacttttccaaatagtagttgttaagagtcatgtcacattgacattgggttcacagtgtcatattttactaaataaacctttaataaaatcaattaccttgtagaaagaaagcatgaagaatttgaggattaaaggaattaaacttcacctgggaaggcaatgaatagcttggggtggctgagcaaacaggcaaca
>_R_Jupunba_filamentosa_Lima_7487@NODE_1_length_1948_cov_140.648316
gccttcttaattgatatctaatcctcctatatagacaagcaacaaaatgaagtttgggaaaatacaaattcataccatattgtggctgaagagcccacaaaaacaacaaatggaacaactggatcatctggattcaagccaagactcttctccaatgaataaactgttgcgtatatctgctgatgggaaataaaccattatcctataatagatggaatgctgcaagaattcttacaaattaatctcgtctgtgaaatcaaacagtgcatatttagaacatgtaatatatgagattttcactgcaagtcacaacaaagatgcagggtattcatttgataattcaaatatctaattttgaacaaccattaaccacacattaaagcggctagttaagctaaggcttaggatcagggaaggctaagagtaggcagccctaataaaaactttattaagccaccaaatgttacctcttgagatgcagaaccaattggcctcaatatttgtgaagctttagattcatatacatttactgcatccctgatccctgcaggaagaagctccatggctgaaccatataggtagacaacataggaagccccacttattaatgaactctctactgctatgattgtgcttcgcaacacatcaacagcaaaagcagggactttgcttgcgattctgcttagattacttgaaaagctactcaatttcttattagctaattcccctgtttgattgactgaagaaaggacttcgccaaaaacattgtctacagatttagtagcattctcaatgactgatctcttcaaagaagtggccgtatcaagtgagctttgtaaagcattttctgcttcattaattgttgcattaaatgacttgctaattccagaaaaaatatcaccaatacttgcttttgtgctgcctaatgattcattgtccactgtaattggttccggtggagggatgagcttctccggtacaatgtcagtacttaataaagtatctgatccttcagttgactgttcagttaggttcaccaatctctcggggacagatgaagaatcataattttcaacatatatgagttctccattagtcagtggatggtgtccagttgctgtcacaggtaaacaattccacgtgtttgtaaatttgctctcaaggtgtcctggttcatttggagaggaaaatctgccaggaaactccacataaaccgattgttcagcactattagcaaagctagagtagacagactttgtagcttgtgcaataaatggattcctcagggagtgggttccattttgcaaacccagatgtacatcatccacaatgcatctaccttcaaaatccttctgcaatgggtgcacggatcccccatacaatggaatctgcaagattcattgttacaaggtgagaagcactgctcaccggcccaagaaaacgataatcacacatctcaatttcataggtaacaccaaactgtcggatttgttctccttttcattcaacaacacatttctgagcacacatataaaggacataaaacatttctagttttgtactttatcaaggttcaatgatcccaaactgatttcacagcaaagggactctccaccccaatgagaatacaatcctgtcaagcctttctctttctttaacttttccaaatagtagttgttaagagtcatgtcacattgacattgggttcacagtgtcatattttactaaataaacctttagtaaaatcaattaccttgtagaaagaaagcatgcagaatttgaggattaaaggaattaaacttcacctgggaaggcaatgaatagcttggggtggctgagcaaacaggcaaca
>_R_Jupunba_floribunda_Iganci_883@NODE_1_length_1081_cov_278.562749
-------------------------------------------------------------------------------------------------------------------------------------------------------------------------------------------------------------------------------------------------------------------------------------------------------------------------------------------------------------------------------------------------------------------------------------------------------------------------------------------------aaccaattggcctcaatatttgtgaagctttagattcatatacatttactgcatccctgatccctacaggaacaagctccttggctgaaccatacaggtagacaacataggaagccccacttattaatgaactctccactgctatgattgtgcttcgcaacacttcaacagcaaaagcaggtactttgcttgcgattccgcttagattacttgaaaagctactcaatttcttattagctaattcccctgtttgattgacagaagaaaggacttcgccaaaaacattgtctacagatttagtagcattctcaatgacagatctcttcaaagaagtggccgtatcaagtgagctttgtaaagcattttctgcttcattaattgtagcattaaatgacttgccaattccagaaaaaatatcaccaatacttgcttttgtgctgcctaatgattcattgtccactgtaattggttccggcagagggatgagcttctccggtacaatgtcagtacttaacaaagtatctgatccttcagttgactgttcagttaggttcaccaatctctcggggacagatgaagaatcataattttcaacatatatgagttctccattagtcagtggatggtgtccagttgctgtcacaggtaaacaattccacgtgtttgtaaatttgcactcaaggtgtcctggttcatttggagaggaaaatctgccaggaaactccacataaaccgattgttcagcgctattagcaacgctagagtagacagactttgtagcttgtgcaataaatggattcctcagggagtgggttccattttgcaaacccagatgcacatcgtccacaatgcatctaccttcaaaatccttctgcaatgggtgcacggatcccccatacaatggaatctgcaagattcatcgttacaaggtgagaagcactgctcaccggcccaagaaaacgataatcacacgtctcaatttcacaggtaacaccaaactgtcagatttgttctccttttcattcaacaacacatttctgagcacacgtataaagaacataaagcatttctagttttgtac--------------------------------------------------------------------------------------------------------------------------------------------------------------------------------------------------------------------------------------------------------------------------------------------------
>_R_Jupunba_floribunda_Iganci_883@NODE_2_length_554_cov_5.115304
gccttcttaattgatatctaatcctcctatatagacaagcaacaaaatgaagtttgggaaaatacaaattcataccatattgtggctgaacagctcacaaaaacaacaaatggaacaactggatcatctggattcaagccaagactcttctccaatgaataaactgttgcgtatatctgctgatgggaaataaaccattatcctataatagatggaatgctgcaagaatcctaacaaattaatctcgtctgtgaaatcaaacagtgcatatttagaacatgtaatatatgagattttcactgcaattcacaa----------------------------------------------------------------------------------------------------------------------------------------------------------------------------------------------------------------------------------------------------------------------------------------------------------------------------------------------------------------------------------------------------------------------------------------------------------------------------------------------------------------------------------------------------------------------------------------------------------------------------------------------------------------------------------------------------------------------------------------------------------------------------------------------------------------------------------------------------------------------------------------------------------------------------------------------------------------------------------------------------------------------------------------------------------------------------------------------------------------------------------------------------------------------------------------------------------------------------------------------------------------------------------------------------------------------------------------------------------------------------------------------------------------------------------------------------------------------------------------------------------------------------------------------------------------------------------------------------
>_R_Jupunba_laeta_Mori_25147@NODE_1_length_1589_cov_53.544974
----------------------------------------------------------------caaattcataccatattgtggctgaagagctcacaaaaacaacaaatggaacaactggatcatctggattcaagccaagactcttctccaatgaataaactgttgcgtatatctgctgatgggaaataaaccattatcctataatagatggaatgctgcaagaattctaacaaattaatctcgtctgtgaaatccaacagtgcatatttagaacatgtaatatatgagattttcactgcaagtcacaacaaagatgcagggtattcatttgatgattcaaatatctattttcaaacaaccattaaccacacattaaagcggctagttaagctaaggcttaggatcagggaaggctaagagtaggcaaccctaataaaaactttattaagccaccaaatgttacctcttgagatgcagaaccaattggcctcaatatttgtgaagctttaaattcatatacatttactgcatccctgatccctacaggaagaagctccttggctgaaccatataggtagacaacataggaagccccacttattaatgaactctctactgctatgattgtgcttcgcaacacatcaacagcaaaagcaggtactttgcttgcgattccgcttagattacttgaaaagctactcaatttcttattagctaattcccctgtttgattgactgaagaaaggacttcgccaaaaacattgtctacagatttagtagcattctcaatgacagatctcttcaaagaagtggctgtatcaagtgagctttgtaacgcattttctgcttcattaattgttgcattaaatgacttgctaattgcagaaaaaatatcaccaatacttgctgttgtgctgcctaatgattcattgtccactgtaattggttccggtggagggatgagcttctctggtacaatgtcagtacttaataaagtatctgatccttcagttgactgttcagttaggttcaccaatctctcggggacagatgaagaatcataattttcaacatatatgagttctccattagtcagtggatggtgtccagttgctgtcacaggtaaacaattccacttgtttgtaaatttgcactcaaggtgtcctggttcatttggagaggaaaatctgccaggaaactccacataaaccaattgttcagcgctattagcaaagctagagtagacagactttgtagcttgtgcaataaatggattcctcacggagtgggttccattttgcaaacccagatgtacatcatccacaatgcatctaccttcaaaatccttctgcaatgggtgcacggatcccccatacaatggaatctgcaagattcattgttacaaggtgagaagcactgctcaccggcccaag---------------------aatttcacaggtaacaccaaactgtcagatttgttctccttttcattcaagaatacatttctgagcacacatataaaggacataaagcatttctagttttgtactttatcaaggttcaatgatcccaaactgatttcacagcaaagggactctccaccccaatgagaatacaatcctgtcaagcctttctctttctttaacttttccaaatagtag----------------------------------------------------------------------------------------------------------------------------------------------------------------------------------
>_R_Jupunba_langsdorfii_Ribeiro_728@NODE_1_length_2257_cov_141.372018
gccttcttaattgatacctaatcttcctatatagacaagcaacaaaatgaagtttgggaaaatacaaattcataccatattgtggctgaagagctcacaaaaacaacaaatggaacaactggatcatctggattcaagccaagactcttctccaatgaataaactgttgcgtatatctgctgatgggaaataaaccattatcctataatagatggaatgctgcaagaattctaaaaaattaatctcgtctgtgaaatcaaacagtgcatatttagaacatgtaatatatgagattttcactgcaagtcacaacaaagatgcagggtattcatttgataattcaaatatctagtttcaaacaaccattaaccacacactaaagcggctagttaagctaaggcttaggatcagggaaggctaagagtaggcaaccctaataaaaactttattaagccaccaaatgttacctcttgagatgcagaaccaattggcctcaatatttgtgaagctttagattcatatacatttactgcatccctgatccctacaggaacaagctccttggctgaaccatataggtagacaacataggaagccccacttattaatgaactctccactgctatgattgtgcttcgcaacacttcaacagcaaaagcaggtactttgcttgcgattccgcttagattacttgaaaagctactcaatttcttattagctaattcccctgtttgattgacagaagaaaggacttcgccaaaaacattgtctacagatttagtagcattctcagtgacagatctcctcaaagaagtggccgtatcaagtgagctttgtaaagcattttctgcttcattaattgtagcattaaatgacttgccaattccagaaaaaatgtgaccaatacttgcttttgtgctgcctaatgattcattgtccactgtaattggttccggtagagggatgagcttctctggtacaatgtcagtacttaataaagtatctgatccttcagttgactgttcagttaggttcaccaatctctcggggacagatgaagaatcataattttcaacatatatgagttctccattagtcagtggatagtgtccagttgctgtcacaggtaaacaattccacgtgtttgtaaatttgcactcaaggtgtcctggttcatttggagaggaaaatctgccaggaaactccacataaaccgattgttcagcgctattagcaacgctagagtagacagactttgtagcttgtgcaataaatggattcctcagggagtgggttccattttgcaaacccagatgcacatcatccacaatgcatctaccttcaaaatccttctgcaatgggtgcacggatcccccatacaatggaatctgcaagattcatcgttacaaggtgagaagcactgctcaccggcccaataaaacgataatcacacatctcaatttcacaggtaacaccaaactgtcagatttgttctccttttcattcaacaacacatttctgagcacacgtataaagaacataaagcatttctagttttgtactttatcaaggttcaatgatcccaaactgatttcacagcaaagggactctccaccccaatgagaatacaatcctgtcaagcctttctctttctttaacttttccaaatagtagttgttaagagtcatgtcacattgacattgggttcacagtgtcatattttactaaataaacctttagtaaaatcaattaccttgtagaaagaaagcatgcggaatttgaggattaaaggaattaaacttcacctgggaaggcagtgaatagcttggggtggctgagcaaacatgcaaca
>_R_Jupunba_limae_Iganci_261@NODE_1_length_2189_cov_152.570549
gcattcttaattgatatctaatcctcctatatagacaagcaacaaaatgaagtttgggaaaatacaaattcataccatattgtggctgaagagcccacaaaaacaacaaatggaacaactggatcatctggattcaagccaagactcttctccaatgaataaactgttgcgtatatctgctgatgggaaataaaccattatcctataatagatggaatgctgcaagaattcttacaaattaatctcgtctgtgaaatcaaacagtgcatatttagaacatgtaatatatgagattttcactgcaagtcacaacaaagatgcagggtattcatttgataattcaaatatctattttcgaacaaccattaaccacacattaaagcggctagttaagctaaggcttaggatcagggaaggctaagagtaggcagccctaataaaaactttattaagccaccaaatgttacctcttgagatgcagaaccaattggcctcaatatttgtgaagctttagattcatatacatttactgcatccctgatccctacaggaagaagctccttggctgaaccatataggtagacaacataggaagccccacttattaatgaactctctactgctatgattgtgcttcgcaacacatcaacagcaaaagcagggactttgcttgcgattccgcttagattacttgaaaagctactcaatttcttattagctaattcccctgtttgattgactgaagaaaggacttcgccaaaaacattgtctacagatttagtagcattctcaatgaccgatctcttcaaagaagtggccgtatcaagtgagctttgtaaagcattttctgcttcattaattgttgcattaaatgacttgctaattccggaaaaaatatcaccaatacttgcttttgtgctgcctaatgattcattgtccactgtaattggttccggtggagggatgagcttctgcggtacaatgtcagtacttaataaagtatctgatccttcagttgactgttcagttaggttcaccaatctctcggggacagatgaagaatcataattttcaacatatatgagttctccattagtcagtggatggtgtccagttgctgtcacaggtaaacaattccacgtgtttgtaaatttgcactcaaggtgtcctggttcatttggagaggaaaatctgccaggaaactccacataaaccgattgttcagcgctattagcaaagctagagtagacagactttgtagcttgtgcaataaatggattcctcagggagtgggttccattttgcaaacccagatgtacatcatccacaatgcatctaccttcaaaatccttctgcaatgggtgcacggatcccccatacaatggaatctgcaagattcattgttacaaggtgagaagcactgctcaccggcccaagaaaacgataatcacacatctcaatttcacaggtaacaccaaactgtcggatttgttctctttttcattcaacaacacatttctgagcacacatataaaggacatgaagcatttctagttttgtactttatcaaggttcaatgatcccaaactgatttcacagcaaagggactctccaccccaatgagaatacaatcatg-caagcctttctctttctttaacttttccaaatagtagttgttaagagtcatgtcacattgacattgggttcacagtgtcatattttactaaataaacctttagtaaaatcaattaccttgtagaaagaaagcatgcagaatttgaggattaaaggaattaaacttcacctgggaaggcaatgaatagcttggggtggctgagcaaacaggcaaca
>_R_Jupunba_microcalyx_Iganci_855@NODE_1_length_1886_cov_220.254284
gccttcttaattgatatctaatcctcctatatagacaagcaacaaaatgaagtttgggaaaatacaaattcataccatattgtggctgaacagctcacaaaaacaacaaatggaacaactggatcatctggattcaagccaagactcttctccaatgaataaactgttgcgtatatctgctgatgggaaataaaccattatcctataatagatggaatgctgcaagaattctaacaaattaatctcgtctgtgaaatcaaacagtgcatatttagaacatgtaatatatgagattttcactgcaagtcacaacaaagatgcagggtattcatttgataattcaaatatctagtttcaaacaaccattaaccacacactaaagtggctagttaagctaaggcttaggatcagggaaggctaagagtaggcaaccctaataaaaactttattaagccaccaaatgttacctcttgagatgcagaaccaattggcctcaatatttgtgaagctttagattcatatacatttactgcatccttgatccctacaggaacaagctccttggctgaaccatataggtagacaacataggaagccccacttattaatgaactctccactgctatgattgtgcttcgcaacacttcaacagcaaaagcaggtactttgcttgcgattccgcttagattacttgaaaagctactcaatttcttattagctaattcccctgtttgattgacagaagaaaggacttcgccaaaaacattgtctacagatttagtagcattgtcaatgacagatctcttcaaagaagtggccgtatcaactgagctttgtaaagcattttctgcgtcattaattgttgcattaaatgacttgctaattccagaaaaaatatcaccaatacttgcttttgtgctgcctaatgattcattgtccactgtaattggttccggtagagggatgagcttctctggtacaatgtcagtacttaataaagtatctgatccttcagttgactgttcagttaggttcaccaatctctcggggactgatgaagaatcataattttcaacatatatgagttctccattagtcagtgaatggtgtccagttgctgtcacgggtgaacaattccacgtgtttgtaaatttgcactcaaggtgtcctggttcatttggagaggaaaatctgccagaaaactccacataaaccgattgttcagcgctattagatatgctacagtagacagactttgtagcttgtgcaataaaaggattcctcagggagtgggttccattttgcaaacccagatgtacatcatccacaatgcatctgccttcaaaatccttttgcaatgggtgcacggatcccccatacaatggaatctgcaagattcattgtgacaaggtgagaagcactgctcaccggcccaagaaaacgataatcacacatctcaatttcacaggtaacatcaaactgtcagatttgttctccttttcattcaacaacacattttttagcacacatataaagaacataaagcatttctagttttgtactttatcaaggttcaatgatcccaaactgatttcacagtaaagggactctccaccccaattagaatacaatcacgtcaagcctttctctttctttaacttttccaaatagtagttgttaagagtcatgtcacattgacattgggttcacagtgtcatattttactaaataaacctttagtaaaatcaattactctgtagaaagaaagcatgcagaatttgaggattaaa--------------------------------------------------------------
>_R_Jupunba_oppositifolia_Liegier_16014@NODE_1_length_1574_cov_148.591182
--------------------------------------------------------------------------------------------------------------------------------------------------cttctccaatgaataaactgttgcgtatatctgctgatgggaaataaaccattatcctataatagatggaatgctgcaagaattctaacaaattaatctcgtctgtgaaatcaaacagtgcatatttagaacatgtaatatatgagattttcactgcaagtcacaacaaagatgcagggtattcatttgataattcaaatatctagtttcaaacaaccattaaccacacactaaagcggctagttaagctaaggcttaggatcagggaaggctaagagtaggcaactctaataaaaactttattaagccaccaaatgttacctcttgagatgcagaaccaattggcctcaatatttgtgaagctttagattcatatacatttactgcatccctgatccctacaggaacaatctccttggctgaaccatataggtagacaacataggaagccccacttattaatgaactctccactgctatgattgtgcttcgcaacacttcaacagcaaaagcaggtactttgcttgcgattccgcttagattacttgaaaagctactcaatttcttattagctaattcccctgtttgattgacagaagaaaggacttcgccaaaaacatcgtctacagatttagtagcattctcaatgacagatctcttcaaagaagtggccgtatcaagtgagctttgtaaagcattttctgcttcattaattgtagcattaaatgacttgccaattccagaaaaaatatcaccaatacttgcttttgtgctgcctaatgattcattgtccactgtaattggttccggtagagggatgagcttctccggtacaatgtcagtacttaataaagtatctgatccttcagttgactgttcagttaggttcaccaatctctcggggacagatgaagaatcataattttcaacatatatgagttctccattagtcagtggatggtgtccagttgctgtcacaggtaaacaattccacgtgtttgtaaatttgcgctcaaggtgtcctggttcatttggagaggaaaatctgccaggaaactccacataaaccgattgttcagcgctattagcaacgctaaagtagacagactttgtagcttgtgcaataaatggattcctcagggagtgggttccattttgcaaacccagatgcacatcatccacaatgcatctaccttcaaaatccttctgcaatgggtgcacggatcccccatacaatggaatctgcaagattcatcattacaaggtgagaagcactgctcaccggcccaagaaaacgataatcacacatctcaatttcacaggtaacaccaaactgtcagatttgttctccttttaattcaacaacacatttctgagcacacgtataaagaacataaagcatttctagttttgtactttatcaaggttcaatgatcccaaactgatttcacagtaaa-ggactctccaccccaatgagaatacaatcatgtcaagcctttctctttctttaacttttccaaatagtagttgttaagagtcatgtcacattgacattgggttcacagtgtcatatt-----------------------------------------------------------------------------------------------------------------------------------
