# Supplementary material for: A new generic circumscription of Hydrochorea (Leguminosae, Caesalpinioideae, mimosoid clade) with an amphi-Atlantic distribution
Source: PhytoKeys. 2022 Aug 22;205:401–37. doi: 10.3897/phytokeys.205.82775 (PMC9849043; doi:10.3897/phytokeys.205.82775)
Supplement: Supplementary material 1 — Supplementary data file S1 [file phytokeys-205-401_article-82775__-s001.zip › MSC_m57279_comp39057_c0_seq1_exon01.aln-cln]

>Acacia_rostellifera_Murphy_466@NODE_1_length_2064_cov_339.002516
agaggttggcatatttaaagctaagtttctgtaattagttatcctctgaggaaactagttcaaatggaggaaaatgtaaggatagaacctgaaaaaatagc--agaggcaaattgcattccaccacttaagcaattccaatttttcaaggctttgttcagtattaacgaaattgaatccaagagaatattttaccagggcagcttgccatgacccagcaaatctcagaggttaaggtgccctaaaacattaactttaggaccatcac-----gtttcttttgtggaaccccagatcgatgacttcgaccataggacttatttaagatggtaaacaaatttccggggttgacggaaattgacagtgaaaaatcaaaacacaccaactcaaatgaacgtccaagtgatatggtagcagatgctacagaggtaaaatgagatgaacaataaactttgagcttacctgagcccaaaggcctccagaatgtgtaacaaaagtcgcacgtggaagagcttgagcgatccgatttccttcttctgtccattcttgagaccatccagcagaccaaagcacttgcattggcatttgcttcaatccatcggaaccaccccattctgcaatatcaaagctactattcacattctttcccatcgccactaccgctcttcttccacctctgcctttcaacagtaccctttgagcatctgcatccaccattccgagttgctttgagcaacacaagtttaccatcttcgcatacacaaacgaagaccccaacactatctctctaatcactggaatatccaggacccaaaagggcaaagctcctgaggttttcgttgatgtatctattaatgtcacgcttctgaccaattctgagttctctgaaatccaattcgcgctcaatcccaaggcagaatcgtgcagaaccaagtgaacgggagccagtctcatagtatcaatcatttgtcctaaaactctgcctatctcttcaggccctgattcaataggcttgacgatcttcctcttggccatccgagctagtatttcttcatatggaatctgaccagtttcgactatttgatcaaacgcccagaaaaaccccttttcctgaatctcactgtacacatacctaaacctccctaaaatccccaccggcccctccacaacctcttccgtatatttgtcggagaacccattcccgggcagatctaatgcaaccacatgaactcccttaccgcctagagatttaataagttggcgataagagtacgaactaagcccaaacccatgtacaatgagtacgttctccgacgttattggaccctcttcgacggtgaaaacttcagtgggtgcttgattaagacgtgtctgcaccttaatgctgcggccttttgaataatgttggcggagagtgacgggtaggctgagaaaccaactcttggtatcttgcggggagagagaagagatggatagtaaaaggagagtgatcagagagacagaaagagtaaagtagaaccaaaaagagaatggatttattccagaagattgttgttcatttgttcttgagctagcggatggtttggttttgttggggttagcatgtcgcttctgtgattgttggggtttagattcttgttgaccgtgttcttccgttatgatcgccattgctcaaccccgaagcgaagcgtaaactaaacctaagcgaaagtctttctctttgagcttccaaggctagatccacgcgggtaccagaatccagaccccacggcacagcaatgcaaggcaactcggagatgtatacggtcgtccactcatcatgactcgaaagggcctgtttggctgattggatttgaacaaactaaacaaggacacattccgctagcaaattgtaaatgcaaatggcaaagcaagtttagttact--------------------------------attatttctgatatgtgatttaaaaaaaaaattactccatgat
>Acacia_rostellifera_Murphy_466@NODE_2_length_855_cov_91.320051
-------------------------------------------------------------------------------------------------------------------------------------------------------------------------------------------------------------------------------------------------------------------------------------------------------------------------------------------------------------------------------------------------------------------------------------------------------------------------------------------------------------------------------------------------------------------------------------------------------------------------------------------------------------------------------------------------------------------------------------------------------------------gctatggccccccaaaataaataaataaataaataaattgtttagaatttttttttataaaatttactacctccggtcctaattataggaacactttcgtagatttgcactacaaaagtgttcctataattaggaccggagggagtaatatttaatataatgtcccccccaaggaagaatcatgcagaatcaagtgaacaagagccaatcttatggtatcaatcatttgtcctaacaatatgcctatctcttcaagtcctaagtcaatgggcttgacgatctttttcttggctatccgagctagcatttcttcatatggaatctgaccagtttcgactatttgatcaaacgcccagaaaaacccttcttcctgaatctcactgtacatatacctaaacctccccaaaatccccactggcccctccacaacctcttctgtatatttgtctggaagtggaagtggaaa------------------------------------tggaaatgaaagatgaagatgatattaccgcagataatacgggaattcatattgaaagagaa-----------------------------atagcttacactttcactactgattcatttatttatgatttcaaatcatta----------------------------------------------------------------------------------------------------------------------------------------aaagagtgaagagcattactttaagtaaatgtaatttttaattgtttcatttagtatagtgttttattagttttgtatta-taaattacattgttaacttttaatattttgat--atattacatgaaatcttctg-----------------------------------------gaattttatgatatcttatcattttgtaattgatatagc---atccat---------------------------------------------actagagacatatatgttagcttatacattagaattgctaaaatact----------------------------------------------------------------------------------------------------------------aaatcagaatattttaaa--------------------------------a
>Acacia_rostellifera_Murphy_466@NODE_3_length_601_cov_7.769084
-----------tatat----------------------------------------------------------------------------------------------------------------------------------------------------------------------acaacttgttattacctttacttgtcaaaacctaacaaggcttagaaagctaaagttctcaatctatatactttaatcgtattacttaaattgtc-----------accagagctccaactactggcgtcggagtctcttcag----------------cgggggtgggatcggccgacga-------------------agctccaa------------------------------------------------ccagtgagaagaccttgccttttttaaagaaag---------ggaaatttgataaaa-------acacaacattttaaaacctcatatttttctttgtggcctattatccttctcatgtattaa--taaaccatttgaagttttctaaatttaaatttatccgaaattttccactattctttatc------------------------------------------ttcttcatttttgtttttttatgg----------------------------------------------------------agctccacacacattaatggagcttca----------------------------ttgggacaaggggggccatggaccccaaaataataataa---------------------------------------------------------------------aaaaaaaattgt---------------------------------------------------------------------------------------------------------------------ttagaatttttttttgtaaa------------------atttaatataatgtggggggggccccccc------------------------------ccccccc-----------------------------------------------------------------------------------------------------------------------------------------------------------------------------------------------------------------------------------------------------------------------cccgagtggggcggttaggtagaaaaa--------------------------------------aaagcaaaatcgaagtatgataaagggtataaaagttagaaaaaaaaaaaaaaaaaaata----------------------------------------------------------------------------------------------------------------------------------------------------------------------------------------------------------------------------------------------------------------------------------------------------------------------------------------------------------------------------------------------------------------------------------------------------------------------------------a
>Afrocalliandra_redacta_Germishuizen_5585@NODE_1_length_1790_cov_349.193812
-------------------------------------------------------------------------------------------------------------------------------------------------------tttattcagtattaatcagattggatacgtgagaattttttaccggagcaccttgtcatgccccattaaagctcagaggttaaggtgccctaaaacattaaccttaggaccatcactcatggttct--ttagggaaccccagatctataacttctaccataacacttatttcagatagttaacaaatttctgaggctgacggaaatagacggtgcaaaatcaaaacgcaacagctcatatgagcgtccaagagatatggtagcagaagctacagggtaaaaatgagatgagagataaagtttgagctcacctgagcccaacggcctccagaatgtgtaacaaaactcgcacgttgaagagcttgagcaatccgatttccttcttctgcccattcttgggaccattcagcagaccaaagcacttgcattggcaaatgcttcaatccatcagaatcaccccattctgcaatatcaaagctactattcacattctttcccatagccacaaccgctcttcttccatctctgcctttcaataataccctttgagcatctgcatccacaattccaagttgctttgagcaacacaagtttaacatcttcgcatacacaaacgaagatcccaacactatctctctaatcaatggaatatccaaaacccaaaagggcaatgcccctgaggttttcgttgatgtatctataagcgttacactcctgaccaattctgagttctctgaaatccaattcgcgcttaatcccaaggcagaatcatgcagaaccatgtgaacaggagctagtctcatagtatcaatcatttgtcctaatactctacctatctcttcaggccctaactcaattggcttcagtaccttcctcttcgacatccgagctagtatttcttcatacggaatctgaccagtttcgactatttgatcaaacgcccagaaaagccccttttcctgaatctcactgtacacatacttaaacctccccaaaatccccactggcccctcgacaacatcttccgtaaatttatcggagaagccatttccgggcagatctaatgcaacaacatgaactcccttagcacctagagatttaataagttggcgataagagtatgaactaagcccaaacccatgtacgatgattatattctccgacgctattggaccatcttcgacggtgaaaacttcagtgggtacttgattaggacgtgtctgcaccttaatgctgcgtccttttgaataatgttggcggagggtgacgggtaggctgagaaaccaactcttggtatcttgcggagagagagaagaaatagagagcaacaggagcgagatgagagagacagagatggtaaagtagaaccagaaagagaatggatttattccagaagattgttgtttatatgttcttgagctagcggatggtttggttttgtggagtttatcaggtcgcttctgtgattgttggggtttaggttcttgttgatcgtgttcttctgttatgatcgccattactcgcccctgaagcgaagcttgagctaaacctaagcaaaaatctttatcttcgaaattccaacgatagatccacgcgcgtatcagaatccagaccccacagcacagaaatgcactgcaactcgcagatgtatctagccgttcac---tcatgactcgaaaggtcctgtttggctgattggattagaggaaagtaaaataggactcatttggctagcaaattgttgggggaa-------------------------------------------------------------------------------------------------t
>Albizia_edwallii_Dalmaso_272@NODE_1_length_1518_cov_10.966507
------------------------------------------------------------------------------------------------------------------------------------------------------------------------------------------------------------------------------------------------------------------------------------------------------------------accataagacttatttcagatagtaaacaaatttctggggttgacggaaattgacagtgcaaaatcaaaacacaccagcccaaatgaacgtccaagtgatatggtagcagatgccacagaggtaagatgagatgagcaataaagtttgagattacctgagcccaacggcctccagaatgtgtaacaaaactcgcacgcggaagagcttgagcaatccgatttccttcttctgtccattcttgataccatccagcagaccaaagcacttgcattggcatatgcttcaatccatcggaaccaccccattctgcaatatcaaagctactattcacattctttcccatcgccactaccgctcttcttccacctctgcctttcaacagtaccctttgagcatctgcatccaccattccaagttgcttcgagcaacacaagttcaccatcttcgcatacacaaacgaagaccccaacactatctctctaatcactggaatatccaggacccaaaagggcaaggctcctgacgttttcgttgatgtatctactaatgtcacgcttctgaccaattctgagttctttgaaatccaattcgcgctcaatcccaaggcagaatcgtgcagaaccaagtgagcaggagccagtctcatagtatcaatcaattgtcctaacactctgcctacctcttcaggtcctaattcaataggcttgagtatcttcctcttggccatccgagctagaatttcttcatatggaatctgaccagtttcgactatttgatcaaacgcccagaaaaaccccttttcctgaatctcagtgtacacatacctaaacctccccaaaatccccactggcccctcgacaacctcttccgtatatttgtcggagaacccattcccgggcagatctaatgcgaccacatgaactcccttatcacctagagatttaataagttggcgataagagtacgaactaagcccaaacccgtgtacaatgattacgttctccgacgctattggaccctcttcgacggtgaaaacttcagtcggtgcttgattaagacgcgtctgcaccttaatgctgcggccttttgaataatgttggcggagagtgacgggcaggctgagaaaccaactcttggtatcttgcggggagagagaagagatggagagtaacaggagagtaattagagagacagaaagagtaaagtagaaccagaaagagaatggatttattccagaagattgttgttcatttgttcttgagctagcggatggtttggttttgttggggttcgcaggtcgcttctgtgattgttggggtttagattcttgttgatcgtgttcttccgttatgatcgccattgctcgaccccgaggcgaagcctaaactaaacctaagcaaaagtctctctcttagatcttccaaggctagatccacgcgggtaccagaatccagaccccacggcacagcaatgcacggcgtctcggagatgtctacggtcgtccactcatcatgact------------------------------------------------------------------------------------------------------------------------------------------------------------------------------
>Albizia_glabripetala_Lewis_1652@NODE_1_length_1533_cov_100.456044
------------------------------------------------------------------------------------------------------------------------------------------------------------------------------------------------------------------------------------------------------------cctaaggaccatcactcatggttccttttgtggaaccccagatcgatgacttctaccataagacttatttcagatagtaagcaaatttatcgggttgacggaaattgatggagcaaaatcaaaacacaccagttcaaatgaacgtccaagtgatatggtagcagatgctacaggggtaagatgagctgagcaataaagtttgagcttacctgagcccaacggcctccagaatgtgtaacaaaactcgcacgcggaagatcttgagcaatccgatttccttcttctgtccattcttgagaccatccagcagaccaaagcacttgcattggcatatgcttcaatccatcggaaccaccccattctgcaatatcaaagctactattcacattctttcccatcgccactaccgctcttcttccacctctgcctttcaacagtaccctttgagcatctgcatccaccattccaagttgctttgagcaacacaagttcaccatcttcgcatacacaaacgaagaccccaacaccatctctctaatcactggaatatccaggacccaaaagggcaaggcccctgaggttttcgttgatgtatctagtaatgtcacgcttctgatcaattctgagttctctgaaatccaattcgcgctcaatcccaaggcagaatcgtgcagaaccaagtgaacaggagccagtctcatagtatcaatcatttgtcctagcactctgcctatctcttcaggtcctaattcaataggcttgagtatcttcctcttggccatccgagctagaatttcttcatatggaatctgaccagtttcgactatttgatcaaacgcccagaaaaaccccttttcctgaatctcactgtacacatacctaaacctccccaaaatccccactggcccctcgacaacctcttccgtatatttgtcggagaacccattcccgggcagatctaatgcgaccacatgaactcccttgtcacctagagatttaacaagttggcgataagagtacgaactaagcccaaacccgtgtacaatgattacgttctccaacgctattggaccctcttcgacagtgaaaacttcagtgggtgcttgattaagacgcgtctgcaccttaatgctgcggccttttgaataatgctggcggagagtgacgggcaggctgagaaaccaactcttggtatcttgcggggagagagaagaaatggagagtaagaggagagtgatgagagagacagaaagagtaaagtagaaccagaaagagaatggatttattccagaagattgttgttcatttgttcttgagctagcggatggtttggttttgttggggttggcaggtcgcttctgtgattgttggggtttagattcttgttgatcatgttcttccgttatgatcgccattgctcgaccccgaagccaagcctaaactaaacctaagcaaaagtc--tctctttgagcttccaaggctagatccacgcgggtaccagaatccaaaccccacggcactgcaatacacggca-------------------------------------------------------------------------------------------------------------------------------------------------------------------------------------------------------------------
>Albizia_inundata_Wood_26530@NODE_1_length_1594_cov_247.142950
------------------------------------------------------------------------------------------------------------------------------------------------------------------------------------------------------------------------------------------------------aattaacctttggaccatcactcatggctccatttgtggaaccccagatcgatgacttctaccataagacttatttcagatagtaagcaaatttctcgggttgacggaaattgatggagcaaaatcaaaacacaccagttcaaatgaacgtccaagtgatatggtagcagatgctacagaggtaagatgagatgagcaataaagtttgagcttacctgagcccaacggcctccagaatgtgtaacaaaactcgcacgcggaagatcttgagcaatccgatttccttcttctgtccattcttgagaccatccagcagaccaaagcacttgcattggcatatgcttcaatccatcggaaccaccccattctgcaatatcaaagctactattcacattctttcccatcgccactaccgctcttcttccacctctgcctttcaacagtaccctttgagcatctgcatccaccattccaagttgctttgagcaacacaagttcaccatcttcgcatacacaaacgaagaccccaacaccatctctctaatcactggaatatccaggacccaaaagggcaaggcccctgaggttttcgttgatgtatctagtaatgtcacgcttctgatcaattctgagttctctgaaatccaattcgcgctcaatcccaaggcagaatcgtgcagaaccaagtgaacaggagccagtctcatagtatcaatcatttgtcctagtactctgcctatctcttcaggtcctaattcaataggcttgagtatcttcctcttggccatccgagctagaatttcttcatatggaatctgaccagtttcgactatttgatcaaacgcccagaaaaaccccttttcctgaatctcactgtacacatatctaaacctccccaatatccccactggcccctcgacaacctcttccgtatatttgtcggagaacccattcccgggcagatctaatgcgaccacatgaactcccttatcacctagagatttaataagttggcgataagagtacgagctaagcccaaacccgtgtacaatgattacgttctccaacgctattggaccctcttcgacggtgaaaacttcagtgggtgcttgattaagacgcgtctgcaccttaatggtgcggccttttgaataatgttggcggagagtgatgggcaggctgagaaaccaactcttggtatcttgcggggagagagaagaaatggagagtaacaggagagtgatgagagagacagaaagagtaaagtagaaccagaaagagaatggatttattccagaagattgttgttcatttgttcttgagctagcggatggtttggttttgttggggttggcaggtcgcttctgtgattgttggggtttagattcttgttgatcatgttcttccgttatgatcgccattgctcgaccccgaagccaagcgtaaactaaacctaagcaaaagtc--tctctttgagcttccaaggctagatccacgcgggtaccagaatccaaaccccacggcactgcaatacacggcaactcggagatgtatacgggcgtccactcatcatgagtccaaagggcctgtttggc------------------------------------------------------------------------------------------------------------------------------------------------------------
>Albizia_multiflora_Hughes_3090@NODE_1_length_1585_cov_221.798408
agaggttggcatatttaaagctaagtttctgtaattagttatgctttgaggaaactagttcaaatggaggaaaatgtaaggacagaacctgaaaaaatagcatagaagcaaattgcgttccaccacttaagcaattccaatttttcaacgctttattcagtattagctatattggatccaagagaattctttaccggggcagcttgccatgacccagcaaatctcagagattaaggtgcccttaaaaattaaccttaggaccatcactcatggttccttttgtggaaccccagatcgatgacttctaccataagacttatttcagatggtaagcaaatttctggggttggcggaaattgatggtgcaaaatcaaaacacaccagttaaaatgaacgtccaagtgatatggtagcagatgctacagaggtaagatgagatgagcaataaagtttgagctcacctgagcccaacggcctccagaatgtgtaacaaaactcgcacgcggaagagcttgagcaatccgatttccttcttctgtccattcttgagaccatccagcagaccaaagcacttgcattggcatatgcttcaatccatcggaaccaccccattctgcaatatcaaagctactattcacattctttcccatcgccactaccgctcttcttccacctctgccttttaacagtgccctttgagcatctgcatccaccattccaagttgctttgagcaacacaagttcacaatcttcgcatacacaaacgaagaccccaacaccacctctctaatcactggaatatccaggacccaaaagggcaaggcccctgaggttttcgttgatgtatctagtaatgtcacgcttctgaccaattctgagttctctgaaatccaattcgcgctcaatcccaaggcagaatcgtgcagaaccaagtgaacaggagccagtctcatagtatcaatcagttgtcctagcactctgcctatttcttcaggtcctaattcaataggcttgagtatcttcctcttggccatccgagctagaatttcttcatatggaatctgaccagtttcgactatttgatcaaacgcccagaaaaaccccttttcctgaatctcactgtacacatacctaaacctccccaaaatccccactggcccctcgacaacctcttccgtatatttgtcggagaacccattcccaggcagatctaatgcgaccacatgaactcccttatcacctagagatttaataagttggcgataagagtacgaactaagcccaaacccgtgtacaatgattacgttctccaacgctgttggaccctcttccacggtgaaaacttcagtgggtgcttgattaagacgcgtctgcaccttaatgctgcggcctcttgaataatgttggcggagagtgacgggcaggctgagaaaccaactcttggtatcttgcggggagagagaagaaatggagagtaacaggagagtgatgagagagacagaaagagtaaagtagaaccagaaagagaatggatttattccagaagattgttgttcatttgttcttgagctag-----------------------------------------------------------------------------------------------------------------------------------------------------------------------------------------------------------------------------------------------------------------------------------------------------------------------------------------------------------------------------------------------------------------------------------------
>Albizia_niopoides_Simon_1601@NODE_1_length_1904_cov_198.107827
agaggttggcatatttaaagctaagtttctgtaattagttatgctttgaggaaactagttcaaatgg-------------------acctgaaaaaatagcatagaggcaaattgcgttccaccacttaagcaattccaatttttcaacgctttattcagtattaactatattggatccgagagaattttttaccggggcagcttgccatgacccagcaaatctcagagattaaggtgccctaaaaaattaaccttaggaccatcactcatggttccttttgtggaaccccagatcgatgacttctaccataagacttatttcagatagtaagcaaatttctggggttgacggaaattgatggtgcaaaatcaaaacacaccagttcaaatgaacgtccaagtgatatggtagcagatgctacggaggtaagatgagatgagcaataaggtttgagcttacctgagcccaacggcctccagaatgtgtaacgaaactcgcacgcggaagagcttgagcaatccgatttccttcttctgtccattcttgagaccatccagcagaccaaagcacttgcattggcatgtgcttcaatccatcggaaccaccccattctgcaatatcaaagctactattcacattctttcccatcgccactaccgctcttcttccacctctgcctttcaacagtaacctttgagcatctgcatccaccattccaagttgctttgagcaacacaagttcaccatcttcgcatacacaaacgaagaccccaacaccatctctctaatcactggaatatccaggacccaaaagggcaaggcccctgaggttttcgttgatgtatctagtaatgtcacgcttctgaccaattctgagttctctgaaatccaattcgcgctcaatcccaaggcagaatcgtgcagaaccaagtgaacaggagccagtctcatagtatcaatcatttgtcctaggactctgcctatctcttcaggtcctaattcaatgggcttgagtatcttcctcttggccatccgagatagaatttcttcatatggaatctgaccagtttcgactatttgatcaaacgcccagaaaaaccccttttcctgaatctcactgtacacatacctaaacctccccaaaatccccactggcccctcgacaacctcttccgtatatttgtcggagaacccattcccgggcagatctaatgcgaccacatgaactcccttatcacctagagatttaacaagttgccgataagagtacgaactaagcccaaacccgtgtacaatgattacgttctccaactgtattggaccctcttcgacggtgaaaacttcagtgggtgcttgattaagatgcgtctgcaccttaatgctgcggcctttcgaataatgttggcggagagtgacgggcaggctaagaaaccaactcttggtatcttgcggggagagagaagaaatggagaataacaggagagtgatgagagagacagaaagagtaaagtagaaccagaaagagaatggatttattccagaagattgttgttcatttgttcttgagctagtggatggtttggttttgttggggctggcaggtcgcttctgtgattgttggggtttagattcttgttgatcgtgttcttccgttatgatcgccattgctcgaccccgaagcgaagcctaaactaaacctaagcaaaagtc--tctctttgagctgccaaggctagatccacgcggggaccagaatccagaccccacggtacagcaatgcacggcaactcggagatgtatacggtcgtccactcatcatgactccaaagggcctgtttggctgattggatttgaacaactaaaaaaaggacacattccgctagcaaattgtaaatgcaaatggcaa-------------------------------------------------------------------------------------------
>Albizia_sinaloensis_Hughes_1576@NODE_1_length_1905_cov_147.270788
--------------------------------------------------gaaactagttcaaatggaggaaaacgtaaggacagaacctgaaaaaatagcatagaggcaaattgcgttccaccacttaagcaattccaatttttcaatgctttattcagtattgactatattggatccaagagaattttttaccggggcagcttgccatgacccagcaaatctcagaggttaaggtgccctaaaacattaaccttaggaccatcattcatggttccttttgtggaaccccagatcgatgacttctaccataagacttatttcagatagtaaacaaatttctggggttgacggaaattaacagtgcaaaatcaaaacacaccagctcaaatgaacgtccaagtgatatggtagcagatgccacagaggtaagatgagatgagcaataaagtttgagcttacctgagcccaacggcccccagaatgtgtgacaaaactcgcacgcggaagagcttgagcaatccgatttccttcttctgtccattcttgagaccatccagcagaccaaagcacttgcattggcatatgcttcaatccatcggaaccaccccattctgcaatatcaaagctactattcacattctttcccatcgccactgccgctcttcttccacctctgcctttcaacagtaccctttgagcatctgcatccaccattccaagttgctttgagcaacacaagttcaccatcttcgcatacacaaacgaagaccccaacactatctctctaatcactggaatatccaggacccaaaagggcaaggcccctgaggttttcgttgatgtatctactagcgtcacgcttctgaccaattctgagttctttgaaatccaattcgcgctcaatcccaaggcagaatcgtgcagaaccaagtgagcaggagccagtctcatagtatcaatcatttgtcctaacactctgcctacttcttcaggtcctaattcaataggcttgagtatcttcctcttggccatccgagctagtatttcttcatatggaatctgaccagtttcgactatttgatcaaacgcccagaaaacccccttttcctgaatctcactgtacacatacctaaacctccccaaaatccccactggcccctcgacaacctcttccgtatatttgtcagaaaacccattcccgggcagatctaatgcgaccacatgaactcccttctcacctagagatttaataagttggcgataagagtacgaactaagcccaaacccgtgtgcaatgattacgttctccgacgctattggaccctcttcgacggtgaaaacttcagtgggtgcttgattaagacgcgtctgcaccttaatgctgcggccttttgaataatgttggcggagagtgacgggaaggctgagaaaccaactcttggtatcttgcggggagagagaagagatggagagtaacaggagagtgatgagagagacagaaagagtaaagtagaaccagaaagagaattgatttattccagaagagtgttgttcatttgttcttgagctagcggatggcttggttttgttggggttggcaggtcgcttctgtgattgttggggtttagattcttgttgatcgtgttcttccgttatgatcgccattgctcgaccccgaagcgaagcctaaactaaacctaagcaaaagtctctctctttgagcttccaaggctagatccacgcgggtaccagaatccagaccccacggcacagcaatgcacggcgactcggagatgtatacagtcgtccccgcatcatgactcgaaagggcctgtttggctgattaaatttgaataaactaaaaaaggacacattccgctagcaaattgtaaatgcaaaagacaaagcaagtttagttactcacttaagaattatcatcatttaaaatctaaa-------------------------------------------
>Albizia_tomentella_Leach_Dunlop_3801@NODE_1_length_1581_cov_327.331782
--------------------caaagttcctgtacttagttatcctttgaagaaacttgttcaaaaggaggaaaatgtaaggacagaacctgaaaaaatagcatagagacaaactgtgttccaccacctaagcaattccaatttttcaatgctttattcagtattaactgaatcggatacaagagaattttttaccggggca-------------cagcaaatctcagagtttaaggtgccctaaaacattaaccttaggaccatcactcacggttccttttggggaaacccagatctatatcgtataccataagaattatttcagatagtaaacaaatttctggggttgaaggaaattgacagtgcaaaaccaaaacacgccagctccaatgaacgtccaagtgatatggtagcagacgctacagaggcaaaatcagatgagcaataaagtttgagcttacctgagcccaacggcctccagaatgtgtaacaaaactcgcacggggaagagcttgagcaatccgatttccttcttctgtccattctttagaccattcagcagaccaaagcacttgcattggcatattcttcaatccatcggagccaccccattctgtgatatcaaagctattattcacattctttcccatcgccaccaccgctcttcttccatctctgcctttcaacagtaccctttgagcatctgcatccgccattccaagttgctttgagcaacacaagtttaccatcttcgcaaacacaaacgaagaccccaacaccatctccctaatcactggaatatccagggcccaaaagggaaaggcccctgaggttttcgtcggtgtatctattagtgttacacttctgaccaattctgggttctctgcaatccaattcgcgctcgatcccaaggcacaatcgtgcagaaccaagtgaacaggagccactctcatagtattaaccatttgtcctaaaactctgccaatctcttcaggccctaactcaataggcttgagtatcttcctctttgccatccgagctagtatttcttcgtatggaatctgaccagtttcgactatttgatcaaacgcccagaaaaaccccttttcctgaatctcactgtacacatatctaaacctccccaaaatccccactggcccctcaacaacctcttccgtatatttatcggaaaacccattaccgggcagatctaatgcaaccacgtgaactcccttagcacctagagattgaataagtgggcgataagagtatgaactaagcccaaacccgtgtacaatgattacgttctccgacgctattggaccctcttcgacggtgaaaacttcaatgggtgcttgattaagacgtgtctgcaccttaatgctgcggcctttcgaataatgttggcggagagcgacgggtaggctaagaaaccaactcttggtatcttgcggggagagagaagagatggagaataacagaagagtgatgagagagacagaaagagtaaagtagaaccagaaagaaaatggatttattccagaagattgttgttcattggttcttgagctagcggatggtttggttttgttggggttggcaggtcgcttc---------------------------------------------------------------------------------------------------------------------------------------------------------------------------------------------------------------------------------------------------------------------------------------------------------------------------------------------------------------------------------------------------
>Albizia_tomentosa_Hughes_648@NODE_1_length_1743_cov_168.249700
----------------------------------------------------------------------------------------------------------------------------------------------------------------------------------------------------gggcagcttgccatgacccagcaaatctcagaggttaaggtgccctaaaacgttaaccttaggaccatcactcatggttccttttgtggaaccccagatcgatgacttctaccataagacttatttcagatagtaaacaaatttctggggttgacggaaattaacagtgcaaaatcaaaacacaccagctcaaatgaacgtccaagtgatatggtagcagatgccacagaggtaagatgagatgagcaataaagtttgagcttacctgagcccaacggcccccagaatgtgtgacaaaactcgcacgcggaagagcttgagcaatccgatttccttcttctgtccattcttgagaccatccagcagaccaaagcacttgcattggcatatgcatcaatccatcggaaccaccccattctgcaatatcaaagctactattcacattctttcccatcgccactaccgctcttcttccacctctgcctttcaacagtaccctttgagcatctgcatccaccattccaagttgctttgagcaacacaagttcaccatcttcgcatacacaaacgaagaccccaacactatctctctaatcactggaatatccaggacccaaaagggcaaggcccctgaggttttcgttgatgtatctactagcgtcacgcttctgaccaattctgagttctttgaaatccaattcgcgctcaatcccaaggcagaatcgtgcagaaccaagtgagcaggagccagtctcatagtatcaatcatttgtcctaacactctgcctacctcttcaggtcctaattcaataggcttgagtatcttcctcttggccatccgagctagtatttcttcatatggaatctgaccagtttcgactatttgatcaaacgcccagaaaacccccttttcctgaatctcactgtacacatacctaaacctccccaaaatccccactggcccctcgacaacctcttccgtatatttgtcagaaaacccattcccgggcagatctaatgcgaccacatgaactcccttatcacctagagatttaataagttggcgataagagtacgaactaagcccaaacccgtgtgcaatgattacgttctccgacgctattggaccctcttcgacggtgaaaacttcagtgggtgcttgattaagacgcgtctgcaccttaatgctgcggccttttgaataatgttggcggagagtgacaggcaggctgagaaaccaactcttggtatcttgcggggagagagaagagatggagagtaacaggagagtgatgagagagacagaaagagtaaagtagaaccagaaagagaatggatttattccagaagagtgttgttcatttgttcttgagctagcggatggcttggttttgttggggttggcaggtcgcttctgtgattgttggggtttagattcttgttgatcgtgttcttccgttatgatcgccattgctcgaccccgaagcgaagcctaaactaaacctaagcaaaagtctctctctttgagcttccaaggctagatccacgcgggtaccagaatccagaccccacggcacagcaatgcacggcgactcggagatgtatacggtcgtccccgcatcac--------agggcctgtttggctgattggatttgaataaactaaaaaaggacacattccgctagcaaattgtaaatgcaaaaggcaaagcaagtttagttactcacttaagaattatcatcatttaa---------------------------------------------------
>Albizia_xerophytica_Hughes_1435@NODE_1_length_1873_cov_135.528396
-------------------------------------------------ggaaactagttcaaatggaggaaaacgcaaggacagaacctgaaaaaatagcatagaggcaaattgcgttccaccacttaagcaattccaatttttcaatgctttattcagtattaactatattggatccaagagaattttttaccggggcagcttgccatgacccagcaaatctcagaggttaaggtgccctaaaacattaaccttaggaccatcactcatggttccttttgtggaaccccagatcgatgacttctaccataagacttatttcagatagtaaacaaatttctggggttgacggaaattgacagtgcaaaatcaaaacacaccagctcaaatgaacgtccaagtgatatggtagcagatgc------------atgagatgagcaataaagtttgagcttacctgagcccaacggcccccagaatgtgtaacaaaactcgcacgcggaagagcttgagcaatccgatttccttcttctgtccattcttgagaccatccagcagaccaaagcacttgcattggcatatgcttcaatccatcggaaccaccccattctgcaatatcaaagctactattcacattctttcccatcgccactaccgctcttcttccacctctgcctttcaacagtaccctttgagcatctgcatccaccattccaagttgctttgagcaacacaagttcaccatcttcgcatacacaaacgaagaccccaacactatctctctaatcactggaatatccaggacccaaaagggcaaggcccctgaggttttcgttgatgtatctactaacgtcacgcttctgaccaattctgagttctttgaaatccaattcgcgctcaatcccaaggcagaatcgtgcagaaccaagtgagcaggagccagtctcatagtatcaatcatttgtcctaacactctgcctacctcttcaggtcctaattcaataggcttgagtatcttcctcttggccatccgagctagtatttcttcatatggaatctgaccagtttcgactatttgatcaaacgcccagaaaacccccttttcctgaatctcactgtacacatacctaaacctccccaaaatccccactggcccctcgacaacctcttccgtatatttgtcagaaaacccattcccgggcagatctaatgcgaccacatgaactcctttatcacctagagatttaataagttggcgataagagtacgaactaagcccaaacccgtgtgcaatgattacgttctccgacgctattggaccctcttcgacggtgaaaacttcagtgggtgcttgattaagacgcgtctgcaccttaatgctgcggccttttgaataatgttggcggagcgtaacgggcaggctgagaaaccaactcttggtatcttgcggggagagagaagagatggagagtaacaggagagtgatgagagagacagaaagagtaaagtagaaccagaaagagaatggatttattccagaagagtgttgttcatttgttcttgagctagcggatggcttgggtttgttggggttggcaggtcgcttctgtgattgttggggtttagattcttgttgatcgtgttcttccgttatgatcgccattgctcgaccccgaagcgaagcctaaactaaacctaagcaaaagcctctctctttgagcttccaaggctagatccacgcgggtagcagaatccagaccccacggcacagcaatgcacggcgactcggagatgtatacggtcgtccactcatcatgaatcgaaagggcctgtttggctgattggatttgaataaactaaaaaaggacacattccgctagcaaattgtaaatgcaaaaggcaaagcaagtttagttactcacttaagaat----------------------------------------------------------------
>Archidendron_clypearia_Wieringa_1849@NODE_1_length_2063_cov_308.370091
---------------------------------------------------------------atggaggaaaatgtaaggacagaacctgaaaaaatagcatagaggcaaattgcgttccaccacttacgcaattccaatttttcaatgctttattcattattaactaaattggattcaagagaattttttaccggggtagcttgcaatgacccagcaaatctcagaggttaaggtgccctaaaacattaaccttaggaccatcactcatggttccttttgtggaaccccagatcgaagacttctaccataagacctatttaagatggtaaacaaatttctggggttgacggaaattgacagtgcaaaatcaaaacacaccagctcaaatgaacgtccaagtgatatggtagcagatactacagagggaaaatgagatgagcaataaagtttgagcttacctgagcccaacggcctccagaatgagtaacaaaactcgcacgcggaatagcttgagcaatccgatttccttcttctgtccattcttgagaccatccagcagaccaaagcacttgcattggcatatgcttcaatccatcggaaccaccccattctgcaatatgaaagctactattcacattctttctcatcgccactaccgctcttcttccacctctgcctttcaacagtaccctttgagcatctgcatccaccattccaagttgctttgagcaacacaagtttaccatcttcgcatacacaaacgaagaccccaacactatctctctaatcactggaatatccaggacccaaaagggcaaggcccccgaggttttcgttgatgtatctattaatgtcacgcttctgaccaattctgagttctctgaaatccaattcgcgctcaatcccaaggcagaatcgtgcagaaccaagtgaacaggagccagtttcataatatcaatcatttgtcctaacactctgcctatctcttcaggccctaattcaataggcttgactatcttcctcttggccatccgagctagtatttcttcatatggaatctgaccagtttcgactatttgatcaaacgcccagaaaaaccccttttcctgaatctcactgtacacatacctaaacctcccccaaatccccactggcccctccacaacctcttccgtatatttgtcggagaacccattcccgggcagatctaatgcgaccacacgaactcccttatcacctagagatttaataagttggcgataagagtacgaactaagcccaaacccgtgtacaatgattacgttctccgacgctattggaccctcttcgacggtgaaaacttcagtgggtgcttgattaagacgtgtctgcaccttaatgctgcggccttttgaataatgatggcggagagtgacgggtaggctgagaaaccaactcttggtatcttgcg-------------------------------------------gacagaaagagtaaagtagaaccagaaagagcatggatttattccagtagattgttgttcatttgtccttgagctagcggatggtttggttttgttgaggttggcaggtcgcttctgtgattgttggggtttagattcttgttgatcgtgttcttccgtaatgatcgccattgctcgacaccgaagcgaagcctaaactcaacctaagcgaaagtctttctctttgagcttccaaggctagatccacgcgggtaccagaatccagaccccatggcacagcaaggcacggcaactcggagatgtatacggtcgtccactcatcatgactcgaaaggccctgtttggctgattggatttgaacaaactgaaaaaggacacattccgctagcaaat--taaatgcaaatggccaagcaagtctagttactcatttgcgaattat---------------------ttttgaaatatgtgattaaaaaaaaaatttactctataaa
>Balizia_elegans_Iganci_870@NODE_1_length_2061_cov_197.424395
agaggttggcatatttaaagctaagtttctgtaattagttatgctttgaggaaactagttcaaatggaggaaaatgtaagtacagaacctg-aaaaatagcatagaggcaaattgcgttccaccacttaagcaattccaatttttcaatgctctattcagtattaacaaaattggattcaagagaattttttaccggggcagcttgccaagccccagcaaatctcagaggttaaggtgtcct-aaaccttaaccttaggaccatcactcatggttccttttgtggaaccccagatcgatgacttctaccataagacttatttcagatagtacacaaatttctggggttgacggaaattgacagtgcaaaaccaaaacacaccagctcaaatgaacgtccaagtgatatggtagcagatgctacagaggtaaaatgagatgagcaataaagtttgagcttacctgagcccaacggcctccagaatgtgtaacaaaactcgcacgcggaagagcttgagcaatccgatttgcttcttctgtccattcttgagaccatccagcagaccaaagcacttgcattggcatatgcttcaatccatcagaaccaccccattctgcaatatcaaagctactattcacattctttcccatcgccactaccgctcttcttccacctctgcctttcaacagtaccctttgagcatctgcatccaccattccaagttgctttgagcagtacaagtttaccatcttcgcatacacaaacgaagaccccaacactatctctctaatcactgggataaccaggacccaaaagggcaaggcccctgaggttttcgttgatgtatctattaatgtcacgcttctgaccaattctgagttctctgaaatccaattcgcgctcaatcccaaggcagaatcgtgcagaaccaagtgaacaggagccagtctcatagtatcaatcatttgtcctaacactctgcctatctcttcaggccctaattcaataggcttgactatcttcctcttggccatccgagctagtatttcttcatatggaatctgaccggtttcgactatttgatcaaacgcccagaacaaccccttttcctgaatctcactgtacacatacctaaacctccccaaaatcccaactggcccctccacaacctcctccgtatatttgtcggagaacccattcccgggcagatctaatgcgaccacatgaactcccttatcacctagagatttaataagttggcgataagagtacgaactaagcccaaacccatgtacaattattacgttctccgacgctattggaccctcttcgacggtgaaaacttcagtgggtgcttgattaagacgtgtctgcaccttaatgctgcggccttttgaataatgttggcggagggtgacgggtaggctgagaaaccaactcttggtatcttgcggggagagagaagagatggagagtaacaagagagtgatgagagagacagaaagagtaaagtagaaccagaaagagaatggatttattccagaagattgttgttcattggttcttgagctagcgggtggtttggttttgttggggttggcaggtcgcttctgtgattgttggggtttagattcttgttgattgtgttcttccgttatgatcgccattgctcgaccccgaagcgaagcctaagctaaacctaagcgaaagtctttctctttgagcttccaaggctagatccacgcaggtaccagaattcagaccccacggcacagcaattcacggcaactcggagatgtatacggtcgtcctctcatcatgacacgaaagggcctgtttggctgattggattagaacaaactaaaaaaggacacattccgctagcaaattgtaaatgcaaatggcaaagcaagtttagctactcattcacgaattatcatcatttaagatctaaaatatttttaaatatgtgatttaaaaaaaaatttactccacgaa
>Balizia_leucocalyx_Aguilar_1939@NODE_1_length_2117_cov_226.167157
agaggttggcatatttaaagctaagtttctgtaattagttatgctttgaggaaactagttcaaatggaggaaaatgtaaggacagtacctgaaaaaatagcatagaggcaaattgcgttccaccacttaagcaattccaatttttcaatgctctattcagtattaattaaattggatccaagagaattttttaccagggcagcttgccaagccccagcaaatctcagaggttaaggtgtcctaaaacattaaccttaggaccatcactcatggttccttttgtggaaccccagatcgatgacttcta-cataagacttatttcacatagtgcacaaatttctggggttgacggaaattgacagtgcaaaaccaaaacacaccagctcaaatgaacgtccaagtgatatggtagcagatgctacagaggtaaaatgagatgagcaacaaagtttgagcttacctgagcccaacggcctccagaatgtgtaacaaaactcgcacgcggaagagcttgagcaatccgatttgcttcttctgtccattcttgagaccatccagcagaccaaagcacttgcattggcatatgcttcaatccatcagaaccaccccattctgcaatatcaaagctactattcacattctttcccatcgccactaccgctcttcttccacctctgcctttcaacagtaccctttgagcatctgcatccaccattccaagttgctttgagcaatacaagtttaccatcttcgcatacacaaacgaagaccccaacactatctctctaatcactggaatatccaggacccaaaagggcaaggcccctgaggttttcgttgatgtatctattaatgtcacgcttctgaccaattctgagttctctgaaatccaattcgcgctcaatcccaaggcagaatcgtgcagaaccaagtgaacaggagccagtctcatagtatcaatcatttgtcctaacactctgcctatctcttcaggccctaattcaataggcttgactatcttcctcttggccatccgagctagtatttcttcatatggaatctgaccggtttcaactatttgatcaaacgcccagaaaaaccccttttcctgaatctcactgtacacatacctaaacctccccaaaatccccactggcccctccacaacctcctccgtatatttgtcggagaacccattcccgggcagatctaatgcgaccacatgaactcccttatcacctagagatttaataagttggcgataagagtacgaactaagcccaaacccatgtacaattattaagttctccgacgctattggaccctcttcgacggtgaaaacttcagtgggtgcttgattaagacgtgtctgcaccttaatgctgcggccttttgaataatgttggcggagggtgacgggtaggctgagaaaccaactcttggtatcttgcggggagagagaagagatggagagtaacaagagagtgatgagagagacaaaaagagtaaagtagaaccagaaagagaatggatttattccagaagattgtcgttcattggttcttgagctagcggatggtttggttttgttggggttggcaggtcgcttctgtgattgttggggtttagattcttgttgatcgtgttcttccgttatgatcgccattgctcgaccccgaagcgaa-cctaaactaaacctaagcgaaagtctttctctttgaggttccaaggctagatccacgcgggtaccagaatccagaccccacggcacagcaattcacgggaactcggagatgtatacggtcgtcctctcatcatgacacgaaagggcctgtttggctgattggattagagcaaactaaaaaaggacacattccgctagcaaattgtaaatgcaaatggcaaaacaagtttagttactcattcacgaattatcatcatttaaaatctaaaagtttttgaaatatgtgatttaaaaaaaaatttactccacgag
>Cathormion_obliquifoliolatum_Wieringa_6519@NODE_1_length_1828_cov_287.022561
------------------------------------------------------------------------------------------------------------------------------------aattccaatttttcaatgctctattcagtattaactaaattggatccaagagaattttataccggggcagcttgccaagccccagcaaatctcagaggttaaggtgccctaaaacattaaacttaggaccatcactcatggttccttttatggaaccccagatcgatgacttctaccataagacttatttcagatagtaaacaaatttctggggttgacggaaattgacagtgcaaaaccaaaacacaccagctcaaatgaacgtccaagtgatatggtagcagatgctacagaggtaaaatgagatgagcaacaaagtttgagcttacctgagcccaacggcctccagaatgtgtaacaaaactcgcacgcggaagagcttgagcaatccgatttgcttcttctgtccattcttgagaccatccagcagaccaaagcacttgcattggcatatgcttcaatccatcagaaccaccccattctgcaatatcaaagctactattcacattctttcccatcgccactaccgctcttcttccacctctgcctttcaacagtaccctttgagcatctgcatccaccattccaagttgctttgagcaatacaagtttaccatcttcgcatacacaaacgaagaccccaacactatctctctaatcactggaatatccaggacccaaaagggcaaggcccctgaggttttcgttgatgtatctattaatgtcacgcttctgaccaattctgagttctctgaaatccaattcgcgctcaatcccaaggcagaatcgtgcagaaccaagtgaacaggagccagtctcatggtatcaatcatttgtcctaacactctgcctatctcttcaggccctaattcaataggcttgactatcttcctcttggccatccgagctagtatttcttcatatggaatctgaccggtttcgactatttgatcaaacgcccagaacaaccccttttcctgaatctcactgtacacatatctaaacctccccaaaatccccactggcctctccacaacctcctccgtatatttgtcggagaacccattcccgggcagatctaatgcgaccacatgaactcccttatcacctagagatttaataagttggcgataagagtacgaactaagcccaaacccatgtacaattattacgttctccgacgctattggaccctcttcgacggtgaaaacttcagtgggtgcttgattaagacgtgtctgcaccttaatgctgcggccttttgaataatgttggcggagggtgacgggtaggctgagaaaccaactcttggtatcttgcggggagagagaagagatggagagtaacaagagagtgatgagagagaccgaaagagtaaagtagaaccagaaagagaatggatttattccagaagattgttgttcattggttcttgagctagccgatggtttggttttgttggggttggcaggtcgcttctgtgattgttggggtttagattcttgttgatcgtgttcttccgttacaatcgccattgctcgaccccgaagcgaagcctaagctaaacctaagcgaaagtctttctctttgagcttccaaggctagatccacgcgggtaccagaatccagaccccacggcacagcaattcacggcagctcggagatgtattcggtcgtcctctcatcatgacactaaagggcctgtttggctgattggattagaacaaactaaaaaaggacacattccgctagcaaattgtaaatgcaaatggcaaagcaagtttagttactcattcacgaattatcatcatttaaaatctaaaattt--------------------------------------t
>Cathormion_rhombifolium_Deighton_3618@NODE_1_length_1896_cov_119.226498
-------------------------------------------------------tagttcaaatggaggaaaatgtaaggacagaacctgaaaaaatagcatagaggcaaattgcgttccaccacttaagcaattccaatttttcaatgctctattcagtactaactaaattggatccaggagaattttataccggggcagcttgccaagccccagcaaatctcagaggttaaggtgccctaaaacattaaccttaggaccatcactcatggttccttttatggaaccccagatcgatgacttctaccataagacttatttcagatagtaaacaaatttctggggttgacggaaattgacagtgcaaaaccaaaacacaccagctcaaatgaacgtccaagtgatatggtagcagatgctaaagaggtaaaatgagatgagcaacaaagtttgagcttacctgagcccaacggcctccagaatgtgtaacaaaactcgcacgcggaagagcttgagcaatccgatttgcttcttctgtccattcttgagaccatccagcagaccaaagcacttgcattggcatatgcttcaatccatcagaaccaccccattctgcaatatcaaagctactattcacattctttcccattgccactaccgctcttcttccacctctgcctttcaacagtactctttgagcatctgcatccaccattccaagttgctttgagcaatacaagtttaccatcttcgcatacacaaacgaagaccccaacactatctctctaatcactggaatatccaggacccaaaagggcaaggcccctgaggttttcgttgatgtatctattaatgtcacgcttctgaccaattctgagttctctgaaatccaattcgcgctcaatcccaaggcagaatcgtgcagaaccaagtgaacaggagccagtctcatagtatcaatcatttgtcctaacactctgcctatctcttcaggccctaattcaataggcttgactatcttcctcttggccatccgagctagtatttcttcatatggaatctgaccggtttcgactatttgatcaaacgcccagaacaaccccttttcctgaatctcactgtacacatatctaaacctccccaaaatccccactggcctctccacaacctcctccgtatatttgtcggagaacccattcccgggcagatctaatgcgaccacatgaactcccttatcacctagagatttaataagttggcgataagagtacgaactaagcccaaacccatgtacaattattacgttctccgacgctattggaccctcttcgacggtgaaaacttcagtgggtgcttgattaagacgtgtctgcaccttaatgctgcggccttttgaataatgttggcggagggtgacgggtaggctgagaaaccaactcttggtatcttgcggggagagagaagagatggagagtaacaagagagtaatgagagagaccgaaagagtaaagtagaaccagaaagagaatggatttattccagaagattgttgttcattggttcttgagctagcggatggtttggttttgttggggttggcaggtcgcttctgtgattgttggggtttagattcttgttgatcgtgtacttccgttacaatcgccattgctcgaccccgaagcgaag-----------cctaagcgaaagtctttctctttgagcttccaaggctagatccacgcgggtaccagaatccagaccccacggcacagcaattcacggcaactcggagatgtatacggtcgtcctctcatcatgacactaaagggcctgtttggctgattggattagaacaaactaaaaaaggacacattccgctagcaaattgtaaatgcaaatggtaaagcaagtttagttactcattcacgaattatcatcatttaaaatctaaaattttt------------------------------------t
>Enterolobium_cyclocarpum_MWC9020@NODE_1_length_1846_cov_439.440927
------------------------------------------------------------------agggggaattttagactaaatacgtaattagtattgtgtaaatatgtagctaattgttatctggatttgtccagctgtaagatattctctagaatactctgtagacacgtgtctggacaatagcctgtaaccgtattctattgtatcctcactctatataatgaatagagtaccgagcaataatac-----------tcactcagcattttctatcaattgcttttcattg-cgttctttgtcataagacttatttcagatagtaaacaaatttctggggttgaaggaaattgacagtgcaaaatcaaaacacaccagctcaaa-------------tatatggtagcagatgctacagcggtaaaatgagatgagcaataaagtttgagcttacctgagcccaacggcctccagaatgtgtaacaaaacgcgcacggggaagaacttgagcaatccgatttccttcttctgtccattccttagaccattcagcagaccaaagcacttgcattggcatattcctcaatccatcggaaccaccccattctgcgatatcaaagctattattcacattcttccccatcgccaccaccgctcttcttccatctctgcctttcaacagtaccctttgagcatctccatccaccattccaattcgctttgagcaacacaagtttaccatcttcgtatacacaaacgaagaccccaacactatctccctaatcactggaatatccagggcccaaaagggtaaagcccctgaggttttcgttgatgtatctactagtgttacacttctgaccaattctgagttctctgaaatccaattcgcgctcaagatcaaggcagaatcgtgcagaaccaagtgaacaggagccagtctcatagtatcaatcatttgtcctaatactctgcctatctcttcaggccgtaattcaatcggcctgcgtatcttcctcttcgccatccgagctagtatttcttcatatggaatctgaccagtttcgactatttgatcaaacgcccagaaaaaccccttttcctgaatctcactgtacacatacctaaacctccccaaaatccccactggcccctggacaacctcttccgtatatttatcggaaaacccattcccgggtagatctaacgcaaccacgtgaactcccttagcacctagagatttaataagttggcgataagagtatgaactaagcccaaacccgtgtacaatgattacgttctccgacgctattggaccctcttcgacggtgaaaacttcagtgggtacttgactaagacgtgtctgcaccttaatgctgcggccttttgagtaatgttggcggagggtgacgggtaggccgagaaaccaactactcgtatcttgcgggtatagagaagagatggagagtaacaagagagtgatgagagagacagaaaaagtaaagtaaaaccagaaagagaatggatttattccagaagactgctgttcatttttacttgagctagcggatggtttggttctgtcggggttagcaggtcgcttctgtgattgttggggtttagattcttgttgatcgtgttcttccgttatgatcgccattactcgaccccgaagcaaagcccaaaccaaacctaagcgaaagtcttcctctttgagcttccaaggctagatccacgctggtaccagaatccagaccccacggcacagcaatgcacggcaactcgaagatgtatacggccgtccagtcatcatggctcgaaaaggcctgtttggctgattggattgaaacaaactaaaaaaggacatattccgcgagcaaactctaaatgcacgtagcagagtaagatgg------------------------------------agctattttggaatg-----------------------------t
>Hydrochorea_corymbosa2_Iganci_862@NODE_1_length_1760_cov_444.231672
---------------------------------------------------------------------------------------------------------------------------------------------------------------------------------------------tttaccggggcagcttgccaagccccagcaaatctcagaggttaaggtgtcctaaaacatcaaccttaggaccatcactcatggttccttttgtggaaccccagatcgatgacttctaccataagacttatttcagatagtacacaaatttctcggg-tgacggaaattgacagtgcaaaaccaaaacacaccagctcaaatgaacgtccaagtgatatggtagcagatgctacagaggtaaaatgagatgagcaataaagtttgagcttacctgagcccaacggcctccagaatgtgtaacaaaactcgcacgcggaagagcttgagcaatccgattcgcttcttctgtccattcttgagaccatccagcagaccaaagcacttgcattggcatacgcttcaatccatcagaaccaccccattctgcaatatcaaagctactattcacattctttcccatcgccactaccgctcttcttccacctctgcctttcaacagtaccctttgagcatctgcatccaccattccaagttgctttgagcaatacaagtttaccatcttcgcatacacaaacgaagaccccaacactatctctctaatcactggaatatccaggacccaaaagggcaaggcccctgaggttttcgttgatgtatctattaatgtcacgcttctgaccaattctgagttctctgaaatccaattcgcgctcaatcccaaggcagaatcgtgcagaaccaagtgaacaggagccagtctcatagtatcaatcatttgtcctaacactctgcctatctcttcaggccctaattcaataggcttgactatcttcctcttggccatccgagctagtatttcttcatatggaatctgacccgtttcgactatttgatcaaacgcccagaacaatcccttttcctgaatctcactgtacacatacctaaacctccccaaaatccccactggcccctccacaacctcctccgtatatttgtcggagaacccattcccgggcagatctaatgcgaccacatgaactcccttatcacctagagatttaataagttggcgataagagtacgaactgagcccaaacccatgtacaattattacattctccgacgctattggaccctcttcgacggtgaaaacttcagtgggtgcttgattaagacgtgtctgcaccttaatgctgcggccttttgaataatgttggcggagggtgacgggtaggctgagaaaccaactcttggtatcttgcggggagagagaagagatggagagtaacaacagagtgatgagagagacagaaagagtaaagtagaaccagaaagagaatggatttattccagaagattgttgttcattggttcttgagctagcggatggtttggttttgttggagttggcaggtcgcttctgtgattgttggggtttagattcttgttgatcgtgttcttccgttatgatcgccattgctcgaccccgaagcgaagcctaagctaaatctaagcgaaagtctttctctttgagcttccaaggctagatccacgcgggtaccagaatccagaccccacggcacagcaattcacggcaactccgagatgtattcggtcgtcctctcatcatgacacgaaagggcctgtttggctgattggattagaacaaactaaaaaaggacgcattccgcttgcaaattgtaaatgcaaagggcaaagcaagtttagttactcattcacgaattatcatcatttaaaa------------------------------------------------t
>Hydrochorea_marginata_Morim_563@NODE_1_length_1995_cov_310.066215
-------------------------tttctgtaattagttatgctatgaggaagctagttcaaatggaggaaaatgtaaggacagaacctg-aaaaatagcatagaggcaagttgcgttccaccacttaagcaattccaatttttcaatgctctattcagtattaactaaattggatccaagagaattttttaccggggcagcttgccaagccccagcaaatctcagaggttaaggtgtcctaaaacatcaaccttaggaccatcactcatggttccttttgtggaaccccagatcgatgacttctaccataagacttatttcagatagtacacaaatttctggggttgacggaaattgacagtgcaaaaccaaaacacaccagctcaaatgaacgtccaagtgatatggtagcagatgctacagaggtaaaatgagatgagcaataaagtttgagcttacctgagcccaacggcctccagaatgtgtaacaaaactcgcacgcggaagagcttgagcaatccgatttgcttcttctgtccattcttgagaccatccagcagaccaaagcacttgcattggcatacgcttcaatccatcagaaccaccccattctgcaatatcaaagctactattcacattctttcccatcgccactaccgctcttcttccacctctgcctttcaacagtaccctttgagcatctgcatccaccattccaagttgctttgagcaatacaagtttaccatcttcgcatacacaaacgaagaccccaacactatctctctaatcactggaatatccaggacccaaaagggcaaggcccctgaggttttcgttgatgtatctattaatgtcacgcttctgaccaattctgagttctctgaaatccaattcgcgctcaatcccaaggcagaatcgtgcagaaccaagtgaacaggagctagtctcatagtatcaatcatttgtcctaacactctgcctatctcttcaggccctaattcaataggcttgactatcttcctcttggccatccgagctagtatttcttcatatggaatctgacccgtttcgactatttgatcaaacgcccagaacaaccccttttcctgaatctcactgtacacatacctaaacctccccaaaatccccactggcccctccacaacctcctccgtatatttgtcggagaacccattcccgggcagatctaatgcgaccacatgaactcccttatcaccaagagatttaataagttggcgataagagtacgaactgagcccaaacccatgtacaattattacattctccgacgctattggaccctcttcgacggtgaaaacttcagtgggtgcttgattaagacgtgtctgcaccttaatgctgcggccttttgaataatgttggcggagggtgacgggtaggctgagaaaccaactcttggtatcttgcggggagagagaagagatggagagtaacaacagagtgatgagagagacagaaagagtaaagtagaaccagaaagagaacggatttattccagaagattgttgttcattggttcttgagctagcggatggtttggttttgttggagttggcaggtcgcttctgtgattgtgggggtttagattctcgttgatcgtgttcttccgttatgatcgccattgctcgaccccgaagcgaagcctaagctaaacctaagcgaaagtctttc----tgagcttccaaggctagatccacgcgggtaccagaatccagaccccacggcaaagcaattcacggcaactccgagatgtattcggtcgtcctctcatcatgacacgaaagggcctgtttggctgattggattagaacaaactaaaaaaggacacattccgctagcaaattgtaaatgcaaatggcaaagcaagtttagttactcattcacgaattatcatcatttaaaatctaataattttttaaatatgtgatttaaaaaaaaatttactccgcga-
>Jupunba_abbottii_Zanoni_21220@NODE_1_length_1005_cov_409.241379
---------------------------------------------------------------------------------------------------------------------------------------------------------------------------------------------------------------------------------------------------------------------------------------------------------------------------------------------------------------------------------------------------------------------------------------------------------------------------------------------------------------------------------------------------------------------------------------------------------------------------------------------------------------------------------------------------------ttcaacagtaccctttgagcatctgcatccaccattccaagttgctttgagcaatacaagtttaccatcttcgcatacacaaacgaagaccccaacactatctctctaatcactggaatatccaggacccaaaagggcaaggcccctgaggttttcgttgatgtatctattaatgtcacgcttctgaccaattctgagttctctgaaatccaattcgcgctcaatcccaaggcagaatcgtgcagaaccaagtgaacaggagccagtctcatagtatcaatcatttgtcctaacactctgcctatctcttcaggccctaattcaataggcttgactatcttcctcttggccatccgagctagtatttcttcatatggaatctgaccggtttcgactatttgatcaaacgcccagaacaaccccttttcctgaatctcactgtacacatacctaaacctccccaaaatccccactggcccctccacaacctcctccgtatatttgtcggagaacccattcccgagcagatctaatgcgaccacatgaactcccttatcacctagagatttaataagttggcgataagagtacgaactaagcccaaacccatgtacaattattacgttctccgacgctattggaccctcttcgacggtgaaaacttcagtgggtgcttgattaagacgtgcctgcaccttaatgctgcggccttttgaataatgttggcggagggtgacgggtaggctgagaaaccaactcttggtatcttgcggggagagagaagagatggagagcaacaagagagtaatgagagagacagaaagagtaaagtagaaccagaaagagaatggatttattccagaagattgttgttcattggttcttgagctagcgggtggtttggttttgttggggttggcaggtcgcttctgtgattgttggggtttagattcttgttgatcgtgttcttccgttatgatcgccattgctcgaccccgaagagaa------------------------------------------------------------------------------------------------------------------------------------------------------------------------------------------------------------------------------------------------------------------------------------------------------------------------
>Jupunba_abbottii_Zanoni_21220@NODE_2_length_714_cov_205.604396
-------------------------------------------ctttgaggaaactagttcaaatggaggaaaatgtaaggacagaacctg-aaaaatagcatagaggcaaattgcgttccaccacttaagcaattccaatttttcaatgctccattcagtattaactaaattggatccaagagaattttttaccggggcagcttgccaagccccagcaaatctcagaggttaaggtgtcctaaaacatttaccttaggaccatcactcatggttccttttgtggaaccccacatcgatgacttctaccataagacttatttcagatagtacacaaatttctggggttgacggaaattgacagcgcaaaaccaaaacacaccagctcaaatgaacgtccaagtgacatggtagcggatgctacagaggtaaaatgagatgagcaataaagtttgagcttacctgagcccaacggcctccagaatgtgtaacaaaactcgcacgcggaagagcttgagcaatccgatttgcttcttctgtccattcttgagaccatccagcagaccaaagcacttgcattggcatatgcttcaatccatcagaaccaccccattctgcaatatcaaagctactattcacattctttcccatcgccactaccgctcttcttccacctctgcctttcaacagtaccctttgagcatctgcatccaccattccaagttgctttgagcaatacaagtttaccatcttcgcat----------------------------------------------------------------------------------------------------------------------------------------------------------------------------------------------------------------------------------------------------------------------------------------------------------------------------------------------------------------------------------------------------------------------------------------------------------------------------------------------------------------------------------------------------------------------------------------------------------------------------------------------------------------------------------------------------------------------------------------------------------------------------------------------------------------------------------------------------------------------------------------------------------------------------------------------------------------------------------------------------------------------------------------------------------------------------------------------------------------------------------------------------------------------------------------------------------------------------------------------------------------------------------------a
>Jupunba_asplenifolia_Ekman_6383@NODE_1_length_1679_cov_69.006242
------------------------------------------------------------------------------------------------------------------------------------------------------------------------------------------------------------------------------------------------ctaaaacatttaccttaggaccatcactcatggttccttttgtggaaccccacatcgatgacttctaccataagacttatttcagatagtacacaaatttctggggttgacggaaattgacagcgcaaaaccaaaacacaccagctcaaatgaacgtccaagtgacatggtagcagatgctacagaggtaaaatgagatgagcaataaagtttgagcttacctgagcccaacggcctccagaatgtgtaacaaaactcgcacgcggaagagcttgagcaatccgatttgcttcttctgtccattcttgagaccatccagcagaccaaagcacttgcattggcatatgcttcaatccatcagaaccaccccattctgcaatatcaaagctactattcacattctttcccatcgccactaccgctcttcttccacctctgcctttcaacagtaccctttgagcatctgcatccaccattccaagttgttttgagcaatacaagtttaccatcttcgcatacacaaacgaagaccccaacactatctctctaatcactggaatatccaggacccaaaagggcaaggcccctgaggttttcgttgatgtatctattaatgtcacgcttctgaccaattctgagttctctgaaatccaattcgcgctcaatcccaaggcagaatcgtgcagaaccaagtgaacaggagccagtctcatagtatcaatcacttgtcctaacactctgcctatctcttcaggccctaattcaataggcttgactatcttcctcttggccatccgagctagtatttcttcatatggaatctgaccggtttcgactatttgatcaaacgcccagaacaaccccttttcctgaatctcactgtacacatacctaaacctccccaaaatccccactggcccctccacaacctcctccgtatatttgtcggagaacccattcccgggcagatctaatgcgaccacatgaactcccttatcacctagagatttaataagttggcgataagagtacgaactaagcccaaacccatgtacaattattacgttctccgacgctattggaccctcttcgacggtgaaaacttcagtgggtgcttgattaagacgtgtctgcaccttaatgctgcggccttttgaataatgttggcggagggtgacgggtaggctgagaaaccaactcttggtatcttgcggggagagagaagagatggagagcaacaagagagtaatgagagagacagaaagagtaaagtagaaccagaaagagaatggatttattccagaagattgttgttcattggttcttgagctagcgggtggtttggttttgttggggttggcaggtcgcttctgtgattgttggggtttagattcttgttgatcgtgttcttccgttatgatcgccattgctcgaccccgaagcgaagcctaagctaaacctaagccaaagtctttctctttgagcttccaaggctagatcgacgcgggtaccagaatccagaccccacggcacagcagttcacggcaactcggagatgtatacggtcgtcctctcatcatgacacgaaagggcctgtttggctgattggattagaacaaactaaaaaaggacacattccgctagcaaattgtattt--------------------------ttttttttgccttgccgcta-------------------------------------------------------c
>Jupunba_brachystachya_Lima_7438@NODE_1_length_2097_cov_184.226238
agaggttggcatatttaaagctaagtttctgtaattagttatgctttgaggaaactagttcaaatggaggaaaatgtgaggacagaacctgaaaaaatagcatagaggcaaattgcgttccaccacttaagcaattccaatttttcaatgctctattcagtattaactaaattggatccaagagaattttttaccggggcagcttgccaagccccagcaaatctcagaggttaaggtgccctaaaacagtaaccttaggaccatcactcatggttccttttgtggaaccccagatcgatgacttctaccataagacttatttcagatagtaaacaaatttctggggttgacggaaattgacagtgcaaaaccaaaacacaccagctcaaatgaacgtccaagtgatatggtagcagatgctacagaggtaaaatgagatgagaaataaagtttgagcttacctgagcccaacggcctccagaatgtgtaacaaaactcgcacgcggaagagcttgagcaatccgatttgcttcttctgtccattcttgagaccatccagcagaccaaagcacttgcattggcatatgcttcaatccatcagaaccaccccattctgcaatatcaaagctactattcacattctttcccattgccactaccgctcttcttccacctctgcctttcaacagtaccctttgagcatctgcatccaccattccaagttgctttgagcaatacaagtttaccatcttcgcatacacaaacgaagaccccaacactatctctctaatcactggaatatccaggacccaaacgggcaaggcccctgaggttttcgttgatgtatctattaatgtcacgcttctgaccaattctgagttctctgaaatccaattcgcgctcaatcccaaggcagaatcgtgcagaaccaagttgacaggagccagtctcatagtatcaatcatttgtcctaacactctgcctatctcttcaggccctaattcaataggcttgactatcttcctcttggccatccgagctagtatttcttcatatggaatctgaccggtttcgactatttgatcaaacgcccagaaaaaccccttttcctgaatctcattgtacacatacctaaacctccccaaaatccccactggcccctccacaacctcctccgtatatttgtcggagaacccattcccgggcagatctaatgcgaccacatgaactcccttatcacctagagatttaataagttggcgataagagtacgaactaagcccaaacccatgtacaattattacgttctccgacgctattggaccctcttcgacggtgaaaacttcagtgggtgcttgattaagacgtgtctgcaccttaatgctgcggccttttgaataatgttggcggagggtgacgggtaggctgagaaaccaactcttggtatcttgcggggagagagaagagatggagagtaacaagagagtgatgagagagacagaaagagtaaagtagaaccagaaagagaatggatttattccagaagattgttgttcattggttcttgagctagcggatggtttggttttgttggggttggcaggtcgcttctgtgattgttcgggtttagattcttgttgatcgtgttcttccgttatgatcgccattgctcgaccccgaagcgaagcctaaactaaacctaagcgaaagtctttctctttgaggttccaaggctagatccacgcgggtaccagaatccagaccccacggcacagcaattcacggcaactcggagatgtatacggtcgtcctctcatcatggcacgaaagggcctgtttggctgattggattagaacaaactaaaaaaggacacattccgctagcaaattataaatgcaaatggcaaagcaagtttagttactcattcacgaattatcatcatttaaaatctaaatatttttgaaatatgtgatttaaaaaaaaatttactccacgat
>Jupunba_idiopoda_Quesada_1718@NODE_1_length_1674_cov_96.537257
------------------------------------------------------------------------------------------------------------------------------------------------------------------------------------------------------------------------------------------------------------cctttggaccatcactcatggttccttttgtggaaccccagatcgatttcttcttccataagacttatttcagatagtaaacaaatttctggggttgacggaaatagacagtgcaaaaccaaaacacaccagctcaaatgaacgtccaagtgatatggtagcagatgctacagaggtaaaacgagatgaacaataaagtttgagcttacctgagcccaacggcctccagaatgtgtaacaaaactcgcacgcggaagagcttgagcaatccgatttgcttcttctgtccattcttgagaccatccagcagaccaaagcacttgcattggcatatgcttcaatccatcagaaccaccccattctgcaatatcaaagctactattcacattctttcccatcgccacaaccgctcttcttccacctctgcctttcaacagtaccctttgagcatctgcatccaccattccaagttgctttgagcaatacaagtttaccatcttcgcatacacaaacgaagaccccaacactatctctctaatcactggaatatccaggacccaaaagggcaaggcccctgaggttttcgttgatgtatctattaatgtcacgcttctgaccaattctgagttctctgaaatccaattcgcgctcaatcccaaggcagaatcgtgcagaaccaagtgaacaggagccagtctcatagtatcaatcatttgtcctaacactctgcctatctcttcaggccctaattcaataggcttgactatcttcctcttggccatccgagctagtatttcttcatatggaatctgaccggtttcgactatttgatcaaacgcccagaaaaaccccttttcctgaatctcactgtacacatacctaaacctccccaaaatccccactggcccctccacaacctcctccatatatttgtcggagaacccattcccgggcagatctaatgcgaccacatgaactcccttatcacctagagatttaataagttggcgataagagtacgaactaagcccaaacccatgtacaattattacgttctccgacgctattggaccctcttcgacggtgaaaacttcagtgggtgcttgattaagacgtgtctgcaccttaatgctgcggccttttgaataatgttggcggagggtgacgggtaggctgagaaaccaactcttggtatcttgcggggagagagaagagatggagagtaacaagagagtgatgagagagacagaaagagtaaagtagaaccagaaagagaatggatttattccagaagattgttgttcattggttcttgagctagcggatggtttggttttgttggggttggcaggtcgcttctgtgactgttggggtttagattcttgttgatcgtgttcttccgttatgatcgccattgctcgacccagaagcgaagcctaaactaaacctaagcgaaagtctttctctttaagcttccaaggctagatccacgcgggtaccagaatccagaccccacggcacagcaattcacggcaactcggagatgtatacggtcgtcctctcatcatgacacgaaagggcctgtttggctgattggattagaacaaactaaaaaaggacacattccgctagtaaattgtaaatgcaaatggcaacgcaagtttagttactcat------------------------------------------------------------------------
>Jupunba_langsdorfii_Ribeiro_728@NODE_1_length_2262_cov_163.771625
agaggttggcatatttaaagctaagtttctgtaattagttatgctttgaggaaactagttcaaatggaggaaaatgtaaggac--aacctgaaaaaatagcatagaggcaaattgcgttccaccacttgagcaattccaatttttcaatgctctattcagtattaactaaattggatccaagagaattttttaccggggcagcttgccaagccccagtaaatctcagaggttaaggtgccctaaaacattaaccttaggaccatcactcatggttccttttgtggaaccccagatcgatgacttctaccataagacttatttcagatagtaaacaaatttctggggttgacggaaattgacagtgcaaaaccaaaacacaccagctcaaatgaacgtccaagtgatatggtagcagatgctacagaggtaaaatgagatgagcaataaagtttgagcttacctgagcccaacggcctccagaatgtgtaacaaaactcgcacgcggaagagcttgagcaatccgatttgcttcttctgtccattcttgagaccatccagcagaccaaagcacttgcattggcatatgcttcaatccatcagaaccaccccattctgcaatatcaaagctactattcacattctttcccatcgccactaccgctcttcttccacctctgcctttcaacagtaccctttgagcatctgcatccaccattccaagttgctttgagcaatacaagtttaccatcttcgcatacacaaacgaagaccccaacactatctccctaatcactggaatatccaggacccaaaagggcaaggcccctgaggttttcgttgatgtatctattaatgtcacgcttctgaccaattctgagttctctgaaatccaattcgcgctcaatcccaaggcagaatcgtgcagaaccaggtgaacaggagccagtctcatagtatcaatcatttgtcctaacactctgcctatctcttcaggccctaattcaataggcttgactatcttcctcttggccatccgagcgagtatttcttcatatggaatctgaccggtttcgactatttgatcaaacgcccagaaaaaccccttttcctgaatctcactgtacacatacctaaacctccccaaaattcccactggcccctccacaacctcctccgtatatttgtcggagaacccattcccgggcagatctaatgcgaccacatgaactcccttatcacctagagatttaataagttggcgataagagtacgaactaagcccaaacccatgtacaattattacgttctccgaagctattggaccctcttcgacggtgaaaacttcagtgggtgcttgattaagacgtgtttgcaccttaatgctgcggccttttgaataatgttggcggagggtgacgggtaggctgagaaaccaactcttggtatcttgcggggagagagaagagatggagagtaacaagagagtgatgagagagacagaaagagtaaagtagaaccagaaagagaatggatttattccagaagattgttgttcattggttcttgagctagcggatggtttggttttgttgcggttggcaggtcgcttctgtgattgttggggtttagattcttgttgatcgtgttcttccgttatgatcgccattgctcgaccccgaagcgaagcctaaactaaacctaagcgaaagtctttctctttgaggttccaaggctagatccacgcgggtaccagaatccagaccccacggcacagcaattcacggcaactcggagatgtatacggtcgtcctctcatcatgagacgaaagggcctgtttggctgattggattagaacaaactaaaaatggacacattccgctagcaaattgtaaatgcaaatggcaaagcaagtttggttactcattcacgaattatcatcatttaaaatctaaatttttttgaaatatgtgatttaaaaaaaaatttactccacgat
>Jupunba_leucophylla_Iganci_839@NODE_1_length_831_cov_112.661804
------------------------------------------------------------------------------------------------------------------------------------------------------------------------------------------------------------------------------------------------------------------------------------------------------------------------------------------------------------------------------------------------------------------------------------------------------------------------------------------------------------------------------------------------------------------------------------------------------------------------------------------------------------------------------------------------------------------------------------------------------------------------------------------------------------------------------------------------------------------------------------------------------------------------------------------------------------------------------------------------------------------------------------------------------------------------------------------------------------------------------------------------------------------------------------------------------------------------------------------------------------------------------------------------------------cgataagagtacgaactaagcccaaacccatgtacaattattacgttctccgacgctattggaccctcttcgacggtaaaaacttcagtgggtgcttgattaagacgtgtctgcaccttaatgctgcggccttttgaataatgttggcggagggtgacgggtaggctgagaaaccaactcttggtatcttgcggggagagagaagagatggagagtaacaagagtgtgatgagagagacagaaagagtaaagtagaaccagaaaaagaatggatttattccagaagattgttgttcattggttcttgagcttgcggatggtttggttttgttggggttttcaggtcgcttctgtgattgttggggtttagattcttgtcgatcgtgttcttccgttatgatcgccattgctcgaccccgaagcgaagcctatactaaacctaagcgaaagtctttctctttgagcttccaatgctagatccacgcgggtaccagaatccagaccccacggcacagcaatacacggcaactcggagatgtatacggtcgtcctctcaccatgacacgaaagggcctgtttggctggttggattggaacaaactgaaaaaggacacattccgcaaggaaattgtaaatgcaaatggcaaagcaagtttagttacccattcacgaattatcatcatttaaaatctaaatatttttgaaatatgtgatttaaaaaaaaatttactccacgaa
>Jupunba_leucophylla_Iganci_839@NODE_2_length_808_cov_694.191518
-------------------------------------------------------------------------------------------------------------------------------------------------------------------------------------------------------------------------------------------------------------------------------------------------------------------------------------------------------------------------------------------------------------------------------------------------------------------------------------------------------------------------------------------------cttcttctgtccattcttgagaccatccagcagaccaaagcacttgcattggcatatgcttcaatccatcagaaccaccccattctgcaatatcaaagctactattcacattctttcccatcgccactaccgctcttcttccacctctgcctttcaacagtaccctttgagcatctgcatccaccattccaaggtgctttgagcaatacaactttaccatcttcgcatacacaaacgaagaccccaacactatctctctaatcactggaatatccaggacccaaaagggcaaggcccctgaggttttcgttgatgtatctattaatgtcacgcttctgaccaattctgagttctctgaaatccaattcgcgctcaatcccaaggcagaatcgtgcagaaccaagtgaacaggagccagtctcatagtatcaatcatttgtcctaacactctgcctatctcttcaggccctaattcaataggcttgactatcttcctcttggccatccgagctagtatttcttcatatggaatctgaccggtttcgactatttgatcaaacgcccagaaaaaccccttttcctgaatctcactgtacacatacctaaacctccccaaaatccccactggcccctccacaacctcctccgtatatttgtcggagaacccattcccgggcagatctaatgcgaccacatgaactcccttatcacctagagatttaataagttggcgataagagtacgaactaagcccaaacccatgtacaattattacgttctccgacgctattggaccctcttcgacggt-------------------------------------------------------------------------------------------------------------------------------------------------------------------------------------------------------------------------------------------------------------------------------------------------------------------------------------------------------------------------------------------------------------------------------------------------------------------------------------------------------------------------------------------------------------------------------------------------------------------------------------------------------------------------------------
>Jupunba_leucophylla_Iganci_839@NODE_3_length_758_cov_128.422907
------------------------------------------------------------------------------------------------------------------------------------------------------------------------------------------------------------------------------------------------------------------------------------------------------------------------------------------------------------------------------------------------------------------------------------------------------------------------------------------------------------------------------------------------------------------------------------------------------------------------------------------------------------------------------------------------------------------------------------------------------------------------------------------------------------------------------------------------------------------------------------------------------------------------------------------------------------------------------------------------------------------------------------------------------------------------------------------------------------------------------------------------------------------------------------------------------------------------------------------------------------------------------------------------------------cgataagagtacgaactaagcccaaacccatgtacaattattacgttctccgacgctattggaccctcttcgacggtgaaaacttcagtgggtgcttgattaagacgtgtctgcaccttaatgctgcggcctttcgaataatgttggcggagggtgacgggtaggctgagaaaccaactcttggtatcttgcggggagagtgaagagatggagagtaacaagagagtgatgagagagacagaaagagtaaagtagaaccagaaagagaatggatttattccagaagattgttgttcattggttcttgagctagcggatggtttggttttgttggggttggcaggtcgcttctgtgattgttggggtttagattcttgttgatcgtgttcttccgttatgatcgccattgctcgaccccgaagcgaagcctaaactaaacctaagcgaaagtctttctctttgaggttccaaggctagatccacgcgggtaccagaatccagaccccacggcacagcaattctcggcaactcggagatgtattcggccgtcctctcatcatgacacgaaagggcctgtttggctgattggattagagccaaccaaaaaaggacacattccgctagcaaattgtaaatgcaaatggcaaagcaagtttagttactcattcacgaattatcatcatttaaaatctaaaaatttttgaaatatgtgatttaaaaaaaaatttactccacgat
>Jupunba_nipensis_Mayo_19662@NODE_1_length_1611_cov_61.105606
-------------------------------------------------------------------------------------------------------------------------------------------------------------------------------------------------------------------------------------gttaaggtgtcctaaaacatttatcttaggatcatcactcatggttccttttgtggaaccccacatcgatgacttctaccataagacttatttcagatagtacacaaatttctggggttgacggaaattgacagcgcaaaaccaaaacacaccagctcaaatgaacgtccaagtgacatggtagcagatgctacagaggtaaaatgagatgagcaataaagtttgagcttacctgagcccaacggcctccagaatgtgtaacaaaactcgcacgcggaagagcttgagcaatccgatttgcttcttctgtccattcttgagaccatccagcagaccaaagcacttgcattggcatatgcttcaatccatcagaaccaccccattctgcaatatcaaagctactattcacattctttcccatcgccactaccgctcttcttccacctctgcctttcaacagtaccctttgagcatctgcatccaccattccgagttgctttgagcaatacaagtttaccatcttcgcatacacaaacgaagaccccaacactatctctctaatcactggaacatccaggacccaaaagggcaaggcccctgaggttttcgttgatgtatctattaatgtcacgcttctgaccaattctgagttctctgaaatccaattcgcgctcaatcccaaggcagaatcgtgcagaaccaagtgaacaggagccagtctcatagtatcaatcatttgtcctaacgctctgcctatctcttcaggccctaattcaataggcttgactatcttcctcttggccatccgagctagtatttcttcatatggaatctgaccggtttcgactatttgatcaaacgcccagaacaaccccttttcctgaatctcactgtacacatacctaaacctccccaaaatccccactggcccctccacaacctcctccgtatatttgtcggagaacccattcccgggcagatctaatgcgaccacatgaactcccttatcacctagagatttaataagttggcgataagagtacgaactaagcccaaacccatgtacaattattacgttctccgacgctattggaccctcttcgacggtgaaaacttcagtgggtgcttgattaagacgtgtctgcaccttaatgctgcggccttttgaataatgttggcggagggtgacgggtaggctgagaaaccaactcttggtatcttgcggggagagagaagagatggagagcaacaagagagtaatgagagagacagaaagagtaaagtagaaccagaaagagaatggatttattccagaagattgttgttcattggttcttgatctagcggatgttttggttttgttggggttggcaggtcgcttctgtgattgttggggtttagattcttgttgatcgtgttcttccgttatgatcgccattgctcgaccccgaagcgaagcctaagctaaacctaagccaaagtctttctctttgagcttccaaggctagatcgacgcgggtaccagaatccagaccccacggcacagcagttcacggcaactcggagatgtatacggttgtcctctcatcatgacacgaaagggcctgtttg--------------------------------------------------------------------------------------------------------------------------------------------------------------
>Jupunba_oppositifolia_Liegier_16014@NODE_1_length_1741_cov_395.878005
--------------------------------------------------------------------------------------------------------------------------------------------------------------------------attggatccaagagaattttttaccggggcagcttgccaagccccagcaaatctcagaggttaaggtgtcctaaaacatttaccttaggaccatcactcatggttccttttgtggaaccccacatcgatgacttctaccataagacttatttcagatagtacacaaatttctggggttgacggaaattgacagcgcaaaaccaaaacacaccagctcaaatgaacgtccaagtgacatggtagcagatgatacagaggtaaaatgagatgagcaataaagtttgagcttacctgagcccaacggcctccagaatgtgtaacaaaactcgcacgcggaagagcttgagcaatccgatttgcttcttctgtccactcttgagaccatccagcagaccaaagcacttgcattggcatatgcttcaatccatcagaaccaccccattctgcaatatcaaagctactattcacattctttcccatcgccactaccgctcttcttccacctctgcctttcaacagtaccctttgagcatctgcatccaccattccaagttgctttgagcaatacaagtttaccatcttcgcatacacaaacgaagaccccaacactatctctctaatcactggaatatccaggacccaaaagggcaaggcccctgaggttttcgttgatgtatctattaatgtcacgcttctgaccaattctgagttctctgaaatccaattcgcgctcaatcccaaggcagaatcgtgcagaaccaagtgaacaggagccagtctcatagtatcaatcatttgtcctaacactctgcctatctcttcaggccctaattcaataggcttgactatcttcctcttggccatccgagctagtatttcttcatatggaatctgaccggtttcgactatttgatcaaacgcccagaaaaaccccttttcctgaatctcactgtacacatacctaaacctccccaaaatccccactggcccctccacaacctcctccgtatgtttgtcggagaacccattcccgggcagatctaatgcgaccacatgaactcccttatcacctagagatttaataagttggcgataagagtacgaactaagcccaaacccatgtacaattattacgttctccgacgctattggaccctcttcgacggtgaaaacttcagtgggtgcttgattaagacgtgtctgcaccttaatgctgcggccttttgaataatgttggcggagggtgacgggtaggctgagaaaccaactcttggtatcttgcggggggagagaagagatggagagcaacaagagagtaatgagagagacagaaagagtaaagtagaaccagaaagagaatggatttattccagaagattgttgttcattggttcttgagctagcgggtggtttggttttgttggggttggcaggtcgcttctgtgattgttggggtttagattcttgttgatcgtgttcttccgttatgatcgccattgctcgaccccgaagcgaagcctaagctaaacctaagccaaagtctttctctttgagcttccaaggctagatcgacgcgggtaccagaatccagaccccacggcacagcagttcacggcaactcggagatgtatacggtcgtcctctcatcatgacacgaaagggcctgtttggctgattggattagaacaaactaaaaaaggacacattccgctagcaaattgttttt--------------------------ttttttttttcct--------------------------------------------------------------g
>Jupunba_villosa_Borges_423@NODE_1_length_2183_cov_201.127255
agaggttggcatatttaaagctaagtttctgtaattagttatgctttgaggaaactagttcaaatggaggaaaatgtaaggacagaacctgaaaaaatagcatagaggcaaattgcgttccaccacttaagcaattccaatttttcaatgctctattcagtattaactaaattggatccaagagaattttttaccggggcagcttgccaagccccagcaaatctcagaggttaaggtgccctaaaacagtaaccttaggaccatcactcatggttccttttgtggaaccccagatcgatgacttctaccataagacttatttcagatagtaaacaaatttctggggttgacggaaattgacagtgcaaaaccaaaacacaccagctcaaatgaacgtccaagtgatatggtagcagatgctacagaggtaaaatgagatgagcaataaagtttgagcttacctgagcccaacggcctccagaatgtgtaacaaaactcgcacgcggaagagcttgagcaatccgatttgcttcttctgtccattcttgagaccatccagcagaccaaagcacttgcattggcatatgcttcaatccatcagaaccaccccattctgcaatatcaaagctactattcacattctttcccattgccactaccgctcttcttccacctctgcctttcaacagtaccctttgagcatctgcatccaccattccaagttgctttgagcaatacaagtttaccatcttcgcatacacaaacgaagaccccaacactatctctctaatcactggaatatccaggacccaaacgggcaaggcccctgaggttttcgttgatgtatctattaatgtcacgcttctgaccaattctgagttctctgaaatccaattcgcgctcaatcccaaggcagaatcgtgcagaaccaagtgaacaggagccagtctcatagtatcaatcatttgtcctaacactctgcctatctcttcaggccctaattcaataggcttgactatcttcctcttggccatccgagctagtatttcttcatatggaatctgaccggtttcgactatttgatcaaacgcccagaaaaaccccttttcctgaatctcactgtacacatacctaaacctccccaaaatccccactggcccctccacaacctcctccgtatatttgtcggagaacccattcccgggcagatctaatgcgaccacatgaactcccttatcacctagagatttaataagttggcgataagagtacgaactaagcccaaacccatgtacaattattacgttctccgacgctattggaccctcttcgacggtgaaaacttcagtgggtgcttggttaagacgtgtctgcaccttaatgctgcggccttttgaataatgttggcggagggtgacgggtaggctgagaaaccaactcttggtatcttgcggggagagagaagagatggagagtaacaagagagtgatgagagagacagaaagagtaaagtagaaccagaaagagaatggatttattccagaagattgttgttcattggttcttgagctagcggatggtttggttttgttggggttggcaggtcgcttctgtgattgttcgggtttagattcttgttgatcgtgttcttccgttatgatcgccattgctcgaccccgaagcgaagcctaaactaaacctaagtgaaagtctttctctttgaggttccaaggctagatccacgcgggtaccagaatccagaccccacggcacagcaattcacggcaactcggagatgtatacggtcgtcctctcatcatggcacgaaagggcctgtttggctgattggattagaacaaactaaaaaaggacacattccgctagcaaattataaatgcaaatggcaaagcaagtttagttactcattcacgaattatcatcatttaaaatctaaatatttttgaaatatgtgatttaaaaaaaa-------------a
>Punjuba_callejasii_Daly_5935@NODE_1_length_1885_cov_45.485066
------------------------------------------------------------------------------aggacagaacctgaaaaaatagcatagaggcaaattgcgttccaccacttcagcaattccaatttttcgatgctttattcagtattaactaaattggatccaagataatattttaccggggcagcttgccatgccccagcaaatctcagaggttaaggtgccctaaaacattaaccttaggcccatcactcatggttccttttgtggaaccccagatcgatgacttctaccataagacttatttcagatagtaaacaaatttctggggttgacggaaattgacattgcaaaaccaaaacacaccagctcaaatgaacgtccaagtgatatggtagcagatgctacagaggtaaaatgagatgagc-ataaagtttgagcttacctgagcccaacggcctccagaatgtgtaacaaaactcgcacgcggcagagcttgagcaatccgatttccttcttctgtccattcttgagaccatccagcagaccaaagcacttgcattggcatatgcttcaatccatcagaaacaccccattctgcaatatcaaagctactattcacattctttcccatcgccactaccgctcttcttccacctctgcctttcaacagtaccctttgagcatctgcatccaccattccaagttgctttgagcaacacaagtttaccatcttcgcatacataaacgaagaccccaacactatctctctaatcactggaatatccaggacccaaaagggcaaggcccctgaggttttcgttgatgtatctattaatgtcacgcttctgaccaatcctgagttctctgaaatccaattcgcgctcaatcccaaggcagaatcgtgcagaaccaagtgaacaggagccagtctcatagtatcaatcatttgtcctaacactctgcctatctcttcaggccctaattcaataggcttgactatcttcctcttggccatccgagctagtatttcttcatatggaatctgaccagtttcgactatttgatcaaacgcccagaaaaaccccttttcctgaatctcactgtacacatacctaaacctccccaaaatccccactggcccctccacaacctcctccgtatatttgtcggagaacccattcccgggcagatctaatgcgatcacatgaactcccttatcacctagagatttaataagttggcgataagagtaagaactaagcccaaacccatgtacaatgattacgttctccgacgctattggaccctcttcgaccgtgaaaacttcagtgggtgcttgattaagacgtgtctgcaccttaatgctgcggccttttgaataatgttggcggagggtgacgggtaggctgagaaaccaactcttggtatcttgcggggagagagaagagatggagagtaacaagagagtgatgagagagacagaaagagtaaagtagaaccagaaagagaatggatttattccagaagattgttgttcattggttcttgagctagcggatggtttggttttgttggggttggcaggtcgcttctgtgattgttggggtttagattcttgttgatcgtgtgcttccgttatgatcgccattgctcgaccccgaagcgcagcctaaactaaacctaagcgaaagtctttctatttgagcttccaatgctagatccacgcgggtaccagaatccagaacccacggcacagcaatacacggcaactcggagatgtatacggtcgtgctctcaccatgacacggaagggcctgtttggctgattggattggaacaaactaaaaaaggacacattccgctagcaaattgtaaatgcaaatggcaaagcaagtttagttactcattcacgaattatcatcatttaaaatctaaatatttttga----------------------------------
>Punjuba_racemiflora_Jimenez_Soares_3626@NODE_1_length_1875_cov_216.523359
------------------------------------------------------ctagttcaaatggaggaaaacgtaaggacagaacctgaaaaaatagc--agaggcaaattgcgttccaccacttaagcaattccaatttttcgatgctttattcagtattaactaaattggatccaagagaattttttaccgggccagcttgccatgccccagcaaatctcagaggttaaagtgccctaaaacattaaccttaggaccatcactcatgtttccttttgtggaaccccagatcgataacttctaccataagacttatttcagatagtaaacaaatttctggggttgacggaaattgacagtgcaaaaccaaaacacaccagctcaaatgaacgtccaagtgatatggtagcagatgctacagaggtaaaatgagatgagcaataaagtttgagcttacctgagcccaacggcctccagaatgtgtaacaaaactcgcacgcggaagagcttgagcaatccgatttccttcttctgtccattcttgagaccatccagcagaccaaagcacttgcattggcatatgcttcaatccatcagaaccaccccattcagcaatatcaaagctactattcacattctttcccatcgccactaccgctcttcttccacctctgcctttcaacagtagcctttgagcatctgcatccaccattccaagttgctttgagcaacacaagtttaccatcttcgcatacacaaacgaagaccccaacactatctctctaatcactggaatatccaggacccaaaagggcaaagcccctgaggttttcgttgatgtatctattaatgtcacgcttctgaccaattctgagttctctgaaatccaattcgcgctcaatcccaaggcagattcgtgcagaaccaagtgaacaggagccagtctcatagaatcaatcatttgttctaacactctgcctatctcttcaggccctaattcaatagacttgactatcttcctcttggccatccgagctagtatttcttcatatggaatctgaccagtttcgactatttgatcaaacgcccagaaaaaccccttttcctgaatctcactgtacacatacctaaacctccccaaaatccccactggcccctccacaacctcctccgtatatttgtcggagaacccattcccgggcagatctaatgcgatcacatgaactcccttatcacctagagatttaataagttggcgataagagtacgaactaagcccaaacccatgtacaatgattacgttctccgacgctattggaccctcttcgactgtgaaaacttcagtgggtgcttgattaagacgtgtctgcaccttaatgctgcggccttttgaataatgttggcggagggtgacgggtaggctgagaaaccaactcttggtatcttgcggggagagagaagagatggagagtaacaagagagtgatgagagagacagaaagagtaaagtagaaccagaaagagaatggatttattccagaagattgttgttcattggttcttgagctagcggatggtttggttttgttggggttggcaggtcgcttctgtgattgttggggtttagattcttgttgatcgtgtgcttccgttatgatcgccattgctcgaccccgaagcgcagcctaaactaaacctaagcgaaagtctttctctttgagcttccaaggctagatccacccgggtaccagaatccagaccccacggcacagcaatacacggcaactcggagatgtatacggtcgtcctctcatcatggcacgaaagggcctgtttggcttattggattggaacaatctaaaaaaggacacattccgctagcaaattgtaaatgcaaatggcaaagcaagtttaggtactcattcacg-------------------------------------------------------------------
>_R_Albizia_adinocephala_FHO33_88@NODE_1_length_2125_cov_222.603516
agaggctggcatatttaaagctaagtttctgtaattagttatgctttgaggaaactagttcaaatggaggaaaacgtaaggacagaacctgaaaaaatagcatggaggcaaattgcgttccaccacttaagcaattccaattttt--atgctttattcagtattaactatattggatccaagagaattttttaccggggcagcttgccatgacccagcaaatctcagaggttaaggtaccctaaaacattaaccttaggacaatcactcatggttccttttgtggaaccccagatcgatgacttctaccataagacttatttcagatagtaaacaaatttctggggttgacggaaattgacagtgcaaaatcaaaacacaccagctcaaatgaacgtccaagtgatatggtagcagatgccacagaggtaagatgagatgagcaataaagtttgagcttacctgagcccaacggcccccagaatgtgtaacaaaactcgcacgcggaagagcttgagcaatccgatttccttcttctgtccattcttgagaccatccagcagaccaaagcacttgcattggcatatgcttcaatccatcggaaccaccccattctgcaatatcaaagctcctattcacattctttcccatcgccactaccactcttcttccacctctgccttttaacagtaccctttgagcatctgcatccaccattccaagttgctttgagcaacacaagttcaccatcttcgcatacacaaacgaagaccccaacactatctctctaatcactggaatatccaggacccaaaagggcaaggcccctgaggttttcgttgatgtatctactaacgtcacgcttctgaccaattctgagttctttgaaatccaattcgcgctcaatcccaaggcagaatcgtgcagaaccaagtgagcaggagccagtctcatagtatcaatcatttgtcctaacactctgcctacctcttcaggtcctaattcaataggcttgagtatcttcctcttggccatccgagctagtatttcttcatatggaatctgaccagtttcgactatttgatcaaacgcccagaaaacccccttttcctgaatctcactgtacacatacctaaacctccccaaaatccccactggcccctcgacaacctcttccgtatatttgtcagaaaacccattcccgggcagatctaatgcgaccacatgaactcccttatcacctagagatttaataagttggcgataggagtacgaactaagcccaaacccgtgtgcaatgattacgttctccgacgctattggaccctcttcgacggtgaaaacttcagtgggtgcttgattaagacgcgtctgcaccttaatgctgcggccttttgaataatgttggcggagagtaacgggcaggctgagaaaccaactcttggtatcttgcggggagagagaagagatggagagtaacaggagagtgatgagagagacagaaagagtaaagtagaaccagaaagagaatggatttattccagaagagtgttgttcatttgttcttgagctagcggatggcttgggtttgttggggttggcaggtcgcttctgtgattgttggggtttagattcttgttgatcgtgttcttccgttatgatcgccattgctcgaccccgaagcgaagcctaaactaaacctaagcaaaagtctctctctttgagcttccaaggctagatccacgcgggtaccag-atccagaccccacggcacagcaatgcacggcgactcggagatgtatacggtcgtccactcatcatgaatcgaaacggcctgtttggctgattggatttgaataaactcaaaaaggacacattccgctagcaaattgtaaatgcaaaaggcaaagcaagtttagttactcacttaagaattatcatcatttcaaatctaaatatttttgaaatatctgctttaaaaaaaaatttactccaggaa
>_R_Albizia_burkartiana_StivalSantos_678@NODE_1_length_1646_cov_18.669390
--------------------------------------------------------------------------------------------------------------------------------------------------------------------------------------------------------------------------------------------tgccccaaaacattaaccttaggaccatcactcacggttccttttgtggaaacccagatctatatcgtataccataagacttatttcagatagtaagcaaatttctggggttgacggaaattgacggtgcaaaatcaaaacacaccagttcaaatgaacgtccaagtgatatggtagcagatgctacagaggtaagatgagatgagcaataaagtttgagcttacctgagcccaacggcctccagaatgtgtaacaaaactcgcacgcggaagagcttgagcaatccgatttccttcttctgtccattcttgagaccatccagcagaccaaagcacttgcattggcatatgcttcaatccatcggaaccaccccattctgcaatatcaaagctactattcacattctttcccatcgccactatcgctcttcttccacctctgcctttcaacagtaccctttgagcatctgcatccaccattccaagttgctttgagcaacacaagttcaccatcttcgcatacacaaacgaagaccccaacaccatctctctaatcactggaatatccaggacccaaaagggcaaggcccctgaggttttcgttgatgtatctactaatgtcacgcttctgaccaattctgagttctctgaaatccaattcgcgctcaatcccaaggcagaatcgtgcagaaccaagtgaacaggagccagtctcatagtatcaatcatttgtcctagcactctgcctatctcttcaggtcctaattcaataggcttgagtatcttcctcttggccatccgagctagaatctcttcatatggaatctgaccagtttcgactatttgatcaaacgcccagaaaaaccccttttcctgaatctcattgtacacatacctaaacctccccaaaatccccactggcccctcgacaacctcttccgtatatttgtcggagaacccattcccgggcagatctaatgcgaccacatgaactcccttatcacctagagatttaacaagttggcgataagagtacgaactaagcccaaacccgtgtacaatgattacgttctccgacgctattggaccctcttcgacggtgaaaacttcagtgggtggttgattaagacgcgtctgcaccttaatgctgcggccttttgaataatgttggcggagagtgacgggcaggctgagaaaccaactcttggtatcttgcggggagagagaagagatggagagtaacaggagagtgatgagagagacagaaagagtaaagtagaaccagaaagagaatggatttattccagaagattgttgttcatttgttcttgagctagcggatggtttggttttgttggggctggcaggtcgcttctgtgattgttggggtttagattcttgttgatcgtgttcttccgttatgatcgccattgctcgaccccgaagccaagcctaaactaaacctaagcaaaagtc--tctctttgagcttccaaggctagatccacgcgggtaccagaatccagaccccacggcacagcaatgcacggcaactcggagatgtatacggtcatccactcatcatgactcataagggcctgtttggctgattggatttgaacagactaaaaaaggacacattccg----------------------------------------------------------------------------------------------------------------------
>_R_Albizia_coripatensis_Hughes_2433@NODE_1_length_2248_cov_309.768310
agaggttggcatatttaaagctaagtttctgtaattagttatgctttaaggaaactagttcaaatggaggaaaacgtaaggacagaacctgaaagaatagcatagaggcaaattgcgttccaccacttaagcaattccaatttttcaatgctttattcagcattaactatattggatccaagagaattttttactggggcagcttgacatgacccagcaaatctcagaggttaaggtgccctaaaacattaaccttaggaccatcactcatggttccttttgtggaaccccagatcgatgacttctaccataagacttatttcagatagtaaacaaatttctggggttgacggaaattgacagtgcaaaatcaaaacacaccagcccaaatgaacgtccaagtgatatggtagcagatgccacagaggtaagatgagatgagcgataaagtttgagattacctgagcccaacggcctccagaatgtgtaacaaaactcgcacgcggaagagcttgagcaatccgatttccttcttctgtccattcttgacaccatccagcagaccaaagcacttgcattggcatatgcttcaatccatcggaaccaccccattctgcaatatcaaagctactattcacattctttcccatcgccactaccgctcttcttccacctctgcctttcaacagtaccctttgagcatctgcatccatcattccaagttgcttcgagcaacacaagttcaccatcttcgcatacacaaacgaagaccccaacactatctctctaatcactggaatatccaggacccaaaagggcaaggctcctgacgttttcgttgatgtatctactaatgtcacgcttctgaccaattctgagttctttgaaatccaattcgcgctcaatcccaaggcagaatcgtgcagaaccaagtgagcaggagccagtctcatagtatcaatcaattgtcctaacactctgcctacctcttcaggtcctaattcaataggcttgagtatcttcctcttggccatacgagctagaatttcttcatatggaatctgaccagtttcgactatttgatcaaacgcccagaaaaatcccttttcctgaatctcagtgtacacatacctaaacctccccaaaatccccactggcccctcgacaacctcttccgtatatttgtcggagaacccattcccgggcagatctaatgcgaccacatgaactcccttatcacctagagatttaataagttggcgataagagtacgaactaagcccaaacccgtgtacaatgatcacgttctccgacgctattggaccctcttcgacggtgaaaacttcagtcggtgcttgattaagacgcgtctgcaccttaatgctgcggccttttgaataatgttggcggagagtgacgggcaggctgagaaaccaactcttggtatcttgcggggagagagaagagatggagagtaacaggagagtaatgagagagacagaaagagtaaagtagaaccagaaagagaatggatttattccagaagattgctgttcatttgttcttgagctagcggatggtttggttttgttggggttggcaggtcgcttctgtgattgttggggtttagattcttgttgatcgtgttcttccgttatgatcgccatggctcgaccccgaagcgaagcctaaactaaacctaagcaaaagtctctctctttgatcttccaaggctagatccacgcgggtaccagaatacagaccccacggcacagcaatgcacggcgactcggagttgtctacggtcgtccagtcatcatgactcgaacgggcctgtttggctgattggatttgaacaaactaaaaaaggacacattccgctagcaaattgtaaatgcaaaaggcaaagcgagtttagttactccctcccgaattatcatcatttaaaatctaaatgtttttgaaatatgtgatttaaaaaaaaatttaatccaggac
>_R_Albizia_decandra_Vilhena_231@NODE_1_length_1447_cov_43.397810
--------------------------------------------------------------------------------------------------------------------------------------------------------------------------------------------------------------------------------------------------------------------------------------------------------------------agtattgcattagatacgtaataaaccatttattattggttatgtaactt---------aagttagtttgttccagctgtcatgtatatattacttatatattaccacctacagtaatgaaaagatcagacaaattactgttacatgacttacctgagcccaacggcctccagaatgtgtaacaaaactcgcacgcggaagagcttgagcaatccgatttccttcttctgtccattcttgagaccatccagcagaccaaagcacttgcattggcatatgcttcaatccatcggaaccaccccattctgcaatatcaaagctactattcacattctttcccatcgccactaccgctcttcttccacctctgcctttcaacagtaccctttgagcatctgcatccaccattccaagttgctttgagcaacacaagttcaccatcttcgcatacacaaacgaagaccccaacaccatctctctaatcactggaatatccaggacccaaaagggcaaggcccctgaggttttcgttgatgtatctagtaatgtcacgcttctgaccaattctgagttctctgaaatccaattcgcgctcaatcccaaggcagaatcgtgcagaaccaagtgaacaggagccagtctcatagtatcaatcatttgtcctagcactctgcctatctcctcaggtcctaattcaataggcttgagtatcttcctcttggccatccgagctagaatttcttcatatggaatctgaccagtttcgactatttgatcaaacgcccagaaaaaccccttttcctgaatctcactgtacacatacctaaacctccccaaaatccccactggcccctcgacaacctcttccgtatatttgtcggagaacccatgcccgggcaaatctaacgcgaccacatgaactcccttatcacctagagatttaataagttggcgataagagtacgaactaagcccaaacccgtgtacaatgattacgttctccaactctattggaccctcttcgacggtgaaaacttcagtgggtgcttgattaagacgcgtctgcaccttaatgctgcggccttttgaataatgttggcggagagtgacgggcaggctgagaaaccaactcttggtatcttgcggggagagagaagaaatggcgagtaacaggagagtgatgagagagacagcaagagtaaagtagaaccaaaaagagaatggatttattccagaagattgtggttcatttgttcttgagctagtggatggtttggctttgttggggttggcaggtcgcttctgtgactgttggggtttagattcttgttgatcgtgttcttccgttatgatcgccattgctcgaccccgaagcgaagcctaaactaaacctaagcaaaagtc--tctctttgagctaccaaggctagatccacg--------------------------------------------------------------------------------------------------------------------------------------------------------------------------------------------------------------------------------------------------------------
>_R_Albizia_subdimidiata_var_minor_Gorts_341@NODE_1_length_1717_cov_50.003659
------------------------------------------------------------------------------------------------------------------------------------------------------------------------------------------------------------------------------------------------------------------------------tggctccttttgtggaaccccagatcgatgacttctaccataagacttatttcagatagtaagcaaatttatcgggttgacggaaattgatggagcaaaatcaaaacacaccagttcaaatgaacgtccaagtgatatggtagcagatgctacaggggtaagatgagctgagcaataaagtttgagcttacctgagcccaacggcctccagaatgtgtaacaaaactcgcacgcggaagatcttgagcaatccgatttccttcttctgtccattcttgagaccatccagcagaccaaagcacttgcattggcatatgcttcaatccatcggaaccaccccattctgcaatatcaaagctactattcacattctttcccatcgccactaccgctcttcttccacctctgcctttcaacagtaccctttgagcatctgcatccaccattccaagctgctttgagcaacacaagttcaccatcttcgcatacacaaacgaagaccccaacaccatctctctaatcactggaatatccaggacccaaaagggcaaggcccctgaggttttcgttgatgtatctagtaatgtcacgcttctgatcaattctgagttctctgaaatccaattcgcgctcaatcccaaggcagaatcgtgcagaaccaagtgaacaggagccagtctcatagtatcaatcatttgtcctagtactctgcctatctcttcaggtcctaattcaataggcttgagtatcttcctcttggccatccgagctagaatttcttcatatggaatctgaccagtttcgactatttgatcaaacgcccagaaaaaccccttttcctgaatctcactgtaaacatacctaaacctccccaatatccccactggcccctcgacaacctcttccgtatatttgtcggagaacccattcccgggcagatctaatgcgaccacatgaactcccttatcacctagagatttaataagttggcgataagagtacgagctaagcccaaacccgtgtacaatgattacgttctccaacgctattggaccctcttcgacggtgaaaacctcagtgggtgcttgattaagacgcgtctgcaccttaatggtgcggccttttgaataatgttggcggagagtgatgggcaggctgagaaaccaactcttggtatcttgcgtggagagagaagaaatggagagtaacaggagagtgatgagagagacagaaagagtaaagtagaaccagaaagagaatggatttattccagaagattgttgttcatttgttcttgagctagcggatggtttggttttgttggggttggcaggtcgcttctgtgattgttggggtttagattcttgttgatcatgttcttccgttatgatcgccattgctcgaccccgaagccaagcctaaactaaacctaagcaaaagtc--tctctttgagcttccaaggctagatccacgcgggtaccagaatccaaaccccacggcactgcaatacacggcaactcggagatgtatacgggcgtccactcatcatgagtcgaaagggcctgtttggcggattggatttgaacaaactaaaaaaggagacattccgctggcaaattgtaaatgcaaatggcaaagcaagttcggttactcactcccgaattatcatcatttaaaatctaaatatttttgaaatatgtgatttaaaaaa---------------a
>_R_Albizia_subdimidiata_var_subdimidiata_Ferreira_210@NODE_1_length_1727_cov_207.898182
-------------------------------------------------------------------------------------------------------------------------------------attccaatttttcaacgctttattcagtattaactatattggatccaagagaattttttaccggggcagcttgccatgacccagcaaatctcagagattaaggtgcccttaaaaattaaccttaggaccatcactcaaggttccttttgtggaaccccagatcgatgacttctaccataagacttatttcagatggtaagcaaatttctggggttgacggaaattgatggtgcaaaatcaaaacacaccagttcaaatgaacgtccaagtgatatggtagcagatgctacagaggtaagataagatgagcaataaagtttgagctcacctgagcccaacggcctccagaatgtgtaacaaaactcgcacgcggaagagcttgagcaatacgatttccttcttctgtccattcttgagaccatccagcagaccaaagcacttgcattggcatatgcttcaatccatcggaaccaccccattctgcaatatcaaagctactattcacattctttcccatcgccactaccgctcttcttccacctctgccttttaacagtgccctttgagcatctgcatccaccattccaagttgctttgagcaacacaagttcaccatcttcgcatacacaaacgaagaccccaacaccacctctctaatcactggaatatccaggacccaaaagggcaaggcccctgaggttttcgttgatgtatctagtaatgtcacgcttctgaccaattctgagttctctgaaatccaattcgcgctcaatcccaaggcagaatcgtgcaaaaccaagtgaacaggagccagtctcatagtatcaatcatttgtcctagcactctgcctatctcttcaggtcctaattcaataggctcgagtatcttcctcttggccatccgagctagaatttcttcatatggaatctgaccagtttcgactatttgatcaaacgcccagaaaaaccccttttcctgaatctcactgtacacatacctaaacctccccaaaatccccactggcccctcgacaacctcttcagtatatttgtcggagaacccattcccgggcagatctaatgcgaccacatgaactcccttatcacctagagatttaataagttggcgataagagtacgaactaagcccaaacccgtgcacaatgattacgttctccaacgctgttggaccctcttcgacggtgaaaacttcagtgggtgcttgattaagacgcgtctgcaccttaatgctgcggccttttgaataatgttggcggagagtgacgggcaggctgagaaaccaactcttggtatcttgcggggagagagaagaaatggagagtaacaggagagtgatgagagaaacagaaagagtaaaatagaaccagaaagagaatggatttattccagaagattgttgttcatttgttcttgagctagcggatgatctggttttgttgggattggcaggtcgcttctgtgattgttggggtttagattcttgttgatcttgtccttccgttatgatcgccatcgctcgaccccgaagcgaagcctaaactaaacctaagcaaaagtc--tctctttgagcttccaaggctagatccacgcgggtaccagaatccagaccccacggcacagcaatacacggcaactcggagatgtatacggccgtccactcatcatgactcgaaaggacctgtttggctgactggattcgagcaaatt----------------------------------------------------------------------------------------------------------------------------------------
>_R_Balizia_pedicellaris_Queiroz_15529@NODE_1_length_1490_cov_626.043902
-------------------------------------------------------------------------------------------------------------------------------------------------caatgctctattcagtattaactaaattggatccaagagaattttttactggggcagcttcccaagccccagcaaatctcagaggttaaggtgtcctaaaacattaaccttaggaccatcactcatggttccttttgtggaaccccagatcgatgacttctaccataagacttatttcagatagtacacaaatttctggggttgacggaaattgacagtgcaaaaccaaaacacaccagctcaaatgaacgtccaagtgatatggcagcagatgctacagaggtaaaatgagatgagcaataaagtttgagcttacctgagcccaacggcctccagaatgtgtaacaaaactcgcacgcggaagagcttgagcaatccgatttgcttcttctgtccattcttgagaccatccagcagaccaaagcacttgcattggcatatgcttcaatccatcagaaccaccccattctgcaatatcaaagctactattcacattctttcccatcgccactaccgctcttcttccacctctgcctttcaacagtaccctttgagcatctgcatccaccattccaagttgctttgagcaatacaagtttaccatcttcgcatacacaaacgaagaccccaacactatctctctaatcactggaatatccaggacccaaaagggcaaggcccctgaggttttcgttgatgtatctattaatgtcacgcttctgaccaattctgagttctctgaaatccaattcgcgctcaatcccaaggcagaatcgtgcagaaccaagtgaacaggagccagtctcatagtatcaatcatttgtcctaacactct------------------------------------------------------------------------------------------------------------------gaacaaccccttttcctgaatctcactgtacacatacctaaacctccccaaaatccccactggcctctccacaacctcctccgtatatttgtcggagaacccattcccgggcagatctaatgcgaccacatgaactcccttatcacctagagatttaataagttggcgataagagtacgaactaagcccaaacccatgtacaattattacgttctccgacgctattggaccctcatcgacggtgaaaacttcagtgggtgcttgattaagacgtgtctgcaccttaatgctgcggccttttgaataatgttggcggagggtgacgggtaggctgagaaaccaactcttggtatcttgcggggagagagaagagatggagagtaacaagagagtgatgagagagaccgaaaaagtaaagtagaaccagaaagagaatggatttattccagaagattgttgttcattggttcttgagctagcggatggtttggttttgttggggttggcaggtcgcttctgtgattgttggggtttagattcttgttgatcgtgttcttccgttatgatcgccattgctcgaccccgaagcgaagcctaagctaaacctaagcgaaagtctttctctttgagctttcaaggctagatccacgcgggt---------------------------------------------------------------------------------------------------------------------------------------------------------------------------------------------------------------------------------------------------------
>_R_Balizia_spnov_Morim_577@NODE_1_length_1502_cov_519.322737
----------------------------------------------------------------------------------------------------------------------------------------------------------------------------------------------------------------------------------------------------------------------------------------------------------------------------------------------------------------------------------------------------------------------------------------------------------------agtttgagcttacctgagcccaacggcctccagaatgtgtaacaaaactcgcacgcggaagagcttgagcaatccgatttgcttcttctgtccattccagagaccatccagcagaccaaagcacttgcattggcatatgcttcaatccatcagaaccaccccattctgcaatatcaaagctactattcacattctttcccatcgccactaccgctcttcttccacctctgcctttcaacagtaccctttgagcatctgcatccaccattccaagttgctttgagcaatacaagtttaccatcttcgcatacacaaacgaagaccccaacactatctctctaatcactggaatatccaggacccaaaagggcaaggcccctgaggttttcgttgatgtatctattaatgtcacgcttctgaccaattctgagttctctgaaatccaattcgcgctcaatcccaaggcagaatcgtgcagaaccaagtgaacaggagccagtctcatagtatcaatcatttgtcccaacactctgcctatctcttcaggccctaattcaataggcttgactatcttcctcttggccatccgagctagtatttcttcatatggaatctgaccggtttcgactatttgatcaaacgcccagaaaaaccccttttcctgaatctcactgtacacatacctaaacctccccaaaatccccactggcccctccacaacctcctccgtatatttgtcggagaacccattcccgggcagatctaatgcgaccacatgaactcccttatcacctagagatttaataagttggcgataagagtacgaactaagcccaaacccatgtacaattattacgttctccgacgctattggaccctcttcgacggtgaaaacttcagtgggtgcttgattaagacgtgtctgcaccttaatgctgcggccttttgaataatgttggcggagggtgacgggtaggctgagaaaccaactcttggtatcttgcggggagagagaagagatggagagtaacaagagagtgatgagagagacagaaagagtaaagtagaaccagaaagggaatggatttattccagaagattgttgttcattggttcttgaactagcggatggtttggttttgttaggtttggcaggtcgcttctgtgattgttggggtttagattcttgttgatcgtgttcttccgttatgatcgccattgctcgactccgacgcgaagcctaagctaaacctaagcgaaagtctttctctttgagcttccaaggctagatccacgcgggtaccagaatccagaccccacggcacagcaattcagggcaactcggagatgtatacggtcgtcctcgcatcatgacacgaaagggcctgtttggctgattggattagaacaaactaaaaaaggacacattccgctagcaaattgtaaatgcaaatggcaaagcaagttttgttactcattcacgaattatcatcatttaaaa------------------------------------------------t
>_R_Calliandra_bella_LPQ15696@NODE_1_length_2061_cov_342.773690
agtggttggcatatttaaagccaagtttatgtaatcagctatgcttt-------------------aaggaaaatgtatgaacagaatctgaaaacacagcatggagtcaaagtgtgttccaccatataagc-------aattttcaatgctttattcagtgtcaatcaaactggatctataagagttttttaccagagcatcttgtcatgacccagaaaatgtcagaggttaaggtgccctaaaacactaaccttaggaccatcactcatggttcctaatggggaa-cccagacctaaaacttccaccataaaacttatttcagatagtatacagatttctggg------------------------------------------------------------------------------------------------gcaataaagtttgaacttacctgagcccaacgacctccagaatgtgtaacaaaacttgcatgtggaagagcttgagcaatccgatttccttcttcagtccattcttgagaccattcagcagaccaaagcacttgcattggcatatgcttcaatccatctgaaacaccccattctacaacatcaaagctactattcacattctttcccatagccacagccgctcttcttccatctctgcctttcaacagtaccctttgagcatcagcatccaccattccaagttgctttgagcaacacaggtttaacattttggcatacacaaatgaagaccctaacactatctctcgaattactggaatatccaaaacccaaaagggcaacgcccctgaggttttcgttgatgtatctattagtgttacgcttctgatcaattctgagctctctgcaatccaattcgagcttaatcccaaggcagaatcgtgcagaactaagtgaacaggagccagtttcatagtatcaatcatttgtcctaatactctgcctatctcttcaggccccaactcaatgggcttcagtatcttcctcttcgacatccgagctagtatttcttcatatggaatctcaccagtttcaactatttgatcaaacgcccagaaaaaccccttttcctgaatctcattgtaaacatacctaaacctccccaaaatccccactggcccttccacaatctcttccgtgtgtttatcggaaaacccattccctggcagatccaatgccataacatgaactcccttagcagctagagatttagtaagtttgcgataagagtatgaactaagcgcaaacccgtgcacaatgattacgttctccgacgctattggaccctcttcgacggtgaaaacttcagtgggggcttgattaagacgagtctgcaccttaatgctgcggccttttgaataatgctggcggagagggacgggcaggctgagaaaccaactcttggtgtcttgcggggagagagaagatatggagagtatcaacagggtgatgagagagacagaaatggtaaagtagaaccagaaagagaatggatttattccagaagatggttgctcatttgttgttgagctagcggatggtttggttttgtggggtttagcaggtcccttctgtgattgttggggtttaggctctcgttgatcgtgttcttccgttatgatcgccattactcgaccttgaagagaagcctgaactagacctaagcaaaaatctttcccttcgagcttccggtgctagatccacgcgggtatcagaatccagaccccacagcacagaaatgcacggcaactcggagatgtatacggtcgttcactcatcatgactccaaagggcctgtttggctgattggattagagcaaactaaaaaaagacacattcggctagcaactagcaagttgtaaggggggaattgtgtttgt--gttagaaaattattacggcctctcaaaatttataatttattaaaaaa-----tataaaaacaggtccatttcatcga
>_R_Hydrochorea_corymbosa1_Bonadeu_655@NODE_1_length_1721_cov_268.896759
---------------------------------------------------------------------------------------------------------------------------------------------------------------------------------------------------------------caagccccagcaaatctcagaggttaaggtgtcctaaaacatcaaccttaggaccatcactcatggttccttttgtggaaccccagatcgatgacttctaccataagacttatttcagatagtacacaaatttctcgggttgacggaaattgacagtgcaaaaccaaaacacaccagctcaaatgaacgtccaagtgatatggtagcagatgctacagaggtaaaatgagatgagcaataaagtttgagcttacctgagcccaacggcctccagaatgtgtaacaaaactcgcacgcggaagagcttgagcaatccgattcgcttcttctgtccattcttgagaccatccagcagaccaaagcacttgcattggcatacgcttcaatccatcagaaccaccccattctgcaatatcaaagctactattcacattctttcccatcgccactaccgctcttcttccacctctgcctttcaacagtaccctttgagcatctgcatccaccattccaagttgctttgagcaatacaagtttaccatcttcgcatacacaaacgaagaccccaacactatctctctaatcactggaatatccaggacccaaaagggcaaggcccctgaggttttcgttgatgtatctattaatgtcacgcttctgaccaattctgagttctctgaaatccaattcgcgctcaatcccaaggcagaatcgtgcagaaccaagtgaacaggagccagtctcatagtatcaatcatttgtcctaacactctgcctatctcttcaggccctaattcaataggcttgactatcttcctcttggccatccgagctagtatttcttcatatggaatctgacccgtttcgactatttgatcaaacgcccagaacaatcccttttcctgaatctcactgtacacatacctaaacctccccaaaatccccactggcccctccacaacctcctccgtatatttgtcggagaacccattcccgggcagatctaatgcgatcacatgaactcccttatcacctagagatttaataagttggcgataagagtacgaactgagcccaaacccatgtacaattattacattctccgacgctattggaccctcttcgacggtgaaaacttcagtgggtgcttgattaagacgtgtctgcaccttaatgctgcggccttttgaataatgttggcggagggtgacgggtaggctgagaaaccaactcttggtatcttgcggggagagagaagagatggagagtaacaacagagtgatgagagagacagaaagagtaaagtagaaccagaaagagaatggatttattccagaagattgttgttcattggttcttgagctagcggatggtttggttttgttggagttggcaggtcgcttctgtgattgttggggtttagattcttgttgatcgtgttcttccgttatgatcgccattgctcga-cccgaagcgaagcctaagctaaacctaagcgaaagtctttctctttgagcttccaaggctagatccacgcgggtaccagaatccagaccccacggcacagcaattcacggcaactccgagatgtattcggtcgtcctctcatcatgacacgaaagggcctgtttggctgattggattagaacaaactaaaaaaggacacattccgctagcaaattgtaaatgcaaatggcaaagcaagtttagttactcattca---------------------------------------------------------------------
>_R_Hydrochorea_gonggrijpii_Tillett_45696@NODE_1_length_1721_cov_293.761557
--------------------------------------------------------------------------------------------------------------------------------------------------------------------------------------------------------------ccaagccccagcaaatctcagaggttaaggtgtcctaaaacattaaccttaggaccatcactcatggttccttttgtggaaccccagatcgatgacttctaccataagacttatttcagatagtacacaaatttctggggttgacggaaattgacagtgcaaaaccaaaacacaccagctcaaatgaacgtccaagtgatatggtagcagatgctacagaggtaaaatgagatgagcaataaagtttgaacttacctgagcccaacggcctccagaatgtgtaacaaaactcgcacgcggaagagcttgagcaatccgatttgcttcttctgtccattcttgagaccatccagcagaccaaagcacttgcattggcatacgcttcaatccatcagaaccaccccattctgcaatatcaaagctactattcacattctttcccatcgccactaccgctcttcttccacctctgcctttcaacagtaccctttgagcatctgcatccaccattccaagttgctttgagcaatacaagtttaccatcttcgcatacacaaacgaagaccccaacactatctctctaatcactggaatatccaggacccaaaagggcaaggcccctgaggttttcgttgatgtatctattaatgtcacgcttctgaccaattctgagttctctgaaatccaattcgcgctcaatcccaaggcagaatcgtgcagaaccaagtgaacaggggccagtctcatagtatcaatcatttgtcctaacactctgcctatctcttcaggccctaattcaataggcttgactatcttcctcttggccatccgagctagtatttcttcatatggaatctgacccgtttcgactatttgatcaaacgcccagaacaaccccttttcctgaatctcactgtacacatacctaaacctccccaaaatccccactggcccctccacaacctcctccgtatatttgtcggagaacccattcccgggcagatctaatgcgaccacatgaactcccttatcacctagagatttaataagttggcgataagagtacgaactaagcccaaacccatgtacaattattacattctccgacgctattggaccctcttcgacggtgaaaacttcagtgggtgcttgattaagacgtgtctgcaccttaatgctgcggcctttcgaataatgttggcggagggtgacgggtaggctgagaaaccaactcttggtatcttgcggggagagagaagagatggagagtaacaacagagtgatgagagagacagaaagagtaaagtagaaccagaaagagaatggatttattccagaagattgttgttcattggttcttgagctagcggatggtttggtgttgttggagttggcaggtcgcttctgtgattgttggggtttagattcttgttgatcgtgttcttccgttatgatcgccattgctcgaccccgaagcgaagcctaagctaaacctaagcgaaagtgtttctctttgagcttccaaggctagatccacgcgggtaccagaatccagaccccacggcacagcaattcacggcaactccgagatgtattcggtcgtcctctcatcatgacacgaaagggcctgtttggctgattggattagaacaaactaaaaatggacacattccgctagcaaattgtaaatgcaaatggcaaagcaagtttagttactcatt-----------------------------------------------------------------------
>_R_Jupunba_barbouriana_Iganci_847@NODE_1_length_1747_cov_346.604192
-------------ttaaaagctaagtttctgtaattagttatgctttgaagaaactagttcaaatggaggaaaatgtgaggacagaacctgaaaaaataccatagaggcaaattgcgttccaacactcaaacaattccaatttttcaatgctttattcagtattaactaaattggatccaagagaattttttaccggggcagcttgccatgccccagcaaatctcagaggttaaggtgccctaaaacattaaccttaggaccatcactcatggttccttttgtggaaccccatatcgatgacttctaccataagacttatttcagatagtaaacaaatttctggggttgaaggaaattgacagtgcaaaaccaaaccacaccagctcaaatgaacgtccaagtgatatggtagcagatgctacagaggtaaaacgagatgagcaataaagtttgagcttacctgagcccaacggcctccagaatgtgtaacaaaactcgcacgcggaagagcttgagcaatccgatttccttcttctgtccattcttgagaccatccagcagaccaaagcacttgcattggcatatgcttcaatccatcagaaccaccccattctgcaatatcaaagctactattcacattctttcccatcgccactaccgctcttcttccacctctgcctttcaacagtaccctttgagcatctgcatccaccattccaagttgctttgagcaatacaagtttaccatcttcgcatacacaaacgaagaccccaacactatctctctaatcactggaatatccaggacccaaaagggcaaggcccctgaggttttcgttgatgtatctattaatgtcacgcttctgaccaattctgagttctctgaaatccaattcgcgctcaatcccaaggcagaatcgtgcagaaccaagtgaacaggagccagtctcatagtatcaatcatttgtcctaacactctgcctatctcttcaggccctaattcaataggcttaactatcttcctcttggccatccgagctagtatttcttcatatggaatctgaccagtttcgactatttgatcaaacgcccagaaaaaccccttttcctgaatctcactgtacacatacctaaacctccccaaaatccccactggcccctccacaacctcctccgtatatttgtcggagaacccattcccgggcagatctaatgcgaccacatgaactcccttatcacctagagatttaataacttggcgataagagtacgaactaagcccaaacccatgtacaattattacgttctccgacgctattggaccctcttcgacggtgaaaacttcagtgggtgcttgattaagacgtgtctgcaccttaatgctgcggccttttgaataatgttggcggagggtgacgggtaggctgagaaaccaactcttggtatcttgcggggagagagaagagatggagagtaacaagagagtgatgagagagacagaaagagtaaagtagaaccagaaaaagaatggatttattccagaagattgttgttcattggttcttgagctagcggatggtttggttttgttggggttggcaggtcgcctttgtgattgttggggtttagattcttgttgatcgtgttcttccgttatgatcgtcattgctcgaccccgaagcgaagcctaaactaaacctaagcgaaagtctctctctttgagcttccaaggctagatccacgcgggtaccagaatcca----------------------------------------------------------------------------------------------------------------------------------------------------------------------------------------------------------------------------------------------
>_R_Jupunba_cochleata_Bonadeu_673@NODE_1_length_2296_cov_180.947724
agaggttggcatatttaaagctaagtttctgtaattagttatgctttgaggaaactagttcaaatggaggaaaatgtaaggacagaacctgaaaaaatagcatagaggcaaattgcgttccaccacttaagcaattccaatttttcaatgctctattcagaattaactaaattggatccaagagaattttttaccgaggcagcatgccatgccccagcaaatctcagaggttaaggtgccctaaaacattaaccttaggaccatcactcatggttccttttgtggaaccccagatcgatgacttctaccataagacttatttcagatagtaaacacatttc------tgacggaaatagacagttcaaaaccaaaacacaccagctcaaatgaacgtccaagtgatatggtagcagatgctacaaaggtaaaacgagatgagcaataaagtttgagcttacctgagcccagcggcctccagaatgtgtaacaaaactcgcgcgcggaagagcttgagcaatccgatttgcttcttctgtccattcttgagaccatccagcagaccaaagcacttgcattggcatatgcttcaatccatcagaaccaccccattctgcaatatcaaagctactattcacattctttcccatcgccactaccgctcttcttccacctctgcctttcaacagtaccctttgagcatctgcatccaccattccaagttgctttgagcaatacaagtttaccatcttcgcatacacaaacgaagaccccaacactatctctctaatcactggaatatccaggacccaaaagggcaaggcccctgaggttttcgttgatgtatctattaatgtcaggcttctgaccaattctgagttctctgaaatccaattcgcgctcaatcccaaggcagaatcgtgcagaaccaagtgaacaggagccagtctcatagtatcaatcatttgtcctaacactctgcctatctcttcaggccctaattcaataggcttgactatcttcctcttggccatccgagctagtatttcttcatatggaatctgaccggtttcgactatttgatcaaacgcccagaaaaaccctttttcctgaatctcactgtacacatacctaaacctccccaaaatccccactggcccctccacaacctcctccgtatatttgtcggagaacccattcccgggcagatctaatgcgaccacatgaactcccttatcacctagagatttaataagttggcgataagagtacgaactaagcccaaacccatgtacaattattacgttctccgacgctattggaccctcttcgacggtgaaaacttcagtgggtgcttgattaagacgtgtctgcaccttaatgctgcggccttttgaataatgttggcggagggtgacgggtaggctgagaaaccaactcttggtatcttgcggggagagagaagagatggagagtaacaagagagtgatgagagagacagaaagagtaaagtagaaccagaaagagaatggatttattccagaagattgttgttcattggttcttgagctagcggatggtttggttttgttggggttggcaggtcgcttctgtgactgttggggtttagattcttgttgatcgtgttcttccgttatgatcgccattgctcgaccccgaagcgaagcctaaactaaacctaagcgaaagtctctctctttgagcttccaatgctagatccacgcgggtgccagaatccagaccccacggcacagcaattcacggcaactcggagatgtatacggtcgtcctctcatcatgacacgaaagggcctgtttggctgattggattagaacaaaccaaaaaatgacacattccgctagcaaattgtaaatgcaaatggcaaagcaagtttagatactcattcacgaatgatcatcatttaaaatctaaaaatttttgaactatgtgatttgaaaaaaaatttactcccctat
>_R_Jupunba_commutata_Maguire_46145@NODE_1_length_2048_cov_208.414510
-------------------------------------------------------------aaatggaggaaaatgcgaggacagaacctgaaaaaatagcatagaggcaaattgcgttccaacactcaagcaattccaatttttcaatgctttattcagtattaactaaattggatccaagagaattttttaccggggcagcttgccatgccccagcaaatctcagaggttaaggtgccctaaaacattaaccttaggaccatcactcatggttccttttgtggaaccccagatcgatgacttctaccataagacttaattcagataggaaaaaaatttctggggttgacggaaattgacagtgcaaaaccaaaccacaccagctcaaatgaacgtccaagtgatatggtagcagatgctacagaggtaaaacgagatgagcaataaagtttgagcttacctgagcccaacggcctccagaatgtgtaacaaaactcgaacgcggaagagcttgagcaatccgatttccttcttctgtccattcttgagaccatccagcagaccaaagcacttgcattggcatatgcttcaatctatcagaaccaccccattctgcaatatcaaagctactattcacattctttcccatcgccactaccgctcttcttccacctctgcctttcaacagtaccctttgagcatctgcagccaccattccaagttgctttgagcaatacaagtttaccatcttcgcatacacaaacgaagaccccaacactatctctctaatcactggaatatccaggacccaaaagggcaaggcccctgaggttttcgttgatgtatctattaatgtcacgcttctgaccaattctgagttctctgaaatccaattcgcgctcaatcccaaggcagaatcgtgcagaaccaagtgaacaggagccagtctcatagcatcaatcatttgtcctaacactctgcctatctcttcaggccctaattcaataggcttgactatcttcctcttggccatccgagctagtatttcttcatatggaatctgaccagtttcgactatttgatcaaacgcccagaaaaaccccttttcctgaatctcactgtacacatacctaaacctccccaaaatccccactggcccctccacaacctcctccgtatatttgtcggagaacccattcccgggcagatctaatgcgaccacatgaactcccttatcacctagagatttaataagttggcgataagagtacgaactaagcccaaacccatgtacaattattacgttctccgacgctattggaccctcttcgacggtgaaaacttcagtgggtgcttgattaagacgtgtctgcaccttaatgctgcggccttttgaataatgttggcggagggtgacgggtaggctgagaaaccaactcttggtatcttgcggggagaaagaagagatggagagtaacaagagagtgatgagagagacagaaagagtaaagtagaaccagaaaaagaatggatttattccagaagattgttgttcattggttcttgagctagcagatggtttggttttgttggggttggcaggtcgcttctgtgattgttggggtttagattcttgttgattgtgctcttccgttatgatcgccattgctcgaccccgaagcgaagcctaaactaaacctaagcgaaagtccttct-tttgagcttacaaggctagatccacgcgggtactagaatccagaccccacggcacagcaatacacggcaactcggagatgtatacggtcgtcctctcatcatgattctagttggcctgtttggctgattggattggaacaaactaaaaaaggacacattccgcaagcatattgtaaatgcaaatggcaaagcaagtttagttactcattcacgaattatcatcatttaaaatctaaatatttttgtaaatttgcattta---aacaatttactccatgac
>_R_Jupunba_filamentosa_Lima_7487@NODE_1_length_2274_cov_146.832499
agaggttggcatatttaaagctaagtttctgtaattagttatgctttgaggaaactagttcaaatggaggaaaatgtaaggacagaacctgaaaaaatagcatagaggcaaattgcgttccaccacttaagcaattccaatttttcaatgctctattcagtattaactaaattggatccaagagaattttttaccggggcagcttgccaagccccagcaaatctcagaggttaaggtgccctaaaacggtaaccttaggaccatcactcatggttccttttgtggaaccccagatcgatgacttctaccataagacttatttcagatagtaaacaaatttctggggttgacggaaattgaaagtgcaaaaccaaaacacaccagctcaaatgaacgtccaagtgacatggtagcagatgctacagaggtaaaatgagatgagcaataaagtttgagcttacctgagcccaacggcctccagaatgtgtaacaaaactcgcacgcggaagagcttgagcaatccgatttgcttcttctttccattcttgagaccatccagcagaccaaagcacttgcattggcatatgcttcaatccatcagaaccaccccattctgcaatatcaaagctactattcacattctttcccattgccactaccgctcttctcccacctctgcctttcaacagtaccctttgagcatctgcatccaccattccaagttgttttgagcaatacaagtttaccatcttcgcatacacaaacgaagaccccaacactatctctctaatcactggaatatccaggacccaaacgggcaaggcccctgaggttttcgttgatgtatctattaatgtcacgcttctgaccaattctgagttctctgaaatccaattcgcgctcaatcccaaggcagaatcgtgcagaaccaagtgaacaggagccagtctcatagtatcaatcatttgtcctaacactctgcctatctcttcaggccctaattcaataggcttgactatcttcctcttggccatccgagctagtatttcttcatatggaatctgaccagtttcgactatttgatcaaacgcccagaaaaaccccttttcctgaatctcactgtacacatacctaaacctccccaaaatccccactggcccctccacaacctcctccgtatatttgtcggagaacccattcccgggcagatctaatgcgaccacatgaactcccttatcacctagagatttaataagttggcgataagagtacgaactaagcccaaacccatgtacaattattacgttctccgacgctattggaccctcttcgacggtgaaaacttcagtgggtgcttgattaagacgtgtctgcaccttaatgctgcggccttttgaataatgttggcggagggtgacgggtaggctgagaaaccaactcttggtatcttgcggggagagagaagagatggagagtaacaagagagtgatgagagagacagaaagagtaaagtagaaccagaaagagaatggatttattccagaagattgttgttcattggttcttgagctagcggatggtttggttttgttggggttggcaggtggcttctgtgattgttcgggtttagattcttgttgatcgtgttcttccgttatgatcgccattgctcgacccccaagcgaagcctaaactaaacctaagcgaaagtctttctctttgaggttccaaggctagatccacgcgggtaccagaatccagaccccacggcacagcaattcacggcaactcggagatgtatacggtcgtcctctcatcatggcacgaaagggcctgtttggctgattggattagaacaaactaaaaaaggacacgttccgctagcaaattataaatgcaaatggcaaagcaagtttagttactcattcacgaattatcatcatttaaaatctaaatatttttgaaatatgcgatttaaaaaaaaatttactccacgaa
>_R_Jupunba_floribunda_Iganci_883@NODE_1_length_2203_cov_177.711195
agaggttggcatatttaaagctaagtttctgtaattagttatgctttgaggaaactagttcaaatggaggaaaatgtaaggacagaacctgaaaaaatagcatagaggcaaattgcgttccaccacttaagcaattccaatttttcaatgctttattcagtattaactaaattggatccaagagaattttttaccggggcagcttgccatgccccagcaaatctcagaggttaaggtgccctaaaacattaaccttaggaccatcactcatggttccttttgtggaaccccagatcgatgacttctaccataagacttatttcagatagtaaacagatttctggggttgacggaaattgacagtgcaaaaccaaaacacaccagctcaaatgaacgtccaagtgatatggtagcagatgctacagaggtaaaacgagatgagcaataaagttttagcttacctgaccccaacggcctccagaatgtgtaacaaaactcgcatgcggaagagcttgagcaatccgatttccttcttctgtccattctggagaccatccagcagaccaaagcacttgcattggcatatgcttcaatccatcagaaccaccccattctgcaatatcaaagctactattcacattctttcccatcgccactaccgctcttcttccacctctgcctttcaacagtaccctttgagcatctgcatccaccattccaagttgctttgagcaatacaagtttaccatcttcgcatacacaaacaaagaccccaacactatctctctaatcactggaatatccaggacccaaaagggcaaggcccctgaggtcttcgtcgatgtatctattaatgtcacgcttctgacccattctgagttctctgaaatccaattcgcgctcaatcccaaggcagaatcgtgtagaaccaagtgaacaggagccagtctcatagtatcaatcatttgtcctaacactctgcctatctcttcaggccctaattcaataggcttgactatcttcctcttggccatccgagctagtatttcttcatatggaatctgaccagtttcgactatttgatcaaacgcccagaaaaaccccttttcctgaatctcactgtacacatacctaaacctccccaaaatgcccactggcccctccacaacctcctccgtatatttgtcggagaacccattcccgggcagatctaatgcgaccacatgaactcccttatcacctagagatttaataagttggcgataagagtacgaactaagcccaaacccatgtacaattattacgttctccgacgctattggaccctcttcgacggtgaaaacttcagtgggtgcttgattaagacgtgtctgcaccttaatgctgcggccttttgaataatgttggcggagggtgacgggtaggctgagaaaccaactcttggtatcttgcggggagagagaagagatggatagtaacaagagagtgatgagagagacagaaagagtaaagtagaaccagaaaaagaatggatttattccagaagattgttgttcattggttcttgagcttgcggatggtttggttttgttggggttggcaggtcgcttctgtgactgttggggtttagattcttgtcgatcgtgttcttccgttatgatcgccattgctcgaccccgaagcgaagcctaaactaaacctaagcgaaagtctttctctttgagcttccaaggctagatccacgcgggtgccagaatccagaccccacggcacagcaatacacggcaactcggagatgtatacggtcgtcctctcatcatgacacgaaagggcctgtttaaaaaattaaat-------------------------------------------------------------------------------------------------------------------------------------atttactccatcag
>_R_Jupunba_laeta_Mori_25147@NODE_1_length_1655_cov_77.134981
-----------------------------------------------------------------------------------------------------------------------------------------------------------------------------------------------------------ttgccaagccccagcaaatctcagaggttaaggtgccctaaaacattaaccttaggaccatcactcatggttccttttgtggaaccccagatcgatgacttctaccataagacttgtttcagatagaaaacaaatttctggggttgacggaaattgacagtgcaaaaccaaaacacaccagctcaaatgaacgtccaagtgatatggtagcagatgctacagaggtaaaatgagatgagcaataaagtttgagcttacctgagcccaacggcctccagaatgtgtaataaaactcgcacgcggaagagcttgagcaatccgatttgcttcttctgtccattcttgagaccatccagcagaccaaagcacttgcattggcatatgcttcaatccatcagaaccaccccattctgcaatatcaaagctactattcacattctttcccatcgccactaccgctcttcttccacctctgcctttcaacagtaccctttgagcatctgcatccaccattccaagttgttttgagcaatacaagtttaccatcttcgcatacacaaacgaagaccccaacactatctctctaatcactggaatatccaggacccaaaagggcaaggcccctgaggttttcgttgatgtgtctattaatgtcacgcttctgaccaattctgagttctctgaaatccaattcgcgctcaatcccaaggcagaatcgtgcagaaccaagtgaacaggagccagtctcatagtatcaatcatttgtcctaacactctgcctatctcttcaggccctaattcaataggcttgactatcttcctcttggccatccgagctagtatttcttcatatggaatctgaccggtttcgactatttgatcaaacgcccagaaaaaccccttttcctgaatctcactgtacacatacctaaacctccccaaaatccccactggcccctccacaacctcctccgtatatttgtcggagaacccattcccgggcagatctaatgcgaccacatgaactcccttgtcacctagagatttaataagttggcgataagagtacgaactaagcccaaacccatgtacaattattacgttctccgacgctattggaccctcttcgacggtgaaaacttcagtgggtgcttgattaagacgtgtctgcaccttaatgctgcggccttttgaataatgttggcggagggtgacgggtaggctgagaaaccaactcttggtatcttgcggggagagtgaagagatggagagtaacaagagagtgatgagagagacagaaagagtaaagtagaaccagaaagagaatggatttattccagaagattgttgttcattggttcttgagctagcggatggtttggttttgttggggttggcaggtcgcttctgtgattgttggggtttagattcttgttgatcgtgttcttccgttatgatcgccattgctcgaccccgaagcgaagcctaaactaaacctaagcgaaagtctttctctttgaggttccaaggctagatccacgcgggtaccagaatccagaccccacggcacagcaattcacggcatctcggaggtgtatacggtcgtcctctcatcatgacacgaaagagcctgtttggccgattggattggaaca--------------------------------------------------------------------------------------------------------------------------------------------
>_R_Jupunba_leucophylla_Iganci_839@NODE_4_length_715_cov_81.103448
agaggttggcatatttaaagctaagtttctgtaattagttatgctttgaggaaactagttcaaatggaggaaaatgtaaggacagaacctgaaaaaaaagcatagaggcaaattgcgttccaccacttaagcaattccaatttttcaatgctctattcagtattaactaaattggatccaagagaattttttgccgaggcagcttgccaagccccagcaaatctcagaggttaaggtgccctaaaacattaaccttaggaccatcactcatggttccttttgtggaaccccagatcgatgacttctaccataagacttatttcagatagtaaacaaatttctggggttgacggaaattgacggtgcaaaaccaaaacacaccagctcaaatgaacgtccaagtgatatggtagcagatgctacaggggtaaaatgagatgagcaataaaatttgagcttacctgagcccaacggcctccagaatgtgtaacaaaactcgcacgcggaagagcttgagcaatccgatttgcttcttctgtccattcttgagaccatccagcagaccaaagcacttgcattggcatatgcttcaatccatcagaacc------------------------------------------------------------------------------------------------------------------------------------------------------------------------------------------------------------------------------------------------------------------------------------------------------------------------------------------------------------------------------------------------------------------------------------------------------------------------------------------------------------------------------------------------------------------------------------------------------------------------------------------------------------------------------------------------------------------------------------------------------------------------------------------------------------------------------------------------------------------------------------------------------------------------------------------------------------------------------------------------------------------------------------------------------------------------------------------------------------------------------------------------------------------------------------------------------------------------------------------------------------------------------------------------------------------------------------------------------------------------------------------------------------------------------------------------a
>_R_Jupunba_leucophylla_Iganci_839@NODE_5_length_659_cov_82.393471
gaaagaatacatcttcaaagcagatagaattctgcaattcactctctttgataactaattctataatacaaaacttcagtaac-----------taatcagatagaagtgaaatttgtgagagaagattaaagtttccag--------------agtcagtattaactaaattggattcaagagaattttttaccggggcagcttgccatgccccagcaaatctcagaggttaaggtgcccttaaacattaaccttaggaccatcactcatggttccttttgtggaaccccagatcgatgacttctaccacaagacttatttcagatagtaaacagatttctggggttgacagaaattgacagtgcaaaaccaaaacacaccagctcaaatgaacgtccaagagatatggtagcagatgctacagaggtaaaacgagatgagcaataaagttttagcttacctgagcccaacggcctccagaatgtgtaacaaaactcgcacgccgaagagctcgagcaatccgatttccttcttctgtccattcttgagaccatccagcagaccaaagcacttgcattggcatatgcttcaatccatcagaacc------------------------------------------------------------------------------------------------------------------------------------------------------------------------------------------------------------------------------------------------------------------------------------------------------------------------------------------------------------------------------------------------------------------------------------------------------------------------------------------------------------------------------------------------------------------------------------------------------------------------------------------------------------------------------------------------------------------------------------------------------------------------------------------------------------------------------------------------------------------------------------------------------------------------------------------------------------------------------------------------------------------------------------------------------------------------------------------------------------------------------------------------------------------------------------------------------------------------------------------------------------------------------------------------------------------------------------------------------------------------------------------------------------------------------------------------a
>_R_Jupunba_limae_Iganci_261@NODE_1_length_2532_cov_153.251324
agaggttggcatatttaaagctaagtttctgtaattagttatgctttgaggaaactagttcaaatggaggaaaatgtaaggacagaacctgaaaaaatagcatagaggcaaattgcgttccaccacttaagcaattccaatttttcaatgctctattcagtattaactaaattggatccaagagaattttttaccggggcagcttgccaagccccagcaaatctcagaggtttaggtgccctaaaacagtaaccttaggaccatcactcatggttccttttgtggaaccccagatcgatgacttctaccataagacttatttcagatagtaaacaaatttctggggttgacggaaattgacagtgcaaaaccaaaacacaccagctcaaatgaacctccaagtgatatggtagcagatgctacagaggtaaaatgagatgagcaataaagtttgagcttacctgagcccaacggcctccagaatgtgtaacaaaactcgcacgcggaagagcttgagcaatccgatttgcttcttctgtccattcttgagaccatccagcagaccaaagcacttgcattggcatatgcttcaatccatcagaaccaccccattctgcaatatcaaagctactattcacattctttcccattgccactaccgctcttctcccacctctgcctttcaacagtaccctttgagcatctgcatccaccattccaagttgctttgagcaatacaagtttaccatcttcgcatacacaaacgaagaccccaacactatctctctaatcactggaatatccaggacccaaacgggcaaggcccctgaggttttcgttgatgtatctattaatgtcacgcttctgaccaattctgagttctctgaaatccaattcgcgctcaatcccaaggcagaatcgtgcagaaccaagtgaacaggagccagtctcatagtatcaatcatttgtcctaacactctgcctatctcttcaggccctaattcaataggcttgactatcttcctcttggccatccgagctagtatttcttcatatggaatctgaccggtttcgactatttgatcaaacgcccagaaaaaccccttttcctgaatctcactgtacacatacctaaacctccccaaaatccccactggcccctccacaacctcctccgtatatttgtcggagaacccattcccgggcagatctaatgcgaccacatgaactcccttatcacctagagatttaataagttggcgataagagtacgaactaagcccaaacccatgtacaattattacgttctccgacgctattggaccctcttcgacggtgaaaacttcagtgggtgcttgattaagacgtgtctgcaccttaatgctgcggccttttgaataatgttggcggagggtgacgggtaggctgagaaaccaactcttggtatcttgcggggagagagaagagatggagagtaacaagagagtgatgagagagacagaaagagtaaagtagaaccagaaagagaatggatttattccagaagattgttgttcattggttcttgagctagcggatggtttggttttgtttgggttggcaggtggcttctgtgattgttcgggtttagattcttgttgatcgtgttcttccgttatgatcgccattgctcgaccccgaagcgaagcctaaactaaacctaagcgaaagtctttctctttgaggttccaaggccagatccacgcgggtaccagaatccagaccccacggcacagcaattcacggcaactcggagatgtatacggtggtcctctcatcatgacacgaaagggcctgtttggctgattggattagaacaaactaaaaaaggacacgttccgctagcaaattataaatgcaaatggcaaagcaagtttagttactcattcacgaattatcatcatttaaaatctaaatacttttgaaatatgtgatttaaaaaaaaatttactccacgag
>_R_Jupunba_longipedunculata_Cardona_2682@NODE_1_length_1909_cov_198.941594
--aggttggcatatttaaagcaaagtttctgtaattagttatgctttgaagaaactagttcaaatggaggaaaatgtaaggacagagcctgaaaaaatagcatagaggcaaattgcgttccaccacttaagcaattccaatttttcaatgc-----------ataactaaattggatccaagagaattttttaccggggcagcttgccatgccccagcaaatctcagaggttaaggtgccctaaaacattaaccttaggaccatcactcatggttccttttgtggaaccccagatcgatgacacctaccataagacttatttcagatagtaaacaaatttctggggttgacggaaattgacagtgcaaaaccaaaacacaccagctcaaatgaacgtccaagtgatatggtagcagatgctacagaagtaaaacgagatgagcaataaagtttgagcttacctgagcccaacggcctccagaatgtgtaaccaaactcgcacgcggaagagcttgagcaatccgatttgcttcttctgtccattcttgagaccatccagcagaccaaagcacttgcattggcatatgcttcaatccatcagaaccaccccattctgcaatatcaaagctactattcaaattctttgccatcgccactaccgctcttcttccacctctggctttcaacagtaccctttgagcatctgcatccaccattccaagttgctttgagcaatacaagtttaccatcttcgcatacacaaacgaagaccccaacactatctctctaatcactggaatatccaggacccaaaagggcaaggcccctgtggttttcgttgatgtgtctattaatgtcacgcttctgaccaattctgagttctctgaaatccaattcgcgctcaatcccaaggcagaatcgtgcagaaccaagtgaacaggagccagtctcatagtatcaatcatttgtcctaacactctgcctatctcttcaggccctaattcaataggcttgactatcttcctcttggccatccgagctagtatttcttcatatggaatctgaccagtttcgactatttgatcaaacgcccagaaaaaccccttttcctgaatctcagtgtacacatacctaaacctccccaaaatccccactggcccctccacaacctcctccgtatatttgtcggagaacccattcccgggcagatctaatgcgaccacatgaactcccttatcacctagagatttaataacttggcgataagagtacgaactaagcccaaacccatgtacaattattacgttctccgacgctattggaccctcttcgacggtgaaaacttcagtgggtgcttgattaagtcgtgtctgcaccttaatgctgcggccttttgaataatgttggcggagggtgacgggtaggctgagaaaccaactcttggtatcttgcggggagagagaagagatggagagtaacaagagagtgatgagagagacagaaagagtaaagtagaaccagaaaaagaatggatttattccagaagattgttgttcattggttcttgagctagcggatggtttggttttgttggggttggcaggtctcttctgtgattgttggggtttagattcttgttgatcgtgttcttccgttatgatcgtcattgctcgaccccgaagcgaagcctaaactaaacctaagcgaaagtctttctctttgagcttccaaggctagatccacgcgggtaccagaatccagaccccacggcacagcgatacacggcaactcggagatgtatacggtcgtcctctcatcatgacacgaaagggcctgtttggctgattggattggaacaaactaaaaaaggacacattccgcaagcaaattgtaaatgcaaatggcaaagcaagtttagtta-----------------------------------------------------------------------------
>_R_Jupunba_macradenia_Lourteig_3021@NODE_1_length_1722_cov_175.730699
---------------------------------------------------------------------------------------------------------------------------------------------------------tattcagtattaactaaattggatccaagagaattttttaccggggcagcttgccatgccccagcaaatctcagaggttaaggtgccctaaaacattaaccttaggaccatcactcatggttcc---------------------------------------ttatttcagatagtaaacaaatttctggggttgacggaaattgacagtgcaaaaccaaaccacaccagctcaaatgaacgtccaagtgatatggtagcagatgctacagaggtaaaacgagatgagcaataaagtttgagcttacctgagcccaacggcctccagaatgtgtaacaaaactcgcacgcggaagagcttgagcaatccgatttccttcttctgtccattcttgagaccatccagcagaccaaagcacttgcattggcatatgcttcaatccatcagaaccaccccattctgcaatatcaaagctactattcacattctttcccattgccactaccgctcttcttccacctctgcctttcaacagtaccctttgagcatctgcatccgccattccaagttgctttgagcaatacaagtttaccatcttcgcatacacaaacgaagaccccaacactatctctctaatcactggaatatccaggagccaaaagggcaaggcccctgaggttttcgttgatgtatctattaatgtcacgcttctgaccaattctaagttctctgaaatccaattcgcgctcaatcccaaggaagaatcgtgcagaaccaagtgaacaggagccagtctcatagtatcaatcatttgtcctaacactctgcccatctcttcaggccctaattcaataggcttgactatcttcctcttggccatccgagctagtatttcttcatatggaatctgaccagtttcgactatttgatcaaacgcccagaaaaaccccttttcctgaatctcactgtacacatacctaaaccttcccaaaatccccactggcccctccacaacctcctccgtatatttgtcggagaacccattcccaggcagatctaatgcgactacatgaactcccttatcacctagagatttaataagttggcgataagagtacgaactaagcccaaacccatgtacaattattacgttctccgacggtattggaccctcttcgacggtgaaaacttcagtgggtgcttgattaagacgtgtctgcaccttaatgctgcggccttttgaataatgttggcggacggtgatgggtaggctgagaaaccaactcttggtatcttgcggggagagagaagagatggagagtaacaagagagtgatgagagagacagaaagagtaaagtagaaccagaaaaagaatggatttattccagaagattgttgttcattggctcttgagctagcggatggtttggttttgttggggttggcaggtcgcttctgtgattgttggggtctagattcttgttgatcgtgttcttccgttatgatcgccattgctcgaccccgaagcgaagcctaaactaaacctaagcgaaagtctttct-tttgagcttccaaggctagatgcacgcgggtaccagaatccagaccccacggcacagcaatacacggcaactcggagatgtatacggtcgtcctctcatcatgattctagagggcctgtttggctgatagaattggaacagactaaaaaaggacacattccgcaagcaaattgtaaatggaaatggcaaagcaagtt-----------------------------------------------------------------------------------
>_R_Jupunba_microcalyx_Iganci_855@NODE_1_length_2322_cov_209.502895
gaaagaatacatcttcaaagcagatagaattctgcaattcactctctttgataactaattctataatacaaaacttcagtaac-----------taatcagatagaagtgaaatttgtgagagaagattaaagtttccag--------------agtcagtattaactaaattggattcaagagaattttttaccggggcagcttgccatgccccagcaaatctcagaggttaaggtgcccttaaacattaaccttaggaccatcactcatggttccttttgtggaaccccagatcgatgacttctaccacaagacttatttcagatagtaaacagatttctggggttgacagaaattgacagtgcaaaaccaaaacacaccagctcaaatgaacgtccaagagatatggtagcagatgctacagaggtaaaacgagatgagcaataaagttttagcttacctgagcccaacggcctccagaatgtgtaacaaaactcgcacgcggaagagctcgagcaatccgatttccttcttctgtccattcttgagaccatccagcagaccaaagcacttgcattggcatatgcttcaatccatcagaaccaccccattctgcaatatcaaagctactattcacattctttcccatcgccactaccgctcttcttccacctctgcctttcaacaataccctttgagcatctgcatccaccattccaaggtgctttgagcaatacaagtttaccatcttcgcatacacaaacgaagaccccaacactatctctctaatcactggaatatccaggacccaaaagggcaaggcccctgaggttttcgtcgatgtatctattaatgtcacgcttctgaccaattctgagttctctgaaatccaattcgcgctcaatcccaaggcagaatcgtgcagaaccaagtgaacgggagccagtctcatagtatcaatcatttgtcctaacactctgcctatctcttcaggccctaattcaataggcttgactatcttcctcttggccatccgagctagtatttcttcatatggaatctgaccggtttcgactatttgatcaaacgcccagaaaaaccccttttcctgaatctcactgtacacatacctaaacctccccaaaatccccactggcccctccacaacctcctccgtatatttgtcggagaacccattcccgggcagatctaatgcgaccacatgaactcccttatcacctagagatttaataagttggcgataagagtacgaactaagcccaaacccatgtacaattattacgctctccgacgctattggaccctcttcgacggtgaaaacttcagtgggtgcttgattaagacgtgtctgcaccttaatgctgcggccttttgaataatgttggcggagggtgacgggtaggctgagaaaccaactcttggtatcttgcggggagagtgaagagatggagagtaacaagagagtgatgagagagacagaaagagtaaagtagaaccagaaagagaatggatttattccagaagattgttgttcattggttcttgagctagcggatggtttggttttgttggggttggcaggtcgcttctgtgattgttggggtttagattcttgttgatcgtgttcttccgttatgatcgccattgctcgaccccgaagcgaagcctaaactaaacctaagcgaaagtctttctctttgaggttccaaggctagatccacgcgggtaccagaatccagaccccacggcacagcaattctcggcaactcggagatgtatacggtcgtcctctcatcatgacacgaaagggcctgtttggctgattggatta---------ttagaaggacacattccgctagcaaattgtaaatgcaaatggcaaagcaagtttagttactcattcacgaattatcatcatttaaaatctaaaaaattttgaaatatgtgatttaaaaaaaaatttactccacgaa
>_R_Jupunba_oxyphyllidia_Yonker_6157@NODE_1_length_1874_cov_207.153033
---------------------------------------------ttgaggaaactagttcaaatggaggaaaatgtaaggacagaacctgaaaaaatagcatagaggcaaattgcgttccaccacttaagcaattccaatttttcaatgctctattcagtattaactaaattggatccaagagaattttttaccggggcagcttgccatgccccagtaaatctcagaggttaaggtgccctaaaactttaaccttaggaccatcactcgtggttccttttgtggaaccccagatcgattacttctaccataagacttatttcagatagtaaacaaatttctggggttgacggaaatagacagtgcaaaaccaaaacaacccagctcaaatgaacgtccaagtgatatggtagcagatgctacagaggtaaaacgagatgagcaataaagtttgagcttacctgagcccaacggcctccagaatgtgtaacaaaactcgcacgcggaagagcttgagcaatccgatttgcttcttctgtccattcttgagaccatccagcagaccaaagcacttgcattggcatatgcttcaatccatcagaaccaccccattctgcaatatcaaagctactattcacattctttcccatcgccacaaccgctcttcttccacctctgcctttcaacagtaccctttgagcatctgcatccaccattccaagtttctttgagcaatacaagtttaccatcttcgcatacacaaacgaagaccccaacactatctctctaatcactggaatatccaggacccaaaagggcaaggcccctgaggttttcgttgatgtatctattaatgtcacgcttctgaccaattctgagttctctgaaatccaattcgcgctcaatcccaaggcagaatcgtgcagaaccaagtgaacaggagccagtctcatagtatcaatcatttgtcctaacactctgcctatctcttcaggccctaattcaataggcttgactatcttcctcttggccatccgagctagtatttcttcatatggaatctgaccggtttcgactatttgatcaaacgcccagaaaaaccccttttcctgaatctcactgtacacatacctaaacctccccaaaatccccactggcccctccacaacctcctccgtatatttgtcggagaacccattcccgggcagatctaatgcgaccacatgaactcccttatcacctagagatttaataagttggcgataagagtacgaactaagcccaaacccatgtacaattattacgttctccgacgctattggaccctcttcgacggtgaaaacttcagtgggtgcttgattaagacgtgtctgcaccttaatgctgcggccttttgaataatgttggcggagggtgactggtaggctgagaaaccaactcttggtatcttgcggggagagagaagagatggagagtaacaagagagtgatgagagagacagaaagagtaaagtagaaccagaaagagaatggatttattccagaagattgttgttcattggttcttgagctagcggatggtttggttttgttggggttggcaggtcgcttctgtgactgttggggtttagattcttgttgatcgtgttcttccgttatgatcgccattgctcgacccagaagcgaagcctaaactaaacctaagcgaaagtctttctctttgagcttccaaggctagatccacgcgggtaccagaatccagaccccacggcacagcaattcacggcaactcggagatgtatacggtcgtcctct-atcatgacacgaaagggcctgtttggctgattggattagaacaaactaaaaaatg--acattccgctagcaaattgtaaatgcaaatggcaaagcaagtttagttac----------------------------------------------------------------------------
>_R_Jupunba_trapezifolia_Simon_1600@NODE_1_length_1169_cov_385.881508
--------------------------------------------------------------------------------------------------------------------------------------------------------------------------------------------------------------------------------------------------------------------------------------------------------------------------------------------------------------------------------------------------------------------------------------------------------------------------------------------------------------------------------------------------------------------agaccatccagcagaccaaagcacttgcattggcatatgcttcaatccatcagaaccaccccattctgcaatatcaaagctactattcacattctttcccatcgccactaccgctcttcttccacctctgcctttcaacagtaccctttgagcatctgcatccaccattccaagttgctttgagcaatacaagtttaccatcttcgcatacacaaacgaagaccccaacactatctctctaatcactggaatatccaggacccaaaagggcaaggcccctgaggttttcgttgatgtatctattaatgtcacgcttctgaccaattctgagttctctgaaatccaattcgcgctcaatcccaaggcagaatcgtgcagaaccaagtgaacaggagccagtctcatagtatcaatcatttgtcctaacactctgcctatctcttcaggccctaattcaataggcttgactatcttcctcttggccatccgagctagtatttcttcatatggaatctgaccagtttcgactatttgatcaaacgcccagaaaaaccccttttcctgaatctcactgtacacatacctaaacctccccaaaatccccactggcccctccacaacctcctccgtatatttgtcggagaacccattcccgggcagatctaatgcgaccacatgaactcccttatcacctagagatttaataacttggcgataagagtacgaactaagcccaaacccatgtacaattattacgttctccgacgctattggaccctcttcgacggtgaaaacttcagtgggtgcttgattaagacgtgtctgcaccttaatgctgcggccttttgaataatgttggcggagggtgacgggtaggctgagaaaccaactcttggtatcttgcggggagagagaagagatggagagtaacaagagagtgatgagagagacagaaagagtaaagtagaaccagaaaaagaatggatttattccagaagattgttgttcattggttcttgagctagcggatggtttggttttgttggggttggcaggtcgcttctgtgattgttggggtttagattcttgttgatcgtgttcttccgttacgatcgccattgctcgaccccaaagcgaagcctaaactaaacctaagcgaaagtctttct-----------------------------------------------------------------------------------------------------------------------------------------------------------------------------------------------------------------------------------------------------------------------------------------
>_R_Punjuba_killipii_Palodorios_6252@NODE_1_length_1588_cov_76.607545
-------------------------------------------------------------------------------------------------------------------------------------------------------------------------------------------------------------------------------------gttaaggtgccctaaaacattaaccttaggaccatcactcatggttccttttgtggaaccccagatcgataacttctaccataagacttatttcagatagtaaacaaatttctggggttgacggaaattgacagcgcaaaaccaaaacacaccagctcaaatgaacgtccaagtgatatggcagcagatgctacagaggtaaaataagatgagcaataaagtttgagcttacctgagcccaacggcctccagaatgtgtaacaaaactcgcacgcggaagagcttgagcaatccgatttccttcttctgtccattcttgagaccatccagcagaccaaagcacttgcattggcatatgcttcaatccatcagaaccaccccattctgcaatatcaaagctactattcacattctttcccatcgccactaccgctcttcttccacctctgcctttcaacagtagcctttgagcatctgcatccaccattccaagttgctttgagcaacacaagtttaccatcttcgcatacacaaacgaagaccccaacactatctctctaatcactggaatatccaggacccaaaagggcaaggcccctgatgttttcgttgatgtatctattaatgtcacgcttctgaccaattctgagttctctgaaatccaattcgcgctcaatcccaaggcagaatcgtgcagaaccaagtgaacaggagccagtctcatagtatcaatcatttgtcctaacactctgcctatctcttcaggccctaattcaataggcttgactatcttcttcttggccatccgagctagtatttcttcatatggaatctgaccagtttcgactatttgatcaaacgcccagaaaaaccccttttcctgaatctcactgtacacatacctaaaccttcccaaaatccccactggcccctccacaacctcctccgtatatttgtcggagaacccattcccgggcagatctaatgagatcacatgaactcccttatcacctagagatttaataagttggcgataagagtacgaactaagcccagacccatgtacaatgattacgttctccgacgctatcggaccctcttcgactgtgaaaacttcagtgggtgcttgattaagacgtgtctgcaccttaatgctgcggccttttgaataatgttggcggagggtgacgggtaggctgagaaaccaactcttggtatcttgcggggagagagaagagatggagagtaacaagagagtgatgagagagacagaaagagtaaagtagaaccagaaggagaatggatttattccagaagattgttgttcattggttcttgagctagcggatggtttggttttgttggggttggcaggtcgcttctgtgattgttgggggttagattcttgttgatcgcgttcttccgttatgatcgccattgctcgaccccgaagcgcagcctaaactaaacctaagcgaaagtctttctctttgagcttccaaggctagatcctcgcgggtaccagaatccagaccccacggcacagcaatacacggcaactcggagatgtatacggtcgccctctcat-------------------------------------------------------------------------------------------------------------------------------------------------------------------------------------
>_R_Punjuba_lehmannii_Escobar_7465@NODE_1_length_2080_cov_160.550674
agaggttggcatatttaaagctaagtttctgtaattagttatgctttgaggaaactagttcaaatggaggaaaatgtaaggacagaacccgaaacaatagcatagaggcaaattgcgttccaccacttaagcaattccaatttttcgatgctttattcagtattaactaaattggatccaagagaattttttaccggggcagcttgccatgccccagcaaatctcagaggttaaggtgccctaaaacattaaccttaggaccatcactcatgtttccttttgtggaaccccagatcgataacttctaccataagacttatttcagatagtaaacaaatttctggggttgacggaaattgacagtgcaaaaccaaaacacaccagctcaaatgaacgtccaagtgatatggtagcagatgctacagaggtaaaatgagatgagcaataaagtttgagcttacctgagcccaacggcctccagaatgtgtaacaaaactcgcacgcggaagagcttgagcaatccgatttccttcgtctgtccattcttgagaccatccagcagaccaaagcacttgcattggcatatgcttcaatccatcagaaccaccccattcagcaatatcaaagctattattcacattctttcccatcgccactaccgctcttcttccacctctgcctttcaacagtagcctttgagcatctgcatccaccattccaagttgctttgagcaacacaagtttaccatcttcgcatacacaaacgaagaccccaacactatctctctaatcactggaatatccaggacccaaaagggcaaagcccctgaggttttcgttgatgtatctattaatgtcacgcttctgaccaattctgagttctctgaaatccaattcgcgctccatcccaaggcagattcgtgcagaaccaagtgaacaggagccagtctcatagaatcaatcatttgttctaacactctgcctatctcttcaggccctaattcaatagacttgactatcttcctcttggccatccgagctagtatttcttcatatggaatctgaccagtttcgactatttgatcaaacgcccagaaaaaccccttttcctgaatctcactgtacacatacctaaacctccccaaaatccccactggcccctccacaacctcctccgtatatttgtcggagaacccattcccgggcagatctaatgcgatcacatgaactcccttatcacctagagatttaataagttggcgataagagtacgaactaagcccaaacccatgtacaatgattacgttctccgacgctattggaccctcttcgactgtgaaaacttcagtgggtgcttgattaagacgtgtctgcaccttaatgctgcggccttttgaataatgttggcggagggtgacgggtaggctgagaaaccaactcttggtatcttgcggggagagagaagagatggagagtaacaagagagtgatgagagagacagaaagagtaaagtagaaccagaaagagaatggatttattccagaagattgttgttcattggttcttgagctagcggatggtttggttttgttggggttggcaggtcgcttctgtgattgttggggtttagattcttgttgatcgtgtgcttccgttatgatcgccattgctcgaccccgaagcgcagcctaaactaaacctaagcgaaagtctttctctttgagcttccaaggctagatccaccctggtaccagaatccagaccccacggcacagcaatacacggcaactcggagatgtatacggtcgtcctctcatcatgacacgaaagggcctgtttggctgattggattggaacaatctaaaaaaggacacattccgctagcaaattgtaaatgcaaatggcaaagcaagtttaggtactcattcacgaattatcatcatttaaaatctaaatatttttgaaacatgtgatttaaaaaaaaaattactgcatgag
