# Supplementary material for: A new generic circumscription of Hydrochorea (Leguminosae, Caesalpinioideae, mimosoid clade) with an amphi-Atlantic distribution
Source: PhytoKeys. 2022 Aug 22;205:401–37. doi: 10.3897/phytokeys.205.82775 (PMC9849043; doi:10.3897/phytokeys.205.82775)
Supplement: Supplementary material 1 — Supplementary data file S1 [file phytokeys-205-401_article-82775__-s001.zip › MSC_m57279_comp39057_c0_seq1_exon02.aln-cln]

>Acacia_rostellifera_Murphy_466@NODE_1_length_1123_cov_87.399618
actatatgggtacatatgaagtcctacccagagttacatcagatacagactctggaaacttcaatcttctctcacaattttcacttctatctgattaattaataaagttttgtatcttatggaattagttatcaaagagagtgaattccagaattctatctgctttgaagacctacctgtattctttctgaggaaggatgatcttgattcttcttaaaatgggaacaacaagtgaacttttgtttttgcacaaggatttcaaaatttcaagcaatgaaacgggaacaatcaagtcttgccctcacattctgattactcattcgtgtttacatacttatgat-ctgaaacatttcttcttttccattgactactgagtcaaagctactgtttaatttggtgaccccaggaggatgtagcagatgagttagctgataaaatctctcaatttgtgtcatccttacccaagactgaaagaaaagttgaggaagagcccatcccagcacacattcagaagatgtctgatgaagcaaaaagcagtgagcatggtcatgatcatggtcatggtcatggtcatggtcatgaacactatagtggccatggaagtggctatatggacgcatatggacttggcggtggttggtgaaaattgattaatagactgtattttttctggtattatagattatagatatagatgatgggggtctggcccgtaccatattgatcttatttgcagcttcatgtcgtgtgctttgttttgtgagtgtttgaccctgttacaaactctgaaata-ttaccaaattgtttaggtatgaccgtggtgaggccatttctttttgttacgttcttggactgaaatattttggcacaatttttgtaacttgtttggttagttgatatttcctacacgggtgactgtgagacctaacctgtgtttagttggatttagaggatacgtgtgcgaag-----------------------------------------------------------------------------------------------------------------------------
>Albizia_burkartiana_StivalSantos_678@NODE_1_length_899_cov_14.428910
-------------------------------------------------------------------------------------------------------------------------------------------------------------------------------------------------------------------------------aagaacaagtgaacttttgtttttgcacaaggatttcaaaatttcaagcaatgaaacgggaacaatctagtcttgccctcacattctgattactcatttgtgtttacatacttatgatcctgaaacatttgttcttttccatagactacagagtcaaagctactgtttaatttggtgacctcaggaggatgtagcagatgagttagctgataaaatctctcaatttgtgtcatccttacccaagactgtgagaaaagttgaggaagagcccatcccagaacacattcagaagatgtttgatgaagcaaaaagcagtgac------------------------------catggtcatgaacactatggcggccatggagctggctatatggacgcatatgggcttggcggtggttggtgaagtttgattaatagaatgtatttttgctgatattatagattatagatatagatgctgggggtctggcccgtaccatattgatcttatttgcagcttcatgtcgtgtgctttgttttttgagtgtttgaccctgttacaaactctgaaatagtgaccaaattgtttaggtatgaccgtggtgaggccatttctttttgttatgttcttggactgaaatattttggcacaatttttgtaacttatttggttagttgatatctccttcacgggtgactgtaagacctatcctgtatttagt--------------------------tggagaaatttggcacggtaaacttaaatgatgttaatgagaatatttcttctctacatttctttcttcatattttcaccagaagcacatgcgaaaataataggaggacaccgtacaaaactat-
>Albizia_coripatensis_Hughes_2433@NODE_1_length_1366_cov_162.899922
attatatgggtacatatgaagtcctacccagagttacatcaaatacagactctggaaacttcaatcgtctctcacaattttcacttctatctgattaattactaaagttttgtatcttatggaattagttatcaaagagagtgaattgcagaattctatctgctttgaagacctgcctgtattctttctgaggaaggatgatcttgattcttcttaaaatgggaagaacaagtgaacttttgcgtttgcacaaggatttcaaaatttcaagcaatgaaacgggaacaatctagtcttgccctcacattctgattactcatttgtgtttacatacttatgatcctgaaacatttgttcttttccattgactactgagtcaaagctgctgtttaatttggtgacctcaggaggatgtagcagatgagttagctgataaaatctctcaatttgtgtcatccttacccaagactgtaagaaaagttgaggaggagcccatcccagaacacattcagaaggtgtttgatgaagcaaaaagcagtgaccatggtcatgatcatgatcaccatcatcatcatggtcatgaacactatggcggccatggagctggctatatggacgcatatgggcttggcggtggttggtgaaatttgatttatagaatgtatttttgctgatattatagattatagatatagatgctgagggtctggcccgtaccatattgatcttatttgcagcttcatgtcgtgtgctttgttttttgagtgtttgaccctgttacaagctctgaaatattgaccaaattgtttaggtatgactgtggtgaggccatttctttttgtcatgttcttggactgaaatattttggcaaaatttttgtaactggtttggttagttgatatttcccacacgggtgactgtgagacccaacctgtctttagttggatttagaggatccgtgtgcggagtggagaaatttggcgcggtaaactgaaatgatgttattgagaatatttcttctctacatttctttctacatacttt-------------------attagtagttttaactttcccgaactattg
>Albizia_edwallii_Dalmaso_272@NODE_2_length_571_cov_8.093023
------------------------------------------------------------------------------------------------------------------------------------------------------------------------------------------------------------------------------------------------------------------------------------------------------------------------------------------------------------------------------------------------------------------------------------------------ataaaatctctcaatttgtgtcatccttacccaagactgtaagaaaagttgaggaggagcccatcccagaacacattcagaagatgtttgatgaagcaaaaagcagtgaccatggtcatgatcatgatcaccatcatcatcatggtcatgaacactatggcggccatggagctggctatatggacgcatatgggcttggcggtggttggtgaaatttgatttatagaatgtatttttgctgatattatagattatagatatagatgctgggggtctggcccgtaccatattgatcttatttgcagcttcatgtcgtgtgctttgttttttgagtgtttgaccctgttacaagctctgaaatattgaccaaatagtttaggtatgactgtggtgaggccatttctttttgttatgttcttggactgaaatattttggcaaaatttttgtaacttgtttggttagttgatattttgctcac-------cttgccgaatcattaaaaattcggtctctttagctaacctgactgaccgggggaaatacttgtcattaaaa--------------------------------------ttctcttgaaatac---------------------------------------------------a
>Albizia_glabripetala_Lewis_1652@NODE_1_length_731_cov_50.463303
----------------------------------------------------------------------------------------------------------------------------------------------gaattgcagaattctatctgctttgaagacctacctgtattctttctgaggaaggatgatcttgattcttcttaaaatgggaagaataagtgaacttttgtttttgcacaaggatttcaaaattttaagcaatgaaacgggagcagtctagtcttgccgtcacattctga--------------ttacatacttatgatcctgaaacatttgttcttttccattgactactgagtcaaagctactgtttaatttggtgatctcaggaggatgtagcagatgagttagctgataaaatctctcaatttgtgtcatccttacccaagactgtaagaaaagttgaggaagagcccatcccagaacacattcagaagatgtttgatgaagcaaaaagcagtgaccatggtcatgatcatgatcaccaccatcatcatggtcatgaacactatggcggccatggagctggctatatggacgcatatgggcttggcggtggttggtgaaatttgattaatagattgtatttttgctgatattatagattatagatatagatgctgggggtctggcccgtacgatattgatcttatttgcagcttcatgtcgtgtgctttgtttgttgagtgtttgaccctgttacaaacgctgaaatagtgaccaaattgcttgggtatgactgcggtgaggccatttctttttgtcatgttcttggactgaaatattttggcacaatttttgtaact-----------------------------------------------------------------------------------------------------------------------------------------------------------------------------------------------------------------
>Albizia_glabripetala_Lewis_1652@NODE_2_length_697_cov_30.543548
----------------------------------------------------------------------------------------------------------------------------------------------gaattgcagaattctatctgctttgaagacctacctgtattctttctgaggaaggatgatcttgattcttcttaaaaagggaagaacaagtgaacttttgttttcgcggaaggatttcaaaatttcaagcaatgaaacgggaacattctagtcttgtcatcacattctgattactcatttgtgtttacatatttgtgatcctgaaacatttgttctcttctattaactactgagtcaaagctact-tttaatttggtaacctcaggaggatgtagcagatgagttggctgataaaatctctcaatttgcgtcatccttacccaagactgtaagaaaagttgaggaagagcccatcccagaaagcattcagatgatgtttgatgaagcaaaaagcagtgac------------------------catcatcatggtcaagaacactatggtggccatggaggtggctacatggacgcatatgggcttggcggaggttggtgaaaattgattaatagattgcatttttgccggtattatagattatagatatagatgctgggggtctggctcgtaccatattgatcttatttgcagcttcatgttgtgtgctttgttttttgagtgtttgaccctgttacacactctcaaatagtggccgaattgtttaggtatgtccgtggtgaggccatttctttttgttatgttcttggattga------------------ttgtaa-------------------------------------------------------------------------------------------------------------------------------------------------------------------------------------------------------------------
>Albizia_inundata_Wood_26530@NODE_1_length_975_cov_111.003261
-----------------------------------------------------------------------------------------------------------------------------------------------------------------------------------------------------atgatcttgattcttcttaaaatgggaagaataagtgaacttttgtttttgcacaaggatttcaaaattttaagcaatgaaacgggaacagtctagtcttgccctcaca--------------ttgtgattacatacttatgatcctgaaacatttgttcttttccattgactactgagtcaaagctactgtttaatttggtgatctcaggaggatgtagcagatgagttagctgataaaatctctcaatttgtgtcatccttacccaagactgtaagaaaagttgaggaagagcccatcccagaacacattcagaagatgtttgatgaagcaaaaagcagtgaccatggtcatgatcatgatcaccatcatcatcatggtcatgaacactatggcggccatggagctgggtatatggacgcatatgggcttggcggtggttggtgaaatttgattaatagattgtatttttgctgatattatagattatagatatagatgctgggggtctggcccgtacgatattgatcttatttgcagcttcatgtcgtgtgctttgtttgttgagtgtttgaccctgttacgaacgctgaaatagtgaccaaattgcttgggtatgactgcggtgaggctatttctttttgtcatgttcttggactgaaatattttggcacaatttttgtaacttgtttcgttggttgatatttcctacacgggtgactgagagacctaacctgtctttagttggatttagaggatccgtgtgcggagtggagaaatttggcgtggtaaactgaaatgatgttattgagaatatttcttctctacgtttctttcttcatattttggtagcacttgtatactttgttagtagttttaactttcacgaactttt-
>Albizia_multiflora_Hughes_3090@NODE_1_length_1019_cov_55.940552
actatatgggtacatatgaagtcctacccaaagttacatcaggtacagactctgcaaactttaatcttctctcacaattttcacttctatctgatcaattactaaagttttgtatcttatagaattagttatcaaagagagtgaattgcagaattctatctgctttgaagacccacctgtattctgtctgaggaaggatgatcttgattcttattaaaatgggaagaacaagtgaacttttgtttttgcacaaggatttcaaaatttcaagcgatgaaacgggaacaatgtagtcttgccctcacattccgattgctcatttgtgtttacatgcttatgatcctgaaacatttgttcttttccattgactactgagtcaaagctactgtttaatttggtgacctcaggaggatgtagcagatgagttagctgataaaatctctcaatttgtgtcatccttacccaagactgtaagaagagttgaggaagagcccatcccagaacacattcagaagatgtttgatgaagcaaaaagcagtgaccatggtcatgatcatgatcaccatcatcatcatggtcatgaacactatggcggccatggagctggctatatggatgcatatgggcttggcggtggttggtgaaatttgattaatagattgtatttttgctgatattatagattatagatatagatgctgggggtcttgcccgtaccatattgatcttatttgcagcttcatgtcgtgtgctttgttttttgagtgtttgaccctgttacaaattctgaaatagtaaccaaattgtttgggtatgactgtggtgaggccatttctttttgtcatgttcttggactgaaatattttggcacagtttttttaacttgcttcgttggttgatatctcctacacgg------------------------------------------------------------------------------------------------------------------------------------------------------------------------------------
>Albizia_multiflora_Hughes_3090@NODE_2_length_879_cov_61.963840
---------------------------------------------------------------------------------------------------------agttttgtatcttataggagtagttattaaagagagtgaattgcagaattctatctgctttgaagacctacctgtattctttctgaggaaggatgatcttgattcttcttaaaatgggaagaacaagtgaacttttgtttttgcacaaggatttcaaaatttcaagcaatgaaacgggaacagtctagtcttgccctcacattctgattattcatttgtgtttacatacttatgatcctgaaacatttgttcttttccattgactactgagtcaaagctactgtttaatttggtgatctcaggaggatgtagcagatgagttagctgataaaatctctcaatttgtgtcatccttacccaagactgtaagaaaagttgaggaagagcccatcccagaacacattcagaagatgtttgatgaagcaaaaagcagtgaccatggtcatgatcatgatcaccatcatcatcatggtcatgaacactatggcggccatggaactggctatatggacgcatatgggcttggcggtggttggtgaaatttgattaatagaatgtatttttgctgatattatagattatagatatagatgctgggggtgtggcccgtaccatattgatcttgtttgcagcttcgtgtcgtgtgctttgttttttgagtgtttgaccctgttacaaactctgaaatagtgaccaaattgtttgggtatgactgtggtgaggccgttttttttttttatgttcttggactgaaatattttggcacaatttttgtaacttgtttcgttggttgatatctcctacacgggtgactgtgagacctaacctgtgtttagttggatttagaggatccgtgtgcggagtggagaa----------------------------------------------------------------------------------------------------------------------
>Albizia_niopoides_Simon_1601@NODE_1_length_901_cov_87.889563
---------------------------------------------------ctggaaagtttaatcttctctcacaattttcacttctatctgattaattactaaagttttgtatcttctagaagttgttattaaagagagtgaactgcagaattctatctgctttgaagacctacctgtattctttctgaggaaggatgatcttgattcttcttacaatgggaagaacaagtgaacttttg--tttgcacaaggatttcaaaatttcaagcaatgaaacgggaacaatctagtcttgccctcacattctgatcactcatttgtgtttacatacttatgatcctgaaacatttgttcttttccattgactactgagtcaaagctactgtttaatttggtgacctcaggaggatgtagcagaggagttggctgataaaatctctcaatttgtgtcatccttacccaagactgtaagaaaagttgaggaagagcccatcccagaacacattcagaagatgtttgatgaagcaaaaagcagtgaccatggtcatggtcatgatcaccaccatcatcatggtcatgaacactatggcggccatggagctggctatatggacgcatacgggcttggcggtggttggtgaaatttgattaatagaatgcattttcgctgatattatagattatagatatagatgctgggggtctggcccgtaccatattgatcttatttgcagcttcatgtcgtgtgctttgttttttgagtgtttgaccctgttacaaactctgaaatagtgactaaattgtttgggtatgac--tggtgaggccatttctttttgtcatgttcttggactgaaatattttggcccagtttttttaacttgtttcgttggttgatatctcctacacgggtgactgtgagacctagcctgtctttagttg-----------------------------------------------------------------------------------------------------------------------------------------------------
>Albizia_niopoides_Simon_1601@NODE_2_length_867_cov_39.379747
----------------------------------------------agactctggaaagtttaatcttctctcacaattttcacttctatctgattaattactaaagttttgtaccttatagaattagttattaaagagagtgaattgcagaattctatctgctttgaagatccacctgtattctgtctgaggaaggatgatcttgattcttcttaaaatgggaagaacaagtgaacttctgtttttgcacaaggatttcaaaatttcatttgatgaaacgggaacaatgtagtcttgccctcacattccgattactcatttgtgtttacatgcttatgatcctgaaacatttgttcttttccataaactacagagtcaaagctactgtttcatttggtggcctcaggaggatgtagcagatgagttagctggtaaaatctctcaatttttgttatccttacccaagactgtaagaaaagtcgaggaagagcccatcccagaacacattcagaagatgtttcatgaagcaaaaagcagtgaccatggtcattatcatgatcaccatcatcatcatggtcatgaacactacagcggccatgcagctggctatatggacgcatatgggcttggcggtggttggtgaagtttgattaatagattgtatttttgctgatattatagattatagatacagatgctgggggtctggcccgtaccatattgatcttatttgcagcttcatgtcgtgtgctttgttttttgagtgtttgaccctgttacaaactctgaaatagtgactaaattgtttaggtatgaccgtggtgaggccatttccttttgttatgttc-tggactgaaatattttggtgcaatttttgtaacatgtttggttagttgatatctcctt-----------------------------------------------------------------------------------------------------------------------------------------------------------------------------------------
>Albizia_sinaloensis_Hughes_1576@NODE_2_length_1059_cov_45.579430
------tgggtacataagaagtcctacccaaagttacatcagatacagactctggaaactttaatcttctctcacaattttcacttctatctgattaatcactaaagttttgtatgttatagaattagttattaaaaagagtgaattgcagaattctatctgctttgaagacccacctgtattctgtctgaggattgaggatcttgattcttcttaaaatgggaagaacaagtgaacttttgtttttgcacaaggatttcaaaatttcaagcgatgaaacgggaacaatctagtcttgcccacacattccgattgctcatttgtgtttacatacttatgatcctgaaacatttgttcttttccatagactacagagtcaaagctactgtttaatttggtggcctctggaggatgtagcagatgagttagctgataaaatctctcaatttgtgtcatccttacccaagactgtaagaaaagtcgaggaagagcccatcacaggacacattcagaagatgtttgatgaagcaaaaagtagtgac------------------------------catggtcatgaacactatggcggccatggagctggctataaggacgcatatgggattggcggtggttggtgaagtttgattaatagaatgtatttttgctgatatgatagattatagatatagatgctgggggtctggcccgtaccatattgatcttatttgcagcttcatgtcgtgtgctttg-tttttgagtgtttgaccctgttacaaactctgaaatagtgaccaaattgtttaggtatgaccgtggtgaggccatttctttttgttatgttcttggactgaaatattttggcacaa-ttttgtaactcgtttggttagttgatatctccttcacgggtgactgtgagacctaacctgtatttagt--------------------------tggagaaatttggcacggtaaacttgaatgatgttaatgagaatatttcttctctacatttctttcttcatattttcactagaagcacatgcgaaaataataggaggac-ccgtacaaaactata
>Albizia_subdimidiata_var_minor_Gorts_341@NODE_1_length_548_cov_26.486200
------------------------------------------------------------------------------------------------------------------------------------------------------------------------------------------------gaaggatgatcttgattcttcttaaaatgggaagaataagtgaacttttgtttttgcacaaggatttcaaaattttaagcaatgaaacgggagcagtctagtcttgccgtcacattctga--------------ttacatacttatgatcctgaaacatttgttcttttccattgactactgagtcaaagctactgtttaatttggtgatctcaggaggatgtagcagatgagttagctgataaaatctctcaatttgtgtcatccttacccaagactgtaagaaaagttgaggaagagcccatcccagaacacattcagaagatgtttgatgaagcaaaaagcagtgaccatggtcatgatcatgatcaccaccatcatcatggtcatgaacactatggcggccatggagctggctatatggacgcatatgggcttggcggtggttggtgaaatttgattaatagattgtatttttgctgatattatagattatagatatagatgctgggggtctggcccgtacgatattgatcttatttgcagcttcatgtcgtgtg------------------------------------------------------------------------------------------------------------------------------------------------------------------------------------------------------------------------------------------------------------------------------------------------------------------------------------------------------
>Albizia_subdimidiata_var_subdimidiata_Ferreira_210@NODE_1_length_821_cov_89.436828
--------------------------------------------------------------------------------------------------ttaccaaagttttgtatcttataggagtagttattaaagagagtgaattgcagaattctatctgctttgaatacctgcctggattctttctgaggaaggatgatcttgattcttcttaaaatgggaagaacaagtgaacttttgtttttgcaaaaggatttcaaaatttcaagcaatgaaacgggaacggtctagtcttgccctcacattctgattactcatttgtgtttacatacttatgatcctgaaacatttgttcttttccattgactactgagtcaaagctactgtttaatttggtgacctcaggaggatgtagcagatgagttagctgatacaatctctcaatttgtgtcatccttacccaagactgtaagaagagttgaggaagagcccatcccagaacacattcagaagatgtttgatgaagcaaaaagcagtgaccatggtcatgatcatgatcaccatcatcatcatggtcatgaacactatggcggccatggagctggctatatggacgcatatgggcttggcggtggttggtgaaatttgattaatagattgtatttttgctgatattatagattataggtatagatgctgggcgtctggcccgtaccatattgatcttatttgcagcttcatgtcgtgtgctttgttttttgagtgtttgaccctgttccaaactctgaaatagtgaccaaattgtttgggtatggctgtggtgaggccatttctttttgtcatgttcttggactgaaatattttggcacagtttttttaacttgcttcattggttgatatctcctacacgggt----------------------------------------------------------------------------------------------------------------------------------------------------------------------------------
>Albizia_tomentosa_Hughes_648@NODE_1_length_972_cov_52.290503
---------------------------------------------------------------------------------------------------------------gaaaaat-tggaattgctta------------agtggtggaatatgctattttttcaggttctgtccttgcgttttcccataactaattacagaaacttagctttaaatatgccagcctcttgcacagctgcatctttgtggggctttcaaaatttaaagcaatgaaacgggtacaatatagtcttgccctcacattctgattactcatttgtgttttcatacttatgatcctgaaacatttgttcttttccattgactactgagtcaaagcgactgtttaatttggtgacctcaggaggatgtagcagatgaattagctgataaaatctctcaatttgtgtcatccttacccaagactgtaagaaaagtggaggaagagcccatcccagaacacattcagaagatgtttgatgaagcaaaaagcagtgaccatgg------------------------tcatggtcatgaacactatagcggtcatggagctggctatatggacgcatatgggcttggcggtggttggtgaaatttgattaatagaatgtattttt-cagatattatagattatagatatagacgctgggggtctggcccgtaacatattgatcttatttgcagcttcatgtcgtgtgctttgttttttgagtgtttgacgctgttacaagctctgaaatagtgaccgaattgtttaggtaagactgtggtgaggccatttctttttgttatgttcttggaccgaaatattttggcacaatttttgtaacttgtttggttagttgatatctcctacacgggtgaccgtgagacctaacctgtctttagttggatttagagggtccgtgtgcggagtggagaaatttggcgcggtaaactgaaatgatgttattgagaatatttcttc-----------------atattttggtaacacttgtatactttattagtagttttaactttcccgaacttttt
>Balizia_elegans_Iganci_870@NODE_1_length_1042_cov_95.502591
---------------------------ccaaagttacatcagataaagactctggaaactttaatcttctctcacaaatttcacttctatctgattaattactgaagttttgtatcttatagaattagttatcaaagagagtgaattgcagaattctatctgctttgaagacctacctgtattctttctgaggaaggataatcttgattcttcttaaaatgggaagaacaagtgcacttttgtttttgcacaaggatttcaaaatttcaagcaatgaaacgggaacaatctagtcttgccatcacattctgattactcattggtgtttacatacttgtgatcctgttacatttgttcttttccattgactactgagtcaaagctactgtttaatttggtgacctcaggaggatgtagcagatgagttagctgataaaatctctcaatttgtgtcatccttacccaagactgtaagaaaagttgaggaagagcccatcccagaacacattcagaagatgtttgatgaagcaaaaagcggtgaccatggtcatgatcatgatcaccaccaccatcatggtcatgaacactatggcggccatggagctggctatatgggcgcatatgggcttggcggtggttggtgaaatttgactaatagaatgtattcttgctgagattatagattatagatatagatgct-ggggtctggcccgtaccatagtgatcttatttgcagcttcatgtcgtgtgctttgttttttgagtgtttgaccctgttacaaactctgaaatagtgatcaaattgtttaggtaagaccgcggtgaggccatttatttttgttttgttcttggactgaaatattttggcacaatttttgtaacttgtttggttagctgatatttccttcacgggtgactgtgagacctaacctgtctttggttggatttagaggatacgtgtgcgcagtggagaaatttggcacggtaaacttaaatgatgttaatgagaatatttcttctctacttttctttcttcatattttggtagcccttgtatactttattagt-----------------------a
>Balizia_leucocalyx_Aguilar_1939@NODE_1_length_573_cov_37.875000
actatatgggtacacatgaagtcctatccaaagttacatcagatacagactctggaaactttaatcttctctcacaaacttcacttctatctgattaatttctgaagttttgtgtcttatagaattagatatcaaagagagtgaattgcagaattctctctgctttgaagacctacctgtattctttctgaggaaggatgatcttgattcttcgtaaaatgggaagaacaagtgaacttttgtttttgcacaaggatttgaaaatttcaagcaatgaaacgggaacaatctagtcttgccatcacattctgattactcatttgtgattacatacttgtgatcctgaaacatttgttcttttccattgactactgagtcaaagctactgtttaatttggtgacctcaggaggatgtagcagatgagttagctgataaaatctctcaatttgtgtcatccttacccaagactgt---------------------------------------------------------------------------------------------------------------------------------------------------------------------------------------------------------------------------------------------------------------------------------------------------------------------------------------------------------------------------------------------------------------------------------------------------------------------------------------------------------------------------------------------------------------------------------------------------------------------------------------------
>Balizia_leucocalyx_Aguilar_1939@NODE_2_length_562_cov_54.707216
actatatgggtacacatgaagtcctaccaaaagttacatcagatacagactctggaaactttaatcttctctcacaaacttcacttctatctgatcaattactgaagttttgtatcttatagaattagttatcaaagagagtgaattgcagaattctgtctgctttgaagacctacctgtattctttctgaggaaggatgatcttgattcttcttaaaatgggaagaacaagtgaacttttgtttttgcacaaggatttgaaaatttcaagcagtgaaacgggaacaatctagtcttgccatcacattctgattactcattggtgtttgcatacttgtgatcctgaaacatttgttcttttccattgactactgagtcaaagctactgtttaatctggtgacctcaggaggatgtagcagatgagttagctgataaaatctctcaatttgtgtcatccttacccaagactgt---------------------------------------------------------------------------------------------------------------------------------------------------------------------------------------------------------------------------------------------------------------------------------------------------------------------------------------------------------------------------------------------------------------------------------------------------------------------------------------------------------------------------------------------------------------------------------------------------------------------------------------------
>Balizia_pedicellaris_Queiroz_15529@NODE_1_length_895_cov_630.940476
-----------------gaagtcctacccaaagttacatcagataaagactctggaaactttaatctactctcacaaatttcacttctatctgattaattactgaagttttgtatcttatagaattagttatcaaagaaagtgaattgcagaattctatctgctttgaagacctacctgtattctttctgaggaaggatgatcttgattcttcttaaaatgggaagaacaagtgaacttttgtttttgcacaaggatttgaaaatttcaagcaatgaaacgggaacaatctagtcttgccatcacattctgattactcattggtgtttacatacttgtgatcctgttacatttgttcttttccattgactactgagtcaaagctactgtttaatttggtgacctcaggaggatgtagcagatgagttagctgataaaatctctcaatttgtgtcgtccttacccaagactgtaagaaaagttgaggaagagcccatcccagaacacattcagaagatgtttgatgaagcaaaaagatgtgaccatggtcatggtcatgatcaccaccaccatcatggtcatgaacactatggcggccatggagctggctatatggacgcatatgggcttggcggtggttggtgaaatttgattaatagaatgtattcttgctgatattatagattatagatatagatgct-ggatgctggctgttaccatagtgatcttatttgcagcttcatgtcgtgtgctttgttttttgagtgtttgaccctgttacaaactctgaaatagtgacccaattgtttaggtatgaccgtggtgaggccatttctttttgtcatgttcttggactgaaatattttggcacaatttttgtaacttgtttggttagctgatattt---------------------------------------------------------------------------------------------------------------------------------------------------------------------------------------------
>Cathormion_rhombifolium_Deighton_3618@NODE_1_length_961_cov_33.616516
---------------------------------------------------------------------------------------------attaattgatgaagttttgtatcttatagaattagttatcaaagagagtgaattgcagaattctatctgctttgaagacctacctgtattctttctgaggatggatgatcttgattcttcttaaaatgggaagagcaggtgaacttttgtttttgcacaaggatttcaaaatttcaggcaatgaaacgggaacaatctagtcttgccatcacattctgattgctcatttgtgtttacatacttgtgatcctgaaacatttgttcttttccattgactactgagtcaaagctactgtttaatttggtgacctcaggaggatgtagcagatgagttagctgataaaatctctcaatttgtgtcatccttacccaagactgtaagaaaagttgaggaagagcccatcccagaacacattcagaagatgtttgatgaagcaaaaagc------------------------caccaccaccatcatggtcatgaacactatggcgaccatggagctggctatatggacgcatatgggcttggcggtggttggtgaaatttgattaatagaatgtattcttgctgatattatagattatagatatagaggct-ggggtctggcccatgccatagtgatcttatttgcagcttcatgtcgtgtgctttgttttttgagtgtttgaccttgttacaaactcagaaatagtgatcaaactgtttaggtatgaccgtggtgaggccatttctttttgttatgttcttggactgaaatattttggcacaatttttgtaacatgtttggttagctgatatttccttcacgggtgactgtgagacctaacctgtctttagttggatttagaggatacgtgtgcgcagtggagaaatttggcacggtaaacttaaatgatgttaatgagaatatttcttctctacatttctttcttcata-tttggtagcccttgtatcctttattagtagttttctc---------------
>Enterolobium_cyclocarpum_MWC9020@NODE_1_length_973_cov_150.345982
---------------------------------------------------------------atcttctctcacaattttcgcttctatctgattaattactgaagttttgtatcatatagaattagttatcaaagagagagaattggagaattctatctgctttgaagacctacctgtattttttctgaggaaggatgatcttgattcttcttaaaatgggaagaacaagtaaac-tttgtttttgcacaaggatttcaaaatttcaagcaatgaaacgggaacaatgtagtcttgccctcatattccgattattcatttgtgtttacgtacttaggatcctgaaacatttgttcttttccattgactactgagtcaaagctactgtttaatttggtgacctcaggaggatgtagcagatgagttagctgataaaatctctcaatttgtgtcatccttacccaagactgtaagaaaagttgaggaagagcccatcccagaacacattcagaagatgtttgatgaagcaaaaagcagtgaccgtggtcatgatcatgatcaccatcatcatcatgggcatgaacactatggcggccatggaactggctacatggacgcatatgggcttggcggtggttggtgaaatttgattaatagaatgtatttttgctgatattatagattatagatatggatgct-ggggtctggcccgtacggtagtgatcttatttgcagcttcacgtcgtgtgcttaggtttttgagtgtttgaccc-gttataaactctgaaattgtgaccaaattgtttagttatgaccgtggtgagggcatttctttttgttatgttcttggactgaaatattttggcacaatttttgtgacttgtttggttagttggtatttcctacacgggtgac--tgagacctaacctgtctttagttgggtttagaggatacgtgtgcggagtggagaaatttgcaacggtaagcttaaatgatgttcatgagaatatttcttctctacatttcttttttcata-----------------------------------------------------
>Hydrochorea_corymbosa1_Bonadeu_655@NODE_1_length_1402_cov_1804.826281
---------------------------------------------------------------------------------------------------------------------------------tatcaaagagagtgaatcgcagaattctatctgctttgaagacctacctgtattctttctgaggaaggatgatcttgattcttcttaaaatgggaagaacaagtgaacttttgtttttgcgcaaggatttc-aaatttctagcattgaaatgggaacaatctaatcttgccatcacattctgattactcatttgtgtttacatacttgtgatcctaaaacatttgttcttttccattgactactgagtcaaagttactgtttaatttggtgacctcaggaggatgtagcagatgagttagctgataaaatctctcaatttgtgtcatccttacccaagactgtgagaaaagttgaggaagagcccatcccagaacacattcagaagatgtttgatgaagcaaaaagcagtgaccatggtcatggtcatgatcatgaccaccatcatggtcatgaacactatggcggccatggagctggctatatggacgcatatgggcttggcggtggttggtgaaatttgattaatagaatgtattcttgctgatattatagattatagatatagatgct-ggggtctggcccgtaccatagtgatcttatttgcagcttcatgtcgtgtgctttgttttttgagtgtttgaccctgttaaaacctctgaaatagtgacccaattgtttaggtatgaccgtggtgaggccatttctttttgttatgttcttggactgaaatattttggcacactttttgtaacttgtttggttagctgatatttccttcacgggtgactgggagacctaacctgtctttagttggatttagagaatacgtgtgcggagtggagaattttggcacggtaaacttaaatgacgtcaatgagaatatttcttctctacatttctttcttcatattttggtagcacttgtatactttttgagtagtttttttttaatctgattttta
>Hydrochorea_corymbosa2_Iganci_862@NODE_1_length_754_cov_319.563662
-------------------------------------------------------------------------------------------------------------------------------------------------------------------------------------------------------------------------------------------------------------------------------------------------------------------------------------------------------------------------------------------------------------------------------------------------------------------------------------------------------------------------------------------------------------------------------------------tcatggtcatgaacactatggcggccatggagctggctatatggacgcatatgggcttggcggtggttggtgaaatttgattaatagaatgtattcttgctgatattatagattatagatatagatgct-ggggtctggcccgtaccatagtgatcttatttgcagcttcatgtcgtgtgctttgttttttgagtgtttgaccctgttaaaacctctgaaatagtgacccaattgtttaggtatgaccgtggtgaggccatttctttttgttatgttcttggactgaaatattttggcacactttttgtaacttgtttggttagctgatatttccttcacgggtgac--tgagacctaacctgtctttagttggatttagaggatacgtgtgcggagtggagaaatttggcacggtaaacttaaatgatgttaataagaatatttcttctctacgtttcttttttcatattttcaccagaagtacatgtgaaaataat-aaaggacaccgtacaaacctata
>Jupunba_abbottii_Zanoni_21220@NODE_1_length_896_cov_153.551893
---------------------------------------------cagactctggaaactttaatcttctctcacaaatttcacttctatctgattaattactgaagttttgtatcttatggaattagttatcaaagagagtgaattgcagaattctatctgctttgaagacctacctgtatgctttctgaggaaggatgatcttgattcttcttaaaatgggaagaacaagtgaacttttgtttttgcacaaggatttgaaaatttcaagcaatgaaacgggaacaatctagtcttgccatcacattctgattactcatttgtgtttacatacttgtgatcctgaaacatttgttcttttccattgactactgagtcaaagctactgtttaatttggtgacctcaggaggatgtagcagatgagttagctgataaaatctctcaatttgtgtcatccttacccaagactgtaagaaaagttgaggaagagcccatcccagaacacattcagaagatgtttgatgaagcaaaaagcagtgaccatggtcatgatcatgatcaccaccaccatcatggtcatgaacactatggcggccatggagctggctatatggacgcatatgggcttggcggtggttggtgaaatttgattaatagaatgtattcttgctggtattgtagattatagatatagatgca-ggggtctggcccgtaccatagtgatcttatttgcagcttcatgtcgtgtgctttgttttttgagtgtttgaccctgttacaaactctgaaatattgaccaaattgttcaggtatgaccgtggtgaggccatttctttttgttatgttcttggactgaaatattttggcacaatttttgtaacttgtttggttagctgatatttccttcacgggtgactgtgagacctaa-------------------------------------------------------------------------------------------------------------------------------------------------------------------
>Jupunba_brachystachya_Lima_7438@NODE_1_length_1307_cov_113.569106
actatatgggtacagatgaagtcctacccaaagttacgtcagatacagactctggaaactttaatcttctctcgcaaatttcacttctatctgattaattactgaagttttgtatcttatagaattagttatcaaagagagtgaattgcagaattctatctgctttgaagacctacctgtattctttctgaggaaggatgatcttgattcttcttaaaatgggaagaacaagtgaacttttgtttttgcacaaggatttcaaaatttcaagcaatgaaacgggaacaatctagtcttgccatcacattctgattactcg--tgtgtttacatacttgtgatcctgaaacatttgttcttttccattgactactgagtcaaagctactgtttaatttggtgacctcaggaggatgtagcagatgagttagctgataaaatctctcaatttgtgtcatccttacccaagactgtaagaaaagttgaggaagagcccatgccagaacacattcagaagatgtttgatgaagcaaaaagcagtgaccatggtcatgatcatgatcaccaccaccatcatggtcatgaacactatggcggccatggagctggctatatggacgcatatgggcttggcggtggttggtgaaatttgattaatagaatgtattcttgctgatattatagattatagatatagaggct-ggggtctggcccataccatagtgatcttatttgcagcttcatgtcgtgtgctttgttttttgagtgtttgaccctgttacaaactctgaaatagtgacccaattgtttaggtatgaccgtggtgaggccatttctttttgttatgttcttggactgaaatattttggcacaatttttgtaacttgtttggttagctgatatttccttcacgggtgactgtgagacctaacctgtctttagttggatttagaggatacgtgtgcgcagtggagaaatttggcacggtaaacttaaatgatgttaatgagaatatttcttctctacgtttctttcttcatattttcaccagaagtacatgtgaaaataatagaaggacaccgtacaaacctata
>Jupunba_commutata_Maguire_46145@NODE_1_length_929_cov_72.620892
gcccgctaggtacacatgaagtcctaccccaagttacatcaaatacagactcaggaaactttaatcttctctcacaaatttcacttctatctgactaattactgaagttttgtatcttatagaattagttatcaaagagagtgaattgcagaattctatctgctttgaagacctacctgtattctttctgaggaaggatgatcttgattcttcttaaaatgggaagaacaagtgaacttttgtttttgcacaaggatttcaaaatttcaggcaatgaaacgggaacaatctagtc-tgccatcacattctgattactcatttgtgtttacatacttgtgatcctgaaacatttgttcttttccattgactactgagtcaaagctactgtttaatttggtgacctcaggaggatgtagcagatgagttagctgataaaatctctcaatttgtgtcatccttacccaagactgtaaggaaagttgaggaagagcccgtcccagaacacattcagaagatgtttgatgaagcaaaaagcagtgaccatggtcatgatcatgatcaccaccaccatcatggtcacgaacactatggcggccatggagctggctatatggacgcatatgggcttggcggtggttggtgaaatttgattaatagaatgtattcttgctgatattatagattatagatatagatgct-ggcgtctggcccgtaccatagtgatcttatttgcagcctcatgtcgtgtgctttggttttcgagtgtttgaccctgttacaaactctgaaatattgaccaaattgtttaggtatgaccgtggtgaggccatttctttt--------------------------------------------------------------------------------------------------------------------------------------------------------------------------------------------------------------------------------------------------------------
>Jupunba_floribunda_Iganci_883@NODE_1_length_1178_cov_63.637602
actatatgggtacgtatgaagtcctacccaaagttacatcagatacagactctggaaactttaatcttctctcacaaatttcgcttctatctgattaattgctgaagttttgtatcttatagaattagttattaaagagagtgaattgcagaattctatctgctttgaagacctgcctgtattctttctgaggaaggatgatcttgattcttcttaaaatgggaagaacaagtgaacttttgtttttgcacaaggatttcaaaatttcaggcaatgaaacgggaacaatctagtcttgccatcacattctgattactcatttgtgtttacatacttgtgatcctgaaacatttgttcttttccattgactactgagtcaaagctactgtttaatttggtgacctcaggaggatgtagcagatgagttagccgataaaatctctcaatttgtgtcatccttacctaagactgtaagaaaagttgaggaagagcccatcccagaacacattcagaagatgtttgatgaagcaaaaagcagtgaccatagtcatgatcatgatcaccaccaccatcatggtcatgaacagtatggaggccatggagctggctatatggacgcatatgggcttggcggtgattggtgaaatttggttaatagaatgtattcttgctgatattatagattatagatatagatgct-agggtctggcccgtaccatagtgatcttatatgcagcttcatgtcgtgtgctttgtttcttgagtgtttgaccctgttacaaactttgaaatagtgatcaaattgtttaggtatgaccgtggtgaggccatatctttttgttatgttcttggactgaaatattttggcacaatttttgtaacttgtttggttagctgatatttccttcacgggtgactgtgagagcgaacctgtctttagttggatttagaggatacgtgtgcggagtggagaaatttggtacggtaaacttaaatgatgttaatgagaatatttcttctctacatttctttcttcatattttggtagcacttgtatactttatacgtggttttctctttccccaacttttg
>Jupunba_idiopoda_Quesada_1718@NODE_1_length_674_cov_58.953099
---------------------------------------------------------------------------------------------------------------------------aagagttatcaaagagagtgaattgcagaattctatctgcgttgaagatctacctgtattctttctgaggaaggatgatcttgattcttcttaaaatggaaagaacaagtgaacttttgtttttgcacaaggatttcaaaatttcaattaatgaatcgggaacaatctagtcttgccatcacattctgattactcatttgtgtttacatacttgtgatcctgaaacatttgttcttttccattgactactgagtcaaagctactgtttaatttggtgacctcaggaggatgtagcagatgagttagctgataaaatctctcaatttgtgtcatccttacccaagactgtaagaaaagttgaggaagagcccatcccagaacacattcagaagatgtttgatgaagcaaaaagcagtgaccatggtcatgatcatgatcaccaccaccatcatggtcatgaacactatggcgaccatggagctggctatatggacgcatatgggcttggcggtggttggtgaaatttgattaatagaacgtattcttgctgatattatagattatagatatagatgct-ggggtctggcccgtaccatagtgatcttatttgcagcttcatgtcgtgtgctttgttttttgagtgtttgaccctgttacaaactctgaaatagtga-------------------------------------------------------------------------------------------------------------------------------------------------------------------------------------------------------------------------------------------------------------------------------------------------------
>Jupunba_laeta_Mori_25147@NODE_1_length_792_cov_35.780420
--------------------------------------------agagactccggaaactttaatcttctctcgcaattttcacttctatctgattaattactaaagttttgtatcttatagaattagttatcaaagagagtgaattgcagaattctatctgctttgaagacctacctgtattctttctgaggaaggatgatcttgattcttcttaaaatgggaagaacaagtgaacttttgtttttgcacaaggatttcaaaatttcaggcaatgaaacgggaacaatctagtcttgccatcacattctgattactcatttgtgtttacatacttgtgatcctgaaacatttgttcttttccactgactactgagtcaaagctactgtttaatttggtgacctcaggaggatgtagcagatgagttagctgataaaatctctcaatttgtgtcatccttacccaagactgtaagaaaagttgaggaagagtccatcccagaacacattcagaagatgtttgatgaagcaaaaagcagtgaccgtggtcatgatcatgatcaccaccaccatcatggtcatgaacactatggcggccatggagctggctatatggacgcatatgggcttggcggtggttggtgaaatttgactaatagaatgcattcttgctgatattatagattatagatatagatact-ggggtctgccccgtaccatagtgatcttatttgcagcttcatgtcttgtgctttg-tttttgagtgtttgaccttgttacaaactctgaaatattgaccaaattgtttaggtatgaccgtggtgaggccatttcttt---------------------------------------------------------------------------------------------------------------------------------------------------------------------------------------------------------------------------------------------------------------
>Jupunba_langsdorfii_Ribeiro_728@NODE_1_length_1159_cov_105.621072
actatatgggtacagatgaagtcctacccaaagttacatcagatacagactctggaaactttaatcttctctcacaaatttcacttctatctgattaattactgaagttttgtatattatagaattagttatcaaagagagtgaattgcagaattctatctgctttgaagacctacctgtattctttctgaggaaggatgatcttgattcttcttaaaatgggaagaacaagtgaacttttgtttttgcacaaggatttcaaaatttcaggcaatgaaacgggaacaatctagtcttgccatcacattctgattactcatttgtgtttacatacttgtgatcctgaaacatttgttcttttccactgactactgagtcaaagctactgtttaatttggtgacctcaggaggatgtagcagatgagttagctgataaaatctctcaatttgtgtcatccttacccaagactgtaagaaaagttgaggaagagcccgtcccagaacacattcagaagatgtttgatgaagcaaaaagcagtgaccatggtcatgatcatgatcaccaccaccatcatggtcatgaacactatggcggccatggagctggctatatggacgcatatgggcttggcgggagttggtgaaatttgattaatagaatatttttttgctgatattatagattatagatatagatgct-ggggtctggcccgtaccatagtgatcttatttgcagcttcatgtcgtgtgctttgttttttgagtgtttgaccctgttacaacctctgaaatagtgaccaaattgtttaggtatgaccgtggggaggccatttctttttgttatgttcttggactgaaatattttggcacaatttttgtaacttgtttggttagctgata------------------------------------------------------------------------------------------------------------------------------------------------------------------------------------------------
>Jupunba_leucophylla_Iganci_839@NODE_1_length_1198_cov_231.314005
-------------------------acccaaagttacatcagatacagactctggaaactttaatcttctctcacaaatttcacttctatctgattaattactgaagttttgtatcttatagaattagttatcaaagagagtgaattgcagaattctatctgctttgaagacctacctgtattctttgtgaggaaggatgatcttgattcttcttaaaatgggaagaacaagtgaacttttgtttttgcacaaggatttcaaaatttcaagcaatgaaacgggaacaatctagtcttgccatcacattctgattactcatttgtgtttacatacttgtgatcctgaaacatttgttcttttccattgactactgagtcaaagctactgtttaatttggtgacctcaggaggatgtagcagatgagttagctgataaaatctctcaatttgtgtcatccttacccaagactgtaagaaaagttgaggaagagcccatcccagaacacattcagaagatgtttgatgaagcaaaaagcagtgaccatggtcatgatcatgatcaccaccaccatcatggtcatgaacactatggcggccatggagctggctatatggacgcatatgggcttggcggtggttggtgaaatttgattaatagaatgtattcttgctgatattatagattatagatatagatgct-ggggtctggtccgtaccatagtgatcttatttgcagcttcatgtcgtgtgctttgttttttgagtgtttgaccctgttacaacctctgaaacagtgatcaaattgtttaggtaagaccgcggtgaggccatttctttttgttttgttcttggactgaaatattttggcacaatttttgtaacttgtttggttagctgatatttccctcacgggtgactgtgagacctaacctgtctttagttggatttagaggatacgtgtgcggagtggagaaatttggcacggtaaacttaaatgatgttaatgagaatatttcttctctacgtttctttcttcatattttcaccagaagtacatgtgaaaataatagaaggacaccgtacaaacctatg
>Jupunba_longipedunculata_Cardona_2682@NODE_1_length_869_cov_125.498737
-----------------------------------------------------------------cttctctcacaaatttcacttctatctgattaattactgaagttttgtatattatagaattagttatcaaagagagtgaattgcagaattatatctgctttgaagacctacctgtattctttctgaggaaggatgatgttgattcttcttaaaatgggaagaacaagtgaacttttgtttttgcacaaggatttcaaaatttcaagcaatgaaacgggaacaatctagtcttgccatcacattctgattactcatttgggtttacatacttgtgatcctgaaacatttgttcttttccattgactactgagtcaaagctactgtttaatttggtgacctcaggaggatgtagcagatgagttagctgataaaatctctcaatttgtgtcatccttacccaagactgtaagaaaagttgaggaagagcccatcccagaacacattcagaagatgtttgatgaagcaaaaagcagtgaccatggtcatgatcatgatcaccaccaccatcatggtcatgaacactatggcggccatggagctggctatatggacgcatatgggcttggcggtggttggtgaaatttgactaatagaatgtattcttgctgatattatagattatagatatagatgct-ggagtctggcccgtaccatagtgatcttatttgcagcttcatgtcgtgtgctttgttttttgagtgtttgaccctgttacaaactctgaaatagtgatcaaattgtttaggtatgaccgtggtgaggccatttctttttgttatgttcttggactgaaatattatggcacaatttttgtagcttgtttggttagctgatatttccctcacgggtgactgtgagacctaacctgt--------------------------------------------------------------------------------------------------------------------------------------------------------------
>Jupunba_macradenia_Lourteig_3021@NODE_1_length_1029_cov_86.363445
actatatgggtacacatgaagtcccacccaaagttacatcagatacagactctggaaactttaatcttctctcacaaatttcacttctatctgattaattactgaagttttgtatgttatagaattagttatcaaagagagtgaattgcagaattctatctgctttgaagacctacctgtattcttgctgaggaaggatgatcttgattcttcttaaaatgggaagaacaagtgaacttttgtttttgcacaaggatttcaaaatttcaagcaatgaaacgggaacaatctagtcttgccatcacattctgattactcatttgtgtttacatacttgtgatcctgaaacagttgttcttttccattgactactgagtcaaagctactgtttaatttggtgacctcaggaggatgtagcagatgagttagctgataaaatctctcaatttgtgtcatccttacccaagactgtaagaaaagttgaggaagagcccttcccagaacacattcagaagatgtttgatgaagcaaaaagcagtgaccatggtcatgaccatgatcaccaccaccatcatggtcatgaacactatggcggccatggagctggctatatggatgcatatgggcttggcggtggttggtgaaatttgattaatagaatgtattcttgctgatattatagattatagatatagatgct-ggggtctggcccgtaccatagtgatcttatttgcagcttcatgtcgtgtgctttgttctttgagtgtttgaccctgttacaacctctgaaatagtgaccaaattgtttaggtatgaccgtggtgaggccatttctttttgttatgttcttggactgaaatattttggcacaatttttgtaacttgtttggttagctgatatttccttcacgggtgattgtgagacctaacc-----------------------------------------------------------------------------------------------------------------------------------------------------------------
>Jupunba_oppositifolia_Liegier_16014@NODE_1_length_815_cov_181.567751
-cccgctaggtacacatgaagtcctaccccaagttacatcagatacagactcaagaaactttaatcttctctcacaatgttcacttctatctgattaattactaaagttttgtatcttatagaattagttatcaaagagagtgaattgcagaattctatctgctttgaagacctgcctgtattctttctgaggaaggatgatcttgattcttcttaaaatgggaagaacaagtgaacttttgtttttgcacaaggatttgaaaatttcaagcaatgaaacgggaacaatctagtcttgccatcacattctgattactcattggtgtttacatacttgtgatcctgttacatttgttcttttccattgactactgagtcaaagctactgtttaatttggtgacctcaggaggatgtagcagatgagttagctgataaaatctctcaatttgtgtcatccttacccaagactgtaagaaaagttgaggaagagcccatcccagaacacattcagaagatgtttgatgaagcaaaaagcagtgaccatggtcatgatcatgatcaccaccaccatcatggtcatgaacactatggcggccatgcagctggctatatggacgcatatgggcttggcggtggttggtgaaatttgattaatagaatgtattcttgctgttattatagattatagatatagatgct-ggggtctggcccggaccatagtgatcttgtttgcagcttcatgtcgtgtgctttgttttttgagtgtttgaccctgttacaaactctgaaatagtgacc-----------------------------------------------------------------------------------------------------------------------------------------------------------------------------------------------------------------------------------------------------------------------------------------------------
>Jupunba_oxyphyllidia_Yonker_6157@NODE_1_length_958_cov_138.674234
--------ggtacatatgaagtcctacccaaagttacatcagatacagactct-gaaactttaatattctctcacaaatttcacttctatctgattaattactgaagttttgtatcttatagaaagagttatcaaagagagtgaattgcagaattctatctgcgttgaagacctacctgtattctttctgaggaaggatgatcttgattcttcttaaaatggaaagaacaagtgaacttttgtttttgcacaaggatttcaaaatttcaagcaatgaaacgggaacaatctagtcttgccatcacattctgattactcatttgtgtttacatacttgtgatcctgaaacatttgttcttttccattgactactgagtcaaagctactgtttaatttggtgacctcaggaggatgtagcacatgagttagctgataaaatctctcaatttgtgtcatccttacccaagacggtaagaaaagttgaggaagagcccatcccagaacacattcagaagatgtttgatgaagcaaaaagcagtgaccatggtcatgatcatgatcaccaccaccatcatggtcatgaacactatggcggccatggagctggctatatggacgcatatgggcttggcggtggttggtgaaatttgactaatagaatgtattcttgctgatattatagattatagatatagatgct-ggggtctggcccgtatcatggtgatcttatttgcagcttcatgtcgtgtgctttgttttttgagcgtttgaccctgttacaaactctgaaatagtgatcaaattgtttaggtatgaccgtggtgaggccatttcttcttgttatgttcttggactgaaatattttggcacaatttctgtaacttgtttggttagctgatatttccttcacgggtgactgtgagacctaacctgtctttagttggatttagaggatacgtgtgcggag-----------------------------------------------------------------------------------------------------------------------------
>Jupunba_villosa_Borges_423@NODE_1_length_1230_cov_138.022550
actatatgggtacagatgaagtcctacccaaagttacgtcagatacagactctggaaactttaatcttctctcacaaatttcacttctatctgattaattactgaagttttgtatcttatagaattagttatcaaagagagtgaattgcagaattctatctgctttgaagacctacctgtattctttctgaggaaggatgatcttgattcttcttaaaatgggaagaacaagtgaacttttgtttttgcacaaggatttcaaaatttcaagcaatgaaacgggaacaatctagtcttgccatcacattctgattactcg--tgtgtttacatacttgtgatcctgaaacatttgttcttttccattgactactgagtcaaagctactgtttaatttggtgacctcaggaggatgtagcagatgagttagctgataaaatctctcaatttgtgtcatccttacccaagactgtaagaaaagttgaggaagagcccatcccagaacacattcagaagatgtttgatgaagcaaaaagcagtgaccatggtcatgatcatgatcaccaccaccatcatggtcatgaacactatggcggccatggagctggctatatggacgcatatgggcttggcggtggttggtgaaatttgattaatagaatgtattcttgctgatattatagattatagatatagaggct-ggggtctggcccgtaccatagtgatcttatttgcagcttcatgtcgtgtgctttgttttttgagtgtttgaccctgttacaaactctgaaatagtgacccaattgtttaggtatgaccgtggtgaggccatttctttttgttatgttcttggactgaaatattttggcacaatttttgtaacttgtttggttagctgatatttccttcacgggtgactgtgagacctaacctgtctttagttggatttagaggatacgtgtgcggagtggagaaatttggcacggtaaacttaaatgatgttaatgagaatatttgttctctacgtttctttcttcatattttcaccagaagtacatgtgaaaacaatagaaggacaccgtacaaacctata
>Punjuba_killipii_Palodorios_6252@NODE_1_length_776_cov_22.878398
----------------------------------------------------------------------------------------------------------------------------------------------------------------------------------gtattctttctgaggaagggtgatcttgattcttcttaaaatgggaagaacaagtaaac-tttgtttttgcacgaggatttcaaaatttcaagcaatgaaatgggaacaatctaatcttgccctcacattctgattattcatttgattttacatgcttatgatcctgaaacatttgttcttttccattgactactgagtcaaagctactgtttaatttggtgacctcaggaggatgtagcagatgagttagctgataaaatctctcaattcgtgtcatccttacccaagactgtaagaaaagttcaggaagagcccatcccagaacacattcagaaga------------------------------------------------acaatggtcatgatcatgaacgctatggcggccatggagctggctatatggacgcatatgggcttggcggtggttggtgaaatttgattaatagaatgtattcttgctgatattatagattatagatatagatgct-ggggtctggcccgtaccatagtgatcttatttgcagcttcatgtcgtgtgctttgttttttgagtgtttgaccctgttacaaactctgaaatagtgaccaaattgtttaggtatgaccgtggtgaggccatttctttttgttttgttctcggactgaaatattttggcacaattttcgtaacttgtttggttagctgatatttccttcacgggtgact-tgagacctaacctgtctttagttggatttagaggatacgtgtgcggagtggagaaatttggctcggtaaacttaaatgatgtt------------------------------------------------------------------------------------------
>Punjuba_lehmannii_Escobar_7465@NODE_2_length_813_cov_51.709239
---------------------------------------------------------actttaatcttctctcacaattttcacttctatctgattaattactaaagttttgtatcttatagaattagttataaaagagagtgaatcgcagaattctatctgctttgaagacctacctgtattctttctgaggaaggatgatcttgattcttcttaaaatgggaagaacaagtgaacttttgtttttgcacaaggatttcaaaatttcaagctatgaaacgggaacaatctattcttgccatcacattctgattactcatttgtgtttacatacttgtgatcctgaaacatttgttcttttccattgactactgagtcaaagctactgtttaatttggtgacctcaggaggatgtagcagatgagttagctgataaaatctctcaatttgtgtcatccttacccaagactgtaagaaaagttgaggaagagcccatcccagaacacattcagaagatgtttgatgaagcatg----------cacaactgacacattaaccaagataatgtgaatggtgatgtgcagtcttttggtcaaagtgctcacaagcaaaacatacaagccattaacaacggtcggtaatactcgggtgaagcattctctttctcttgctgt-------------------------aggct-------tgccaaaatgaactgt---------tcgtgttatgtcagttgtgccatcaacatat----------tgagctccgctgtccagtaagaatagtttattggcatccacaa----gctacaactttctgg----------------------------------ttctgatttgtaatgtatgacagcaccatttgcaccagaagctggggaat--------------------------------------------aaaaaaattgtgacaataaa------------------------------------------------------------------------------------------------------a
>Punjuba_racemiflora_Jimenez_Soares_3626@NODE_1_length_1119_cov_93.890595
actatatgggtacacatgaagtcctacccaaagttacatcagatacatactcaggaaactttaatcttctctcacaattttcacttctatctgattaattactaaagttttgtatcttatagaattagttatcaaagagagtgaatcgcagaattctatctgctttgaagacctacctgtattctttctgaggaaggatgatcttgattcttcttaaaatgggaagaacaagtgaacttttgtttttgcacaaggatttcaaaatttcaagctatgaaacgggaacaatctattcttgccatcacattctgattactcatttgtgtttacatacttgtgatcctgaaacatttgttcttttccattgactactgagtcaaagctactgtttaatttggtgacctcaggaggatgtagcagatgagttagctgataaaatctctcaatttgtgtcatccttacccaagactgtaagaaaagttgaggaagagcccatcccagaacacattcagaagatgtttgatgaagcaaaaagcagtgaccatggtcatgatcatgatcaccaccaccatcatggtcatgaacgctatggcggccatggagctggctatatggacgcatatgggcttggcggtggttggtgaaatttgattaatagaatgtattcttgctgat-------attatagatatagatgct-ggggtctggcccgtaccatagtgatcttatttgcagcttcatgtcgtgtgctttgttttttgagtgtttgaccctgttacaaactctgaaatagtgaccaaattgtttaggtatgaccgtggtgaggccatttctttttgttatgttcttgggctgaaatattttggcacaatttttgtaacttgtttggttagctgatatttccttcacgggtgactgtgagacctaacctgtctttagttggatttagaggatacgtgtgcggagtg---------------------------------------------------------------------------------------------------------------------------
>_R_Afrocalliandra_redacta_Germishuizen_5585@NODE_1_length_684_cov_136.337727
--------------------------------------------------------------------------------------------------------------------------------ttatcaaagagagtgaactgcagaatactatctgcttaaaagacctgtattcattc-------ggaaggatgatcttgatt--------------------------------------------------------------aaatgaaacgggagtaatttggtcttacccttgcattctgattactcatttgtgtttacatacttgtgatcctgaaacatttgttctttactattgactgctgagtcaaagctactgtttaattttgtgacttcaggaggatgtagcagatgaattagctgataaaatctctcaatttgtgtcatccttacccgagacagtaaggagagttgaggaagagcccatcccagaacacattcagaagatgtttgatgaaggaaaaagtaatgaccatggtcacggtcatggtcatggtcatggtcatggtcatgaacaatatgttggccatggagctggctatatggacgcatatggtcttggcggtggttggtgaagattgattagtagattgtatctttgctgttgttatagattatagatatagatgct-ggggtctggcccgtaccataggaatcttatttgcagcttcatgtcgtgtgctttgtttttggagtgtttgacccttttacaaactctgaaatagtgaccagattgtgtaggtat--------------------------------------------------------------------------------------------------------------------------------------------------------------------------------------------------------------------------------------------------------------------------------------
>_R_Albizia_edwallii_Dalmaso_272@NODE_1_length_909_cov_8.057377
---------------------------------------------------------------------------------------------------------------------------------------------------------------------------cctgcctgtattctttctgaggaaggatgatcttgattcttcttaaaatgggaagaacaagtgaacttttgcgtttgcacaaggatttcaaaatttcaagcaatgaaacgggaacaatctagtcttgccctcacattctgattactcatttgtgtttacatacttatgatcctgaaacatttgttcttttccattgactactgagtcaaagctactgtttaatttggtgacctcaggaggatgtagcagatgagttagctgataaaatctctcaatttgtgtcatccttacccaagactgtaagaaaagttgaggaagagcccatcccagaacacattcataagatgtttgatgaagcaaaaagcagtgaccatgg------tcatgatcaccatcatcatcctggtcatgaacactatggcggccatggagctggctaaatggacgcatatgggcttggcggtggttggtgaaatttgattaatagattgtatttttgctgatattatggattatagatatagacgctgggggtctggctcgtaccatagtgatcttatttgcagcttcatgtcgtgggcttcgttttttgagtgtttgaccttgttacaaactctgaaatagtgaccaaattgtttaggtgtgaccgtggtgaggccatttctttttgttatgttcttggactgaaatagtttggcacaatttttgtaacttgtttggttagttgatatctccttcacgggagactgtgagacctaacctg----------------------------------tggagaaatttggcacggtaaacttaaatgatgttaatgagaatatttcttctctacatttctttcttcatattttcacaagaagcacatgtgaaaataataggagggcaccgtacaaacctatc
>_R_Albizia_sinaloensis_Hughes_1576@NODE_1_length_1092_cov_44.490640
----------cacaaaaggaaccatgaatgatggtcctaaggttaatgttttagggcaccttaacctcccggtaaaaaattctcttggatccaattactgaataaagcattgaaaatt-tggaattgctta------------agtggtggaatatgctattttttcaggttctgtccttacgttttcccataactaattacagaaacttagctttaaatatgccagcctcttgcacagctgcatctttgtggggctttcaaaatttaaagcaatgaaacgggtacaatatagtcttgccctcacattctgattactcatttgtgttttcatacttacgatcctgaaacatttgttcttttccattgactactgagtcaaagctactgtttaatttggtgacctcaggaggatgtagcagatgagttagctgataaaatctctcaatttgtgtcatccttaccgaagactgtaagaaaagtggaggaagagcccatcccagaacacattcagaagatgtttgatgaagcaaaaagcagtgaccatggtcatggtcatgatcaccaccatcatcatggtcatgaacactatagcggccatggagctggctatatggacgcatatgggcttggcggtggttggtgaaatttgattaatagaatctattttt-cagatattatagattatagatatagatgctgggggtctggcccgtaacatattgatcttatttgcagcttcatgtcgtgtgctttgttttttgagtgtttgaacctgttacaaactctgaaatagtgaccaaattgtttaggtatgactgtggtgaggccatttctttttgttttgttcttggaccgaaatattttgtcacaatttttgtaacttgtttggttagttgatatctcctacacgggtgaccgtgagacctaacctgtctttagttggatttagagggtccgtgtgcggagcggagaaatttggcgcggtaaactgaaatgatgttattgagaatatttcttc-----------------atattttggtaacac-----------------------------------------
>_R_Albizia_tomentella_Leach_Dunlop_3801@NODE_1_length_994_cov_92.767721
-------------------------------------------------------------------------------------------tgattaattactaaagttttgtatcttatagaattagttatc--agagagtgaatttcagaattctatctgctttgaagatctacctgtattctttcttaggaaggatgatcttgattcttcttaaaatgggaagaacaagtgaactttcgtttttgcacaaggatttcaaaatttcaagcaatgaaacgggaacaatgtagtcttgccctcacattctgattactcatttgtgtttacgtacttatgatcctgaaacatctgttcttttccattgactactgagtcaaagctactgcttaatttggtgacctcaggaggatgtagcagatgagttagctgataaaatctctcaatttgtgtcatccttacccaagactgtaagaaaagttgaggaagaacccatcccagaacacattcagaagatgtttgatgaagcaaaaagcagtgaccatggtcatgatcatgatcaccaccatcatcatggtcatgaacactatggcggacatggagctggctatatggacgcatatgggcttgacggtggttggtgaaatttgattaatagaatgtatttttgctgatattatagattatagatatggatgct-ggggtctggcccgtaccgtagtgatcttatttgcagcttcatgtcgtgtgctttgttttttgagtgtttgaccctgtcataaactctgaaatattgaccaaattgtttaggc---accgtggggaggccatttctttttgttatattgttggactgaaatattttggcacaatttttgtaacttgtttgggtagtttatgtttcctacacgggtgactctgagacctaacctgtctttagttggatttacaggatacgtgtgcggggtggagaaacttggttcggtaaacttaaatgatgttaatgagaatatttcttccctacatttctttcttcatattttgttagcacttgtatgctttattactatttcctc---------------t
>_R_Albizia_xerophytica_Hughes_1435@NODE_1_length_1237_cov_57.714655
ttgttatgggtacacaagaagtcctacccaaagttacatcagatatagactctggaaactttaatcttctctcacaattttcacttctatctgactaatcaccaaagttttgtatcttatagaattagttattaaagagagtgaattgcagaattctatctgctttgaagacccacctgtattctgtctgaggaaagatgatcttgattcttcttaaaatgggaagaataagtgaacttttgtttttgcacaaggatttcaaaatttcaagcgatgaaacgggaacaatgtagtcttgcccacacattccgattactcatttgtgtttacatacttacgatcctgaaacatttgttgttttccatagactacagagtcaaagctactgtttaatttggtgacctcaggaggatgtagcagatgagttagctgataaaatctctcaatttgtgtcatccttacccaagactgtaagaaaagtggaggaagagcccatcccagaacacattcagaagatgtttgatgaagcaaaaagcagtgaccatggtcatggtcatgatcaccaccatcatcatggtcatgaacactatagcggccatggagctggctatatggacgcatatgggcttggcggtggttggtgaaatttgattaatagaatctattttt-cagatattatagattatagatatagatgctgggggtctggcccgttccatattgatcttatttgcagcttcatgtcgtgtgctttgttttttgagtgtttgaccctgttacaaactctgaaatagttaccaaattgtttaggtatgaccgtggtgaggccatttcttattgttatgttcttggaccgaaatattttggcacaatttttgtaacttgtttggttagttgatatctcctacacgggtgcccgtgagacctaacctgtctttagttggatttagagggtcagtgtgcggagtggagaaattttgcgcggtaaactgaaataatgttattgagaatatttcttc-----------------atattttagtaacacttgtatactttattagtagttttaactttcccgaactttta
>_R_Archidendron_clypearia_Wieringa_1849@NODE_1_length_1086_cov_109.512389
actatatgggtacatatgaagtcctacccagagttacatcagatacagactctggaaacttcaatcttctctcacaattttcacttctatctgattaattactaaagttttgtatcttatggaattagttatcaaagagagtgaattgcagaattctatctgctttgaagacctacctgtattctttctgaggaaggatgatcttgattcttcttaaaatgggaagaacaagtgaacttttgtttttgcacaaggatttcaaaatttcaagcaatgaaacgggaacaatctagtcttgccctcacattctgattaatcatttgtgtttacatacttatgatcctgaaacatttgttctttgccattgactactgagtcaaagctactgtgtaatttggtgacctcaggaggatgtggcagatgagttagctgataaaatctctcaatttgtgtcatccttacccaagactgtaagaaaagttgaggaagagcccatcccagcacacattcagaagatgtttgatgaagcaaaaagcagtgaccgtggtcatcatcatcatcatcatcatcatcatggtcatgaacaatatgggggccatggaggtggctatatggacgcatatgggcttggcggtggttggtgaaaattgattaatagattgtattttttctggtattatagattatagatatagatgctgggggtctgacccgtaccatattgatcctatttgcaacttcacgtcgtgtgctttgttttttgtgtgtttgatcctgttacaaactctaaaatagtgaccaaattgtttaggtatgaccgtggtgaggccatttctttttgttatgttcttggactgaaatattttggcacaatttttgtaactttttgattgcgccattctaggctttttaagccaaggaaggagta-------cggagactgatctcgagagagagatgcgaggagtggttaa-----------tgaatcaaagtatcgttgggaaa-----------------------------------------------------------------------------------a
>_R_Balizia_spnov_Morim_577@NODE_1_length_1257_cov_253.548253
-------------agatgaagtcctacccaaagttacatcagatacagactctggaaactttaatcttctctcacaaatttcacttctgtctgattaattactgaagttttgtatcttatagaattagttatcaaagagagtgaattgcagaattctgtctgctttgaagacctacctgtattctttctgaggaaggatgatcttgattcttcttaaaatgggaagaacaagtgaacttttgtttttgcacaaggatttcaaaatttcaagcaatgaaacgggaacaatctagtcttgccatcacattctgattactcatttgtgtttacatacttgtgatcctgaaacatttgttcttttccattgactactgagtcaaagctactgtttaatttggtgacctcaggaggatgtagcagatgagttagctgataaaatctctcaatttgtgtcatccttacccaagactgtaagaaaagttgaggaagagcccatcccagaacacattcagaagatgtttgatgaagcaaaaggcagtgaccatggtcatgatcatgttccccaccaccatcatggtcatgaacactatggcggccatggagctggctctatggacgcatatgggcttggcggtggttggtgaaatttgattaatagaatgtattcttgctgatattatagattatagatatagaggct-ggggtctggcccataccatagtgatcttatttgcagcttcatgtcgtgtgctttgttttttgagtgtttgaccctgttacaaactcagaaatagtgatcaaattgtttaggcatgaccgtggtgaggccatttctttttgttatgttcttggactgaaatattttggcacaatttttgtaacttgtttggttagctgatatttccttcacgggtgactgtgagacctaacctgtctttagttggatttagaggatacgtgtgcggagtggagaaatttggcacggtaaacttaaatgatgttaatgagaatatttcttctctaaatttctttcttcatattttggtagcccttttatacttgattagtagttttctctttccccaacttttg
>_R_Calliandra_bella_LPQ15696@NODE_1_length_1150_cov_126.828518
-----------------------------------aagctgtatacagagtctggaaactttaatcgtttcctacaattttcacttctatctggttaattactgaagttctgcatcttata-aattagttgtcaaagag---gagctgcagaattct----------------------------------------------------------------------aaatttgaacttttgtttttgcacaaggatttcaaaatttgaagcaatgaaacttgaacagtctagtcttgcccttacattccgattactcatttgtgtttacgtacttgtgatcctgaaaaatttgttctttaccattgactactgaatcaaagctactgtttaacttggtgggctcaggaggatgtagcagatgagttagctgataaaatctctcagtttgtgtcatccttacccaagactgtaaggaaagttgaggaagagcccatcccagaacacgttcagaagatgtttgatgaagcaaaaagcagtgatcatgttcatgatcatg------------gtcatggtcatgatcaatatggtgaccatggagctggctatatggatgcatacgggcttggtggtggttggtgaaaactgattaatagattgtgtttttgctgatattacagattatagatatgaatgcc-ggggtctggcctgtaccatagtgatcttatctgcagcttcatttagtgtgtttttttttctgagtgtttgatcctgttacgagctctgaaatagtgatcaaattgtttaggcatgaccgcagtgactttgtcatttcttgatatgttcttggactgaaata------------ttttgtactttgtttggttagttgatgtttctttcccttgtgactatgagacctagctttgtctttattactttcaactagcacgcctgattatttgaatcccctagtctagt-atttctggtgctcttcataaatgtgtctattt-----------------atatataaacaatacacgtttgtataggtagttatatcatgctttacaaaattat-
>_R_Cathormion_obliquifoliolatum_Wieringa_6519@NODE_1_length_1169_cov_178.098743
-----------------------------------------------gactctggaaactttaatctactctcacaaatttcacttctatctgattaattactgaagttttgtatcttatagaattagttatcaaagagagtgaattgaagaattctatctgctttgaagacctacctgtattctttctgaggatggatgatcttgattcttcttaaaatgggaagagcaagtgaacttttgtttttgcacaaggatttcaaaatttcaggcaatgaaacgggaacaatctagtcttgccatcacattctgattgctcatttgtgtttacatacttgtgatcctgaaacatttgttcttttccattgactactgagtcaaagctactgtttaatttggtgacctcaggaggatgtagcagatgagttagttgataaaatctctcaatttgtgtcatccttacccaagactgtaagaaaagttgaggaagagcccatcccagaacacattcagaagatgtttgatgaagcaaaaagcagtgaccatggtcatgatcatgatcaccaccaccatcatggtcatgaacactatggcgaccatggagctggctatatggacgcatatgggcttggcggtggttggtgaaatttgattaatagaatgtattcttgctgatattatagattatagatatagaggct---ggtctggcccatgccatagtgatcttatttgcagcttcatgtcgtgtgctttgttttttgagtgtttgaccttgttacaaactcagaaatagtgatcaaattgtttaggtatgaccgtggtgaggccatttctttttgttatgttcttggactgaaatattttggcacaatttttgtaacatgtttggttagctgatatttccttcacgggtgactgtgagacctaacctgtctttagttggatttagaggatacgtgtgcgcagtggagaaatttggcacggtaaacttaaatgatgttaatgagaatatttcttctctacatttctttcttcata-tttggtagcccttgtatactttattagtagttttctctttccccaactttta
>_R_Hydrochorea_gonggrijpii_Tillett_45696@NODE_1_length_902_cov_147.613333
-------------------------------------------------------aaactttaatcttctctcacaaatttcacttctatctgattaattactgaagttttgtatcttatagaattagttatcaaagagagtgaatcacagaattctatctgctttgaagacctacctgtattctttctgaggaaggatgatcttgatttttcttaaaatgggaagaacaagtgaacttttgtttttgcacaaggatttc-aaatttctagcaatgaaatgggaacaatctaatcttgccatcacattctgattactcatttgtgtttacatacttgtgatcctaaaacatttgttcttttccattggctactgagtcaaagctactgtttaatttggtgacctcaggaggatgtagcagatgagttagctgataaaatctctcaatttgtgtcatccttacccaagactgtaagaaaagttgaggaagagcccgtcccagaacacattcagaagatgtttgatgaagcaaaaagcagtgaccatggtcatgatcatgatcaccaccaccatcatggtcatgaacactatggcggccatggagctggctatatggacgcatatgggcttggcggtggttggtgaaatttgattaatagaatgtattcttgctgatattatagattatagatatagatgct-ggggtctggcccgtaccacagtgatcttatttgcagcttcatgtcgtgtgctttgttttttgagtgtttgaccctgttacaacctctgaaatagtgacccaattgtttaggtatgaccgtggtgaggccatttctttttgttgtgttcttggactgaaatattttggcacactttttgtaacttgtttggttagctgatatttccttcacgggtgactgggaggcctaacctgtctttagttggat--------------------------------------------------------------------------------------------------------------------------------------------------
>_R_Hydrochorea_marginata_Morim_563@NODE_1_length_1063_cov_184.557809
--------ggtacacatgaagtcctacccaaagttacatcagatacagactctggaaactttaatcttctctcacaaatttcactcctatctgattaattactgaagttttgtatcttatagaattagttatcaaagagagtgaatcgcagaattctatctgctttgaagacctacctgtattctttctgaggaaggatgatcttgattcttcttaaaatggaaagaacaagtgaacttttgtttttgcgcaaggatttc-aaatttctagcattgaaatgggaacaatctaatcttgccatcacattctgattactcatttgtgtttacatacttgtgatcctaaaacatttgttcttttccattgactactgagtcaaagttactgtttaatttggtgacctcaggaggatgtagcagatgagttagctgataaaatctctcaatttgtgtcatccttacccaagactgtaagaaaagttgaggaagagcccatcccagaacacattcagaagatgtttgatgaagcaaaaagcagtgaccatggtcatgatcatgatcaccaccaccatcatggtcatgaacactatggcggccatggagctggctatatggacgcatatgggcttggcggtggttggtgaaatttgattaatagaatgtattcttgctgatattatagattatagatatagatgct-ggggtctggcccgtaccatagtgatcttatttgcagcttcatgtcgtgtgctttgttttttgagtgtttgaccctgttaaaacctctgaaatagtgacccaattgtttaggtatgaccgtggtgaggccatttctttttgttatgttcttggactgaaatattttggcacactttttgtaacttgtttggttagctgatatttccttcacgggtgac--tgagacctaacctgtctttagttggatttagaggatacgtgtgcggagtggagaaatttggcacggtaaacttaaataatgttaataagaatatttcttctctacgtttcttttttcatattttcaccagaagtacatgtgaaaataat------------------------
>_R_Jupunba_filamentosa_Lima_7487@NODE_1_length_1045_cov_117.023760
actatatgggtacacatgaagtcctacccaaagttacatcagatacagactctggaaactttaatcttctctcacaaatttcacttctatctgattaattactgaagttttgtatattatagaattagttatcaaagagagtgaattgcagaattctgtctgctttgaagacctacctgtattctttctgaggaaggatgatcttgattcttcttaaaatgggaagaacaagtgaacttttgtttttgcacaaggatttcaaaatttcaggcaatgaaacgggaacaatctagtcttgccatcacattctgattactcatttgtgtttacatacttgtgctcctgaaacatttgttcttttccattgactactgagtcaaagctactgtttaatttggtgacctcaggaggatgtagcagatgagttagctgataaaatctctcaatttgtgtcatccttacccaagactgtaagaaaagttgaggaagagcccatgccagaacacattcagaagatgtttgatgaagcaaaaagcagtgaccatggtcatgatcatgatcaccaccaccatcatggtcatgaacactatggcgaccatggagctggctatatggacgcatatgggcttggcgttggttggtgaaatttgattaatagaatgtattcttgctgatattatagattatagatatagatgct-ggggtctggcccataccatagtgatcttatttgcagcttcatgtcgtgtgctttgttttttgagtgtttgaccctgttacaaactctgaaatagtgacccaattgtttaggtatgaccgtggtgaggccatttctttttgttatgttcttggactgaaatattttggcacaattttt-----------------------------------------------------------------------------------------------------------------------------------------------------------------------------------------------------------------------
>_R_Jupunba_limae_Iganci_261@NODE_1_length_1142_cov_102.842254
actatatgggtacacatgaagtcctacccaaagttacatcagatacagactctggaaactttaatcttctctcacaaatttcacttctatctgattaattactgaagttttgtatattatagaattagttatcaaagagagtgaattgcagaattctgtctgctttgaagacctacctgtattctttctgaggaaggatgatcttgattcttcttaaaatgggaagaacaagtgaacttttgtttttgcacaaggatttcaaaatttcaggcaatgaaacgggaacaatctagtcttgccatcacattctgattactcg--tgtgtttacatacttgtgatcctgaaacatttgttcttttccattgactactgagtcaaagctactgtttaatttggtgacctcaggaggatgtagcagatgagttagctgataaaatctctcaatttgtgtcatccttacccaagactgtaagaaaagttgaggaagagcccatcccagaacacattcagaagatgtttgatgaagcaacaagcagtgaccatggtcatgatcatgatcacc------------------------accgcgaccatggagctggctatatggacgcatatgggcttggcggtggttggtgaaatttgattaatagaatgtattcttgctgatattatagattatagatatagaggtt-ggggtctggcccataccatagtgatcttatttgcagcttcatgtcgtgtgctttgttttttgagtgtttgaccctgttacaaactctgaaatagtgacc-----------------------------------------------------------------------------------------------------------------------------------------------------------------------------------------------------------------------------------------------------------------------------------------------------
>_R_Jupunba_microcalyx_Iganci_855@NODE_1_length_1133_cov_112.480114
actatatgggtacacatgaagtcctacccaaagttacatcagatacagactctggaaactttaatcttctctcacaaatttcacttctatctgattaattactgaagttttgtatcttatagaattagttatcaaagagagtgaattgcagaattctatctgctttgaagacctacctgtattctttctgaggaaggatgatcttgattcttcttaaaatgggaagaacaagtgaacttttgtttttgcacaaggatttcaaaatttcaagcaatgaaacgggaacaatctagtcttgccatcacattctgattactcatttgtgtttacatacttgtgatcctgaaacatttgttcttttccattgactactgagtcaaagctactgtttaatttggtgacctcaggaggatgtagcagatgagttagctgataaaatctctcaatttgtgtcatccttacccaagactgtgagaaaagttgaggaagagcccatcccagaacacattcagaagatgtttgatgaagcaaaaagcggtgaccatggtcatgatcatgatcaccaccaccatcatggtcatgaccagtatggcggccatggagctggctatatggacgcatatgggcttggcggtggttggtgaactttgattaatagaatgtattcttgctgatattatagattatagatatagaggct-ggggtctggcccgtaccatagtgatcttatttgcagcttcatgtcgtgtgctttgttttttcagtgtttgaccctgttacaaactctgaaatagtgatcaaattgtttaggtatgaccgtggtgaggccatttctttttgttttgttcttggactgaaatattttggcacaatttttgtaacttgtttggttagctgatatttccttcacgggtgactgtgagacctaacctgtctttagttggatttagaggatacgtg------------------------------------------------------------------------------------------------------------------------------------
>_R_Jupunba_nipensis_Mayo_19662@NODE_1_length_637_cov_29.503571
-------------------------------------------------------------------------------------------------------------------------------------------------------------------------gacctacctgtattctttctgaggaaggatgatcttgattcttcttaaaatgggaagaacaagtgaacttttgtttttgcacaaggatttgaaaatttcaagcaatgaaacgggaacaatctagtcttgccatcacattctgattactcattggtgtttacatacttgtgatcctgttacatttgttcttttccattgactactgagtcaaagctactgtttaatttggtgacctcaggaggatgtagcagatgagttagctgataaaatctctcaatttgtgtcatccttacccaagactgtaagaaaagttgaggaagagcccatcccagaacacattcagaagatgtttgatgaagcaaaaagcag------------------------------ccatcatggtcatgaacactatggcggccatggagctggctatatggacgcatatgggcttggcggtggttggtgaaatttgattaatagaatttattcttgctgttattatagattatatatatagatgct-ggggtctggcccggaccatagtgatcttatttgcagcttcatgtcgtgtgctttgttttttgagtgtttgaccctgttacaaactctgaaatattgaccaaattgttcaggtatgaccgtggtgaggccatttctt----------------------------------------------------------------------------------------------------------------------------------------------------------------------------------------------------------------------------------------------------------------
>_R_Punjuba_lehmannii_Escobar_7465@NODE_1_length_1108_cov_52.483026
----------tacatatgaagtcctacccaaagttacatcagatacagactctggaaactttaatcttctctcacaaatttcacttctatctgatttattactgaagttttgtatcttatagaattagttatcaaagagagtgaattgcagaattctatctgctttgaagacctacttgtattctttctgaggaaggatgatcttgattcttcttaaaatgggaagaacaagtaaa-ttttgtttttgcacaaggatttcaaaatttcaagcaatgaaatgggaacaatctaatcttgccctcacattctgattattcatttgattttacatgcttatgatcctgaaacatttgttcttttccattgactactgagtcaaagcttctgtttaatttggtgccctcaggaggatgtagcagatgagttagctgataaaatctctcaatttgtgtcatccttacccaagactgtaataaaggttgaggaagagcccttcccagaacacattcagaagatgtttgatgaagcaaaaagcagtgaccatggtcatgatcatgatcaccaccaccatcatggtcatgaacgctatggcggccatggagctggctatatggacgcatatgggcttggcggtggttggtgaaatttgattaatagaatgtattcttgctgat-------attatagatatagatgct-ggggtctggcccgtaccatagtgatcttatttgcagcttcatgtcgtgtgctttgttttttgagtgtttgaccctgttacaaactctgaaatagtgaccaaattgtttaggtatgaccgtggtgaggccatttctttttgttatgttcttggactgaaatattttggcacaatttttgtaacttgtttggttagctgatatttccttcacgggtgactgtgagacctaacctgtctttagttggatttagaggatacgtgtgcggagtggagaaatttggctcggtaaacttaaatgatgttaatgagaatatttcttctctacgtttctttcttcatattttggtagcacttgtatacttcattagtagttttctctttccccaactttt-
