# Supplementary material for: A new generic circumscription of Hydrochorea (Leguminosae, Caesalpinioideae, mimosoid clade) with an amphi-Atlantic distribution
Source: PhytoKeys. 2022 Aug 22;205:401–37. doi: 10.3897/phytokeys.205.82775 (PMC9849043; doi:10.3897/phytokeys.205.82775)
Supplement: Supplementary material 1 — Supplementary data file S1 [file phytokeys-205-401_article-82775__-s001.zip › MSC_m58850_comp39214_c0_seq7_exon01.aln-cln]

>Acacia_rostellifera_Murphy_466@NODE_1_length_1923_cov_387.029252
accattggcttgaccataaaaaaagaacaagtatctgcttgaatacagaggtctactaacgaaaggaaaagcaaagatttttgagatcatcaaactaagaaaaccacataatggcgcttaaaaaagatcaagtcactaaaaattggcgacttcctatggatgctagttgctcaatcttacaaaa--ggagcactttgatagtacagccttatggtagcggataagctaatagggtcagagagtcatgtcacgtcaaacacacaaacacaaagaatggaccttgatataaggtataaacaagtt---aaaacaatatcctcaaagccaagtcgattaatcaaaggcagtgaggtttttattcctgaaactatgccgtgcaatagattctcagaatagaataagagagaacatcttaaa-atcggaaaaaatataccggtctagtagccaaaatagtgcctgcagcaactgcatttgctaacttgcaagtgcaccgaagcatgaaagaagggagacccggcggaatatttctccaggcatcatcccgaaaagccctctgcaaatcagcagtgaacgcagcctgctcactccattctttgacggctgtatcagccactctaagctcgatcattctctccaccaaccacagaagatgcttcccatttgtcatcgctttatgcaaattcaaccgctgcttcgcctccatctcattgtggtctcccctaaaatcaggactggaatattcctccaaggactctttcactgttttcaagctcatgttaaatgccttctccaacaccctcttggccgattccctcgaagaaaaatccctcaaaatcttagcaacaaaagccttgacatatgccatgttctgataattctgaatagccgaaagtatcaacccttcaagcatttcctcacaggaatcctcccttagaggggaaatcctggcaagaagctccttcgattcctcttcactcataagagggatcaagttcaaaactctcttctcttcctcttccgtccaagggactgcctccaggaaagtaacgcatgaacgaatgcaatcctcgaacaacaattcgagggcaactgcgagtagatcgagagcagtggatgcactgtcaatggtattagcaaaatcattagtatagagcaattcaagaaccatgagatgggactgaattgaacccggagtagaaggaacactaagattaagtctaaacaagttatcggagtcatctagtttggaatgacccatccatcggtcagataagagagcggagaagtaattcgaacggcggagaatgtcagagtggagatagacggagatcgagggggaattgtcgaccgagtgggaatcggaggaagattcagccgacgaggcgatatcgacaaagaggcggaggacaacgtcagcagtagaagaatcgttaaagaaaatgttgttgctgcaggcggcaccagtggtgtttggggtacggcgtcgggtttgggatacttcggagacgcttttgtcggagagcgatgagtcgctgcctgcaatcgtggacaaatggccgctatcggagggtccggtggcacggtagcgcttcttggggccgccgagggtcattgtgcagatgaaaatggagattgaaaggtcgattaaaccaaataaggaagagaaacctgtaagaaaaaaagatcgagtgggaaggttttctgagataaagtcgatctgcgattgaagtttgaaggatggataa-----------ggcaaaaacacgagaaaactgggaagagagagtcggatttggatagacaccaagcatgggccatg--------------------------------------------------------------------------ggctattaatgttgtt--------------------------------------------gg
>Afrocalliandra_redacta_Germishuizen_5585@NODE_1_length_1752_cov_379.271045
--------------------------------------------------------------------------------------------------------------------------------------------------------------------------------------------------------------tcttgtggtagcgcataagctaataggatcagagagtcacgtcacgtcaatgacacaagaacaatgaacggaaataaatataaa-tatgatcataatcaaaaaaaaaaatactcgaagcgaagtcaattaatcagatgaagtaaggttcttattcctgaaactatgcagtgcaatagattcttagaataaaacaagaaagtaaaccttgaaggtcggaaaaaatataccgatctagtagccaaaatagtgcctgcagcaactgcatttgctaacttgcaagtgcaccgaagcatgacagcaggaagacccggcgccatatttctccacgcatcatcccgaaaagccctctgcaaatcagcagtgaacgctgtctgctcactccattctttgacggctgtatcagccactctaagctcgatcattctctccaccaaccactgaagatgcttcccatttgtcatcgctttgtgcaaattcaaccgctgaatcgcctcggtttcattgaggtcccctctaaaatcaggactggaatactcctccaaggactctttcactgtcttcaagctcatgttaaatgccttctccaacaccctcttggccgattccctcgaagaaaaatccctcaaaatcttagcaacaaaagccttgacatatgccatgttctgataattgtgaattgccgaaagtattataccttcaagcatttcttcacacaaatcctcccttactaggcacaccctggcaagaagctccttcgattcctcttcactcataaaagggatcaagttcaatactctcttctcttcctcttccgtccaagggactgcctccaggaaagtaacgcatgaacgaatgcaatcctcgaacaacaattcgagggccacttcgaggagatcgagagcagtggatgcactgtcaatggtattagcaaaatcattagtatagagcaattcaagaaccgtgagatgggactgaattgaacacggagtagaaggaaccctaagactaagtctaaataagttttcggaatcatctagtttggaatggcccatccatcggtcagataagagagcggagaagtagtttgaacgacggaggatgtcagagtggagatagacggaggtggagggcgaattgtcaacggagcgggaatcaaaggaagattcagtcgatgaggcgatatcgacaaagaggcggaggataacgtcagcggtggaggaatcattaaagaaaatgttgttgctaccggaatcactggtggtgctcgggggacagcgtcgggtttgggttacttcggcaacgcttttgtcggagagcgatgagtcgatgactgcgatggtggacaaatggcggctaccggagggcctggtggcacgggggcccttcttggggccgccgtgtgtcattgtgcgggtgaaatgggagattcaaaggcaaattaaatccataaaggaaaagaaatctgcaaggaaaatagatcgagcaggaagtttttctggattaaagtcgatctgcgatcaatgtttgatgaatggataa-ggatggatcaggcaaatccaaaa-------gacgagcgaaagtcggattcggagagattccaagaatagtccatttttgttgttggtgtacataacttgaagaaaaataaatgaca------gggacaacccccgtaaaga-----------------------------------------------------------------ttaaa
>Albizia_coripatensis_Hughes_2433@NODE_1_length_2203_cov_341.496707
accattggcttaaccattaaataagaacaagtatctgcttgaatacagaggtctactaacgcaaggaaaagcaaagatttttgagatcctcaaactaagaaaaccacataatggcgcttaaaaaagatcaggtcactaaaaattggcgacttcctatggatgctagttgc-caatcttaaaaaa--ggagcactttgatcgcacagccttatagtagcgcataagctaatagggtcagagagtcatgtcacgtcaaacacacaaacacaaagaatggaccttaatataaaatataaacaaatt---aaaaaaatatcctcaaagccaagttgatgaatcaaaggcagtga-gttcttattcctgaaactataccgtgcaatagattctcagaatagaataagagagaaaatcttaaa-gtcggaaaaaatataccggtctagtagccaaaatagtgcctgcagcaactgcatttgctaacttgcaagtgcaccgaagcatgacagcagggagacccggcacaatatttctccaggcatcatcccgaaaagccctctgcaaatcagccgtgaacgctgcctgttcactccattctttgacggctgtatcagccactctaagctcgatcattctctccaccaaccacagaagatgcttcccatttgtcatcgctttgtgcaaattcaaccgctgaatcgcctccgtctcattgtggtctcccctaaaatcaggactggaatattcctccaaggactctttcactgttttcaagctcatgttaaatgccttctccaacaccctcttggccgattccctcgaagaaaaatccctcaaaatcttagcaacaaaagccttgacatatgccatgttctgataattgtgaatagccgaaagtatcaagccttcaagcatttcttcacacgaatcctcccttagaggggaaatcctggcaagaagctccttcgattcctcttcacttagaagagggatcaagttcaaaactctcttttcttcctcttccgtccaagggactgcctccaggaaagtaacgcatgaacgaatgcaatcctcgaacaacaattcgagggcaactgcgaggagatctagagcagtggatgcactgtcaatggtattagcaaaatcattagtatagagcaattcaagaaccgtgagatgggactgaattgaacccggagtagaaggaacactaagattaagtctaaacaagttatcggagtcatctagtttggaatgatccatccatcggtcagataagagagcagagaagtaattcgaacggcggagaatgtcagagtggagatagacggaggtcgaggggtaattgtcgacggagcgggaatcggaggaagattcagtcgatgaggcggtatcgacaaagaggcggaggataacgtctgcggtagaagagtcgttaaagaaaatgttgttgccgccggcagcgccggtggtgtttggggtacggcgtcgggtttgggttacttcggcgacgcttttgtcggagagcgatgagtcgatgactgcgatcgtggacaaatggcggctagcggagggtccggtggaacggtggcgcttcgtggggacgccgagtgtcattgtgcaggtgaaaatggagattgaaaggccgattaaatcaaataaggaagagaaacctgtaaggaaaaaagatcgagagagaaggttttctgggataaggtcgatctgcgattgctgtttgaagaatggataagggatggatcacgcaaaaacacgagatgactgatgagcgagagtcggattcggagagattccgagcatgggctatttatgttggtggtgtgtataatttaaagaaaaatagtaaataattgatgggatgccttttcttaatatttaaaaatgatcctaatgttattactgcacatcttgtctcagcgctcctgaaaccaacttatttacttt
>Albizia_glabripetala_Lewis_1652@NODE_1_length_1511_cov_93.516039
----------------------------------------------------------------------------------------------------------------------------------------------------------------------------------------------------------------------------------------ggtcagagagtcatgtcacgtcaaacaaacaaacacaaagaatggaccttaacataaaatataaacaagttaaaaaaaaaatatcctcaaagccaagtcaattaatcaaagttagtgaggatcttattcctgaaactataccgtgcaatagattcgcagaatagaataagagagaaaatcttaaa-gtcggaaaaaatataccggtctagtagccaaaatagtgcctgcagcaactgcatttgctaacttgcaagtgcaccgaagcatgacagcagggagacccggcacaatatttctccaggcatcatcccgaaaagccctctgcaaatcagcagtgaacgctgcctgctcactccattctttgacggctgtatcagccactctaagctcgatcattctctccaccaaccacagaagatgcttcccatttgtcatcgctttgtgcaaattcaaccgctgaatcgcctccgtctcattgtggtctcccctaaaatcaggactggaatattcctccaaggactctttcactgttttcaagctcatgttaaacgccttctccaacaccctcttggccgattccctcgaagaaaaatccctcaaaatcttagcaacaaaagccttgacatatgccatgttctgataattgtgaatagccgaaagtatcaagccttcaagcatttcttcacacgaatcctcccttagaggggaaatcctggcaagaagctccttcgattcctcttcactcagaagagggatcaagttcaaaactctcttctcttcctcttccgtccaagggactgcctccaggaaagtaacgcatgaacgaatgcaatcctcgaacaacaattcgagggaaactgcgaggagatcgagagcagtggatgcactgtcaatggtattagcaaaatcattagtatagagcaattcaagaaccgtgagatgggactgaattgaacccggagtagaaggaacgctaagattaagtctaaacaagttatcagagtcatctagtttggaatgatccatccatcggtcagataagagagcagagaagtaattcgaacggcggagaatgtcagagtggagatagacggaggtcgaggggtagttgtcgacggagcgggaatcggaggaagattcagtcgatgaggcggtatcaacaaagaggcggaggataacgtctgcggtagaagagtcgttaaagaaaatgttgttgc---------cgccggtggtgtttggggtacggcgtcgggtttgggttacttcggctacgcttttgtcggagagagttgagtcgatgactgcgatcgtggacaaatggcggctagcggagggtccggtggaacggtgacgcttcttggggcccccgagtgtcattgtgcaggtgaaaatggagattgaaaggccgattaaatcaaataaagacgagaaacctgtaaggaaaaaagatcgagagggagggttttctgggataaagtggatctgcgattgctgtttggagaatggataagggatgg-------------------------------------------------------------------------------------------------------------------------------------------------------------------------------------------------------------
>Albizia_inundata_Wood_26530@NODE_1_length_1491_cov_630.199164
-----------------------------------------------------------------------------------------------------------------------------------------------------------------------------------------------------------------------------------------------------------------------------------------------------------------------------------------tcgattaaccaaagttagtgaggatcttattcctgaaactataccgtgcaatagattcgcagaatagaataagagagaaaatcttaaa-gtcggaaaaaatataccggtctagtagccaaaatagtgcctgcagcaactgcatttgctaacttgcaagtgcaccgaagcatgacagcagggagacccggcacaatatttctccaggcatcatcccgaaaagccctctgcaaatcagcagtgaacgctgcctgctcactccattctttgacggctgtatcagccactctaagctcgatcattctctccaccaaccacagaagatgcttcccatttgtcatcgctttgtgcaaattcaaccgctgaatcgcctccgtctcattgtggtctcccctaaaatcaggactggaatattcctccaaggactctttcactgttttcaagctcatgttaaacgccttctccaacaccctcttggccgattccctcgaagaaaaatccctcaaaatcttagcaacaaaagccttgacatatgccatgttctgataattgtgaatagccgaaaggatcaagccttcaagcattttttcacaagaatcctcccttagaggggaaatcctggcaagaagctccttcgattcgtcttcactcagaagagggatcaagttcaaaactctcttctcttcctcttccgtccaagggactgcctccaggaaagtaacgcatgaacgaatgcaatcctcgaacaacaattcgagggcaactgcgaggagatcgagagcagtggatgcactgtcaatggtattagcaaaatcattagtatagagcaattcaagaaccgtgagatgggactgaattgaacccggagtagaaggaacgctaagattaagtctaaacaagttatcagagtcatctagtttggaatgatccatccatcggtcagataagagagcagagaagtaattcgaacggcggagaatgtcagagtggagataggcggaggtcgaggggtagttgtcgatggagcgggaatcggaggaagattcagtcgatgaggcggtatcgacaaagaggcggaggataacgtctgcggtagaagagtcgttaaagaaaatgttgttgc---------cgccggtggtgtttggggtacggcgtcgggtttgggttacttcggctacgcttttgtcggagagcgatgagtcgatgactgcgatcgtggacaaatggcggctagcggagggtccggtggaacggtgacgcttcttggggcccccgagtgtcattgtgcaggtgaaaatggagattgaaaggccgattaaatcaaataaagacgagaaacctgtaaggaaaaaagatcgagagggagggttttctgggataaagtggatctgcgattgctgtttggagaatggataagggatggatcagcaaaatacacgagatgaccgatgagcgagattcggattcggagagattctgagcatgggctatttgtgtt---------------------------------------------------------------------------------------------------------------------------------g
>Albizia_multiflora_Hughes_3090@NODE_1_length_1914_cov_222.841045
atcattagtttaaccattaaataagaacaagtatctgcttgaatacggaggtctactaacgaaaggaaaagcaaagatttttgagatcctcaagctaagaaaaccacataatggcgcttaaaaaagatcaggtcactaaaaattggcgacttcctatggatgctagttgc-caatcttaaaaaa--ggagcactttgatagcacagccttatggtagcgcataagctaacagggtcagagagtcatgtcacgtcaaacacacaaacacaaagaatggaccttaatataaaatataaacaagtt---aaaaatatatcctcaaagccaagtcgattaatcaaagttagtgaggatcttattcctgaaactataccgtgcaatagattctcagaatagaataagagagaaaatcttaaa-gtcggaaaaaatataccggtctagtagccaaaatagtgcctgcagcaactgcatttgctaacttgcaagtgcaccgaagcatgacagcagggagacccggcacaatatttctccaggcatcatcccgaaaagccctctgcaaatcagcagtgaacgctgcctgctcactccattctttgacggctgtatcagccactctaagctcgatcattctctctaccaaccacagaagatgcttcccattcgtcatcgctttgtgcaaattcaaccgctgaatcgcctccgtctcattgtggtctcccctaaaatcaggactggaatattcctccaaggactctttcactgttttcaagctcatgttaaatgccttctccaacaccctcttggccgattccctcgaagaaaaatccctcaaaatcttagcaacaaaagccttgacatatgccatgttctgataattgtgaatagccgaaagtatcaagccttcaagcatttcttcacacgaatcctcccttagaggggaaatcctggcaagaagctccttcgattcctcttcactcagaagagggatcaagttcaaaactctcttctcttcctcttccgtccaagggactgcctccaggaaagtaacgcatgaacgaatgcaatcctcgaacaacaattcgagggcaactgcgaggagatcgagagcagtggatgcactatcaatggtattagcaaaatcattagtatagagcaattcaagaaccgtgagatgggactgaattgaacccggagtagaaggaacgctaagattaagtctaaacaagttatcggagtcatctagtttggaatgatccatccatcggtcagataagagagcagagaagtaattcgaacggcggagaatgtcagagtggagatagacggaggtcgaggggtagttgtcgacggagcgggaatcggaggaagattcagtcgatgaggcggtatcgacaaagaggcggaggatagcgtctgcggtagaagagtcgttaaagaaaatgttgttgc---------cgccagtggtgtttggggtatggcgtcgggtttgggttacttcggctacgcttttgtcggagagcgatgagtcgatgactgcgatcgtggacaaatggcggctagcggagggtccagtggaacggtggcgcttcttggggccgccgagtgtcattgtgcaggtgaaaatggagattgaaaggccgattaaatcaaataaggacgagaaacctgtaaggaaaaaagatcgagagggagggttttctgggataaagtcgatctgcgattgctgtttgaagaatggacaagggatggatcagcgaaatacacgagatgactgatgagcgagagtaggattcggagagattctcagcatggtgtcac-----------------------------------------gtactcggaatcccccttctttatacgtgg---cggctttaacttaatcaccttcgatcttggctaaat----------------------tagt
>Albizia_sinaloensis_Hughes_1576@NODE_1_length_1971_cov_133.905491
------------------------------------------gtacggaggtctactaacgaaaggaaaagcaaagatttttgagatcctcaaactaagaaaaccacataatggcgcttaaaaaagatcaggtcactaaaaattggcgacttcctatggatgctagttgc-caatcttaaaaaa--ggagaactttgatagcacagccttatggtagcgcataagctaacagggtcagagagtcatgtcacgtcaaacacacaaacacaaagaatggaccttgatataaaatataaacaagtt---aaaaaaatatcctcaaagccaagtcgattaatcaaagttagtgaggatcttattcctgaaactataccgtgcaatagattctcagaatagaataagagagaaaatcttaaa-gtcggaaaaaatataccggtctagcagccaaaatagtgcctgccgcaactgcatttgctaacttgcaagtgcaccgaagcatgacagcagggagacccggcacaatatttctccaggcatcatcccgaaaagccctctgcaaatcagcagtgaacgctgcctgctcactccattctttgacggctgtatcagccactctaagctcgatcattctctccaccaaccacagaagatgcttcccatttgtcatcgctttgtgcaaattcaaccgctgaatcgcctccgtctcattgtggtcacccctaaaatcaggactggaatattcctccaaggactctttcactgttttcaagctcatattaaatgccttctccaacaccctcttggccgattccctcgaagaaaaatccctcaaaatcttagcaacaaaagccttgacatatgccatgttctgataattgtgaatagccgaaagtatcaagccttcaagcatttcttcacacgaatcctcccttagaggggaaatcctggcaagaagctccttggattcctcttcacttagaagatggaccaagttcaaaactctcttctcttcctcttccgtccaagggactgcctccaggaaagtaacgcatgaacgaatgcaatcctcgaacaacaattcgagggcaactgcgaggagatcgagagcaatggatgcactgtcaatggtattagcaaaatcattagtatagagcaattcaagaaccgtgagatgggactgaattgaacccggagtggaaggaacactaagattaagtctaaacaagttatcggagtcatctagtttggaatgatccatccatcggtcagataagagagcagagaagtaattcgaacggcggagaatgtcagagtggagatagacggaggtcgaggggtagttgtcgacggagcgggaatcagaggaagattcagtcgatgaggcggtatcgacaaagaggcggaggataacgtctgcagtagaagagtcgttaaagaaaatgttgttgc---------cgccggtggtgtttggggtacggcgtcgggtttgggttacttcggctacgcttctgtcggagaccgatgagtcgatgactgcgatcgtggacaaatggcggctagcggagggtccggtggaacggtggcgcttcttggggccgccgagcgtcatcgtgcaggtgaaaatggagattgaaaggccgattaaatcaaataaggacgagaaacctgtaaggaaaaaagatcgagagggaaggttttctgggataaagtcgatctgcgattgctgtttgaagaatggataagggacggatcagcaaaaaacacgagatggctgatgagcgagagtcggattcggagagattctgagtctgggctatttatgttattggtcgatataatttaaagaaaaataggaaataatttacgggatgccttctcttcatatttaaaaatgatcc---tgttattacttgcgatcttggctaagcggttctaagagtgttttcttttatat
>Albizia_subdimidiata_var_minor_Gorts_341@NODE_1_length_1609_cov_52.678198
--------------------------------------------------------------------------------------------------gaaaaccacataatggcgcttaaaaaagatcaggtcactaaaaattggcgacttcctatggatgctag-----------taaaaaa--ggagcactttgatagcacagccttatggtagcgcataagctaacagggtcagagagtcatgtcacgtcaaacacacaaacacaaagaatggaccttaacataaaatataaacaagttaaaaaaaaaatatcctcaaagccaagtcaattaatcaaagttagtgaggatcttattcctgaaactataccgtgcaatagattcgcagaatagaataagagagaaaatcttaaa-gtcggaaaaaatataccggtctagtagccaaaatagtgcctgcagcaactgcatttgctaacttgcaagtgcaccgaagcatgacagcagggagacccggcacaatatttctccaggcatcatcccgaaaagccctctgcaaatcagcagtgaacgctgcctgctcactccattctttgacggctgtatcagccactctaagctcgatcattctctccaccaaccacagaagatgcttcccatttgtcatcgctttgtgcaaattcaaccgctgaatcgcctccgtctcattgtggtctcccctaaaatcaggactggaatattcctccaaggactctttcactgttttcaagctcatgttaaacgccttctccaacaccctcttggccgattccctcgaagaaaaatccctcaaaatcttagcaacaaaagccttgacatatgccatgttctgataattgtgaatagccgaaaggatcaagccttcaagcattttttcacaagaatcctcccttagaggggaaatcctggcaagaagctccttcgattcgtcttcactcagaagagggatcaagttcaaaactctcttctcttcctcttccgtccaagggactgcctccaggaaagtaacgcatgaacgaatgcaatcctcgaacaacaattcgagggaaactgcgaggagatcgagagcagtggatgcactgtcaatggtattagcaaaatcattagtatagagcaattcaagaaccgtgagatgggactgaattgaacccggagtagaaggaacgctaagattaagtctaaacaagttatcagagtcatctagtttggaatgatccatccatcggtcagataagagagcagagaagtaattcgaacggcggagaatgtcagagtggagatagacggaggtcgaggggta------------------------------------------------------------------------------------------gttaaagaaaatgttgttgc---------cgccggtggtgtttggggtacggcgtcgggtttgggttacttcggctacgcttttgtcggagagcgatgagtcgatgactgcgatcgtggacaaatggcggctagcggagggtccggtggaacggtgacgcttcttggggcccccgagtgtcattgtgcaggtgaaaatggagattgaaaggccgattaaatcaaataaagacgagaaacctgtaaggaaaaaagatcgagagggagggttttctgggataaagtggatctgcgattgctgtttggagaatggataagggatggaccagcaaaatacacgagatgaccgaggagcgagagtcggattcggagagattctgagcatgggcta------------------------------------------------------------------------------------------------------------------------------------------
>Albizia_tomentosa_Hughes_648@NODE_1_length_1869_cov_154.654018
------------------------------------------gtacggaggtctactaacgaaaggaaaagcaaagatttttgagatcctcaaactaagaaaaccacataatggcgcttaaaaaagatcaggtcactaaaaattggcgacttcctatggatgctagttgc-caatcttaaaaaa--ggaaaactttgatagcacagccttatggtagcgcataagctaacagggtcagagagtcatgtcacgtcaaacacacaaacacaaagaatggaccttgatataaaatataaacaagtt---aaaaaaatatcctcaaagccaagtcgattaatcaaagttagtgaggatcttattcctgaaactataccgtgcaatagattctcagaatagaataagagagaaaatcttaaa-gtcggaaaaaatataccggtctagcagccaaaatagtgcctgccgcaactgcatttgctaacttgcaagtgcaccgaagcatgacagcagggagacccggcacaatatttctccaggcatcatcccgaaaagccctctgcaaatcagcagtgaacgctgcctgctcactccactctttgacggctgtatcagccactctaagctcgatcattctctccaccaaccacagaagatgcttcccatttgtcatcgctttgtgcaaattcaaccgctgaatcgcctccgtctcattgtggtcacccctaaaatcaggactggaatattcctccaaggactctttcactgttttcaagctcatattaaatgccttctccaacaccctcttggccgattccctcgaagaaaaatccctcaaaatcttagcaacaaaagccttgacatatgccatgttctgataattgtgaatagccgaaagtatcaagccttcaagcatttcttcacacgaatcctcccttagaggggaaatcctggcaagaagctccttcgattcctcttcacttagaagatggaccaagttcaaaactctcttctcttcctcttccgtccaagggactgcctccaggaaagtaacgcatgaacgaatgcaatcctcgaacaacaattcgagggcaactgcgaggagatcgagagcaatggatgcactgtcaatggtattagcaaaatcactagtatagagcaattcaagaaccgtgagatgggactgaattgaacccggagtggaaggaacactaagattaagtctaaacaagttatcggagtcatctagtttggaatgatccatccatcggtcagataagagagcagagaagtaattcgaacggcggagaatgtcagagtggagatagacggaggtcgaggggtagttgtcgacggagcgggaatcagagcaagattcagtcgatgaggcggtatcgacaaagaggcggaggataacgtctgcagtagaagagtcgttaaagaaaatgttgttgc---------cgccggtggtgtttggggtacggcgtcgggtttgggttacttcggctacgcttctgtcggagaccgatgagtcgatgactgcgatcgtggacaaatggcggctagcggagggtccagtggaacggtggcgcttcttggggccgccgagcgtcatcgtgcaggtgaaaatggagattgaaaggccgattaaatcaaataaggacgagaaacctgtaaggaaaaaagatcgagagggaaggttttctgggataaagtcgatctgcgattgcggtttgaagaatggataagggatggatcagcaaaaaacacgagatggctgatgagcgagagtcggattcggagagattctgagtctgggctatttatgttattggtcgatataatttaaagaaaaataggaaataatttatgggatgccttctcttcatatttaaaaatgatcc---tgttattacttgcgatcttggc------------------------------t
>Albizia_xerophytica_Hughes_1435@NODE_1_length_1789_cov_142.132593
accattggtttaaacattaaataagaacgagtatctgcttgaatacggaggtctactaacgaaaggaaaagcaaagatttttgagatcctcaaactaagaaaaccacataatggcgcttaaaaaagatcaggtcactaaaaattggcgaattcctatggatgctagttgc-caatctt-aaaaa--ggagcactttgatagcacagccttatggtagcgcataacctaagagggtcagagagtcatgtcacgtaaa----acaaacacaaagaatggaccttaatataaaatataaacgagtt---aaaaaaatatcctcaaagccaagtcgattaatcaaagttagtgaggatcttattcctgaaactataccgtgcaatagattctcagaatagaataagagagaaaattttaaa-gtcggaaaaaatataccggtctagtagccaaaatagtgcctgcagaaactgcatttgctaacttgcaagtgcaccgaagcatgacagcagggagacccggcacaatatttctccaggcatcatcccgaaaagccctctgcaaatcagcagtgaacgccgcctgctcactccattctttgacggctgtatcagccactctaagctcgatcattctctccaccaaccacagaagatgcttcccatttgtcatcgctttgtgcaaattcaaccgctgaatcgcctccgtctcattgtggtctcccctaaaatcaggactggaatattcctccaaggactctttcactgttttcaagctcatgttaaatgccttctccaacaccctcttggccgattccctcgaagaaaaatccctcaaaatcttagcaacaaaagccttgacatatgccatgttctgataattgtgaatagccgaaagtatcaagccttcaagcatttcttcacacgaatcctcccttagaggggaaatcctggcaagaagctccttcgattcctcttcacttagaagatggaccaagttcaaaactctcttctcttcctcttccgtccaagggactgcctccaggaaagtaacgcatgaacgaatgcaatcctcgaacaacaattcgagggcaactgcgaggagatcgagagcaatggatgcactgtcaatggtattagcaaaatcattagtatagagcaattcaagaaccgtgagatgggactgaattgaacccggagtggaaggaacactaagattaagtctaaacaagttatcggagtcatctagtttggaatgatccatccatcggtcagataagagagcagagaagtaattcgaacggcggagaatgtcagagtggagatagacggaggtcgaggggtagttgtcgacggagcgggaatcagaggaagattcagtcgatgaggcggtatcgacaaagaggcggaggataacgtctgcggtagaagagtcgttaaagaaaatgttgttgc---------cgccggtggtgtttggggtacggcgtcgggtttgggttacttcggctacgcttttgtcggagagcgatgagtcgatgactgcgatcgtggacaaatggcagctagcggagggtccggtggaacggtggcgcttcttggggccgccgagtgtcatcgtgcaggtgaaaatggagattgaaaggccgattaaatcaaataaggacgagaaacctgtaaggaaaaaagatcgagagggaaggttttctgggataaagtcgatctgcgattgccgtttgaagaatggataagggatgggtcagcaaaaaacacgagatgactgatgagcgagagtcggattcggagagattctg-----------------------------------------------------------------------------------------------------------------------------------------------------
>Balizia_elegans_Iganci_870@NODE_1_length_2374_cov_198.104484
acccc-------acgattaaataagaacaagtatctgcttgactacagaggtctactaaagaaaggaaaagcaaagatttttgagatcattaaacaaggaaaacactagaatgacgcttaaaaaagatcaggtcactaaaaagtggcgaccttctatggatgctagttgctcaatcttaaaaaaacggagcactttggcagcatagccttatggtagcgcataagctaatatgggcaaagaatcatgtcacgtcaaagacacaaaaacaaagaatggaccaaaatataaaatataaacaatgttaaaaaaaaaaatccttgaagcgaagtcaattaatcagacgcagtgaggttcttattcctgaaaccctgccgtgcaatagattctcaga--aaaataagagagaaaatcttaaaggtaggaaaatatataccggtctagtagccaaaatagtgcctgcagcaactgcatttgctaacttgcaagtgcaacgaagcatgacagcagggagacccggcacaatatttctccaggcatcatcccgaaaagccctctgcaaatcagcagtgaacgctgcctgctcactccattctttgacggctgtataagccactctcagctcgatcattctctccaccaaccacagaagatgcttcccatttgtcatcgctttgtgcaaattcaaccgctgaatcgcctctgtttcattgtggtcccccctaaaatcaggactggaataatcctccaaggactctttcactgtcttcaagctcatgttaaatgccttctccaacaccctcttggccgattccctcgaagaaaaatccctcaaaatcttagcaacaaaagccttgacatatgccatgttctgataattgtgaatagccgaaagtatcaagccttcaagcatttcttcacacgaatcctcccttagaggggaaatcctggcaagaaggtccttcgattcctcttcactcagaagagggattaagttcaaaactctcttctcttcctcttccgtccaagggactgcctccaggaaagtaacgcatgaatgaatgcaatcctcgaacaacaattcgagggcaactgcaaggagatcgagagcagtggatgccctgtcaatggtattagcaaaatcattagtatagagcaattcaagaaccgtgagatgggactgaattgaacccggagtagaaggaacactaagattaagtctaaacaagttatcggagtcatcaagtttggagtgatccatccatcggtcagataagagagcagagaagtaattcgaacggcggagaatgtcagagtggagatagacggaggtggagggggaattgtcgacggagtgggaatcgcaggaagattcagcccatgagcctgtatccacaaagaggcggaggataacgtcagcggtagaagaatcgttaaagaaaatgttgttgctgccggcggcaccggtggtgtttggggtacggcgtcgggtttgggttacttcggcgacgcttttgtcggagagcgatgagtcgatgactgcgatcgtggacaaatagcggctatcagagggtccggaggcacggtggcgcttcttggggccgccgagtgtcattgtgcaggtg-aaatggagattgaaagaccaattaaatcaaataaggaagagaaacctggaaggaaaaaagatcgagtgggaaggttttctgtgataaagccgatctgcgattgatgtttgaagaatggataagggatgaatcaggaaaaaacacgagatgactgatgagcgagagtcggattcggagagattccgagcatgggctatttacgttgttggtgtatataatttaaagaaaaatagtaaataattgatgcgatgccttttcttaatatttaaaaatgagcctagtgttattacttgccatcttagctatgcgcttctagaccgaacttgtttactat
>Balizia_spnov_Morim_577@NODE_1_length_1458_cov_364.115467
-----------------------------------------------------------------------------------------------------------------------------------------------------------------------------------------------------------------------------------------------------------------------------------------------------------------------------------------------------------------------------------------------------------------------------------------------------------------------------------------------------------------------------------cggcgcaatatttctccaggcatcatcccgaaaagccctctgcaaatcagcagtgaacgctgcctgctcactccattctttgacggctgtataagccactctcagctcgatcattctctccaccaaccacagaagatgcttcccatttgtcatcgctttgtgcaaattcaaccgctgaatcgcctccgtttcattgtggtcccccctaaaatcaggactggaatactcctccaaggactctttcactgtcttcaagctcatgttaaatgccttctccaacaccctcttggccgattccctcgaagaaaaatccctcaaaatcttagcaacaaaagccttgacatatgccatgttctgataattgtgaatagccgaaagtatcaagccttcaagcatttcttcacacgaatcttcccttagaggggaaatcctggcaagaaggtccttcgattcctcttcactcagaagagggatcaagttcaaaactctcttctcttcctcttccgtccaagggactgcctccaggaaagtaacgcatgaatgaatgcaatcctcgaacaacaattcgagggcaactgcgaggagatcgagagcagtggatgccctgtcaatggtattagcaaaatcattagtatagagcaattcaagaaccgtgagatgggactgaattgaacccggagtagaaggaacactaagattaagtctaaacaagttatcggagtcatcaagtatggaatgatccatccatcggtcagataagagagcagagaagtaattcgaacggcggagaatgtcagagtggagatagacggaggtggagggggaattgtcgatggagtgggaatcgcaggaagattcagtccatgaggccgtatcgacaaagaggcggaggataacgtcagcggtagaagaatcgttaaagaaactgttgttgctgccggcggcaccggtggtgtttggggtacggcgtcgggtttgggttacttcggcgacgcttttgtcggagagcgatgagtcgatgactgcgatcgtggacaaatagcggctaccagagggtccggaggcacggtggcgcttcttggggccgccgactgtcattgcgcaggtgaaaatggagattgaaaggccaattaaatcaaataaggaagagaaacctggaaggacaaaagatcgagtgggaaggttttctgtgataaagtcgatctgcgattgatgtttgaagaatggataagggatggagcaggcaaaaacacgagatgactgatgagcgagagtcggattcggacagattccgagcatgggctatttacgttgttggtgtatataatttaaagaaaaatagtaaataattgatgcgatgccttttcttaatatttaaaaatgatcctagtgttgttacttgccatcttggccatgcgcttctagaccgaacttgttttgacg
>Cathormion_obliquifoliolatum_Wieringa_6519@NODE_1_length_1602_cov_218.011635
---------------------------------------------------------------------------------------------------------------------------------------------------------------------------------------------------------------------------------------------------------acgtcaaagacacaaaaacaaagaatggaccaaaatataaaatataaacaatgtttaaaaaaaaaatccttgaagcgaagtcaattaatcagacgcagtgaggttcttattcctgaaaccctgccgtgcaatagattctcaga--aaaataagagagaaaatcttaaaggtaggaaaatatataccggtctagtagccaaaatagtgcctgcagcaactgcatttgctaacttgcaagtgcaacgaagcatgacagcagggagacccggcacaatatttctccaggcatcatcccgaaaagccctctgcaaatcagcagtgagcgctgcctgctcactccattctttgacggctgtataagccactctcagctcgatcattctctccaccaaccacagaagatgcttcccatttgtcatcgctttgtgcaaattcaaccgctgaatcgcctctgtttcattgtggtcccccctaaaatcaggactggaatactcctccaaggactctttcactgtcttcaagctcatgttaaatgccttctccaacaccctcttggccgattccctcgaagaaaaatccctcaaaatcttagcaacaaaagccttgacatatgccatgttctgataattgtgaatagccgaaagtatcaagccttcaagcatttcttcacacgaatcctcccttagaggggaaatcctggcaagaaggtccttcgattcctcttcactcagaagagggatcaagttcaaaactctcttctcttcctcttccgtccaagggactgcctccaggaaagtaacgcatgtatgaatgcaatcctcgaacaacaattcgagggcaactgcgaggagatcgagagcagtggatgccctgtcaatggtattagcaaaatcattagtatagagcaattcaagaaccgtgagatgggactgaattgaacccggagtagaaggaacactaagattaagtctaaacaagttatcggagtcatcaagtttggaatgatccatccatcggtcagataagagagcagagaagtaattcgaacggcggagaatgtcagagtggagatagacggaggtggaggggaaattgtcgacggagtgggaatcgcaggaagattcagtccatgaggccgtatcgacaaagaggcggaggataacgtcagcggtagaagaatcgttaaagaaaatgttgttgccgccggcggccccagtggtgtttggggtacggcgtcgggtttgggttacttcggcgacgcttttgtcggagagcgatgagtcgatgactgcgatcgtggacaaatagcggctaccagagggtccggaggcacggtggcgcttcttgaggccgccgagtgtcattgtgcaggtgaaaatggagattgaaaggccaattaaatcaaataaggaagagaaacctggaaggaaaaaagatcgagtgggaaggttttctgtgataaagtcgatctgcgattgatgtttgaagaatggataagggatggatcaggcaaaaacacgagatgactgatgagcgagagtcggattcggagagattccgagcaggggctatttacgttgttggtgtatataatttaaagaaa----------------------------------------------------------------------------------------------------------
>Enterolobium_cyclocarpum_MWC9020@NODE_1_length_1944_cov_435.014462
accattggcttaaccagtaaataagaacaagtatctgcttgaatacagaggtctactgccgaatggaaaagcaaagatttttgagatcaccaaactaagaaaaccacataatagcgcttaaaaaagatcaggtcactaaaaattggcgacttcgtatggatgctagatgataaatcttaagaaa--ggagcacttcgatagcacagccttatggtagcgcataagctagtagggtcagagagtcatgtcacatcaaacacacaaacacaaagaatgggccttaatataaaatataaacaagtt---aaaaaaatatcctcaaatccaagtcgattaatcaaaggcagcgaggttcttattcctgaaactataccgtgcaatagattctcggaatagaataggagagaaaatcttaaa-gtggggaaaaatataccggtctagtagccaaaatattgccagcagcaactgcatttgctaacttgcaagtgcaccgaagcatgacagcagggagacccggcgcaatatttctccaggcgtcatcccgaaaagccctctgcaaatcagcagtgaacgctgcctgctcactccattctttgacggctgtatcagccactctcagctcgatcattctctccaccaaccacagaagatgcttcccatttgtcatcgctttgtgcaaattcaaccgctgaatcgcctccgtctcattgtggtcttccctaaaatcaggactggaatattcctccaaggactctttcactgttttcaagctcatgttaaatgccttctccaacaccctcttggctgattctctcgaagaaaaatccctcaaagtcttagcaacaaaagccttgacatatgccatgttctgataattgtgaatagccgaaagtatcaacccttcaagcatttcttcacacgaatcctcccttagaggagaaatcctggcaagaagctccttcgattcctcttcactcagaagagggatcaaattcaaaactctcttctcttcctcttccgtccaagggactgcctccaggaaagtaacgcatgaacgaatgcaatcctcgaacaacaattcgagggcaactgcgaggagatcgagagcagtggatgcactgtcgatgttattagcaaaatcattagtatagagcaattcaagaaccgtgagatgggactgaattgaacccggagtagaaggaacactaagattaagtctaaacaagttatcggagtcatctagtttggaatgacccatccatcggtcggataagagagcagagaaataattcgaacggcggagaatgtcagagtggagatagacggaggtggagggggaattgtcgacggagcgggaatcggaggaagattcagtcgatgaggcggcatcgacaaagaggcggaggataacgtcagcggtagaagaatcgttaaagaagatgttgtttatgccggcggcaccggtggtgtttggggtacggcgtcgggtttgggttacttcggcgacgcttttgtcagagagcgatgagtcgatgactgcaatcgtggacaaatggcggctaccggagggtccggtggcacggtggcgcttcttggggccgccgagtgtcattgtgcaggtgaaaatggagattgaaaggccgattaaatcaaataaggaaggtaaacctgaaagggaaaaagatcgagtgggaaggttttctgggacaaagtcgatctgtgattgacgtttgaagaatgtataagggatgtatcaggcagaaacacgagatgactgatgagctagagtcggattcggagagattccgagcatgggctatttacgttgttggtgtatataatttaaagaaaaatagtaaataatcgatgggatgcctattcttaatatttaaaaatgatgcttatgttattaattgccatcataattaaacgt----------------------aa
>Hydrochorea_corymbosa2_Iganci_862@NODE_1_length_1742_cov_507.474215
--------------------------------------------------------------------------------------------------------------------------------------------------cgacctcctatggatgctagttgctcaatcttaaaaaaacggagcactttggcagcatagccttatggtagcgcataagctaatatgggcaaagaatcatgtcacgtcaaagacacaaaaacaaagaatggaccaaaatatcaaatataaacaatgtttaaaaaaaaaatccttgaagcgaagtcaattaatcagacgcagtgaggttcttattcctgaaaccctgccgtgcaatagattctcaga--aaaataagagagaaaatcttaaagttaggaaaatatataccggtctagtagccaaaatagtgcctgcagcaactgcatttgccaacttgcaagtgcaacgaagcatgacagcagggagacccggcacaatatttctccaggcatcatcccgaaaagccctctgcaaatcagcagtgagcgctgcctgctcactccattctttgacggctgtataagccactctcagctcgatcattctctccaccaaccacagaagatgcttcccatttgtcatcgctttgtgcaaattcaaccgctgaatcgcctctgtttcattgtggtcccccctaaaatcaggactggaatactcctccaaggactctttcactgtcttcaagctcatgttaaatgccttctccaacaccctcttggccgattccctcgaagaaaaatccctcaaaatcttagcaacaaaagccttgacatatgccatgttctgataattgtgaatagccgaaagtatcaagccttcaagcatttcttcacacgaatcctcccttagaggggaaatcctggcaagaaggtccttcgattcctcttcactcagaagagggatcaagttcaaaactctcttctcttcctcttccgtccaagggactgcctccaggaaagtaacgcatgaatgaatgcaatcctcgaacaacaattcgagggcaactgcgaggagatcgagagcagtggatgccctgtcaatggtattagcaaaatcattagtatagagcaattcaagaaccgtgagatgggactgaattgaacccggagtagaaggaacactaagattaagtctaaacaagttatcggagtcatcaagtttggaatgatccatccatcggtcagataagagagcagagaagtaattcgaacggcggagaatgtcagagtggagatagacggaggtggagggggaattgtcgacggagtgggaatcgcaggaagattcagtccatgaggccgtatcgacaaagaggcggaggataacgtcagcggtagaagaatcgttaaagaaaatgttgttgctgccggcggcaccggtggtgtttggggtacggcgtcgggtttgggttacttcggcgacgcttttgtccgacagcgatgagtcgatgactgcgatcgtggacaagtagcggctaccagagggtccggaggcacggtggcgcttcttgaggccgccgagtgtcattgtgcagttgaaaatggagattgaaaggccaattaaatcaaataaggaagagaaacctggaaggaaaaaagatcgagtgggaaggttttctgtgataaagtcgatctgcgattgatgtttgaagaatggataagggatggatcaggcaaaaacacgagatgactgatgagcgagagtcggattcggagagattccgagcatgggctatttacgttgttggtgtatataatttaaagaaaaattgtaaataattgatgggatgccttttcttaatatt--------------------------------------------------------------------
>Hydrochorea_marginata_Morim_563@NODE_1_length_2306_cov_288.772544
acccttcctttaaacattaaataagaacaagtatctgattgactacagaggtctac----------------------------------taaacaaagaaaacactagaatgacgcttaaaaaatatcaggtcactaaaaattggcgacctcctatggatgctagttgctcaatcttaaaaaaacggagcactttggcagcatagccttatggtagcgcataagctaatatgggcaaagaatcatgtcacgtcaaagacacaaaaacaaagaatggaccaaaatataaaatataaacaatgtttaaaaaaaaaatccttgaagcgaagtcaattaatcagacgcagtgaggttcttattcctgaaaccctgccgtgcaatagattctcaga--aaaataagagagaaaatctt-aaggtaggaaaatatataccggtctagtagccaaaatagtgcctgcagcaactgcatttgccaacttgcaagtgcaacgaagcatgacagcagggagacccggcacgatatttctccaggcatcatcccgaaaagccctctgcaaatcagcagtgagcgctgcctgctcactccattctttgacggctgtataagccactctcagctcgatcattctctccaccaaccacagaagatgcttcccatttgtcatcgctttgtgcaaattcaaccgctgaatcgcctctgtttcattgtggtcccccctaaaatcaggactggaatactcctccaaggactctttcactgtcttcaagctcatgttaaatgccttctccaacaccctcttggccgattccctcgaagaaaaatccctcaaaatcttagcaacaaaagccttgacatatgccatgttctgataattgtgaatagccgaaagtatcaagccttcaagcatttcttcacacgaatcctcccttagaggggaaatcctggcaagaaggtccttcgattcctcttcactcagaagagggatcaagttcaaaactctcttctcttcctcttccgtccaagggactgcctccaggaaagtaacgcatgaatgaatgcaatcctcgaacaacaattcgagggcaactgcgaggagatcgagagcagtggatgccctgtcaatggtattagcaaaatcattagtatagagcaattcaagaaccgtgagatgggactgaattgaacccggagtagaaggaacactaagattaagtctaaacaagttatcggagtcatcaagtttggaatgatccatccatcggtcagataagagagcagagaagtaattcgaacggcggagaatgtcagagtggagatagacggaggtggagggggaattgtcgacgtagtgggaatcgcaggaagattcagtccatgaggccgtatcgacaaagaggcggaggataacgtcagcggtagaagaatcgttaaagaaaatgttgttgctgccggcggcaccggtggtgtttggggtacggcgtcgggtttgggttacttcggcgacgcttttgtcggagagcgatgagtcgatgactgcgatcgtggacaaatagcggctaccagagggtccggaggcacggtggcgcttcttgaggccgccgagtgtcattgtgcagttgaaaatggagattgaaaggccaattaaatcaaataaggaagagaaacctggaaggaaaaaagatcgagtgggaaggttttctgtgataaagtcgatctgcgattgatgtttgaagaatggataagggatggatcaggcaaaaacacgagatgactgatgagcgagagtcggattcggagagattccgagcatgggctatttacgttgttggtgtatataatttaaagaaaaattgtaaataattgatgggatgccttttcttaatatttaaaaatgatcctagcgttattacttgtcatcttagccatccgct----gccttaagtcgtttttatc
>Jupunba_abbottii_Zanoni_21220@NODE_1_length_1854_cov_229.557681
-----------------------------------------------------------------------------------------------------------------------------------------------------------------tctagttgctcaatcttaaaaaaaaggagcactttggcagcatagccttatgttagcgcataagctaatatgggcaaagaatcatgtcacgtcaaagacacaaaagcaaagaatggaccaaaatataaagaataaacaatgttt--aaaaaaaatccttgaagcgaagtcaattaatcagacgcagtgaggttcttattcctgaaaccatgccgtgcaatagattctcagaataaaataagggagaaaatcttaaaggtaggaaaatatataccggtctagtagccaaaatagtgcctgcagcaactgcatttgctaacttgcaagtgcagcgaagcatgacagcagggagacccggcgcaatatttctccaggcatcatcccggaaagccctctgcaaatcagcagtgaacgctgcctgctcgctccattctttgaccgctgtatcagctactctcagctcgatcattctctccaccaaccacagaagatgcttcccatttgtcatcgctttgtgcaaattcaaccgctgaatcgcctccgtttcattgtggtcccccctaaaatcaggactggaatactcctccaaggactctttcactgtcttcaagctcatgttaaatgccttctccaacaccctcttggccgattccctcgaagaaaaatccctcaaaatcttagcaacaaaagccttgacatatgccatgttctgataattgtgaatagccgaaagtatcaagccttcaagcatttcttcacacgaatcctctcttagaggggaaatcctggcaagaagctccttcgattcgtcttcactcagaagagggatcaagttcaaaactctcttctcttcctcttccgtccaagggactgcctccaggaaagtaacgcatgaatgaatgcaatcctcgaacaacaattcgagggcaactgcgaggagatcgagagcagtggatgcactgtcaatggtattagcaaaatcattagtatagagcaattcaagaaccgtgagatgggacggaattgaacccggagtagaaggggcactaagattaagtctaaacaagttatcggagtcatctagtttggaatgatccatccatcggtcagataagagagcagagaagtaattcgaacggcggagaatgtcagagtggagatagacggaggtggagggggaattgtcgacggagcgggaatcggaggaagattcagtcgatgaggcggtatcgacaaagaggcggaggataacgtcagcggtagaagaatcgttaaagaaaatgttgt---tgccggcggcaccagtggtgtttggggtacggcgtcgggtttgggttacttcggcgacgcttttgtcggagagcgatgagtcgatgactgcgatcgtggacaaatggcggctagcggagggtccggtggcacggtggcgcttcttggggccgccgagtgtcattgtgcgggtgaaaatggagattgaaaggccaattaaatcaaataaggaagaggaacctgtaaggaaaaaagatcgagtgggaaggttttctgggataaaatcgatctgcgattgatgtttgaagaatggataagggatggatcaggcaaacacacgagatgactgatgagcgagagtcggattcggagagattccgagccatggctatttatgttgttggtgtatataatttaaagaaaaatagtacataattgatgcgatgccttttcttaatatttaaaaatgatcctaatgtcgttacttgccatcttaactaggcgcttcgagactgaaattttta--taa
>Jupunba_filamentosa_Lima_7487@NODE_1_length_2119_cov_198.615083
acccttcctttaaccattatataagaacaagtatttgcttgactacagaggtctactaaagaaaggaaaagcaaaga-ttttgagatcattaaacaaagaaaacactagaatgacgcttaaaaaagatcaggtcactaaaaattggcgatctcctatggatgctagtggttcaatcttaaaaaaacggagcactttggcagcatagccttatggtagcgcataagctaatatgggcaaagaatcatgtcacgtcaaagacacaaaaacaaagaatggaccaaaatataaaatataaacaatgtttaaaaaaaaaatccttgaagcgaagtcaattaatcagacgcagtgacgttcttattcctgaaaccctgccgtgcaatagattctcaga--aaaataagagagaaaatcttaaaggtaggaaaatatataccggtctagtagccaaaatagtgcctgcagcaactgcatttgctaacttgcaagtgcaacgaagcatgacagcagggagacccggcgcaatatttctccaggcatcatcccgaaaagccctctgcaaatcagcagtgaacgctgcctgctcactccattctttgacggctgtataagccactctcagctcgatcattctctccaccaaccacagaagatgcttcccatttgtcatcgctttgtgcaaattcaaccgctgaatcgcctccgtttcattgtgatcccccctaaaatcaggactggaatactcctccaaggactctttcactgtcttcaagctcatgttaaatgccttctccaacaccctcttggccgattccctcgaagaaaaatccctcaaaatcttagcaacaaaagccttgacatatgccatgttctgataattgtgaatagccgaaagtatcaagccttcaagcatttcttcacacgaatcctcccttagaggggaaatcctggcaagaaggtccttcgattcctcttcactcagaagagggatcaagttcaaaactctcttctcttcctcttccgtccaagggactgcctccaggaaattaacgcatgaatgaatgcaatcctcgaacaacaattcgagggcaactgccaggagatcgagagcagtggatgccctgtcaatggtattagcaaaatcattagtatagagcaattcaagaaccgtgagatgggactgaattgaacccggagtagaaggaacactaagattaagtctaaacaagttatcggagtcatcaagtttggaatgatccatccatcggtcagataagagagcagagaagtaattcgaacggcggagaatgtcagagtggagatagacggaggtggagggggaattgtcgacggagagggaatcggaggaacgttcagtccatgaggccgtatcgacaaagaggcggaggataacgtcagcggtagaagaatcgttaaagaaaatgttgttgccgccggcggcaccggtggtgtttggggtacggcgtcgggtttgggttacttcggcgacgcttttgtcggagagcgatgagtcgatgactgcgatcgtggacaaatagcggctaccggagggtccggaggcacggtggcgcttcttggggccgccgagtgtcattgtgcaggtgaaaatggggattgaaaggccgattaaatcaaataaggaagagaaacctgtaaggaaaaaagatcgagtgggaaggttttctgtgataaagtcgatctgcgattgatgtttgaagaatggataagggatggatcaggcaaaaacacgagatgactgatgagcgagagtcggattcggagagattccgagcatgggctatttacgttgttggtgtatataatttaaagaaaaatagtaaataattgatggg-----tgttatgaacattaatta-----tgtggatccattaactcacaaaccaacaagaagcttct---------------aacaa
>Jupunba_langsdorfii_Ribeiro_728@NODE_1_length_1839_cov_231.468218
----------------------------------------------------------------------------------------------------------------------------------------------------------------------------------------------------------------------------------------------------------------------------------------aaaatataaaatataaacaatgttt--aaaaaaaatccttgaagcgaagtcaattaatcagacgcagtgaggttcttattcctgaaaccctgccgtgcaatagattctcaga--aaaataagagagaaaatctttaaggtaggaaaatatataccggtctagtagccaaaatagtgcctgcagcaactgcatttgctaacttgcaagtgcaacgaagcatgacagcagggagacctggcgcaatatttctccaggcatcatcccgaaaagccctctgcaaatcagcagtgaacgctgcctgctcactccattctttgacggctgtataagccactctcagctcgatcattctctccaccaaccacagaagatgcttcccatttgtcatcgctttgtgcaaattcaaccgctgaatcgcctccgtttcattgtggtcccccctaaaatcaggactggaatactcctccaaggactctttcactgtcttcaagctcatgttaaatgccttctccaacaccctcttggccgattccctcgaagaaaaatccctcaaaatcttagcaacaaaagccttgacatatgccatgttctgataattgtgaatagccgaaagtatcaagccttcaagcatttcttcacacgaatcctcccttagaggggaaatcctggcaagaaggtccttcgattcctcttcactcagaagagggatcaagttcaaaactctcttctcttcctcttccgtccaagggactgcctccaggaaagtaacgcatgaatgaatgcaatcctcgaacaacaattcgagggcaactgagaggagatcgagagcagtggatgccctgtcaatggtattagcaaaatcattagtatagagcaattcaagaaccgtgagatgggactgaattgaacccggagtagaaggaacactaagattaagtctaaacaagttatcggagtcatcaagtttggaatgatccatccatcggtcagataagagagcagagaagtaattcgaacggcggagaatgtcagagtggagatagacggaggtggagggggaattgtccacggagaggcaatcggaggaagattcagtccatgaggccgtatcgacaaagaggcggaggataacgtcagcggtagaagaatcattaaagaaaatgttgttgctgccggcggcaccggtggtgtttggggtacggcgtcgggtttgggttacttcggcgacgcttttgtcggagagcgatgagtcgatgactgcgatcgtggacaaatagcggctaacggagggtccggaggcacggtggcgcttcttggggccgccaagtgtcattgtgcaggtgaaaatggagattgaaaggccgattaaatcaaataaggaagagaaacctgtaaggaaaaaagatcgagtgggaaggttttctgtgataaagtcgatctgcgattgatgtttgaagaatggataagatttggatcaggcaaaaacacgagatgactgatgagcgagagtcggattcggagagattccgagcatgggctatttgcgttgttggtgtatataatttaaagaaaaatagtaaataattgatgggattccttttcttaatatttaaaaatgatcctagtgttattacttgccatcttagctaatcgcttctagactgaatatgttt-tggg
>Jupunba_limae_Iganci_261@NODE_1_length_2530_cov_163.152874
acccttcctttaaccattaaataagaacaagtatctgcttgactacagaggtctactaaagaaaggaaaagcaaagatttttgagatcattaaacaaagaaaacactagaatgacgcttaaaaaagatcaggtcactaaaaattggcgacctcctatggatgctagttgctcaatcttaaaaaaacggag-actttggcagcatagccttatggtagcgcataagctaatatgggcaaagaatcatgtcacgtcaaagacacaaaaacaaagaatggaccaaaatataaaatataaacaatgttt-aaaaaaaaatccttgaagcgaagtcaattaatcagacgcagtgaggttcttattcctgaaaccctgccgtgcaatagattctcaga--aaaataagagagaaaatcttaaaggtaggaaaatatataccggtctagtagccaaaatagtgcctgcagcaactgcatttgctaacttgcaagtgcaacgaagcatgacagcagggagacccggcgcaatatttctccaggcatcatcccgaaaagccctctgcaaatcagcagtgaacgctgcctgctcactccattctttgacggctgtataagccactctcagctcgatcattctctccaccaaccacagaagatgcttcccatttgtcatcgctttgtgcaaattcaaccgctgaatcgcctccgtttcattgtggtcccccctaaaatcaggactggaatactcctccaaggattctttcactgtcttcaagctcatgttaaatgccttctccaacaccctcttggccgattccctcgaagaaaaatccctcaaaatcttagcaacaaaagccttgacatatgccatgttctgataattgtgaatagccgaaagtatcaagccttcaagcatttcttcacacgaatcctcccttagaggggaaatcctggcaagaaggtccttcgattcctcttcactcagaagagggatcaagttcaaaactctcttctcttcctcttccgtccaagggactgcctccaggaaagtaacgcatgaatgaatgcaatcctcgaacaacaattcgagggcaactgcgaggagatcgagagcagtggatgcactgtcaatggtattagaaaaatcattagtatagagcaattcaagaaccgtgagatgggactgaattgaacccggagtagaaggaacacaaagattaagtctaaacaagttatcggagtcatcaagtttggaatgatccatccatcggtcagataagagagcagagaagtaattcgaacggcggagaatgtcagagtggagatagacggaggtggagggggaattgtcgacggagagggaatcggaggaagattcagtccatgaggccgtatcgacaaagaggcggaggataacgtcagcggtagaagaatcgttaaagaaaatgttgttgctgccggcggcaccggtggtgtttggggtacggcgtcgggtttgggttacttcggcgacgcttttgtcggagagcgatgagtcgatgactgcgatcgtggacaaatagcggctaccggagtgtccggaggtacggtggcgcttcttggggccgccgagtgtcattgtgcaggtgaaaatggagattgaaaggccgataaaatcaaataaggaagagaaacctgtaaggaaaaaagatcgagtgggaaggttttttgtgataaagtcgatctgcgattgatgttcgaagaatggataagggatggatcaggcaaaaacacgagatgactgatgagcgagagtcggattcggagagattccgagcatgggctatttacgtcgttggtgtatataatttaaagaaaaatagtaaataattgatgggatgcc------------ttagaaatgatcctagtgttattacttgccatcttagctaagcgcttctagactgaacttgcttatcac
>Jupunba_longipedunculata_Cardona_2682@NODE_1_length_1772_cov_308.224189
-------------------------------------------------------------------------------------------------------cactagaatgacgcttaaaaaagatcaggtcactaaaaattggcgacctcctatggatgctagttgctcaatcttaaaaaaatggagcactttggcagcatagccttatggtagcgcacaagctaatatgggcaaagaatcatgtcacgtcaaagacacaaaaacaaagaatggaccaaaatataaaatataaacaatgtttaaaaaaaaaatccttgaagcgaagtcaattaatcagacgcagtgaggttcttattcctgaaaccctgccgtgcaatagattctcaga--aaaataagagagaaaatcttaaaggtaggaaaatatataccggtctagtagccaaaatagtgcctgcagcaactgcatttgctaacttgcaagtgcaacgaagcatgacagcagggagacccggcgcaatatttctccaggcatcatcccgaaaagccctctgcaaatcagcagtgaatgctgcctgctcactccattctttgacggctgtataagccactctcagctcgatcattctctccaccaaccacagaagatgcttcccatttgtcattgctttgtgcaaattcaaccgctgaatcgcctccgtttcattgtggtcccccctaaaatcaggactggaatattcctccaaggactctttcactgtcttcaagctcatgttaaatgccttctccaacaccctcttggccgattccctcgaagaaaaatccctcaaaatcttagcaacaaaagccttgacatatgccatgttctgataattgtgaatagccgaaagtatcaagccttcaagcatttcttcacacgaatcctcccttagaggggaaatcctggcaagaaggtccttcgattcctcttcactcagaagagggatcaagttcaaaactctcttctcttcctcttccgtccaagggactgcctccaggaaagtaacgcatgaatgaatgcaatcctcgaacaacaattcgagggcaactgcgaggagatcgagagcagtggatgccctgtcaatggtattagcaaaatcattagtatagagcaattcaagaaccgtgagatgggactgaattgaacccggagtagaaggaactctaagattaagtctaaacaagttatcggagtcatcaagtttggaatgatccatccatcggtcagataagagagcagagaagtaattcgaacggcggagaatgtcagagtggagatagacggaggtggagggggaattgtcgacggagagggaatcggaggaagattcagtccatggggccgtatcgacaaagaggcggaggataacgtcagcagtagaagaatcgttaaagaaaatgttgttgctgccggcggcaccggtggtgtttggggtacggcgtcgggtttgggttacttcggcgacgcttttgtcggagagcgatgagtcgatgactgcgatcgtggacaaatagcggctaccggagtgtccggaggaacggtggcgcttcttggggccgccgagtgtcattgtgcaggtgaaaatggagattgaaaggccgataaaatcaaataaggaagaaaaacctgtaaggaaaaaagatcgagtgggaaggttttctgtgataaagtcgatctgcgattgatgtttgaagaatggataagggatggatcaggcaaaaacaggagatgactgatgagcgagagtcggattcggagagattccgagcatgggctatttacgtcgttggtgtatataatttaaagaaaaatagtaaataattgatgggatg-----------------------------------------------------------------------------------
>Jupunba_macradenia_Lourteig_3021@NODE_1_length_1652_cov_252.334603
----------------------------------------------------------------------------------------------------------------------------------------------------------------------------------------------------------------------tagcgcataagctaatatgggcagagaatcatgtcacgtcaaagacacaaaaacaaagaatggaccaaaatataaaatataaacaatgtttaaaaaaaaaatccttgaagcgaagtcaattaatcagacgcagtgaggttcttattcctgaaaccctgccgtgcaatagattctcaga--aaaataagagagaaaatcttaaaggtaggaaaatatataccggtctagtagccaaaatagtgcctgcagcaactgcatttgctaacttgcaagtgcaacgaagcatgacagcagggagacccggcacaatatttctccaggcatcatcccgaaaagccctctgcaaatcagccgtgaacgctgcctgctcactccattctttgacggctgtataagccactctcagctcgatcattctctccaccaaccacagaagatgctttccatttgtcatcgctttgtgcaaattcaaccgctgaatcgcctctgtttcattgtggtcccccctaaaatcaggactggaatactcctccaaggactctttcactgtcttcaagctcatgttaaatgccttctccaacaccctcttggccgattccctcgaagaaaaatccctcaaaatcttagcaacaaaagccttgacatatgccatgttctgataattgtgaatagccgaaagtatcaagccttcaagcatttcttcacacgaatcctcccttagaggggaaatcctggcaagaaggtccttcgattcctcttcactgagaagagggatcaagttcaaaactctcttctcttcctcttccgtccaagggactgcctccaggaaagtaacgcatgcatgaatgcaatcatcgaacaacaattcgagggcaactgcgaggagatcgagagcagtggatgccctgtcaatggtattagcaaaatcattagtatagagcaattcaagaaccgtgagatgggactgaattgaacccggagtagaaggaacactaagattaagtctaaacaagttatcggagtcatcaagtttggaatgatccatccatcggtcagataagagagcagagaagtaattcgaacggcggagaatgtcagagtggagatagacggaggtggagggggaattgtcgacggagagggaatcggaggaagattcagtccatgaggccgtatcgacaaagaggcggaggataacgtcagcggtagaagaatcgttaaagaaaatgttgttgctgccggcggcaccggtggggtttggggtacggcgtcgggtttgggttacttcggcgacgcttttgtcggagagcgatgagtcgatgactgcgatcgtggacaaatagcggctaccggagggtccggaggcacggtggcgcttcttggggccgccgagtgtcattgtgcaggggaaaatggagattgaagggccgataaaatcaaataaggaagagaaacctgtaaggaaaaaagatcgagtgggaaggttttctgtgatagagtcggtctgtgattgatgtttgaagaatggataagggatggatcaggcaaaaacacgagatgactgatgagcgagagtcggattcggagagattccgagcatgggctatttacgttgttggtgtatataa-ttaaagaaaaatagtaaataattgat-----------------------------------------------------------------------------------------
>Jupunba_nipensis_Mayo_19662@NODE_1_length_1617_cov_81.516234
---------------------------------------------------------------------------------------------------------------------------------------------------------------------------------------------ccactttggcagcatagccttatggtagcgcataagctaatatgggcaaagaatcatgtcacgtcgaagacacaaaaacaaagaatggaccaaaatataaagaataaacaatgttt--aaaaaaaatccttgaagcgaagtcaattaatcagacgcagtgaggttcttattcctgaaaccatgtcgtgcaatagattctcagaataaaataagggagaaaatcttaaagataggaaaatatataccggtctagtagccaaaatagtgcctgcagcaactgcatttgctaacttgcaagtgcagcgaagcatgacagcagggagacccggcgcaatatttctccaggcatcatcccggaaagccctctgcaaatcagcagtgaacgctgcttgctcgctccattctttgacggctgtatcagctactctcagctcgatcattctctccaccaaccacagaagatgcttcccatttgtcatcgctttgtgcaaattcaaccgctgaatcgcctccgtttcattgtgatcccccctaaaatcaggactggaatactcctccaaggactctttcactgtcttcaagctcatgttaaatgccttctccaacaccctcttggccgattccctcgaagaaaaatccctcaaaatcttagcaacaaaagccttgacatatgccatgttctgataattgtgaatagccgaaagtatcaagccttcaagcatttcttcacacgaatcctcccttagaggggaaatcctggcaagaagctccttcgattcgtcttcactcagaagagggatcaagttcaaaactctcttctcttcctcttccgtccaagggactgcctccaggaaagtaacgcatgaatgaatgcaatcctcgaacaacaattcgagggcaactgcgaggagatcgagagcagtggatgcaccgtcaatggtattagcaaaatcattagtatagagcaattcaagaaccgtgagatgggacggaattgaacccggagtagaaggggcactaagattaagtctaaacaagttatcggagtcatctagtttggaatgatccatccatcggtcagataagagagcagagaagtaattcgaacggcggagaatgtcagagtggagatagacggaggtggagggggaattgtcgacggagcgggaatcggaggaagattcagtcgatgaggcggtatcgacaaagaggcggaggataacgtcagcggtagaagaatcgttaaagaaaatgttgt---tgccggcggcaccagtcacgtttggggtacggcgtcgggtttgggttacttcggcgacgcttttgtcggagagcgatgagtcgatgactgcgatcgtggacaaatggcggctagcggagtgtccggtggcacggtggcgcttcttggggccggcgagtgtcattgtgcgggtgaaaatggagattgaaaggccaattaaatcaaataaggaagaggaacctgtaaggaaaaaagatcgagtgggaaggttttctgggataaaatcgatctgcgattgatgtttgaagaatggataagggatggatcaggcaaacacacgagatgactgatgagcgagagtcggattcggagagattccgag---------------------------------------------------------------------------------------------------------------------------------------------------
>Jupunba_villosa_Borges_423@NODE_1_length_2041_cov_231.218432
acccttcctttaaccattaaataagaacaagtatctgcttgactacagaggtctactaaagaaaggaaaagcaaagatttttgagatcattaaacaaagaaaacactagaatgacgcttaaaaaagatcaggtcactaaaaattggcgacctcctatggatgctagttgctcaatcttaaaaaaacggagcactttggcagcatagccttatggtagcgcataagctaatatgggcaaagaatcatgtcacgtcaaagacacaaaaacaaagaatggaccaaaatataaaatataaacaatgttt-aaaaaaaaatccttgaagcgaagtcaattaatcagacgcagtgaggttcttattcctgaaaccctgccgtgcaatagattctcaga--aaaataagagagaaaatcttaaaggtaggaaaatatataccggtctagtagccaaaatagtgcctgcagcaactgcatttgctaacttgcaagtgcaacgaagcatgacagcagggagacccggcgcaatatttctccaggcatcatcccgaaaagccctctgcaaatcagcagtgaacgctgcctgctcactccattctttgacggctgtataagccactctcagctcgatcattctctccaccaaccacagaagatgcttcccatttgtcatcgctttgtgcaaattcaagcgctgaatcgcctccgtttcattgtggtcccccctaaaatcaggactggaatactcctccaaggattctttcactgtcttcaagctcatgttaaatgccttctccaacaccctcttggccgattccctcgaagaaaaatccctcaaaatcttagcaacaaaagccttgacatatgccatgttctgataattgtgaatagccgaaagtatcaagccttcaagcatttcttcacacgaatcctcccttagaggggaaatcctgacaagaaggtccttcgattcctcttcactcagaagagggatcaagttcaaaactctcttctcttcctcttccgtccaagggactgcctccaggaaagtaacgcatgaatgaatgcaatcctcgaacaacaattcgagggcaactgcgaggagatcgagagcagtggatgccctgtcaatggtattagcaaaatcattagtatagagcaattcaagaaccgtgagatgggactgaattgaacccggagtagaaggaacactaagattaagtctaaacaagttatcggagtcatcaagtttggaatgatccatccatcggtcagataagagagcagagaagtaattcgaacggcggagaatgtcagagtggagatagacggaggtggagggggaattgtcgacggagagggaatcggaggaagattcagtccatgaggccgtatcgacaaagaggcggaggataacgtcagcggtagaagaatcgttaaagaaaatgttgttgctgccggcggcgccggtggtgtttggcgtacggcgtcgggtttgggttacttcggcgacgcttttgtcggagagcgatgagtcgatgactgcgatcgtggacaaatagcggctaacggagggtccggaggcacggtggcgcttcttggggccgccaagtgtcattgtacaggtgaaaatggagattgaaaggccgattaaatcaaataaggaagagaaacctgtaaggaaaaaagatcgagtgggaaggttttctgtgataaagtcgatctgcgattgatgtttgaagaatggataagggatggatcagccaaaaacacgagatgaccgatgagcgagagtcggattcggagagattccgagcatgggctatttacgtcgttggtgtatataatttaaagaaaaa--------------------------------------------------------------------------------------------------------
>Punjuba_lehmannii_Escobar_7465@NODE_1_length_2134_cov_165.334954
-----------------------------agtatcagcttgactacagaggtctactaaagaaaggaaaagcaaagatttttgagatcattaaacaaagtaaacactagaattacgcttaaaaaagatcaggtcactaaaaattggcgacctcctat-gatgctagttgctcaatcttaaaaaaacggagcactttagcagcatagccttatggtagcgcataagctaatatgggcaaagaatcatgtcacgtcaaagacacaaaaacaaagaatggaccagaatataaagaataaacaatgttt-aaaaaaaaatcctcgaagcgaagtcaattaatcagacgcagtgaggttcttattcctgaaaccatgccgtgcaatagattctcagaataaaataagggagaaaatcttaaaggtaggaaaatatataccggtctagtagccaaaatagtgcctgcagcaactgcatttgctaacttgcaagtgcaacgaagcatgacagcagggagacccggcgcaatatttctccaggcatcatcccgaaaagccctctgcaaatcagcagtgaacgctgcctgctcactccattctttgacggctgtatcagccactctcagctcgatcattctctccaccaaccatagaagatgcttcccatttgtcatcgctttgtgcaaattcaaccgctgaatcgcctccgtttcattgtggtcccccctaaaatcaggactggaatactcctccaaggactctttcactgtcttcaagctcatgttaaatgccttctccaacaccctcttggccgattccctcgaagaaaaatccctcaaaatcttagcaacaaaagccttgacatatgccatgttttgataattgtaaatagccgaaagtatcaagccttcaagcatttcttcacacgaatcttcccttagaggcgaaatcctggcaagaagctccttcgattcgtcttcactcagaagagggatcaagttcaaaactctcttctcttcctcttccgtccaaggaactgcctccaggaaagtaacgcatgaatgaatgcaatcctcgaacaacaattcgagggcaactgcgaggaaatcgagagcagtggatgcactgtcaatggtattagcaaaatcattagtatagagcaattcaagaaccgtgagatgggactgaattgaacccggagtagaaggaacactaagattaagtctaaacaagttatcggagtcatctagtttggaatgatccatccatcggtcagataagagagcagagaagtaattcgaacggcggagaatgtcagagtggagatagacggaggtggagggggaattgtcgacggagcgggaatcggaggaagattcagtcgatgaggcggtatcgacaaagaggcggaggataacgtctgctgtagaagaatcgttaaagaaaatgttgttgccgccagcggcaccggtggtgtttgggggacggcgtcggatttgggttacttcggcgacgcttttgtcggagagcgatgagtcgatgactgcgatcgtggacaaatggcggctagcggagggtccggtggcacggtggcgcttcttggggccgccgagtgtcattgtgcaggtgaaaatggagattgaaaggccgattaaatcaaataaggaagagaaacctgtaaggaaaaaagatcgagtgggaaggttttccgggataaaatcgatctgcgattgatgtttgaagaatggataagggatggatcaggcaaaaacgcgagatgactgatgagcgagagtcggattcggagagattccgagcaatggctatttatgttgttggtgtatataatttaaagaaaaatagtaaataattgatggtatgccttttcttaatatttaaaaatgatcctaatgttattacttggccacttaactaagcgcttcgagactgaaatttttatggac
>_R_Acacia_rostellifera_Murphy_466@NODE_2_length_864_cov_21.302414
--------------------------------------------------------------------------------------------------------------------------------------------------------------------------------------------------------------------------------------------------------------------------------------------------------------------------------------------------------------------------------------------------------------------------------------------------------------------------------------------------------------------------------------------------------------------------------------------------------------------------------------------------------------------------------------------------------------------------------------------------------------------------------------------------------------------------------------------------------------------------------------------------------------------------------------------------ttgaaatgaa------caaatgcaagaaattcacggactgattcaatttgattgttttgtatctgcaagtgatatcacaaccacaacggccaattctcaagctcacggcaacataggcgcaagtttcactatagtctgtatgggtaaaaaaaactcaaaccgcaatttcaaaaacaattttataagggaggacttctcttacgtactattttataaattgtaaaaattattcttcaaaagcgacccaatatctatatgtttggattaacttttgtttagaaaaaaaatggtaaaaatgttttttcataataaattctatgaaaaaagtaattttgataaaatgat--agtgtttagatattgttatcacaataatttttttgatgctcaatttaccaaaaaagacatatttgcatataaaggataatattttaaagaagcaggaattggaggaagattcaatccatgaggcagtatcgacaaagaggcggaggataacatcaacggtagaagaattgttaaagaaaatgttgttgttgcccgcggcataggtggtatttggggtgcgacactaggtttgagttacttcggcgacgcttttgtcggagagtgacgagtcaatgactacgatcatggacaaatggtggctaccagagggtccgatggtgcggtggcgcttcttgggaccactgagtgtcattgtgcaagtgaaaatggagattgacaaaccgattgaaacaataagagaacacgaacaaaagagag--agagaagacaacacaacaattcgtgtca--------------------------------agatga-gaaagagtaagaggaaaaaacggctttttcaa-----------------------------------------------------------------------------------------------------------------------------------------------------------------------------------
>_R_Acacia_rostellifera_Murphy_466@NODE_3_length_819_cov_22.076819
-------------------------------------------------------------------------------------------------------------------------------------------------------------------------------------------------------------------------------------------------------------------------------------------------------------------------------------------------------------------------------------------------------------------------------------------------------------------------------------------------------------------------------------------------------------------------------------------------------------------------------------------------------------------------------------------------------------------------------------------------------------------------------------------------------------------------------------------------------------------------------------------------------------------------------------------------------------------------------------------------------------------------------------------------------------------------------------------------------------------------------------------------caattttatacgtactattttataaattgtaaaaattgttcttcaaaaacgacccaatatctatgtgtttggattaacttttattt-gaaaaaaaatggtaaaaatg-tttttcataatagattctatgaaaaaagtaattttgataaaatgat--agtgtttagatattgttatcacaataattttttca-tgctcaatttaccaaaaaagacat--------------gataatattttaaagatgcgggaattggaggaagattcaatccacgaggcagtatccacaaagaggcggaggataacatcaacggtagaagaattgttaaagaaaatgttgttgttgcccacggcataggtgttatttggggtacgacaccaggtttgggttacttcggcgacgcttttgtcggagagtgatgagtcaatgactacgattgtggataaatggtggctaccagagagtccgatggtgcggtggcgcttcttgggaccactgagtgtcattgtgcaagtgaatatggagattgacaagccgattgaaacaataagagaacacgaacaaaagagagaaagagaagacaacacaacaattcgtgtca--------------------------------agatga-gaaagagtaagaggaaaaaacggctttttcaaaaccatagttttcactccaaaataacttcgtatagtgtttaacaatttttttagcatttatattttt----aaattgccaaacactcactaagaaactttgtcatcctc-------------------ttactaattggctttttagctgagacaatcaaa-------------aaaac
>_R_Albizia_adinocephala_FHO33_88@NODE_1_length_2032_cov_278.852685
accattggtttaaccattaaataagaacaaacatccgcttgagtacggaggtctactaacgaaaggaaaagcaaagatttttgagatcctcaaactaagaaaaccacataatggcgcttaaaaaagatcaggtcactaaaaattggcgacttcctatggatgctagttgc-caatcttaaaaaa--ggagaactttgatagcacagccttatggtagcgcataagctaacagggtcagagagtcatgtcacgtcaaacacacaaacacaaagaatggaccttgatataaaatataaacaagtt---aaaaaaatatcctcaaagccaagtcgattaatcaaagttagcgaggatcttattcctgaaactataccctgcaatagattctcagaatagaataagagagaaaatcttaaa-gtcggaaaaaatataccggtctagtagccaaaatagtgcctgccgcaactgcatttgctaacttgcaagtgcaccgaagcataacagcagggagacccggcacaatatttctccaggcatcatcccgaaaagccctctgcaaatcagcagtgaacgctgcctgctcactccattctttgacggctgtatcagccactctaagctcgatcattctctccaccaaccacagaagatgcttcccatttgtcatcgctttgtgcaaattcaaccgctgaatcgcctccgtctcattgtggtcacccctaaaatcaggactggaatattcctccaaggactctttcactgttttcaagctcatgttaaatgccttctccaacaccctcttggccgattccctcgaagaaaaatccctcaaaatcttagcaacaaaagccttgacatatgccatgttctgataattgtgaatagccgaaagtatcaagccttcaagcatttcttcacacgaatcctcccttagaggggaaatcctggcaagaagctccttcgattcctcttcacttagaagatggaccaagttcaaaactctcttctcttcctcttccgtccaagggactgcctccaggaaagtaacgcatgaacgaatgcaatcctcgaacaacaattcgagggcaactgcgaggagatcgagagcaatggatgcactgtcaatggtattagcaaaatcattagtatagagcaattcaagaaccgtgagatgggactgaattgaacccggagtggaaggaacactaagattaagtctaaacaaattatcggagtcatctagtttggaatgatccatccatcggtcagataagagagcagagaagtaattcgaacggcggagaatgtcagagtggagatagacggaggtcgaggggtagttgtcgacggagcgggaatcagaggaagattcagtcgatgaggcggtatcgacaaagaggcggaggataacgtctgcggtagaagagtcgttaaagaaaatgttgttgc---------cgccggtggtgtttggggtacggcgtcgggtttgggttacttcggctacgcttctgtcggagagcgatgagtcgatgactgcgatcgtggacaaatggcggctagcggagggtccggtggaacggtggcgcttcttggggccgccgagcgtcatcgtgcaggtgaaaatggagattgaaaggccgattaaatcaaataaggacgagaaacctgtaaggaaaaaagatcgagagggaaggttttccgggataaagtcgatctgcgattgctgtttgaagaatggataagggatggatcagcaaaaaacacgagatggctgatgagcgagagtcggattcggagagattctgagcctgggctatttatgttattggtggatataatttaaagaaaaataggaaataatttatgggatgccttttcttcatatttaaaaatgatcc---tgttattacttgccatcttggctaagcggttctaaaactgttttcttt---aa
>_R_Albizia_burkartiana_StivalSantos_678@NODE_1_length_1446_cov_15.613947
------------------------------------------------------------------------------------------------------------------------------------------------------------------------------------------------------------------------------------------------------------------------------------------------------------------------------------------------------------------------------------------------gtctcagaatagaataagagagaaaatcttaaa-gtcggaaaaaatataccagtctagtagccaaaatagtgcctgcagcaactgcatttgctaacttgcaagtgcaccgaagcatgacagccgggagacccggcacaatatttctccaggcatcatcccgaaaagccctctgcaaatcagccgtgaacgctgcctgctcactccattctttgacggctgtatcagccactctaagctcgatcattctctccaccaaccacagaagatgcttcccatttgtcatcgctttgtgcaaattcaaccgctgaatcgcctccgtctcattgtggtctcccctaaaatcaggactggaatattcctccaaggactctttcactgttttcaagctcatgttaaatgccttctccaacaccctcttggccgattccctcgaagaaaaatccctcaaaatcttagccacaaaagccttgacatatgccatgttctgataattgtgaatagccgaaagtatcaagccttcaagcatttcttcacacgaatcctcccttagaggggaaatcctggcaagaagctccttcgattcctcttcactcagaagagggatcaaattcaaaactctctgctcttcctcttccgtccaagggactgcctccaggaaagtaacgcatgaacgaatgcaatcctcgaacaacaattcgagggcaactgcaaggagatcgagagcagtggatgcactgtcaatggtattagcaaaatcattagtatagagcaattcaagaaccgtgagatgggactgaattgaacccggagtagaaggaacactaagattaagtctaaacaagtcatcggagtcatctagtttggaatgatccatccatcggtcagataagagagcagagaagtaattcgaacggcggagaatgtcagagtggagatagacggaggtcgaggggtagttgtcgacggagcgggaatcggaggacgattcagttgatgaggcggtatcgacaaagaggcggaggataacgtctgcggtagaagagtcgttaaagaaaatgttgttgccgccgccgaagccggcggtgtttggggtacggcgtcgggtttgggttacttcggcgacgcttttgtcggagagcgatgagtcgatgactgcgatcgtggacaaatggcggctagaggagggtccggtggaacggtggcgcttcttggggccgccgagtgtcattgtgcacgtgaaaatggagattgaaaggccgattaaatcaaataaggaagagaaacctgtaaggaaaaaagatcgagagagaaggttttctgggatcaagtcgatcggcgattgctgtttgaagaatggataagggatggatcaggcaaaaccacgagatgactgatgagcgagagtcggattaggagagattccgagcatgggctatttatgttg--------------------------------------------------------------------------------------------------------------------------------g
>_R_Albizia_decandra_Vilhena_231@NODE_1_length_1509_cov_61.220670
----------------------------------------------------------------------------------------------------------------------------------------------------------------------------------------------------------------------------------------ggtcagagagtcatgccacgtcaaacacacaaacacaaagaatggaccataatataaaatagaaacaagtt--aaaataaatatcctcaaagccaagtcgattaatcaaaggcagtgaggttcttattcctgaaactataccgtgcaatagattctcagaatagaata--agagaaaatcttaaa-gtcggaaaaaatataccggtctagtagccaaaaaagtgcctgcagcaactgcatttgctaacttgcaagtgcaccgaagcataacagcagggagacccggcacaatatttctccaggcatcatcccgaaaagccctctgcaaatcagccgtgaacgctgcctgctcactccattctttgacggctgtctcagccactctaagctcgatcattctctccaccaaccacagaagatgcttcccatttgtcatcgctttgtgcaaattcaaccgctgaatcgcctccgtctcattgtggtctcccctaaaatcaggactggaatattcctccaaggactctttcactgttttcaagctcatgttaaatgccttctccaacaccctcttggccgattccctcgaagaaaaatccctcaaaatcttagcaacaaaagccttgacatatgccatgttctgataattgtgaatagccgaaagtatcaagccttcaagcatttcttcacacgaatcctcccttagaggggaaatcctggcaagaagctccttcgattcttcttcactcagaagagggattaagttcaaaactctcttctcttcctcttccgtccaagggactgcctccaggaaagtaacgcatgagcgaatgcaatcctcgaacaacaattcgagggcaactgcgaggagatcgagagcagtggatgcactatcaatggtattagcaaaatcattagtatagagcaattcaagaaccgtgagatgggactgaattgaacccggagtagaaggaacgctaagattaagtctaaacaagttatcggagtcatctagtttggaatgatccatccatcggtcagataagagagcagagaagtaattcgaacggcggagaatgtcagagtggagatagacggaggtcgaggggtagttgtcgacggagcgggaatcggaggaagattcagtcgatgaggcggtatcgacaaagaggcggaggatagcgtctgcggtagaagagtcgttaaagaaaatgttgttgc---------cgacggtggtgtttggggtatggcgtcgggtttgggttacttcggctacgcttttgtcggagagcgatgagtcgatgactgcgatcgtggacaaatggcggctaccagagggtccggtggaacggtggcgcttcttggggccgccgagtgtcattgtgcaggtgaaaatggagattgaaaggccgattaaatcaaataaggacgagaaacctgtaacgtaaaaagatcgagagggagggttttctgggataaagtcgatctgcgattgctgtttgaagaatggataagggatggat-----------------------------------------------------------------------------------------------------------------------------------------------------------------------------------------------------------
>_R_Albizia_edwallii_Dalmaso_272@NODE_1_length_1575_cov_13.527632
-----------------------------------------------------------------------------------------------------------------------------------------------------------------------------------------------------------------------------------------------------------gtcaaacacacaaacacaaagaatggaccttaatataaaatataaacaagtt---aaaaaaatatcctcaaagccaagttgattaatcaaaggcagtga-gttcttattcctgaaactataccgtgcaatagattctcagaacagaataagagagaaaatcttaaa-gtcagaaaaaatataccagtctagtagccaaaatagtgcctgcagcaactgcatttgctaacttgcaagtgcaccgaagcatgacagcagggagacccggcacaatatttctccaggcatcatcccgaaaagccctctgcaaatcagccgtgaacgctgcctgctcactccattctttgacggctgtatcagccactctaagctcgatcattctctccaccaaccacagaagatgcttcccatttgtcatcgctttgtgcaaattcaaccgctgaatcgcctccgtctcattgtggtctcccctaaaatcaggactggaatattcctccaaggactctttcactgttttcaagctcatgttaaatgccttctccaacaccctcttggccgattcccttgaagaaaaatccctcaaaatcttagcaacaaaagccttgacatatgccatgttctgataattgtgaatagccgaaagtatcaagccttcaagcatttcttcacacgaatcctcccttagaggggaaatcctggcaagaagctccttcgattcctcttcacttagaagagggatcaagttcaaaactctcttctcttcctcttccgtccaagggactgcctccaggaaagtaacgcatgaacgaatgcaatcctcgaacaacaattcgagggcaactgcgaggagatctagagcagtggatgcactgtcaatggtattagcaaaatcattagtatagagcaattcaagaaccgtgagatgggactgaattgaacccggagtagaaggaacactaagattaagtctaaacaagttatcggagtcatctagtttggaatgatccatccatcggtcagataagagagcagagaagtaattcgaacggcggagaatgtcagagtggagatagacggaggtcgaggggtaattgtcgacggagcgggaatcggaggaagattcagtcgatgaggcggtatcgacaaagaggcggaggataacgtctgcggtagaagagtcgttaaagaaaatgttgttgccgccggcggcgccggtggtgtttggggtgcggcgtcgggtttgggttacttcggcgacgcttttgtcggagagcgatgagtcgatgactgcgatcgtggacaaatggcggctagcggagggtccagtggaacggtggcgcttcttggggccgccgagtgtcattgtgcaggtgaaaatggagattgaaaggccggttaaatcaaataaggaagagaaacctgtgaggaaaaaagatcgagaggtaaggttttctggaataaagtcgatctgtgattgctgtttgaagaatggataaggaatggatcaggcaaaaacacga-atcactgatgatcgagagtcggattcggagagattccgagcatgggccatttatgttgtt------------------------------------------------------------------------------------------------------------------------------g
>_R_Albizia_niopoides_Simon_1601@NODE_1_length_1894_cov_225.098514
------------------------------------------------------------------aaaagcaaagatttttgagatcctcaaactaagaaaaccacataatggcgcttaaaaaagatcaagtcagtaaaaattggcgacttcctatggatgctagttgc-caaatttaaaaaa--ggagcactttaatagcacagccttatggtagcgcataagctaaaagggtcagagagtcatgtcacgtcaaacacacaaacacaaagaatggaccttaatataaaatataaacaagtt--aaaaaaaatatcctcaaagccaagtcgattaatcaaagttagtgaggatcttattcctgaaactataccgtgcaatagattctcagaatagaataagagataaaatcttaaa-gtaggaaaaaatataccggtctagtagccaaaatagtgcccgcagcaacggcatttgctaacttgcaagtgcaccgaagcatgacagcagggagacccggcacaatatttctccaggcatcatcccgaaaagccctctgcaaatcagcagtgaacgctgcctgctcactccattctttgacggctgtatcagccactctaagctcgatcattctctccaccaaccacagaagatgcttcccatttgtcatcgctttgtgcaaattcaaccgctgaatcgcctccgtctcattgtggtctcccctaaaatcaggactggaatattcctccaaggactctttcactgttttcaagctcatgttaaatgccttctccaacaccctcttggccgattccctcgaagaaaaatccctcaaaatcttagcaacaaaagccttgacatatgccatgttctgataattgtgaatagccgaaaggatcaagccttcaagcatttcttcacacgaatcctcccttagaggggaaatcctggcaagaagctccttcgattcctcttcactcagaagagcgatcaagttcaaaactctcttctcttcctcttccgtccaaggaactgcctccaggaaagtaacgcatgaacgaatgcaatcctcgaacaacaattcgagggcaactgcgaggagatcgagagcagtggatgcactatcaatggtattagcaaaatcattagtatagagcaattcaagaacagtgagatgggattgaattgaacccggagtagaaggaacgctaagattaagtctaaacaagttatcggagtcatctagtttggaatgatccatccatcggtcagataagagagcagagaagtaattcgaacggcggagaatgtcagagtggagatagacggaggtcgaggggtagttgtcgacggagcgggaatcggaggaagattcagtcgacgaggcggtatcgacaaagaggcggaggataacgtctgcggtagaagagtcgttaaagaaaatgttgttgc---------cgccggtggtgtttggggtacggcgtcgtgtttgggttacttcggcaacgcttttgtcggagagcgatgagtcgatgactgcgatcgtggacaaatggcggctagcggagggcccggtggaacggtggcgcttcttggggccgccgagtgtcattgtgcaggtgaaaatggagattggaaggccgattaaatcaaataaggacgagaaacctgtaaggaaaaaagatcgagagggagggttttctgggataaagtcgatctgcgattgctgtttgaagaatggataagggatggatcagcaaaatacacgaga-gactgatgagcgagagtcggattcggagagattctgagcatgggctatttatgttgttggtgtatatgatttaaagaaaaatattaaataattgatggcatgccttttcttaatatttaaaaatgatcc---tgttattacttgcgatccgggctaagccgt-----------cttcttt-tttt
>_R_Albizia_subdimidiata_var_subdimidiata_Ferreira_210@NODE_1_length_1863_cov_224.843785
-------------------------------------------tacggaggtctaccaacgaaaggaaaagcaaagatttttgagatcctcaaactaagaaaaccacatagtggcgctaaaaaaagatcaggtcactaaaaattggcgacttcctatggatgctag-----------taaaaaa--ggagcactttgatagcacagccttatggtagcgcataagctaacagggtcagagagtcatgtcacgtcaaacacacaaacacaaagaatggaccttaatataaaatataaacaagtt-aaaaaaaaatatcctcaaagccaagtcgattaattaaagttagtgaggatcttattcctgaaactataccgtgcaatagattcgcagaatagaataagagagaaaatcttaaa-gtcggaaaaaatataccggtctagtagccaaaatagcgcctgcagcaactgcatttgctaacttgcaagtgcaccgaagcatgacagcagggagacccggcacaatatttctccaggcatcatcccgaaaagccctctgcaaatcagcagtaaacgctgcctgctcactccattctttgacggctgtatcagccactctaagctcgatcattctctccaccaaccacagaagatgcttcccatttgtcatcgctttgtgcaaattcaaccgctgaatcgcctccgtctcattgtggtctcccctaaaatcaggactggaatattcctccaaggactctttcactgttttcaagctcatgttaaacgccttctccaacaccctcttggccgattccctcgaagaaaaatccctcaaaatcttagcaacaaaagccttgacatatgccatgttctgataattgtgaatagccgaaaggatcaagccttcaagcattttttcacaagaatcctcccttagaggggaaatcctggcaagaagctccttcgattcgtcttcactcagaagagggatcaagttcaaaactctcttctcttcctcttccgtccaagggactgcctccaggaaagtaacgcatgaatgaatgcaatcctcgaacaacaattcgagggcaactgcgaggagatcgagagcagtggatgcactgtcaatggtattagcaaaatcattagtatagagcaattcaagaaccgtgagatgggactgaattgaacccggagtagaaggaacgctaagattaagtctaaacaagttatcagagtcatctagtttggaatgatccatccatcggtcagataagagagcagagaagtaattcgaacggcggagaatgtcagagtggagatagacagaggtcgaggggtagttgtcgacggagcgggaatcggaggaagattcagtcgatgaggcggtatcgacaaagaggcggaggataacgtctgcggtagaagagtcgttaaagaaaatgttgttgc---------cgccggtggtgtttggggtacggcgtcgggtttgggttacttcggctacgcttttgtcggagagcgatgagtcgatgactgcgatcgtggacaaatggcggctagcggagggtccggtggaacggtgacgcttcttggggcccccgagtgtcattgtgcaggtgaaaatggagattgaaaggccgattaaatcaaataaagacgagaaacctgtaaggaaaaaagatcgagagggagggttttctgggataaagtggatctgcgattgctgtttggagaatggataagggatggatcagcaaaatacacgagatgaccgaggagcgagagtcggattcggagagattctgagcatgggctatttgtgttgttggtgtatataatttaaagaaaaatattaaataattgatgggatgccttttcttaatatttaaaaatgattc---tgttattacttgcgatccaggctaa---------------------------g
>_R_Albizia_tomentella_Leach_Dunlop_3801@NODE_1_length_2074_cov_412.761642
aacattggcttgaccattaaataagaacaagtatctgcttgcatacagaggtctactcacgaaaggaaatgcaaaaatttttgagatcatcaaactaagaaaaccgcataatggcgcttagaaaagatcagatcactaaaaattggcgacttcctctggatgatagttgctcaatcttaaaaag--ggagccctttgatagcacagccttatggtagcgcctaagctaatagggtcagagagtcacatcacgtcaaacacacaaacacaaagaatggaccttaatataaaacataaacaagtt---caaaaaatatcctcaaagccaagtcgattaatcaacggcagtgaggttcttattcctgaaagtacaccgtgcaatggattctcagaatagaataagagagaaaatcttaaa-ctcgggaaaaatataccggtctagtagccaaaatagtgcctgcagcaactgcatttgctaacttgcaagtgcaacgaagcatgacagcagggagacccggcgcaatatttctccaggcatcatctcgaaaagccctctgcaaatcagcagtgaacgctgcctgctcactccattctttgacggctgtatcagccactctaagctcgatcattctctccaccaaccacagaagatgcttcccatttgtcatcgctttgtgcaaattcaaccgctgaatcgcctccgtctcattgtggtctcccctaaaatcaggactggaatattcctccaaggactctttcacagttttcaagctcatgttaaatgccttctccaacaccctctttgccgattccctcgaagaaaaatccctcaaaatcttagcaacaaaagccttgacatatgccatgttctgataattgtgaatagccgaaagtatcaaaccttcaagcatttcttcacacgaatcctcccttggaggggaaatcctggcaagaagctccttcgattcctcttcgctcagaagagggatcaagttcaaaactctcttctcttcctcttccgtccaagggactgcctccaggaaagtaacgcatgagcgaatgcaatcctcgaacaacaattcgagggcaactgcgaggagatcgagagcagtggatgcactgtcaatggtattagcaaaatcattagtatagagcaattcaagaaccgtgagatgggactgaattgaacccggagtagaaggaacactaagattaagtctaaacaagttatcggagtcatctagtttggaatgacccatccatcggtcagataagagagcagagaagtaattcgaacggcggagaatgtcagagtggagatagacggaggtggaggaggaattgtcgacggagcgggaatcagaggaagattcaatcgatgaggtagtatcgacaaagaggcggaggataacgtcagcagtagaagaatcgttaaagaaaatgttgttgctgccggcggaaccggtggtgtttggggtatggcgtcgggtttgggttacttcggcgacgcttttgtcggagatcgatgagtcgatgactgcaatcgtggacaaatggcgcctaccggagggtccggtggcacggtggcgcttcttggggccgccgagtgtcattgtgcaggtgaaaatggagatcgaaaagctgattaaatcaaataaggaagagaaacctgcaaggaaaaaagatcgagtgggaaggttttctgggataaagtggatctgcgattgatgtttgaagaatggataagggatggatcaggcaaaaacacgagatgactgacgagcgagagttggattcggagagattccgagcaagggctatttatgttgttgatgtatataatttgaataaaaatattaaataattgatgggatgccttttcttaatatttaaaaatgatcctaatattattacttg-catcttaactgagcgtttcgaaatagttcttattctcgta
>_R_Archidendron_clypearia_Wieringa_1849@NODE_1_length_1988_cov_428.003663
accattggcttaaccattaaataagaacaagtatctgcttgaatacagaggtctactaatgaaaggaaaagcaaagatttttgagatcatcaaactaagaaaaccacataatggcgcttaaaaaagatcaggtcactaaaacttggcgacttcctatggatgctagttgctcaatcttaaaaaa--ggagcactttgattgaacagccttatggtatagagcaagctaatagggtcagagagtcatgtcacgtcaaacacacaaacacaaagaatggaccttaatataaaatataaacaagtt---aaaaaaatatcctcaaagccaagtcgattaatcaaaggcagtgaggttcttattcctgaaactatgccgtgcaatagattctcagaatagaat-agagagaagatcttaaa-gtcggaaaaaatataccggtctagtagccaaaataatgcctgcagcaactgcatttgctaacttgcaagtgcaccgaagcatgacagcagggagacccggcgcaatatttctccaggcatcatcccgaaaagccctctgcaaatcagcagtgaacgctacctgctcactccattctttgacggctgtatcagccactctaagctcgatcattctctccaccaaccacagaagatgcttcccatttgtcatcgctttgtgcaaattcaaccgctgaatcgcctccgtctcattgtggtctcccctaaaatcaggactggaatattcctccaaggactctttcactgttttcaagctcatgttaaatgccttctccaacaccctcttggccgactccctcgaagaaaaatccctcaaaatcttagcaacaaaagccttgacatatgccacgttctgataattgtgaatagccgaaagtatcaacccttcaagcatttcttcacacgaatcctcccttcgaggggaaatcctggcaagaagctccttcgattcctcttcactgagaagagggatcaagttcaaaactctcttctcttcctcttccgtccaagggactgcctccaggaaagtaacgcatgaacgaatgcaatcctcgaacaacaattcgagggcaactgcgaggagatcgagagcagtggatgcactgtcaatggtattagcaaaatcattagtatagaacaattcaagaaccgtgagatgggactgaattgaacccggagtagaaggaccactaagattaagtctaaacaagttatcggagtcatctcgtttggaatgacccatccatcggtcagataggagagcagagaagtaattcgaacggcggagaatgtcagagtggagatagacggaggtggaggggggattgtcgacggagcgggaatcggaggaagattcagtcgatgaggtggaatcgacaaagaggcggaggataacgtcagcggtagaagaatcgttaaagaaaatgtcgttgctgccggcggcaccggtagtgtttcgggtatggcgtcgggtttgggttacttcggcgacgcttttgtcggagagcgatgagtcgatgactgcgatcgtggacaaatggcggctaccggagggtccggtggcacggtggcgcttcttggagccgccgagtgtcatcgtgcaggtgaaaatggagattgaaaggccgattaaatcaaataaggaagagaaaccggtaaggaaaaaagatcgagtgggaaggttttctgagataaagtggatctgcgattgatgtttgaagaatggataagggatggatcgggcaaaaacacaagatgattgatgagcgagagtcggattcggagagatttcgagcatgggctatttatgttgttggtatatataatttaaagaaaaatagtaaataattgatgggatgctttttcttaatatttaaaaatgatcctaatgttattacttgccatcttaactaagcgcttctagacca------------aa
>_R_Balizia_leucocalyx_Aguilar_1939@NODE_1_length_2199_cov_235.450047
acccttcctttaaccattaaataagaacaagtatctgcttgactacagaggtctactaaagaaaggaaaagcaaagatttttgagatcattaaacaaacaaaacactagaatgacgcttaaaaaagatcaggtcactaaaaattggcgacctcctatggatgctagttgctcaatcttaaaaaaacggagcactttggcagcatagccttatggtagctcataagctaatatgggcaaagaatcatgtcacgtcaaagacacaaaaacaaagaatggaccaaaatataaaatataaacaatgtttaaaaaaaaaatccttgaagcgaagtcaattaatcagacgcagtgaggttcttattgccgaaaccctgccgtgcaatagattctcaga--aaaataagagagagaatcttaaaggtaggaaaatatataccggtctagtagccaaaatagtgcctgcagcaactgcatttgctaacttgcaagtgcaacgaagcatgacagcagggagacccggcgcaatatttctccaggcatcatcccgaaaagccctctgcaaatcagcagtgaacgctgcctgctcactccattctttgacggctgtataagccactctcagctcgatcattctctccaccaaccacagaagatgcttcccatttgtcatcgctttgtgcaaattcaaccgctgaatcgcctccgtttcattgtggtcccccctaaaatcaggactggaatactcctccaaggactctttcactgtcttcaagctcatgttaaatgccttctccaacaccctcttggccgattccctcgaagaaaaatccctcaaaatcttagcaacaaaagccttgacatatgccatgttctgataattgtgaatagccgaaagtatcaagccttcaagcatttcttcacacgaatcctcccttagaggggaaatcctggcaagaaggtccttcgattcctcttcactcagaagagggatcaagttcaaaactctcttctcttcctcttccgtccaagggactgcctccaggaaagtaacgcatgaatgaatgcaatcctcgaacaacaattcgagggcaactgcgaggagatcgagagcagtggatgccctgtcaatggtattagcaaaatcattagtatagagcaattcaagaaccgtgagatgggactgaattgaacccggagtagaaggaacactaagattaagtctaaacaagttatcggagtcatcaagtttggaatgatccatccatcggtcagataagagagcagagaagtaattcgaacggcggagaatctcagagtggagatagacggaggtggagggggaattgtcgacggagagggaatcggaggaagattcagtccatgaggccgtatcgacacagaggcggaggataacgtcagcggtagaagaatcgttaaagaaaatgttgttgctgccggcggcaccggtggtgtttggggtacggcgtcgggtttgggttacttcggcgacgcttttgtcggagagcgatgagtcgatgactgcgatcgtggacaaatagcggctaccagagggtccggaggcacggtggcgcttcttgggcccgccgagtgtcattgtgcaggtgaaaatggagattgaaaggccgattaaatcaaataaggaagagaaacctgtaagg---aaagatcgagtgggaaggttttctgtgataaagtcgatctgcgattgatgtttgaagaatggataagggatggatcaggcaaaaacacgagatgactgatgagcgagagtcggattcggagagattccgagcatgggctatt-------------tatataatttaaagaaaaatagtaaataattgatgggatgccttttcttaatatttaaaaatgatcctagtgttattacttgccatcttagctatgcgcttctagactgaacttg---actat
>_R_Balizia_pedicellaris_Queiroz_15529@NODE_1_length_1826_cov_377.184077
---------------------------------------------------------------------------------------------------------------------------------------------------gacctcctatggatgctagttgttcaatcttaaaaaaacggagcactttggcagcatagccttatggtagcgcataagctaatatgcgcaaagaatcatgtcacgtcaaagacacaaaaacaaagaatggaccaaaatataaaatataaacaatgttaaaaaaaaaaatccttgaagcgaagtcaattaatcagacgcagtgaggttcttattcctgaaacccttccgtgcaatagattctcaga--aaaataagagagaaaatctttaaggtaggaaaatatataccggtctagtagccaaaatagtgcctgcagcaactgcatttgctaacttgcaagtgcaacgaagcatgacagcagggagacccggcgcaatatttctccaggcatcatcccgaaaagccctctgcaaatcagcagtgaacgctgcctgctcactccattctttgacggctgtataagccactctcagctcgatcattctctccaccaaccacagaagatgcttcccatttgtcatcgctttgtgcaaattcaaccgctgaatcgcctccgtttcattgtggtcccccctaaaatcaggactggaatactcctccaaggactctttcactgtcttcaagctcatgttaaatgccttctccaacaccctcttggccgattccctcgaagaaaaatccctcaaaatcttagcaacaaaagccttgacatatgccatgttctgataattgtgaatagccgaaagtatcaagccttcaagcatttcttcacacgaatcctcccttagaggggaaatcctggcaagaaggtccttcgattcctcttcactcagaagagggatcaagttcaaaactctcttctcttcctcttccgtccaagggactgcctccaggaaagtaacgcatgaatgaatgcaatcctcgaacaacaattcgagggcaactgcgaggagatcgagagcagtggatgccctgtcaatggtattagcaaaatcattagtatagagcaattcaagaaccgtgagatgggactgaattgaacccggagtagaaggaacactaagattaagtctaaacaagttatcggagtcatcaagtttggaatgatccatccatcggtcagataagagagcagagaagtaattcgaacggcggagaatgtcagagtggagatagacggaggtggagggggaattgtcgacggagtgggaatcgcaggaagattcagtccatgaggccgtatcgacaaagaggcggaggacaacgtcagcggtagaagaatcgttaaagaaaatgttgttgctgccggcggcaccggtggtgtttggggtacggcgtcgggtttgggttacttcggcgacgcttttgtcggagagcgatgagtcgatgactgcgatcgtggacaaatagcggctaccagagggtccggaggcacggtggcgcttcttggggccgccgagtgtcattgtgcaggtgaaaatggagattgaaaggccaattaaatcaaataaggaagagaaacctggaaggaaaaaagatcgagtgggaaggttttctgtgataaagtcgatctgcgattgatgtttgaagaatggataagggatggatcaggcaaaaacccgagatgactgatgagagagagtcggattcggagggattccgagcatgggctattcacgttgttggtgtatataatttaaagaaaaatagtaaataattgatgggatgccttttcttaatatttaaaaatgatccttgtgttattacttgccatcttagctatgcgcttatagactgaacttgtttgcatt
>_R_Calliandra_bella_LPQ15696@NODE_1_length_1790_cov_434.029189
-----------------------------------------------------------------------------------------------------------------------------------gtcactaaaatttggcgacttcctatggatgttaattgctcaatcttgtcaac--cgagcac-ttggcagcatagctttatggtagcgcataagctaata-ggtcagagagtcatgtcacgtcaaagacacaagaacaaagaatggaactaaatataaaaaatgatcataattaaccaaaaaaatcctggaagcgaagtcaataaatcagatgaagtgaggctcttactcctgaaactatgcagtgcaatagattcttggaacaaaacaagagtgtaaaccttagaggtcggaaaaattataccgatctgttcgccaaaatagtgcctgcagcaactgcatttgctaacttgcaagtgcaacgaagcataacagcaggaagacccggcgccatatttctccatgcatcatcccgaaaagccctctgcaaatcagcagcgaacactgcctgctcactccattctttgacggccggatcagccactctcagctcgatcattctctccaccaaccacagaagatgcttcccatttgtcatcgctttgtgtaaattcaaccgctgaatcgcctccgtctcattatggtctcccctaaaatcaggactggaatactcttccaaggaatctttcactgtcttcaagctcatgttaaaagccttctccaacaccctcttagccgattccctcgaagaaaaatccctcaaaatcttagcaacaaaagccttgacatatgccatgttctgataattgtgaatggccgaaagtatcagaccttccagcatttcttcacacaaatcctcccttactggggaaaccctggcaagaagctccttcgattcctcttcactcatgaaagggatcaagtttaaaactctcttctcttcctcttccgtccaaggcactgcctccaggaaagtaacgcatgaacgaatgcaatcctcgaacaacaattcgaggccaacttcgaggagatcgagagcagtggacgcactgtcaatggcattagcaaaatcattggtatagagcaattcaagaaccgtgagatgggactgaattgaacccgtagtagaaggaacactaagactaagtgtaaacaagttatcagagtcatctagtttggaatggcccatccatcggtcagataagagagcagagaagtaattcgaacggcggagaatgtcagagtggagatagacggagttagagggcgaattgtcaacggagcgggaatcagaggaagattcagtcgatgaggcggtatcaacaaagaggcggaggataacgtcagcagtggaagaatcgttaaacagaatgttgttgctaccggtggaacaggtgatgtttgtggtacggcgtcgggtttgggttacttcggcgacgcttttgtcagagagcgatgagtctatgactgcgatcgtggacaaatggcggctgccggatggtccggcggcacggtggcgcttcttggggccgccgtgtgtcattgtgcg---------ggagattcaaaggc-----------------aaagaaaatacaacaaggaaaatcgatcgagcgggaagattttctgggttaaagacgatctgggatcgatgtttgaagaacggataagggatggatcaggcaaattcaccaca----agatgagggagagtcgaattcggagagattccgagaatggtctatttttgttgttggtgtatataattttttaataatt--tggataatccacgtaaaaaactttaaaaacagggaaaatgttctcaaatctgaaatctcaatatcataattgtgggat------------------tttcc
>_R_Cathormion_rhombifolium_Deighton_3618@NODE_1_length_1835_cov_139.285552
----------------------------------------------------------------------------attttttagatcattaaacaaagaaaacactagaatgacgcttaaaaaagatcaggtcactaaaaattggcgacctcctatggatgctagttgcttaatcttaaaaaaacggagcactttggcagcatagccttatggtagcgcataagctaatatgggcaaagaatcatgtcacgtcaaagacacaaaaacaaagaatggaccaaaatataaaatataaacaatgtttaaaaaaaaaatccttgaagcgaagtcaattaatcagacgcagtgaggttcttattcctgaaaccctgccgtgcaatagattctcaga--aaaataagagagaaaatcttaaaggtaggaaaatatataccggtctagtagccaaaatagtgcctgcagcaactgcatttgctaacttgcaagtgcaacgaagcatgacagcagggagacccggcacaatatttctccaggcatcatcccgaaaagccctctgcaaatcagcagtgagcgctgcttgctcactccattctttgacggctgtataagccactctcagctcgatcattctctccaccaaccacagaagatgcttcccatttgtcatcgctttgtgcaaattcaaccgctgaatcgcctctgtttcattgtggtcccccctaaaatcaggactggaatactcctccaaggactctttcactgtcttcaagctcatgttaaatgccttctccaacaccctcttggccgattccctcgaagaaaaatccctcaaaatcttagcaacaaaagccttgacatatgccatgttctgataattgtgaatagccgaaagtatcaagccttcaagcatttcttcacacgaatcctcccttagaggggaaatcctggcaagaaggtccttcgattcctcttcactcagaagagggatcaagttcaaaactctcttctcttcctcttccgtccaagggactgcctccaggaaagtaacgcatgaatgaatgcaatcctcgaacaacaattcgagggcaactgcgaggagatcgagagcagtggatgccctgtcaatggtattagcaaaatcattagtatagagcaattcaagaaccgtgagatgggactgaattgaacccggagtagaaggaacactaagattaagtctaaacaagttatcggagtcatcaagtttggaatgatccatccatcggtcagataagagagcagagaagtaattcgaacggcggagaatgtcagagtggagatagacggaggtggagggggaattgtcgacggagtgggaatcgcaggaagattcagtccatgaggccgtatcgacgaagaggcggaggataacgtcagcggtagaagaatcgttaaagaaaatgttgttgctgccggcgccaccggtagtgtttggggtacggcgtcgggtttgggttacttcggcgacgcttttgtcggagagcgatgagtcgatgactgcgatcgtggacaaatagcggctaccagagggtccggaggcacggtggcgcttcttgaggccgccgagtgtcattgtgcaggt----------attgaaaggccaattaaatcaaacaaggaagagaaacctggaaggaaaaaagatcgagtgggaaggttttctgtgataaagtcgatctgcgattgatgtttgaagaatggataagggatggatcaggcaaaaacacgagatgactgatgagcgagagtcggattcggagagattccgagcatgggctatttacgttgttggtgtatataatttaaagaaaaattgtaaataattgatgggatgctttttcttaatatttaaaaatgatcctagtcttattacttgccat------------------------------------c
>_R_Hydrochorea_corymbosa1_Bonadeu_655@NODE_1_length_1111_cov_2786.785985
----------------------------------------------------------------------------------------------------------------------------------------------------------------------------------------------------------------------------------------------------------------------------------------------------------------------------ccttgaatcgaagtcaattaatcagacgcagtgaggttcttattcctgaaacccttccgtgcaatagattctcaga--aaaataagagagaaaatcttaaaggtaggaaaatatataccggtctagtagccaaaatagtgcctgcagcaactgcatttgccaacttgcaagtgcaacgaagcatgacagcagggagacccggcacaatatttctccaggcatcatcccgaaaagccctctgcaaatcagcagtgagcgctgcctgctcactccattctttgacggctgtataagccactctcagctcgatcattctctccaccaaccacagaagatgcttcccatttgtcatcgctttgtgcaaattcaaccgctgaatcgcctctgtttcattgtggtcccccctaaaatcaggactggaatactcctccaaggactctttcactgtcttcaagctcatgttaaatgccttctccaacaccctcttggccgattccctcgaagaaaaatccctcaaaatcttagcaacaaaagccttgacatatgccatgttctgataattgtgaatagccgaaagtatcaagccttcaagcatttcttcacacgaatcctcccttagaggggaaatcctggcaagaaggtccttcgattcctcttcactcagaagagggatcaagttcaaaactctcttctcttcctcttccgtccaagggactgcctccaggaaagtaacgcatgaatgaatgcaatcctcgaacaacaattcgagggcaactgcgaggagatcgagagcagtggatgccctgtcaatggtattagcaaaatcattagtatagagcaattcaagaaccgtgagatgggactgaattgaacccggagtagaaggaacactaagattaagtctaaacaagttatcggagtcatcaagtttggaatgatccatccatcggtcagataagagagcagagaagtaattcgaacggcggagaatgtcagagtggagatagacggaggtggagggggaattgtcgacggagtgggaatcgcaggaagattcagtccatgaggccgtatcgacaaagaggcggaggataacgtcagcggtagaagaat-------------------------------------------------------------------------------------------------------------------------------------------------------------------------------------------------------------------------------------------------------------------------------------------------------------------------------------------------------------------------------------------------------------------------------------------------------------------------------------------------------------------------------------------------
>_R_Hydrochorea_gonggrijpii_Tillett_45696@NODE_1_length_1752_cov_281.257910
---------------------------------------------------------------------------------------------------aaaacactagaatgacgcttaaaaaagatcaggtcactaaaaattggcgacctcctatggatgctagttgctcaatcttaaaaaaacggagcactttggcagcatagccttatggtagcgcataagctaatatgggcaaagaatcatgtcacgtcaaagacacaaaaacaaagaatggaccaaaatataaaatataaacaatgtttaaaaaaaaaatccttgaagcgaagtcaattaatcagacgcagtgaggttcttattcctgaaaccctgccgtgcaatagattctcaga--aaaataagagagaaaatcttaaaggtaggaaaatatataccggtctagtagccaaaatagtgcctgcagcaactgcatttgccaacttgcaagtgcaacgaagcatgacagcagggagacccggcacaatatttctccaggcatcatcccgaaaagccctctgcaaatcagcagtgagcgctgcctgctcactccattctttgacggctgtataagccactctcagctcgatcattctctccaccaaccacagaagatgcttcccatttgtcatcgctttgtgcaaattcaaccgctgaatcgcctctgtttcattgtggtcccccctaaaatcaggactggaatactcctccaaggactctttcactgtcttcaagctcatgttaaatgccttctccaacaccctcttggccgattccctcgaagaaaaatccctcaaaatcttagcaacaaaagccttgacatatgccatgttctgataattgtgaatagccgaaagtatcaagccttcaagcatttcttcacacgaatcctcccttagaggggaaatcctggcaagaaggtccttcgattcctcttcactcagaagagggatcaagttcaaaactctcttctcttcctcttccgtccaagggactgcctccaggaaagtaacgcatgaatgaatgcaatcctcgaacaacaattcgagggcaactgcgaggagatcgagagcagtggatgccctgtcaatggtattagcaaaatcattagtatagagcaattcaagaaccgtgagatgggactgaattgaacccggagtagaaggaacactaagattaagtctaaacaagttatcggagtcatcaagtttggaatgatccatccatcggtcagataagagagcagagaagtaattcgaacggcggagaatgtcagagtggagataaacggaggtggagggggaattgtcgacggagtgggaatcgcaggaagattcagtccatgaggccgtatcgacaaagaggcggaggataacgtcagcggtagaagaatcgttaaagaaaatgttgttgctgccggcggcaccggtggtgtttggggtacggcgtcgggtttgggttacttcggcgacgcttttgtcggagagcgatgagtcgatgattgcgatcgtggacaaatagcggctaccagagggtccggaggcacggtggcgcttcttgaggccgccgagtgtcattgtgcaggtgaaaatggagattgaaaggccaattaaatcaaataaggaagagaaacctggaaggaaaaaagatcgagtgggaaggttttctgtgataaagtcgatctgcgattgatgtttgaagaatggataagggatggatcaggcaaaaacacgagatgactgatgagcgagagtcggcttcggagagattccgagcatgggctatttacgttgttggtgtatataatttaaagaa-----------------------------------------------------------------------------------------------------------
>_R_Jupunba_asplenifolia_Ekman_6383@NODE_1_length_1483_cov_114.066856
------------------------------------------------------------------------------------------------------------------------------------------------------------------------------------------------------------------------------------------------------------------------------------------------------aaacaatgttt--aaaaaaaatccttgaagcgaagtcaattaatcagacgcagtgaggttcttattcctgaaa-catgtcgtgcaatagattctcagaataaaataagggagaaaatcttaaagataggaaaatatataccggtctagtagccaaaatagtgcctgcagcaactgcatttgctaacttgcaagtgcagcgaagcatgacagcagggagacccggcgcaatatttctccaggcatcatcccggaaagccctctgcaaatcagcagtgaacgctgcctgctcgctccattctttgacggctgtatcagctactctcagctcgatcattctctccaccaaccacagaagatgcttcccatttgtcatcgctttgtgcaaattcaaccgctgaatcgcctccgtttcattgtggtcccccctaaaatcaggactggaatactcctccaaggactctttcactgtcttcaagctcatgttaaatgccttctccaacaccctcttggccgattccctcgaagaaaaatccctcaaaatcttagcaacaaaagccttgacatatgccatgttctgataattgtgaatagccgaaagtatcaagccttcaagcatttcttcatacgaatcctcccttagaggggaaatcctggcaagaagctccttcgattcgtcttcactcagaagagggatcaagttcaaaactctcttctcttcctcttccgtccaagggactgcctccaggaaagtaacgcatgaatgaatgcaatcctcgaacaacaattcgagggcaactgcgaggagatcgagagcagtggatgcactgtcaatggtattagcaaaatcattagtatagagcaattcaagaaccgtgagatgggacggaattgaacccggagtagaaggggcactaagattaagtctaaacaagttatcggagtcatctagtttggaatgatccatccatcggtcagataagagagcagagaagtaattcgaacggcggagaatgtcagagtggagatagacggaggtggagggggaattgtcgacggagcgggaatcggaggaagattcagtcgatgaggcggtatcgacaaagaggcggaggataacgtcagcggtagaagaatcgttaaagaaaatgttgt---tgccggcggcaccagtggtgtttggggtacggcgtcgggtttgggttacttcggcgacgcttttgtcggagagcgatgagtcgatgactgcgatcgtggacaaatggcggctagcggagggtccggtggcacggtggcgcttcttggggccgccgagtgtcattgtgcgggtgaaaatggagattgaaaggccgattaaatcaaataaggaagagaaacctgtaaggaaaaaagatcgcgtgggaaggttttctgggataaaatcgatctgcgattgatgtttgaagaatggataagggatggatcaggcaaaaacacgagatgactgatgag-------------------------------------------------------------------------------------------------------------------------------------------------------------------------------
>_R_Jupunba_barbouriana_Iganci_847@NODE_1_length_2087_cov_290.791045
acccttcctttaaccattaaatacgaacaagtatctacttgactacagaggtctactaaagaaaggaaaagcaaagatttttgagatcattaaacaaagaaaacactagaatgacgcttaaaaaagatcaggtcactaaaaattggcgacctcctatggatgctagttgctcaatcttaaaaaaacggagcactttggcagcatagccttatggtagcgcataagctaatatgggcaaagaatcatgtcacgtcaaagacacaaaaacaaagaatggaccaaaatataaaatataaacaatgttttaaaaaaaaatccttgaagcgaagtcaattaatcagacgcagtgaggttcttattcctgaaaccctgccgtgcaatagattctcaga--aaaataagagagaaaatcttaaaggtaggaaaatatataccggtctagtagccaaaatagtgcctgcagcaactgcatttgctaacttgcaagtgcaacgaagcatgacagcagggagacccggcgcaatatttctccaggcatcatcccgaaaagccctctgcaaatcagcagtgaacgctgcctgctcactccattctttgacggctgtataagccactctcagctcgatcattctctccaccaaccacagaagatgcttcccatttgtcatcgctttgtgcaaattcaaccgctgaatcgcctccgtttcattgtggtcccccctaaaatcaggactggaatactcctccaaggactctttcactgtcttcaagctcatgttaaatgccttctccaacaccctcttggccgattctctcgaagaaaaatccctcaaaatcttagcaacaaaagccttgacatatgccatgttctgataattgtgaatagccgaaagtatcaagccttcaagcatttcttcacacgaatcctcccttagaggggaaatcctgacaagaaggtccttcga---------------------------------------------ttcctcttccgtccaagggactgcctccaggaacgtaacgcatgaatgaatgcaatcctcgaacaacaattcgagggcaactgcgaggagatcgagcgcagtggatgccctgtcaatggtattagcaaaatcattagtatagagcaattcaagaaccgtgagatgggactgaattgaacccggagtagaaggaacactaagattaagtctaaacaagttatcggagtcatcaagtttggaatgatccatccatcggtcagataagagagcagagaagtaattcgaacggcggagaatgtcagagtggagatagacggaggtggagggggaattgtcaacggagagggaatcggaggaagattcagtccatgaggccgtatcgacaaagaggcggaggataacgtcagcggtagaagaatcgttaaagaaaatgttgttgctgccggcgccgccggcggtgtttggggtacggcgtcgggtttgggttacttcggcgacgcttttgtcggagagcgatgagtcgatgactgcgatcgtggacaaatagcggctaccggagggcccggaggcacggtggcgcttcttggggccgccgagtgtcattgtgcgggtgaaaatggagattgaaaggccgattaaatcaaataaggaagagaaacctgcaaggaaaagagatcgagtgggaaggttttctgtgataaagtcgatctgcgattgacgtttgaagaatggataagggatggatcagccaaaaacacgagatgactgatgagcgagagtcggattcggagagattccgagcatgggctatttacgttgttggtgtatataatttaaagaaaaatagtaaataattgacgggatgccttttcttaatatttaaaaatgatccttgagttattacttgccatcttagctaagcgtttctaggctg--tgtattttgctg
>_R_Jupunba_brachystachya_Lima_7438@NODE_1_length_2038_cov_232.195309
------------accattaaataagaacaagtatctgcttgactacagaggtctactaaagaaaggaaaagcaaagatttttgagatcattaaa----------actagaatgacgcttataaaagatcaggtcactaaaaattggcgacctcctatggatgctagttgctcaatcttaaaaaaacgaagcactttggcagcatagccttatggtagcgcataagctaatatgggcaaagaatcatgtcacgtcaaagacacaaaaacaaagaatggaccaaaatataaaatataaacaatgttt-aaaaaaaaatccttgaagcgaagtcaattaatcagacgcagtgaggttcttattcctgaaaccctgccgtgcaatagattctcaga--aaaataagagagaaaatcttaaaggtaggaaaatatataccggtctagtagccaaaatagtgcctgcagcaactgcatttgctaacttgcaagtgcaacgaagcatgacagcagggagacccggcgcaatatttctccaggcatcatcccgaaaagccctctgcaaatcagcagtgaacgctgcctgctcactccattctttgacggctgtataagccactctcagctcgatcattctctccaccaaccacagaagatgcttcccatttgtcatcgctttgtgcaaattcaagcgctgaatcgcctccgtttcattgtggtcccccctaaaatcaggactggaatactcctccaaggattctttcactgtcttcaagctcatgttaaatgccttctccaacaccctcttggccgattccctagaagaaaaatcccttaaaatcttggcaacaaaagccttgacatatgccatgttctgataattgtgaatagccgaaagtatcaagccttcaagcatttcttcacacgaatcctcccttagaggggaaatcctggcaagaaggtccttcgattcctcttcactcagaagagggatcaagttcaaaactctcttctcttcctcttccgtccaagggactgcctccaggaaagtaacgcatgaatgaatgcaatcctcgaacaacaattcgagggcaactgcgaggagatcgagagcagtggatgcactgtcaatggtattagcaaaatcattagtatagagcaattcaagaaccgtgagatgggactgaattgaacccggagtagaaggaacactaagattaagtctaaacaagttatcggagtcatcaagtttggaatgatccatccatcggtcagataagagagcagagaagtaattcgaacggcggagaatgtcagagtgcagatagacggaggtggagggggaattgtcgacggagagggaatcggacgaagattcagtccatgaggccgtatcgacaaagaggcggaggataacgtcagcggtagaagaatcgttaaagaaaatgttgttgctgccggcggcaccggtggtgtttggggtacggcgtcgggtttgggttacttcggcgacgcttttgtcggagagcgatgagtcgatgactgcgatcgtggacaaatagcggctaccggagggtccggaggtacgatggcgcttcttggggccgccgagtgtcattgtgcaggtgaaaatggagattgaaaggccgataaaatcaaataaggaagagaaacctgtaaggaaaaaagatcgagtgggaaggttttttgtgataaagtcgatctgcgattgatgtttgaagaatggataagggatggatcaggcaaaaacacgagatgactgatgagcgagagtcggattcggagagattccgagcatgggctatttacgtcgttggtgtatatagtttaaagaaaaatagtaaataattgatgggatgccttttcttaatatttaaaaatgatcctagtgttattacttgccatcttagctaagcgcttctagactgaacttgtttttgag
>_R_Jupunba_cochleata_Bonadeu_673@NODE_1_length_2169_cov_192.700287
---cttcctttaaccataaaataagaacaagtatctgcttgactacagaggtctactaaagaaaggaaaagcaaagatttttgagatcattaaacaaagaaaacactagaatgacgcttaaaaaagatcaggtcactaaaaattggcgaccaccgatggatgctagttgctcaatcttaaaaaaacggagcactttggcagcatagccttatggtagcgcataagctaatataggaaaagaatcatgtcacgtcaaagacacaaaaacaaagaatggaccaaaatataaaatataaacaatgttt-taaaaaaaatccttgaggcgaagtcaattaatcagacgcagtgaggttcttattcctgaaaccctgccgtgcaatagattctcaga--aaaataagagagaaaatcttaaaggtaggaaaatatataccggtctagtagccaaaatagtgcctgcagcaaccgcatttgctaacttgcaagtgcaacgaagcatgacagcagggagacccggcgcaatatttctccaggcatcatcccgaaaagccctctgcaaatcagcagtgaacgctgcctgctcactccattctttgacggctgtataagccactctcagctcgatcattctctccaccaaccacagaagatgcttcccattcgtcatcgctttgtgcaaattcaagcgctgaatcgcctccgtttcattgtggtcccccctaaaatcaggactggaatactcctccaaggattctttcactgtcttcaagctcatgttaaatgccttctccaacaccctcttggccgattccctcgaagaaaaatccctcaaaatcttagcaacaaaagccttgacatatgccatgttctgataattgtgaatagccgaaagtatcaagccttcaagcatttcttcacacgaatcctcccttagaggggaaatcctgacaagaaggtccttcgattcctcttcactcagaagagggatcaagttcaaaactctcttctcttcctcttccgtccaagggactgcctccaggaaagtaacgcatgaatgaatgcaatcctcgaacaacaattcgagggcaactgcgaggagatcgagagcagtggatgccctgtcaatggtattagcaaaatcattagtatagagcaattcaagaaccgtgagatgggactgaattgaacccggagtagaaggaacactaagattaagtctaaacaagttatcggagtcatcaagtttggaatgatccatccatcggtcagataagagagcagagaagtaattcgaacggcggagaatgtcagagtggagatagacggaggtggagggggaattgtcgacggagagggaatcggaggaagattcagtccatgaggccgtatcgacaaagaggcggaggataacgtcagcagtagaagaatcgttaaagaaaatgttgttgctgccggcggcaccggtggtgtttggggtacggcgtcgggtttgggttacttcggcgacgcttttgtctgagagagatgagtcgatgactgcgatcgtggacaaatagcggctaccggagggtccggaggcacggtggcgcttcttggggccgccgagtgtcattgtgcaggtgaaaatggagattgaaaggccgacaaaatcaaataaggaagagaaacctgtaaggaaaaaagatcgggtgggaaggttttctgtgataaagtcgatttgcgattgatgtttgaagaatggataagggatggatcaggcaaaaacacgagatgactgatgagcgagagtcggattcggagagattccgagcatgggctatttacgtcgttggtgtatataatttaaagaaaaatagtaaataattgatgggatgccttttcttaatatttaaaaatgatcctagtgttattacttgccatcttagctaagcgcttctagaacgaatatgtttacata
>_R_Jupunba_commutata_Maguire_46145@NODE_1_length_1975_cov_251.265543
acccttcctttaaccattaaataaaaacaagtatctgattgactacagaggtctactgaagaaaggaaaagcaaagatttttgagatcattaaacaaagaaaacactagaatgacgcttaaaaaagatcaggtcactaaaaattggcgacctcctatggatgctagttgctcaatcttaaaaaaacggagcactttggcagcatagccttatggtagcgcataagctaatatgggcaaagaatcatgtcatgtcaaagacacaaaaacaaagaatggaccaaaatataaaatataaacaatgtttaaaaaaaaaatccttgaagcgaagtcaattaatcagacgcagtgaggttcttattcctgaaaccctgccgtgcaatagattctcaga--aaaataagagagaaaatcttaaaggtaggaaaatatataccggtctagtagccaaaatagtgcctgcagcaactgcatttgctaacttgcaagtgcaacgaagcatgacagcagggagacccggcgcaatatttctccaggcatcatcccgaaaagccctctgcaaatcagcagtgaacgctgcctgctcactccattctttgacggctgtataagccactcgcagctcgatcatcctctccaccaaccacagaagatgcttcccatttgtcatcgctttgtgcaaattcaagcgctgaatcgcctccgtttcattgtggtcccccctaaaatcaggactggaatactcctccaaggattctttcactgtcttcaagctcatgttaaatgccttctccaacaccctcttggccgattccctcgaagaaaaatccctcaaaatcttagcaacaaaagccttgacatatgccatgttctgataattgtgaatagccgaaagtatcaagccttcaagcatttcttcacacgaatcctcccttagaggggaaatcctgacaagaaggtccttcgattcctcttcactcagaagagggatcaagttcaaaactctcttctcttcctcttccgtccaagggactgcctccaggaacgtaacgcatgaatgaatgcaatcctcgaacaacaattcaagggcaactgcgaggagatcgagagcagtggatgccctgtcaatggtattagcaaaatcattagtatagagcaattcaagaaccgtgagatgggactgaattgaacccggagtagaaggaacactaagattaagtctaaacaagctatcggagtcatcacgtttggaatgatccatccaacggtcagataagagagcagagaagtaattcgaacggcggagaatgtcagagtggagatagacggaggtggagggggaattgtcgacggagagggaatcggaggaagattcagtccatgaggccgtatcgacaaagaggcggaggataacgtcagcggtagaagaatcgttaaagaaaatgttgttgctgccggcggcgccggtggtgtttggggtacggcgtcgggtttgggttacttcggcgacgcttttgtcggagagcgatgagtcgatgactgcgatcgtggacaaatagcggctaccggagggaccggaggcacggtggcgcttcttggggccgccgagtgtcattgtgcaggtgaaaatggagattgaaaggccgattaaatcaaataaggaagagaaacctgtaaggaaaagagatcgagtgggaaggttttctgtgataaagtcgatctgcgattgacgtttgaagaatggataagggatggatcagccaaaaacacgagatgactgatgagcgagagtcggattcggagagattccgagcatgggctatttacgttgttggtgtatataatttaaaaaaaaatagtaaataactgacgggatgccttttcttaatgtttaaaaatgatcctagtgttattagttgccat-----------------agactgaacttgttt---gg
>_R_Jupunba_floribunda_Iganci_883@NODE_1_length_2020_cov_242.418940
acccttcctttaaccattaaataagaacaagtatctgcttgactacagaggtctactaaagaaaggaaaagcaaagatttttgagatcattaaacaaagaaaacactagaatgacgcttaaaaaagatcaggtcactaaaaattggcgacctcctatggatgctagttgctcaatcttaaacaaatggagcactttggcagcatagccttatggtagcgcataagctaatatgggcaaagaatcatgtcacgtcaaagacacaaaaacaaagaatggaccaaaatataaaatataaacaatgtttaaaaaaaaaatccttgaagcgaagtcaattaatcagacgcagtgaggttcttattcctgaaaccctgccgtgcaatagattctcaga--aaaataagagagaaaatcttaaaggtaggaaaatatataccggtctagtagccaaaatagtgcctgcagcaactgcatttgctaacttgcaagtgcaacgaagcatgacagcagggagacccggcgcaatatttctccaggcatcatcccgaaaagccctctgcaaatcagcagtgaacgctgcctgctcactccattctttgacggctgtataagccactctcagctcgatcattctctccaccaaccacagaagatgcttcccatttgtcatcgctttgtgcaaattcaaccgctgaatcgcctccgtttcattgtggtcccccctaaaatcaggactggaatactcctccaaggactctttcactgtcttcaagctcatgttaaatgccttctccaacaccctcttggccgattccctcgaagaaaaatccctcaaaatcttagcaacaaaagccttgacatatgccatgttctgataattgtgaatagccgaaagtatcaagccttcaagcatttcttcacacgaatcctcccttagaggggaaatcctggctagaaggtccttcgattcctcttcactcagaagagggatcaagttcaaaactctcttctcttcctcttccgtccaagggactgcctccaggaaagtaacgcatgaatgaatgcaatcctcgaacaacaattcgagggcaactgcgaggagatcgagagcagtggatgccctgtcaatggtattggcaaaatcattagtatagagcaattcaagaaccgtgagatgggactgaattgaacccggagtagaaggaacactaagattaagtctaaacaagttatcggagtcatcaagtttggaatgatccatccatcggtcagataagagagcagagaagtaattcgaacggcggagaatgtcagagtggagatagacggaggtggagggggaattgtcgacggagagggaatcggaggaagattcagtccatggggccgtatcgacaaagaggcggaggataacgtcagcagtagaagaatcgttaaagaaaatgttgttgccgccggcggcaccggtggtgtttggggtacggcgtcgggtttgggttacttcggcgacgcttttgtcggagagcgatgagtcgatgactgcgatcgtggacaaatagcggctaccggagggtccggaggaacggtggcgcttcttggggccgccgagtgtcattgtgcaggtgaaaatggagattgaaaggccgataaaatcaaataaggaagagaaacctgtaaggaaaaaagatcgagtgggaaggttttctgtgataaagtcgatctgcgattgatgtttgaagaatggataagggatggatcaggcaaaaacaggagatgactgttgagcgagagtcggattcggagagattccgagcatgggctatttacgtcgttggtgtatataatttaaagaaaaatagtaaataattgatgggatgtcttttcttaatatttaaaaatgatcctagtgttattacttgccatcttag-------------------------------c
>_R_Jupunba_idiopoda_Quesada_1718@NODE_1_length_1640_cov_135.826615
-----------------------------------------------------------------------------------------------------------------------------------------------------------------------------atcttaaaaaaacggagcactttggcagcatagccttatggtagcgcataagctaatatgggcaaagaatcatgtcacgtcaaagacacaaaaacaaagaatggaccaaaatataaagaataaacaatgttt--aaaaaaaatccttgaagcgaagtcaattaatcagacgcagtgaggttcttattcctgaaaccatgcagtgcaatagattctcagaataaaataagggagaaaatcttaaaggtaggaaaatatataccggtctagtagccaaaatagtgcctgcagcaactgcatttgctaacttgcaagtgcagcgaagcatgacagcagggagacccggcgcaatatttctccaggcatcatcccggaaagccctctgcaaatcagcagtgaacgctgcctgctcgctccattctttgacggctgtatcagctactctcagctcgatcattctctccaccaaccacagaagatgcttcccatttgtcatcgctttgtgcaaattcaaccgctgaatcgcctccgtttcattgtggtcccccctaaaatcaggactggaatactcctccaaggactctttcactgtcttcaagctcatgttaaatgccttctccaacaccctcttggccgattccctcgaagaaaaatccctcaaaatcttagcaacaaaagccttgacatatgccatgttctgataattgtgaatagccgaaagtatcaagccttcaagcatttcttcacacgaatcctcccttagaggggaaatcctggcaagaagctccttcgattcgtcttcactcagaagagggatcaagttcaaaactctcttctcttcctcttccgtccaagggactgcctccaggaaagtaacgcatgaatgaatgcaatcctcgaacaacaattcgagggcaactgcgaggagatcgagagcagtggatgcactgtcaatggtattagcaaaatcattagtatagagcaattcaagaaccgtgagatgggacggaattgaacccggagtagaaggggcactaagattaagtctaaacaagttatcggagtcatctagtttggaatgatccatccatcggtcagacaagagagcagagaagtaattcgaacggcggagaatgtcagagtggagatagacggaggtggagggggaattgtcgacggagcgggaatcggaggaagattcagtcgatgaggcggtatcgacaaagaggcggaggataacgtcagcggtagaagaatcgttaaagaaaatgttgt---cgccggtggcaccagtggtgtttggggtacggcgtcgggtttgggttacttcggcgacgcttttgtcggagatcgatgagtcgatgactgcgatcgtggacaaatggcggctagcggagggtccggtggcacggtggcgcttcttggggccgccgagtgtcattgtgcgggtgaaaatggagattgaaaggccgattaaattaaataaggaagagaaacctgtaaggaaaaaagatcgagtgggaaggttttctgggataaaatcgatctgcgattgatgtttgaagaatggataagggatggatcaggcaaaaacacgagatgactgatgagcgagagtcggattcggagagattccgagccatggc--------------------------------------------------------------------------------------------------------------------------------------------
>_R_Jupunba_laeta_Mori_25147@NODE_1_length_1718_cov_118.038391
---------------------------------------------------------------------------------------------------------------------------------------------------------------------------------------------------------------------gtagcgcataagctaatatgggcaaagaatcatgtcatgtcaaagacacaaaaacaaagaatggaccaaaatataaaatacaaacaatgttt-aaaaaaaaatccttgaagcgaagtcaattaatcagacgcagtgaggttcttattcctgaaaccctgtcgtgcaatagattctcaga--aaaataggagagaaaatctcaaaggtaggaaaatatataccggtctagtagccaaaatagtgcctgcagcaactgcatttgctaacttgcaagtgcaacgaagcatgacagcagggagacccggcgcaatatttctccaggcatcatcccgaaaagccctctgcaaatcagcagtgaacgctgcctgctcactccattctttgacggccgtataagccactctcagctcgatcattctctccaccaaccacagaagatgcttcccatttgtcatcgctttgtgcaaattcaaccgctgaatcgcctccgtttcattgtggtcccccctaaaatcaggactggaatactcctccaaggactctttcactgtcttcaagctcatgttaaatgccttctccaacaccctcttggccgattccctcgaagaaaaatccctcaaaatcttagcaacaaaagccttgacatatgccatgttctgataattgtgaatagccgaaagtatcaagccttcaagcatttcttcacacgaatcctcccttagaggggaaatcctggcaagaaggtccttcgattcctcttcactcagaagagggatcaagttcaaaactctcttctcttcctcttccgtccaagggactgcctccaggaaagtaacgcatgaatgaatgcaatcctcgaataacaattcgagggcaactgcgaggagatcgagagcagtggatgccctgtcaatggtattagcaaaatcactagtatagagcaattcaagaaccgtgagatgggactgaattgaacccggagtagaaggaacactaagattaagtttaaacaagctatcggtgttatcaagtttggaatgatccatccatcggtcagataagagagcagagaagtaattcgaacggcggagaatgtcagagtggagatagacggaggtggagggggaattgtcgacggagagtgaatcggaggaagattcagtccatgaggccgtatcgacaaagaggcggaggataacgtcagcggtagaagaatcgttaaagaaagtgttgttgctgccggcggcaccggtggtgtttggggtacggcgtcgggtttgggttacttcggcgacgcttttgtcggagagcgatgagtcgatgactgcgatcgtggacaaatagcggctaccggagggtccggaggcacggtggcgcttcttggggccgccgagtgtcattgtgcaggtgaaaatggagattgaaaggccgattaaatcaaacaaggaagagaaacctgtaacgaaaaaagatcgagtgggaaggttttctgtgataaagtcgatctgcgattgatgtttgaagaatggataagggatggatcaggcaaaaacacgagatgactgatgagcgagagtcggattcggagagattctgagcatgggctatttacgttgttggtgtatataatttaaagaaaaatagtaaataattgatgggatgccttttcttaatttttaaaaatgatcctagtgttattacttgccatcttagctaagcg------------------------c
>_R_Jupunba_leucophylla_Iganci_839@NODE_1_length_2435_cov_348.759118
gcccttcctttaaccattaaataagaacaagtatctgcttgactacagaggtctactaaagaaaggaaaagcaaagatttttgagatcattaaacaaagaaaacactagaatgacacttaaaaaagatcaggtcactaaaaattggcgacctcctatggatgctagccgctcaatctttaaaaaacggagcactttggcagcatagccttatggtagagcataagctaatatgggcaaagaatcatgccacgtcaaagacacaaaaacaaagaatggaccaaaatataaaatataaacaatgtttaaaaaaaaaatccttgaagcgaagtcaattaatcagacgcagagaggttcttattcctgaaaccctgccgtgcaatagattctcaga--aaaattagagagaaaatcttaaaggtaggaaaatatataccggtctagtagccaaaatagtgcctgcagcaactgcatttgctaacttgcaagtgcaacgaagcatgacagcagggagacccggcgcaatatttctccaggcatcatcccgaaaagccctctgcaaatcagcagtgaacgctgcctgctcactccattctttgacggctgtataagccactctcagctcgatcattctctccaccaaccacagaagatgcttcccatttgtcatcgctttgtgcaaattcaaccgctgaatcgcctccgtttcattgtggtcccccctaaaatcaggactggaatactcctccaaggactctttcactgtcttcaagctcatgttaaatgccttctccaacaccctcttggccgattccctcgaagaaaaatccctcaaaatcttagcaacaaaagccttgacatatgccatgttctgataattgtgaatagccgaaagtatcaagccttcaagcatttcttcacacgaatcctcccttagaggggaaatcctgacaagaaggtccttcgattcctcttcactcagaagagggatcaagttcaaaactctcttctcttcctcttccgtccaagggactgcctccaggaaagtaacgcatgaatgaatgcaatcctcgaacaacaattcgagggcaactgcgaggagatcgagagcagtggatgccctgtcaatggtattagcaaaatcattagtatagagcaattcaagaaccgtgagatgggactgaattgaacccggagtagaaggaacactaagattaagtctaaacaagttctcggagtcatcaagtttggaatgatccatccatcggtcagataagagagcagagaagtaattcgaacggcggagaatgtcagagtggagatagacggaggtggagggggaattgtcgacggagagggaatcggaggaagattcagtccatgaggccgtatcgacaaagaggcggaggataacgtcagcggtagaagaatcgttaaagaaaatgttgttgctgccggcggcgccggtggtgtttggcgtacggcgtcgtgtttgggttacttcggcgacgcttttgtcggagagcgatgagtcgatgactgcgatcgtggaaaaatagcggctaccggagggtccggaggcacggtggcgcttcttggggccgccgagtgtcattgtgcaggtgaaaatggagattgaaaggccgattaaatcaaataaggaagagaaacctgtaaggaaaaaagatcgagtgggaaggttttctgtgataaagtcgatctgcgattgatgtttgaagaatggataagggatggatcagccaaaaacacgagatgactgatgagcgagagtcggattcggagaaattccgagcatgggctatttacgttgttggtgtatataatttaaagaaaaatagtaaataattgatgggatgccttttcttaatatttaaaaatgatcctagtgttattacttgccatcttagctaagcgcttctagactgaatctgtttgctgc
>_R_Jupunba_microcalyx_Iganci_855@NODE_1_length_1056_cov_512.538304
---------------------------------------------------------------------------------------------------------------------------------------------------------------------------------------------------------------------------------------------------------------------------------------------------------------------------------------------------------------------------gaaaccctgccgtgcaatagattctcaga--aaaataagagagaaaatcttaaaggtaggaaaatatataccggtctagtagccaaaatagtgcctgcagcaactgcatttgctaacttgcaagtgcaacgaagcatgacagcagggagacccggtgcaatatttctccaggcatcatcccgaaaagccctctgcaaatcagcagtgaacgctgcctgctcactccattctttgacggctgtataagccactctcagctcgatcattctctccaccaaccacagaagatgcttcccatttgtcatcgctttgtgcaaattcaaccgctgaatggcctccgtttcattgtggtcccccctaaaatcaggactggaatactcctccaaggactctttcactgtcttcaagctcatgttaaatgccttctccaacaccctcttggccgattccctcgaagaaaaatccctcaaaatcttagcaacaaaagccttgacatatgccatgttctgataattgtgaatagccgaaagtatcaagccttcaagcatttcttcacacgaattctcccttagaggggaaatcctggcaagaaggtccttcgattcctcttcactcagaagagggatcaagttcaaaactctcttctcttcctcttccgtccaagggactgcctccaggaaagtaacgcatgaatgaatgcaatcctcgaacaacaattcgagggcaactgcgaggagatcgagagcagtggatgccctgtcaatggtattagcaaaatcattagtatagagcaattcaagaaccgtgagatgggactgaattgaacccggagtagaaggaacactgagattaagtctaaacaagttctcggagtcatcaagtttggaatgatccatccatcggtcagataagagagcagagaagtaattcgaacggcggagaatgtcagagtggagatagacggacgtggagggggaattgtcgacggagagggaatcggaggaagattcagtccatgaggccgtatcgacaaagaggcggaggataacgtcagcggt---------------------------------------------------------------------------------------------------------------------------------------------------------------------------------------------------------------------------------------------------------------------------------------------------------------------------------------------------------------------------------------------------------------------------------------------------------------------------------------------------------------------------------------------------------
>_R_Jupunba_oppositifolia_Liegier_16014@NODE_1_length_1792_cov_254.537026
--------------------------------------------------------------------------------------------------------------attacgcttaaaaaagatcaggtcactaaaaattggtgacctcctatggattctagttgctcaatcttaaaaaaaaggagcactttggcagcatagccttatggtagcgcataagctaatatgggcaaagaatcatgtcacgtcaaagacacaaaagcaaagaatggaccaaaatataaagaataaacaatgttt--aaaaaaaatccttgaagcgaagtcaattaatcagacgcagtgaggttcttattcctgaaaccatgccgtgcaatagattctcagaataaaataagggagaaaatcttaaaggtaggaaaatatataccggtctagtagccaaaatagtgcctgcagcaactgcatttgctaacttgcaagtgcagcgaagcatgacagcagggagacccggcgcaatatttctccaggcatcatcccggaaagccctctgcaaatcagcagtgaacgctgcctgctcgctccattctttgacggctgtatcagctactctcagctcgatcattctctccaccaaccacagaagatgcttcccatttgtcatcgctttgtgcaaattcaaccgctgaatcgcctccgtttcattgtggtcccccctaaaatcaggactggaatactcctccaaggactctttcactgtcttcaagctcatgttaaatgccttctccaacaccctcttggccgattccctcgaagaaaaatccctcaaaatcttagcaacaaaagccttgacatatgccatgttctgataattgtgaatagccgaaagtatcaagccttcaagcatttcttcacacgaatcctcccttagaggggaaatcctggcaagaagctccttcgattcgtcttcactcagaagagggatcaagttcaaaactctcttctcttcctcttccgtccaagggactgcctccaggaaagtaacgcatgaatgaatgcaatcctcgaacaacaattcgagggcaactgcgaggagatcgagagcagtggatgcactgtcaatggtattagcaaaatcattagtatagagcaattcaagaaccgtgagatgggacggaattgaacccggagtagaaggggcactaagattaagtctaaacaagttatcggagtcatctagtttggaatgatccatccatcggtcagataagagagcagagaagtaattcgaacggcggagaatgtcagagtggagatagacggaggtggagggggaattgtcgacggagcgggaatcggaggaagattcagtcgatgaggcggtatcgacaaagaggcggaggataacgtcagcggtagaagaatcgttaaagaaaatgttgt---tgccggcggcaccagtggtgtttggggtacggcgtcgggtttgggttacttcggcgacgcttttgtcggagagcgatgagtcgatgactgcgatcgtggacaaatggcggctagcggagggtccggtggcacggtggcgcttcttggggccgccgagtgtcattgtgcgggtgaaaatggagattgaaaggccaattaaatcaaataaggaagaggaacctgtaaggaaaaaagatcgagtgggaaggttttctgggataaaatcgatctgcgattgatgtttgaagaatggataagggatggatcaggcaaaaacacgagatgactgatgagcgagagtcggattcggagagattccgagccatggctatttatgttgttggtgtatataatttaaagaaaaatagtacataattgatgcgatgccttttcttaatatttaaaaatgatcctaatg---------------------------------------------------
>_R_Jupunba_oxyphyllidia_Yonker_6157@NODE_1_length_1787_cov_246.837427
----------------------------------------------------------------------------------------------------------------------------agatcaggtcactaaaaattggcgacctcctatggatgctagttgctcaatcttaaaaaaacggagcactttggcagcatagccttatggtagcgcataagctaatatgggcaaagaatcatgtcacgtcaaagacacaaaaacaaagaatggaccaaaatataaagaataaacaatgttt--aaaaaaaatccttgaagcgaagtcaattaatcagacgcagtgaggttcttattcctgaaaccatgcagtgcaatagattctcagaataaaataagggagaaaatcttaaaggtaggaaaatatataccggtctagtagccaaaatagtgcctgcagcaactgcatttgctaacttgcaagtgcagcgaagcatgacagcagggagacccggcgcaatatttctccaggcatcatcccggaaagccctctgcaaatcagcagtgaacgctgcctgctcgctccattctttgacggctgtatcagctactctcagctcgatcattctctccaccaaccacagaagatgcttcccatttgtcatcgctttgtgcaaattcaaccgctgaatcgcctccgtttcattgtggtcccccctaaaatcaggactggaatactcctccaaggactctttcactgtcttcaagctcatgttaaatgccttctccaacaccctcttggccgattccctcgaagaaaaatccctcaaaatcttagcaacaaaagccttgacatatgccatgttctgataattgtgaatagccgaaagtatcaagccttcaagcatgtcttcacacgaatcctcccttagaggggaaatcctggcaagaagctccttcgattcgtcttcactcagaagagggatcaagttcaaaactctcttctcttcctcttccgtccaagggactgcctccaggaaagtaacgcatgaatgaatgcaatcctcgaacaacaattcgagggcaactgcgaggagatcgagagcagtggatgcactgtcaatggtattagcaaaatcattagtatagagcaattcaagaaccgtgagatgggacggaattgaacccggagtagaaggggcactaagattaagtctaaacaagttatcggagtcatctagtttggaatgatccatccatcggtcagataagagagcagagaagtaattcgaacggcggagaatgtcagagtggagatagacggaggtggagggggaattgtcgacggagcgggaatcggaggaagattcagccgatgaggcggtatcgacaaagaggcggaggataacgtcagcggtagaagaatcgttaaagaaaatgttgt---cgccggcggcaccagtggtgtttggggtacggcgtcgggtttgggttacttcggcgacgcttttgtcggagatcgatgagtcgatgactgcgatcgtggacaaatggcggctagcggagggtccggtggcacggtggcgcttcttggggccgccgagtgtcattgtgcgggtgaaaatggagattgaaaggccgattaaatcaaataaggcagagaaacctgtaaggaaaaaagatcgagtgggaaggttttctgggataaaatcgatctgcgattgatgtttgaagaatggataagggatggatcaggcaaaaacacgagatgactgatgagcgagagtcggattcggagagattccgagccatggctatttatgttgttggtgtatataatttaaagaaaaatagtacataattgatgcg-------------------------------aatgtcattacttgccatcttaacgaggcacttcgagactgaa-----------a
>_R_Jupunba_trapezifolia_Simon_1600@NODE_1_length_882_cov_379.148730
------------------------------------------------------------------------------------------------------------------------------------------------------------------------------------------------------------------------------aagctaatatgggcaaagaatcatgtcacgtcaaagacacaaaaacaaagaatggaccaaaatataaaatataaacaatgtttaaaaaaaaaatccttgaagcgaagtcaattaatcagacgcagtgaggatcttattcctgaaaccctgccgtgcaatagattctcaga--aaaataagagagaaaatcttaaaggtaggaaaatatataccggtctagtagccaaaatagtgcctgcagcaactgcatttgctaacttgcaagtgcaacgaagcatgacagcagggagacccggcgcaatatttctccaggcatcatcccgaaaagccctctgcaaatcagcagtgaacgctgcctgctcactccattctttgacggctgtataagccactctcagctcgatcattctctccaccaaccacagaagatgcttcccatttgtcatcgctttgtgcaaattcaaccgctgaatcgcctccgtttcattgtggtcccccctaaaatcaggactggaatactcctccaaggactctttcactgtcttcaagctcatgttaaatgccttctccaacaccctcttggccgattccctcgaagaaaaatccctcaaaatcttagcaacaaaagccttgacatatgccatgttctgataattgtgaatagccgaaagtatcaagccttcaagcatttcttcacacgaatcctcccttagaggggaaatcctgacaagaaggtccttcgattcctcttcactcagaagagggatcaagttcaaaactctcttctcttcctcttccgtccaagggactgcctccaggaacgtaacgcatgaatgaatgcaatcctcgaacaacaattcgagggcaactgcgaggagatcga-------------------------------------------------------------------------------------------------------------------------------------------------------------------------------------------------------------------------------------------------------------------------------------------------------------------------------------------------------------------------------------------------------------------------------------------------------------------------------------------------------------------------------------------------------------------------------------------------------------------------------------------------------------------------------------------------------------------------------------------------------------------------------------------------------------------------------------------------------------------------------------
>_R_Punjuba_callejasii_Daly_5935@NODE_1_length_1715_cov_91.826618
------------------------------------------------------------------------------------------------------------------------------------------aaaattggcgacctcctatggatgctagttgctcaatcttaaaaaaacggagcactttggcagcatagccttatggtagcgcataagctaatatgggcaaagaatcatgtcacgtcaaagacacaaaaacaaagaatggaccaaaatataaagaataaacaatgttt-aaaaaaaaatccttgaagcgaagtcaattaatcagacgcagtgaggttcttattcctgaaaccatgccgtgcaatagattctcagaataaaataagagagaaaatcttaaaggtaggaaaatatataccggtctagtagccaaaatagtgcctgcagtaactgcatttgctaacttgcaagtgcaacgaagcatgacagcagggagacccggcgcaatatttctccaggcatcatcccgaaaagctctctgcaaatcagcagtgaacgctgcctgctgactccattctttgacggctgtatcagccactctcagctcgatcattctctccaccaaccacagaagatgcttcccatttgtcatcgctttatgcaaattcaaccgctgaatcgcctccgtttcattgtggtcccccctaaaatcaggactggaatactcctccaaagactctttcactgtcttcaagctcatgttgaatgccttctccaacaccctcttggccgattcccttgaagaaaaatccctcaaaatcttagcaacaaaagccttgacatatgccatgttctgataattgtgaatagccgaaagtatcaagccttcaagcatttcttcacacgaatcctcccttagaggggaaatcctggcaagaagatccttcgattcctcttcactcaaatgagggatcaagttcaaaactctcttctcttcctcttccgtccaagggactgcctccaggaaagtaacgcatgaatgaatgcaatcctcgaacaacaattcgagggcaactgcaaggagatcgagagcagtggatgcactgtcaatggtattagcaaaatcattagtatagagcaattcaagaaccgtgagatgggactgaattgaacccggagtagaaggaacactaagattaagtctaaacaagttatcggagtcatctagtttggaatgatccatccatcggtcagataagagagcagagaagtaattcgaacggcggagaatgtcagagtggagatagacggaggtggagggggaattgtcgacggagcgggaatcggaggaagattcagtcgatgaggcggtatcgacaaagaagcggaggataacgtctgctgtagaagaatcgttaaagaaaatgttgttgccgccagcggcaccggtggtgtttgggggacggcgtcggatttgggttacttcggcgacgcttttgtcggagagcgatgagtcgatgactgcgatcgtggacaaatggcggctagcggagggtccggtggcacggtggcgcttcttggggccgccgagtgtcattgtgcaggtgaaaatggagattgaaaggccgattaaatcaaataaggaagagaaacctataaggaaaaaagatcgagtgggaaggttttctgggataaaatcgatctgcgattgatgtttgaagaatggataagggatggatcaggccaaaaaacgagatgactgatgagcgagagtcggattcggagagattccgagcaatggctatttatgttgttggtgtatataatttaaagaaaa---------------------------------------------------------------------------------------------------------
>_R_Punjuba_killipii_Palodorios_6252@NODE_1_length_1496_cov_101.552502
-----------------------------------------------------------------------------------------------------------------------------------------------------------------------------------------------------------------------------------------------------tgtcacgtcaaagacacaaaaacaaagaatggaccaaaatataaagaataaacaatgttt-aaaaaaaaatcctcgaagcgaagtcaattaatcagacgcagtgaggttcttattcctgaaaccatgccgtgcaatagattctcagaataaaataagggagaaaatcttaaaggtaggaaaatatataccggtctagtagccaaaatagtgcctgcagcaactgcatttgctaacttgcaagtgcaacgaagcatgacagcagggagacccggtgcaatatttctccaggcatcatcccgaaaagccctctgcaaatcagcagtgaacgctgcctgctcactccattctttgacggctgtatcagctactctcagctcgatcattctctccaccaaccatagaagatgcttcccatttgtcatcgctttgtgcaaattcaaccgctgaatcgcctccgtttcattgtggtcccccctaaaatcaggactggaatactcctccaaggactctttcactgtcttcaagctcatgttaaatgccttctccaacaccctcttggccgattccctcgaagaaaaatccctcaaaatcttagcaacaaaagccttgacatatgccatgttttgataattgtaaatagccgaaagtatcaagccttcaagcatttcttcacacgaatcctcccttagaggcgaaatcctggcaagaagctccttcgattcgtcttcactcagaagagggatcaagttcaaaactctcttctcttcctcttccgtccaaggaactgcctccaggaaagtaacgcatgaatgaatgcaatcctcgaacaacaattcgagggcaactgcgaggaaatcgagagcagtggatgcactgtcaatggtattagcaaaatcattagtatagagcaattcaagaaccgtgagatgggactgaattgaacccggagtagaaggaacactaagattaagtctaaacaagttatcggagtcatctagtttggaatgatccatccatcggtcagataagagagcagagaagtaattcgaacggcggagaatgtcagagtggagatagacggaggtggagggggaattgtcgacggagcgggaatcggaggaagattcagtcgatgaggcggtatcgacaaagaggcggaggataacgtctgctgtagaagaatcgttaaagaaaatgttgttgccgccagcggcaccggtggtgtttgggggacggcgtcggatttgggttacttcggcgacgcttttgtcggagagcgatgagtcgatgactgcgatcgtggacaaatggcggctagcggagggtccggtggcacggtggcgcttcttggggccgccgagtgtcattgtgcaggtgaaaatggagaatgaaaggccgattaaatcaaataaggaagagaaacctgtaaggaaaaaagatcgagtgggaaggttttctgggataaaatcgatctgcgattgatgtttgaagaatgg------------------------------------------------------------------------------------------------------------------------------------------------------------------------------------------------------------------------
>_R_Punjuba_racemiflora_Jimenez_Soares_3626@NODE_1_length_1926_cov_265.724175
---------------attaaataagaacaagtatctgcttgactacagaggtctactaaagaaaggaaaatcaaagatttttgagatcattaaacaaagaaaacactagaattacgcttaaaatagatcaggtcactaaaaattggcgacctcctatggatgatagttggtcaatcttaaaaaaacggagcactttggctgcacagccttatgggagcgcataagctaatatgggcaaagaatcatgtcacgtcaaagacacaaaaacaaagaatggaccaaaatataaaatataaacaatgttt-aaaaaaaaatccttgaagcgaagtaaattaatcagacgcagtgaggttcttattcctgaaaccatgccgtgcaatagattctcagaataaaataagagagaaaatcttaaaggtaggaaaatatataccggtctagtagccaaaatagtgcctgcagcaactgcatttgctaacttgcaagtgcaacgaagcatgacagcagggagacccggcgcaatatttctccaggcatcatcccgaaaagccctctgcaaatcagcagtgaacgctgcctgctcactccattctttgacggctgtatcagccactctcagctcgatcattctctccaccaaccacagaagatgcttcccatttgtcatcgctttgtgcaaattcaaccgctgaatcgcctccgtttcattgtggtcccccctaaaatcaggactggaatactcctccaaggactctttcactgtcttcaagctcatgttaaatgccttctccaacaccctcttggccgattccctcgaagaaaaatccctcaaaatcttagcaacaaaagccttgacatatgccatgttctgataattgtgaatagccgaaagtatcaatccttcaagcatttcttcacacgaatcctcccttagaggggaaatcctggcaagaagctccttcgattcctcttcactcagaagagggatcaagttcaaaactctcttctcttcctcttctgtccaagggactgcctccaggaaagtaacgcatgaatgaatgcaatcctcgaacaacaattcgagggcaactgcgaggagatcgagagcagtggatgcactgtcaatggtgttagcaaaatcattagtatagagcaattcaagaaccgcgagatgggactgaattgaacccggagtagaaggaacactaagattaagtctaaacaagttatcggagtcatctagtttggaatgatccatccatcggtcagataagagagcagagaagtaattcgaacggcggagaatgtcagagtggagatagacggaggtggagggggaattgtcgacggagcgggaatcggaggaagattcaatcgatgaggcggtatcgacaaagaggcggaggataacgtctgctgtagaagaatcgttaaagaaaatgttgttgccgccagcggcaccggtggtgtttggggaacggcgtcggatttgggttacttcggcaacgcttttgtcggagagcgatgagtcgatgacagcgatcgtggacaaatggcggctagcggagggtccggtggcacggtggcgcttcttggggccgccgagtgtcattgtgcaggtgaaaatggagattgaaaggccgattaaatcaaataaggaagagaaacctgtgaggaaaaaagatcgagtgggaaggttttctgagataaaatcgatctgcgattgatgtttgaagaatggataagggatggatcaggcaaaaacacgagatgactgatgagcgagagtcggattcggagagattccgagcaatggctatttatgttgtgagtgtatataatttaaagaaaaatagtaaataattgatgagatgccttttcttaatatttaaaaatgatcctaatgttattacttgccattttaactaagcgctttgagac----------------
