# Supplementary material for: A new generic circumscription of Hydrochorea (Leguminosae, Caesalpinioideae, mimosoid clade) with an amphi-Atlantic distribution
Source: PhytoKeys. 2022 Aug 22;205:401–37. doi: 10.3897/phytokeys.205.82775 (PMC9849043; doi:10.3897/phytokeys.205.82775)
Supplement: Supplementary material 1 — Supplementary data file S1 [file phytokeys-205-401_article-82775__-s001.zip › MSC_m58850_comp39214_c0_seq7_exon02.aln-cln]

>Acacia_rostellifera_Murphy_466@NODE_1_length_1415_cov_116.541854
cttttttctttccattctctcttcttatatgagccaagcatagcagctaaggctaaagggaagtcattgaaataaacctaac--tgtggccaggacaggacacaaagtgtcatcctcccaacctatccaaactcccaaaatccagtca-cgcttgatagtccaactactaccaagcaactcctt-gcgacttttttaagcgtgagattatgagtttaaaccctatatgcaatgcatagtgaataggtggattgtaaaaaaaaaaaggctcccaaaatccaattaactacccaaccaaccaccagcattgcgtgtcaaatctaaaaactcacatcacattactgtgtgtgctcacgagagatatatacagaatgacggagaataatacaagggctacagtgtcaaagttcggggcttgcatatcacctagaaccattattactttcattatgtacatcttaaactttatgaacatagatatacttgtgaaccatgtttgtccagaagccaaacaacaaaaacaccaaaaacattttgcctcatttttcagtgatcttgtttcaagggttgggctgcgcgtcgaaaccaggtgttgaatgcgttcaccaagtgaggacaatcttcaacatttcgggttgagaagctgaggcactgctgcaacagttcttgagcatctgacatgggcaatgtggagattattctcagaaatgtttcttcaagctccacatatgatgatttgttaatgggtaacattgtggcaacattatctttgcatgcaactagaactggtagccaatctttaacaagtttccttctcacctgagcagaacaacgaagcatacaa--gagcacttcagtttattactgcctaaatgaaaaactgacaggta--aaacagcattacttttggacattgaaacacgtgaatgtgcaacagattataggccaaaaactataatggtcgattttgtccaatagcctttagtggtagtaaattcaaaagaatggtcctatgaaaaggcaagggaaacacatggttaacaatcggcctcaaatatttaattgccctttgctgttactcgaaattgatttccat---------tgacttaaaaaagtaggtgttagaattttatacttttacgggttttttctaatgccaacagaacataattggagagacatcacccacatctagatccag---atgaagaactttcttcaccatacagttctctc--gatatgtgcagaagatgatgcaaagaactacacaatcttcacaactctggacttatcatcacaagattaaaaatacaagata
>Albizia_adinocephala_FHO33_88@NODE_1_length_1228_cov_127.225022
tatcaaacctctcatctcctcttcttgaatcaaacaaaactcatatcctaacctat----cctctgttaaaccaaacctaactgtatactcaggacaagacacaaaatgttatcctaccaacccagccgaactcccaaaatccagtcagggcttgatggtccaactaataccaagcaactcctt-gagacttttttaagcgtcagattataagtttgaaccctatatgcaatgcatagtgaataggtgggttatgaaaaaaa--gggctcccaaaatccaaatagctacccagccaaccaccagctttgcgtgtcaaatcttaaaactcacatcacattactgagtgtgctcacgagagatatatacagaatgacggggaataatacaagggctacaatatcaaagttctgggcttgcatatcacccagaaccattgttacgttctttatgtacatcttaaactttatgaacatagatatacgtgtgaaccatg---------------aacaacaaaaacaccaaaaccattttgcctcatttgtcagtgatcttgtttcaagggttgggctgcgcgtcgaaaccaggtgttgaacgcagtcaccaagtgaggacaatcttcaacatttcgggttgagaagctgaggcactgctgcaacagttcttgagcatctgacatgggcaatgtggagattattctcagaaatgtttcttcaagctccacatacaatgatttgttaatgggtaacatgggggcaacattatctttgcatgcaactagaactggtagccaatcttcaacaagtttccttctcacctgagcagaacaatgaagcatacat--aagcacttcagtttattacggtctaaatgaaaaattgacatgta--aaacagtattacttttggtcattgaaacacgtgaatgtgcaacagattataggccaaaaactataatggtcgattttgttcaatagcctttagtggtggtagattcaaaagaatggtcttatg-aaaggcaagggaaacacatggttaacaatcttcaacaagtttc-------------------------------------------------------------------------------------------cttcacacctgagcagaacaatga---------accatacataagca-----------------------------cttcagtttattactgccaaaatgaaaaattgacatgtaaaacagtattacttttggtcattgaaacacgtga-------atgtgcaacagattata
>Albizia_burkartiana_StivalSantos_678@NODE_1_length_722_cov_11.649175
---------------------------------------------------------------------------------------------------------------------------------------------------------------------------------------------------------------------------------------------------------------gggggggaagggctcccaaaatccaattagctatcccaccaaccaccagcattgcgtgtcaaatcttaaaactcacatcacattactgagtgtgctcacgagatatatatacagaatgacggagaataatacaagggctacaatgtcaaagttctgggattgcatatcacctagaaccattgttactttcattatgtacatcttaaactttatgaacatagatatacgtgtgaaccatgtttggccagaagccaaacaataagaacaccaaaaacattttgcctcatttgtcagtgatcttgtttcaagggttgggctgcgcgtcgaaaccaggtgttgaacgcagtcaccaagtgaggacaatcttcaacatttcgggttgagaagctgaggcactgctgcaacagttcttgagcatctgacatgggcaatgtggagattattcgcagaaatgtttcttccagctccacatacaatgatttgttaatgggtaacattggtgcaacattatctttgcatgcaactagaactggtagccaatcttcaacaagtttccttctcacctgatcagaacaatgaaacatacat--aagcacttcaatttattaccgcctaaatgaaaaattgacatgta--aaacagtattacttttggtcattgaaacacgtgaatgtacaacagattataggccaaaaactataatggtcgattttgtccaatagcctt-----------------------------------------------------------------------------------------------------------------------------------------------------------------------------------------------------------------------------------------------------------------------------------------------------------------------------------------------------
>Albizia_coripatensis_Hughes_2433@NODE_1_length_1097_cov_191.239216
-----------------------------------------------------------------------------------------------------------------------------------------------------------------------------------------------------------------------------------------------------------------------------------------------------------------------------------------------------------------atatatatatatacagaatgacggagaataatacaagggctacaatgtcaaagttctgggcttacatatcacctagaaccattgttactttcattatgtacatcttaaactttatggacatagatatacgtgtgaaccatgtttggccagaagccaaacaataaaaacaccaaaaacattttgcctcaattgtcagtgatcttgtttcaagggttgggctgcgcgtcgaaaccaggtgttgaacgcagtcaccaagtgaggacaatcttcaacatttcgggtagagaagctgaggcactgctgcaacagttcttgggcatctgacatgggcaaagtggagattattctcagaaatgtttcttccagctccacatacaatgatttgttaatgggtaacattggtgcaacattatctttgcatgcaactagaactggtagccaatcttcaacaagtttccttctcacctgagcagaacaataaagcatacat--gagcacttcagtttattactgcctaaatgaaaaattgacatgta--aaacagtattacttttggtcattgaaacacgtgaatgtacaacagattataggccaaaaactataa-ggtccattttgtccaatagcctttagtggtggtagattcaaaagaatggtcctatgaaaaggcaagggaaacacatggttaacaatcggtctcaaatatttaattgcccttcgcagttacttgaaattgatttccaatgacttaaatatttaaaaaaagtagttgttagaattttatactttcacgggttttttctaatgccaacagaacataattggagagaaatcatccacgtctagatccagatcatgaacaactttcttcaccatacagttctctc--gatatgtgcagaacatgatgcaaagaactacacaatcttcacaactctggacttatcatcacaagattaaaaatacaagata
>Albizia_glabripetala_Lewis_1652@NODE_1_length_789_cov_52.168539
------------------------------------------------------------------------------------------------------------------------------------------------------------------------------acaactcctt-aagacttttttaagcgtcagattataagtttgaaccctatatgcaatgcatagtggataggtgggttatgaaaaaaacagggctcccaaaatccaattagctacccagccaaccaccagctttgcgtgtcaaatcttaaaactcacatcacattactaagtgtgctcacgagagatatatacagaatgacgaggaataatgcaagggccacaatgtcaaagttctgggcgtgcatatcacctagaaccattgttactttctttatgtacatcttaaactttacgaacatatatatacttgtgaaccatgtttggcc---agccaaacaacaaaaacaccaaaaacattttgcctcatttgtcagtgatcttgtttcaagggttgggctgcgcgtcgaaaccaggtgttgaacgcagtcaccaagtgaggacaatcttcaacatttcgggttgagaagctgaggcactgctgcaacagttcttgagcatctgacatgggcaatgtggagattattctcagaaatgtttcttccagctccacatacaatgatttgttaatgggtaacattggtgcaacattatctttgcatgcaactagaactggtagccaatcttcaacaagtttccttctcacctgagcagaacaatgaagcatacat--aagcacttcagtttattacggtctaaatgaaaaat------------------------------------------tgaatatgcaacagattataggccaaaaactataatggtcgattttgttcaatagcctttagtgatggtagattcaaaagaatggtcct-----------------------------------------------------------------------------------------------------------------------------------------------------------------------------------------------------------------------------------------------------------------------------------------------------------------------
>Albizia_niopoides_Simon_1601@NODE_1_length_1115_cov_150.578035
------------------------------------------------------------------------------------------------------caaagtgttatcctcccaacccagccaaactcccaaaatccagttagggcttgatggtccaactaacaccaagcaactcctt-gagacttttttaagcgtcaaattataagtttgaaccctatatgcaatgcatagcggataggtgggttatgaaaaaagcagggctcccaaaatccaattagccacccagccaaccaccagttttgcgtgtcaaatcttaaaactaacatcacattactgagtgtgctcacgagagatatatacagaatgatggcgaataatacaagggctacaatgtcaaagttctgggcgagcatatcatctagaaccattgttactttctttatgtacatcgtaaactttatgaacatagatatacgtgtgaaccatgtttggcc---agccaagcaacaaaaacaccaaaaacattctgcctcatttgtcagtgatcttgtttcaagggttgggctgcgcgtcgaaaccaggtgttgaacgcagtcaccaagtgaggacaatcttcaacatttcgggttgagaagctgaggcactgctgcaacagttcttgagcatctgacatgggcaatgtggagattattctcagaaatgtttcttccagctccacatacaatgatttgttaatgggtaacattggtgcaacattatctttgcatgcaactagaactggtagccaatcttcaacaagtttccttctcacctgagcagaacaatgaagcataca-----------------attacggtctaaatgaaaaattgacatgta--aaacagtattacttttggtcattgaaacacgtgaatgtgcaacagattataggccaaaaactataatggtcgattttgttcaatagcctttagtggtggtagattcaaaagaatggtcctatgtaaaggcaagggaaacacatggttaacaatcttcaacaagtttc-------------------------------------------------------------------------------------------cctctcacctgagcagaacaacga---------agcatacataagca-----------------------------cttcagtttattactgccaaaatgaaaaattgacaagtaaaacagtattacttttggtcattgaaacacgtga-------atgtgcagcagattatc
>Albizia_sinaloensis_Hughes_1576@NODE_1_length_940_cov_79.857474
-------------------------------------------------------------------------------------------------------------------------cccagccgaactcccaaaatccagtcagggcttgatggtccaactaacaccaagcaactcctt-aagacttttttaagcgtcagattacaagtttgaaccctatatgcaatgcatagtgaataggtgggttatgaaaaaaa--gggctcccaaaatccaattagctacccagccaaccaccagctttgcgtgtcaaatcttaaaactcacatcacattactgagtgtgctcacgagagatatattcagaatgacggggaataatacaagggctacaatatcaaagttctgggcttgcata-cacccagaaccattgttacgttctttatgtacatcttaaactttatgaacatagatatacgtgtgaaccatg---------------aacaacaaaaacaccaaaaccattttgcctcatttgtcagtgatcttgtttcaagggttgggctgcgcgtcgaaaccaggtgttgaacgcagtcaccaagtgaggacaatcttcaacatttcgggttgagaagctgaggcactgctgcaacagttcttgagcatctgacatgggcaatgtggagattattctcagcaatgtttcttcaagctccacatacaatgatttgttaatgggtaacaagggggcaacattatctttgcatgcaactagaactggtagccaatcttcaacaagtttccttctcacctgagcagaacaatgaagcatacat--aagcacttcagtttattacggtctaaatgaaaaatcgacatgta--aaacagtattacttttggtcattgaaacacgtgaatgtgcaacagattataggccaaaaactataatggtcgattttgttcaatagcctttagtggtggtagattcaaaagaatggtcttatg-aaaggcaagggaaacacatggttaacaatcttcaacaagtttc-------------------------------------------------------------------------------------------cttctcacctgagcagaacaatg------------------------------------------------------------------------------------------------------------------------------------------------------
>Albizia_subdimidiata_var_minor_Gorts_341@NODE_1_length_585_cov_35.872047
------------------------------------------------------------------------------------------------------------------------------------------------------------------------------------------------------------------------------------------------------------------------------------------------------------------------------------------------------------------------------------------------------------------------------------------------------------aaaaaaaaaaaaaaaaaaaaaaaaaaaaaaaaaaaaaaaaaaaaaaaaaaaaaaaaaaaaaaaaaaaaaaaaaaaaaacaaaaatcattttgcctcatttgtcagtgatcttgtttcaagggttgggctgcgcgtcgaaaccaggtgttgaacgcagtcaccaagtgaggacaatcttcaacatttcgggttgagaagctgaggcactgctgcaacagttcttgagcatctgacataggcaatgtggagattattctcagaaatgtttcttccagctccacatacaatgatttgttgatgggcaacattggtgcaacattatctttgcatgcaactagaactggtagccaatcttcaacaagtttccttctcacctgagcagaacaatgaagcatacat--aagcacttcagtttattacggtctaaatgaaaaactgacatgta--aaacagtattacttttggtcattgaaacacgtgaatgtgcaacagattataggccaaaaactataatggtcgattttgttcaatagcctttagtggtggtagattcaaaagaatggtcctatgtaaaggcaagggagacaca-------------------------------------------------------------------------------------------------------------------------------------------------------------------------------------------------------------------------------------------------------------------------------------------------
>Balizia_pedicellaris_Queiroz_15529@NODE_1_length_1338_cov_356.841777
cttttctcttttcattttctcttcttatatgagcgaagcatagcagcatagcctaaagggaagtcattaaaataaacccaactgtatggccaggacaggacccaaagtgttatcctcccaacctagccaaactcccaaaatccagtcagggcttgatagtccaactaacaccaagcaactccttaaagacttttttaagcgtaagattgcaagt------------tgcaatggatagtgaataggtgggttatgaaa-aaagaaggctcccaaaatccaattagccacccaaccaaccaccagcattgcatgtcaaaacttaagactcacatcccattactgagtgtgctcaccagagatatatacagaatgacggagaataatacaagggctacaatgtc--agttctgggcttgcatatcacctagtagcattgttactttcattatgtacatcttaaactttatgaacatagatatacgggtgaacattgtttggccagaagccaaacaacaaaaacaccaaaaacattttgcctcatttgtcagtgatcttgtttcaagggttgggctgcgcgtcgaaaccaggtgttgaatgcagtcaccaagtgaggacaatcctcaacatttcgggttgagaagctgaggcactgctgcaacagttcttgagcatctgacatgggcaatgtggagattattctcagaaatgtttcttccagctccacatacaatgatttgttgatgggtaacattggtgcaacattatctttgcatgcaactagaactggtagccaatcttcaacaagtttccttctcacctgagcagaacaatgaagcatacatgagagcacttcagtttattactgcctaaatgaaaaattgacatgtagtcaacagtattacttttggacattggaacatgcgaatttgcagcagattataggccaaaaactataatgttcgattttgtccaataacctttaatggtagtggactcaaaagaatggtcctatgaaaaggcaagggaaacacatggttaacaatcggtctcaaatattaaattgccctttactgttacttgaaattggtttctagcattgccaatgacttaaaaaagtaggtgctagaatgttttacttttacgggttttttctaatgccaacaaaacatgaatggagagacatcatccacaactagatcgagatcatgaagaacttccttcagcctacagtctctcctggatatgagcagatgatgatgcacagaactacacaatcttcacaactcaggccttatca------------------------
>Balizia_spnov_Morim_577@NODE_1_length_851_cov_298.707286
-----------------------------------------------------------------------------------------------------------------------------------------------------------------------------------------------------------------------------------------------------------------------------------------------------------accagcattgcatgtcaaaacttaagactcacatcccattactgagtgtgctcaccagagatatatacggaatgacggagaataatacaagggctacaatgtcaaagttctgggcttgcatatcacctaatagcattgttactttcattatgtacatcttaaactttatgaacatagatatacgtgtgaaccatgtttggccagaagccaaacaacaaaaacaccaaaaacatgttgcctcatttgtcagtgatcttgtttcaagggttgggctgcgcgtcgaaaccaggtgttgaatgcagtcaccaagtgaggacaatcctcaacatttcgggttgagaagctgaggcactgctgcaacagttcttgagcatctgacatgggcaatgtggagattattctcagaaatgtttcttccagctccacatacaatgatttgttaatgggtaacatcggtgcaacattatctttgcatgcaactagaactggtagccaatcttcaacaagtttccttctcacctgagcagaacaatgaagcatacatgagagcacttcagtttattcctgcctaaatgaaaaattgacatgtactcaacagtattacttttggacattggaacatgcgaatgtgcagtagattataggccaaaaactataatgttcgattttgtccaataacctttaatggtagtggactcaaaagaatggtcctatgaaaaggcaagggaaacacatggttaacaatcggtctcaaatattaaattgccctttcctgttacttgaaattggattctagcatttccaatgacttaaaaaagtaggtgctagaatgttatacttttac-----------------------------------------------------------------------------------------------------------------------------------------------------------------------------------
>Calliandra_bella_LPQ15696@NODE_1_length_1208_cov_169.823165
---------------------------------------att----------------------------------------------------------------------------------taccaatatactataaa---gtgaaaaatatttatcatatttggggaaaattgccgattt-aagactttcttgagtgcaagatcacaagtttgaatactcaatagaatgcataatgaataggagagttat-----taaaaaagctcccaaaatccagcaagctaccaaagcaaccaccagcattgcgtgttaaatgttgaaactcacaacacgttactgggtgtgctcacgagatatatacacagaatgatggagaataatacaagggttataaagtcaaagttctgggcttccctatcaccccagaacattcttactttcattatatacttcttaaactttatgaacat--atatacatgtgaacaatgtttggcttaagac------------------------acttgcccaatttatcactgatccggttttaagggtttggcagcacgtcgaaaccaggtgttgaatgcagtcaccaagtgaggacaatcttcgacatttcgggttgagaagctgaggcacagctgcaacagttcttgagcatctgacatgggcaatgtggagatgattctcaaaaatgtttcttccagctccacatacaatgatttgtttattggtaacataggggcaacattatctttacaagcaactagaactggtagccaatcttcaacaagttttcttcttacctgagtacaaaaatgaagcatgcat--gagcacttcagtatat-----------------------gtgct--caatagtggtacttttggacattgaaacatatgaatgtgcaacagattatcggcc-agacctataatggtcgattttgtccaataaccttaaatggtagtagattcaaaagcatggtccaatgaaaaggcaagggaaacacatggttatcaatctgtctcaaatatttaattgccctttactgccacttgagattgattactagaatttccaatgactgaaaaaa--tagtgttaaaattttatgcttttatgggttttttctaatgacaaaagaacatcattggagagacgtcatccacatctagatccagatcatgaagaacattcttcaccatccagttctctc--tatacgtgcagaagatgatgcaaagaactacacactcttcaaaactctggactggtcatcacagggtta-------------
>Cathormion_rhombifolium_Deighton_3618@NODE_1_length_1039_cov_84.851351
----------------------------------------------------------------------------------cgtaaggccaggacaggacccaaagtgttatcctcccaacctagccaaacttccaaaatccagtcagggcttgatagtccaactaacaccaagcaactccttaaagacttttttaagcgtaagattgcaagt------------tgcaatgcatagtcaataggtgggttatgaaa-aaagaaggcccccaaaatccaattagccacccaaccaaccaccagcattgcatgtcaaaacttaagactcacaccccattactgagtgtgctcaccagagatatatacagaatgacggagaataatacaagggctacaatgtcaaagttctgggcttgcatatcacctagtagcattgttactttcattatgtacatcttaaactttatgaacatagatatacgtgtgaaccatgtttggccagaagccaaacaacaaaaacaccaaaaacatgttgcctcatttgtcagtgatcttgtttcaagggttgggctgcgcgtcgaaaccaggtgttgaatgcagtcaccaagtgaggacaatcctcaacatttcgggttgagaagctgaggcactgctgcaacagttcttgagcatctgacatgggcaatgtggagattattctcagaaatgtttcttccagctccacatacaatgatttgttaatgggtaacattggtgcaacattatctttgcatgcaactagaactggtagccaatcttcaacaagtttccttctcacctgagcagaacaatgaagcatacatgagagcacttcagtttattactgcctaaatgaaaaattgacatgtactgaacagtattacttttgcacattggagcatgtgaatgtgcagcagattataggccaaaaactataatgttcgattttgtccaataacctttaatggtagtggactcaaaagaatggtcctatgaa----taagggaaacacatggttaacaatcggtctcaaatattaaattgccctttactgttgcttgaaattggtttctatcatttccaatgacttaaaaaagtaggtgctagaatgttatact----------------------------------------------------------------------------------------------------------------------------------------------------------------------------------------
>Hydrochorea_corymbosa1_Bonadeu_655@NODE_1_length_1038_cov_327.817904
-----------------------------------------------------taaagggaagtcattaaaataaacctaactgtatggccaggacaggacccaaagtgttatcctcccaacctagccaaactcccaaaatccagtcagggcttgatagtccaactaacaccaagcaactccttaaagacttttttaagcgtaagattgcaagt------------tgt-----------------tgggttatgaaa-aaagaaggcccccaagatccaattagccacccaaccaaccaccagcattgcatgtcaaaacttaagactcacaccccattactgagtgtgctcaccagagatatatacagaatgacggagaataatacaagggctacaatgtcaaagttctgggcttgcatatcacctagtagcattgttactttcattatgtacatcttaaactttatgaacatagatatacgtgtgaaccatgtttggccagaagccaaacaacaaaaacaccaaaaacatgttgcctcatttgtcagtgatcttgtttcaagggttgggctgcgcgtcgaaaccaggtgttgaatgcagtcaccaagtgaggacaatcctcaacatttcgggttgagaagctgaggcactgctgcaacagttcttgagcatctgacatgggcaatgtggagattattctcagaaatgtttcttccacctccacatacaatgatttgttaatgggtaacattggtgcaacattatctttgcatgcaactagaactggtagccaatcttcaacaagtttccttctcacctgagcagaacaatgaagcatacatgagagcacttcagtttattactgcctaaatgaaaaattgacatgtactcaacagtattacttttggacattggaacatgcgaatgtgcagcagattataggccaaaaactataatgttcgattttgtccaataacctttaatggtagtggactcaaaagaatggtcctatgaa----taagggaaacacatggttaacaatcggtctcaaatattaaattgccctttactgttgcttgaaattggtttctagcatttccaatgacttaaaaaagtaggtgct-----------------------------------------------------------------------------------------------------------------------------------------------------------------------------------------------------
>Hydrochorea_corymbosa2_Iganci_862@NODE_1_length_1210_cov_293.174892
cttttctattttcattttctcttcttatatgagccaagcatagcagcataggctaaagggaagtcattaaaataaacctaactgtatggccaggacaggacccaaagtgttatcctcccaacctagccgaactcccaaaatccagtcagggcttgatagtccaactaacaccaagcaactccttaaagacttttttaagcgtaagattgcaagt------------tgt-----------------tgggttatgaaa-aaagaaggcccccaagatccaattagccacccaaccaaccaccagcattgcatgtcaaaacttaagactcacaccccattactgagtgtgctcaccagagatatatacagaatgacggagaataatacaagggctacaatgtcaaagttctgggcttgcatatcacctagtagcattgttactttcattatgtacatcttaaactttatgaacatagatatacgtgtgaaccatgtttggccagaagccaaacaacaaaaacaccaaaaacatgttgcctcatttgtcagtgatcttgtttcaagggttgggctgcgcgtcgaaaccaggtgttgaatgcagtcaccaagtgaggacaatcctcaacatttcgggttgagaagctgaggcactgctgcaacagttcttgagcatctgacatgggcaatgtggagattattctcagaaatgtttcttccagctccacatacaatgatttgttaatgggtaacattggtgcaacattatctttgcatgcaactagaactggtagccaatcttcaacaagtttccttctcacctgagcagaacaatgaagcatacatgagagcacttcagtttattactgcctaaatgaaaaattgacatgtactcaacagtattacttttggacattggaacatgcgaatgtgcagcagattataggccaaaaactataatgttcgattttgtccaataacctttaatggtagtggactcaaaagaatggtcctatgaa----taagggaaacacatggttaacaatcggtctcaaatattaaattgccctttactgttgcttgaaattggtttctagcatttccaatgacttaaaaaagtaggtgctagaatgttatacttttacaggttttttctaatgccaacaaaacatgaatggagagacatcatccacaactagatcgagatcatgaagaacttc--------------------------------------------------------------------------------------------------------
>Hydrochorea_gonggrijpii_Tillett_45696@NODE_1_length_987_cov_121.141758
-------------------------------------------------------------------------------------------------------aaagtgttatcctcccaacctagccaaactcccaaaatccagtcagggcttgatagtccaactaacaccaagcaactccttaaagacttttttaagcgtaagattgcaagt------------tgt-----------------tgggttatgaaa-aaagaaggcccccaagatccaattagccacccaaccaaccaccagcattgcatgtcaaaacttaagactcacaccccattactgagtgtgctcaccagagatctatacagaatgacggagaataatacaagggctacaatgtcaaagttctgggcttgcatatcacctagcagcattgttactttcattatgtacatcttaaactttatgaacatagatatacgtgtgaaccatgtttggccagaagccaaacaacaaaaacaccaaaaacatgttgcctcatttgtcagtgatcttgtttcaagggttgggctgcgcgtcgaaaccaggtgttgaatgcagtcaccaagtgaggacaatcctcaacatttcgggttgagaagctgaggcactgctgcaacagttcttgagcatctgacatgggcaatgtggagattattctcagaaatgtttcttccagctccacatacaatgatttgttaatgggtaacattggtgcaacattatctttgcatgcaactagaactggtagccaatcttcaacaagtttccttctcacctgagcagaacaatgaagcatacatgagagcacttcagtttattactgcctaaatgaaaaattgacatgtactcaacagtattacttttggacattggaacatgcgaatgtgcagcagattataggccaaaaactataatgttcgattttgtccaataacctttaatggtagtggactcaaaagaatggtcctatgaa----taagggaaacacatggttaacaatcggtctcaaatatttaattgccctttactgttgcttgaaattggtttctagcatttccaacgacttaaaaaagtaggtg-------------------------------------------------------------------------------------------------------------------------------------------------------------------------------------------------------
>Jupunba_abbottii_Zanoni_21220@NODE_1_length_938_cov_83.325203
----------------------------------------------------------------------------------------------------------------------------------------------------gggcttgatagtccaactaacaccaagcaactccttaaagacttttttaagcgtaagattacaagt------------tgcaatgcatagtgaataggtgggttatgaaa-aaaaaaggctcccaaaatccaattagttacccaaccaaccaccagcattgcatgtcaaatcttaaaactcgcatcacattaccgagtgtgctcacgagagatatatacagaatgacggagaataatacaatggctacaatgtcaaagttctgggcttgcgtatcacctagaaccattgttactttcattatgtacatcttaaactttatgaacatagatatacgtgtgaaccatgtttggccagaagccaaacaacaaaaacaccaaaaacattttgcctcatttttcagtgatcttgtttcaaggggtgggctgcgcgtcgaaaccaggtgttgaatgcagtcaccaagtgaggacaatcttcaacatttcgggttgagaagctgaggcactgctgcaacagttcttgagcatctgacatgggcaatgtggagattattctcagaaatgtttcttccagttccacatacaatgatttgttaatgggtaacaatggtgcaacattatctttgcatgcaactagaactggtagccaatcttcaacaagtttccttctcacctgagcagaacaatgaagcatacat--gagcacttcagtttattactgcctaaacgaaaaaatgacatgtactcaacagtattacttttggacattggaacatgcggatgtgcagcagattataggccaaaaactacaatgttcgattttgtccaataacctttaatggtagtggactcaaaagaatggtactatgaaaaggcaagggaaacacatggttaacaatcggcctcaaatatcaaattgacctttactgttacttgaaattggtttctagcattt------------------------------------------------------------------------------------------------------------------------------------------------------------------------------------------------------------------------------
>Jupunba_barbouriana_Iganci_847@NODE_1_length_1162_cov_159.680184
------------------------------------------------------------------------taaacctaactgtatggccaggacaggacctaaagtgttatcctcccaacctagcc-aactcccaaaatccagtcagggcttcatagtccaactaacaccaagcaactccttaaagacttttttaagcgtaagattgcaagt------------tgcaatgcatagtgaataggtgggttatgaaa-aaagaaggctcccaaaatccaattagccacccaaccaaccaccagcattgcatgtcaaaacttaagactcacatcccattactgagtgtgctcaccagagatatatacagaatgacggagaataatacaagggctacaatgtcaaagttctgggcttgcatatcacctagtaccattgttactttcattatgtacatcttaaactttatgaacaatgatatacatgtgaaccatgtttggccagaagccaaaaaacaaaaacaccaaaaacattttgcctcatttgtcagtgatcttgtttcaagggttgggctgcgcgtcgaaaccaggtgttgaatgcagtcaccaagtgaggacaatcctcaacatttcgggttgagaagctgaggcactgctgcaacagctcttgagcatctgacatgggcaatgtggagattattctcagaaatgtttcttccagctccacatacaatgatttgttaatgggtaacattggtgcaacattatctttgcatgcaactagaactggtagccaatcttcaacaagtttccttctcacctgagcagaacaatgaagcatacatgagagcacttcagtttattactgcctaaatgaaaaattgacatgtagtcaacagtattacttttggacattggaacatgcgaatgtgcagtagattataggccaaaaactataatgttcgattttgtccgataacctttaatggtagtggactcaaaagaatggtcctatgaaaaggcaagggaaacacatggttaacaatcggtctcaaatattaaattgccctttactgttacttgaaattggtttctagcatttccaatgacttaaaaaagtaggtgctagaatgttatacttttacgggttttttctaatgccaacaaaacatgaatggagagacatcatccacaactagatcgagatcatgaagaacttccttcagcctacagtctctcctgg---------------------------------------------------------------------------------
>Jupunba_cochleata_Bonadeu_673@NODE_1_length_1372_cov_98.248649
------------------ctcttcctatatgagccaagcatagcagcataggctaaagggaagtcattaaaataaacctaactgtaaggccaggacaggacccaaattgttatcctcccaacctcgccgaactcccaaaatccagtcagggcttgatagtctaactaacaccgagcaactcctttaagacttttttaagcgtaagattacaagt------------tgcaatgcacagtgaataggtgggttatgaaa-aaagaaggctcccaaaatccaattagaaacccaaccaaccaccagcattgcatgtcaaatcttaaaactcacatcccattactgagaatgctcaccagagatatatacagaatgacggagaataatacaagggctacaatgtcaaagttctgggcttgcgtgtcacctagtaccattgttactttcattatgtacatcttaaactttatgaacatagatatacgtgcgaaccatgtttggccagaagccaaacaacaaaaacaccaaaaacattttgcctcatttgtcagtgatcttgtttcaagggttgggctgcgcgtcgaaaccaggtgttgaatgcagtcaccaagtgaggacaatcctcaacatttcgggttgagaagctgaggcactgctgcaacagttcttgagcatctgacatgggcaatgtggagattattctcagaaacgtttcttccagctccacatacaatgatttgttaatgggtaacaatggtgcaacattatctttgcatgcaactagaactggtagccaatcttcaacaagttttcttctcacctgagcagaacaatgaagcatacatgagagcacttcagtttattactgcctaaatgaaaaattgacatgtactcaacagtattacttttggacattagaacatgcgaatgtgcagcagattataggccaaaaactataatgttcgattttgtccaataacctttaatgatagtggactcaaaagaatggtcctatgaaaaggcaagggaaacacatggttcacaatcggtctcaaatattaaattgccctttactgttacttgaaattggtttctagcatttccaatgacttaaaaaagtaggtgctagaatgttatacttttacgggttttttctaatgccaacaaaacatgaatggagagacatcatccacaactagatcgagatcatgaagaacttccttcagcctacagtctctcctggatatgagcagatgatgatgcacagaactacacaatcttcacaactctggacttatcatcaaaacattaataacataatatg
>Jupunba_commutata_Maguire_46145@NODE_1_length_1212_cov_94.034361
cttctctcttttcattttctcttcttatatgagccaagcatagcagcataggctaaagggaagccgttaatataaacctaactgtatggccaggacaggacccaaagtgttatcctcccaacctagccaaactcccaaaatcccgtcagggcttgatagtccaactaacaccaagcaactccttaaagacttttttaagcgtaagattacaagt------------tgcaatgcatagtgaataggtgggttatgaaa-aaagaaggctcccaaaatcccattggccaccgaaccaaccaccagcattcgatgtcaaatcttaaaactcagatcccattactgagtgtgctcaccagagatatatacagaatgacggagaataatacaagggctacaatgtcaaagttctgggcttgcatatcacctagaaccgttgttactttcattatgtacatcttaaactttatgaacatagatatacgtgtgaaccatgtttggccagaagccaaacaacaaaaacaccaaaaacattttgcctcatttgtcagtgatcttgtttcaagggttgggctgcgcgtcgaaaccaggtgttgaatgcagtcaccaagtgaggacaatcctcaacatttcgggttgagaagctgaggcactgctgcaacagttcttgagcatctgacatgggcaatgtggagattattctcagaaatgtttcttccagctccacatacaatgatttgttaatgggtaacattggtgcaacattatctttgcatgcaactagaactggtagccaatcttcaacaagtttccttctcacctgagcagaacaatgaagcatacatgagagcacttcagtttattactgcctaaatgaaaaattgacatgtactcaacagtattacttttagacattggaacatgcgaatgtgcagcagattataggccaaaaactataatgttcgattttgtccaataacctttaatggtagtggactcaaaagaatggtcctatgaaaaggcaagggaaacacatggttaacaatcggtctcaaatattaaattgccctttactgttacttgaaattggtttctagcatttccaatgacttaaaaaagtaggtgctagaataatttacttttacgggttttttctaatgccaacaaaacatgaatggagagacatcatccacaactagatcgagatca-------------------------------------------------------------------------------------------------------------------
>Jupunba_floribunda_Iganci_883@NODE_1_length_1386_cov_102.054240
cttttctcttttcattttctcttcttatattagccaagcatagcagcataggctaaagggaagtcattaaaataaac--aactgtatggccaggacaggacccaaagtgttatcctcccaacctagcctaactcccaaaatccagtcagggcttgatagtccaactaacacccagcaactccttaaagactttttaaagcgtaagattacgagt------------tgcaatgcatagtgaataggtgggttatgaaa-aaagaaggctcccaaaatccaattagccacccaaccaaccaccagcattgcatgtcaaatcttaaaactcacatcccattactgagtgtgctcaccagagatatatacagaatgacggagaataatacaagggctacaatgtcaaagttctgggcttgcatatcacctagaaccattattactttcattatgtacatcttaaactttatgaacatagatatacgcgtgaaccatgtttggccagaagccaaacaacaaaaacaccaaaaacgttttgcctcatttgtcagtgatcttgtttcaagggttgggctgcgcgtcgaaaccaggtgttgaatgcagtcaccaagtgaggacaatcctcaacatttcgggttgagaagctgaggcactgctgcaacagttcttgagcatctgacatgggcaatgtggagattattctcagaaatgtttcttccagctccacatacaatgatttgttaatgggtaacattggtgcaacattatctttgcatgcaactagaactggtagccaatcttcaacaagtttccttctcacctgagcagaacaacgaagcatacatgagagcacttcagtttattactgcctaaatgaaaaactgacatgtactcaacagtattacttttggacattggaacatgcgaatgtgcagcagattataggccaaaaactataatattcgattttgtccaataacctttaatggtagtggactcaaaagaatggtcctatgaaaaggcaagggaaacacatggttcacaatcggtctcaaatattaaattgccccttactgttacttgaaattggtttctagcatttccaatgacttaaaaaagtaggtgctagaatgttatacttttacgggttttttctaatgccaacaaaacatgaatggagagacatcatccacaactagatcgagatcatgaagaacttccttcagcctacagtctctcctggatatgagcagatgatgatgcacagaactacacaatcttcacaactctggacttttcatcaaaacattaataacataatatg
>Jupunba_longipedunculata_Cardona_2682@NODE_1_length_877_cov_131.475000
-------------------------------------------------------------------------------------------------------------------------------------------------------cttgatagtccaactaacaccaagcaactccttaaagacttttttaagcgtaagattacaagt------------tgcaatgcatagtgaataggtgggttatgaaa-aaagaaggctcccaaaatccaattagccacccaaccaaccaccagcattgcatgtcaaatcttaaaactcacatcccattactgagtgtgctcaccagagatatatacagaatgacggagaataatacaagggctacaatgttaaagttctgggcttgcatatcacctagtaccattgttactttcattatgtacatcttaaactttatgaacatagatatacgtgtgaaccatgtttggccagaagccaaacaacaaaaacaccaaaaacattttgcctcatttgtcagtgatcttgtttcaagggttgggctgcgcgtcgaaaccaggtgttgaatgcagtcaccaagtgaggacaatcctcaacatttcgggttgagaagctgaggcactgctgcaacagttcttgagcatctgacatgggcaatgtggagattattctcagaaatgtttcttccagctccacatacaatgatttgttaatgggtaacattggtgcaacattatctttgcatgcaactagaactggtagccaatcttcaacaagtttccttctcacctgagcagaacaacgaagcatacatgagagcacttcagtttattactgcctaaatgaaaaattgacatgtactcaacagtattacttttggacattggaacatgcgaatgtgcagcagattataggccaaaaactataatgttcgattttgtccaataacctttaatggtagtggactcaaaagaatggtcctatgaaaaggcaagggaaacacatggttaa------------------------------------------------------------------------------------------------------------------------------------------------------------------------------------------------------------------------------------------------------------------------------------------
>Jupunba_macradenia_Lourteig_3021@NODE_1_length_1069_cov_91.116935
-------------------------------------------------------------------------------------------------------------ttatcctcccaacctagccgaactcccaaaatccagtctgggcttgatagtccaactaacaccaagcaactccttaaagacttttttaagcgtaagattgcaagt------------tgcaatgcatagtgaataggtgggttatgaaa-aaagaaggctcccaatatccaattagccagccaaccaaccaccagcattgcatgtcaaaacttaagactcacatcccattactgagtgtgctcaccagagatatatacagaatgacggagaataatacaagggctacaatgtcaaagttctgggcttgcatatcacctagtaccattgttactttcattatgtacatcttaaactttatgaacatagatatacgtgtgaaccatgtttggccagaagccaaacaa---------caaaaacattttgcctcatttgtcagtgatcttgtttcaagggttgggctgcacgtcgaaaccaggtgttgaatgcagtcaccaagtgaggacaatcctcaacatttcgggttgagaagctgaggcactgctgcaacagttcttgagcatctgacatgggcaatgtggagattattctcagaaatgtttcttccagctccacatacaatgatttgttaatgggtaacattggtgcaacattatctttgcatgcaactagaactggtagccaatcttcaacaagtttccttctcacctgagcagaacaatgaagcatacatgagagcacttcagtttattactgcctaaatgataaattgacatgtagttaacagtattacttttggacattggaacatgcgaatgtgcagcagattataggccaaaaactataatgttcga-tttgtccaataacctttaatggtagtggactcaaaagaatggtcctatgaaaaggcaagggaaacacatggttaacaatcggtctcaaatattaaattgccctttactgttacttgaaattggtttctagcattttcaatgacttaaaaaagtaggtgctagaatgttttactttaatgggttttttctaatgccaacaaaacatgaatggagagacatcatccgcaactagatcg-------------------------------------------------------------------------------------------------------------------------
>Jupunba_microcalyx_Iganci_855@NODE_1_length_1573_cov_117.649733
cttttctcttttcattttctcttgttacatgagcgaagcatagcagcataggctaaagggaagtcattaaaataaacctaactgtatggccaggacaggacccaaagtgttatcctcgcaacctagccaaactcccaaaatccagtcagggcttgatagtccaactaacaccaagcaactcgttaaagacttttttaagcgtaagattacaagt------------tgcaatgcatagtgaataggtgggttatgaaa-aaagaaggctcccaaaatccaattagccacccaaccaaccaccagcattgcatgtcaaatcttaaaactcacatcccattactgagtgtgctcaccagagatatatacagaatgacggagaataatacaagggctacaatgtcagagttctgggcttgcatatcacctaaaaccattgttactttcattatgtacatcttaaactttatgaacatagatatacgtgcgaaccatgtttggcc-taagccaaacaacaaaaacaccaaaaacattttgcctcatttgtcagtgatcttgtttcaagggttgggctgcgcgtcgaaaccaggtgttgaatgcagtcaccaagtgaggacaatcctcaacatttcgggttgagaagctgaggcactgctgcaacagttcttgagcatctgacatgggcaatgtggagattattctcagaaatgtttcttccagctccacatacaatgatttgttaatgggtaacattggtgcaacattatctttgcatgcaactagaactggtagccaatcttcaacaagtttccttctcacctgagcagaacaatgaagcatacatgagagcacttcagtttattactgcctaaatgaaaaattgacatgcgctcaacagtattacttttggacattggaacatgcgaatgtgcagcagattataggccaaaaactataatgttcgattttgtccaataacctttaatggtagtggactcaaaagaatggtcctatgaaaaggcaagggaaacacatggttcacaatcggtctcaaatattaaattgccctttactgttacttgaaattggtttctagcatttccaatgacttaaaaaagtaggtgctagaatgttatacttttacgggttttttctaatgccaacaaaacatgaatggagagacatcatccacaactagatcgagatcatgaagaacttccttcagcctacagtctctcctggatatgagcagatgatgatgcacagaactacacaatgttcacaactctggacttatcatcaaaacattaataacataatatg
>Jupunba_trapezifolia_Simon_1600@NODE_1_length_1318_cov_194.190024
cttttctcttttcattttctcttcttatatgagccaagcatagcagcataggctaaagggaagtcattaaaataaacccaactgtttggccaggacaggaccgaaagtgttatcctcccaacctagcc-aactcccaaaatccagtcagggcttgatagtccaactaacaccaagcaactccttaaagacttttttaagcgtaagattgcaagt------------tgcaatgcatagtgaataggtgggttatgaaa-aaagaaggctcccaaaatccaattagccacccaaccaaccaccagcattgcatgtcaaaacttaagactcacatcccattactgagtgtgctcaccagagatatatacagaatgacggagaataatacaagggctacaatgtcaaagttctgggcttgcatatcacctagtaccattgttactttcattatgtacatcttaaactttatgaacattgatatacatgtgaaccatgtttggccagaagccaaaaaacaaaaacaccaaaaacattttgcctcatttgtcagtgatcttgtttcaagggttgggctgcgcgtcgaaaccaggtgttgaatgcagtcaccaagtgaggacaatcctcaacatttcgggttgagaagctgaggcactgctgcaacagctcttgagcgtctgacatgggcaatgtggagattattctcagaaatgtttcttccagctccacatacaatgatttgttaatgggtaacattggtgcaacattatctttgcatgcaactagaactggtagccaatcttcaacaagtttccttctcacctgagcagaacaatgaagcatacatgagagcacttcagtttattactgcct-aatgaaaaattgacatgcagtcaacagtattacttttggacattggaacatgcgaatgtgcagtagattataggccaaaaactataatgttcgattttgtccgataacctttaatggtagtggactcaaaagaatggtcctatgaaaaggcaagggaaacacatggttaacaatcggtctcaaatattaaattgccctttactgttacttgaaattggtttctagcatttccaatgacttaaaaaagtaggtgctagaatgttatacttttacgggttttttctaatgccaacaaaacatgaatggagagacatcatccacaactagatcgagatcatgaagaacttccttcagcctacagtctctcctggatatgagcagatgatgatgcacagaactacacaatcttcacaact------------------------------------
>Jupunba_villosa_Borges_423@NODE_1_length_1366_cov_121.930954
---------------------------------------------------------------------------acctaaatgtatggccaggacaggacccaaagtgttatcctcccaacctagccaaactcccaaaatccagtcagggcttgatagtccaactaacaccaagcaactccttaaagacttttttaagcgtaagattacaagt------------tgcaatgcatagtgaataggtgggttatgaaa-aaataaggctcccaaaatccaattagccacccaaccaaccaccagcattgcatgtcaaatcttaagactcacatcccattactgagtgtgctcaccagagatatatacagaatgacggagaataatacaagggctacaatgtcaaagttctgggcttgcatatcaactaaaaccattgttactttcattatgtacatcttaaactttatgaccatagatatacgtgtgaaccatgttcggccagaagccaaacaacaaaaacaccaaaaacattttgcctcatttgtcagtgatcttgtttcaagggttgggctgcgcgtcgaaaccaggtgttgaatgcagtcaccaagtgaggacaatcctcaacatttcgagttgagaagctgaggcactgctgcaacagttcttgagcatctgacatgggcaatgtggagattattctcagaaatgtttcttccagctccacatacaatgatttgttaatgggtaacattggtgcaacattatctttgcatgcaaccagaactggtagccaatcttcaacaagtttccttctcacctgagcagaacaatgaagcatacatgagagcacttcagtttataactgcctaaatgaaaaattgacatgtactcaacagtattacttttggacattggaacatgcgaatgtgcagcagattataggccaaaaactataatgttcgattttgtccaataaactttaatggtagtggactcaaaagaatggtcctatgaaaaggcaagggaaacacatggttaacaatcggtctcaaatattaaattgccctttactgttacttgaaattggtttctagcatttgcaatgacttaaaaaggtaggtgctagaatgttatacttttacgggttttttctaatgccaacaaaacatgaatggagagacatcatccacaactagatcgaaatcatgaagaacttccttcagcctacagtctctcctggatatgagcagatgatgatgcacagaactacacaatcttcacaactctggacttatcatcaaaacattaataacataatatg
>Jupunba_villosa_Borges_423@NODE_2_length_1008_cov_32.988185
---------------------------------------------------------------------------------------------------------catattatttaaccaactttaactaacatccttaatctaatcaaa---------------ttatat--------------aaaaatattttatatgaaagactatagggagtatcttccctcataacattttttaaagggaagg-------aaagaaaaaaggattcagatttatggtgaagacattatttacccgtgagaggccatgccaaaccaaaaacgccagaacttattagcttacaaccaaaatagtcagatcagcttaataacagaaagcagtctcaaaa-gataatgtcaaaggggtttgtggagttatc-cttatactgattgttagtttctctctatacatgt------------------atatatacaagcgccatatgctgttagaacgctagcagc-----------tactcattcaccagagttgttaataatctgggatcacggattgggctgcacgccggaaccaggtgttgaacgccgtgaccaggtgaggacaatcttccacatttcgggttgagaagctgaggcactgcggcaacagttcttgtgcatctgacataggaagtgtagagataatactcaagaatatttcctccagctccacatacaacactttgt---acggcgacattggtgaaacgttgtctttgcatatgaccagaacaggaagccactcttccacaagcttccttcttacctgaacagaacattcaaatgtagaaattagcattctaacgcact----cacaaatgcaaagttttaatgtg--aactagtattattgtttaagactaaggcacatgaatgtgcagtagactttaaatggacaaaggcgatagc------------atatgtcagaatgctggtgggttaagagaaaca--------------------------aggattcacaatctgcctcatgcacggga-------------------------------------------------gataatacaagtcttaga---tcataaggatatgaaattcttttaattccgcagcaa------------------------------atccaggtcac-agatatttccttgagcatgtattttttca--caaagatgaagaagaaa-----------------------------------------------------------------
>Punjuba_callejasii_Daly_5935@NODE_1_length_818_cov_26.449393
-------------------------------------------------------------------------------------------------------------------------------------------------------------------------------------------------------------------------------------------------------------------------------------------------------------------------tcaaaccttaaaactcacatcacattactgagtgtgctcacgagagatatatacagaatgacggagaataatacaagggctacaatgtcaaagttctgggcttgcatatcacctagaaccattgttactttcattatgtacatcttaaactttatgaacatcgatatacgtgtgaaccatg-ttggccagaagccaaacaacaaaaacaccaaaaatattttgcctcgtttgtcagtgatcttgtttcaagggttgggctgcgcgtcgaaaccaggtgttgaatgcagtcaccaagtgaggacaatcttcaacatttcgggttgagaagctgaggcactgctgcaacagttcttgagcatctgacatgggcaatgtggagattattctcagaaatgtttcttccagctccacatacaatgatttgttaatgggtaatattggtgcaacattatctttgcatgcaactagaactggtagccaatcttcaacaagtttccttctcacctgagcagaacaatgaagcatacat--cagcacttcagtttattactgcctaaatgaaaaattgacatgtactcaacagtattacttttggacattggaacatgcgaatgtgcagtggattataggccaaaaactataatgttcgattttgtccaataacctttaatggtagtggactcaaaagaatggtcctatgaaaaggcaagggaaacacatggttaacaatcggtctcaaatattaaattgccctttactgttacttgaaattggtttctagaatttccaatgacttaaaaaagtaggtgttagaatgtta--------------------------------------------------------------------------------------------------------------------------------------------------------------------------------------------
>Punjuba_killipii_Palodorios_6252@NODE_1_length_869_cov_64.731061
---------------------------------------------------------------------------------------------------------------------------------------------------------------------------------------------cttttttgagcgtaagattacaagt------------tgcaatgcatagtgaataggtgggttataaaaaaaaaaagactcctaaaatccaattagctacccaaccaaccaccagcattgcgtgtcaaatcttaaaactcacatcacattactgagtgtgctcacgagagatgtatacagaatgacggagaataatacaagggctacaatgtcaaagttctgggcttgcatatcacctagaaccattgttactttcattatgtacatcttaaactttatgaacatagatatacgtgtgaaccatg-ttggccagaagccaaacaacaaaaa-------------------cgtttgtcagtgatcttgtttcaagggttgggctgcgcgtcgaaaccaggtgttgaatgcagtcaccaagtgaggacaatcttcaacatttcgggttgagaaactgaggcactgctgcaacagttcttgagcatctgacatgggcaatgtggagattattctcagaaatgtttcttccagctccacatacaatgatttgttaatgggtaatattggtgcaacattatctttgcatgcaactagaactggtagccaatcttcaacaagtttccttctcacctgagcagaacaaagaagcatacatgagagcacttcagtttattactgcctaaatgaaaaattgacatgtactcaacagtattacttttggacattggaacatgcgaatgtgcagcagattataggccaaaaactataatgttcgattttgtccaataacctttaatggtagtggactcaaaagaatggtactatgaaaaggcaagggaaacaaatggtcaacaatcggtctcaaatattaaattgccctttactgttacttgaaatt--------------------------------------------------------------------------------------------------------------------------------------------------------------------------------------------------------------------------------------------
>_R_Afrocalliandra_redacta_Germishuizen_5585@NODE_1_length_1011_cov_188.145610
------------------------------------------------------------------------------------------------------------------------------------------------------------------------------------------------tcttggatgtgagaatagaagttcgaatcctcaatagaatgcataatgaatgagttat----aaaaaagaagaagctcccaaaatgcaatagactacccaaccaa-caccagtagtgcgtgtcaaaggttgaaactcac--cacattactgagtgtgctcacgaaatatatacacagaatgtcggagaatgatacaaggcttacaatgtcaaagttctgggcttctatatcaccctagaacattgttgatttcattatatacatcttaaacttcaggaacataaatatacatgtgaacgatgtttggccagaagccaaacaacaaaaacaccaaaaacatttcacctcgtttatctatgatctggtttcaagggctgggcagcacgtcgaaaccaggtgttgaatgcggtcactaagtgagggcaatcttcaacatttcgggttgagaagctgaggcacaactgcaacagttcttgagcatctgacatgggcaatgtggagattattctcaagaatgtttcttccagctccacatacaatgatttgttaataggtaacattggtgcaacattatccttgcatgcaacaagaactggtagccaatcttcaacaagtttccttcttacctgagtaaaacaatgaagtatacat--gagcacttcagtttagtactgcctaaatggaaaaa--atgtact--gaacagtatagcttttggaaattgaaacatgtgaacgtgcaacatatt-------aaaagctttaacggtcgattttgtccaataacctttaatggtagtagattcaaaagaatggtccaatgaaaaggcaatggg---ttaaggttaacaatcggtctc--atatttaattgcccttcactgttacttgaaattgatttc-agcacttccaatggctaaaaaaagcaagcgttagaatttaatacttctacggtttttttctaatgccaacagaacataattggaaagacatcat---------------------------------------------------------------------------------------------------------------------------------------
>_R_Albizia_decandra_Vilhena_231@NODE_1_length_662_cov_38.994872
------------------------------------------------------------------------------------------------------------------------------------------------------------------------------------------------------------------------------------------------------------------------------------------------------------ccagcattgcgggtcaaatcttaaaactcacatcgcattactgagcgtgctcacgagagatatatacagaatgacggagaataatacaagggctacaatgtcaaagttctgggcttacatttcacctagaaccattgttgctttcactatgtacatcttaaactctatgaatatagatatacgtgtgaaccatg-ttggccagcagcca---aacaaaaacaccaaaagtatttcgcctcatttgtcagtgatcttgtttcaagggttgggctgcgcgtcgaaaccaggtgttgaatgcagtcactaagtgaggacaatcttcaacatttcgggttgagaagctgaggcactgctgcaacagttcttgagcatctgacatgggcaatgtggagattattctcagaaatgtttcttccagctccacatacaatgatttgttaatgggtaacattggggcaacattatctttgcatgcaactagaactggtagccaatcttcaacaagtttccttctcacctgagcagaacaatgaagcatacat--gagcacttcagtttattactgcctaaatgaaaaattgaaatgta--aaacactattacttttagacattgaaacacgtgaatgtgcaacagattataggccaaaaactataatggtcgattttg-----------------------------------------------------------------------------------------------------------------------------------------------------------------------------------------------------------------------------------------------------------------------------------------------------------------------------------------------------------------
>_R_Albizia_edwallii_Dalmaso_272@NODE_1_length_1019_cov_8.310166
------------------------------------------ggtttgggatttcgaatgggatccttaaaa-atacttattcactagatcaaaacaaaac----tgctctctcatatttacctcgtctaacgtatatcataaaattatttttgaagacttcaatctatttaaaataagtacca-agactttttgtaggcgtaagattacaagtttgaaccctatatgaaatgcatagtgaataggtgggttataaaaaaaaacggctcccagaaatccagttagctatccgaccaaccaccagcattgcgtgtcaaatcttaaaactcacatcacattactgagcgtgctcacgagagatatatacagaatgacggagaataatacaagggctacaatgtcaaagttctgggcttgcatattacctagaaccattgttactttcattatgtacatcttaaacttcatgaatatagatatacgtgtgaaccatg-ttggccagcagccaaacaacaaaaacaccaaaagtattttgcctcatttgtcagtgatcttgtttcaagggttgggctgcgcgtcgaaaccaggtgttgaatgcagtcactaagtgaggacaatcttcaacatttcgggtagagaagctgaggcactgctgcaacagttcttgagcatctgacatgggcaatgtggagattattctcagaaatgtttcttccagctccacatacaatgatttgttaatgggtaacattggtgcaacattatctttgcatgcaactagaactggtagccaatcttcaacaagtttccttctcacctgagcagaacaatgaagcatacat--gagcacttcagtttattactgcctaaatgaaaaattgacatgta--aaacagtattacttttggtcattgaaacacgtgaatgtacaacagattataggccaaaaactataatggtcgattttgttcaatagcctttagtggtggtagattcaaaagaatggtcctatgaaaaggcaagggaaacacatggttaacaatcggtctcaaatatt------------------------------------------------------------------------------------------------------------------------------------------------------------------------------------------------------------------------------------------------------------------------
>_R_Albizia_inundata_Wood_26530@NODE_1_length_1031_cov_347.381148
----------------------------------------------cctaatctaa----catctgtgaaaccaaacataattgtatggtcaggacaagacac--agtgttatcgtcccaacctagccaaactcccaaaatccagtcagggcttgatggtccaactaacaccaaacaactcctc-aagacttttttaagcgtcagattataagtttgaaccctatatgcaatgcatagtggataggtgggttatgaaaaaaacagggctcccaaaatccaattagctacccacccaaacaccagttttgcgtgtcaaatcttaaaactcacatcacattactgagtgtgctcacgagagatatatacagaatgacggggaataatacaagggctacaatgtcaaagttctgggcgtgcatatcacctagaaccattgttactttctttatgtacatcttaaactttatgaacatagatatacgtgtgaaccatgtttgggc---acccaagcaacaaaaacaccaaaatcattttgcctcatttgtcagtgatcttgtttcaagggttgggctgcgcgtcgaaaccaggtgttgaacgcagtcaccaagtgaggacaatcttcaacatttcgggttgagaagctgaggcactgctgcagcagttcttgagcatctgacatgggcaatgtggagattattctcagaaatgtttcttccagctccacatacaatgatttgttgatgggtaacattggtgcaacattatctttgcatgcaactagaactggtagccaatcttcaacaagtttccttctcacctgagcagaacaatgaagcatacat--aagcacttcagtttattacggtctaaatgaaaaactgacatgta--aaacagtattacttttggtcattgaaacacgtgaatgtgcaacagattatagggcaaaaactataatggtcgattttgttcaatagcctttagtggtggtagattcaaaagaatggtcctatgtaaaggcaagggagacacatggttaacaatcttcaacaagtttc-------------------------------------------------------------------------------------------cttctcacctgagcagaacaatga---------agcatac-------------------------------------------------------------------------------------------------------------------------------------
>_R_Albizia_multiflora_Hughes_3090@NODE_1_length_1291_cov_100.877265
--------------------------------------------------------ggataagttccctcaaaatagtgattcactaaatcaaaacaaaactcaacacttacttcgtctaacat----aaattataattaaaaaattatttttaaagattctaatctatttaaaataagtacca-agactttttttaggcgtaagattacaagtttgaaccctatatgcaatgcaaagtgaataggtagg----gggggggggggcctcccagaaatccagtcagctatccgaccatcctccagcattgcgtgtcaaatcttaaaactcacatcgcattactgagcgtgctcacgagagatatatacagaatgacggagaataatacaagggctacaatgtcaaagttctgggcttgcatatcacctagaaccattgttactttcattatgtacatcttaaacactatgaatatagatatacgtgtgaaccatg-ctggccagcagtca---aacagaaacaccaaaagtattttgcctcatttgtcagtgatcttgtttcaagggttgggctgcgcgtcgaaaccaggtgttgaatgcagtcactaagtgaggacaatcttcaacatttcgggttgagaagctgaggcactgctgcaacagttcttgagcatctgacatgggcaatgtggagattattctcagaaatgtttcttccagctccacatacaatgatttgttaatgggtaacattggggcaacattatctttgcatgcaactagaactggtagccaatcttcaacaagtttccttctcacctgagcagaacaatgaagcatacat--gagcacttcagtttattactgcctaaatgaaaaattgaaatgta--aaacactattacttttagacattgaaacacgtgaatgtgcaacagattataggccaaaaactataatggtcgattttgtccaatagcctttagtggtggtagattcaaaagaatggtcctatgaaaaggcaagggaaacacttggttaacaatctgtctcaaatatttaattgccctttgcagttacttgaaattgatttccaa---------tgactaaaaaaagtaggtgatagaattttatacttttacgggtcttttctaatgcctacagaacataattggagagacatcatccacttctagatccagatcatgaagaactttcttcaccatacagttctctc--gatatgtgcagaagatgatgcaaagaactacacaatcttcacaactctggacttatcatcacaaaattaaaaatacaaga--
>_R_Albizia_subdimidiata_var_subdimidiata_Ferreira_210@NODE_1_length_1101_cov_136.529297
--------------------------------------------------------------------------------------------------------------------------gctcttccgatctcaaaatccattcagggcttgatggtccaactaacaccaaacaactcctt-aagacttttttaagcgtcagattataagtttgaaccctatatgcaatgcatagtggataggtgggttatgaaaaaaacagggctcccaaaatccaattagctacccagccaaccaccagttttgcgtgtcaaatcttaaaactcacatcacattactgagtgtgctcacgagagatatatacagaatgacggggaataatacaagggctacaatgtcaaagttctgggcgtgcatatcaccttgaaccattgttactttctttatgtacatcttaaactttatgaacatagatatacgtgtgaaccatgtttgggc---acccaagcaacaaaaacaccaaaatcattttgcctcatttgtcagtgatcttgtttcaagggttgggctgcgcgtcgaaaccaggtgttgaacgcagtcaccaagtgaggacaatcttcaacatttcgggttgagaagctgaggcactgctgcaacagttcttgagcatctgacatgggcaatgtggagattattctcagaaatgtttcttcgagctccacatacaatgatttgttgatgggtaacattggtgcaacattttctttgcatgcaactagaactggtagccaatcttcaacaagtttccttctcacctgagcagaacaatgaagcatacat--aagcacttcagtttattacggtctaaatgaaaaactgacatgta--aaacagtattacttttggtcattgaaacacgtgaatgtgcaacagattataggccaaaaactctaatggtcgattttgttcaatagcctttagtggtggtagattcaaaagaatggtcctatgtaaaggcaagggagacacatggttaacaatctttaacaagtttc-------------------------------------------------------------------------------------------cttctcacctgagcagaacaacga---------agcatacataagca-----------------------------cttaagtttattactgccaaaatgaaaaattgacatgtaaaacagtattacttttggtcattgaaacacgtga-------atgtgcaacagattata
>_R_Albizia_tomentella_Leach_Dunlop_3801@NODE_1_length_1360_cov_122.321122
cttttctccttccattttctc--cttatatgagccaagcatagcagcaaaggctaaggggaagtccctgaaataaac-------tatggccaggacaggacacaaagttttatcctcccaacttagccaaactcaaaacatccagtcagggcttgatagtccaactaacaccaaacaactcctt-aaaacatttttaaacgtaagattatgagtttgaaccctatatacaatgcatagtgaataggtgggttttgggggggaagaagctcccaaaatccaattagctacccaaccaatcaccagcattgcgtgtcaaatcttaaaactcacataatatcaccgagtgtgctcacgagagatatatacagaatgacggagaataatacaagggctacaatgtcaaagttctgggcttgcatatcacctagaaccattgttactttcattatgtacatcttaaactttatgaacataaatatacgtgtgaaccatgtttggccagaagccaaacaacaaaaacaccaaaaacattttgcctcatttgtcagtgatcttgtttcaagggttgggctgcgcgtcgaaaccaggtgttgaatgcagtcaccaagtgaggacagtcttcaacatttcgggttgagaagctgaggcactgctgcaacagttcttgagcatctgacatgggcaatgtggagattattctcagaaatgtttcttccagctccacatacaatgatttgttaatgggtaacattggtgcaacattatctttgcatgcaactagaactggtagccaatcttcaacaagtttccttctcacctgagcagaacaatgaagcatacat--gagcactaaagtttattactgcctaaatgaaaaattgacatgta--aaacaatattacttttggatattgaaatgcgtgaatgtgcaactgattataggacaaaaactataatggtcgattttgaccaataacctttagtggtggtagattcaaaagaatggtcctatgaaaaggcaagggaaacacatggttaacaatcggtctcaaatatttaattgccctttgcagttacctgaatttgatttccaaagacttgaatctttgaaaaaagtaggtgttagaatttcatactttaacgggttttttctaatgccaacagaaaataattgcagagacgtcatccacatctagatccagatcatgaagaactttcttcaccatacagttctatc--gacatgtgcagaagatgatgcaaagaactacacaatcttcacaactctgg--------------------------------
>_R_Albizia_tomentosa_Hughes_648@NODE_1_length_882_cov_104.387578
--------------------------------------------------------------------------------------------------------------------------------------------------------------------------------------------------------------------gtttgaaccctatatgcaatgcatagtgaataggtgggttatgaaaaaaa--gggctcccaaaatccaattagctacccagccaaccaccagctttgcgtgtcaaatcttaaaactcacatcacattactgagtgtgctcacgagagatatatacagaatgacggggaataatacaagcgctacaatatcaaagttctgggcttgcata-cacccagaaccattgttacgttctttatgtacatcttaaactttatgaacatagatatacgtgtgaaccatg---------------aacaacaaaaacaccaaaaccattttgcctcatttgtcagtgatcttgtttcaagggttgggctgcgcgtcgaaaccaggtgttgaacgcagtcaccaagtgaggacaatcttcaacatttcgggttgagaagctgaggcactgccgcaacagttcttgagcatctgacatgggcaatgtggagattattctcagaaatgtttcttcaagctccacatacaatgatttgttaatgggtaacatgggggcaacattatctttgcatgcaactagaactggtagccaatcttcaacaagtttccttctcacctgagcagaacaatgaagcatacat--aagcacttcagtttattacggtctaaatgaaaaattgacatgta--aaacagtattacttttggtcattgaaacacgtgaatgtgcaacagattataggccaaaaactataatggtcgattttgttcaatagcctttagtggtggtagattcaaaagaatggtcttatg-aaaggcaagggaaacacatggttaacaatcttcaacaagtttc-------------------------------------------------------------------------------------------cttctcacctgagcagaacaatga---------agcatacataagca-----------------------------cttcagtttattactgcca------------------------------------------------------------------------------
>_R_Albizia_xerophytica_Hughes_1435@NODE_1_length_1092_cov_93.163547
-----------------------------------------------------------------------------------tattagtcaggacaagacacaaagtgttatcctcccaacctgggcgaactcccaaaatccagtcagggcttgacggtccaactaaaaccaagccactcctt-aagacttttttaagcgtcagattatacgtttgaaccctatatgcgatgcatagtgaataggtgggttatgaaaaaaa-ggggctcccaaaatccaattagctacccagccaaccaccagctttgtgtgtcaaatcttaaaactcacatcacattactgagtgtgctcacgagagatatatacagaatgacggggaataatacaagggctacaatatcaaagttctgggcttgcatatcacccagaaccattgttacgttctttatgtacatcttaaactttatgaacatagatatacgtgtgaaccatg---------------aacaacaaaaacaccaaaaccattttgcctcatttgtcagtgatcttgtttcaagggttgggctgcgcgtcgaaaccaggtgttgaacgcagtcaccaagtgaggacaatcttcaacatttcgggttgagaagctgaggcactgctgcaacagttcttgagcatctgacatgggcaatgtggagattattctcagaaatgtttcttcaagctccacatacaatgatttgttaatgggtaacatgggtgcaacattatctttgcatgcaactagaactggtagccaatcttcaacaagtttccttctcacctgagcagaacaatgaagcatacat--aagcacttcagtttattacggtctacatgaaaaattgacatgta--aaacagtattacttttggtcattgaaacacgtgaatgtgcaacagattataggccaaaaactaaaatggtcgattttgttcaatagcctttagtggtggtagattcaaaagaatggtcttatgaaaaggcaagggaaacacatggttaacaatcttcaacaagtttc-------------------------------------------------------------------------------------------cttctcacctgagcagaacaatga---------agcatacataagca-----------------------------cttcagtttattactgccaaaatgaaaaattgacatgtaaaacagtattacttttggtcattgaaacacgtga-------atgtgcaacagattata
>_R_Archidendron_clypearia_Wieringa_1849@NODE_1_length_1289_cov_172.906766
cgtctagctttgtatccattttt--------agcttcacataacacactcacacacaaaaaagcaacaaaagcaagagtaat--------taagacattaactataaaattatccaaaagatgtaatctttttatgaaaaa-------aaaaaagttattttgattacttt----tgcctcctt-gtgtatttcccgcaaattacataagaagatacaagcatttgtaggagtcgaagcatttaagggggttggaagaaaaaatggacggccaagattaag--agaaatcaatggtatagatgggcttatgaggaatgatgagaaaataagatcatgagagaatctgctcccaggagagatatatacagaatgacggagaatagtacaagggctacaatgtcaaagttctgggcttgcatatcacctagaaccattgttactttcattatgtacaccttaaactttatgaacatagatatacgtgtgaaccatgtttggcc-----------aacaaaaacaccaaaaacattttgcctcatttgtcagtgatcttgtttcaagggttgggctgcgcgtcgaaaccaggtgttgaatgcagtcaccaagtgaggacaatcttcaacatttcgggttgagaagctgaggcactgctgcaacagttcttgagcatctgacatgggcaatgtggagattattctcagaaatgtttcttccagctccacatacaatgatttgttaatgggtaacattggtgcaacattatctttgcatgcaactagaactggtagccaatcttcaacaagtttccttctcacctgagcagaacaaggaagcatacat--gagcacttcagtttatcaccgcctaaatgaaaaattgacatgta--aaacagtattacttttggacattgaaacacgtgaatgtgcaacagattataggccaaaaactataatggtcgattttgtccaatagccattaatggtactccctccc------------------------------------------------gttctaaatataaaatag---------------ttaattttttttggagagattaaagtattttgatcatataatatattatgtatcattagattatatatcagtttatatgttaggtaaaatagtttgaagaaaaaatga----------attaatatcttaaaaaaattattttatcttatattt------------------aagataaaaaaaaaa--------------------------------------------------------
>_R_Balizia_elegans_Iganci_870@NODE_1_length_1454_cov_84.472041
cttttctcttttcattttctcctcttatatgagccaagcatagcagcataggctaagggaaagtcattaaaataaacctaactgtatggccaggacaggacccaaagtgtgatcctcccaacctagccaaacttccaaaatccagtcagggcttgatagtccaactaacaccaagcaactccttaaagacttttttgagcgtaagattacaagt------------tgcaatgcatagtcaataggtgggttatgaaa-aaagaaggctcccaaaatccaattaaccacccaaccaaccaccagcattgcatgtcgaatcttaaaactcacatcccattactgagtgtgctcaccagagatatatacagaatgacggagaataatacaagggctacaatgtcaaagttctgggcttgcatatcacctagaaccattgttactttcattatgtacatcttaaactttatgaacatagatatacgtgtgaaccatatttcgccagaagccaaacaacaaaaacaccaaaaacattttgcctcatttgtcagtgatcttgtttcaagggttgggctgcacgtcgaaaccaggtgttgaatgcagtcaccaagtgagggcaatcctcaacatttcgggttgagaagctgaggcactgctgcaacagttcttgagcatctgacatgggcaatgtggaaattattctcagaaatgtttcttccagctccacatacaatgatttgttaatgggtaacattggtgcaacattatctttgcatgcaactagcactggtagccaatcttcaacaagtttccttctcacctgagcagaacaatgaagcatacatgagagcacttcagtttattactacctaaatgaaaaattgacatgtactcaacagtattacttttggacat-------tgcgaatgtgcagcagattataggccaaaaactataatgttcgattttgtccaataacctttaatggtagtggactcaaaagaatggtcctatgaataggcaagggaaacacatggttaacaatcggtctcaaatattaaattgccctttactgttgcttgaaattggtttctagcatttccaatgacttaaaaaagtaggtgctagaatgttatacttttacaggttttttctaatgccaacaaaacatgaatggagagacatcatccacaactagatcgagatcatgaagaacttccttcagcctacagtctctcctggatatgagca---tctgatgcacagaactacacaatcttcacaactctggacttatcatc----------------------
>_R_Balizia_elegans_Iganci_870@NODE_2_length_855_cov_14.859897
-------------------------------------------------------------------------------------------------------------------------ttttaactaacatctttaacctaatcaaa---------------ttatgt--------------aaaaaagttttataagaaagactatagggagtatcttccctcataacattttttcaagggaaggg-----aaaaaaaaaaaggattcagatttatggtgaagacattatttacccgtgagaggccatgccaaaccaaaaacgccagaacttatcagcttacaaccaaaatagtcagatcagcttaataacagaaagcagtctcaaaa-gataatgtcaaaggggtttgtggagttatc-cttatactgattgttagtttctctctatacatgt------------------atatatacaagcgccatatgctgttagaatgctagcagc-----------tactcattcaccagagttgttaataatctgggatcacggattgggctgcacgccggaaccaggtgttgaacgccgtgaccaggtgaggacaatcttccacatttcgggttgagaagctgaggcactgcggcaacagttcttgtgcatctgacataggaagtgtagagataatactcaagaatatttcctccagctccacatacaacgctttgt---acggcgacattggagaaacgttgtctttgcatatgaccagaacaggaagccactcttccacaagcttccttcttacctgaacagaacattcaaatgtagaaattagcattctaacgcact----cacaaatgcaaagtttcaatgtg--aactagtattattgtttaagactaaggcacatgaatgtgcattagactttaaatggacaaaggcgatagc------------atatgtcagaatgccggtgggttaagagaaaca--------------------------aggattcaca----------------------------------------------------------------------------------------------------------------------------------------------------------------------------------------------------------------------------------------------------------------------------------------
>_R_Balizia_leucocalyx_Aguilar_1939@NODE_1_length_1403_cov_110.490950
----------------------------------------------ctgaccctgaagagaagtcattaaaataaacctatctgtatggcccggacaggacccaaagtgtgatcctcccaacctagccaaactcccaaaatccagtcagggcttgatagtccaactaacaccaagcaactccttcaagacttttttaagcgtaagattacaagt------------tgcaatgcatagtcaataggtgggttatgcaa-aaagaaggctcccaaaatccaattagccacccaaccaaccaccagcattgcatgtcaaatcttaaaactcacatcccattactgagtgtgctcaccagagatatatacagaatgacggagaataatacaagggctacaatgtcaaagttctgggcttgcatatcaccaagtaccattgttactttcattatgtacatcttaaaccttatgaacatagatatacgtgtgaaccatgtttggccagaagccaaacaacaaaaacaccaaaaacattctgcctcatttgtcagtgatcttgtttcaagggctgggctgcgcgtcgaaaccaggtgttgaatgcagtcaccaagtgaggacaatcctcaacatttcgggttgagaagctgaggcactgctgcaacagttcttgagcatctgacatgggcaatgtggagattattctcagaaatgtttcttccagctccacatacaatgatttgttaatgggtaacattggtgcaacattatctttgcatgcaactagaactggtagccaatcttcaacaagtttccttctcacctgagcagaacaatgaagcatacatgagagcacttcagtttattactgcctaaatgaaaaattgacatgtactcaacagcattacttctggacattggaacatgcgaatgtgcagcagattataggccaaaaactataatgttcgattttgtccaataacctttaatggtagtggactcaaaagaatggtcctatgaataggcaagggaaacacatggttaacaatcggtctcaaatattaaattgccctttactgttgcttgaaattggtttctagcatttccaatgacttaaaaatgtaggtgctagaatgttatacttttacgggttttttctaatgccaacaaaacatgaatggagagacatcatccacaactagatcgagatcatgaagaacttccttcagcctacagtctctcctggatatgagcagatgatgatgcacagaactacacaatcttcacaactctggacttgtcatcaatacattaataacataatatg
>_R_Cathormion_obliquifoliolatum_Wieringa_6519@NODE_1_length_1188_cov_434.716681
cttttctcttttcattttctcttcttatatgagccaagcatagcagcataggctaaaggaaagtcattaaaacaaacctaaccgtaaggccaggacaggacccaaagtgttatcctcccaacctagccaaacttccaaaatccagtcagggcttgatagtccaactaacaccaagcaactccttaaagacttttttaagcgtaagattgcaagt------------tgcaatgcatagtcaataggtgggttatgaaa-aaagaaggcccccaaaatccaattagccacccaaccaaccaccagcattgcatgtcaaaacttaagactcacaccccattactgagtgtgctcaccagagatatatacagaatgacggagaataatacaagggctacaatgtcaaagttctgggcttgcatatcacctagtagcattgttagtttcattatgtacatcttaaacttcatgaacatagatatacgtgtgaaccatgtttggccagaagccaaacaacaaaaacaccaaaaacatgttgcctcatttgtcagtgatcttgtttcaagggttgggctgcgcgtcgaaaccaggtgttgaatgcagtcaccaagtgaggacaatcctcaacatttcgggttgagaagctgaggcactgctgcaacagttcttgagcatctgacatgggcaatgtggaaattattctcagaaatgtttcttccagctccacatacaatgatttgttaatgggtaacattggtgcaacattatctttgcatgcaactagaactggtagccaatcttcaacaagtttccttctcacctgagcagaacaatgaagcatacatgagagcacttcagtttattactgcctaaatgaaaaattgacatgtactcaacagtattacttttggacattggaacatgcaaatgtgcagcagattataggccaaaaactataatgttcgattttgtccaataacctttaatggtagtggactcaaaagaatggtcctatgaa----taagggaaacacatggttaacaatcggtctcaaatattaaattgccctttagtgttgcttgaaattggtttctagcatttccaatgacttaaaaaagtaggtgctagaatgttatacttttacaggttttttctaatg--------------------------------------------------------------------------------------------------------------------------------------------------------------------
>_R_Enterolobium_cyclocarpum_MWC9020@NODE_1_length_1362_cov_183.140078
cttttctgtttccattctctcttcttgtatgagccaagcatagcagcataggctaaaaggaagtcattgaaatatacctaactgtatggccaggacaggacacgaagtgttatcctcccagcctagccaaactcccaaaatccagtcagggcttgatagtccaattaacaccaagcaactcctt-aagacttttttaagcttaagattatgggtttgaaccctctatgcaatgcatagtgaataggtgggttataaaacaaaaaaggctcccaaaatccaattagctacccaaccaaccaccagcattgcatgtcaaatcttaaaactcacatcacgttactgagtgtgatcaagagagataaatacagaatgacggggaataatacaagggatacaatgtcaaagttctgggcttgcacatcaccaagaaccattgttactttcattatgtacatcttaaactttatgaacatagatatacgtgtgaaccatgtttggcc-----------aacaaaaacaccaaaaacattttgcctcatttgtcagtgatcttgtttcaagggttgggctgcgcgtcgaaaccaggtattgaatgcagtcaccaagtgaggacaatcttcaacatttcgggttgagaagctgaggcactgctgcaacagttcttgagcatctgacatgggtaatgtggagattattctcagaaatgtttcttccagctccacatacaatgatttgttaatgggtaacattggtgcaacattatctttgcaagcaactagaactggtagccaatcttcaacaagtttccttctcacctgagcagaacaatgaagcatacat--gagcacatcagtttattactgcctaaatgaaaaattgacgtgta--aaacagtattacttttggacattgaaacacatgaatgtgcaacagattaggggcccaaaactataatggtcgattttgtcccgtagcctttagtagtagtagattcaaaagaatggtcctatgaaaaggcaagggaaacacatggttaacaatcggtctcaaatatttaattgccctttgctgttacttgaaattgatttacaatgacttaaatatttaaaagaagtaggtgttagaattttatacgtttacaggttttttcaaatgccaacagaacataa--ggagagacatcttccacatctagatccagatcatgtagaactttcttcaccataccgttctctc--gatatgttcagaagatgatgcaaagaactaaacaatcttcacaactctggacttatca------------------------
>_R_Hydrochorea_marginata_Morim_563@NODE_1_length_1449_cov_148.574344
cttttctcttttcattttctcttcttatatgagccaagcatagcagcataggctaaagggaagtcattaaaataaacctaactgtatggccaggacaggacccaaagtgttatcctcccaacctagccaaactcccaaaatccagtcagggcttgatagtccaactaacaccaagcaactccttaaagacttttttaagcgtaagattgcaagt------------tgt-----------------tgggttatgaaa-aaagaaggcccccaagatccaattagccacccaaccaaccaccagcattgcatgtcaaaacttaagactcacaccccattactgagtgtgctcaccagagatatatacagaatgacggagaataatacaagggctacaatgtcaaagttctgggcttgcatatcacctagtagcattgttactttcattatgtacatcttaaactttatgaacatagatatacgtgtgaaccatgtttggccagaagccaaacaacaaaaacaccaaaaacatgttgcctcatttgtcagtgatcttgtttcaagggttgggctgcgcgtcgaaaccaggtgttgaatgcagtcaccaagtgaggacaatcctcaacatttcgggtcgagaagctgaggcactgctgcaacagttcttgagcatctgacatgggcaatgtggagattattctcagaaatgtttcttccagctccacatacaatgatttgttaatgggtaacattggtgcaacattatctttgcatgcaactagaactggtagccaatcttcaacaagtttccttctcacctgagcagaacaatgaagcatacatgagagcacttcagtttattactgcctaaatgaaaaattgacatgtactcaacagtattacttttggacattggaacatgcgaatgtgcagcagattataggccaaaaactataatgttcgattttgtccaataacctttaatggtagtggactcaaaagaatggtcctatgaa----taagggaaacacatggttaacaatcggtctcaaatatcaaattgccctttactgttgcttgaaattggtttctagcatttccaatgacttaaaaaagtaggtgctagaatgttatacttttacaggttttttctaatgccaacaaaacatgaatggagagacatcatccacaactagatcgagatcatgaagaacttccttcagcctacagtctctcctggatacgagcagatgatgatgcacagaactacacaatcttcacaactctggacttatcatcaaaacattaataacataatatg
>_R_Jupunba_asplenifolia_Ekman_6383@NODE_1_length_699_cov_44.995177
---------------------------------------------------------------------------------------------------------------------------------------------------------------------------------------------------------------------------------------------------------------------------------------------------------------------catgtcaaatcttaaaactcgcgtcacattcccgagtgtgctcacgagagatatatacagaatgacggagaataatacaatggctacaatgtcaaagttctgggcttgcgtatcacctagaaccattgttactttcattatgtacatcttaaactttatgaacatagatatacgtgtgaaccatgtttggccagaagccaaacaacagaaacaccaaaaacattttgcctcatttttcagtgatcttgtttcaagggttgggctgcgcgtcgaaaccaggtgttgaatgcactcaccaagtgaggacaatcttcaacatttcgggttgagaagctgaggcactgctgcaacagttcttgagcatctgacatgggcaatgtggagattattctcagaaatgtttcttccagttccacatacaatgatttgttaatgggtaacaatggtgcaacattatctttgcatgcaactagaactggtagccaatcttcaacaagtttccttctcacctgagcagaacaatgaagcatacat--gagcacttcagtttattactgcctaaacgaaaaaatgacatgtactcaacagtattacttttggacattggaacatgcggatgtgcagcagattataggccaaaaactataatgttcgattttgtccaataacctttaatggtagtggactcaaaggaatggtac------------------------------------------------------------------------------------------------------------------------------------------------------------------------------------------------------------------------------------------------------------------------------------------------------------------------
>_R_Jupunba_brachystachya_Lima_7438@NODE_1_length_1373_cov_98.589506
------------------------------------------------------------------------------------tatggccaggacaggacccaaagtgttatcctcccaacctagccgaactcccaaaatccagtcagggcttgatagtccaactaacaccaagcaactccttaaagacttttttaagcgtaagattacaagt------------tgcaatgcatagtgaataggtgggttatgaaa-aaataaggctcccaaaatccaattagccacccaaccaaccaccagcattgcatgtcaaatcttaagactcacatcccattactgagtgtgctcaccagagatatatacagaatgacggagaataatacaagggctacaatgtcaaagttctgggcttgcatatcacctaaaaccattgttactttcattatgtacatcttaaactttatgaacatagatatacgtgtgaaccatgtttggccagaagccaaacaacaaaaacaccaaaaacattttgcctcatttgtcagtgatcttgtttcaagggtagggctgcgcgtcgaaaccaggtgttgaatgcagtcaccaagtgaggacaatcctcaacatttcgggttgagaagctgaggcactgctgcaacagttcttgagcatctgacatgggcaatgtggagattattctcagaaatgtttcttccagctccacatacaatgatttgttaatgggtaacattggtgcaacattatctttgcatgcaactagaactggtagccaatcctcaacaagtttccttctcacctgagcagaacaatgaagcatacatgagagcacttcagtttattactgcctaaatgaaaaattgacatgtactcaacagtattacttttggacattggaacatgcgaatgtgcagcagattataggccaaaaactataatgttcgattttgtccaataaccttcaatggtagtggactcaaaagaatggtcctatgaaaaggcaagggaaacacatggttaacaatcggtctcaaatattgaattgccctttactgttacttgaaattggtttctagcatttccaatgacttaaaaaggtaggtgctagactgttatacttttacgggttttttctaatgccaacaaaacatgaatggagagacatcatccacaactagatcgagatcatgaagaacttccttcagcctacagtctctcccggatatgagcagatgatgatgcacagaactatacaatcttcacaactctggacttatcatcaaaacattaataacataatatg
>_R_Jupunba_brachystachya_Lima_7438@NODE_2_length_812_cov_32.567347
-------------------------------------------------------------------------------------------------------------------------------------------------------------------------------------------------------------------------------------------------------------------------------------------------------------------------------------cgccagaacttattagcttacaaccaaaatagtcagatcagcttaataacagaaagcagtctcaaaa-gataacgtcaaaggggtttgtggagttatc-cttatac-gattgttagtttctctctatacatgt------------------atatatacaagcgccatatgctgttagaacgctagcagc-----------tactcattaaccagagttgttaataatctgggatcacggattgggctgcacgccggaaccaggtgttaaacgccgtgaccaggtgaggacaatcttccacatttcgggttgagaagctgaggcactgcggcaacagttcttgtgcatctgacataggaagtgtagagataatactcaagaatatttcctccagctccacatacaacactttgt---acggcgacattggtgaaacgttgtctttgcatatgaccagaacgggaagccactcttccacaagcttccttcttacctgaacagtacattcaaatgtagaaattagcattctaacgcact----cacaaatgcaaagttttaatgtg--aactagtattattgtttaagactaaggcacatgaatgtgcagtagactttaaatggacaaaggcgatagc------------atatgtcagaatgctggtgggttaagagaaaca--------------------------aggatttacaatctgcctcatgcacggga-------------------------------------------------gataatacaagtcttaga---tcataaggatatgaaattcttttaattccgcagcaa------------------------------aaccaggtcac-agatatttccttgagcatgtattttttca--caaagatgaagaagata-------------------------------------------tgaagattgggg----------
>_R_Jupunba_filamentosa_Lima_7487@NODE_1_length_1352_cov_107.438431
-------------------ctctcctatatgagccaagcatagcagcataggctaaagggaagtcattaaaataaacctaactgtatggccaggacaggacccaaagtgttatcctcccaacctagccgaactcccaaaatccagtcagggcttgatagtctaactaacaccgagcaactccttgaagacttttttaagcgtaagattacaagt------------tgcaatgcacagtgaataggtgggttatgaaa-aaagaaggctcccaaaatccaattagccacccaaccaaccaccagcattgcatgtcaaatcttaaaactcacatcccattactgagtgtgctcaccagagatatatacagaatgacggagaataatacaagggctacaatgtcaaagttctgggcttgcatatcacctagtaccattgttactttcatcatgcacatcttaaactttatgaacatagatatacgtgtgaaccatgtttggccagaagccaaacaacaaaaacaccaaaatcattttgcctcatttgtcagtgatcttgtttcaagggttgggctgcgcgtcgaaaccaggtgttgaatgcagtcaccaagtgaggacaatcctcaacatttcgggttgagaagctaaggcactgctgcaacagttcttgagcatctgacatgggcaatgtcgagattattctcagaaatgtttcttccagctccacatacaatgatttgttaatgggtaaaattggtgcaacattatctttgcatgcaactagaactggtagccaatcttcaacaagtttccttctcacctgagcagaacaatgaagcatacatgagagcacttcagtttattactgcctaaatgaaaaattgacatgtactcaacagtattacttttggacattggaacatgcgaatgtgcagcagattataggccaaaaactataatgttcgattttgtccaataacctttaatggtagtggactcaaaagaatggtcctctgaaaaggcaagggaaacacgtggttaacaatcggtctcaaatattaaattgccctttactcttacttgaaattgg-ttctagcatttccaatgacttaaaaaagtaggtgctagaatgttatacttttacgggttttttctaatgccaacaaaacatgaatggagagacatcatccaaaactagatcgagatcatgcagaacttccttcagcctacagtctctcctggatatgagcagatgatgatgcacagaactacacaatcttcacaactctggacttatcatcaaaacattaataacataatatg
>_R_Jupunba_idiopoda_Quesada_1718@NODE_1_length_1100_cov_79.763441
----------------------------------------------------------------------------------------------------------------------------------------------------------------------------------ctccttaaagacttttttaagcgtaagattacaagt------------tgcaatgcatagtgaataggtgggttatgata-aaaaaaggctcccaaaatccaattagttacccaaccaaccaccagcattgcatgtcaaatcttaaaactcgcatcacattaccgagtgtggtcacgagagatatatacagaatgacggagaataatacaatggctacaatgtcaaagttctgggcttgcgtatcacctagaaccattgttactttcattatgtacatcttaaactttatgaacatagatatacgtgtgaaccatgtttggccagaagccaaacaacaaaaacaccaaaaacattttgcctcatttttcagtgatcttgtttcaagggttgggctgcgcgtcgaaaccaggtgttgaatgcagtcaccaagtgaggacaatcttcaacatttcgggttgagaagctgaggcactgctgcaacagttcttgagcatctgacatgggcaatgtggagattattctcagaaatgtttcttccagttccacatacaatgatttgttaatgggtaacaatggtgcaacattatctttgcatgcaactagaactggtagccaatcttcaacaagtttccttctcacctgagcagaacaatgaagcatacat--gagcacttcagtttattactgcctaaacgaaaaaatgacatgtactcaacggtattacttttggacattgg-acatgcggatgtgcagcagattataggccaaaaactataatgttcgattttgtccaataacctttaatggtagtggactcaaaagaatggtactatgaaaaggctagggaaacacatggttaacaatcggcctcaaatattaaattgacctttactgttacttgaaattggtttctagcatttccaatgacttaaaaaagtaggtgttagaatgttatacttttacgggttttttcta-----aacaaaacatgaatggagagacatcatccacaactagatcgagatcatgaagaacttccttcagcctacagtctctcctcgatatgagcagatgatgatgcacagaactacacaatcttcacaactctggacttatca------------------------
>_R_Jupunba_laeta_Mori_25147@NODE_1_length_875_cov_43.365915
--------------------------------------------------------------------------------------------------------------------------------------------------------------gtccaactaacaccaagcaactccttaaagacttttttaagcgcaagattacaggt------------tgcaatgcatagagaataggtgggttatgaaa-aaagaaggctcccaaaatccaattagccacccaaccaaccaccagcattgcatgtcaaatcttaaaactcacatcccattactgagtgtgctcaccagatatatatacagaatgacggagaataatacaagggctacaatgtcaaagttctgggcttgcagatcacctagtaccattgttactttcattatgtacatcttaaactctatgaacatagatatacgtgtgaaccatgtttggccagaagccaaacaacaaaaacaccaaaaacattttgcctcatttgtcagtgatcttgtttcaagggttgggctgcgcgtcgaaaccaggtgttgaatgcagtcaccaagtgaggacaatcctcaacatttcgggttgagaagctgaggcactgctgcaacagttcttgagcatctgacatgggcaatgtggagattattctcagaaatgtttcttccagctccacatacaatgatttgttaatgggtaacattggggcaacattatctttgcatgcaaccagaactggtagccaatcttcaacaagtttccttctcacctgagcagaacaatgaagcatacatgagagcacttcagtttattactgcctaaatgaaaaattgacatgtactcaacagtattacttttggacattggaacatgcgaatgtgcggtagattataggccaaaaactataatgttcgattttgtccaataacctttaatggttgtggactcaaaagaatggtcctatgaaaaggcaagggaaacacatggttaacaatc-------------------------------------------------------------------------------------------------------------------------------------------------------------------------------------------------------------------------------------------------------------------------------------
>_R_Jupunba_langsdorfii_Ribeiro_728@NODE_1_length_1589_cov_88.352513
cttttgtctttccattttctcttcttatatgagccaagcatagcagcataggctaaagggaagtcattaaaataaacctaaccgtatggcaaggaaaggacacacagtgttatcctcccaacctagccaaactcccaaaatccagtca-ggcttgataggccaactaacaccaagcaactcctc-aagacttttttaagcgtcagattacaagtttgaaccctatatgcaatgcatagtgaataggtgggttatgaaa-aaacaaagctcccaaaatccaattagctaccccaccaaccaccagcattgcatgtcaaatcttaaaactcacatcccattactgagtgtgctcacgagagatatatacagaatgacggagaataatacaagggctacaatgtcgaagttctgggcttgcatatcaccaagaaccattgttactttcattatgtacatcttaaactttatgaacatagatatacgtgtgaaccatgtttggccagaagccaaacaacaaaaacaccaaaaacattttgcctcatttgtcagtgatcttgtttcaagggttgggctgcgcgtcgaaaccaggtgttgaatgcagtcaccaagtgaggacaatcctcaacatttcgggttgagaagctgaggcactgctgcaacagttcttgagcatctgacatgggcaatgtggagattattctcagaaatgtttcttccagctccacatacaatgatttgttgatgggtaacattggtgcaacattatctttgcatgcaactagaactggtagccaatcttcaacaagtttccttctcacctgagcagaacaatgaagcatacatgagagcacttcagtttattactgcctaaatgaaaaattgacatgtactcaacagtattacttttggacattggaacatgcgaatgtgcagcagattataggccaaaaactataatgttcgattttgtccaataacctttaatggtagtagactcaaaagaatggtcctatgaaaaggcaagggaaacacatggttaacaatcggtctcaaatattaaattgccctttactgttacttgaaattggtttctagcatttccaatgacataaaaaagtaggtgctagaatgttttacttttacgggttttttctaatgccaacaaaacatgaatggagagacatcatccacaactagatcgagatcatgaagaacttccttcagcctacagtctctcctggatatgagcagatgatgatgcacagaactacacaatcttcacaactctggacttatcatcaaaacattataaacataatatg
>_R_Jupunba_leucophylla_Iganci_839@NODE_1_length_1307_cov_190.483740
----------------------------------------------------------------------------------------------------------------------------------------------cagtcagggcttgatagtccaactaacaccaagcaactcgttaaagacttttttaagcgtaagattacaagt------------tgcaatgcatattgaataggtgggttatgaaa-aaagaaggctcccagaatccaattagccacccaaccaaccaccagcattgcatgtcaaatcttaagactcacatcccattactgagtgtgctcaccagagatatatacagaatgacggagaataatacaagggctacaatgtcaaagttctgggcttgcaaatcacctagtaccattgttactttcattatgtacatcttaaactttatgaacatagatttacgtgtgaaccatgtttggccagaggccaaacaacaaaaacaccaaaaacattttgcctcatttgtcagtgatctggtttcaagggttgggctgcgcgtcgaaaccaggtgttgaatgcagtcaccaagtgaggacaatcctcaacatttcgggttgagaagctgaggcactgctgcaacagttcttgagcatctgacatgggcaatgtggagattattctcagaaatgtttcttccagctccacatacaatgatttgttaatgggtaacattggtgcaacattatctttgcatgcaactagaactggtagccaatcttcaacaagtttccttctcacctgagcagaacaatgaagcatacatgagagcacttcagtttattactgcctaaatgaaaaattgacatgtactcaacagtattacttttggacattggaacatgcgaatgtgcagcagattataggccaaaaactataatgttcgattttgtccaataacctttaatggtagtggactcaaaagaatggtcctatgaaaaggcaagggaaacacatggttcacaatcggtctcaaatattaaattgccctttactgttacttgaaattggtttctagcatttccaatgacttaaaaaagtaggtgctagaatgttatacttttacgggttttttctaatgccaacaaaacatgaatggagagacatcatccacaactagatcgagatcatgaagaacttccttcagcctacagtctctcctggatatcagcagatgatgatgcacagaactacacaatcttcacaactctggacttatcatcaaaacattaataacataatatg
>_R_Jupunba_limae_Iganci_261@NODE_1_length_1472_cov_86.164158
cttttctcttttcattttctcttcctatatgagccaagcatagcagcataggctagagggaagtcattaaaataaacctaactgtatggccaggacaggacccgaagtgttatcctcccaacctagccgaactcccaaaatccagtcagggcttgatagtctaactaacaccgagcaactccttaaagacttttttaagcgtaagattacaagt------------tgcaatgcatagtgaataggtgggttatgaaa-aaataaggctcccaaaatccaattagccacccaaccaaccaccagcattgcatgtcaaatcttaagactcacatcccattactgagtgtgctcaccagagatatatacagaatgacggagaataatacaagggctacaatgtcaaagttctgggcttgcatatcacctagtaccattgttactttcattatgtacatcttaaactttatgaacatagatatacgtgtgaaccatgtttggccagaagccaaacaacaaaaacaccaaaatcattttgcctcatttgtcagtgatcttgtttcaagggttgggctgcgcgtcgaaaccaggtgttgaatgcagtcaccaagtgaggacaatcctcaacatttcgggttgagaagctgaggcactgctgcaacagttcttgagcatctgacatgggcaatgtggagattattctcagaaatgtttcttccagctccacatacaatgatttgttaatgggtaacattggtgcaacattatctttgcatgcaactagaactggtagccaatcctcaacaagtttccttctcacctgagcagaacaatgaagcatacatgagagcacttcagtttattactgcctaaatgaaaaattgacatgtactcaacagtattacttttggacattggaacatgcgaatgtgcagcagattataggccaaaaactataatgttcgattttgtccaataacctttaatggtagtggactcaaaagaatggtcctatgaaaaggcaagggaaacacatggttaacaatcggtctcaaatattaaattgccctttactgttacttg-aattggtttctagcatttccaatgacttaaaaaggtaggtgctagactgttatacttttacgggttttttctaatgccaacaaaacatgaatggagagacatcatccacaactagatcgagatcatgaagaacttccttcagcctacagtctctcctggatatgagcagatgatgatgcacagaactacacaatcttcacaactctggacttatcatcaaaacattaataacaaaatatg
>_R_Jupunba_limae_Iganci_261@NODE_2_length_1137_cov_25.384906
tttttttctaattaacctctattaatacttcatcaa----------aataatcaaaaaagagggtgaaaaagaaaattaaaaaatataactatgaaattttaaaatatgttatttaaccaactttaactaacatctttaatctaatcaaa---------------ttatat--------------aaaaaagttttataagaaagactatagggagtatcttccctcataacattttttgaagggaagg------aaaaaaaaaaaggattcagatttatggtgaagacattatttacccgtgagaggccatgccaaaccaaaaacgccagaacttattagcttacaaccaaaatagtcagatcagcttaataacagaaagcagtctcaaaa-gataatgtcaaaggggtttgtggagttatc-cttatactgattgttagtttctctctatacatgt------------------atatatacaagcgccatatgctgttagaacgctagcagc-----------tactcattcaccagagttgttaataatctgggatcacggattgggctgcacgccggaaccaggtgttgaacgccgtgaccaggtgaggacaatcttccacatttcgggttgagaagctgaggcactgcggcaacagttcttgtgcatctgacataggaagtgtcgagataatactcaagaatatttcctccagctccacatacaacactttgt---acggcgacattggtgaaacgttgtctttgcatacgaccagaacaggaagccactcttccacaagcttccttcttacctgaacagtacattcaaatgtagaaattagcattctaacgcact----cacaaatgcaaagttttaatgtg--aactagtattattgtttaagactaaggcacatgaatgtgcagtagactttaaatggacaaaggcgatagc------------atatgtcagaatgctggtgggttaagagaaaca--------------------------aggattcacaatctgcctcgtgcacggga-------------------------------------------------gataattcaagtcttaga---taataaggatatgaaattcttttaattccgcagcaa------------------------------aaccaggccac-agatatttccttgagcatgtattttttca--caaagatgaagaagaaa-------------------------------------------taaagattgggggta-------
>_R_Jupunba_nipensis_Mayo_19662@NODE_1_length_746_cov_36.466368
------------------------------------------------------------------------------------------------------------------------------------------------------------------------------------------------------------------------------------------------------------------------------------------------cccaaccaaccaccagcattgcatgtcaaatcttaaaactcgcgtcacattcccgagtgtgctcacgagagatatatacagaatgacggagaataatacaatggctacaatgtcaaagttctgggcttgcgtatcacctagaaccattgttactttcattatgtacatcttaaactttatgaacatagatatacgtgtgaaccatgtttggccagaagccaaacaacaaaaacaccaaaaacattttgcctcatttttcagtgatcttgtttcaagggttgggctgcgcgtcgaaaccaggtgttgaatgcagtcaccaagtgaggacaatctgcaacatttcgggttgagaagctgaggcactgctgcaacagttcttgagcatctgacatgggcaatgtggagattattctcagaaatgtttcttccagttccacatacaatgatttgttaatgggtaacaatggtgcaacattatctttgcatgcaactagaactggtagccaatcttcaacaagtttccttctcacctgagcagaacaatgaagcatacat--gagcacttcagtttattactgcctaaacgaaaaaatgacgtgtactcaacagtattacttttggacattggaacatgcggatgtgcagcagattataggccaaaaactataatgttcgattttgtccaataacctttaatggtagtggactcaaaggaatggtactatgaaaaggcaagggaaacacatgg----------------------------------------------------------------------------------------------------------------------------------------------------------------------------------------------------------------------------------------------------------------------------------------------
>_R_Jupunba_oppositifolia_Liegier_16014@NODE_1_length_776_cov_147.386266
-------------------------------------------------------------------------------------------------------------------------------------------------------------------------------------------------------------------------------------------------------------------------------------------------------------------------tcaaatcttaaaactcgcatcacattaccgagtgtgctcacgagagatatatacagaatgacggagaataatacaatggctacaatgtcaaagttctgggcttgtgtatcacctagaaccattgttactttcattatgtacatcttaaactttatgaacatagatatacgtgtgaaccatgtttggccagaagccaaacaacaaaaacaccaaaaacattttgcctcatttttcagtgatcttgtttcaaggggtgggctgcgcgtcgaaaccaggtgttgaatgcagtcaccaagtgaggacaatcttcaacatttcgggttgagaagctgaggcactgctgcaacagttcttgagcatctgacatgggcaatgtggagattattctcagaaatgtttcttccagttccacatacaatgatttgttaatgggtaacaatggtgcaacattatctttgcatgcaactagaactggtagccaatcttcaacaagtttccttctcacctgagcagaacaatgaagcatacat--gagcacttcagtttattactgcctaaacgaaaaaatgacatgtactcaacagtattacttttggacattggaacatgcggatgtgcagcagattataggccaaaaactacaatgttcgattttgtccaataacctttaatggtagtggactcaaaagaatggtactatgaaaaggcaagggaaacacatggttaacaatcggcctcaaatatcaaattgacctttactgttacttgaaattggttt---------------------------------------------------------------------------------------------------------------------------------------------------------------------------------------------------------------------------------------
>_R_Jupunba_oxyphyllidia_Yonker_6157@NODE_1_length_881_cov_126.363184
------------------------------------------------------------------------------------------------------------------------------------------------------------------------------------------------------------------------------------------------------------------------aggctcccaaaatccaattagttacccaaccaaccaccagcattgcatgtcaaatcttaaaactcgcatcacattaccgagtgtggtcacgagagatatatacagaatgacggagaataatacaatggctacaatgtcaaagttctgggcttgcgtatcaccaggaaccattgttactttcattatgtacatcttaaactttatgaacatagatatacgtgtgaaccatgtttggccagaagccaaacaacaaaaacaccaaaaacattttgcctcatttttcagtgatcttgtttcaagggttgggctgcgcgtcgaaaccaggtgttgaatgcagtcaccaagtgaggacaatcttcaacatttcgggttgagaagctgaggcactgctgcaacagttcttgagcatctgacatgggcaatgtggagattattctcagaaatgtttcttccagttccacatacaatgatttgttaatgggtaacaatggtgcaacattatctttgcatgcaactagaactggtagccaatcttcaacaagtttccttctcacctgagcagaacaatgaagcatacat--gagcacttcagtttattactgcctaaacgaaaaaatgacatgtactgaacagtattacttttggacattggaacatgcggatgtgcagcagattataggccaaaaactataatgttcgagtttgtccaataacctttaatggtagtggactcaaaagaatggtactatgaaaaggcaagggaaacacatggttaacaatcggcctcaaatattaaattgacctttactgttacttgaaattggtttctagcatttccaatgacttaaaaaagtaggtgttagaatgttatacttttacgggt-------------------------------------------------------------------------------------------------------------------------------------------------------------------------------
>_R_Punjuba_lehmannii_Escobar_7465@NODE_1_length_1339_cov_68.809033
cttttctctttccattttctcctt-------agcccagcatagcagcataggctaaagggaagtcattaaagtaaacctaactgtatggccaggacaggacacaaagtgttatcctcccaacctagcaaaacccccaaaatccagtcagggcttgatagtccaactaacaccaagcaactcctt-aagacttttttgagcgtaagattacaagt------------tgcaatgcatagtgaataggtgggttatgaaaaaaaaaaggctcctaaaatccaattagctacccaacaaaccaccagcattgcgtgtcaaatcttaaaactcacatcacattactgagtgtgctcacgagagatatatacagaatgacggagaataatacaagggctacaatgtcaaagttctgggcttgcatatcacctagaaccattgttactttcattatgtacatcttaaactttatgaacatagatatacgtgtgaaccatg-ttggccagaagccaaacaacaaaaacaccaaaaatattttgcctcgtttgtcagtgatcttgtttcaagggttgggctgcgcgtcgaaaccaggtgttgaatgcagtcaccaagtgaggacaatcttcaacatttcgggttgagaagctgaggcactgctgcaacagttcttgagcatctgacatgggcaatgtggagattattctcagaaatgtttcttccagctccacatacaatgatttgttaatgggtaatattggtgcaacattatctttgcatgcaactagaactggtagccaatcttcaacaagtttccttctcacctgagcagaacaaagaagcatacatgagagcacttcagtttattactgcctaaatgaaaaattgacatgtactcaacagtattacttttggacattggaacatgcgaatgtgcagcagattataggccaaaaactataatgttcgattttgtccaataacctttaatggtagtggactcaaaagaatggtaccatgaaaaggcaagggaaacaaatggttaacaatcggtctcaaatattaaattgccctttactgttacttgaaattggtttctagcatttccaatgacttacaaaagtaggtgttagaatgttatacttttacaagttttttctaatgccaacaaaacatgaatggagagacatcatccacaactagatcgagatcatgaagaacttccttcagcctacagtctctcctcgatatgagcagatgatgatgcacagaactacacaatcttcacaactctggacttatcatcaaagcattaataacatactatg
>_R_Punjuba_racemiflora_Jimenez_Soares_3626@NODE_1_length_1183_cov_110.356239
------------------------------------------------------------------------------------------------------------------------------ccaaactcccaaaatccagtcagggcttgatagtccaactaacaccaagcaactccct-aggacttttttgagcgtaagattacaagt------------tgcaatgcatagtgaataggtgggtgatgaaaaaaaaaaggctcctaaaatccaattagctacccaaccaaccaccagcattgcgtgtcaaatcttaaaactcacatcacattactgagtgtgctcacgagagatatatacagaatgacggagaataatacaagggctacaatgtcaaagttctgggcttgcatatcacctagaaccattgttactttcattatgtacatcttaaactttatgaacatagatatacgtgtgaaccatg-ttggccagaagccaaacaacaaaaacaccaaaaatattttgcctcgtttgtcagtgatcttgtttcaagggttgggctgcgcgtcgaaaccaggtgttgaatgcagtcaccaagtgaggacaatcttcaacatttcgggttgagaagctgaggcactgctgcaacagttcttgagcatctgacatgggcaatgtggagattattctcagaaatgtttcttccagctccacatacaatgatttgttaatgggtaatattggtgcaacattatctttgcatgcaactagaactggtagccaatcttcaacaagttgccttctcacctgagcagaacaatgaagcatacatgagagcacttcagtttattactgcctaaatgaaaaattgacatgtactcaacagtattacttttgggcattggaacatgcgaatgtgcagcagattataggccaaaaactataatgttcgattttgtccaataacctttagtggtagtggactcaaaagaatggtcctatgaaaaggcaagggaaacaaatggttaacaatcggtctcaaatatt-aattgccctttactgttacttgaaattggtttctagcatttccaatgacttaaaaaagtaggagttagaatgttatacttttacgggttttttctaatgccaacaaaacatgaatagagacacatcatccacaactagatcgagatcatgaagaacttccttcagtctacagtctctcctcgatatgagcagatgatgacgcacagaactacacaatcttcacaactctggacttatcatcaaaacatta-------------
