# Supplementary material for: A new generic circumscription of Hydrochorea (Leguminosae, Caesalpinioideae, mimosoid clade) with an amphi-Atlantic distribution
Source: PhytoKeys. 2022 Aug 22;205:401–37. doi: 10.3897/phytokeys.205.82775 (PMC9849043; doi:10.3897/phytokeys.205.82775)
Supplement: Supplementary material 1 — Supplementary data file S1 [file phytokeys-205-401_article-82775__-s001.zip › MSC_m66040_comp39858_c0_seq6.aln-cln]

>Acacia_rostellifera_Murphy_466@NODE_1_length_3304_cov_229.969631
----------------------tgcttttgtcactttcaaattagatcctttcatgagttcatccataaattcaaccatgtccaacaaagattttctttttcacactcaagtattatgggaagtagagtacgtgtaaaataaactacttcaaaaaagaattatatagtctaagtaatctgaatctctctattagtcctccttgtctaattaatactctggatacaaatgctctatgtttcctaattcctcgaactgatgttacttctgctaccagtaatctttacaagaacaaaagccttctctaaagtgatgaaaacgaatagcatctctaagaattatttctctcttctctacttcagatatgagcttcattattgcgtgacaatcactgcatactctcaaattcttcatcactctcactggcgccgattttggcagaaagagtattccgaaagctaccgctaacttctcactgtgatggttcttcatgcccgttttgccaccgagttcaacttctaagatactcaaaggaagcttctcagaatcagagacactactctttattttccccaacatttcttccaactgtgagtgaatcaattgattcattaggtgagagtgatctcccaccacaaaggaatgaaccttgtttcctacttcaatccaactaataccaggttcctttttaatccctctattttgcatgagcttcctaacttctaaagcaggcttctccttcccagcttcattgtagatattgtaaaggagcacataagatgcagctgctcgaggttcaagctctatcactctatccgcaacacgttttgccatgacggtgtccttatgaactctacaagcacttaacaaggcacgccataatactggatcattttcaaagcctgaatcaaagataaaattttcggcatcttctaacctcccagcacgacctaataggtcaacaatgcaagcattgtgctttacattagctgctatgccaaaatctttcttcatggtctcaaagaattgtagtccttcttcaactagacctccatggctacaagcagtcaagaccccaagatatgtgatttgattgggtttgattccagatgcaatcatcaactcaaaaagttgtaaagctcctctggcacatccatgctgtccggtgctacatatcatcacagaccaggataccacatctggattcgctgtctcttgaaaggtctgtttagccaaatcgatgtctccagactttgcatacatgcaaatctgtgaatttcgaacgatggtaaaattggcaatcccagattttaatgcataactctgaatctgcccaccagatcttgctgtggccatatttgcacaagcacccatcacactagatatgataaattcatctggtttaattccagatgccaagagttgatggaacaaagacagggcattctcaaactgtccattttgaacagaacctgcaatcattgatgtccatgagacgacatccaacttaggagttgagttgaaacaccttagcccgtcttcaattgaaccagaaaatgagtacaaatctaccagagtgctcccaacgaactcatcaaactgaagattgtttttacaaatttgagcatgaatttgctttccaacctcaaaagttttatcaccaatacaagcctttaatatgcttgagaatgtaaatttggagggcttcataccttgccttttcatctcagagaaaagatgaagtgcttctcgggcgtattcagaaaatttagtctctgcttgcaagaagcctgcaatcatagcattatacgtgataagattagggttgggtgtaaacttgaaaatttgaatagcactgagtaagttttcagtcttcgcatacatatccagcaatgcagtccctacaacaacatctatgtccaaaccaatcttgactatgtatccatgaagcatttcaccacatcgattcaaattcttgttgcagcatgccttaagtacacttcctaaagtatagctactcaacatcaacccagatcgatgcattttcacaaggagttcaaaaacctccttgttaacacctgatcgaacataaccagctatcattgaattccaagaaacttcatcaaggactgtggaagtctcaaacaacaatcttgcctgctcaatgtggctgcattttgagtacatatcaataagagaattaactaaaacaacttgatcactcaatccacccacaataaccaaactgtgaattaacttaccaaatcgtacatccctaatgtgaccgcaaaccccaagagcgcccgcataggtaaacttatcaagtttaagaccatccattctagcctgacagaaagcacgcatgaccttatcatgcatacccctttggaaatacccagaaattaaagagttatatgaaataatattgcgtttgggcattttgtcaaacaggttttgagcattgcataattcaccacacttgctatacatgtatagaagattgttgagtaagaataaacagggttggaaggaagtcttgatcatgtgtgcatgagcaagttttccatgtgtcgtagataaggttttaacagaagatcgaattaatttggtgtaagttacagagtctaagaacaagtaggagagaaaaggttggggatttgcagtgatgggatgaggaaatgcgatgtgtgattgtttattgcaatagagaacatcggaggagtccatgatggaaggaaaactaaggtcttgaggcttcatttggagaactgacatgcttgcctcatctaacatgaaactctttccacagctccagcgtatcaatgcaacagcataaactcccctcctcccttcaaaattataacattatcttaaaatggaatattgacaaatataaggtattttatatgtaaaagataaaatcttttccataatattcttaattcgaagtgtaactaataaggtttccctaattcagacatcctattaaacaagggtgcacaagaaaaccatgtgtcgtatgaaaggtcatcaactaatttattggaaatgtaaattagttaatagt
>Albizia_adinocephala_FHO33_88@NODE_1_length_3135_cov_140.873120
aagagcgaacttctgctttcttagcttttgtcactttcatatcagatcctttcacgagttcatccaaaaattcaaacatgtctaacaaagatttcctttttcacactcttgcattatggcaagtggtgtgtgtgtttgataaaccgcttcagaaaataattatataatctaagtaatctgaatctctctcctagtcctccttgtctaattaatcctctggatacaaatgctctttgtttcctaattcctggaactgatgttacttctgctaccagtaatctttacaagaacaagaaccttctctgaagtgatgaaaacgaatagcatctctaagaattatttctctcttctctacttcagatatgagcttcattattgtgtgacaatcactgcatactctcaaattcttcatcactctcactggcgccgattttggtagaaagagtattccgaaagttaccgctaacttctcgctatgatggttcttcatgcctgttttgccactgagttcaacttctgagatactcaaaggaagcttctcagaatcagagacacttctctttattttccccaacatttcttccaaccgtgagtgaatcaattgattcattgggtgagagtgatctcccaccacaaaggaatgaaccttgtttcctacttcaatccaacttataccaggttcctttttaatccctctatcttgcatgagcttcctaacttctaaagcaggcttctccttaccagcttcaatgtagatattgtacaggagcacataagatgcagctgctcgaggttcgagctctatcactctatccgcaacacgtttcgccatgatggtgtccttatgaactctgcaagcacttagcaaggcacgccataataccggatcattttcaaagcctgaatcaaagataaaattttgggcatcttctaacctcccagcacgacctaataggtcaacaatgcaagcattatgctttacattagctgctacgccataatccttcttcatggtttcaaagaattgtagtccttcttcaactagacctccatggctacaagcagtcaaaaccccaagatatgtgatttgattgggtttgattccagaagcaatcatcaactcaaaaagtcgtaacgcttctctggcgcatccatgttgtccggtgctacatatcaccacagaccaggataccacatctagattcgctgtctcttgaaaggtctgtttagccaaatcgatgtccccagactttgcatacatgcaaatctgtgaattttgaacaatggtaaaattggcaatcccagattttaatgcataactctggatctgccctccagatcttgtcgtggccatatctgcacaagcacccatcacactagatatgataaattcatctggtctaattccagatgccaagagttgatggaacaaagacagggcattttcaaactgtccattttgaacagaacctgcaatcattgatgtccatgagacgacatccaacttaggagttgagttgaaacaccttcgcccatcgtcaattgaaccagaaaacgagtacaaatctaccagagcgctgcc------------------------------------------------------------------------------------------------------------------------------------------------------------------------------------------------------------------------------------------------------------------------------------------------------------------------------------------------------------------------------------------------------------------------------------------------------------nnnnnnnnnnnnnnnnnnnnnnnnnnnnnnnnnnnnnnnnnnnnnnnnnnnnnnnnnnnnnnnnnnnnnnnnnnnnnnnnnnnnnnnnnnnnnnnnnnnnactgtggaagtctcgaacaacaatctcgcctgctcaatctggcagcattttgagtacatgtcaataagagaattaaccaaaacaacttgatcactcaatccacccacaacaaccaaactgtgaattagcttaccatattgtacatccccagtgtgaccgcaaaccccaagggcgcccgcgtaggtaaacttatcaagtttaagaccacccattctagcccgacagaaagcatgcatgaccatatcatgcatccccctttggaaatacccagaaattaaagagttataagaaatgatattgtgtttgggcattttctcaaacaggttttgagcattacataattcaccacatttgctatacatgtataaaagattgttgagtaagaataaacaaggttggaaggaagttttgatcatgtgtgcatgagcaagctttccatgtatcagagacgcggttttaatggatgatcgaattaatttggtgcaagttacagagtctaagaacaggtaggagagagaaggttggggatgagtggtgatgggttggggaaatgccgtgtgtggttgtttattgagatagagaacattggaggagtccatggcggaagggaaattaaggtctgaaggcttcagttggcgaatcgacatgcttgccccttctaacatgaaactcgttccgcagctctggcctttcagcatagaa----------------tcccttcacaattgcaagatttcattaaaataaaatatttaaaaatgtaaggcattcaatatgaaataaataagatcttttcaaaaatattcttaatagggagagtaattaataaggttttattatttcagacatcctatcaaatgagggcacacatgaaaagcatgtgcaatatgaaaggtcattaactaatttattggaaatgggaatagggtattagc
>Albizia_adinocephala_FHO33_88@NODE_2_length_698_cov_421.391304
-----------------------------------------------------------------------------------------------------------------------------------------------------------------------------------------------------------------------------------------------------------------------------------------------------------------------------------------------------------------------------------------------------------------------------------------------------------------------------------------------------------------------------------------------------------------------------------------------------------------------------------------------------------------------------------------------------------------------------------------------------------------------------------------------------------------------------------------------------------------------------------------------------------------------------------------------------------------------------------------------------------------------------------------------------------------------------------------------------------------------------------------------------------------------------------------------------------------------------------------------------------------------------------------------------------------------------------------------------------------------------------------------------------------------------------------------------------------------------------------------------------------------------------------------------------------ttaggagttgagttgaaacaccttcgcccatcgtcaattgaaccagaaaacgagtacaaatctaccagagcgctgccaatgaactcatcagactgaagattgtttttacaaatttgagcatgaatttgttttccaacctcaaaagttttatcaccaatacaagccttaagtatgcttgagaatgtaaatttggacggcttcattccttgccttttcatctcagagaaaagatgaagtgcttctcgtgcgtattcagaaaatgtagtctctgcttgcaggaggccagcaatcatagcattatacgtgataagattagggttgggtgtcaatttgaaaatttgaatagcactgagcaagttttctgtctttgcatacatatcgagcaatgcagtccctacaacaacgtctatgtccaaaccaagcttgactatgtatccatgaagtatttcaccaaattgattcaaattcttgatgcagcatgccttaagtacacttcctaaagtatagctactcaacgtcaacccagatcgatgcattttcacaaggagttcaaaaacctcctcattgacacctgaacgaacataaccagcaatcattgaattccaagaaacttcatccaggactgtggaagtctcgaacaacaatctcgcctgctcaatctggcagcattttgagtacatgtcaataagagaattaac----------------------------------------------------------------------------------------------------------------------------------------------------------------------------------------------------------------------------------------------------------------------------------------------------------------------------------------------------------------------------------------------------------------------------------------------------------------------------------------------------------------------------------------------------------------------------------------------------------------------------------------------------------------------------------------------------------------------------------------------------------------------------------------------------------------------------------------------------------------------------------------------
>Albizia_edwallii_Dalmaso_272@NODE_1_length_3056_cov_11.186271
aagagcaaacttctgctttcttagcttttgtcactttcatatcagatcctttcatgagttcatccaaaaattcaaacatgtctaagaaagatttcctttttcacactcttgcattatggcgtgtggtgtgtgtgtttaataaaccacttcagaaaagaattatgtaatctaagtaatctgaatctctctcctggtcctccttgtctaattaatcctctggatacaaatgctctttgttccctaatccctggaactgatgttacttctgctaccagtaatctttacaagaacaagaaccttctctgaagtgatgaaaacgaatagcatctctaagaattatttctctcttctctacttcagatatgagcttcattattgtgtgacaatcactgcatactctcaaattcttcatcactctcactggtgccgattttggcagaaagagtattccaaaagttaccgctaacttctcgctgtgatggttcttcatgcccattttgccactgagttcaacttctaagatactcaaaggaagcttctcagaatcagagacacttctctttattttccccaacatttcttccaaccgtgagtgaatcaattgattcattgggtgagagtgatctcgcaccacaaaggaatgaaccttgtttcctacttcaatccaacttataccaggttcctttttaatccctctatcttgcatgagcttcctaacttctaaagcaggcttctccttcccagcttcattgtagatattgtacaggagcacataagatgcagctgctcgaggttcgagctctatcactctatccgcaacacgttttgccatgacggtgtccttataaactctgcaagcacttaacaaggcacgccataataccggatcattttcaaagcctgaatcaaagataaaattctgggcatcttctaacctcccagcacgacctaataggtcaacaatgcaagcattgtgctttacattagctgctacgccagaatctttcttcatggtttcaaagaattgtagtccttcttcaactagacctccatggctacaagcagtcaaaaccccaagatatgtgatttgattgggtttgattccagaagcaatcatcaactcaaaaagtcgtaacgcttctctggcgcatccatgttgtccggtgctacatatcaccacagaccaggataccacatctagattcgctgtctcttgaaaggtctgtttagccaaatcgatgtctccagactttgcatacatgcaaatctgtgaatttcgaacaatggtaaaattggtattcccagattttaaagcataactctggatctgccctccagatcttgtcgtggccatatctgcacaagcacccatcacactagatatgataaattcatctggtttaattccagatgccaagagttgatggaacaaagacagggcattttcaaactgtccattttgaaccgaacctgcaatcattgatgtccatgagacgacatccaacttaggagttgagtcgaaacacctttgcccgtcgtcaattgaaccagaaaatgagtacaaatctaccagagcactgccaatgaactcatcagactgaagattgtttttacaaatttgagcatgaatttgctttccaacctcaaaagttttatctacaatacaagccttaagtatgcttgagaatgtaaatttggacggcttcattccttgccttttcacctcagagaaaagatgaagtgcttctcgtgagtattcagaaaatttagtctctgcttgcaggaagccagcaatcatagcattatacatgataagattagggttgggtgtaaatttgaaaatttgaatagcactgagcaagttttctgtctttgcatacatatcgagcaatgcagtccctacaacaacgtctgtgtccaaaccaagcttgactatgtatccatgaagtatttcaccaaattgattcaaattcttgatgcagcatgccttaagtacacttcctaaagtatagctactcaacatcaacccagatcgatgcattttcacaaggagttcaaaaacctcctcattgacacctgatcgaacataaccagcaatcattgaattccaagaaacttcatccaggactgtggaagtctcgaacaacaatctcgcctgctcaatctggcagcattttgagtacatgtcaataagagaattaaccaaaacaacttgatcactcaatccacccacaataaccaaactgtgaattagcttaccaaatcgtacattcccagtgtgaccgcaaaccccaagggcgcccgcataggtaaacttatcaagtttaagaccacccattctagccagacagaaagcatgcatgaccttatcatgcatccccctttgggaatacccagaaattaaagagttataagaaatgatattgtgtttgggcattttctcaaacaggttttgagcattacataattcaccacatttgctatacatgtataaaaggttgttgagtaagaataaacagggttggaaggaagtcttgatcatgtgtgcatgagcaagtttcccatgtattagagacgcggttttaatggatgatcgaattaatttggtgtaagttacagagtctaagaacaggtaggagggagaaggttggggatgagtggtgatgggttggggaaatgcggtgtgtggttgtttattgagatagagaacattggaggagtccatggtggaagggaaattaaggtctgaaggcttcagttggagaatcgacatgcttgccccttctaacacgaaactctttccgcagctccggcctttcagcatagaa----------------tcctttc----------------------------------------------------------------------------------------------------------------------------------------------------------------------------------------------------------------------
>Albizia_glabripetala_Lewis_1652@NODE_1_length_1059_cov_57.011202
----------------------------------------------------------------------------------------------------------------------------------------------------------------------------------------------------------------------------------------------------------------------------------------------------------------------------------------------------------------------------------------------------------------------------------------------------------------------------------------------------------------------------------------------------------------------------------------------------------------------------------------------------------------------------------------------------------------------------------------------------------------------------------------------------------------------------------------------------------------------------------------------------------------------------------------------------------------------------------------caggtcaacaatgcaagcattgtgctttacattagctgctacgtcataatctttcttcatggtttcaaagaattgtagtccttcttcaactagacctccatgactacaagcagtcaaaaccccaagatatgtgatttgattgggtatgattccagaagcaatcatcaactcaaaaagtcgtaacgcttctctggcgcatccatgttgtccggtgctaaatatcaccacagaccaggataccacatctagattcgctgtctcttgaaaggtctgtttagccaaatcgatgtctccagactttgcatacatgcaaatctgtgaatttcgaacaatggtaaaattggtaatcccagattttaaagcataactctggatttgccctccagaccttgtcgtggccatatctgcacaagcacccatcacactagatatgataaattcatctggtttaattccagatgccaagagttgatggaacaaagacagggcattttcaaactgtccattttgaacagaacctgcaatcattgatgtccatgagacgacatccaacttaggagttgagttgaaacaccttcgcccatcgtcaattgaaccagaaaacgagtacaaatctaccagagcgctgccaatgaactcatcagactgaagattgtttttacaaatttgagcatgaatttgctttccaacctcaaaatttttatcaccaatacaagccttaagtatgcttgagaatgtaaatttggacggcttcattcctagccttttcatctcagagaaaagatgaagtgcttctcgtgcgtattcagaaaatttagtctctgcttgcaggaggccagcaatcatagcattatacgtgataagattagggttgggtgtaaatttgaaaatttgaatagcactgaacaagttttctgtctttgcatacatatcgagcaatgcagtccctacaacaacgtctgtgtccaaaccaagcttgaccatgtatccatgaagtatttcaccaaattgattcaaattctggatgcagcatgccttaagtacacttcctaaagtata----------------------------------------------------------------------------------------------------------------------------------------------------------------------------------------------------------------------------------------------------------------------------------------------------------------------------------------------------------------------------------------------------------------------------------------------------------------------------------------------------------------------------------------------------------------------------------------------------------------------------------------------------------------------------------------------------------------------------------------------------------------------------------------------------------------------------------------------------------------------------------------------------------------------------------------------------------------------------------------------------------------------------------------------------------------------------------------------
>Albizia_glabripetala_Lewis_1652@NODE_2_length_857_cov_58.933333
----------------------------------------------------------------------------------------------------------------------------------------------------------------------------------------------------------------------------------------------------------------------------------------------------------------------------------------------------------------------------------------------------------------------------------------------------------------------------------------------------------------------------------------------------------------------------------------------------------------------------------------------------------------------------------------------------------------------------------------------------------------------------------------------------------------------------------------------------------------------------------------------------------------------------------------------------------------------------------------------------------------------------------------------------------------------------------------------------------------------------------------------------------------------------------------------------------------------------------------------------------------------------------------------------------------------------------------------------------------------------------------------------------------------------------------------------------------------------------------------------------------------------------------------------------------------------------------------------------------------------------------------------------------------------------------------------------------------------------------------------------------------------------------------------------------------------------------------------------------------------------------------------------------------------------------------------------------------------------------------------------------------------------------------------------------------------------------------------------------------------------------------------------------------------------------------------------------------------------------------------------------------------------------------------------------tccactcacaataaccaaactgtgaattagcttaccaaatcgtacattcccagtgtgaccgcaaaccccaagggcgcccgcataggtaaacttgtcaagtttaagaccacccattctagcccgacagaaagcatgcatgaccttatcatgaacccccctttgggaatacccagaaattaaagagttataagaaatgatgttgtgttggggcattttctcaaacaggttttgagcattacatgattcaccacacttgctatacatgtataaaagattgttgagtaagaataaacagggtttgaaggaagtcttgatcatgtgtgcatgagcaagtttcccatgtatcagagacgcggttttaatggatgatcgaattaatttggtgtaagttacagagtctaagaacaggtaggagagagaaggttggggatatgtggtgatggtttggggaaatgcggtgtgtggttgtttattgagatagagaacattggaggagtccatggtggaagggaaattgaggtctgaaggcttcagttggagaatcgccatgcttgccccttctaacatgaaactcgttccgcagctccggccttccagcatagaa----------------tcccttcaaaattgcaagattttattaaaataaaatatttaaaaatgtaaggcattcaatatgtaataaataaaatcttttcaaaaatattcttaatagggggagtaattaataaggttttattatttcagacatcctatcaaataagggcacacatgaaaagcatgtgaaatatgaagggtcattaactaattcattggaaatgggaatagggtattag-
>Albizia_inundata_Wood_26530@NODE_2_length_1164_cov_425.039675
aagagcgaacttctgctttcttagcttttgtcactttcatatcagatcctttcacgagttcatccaaaaattcaaacatttctaacaaagatttcctttcccacactcttgcattatggcaagtggtgtgtgtttttaacaaaccacttcagaaaagaattatataatccaagtaatctgaatctctctcctagtcctccttgtctaattaatcctctgggtaccaatgctctttgtttcctaattcctggaactgatgt------tgctaccagtaatctttacaagaacaagaaccttctctgaagtgatgaaaacgaatagcatctctaagaattatttctctcctctctacttcagatatgagcttcattattgtgtgacaatcactgcatactctcaaattcttcatcactctcactggcgccgattttggtagaaagagtattccaaaagttaccgctaacttctcgctgtgatggttcttcatgcccgttttgccactgggttcaacttctgagatactcaaaggaagcttctcagaatcagagacacttctctttattttccccaacatgtcttccaaccgtgagtgaatcaattgattcattgggtgagagtgatctcccaccacaaaggaatgaaccttgtttcctacttcaatccaacttataccaggttcctttttaatccctctatcttgcatgagcttcctaacttctaaagcaggcttctccttcccagcttcattgtagatattgtacaggagcacataagatgcagctgcacgaggttcaagctctatcactctatccgcaacccgtttcgccatgtcggtgtccttatgaactctgcaagcacttaacaaggcacgccataatacaggatcattttcggagcctgaatcaaagataaaattttgggcatcttctaacctcccagcacgacctaataggtcaacaatgcaagcattgtgctttacattagctgctacgccataatctttcttcatggtttcaaagaattgtagtccttcttcaactagacctccatggctacaagcagtca-----------------------------------------------------------------------------------------------------------------------------------------------------------------------------------------------------------------------------------------------------------------------------------------------------------------------------------------------------------------------------------------------------------------------------------------------------------------------------------------------------------------------------------------------------------------------------------------------------------------------------------------------------------------------------------------------------------------------------------------------------------------------------------------------------------------------------------------------------------------------------------------------------------------------------------------------------------------------------------------------------------------------------------------------------------------------------------------------------------------------------------------------------------------------------------------------------------------------------------------------------------------------------------------------------------------------------------------------------------------------------------------------------------------------------------------------------------------------------------------------------------------------------------------------------------------------------------------------------------------------------------------------------------------------------------------------------------------------------------------------------------------------------------------------------------------------------------------------------------------------------------------------------------------------------------------------------------------------------------------------------------------------------------------------------------------------------
>Albizia_multiflora_Hughes_3090@NODE_1_length_3165_cov_194.402526
aagatcgaacttctgctttcttagcttttgtcactttcatatcagatcctttcacgagttcatccaaaaattcaaacatttctaacaaagatttcctttttcacactcttgcattatggcaagtggtgtgtgtgtgtaacaaaccacttcagaaaagaattatataatccaagtaatctgaatctctctcctagtcctccttgtctaattaatcctctgggtacaaaagctccttgtttcctaattcctggaactgatgt------tgctaccagtaatctttacaagaacaagaaccttctctgaagtgatgaaaacgaatagcatctctaagaattatttctctcttctctacttcagatatgagcttcattattgtgtgacaatcactgcatactctcaaattcttcatcactctcactggcgccgattttggaagaaacagtattccgaaagttaccgctaacttctcgctgtgatggttcttcatgcctgttttgccactgagttcaacttctaagatactcaaaggaagcttctcagaatcagagacacttctctttattttccccaacatttcttccaaccgtgagtgaatcaattgattcattgggtgagagtgatctcccaccacaaaggaatgaaccttgtttcctacttcaatccaacttataccaggttcctttttaatccctctatcttgcatgagcttcctaacttctaaagcaggcttctccttcccagcttcattgtagatattgtacaggagcacataagatgcagctgcacgaggttcgagctctatcactctatcagcaacacgtttcgccatgacggtgtccttatgaactctgcaagcacttaacaaggcacgccataatacaggatcattttcgaagcctgaatcaaagataaaattttgggcatcttctaacctcccagcacgacctaataggtcaacaatgcaagcattgtgctttgcattagctgctacgccataatctttcttcatggtttcaaagaattgtagtccttcttcaactagacctccatggctacaagcagtcaaaaccccaagatatgtgatttgattgggtttgattccagaagcaatcatcaactcaaaaagtcgtaacgcttctctggcgcatccatgttgtccggtgctaaatatcaccacagaccaggataccacatctagattcgctgtctcttgaaaggtctgtttagccaaatcgatgtctccagactttgcatacatgcaaatctgtgaatttcgaacaatggtaaaattggtaatcccagattttagagcataactctggatctgccctccagaccttgtcgtggccatatctgcacaagcacccatcacactagatatgataaattcatctggtttaattccagatgccaagagttgatggaacaaagacagggcatctccaaactgtccattttgaacagaacctgcaatcattgatgtccatgagacgacatccaacttaggagttgagttgaaacaccttcgcccgtcgtcaattgaaccagaaaacgagtacaaatctaccagagcacagcaaatgaactcatcagacagaagattgtttttacaaatttgagcatgaatttgctttccaacctcaaaagttttatcaccaatacaagccttaagtatgcttgagaatgtaaatttggacggcttcattccttgccttttcatctcagagaaaagatgaagtgcttctcgtgcgtattcagaaaatttagtctctgcttgcagcaggccagcaatcatagcattatacgtgacaagattagggttgggtgtaaatttgaaaattcgaatagcactgagcaagttttctgtctttgcatacatatcgagcaatgcagtccctacaacaacgtctgtgtccaaaccaagcttgactatgtatccatgaagtatttcaccaaattgattcaaattctggatgcagcatgccttaagtacacttcctaaagtatagctactcaacatcaacccagatcgatgcattttcacaaggagttcaaaaacctcctcattgacacctgaacgaacataaccagcaatcattgaattccaagaaacttcatccaggactgtggaagtctcaaacaacaatctcgcctgctcaatctggcagcattttgagtacatgtcaataagagaattaaccaaaacaacttgatcactcaatccactcacaataaccaaactgtgaattagcttaccaaatcgtacattcccagtgtgaccgcaaaccccaagggcgcccgcataggtaaacttgtcaagtttaagaccacccattctagcccgacagaaagcatgcatgaccttatcatgcatccccctttgggaatacccagaaattaaagagttataagaaatgatattgtgtttgggcattttctcaaacaggttttgagcattacataattcaccacatttgctatacatgtataaaagattgttgagtaagaataaacaaggttggaaggaaattttgatcatgtgtgcatgagcaagctttccatgtatcagagacgcggttttaatggatgatcgaattaatttggtgtaagttacagagtctaagaacaggtaggagagagaaggttggggatgagtggtgatgggttggggaaatgcggtgtgtggttgtttattgagatagagaatattggaggagtccatggtggaagggaaattaaggtctgaaggcttcagttggagaatcgacatgcttgccccttctaacattgaactcgttccgcagctccggcctctcaccatagaa----------------tcccttcaaaattgcaagattttattaaaataaaatatttaaaaatgtaaggcattcaatatgtaataaataaaatattttcaaaaatattcttaatagggggagtaattaataaggttttattatttcagacatcctatcaaataagggcacacatgaaaagcatgtgcaatatgaaaggtcattaactcatttattggaaatgggaatagggtattag-
>Albizia_multiflora_Hughes_3090@NODE_2_length_677_cov_121.696667
-----------------------------------------------------------------------------------------------------------------------------------------------------------------------------------------------------------------------------------------------------------------------------------------------------------------------------------------------------------------------------------------------------------------------------------------------------------------------------------------------------------------------------------------------------------------------------------------------------------------------------------------------------------------------------------------------------------------------------------------------------------------------------------------------------------------------------------------------------------------------------------------------------------------------------------------------------------------------------------------------------------------------------------------------------------------------------------------------------------------------------------------------------------------------------------------------------------------------------------------------------------------------------------------------------------------------------------------------------------------------------------------------------------------------------------------------------------------------------------------------------------------------------------------------------------------------------------------------------------------------------------------------------------------------------------------------------------------------------------------------------------------------------------------------------------------------------------------------------------------------------------------------------------------------------------------------------------------------------------------------------------------------------------------------------------------------------------------------------------------------------------------------------------------------------------------------------------------------------------------------------------------------------------------------------------------------------------------------------------------------------------------------------------------------------------------------------------------------------------------------------------------------------------------tcaaacaggttttgagcattacataattcaccacatttgctatacatgtataaaagattgttgagtaagaataaacagggttggaaggaagtcttgataatgtgtacatgagcaagtttcccatatatcagagacgcggttttaatggatgatcgaattaatttggtgtaagttacagagtctaagaacaggtaggagggagaagcctggggataagtggtgatgggctggggaaatgcggtgtgtggttgtgtattgagatagagaacattggagcagtccatggtggaagggaaattaaggtctgaaggcttcagctggagaatcgccatgcttgccccttctaacatgaaactcgttccgcagctccggcctttcagcatagaa----------------tcctgtcaaaattgcaagattttattaaaatcaaatatttaaaaatgtaaggcattcaatatgtaataaataaaatcttttcaaaaaaattcttaatgacgagagtaattaataaggttttattatttcagacatcctatcaaataagggcacaaatgaaaagcatgttcaatatgaaaggtcattaactaatttattggaaatgggaatagggtattag-
>Albizia_subdimidiata_var_minor_Gorts_341@NODE_2_length_677_cov_17.153333
-----------------------------------------------------------------------------------------------------------------------------------------------------------------------------------------------------------------------------------------------ctaaattcctggaactgatgt------tgctaccagtaatctgtacaagaacaagaaccttctctgaagtgatgaaaacgaatagcatctctaagaattatttctctcctctctacttcagatatgagcttcattattgtgtgacaatcactgcatactctcaaattcttcatcactctcactggcgccgattttggtagaaagagtattccaaaagttaccgctaacttctcgctgtgatggttcttcatgcccgttttgccactgggttcaacttctgagatactcaaaggaagcttctcagaatcagagacactaccctttattttccccaacatgtcttccaaccgtgagtgaatcaattgattcattgggtgagagtgatctcccaccacaaaggaatgaaccttgtttcccacttcaatccaacttataccaggttcctttttaatccctctatcttgcatgagcttcctaacttctaaagcaggcttctccttcccagcttcattgtagatattgtacaggagcacataagatgcagctgcacgaggctcgagctctatcactctatccgcaacacgttttgccatgacggtgtccttatgaactctgcaagcacttaacaaggcacgccataataccggatcattttcaaagcctgaatcaaagataaaattttg-------------------------------------------------------------------------------------------------------------------------------------------------------------------------------------------------------------------------------------------------------------------------------------------------------------------------------------------------------------------------------------------------------------------------------------------------------------------------------------------------------------------------------------------------------------------------------------------------------------------------------------------------------------------------------------------------------------------------------------------------------------------------------------------------------------------------------------------------------------------------------------------------------------------------------------------------------------------------------------------------------------------------------------------------------------------------------------------------------------------------------------------------------------------------------------------------------------------------------------------------------------------------------------------------------------------------------------------------------------------------------------------------------------------------------------------------------------------------------------------------------------------------------------------------------------------------------------------------------------------------------------------------------------------------------------------------------------------------------------------------------------------------------------------------------------------------------------------------------------------------------------------------------------------------------------------------------------------------------------------------------------------------------------------------------------------------------------------------------------------------------------------------------------------------------------------------------------------------------
>Albizia_subdimidiata_var_subdimidiata_Ferreira_210@NODE_1_length_3048_cov_233.728038
---------------------------------------------------------------------------------------------------------------catcacggcaa---gtgtgtgtgtttaataaaccacttcagaaaagaattatataatccaagtaatctgaatctctctcctagtcctccttgtccaattaatcctctggataccaatgctctgtgtttcctaattcctggaactgatgttacttctgctaccagtaatctttacaagaacaagaacctcctctgaagtgatgaaaacgaatagcatctctaagaattatttctctcttctctacttcagatatcagcttcattattgtgtgacaatcactgcatactctcaaattcttcatcactctcactggcgccgattttggtagaaagagtattccaaaagttaccgctaacttctcgctgtgatggttcttcatgcccgttttgccagtgagttcaacttctgagatactcaaaggaagcttctcagaatcagagacacttctctttattttccccaacatttcttccaaccgtgagtgaatcaattgattcattgggtgagagtgatctcccaccacaaaggaatgaaccttgtttcctacttcaatccaacttataccaggttcctttttaatccctctatcttgcataagcttcctaacttctaaagcaggcttctccttcccagcttcaatgtagatattgtacaggagcacataagatgcagctgctcgaggttcgagctctatcactctatctgcaacacgtttcgccatgatggtgtccttatgaactctgcaagcacttaacaaggcacgccataataccggatcattttcgaagcctgaatcaaagataaaattttgggcatcttctaacctcccagcacgacctaataggtcaacaatgcaagcattgtgctttacattagctgctacgccataatctttcttcatggtttcaaagaattgtagtccttcttcaactagacctccatggctacaagcggtcaaaaccccaagatatgtgatttgattgggtttgattccagaagcaatcatcaactcaaaaagtcgtaacgcttctctggcgcatccatgttgtccggtgctaaatatcaccacagaccaggataccacatctagattcactgtctcttgaaaggtctgtttagccaaatcgatgtctccagactttgcatacatgcaaatctgtgaatttcgaacaatggtaaaattggtaatcccagattttaaagcataactctggatctgccctccagaccttgtcgtggccatatctgcacaagcacccatcacactagatatgataaattcatctggtttaattccagatgccaagagttgatggaacaaagacagggcatcttcaaactgtccattttgaacagaacctgcaatcattgatgtccatgagacgacatccaacttaggagttgagttgaaacaccttcgcccgtcgtcaattgaaccagaaaacgagtacaaatctaccagagcgctgccaatgaactcatcagactgaagattgtttttacaaatttgagcatgaatttgctttccaacctcaaaagttttatcaccaatacaagccttaagtatgcttgagaatgtaaatttggacggcttcattccttgccttttcatctcagagaaaagatgaagtgcttctcgtgcgtattcagaaaatttagtctctgcttgcaggaggccagcaatcatagcattatacgtgataagattagggttgggtgtaaatttgaaaatttgaatagcactgagcaagttttctgtctttgcatacatatcgagcaatgcagtccctataacaacgtcaatgtccaaaccaagcttgactatgtatccatgaagtatttcaccaaattgattcaaattcttgatgcagcatgccttaagtacacttcctaaagtatagctactcaacatcaacccagatcgatgcattttcacaaggagttcaaaaacctcctcattgatacctgaacgaacataaccagcaatcattgaattccaagaaacttcatccaggactgtggaagtctcaaacaacaatctcgcctgctcaatctggcagcattttgagtacatgtcaataagagaattaaccaaaacaacttgatcactcaatccactcacaataaccaaactgtgaattagcttaccaaatcgtacattcccagtgtgaccgcaaaccccaagggcgcccgcataggtaaacttgtcaagtttaagaccacccattctagcccgacagaaagcatgcatgaccttatcatgcatccccctttgggaatacccagaaattaaagagttataagaaatgatattgtgtttgggcattttctcaaacaggttttgagcattacataattcaccacatttgctatacatgtataaaagattgttgagtaagaataaacagggtttgaaggaagttttgatcatgtgtgcatgagcaagctttccatgtatcagagacgcggttttaatggctgatcgtattaatttggtgtaagctacagagtctaagaacaggtaggtgagagaaggttggggatgagtggtgatgggttcgggaaatgcggtgtgtggttgtttattgagatagagaacattggaggagtccatggtggaagggaaattaaggtctggaggcttcagttggagaatcgccatgcttgccccttctaacatgaaactcgttccgcagctccggcctttcagcatagaa----------------tcccttcaaaattacaagatttcattaaaataagatatttaaaaatgtaaggc-tttaatatgtagtaaataaaatcttttcaaaaatattcttaatagggagagtaattaataaggttttattatttcggacatcctatcaaaaaagggcacacatgaaaagcatgtgcaatatgaaaggtcattaactaatttattggaaatggggattgggtattag-
>Albizia_tomentosa_Hughes_648@NODE_1_length_3198_cov_154.776033
-------------------------------------------------------------------------------------------------------------------------------------------taaaccacttcagaaaagaattatataatctaagtaatctgaatctctctcctagtcctccttgtctaattaatcctctggatacaaatgctctttgtttcctaattcctggaactgatgttacttccgctaccagtaatctttacaagaacaagaaccttctctgaagtgatgaaaacgaatagcatctctaagaattacttctctcttctctacttcagatatgagcttcattattgtgtgacaatcactgcatactctcaaattcttcatcactctcactggcgccgattttggtagaaagagtattccgaaagttaccgctaacttctcgctatgatggttcttcatgcctgttttgccactgagttcaacttctgagatactcaaaggaagcttctcagaatcagagacacttgtctttattttccccaacatttcttccaaccgtgagtgaatcaattgattcattgggtgagagtgatctcccaccacaaaggaatgaaccttgtttcctacttcaatccaacttataccaggttcctttttaatccctctatcttgcatgagcttcctaacttctaaagcaggcttctccttcccagcttcaatgtagatattgtacaggagcacataagatgcagctgctcgaggttcgagctctatcactctatccgcaatgcgtttcgccatgatggtgtccttgtgaactctgcaagcacttaacaaggcacgccataataccggatcattttcaaagcctgaatcaaagataaaattttgggcatcttctaacctcccagcacgacctaataggtcaacaatgcaagcattgtgctttacattagctgctacgccataatccttcttcatggtttcaaagaattgtagtccttcttcaactagacctccatggctacaagcagtcaaaaccccaagatatgtgatttgattgggtttgattccagaagcaatcatcaactcaaaaagtcgtaacgcttccctggcgcatccatgttgtccggtgctacatatcaccacagaccaggataccacatctagattcgctgtctcttgaaaggtctgtttagccaaatcgatgtctccagactttgcatacatgcaaatctgtgaatttcgaacaattgtaaaattggcaatcccagattttaatgcgtaactctggatctgccctccagatcttgtcgtggccatatctgcacaagcacccatcacactagatatgataaattcatctggtttaattccagataccaagagttgatggaacaaagacagggcattttcaaactgtccattttgaacagaacctgcaatcattgatgtccatgagacgacatccaacttaggagttgagttgaaacaccttcgcccatcgtcagttgaaccagaaaacgagtacaaatctaccagagcgctgccaatgaactcatcagactgaagattgtttttacaaatttgagcatgaatttgctttccaacctcaaaagttttatcaccaatacaagccttaaggatgcttgagaatgtaaatttggacggcttcattccttgccttttcatctcagagaaaagatgaagtgcttctcgtgcgtattcagaaaatgtagtctctgcttgcaggaggccagcaatcatagcattatacgtgataagattagggttgggtgtaaatttgaaaatttgaatagcactgagcaagttttctgtctttgcatacatatcgagcaatgcagtccctacaacaacgtctatgtccaaaccaagcttgactatgtatccatgaagtatttcaccaaattgattcaaattcttgatgcagcatgccttaagtacacttcctaaagtatagctactcaacatcaacccagatcgatgcattttcacaaggagttcaaaaacctcctcattgacacctgaacgaacataaccagcaatcattgaattccaagaaacttcatccaggactgtggaagtctcgaacaacaacctcgcctgctcaatctggcagcattttgagtacatgtcaataagagaattaaccaaaacaacttgatcactcaatccacccacaacaaccaaactgtgaattagcttaccaaattgtacattcccagtgtgaccgcaaactccaagggcgcccgcgtaggtaaacttatcaagtttaagaccacccattctagcccgacagaaagcatgcatgaccatatcatgcatccccctttgggaatacccagaaattaaagagttataagaaatgatattgtgtttgggcattttctcaaacaggttttgagcattacataattcaccacatttgctatacatggataaaagattgttgagtaagaataaacaaggttggaaggaagtcttgatcatgtgtgcatgagcaagctttccatgtatcagagacgcggttttaatggatgatcgaattaatttggtgtaagttacagagtctaagaacaggtaggagagagaaggttggggatgagtggtgatgggttggggaaatgccgtgtgtggttgtttattgagatagagaacattggaggagtccatggcggaagggaaattaaggtctgaaggcttcagttggcgaatcgacatgcttgccccttctaacatgaaactcgtgccgcagctctggcctttcagcatagaa----------------tcccttcaaaattgcaagatttcattaaaataaaatatttaaaaatgtaaggcattcaatatgtaataaataaaatcttttcaaaaatattcttaatagggagagtaattaataaggttttattatttcagacatcctatcaaatgagggcacacatgaaaagcatgtgcaatatgaaaggtcattaactaatttattggaaatgggaatagggtattagt
>Archidendron_clypearia_Wieringa_1849@NODE_2_length_515_cov_84.634703
----------------------------------------------------------------------------tgcgtctgacaagaggtatc------------------------------atcgcatgttaaatcgggaat-------------------------------------------------------------------------------------------------------------------------------------------agactgagttggtacacgtatatcgtgaaggtaatcggtgtgctgatttcttggccacatatgctctattctagacattcctcttgacggtgttcggcaattgctgc---------------------ttcacaatgttgtaggtgttggtactacaagacttgtg--------tgctaatttttgattatgat------------------------------------------------------------------------------------------------------------------------------------------------------------------------------------------------------------------------------------------taattattaaatta----------------------------------------------------------------------------------------------------------------------------------------------------------------------------------------------------------------------------------------------------------------------------------------------------------------------------------------------------------------------------------------------caatccttaatataagaggtagttgatttttt------------------------------------------------------------------------------------------------------------------------------------------------------------------------------------------------------------------------------------------------------------------------------------------------------------------------------------------------------------------------------------------------------------------------------------------------------------------------------------------------------------------------------------------------------------------------------------------------------------------------------------------------------------taaagagattaaggaagtaaaataaattacgtaatcatatcataaataaagacacataagggcatttataagactcaaagaaaatttcaagactc------------------aagagcatttacaacaacacttaaatcatttacaatagacatgaaagactttacaacaactgattcaaatcgattcaaattcttgttgcagcatgccttaagtacacttcctaaagtatagctactcaacatcaacccagat------------------------------------------------------------------------------------------------------------------------------------------------------------------------------------------------------------------------------------------------------------------------------------------------------------------------------------------------------------------------------------------------------------------------------------------------------------------------------------------------------------------------------------------------------------------------------------------------------------------------------------------------------------------------------------------------------------------------------------------------------------------------------------------------------------------------------------------------------------------------------------------------------------------------------------------------------------------------------------------------------------------------------------------------------------------------
>Balizia_leucocalyx_Aguilar_1939@NODE_2_length_863_cov_71.318066
------------------------------------------------------------------aaaattcaaacttgtctaacaaagatttccttttgcacactcttgcattatggcaaggggtgtgtgtgtttaataaaccacttcagaaaagaattatataatcaaagtaatctgaatctctctcttagtcctccttgtctaattaatcctctggatacaaatactctttgtttcctaattcctggaactgatgttacttctgctaccagtaatctttacaagaacaagaaccttctctgaagtgatgaaaacgaatagcatctctaaggattatttctctcttttctacttcagatataagcttcattattgcgtgacaatcactgcatattctcaaattcttcatcactctcactggcgccgattttggtagaaagagtatcccgaaagctacagctaacttctcgctgtgatggttcttcatgcccgttttgccactgagttcaacttctgcgatactcaaaggaagcttctcagaatcagagacacttctctttattttccccaacatttcttccaaccgtgagtgaatcaattgattcattgggtgagagttatctcccactacaaaagaatgaaccttgtttcctacttcaatccaacttatgccaggttcctttttaacccctctattttgcatgagcttcctaacttctaaagcaggcttttccttcccagcttcattgtagatattgtaaaggagcacatacgatgcagctgctcgaggttcaagctctatcactctagccgcaacacgtttcgccacgatggtgtccttgtgaactctacaagcacttaacaaggcacgccataatactggatcattttcaaagcctg--------------------------------------------------------------------------------------------------------------------------------------------------------------------------------------------------------------------------------------------------------------------------------------------------------------------------------------------------------------------------------------------------------------------------------------------------------------------------------------------------------------------------------------------------------------------------------------------------------------------------------------------------------------------------------------------------------------------------------------------------------------------------------------------------------------------------------------------------------------------------------------------------------------------------------------------------------------------------------------------------------------------------------------------------------------------------------------------------------------------------------------------------------------------------------------------------------------------------------------------------------------------------------------------------------------------------------------------------------------------------------------------------------------------------------------------------------------------------------------------------------------------------------------------------------------------------------------------------------------------------------------------------------------------------------------------------------------------------------------------------------------------------------------------------------------------------------------------------------------------------------------------------------------------------------------------------------------------------------------------------------------------------------------------------------------------------------------------------------------------------------------------------------------------------------------------------------------------------------------------------
>Balizia_pedicellaris_Queiroz_15529@NODE_2_length_903_cov_330.841981
aagagcaaacttctgctttctttgcttttggcactttcgtatcagatcctttcatgagttaatccaaaaattcaaacgtgtctaacaaagatttcctttttcacactctcgcatcatggaaagtg-tgtgtgtgtttaataaaccacttcagaaaagaattatataatctaagtaatctgaatctctctcttagtcctccttgtctaattaatcctctggatacaaacgctctttgtttcctaattcctggaactgatgttacttctactaccagtaatctttacaagaacaagaaccttctctgaagtgatgaaaacgaatagcatctctaagaattatttctctcttttctacttcagatataagcttcattattgcgtgacaatcactgcatactctcaaattcttcatcactctcactggcgccgattttggtagaaagagtatcccgaaagctacagctaacttctcgctgtgatggttcttcatgcccgttttgccactgag------ttctgagatactcaaaggaagcttctcagaatcagatacacttctctttattttc------------------------------------------------------------------------------------------------------------------------------------------------------------------------------------------------------------------------------------------------------------------------------------------------------------------------------------------------------------------------------------------------------------------------------------------------------------------------------------------------------------------------------------------------------------------------------------------------------------------------------------------------------------------------------------------------------------------------------------------------------------------------------------------------------------------------------------------------------------------------------------------------------------------------------------------------------------------------------------------------------------------------------------------------------------------------------------------------------------------------------------------------------------------------------------------------------------------------------------------------------------------------------------------------------------------------------------------------------------------------------------------------------------------------------------------------------------------------------------------------------------------------------------------------------------------------------------------------------------------------------------------------------------------------------------------------------------------------------------------------------------------------------------------------------------------------------------------------------------------------------------------------------------------------------------------------------------------------------------------------------------------------------------------------------------------------------------------------------------------------------------------------------------------------------------------------------------------------------------------------------------------------------------------------------------------------------------------------------------------------------------------------------------------------------------------------------------------------------------------------------------------------------------------------------------------------------------------------
>Cathormion_rhombifolium_Deighton_3618@NODE_1_length_2876_cov_115.479457
-----------------------------------------------------------------------------------------------------------------------------gtgtgtgtgtttcataaaccacttcagaaaagaattatataatcaaagtaatctgaatctctctcttagtcctccttgtctaattaatcctctggatacaaatgctctttgtttcctaattcctggaactgatgttacttctgctaccagtaatctttacaagaacaagaaccttctctgaagtgatgaaaacgaatagcatctctaagaattatttctctcttttctacttcagatataagcttcattattgcgtgacaatcactgcatactctcaaattcttcatcactctcactggcgccgattttggtagaaagagtattccgaaagctacagctaacttctcgctgtgatggttcttcatgcccgttttgccactgagttcaacttctgagatactcaaaggaagcttctcagaatcagatacacttctctttattttccccaacatttcttccaaccgtgagtgaatcaattgattcattgggtgagagttatctcccaccacaaaagaatgaaccttgtttcctacttcaatccagcttatgccaggttcctttttaacccctctattttgcatgagcttcctaacttctaaagcaggcttctccttcccagcttcattgtagatattgtaaaggagcacataagatgcagcagctcgaggttcaagctctatcactctatccgcaacacgtttcgccacgacggtgtccttgtgaactctacaagcacttaacaaggcacgccataatactggatcattttcaaaacctgaatcaaagatgaaattttgggcatcttctagcctcccagcacgacctaataggtcaacaatgcaagcattgtgctttacattagctgctatgccaaaatctttcttcacggtctcaaagaattgtagtccttcttcaactagacctccatggctacaagcagtcaaaaccccaagatatgtgatttgattgggtttgattccagacgcaatcatcaactcaaaaagttgtaaagcttctctggcacatccatgttgtccggcgctacatatcatcacagaccaggataccacatctggattcgctgtctcttgaaaagtctgtttagccgagtcaatgtctccagactttgcatacatgcaaatctgtgaatttcgaacaatggtaaaattcacaatccctgattttaatgcataactctgaatctgcccaccagatcttgctgtggccatatctgcacaagcacccatcacactagatatgataaattcatctggtttaattccagatgccaagagttgatggaacaaagacagggcattttcaaactgtccattttgaacagaacctgcaatcattgatgtccatgagacgacatccaacttaggagttgagttgaaacaccttagaccgtcttcaattgaagcagaaaatgagtacaaatctaccagagcgctgccaatgaactcatcagactgaagattgtttttacatatttgagcatgaatttgctttccaacctcaaaagttttatcaccaatacaagccttaagtatgcttgagaatgtaaatttggagggcttcattccttgccttttcatctgacagaaaagatgaagtgcttcttgtgcgtattcagaaaatttagtctctgcttgcaggaagccagcaatcatagcattatacgtgataagattagggttgggtgtaaacttgaaaacttgaatagcactgagtaagttttcagtcttcgcatacatatcgagcaatgcagtccctacaacaacgtctatgtccaaaccaatcttgactatgtatccatgaagcatttcaccaaatcgattcaaattcttgttgcagcatgccttaagtacacttcctaaagtatagctactcaacatcaacccagatcgatgcattttcacaaggagttcaaaaacctccttgttaacacctgatcgaacataaccagctatcattgaattccaagaaacttcatccaggactgtggaagtctcaaacaacaatctcgcttgctcaatctggcagcattttgagtacatatcaataagagaattaactaaaacaacttgatcactcaatccacccacaataaccaaactgtgaattaacttaccaaatcgtacatccccaatgtgaccgcaaaccccaagagcgcccgcgtaggtaaacttatcaagtttaagaccatccattctagcctgacagaaagcacgcatgaccttatcatgcatgcccctttgggaatacccagaaattaaagagttatatgaaatgatattgcgttggggcattttgtcaaacaggttttgagcattacataattcatcgcacttgctatacatgtatagaagattgttgagtaagaataaacagggttggaaggaagtcttgatcatgtgcgcatgagcaagttttccatgtatcgtagataaggctttaacggatgatcgaattaatttggtgtaagttatagagtctaagaacaagtaggagagagaaggttggggatttgcagtgatgggatggggaaatgcgatgtgtgattgtttattgcaatagagaacatcggaggagtccatgatggaaggaaaattaaggtcttgaggcttcagttggagaactgacatggttgcctcatctaacatgaaactcttttcacagctccggcatataaatgcaacggcataaactcccctcctcccttcaaaattataacattattttaaaatagaatattgacaaatataaggtattttatatgtaaaaaataaaatcttttcaacaatattcttaattggaagtgtaattaataagggttttttaattcagaca---------------------------------------------------------------------------------------
>Enterolobium_cyclocarpum_MWC9020@NODE_1_length_3123_cov_431.654301
-----------------------------------------------------------------------------------------------------------------------------------------------ccacttcggaaaataattatataatcaaagtaatctgaatctctctcttagtcctccttgtctaattaatcctctggatacaaatgctctttgtttcctaattcctggaactgatgttacttctgctaccagtaatctttacaagaacaagaaccttctctaaagtgatgaaaacgaatagcatctctaagaattatttctctcttctctactacagatatgagcttcattattgcgtgacaatcattgcatactctcaaattcttcatcactctcactggcgccgattttggtagaaagagtattccgaaagctaccgctaacttctcactgtgatggttcttgatgcccgttttgccacttagttcaacttctgagatactcaaacgaagcttctcagaatcagagacacttctctttattttccccaacatttcttccaaccttgagtgaatcaattgattcattgggtgagagtgatctcccaccacaaaggaataaactttgtttcctacttcaatccaacttataccaggttcctttttaatccctctattttgcatgagcttcctaacttctaaagcaggcttctccttcccagcttcattgtagatattgtaaaggagcacataagatgcagctgctcgaggttcgagctctatcactctttctgcaacacgtttcgccatgatggtttccttatgaactctgcaagcacttaacaaggcacgccataatactggatcattttcagagcctgaatcaaagataaaattttgggcatcttctaacctcccagcacgacctaataggtcaacaatgcaagcattgtgctttacatcagctgccacgccataatctttcttcatggtttcaaagaattgtagtccttcttcaactagacctccatggctacaagcagtcaaaaccccaagatatgtgacttgattgggtttgattccagaagcaatcatcaactcaaacagtcgtaacgcttctctggcgcatccatgttgtccggtgctacatatcatcacagaccaggataccacatctggattcgccgtttcttgaaaggtctgtctagccaaatcgatgtctccagactttgcatacatgcaaatctgtgaatttcgaacaatggtaaaattggcaatcccagattttaacgcataactctggatctgccctccagatcttgtcgtggccatatctgcacaagcaccaatcacactagatatgataaattcatctggtttaattccagatgccaatagttgatggaacaaagacagggcattttcaaactgtccattttgaacagaacctgcaatcattgatgtccatgagacgacatccaacttaggagttgagttgaaacaccttcgcccgtcatcaatggaaccagaaaacgagtacaaatctaccagagcgctgccaatgaactcatcagactgaagattgcttttacaaatttgagcatgaatttgctttccaacctcaaaagttttatcaccaatacaagccttcagtatgcttgagaatgtaaatttcgacggcttcattccttgccttttcatctcagagaaaagatgaagtgcttctcgtgcgtattcagaaaatttagtctctgcttgcaagaggccagcaatcatagcattatacgtgataagattagggttgggtgtaaatttgaaaatttgaatagcactgagcaagttttctgtctttgcatacatatcgagcaatgcagtccctacaacaacgtctatgtccaaaccaagcttgactatgtatccatgaagtatttcaccaaattgattcaaattcttgatgcagcatgccttaagtacacttcctaaagtatagctactcaacatcaacccagatcgatgcattttcacaaggagttcaaaaacctcctcattgacacctgatcgaacataaccagcaatcattgaattccaagaaacttcatccaggactgtggaagtctcaaacaacaatctcgcctgctcaatctggcagcattttgagtacatgtcaataagagaattaaccaaaacaacttgatcactcaatccacccacaataaccaaactgtgaattagcttaccaaatcgtacattcccagtgtgaccgcaaacgccaagggcacccgcataggtaaacttatcaaggttaagaccacccattctagcccgacagaaagcatgcatgaccttatcatgcatccccctttgggaatacccagaaattaaagagttataagaaatgatattgtgtttgggcattttgtcaaacaggttttgagcattacataattcaccacatttgctatacatgtataaaagattgttgagtaagaacaaacagggttggaaggaagttttgatcatgtgtgcatgagcaagttttccatgtatcagtgacgcggttttaatggatgatcgaattaatttggtgtaagttacagagtctaagaacaggtaggtgagagaaggttggggatgagtggtgataggttggggaaatgcggtgtgtggttgtttattgagatagagaacattggaggagtccgtggtggaagggaaattaaggtctgaaggcttcagttggagaatcgacatgcttgccccttctaacatgaaactctttccgcagctctcgcctttcagcatataa----------------tcccttcaaaattgtaagattttattaaaataaaatatttaaaaatgtaaggcattcaatatgtaataaataaaatcttttcaaaaatactcttaatagggagagtaattaatagggttttattatttcagacatcctatcaaataagggcacacatgaaaagcatgtgca------------attaactagtttattggaaatgggaatggggtattaga
>Hydrochorea_gonggrijpii_Tillett_45696@NODE_1_length_2806_cov_180.770246
-------------------------------------------------------------------------------------------------------------------------------------------------------gaaaagaattatataatcaaagtaatctgaatcactctcttagtcctccttgtctaattaatcctctggatacaaatgctctttgtttcctaattcctggaactgatgttacttctgctaccagtaatctttacaagaacaagaaccttctctgaagtgatgaaaacgaatagcatctctaagaattatttctctcttttctacttcagatataagcttcattattgcgtgacaatcactgcatactctcaaattcttcatcactctcactggcgccgattttggtagaaagagtatgccgaaagctacagctaacttctcgctgtgatggttcttcatgcccgttttgccactgagttcaacttctgagatactcaaaggaagcttctcagaatcagatacacttctctttattttccccaacatttcttccaaccgtgagtgaatcaattgattcattgggtgagagttatctcccaccacaaaagaatgaaccttgtttcctacttcaatccagcttatgccaggttcctttttaacccctctattttgcatgagcttcctaacttctaaagcaggcttctccttcccagcttcattgtagatattgtaaaggagcacataagatgcagctgctcgaggttcaagctctatcactctatccgcaacacgttgtgccacgatggtgtccttgtgaactctacaagcacttaacaaggcacgccataatactggatcattttcaaagcctgaatcaaagataaagttttgggcatcttctaacctcccggcacgacctaataggtcaacaatgcaagcattgtgctttacattagctgctatgccaaaatctttcttcatggtctcaaagaattgtagtccttcttcaactagacctccatggctacaagcagtcaaaaccccaagatatgtgatttgattgggtttgattccagacgcaatcatcaactcaaaaagttgtaaagcttctctggcacatccatgttgtccggcgctacatatcatcacagaccaggataccacatctggattcgctgtctcttgaaaagtctgtttagccgagtcaatgtctccagactttgcatacatgcaaatctgtgaatttcgaacaatggtaaaattcgcaatccctgattttaatgcataactctgaatctgcccaccagatcttgctgtggccatatctgcacaagcacccatcacactagatatgataaattcatctggtttaattccagatgccaagagttgatggaacaaagacagggcattttcaaactgtccattttgaacagaacctgcaatcattgatgtccatgagacgacatccaacttaggagttgagttgaaacaccttagaccgtcttcaattgaaccagaaaatgagtacaaatctaccagagcgctgccaatgaactcatcagactgaagattgtttttacatatttgagcatgaatttgctttccaacctcaaaagttttatcaccaatacaagccttaagtatgcttgagaatgtaaatttggagggcttcattccttgccttctcatctcagagaaaagatgaagtgcttcttgtgcgtattcagaaaatttagcctccgcttgcaggaagccagcaatcatagcattatacatgataagattagggttgggtgtaaacttgaaaatttgaatagcactgagtaagtttttagtcttcgcatacatatcgagcaatgcagtccctacaacaacgtctatgtccaaaccaatcttgactatgtatccatgaagcatttcaccaaatcgattcaaaatcttgttgcagcatgccttaagtacacttcctaaagtatagctactcaacatcaacccagatcgatgcattttcacaaggagttcaaaaacctccttgttaacacctgatctaacataaccagctatcattgaattccaagaaacttcatccaggactgtggaagtctcaaacaacaatctcgcttgctcaatctggcagcattttgagtacatatcaataagagaattaactaaaacaacttgatcactcaatccacccacaataaccaaactgtgaattaacttaccaaatcgtacatccccaatgtgaccgcaaaccccaagagcgcccgcgtaggtaaacttatcaagtttaagaccatccattctagcctgacagaaagcacgcatgaccttatcatgcatacccctttgggaatacccagaaattaaagagttatatgaaatgatattgcgttggggcattttgtcaaacaggttttgagcattacataattcatcgcacttgctatacatgtatagaagattgttgagtaagaataaacagggttggaaggaagtcttgatcatgtgcgcatgagcaagttttccatgtatcgtagataaggttttaacggatgatcgaattaatttggtgtaagttatagagtctaagaacaagtaggagagagaaggttggggatttgcagtgatgggatggggaaatgcgatgtgtgattgtttattgcaatagagaacatcggaggagtccatgatggaaggaaaattaaggtcttgaggcttcagttggagaactgacatgcttgcctcatctaacatgaaactcttttcacagctccggcatataaatgcaacagcataaagtcccctcctcccttcaaaattataacattattttaaaatagaatattgacaaatataaggtattttatatgtaaaaaataaaatctgttcaacaatattcttaattgggagtgtaattaat------------------------------------------------------------------------------------------------------------
>Jupunba_abbottii_Zanoni_21220@NODE_1_length_2792_cov_111.975691
---------------------------------------------------------------------------------------------------------ttcttgcattatggcaaggg-tgtgtgtgtttaataaaccacttcagaaaagaattatataatcaaagtaatctgaatctctctcttagtcctccttgtctaattaatcctctggatacaaatgctctttgtttcctaattcctggaactgatgttagttctgctaccagtaatctttacaagaacaagaaccttctctgaagtgatgaaaacgaatagcatctctaagaattatttctctctcttctacttcagatataagcttcattattgcgtgacaatcactgcatactctcaaattcttcatcactctcactggcgccgattttggtagaaagagtattccgaaagctaccgctaacttctcgctgtgatggttcttcatgcccgttttgccactgagttcaacttctgagatactcaaaggaagcttctcagaatcagagacatttctctttattttccccaacatttcttccaaccgtgagtgaatcaattgattcattgggtgagagttatctcccaccacaaaagaatgaaccttgtttcctacttcaatccaacttatgccaggttcctttttaacccctctattttgcatgagcttcctaacttctaaagcaggcttctccttcccagcttcattgtagatattgtaaaggagcacataagatgcagctgctcgaggttcaagctctatcactctatccgcaacacgtttcgccaccacggtgtccttgtgaactctacaagcacttaacaaggcacgccataatactggatcattttcaaagcctgaatcaaagataaaattttgggcatcttctagcctcccagcacgacctaataggtcaacaatgcaagcattgtgctttacattagctgctatgccaaaatctttcttcatggtctcaaagaattgtagtccttcttcaactagacctccatggctacaagcagtcaaaaccccaagatatgtgatttgattgggtttgattccagacgcaatcatcaactcaaaaagttgtaaagcttctctggcacatccatgttgtccggtgctacatatcatcacagaccaggataccacatctggattcgctgtctcttgaaaggtctgtttggccgaatcaatgtctccagactttgcatacatgcaaatctgtgaatttcgaacaatggtaaaattgacaatcccagattttaatgcataactctgaatctgcccaccagatcttgctgtggccatatctgcacaagcacccatcacactagatatgacaaattcatctggtttaattccagatgccaagagttgatggaacaaagacggggcattttcaaactgtccattttgaacagaacctgcaatcattgatgtccatgagacgacatccaacttaggagttgagtcgaaacaccttagcccgtcttcaattgaaccagaaaatgagtacaaatctaccagagcgctgccaatgaactcatcagactgaagattgtttttacatatttgagcatgaatttgctttccaacctcaaaagttttatcaccaatacaagccttaagaatgcttgagaatgtaaatttggagggcttcattccttgccttttcatctcagagaaaagatgaagtgcttcttgtacgtattcagaaaatttagtctctgcttgcacgaagccagcaatcatagcattatacgtgataagattagggttgggagtaaacttgaaaatttgaatagcactgagtaagttttcagtcttcgcatacatatcgagcaatgcagtccctacaacaacgtctatgtccaaaccaatcttgactatgtatccatgaagcatttcaccaaatcgattcaaattcttgttgcagcatgccttaagtacacttcctaaagtatagctactcaacatcaacccagatcgatgcattttcacaaggagttcaaaaacctccttgttaacacctgatcgaacataaccagctatcattgaattccaagaaacttcatccaggactgtggaagtctcaaacaacaatctcgcttgctcaatctggcagcattttgagtacatatcaataagagaattaactaaaacaacttgatcactcaatccacccacaataaccaaactgtgaattaacttaccaaatcgtacatccccaaggtgaccgcaaaccccaagagcgcccgcgtaggtaaacttatcaagtttaagaccattcattctagcctgacagaaagtacgcatgaccttatcatgcatacccctttgggaatacccagaaattaaagagttatatgaaatgatattgcgttggggcattttgtcaaacaggttttgagcattacataattcatcgcacttgctatacatgtatagaagattgttgagtaagaataaacagggttggaaggaagtcttgatcatgtgcgcatgagcaagttttccatgtatcgtagataaggttttaacggaggatcgaattaatttggtgtaagttatagagtctaagaacaagtaggagagagaaggttggggatttgcagtgatgggatggggaaatgcgatgtgtgattgtttattgcaatagagaacatcgaaggagtccatgatggaaggaaaattaaggtcttgaggcttcagttggagaactgacatgcttgcctcatctaacatgaaactcttttcacagctccagcatataaatgcaacagcataaactcccctcctcccttcaaaattataacattattttaaaatagaatattgacaagcataaggta-----------------------------------------------------------------------------------------------------------------------------------------------------------------------
>Jupunba_asplenifolia_Ekman_6383@NODE_1_length_1155_cov_43.028757
--------------------------------------------------------------------------------------------------------------------------------------------------------------------------------------------------------------------------------------------------------------------------------------------------------------------------------------------------------------------------------------------------------------------------------------------------------------------------------------------------------------------------------------------------------------------------------------------------------------------------------------------------------------------------------------------------------------------------------------------------------------------------------------------------------------------------------------------------------------------------------------------------------------------------------------------------------------------------------------------------------------------------------------------------------------------------------------------------------------------------------------------------------------------------------------------------------------------------------------------------------------------------------------------------------------------------------------------------------------------------------------------------------------------------------------------------------------------------------------------------------------------------------------------------------------------------------------------------------------------------------------------------------------------------------------------atttgctttccaacctcaaaagttttatcaccaatacaagccttaagtatgcttgagaatgtaaatttggagggcttgattccttgccttttcatctcagagaaaagatgaagtgcttcttgtgcgtatccagaaaatttagcctctgcttgcaggaaaccagcaatcatagcattatacgtgataagattagggttgggtgtaaacttgaaaatttgaatagcactgagtaagttttcagtctttgcatacatatcgagcaatgcagtccctacaacaacgtctatgtccaaaccaatcttgactatgtatccatgaagcatttcaccaaatcgattcaaattcttgttgcagcatgccttaagtacacttcctaaagtatagctactcaacatcaacccagatcgatgcattttcacaaggagttcaaaaaccaccttgttaacacctgatcgaacataaccagctatcattgaattccaagaaacttcatccaggactgtggaagtcttaaacaacaatctcgcctgctcaatctggcagcattttgagtacatatcaataagagaattgactaaaacaacttgatcactcaatccacccacaataaccaaactgtgaattaacttaccaaatcgtacatccgcaaggtgaccgcaaaccccaagagcgcccgcgtaggtaaacttatcaagtttaagaccatccattctagcctgacagaaagcacgcatgaccttatcatgcatacccctttgggaatacccagaaattaaagagttatatgaaatgatattgcgttggggcattttgtcaaacaggttttgagcattacataattcatcgcacttgctatacatgtatagaagattgttgagtaagaataaacagggttggaaggaagtcttgatcatgtgtgcatgagcaagttttccatgtatcgtagataaggttttaacggaggatcgaactaatttggtgtaagttatagagtctaagaacaagtaggagagagaaggttggggatttgcagtgatgggatggggaaatgcgatgtccgattgtttattgcaatagagaacatcggaggagtccttgatggaaggaaaattaaggtcttgaggcttcagttggagaactgacatgcttgcctca------------------------------------------------------------------------------------------------------------------------------------------------------------------------------------------------------------------------------------------------------------------------------------------
>Jupunba_brachystachya_Lima_7438@NODE_1_length_3186_cov_167.009328
aagagcaaacttctgctttctttgcttttggcactttcgtatcagatcctttcatgagttcatccaaaaattcaaacatgtctgacaaagatttcctttttcacactcttgcatcatggcaagtg-ggtgtgtgtttaataaaccacttcagaaaagaattatataatctaagtaatctgaatctctctcttagtcctccttgtctaattaatcctctggatacaaatactctttgtttcctaattcctggaactgatgttacttctgctaccagtattctttacaagaacaagaaccttctctgaagtgatgaaaacgaatagcatctctaagaattatttctctcttttctacttcagatacaagcttcattattgcgtgacaatcactgcatactctcaaattcttcatcactctcactggcgccgattttggtagaaagagtattccgaaagctacagctaacttctcgctgtgatgtttcttcatgcccgttttgccactgagttcaacatctgagatactcaaaggaagcttctcagaatcagagacacttctctttattttccccaacatttcttccaaccgtgagtaaatcaattgattcattgggtgagagttatctcccaccacaaaagaatgaacctggtttcctacttcaatccaacttatgccaggttcctttttaacccctctattttgcatgagcttcctaacttctaaagcaggcttctccttcccagcttcattgtagatgttgtaaaggagcacataagatgcagctgctcgaggttcaagctctatcactctatccgcaacacgtttcgccacgacggtgtccttgtgaactctacaagcacttaacaaggcacgccataatactggatcattttcaaagcctgaatcaaagataaaattttgggcatcttctagcctcccagcacgacctaataggtcaacaatgcaagcattgtgctttacattagctgctatgccaaaatctttcttcatggtctcaaagaattctagtccttcttcaactagacctccatggctacaagcagtcaaaaccccaagatatgtgatttgattgggtttgattccagaagcaatcatcaactcaaaaagttgtaaagcttctctggcacatccatgttgtccggtgctacatatcatcacagaccaggataccacatctggattcgctgcctcctgaaaagtctgtttggccgaatcaatgtctccagactttgcatacatgcaaatctgtgaattttgaacaatggtaaaactggcaatcccagattttaatgcataactctgaatctgcccaccagatcttgctgtggccatatctgcacaagcacccatcacactagatatgataaattcatctggtttaattccagatgccaagagttgatggaacagagacagggcattttcaaactgtccattttgaacagaacctgcaatcattgatgtccatgagacgacatccaacttaggagttgagtcgaaacaccttagcccgttttcaattgaacaagaaaatgagtacaaatctaccagagcgctgccaatgaactcatcagactgaagattgtttttacatatttgagcatgaatttgctttccaacctcaaaagttttatcaccaatacaagccttaagtatgcttgagaatgtaaatttggagggcttcattccttgccttttcatctcagagaaaagatgaagtgcttcttgtacgtattcagaaaatttagtctctgcttgcaggaagccagcaatcatagcattatacgtgataagattagggttgggtgtaaacttgaaaatttgaatagcactgagtaagttttcagtctttgcatacatatcgagcaatgcagtccctacaacaacgtctatgtccaaaccaatcttgactatgtatccatgaagcatttcaccaaatcgattcaaattcttgttgcagcatgccttaagtacacttcctaaagtatagctactcaacatcaacccagatcgatgcattttcacaaggagttcaaaaacctccttgttaacacctgatcgaacataaccagctatcattgaattccaagaaacttcatccaggactgtggaagtcttaaacaacaatctcgcctgctcaatctggcagcattttgagtacatatcaataagagaattaactaaaacaacttgatcactcaatccacccacaataaccaaactgtgaattaacttaccaaatcgtacatccccaaggtgaccgcaaaccccaagagcgctcgcgtaggtaaacttatcaagtttaagaccatccattctagcctgaaagaaagcacgcatgaccttatcatgcatacccctttgggaatacccagaaattaaagagttatatgaaatgatattgtgtttgggcattttgtcaaacaggttttgagcattacataattcaccgcacttgccatacatgtatagaagattgttgagtaagaataaacagggttggaaggaagtcttgatcatgtgcgcatgagcaagttttccatggatcgtagataaggttttaacggatgatcgaattaatttggtgtaagttatagagtctaagaacaagtaggagagagaaggttggggatttgcagtgatgggatgggcaaatgcgatgtgtgattgtttattgcaatagagaacatcggaggagtccatgatggaaggaaaattaaggtcttgaggcttcagttggagaactgacatgcttgcctcatctaacatgaaactcttttcacagctccggcatataaatgcaacagcataaactcccctcctcccttcaaaattataacattattttaaaatggaatattgacaaatataaggtattttatatgtaaaaaataaaata-tttcaacaatattcttaattgggagtgtaattaatatgggttttttaattcagacatcctattaaactagggtacacaagaaaaccatgtgtcatatgaaaggtcattaactaatttattggaaatgtaaattagttaataga
>Jupunba_cochleata_Bonadeu_673@NODE_3_length_673_cov_56.023490
-------------------------------------------------------------------------------------------------------------------------------------------------------------------------------------------------------------------------------------------------------------------------------------------------------------------------------------------------------------------------------------------------------------------------------------------------------------------------------------------------------------------------------------------------------------------------------------------------------------------------------------------------------------------------------------------------------------------------------------------------------------------------------------------------------------------------------------------------------------------------------------------------------------------------------------------------------------------------------------------------------------------------------------------------------------------------------------------------------------------------------------------------------------------------------------------------------------------------------------------------------------------------------------------------------------------------------------------------------------------------------------------------------------------------------------------------------------------------------------------------------------------------------------------------------------------------------------------------------------------------------------------------------------------------------------------------------------------------------------------------------------------------------------------------------------------------------------------------------------------------------------------------------------------------------------------------------------------------------------------------------------------------------------------------------------------------------------------------------------------------------------------------------------------------------------------------------------------------------------------------------------------------------------------------------------------------------------------------------------------------------------------------------------------------------------------------------------------------------------------agaaattaaagagttatatgaaatgatattgcgtttgggcattttgtcaaacaggttttgagcattacataattcactgcacttgttatacatgtatagaagattgttgagtaagaataaacagggttggaacgaagtcttgatcatgtgtgcatgagcaagttttccatgtatcgtagataaggttttaacgaatgatcgaattaatttggtgtaagttatagagtttaagaacaagtaggagagagaaggttggggatttacagtgatgggatatggaaatgcgacgtgtgattgtttattgcaatagagaacatcggaggagtccatgatggaaggaaaattaaggtctccaggcttcagttggagaactgacatgcttgcctcatctaacatgaaactctttccacagctccagcatataaatgcaaca-cataagcgcccctcctcccttcaaaattataacattattttaaaatagaatattgacaaatataaggtattttatatgtaaaaaataaaatattttcaacaatattcttattcgggagtgtaattaataagttttttttaattcagacatcttattaaactagggcacacaagaaaaccatatgtcatatgaaaggtcattaactaatttattggaaatgtaaattagttaatag-
>Jupunba_cochleata_Bonadeu_673@NODE_4_length_578_cov_61.421158
--------------------------------------------------------------------------------------------------------------------------------------------------------------------------------------------------------------------------------------------------------------------------------------------------------------------------------------------------------------------------------------------------------------------------------------------------------------------------------------------------------------------------------------------------------------------------------------------------------------------------------------------------cccaccacaaaagaatgaaccttgtttcccacttcaatccaacttatgccaggttcctttttaacccctctattttgcatgagcttcctaacttctaaagcaggcttctccttcccagcttcattgtagatattgtaaaggagcacataagatgcagctgctcgaggttcaagctctatcactctatccgcaacacgtttcgccatgacggtgtccttgtgaactctacaagcacttaacaaggcacgccataatactggatcagtttcagagcctgaatcaaagataaaattttgggcatcttctagcctcccagcacgacctaataggtcaacaatgcaagcattgtgctttacattagctgctatgccaaaatctttcttcatggtctcaaagaattgtagtccttcttcaactagacctccatggctacaagcagtcaaaaccccaagatatgtgatttgattgggtttgattccagacgcaatcatcaactcaaaaagttgtaaagcttctctagcacatccatgttgtccggtgctacatatcatcacagaccaggataccacatctggatt-------------------------------------------------------------------------------------------------------------------------------------------------------------------------------------------------------------------------------------------------------------------------------------------------------------------------------------------------------------------------------------------------------------------------------------------------------------------------------------------------------------------------------------------------------------------------------------------------------------------------------------------------------------------------------------------------------------------------------------------------------------------------------------------------------------------------------------------------------------------------------------------------------------------------------------------------------------------------------------------------------------------------------------------------------------------------------------------------------------------------------------------------------------------------------------------------------------------------------------------------------------------------------------------------------------------------------------------------------------------------------------------------------------------------------------------------------------------------------------------------------------------------------------------------------------------------------------------------------------------------------------------------------------------------------------------------------------------------------------------------------------------------------------------------------------------------------------------------------------------------------------------------------------------------------------
>Jupunba_leucophylla_Iganci_839@NODE_2_length_916_cov_332.034565
-----------------------------------------------------------------------------------------------------------------------------------------------------------------------------------------------------------------------------------------------------------------------------------------------------------------------------------------------------tctctcttctctacttcagatatgagcttcattattgtgtgacaatcactgcatactctcaaattcttcatcactctcactggcgccgattttggtagaaagagtattccgaaagctaccgctaacttctcgctgtgatggttcttcatgtccgttttgccactgagttcaacttctgagatactcaaaggaagcttctcagaatcagatacacttctctttattttccccaacatttcttccaaccgtgagtgaatcaattgattcattgggtgagagttatctcccaccacaaaagaatgaaccttatttcctacttcaatccaacttatgccaggttcctttttaacccctctattttgcatgagcttcctaacttctaaagcaggcttctccttcccagcttcattgtagatattgtaaaggagcacataagatgcagctgctcgaggttcaagctctatcactctatccgcaacacgtttcgccacaatggtgtccttgtgaactctacaagcacttaacaaggcacgccataatactggatcattttcaaagcctgaatcaaagataaaattttgggcatcttctagcctcccagcacgacctaataggtcaacaatgcaagcattgtgctttacattagctgctatgccaaaatctttcttcatggtctcaaagaattctagtccttcttcaactagacctccatggctacaagcagtcaaaaccccaagatatgtgatttgattgggtttgattccagacgcaatcatcaactcaaaaagttctaaagcttctctagcacatccatgttgtccggtgctacatatcatcacagaccaggataccacatctggattcgctgtctcttgaaaggtctgtttagccgaatcaatgtctccagactttgcat--------------------------------------------------------------------------------------------------------------------------------------------------------------------------------------------------------------------------------------------------------------------------------------------------------------------------------------------------------------------------------------------------------------------------------------------------------------------------------------------------------------------------------------------------------------------------------------------------------------------------------------------------------------------------------------------------------------------------------------------------------------------------------------------------------------------------------------------------------------------------------------------------------------------------------------------------------------------------------------------------------------------------------------------------------------------------------------------------------------------------------------------------------------------------------------------------------------------------------------------------------------------------------------------------------------------------------------------------------------------------------------------------------------------------------------------------------------------------------------------------------------------------------------------------------------------------------------------------------------------------------------------------------------------------------------------------------------------------------------------------------------------------------------------------------------------------------------------------------------------------------
>Jupunba_leucophylla_Iganci_839@NODE_3_length_671_cov_61.670034
---------------------------------------------------------------------------------------------------------------------------------------------------------------------------------------------------------------------------------------------------------------------------------------------------------------------------------------------------------------------------------------------------------------------------------------------------------------------------------------------------------------------------------------------------------------------------------------------------------------------------------------------------------------------------------------------------------------------------------------------------------------------------------------------------------------------------------------------------------------------------------------------------------------------------------------------------------------------------------------------------------------------------------------------------------------------------------------------------------------------------------------------------------------------------------------------------------------------------------------------------------------------------------------------------------------------------------------------------------------------------------------------------------------------------------------------------------------------------------------------------------------------------------------------------------------------------------------------------------------------------------------------caatgaactcatcagactgaagattgtttttacatatttgagcatgaatttgctttccaacctcaaaagttttatca---------------attattcttaatgctttcaattgattggccatc---------------------------------------------------------------------------------ttgagaatgatttcaatatgcatgttgagaccggaaagagatacatgtgtgtaaat-------actataattaaagccataatcttcatatgaa------------------------------ataggaatatattcatatgggttgtgtagtcttaatgagtttcatcaa----------------------------------------ttttaatgcataattaatt-gcttaaattcatatag-----------------------------------------------gaatatattggattagcaattaattatagaa------------------------------------------ttgcttgaccttg-----------gcagaggctagtaattaaatta----gagaaactcgactatcaattttgttga-------------ataaattggccta---------------------------------------------gaatagataagtgattca----------------------------------------------------------------------atccgaaatttgctaagtgaaatcaaat-------ccctaggactttttctc--------------------ataattattttcatatcaattgcattcatatttaattatt------------------------------------------------------tttcttttgtattcccaatcaccaactaat---cgatcgaccaaatagaattgaaattaccaaattttggtac-----------------ttagtgat----------------------------------------------------------------------------------------------------------------------------tcctcatagaacgatactcg---cactactttattacttgattacgacag-------------------tgtacacttgc---acttttttacacca-----------------------tacacccgtaacaatggtgattt-----------------------------------------------------------------------------------------------------------------------------------------------
>Jupunba_leucophylla_Iganci_839@NODE_4_length_639_cov_17.802491
aagatcaaacttcttctttctttgcttttgtcactttcatatcagatcctttcatgagttcgtccaaaaattcaaacatgtctaacaaagatttccttttgcacactcttgcattatggcgaggggtgtatgtgtttaataaaccacttcagaaaagaattatataatcgaagtaatctgaatctctctcttag------------------tcctctggatacaaatgctctttgtttcccaattcctggaactgatgttacttctgctaccagtaatctttacaggaacaagaaccttctctgaagtgatgaaaacgaatagcatctctaagaattatctctctcttctctacttcagatatgagcttcattattgtgtgacaatcactgcatactctcaaattcttcatcactct-------------------------------------------------------------------------------------------------------------------------------------------------------------------------------------------------------------------------------------------------------------------------------------------------------------------------------------------------------------------------------------------------------------------------------------------------------------------------------------------------------------------------------------------------------------------------------------------------------------------------------------------------------------------------------------------------------------------------------------------------------------------------------------------------------------------------------------------------------------------------------------------------------------------------------------------------------------------------------------------------------------------------------------------------------------------------------------------------------------------------------------------------------------------------------------------------------------------------------------------------------------------------------------------------------------------------------------------------------------------------------------------------------------------------------------------------------------------------------------------------------------------------------------------------------------------------------------------------------------------------------------------------------------------------------------------------------------------------------------------------------------------------------------------------------------------------------------------------------------------------------------------------------------------------------------------------------------------------------------------------------------------------------------------------------------------------------------------------------------------------------------------------------------------------------------------------------------------------------------------------------------------------------------------------------------------------------------------------------------------------------------------------------------------------------------------------------------------------------------------------------------------------------------------------------------------------------------------------------------------------------------------------------------------------------------------------------------------------------------------------------
>Jupunba_longipedunculata_Cardona_2682@NODE_1_length_3028_cov_138.111488
----------------------tgcttttgtcactttcatatcagatcctttcatgagttcgtccaaaaattcaaacatggcctacaaagatttccttttgcacactcttgcattatggcaaggggtgtgtgcgttaaataaaccacttcagaaaagaattatataatcaaagtaatctgaatctctctcttagtcctccttgtctaattaatcctctggatacaaatgctatttgtttcctaattcctggaactgatgttacttctgctaccagtaatctttacaggaacaagaaccttctctaaagtgatgaaaacgaatagcatctctaagaattatttctctctgctctacttcagatataagcttcattattgcgtgacaatcactgcatactctcaaattcttcatcactctcactggcgccgattttggtagaaagagtattccgaaagctacagctaacttctcgctgtgatggttcttcatgcccgttttgccactgagttcaacttctgagatactcaaaggaagcttctcagaatcagatacacttctctttattttccccaacatttcttccaaccgtgagtgaatcaattgattcattgggtgagagttatctcccaccacaaaagaatgaaccttgtttcctacttcaatccaacttatgccaggttcctttttaacccctctattttgcatgagcttcctaacttctaaagcaggcttctccttcccagcttcattgtagatattgtaaaggagcacataagatgcagctgctcgaggttcaagctctgtcactctatccgcaacacgtttcgccatgacggtgtccttgtgaactctacaagcacttaacaaggcacgccataatactggatcattttcaaagcctgaatcaaagataaaattttgggcatcttctagcctcccagcacgacctaataggtcaacaatgcaagcattgtgctttacattagctgctatgccaaaatctttcttcatggtctcaaagaattctagtccttcttcaactagacctccatggctgcaagcagtcaaaaccccaagatatgtgatttgattgggtttgattccagacgcaatcatcaactcaaaaagttgaaaagcttctctggcacatccatgttgtccggtgctacatatcatcacagaccaggataccacatctggattcgccgtctcttgaaaggtctgtttggccgaatcaatgtctccagactttgcatacatgcaaatctgtgaatttcgaacaatggtaaaattcgcaatcccagattttaatgcataactctgaatctgcccaccagatcttgctgtggccatatctgcacaagcacccatcacactagatatgataaattcatctggtttaattccagatgccaagagttgatggaacaaagacagggcattttcaaactgtccattttgaacagaacctgcaatcattgatgtccatgagacgacatccaacttaggagttgagtcgaaacaccttagcccgtcttcaattgaaccagaaaatgagtacaaatctaccagagcgctgccaatgaactcatcagactgaagattgtttttacatatttgagcatgaatttgctttccaacctcaaaagttttatcaccaatacaagccttaagtatgcttgagaatgtaaatttggagggcttcattccttgccttttcatctcagagaaaagacgaagtgcttcttgtgcgtattcagaaaatttagcctctgctagcaggaagccagcaatcatagcattatacgtgataagattagggttgggtgtaaacttgaaaatttgaatagcactgagtaagttttcagtctttgcatacatatcgagcaatgcagtccctacaacaacgtctatgtccaaaccaatcttgactatgtatccatgaagcatttcaccaaatcgattcaaattcttgttgcagcatgccttaagtacacttcctaaagtatagctactcaacatcaacccagatcgatgcattttcacaaggagtacaaaaacctccttgttaacacctgatcgaacataaccagctatcattgaattccaagaaacttcatccaggactgtggaagtcttaaacaacaatctcgcctgctcaatctggcagcattttgagtacatatcaataagagaattaactaaaacaacttgatcactcaatccacccacaataaccaaactgtgaattaacttaccaaatcgtacatccccaaggtgaccgcaaaccccaagagcgcccgcgtaggtaaacttatcaagtttaagaccatccattctagcctgacagaaagcacgcatgaccttatcatgcatacccctttgggaatacccagaaattaaagagttatatgaaatgatattgcgttggggcattttgtcaaacaggttttgagcattacaaaattcaccgcacttgctatacatgtatagaagattgttgagtaagaataaacagggttggaaggaagtcttgatcatgtgcgcatgagcaagttttccatgtatcgtagataaggttttaacggaggatcgaattaatttggtgtaagttatagagtctaagaacaaataggagagagaaggttggggatttgcagtgatgggatggggaaatgcgatgtgtgattgtttattgcaatagagaacatcggaggagtccatgatggaaggaaaattaaggtcttgaggcttcagttggagaactgacatgcttgcctcatctaacatgaaactcttttcacagctccggcatataaatgcaactgcataaactcccctcctcccttcaaaatgataacattattttaaaatagaatatcgacaaatataaggtattttatatgtaaaaaataaaatcttttcaacaatattcttaattgggagtgtaattaataagggtttttaaattcagacatcctattaaactagggtacacaagaaaaccatgtgtca------------------------------------------------t
>Jupunba_macradenia_Lourteig_3021@NODE_1_length_2892_cov_152.511190
--------------------------------------------------------------tccaaaaattcaaacatgtctaacaaagatttcctttttcacactcttgcatcatggcaagtg-ggtgtgtgtttaataaaccacttcagaaaagaattatataatctaagtaatctgaatctctctcttagtcctccttgtctaattaatcctctggatacaaatgctctttgtttcctaattgctggaactgatgttatttctgctaccagtaatctttacaagaacaagaaccttctctgaagtgatgaaaacgaatagcatctctaagaattatctctctcttttctatttcagatataagcttcattattgcgtgacaatcactgcatattctcaaattcttcatcactctcactggcgccgattttggtagaaagagcattccgaaagctacagctaacttctcgctgtgatggttcttcatgcccgttttgccactgagttcaacttctgagatactcaaaggaagcttctcagaatcagatacacttctctttattttccccaacagttcttccaaccgtgagtgaatcaattgattcattgggtgagagttatctcccaccacaaaagaatgaaccttgtttcctacttcaatccaacttatgccaggttcctttttaacccctctattttgcatgagcttcctaacttctaaagcaggcttctccttcccagcttcattgtagatattgtaaaggagcacataagatgcagctgctcgaggttcaagctctatcactctatctgcaacacgtttcgccacgacggtgtccttgtgaactctacaagcacttaacaaggcacgccataatactggatcattttcaaagcctgaatcaaagataaagttttgggcatcttctagcctcccagcacgacctaataggtcaacaatgcaagctttgtgctttacattagctgctatgccaaaatctttcttcatggtctcaaagaattgtagtccttcttcaactagacctccatggctacaagcagtcaaaaccccaagatatgtgatctgattgggtttgattccagacgcaatcatcaactcaaaaagttgtaaagcttctctggcacatccatgttgtccggtgctacatatcatcacagaccaggataccacatctggattcgctgtctcttgaaaggtctgtttagccaaatcaatgtctccagactttgcatacatgcaaatctgtgaatttcgaacaatggtaaaattggcaatccctgattttaatgcataactctgaatctgcccaccagatcttgctgtggccatatctgcacaagcacccatcacactagatatgataaattcatctggtttaattccagatgccaagagttgatggaacaaagacagggcattttcaaactgtccattttgaacagaacctgcaatcattgatgtccatgagacgacatccaacttaggagttgagttgaaacaccttagcccgtcttcaattgaaccagaaaatgagtacaaatctaccagagcgctgccaatgaactcatcagactgaagattgtttttacatatttgagcatgaatttgctttccaacctcaaaagttttatcaccaatacaagccttaagtatacttgagaatgtaaatttggagggcttcattccttgccttttcatctcagagaaaagatgaagtgcttcttgtgcgtattcggaaaatttagcctctgcttgcaggaagccagcaatcatagcattatacgtgataagattagggttgggtgtaaacttgaaaatttgaatagcactgagtaagttttcagtctttgcatacatatcgagcaatgcagtccctacaacaacgtctatgtccaaaccaatcttgactatgtatccatgaagcatttcaccaaatcgattcaaattcttgttgcagcatgccttaagtacacttcctaaagtatagctactcaacatcaacccagatcgatgcattttcacaaggagttcaaaaacctccttgttaacacctgatcgaacataaccagctataattgaattccaagaaacttcatccaggactgtggaagtcttaaacaacaatctcgcctgctcaatctggcagcattttgagtacatatcaataagagaattaactaaaacaacttgatcactcaatccacccacaataaccaaactgtgaattaacttaccaaatcgtacatccccaaggtgaccgcaaaccccaagagcacccgcgtaggtaaacttatcaagtttaagaccatccattctagcctgacagaaagcacgcatgaccttatcatgcatacccctttgggaatacccagaaattaaagagttatatgaaatgatattgcgttggggcattttgtcaaacaggttttgagcattacataattcaccgcacttgctatacatgtatagaagattgttgagtaagaataaacagggttggaacgaagtcttgatcatgtgtgcatgagcaagttttccatgtatcgtagataaggttttaacggatgatcgaattaatttggtgtaagttatagagtctaagaacaaggaggaaagagaaggttggggatttgcagtgatgggatggggaaatgcgatgtgtgattgtttattgcaatagagaacatcggaggagtccatgatggaaggaaaattaaggtcttgaggcttcagttggagaactgacatgcttgcctcatctaacatgaaactcttttcacagctccggcatataaatgcaacagcataaactcccctcctcccttcaaaattataacattattttaaaatagaatattgacaaatataaggtattttatatgtaaaaaataaaatcttttcaacaatattatttatc--------------------------------------------------------------------------------------------atttaattgg--------------------g
>Jupunba_microcalyx_Iganci_855@NODE_1_length_1516_cov_365.179291
------------------------------------------------------------------------------------------------------------------------------------------------------------------------------------------------------------------------------------------------------------------------------------------------------------------------------------------------------------------------------------------------------------------------------------------------------------------------------------------------------------------------------------------------------------------------------------------------------------------------------------------------------------------------------------------------------------------------------------------------------------------------------------------------------------------------------------------------------------------------------------------------------------------------------------------------------------------------------------------------------------------------------------------------------------------------------------------------------------------------------------------------------------------------------------------------------------------------------------------------------------------------------------------------------------------------------------------------------------------------------------------------------------------------------------------------------------------------------------------------------------------------------------------------------------------------------------------------------------------------------------------------------------------------------------------------------------------------------------------gtatgcttgagaatgtaaatttggagggcttcattccttgccttttcatctcagagaaaagatgaagtgcttcttgtgagtattcagaaaatttagcctctgcttgcaggaagccagcaatcatagcattatacgtgataagattagggttgggtgtaaacttgaaaatttgaatagcactgagtaagtttttagtcttcgcatacatatcgagcaatgcagtccctacaacaacgtctatgtccaaaccaatcttgactatgtatccatgaagcatttcaccaaatcgattcaaatccttgttgcagcatgccttaagtacacttcctaaagtatagctactcaacatcaacccagatcgatgcattttcacaaggagttcaaaaacctccttgttaacacccgatcgaacataaccagctatcattgaattccaagaaacttcatccaggactgtggaagtctcaaacaacaatctcgcttgctcaatctggcagcattttgagtacatatcaataagagaattaactaaaacaacttgatcactcaatccacccacaataaccaaactgtgaattaacttaccaaatcgtacatccccaaggtgaccgcaaaccccaagagcgcccgcgtaggtaaacttatcaagtttaagaccatccattctagcctgacagaaagcacgcatgaccttatcatgcatacccctttgggaatacccagaaattaaagagttatatgaaatgatattgcgttggggcattttgtcaaacaggttttgagcattacataattcaccgcacttgctatacatgtatagaagattgttgagtaagaataaacagggttggaacgaagtcttgatcatgtgtgcatgagcaagttttccatgtatcgtagataaggttttaacggaggatcgaattaatttggtgtaaattatagaatctaagaacaagtaggagagagaaggttggggatttgcagtgatgggatggggaaatgcgatgtgtgattgtttattgcaatagagaacatcggaggagtccatgatggaaggaaaattaaggtcttgaggcttcagttggagaactgacatgcttgcctcatctaacatgaaactcttttcacagctccggcatataaatgcaacagcataaactcccctcctcccttcaaaattataacattattttaaaatagaatattgacaaatacaaggtattttatatgtaaaaaaaaaaatcttgtcaacaatattcttaattgggagtgtaattaacaagggtttttaaattcagacatcctgttaaactagggtacacaagaaaaccatgtgtcatatgaaaggtcattaactaatttattggaaatgtaaattagttaatagg
>Jupunba_microcalyx_Iganci_855@NODE_3_length_765_cov_256.917151
---------------------------------------------------------------------------------------------------------------------------------------------------------------------------------------------------------------------------------------------------------------------------------------------------------------------------------------------------------------------------------------------------------------------------------------------------------------------------------------------------------------------------------------------------------------------------------------------------------------------------------------------------------------------------------------------------------------------------------------------------------------ccttcccagcttcattgtagatattgtaaaggagcacataagatgcagctgctcgaggttcaagctctatcactctatccgcaacacgtttcgccacaatggtgtccttgtgaactctacaagcacttaacaaggcacgccataatactggatcattttcaaagcctgaatcaaagataaaattttgggcatcttctagcctcccagcacgacctaataggtcaacaatgcaagcattgtgctttacattagctgctatgccaaaatctttcttcatggtctcaaagaattctagtccttcttcaactagacctccatggctacaagcagtcaaaaccccaagatatgttatttgattgggtttgattccagacgcaatcatcaactcaaaaagttctaaagcttctctagcacatccatgttgtccggtgctacatatcatcacagaccaggataccacatctggattcgctgtctcttgaaaggtctgtttagccgaatcaatgtctccagactttgcatacatgcaaatctgtgaatttcgaacaatggtaaaattggtaatcccagattttaatgcataactctgaatctgcccaccagatcttgccgtggccatatctgcacaagcacccatcacactagatatgataaattcatctggtttaattccagatgccaagagttgatggaacaaagacagggcattttcaaactgtccattttgaacagaacctgcaatcattgatgtccatgagacgacat-----------------------------------------------------------------------------------------------------------------------------------------------------------------------------------------------------------------------------------------------------------------------------------------------------------------------------------------------------------------------------------------------------------------------------------------------------------------------------------------------------------------------------------------------------------------------------------------------------------------------------------------------------------------------------------------------------------------------------------------------------------------------------------------------------------------------------------------------------------------------------------------------------------------------------------------------------------------------------------------------------------------------------------------------------------------------------------------------------------------------------------------------------------------------------------------------------------------------------------------------------------------------------------------------------------------------------------------------------------------------------------------------------------------------------------------------------------------------------------------------------------------------------------------------------------------------------------------------------------------------------
>Jupunba_oxyphyllidia_Yonker_6157@NODE_1_length_2874_cov_155.224526
------------------------------------------------------------------------------------acaaagatttccttttgcacactcttgcattatggcaaggggtgtgtgtgtttaataaaccacttcagaaaagaattatataatcaaagtaatctgaatctctctcttagtcctccctgtctaattaatcctctggatacaaatgctctttgtttcctaattcctggaactgatgttacttctgctaccagtaatctttacaagaacaagaaccttctctgaagtgatgaaaacgaatagcatctctaagaattatttctctcttctctacttcagatatgaacttcattattgtgtgacaatcactgcatactctcaaattcttcatcactctcactggcgccgattttggtagaaagagtattccgaaagctaccgctaacttctcgctgtgatggttcttcaagcctgttttgccactgagttcaacatctgagatactcaaaggaagcttctcaaaatcagagacacttctctttattttccccaacatttcttccaaccgtgagtgaatcaattgattcattgggtgagagttatctcccaccacaaaagaatgaaccttgtttcctacttcaatccaacttatgccaggttcctttttaacccctctattttgcatgagcttcctaacttctaaagcaggcttctccttcccagcttcattgtagatattgtaaaggagcacataagatgcagctgctcgaggttcaagctctatcactctatccgcaacacatttcgccacgacggtgtccttgtgaactctacaagcacttaacaaggcacgccataatactggatcattttcaaagcctgaatcaaagataaaattttgggcatcttctagcctcccagcacgacctaataggtcaacaatgcaagcattgtgctttacattagctgctatgccaaaatctttcttcatggtctcaaagaattgtagtccttcttcaactagacctccatggctacaagcagtcaaaaccccaagatatgtgatttgattgggtttgattccagaagcaatcatcaactcaaaaagttgtaaagcttctctggcacatccatgttgtccggtgctacatatcatcacagaccaggataccacatctggattcgctgtctcttgaaaggtctgtttggccgaatcaatgtctccagactttgcatacatgcaaatctgtgaatttcgaacaatggtaaaattggcaatcccagattttaatgcataactctgaatctgcccaccagatcttgctgtggccatatctgcacaagcacccatcacactagatatgataaattcatctggtttaattccagatgccaagagttgatggaacaaagacagggcattttcaaactgtccattttgaacagaacctgcaatcattgatgtccatgagacgacatccaacttaggagttgagtcgaaacaccttagcccgtcttcaattgaaccagaaaatgagtacaaatctatcagagcgctgccaatgaactcatcagactgaagattgtttttccatatttgagcatgaatttgctttccaacctcaaaagttttatcaccaatacaagccttaagtatgcttgagaatgtaaatttggagggcttgattccttgccttttcatctcagagaaaagatgaagtgcttcatgtgcgtattcagaaaatttagcctctgcttgcaggaagccagcaatcatagcattatacgtgataagattagggttgggtgtaaacttgaaaatttgaatagcactgagtaagttttcagtctttgcatacatatcgagcaatgcagtccctacaacaacgtctatgtccaaaccaatcttgactatgtatccatgaagcatttcaccaaatcgattcaaattcttgttgcagcatgccttaagtacacttcctaaagtatagctactcaacatcaacccagatcgatgcattttcacaaggagttcaaaaacctccttgttaacacctgatcgaacataaccagctatcattgaattccaagaaacttcatccaggactgtggaagtcttaaacaacaatctcgcctgctcaatctggcagcattttgagtacatatcaataagagaattaactaaaacaacttgatcactcaatccacccacaataaccaaactgtgaattaacttaccaaatcgtacatccccaaggtgaccgcaaaccccaagagcgcccgtgtaggtaaacttatcaagtttaagaccatccattctagcctgacagaaagcacgcatgaccttatcatgcatacccctttgggaatacccagaaattagagagttatatgaaatgatattgcgtttgggcattttgtcaaacaggttttgagcattacataattcaccgcacttgctatacatgtatagaagattgttgagtaagaataaacagggttggaaggaagtcttgatcatgtgtgcatgagcaagttttccatgtatcgtagataaggttttaacggatgatcgaattaatttggtgtaagttatagagtctaagaacaaataggagagagaaggttggggatttgcagtgatgggatgggtaaatgcgatgtgtgattgtttattgcaatagagaacatcggaggagtccatgatggaaggaaaattaaggtcttgaggcttcagttggagaactgacatgcttgcctcatctaacatgaaactcttttcgaggctccggcatataaatgcaatagcataaacttccctcctcccttcaaaattataacattattttaaaatagaatattgacaaatataaggtattttatatgtaaaaaataaaatcttttcaataacattcttgctt--------------------------------------------------------------------------------------------------------------------------c
>Jupunba_trapezifolia_Simon_1600@NODE_1_length_2929_cov_414.390745
aagagcaaacttctgctttctttgcttttggcactttcgtatcagatcctttcatgagttcatccaaaaattcaaacgtgtctaacaaagatttcctttttcacactcttgcatcatggcaagtg-tgtgtgtgtttaataaaccacttcagaaaagaattatataatctaagtaatctgaatctctctcttagtcctccttgtctaattaatcctctggatacaaatgctctctgtttcctaattcctggaactgatgttacttctgctaccagtaatctttacaagaacaagaaccttctctgaagtgatgaaaacgaatagcatccctaagaattatttctctcttttctacttcagatataagcttcattattgcgtgacaatcactgcatactctcaaattcttcatcactctcactggcgccgattttggtagaaagagtattccgaaagctacagctaacttctcgctgtgatggttcttcatgcccgttttgccactgagttcaacttctgagatactcaaaggaagcttctcagaatcagatacacttctctttattttccccaacatttcttccaaccgtgagtgaatcaattgattcattgggtgagagttatctcccaccacaaaagaatgaaccttgtttcctacttcaatccaacttatgccaggttcctttttaacccctctattttgcatgagcttcctaacttctaaagcaggcttctccttcccagcttcattgtagatattgtaaaggagcacataagatgcagctgctcgaggttcaagctctatcactctatccgcaacacgtttcgccacgacggtgtccttgtgaactctacaagcacttaacaaggcacgccataatactggatcattttcaaagcctgaatcaaagataaaattttgggcatcttctagcctcccagcacgacctaataggtcaacaatgcaagcattgtgctttacattagctgctatgccaaaatctttcttcatggtctcaaagaattgtagtccttcttcaactagacctccatggctacaagcagtcaaaaccccaagatatgtgatttgattgggtttgattccagacgcaatcatcaactcaaaaagttgtaaagcttctctggcacatccatgttgtccggtgctacatatcatcacagaccaggataccacatctggattcgctgtctcttgaaaggtctgtttggccgaatcaatgtctccagactttgcatacatgcaaatctgtgaatttcgaacaatggtaaaattggcaatcccagattttaatgcataactctgaatctgcccaccagatcttgctgtggccatatctgcacaagcacccatcacactagatatgataaattcatctggtttaattccagatgccaagagttgatggaacaaagacagggcattttcaaactgtccattgtgaacagaacctgcaatcattgatgtccatgagacgacatccaacttaggagttgagttgaaacaccttagcccgtcttcaattgaaccagaagatgagtacaaatctaccagagcgctgccaatgaactcatcagactgaagattgtttttacatatttgagcatgaatttgctttccaacctcaaaagttttatcaccaatacaagccttaagtatgcttgagaatgtaaatttggagggcttcattccttgccttttcatctcagagaaaagatgaagtgcttcttgtacgtattcagaaaacttagtgtctgcttgcaggaagccagcaatcatagcattatacgtgataagattagggttgggtgtcaacttgaaaatttgaatagcactgagtaagtttttagtcttcgcatacatatcgagcaatgcagtccctacaacaacgtccatgtccaaaccaatcttgactatgtatccatgaagcatttcaccaaatcgattcaaattcttgttgcagcatgccttaagtacacttcctaaagtatagctactcaacatcaacccagatcgatgcattttcacaaggagttcaaaaacctccttgttaacacccgatcgaacataaccagctatcattgaattccaagaaacttcatccaggactgtggaagtcttaaacaacaatctcgcctgctcaatctggcagcattttgagtacatatcaataagagaattaactaaaacaacttgatcactcaatccacccacaataaccaaactgtgaattaacttaccaaatcgtacatccccaaggtgaccgcaaacaccaagagcgcccgcgtaggtaaacttatcaagtttaagaccatccattctagcctgacagaaagcacgcatgaccttatcatgcatgcccctttgggaatacccagaaattaaagagttatatgaaatgatattgcgttggggcattttgtcaaacaggttttgagcattacataattcaccgcacttgctatacatgtatagaagattgttgagtaagaataaacagggttggaaggaagtcttgatcatgtgcgcatgagcaagttttccatgtatcatagataaggttttaacggaggatcgaattaatttggtgtaagttatagaatctaagaacaagtaggagagagaaggttggggatttgcagtgatgggacggggaaatgtgatgtgtgattgtttattgcaatagagaacatcggaggagtccatgatggaaggaaaattaaggtcttgaggcttcagttggagaattgacatgcttgcctcatctaccatgaaactcttttcacagctccggcatataaatgcaactgcataaactcccctcctcccttcaaaattataacattattttaaaatagaa-----------------------------------------------------------------------------------------------------------------------------------------------------------------------------------------t
>Jupunba_villosa_Borges_423@NODE_1_length_3378_cov_192.717055
aagagcaaacttctgctttctttgcttttggcactttcgtatcagatcctttcatgagttcatccaaaaattcaaacatgtctaacaaagatttcctttttcacactcttgcatcatggcaagtg-tgtgtgtgtttaataaactacttcagaaaagaattatataatctaagtaatctgaatctctctcttagtcctccttgtctaattaatcctctggatacaaatgctctttgtttcctaattcctggaactgatgttacttctgctaccagtaatctttacaagaacaagaaccttctctgaagtgatgaaaacgaatagcatctctaagaattatttctctcttttctacttcagatataagcttcattattgcgtgacaatcactgcatactctcaaattcttcatcactctcactggcgccgattttggtagaaagagtattccgaaagctacagctaacttctcgctgtgatggttcttcatgcccgttttgccactgag------ttctgagatactcaaaggaagcttctcagaatcagatacacttctctttattttccccaacagttcttccaaccgtgagtgaatcaattgattcattgggtgagagttatctcccaccacaaaagaatgaaccttgtttcccacttcaatccaacttatgccaggttcctttttaacccctctattttgcatgagcttcctaacttctaaagcaggcttctccttcccagcttcattgtagatattgtaaaggagcacataagatgcagctgctcgaggttcaagctctatcactctatccgcaacacgtttcgccatgacggtgtccttgtgaactctacaagcacttaacaaggcacgccataatactggatcggtttcaaagcctgaatcaaagataaaattttgggcatcttctagcctcccagcacgacctaataggtcaacaatgcaagcattgtgctttacattagctgctatgccaaaatctttcttcatggtctcaaagaattctagtccttcttcaactagacctccatggctacaagcagtcaaaaccccaagatatgtgatttgattgggtttgattccagacgcaatcatcaactcaaaaagttgcaaagcttctctagcacatccatgttgtccggtgctacatatcatcacagaccaggataccacatctggattcgctgtctcttgaaaggtctgtttggccgaatcaatgtctccagactttgcatacatgcaaatctgtgaattacgaacaatggtacaattggcaatcccagattttaatgcataactctgaacctgcccaccagatcttactgtggccatatctgcacaagcacccatcacactagatatgataaattcatctggtttaattccagatgccaagagttgatggaacaaagacggggcattttcaaactgtccattttgaacagaacctgcaatcattgacgtccatgagacgacatccaacttaggagttgagttgaaacaccttagcccgtcttcaattgaaccagaaaatgagtacaaatctaccagagcgctgccaatgaactcatcagactgaagattgtttttacatatttgagcatgaatttgctttccaacctcaaaagttttatcaccaatacaagccttaagtatgcttgagaatgtaaatttggagggcttcattccttgccttttcatctcagagaaaagatgaagtgcttcttgtgcgtattcagaaaatttagcctctgcttgcaggaagccagcaatcatagcattatacgtgataagattagggttgggtgtcaacttgaaaatttgaatagcactgagtaagttttcagtcttcgcatacatatcgagcaatgcagtccctacaacaacgtctatgtccaaaccaatcttgactatgtatccatgaagcatttcaccaaatcgattcaaattcttgttgcagcatgccttaagtacacttcctaaagtatagctactcaacatcaacccagatcgatgcattttcacaaggagttcaaaaacctccttgttaacacctgatcgaacataaccagctatcattgaattccaagaaacttcatccaggactgtggaagtctcaaacaacaatctcgcctgctcaatctggcagcattttgagtacatatcaataagagaattaactaaaaaaacttgatcactcaatccacccacaataaccaaactgtgaattaacttaccaaatcgtacatccccaaggtgaccgcaaaccccaagagctcccgcgtaggtaaacttatcaagtttaagaccatccattctagcctgacagaaagcacgcatgaccttatcatgcatacccctttgggaatatccagaaattaaagagttatatgaaatgatattgcgtttgggcattttgtcaaacaggttttgagcattacataattcaccgcacttgctatacatgtatagaagattgttgagtaagaataaacagggttggaaggaagtcttgatcatgtgcgcatgagcaagttttccatgtatcgtagataaggttttaacggatgatcgaattaatttggtgcaagttatagagtctaagaacaaataggagagagaaggttggggatttgcagtgatgggatggggaaatgcgacgtgtgattgtttattgcaatagagaacatcggaggagtccatgatggaaggaaaattaaggtcttgaggcttcaattggagaactgacatgcttgcctcatctaacatgaaactctttccacagctccggcatataaatgcaacagcataagctcccctcctcccttcaaaattataacattattttaaaatggaatattgacaaatataaggtattttatatgtaaaaaataaaatcttttcaataatattcttaattgggagtgtaattaataagggtttttaaattcagacatcctatcaaactagggcacacaagaaaacaatgtgtcatatgaaaggtcattaactaatttattggaaatgtaaattagttaatagt
>Punjuba_callejasii_Daly_5935@NODE_1_length_2669_cov_28.945602
------------------------------------------------------------------------------------------------------------------------------------------------------------------------------------------------------------------------------------------------------------actgatgttacttctgctaccagtaatctttacaagaacaagaaccttctctgaagtgatgaaaacgaatagcatctctaagagttatttctctcttttctacttcagatataagcttcattattgcgtgacaatcactgcatattctcaaattcttcatcactctcactggcgccgatttgggtagaaatagtattccgaaagctaccgctaacttctcgctgtgatggttcttcatgcccgttttgccactgagttcaacttctgagatactcaaaggaagcttctcagaatcagatacacttctctttattttccccaacatttcttccaaccgtgagtgaatcaattgattcattgggtgagagttatctccgaccacaaaagaatgaaccttgtttcctacttcaatccaacttatgccaggttcctttttaacccctctattttgcatgagcttcctaacttctaaagcaggcttctccttcccagcttcattgtagatattgtaaaggagaacataagatgcagctgctcgaggttcaagatctatcactctatctgcaacacgtttcgccacgacggtgtccttgtgaactctacaagcacttaacaaggcacgccataacactggatcattttcaaagcctgaatcaaagataaaattttgcgcatcttctaacctcccagcacgacctaatagatcaacaatgcaagcattgtgctttacattagctgctatgccaaaatctttcttcatggtctcaaagaattgtagtccttcttcaactagacctccatggctacaagcagtcaaaaccccaagatatgtgatttgattgggtttgattccagacgcaatcatcaactcaaaaagttgtaaagcttctctggcacatccatgttgtccggtgctacatatcatcacagaccaggataccacatctggattcgctgtctcttgaaaggtctgtttggccgaatcaatgtctccagactttgcatacatgcaaatctgtgaatttcgagcaatggtaaaattggcaatcccagattttaatgcataactctgaatctgcccaccagatcttgctgtggccaaatctgcacaagcacccatcacacttgatatgataaattcatctggtttaattccagatgccaagagttgatggaacaaagacagggcattttcaaactgtccattttgaacagaacctgcaatcattgatgtccatgagacgacatccaacttaggagttgagtcgaaacaccttagcccatcttcaattgaaccagaaaatgagtacaaatctaccagagcgctgccaatgaactcatcagactgaagattgtttttacatatttgagcatgaatttgttttccaacctcaaaagttttatcaccaatacaagccttaagtatgcttgagaatgtaaatttggagggcttcattccttgccttttcatctcagagaaaagatgaagtgcttcttgtgcgtattcagaaaatttagtctctgcttgcaggaagccagcaatcatagcattatacgtgataagattagggttgggtgtaaacttgaaaatttgaatagcactgagtaagttttcagtcttcgcatacatatcgagcaatgcagtccctacaacaacgtctatgtccaacccaatcttggctatgtatccatgaagcatttcaccaaatcgattcaaattcttgttgcagcatgccttaagtacacttcctaaagtatagctactcaacatcaacccagatcgatgcattttcacaaggagttcaaaaacctccttgttaacacctgatcgaacataaccagctatcattgaattccaagaaacttcatccaggactgtggaagtctcaaacaacaatctcgcctgctcaatctggcagcattttgagtacatatcaataagagaattaactaaaacaacttgatcactcaatccacccacaataaccaaactgtgaattaacttaccaaatcgtacatccccaatgtgaccgcaaaccccaagagcacccgcataggtaaacttatcaagtttaagaccatccattctagcctgacagaaagcacgcatgaccttatcatgcatacgcctttgggaatacccagaaattaaagagttatatgaaatgatattgcatttgggcattttgtcaaacagattttgagcattacataattcaccgcacttgctatacatgtatagaagattgttgagtaagaataaacagggttggaaggaagtcttgatcatgtgtgcatgagcaagttttccatgtatcgtagataaggttttaacggatgatcgaattaatttggtgtaagttatagagtctaagaacaagtaggagagagaaggttggggatttgcagtgatgagatggggaactgcgacgtgtgattgtttattgcaatagagaacatcggaggagtccatgatggaaggaaaattaaggtcttgaggcttcagttggagaactgacatgcttgcctcatctaacatgaaactctttccacagctccggcatataaatgcaacagcataaactcccctcctcccttcaaaattataacattattttaaaatagaatattgacaaatataaggtattttatatgtaaaaaataaaatc------------------------------------------------------------------------------------------------------------------------------------------------
>Punjuba_lehmannii_Escobar_7465@NODE_1_length_3170_cov_125.723893
aagatcaaacttctgctttctttgctttggtcactttcatatcagatcctttcatgagttcgtccaaaaattcaaacatgtctaacaaagatttccttttgcacactcttgcattatggcaaggtgtgtgcgtgtttaataaaccacttcagaaaagaattatataatcaaagtaatatgaatctctttcctagtcctccttgtctaattaatcctctggatacaaatgctctttgtttcctaattcctggaactgatgttacttctgctaccagtaatctttacaagaacaagaaccttctctgaagtgatgaaaacgaatagcatctcgaagaattatttctctcttttctacttcagatataagcttcattattgcgtgacaatcactgcatattctcaaattcttcatcactctcactggcgccgatttgggtagaaatagtattccgaaagctaccgctaacttctcgctgtgatggttcttcatgcccgttttgccactgagttcaacttctgagatactcaaaggaagcttctcagaatcagatacacttctctttattttccccaacatttcttccaaccgtgagtgaatcaattgattcattgggtgagagttatctccgaccacaaaagaatgaaccttgtttcctacctcaatccaacttatgccaggttcctttttaacccctctattttgcatgagcttcctaacttctaaagcaggcttctccttcccagcttcattgtagatattgtaaaggagaacataagatgcagctgcttgaggttcaagctctatcactctatccgcaacacgtttcgccacgacggtgtccttgtgaactctacaagcacttaacaaggcacgccataacactggatcattttcaaagcctgaatcaaagataaaattttgggcatcttctaacctcccagcacgacctaataggtcaacaatgcaagcattgtgctttacattagctgctatgccaaaatctttcttcatggtctcaaagaattgtagtccttcttcaactaggcctccatggctacaagcagtcaaaaccccaagatatgtgattggattgggtttgattccagacgcaatcatcaactcaaaaagttgtaaagcttctctggcacatccatgttgtccggtgctacatatcatcacagaccaggataccacatctggattcgctgtctcttgaaaggtctgtttggccgaatcaatgtctccagactttgcatacatgcaaatctgtgaatttcgaacaatggtaaaattggcaatcccagattttaatgcatagctctgaatctgcccaccagatcttgctgtggccatatctgcacaagcacccatcacactagatatgataaattcatctggtttaattccagatgccaagagttgatggaacaaagacagggcattttcaaactgtccgttttgaacagaacctgcaatcattgatgtccatgagacgacatccaacttaggagttgagtcgaaacaccttagcccatcttcaattgaaccagaaaatgagtacaaatctaccagagcgctgccaatgaactcatcagactgaagattgtttttacatatttgagcatgaatttgttttccaacctcaaaagttttatcaccaatacaagccttaagtatgcttgagaatgtgaatttggagggcttcattccttgcatgttcatctcagagaaaagatgaagtgcttcttgtgcgtattcagaaaatttagtctctgcttgcaggaagccagcaatcatagcattatacgtgataagattagggttcggtgtaaacttgaaaatttgaatagcactgagtaagttttcagtcttcgcatacatatcgagcaatgcagtccctacaacaatgtctatgtccaaaccaatcttgactatgtatccatgaagcatttcaccaaatcgattcaaattcttgttgcagcatgccttaagtacacttcctaaagtatagctactcaacatcaacccagatcgatgcattttcacaaggagttcaaaaacctccttgttaacacctgatcgaacataaccagctatcattgaattccaagagacttcatccaggactgtggaagtctcaaacaacaatctcgcctgctcaatctggcagcattttgagtacatatcaataagagaattaactaaaacaacttgatcactcaatccacccacaataaccaaactgtgaattaacttaccaaatcgtacatccccaatgtgaccgcaaaccccaagagcacccgcgtatgtaaacttatcaagtttaagaccatccattctagcctgacagaaagcacgcatgaccttatcatgcatacccctttgggaatacccagaaattaaagagttatatgaaatgatattgcgtttgggcattttgtcaaacaggttttgagcattacataattcaccgcacttgctatacatgtatagaagattgttgagtaagaataaacagggttggaaggaagtcttgatcatgtgtgcatgagcaagttttccatgtatcgtagataaggttttaacggatgaacgaattaatttggtgtaagttatagagtctaagaacaagaaggagagagaaggttggggatttgcagtgatgggatggggaaatgcgacgtgtgattgtttattgcaatagagaacatcggaggagtccatgatggaaggaaaattaaggtcttgaggtttcagctggagaactgacatgcttgcctcatctaacatgaaactctttccacagctccggcatataaatgcaacagcataaactcccctcctcccttcaaaattataacattattttaaaatagaatattgacaaatataaggtaatttttatgtaaaaaataaaatcttttcaataatattcttaattgggagtgtaattaataagggcttttaaattcagacatcctattaaactagggtacacaagaaacccatgtgtcatatgaaaggtcattaactaatttattggaaatgtaaattagtt-----a
>_R_Afrocalliandra_redacta_Germishuizen_5585@NODE_1_length_2789_cov_303.138274
----------------------------------------------------------------------------------------------------------------------------------------------------------------------------------------------------------------------------------------tttgtttcctagttctaggaactgaagttacttctgttaccagtaatctttacaagaacaaaaaccatctctaaagtgatgaaaacgaacagcatctctaagaattatttctctctgttctacttcagatatgagcttcattatcatgtgacaatcactgcatactctcaaattcttcatcactatcactggcgcggattttggtagaaagagtattccaaaagttaccgctaacttctcactgtgatggttcttcatgtgtgttttgccattaagttcaacttctgagatactcaaaggaatccttttagtatcagagacagttctctttattttctccaacatttcttccaaccgtgagtaaaccaattgattcattgggtgagagtgatctcccaccacaaaagaatgaaccttgtttcctacttcaatccaacttataccaggttcctttttaacccctctatcttgcatgagcttcctaacttctaaagcaggcttctccttcccagcttcattgtagatattgtaaagaagcacataggaagcagccgcttgaggttcaagctctattactctatctgcaacacgtttcgccatgaaaatgtccttttgaactctgcaagcacttaacaaggcgcgccataatactggatcattttcaaagcctgagtcaaagataaaattttgggcatattctaacctcccagcacgacccaacaggtcaacgatgcaagcaccgtgctttacattagctgctattccataatcattcttcatggtctcaaagaatcttactccttcttcaaccagacctccatggctacaagcggtcaaaaccccaagaaatgtgatctgattgggttcaattccagaagcaatcatcatctcaaaaagttgtaaagcgtctctggcacatccatgttgtccagtgctacatatcatcacagaccaggataccacatctggactcgctgtctcttgaaaggtctgtttagccaaatcaatgtctccagactttgcatacatgcaaatctgtgaatttcgaactatggtaaaatttgcgatcccagattttaatgcataactctggatctgctctccagatcttgctgtggccatatctgcacaggcactcatcacacaagatatgataaattcatctggtttaattccaaatgacaagagttgatggaacaaagacagggcattttcaaattgtccattttgaacagaacttgctatcattgatgtccatgagccgacatccaacttaggggttgagttgaaacaccttaccccatcttcaattgaaccagaaaatgagtacaaatccaccagagcgctgccaatgaactcatcagactgaagattgtgtttacaaatttgagcatgaacttgctttccaacctcaaaagttttatcactaatacaagccttaagtatgcttgagaatgtaaatttggagggcttcattccttttcttttcatctcagagaaaagatgaagtgcttcttgtgcatattcagttgagctagtccctgcctgcaggaggccagcaattatagcattatatgtgataagattggggttgggcataaacttgaaaatttgaatagcactgagtaagttttcagtctttgcatacatatcgagcaaggccgtccctacaacaacgtctatgtctaaaccaatctggacaacgtatccatgaagcattttgccaaatcgatccaaattcttgttgcagcatgccttaagtacacttcccaaagtatagctactcaacatcatcccggacctatgcattttcacaaggagttcaaaaacctcctcgtaaacacctgatcgaacataaccagctatcaatgaattccaagaaacttcatctaggactgtggaagtctcaaacaacaatctcgcctgctcaatctggcagcattttgagtacatgtcaataagagaattaactaaaacaacctgatcactcaatccactcacaagaaccaaactgtgaattagcttaccaaatcgtacaccctcagtgtgaccgcaaaccccaagagcgcccgcataggtaaacttatcaagttcaagaccacccattctagcccgacagaaagtatgcatgaccttatcatgcatacccctttgggaatacccagaaattaaagagttatatgaaatgatattgtgtttgggcattttttcaaacaggttttgagcattatataattcaccacatttgctatacatgtatagaagattgttgagtaagaataaacagggttggaaggaagtcttgatcatgtgtgcatgagcaagttttccatgtatcagagacgcggttttaacggatgattgaattaatttggtgtaagctacagagtctaagaacaagtaggagggagaaggttggggacttgtggtaatgggttggggaaatgaattgtgtggttgcttatt------gagcacattagaggagtccatgatggacgggatattaatgtatggaggcttcagttggagaatcgacatgcttgccccttctaacatgaaactctttccgcagctcctgcctttcagcatatac----------------tcccttcaaaaatataatattttattcaaataaaatatctaaaaatataaggcaatcaccatgtaataaagaaaatcttttcaataatattcctaattgggagagtaattaataaggttttattattttagacatccaatcaaataagggcgcacatgaaaagcatgtg----------------------------------------------------
>_R_Albizia_burkartiana_StivalSantos_678@NODE_1_length_3006_cov_16.211115
aagagcaaacttctgctttctttgcttttttcactttcatatcagatccttccatgagttcatccaaaaattcaaacatgtctaacaaagatttccttttccacactcttgcattatggcaaaaggtgtgtgtgtgtaataaaccacttcagaaaagaattatataatccaagtaatctgaatctctctcctagtcctccttgtctaattaatcctctggatacaaatgctctgtgtttcctaattcctggaattgatgttacttctgctaccagtaatctttacaagaacaagaaccttctctgaagtgatgaaaacgaatagcatctctaagaattatttctctcttctctacttcagatatgagcttcattattgtgtgacaatcactgcatactctcaaattcttaatcactctcactggcgccgattttggcagaaagagtattccgaaagttaccgctaacttctcgctgtgatggttcttcatgcccgttttgccactgagctcaacttctgagatactcaaaggaagcttctcagaatcagagacacctctctttattttccccaacatttcttccaaccatgagtgaatcaattgactcattgggtgagagtgatctcccaccacaaatgaatgaaccttgtttcctacttcaatccaacttataccaggttcctttttaatccctctatcttgcatgagcttcctaacttctaaagcaggcttctccttcccagcttcattgtagatattgtataggagcacataagatgcagctgctcgaggttcgagctctatcactctatccgcaacacgtttcgccatgacggtttccttatgaactctgcaagcacttaacaaggcacgccataataccggatcattttcaaagcctgaatcaaagataaaattttgggcatcttctaacctcccagcacgacctaataggtcaacaatgcaagcattgtgctttacattagctgctacgccataatctttcttcatggtttcaaagaattgcagtccttcttcaactagacctccatggctacaagcagtcaaaaccccaagatatgtgatttgattgggtttgattccagaagcaatcatcaactcaaaaagtcgtaacgcttctctggcgcatccatgttgtccggtgctacatatcaccacagaccaggataccacatctggattcgctgtctcttgaaacgtctgtttagccaaatcgatgtctccagactttgcatacatgcaaatctgtgaatttcgaacaatggtaaaattggcaatgccagattttaatgcataactctggatctgccctccagatcttgtcgtggccatatctgcacaagcacccatcacactagatatgataaattcatctggtttaattccagatgccaagagttgatggaacaaagacagggcatcttcaaactgtccattttgaacagaacctgcaatcattgatgtccatgagacgacatccaacttaggagttgagttgaaacacctttgcccgtcgtcaattgaaccagaaaacgagtaaaaatctaccagagcgctgccaatgaactcatcagactgaagattgtttttacaaatttgagcatgaatttgctttccaacctcaaaagttttatcaccaatacaagccttaagtatgcttgagaatgtaaatttggacggcttcattccttgccttttcatctcagagaaaagatgaagtgcttctcgtgcgtattcagaaaatttagcctctgcttgcaggaggccagcaatcatagcattatacgtgataagattagggttgggtgtaaatttgaaaatttgaatagcactgagcaagttttctgtctttgcatacatatcgagcactgcagtccctacaacaacgtccatgtccaaaccaagcttgactatgtatccatgaagtatttcaccaaattgattcaaattcttgatgcagcatgccttaagtacacttcctaaagtatagctactcaacatcaacccagatcgatgcattttcacaaggagttcaaaaacctcctcattgacacctgatcgaacataaccagcaatcattgaattccaagaaacttcatccaggactgtggaagtctcgaacaacaatctcgcctgctcaatctggcagcattttgagtacatgtcaataagagaattaaccaaaacaacttgatcactcaatccactcacaataaccaaactgtgaattagcttaccaaatcgtacattcccagtgtgaccgcaagccccaagggcgcccgcataggtaaacttgtcaagtttaagaccacccattctagcccgacagaaagcatgcatgaccttatcatgcattcccctttgggaatacccagaaattaaagagttataagaaatgatattgtgtttgggcattttctcaaacaggttttgagcattacataattcaccacatttgctatacatgtataaaagattgttgagtaagaataaacagggttggaaggaagtcttgatcatgtgtgcatgagcaagttttccatgtaccagagacgcggttttaatggacgatcgaattaatttggtgtaagttacagagtctaagaacaggtaggagagagaaggttggggatgagtggtgatgggttggggaaatgcggtgtgtggttgtttattgagatagagaacattggaggagtccatggtggaagggaaattaaggtctgaaggcttcagttggagaatc---------gccccttctaacatgaaactcgttccgcagctccggcctttcagcctagaa----------------tcccttcaaaattgcaagatttt------------------------------------------------------------------------------------------------------------------------------------------------------------------------------------------------------
>_R_Albizia_coripatensis_Hughes_2433@NODE_1_length_3073_cov_372.460614
-----------------------------------------------------------------------------------------------------------------------------------------------------------------------------------------------------------------------------------------------------------aactgatgttacttctgctaccagtaatctttacaagaacaagaaccttctctgaagtgatgaaaacgaattgcatctctaagaattatttctctcttctctacttcagatatgagcttcattattgtgtgacaatcactgcatactctcaaattcttcatcactctcactggtgccgattttggcagaaagagtattccaaaagttaccgctaacttctcgctgtgatggttcttcatgcccattttgccactgagttcaacttctaagatactcaaagaaagcttctcagaatcagagacaattctctttattttccccaacatttcttccaaccgtgagtgaatcaattgattcattgggtgagagtgatcgcccaccacaaaggaatgaaccttgtttcctacttcaatccaacttataccaggttcctttttaatccctctatcttgcatgagcttcctaacttctaaagcaggcttctccttcccagcttcattgtagatattgtacaggagcacataagatgcagctgctcgaggttcgagctctatcactctatctgcaatacgtttcgccatgacggtgtccttatgaaccctgcaagcacttaacagggcacgccataataccggatcattttcaaagcctgaatcaaagataaaattttgggcatcttctaacctcccagcacgacctaataggtcaacaatgcaagcattgtgctttacattagctgctacgccataatctttcttcatggtttcaaagaattgtagtccttcttcaactagacctccatggctacaagcagtcaaaaccccaagatatgtgatttgattgggtttgattccagaagcaatcatcaactcaaaaagccgtaacgcttctctggcgcatccatgttgtccggtgctacatatcaccacagaccaggataccacatctagattcgctgtctcctgaaatgtctgtttagccaaatagatgtctccagactttgcatacatgcaaatctgtgaatttcgaacaatggtaaaattggtaatcccagattttaaagcataactctggatctgccctccagatcttgtcgtggccatatctgcacaagcacccatcacactagatatgataaattcatctggtttaattccagatgccaagagttgatggaacaaagacagggcattttcaaactgtccattttgaacagaacctgcaatcattgatgtccatgagacgacatccaacttaggagttgagttgaaacaccttcgcccgtcatcaattgaaccagaaaacgagtacaaatctaccagagcacttccaatgaactcatcacactgaagattgtttttacaaatttgagcatgaatttgctttccgacttcaaaagttttatcaccaatacaagccttaagtatgcttgagaatgtaaatttggacggcttcattccttgccttttcatctcagagaaaagatgaagtgcttctcgtgcgtattcagaaaatttagtctctgcttgcaggaggccagcaatcatagcattatacgtgataagattagggttgggtataaatttgaaaatttgaatagcactgagcaagttttctgtctttgcatacatatcgagcaatgcagtccctacaacaacgtctgtgtccaaaccaagcttgactatgtatccatgaagtatttcaccaaattgattcaaattcttgatgcagcatgccttaagtacacttcctaaagtatagttactcaacatcaacccagatcgatgcattttcacaaggagttcaaaaacctcctcattgacacctgatcgaacataaccagcaatcattgaattccaagaaacttcatccaggactgtggaagtctcgaacaacaatctcgcctgctcaatctggcagcattttgagtacatgtcaataagagaattaaccaaaacaacttgatcactcaatccacccacaataaccaaactgtgaattagcttaccaaatcgtacattcccagtgtgaccgcaaaccccaagggcgcccgcgtaggtaaacttatcaagtttaagaccacccattctagcccgacagaaagcatgcatgaccttatcatgcatccccctttgggaatacccagaaattaaagagttataagaaatgatattgtgttcgggcattttctcaaacaggttttgagcattacataattcaccacatttgctatacatgtataaaagattgttgagtaagaataaacagggttggaaggaagtcttgatcatgtgtgcatgagcaagttttccatgtatcagagacgcggttttaatggatgattgaattaatttggtgtaagttacagagtctaagaacaggtaggagagagaaggttggggatgagtggtgatgggttggggaaatgcggtgtgtggttgtttattgagatagagaacactggaggagtccatggtggaagggaaattaaggtctgaaggcttcagttggagaatcgacatgcttgccccttctaacacgaaactctttccgcagctccggcctttcagcatagaa----------------tcccttcaaaattgtaagatcttattaaaataaaatatttaaaaatgtaaggcattcattatgtaataaataaaatattttcaaaaatattcttaatagggagaataattattaaggttttattatttcagacatcctatcaaataggggcacacatgaaaagtatgtgcaatatgaaagctcattaactaatttattggaaatgggaatagggtattagt
>_R_Albizia_decandra_Vilhena_231@NODE_1_length_1974_cov_56.968371
---------------------------------------------------------------------------------------------------------------------------------------------------------------------------------------------------------------------------------------------------------------------------------------------------------------------------------------------------------------------------------------------------------------------------------------------------------------------------------------------------------------------------------------------------------------------------------------------------------------------------------------------------------------------------------------------------------------------------------------------------------------------------------------------------------------------------------------------------------------------------------------------------------------------------------------------------------------------------------------------------------------------------------------------------------------------------------------ctccatggctacaagcagtcaaaaccccaagacatgtgatttgattgggtttgattccagaagcaaccatcaactcaaaaagtcgtaacgcttctctggcacatccatgttgtccggtgctacatatcgccacagaccaggataccacatctagattcgctgcctcttgaaaggtctgtttagccaaatcgatgtctccagactttgcatacatgcaaatctgtgaatttcgaacaatggtaaaattggcaatcccagattttaatgcataactctggatctgccctccagatcttgtcgtggccatatctgcacaagcacccatcacactagataagataaattcatctggtttaattccagatgccaagagttgatggaacaaagacagggcatcttcaaactgtccattttgaacggaacctgcaatcatcgatgtccatgagacgacatccaacttaggagttgagttgaaacaccttcgcccgtcgtcaattgaaccagaaaacgagtaaaaatctaccagagcgctgccaatgaactcatcagacggaagattgtttttacaaatttgagcatgaatttgctttccaacctcaaaagttttatcaccaatacaagccttaagtatgcttgagaatgtaaatttggacggcttcattcctttccttttcatctcagagaaaagatgaagtgcttctcgtgcgtattcagaaaatttagtccctgcttgcaggaggccagcaatcatagcattatacgtgataagattagggttgagtgtaaatttgaaaatttgaatagcactgagcaagttttctgtcttggcatacatatcgagtaatgcagtccctacaacaacgtctatgtccaaaccaagcttgactatgtatccatgaagtatttcaccaaattgattcaaattcttgatgcagcatgccttaagtacacttcctaaagtatagctactcaacatcaacccagatcgatgcattttcacaaggagttcaaaaacctcctcattgacacctgaacgaacataaccagcaatcattgaattccaagaaacttcatccaggactgttgaagtctcaaacaacaatctcgcctgctcaatctggcagcattttgagtacatgtcaataagagaattaaccaaaacaacttgatcactcaatccactcacaataaccaaactgtgaattagcttaccaaatcgtacattcccagtgtgaccgcaaaccccaagggcgcccgcataggtaaacttgtcaagtttaagaccacccattctagcccgacagaaagaatgcatgaccttatcatgcatccccctttgggaatacccagaaattaaagagttataagaaatgatattgtgttggggcattttctcaaacaggttttgagcattacataattcaccacatttgctatacatgtataaaagattgttgagtaagaataaacagggtttgaaggaagtcttgatcatgtgtgcatgagcaagttttccatgtatcagagacacggttttaatggacgatcgaattaatttggtgtaagttacagagtccaagaacaggtaggagagagaaggttggggatgagtggtgatgggttcgggaaatgcggtgtgtggttgtttattgagatagagaacattggaggagtccatggtggaagggaaattaaggtctgaaggcttcagttggagaatcgccatgcttgccccttctaacatgaaacacgttccgcagctccggcctttcagcatagaa----------------tcccttcaaaattacaagatttcattaaaataagatatttaaaaatgtcaggcattcaatatgtagtaaataaaatcttttcaaaaatattcttaagaggtagagtg------------------------------------------------gtgatgggttcgggaaatgcggtgtgtggttgtttattgagatagagaa----------------a
>_R_Albizia_glabripetala_Lewis_1652@NODE_3_length_632_cov_37.421622
--------------------------------------------------------------------------------------------------------------------------------------------------------------------------------------------------------------------------------------------------------------------------------------------------------ccttctctgaagtgatgaaaacgaatagcatctctaagaattatttctctcctctctacttcagatatgagcttcattattgtgtgacaatcactgcatactctcaaattcttcatcactctcactggcgccgattttggtagaaagagtattccaaaagttaccgctaacttctcgctgtgatggttcttcatgcccgttttgccactgagttcaacttctgagatactcaaaggaagcttctcagaatcagagacacttctctttattttccccaacatttcttccaaccgtgagtgaatcaattgattcattgggtgagagtgatctcccaccacaaaggaatgaaccttgtttcccacttcaatccaacttataccaggttcctttttaatccctctatcttgcatgagcttcctaacttctaaagcaggcttctccttcccagcttcattgtagatattgtacaggagcacataagatgcagctgcacgaggctcgagctctatcactctatccgcaacacgttttgccatgacggtgtccttatgaactctgcaagcacttaacaaggcacgccataataccggatcattttcaaagcctgaatcaaagataaaattttgggcatc-------------------------------------------------------------------------------------------------------------------------------------------------------------------------------------------------------------------------------------------------------------------------------------------------------------------------------------------------------------------------------------------------------------------------------------------------------------------------------------------------------------------------------------------------------------------------------------------------------------------------------------------------------------------------------------------------------------------------------------------------------------------------------------------------------------------------------------------------------------------------------------------------------------------------------------------------------------------------------------------------------------------------------------------------------------------------------------------------------------------------------------------------------------------------------------------------------------------------------------------------------------------------------------------------------------------------------------------------------------------------------------------------------------------------------------------------------------------------------------------------------------------------------------------------------------------------------------------------------------------------------------------------------------------------------------------------------------------------------------------------------------------------------------------------------------------------------------------------------------------------------------------------------------------------------------------------------------------------------------------------------------------------------------------------------------------------------------------------------------------------------------------------------------------------------------------------------------------------
>_R_Albizia_inundata_Wood_26530@NODE_1_length_1501_cov_826.264869
-----------------------------------------------------------------------------------------------------------------------------------------------------------------------------------------------------------------------------------------------------------------------------------------------------------------------------------------------------------------------------------------------------------------------------------------------------------------------------------------------------------------------------------------------------------------------------------------------------------------------------------------------------------------------------------------------------------------------------------------------------------------------------------------------------------------------------------------------------------------------------------------------------------------------------------------------------------------------------------------------------------------------------------------------------gtttcaaagaattgtagtccttcttcaactagacctccatggctacaagcagtcaaaaccccaagatatgtgatttgattgggtttgattccagaagcaatcatcaactcaaaaagtcgtaacgcttctctggcgcatccatgttgtccggtgctaaatatcaccacagaccaggataccacatctagattcactgtctcttgaaaggtctgtttagccaaatcgatgtctccagactttgcatacatgcaaatctgtgaatttcgaacaatggtaaaattggtaatcccagattttaaagcataactctggatctgccctccagaccttgtcgtggccatatctgcacaagcacccatcacactagatatgataaattcatctggtttaattccagatgccaagagttgatggaacaaagacagggcatcttcaaactgtccattttgaacagaacctgcaatcattgatgtccatgagacaacatccaacttaggagttgagttgaaacaccttcgcccgtcgtcaattgaaccagaaaacgagtaaaaatctaccagagcgctgccaatgaactcatcagactgaagattgtttttacaaatttgagcatgaatttgctttccaacctcaaaagttttatcaccaatacaagccttaagtatgcttgagaatgtaaatttggacggcttcattccttgccttttcatctcagagaaaagatgaa---------gtgcgtattcagaaaatttagtctctgcttgcaggaggccagcaatcatagcattatacatgataagattagggttgggtgtaaatttgaaaatttgaatagcaccgagcaagttttctgtctttgcatacatatcgagcaatgcagtccctacaacaacgtctgtgtccaaaccaagcttgactatgtatccatgaagtatttcaccaaattgattcaaattctggatgcagcatgccttaagtacacttcctaaagtatagctactcaacatcaacccagatcgatgcattttcacaaggagttcaaaaacctcctcattgacacctgaacgaacataaccagcaatcattgaattccaagaaacttcatccaggactgtggaagtctcaaacaacaatctcgcctgctcaatctggcagcattttgagtacatgtcaataagagaattaaccaaaacaacttgatcactcaatccactcacaataaccaaactgtgaattagcttaccaaatcgtacattcccagtgtgaccgcaaaccccaatggcgcccgcatgggtaaacttgtcaagtttaagaccacacattctagcccgacagaaagcatgcatgaccttatcatgcatccccctttgggaatacccagaaattaaagagttataagaaatgatattgtgtttgggcattttctcaaacaggttttgagcattacataattcaccacatttgctatacatgtataaaagattgttgagtaagaataaacagggtt--------------------------------------------------------------------------------------------------------------------------------------------------------------------------------------------------------------------------------------------------------------------------------------------------------------------------------------------------------------------------------------------------------------------------------------------------------------------------------------------------------------------------------------------------------------
>_R_Albizia_niopoides_Simon_1601@NODE_1_length_3172_cov_237.790630
-------------------------------------------agatcctttcacaagtttatccaaaaattcaaacatatctgacaaatatttcctttttcacactcttgcattatggcaa---gtgtgtgtttttaataaaccacttcagaaaagaattatacaatccaagtaatctgaatctctctcctagtcctccttgtccaattaatcctctggatacaaatgctctttgtttcctaattcctggaactgatgttacttctgctaccagtaatctttacaagaacaagaaccttctctgaagtgatgaaaacgaatagcatctctaagaattatttctctcttctctacttcagatatgagcttcattattgtgtgacaatcactgcatactctcaaattcttcatcactctcactggtgccaattttggaagaaagagtattccgaaagttaccgctaacttctcgctgtgatggttcttcatgcctgttttgccactgagttcaacttctaacatactcaaaggaagcttctcagaatcagagacacttctctttattttccccaacatttcttccaaccgtgagtgaatcaattgattcattgggtgagagtgatctcccaccacaaaggaatgaaccttgtttcctacttcaatccaacttataccaggttcctttttaatccctctatcttgcatgagcttcctaacttctaaagcaggcttctccttcccagcttcaatgtagatattgtacaggagcacataagatgcagctgctcgaggttcaagctctatcaccctatctgcaacacgtttcgccatgatggtgtccttatgaactctgcaagcacttaacaaggcacgccataataccggatcattttcaaagcctgaatcaaagataaaatcttgggcatcattcaacctcccagcacgacctaacaggtcaacaatgcaagcattgtgctttacattagctgctacgccataatctttcttcatggtttcaaagaattgtagtccttcttcaactagacctccatggctacaagcagtcaaaaccccaagatatgtgatttgattgggtttgattccagaagcaatcatcaactcaaaaagtcgtaacgcttctctggcacatccatgttgtccggtgctacatatcaccacagaccaggataccacatctagattcgctgtctcttgaaaggtctgtttagcaaaatcgatgtctccagacttcgcatacatgcaaatctgtgaatttcgaacaatggtaaaattggcaatcccagattttaatgcataactctggatctgccctccagatcttgtcgtggccatatctgcacaagcacccatcacactagatatgataaattcatctggtttaattccagatgccaagagttggtggaacaaagacagggcattttcaaactgtccattttgaacagaacctgcaatcattgatgtccatgagacgacatccaacttaggagttgagttgaaacaccttcgcccgtcatcaattgaaccagaaaacgagtacaaatctaccagagcactgccaatgaactcatcagactgaagattgtttttaaaaatttgagcatgaatttgctttccaacctcaaaagttttatcaccaatacaagccttaagtatgcttgagaatgtaaatttggacggcttcattccttgcctttttatctcagagaaaagacgaagtgcttctcgtgcgtattcagaaaatttagtctctgcttgcaggaggccagcaatcatagcattatacgtgataagattagggttgggtgtaaatttgaaaatttgaatagcactgagcaagttttctgtctttgcatacatatcgagcaatgcagtccctacaacaacgtctatctccaaaccaagcttgactatgtatccatgaagtatttcaccaaattgattcaaattcttgatgcagcatgccttaagtgcacttcctaaagtatagctactcaacctcaacccagatcgatgcattttcacaaggagttcaaaaacctcctcattgacacctgaacgaacataaccagcaatcattgaattccaagaaacttcatccaggactgtggaagtctcaaacaacaatcttgcctgctcaatctggcagcattttgagtacatgtcaataagagaattaaccaaaacaactcgatcactcaatccactcacaataaccaaactgtgaattagcttaccaaatcgtacattcccagtgtgaccgcaaaccccaatggcgcccgcgtaggtaaacttatcgagtttaagaccacacattcttgcccgacagaaagcatgcatgaccttatcatgcatccccctttgggaatacccagaaattaaagagttataagaaatgatattgtgtatgggcattttctcaaacaggttttgagcattacataattcaccacatttgctatacatgtataaaagattgttgagtaagaataaacaaggttggaaggaagttttgatcatgtgtgcatgagcaagctttccatgtatcagagacgcagttttaatggatggtcgaattaatttggtataagttacagagtctaagaacaggtaggagggagaaggttggggatgagtggtgatgggttggggaaatgcggtgtgtggttgtttattgagatagagaacactggaggagtccatggcggaagggaaattaaggtctgaaggcttcagttggagaatcgccatgcttgccccttctaacatgaagctctttccgtagctccggcctttcagcatagaa----------------tcccttcgaaattgtaagatttcattaaaataaaatatttaaaaatgtaagccattcaatatgtaataaaaaaaatcttttcaaaaatattcttaatagggggagtaattaataaggttttattatttcagacatcctatcaaataagggcacacattaaaagcatgtgcaatatgaaaggtcattaactcatttattggaaatgggaatagggtattag-
>_R_Albizia_sinaloensis_Hughes_1576@NODE_1_length_3059_cov_121.517773
------------------------------------------------------------------------------------------------------------------------------------------ataaaccacttcagaaaagaattatataatctaagtaatctgaatctctttcctagtcctccttgtctaattaatcctctggatacaaatgctctttgtttcctaattcctggaactgatgttacttccgctaccagtaatctttacaagaacaagaaccttctctgaagtgatgaaaacgaatagcatctctaagaattacttctctcttctctacttcagatatgagcttcattattgtgtgacaatcaccgcatactctcaaattcttcatcactctcactggcgccgattttggtagaaagagtattccgaaagttaccgctaacttctcgctatgatggttcttcatgcctgttttgccacagagttcaacttctgagatactcaaaggaagcttctcagaatcagagacacttctctttattttccccaacatttcttccaaccgtgagtgaatcaattgattcattgggtgagagtgatctcccaccacaaaggaatgaaccttgtttcctacttcaatccaacttataccaggttcctttttaatccctctatcttgcatgagcttcctaacttctaaagcaggcttctccttcccagcttcaatgtagatattgtacaggagcacataagatgcagctgctcgaggttcgagctctatcactctatccgcaacgcgtttcgccatgatggtgtccttatgaactctacaagcacttaacaaggcacgccataataccggatcattttcaaagcctgaatcaaagataaaattttgggcatcttctaacctcccagcacgacctaataggtcaacaatgcaagcattgtgctttacattagctgctacgccataatccttcttcatggtttcaaagaattgtagtccttcttcaactagacctccatggctacaagcagtcaaaaccccaagatatgtgatttgattgggtttgattccagaagcaatcatcaactcaaaaagtcgtaacgcttctctggcgcatccatgttgtccggtgctacatatcaccacagaccaggatactacatctagattcgctgtctcttgaaaggtctgtttagccaaatcgatgtctccagactttgcatacatgcaaatctgtgaatttcgaacaattgtaaaattggcaatcccagattttaatgcgtaactctggatctgccctccagatcttgtcgtggccatatctgcacaagcacccatcacactagatatgataaattcatctggtttaattccagatgccaagagttgatggaacaaagacagggcattttcaaactgtccattttgaacagaacctgcaatcattgatgtccatgagacgacatccaacttaggagttgagttgaaacaccttcgcccatcgtcaattgaaccagaaaacgagtacaaatctaccagagcgctgccaatgaattcatcagactgaagattgtttttacaaatttgagcatgaatttgctttccaacctcaaaagttttatcaccaatacaagccttaagtatgcttgagaatgtaaatttggacggcttcattccttgccttttcatctcagagaaaagatgaagtgcttctcgtgcgtattcagaaaatgtagtctctgcttgcaggaggccagcaatcatagcattatacgtgataagattagggttgggtgtaaatttgaaaatttgaatagcaatgaacaatttttctgtctttgcatacatatcgagcaatgcagtccctacaacaacgtctatgtccaaaccaagcttgactatgtatccatgaagtatttcaccaaattgattcaaattcttgatgcagcatgccttaagtacacttcctaaagtatagctactcaacatcaacccagatcgatgcattttcacaaggagttcaaaaacctcctcattgacacctgaacgaacataaccagcaatcattgaattccaagaaacttcatccaggactgtggaagtctcgaacaacaatctcgcctgctcgatctggcagcattttgagtacatgtcaataagagaattaaccaaaacaacttgatcactcaatccacccacaacaaccaaactgtgaattagcttaccaaattgtacattcccagtgtgaccgcaaaccccaagggcgcccgcgtaggtaaacttatcaagtttaagaccacccatcctagcctgacagaaagcatgcatgaccatatcatgcatccccctttgggaatacccagaaattaaagagttataagaaatgatattgtgtttgggcattttctcaaacaggttttgagcattatataattcaccacatttgctatacatgtataaaagattgttgagtaagaataaacaaggttggaaggaagtcttgatcatgtgtgcatgagcaagctttccatgtatcagagacgcggttttaatggatgatcgaattaatttggtgtaagttacagagtctaagaacaggtaggagagagaaggttggggatgagtggtgatgggttggggaaatgccgtgtgtggttgtttattgagatagagaacattggaggagtccatggcggaagggaaattaaggtctgaaggcttcagttggcgaatcgacatgcttgccccttctaacatgaaactcgttccgca------gcctttcagcatggaa----------------tcccttcaaaattgcaagatttcattaaaataaaatatttaaaaatgtaaggcattcaatatgaaataaataaaatcttttcaaaaatattcttaatagggagagtaattaataaggttttattatttcagacatcctatcaaatgagggcacacctgaaaagcatgtgcaatatgaaaggtcattaactaatttattggaaatgggaatagggtattag-
>_R_Albizia_subdimidiata_var_minor_Gorts_341@NODE_1_length_2197_cov_54.205189
----------------------------------------------------------------------------------------------------------------------------------------------------------------------------------------------------------------------------------------------------------------------------------------------------------------------------------------------------------------------------------------------------------------------------------------------------------------------------------------------------------------------------------------------------------------------------------------------------------------------------------------------------------------------------------------------------------------------------------------------------------------------------------------------------------------------------------------------------------------------------------------------------------------------------------------------gataaaattttgggcatcttctaacctcccagcacgacctaacaggtcaacaatgcaagcattgtgctttacattagctgctacgtcataatctttcttcatggtttcaaagaattgtagtccttcttcaactagacctccatgactacaagcagtcaaaaccccaagatatgtgatttgattgggtatgattccagaagcaatcatcaactcaaaaagtcgtaacgcttctctggcgcatccatgttgtccggtgctaaatatcaccacagaccaggataccacatctagattcgctgtctcttgaaaggtctgtttagccaaatcgatgtctccagactttgcatacatgcaaatctgtgaatttcgaacaatggtaaaattggtaatcccagattttaaagcataactctggatttgccctccagaccttgtcgtggccatatctgcacaagcacccatcacactagatatgataaattcatctggtttaattccagatgccaagagttgatggaacaaagacagggcattttcaaactgtccattttgaacagagcctgcaatcattgatgtccatgagacgacatccaacttaggagttgagttgaaacaccttcgcccgtcgtcaattgaaccagaaaacgagtacaaatctaccagagcgctgccaatgaactcatcagactgaagattgtttttacaaatttgagcatgaatttgctttccaacctcaaaagttttatcaccaatacaagccttaagtatgcttgagaatgtaaatttggacggcttcattccttgccttttcatctcagagaaaagatgaagtgcttctcgggcgtattgagaaaatttagtctcagcttgcaggaggccagcaatcatagcattatacgtgataagattagggttgggtgtacatttgaaaatttgaatagcactgagcaagttttctgtctttgcatacatatcgagcaatgcagtccctacaacaacgtcaatgtcgaaaccaagcttgactatgtatccatgaagtatttcaccaaattgattcaaattctggatgcagcatgccttaagtacacttcctaaagtatagctactcaacatcaacccagatcgatgcattttcacaaggagttcaaaaacctcctcattgatacctgaacgaacataaccagcaatcattgaattccaagaaacttcatccaggactgtggaagtctcaaacaacaatctcgcctgctcaatctggcagcattttgagtacatgtcaataagagaattaaccaaaacaacttgatcactcaatccactcacaataaccaaactgtgaattagcttaccaaatcgtacattcccagtgtgaccgcaaaccccaagggcgctcgcataggtaaacttgtcaagtttaagaccacccattctagcccgacagaaagcatgcatgaccttatcatgcatccccctttgggaatacccagaaattaaagagttataagaaatgatgttgtgtttgggcattttctcaaacaggttttgagcattacataattcaccacatttgctatacatgtataaaagattgttgagtaagaataaacagggtttgaaggaagtcttgatcatgtgtgcatgagcaagttttccatgtatcacagccgcgcttttaatggatgatcgtattaatttggtgtaagttacagagtctaagaacgggtaggagagagaaggttggggttgagtggtgatgggttggggaaatgcggtgtgtggttgtttattgagatagaaaacattggaggagtccatggcggaagggaaattaaggtctgaaggcttcagttggagaatcgacatgcttgccccttccaacatgaaacgcgttccgcagctccggcccttcagcatagaa----------------tcccttcaaaattgcaggattttattaaaataaaatatttaaaaatgtaaggcattcaatatgtaataaataaaatcttttcaaaaatattcttaatagggagagtaattaataaggttttattatttcggacatcctatcaaataagggcacacatgaaaagcatgtgcaatatgaaaggtcattaactaatttattggaaatggggattgggtattag-
>_R_Albizia_subdimidiata_var_subdimidiata_Ferreira_210@NODE_2_length_686_cov_109.939245
--------------------------------------------------------------------------------------------------------------------------------------------------------------------------------------------------------------------------------------------------------------------------------------------------------------------------------------------------------------------------------------------------------------------------------------------------------------------------------------------------------------------------------------------------------------------------------------------------------------------------------------------------------------------------------------------------------------------------------------------------------------------------------------------------------------------------------------------------------------------------------------------------------------------------------------------------------------------------------------------------------------------------------------------------------------------------------------------------------------------------------------------------------------------------------------------------------------------------------------------------------------------------------------------------------------------------------------------------------------------------------------------------------------------------------------------------------------------------------------------------------------------------------------------------------------------------------------------------------------------------------------------------------------------------------------------------------------------------------------------------------------------------------------------------------------------------------------------------------------------------------------------------------------------------------------------------------------------------------------------------------------------------------------------------------------------------------------------------------------------------------------------------------------------------------------------------------------------------------------------------------------------------------------------------------------------------------------------------------------------------------------------------------------------------------------------------------------------------------------------------------------------------------------------------------gcattacataattcaccacatttgctatacatgtataaaagattgttgagtaagaataaacagggtttgaaggaagtcttgatcatgtgtgcatgagcaagttttccatgtatcacagccgcggttttaatggatgatcgtattaatttggtgtaagttacagagtctaagaacaggtaggagagagaaggttggggatgagtggtgatgggttggggaaatgcggtgtgtggttgtttattgagatagaaaacattggagcagtccatggcggaagggaaattaaggtctgaaggctccagttggagaatcgacatgcttgccccttccaccatgaaacgcgttccgcagctccggcccttcagcatagaa----------------acccttcaaaattgcaggattttattaaaataaaatatttaaaaatgtaaggcattcaatatgtaataaataaaatcttttcaaaaatattcttactagggggagtaattaataaggttttattatttcagacatcctatcaaataaggtcacacatgaaaagcatgcgcaatatgaaagctcattaactaatttattggaaatgggaacagggtattag-
>_R_Albizia_tomentella_Leach_Dunlop_3801@NODE_1_length_3314_cov_247.354958
aagagcaaacttctgctttctttgcttttgtcacttccatatcagatcctttcatgagttcatccgaaaattcaaacatgtctaacaaagatttcctttttcacgctcttgcattatggcaagtggtgtgtgtgtttaataaaccacttcagaaaagaattctataatctaagcaatctgaatctctctcctagtcctccttgtctaattaatcctcaggatacaaatgctctttgttccctgattcctggtactgatgttgcttctgctaccagtaatctttacaagaacaagaaccttctctgaagtgatgaaaacgaatagcatctctaagaattatttctctcttctctacttcagatatgagcttcattattgcgtgacaatcactgcatactctcaaattcttcatcactctcaccggcgccgactttggtagaaagagaattccgaaagctactgctaacttctcgctgtgatggttcttcatgcccgttttgccacttaattcaacttctgagatactcaaaggaagcttctcagaatcagagacacttctctttattttcccgaacatttcttccaaccgtgagtgaatcaattgattcattgggtgtgagtgatctcccaccacaaaggaatgaaccttgtttcctacttcaatccaacttataccaggttcctttttaagccctctattttgcatgagcttcctaacttctaaagcaggcttctccttcccagcttcattatagatattgtaaaggagcacataagatgcagctgctcgaggttcgagctctatcactctatccgcaacatgtttcgccatgacggtgtctttatgaactctgcaagcactcaacaaggcacgccataataccggatcattttcaaagcctgaatcaaagataaaacttttggcatcttctaacctcccagcacgacctaataggtcaacaacacaagcattgtgctttacattagctgctacgccataatctttcttcatggtttcaaagaattttagtccttcttcaactagacctccatggctacaagcagtcaaaaccccaagatatgtgatttgattgggtttgattccagaagcaatcatcaactcaaaaagtcgtaacgcttctctggcgcatccatgttgtccggtgctacatatcatcacagaccaggataccacatctggatttgctgtctcttgaaaggtctgtttagccaaatcgatgtctccagactttgcatacatgcaaatctgtgaatttcgaacaatggtaaaattggcaatcccagattttaatgcataactctggatctgccctccagatcttgtcgtggccatatctgcacaagcacccatcacactagatatgataaattcatctggtttaattccagatgccaagagttgatggaacaaagacagggcattttcaaactgtccattttgaacaaaacctgcaatcattgatgtccatgaaacgacatccaacttaggagttgagttgaaacaccttcgccccttgtcaattgaaccagaaaacgagtacaaatctaccagagcgctgccaatgaactcatcagactgaagattgtctttacaaatttgagcatgaatttgcttaccaacctcaaaagttttatcactaatacaagccttaagtatgcttgagaatgtaaatttggacggcttcattccttgccttttcatctcagagaaaagatgaagtgcttcttgtgtgtattcag------tagtctctgcttgcaggaggccagcaatcatagcattatacgtgataagattagggttgggtgtaaatttgaaaatttgaatagcactgagcaagttttctgtctttgcatacatatcgagcaatgcagtccctacaacaacgtctatgtccaaaccaagcttgactatgtatccatgaagtatttcaccaagttgattcaaattcttgatgcagcatgccttaagtacacttcctaaagtatagctactcaacatcaacccagatcgatgcattttcacaaggagttcaaaaacctcctcattgacacctgatcgaacataaccagcaatcattgaattccaagaaacttcatccaggactgtcgaagtctcaaacaacaatctcgcctgctcaagctggcagcattttgagtacatgtcaataagagaattaaccaaaacaacttgatcactcaatccacccacaataaccaaactgtgaattagcttaccaaatcgtacattcccagtgtgactgcaaaccccaagggtgcccgcataggtaaacttatcaaggttaagaccacccattctagcccgacagaaagcatgcatgaccttatcaagcatccccctttgggaatacccagaaattaaagagttataagaaatgatattgtgtttgggcattttgtcaaacaggttttgagcattacataattcaccacatttgctatacatgtatataagattgttgagtaagaataaacaaggttggaaagaagtcttgatcatgtgtgcatgagcaagttttccatgtattagagacgcagttttaatggatgatcgaattaatttggtgtaagttacagagtctaagaacaggtaggtgagagaaggttggggatgagtggtgatgggttggggaaatgcggtgtgtggttgtttattgagatagagaacattggaggactccatggtggaaaggaaatcaaggtctgaaggcttcagttggagaatcgacatgcttgccccttctaacatgaaactctttccgaagctccggcctttcagcatataa----------------tcccttcaaaattgtaagattttactaaaataaaatatttaaaaatttaaggcattcaatatgtaataaataaaatcttttcaaaaatattcttaatagggagagtaatttataaggttttattatttcagacatcctatcaaataagggcacacgtgaaaagcatgtgcaatatgaaaggtcattaactaatttaatggaaatgggaatagggaattagt
>_R_Albizia_xerophytica_Hughes_1435@NODE_1_length_3264_cov_134.388767
--------------------------------------------------------------------------aacatgtctaacaaagatttcctttttcacacccttgcattatggcaa---gtgtgtgtgtttgataaaccacttcagaaaataattatataatctaagtaatctgaatctctctcctagtcctccttgtctaattaatcctctggatacaaatgctctttgtttcctaattcctggaactgatgttacttctgctaccagtaatctttacaagaacaagaaccttctctgaagtgatgaaaacgaatagcatctctaagaattatttctctcttctctacttcagatatgagcttcattattgtgtgacaatcactgcatactctcaaattcttcatcactctcactggcgccgattttggtagaaagagtattccgaaagttaccgctaacttctcgctatgatggttcttcatgcctgttttgccagtgagttcaacttctgagatactcaaaggaagcttctcagaatcagagacacttctctttattttccccaacatttcttccaaccgtgagtgaatcaactgattcattgggtgagagtgatctcccaccacaaaggaatgaaccttgtttcctacttcaatccaacttataccaggttcctttttaatccctctatcttgcatgagcttcctaacttctaaagcaggcttctccttcccagcttcaatgaagatattgtacaggagcacataagatgcagctgctcgaggttcgagctctatcactctatccgcaacacgtttcgccatgatggtgtccttatgaactctgcaagcacttaacaaggcacgccataataccggatcattttcaaagccagaatcaaagataaaattttgggcatcttctaacctcccagcacgacctaataggtcaacaatgcaagcattgtgctttacattagccgctacgccataatccttcttcatggtttcaaagaattgtagtccttcttcaactagacctccatggctacaagcagtcaaaaccccaagatatgtgatttgattgggtttgattccagaagcaatcatcaactcaaaaagtcgtaacgcttctctggcgcatccatgttgtccggtgctacatatcaccacagaccaggataccacatctagattcgctgtctcttgaaaggtctgtttagccaaatcgatgtctccagactttgcatacatgcaaatctgtgaattttgaacaatggtaaaattggcaatcccagattttaatgcataactctggatctgccctccggatcttgtcgtggccatatctgcacaagcacccatcacactagatatgataaattcatctggtttaattccagatgccaagagttgatggaacaaagacagggcattttcaaactgtccattttgaacagaacctgcaatcattgatgtccatgagacgacatccaacttaggagttgagttgaaacaccttcgcccatcgtcaattgaaccagaaaacgagtacaaatctaccagagcgctgccaatgaactcatcagactgaagattgtttttacaaatttgagcatgaatttgctttccaacctcgaaagttttatcaccaatacaagccttaagtatgcttgagaatgtaaatttggacggcttcatcccttgccttttcatctcagagaaaagatgaagtgcttgtcgtgcgtattcagaaaatgtagtctctgcttgcaggaggccagcaatcatagcattatatgtgataagattagggttgggtgtaaatttgaaaatttgaatagcactgagcaagttttctgtctttgcatacatatcgagcaatgcagtccctacaacaacgtctgtgtccaaaccaagcttgaatatgtatccatgaagtatttcaccaaattgattcaaattcttgatgcagcatgccttaagtacacttcctaaagtatagctactcaacatcaacccagatcgatgcattttcacaaggagttcaaaaacctcctcattgacacctgaacgaacataaccagcaatcattgaattccaagaaacttcatccaggactgtggaagtctcgaacaacaatctcgcctgctcaatctggcagcattttgagtacatgtcaataagagaattaaccaaaacaacttgatcactcaatccacccacaacaaccaaactgtgaattagcttaccaaattgtacattcccagtgtgaccgcaaaccccaagggcgcccacgtaggtaaacttatcaagtttaagaccacccattctagcccgacagaaagcatgcatgaccatatcatgcatccccctttgggaatacccagaaattaaagagttataagaaatgatattgtgtttgggcattttctcaaacaggttttgagcattacataattcaccacatttgctatacatgtataaaagattgttgagtaagaataaacaaggttggaaggaagttttgatcatgtgtgcatgagcaagctttccatgtatcagagacgcggttttaatggatgatcgaattaatttggtgtaagttacagagtctaagaacaggtaggagagagaaggttggggatgagtggtgatgggttggggaaatgccgtgtgtggttgtttattgaggtagagaacattggaggagtccatggcggaagagaaattaaggtctgaaggcttcagttggcgaatcgacatgcttgccccttctaacatgaaactcgttccacagctctggcctttcagcatagaa----------------tcccttcaaaattgcaagatttcattagaataaaatatttaaaaatgtaaggcattcaatatgtaataaataaaatcttttcaaaaatattcttaatagggagagtaaataataaggttttattatttcagacatcctatcaaataagggcacacatg-aaagcatgtgcaatatgaaaggtcattaactaatttattggaaatgggaatagggtattagt
>_R_Archidendron_clypearia_Wieringa_1849@NODE_1_length_2523_cov_538.162306
-------------------------------------------------------------------------------------------------------------------------------------------atgagtacttcagaaaagaattatataatctaagcaatctgaatctctctattagtcctccttatctaattaatcctctggatacaaatgctctctgtttcctaattcctggaactgatgttacttgtgctaccagtaatctttacaagaacaagaaccttctctgaagtgatgaaatcgaatagcatctctaagaattatttctctcttctctacttcagatatgagcttcattattgcgtgacaatcactgcatactctcaaattcttcatcactctcactggtgccgattttggtagaaagagcattccaaaagctactgctaacttctcgctgtgatggttcttcatgcccgttttgccaccgagttcaacttctgagatactcaaaggaagcttctcagaatcagagacactactctttattttccccaacatttcttccaaccgtgagtgaatcaattgattcattgggtgacaatgatctcccaccacaaaggaatgaaccttgtttcctacttcaatccaacttacaccaggttcctttttaatccctctattttgcatgagcttcctaacttctaaagcaggcttctccttcccagcttcattatagatattgtaaaggagcacataagatgcagttgctcgaggttcgagctctatcactctatccgcaatacgttttgccatgacggtgtccttatgaactctacaagcacttaacaaggcacgccataatactggatcattttcaaagcctgaatcaaagataaaattttgggcaacttctaacctcccagcacgacctaataggtcaacaatgcaagcattgtgctttacattagctgctatgccaaaatctttcttcatggtctcaaagaattgaagtccttcttcaactagacctccatggctacaagcagtcaaaaccccaagatatgtgatttgattgggtttgattccagacgcaatcatcaactcaaaaagttgtaaagcttctctggcacatccatgttgtccggtgctgcatatcatcacagaccaggacaccacatctggactcgctgtctcttgaaaggtctgtttagccgaatggatgtctccagactttgcatacatgcaaatctgtgaatttcgaacaatggtaaaattggcaatcccagattttaatgcatgactctgaatctgcccaccagatcttgttgtggccatatctgcacaagcacccatcacactagatatgataaattcatctggtttaattccagatgccaagagttgatggaacaaagatagggcattttcaaactgtccattttgaacagaacctgcaatcattgatgtccatgagacgacatccaacttaggagttgagttgaaacaccttaacccatcttcaattgaaccagaaaatgagtacagatctaccagagcgctgccaataaactcatcagactgaagattgtttttacaaatttgcgcgtgaatttgctttccaacctcaaaagttttatcaccaatacacgccttaagtatgcttgagaatgtaaatttggagggcttcattccttgccttttcatctcagaaaaaagatgaagtgcttctcgtgcgtattcagaaaatttagtctctgcttgcaggaagccagcaatcatagcattatacgtgataagattagggttgggtgtaaacttgaaaacttgaatagcactaagtaagttttcagtcttcgcatacatatcgagcaatgcagtccctacaacaacgtccatgtccaaaccaatcttgaccatgtatccatgaagcatttcaccaaatcgattcaaattcttgttgcagcatgccttaagtacacttcctaaagtatagctactcaacatcaacccagatcgatgcattttcacaaggagttcaaaaacctccttgttaacacctgatcgaacataaccagctatcatcgaattccaagaaacttcatccaggactgtggaagtctcgaacaacaatctcgcctgctcaatctggcagcattttgagtacatatcaataagagaattaactaaaacaacttgatcactcaatccacccacaataaccaaactgtgaattaacttaccaaatcgtacatccccaatgtgaccgcaaaccccaagagcgcccgcgtaggtaaacttatcaagtttaagaccatccattctagcctgacagaaagcacgcatgaccttatcatgcatactcctttgggaatacccagaaattaaagagttatatgaaatgatattgcgtttgggcattttgtcaaacaggttttgagcattacataattcaccgcacttgctatacatgtatagaagattgttgagtaagaataaacagggttggaaggaagtcttgatcatgtgtgcatgagcaagttttccatgtatcgtagatacggttttaacggatgatcgaattaacttggtgtaagttacagagtctaagaacaggtaggagagagaaggttggggatttgcagt-------------------------------------------------------------------------------------------------------------------------------------------------------------------------------------------------------------------------------------------------------------------------------------------------------------------------------------------------------------------------------------------------------------------
>_R_Balizia_elegans_Iganci_870@NODE_1_length_3044_cov_176.862487
--------------------------------------------------------------------------aacatgtctaacaaagatttccttttgcacactcttgcattatggcaaggggtgtgtgtgtttaataaaccactttagaaaagaattatataatcaaagtaatctgagtctctctcttagtcctccttgtctaattaatcctctggatacaaatgctctttgtttcctaattcctggaactgatgttacttctgctaccagtaatctttacaagaacaagaaccttctctgaagtgatgaaaacgaatcgcatctctaagaattatttctctcttttctacttcagatataagcttcattattgcgtgacaatcactgcatactctcaaattcttcatcactctcactggcgccgattttggtagaaagagtattccgaaagctaccgctaacttctcgctgtgatggttcttcatgcccgttttgccactgagttcaacttctgagatactcaaaggaagcttctcagaatcagatacacttctcttaattttccccaacatttctaccaaccgtgagtgaatcaattgattcattgggtgagagttatctcccaccacaaaagaatgaaccttgtttcctacttcaatccaacttatgccaggttcctttttaacccctctattttgcatgagcttcctaacttctaaagcaggtttctccttcccagcttcattgtagatattgtaaaggagcacataagatgcagctgctcgaggttcaagctctatcactctatccgcaacacgtttcgccacgacggtgtccttgtgaactctacaagcacttaacaaggcacgccataatactggatcattttcaaagcctgaatcaaagataaaattttgggcatcttctagcctcccagcacgacctaataggtcaacaatgcaagcattgtgctttacattagctgctatgccaaaatctttcttcatggtctcaaagaattctagtccttcttcaactagacctccatggctacaagcagtcaaaaccccaagatatgtgatttgattgggtttgattccagaagcaatcatcaactcaaaaagttgtaaagcttctctggcacatccatgttgtccggtgctacatatcatcacagaccaggataccacatctggattcgctgtctcttgaaaggtctgtttggccgaatcaatgtctccagactttgcatacatgcaaatctgcgaatttcgaacaatggtaaaattggcaatcccagattttaatgcataactctgaatctgcccaccagatcttgctgtggccatatctgcacaagcacccatcacactagatatgataaattcatctggtttaattccagatgccaagagttgatggaacaaagacagggcattttcaaactgtccattctgaacagaacctgcaatcattgatgtccatgagacgacatccaacttaggagttgagttgaaacaccttagcccgtcttcaattgaaccagaaaatgagtacaaatctaccagagcgctgccaatgaactcatcagactgaagattgtttttacatatttgagcatgaatttgctttccaacctcaaaagttttatcaccaatacaagccttaagtatgcttgagaatgtaaatttggagggcttcattccttgccttttcatctcagagaaaagatgaagtgcttcttgtacgtattcagaaaatttagtctctgcttgcaggaagccagcaatcatagcattataagtgataagattagggttgggtgtaaacttgaaaatttgaatagcactgagtaagttttcagtcttcgcatacatatcgagcaatgcagtccctacaacaacgtctatgtccaaaccaatcttgactatgtatccatgaagcatttcaccaaatcgattcaagttcttgttgcagcatgccttaagtacacttcctaaagtatagctactcaacatcaacccagatcgatgcattttcacaaggagttcaaaagcctccttgttaacacccgatcgaacataaccagctatcattgaattccaagaaacttcatccaggactgtggaagtctcaaacaacaatctcgcttgctcaatctggcagcattttgagtacatatcaataagagaattaaccaaaacaacttgatcactcaatccacccacaataaccaaactgtgaattaacttaccaaatcgtacatccccaatgtgaccgcaaaccccaagagcgcccgcgtaggtaaacttatcaagtttaagaccatccattctagcctgacagaaagcacgcatgaccttatcatgcatacccctttgagaatacccagaaattaaagagttatatgaaatgatattgcgttggggcattttgtcaaacaggttttgagcattacataattcatcgcacttgctatacatgtatagaagattgttgagtaagaataaacagggttggaaggaagtcttgatcatgtgtgcatgagcaagttttccatgtatcgtagataaggttttaacggatgatcgaattaatttggtgtaagttatagagtctaagaacaagtaggagagagaaggttggggatttgcagtgatgggatggggaaatgcgatgtgtgattgtttattgcaatagagaacatcggaggagtccatgatggaaggaaaattaaggtcttgaggcttcagttggagaactgacatgcttgcctcatctgacatgaaactcttttcacagctccggcatataaatgcaacagcataaactcccctcctcccttcaaaattataacattattttaaaatagaatattgacaaatataaggtattttatatgtaaaaaataaaatcttttgaacaatattgttaattgggagtgtaattaacaagggtttttaaattcagacatcctattaaactagggtacacaagaaaaccatgtgtcatatgaaaggtcattaactaatttattgaaaatgtaaattagttaatagt
>_R_Balizia_leucocalyx_Aguilar_1939@NODE_1_length_2422_cov_219.060981
----------------------------------------------------------------------------------------------------------------------------------------------------------------------------------------------------------------------------------------------------------------------------------------------------------------------------------------------------------------------------------------------------------------------------------------------------------------------------------------------------------------------------------------------------------------------------------------------------------------------------------------------------------------------------------------------------------------------------------------------------------------------------------------------------------------------------------------------------------cgccacgatggtgtccttgtgaactctacaagcacttaacaaggcacgccataatactggatcattttcaaagcctgaatcaaagataaagttttgggcatcttctaacctcccagcacgacctaataggtcaacaatgcaagcattgtgctttacattagcttctatgccaaaatctttcttcatggtctcaaagaattctagtccttcttcaactagacctccatggctacaagcagtcaaaaccccaagatatgtgatttgattgggtttgattccagacgcaatcatcaactcaaaaagttgtaaagcttctctggcacatccatgttgtcccgtgctacatatcatcacagaccaggataccacatctggattcgctgtctcttgaaaggtctgtttggccgaatcaatgtctccagactttgcatacatgcaaatctgtgaattttgaacaatggtaaaattggcaatcccagattttaatgcataactctgaatctgcccaccagatcttgctgtggccatatctgcacaagcacccatcacactagatatgataaattcatctggtttaattccagatgccaagagttgatggaacaaagacagggcattttcaaactgtccattttgaacagaacctgcaatcattgatgtccatgagacgacatccaacttaggggttgagttgaaacaccttagcccgtcttcaattgaaccagaaaatgagtacaaatctaccagagcgctgccaatgaactcatcagactgaagattgtttttacatatttgagcatgaatttgctttccaacctcaaaagttttatcaccaatacaagccttaagtatgcttgagaatgtaaatttggagggcttcattccttgccttttcatctcagagaaaagatgaagtgcttcttgagcgtatccagaaaatttagcctctgcttgcaggaagccagcaatcatagcattatacgtgataagattagggttgggtgtaaacttgaaaatttgaatagcactgcgtaagttttcagtctttgcatacatatcgagcaatgcagtccctacaacaacgtctatgtccaaaccaatcttgactatgtatccatgaagcatttcaccaaatcgattcaaattcttgttgcagcatgccttaagtacacttcctaaagtatagctactcaacatcaacccagatcgatgcattttcacaaggagttcaaaaacctccttgctaacacccgaccgaacataaccagctatcattgaattccaagaaacttcgtccaggactgtggaagtctcaaacaacaatctcgcttgctcaatctggcagcattttgagtacatatcaataagagaattaactaaaacaacttgatcactcaatccacccacaataaccaaactgtgaattaacttaccaaatcgtacatccccaaggtgaccgcaaaccccaagagcgcccgtgtaggtaaacttatcaagtttaagaccatccattctagcctgacagaaagcacgcatgaccttatcatgcataaccctttgggaatacccagaaattaaagagttatatgaaatgatattgcgttggggcattttgtcaaacaggttttgagcattacataattcaccgcacttgctatacatgtatagaagattgttgagtaggaataaacagggttggaaggaagtcttgatcatgtgtgcatgagcaagttttccatgtatcgtagataaggttttaacggaggatcgaattaatttggtgtaagttatagagtctaagaacaagtaggagagagaaggttggggatttgcagtgatgggatcgggaaatgcgatgtgtgattgtttattgcaatagagaacatcggaggagtccatgatggaaggaaaattaaggtcttgaggcttcagttgaagaactgacatgcttgcctcatctaacatgaaactcttttcacagctccggcatataaatgcaacagcataaactcccctcctcccttcaaaattataacattattttaaaatagaatattgacaaacataaggtattttatatgtaaaaaataaaatcttttcaacaatattcttaattgggaatgtaattaacaaggggtttttaattcagacatcctattaaactagggcacacaagaaaaccatgtgtcgaatgaaaggtcatttactaatttattggaaatgtaaattagttaatagt
>_R_Balizia_pedicellaris_Queiroz_15529@NODE_1_length_2406_cov_465.909826
----------------------------------------------------------------------------------------------------------------------------------------------------------------------------------------------------------------------------------------------------------------------------------------------------------------------------------------------------------------------------------------------------------------------------------------------------------------------------------------------------------------------------------ttctgagatactcaaaggaagcttctcagaatcagatacacttctctttattttccccaacagttcttccaaccgtgagtgaatcaattgattcattgggtgagagttatctcccaccacaaaagaatgaaccttgtttcccacttcaatccaacttatgccaggttcctttttaacccctctattttgcatgagcttcctaacttctaaagcaggcttctccttcccagcttcattgtagatattgtaaaggagcacataagatgcagctgatcgaggttcaagctctatcactctatccgcaacacgtttcgccatgacggtgtccttgtgaactctacaagcacttaacaaggcacgccataatactggatcagtttcaaagcctgaatcaaagataaaattttgggcatcttctagcctcccagcacgacctaataggtcaacaatgcaagcattgtgctttacattagctgctatgccaaaatctttcttcatggtctcaacgaattctagtccttcttcaactagacctccatggctacaagcagtcaaaaccccaagatatgtgatttgattgggtttgattccagacgcaatcatcaactcaaaaagttgtaaagcttctctagcaaatccatgttgtccggtgctacatatcatcacagaccaggataccacatctggattcgctgtctcttgaaaggtctgtttggccgaatcaatgtctccagactttgcatacatgcaaatctgtgaattacgaacaatggtacaattggcaatcccagattttaatgcataactctgaacctgcccaccagatcttgctgtggccatatctgcacaagcacccatcacactagatatgataaattcatctggtttaattccagatgccaagagttgatggaacaaagacggggcattttcaaactgtccattttgaacagaacctgcaatcattgacgtccatgagacgacatccaacttaggagttgagttgaaacaccttagcccgtcttcaattgaaccagaaaatgagtacaaatctaccagagcgctgccaatgaactcatcagactgaagattgtttttacatatttgagcatgaatttgctttccaacctcaaaagttttatcaccaatacaagccttaagtatgcttgagaatgtaaatttggagggcttcattccttgccttttcatctcagagaaaagatgaagtgcttcttgtgcgtattcagaaaatttagcctctgcttgcaggaagccagcaatcatagcattatacgtgataagattagggttgggtgtcaacttgaaaatttgaatagcactgagtaagttttcagtcttcgcatacatatcgagcaatgcagtccctacaacaacgtctatgtccaaaccaatcttgactatgtatccatgaagcatttcaccaaatcgattcaaattcttgttgcagcatgccttaagtacacttcctaaagtatagctactcaacatcaacccagatcgatgcattttcacaaggagttcaaaaacctccttgttaacacctgatcgaacataaccagctatcattgaattccaagaaacttcatccaggactgtggaagtctcaaacaacaatctcgcccgctcaatctggcagcattttgagtacatatcaataagagaattaactaaaacaacttgatcactcaatccacccacaataaccaaactgtgaattaacttaccaaatcgtacatccccaaggtgaccgcaaaccccaagagctcccgcgtaggtaaacttatcaagtttaagaccatccattctagcctgacagaaagcacgcatgaccttatcatgcatacccctttgggaatatccagaaattaaagagttatatgaaatgatattgcgtttgggcattttgtcaaacaggttttgagcattacataattcaccgcacttgctatacatgtatagaagattgttgagtaagaataaacagggttggaaggaagtcttgatcatgtgcgcatgagcaagttttccatgtatcgtagataaggttttaacggatgatcgaattaatttggtgcaagttatagagtctaagaacaaataggagagagaaggttggggatttgcagtgatgggatggggaaatgcgacgtgtgattgtttattgcaatagagaacatcggaggagtccatgatggaaggaaaattaaggtcttgaggcttcaattggagaactgacatgcttgcctcatctaacatgaaactctttccacagctgcggcatataaatgcaacagcataagctcccctcctcccttcaaaattataacattattttaaaatggaatattgacaaatataaggtattttatatgtaaaaaataaaat-------------------------------------------------------------------------------------------------------------------------------------------------
>_R_Balizia_spnov_Morim_577@NODE_1_length_3224_cov_461.769328
aagatcaaacttctgctttctttgctcatgtaagtttcatatcagatcctttcacgagttcgtccaaaaattcaaacatgtctaacaaagatttccttttgcacactcttgcattatggcaaggggtgtgtgtgtttaataaaccacctcagaaaagaattatataatcaaagtaatctgaatctctctcttagtcctccttgtctaattaatcctctggatacaaatgctctttgtttcctaattcctggaactgatgttacttctgctaccagtaatctttacaagaacaagaaccttctctgaagtgatgaaaacgaatagcatctctaagaattatttctctcttttctacttcagatataagcttcattattgcgtgacaatcactgcatactctcaaattcttcatcactctcactggcgccgattttggtagaaagagtattccgaaagctactgctaacttctcgctgtgatggttcttcatgcccgttttgccactgagttcaacttctgagatactcaaaggaagcttctcagaatcagagacacttctctttattttccccaacatttcttccaaccgtgagtgaatcaattgattcattgggtgagagttatctcccaccacaaaagaatgaaccttgtttcctacttcaatccaacttatgccaggttcctttttaacccctctattttgcatgagcttcctaacttctaaagcaggcttctccttcccagcttcattgtagatattgtaaaggagcacataagatgcagctgctcgaggttcaagctctatcactctatccgcaacacgtttcgccacgacggtgtccttgtgaactctacaagcacttaacaaggcacgccataatactggatcattttcaaagcctgaatcaaagataaaattttgggcatcttctaacctcccggcacgacctaataggtcaacaatgcaagcattgtgctttacattagctgctatgccaaaatctttcttcatggtctcaaagaattgtagtccttcttcaactagacctccatggctacaagcagtcaaaactccaagatatgtgatttgattgggtttgattccagacgcaatcatcaactcaaaaagttgtaaagcttctctggcacatccatgttgtccggtgctacatatcatcacagaccaggataccacatctggattcgctgtctcttgaaaggtctgtttggccgaatcaatgtctccagactttgcatacatgcaaatctgtgaatttcgaacaatggtaaaattggcaatcccagattttaatgcataactctgaatctgcccaccagatcttgctgtggccatatctgcacaagcacccatcacactagatatgataaattcatctggtttaattccagatgccaagagttgatggaacaaagacagggcattttcaaactgtccattttgaacagaacctgcaatcattgatgtccatgagacgacatccaacttaggagttgagttgaaacaccttagaccgtcttcaattgaaccagaaaatgagtacaaatctaccagagcgctgccaatgaactcatcagactgaagattagttttacatatttgagcatgaatttgctttccaacctcaaaagttttatcaccaatacaagccttaagtatgcttgagaatgtaaatttggagggcttcattccttgccttttcatctcagagaaaagatgaagtgcttcttgtgcgtattcagaaaatttagcctccgcttgcaggaagccagcaatcatagcattatacatgataagattagggttgggtgtaaacttgaaaatttgaatagcactgagtaagtttttagtcttcgcatacatatcgagcaatgcagtccctacaacaacgtctatgtccaaaccaatcttgactatgtatccatgaagcatttcaccaaatcgattcaaattcttgttgcagcatgccttaagtacacttcctaaagtatagctactcaacatcaacccagatcgatgcattttcacgaggagttcaaaaacctccttgttagcacctgatcgaacataaccagctatcattgaattccaagaaacttcatccaggactgtggaagtcttaaacaacaacctcgcctgctcaatctggcagcattttgagtacatatcaataagagaattaactaaaacaacttgatcactcaatccacccacaataaccaaactgtgaattaacttaccaaatcgtacatccccaatgtgaccgcaaaccccaagagcgcccgcgtaggtaaacttatcaagtttaagaccatccattctagcctgacagaaagcacgcatgaccttatcatgcatacccctttgggaatacccagaaattaaagagttatatgaaatgatattgcgttggggcattttgtcaaacaggttttgagcattacataattcaccgcacttgctatacatgtatagaagattgttgagtaagaataaacagggttggaacgaagtcttgatcatgtgtgcatgagcaagttttccatgtaccgtagataaggttttaacggatgatcgaattaatttggtgtaagttatagagtctaagaacaagtaggagagagaaggttggggatttgcagtgatgggatggggaaatgcgatgtgtgattgtttattgcaatagagaacatcggaggagtccatgatggcaggaaaattaaggtcctgaggcttcagttggagaactgacatgcttgcctcatctaacatgaaactcttctcacagctccggcatataaatgcaacagcataaactcccctcctcccttcaaaattataacattattttaaaatagaatattgacaaatataaggtatt--------------------------------------------------------------------------------------------------------------------------------------------------------------------t
>_R_Calliandra_bella_LPQ15696@NODE_1_length_2847_cov_361.390253
-----------------------------------------------------------------------------------------------------------------------------------------------------------------------------------------------------------------tcctcccttggatagaaatg-tttttgtttcctagttcaaggagttgaagttacatctgttaccagtaatctttacaagaacaagaaccatctctaaagtgatgaaatcgaatagcatctctaagaattatttctctcttctctacatcagatatgagcttcattatcatgtggcaatcactgcatactctcaaattcttcatcactctcaccggcgctggttttggcaaaaagagtatcccaaaagttaccgctaacttctcactgtgatggttcttcatgcgtgttttgccattgagttcatcttctgagatactcaaaggaagcttcttagtatcagagacagttctctttatcttctccaacatttcttccaatcgtgagtaaatcaattgattcattgggtgagagtgatctcccacaacaaaagaatgaaccttgtttcctacttcaatccaactaataccaggttcctttttaacccctctatcttgcatgagcttcctaacttctaaagcaggcttctccttcccggcttcattgtagatattgtaaagaagcacataagatgcagccgcttgaggttcaagctctattactctatccgcaacatgtttcgccatgacagtatccttttgaactctgcaagcacttaacaaggcgcgccataacactggatcattttcaaatcctgaatcaaagataaaattttgggcatattctaacctcccagcacgacccaacagatcaacgatgcaagcactaagctttacattaggtgctataccataatctttcttcatgatcttgaagaattgtagtccttcttcaactagacctccatggctacaagcagtcaagaccccaagaaatgtgatctgattgggttcaattccagaagcaatcatcatctcaaaaacttgtaatgcttctctcgcacatccatgttgtccggtgctgcatatcaccacagaccaggataccacatctggatttgatgtctcttgaaaggtctgtttagccaaattgatgtctccagactttgcatacatgcaaatctgtgaattttgaacaatcgtaaaattggcaataccagattttaatgcataactctggatttgctctccagatcttgctgtggccatatctgcacaagcacccatcacacaagatatgataaattcatctggtttaattccagatgccaaaagttgatgaaacaaagacagagcattttcaaactgtccattttgaacagaacccgcaatcattgatgtccatgagacgacatccaacttaggagttgagttgaaacaccttatcccgtcttcaattgaaccagaataagagtacaaatccaccagagcgctgccaatgaactcatcagactgaagattgtttttacaaatatgagcatggatttgttttccaacctcaaaagttttatcacccatacaagccttaagtatgcttgagaatgtaaatttggagggcttcattccttgcctttttatctctgagaaaagatgaagtgcttctcctgcatattcagtggagctagtctctgcttgcaggaggccagcaatcatagcattatacgtgataagattagggttgcgcgtaaacttgaaaatctgaatagcactcagtaagttttcagtcttcgcatacatatctagcaatgcagtccctacaacaacgtcaatgtccaaagcaagcttgactatgtatccatgaagcatttcaccaaatcgattcaaagtcttggtgcaacatgccttaagtacagttcctaaagtatagctactcaacatcaacccagatcgatgcattttcacaaggagttcaaaaacctgctctttgacacctgatctaacatagccagcaatcattgaattccaagaaacttcatccaggactgtggaagtatcaaacaacaatcttgcttgctcaatctggcaacattttgagtacatgtcaataagagaattaaccaaaacaacttgatcactcaatccacccacaataaccaaactgtgaattagcttaccaaatcgtacatccctagtgtgaccgcaaaccccaagagcgccagcataggtaaacttatcaagtttaagaccacccattctagctcgacagaaagcatgcatgaccttatcatgcatacccctttgggaatacccagaaattaaagagttatatgaaatgatattgtgtttgggcattttgtcaaacaggttttgagcataacataattcaccacatttgctatacatgtatagaagattgttgagtaagaataaatagggttggaaggaagtcttgatcatgtgcgcatgagcaagtttcccatgtatcaaagacatggttttaacagatgattgaattaatttggtataggctacagagtcaaagaacaagtaggagggccaaggttggggatgcatagtaatgggttggggaaattcaatgtgtggttgcttatt------gagtacattggaggagtccatgatggaagagaagttcaggtctggaggctccagttagagaatctacatgcttaccccttctaacatgaaactcgttccgcagcttctgcctttcagcatattc----------------ccccttcaaagttctaatattttattaaaataaaatattgaaaaatacaaggcaatcaatatgtaataaagaaaatcttttcaaaaatatttttaatagggagagtaattaataaggttttattatttcagaaatcctataaaataaggcca---------------------------------------------------------------------
>_R_Cathormion_obliquifoliolatum_Wieringa_6519@NODE_1_length_3079_cov_316.068452
aagatcaaacttctgccttctttgctcatgtaagtttcatatcagatcctttcacgagttcgtccaaaaattcaaacatgtctaacaaagatttccttttgcacactcttgcattatggcaaggggtgtgtgtgtttaataaaccacttcagaaaagaatgatataatcaaagtaatctgaatctctctcttggtcctccttgtctaattaatcctctgcatacaaatgctctttgtttcctaattcctggaactgatgttacttctgctaccagtaatctttacaagaacaagaaccttctctgaagtgatgaaaacgaatagcatctctaagaattatttctctcttttctacttcagatataagcttcattattgcgtgacaatcactgcatactctcaaattcttcatcaccctcactggcgccgattttggtagaaagagtattccgaaagctacagctaacttctcgctgtgatggttcttcatgcccgttttgccactgagttcaacttttgagatactcaaaggaagcttctcagaatcagatacacttctctttattttccccaacatttcttccaaccgtgagtgaatcaattgattcattgggtgagagttatctcccaccacaaaagaatgaaccttgtttcctacttcaatccaacttatgccaggttcctttttaacccctctattttgcatgagattcctaacttctaaagcaggcttctccttcccagcttcattgtagatattgtaaaggagcacataagatgcagcagctcgaggttcaagctctatcactctatccgcaacacgtttcgccacgacggtgtccttgtgaactctacaagcacttaacaaggcacgccataatactggatcattttcaaaacctgaatcaaagataaaattttgggcatcttctagcctcccagcacgacctaataggtcaacaatgcaagcattgtgctttacattagctgctatgccaaaatctttcttcatggtctcaaagaattgtagtccttcttcaactagacctccatgactacaagcagtcaaaaccccaagatatgtgatttgattgggtttgattccagacgcaatcatcaactcaaaaagttgtaaagcttctctggcacatccatgttgtccggcgctacatatcatcacagaccaggataccacatctggattcgctgtctcttgaaaagtctgtttagccgagtcaatgtctccagactttgcatacatgcaaatctgtgaatttcgaacaatggtaaaattcacaatccctgattttaatgcataactctgaatctgcccaccagatcttgctgtggccatatctgcacaagcacccatcacactagatatgataaattcatctggtttaattccagatgccaagagttgatggaacaaagacacggcattttcaaactgtccattttgaacagaacctgcaatcattgatgtccatgagacgacatccaacttaggagttgagttgaaacaccttagaccgtcttcaattgaaccagaaaatgagtacaaatctaccagagcgctgccaatgaactcatcagactgaagattgtttttacatatttgagcatgaatttgctttccaacctcaaaagttttatcaccaatacaagccttaagtatgcttgagaatgtaaatttggagggcttcattccttgccttttcatctcagagaaaagatgaagtgcttcttgtgcgtattcagaaaatttagcctccgcttgcaggaagccagcaatcatagcattatacatgataagattagggttgggtgtaaacttgaaaatttgaatagcactgagtaagtttttagtctttgcatacatatcgagcaatgcagtccctacaacaacgtctatgtccaaaccaatcttgactatgtatccatgaagcatttcaccaaatcgattcaaattcttgttgcagcatgccttaagtacacttcctaaagtatagctactcaacatcaacccagatcgatgcattttcacaaggagttcaaaaacctccttgttaacacctgatcgaacataaccagctatcattgaattccaagaaacttcatccaggactgtggaagtctcaaacaacaatctcgcttgctcaatctggcagcattttgagtacatatcaataagagaattaactaaaacaacttgatcactcaatccacccacaataaccaaactgtgaattaacttaccaaatcgtacatccccaatgtgaccgcaaaccccaagagcgcccgcgtaggtaaacttatcgagtttaagaccatccattctagcctgacagaaagcacgcatgaccttatcatgcatacccctttgggaatacccagaaattaaggagttatatgaaatgatattgcgttggggcattttttcaaacaggttttgagcattacataattcatcgcacttgctatacatgtatagaagattgttgagtaagaataaacagggttggaaggaagtcttgatcatgtgcgcatgagcaagttttccatgtatcgtagataaggttttaacggatgatcgaattaatttggtgtaagttatagagtctaagaacaagtaggagagagaaggttggggatttgcagtgatgggatggggaaatgcgatgtgtgattgtttattgcaatagagaacatcggaggagtccatgatggaaggaaaattaaggtcttgaggcttcagttggagaactgacatgcttgcctcatctaacatgaaactctttttacagctccggcatataaatgcaacagcataaactcccctcctccc------------------------------------------------------------------------------------------------------------------------------------------------------------------------------------------------------------------------t
>_R_Hydrochorea_corymbosa1_Bonadeu_655@NODE_1_length_3088_cov_312.269041
aagatcaaacttctgctctctttgctcttgtcagtttcatatcagatcctttcacgagttcgtccaaaaattcaaacatgtctaacaaagatttccttttgcacactcttgcattatgccaaggggaatgtgtgtttaataaaccacttcagaaaagaattatataatcaaagtaatctgaatctctctcttagtcctccttgtctaattaatcctctggatacaaatgctctttgtttcctaattcctggaactgatgttacttctgctaccagtaatctttacaagaacaagaaccttctctgaagtgatgaaaacgaatagcatctctaagaattatttctctcttttctacttcagatataagcttcattattgcgtgacaatcactgcatactctcaaattcttcatcactctcactggcgccgattttggtagaaagagtattccgaaagctacagctaacttctcgctgtgatggttcttcatgcccgttttgccactgagttcaacttctgagatactcaaaggaagcttctcagaatcagatacacttctctttattttccccaacatttcttccaaccgtgagtgaatcaattgattcattgggtgagagttatctcccaccacaaaagaatgaaccttgtttcctacttcaatccagcttatgccaggttcctttttaacccctctattttgcatgagcttcctaacttctaaagcaggcttctccttcccagcttcattgtagatattgtaaaggagcacataagatgcagctgctcgaggttcaagctctatcactctatccgcaacacgtttcgccaccacggtgtccttgtgaactctacaagcacttaacaaggcacgccataatactggatcattttcaaagcctgaatcaaagataaagttttgggcatcttctaacctcccggcccgacctaataggtcaacaatgcaagcattgtgctttacattagctgctatgccaaaatctttcttcatggtctcaaagaattgtagtccttcttcaactagacctccatggctacaagcagtcaaaaccccaagatatgtgatttgattgggtttgattccagacgcaatcatcaactcaaaaagttgtaaagcttctctggcacatccatgttgtccggcgctacatatcatcacagaccaggataccacatctggattcgctgtctcttgaaaagtctgtttagccgagtcaatgtctccagactttgcatacatgcaaatctgtgaatttcgaacaatggtaaaattcgcaatccctgattttaatgcataactctgaatctgcccaccagatcttgctgtggccatatctgcacaagcacccatcacactagatatgataaattcatctggtttaattccagatgccaagagttgatggaacaaagacagggcattttcaaactgtccattttgaacagaacctgcaatcattgatgtccatgagacgacatccaacttaggagttgagttgaaacaccttagaccgtcttcaattgaaccagaaaatgagtacaaatctaccagagcgctgccaatgaactcatcagactgaagattgtttttacatatttgagcatgaatttgctttccaacctcaaaagttttatcaccaatacaagccttaagtatgcttgagaatgtaaatttggagggcttcattccttgccttttcatctcagagaaaagatgaagtgcttcttgtacgtattcagaaaatttagtctctgcttgcaggaagccagcaatcatagcattatacgtgataagattagggttgggtgtaaacttgaaaatttgaatagcactgagtaagttttcagtcttcgcatacatatcgagcaatgcagtccctacaacaacgtctatgtccaaaccaatcttgactatgtatccatgaagcatttcaccaaatcgattcaaattcttgttgcagcatgccttaagtacacttcctaaagtatagctactcaacatcaacccagatcgatgcattttcacaaggagctcaaaaacctccttgttaacacccgatcgaacataaccagctatcattgaattccaagaaacttcatccaggactttggaagtctcaaacaacaatctcgcttgctcaatctggcagcattttgagtacatatcaataagagaattaactaaaacaacttgatcactcaatccacccacaataaccaaattgtgaattaacttaccaaatcgtacatccccaatgtgaccgcaaaccccaagagcgcctgcgtaggtaaacttatcaagtttaagaccatccattctagcctgacggaaagcacgcatgaccttatcatgcatacccctttgggaatacccagaaattaaagagttatatgaaatgatattgcgttggggcattttgtcaaacaggttttgagcattacataattcatcgcacttgctatacatgtagagaagattgttgagtaagaataaacagggttggaaggaagtcttgatcatgtgtgcatgagcaagttttccatgtatcgtagataaggttttaacggatgatcgaattaatttggtgtaagttatagagtctaagaacaagtaggagagagaaggttggggatttgcagtgatgggatggggaaatgcgatgtgtgattgtttattgcaatagagaacatcggaggagtccatgatggaaggaaaattaaggtcttgaggcttcagttggagaactgacatgcttgcctcatctaacatgaaactcttttcacagctccggcatataaatgcaacagcataaactccccttctcccttcaaaattataacattattttaaaatagaatattgac-----------------------------------------------------------------------------------------------------------------------------------------------------------------------------------
>_R_Hydrochorea_corymbosa2_Iganci_862@NODE_1_length_3157_cov_530.938104
aagatcaaacttctgctctctttgctcttgtcagtttcatatcagatcctttcacgagttcgtccaaaaattcaaacatgtctaacaaagatttccttttgcacactcttgcattatggcaaggggaatgtgtgtttaataaaccacttcagaaaagaattatataatcaaagtaatctgaatctctctcttagtcctccttgtctaattaatcctctggatacaaatactctttgtttcctaattcctggaactgatgttacttctgctaccagtaatctttacaagaacaagaaccttctctgaagtgatgaaaacgaatagcatctctaagaattatttctctcttttctacttcagatataagcttcattattgcgtgacaatcactgcatactctcaaattcttcatcactctcactggcgccgattttggtagaaagagtattccgaaagctacagctaacttctcgctgtgatggttcttcatgcctgttttgccactgagttcaacttctgagatactcaaaggaagcttctcagaatcagatacacttctctttattttccccaacatttcttccagccgtgagtgaatcaattgattcattgggtgagagttatctcccaccacaaaagaatgaaccttgtttcctacttcaatccagcttatgccaggttcctttttaacccctctattttgcatgagcttcctaacttctaaagcaggcttctccttcccagcttcattgtagatattgtaaaggagcacataagatgcagctgctcgaggttcaagctctatcactctatccgcaacacgttgtgccacgatggtgtccttgtgaactctacaagcacttaacaaggcacgccataatactggatcattttcaaaacctgaatcaaagataaaattttgggcatcttctagcctcccagcacgacctaataggtcaacaatgcaagcattgtgctttacattagctgctatgccaaaatctttcttcatggtctcaaagaattgtagtccttcttcaactagacctccatggctacaagcagtcaaaaccccgagatatgtgatttgattgggtttgattccagacgcaatcatcaactcaaaaagttgtaaagcttctctggcacatccatgttgtccggtgctacatatcatcacagaccaggataccacatctggattcgctgtctcttgaaaggtctgtttggccgaatcaatgtctccagactttgcatacatgcaaatctgtgaatttcgaacaatggtaaaattggcaatcccagattttaatgcataactctgaatctgcccaccagatcttgctgtggccatatctgcacaagcacccatcacactagatatgataaattcatctggtttaattccagatgccaagagtcgatggaacaaagacatggcattttcaaactgtccattttgaacagaacctgcaatcattgatgtccatgagacgacatccaacttaggagttgagttgaaacaccttagcccgtcttcaattgaaccagaaaatgagtacaaatctaccagagcgctgccaatgaactcatcagactgaagattgtttttacatatttgagcatgaatttgctttccaacctcaaaagttttatcaccaatacaagccttaagtatgcttgagaatgtaaatttggagggcttcattccttgccttttcatctcagagaaaagatgaagtgcttcttgtacgtattcagaaaatttagtctctgcttgcaggaagccagcaatcatagcattatacgtgataagattagggttgggtgtaaacttgaaaatttgaatagcactgagtaagttttcagtcttcgcatacatatcgagcaatgcagtccctacaacaacgtctatgtccaaaccaatcttgactatgtatccatgaagcatttcaccaaatcgattcaaattcttgttgcagcatgccttaagtacacttcctaaagtatagctactcaacatcaacccagatcgatgcattttcacaaggagttcaaaaacctccttgttaacacccgatcgaacataaccagctatcattgaattccaagaaacttcatccagaactttggaagactcaaacaacaatctcgcttgctcaatctggcagcattttgagtacatatcaataagagaattaactaaaacaacttgatcactcaatccactcacaataaccaaactgtgaattaacttaccaaatcgtacatccccaatgtgaccgcaaaccccaagagcgcccgcgtaggtaaacttatcaagtttaagaccatccattctagcctgacagaaagcacgcatggccttatcatgcatacccctttgggaatacccagaaattaaagagttatatgaaataatattgcgttggggcattttgtcaaacaggttttgagcattacataattcatcgcacttgctatacatgtatagaagattgttgagtaagaataaacagggttggaaggaagtcttgatcatgtgtgcatgagcaagttttccatgtatcgtagataaggttttaacggatgatcgaattaatttggtgtaagttatagagtctaagaacaagaaggagagagaaggttggggatttgcagtgatgggatggggaaatgcgatgtgtgattgtttattgcaatagagaacatcggaggagtccatgatggaaggaaaattaaggtcttgaggcttcagttggagaactgacatgcttgcctcatctaacatgaaactgttttcacagctccggcgtataactgcaacagcataaactcccctcctcccttcaaaattataacattattttaaaatagaatattgacaaatataaggtattttatacg-------------------------------------------------------------------------------------------------------------------------------------------------------------t
>_R_Hydrochorea_marginata_Morim_563@NODE_1_length_3400_cov_280.554619
aagatcaaacttctgctttctttgctcatgtaagtttcatatcagatcctttcacgagttcgtccaaaaattcaaacatgtctaacaaagatttccttttgcacactcttgcattatggcaaggggaatgtgtgtttaataaaccacttcagaaaagaattatataatcaaagtaatctgaatctctctcttagtcctccttgtctaattaatcctctggatacaaatactctttgtttcctaattcctggaactgatgttacttctgctaccagtaatctttacaagaacaagaaccttctctgaagtgatgaaaacggatagcatctctaagaattatttctctcttttctacttcagatataagcttcattattgcgtgacaatcactgcatactctcaaattcttcatcactctcactggcgccgattttggtagaaagagtattccgaaagctacagctaacttctcgctgtgatggttcttcatgcccgttttgccactgagttcaacttccgagatactcaaaggaagcttctcagaatcagatacacttctctttattttccctaacatttcttccaaccgtgagtgaatcaattgattcattgggtgagagttatctcccaccacaaaagaatgaaccttgtttcctacttcaatccagcttatgccaggttcctttttaacccctctattttgcatgagcttcctaacttctaaagcaggcttctccttcccagcttcattgtagatattgtaaaggagcacataagatgcagctgctcgaggttcaagctctatcactctatccgcaacacgttgtgccacgatggtgtccttgtgaactctacaagcacttaacaaggcacgccataatactggatcattttcaaaacctgaatcaaagataaaattttgggcatcttctagcctcccagcacgacctaataggtcaacaatgcaagcattgtgctttacattagctgctatgccaaaatctttcttcatggtctcaaagaattgtagtccttcttcaactagacctccatggctacaagcagtcaaaaccccaagatatgtgatttgattgggtttgattccagacgcaatcatcaactcaaaaagttgtaaagcttctctggcacatccatgttgtccggtgctacatatcatcacagaccaggataccacatctggattcgctgtctcttgaaaggtctgtttggccgaatcaatgtctccagactttgcatacatgcaaatctgtgaatttcgaacaatggtaaaattggcaatcccagattttaatgcataactctgaatctgcccaccagatcttgctgtggccatatctgcacaagcacccatcacactagatatgataaattcatctggtttaattccagatgccaagagttgatggaacaaagacagggcattttcaaactgtccattttgaacagaacctgcaatcattgatgtccatgagacgacatccaacttaggagttgagttgaaacaccttagcccgtcttcaattgaaccagaaaatgagtacaaatctaccagagcgctgccaatgaactcatcagactgaagattgtttttacatatttgagcatgaatttgctttccaacctcaaaagttttatcaccaatacaagccttaagtatgcttgagaatgtaaatttggagggcttcattccttgccttttcatctgagagaaaagatgaagtgcttcttgtgcgtaatcagaaaatttagtctctgcttgcaggaagccagcaatcatagcattatacgtgataagattagggttgggtgtaaacttgaaaatttgaatggcactgagtaagttttcagtcttcgcatacatatcgagcaatgcagtccctacaacaacgtctatgtccaaaccaatcttgactatgtatccatgaagcatttcaccaaatcgattcaaattcttgttgcagcatgccttaagtacacttcctaaagtatagctactcaacatcaacccagatcgatgcattttcacaaggagctcaaaaacctccttgttaacacccgatcgaacataaccagctatcattgaattccaagaaacttcatccaggactttggaagtctcaaacaacaatctcgcttgctcaatctggcagcattttgagtacatatcaataagagaattaactaaaacaacttgatcactcaatccacccacaataaccaaactgtgaattaacttaccaaatcgtacatccccaatgtgaccgcaaaccccaagagcgcctgcgtaggtaaacttatcaagtttaaaaccatccattctagcctgacagaaagcacgcatgaccttatcatgcatacccctttgggaatacccagaaattaaagagttatatgaaataatattgcgttggggcattttgtcgaacaggttttgagcattacataattcatcgcacttgctatacatgtatagaagattgttgagtaagaataaacagggttggaacgaagtcttgatcatgtgtgcatgagcaaattttccatgtatcgtagataaggttttaacggatgatcgaattaatttggtgtaagttatagagtctaagaacaagaaggagagagaaggttggggatttgcagtgatgggacggggaaatgcgatgtgtgattgtttattgcaatagagaacatcggaggagtccatgatggaaggaaaattaaggtcttgaggcttcagttggagaactgacatgcgtgcctcatctaacatgaaactcttttcacagctccgtcataaaaatgcaacagcataaactcccctcctcccttcaaaattataacattattttaaaatagaatattgacaaatataaggtattttatacgtaaaaaataaaatcttttgaacaatatcgttaattgggagtgtaattaacaagggtttttaaattcagacatcctattagatgtgtttggattagaagaatagttcctggagaaaaaatgaaaaagtgatatataagtagaatagattaagtgagaga
>_R_Jupunba_asplenifolia_Ekman_6383@NODE_2_length_544_cov_17.357602
----------------------------------------------------------------------------------------------------------------------------------------------------------------------------------------------------------------------------------------------------------------------------------------------agaacaagaaccttctctgaagtgatgaaaacgaatagcatctctaagaattatttctctctcttctacttcagatataagcttcattattgcgtgacaatcactgcatactctcaaattcttcatcactctcactggcgccgattttggtagaaagagtattccgaaagctacagctaacttctcgctgtgatggttcttcatgcccgttttgccactgagttcaacttctgagatactcaaaggaagcttctcagaatcagagacacttctctttattttccccgacatttcttccaaccgtgagtgaatcaattgattcattgggtgagagttatctcccaccacaaaagaatgaaccttgtttcctacttcaatccaacttatgccaggttcctttttaacccctctattttgcatgagcttcctaacttctaaagcaggcttctccttcccagcttcattgtagatattgtaaaggagcacataagatgcagctgctcgaggttcaagctctatcactctatccgcaacacgttttgcc---------------------------------------------------------------------------------------------------------------------------------------------------------------------------------------------------------------------------------------------------------------------------------------------------------------------------------------------------------------------------------------------------------------------------------------------------------------------------------------------------------------------------------------------------------------------------------------------------------------------------------------------------------------------------------------------------------------------------------------------------------------------------------------------------------------------------------------------------------------------------------------------------------------------------------------------------------------------------------------------------------------------------------------------------------------------------------------------------------------------------------------------------------------------------------------------------------------------------------------------------------------------------------------------------------------------------------------------------------------------------------------------------------------------------------------------------------------------------------------------------------------------------------------------------------------------------------------------------------------------------------------------------------------------------------------------------------------------------------------------------------------------------------------------------------------------------------------------------------------------------------------------------------------------------------------------------------------------------------------------------------------------------------------------------------------------------------------------------------------------------------------------------------------------------------------------------------------------------------------------------------------------------------------------------------------------------
>_R_Jupunba_barbouriana_Iganci_847@NODE_1_length_3114_cov_239.658215
aagagcaaacttctgctttctttgcttttgtcactttcgtatcagatcctttcatgagttcatccaaaaattcaaacatgtctaacaaagatttcctttttcacactcttgcatcatggcaag---tgtgtgtgtttaataaaccacttcagaaaagaattatataatctaagtaatctgaatctctctcttagtcctccttgtctaattaatcctctggatacaaatgctctctgtttcctaattcctgggactgatgttacttctgctaccagtaatctttacaagaacaagaaccttctctgaagtgatgaaaacgaatagcatctctaagaattatttctctcttttctacttcagatataagcttcattattgcgtgacaatcactgcatactctcaaattcttcatcactctcactggcgccgattttggtagaaagagtattccgaaagctacagctaacttctcgctgtgatggttcttcatgcccgttttgccactgagttcaacatctgagatactcaaaggaagcttctcagaatcagatacacttctctttattttccccaacatttcttccaaccgtgagtgaatcaattgattcattgggtgagagttatctcccaccacaaaagaatgaaccttgtttcctacttcaatccaacttatgccaggttcctttttaacccctctattttgcatgagcttcctaacttctaaagcaggcttctccttcccagcttcattgtagatattgtaaaggagcacataagatgcagctgctcgaggttcaagctctatcactctatccgcaacacgtttcgccatgacggtgtccttgtgaactctacaagcacttaacaaggcacgccataatactggatcattttcaaagcctgaatcaaagataaaattttgggcatcttctagcctcccagcacgacctaataggtcaacaatgcaagcattgtgctttacattagctgctatgccaaaatctttcttcatggtctcaaagaattgtagtccttcttcaactagacctccatggctacaagcagtcaaaaccccaagatatgtgatttgattgggtttgattccagacgcaatcatcaactcaaaaagttgtaaagcttctctggcacatccatgctgtccggtgctacatatcatcgcagaccaggataccacatctggattcgctgtctcttgaaaggtctgtttggccgaatcaatgtctccagactttgcatacatgcaaatctgtgaatttcgaacaatggtaaaactggcaatcccagattttaatgcataactctgaatctgcccaccagatcttgctgtggccatatctgcacaagcacccatcacaatagatatgataaattcatctggtttaattccagatgctaagagttgatggaacaaagacagggcattttcaaactgtccattgtgaacagaacctgcaatcattgatgtccatgagacgacatccaacttaggagttgagttgaaacaccttagcccgtcttcaattgaaccagaagatgagtacaaatctaccagagcgctgccaatgaactcatcagactgaagattgtttttacatatttgagcatgaatttgctttccaacctcaaaagttttatcaccaatacaagccttaagtatgcttgagaatgtaaatttggagggcttcattccttgtcttttcatctcagagaaaagatgaagtgcttcttgtgcgtattcagaaaatttagcctctgcttgcaggaagccagcaatcatagcattatacgtgataagattagggttgggtgtaaacttgaaaatttgaatagcactgagtaagttttcagtcttcgcatacatatcgagcaatgcagtccctacaacaacgtctttgtccaaaccaatcttgactatgtatccatgaagcatttcaccaaatcgattcaaattcttgttgcagcatgccttaagtacacttcctaaagtatagctactcaacatcaacccagatcgatgcattttcacaaggagttcaaaaacctccttgttaacacccgatcgaacataaccagctatcattgaattccaagaaacttcatccaggactgtggaagtctcaaacaacaatctcgcttgctcaatctggcagcattttgagtacatatcaataagagaattaactaaaacaacttgatcactcaatccacccacaacaaccaaactgtgaattaacttaccaaatcgtacatccccaatgtgaccgcaaaccccaagagcgcccgcgtaggtaaacttatcgagtttaagaccatccattctagcctgacagaaagcacgcatgaccttatcatgcatacccctttgggaatacccagaaattaaagagttatatgaaatgatattgcgttggggcattttgtcaaacaggttttgagcattacatgattcaccgcacttgctatacatgtatagaagattgttgagtaagaataaacagggttggaaggaagtcttgatcatgtgtgcatgagcaagttttccatgtatcgtagataaggttttaacggatgatcgaattaatttggtgtaagttatagagtctaagaacaagtaggagagagaaggttggggatttgcagtgatgggatggggaaatgcgatgtgtgattgtttattgcaatagagaacatcggaggagtccatgatggaaggaaaattaaggtcttgaggcttcagttggagaactgacatgcttgcctcatctaccatgaaactcttttcacagctccggcatataaatgcaacagcataaactcccctcctcccttcaaaattataacattattttaaaatagaatattgacaaatataaggaattttatatgtaaaaaataaaatcttttgaacaatattcttaattgggagtgtaattaagaagggtttttaaattcagacatcctattaaactagggtacacaagaaaaccatgtgtcatatgaaaggtcattaactaagttattggaaatgtaaattagttaatcgt
>_R_Jupunba_cochleata_Bonadeu_673@NODE_1_length_953_cov_350.055936
-------------------------------------------------------------------------------------------------------------------------------------------------------------------------------------------------------------------------------------------------------------------------------------------------------------------------------------------------------------------------------------------------------------------------------------------------------------------------------------------------------------------------------------------------------------------------------------------------------------------------------------------------------------------------------------------------------------------------------------------------------------------------------------------------------------------------------------------------------------------------------------------------------------------------------------------------------------------------------------------------------------------------------------------------------------------------------------------------------------------------------------------------------------------------------------------------------------------------------------------------------------------------------------------------------------------------------------------------------------------------------------------------------------------------------------------------------------------------------------------------------------------------------------------------------------------------------gaaacaccttagcccgtcttcaattgaaccagaaaatgagtacaaatctaccagagcgctgccaatgaactcatcagactgaagattgtttttacatatttgagcatgaatttgctttccaacctcaaaagttttatcaccaatacaagccttaagtatgcttgagaatgtaaatttggagggcttcattccttgccttttcatctcagagaaaagatgaagtgcttcttgtgcgtattcagaaaatttagcctctgcttgcaggaagccagcaatcatagcattaaacgtgataagattagggttgggtgtaaacttgaaaatttgaatagcactgagtaagttttcagtctttgcatacatatcgagcaatgcagtccctacaacaacgtctatgtccaaaccaatcttgaccatgtatccatgaagcatttcaccaaatcgattcaaattcttgttgcagcatgccttaagtacacttcctaaagtatagctactcaacatcaacccagatcgatgcattttcacaaggagttcaaaaacgtccttgttaacaccagatcgaacataaccagctatcattgaattccaagaaacttcatccaggactgtggaagtctcaaacaacaatctcgcctgctcaatctggcagcattttgagtacatatcaataagagaattaactaaaacaacttgatcactcaatccacccacaataaccaaactgtgaattaacttaccaaatcgtacatccccaaggtgaccgcaaaccccaagagctcctgcgtaggtaaacttatcaagtttaagaccatccattctagcctgacagaaagcacgcatgaccttatcatgcatacccctttgggaatatccagaaattaaagagttatatgaaatgatattgcgtttgggcattttgtcaaacaggttttgagcattacataattcac-----------------------------------------------------------------------------------------------------------------------------------------------------------------------------------------------------------------------------------------------------------------------------------------------------------------------------------------------------------------------------------------------------------------------------------------------------------------------------------------------------------------------------------------------------------------------------------------------------------------
>_R_Jupunba_cochleata_Bonadeu_673@NODE_2_length_750_cov_41.732541
aagagcaaacttctgctttctttgcttttggcactttcgtatcagatcctttcatgagtttatccaaaaattcaaacatgcctaacaaagatttcctttttcacactcttgcatcatggcaagtg-tgtgtgtgtttaataaaccacttcagaaaagaattatataatccaagtaatctgaatctctctcttagtcctccttgtctaattaatcctctggatacaaatgctctttgtttcctaattcctggaactgatgttacttctgctaccagtaatctttacaagaacaagaaccttctctgaagtgatgaaaacgaatagcatctcttagaattatttctctctcttctacttcagatataagcttcattattgcgtgacaatcactgcatactctcaaattcttcatcactctcactggcgccgattttggtagaaagagtattccgaaagctaccgctaacttctcgctgtgatggttcttcatgcccgttttgccactgag------ttctgagatactcaaaggaagcttctcagaatcagatacacttctctttattttccccaacagttcttccaaccgcgagtgaatcaattgattcattgggtgagagttatctcccaccacaaaagaatgaaccttgtttcccacttcaatccaacttatgccaggttcctttttaacccctctattttg----------------------------------------------------------------------------------------------------------------------------------------------------------------------------------------------------------------------------------------------------------------------------------------------------------------------------------------------------------------------------------------------------------------------------------------------------------------------------------------------------------------------------------------------------------------------------------------------------------------------------------------------------------------------------------------------------------------------------------------------------------------------------------------------------------------------------------------------------------------------------------------------------------------------------------------------------------------------------------------------------------------------------------------------------------------------------------------------------------------------------------------------------------------------------------------------------------------------------------------------------------------------------------------------------------------------------------------------------------------------------------------------------------------------------------------------------------------------------------------------------------------------------------------------------------------------------------------------------------------------------------------------------------------------------------------------------------------------------------------------------------------------------------------------------------------------------------------------------------------------------------------------------------------------------------------------------------------------------------------------------------------------------------------------------------------------------------------------------------------------------------------------------------------------------------------------------------------------------------------------------------------------------------------------------------------------------------------------------------------------------------------------------------------------------------------------------------
>_R_Jupunba_commutata_Maguire_46145@NODE_1_length_3036_cov_150.735722
aagatcaaacttcttctttctttgcttttgtcactttcatatcagatcctttcatgagttcgtccaaaaattcaaacatgtctaacaaagatttccttttgcacactcttgcattatggcaactggtgtgtgtgtttaataaaccacttcagaaaagaattatataatcgaagtaatctgaatctctctcctagtcctccttgtctaattaatcctccggaaacaaatgctctttgtttcctaattgctggaactgatgttacttctgctaccagtaatctttacaagaacaagaaccttctctgaagtgatgaaaacgaatagcatctctaagaattatttctctcttttctacttcagatataagcttcattattgcgtgacaatcactgcatactctcaaattcttcatcactctcactggcgccgattttggtagaaagagtattccgaaagctaccgctaacttctcgctgtgatggttcttcatgcctgttttgccactgagttcaacatctgagatactcaaaggaagcttctcagaatcagagacatttctctttattttccccaacatttcttccaaccgtgagtgaatcaattgattcattgggtgagagttatctcccaccacaaaagaatgaaccttgtttcctacttcaatccaacttatgccaggttcctttttaacccctctattttgcatgagcttcctaacttctaaagcaggcttctccttcccagcttcattgtagatattgtaaaggagcacataagatgcagctgctcgaggttcaagctctatcactctatccgcaacacgtttcgccacgacggtgtccttgtgaactctacaagcacttaacaaggcacgccataatactggatcattttcaaagcctgaatcaaagataaaattttgggcatcttctagcctcccagcacgacctaataggtcaacaatgcaagcattgtgctttacattagctgctatgccaaaatctttcttcatggtctcaaagaattgtagtccttcttcaactagacctccatggctacaagcagtcaaaaccccaagatatgtgatttgattgggtttgattccagaagcaatcatcaactcaaaaagttgtaaagcttctctggcacatccatgttgtccggtgctacatatcatcacagaccaggataccacatctggattcgctgtctcttgaaaggtctgtttggccgaatcaatgtctccagactttgcatacatgcaaatctgtgaatttcgaacaatggtaaaattcgcaatcccagattttaatgcataagtctgaatctgcccaccagatcttgctgtggccatatctgcacaagcacccatcacactagatatgataaattcatctggtttaattccagatgccaagagttgatggaacaaagacagggcattttcaaactgtccattttgaacagaacctgcaatcattgatgtccatgagacgacatccaacttaggagttgagtcgaaacaccttagcccgtcttcaattgaaccagaaaatgagtacaaatctaccagagcgctgccaatgaactcatcagactgaagattgtttttacatatttgagcatgaatttgctttccaacctcaaaagttttatcaccaatacaagccttaagtatgcttgagaatgtaaatttggagggcttcattccttgccttttcatctcagagaaaagatgaagtgcttcttgtgcgtattcagaaaatttagcctctgcttgcaggaagccagcaatcatagcattatacgtgataagattagggttgggtgtaaacttgaaaatttgaatagcactgagtaagttttcagtcttcgcatacatatcgagcaatgcagtccctacaacaacgtccatgtccaaaccaatcttgactatgtatccatgaagcatttcaccaaatcgattcaaattcttgttgcagcatgccttaagtacacttcctaaagtatagctactcaacatcaacccagatcgatgcattttcacaaggagttcaaaaacctccttgttaacacccgatcgaacataaccagctatcattgaattccaagaaacttcatccaggactgtggaagtctcaaacaacaatctcgcttgctcaatctggcagcattttgagtacatatcaataagagaattaactaaaacaacttgatcactcaatccacccacaacaaccaaactgtgaattaacttaccaaatcgtacatccccaatgtgaccgcaaaccccaagagcgcccgcgtaggtaaacttatcgagtttaagaccatccattctagcctgacagaaagcatgcatgaccttatcatgcatacccctttgggaatacccagaaattaaagagttatatgaaatgatattgcgttggggcattttgtcaaacaggttttgagcattacataattcaccgcacttgctatacatgtatagaagattgttgagtaagaataaacagggttggaaggaagtcttgatcatgtgtgcatgagcaagttttccatgtatcgtagataaggttttaacggatgatcgaattaatttggtgtaagttatagagtctaagaacaaataggagagagaaggttggggatttgcagtgatgggatgggtaaatgcgatgtgtgattgtttattgcaatagagaacatcggaggagtccatgatggaaggaaaattaaggtcttgaggcttcagttggagaactgacatgctgacctcatctaacatgaaactcttttcacagctccggcatataaatgcaacagcataaactcccctcctcccttcaaaattataacattattttaaaatagaatattgacaaatataaggtatt--------------------------------------------------------------------------------------------------------------------------------------------------------------------t
>_R_Jupunba_commutata_Maguire_46145@NODE_2_length_508_cov_143.716937
--------------------------------------------------------------------------------------------------------------------------------------------------------------------------------------------------------------------------------------------------------------------------------------------------------------------------------------------------------------------------------------------------------------------------------------------------------------------------------------------------------------------------------------------------------------------------------------------------------------------------------------------------------------------------------------------------------------------------------------------------------------------------------------------------------------------------------------------------------------------------------------------------------------------------------------------------------------------------------------------------------------------------------------------------------------------------------------------------------------------------------------------------------------------------------------------------------------------------------------------------------------------------------------------------------------------------------------------------------------------------------------------------------------------------------------------------------------------------------------------------------------------------------------------------------------------------------------------------------------------------------------------------------------------------------------------------------------------------------------------------------------------------------------------------------------------------------------------------------------------------------------------------------------------------------------------------------------------------------------------------------------------------------------------------------------------------------cctaaagtatagctactcaacatcaacccagatcgatgcattttcacaaggagttcaaaaacctccttgttaacacctgatcgaacataaccagctatcattgaattccaagaaacttcatccaggattgtggaagtctcaaacaacaatctcgcttgctcaatctgacagcattttgagtacatatcaataagagaattaactaaaacaacttgatcactcaatccacccacaacaatcaaactgtgaattaacttaccaaatcgtacatccccaatgtgaccgcaaaccccaagagcgcccgcgtaggtaagcttatcgagtttaagaccatccattctagcctgacagaaagcacgcatgaccttatcatgcataccccttcgggaatacccagaaattaaagagttatatgaaatgatattgcgtttgggcattttgtcaaacaggttttgagcattacataattcaccgcacttgctatacatgtatagaagattgttgagta-----------------------------------------------------------------------------------------------------------------------------------------------------------------------------------------------------------------------------------------------------------------------------------------------------------------------------------------------------------------------------------------------------------------------------------------------------------------------------------------------------------------------------------------------------------------------------
>_R_Jupunba_filamentosa_Lima_7487@NODE_1_length_947_cov_289.994253
--------------------------------------------------------------------------------------------------------------------------------------------------------------------------------------------------------------------------------------------------------------------------------------------------------------------------------------------------------------------------------------------------------------------------------------------------------------------------------------------------------------------------------------------------------------------------------------------------------------------------------------------------------------------------------------------------------------------------------------------------------------------------------------------------------------------------------------------------------------------------------------------------------------------------------------------------------------------------------------------------------------------------------------------------------------------------------------------------------------------------------------------------------------------------------------------------------------------------------------------------------------------------------------------------------------------------------------------------------------------------------------------------------------------------------------------------------------------------------------------------------------------------------------------------------------------------------------------------------------------------------accagagcgctgccaatgaactcatcagactgaagattgtttttacatatttgagcatgaatttgctttccaacctcaaaagttttatcaccaatacaagccttaagtatgcttgagaatgtaaatttggagggcttcattccttgccttttcatctcagagaaaagatgaagtgcttcttgtgcgtattcagaaaatttagcctctgcttgcaggaagccagcaatcatagcattatacgtgataagattagggttgggtgtcaacttgaaaatttgaatagcactgagtaagttttcagtcttcgcatacatatcgagcaatgcagtccctacaacaacgtctatgtccaaaccaatcttgactatgtatccatgaagcatttcaccaaatcgattcaaattcttgttgcagcatgccttaaatacacttcctaaagtatagctactcaacatcaacccagatcgatgcattttcacaaggagttcaaaaacctccttgttaacacctgatcgaacataaccagctatcattgaattccaagaaacttcatccaggactgtggaagtctcaaacaacaatctcgcctgctcaatctggcagcattttgagtacatatcaataagagaattaactaaaacaacttgatcactcaatccacccacaataaccaaactgtgaattaacttaccaaatcgtacatccccaaggtgaccgcaaaccccaagagctcccgcgtaggtaaacttatcaagtttaagaccatccattctagcctgacagaaagcacgcatgaccttatcatgcatacccctttgggaatatccagaaattaaagagttatatgaaatgatattgcgtttgggcattttgtcaaacaggttttgagcattacataattcaccacacttgctatacatgtatagaagattgttgagtaagaataa----------------------------------------------------------------------------------------------------------------------------------------------------------------------------------------------------------------------------------------------------------------------------------------------------------------------------------------------------------------------------------------------------------------------------------------------------------------------------------------------------------------------------------------------------------------------
>_R_Jupunba_filamentosa_Lima_7487@NODE_2_length_803_cov_46.673554
aagagcaaacttctgctttctttgcttttggcactttcgtatcagatcctttcatgagttcatccaaaaattcaaacatgtctaacaaagatttcctttttcacactcttgcatcatggcaagtg-tgtgtgtgtttaataaaccacttcagaaaagaattatataatctacgtaatctgaatctctctcttagtcctccttgtctaattaatcctctggatacaaatgctctttgtttcctaattcctggaactgatgttacttctgctaccagtaatctttacaagaacaagaaccttctctgaagtgatgaaaacgaatagcatctctaagaattatttctctcttttctacttcagatataagcttcattattgcgtgacaatcactgcatactctcaaattcttcatcactctcactggcgccgattttggtagaaagagtattccgaaagctacagctaacttctcgctgtgatggttcttcatgcccgttttgccactgag------ttctgagatactcaaaggaagcttctcagaatcagatacacttctctttattttccccaacagttcttccaaccgtgagtgaatcaattgattcattgggtgagagttatctcccacca---------------------------caatccaacttatgccaggttcctttttaacccctctattttgcatgagcttcctaacttctaaagcaggcttctcc------------------------------------------------------------------------------------------------------------------------------------------------------------------------------------------------------------------------------------------------------------------------------------------------------------------------------------------------------------------------------------------------------------------------------------------------------------------------------------------------------------------------------------------------------------------------------------------------------------------------------------------------------------------------------------------------------------------------------------------------------------------------------------------------------------------------------------------------------------------------------------------------------------------------------------------------------------------------------------------------------------------------------------------------------------------------------------------------------------------------------------------------------------------------------------------------------------------------------------------------------------------------------------------------------------------------------------------------------------------------------------------------------------------------------------------------------------------------------------------------------------------------------------------------------------------------------------------------------------------------------------------------------------------------------------------------------------------------------------------------------------------------------------------------------------------------------------------------------------------------------------------------------------------------------------------------------------------------------------------------------------------------------------------------------------------------------------------------------------------------------------------------------------------------------------------------------------------------------------------------------------------------------------------------------------------------------------------------------------------------------------------------------------------------
>_R_Jupunba_filamentosa_Lima_7487@NODE_3_length_776_cov_113.878398
------------------------------------------------------------------------------------------------------------------------------------------------------------------------------------------------------------------------------------------------------------------------------------------------------------------------------------------------------------------------------------------------------------------------------------------------------------------------------------------------------------------------------------------------------------------------------------------------------------------------------------------------------------------------------------caatccaacttatgccaggttcctttttaacccctctattttgcatgagcttcctaacttctaaagcaggcttctccttcccagcttcattgtagatattgtaaaggagcacataagatgcagctgctcgaggttcaagctctatcactctatccgcaacacgtttcgccatgacggtgtccttgtgaactctacaagcacttaacaaggcacgccataatactggatcagtttcaaagcctgaatcaaagataaaattttgggcatcttctagcctcccagcacgacctaataggtcaacaatgcaagcattgtgctttacattagctgctatgccaaaatctttcttcattgtctcaaagaattctagtccttcttcaactagacctccatggctacaagcagtcaaaaccccaagatatgtgatttgattgggtttgattccagacgcagtcatcaactcaaaaagttgtaaagcttctctagcacatccatgttgtccggtgctacatatcatcacagaccaggataccacatctggattcgctgtctcttgaaaggtctgtttggccgaatcaatgtctccagactttgcatacatgcaaatctgtgaattacgaacaatggtacaattggcaatcccagattttaatgcataactctgaacctgcccaccagatcttgctgtggccatatctgcacaagcacccatcacactagatatgataaattcatctggtttaattccagatgccaagagttgatggaacaaagac---------------------------------------------------------------------------------------------------------------------------------------------------------------------------------------------------------------------------------------------------------------------------------------------------------------------------------------------------------------------------------------------------------------------------------------------------------------------------------------------------------------------------------------------------------------------------------------------------------------------------------------------------------------------------------------------------------------------------------------------------------------------------------------------------------------------------------------------------------------------------------------------------------------------------------------------------------------------------------------------------------------------------------------------------------------------------------------------------------------------------------------------------------------------------------------------------------------------------------------------------------------------------------------------------------------------------------------------------------------------------------------------------------------------------------------------------------------------------------------------------------------------------------------------------------------------------------------------------------------------------------------------------------------------------------------------
>_R_Jupunba_floribunda_Iganci_883@NODE_1_length_2253_cov_527.559283
-------------------------------------------------------------------------------------------------------------------------------------------------------------------------------------------------------------------------------------------------------------------------------------------------------------------------------------------------------------------------------------------gtgacaatcactgcatactctcaaattcttcatcactctcactggcgccgattttggtagaaagagtattccgaaagctaccgctaacttctcgctgtgatggttcttcatgtccgttttgccactgagttcaacttctgagatactcaaaggaagcttctcagaatcagatacacttctctttattttccccaacatttcttccaaccgtgagtgaatcaattgattcattgggtgagagttatctcccaccacaaaagaatgaaccttgtttcctacttcaatccaacttatgccaggttcctttttaacccctctattttgcatgagcttcctaacttctaaagcaggcttctccttcccagcttcattgtagatattgtaaaggagcacataagatgcagctgctcgaggttcaagctctatcactctatccgcaacacgtttcgccacgacggtgtccttgtgaactctacaagcacttaacaaggcacgccataatactggatcattttcaaagcctgaatcaaagataaaattttgggcatcttctagcctcccagcacgacctaataggtcaacaatgcaagcattgtgctttacattagctgctatgccaaaatctttcttcatggtctcaaagaattctagtccttcttcaactagacctccatggctacaagcagtcaaaaccccaagatatgtgatttgattgggtttgattccagacgcaatcatcaactcaaaaagttgaaaagcttctctggcacatccatgttgtccggtgctacatatcatcacagaccaggataccacatctggattcgccgtctcttgaaaggtctgtttggccgaatcaatgtctccagactttgcatacatgcaaatctgtgaatttcgaacaatggtaaaattcgcaatcccagattttaatgcataactctgaatctgcccaccagatcttgctgtggccatatctgcacaagcacccatcacactagatatgataaattcatctggtttaattccagatgccaagagttgatggaacaaagacagggcattttcaaactgtccattttgaacagaacctgcaatcattgatgtccatgagacgacatccaacttaggagttgagtcgaaacaccttagcccgtcttcaattgaaccagaaaatgagtacaaatctaccagagcgctgccaatgaactcatcagactgaagattgtttttacatatttgagcatgaatttgctttccaacctcaaaagttttatcaccaatacaagccttaagtatgcttgagaatgtaaatttggagggcttcattccttgccttttcatctcagagaaaagacgaagtgcttcttgtgcgtattcagaaaatttagcctctgcttgcaggaagccagcaatcatagcattatacgtgataagattagggttgggtgtaaacttgaaaatttgaatagcactgagtaagttttcagtctttgcatacatatcgagcaatgcagtccctacaacaacgtctatgtccaaaccaatcttgactatgtatccatgaagcatttcaccaaatcgattcaaattcttgttgcagcatgccttaagtacacttcctaaagtatagctactcaacatcaacccagatcgatgcattttcacaaggagttcaaaaacctccttgttaacacctgatcgaacataaccagctatcattgaattccaagaaacttcatccaggactgtggaagtcttaaacaacaatctcgcctgctcaatctggcagcattttgagtacatatcaataagagaattaactaaaacaacttgatcactcaatccacccacaataaccaaactgtgaattaacttaccaaatcgtacatccccaaggtgaccgcaaaccccaagagcgcccgcgtaggtaaacttatcaagtttaagaccatccattctagcctgacagaaagcacgcatgaccttatcatgcatacccctttgggaatacccagaaattaaagagttatatgaaatgatattgcgttggggcattttgtcaaacaggttttgagcattacaaaattcaccgcacttgctatacatgtatagaagattgttgagtaagaataaacagggttggaaggaagtcttgatcatgtgcgcatgagcaagttttccatgtatcgtagataaggttttaacggaggatcgaattaatttggtgtaagttatagagtctaagaacaa-------------------------------------------------------------------------------------------------------------------------------------------------------------------------------------------------------------------------------------------------------------------------------------------------------------------------------------------------------------------------------------------------------------------------------------------------
>_R_Jupunba_floribunda_Iganci_883@NODE_2_length_662_cov_35.900855
-----------------------------------------------------------------------------------------------------------------------------------------------------------------------------------------------------------------------------------------------------------------------------------------------------------------------------------------------------------------------------------------------------------------------------------------------------------------------------------------------------------------------------------------------------------------------------------------------------------------------------------------------------------------------------------------------------------------------------------------------------------------------------------------------------------------------------------------------------------------------------------------------------------------------------------------------------------------------------------------------------------------------------------------------------------------------------------------------------------------------------------------------------------------------------------------------------------------------------------------------------------------------------------------------------------------------------------------------------------------------------------------------------------------------------------------------------------------------------------------------------------------------------------------------------------------------------------------------------------------------------------------------------------------------------------------------------------------------------------------------------------------------------------------------------------------------------------------------------------------------------------------------------------------------------------------------------------------------------------------------------------------------------------------------------------------------------------------------------------------------------------------------------------------------------------------------------------------------------------------------------------------------------------------------------------------------------------------------------------------------------------------------------------------------------------------------------------------------------------------------------------------------------------------------------------------------------------------------------------------------------------------------------------agttttccatgtatcgtagataaggttttaacggaggatcgaattaatttggtgtaagttatagagtctaagaacaagtaggagagagaaggttggggatttgcagtgatgcgatggggaaatgcgatgtgtgattgtttattgcaatagagaacatccgaggagtccatgatggaaggaaaattaaggtcttgaggcttcagtaggagaactgacatgcttgcctcatctaacatgaaactcttttcacagctccggcatataaatgcaacagcaaaaactcccctcctcccttcaaaattataacattattttaaaatagaacattgacaaatataaggtattttatatgtaaaaaataaaatcttgtcaacaatattcttaattgggagtgtaattaacaagggtttttaaattcagacatcctattaaactagggtacacaagaaaaccatgagtgtgtttagat--------------------tagc----------------a
>_R_Jupunba_floribunda_Iganci_883@NODE_3_length_591_cov_9.400778
aagatcaaacttctgctttctttgcttttgtcactttcatatcagatcctttcatgagttcgtccaaagattcaaacatggccaacaaagatttccttttgcacactcttgcattatggcaaggggtgtgtgcgttaaataaaccacttcagaaaagaattatataatcaaagtaatctgaatctctctcttagccctccttgtctaattaatcctctggatacaaatgctatttgtttcctaattcctggaactgatgttacttctgctaccagtaatctttacaggaacaagaaccttctctaaagtgatgaaaacgaatagcatctctaagaattatttctctctgctctacttcagatataagcttcattattgcgtgacaatcactgcatactctcaaattcttcatcactctcactggcgccgattttggtagaaagagtattccgaaag-----------------------------------------------------------------------------------------------------------------------------------------------------------------------------------------------------------------------------------------------------------------------------------------------------------------------------------------------------------------------------------------------------------------------------------------------------------------------------------------------------------------------------------------------------------------------------------------------------------------------------------------------------------------------------------------------------------------------------------------------------------------------------------------------------------------------------------------------------------------------------------------------------------------------------------------------------------------------------------------------------------------------------------------------------------------------------------------------------------------------------------------------------------------------------------------------------------------------------------------------------------------------------------------------------------------------------------------------------------------------------------------------------------------------------------------------------------------------------------------------------------------------------------------------------------------------------------------------------------------------------------------------------------------------------------------------------------------------------------------------------------------------------------------------------------------------------------------------------------------------------------------------------------------------------------------------------------------------------------------------------------------------------------------------------------------------------------------------------------------------------------------------------------------------------------------------------------------------------------------------------------------------------------------------------------------------------------------------------------------------------------------------------------------------------------------------------------------------------------------------------------------------------------------------------------------------------------------------------------------------------------------------------------------------------------------------------------------
>_R_Jupunba_idiopoda_Quesada_1718@NODE_1_length_2126_cov_167.994632
-----------------------------------------------------------------------------------------------------------------------------------------------------------------------------------------------------------------------------------------------------------------------------------------------------------------------------------------------------------------------------------------------------------------------------------------------------------------------------------------------------------------------------------------------------------------------------------------------------------------------------------------------------------------------------------------------------------------------------------------------------------------------------------------------------------------------------------------------------------------------------------------------------------cataatactggatcattttcaaagcctgaatcaaagataaaattttgggcatcttctagcctcccagcacgacctaataggtcaacaatgcaagcattgtgctttacattagctgctatgccaaaatctttcttcatggtctcaaagaattgtagtccttcttcaactagacctccatggctacaagcagtcaaaaccccaagatatgtgatttgattgggtttgattccagaagcaatcatcaactcaaaaagttgtaaagcttctctggcacatccatgttgtccggtgctacatatcatcacagaccaggataccacatctggattcgctgtctcttgaaaggtctgtttggccgaatcaatgtctccagactttgcatacatgcaaatctgtgaatttcgaacaatggtaaaattggcaatcccagattttaatgcataactctgaatctgcccaccagatcttgctgtggccatatctgcacaagcacccatcacactagatatgataaattcatctggtttaattccagatgccaagagttgatggaacaaagacagggcattttcaaactgtccattttgaacagaacctgcaatcattgatgtccatgagacgacatccaacttaggagttgagtcgaaacaccttagcccgtcttcaattgaaccagaaaatgagtacaaatctatcagagcgctgccaatgaactcatcagactgaagattgtttttacatatttgagcatgaatttgctttccaacctcaaaagttttatcaccaatacaagccttaagtatgcttgagaatgtaaatttggagggcttgattccttgccttgtcatctcagagaaaagatgaagtgcttcttgtgcgtattcagaaaatttagcctctgcttgcaggaagccagcaatcatagcattatacgtgataagattagggttgggtgtaaacttgaaaatttgaatagcactgagtaagttttcagtctttgcatacatatcgagcaatgcagtccctacaacaacgtctatgtccaaaccaatcttgactatgtatccatgaagcaattcaccaaatcgattcaaattcttgttgcagcatgccttaagtacacttcctaaagtatagctactcaacatcaacccagatcgatgcattttcacaaggagttcaaaaacctccttgttaacacctgatcgaacataaccagctatcattgaattccaagaaacttcatccaggactgtggaagtcttaaacaacaatctcgcctgctcaatctggcagcattttgagtacatatcaataagagaattaactaaaacaacttgatcactcaatccacccacaataaccaaactgtgaattaacttaccaaatcgtacatccccaaggtgaccgcaaaccccaagagcgcccgtgtaggtaaacttatcaagtttaagaccatccattctagcctgacagaaagcacgcatgaccttatcatgcatacccctttgggaatacccagaaattaaagagttatatgaaatgatattgcgtttgggcattttgtcaaacaggttttgagcattacataattcaccgcacttgctatacatgtatagaagattgttgagtaagaataaacagggttggaaggaagtcttgatcatgtgtgcatgagcaagttttccatgtatcgtagataaggttttaacggatgatcgaattaatttggtgtaagttatagagtctaagaacaaataggagagagaaggttggggatttgcagtgatgggatgggtaaatgcgatgtgtgattgtttattgcaatagagaacatcggaggagtccatgatggaaggaaaattaaggtcttgaggcttcagttggagaactgacatgcttgcctcatctaacctgaaactcttttcgcagctccggcatataaatgcaacagcataaactccgctcctcccttaaaaattataacattattttaaaattgaatattgacaaatataaggtattttatatgtaaaaaataaaatcttttcaataatattcttaattgggagtgtaattaataaggtttttttaattcagacatcctattaaactaggg-----------------------------------------------------------------------
>_R_Jupunba_idiopoda_Quesada_1718@NODE_2_length_599_cov_45.670498
-------------------------------------------------------------------------------------------------------------------------------------------------------------------------------------------------------------------------------------------------------------------------------------------------acaagaaccttctctgaagtgatgaaaacgaatagcatctctaagaattatttctctcttctctacttcagatatgagcttcattattgtgtgacaatcactgcatactctcaaattcttcatcactctcactggcgccgattttggtagaaagagtattccaaaagctaccgctaacttctcgctgtgatggttcttcaagcctgttttgccaatgagttcaacatctgagatactcaaaggaagcttctcagaatcagagacacttctctttattttccccaacatttcttccaaccgtgagtgaatcaattgattcattgggtgagagttatctcccaccacaaaagaatgaaccttgtttcctacttcaatccaacttatgccaggttcctttttaacccctctattttgcatgagcttcctaacttctaaagcaggcttctccttcccagcttcattgtagatattgtaaaggagcacataagatgcagctgctcgaggttcaagctctatcactctatctgcaacacatttcgccacgacggtgtccttgtgaactctagaagcacttaacaaggcacgccataatactggat-----------------------------------------------------------------------------------------------------------------------------------------------------------------------------------------------------------------------------------------------------------------------------------------------------------------------------------------------------------------------------------------------------------------------------------------------------------------------------------------------------------------------------------------------------------------------------------------------------------------------------------------------------------------------------------------------------------------------------------------------------------------------------------------------------------------------------------------------------------------------------------------------------------------------------------------------------------------------------------------------------------------------------------------------------------------------------------------------------------------------------------------------------------------------------------------------------------------------------------------------------------------------------------------------------------------------------------------------------------------------------------------------------------------------------------------------------------------------------------------------------------------------------------------------------------------------------------------------------------------------------------------------------------------------------------------------------------------------------------------------------------------------------------------------------------------------------------------------------------------------------------------------------------------------------------------------------------------------------------------------------------------------------------------------------------------------------------------------------------------------------------------------------------------------------------------------------------------------------------------------------------------
>_R_Jupunba_laeta_Mori_25147@NODE_1_length_957_cov_195.644318
---------------------------------------------------------------------------------------------------ttcacactcttgcatcatggcaag---tgtgtgtgtttaataaaccacttcagaaaagaattatataatccaagtaatctgaatctctctcttagtcctccttgtctaattaatcctctggatacaaatgctctttgtttcctaattcctggaactgatgttacttctgctaccagtaatctttacaagaacaagaaccttctctgaagtgatgaaaacgaatagcatctctaagaattatttctctcttttctacttcagatataagcttcattattgcgtgacaatcactgcatactctcaaattcttcatcactctcactggcgccgattttggtagaaagagtattccgaaagctaccgctaacttctcgctgtgatggttcttcatgcccgttttgccactgagttcaacttctgagatactcaaaggaagcttctcagaatcagatacacttctctttattttccccaacagttcttccaaccgtgagtgaatcaattgattcattgggtgagagttatctcccaccacaaaagaatgaaccttgtttcctacttcaatccaacttatgccaggttcctttttaacccctctattttgcatgagcttcctaacttctaaagcaggcttctccttcccagcttcattgtagatattgtaaaggagcacataagatgcagctgctcgaggttcaagctctatcactctatccgcaacacgtttcgccatgacggtgtccttgtgaactctacaagcacttaacaaggcacgccataatactggatcagtttcaaagcctgaatcaaagataaaattttgggcatcttctagcctcccagcacgacctaataggtcaacaatgcaagcattgtgctttacattagctgctatgccaaaatctttcttcatggtctcaaagaattctagtccttcttcaactagacctccatggctac--------------------------------------------------------------------------------------------------------------------------------------------------------------------------------------------------------------------------------------------------------------------------------------------------------------------------------------------------------------------------------------------------------------------------------------------------------------------------------------------------------------------------------------------------------------------------------------------------------------------------------------------------------------------------------------------------------------------------------------------------------------------------------------------------------------------------------------------------------------------------------------------------------------------------------------------------------------------------------------------------------------------------------------------------------------------------------------------------------------------------------------------------------------------------------------------------------------------------------------------------------------------------------------------------------------------------------------------------------------------------------------------------------------------------------------------------------------------------------------------------------------------------------------------------------------------------------------------------------------------------------------------------------------------------------------------------------------------------------------------------------------------------------------------------------------------------------------------------------------------------------------------------------------------------------------------------------------------------------------------------------------------------------------------------------------------------------------
>_R_Jupunba_laeta_Mori_25147@NODE_2_length_767_cov_211.924638
----------------------------------------------------------------------------------------------------------------------------------------------------------------------------------------------------------------------------------------------------------------------------------------------------------------------------------------------------------------------------------------------------------------------------------------------------------------------------------------------------------------------------------------------------------------------------------------------------------------------------------------------------------------------------------------------------------------------------------------------------------------------------------------------------------------------------------------------------------------------------------------------------------------------------------------------------------------------------------------------------------------------------------------------------------------------------------------------------------------------------------------------------------------------------------------------------------------------------------------------------------------------------------------------------------------------------------------------------------------------------------------------------------------------------------------------------------------------------------------------------------------------------------------------------------------------------------------------------------------------------------------------------------------------------------------------------------------------------------------------------------------------------------------------------------------------------------------------------------------------------------------------------------------------------------------------------------------------------------------------------------------------------------------------------------------------------------------------------------------------------------------------------------------------------------------------------------------------------------------------------------------------catatcaataagagaattaactaaaacaacttgatcactcaatccacccacaataaccaaactgtgaattaacttaccaaatcgtacatccccaaggtgaccgcaaaccccaagagctcccgcgtaggtaaacttatcaagtttaagaccatccattctagcttgacagaaagcacgcatgaccttatcatgcatacccctttgggaatacccagaaattaaagagttatatgaaatgatattgcgtttgggcattttgtcaaacaggttttgagcattacataattcaccgcacttgctatacatgtatagaagattgttgagtaagaataaacagggttggaaggaagtcttgatcatgtgcgcatgagcaagttttccatgtatcgtagataaggttttaacggatgatcgaattaatttggtgtaagttatagagtctaagaacaaataggagagagaaggttggggatttgcagtgatgggatggggaaatgcgacgtttgattgtttattgcaatagagaacatcggaggagtccatgatggaaggaaaattaaggtcttgaggcttcagttggagaactgacatgcttgcctcatctaacatgcaactctttccacagctccggcatataaatgcaacagcataaactcccctcctcccttcaaaattatatcattattttaaaatggaatattgacaaatataaggtattttatatgtaaaaaataaaatcttttcaataatattcttaattgggagtg--------------------------------------------------------------------------------------------------------------------
>_R_Jupunba_laeta_Mori_25147@NODE_3_length_663_cov_657.037543
------------------------------------------------------------------------------------------------------------------------------------------------------------------------------------------------------------------------------------------------------------------------------------------------------------------------------------------------------------------------------------------------------------------------------------------------------------------------------------------------------------------------------------------------------------------------------------------------------------------------------------------------------------------------------------------------------------------------------------------------------------------------------------------------------------------------------------------------------------------------------------------------------------------------------------------------------------------------------------------------------------------------------------------------------------------------------------------------------------------------------------------------------------------------------------------------------------------------------------------------------------------------------------------------------------------------------------------------------------------------------------------------------------------------------------------------------------------------------------------------------------------------------------------------------------------------------------------------------------------------------------------------------------actgaagattgtttttacatatttgagcatgaatttgctttccaacctcaaaagttttatcaccaatacaagccttaagtatgcttgagaatgtaaatttggagggcttcattccttgccttttcatctcagagaaaagatgaagtgcttcttgtgcgtattcagaaaatttagcctctgcttgcaggaagccagcaatcatagcattatacgtgataagattagggttgggtgtcaacttgaaaatttgaatagcactgagtaagttttcagtcttcgcatacatatcgagcaatgcagtccctacaacaacgtctatgtccaaaccaatcttgacaatgtatccatgaagcatttcaccaaatcgattcaaattcttgttgcagcatgccttaagtacacttcctaaagtatagctactcaacatcaacccagatcgatgcattttcacaaggagttcaaaaacctccttgttaacacctgatcgaacataaccagctatcattgaattccaagaaacttcatccaggactgtggaagtctcaaacaacaatctcgcctgctcaatctggcagcattttgagtacatatcaataagagaattaactaaaacaacttgatcactcaatccacccacaataaccaaactgtgaattaacttac--------------------------------------------------------------------------------------------------------------------------------------------------------------------------------------------------------------------------------------------------------------------------------------------------------------------------------------------------------------------------------------------------------------------------------------------------------------------------------------------------------------------------------------------------------------------------------------------------------------------------------------------------------------------------------------------------------------------------------------------------------------------------------------------------------------------------------------
>_R_Jupunba_langsdorfii_Ribeiro_728@NODE_1_length_3301_cov_358.492866
ggtagcaagtctttgctttttt-----------tttttttttcagaacaaggattgtgattatatttaaaagaaactacgccagacaaagatttccttttgcacactcttgcattatggcaaggggtgtgtgtgtttaataaaccacttcagaaaagaattatataatcaaagtaatctgaatctctctcctagtcctcctagtctaattaatcctctggatacaaatgctctttgtttcctaattcctggaactgatgttacttctgctaccagtaatctttacaagaacaagaaccttctctgaagtgatgaaaacgaatagcatctctaagaattatttctctcttttctacttcagatatgagcttcattattgtgtgacaatcactgcatactctcaaattcttcatcactctcactggcgccgattttggtagaaagagtattccgaaagctacagctaacttctcgctgtgatggttcttcatgcccgttttgccactgagttcaacttctgagatactcaaaggaagcttctcagaatcagatacacttctctttattttccccaacatttcttccaaccgtgagtgaatcaactgattcattgggtgagagttatctcccaccacaaaagaatgaaccttgtttcctacttcaatccaacttatgccaggttcctttttaacccctctattttgcatgagcttcctaacttctaaagcaggcttctccttcccagcttcattgtagatattgtaaaggagcacataagatgcagctgctcgaggttcaagctctatcactctatccgcaacacgtttcgccacgacggtgtccttgtgaactctacaagcacttaacaaggcacgccataatactggatcattttcacagcctgaatcaaagataaaattttgggcatcttctagcctcccagcacgacctaataggtcaacaatgcaagcattgtgctttacattagctgctatgccaaaatctttcttcatggtctcaaagaattgtagtccttcttcgactagacctccatggctacaagcagtcaaaaccccaagatatgtgatttgattgggtttgattccagacgcaatcatcaactcaaaaagttgtaaagcttctctggcacatccatgttgtccggtgctacatatcatcacagaccaggataccacatctggattcgctgtctcttgaaaggtctgtttagccgaatcaatgtctccagactttgcatacatgcaaatctgtgaatttcgaacaatggtaaaattggcaatcccagattttaatgcataactctgaatctgcccaccagatcttgctgtggccatatctgcacaagcacccatcacactagatatgataaattcatctggtttaattcccgatgccaagagttgatggaacaaagacagggcattttcaaactgtccattttgaacagaacctgcaatcattgatgtccatgagacgacatccaacttaggagttgagttgaaacaccttagcccgtcttcaattgaaccagaaaatgagtacaaatctaccagagcgctgccaatgaactcatcagactgaagattgttcttacatatttgagcatgaatttgctttccaacctcaaaagttttatcaccaatacaagccttaagtatgcttgagaatgtaaatttggagggcttcattccttgccttttcatctcagagaaaagatgaagtgcttcttgtgcgtattcagaaaatttagcctctgcttgcaggaagccagcaatcatagcattatacgtgataagattagggttgggtgtaaacttgaaaatttgaatagcactgagtaagttttcagtctttgcatacatatcgagcaatgcagtccctacaacaacgtctatgtccaaaccaatcttgactatgtatccatgaagcatttcaccaaatcgattcaaattcttgttgcagcatgccttaagtacacttcctaaagtatagctactcaacatcagcccagatcgatgcattttcacaaggagttcaaaaacctccttgttaacacccgatcgaacataaccagctatcattgaattccaagaaacttcatccaggactgtggaagtctcaaacaacaatctcgcctgctcaatctggcagcattttgagtacatatcaataagagaattaactaaaacaacttgatcactcaatccacccacaataaccaaactgtgaattaacttaccaaatcgtacatccccaaggtgaccgcaaaccccaagagcgcccgcgtaggtaaacttatcaagtttaagaccatccattctagcctgacagaaagcacgcatgaccttatcatgcatacccctttgagaatacccagaaattaaagagttatatgaaatgatattgcgtttgggcattttgtcaaacaggttttgagcattaaataattcaccgcacttgctatacatgtatagaagattgttgagtaagaataaacagggttggaaggaagtcttgatcatgtgcgcatgagcaagttttccatgtatcgtagataaggttttaacggaggatcgaattaatttggtgtaagttatagagtctaagaacaagtaggagagagaaggttggggatttgcagtgatgggatggggaaatgcgatgtgtgattgttcattgcaatagagaacatcggaggagtccatgatggaaggaaaattaaggtcttgaggcttcagttggagaactgacatgcttgcctcatctaacatgaaactcttttcacagctccggcatataaatgcaacagcataaactcccctcctcccttcaaaattataacattattttaaaatagaatattgacaaatataaggtattttatatgtaaaaaataaaatcttttcaacaatattctttattgggaatgtaattaataaggggtttttaattcagacatcctattaaactagggtacacaagaaaaccatgtgtcatatgaaaggtcattaactaatttattggaaatgtaaattagttaatagg
>_R_Jupunba_leucophylla_Iganci_839@NODE_1_length_2008_cov_422.723459
----------------------------------------------------------------------------------------------------------------------------------------------------------------------------------------------------------------------------------------------------------------------------------------------------------------------------------------------------------------------------------------------------------------------------------------------------------------------------------------------------------------------------------------------------------------------------------------------------------------------------------------------------------------------------------------------------------------------------------------------------------------------------------------------------------------------------------------------------------------------------------------------------------------------------------------------------------------------------------------------------------------------------------------------------------------------------------------------------------------------------------------------------------------------------------------------------------------------------agaccaggataccacatctggattcgctgtctcttgaaaggtctgtttagccgaatcaatgtctccagactttgcatacatgcaaatctgtgaattaagaacaatggtaaaattggtaatcccagattttaatgcataactctgaatctgcccaccagatcttgccgtggccatatctgcacaagcacccatcacactagatatgataaattcatctggtttaattccagatgccaagagttgatggaacaaagacagggcattttcaaactgtccattttgaacagaacctgcaatcattgatgtccatgagacgacatccaacttaggagttgagtcgaaacaccttagcccgtcttcaattgaaccagaaaatgagtacaaatctaccagagcgctgccaatgaactcatcagactgaagattgtttttacatatttgagcatgaatttgctttccaacctcaaaagttttatcaccaatacaagccttaagtatgcttgagaaagtaaatttggagggcttgattccttgccttttcatctcagagaaaagatgaagtgcctcttgtgcgtattcagaaaatttagcctctgcttgcaggaagccagcaatcatagcattatacgtgataagattagggttgggtgtaaacttgaaaatttgaatagcactgagtaagtttttagtcttcgcatacatatcgagcaatgcagtccctacaacaacgtctatgtccaaaccaatcttgactatgtatccatgaagcatttcaccagatcgattcaaattcttgttgcagcatgccttaagtacacttcctaaagtatagctactcaacatcaacccagatcgatgcatttgcacaaggagttcaaaaacctccttgttaacacccgatcgaacataaccagctatcattgaattccaagaaacttcatccaggactgtggaagtctcaaacaacaatctcgcttgctcaatctggcagcattttgagtacatatcaataagagaattaactaaaacaacttgatcactcaatgcacccacaataaccaaactgtgaattaacttaccaaatcgtacatcgccaatgtgaccgcaaaccccaagagcgcccgcataggtaaacttatcaagtttaagaccatccattctagcctgacagaaagcacgcatgaccttatcatgcatacccctttgggaatacccagaaattaaagagttatatgaaatgatattgcgttggggcattttgtcaaacaggttttgagcattacataattcaccgcacttgctatacatgtatagaagattgttgagtaagaataaacagggttggaacgaagtcttgatcatgtgtgcatgagcaagttttccatgtatcgtagataaggttttaacggaggatcgaattaatttggtgtaagttatagaatctaagaacaagtaggagagagaaggttggggatttgcagtgatgggatggggaaatgcgatgtgtgattgtttattgcaatagagaacattggaggagtccatgatggaaggaaaattaaggtcttgaggcttcagttggagaactgacatgcttgcctcatctaacatgaaactcttttcacagctccggcatataaatgcaacagcataaactcccctcctcccttcaaaattataacattattttaaaatagaatattgacaaatataaggtattttatatgtaaaaactaaaatcttgtcaacaatattcttaattgggagtgtaattaacaagggtttttaaattcagacatcctattaaactagggtacacaagaaaaccatgtgtcatatgaaaggtcattaactaatttattggaaatgtaaattagttaataga
>_R_Jupunba_leucophylla_Iganci_839@NODE_5_length_520_cov_24.198646
aaaagcaaacttctgctttctttgcttttgtcactttcgtatcagatcctttcatgagttcatccaaaaattcaaacatgtctaacaaagatttcctttttcacacccttgcatcatggcaagtg-ggtgtgtgtttaataaaccacttcagaaaagaattatataatctaagtaatctgaatctctctcttagtcctccttgtctaattaatcctctggatacaaatgctctttgtttcctaattgctggaactgatgttacttctgctaccagtaatctttacaagaacaagaaccttctctgaagtgatgaaaacgaatagcatctctaagaattatttctctcttctctacttcagatatgagcttcattattgtgtgacaatcactgcatactctcaaattcttcatcactct-------------------------------------------------------------------------------------------------------------------------------------------------------------------------------------------------------------------------------------------------------------------------------------------------------------------------------------------------------------------------------------------------------------------------------------------------------------------------------------------------------------------------------------------------------------------------------------------------------------------------------------------------------------------------------------------------------------------------------------------------------------------------------------------------------------------------------------------------------------------------------------------------------------------------------------------------------------------------------------------------------------------------------------------------------------------------------------------------------------------------------------------------------------------------------------------------------------------------------------------------------------------------------------------------------------------------------------------------------------------------------------------------------------------------------------------------------------------------------------------------------------------------------------------------------------------------------------------------------------------------------------------------------------------------------------------------------------------------------------------------------------------------------------------------------------------------------------------------------------------------------------------------------------------------------------------------------------------------------------------------------------------------------------------------------------------------------------------------------------------------------------------------------------------------------------------------------------------------------------------------------------------------------------------------------------------------------------------------------------------------------------------------------------------------------------------------------------------------------------------------------------------------------------------------------------------------------------------------------------------------------------------------------------------------------------------------------------------------------------------------------
>_R_Jupunba_limae_Iganci_261@NODE_1_length_3398_cov_251.976212
aagagcaaacttctgctttctttgcttttggcactttcgtatcagatcctttcatgagttcatccaaaaattcaaacaggtctgacaaagatttcctttttcacactcttgcatcatggcaagtg-ggtgtgtgtttaataaaccacttcagaaaagaattatataatctaagtaatctgaatctctctcttagtcctccttgtctaattaatcctctggatacaaatactctttgtttcctaattcctggaactgatgttacttctgctaccagtaatctttacaagaacaagaaccttctctgaagtgatgaaaacgaatagcatctctaagaattatttctctcttttctacttcagatacaagcttcattattgcgtgacaatcactgcatactctcaaattcttcatcactctcactggcgccgattttggtagaaagagtattccgaaagctacagctaacttctcgctgtgatggttcttcatggccgttttgccactgagttcaacatctgagatactcaaaggaagcttctcagaatcagagacacttctctttattttccccaacatttcttccaaccgtgagtgaatcaattgattcattgggtgagagttatctcccaccacaaaagaatgaacctggtttcctacttcaatccaacttatgccaggttcctttttaacccctctattttgcatgagcttcctaacttctaaagcaggcttctccttcccagcttcattgtagatgttgtaaaggagcacataagatgcagctgctcgaggttcaagctctatcactctatccgcaacacgtttcgccacgacggtgtccttgtgaactctacaagcacttaacaaggcacgccataatactggatcattttcaaagcctgaatcaaagataaaattttgggcatcttctagcctcccagcacgacctaataggtcaacaatgcaagcattgtgctttacattagctgctatgccaaaatctttcttcatggtctcaaagaattctagtccttcttcaactagacctccatggctacaagcagtcaaaaccccaagatatgtgatttgattgggtttgattccagaagcaatcatcaactcaaaaagttgtaaagcttctctggcacatccatgttgtccggtgctacatatcatcacagaccaggataccacatctggattcgctgcctcctgaaaagtctgtttagccgaatcaatgtctccagactttgcatacatgcaaatctgtgaattttgaacaatggtaaaactggcaatcccagattttaatgcataactctgaatctgcccaccagatcttgctgtggccatatctgcacaagcacccatcacactagatatgataaattcatctggtttaattccagatgccaagagttgatgcaacaaagacagggcattttcaaactgtccattttgaacagaacctgcaatcattgatgtccatgagacgacatccaacttaggagttgagtcgaaacaccttagcccgtcttcaattgaaccagaaaatgagtacaaatctaccagagcgctgccaatgaactcatcagactgaagattgtttttacatatttgagcatgaatttgctttccaacctcaaaagttttatcaccaatacaagccttaagtatgcttgagaatgtaaatttggagggcttgattccttgccttttcatctcagagaaaagatgaagtgcttcttgtgcgtattcagaaaatttagcctctgcttgcaggaagccagcaatcatagcattatacgtgataagattagggttgggtgtaaacttgaaaatttgaatagcactgagtaagttttcagtctttgcatacatatcgagcaatgcagtccctacaacaacgtctatgtccaaaccaatcttgactatgtatccatgaagcatttcaccaaatcgattcaaattcttgttgcagcatgccttaagtacacttcctaaagtatagctactcaacatcaacccagatcgatgcattttcacaaggagttcaaaaacctccttgttaacacccgatcgaacataaccagctatcattgaattccaagaaacttcatccaggactgtggaagtctcaaacaacaatctcgcctgctcaatctggcagcattttgagtacatatcaataagagaattaactaaaacaacttgatcactcaatccacccacaataaccaaactgtgaattaacttaccaaatcgtacatccccaaggtgaccgcaaaccccaagagcgcccgcgtaggtaaacttatcaagttcaagaccatccattctagcctgaaagaaagcacgcatgaccttatcatgcatacccctttgggaatacccagaaattaaagagttatatgaaatgatattgcgtttgggcattttgtcaaacaggttttgagcattacataattcaccgcacttgccatacatgtatagaagattgttgagtaagaataaacagggttggaaggaagtcttgatcatgtgcgcatgagcaagttttccatgtatcgtagataaggttttaacggatgatcgaattaatttggtgtaagttatagagtctaagaacaagtaggagagagaaggttggggatttgcagtgatgggatggggaaatgcgatgtgtgattgtttattgcaatagagaacatcggaggagtccatgatggaaggaaaattaaggtcttgaggcttcagttggagaactgacatgcttgcctcatctaacatgaaactcttttcacagctccggcatataaatgcaacagcataaactcccctcctcccttcaaaattataacattattttaaaatggaatattgacaaatatagggtattttatatgtaaaaaataaaatc-tttcaacaatattcttaattgggagtgtaattaatatgggttttttaattcagacatcctattaaactagggtacacaagaaaaccatgtgtcatatgaaaggtcattaactaatttattggaaatgtaaattagttaatagt
>_R_Jupunba_microcalyx_Iganci_855@NODE_2_length_942_cov_120.834682
aagatcaaacttcttctttctttgcttttgtcactttcatatcagatcctttcatgagttcgtccaaaaattcaaacatgtctaacaaagatttccttttgcacactcttgcattatggcgaggggtgtatgtgtttaataaaccacttcagaaaagaattatataatcgaagtaatctgaatctctctcctagtcctccttgtctaattaatcctctggatacaaatgctctttgtttcccaattcctggaactgatgttacttctgctaccagtaatctttacaagaacaagaaccttctctgaagtgatgaaaacgaatagcatctctaagaattatctctctcttctctacttcagatatgagcttcattattgtgtgacaatcactgcatactctcaaattcttcatcactctcactggcgccgattttggtagaaagagtattccgaaagctaccgctaacttctcgctgtgatggttcttcatgtccgttttgccactgagttcaacttctgagatactcaaaggaagcttctcagaatcagatacacttctctttattttccccaacatttcttccaaccgtgagtgaatcaattgattcattgggtgagagttatctcccaccacaaaagaatgaaccttgtttcctacttcaatccaacttatgccaggttcctttttaacccctctattttgcatgagcttcctaacttct---------------------------------------------------------------------------------------------------------------------------------------------------------------------------------------------------------------------------------------------------------------------------------------------------------------------------------------------------------------------------------------------------------------------------------------------------------------------------------------------------------------------------------------------------------------------------------------------------------------------------------------------------------------------------------------------------------------------------------------------------------------------------------------------------------------------------------------------------------------------------------------------------------------------------------------------------------------------------------------------------------------------------------------------------------------------------------------------------------------------------------------------------------------------------------------------------------------------------------------------------------------------------------------------------------------------------------------------------------------------------------------------------------------------------------------------------------------------------------------------------------------------------------------------------------------------------------------------------------------------------------------------------------------------------------------------------------------------------------------------------------------------------------------------------------------------------------------------------------------------------------------------------------------------------------------------------------------------------------------------------------------------------------------------------------------------------------------------------------------------------------------------------------------------------------------------------------------------------------------------------------------------------------------------------------------------------------------------------------------------------------------------------------------------------------------
>_R_Jupunba_microcalyx_Iganci_855@NODE_4_length_734_cov_18.739726
---------------------------------------------------------------------------------------------------------------------------------------------------------------------------------------------------------------------------------------------------------------------------------------------------------------------------------------------------------------------------------------------------------------------------------------------------------------------------------------------------------------------------------------------------------------------------------------------------------------------------------------------------------------------------------------------------------------------------------------------------------------------------------------------------------------------------------------------------------------------------------------------------------------------------------------------------------------------------------------------------------------------------------------------------------------------------------------------------------------------------------------------------------------------------------------------------------------------------------------------------------------------------------------------------------------------------------------------------------------------------------------------------------------------------------------------------------------------------------------------------------------------------------------------------------------------------------------------------------------------------------------------caatgaactcatcagactgaagattgtttttacatatttgagcatgaatttgctttccaacctcaaaagttttatca---------------attgttcttaatgctttcaattgattggccatc---------------------------------------------------------------------------------ttgagaatgattttaatatgcatgttaagaccggaaagagatacatgtgtgtaaat-------actataatcaaagccataatcttcatatgaa------------------------------ataggaatatattcatatggattgtgtagtcttaatgagtttcatcaa----------------------------------------ttttaatgcataattaatt-gcttaaattcatatag-----------------------------------------------gaatatattggattagcaattaattatagaa------------------------------------------ttgcttgaccttg-----------gcagaggctagtaattaaatta----gagaaactcgactatcaattttattga-------------ataaattggccta---------------------------------------------gaatagataagtgattca----------------------------------------------------------------------atccgaaatttgctaagtgaaatcaaat-------ccctaggactttttctc--------------------ataattattttcatatcaattgcattcatatttaattatt------------------------------------------------------tttcttttgtattcccaatcaccaactaat---cgatcgaccaaatagaattgaaattaccaaattttggtac-----------------ttagtgat----------------------------------------------------------------------------------------------------------------------------tcctcatagaacgatactcg---cactactttattacttgattacgacag-------------------tgtacacttgc---acttttctacacca-----------------------tacacctgtaacaatggtgatttt-------ata----------------------------------tggtaatgacagagcttcaggggagggaaccc--gtacactaggtgagatgcgaaag----------------------------------------c
>_R_Jupunba_nipensis_Mayo_19662@NODE_1_length_1967_cov_44.615344
---------------------------------------------------------------------------------------------------------------------------------------------------------------------------------------------------------------------------------------------------------------------------------------------------------------------------------------------------------------------------------------------------------------------------------------------------------------------------------------------------------------------------------------------------------------------------------------------------------------------------------------------------------------------------------------------------------------------------------------------------------------------------------------------------------------------------------------------------------------------------------------------------------------------------------agcctgaatcaaagataaaattttgggcatcttctagcctcccagcacgacctaataggtcaacaatgcaagcattgtgctttacattagctgctatgccaaaatctttcttcatggtctcaaagaattgtagtccttcttcaactagacctccatggctacaagcagtcaaaaccccaagatatgtgatttgattgggtttgattccagaagcaatcatcaactcaaaaagttgtaaagcttctctggcacatccatgttgtccggtgctacatatcatcacagaccaggataccacatctggattcactgtctcttgaaaggtctgtttagccgaatcaatgtctccagactttgcatacatgcaaatctgtgaatttcgaacaatggtaaaattggcaatcccagattttaatgcataactctgaatctgcccaccagatcttgctgtggccatatctgcacaagcgcccatcatactagatatgataaattcatctggtttaattccagatgccaagagttgatggaacaaagacagggcattttcaaactgtccattttgaacagaacctgcaatcattgatgtccatgagacgacatccaacttaggagttgagtcgaaacaccttagcccgtcttcaattgaaccagaaaatgagtacaaatctaccagagcgctgccaatgaactcatcagactgaagattgtttttacatatttgagcatgaatttgctttccaacctcaaaagttttatcaccaatacaggccttaagtatgcttgagaatgtaaatttggagggcttcattccttgccttttcatctcagagaaaagatgaagtgcttcttgtacgtattcagaaaatttagtctctgcttgcacgaagccagcaatcatagcattatacgtgataagattagggttgggtgtaaacttgaaaatttgaatagcactgagtaagttttcagtcttcgcatacatatcgagcaatgcagtccctacaacaacgtctatgtccaaaccaatcttgactatgtatccatgaagcatttcaccaaatcgattcaaattcttgttgcagcatgccttaagtacacttcctaaagtatagctactcaacatcaacccagatcgatgcattttcacaaggagttcaaaaacctccttgttaacacctgatcgaacataaccagctatcattgaattccaagaaacttcatccaggactgtggaagtctcaaacaacaatctcgcttgctcaatctggcagcattttgagtacatatcaataagagaattaactaaaacaacttgatcactcaatccacccacaataaccaaactgtgaattaacttaccaaatcgtacatcctcaaggtgaccgcaaaccccaagagcgcccgcgtaggtaaacttatcaagtttaagaccatccattctagcctgacagaaagcacgcatgaccttatcatgcatacccctttgggaatacccagaaattaaagagttatatgaaatgatattgcgttggggcattttgtcaaacaggttttgagcattacataattcatcgcacttgctatacatgtatagaagattgttgagtaagaataaacagggttggaaggaagtcttgatcatgtgcgcatgagcaagttttccatgtatcgtagataaggttttaacggaggatcgaattaatttggtgtaagttatagagtctaagaacaaataggagagagaaggttggggatttgcagtgatgcgatggggaaacgcgatgtgtgattgtttattgcagtagacaacatcggaggagtccatgatggaaggaaaattaaggtcttgaggcttcagttggagaactgacatgcttgcctcatctaacatgaaactcttttcacagctccggcatataaatgcaacagcaaaaactcccctcctcccttcaaaattataac----------------------------------------------------------------------------------------------------------------------------------------------------------------------------------------------------------t
>_R_Jupunba_nipensis_Mayo_19662@NODE_2_length_604_cov_12.874763
---------------------------------------------------------------------------------------------------------------------------------------------------------------------------------------------------------------------------------------------------------------------------------------------aagaat--gaaccttgttt-------ccaacttcaatccaacttatgccaggttcctttttaacccctctcttttgcatgagcttcattattgcgtgacaatcactgcatactctcaaattcttcatcactctcactggcgccgattttggtagaaagagtattccgaaagctacagctaacttctcgctgtgatggttcttcatgcccgttttgccactgagttcaacttctgagatactcaaaggaagcttctcagaatcagagacatttctctttattttccccaacatttcttccaaccgtgagtgaatcaattgattcattgggtgagagttatctcccaccacaaaagaatgaaccttgtttccaacttcaatccaacttatgccaggttcctttttaacccctctcttttgcatgagcttcctaacttctaaagcaggcttctccttcccagcttcattgtagatattgtaaaggagcacataagatgcagctgctcgaggttcaagctctatcactctatccgcaacacgtttcgccaccacggtgtccttgtgaactctacaagcacttaacaaggcacgccataatactggatcattttcaaa-------------------------------------------------------------------------------------------------------------------------------------------------------------------------------------------------------------------------------------------------------------------------------------------------------------------------------------------------------------------------------------------------------------------------------------------------------------------------------------------------------------------------------------------------------------------------------------------------------------------------------------------------------------------------------------------------------------------------------------------------------------------------------------------------------------------------------------------------------------------------------------------------------------------------------------------------------------------------------------------------------------------------------------------------------------------------------------------------------------------------------------------------------------------------------------------------------------------------------------------------------------------------------------------------------------------------------------------------------------------------------------------------------------------------------------------------------------------------------------------------------------------------------------------------------------------------------------------------------------------------------------------------------------------------------------------------------------------------------------------------------------------------------------------------------------------------------------------------------------------------------------------------------------------------------------------------------------------------------------------------------------------------------------------------------------------------------------------------------------------------------------------------------------------------------------------------------------------------------------------------------
>_R_Jupunba_oppositifolia_Liegier_16014@NODE_1_length_2822_cov_137.997450
----------------------------------------------------------------------------catgtctaacaaagatttccttttgcacactcttgcattatggcaaggg-tgtgtgtgtttaataaaccacttcagaaaagaattatataatcaaagtaatctgaatctctctcttagtcctccttgtctaattaatcctctggatacaaatgctctttgtttcctaattcctggaactgatgttacttctgctaccagtaatctttacaagaacaagaaccttctctgaagtgatgaaaacgaatagcatctctaagaattatttctctctcttctacttcagatataagcttcattattgcgtgacaatcactgcatactctcaaattcttcatcactctcactggcgccgattttggtagaaagagtattccgaaagctacagctaacttctcgctgtgatggttcttcatgcccgttttgccactgagttcaacttctgagatactcaaaggaagcttctcagaatcagagacacttctctttattttccccaacatttcttccaaccgtgagtgaatcaattgattcattgggtgagagttatctcccaccacaaaagaatgaaccttgtttccaacttcaatccaacttatgccaggttcctttttaacccctctattttgcatgagcttcctaacttctaaagcaggcttctccttcccagcttcattgtagatattgtaaaggagcacataagatgcagctgctcgaggttcaagctctatcactctatccgcaacacgtttcgccaccacggtgtccttgtgaactctacaagcacttaacaaggcacgccataatactggatcattttcaaagcctgaatcaaagataaaattttgggcatcttctagcctcccagcacgacctaataggtcaacaatgcaagcattgtgctttacattagctgctatgccaaaatctttcttcatggtctcaaagaattgtagtccttcttcaactagacctccatggctacaagcagtcaaaaccccaagatatgtgatttgattgggtttgattccagaagcaatcatcaactcaaaaagttgtaaagcttctctggcacatccatgttgtccggtgctacatatcatcacagaccaggataccacatctggattcgctgtctcttgaaaggtctgtttggccgaatcaatgtctccagactttgcatacatgcaaatctgtgaatttcgaacaatggtaaaattggcaatcccagattttaatgcataactctgaatctgcccaccagatcttgctgtggccatatctgcacaagcacccatcacactagatatgataaattcatctggtttaattccagatgccaagagttgatggaacaaagacagggcattttcaaactgtccattttgaacagaacctgcaatcattgatgtccatgagacgacatccaacttaggagttgagtcgaaacaccttagcccgtcttcaattgaaccagaaaatgagtacaaatctaccagagcgctgccaatgaactcatcagactgaagattgtttttacatatttgagcatgaatttgctttccaacctcaaaagttttatcaccaatacaagccttaagtatgcttgagaatgtaaatttggagggcttcattccttgccttttcatctcagagaaaagatgaagtgcttcttgtacgtattcagaaaatttagcctctgcttgcacgaagccagcaatcatagcattatacgtgataagattagggttgggtgtaaacttgaaaatttgaatagcactgagtaagttttcagtctttgcatacatatcgagcaatgcagtccctacaacaacgtctatgtccaaaccaatcttgactatgtatccatgaagcatttcaccaaatcgattcaaattcttgttgcagcatgccttaagtacacttcccaaagtatagctactcaacatcaacccagatcgatgcattttcacaaggagttcaaaaaccaccttgttaacacctgatcgaacataaccagctatcattgaattccaagaaacttcatccaggactgtggaagtcttaaacaacaatctcgcctgctcaatctggcagcattttgagtacatatcaataagagaattaactaaaacaacttgatcactcaatccacccacaataaccaaactgtgaattaacttaccaaatcgtacatccccaaggtgaccgcaaaccccaagagcgcccgcgtaggtaaacttatcaagtttaagaccatccattctagcctgacagaaagcacgcatgaccttatcatgcatacccctttgggaatacccagaaattaaagagttatatgaaatgatattgcgttggggcattttgtcaaacaggttttgagcattacataattcatcgcacttgctatacatgtatagaagattgttgagtaagaataaacagggttggaaggaagtcttgatcatgtgcgcatgagcaagttttccatgtatcgtagataaggttttaacggaggatcgaactaatttggtgtaagttatcgagtctaagaacaagtaggagagagaaggttggggatttgcagtgatgggatggggaaatgcgatgtgtgattgtttattgcaatagagaacatcggaggagttcttgatggaaggaaaattaaggtcttgaggcttcagttggagaactgacatgcttgcctcatctaacatgaaactcttttcacagctccggcatataaatgcaacagcataaactcccctcgtcccttcaaaattataacattattttaaaatagaatattgacaaatataagg-------------------------------------------------------------------------------------------------------------------------------------------------------------------------
>_R_Punjuba_killipii_Palodorios_6252@NODE_1_length_2832_cov_93.537931
----------------------------------------------------------------------------------------------------------------------------------------------------------------------------------------------------ctccttgtctaattaatcctctggatacaaatgctctttgtttcctaattcctggaactgatgttacttctgctaccagtaatctttacaagaacaagaaccttctctgaagtgatgaaaacgaatagcatctcgaagaattatttctctcttttctacttcagatataagcttcattattgcgtgacaatcactgcatattctcaaattcttcatcactctcactggcgccgatttgggtagaaatagtattccgaaagctaccgctaacttctcactgtgatggttcttcatgcccgttttgccactgagttcaacttctgagatactcaaaggaagcttctcagaatcagatacacttctctttattttccccaacatttcttccaaccgtgagtgaatcaattgattcattgggtgagagttatctccgaccacaaaagaatgaaccttgtttcctacttcaatccaacttatgccaggttcctttttaacccctctattttgcatgagcttcctaacttctaaagcaggcttctccttcccagcttcattgtagatattgtaaaggagaacataagatgcagctgctcgaggttcaagctctatcactgtatccgcaacacgtttcgccacgacggtgtccttgtgaactctacaagcacttaacaaggcacgccataacactggatcattttcaaagcctgaatcaaagataaaattttgggcatcttctaacctcccagcacgacctaataggtcaacaatgcaagcattgtgctttacattagctgctatgccaaaatctttcttcatggtctcaaagaattgtagtccttcttcaactagacctccatggctacaagcagtcaaaaccccaagatatgtgatttgattgggtttgattccagacgcaatcatcaactcaaaaagttgtaaagcttctctggcacatccatgttgtccagtgctacatatcatcacagaccaggataccacatctggattcgctgtctcttgaaaggtctgtttggccgaatcaatgtctccagactttgcatacatgcaaatctgtgaatttcgaacaatggtaaaattggcaatcccagattttaatgcataactctgaatctgcccaccagatcttgctgtggccaaatctgcacaagcacccatcacactagatatgataaattcatctggtttaattccagatgccaagagttgatggaacaaagacagggcattttcaaactgtccgttttgaacagaacctgcaatcattgatgtccatgagacgacatccaacttaggagttgagtcgaaacaccttagcccatcttcaattgaaccagaaaatgagtacaaatctaccagagcgctgccaatgaactcatcagactgaagattgtttttacatatttgagcatgaatttgttttccaacctcaaaagttttatcaccaatacaagccttaagtatgcttgagaatgtgaatttggagggcttcattccttgcatgttcatctcagagaaaagatgaagtgcttcttgtgcgtattcagaaaatttagtctctgcttgcaggaagccagcaatcatagcattatacgtgataagattagggttgggtgtaattttgaaaatttgaatagcactgagtaagttttcagtcttcgcatacatatcgagcaatgcagtccctacaacaatgtctatgtccaaaccaatcttgactatgtatccatgaagcatttcaccaaatcgattcaaattcttgttgcagcatgccttaagtacacttcctaaagtatagctactcaacatcaacccagatcgatgcattttcacaaggagttcaaaaacctccttgttaacacctgatcgaacataaccagctatcattgaattccaagagacttcatccaggactgtggaagtctcaaacaacaatctcgcctgctcaatctggcagcattttgagtacatatcaataagagaattaactaaaacaacttgatcactcaatccacccacaataaccaaactgtgaattaacttaccaaatcgtacatccccaatgtgaccgcaaaccccaagagtgcccgcgtaggtaaacttatcaagtttaagaccatccattctagcctgacagaaagcacgcatgaccttatcatgcatacccctttgggaatacccagaaattaaagagttatatgaaatgatattgcgtttgggcattttttcaaacaggttttgagcattacataattcaccgcacttgctatacatgtatagaagattgttgagtaagaataaacagggttggaaggaagtcttgatcatgtgtgcatgagcaagttttccatgtatcgtagataaggttttaacggatgatcgaattaatttggtgtaagttatagagtctaagaacaagaaggagagagaaggttggggatttgtagtgatgggatggggaaatgcgacgtgtgattgtttattgcaatagagaacatcggaggagtccatgatggaaggaaaattaaggtcttgaggtttcagttggagaactgacatgcttgcctcatctaacatgaaactctttccacagctccggcatataaatgcaacagcataaactcccctcctcccttcaaaattataacattattttaaaatagaatattgacaaatataaggtattttttatgtaaaaaataaaatcttttcaataatattcttaattgggagtgtaattaataagggtttttaaattcagacatcctattaaactagggtacacaagaaacccatgtgtc-------------------------------------------------a
>_R_Punjuba_racemiflora_Jimenez_Soares_3626@NODE_1_length_3026_cov_188.255002
-------------------------ttttgtcactttcatatcagatcctttcatgagttcgtccaaaaa--------------------------tttcaaacactcttgcattattgcaaggggaatgtgtgtttaataaaccccttcagaaaagaattatataatcaaagtaatctgaatctctcccctagtcctccttgtctaattaatcctctggatacaaatgctctttgtttcctaattcctggaattgatgttacttctgctaccagtaatctttacaagaacaagaaccttctctgaagtgatgaaaacgaatagcatctctaagaattatttctctcttttctacttcagatataagcttcattattgcgtgacaatcgctgcatattctcaaattcttcatcactctcactggcgccgatttgggtagaaatagtattccgaaagctaccgctaacttctcgctatgatggttcttcatgcccgttttgccactgagttcaacttctgagatactcaaaggaagcttctccgaatcagatacacttctctttattttccccaacatttcttccaaccgtgagtgaatcaattgattcattgggtgagagttatctccgaccacaaaagaatgaaccttgtttcctacttcaatccaacttatgccaggttcctttttaacccctctattttgcatgagcttcctaacttctaaagcaggcttctccttcccagcttcattgtagatattgtaaaggagaacataagatgcagctgctcgaggttcaagctctatcactctatccgcaacacgtttcgccatgacggtgtccttgtgaactctacaagcacttaacaaggcacgccataacactggatcattttcaaagcctgaatcaaagataaaattttgggcatcttctaacctcccagcacgacctaataggtcaacaatgcaagcattgtgctttacattagctgctatgccaaaatgtttcttcatggtctcaaagaattgtagtccttcttcaactagacctccatggctacaagcagtcaaaaccccaagatgtgtgatttgattgggtttgattccagacgcaatcatcaactcaaaaagttgtaaagcttctctggcacatccatgttgtccggtgctacatatcatcacagaccaggataccacatctggattcgctgtctcttgaaaggtctgtttggccgaatcaatgtctccagactttgcatacatgcaaatctgtgaatttcgaacaatggtaaaattggcaatcccagattttaatgcataactctgaatctgcccaccagatcttgctgtggccatatctgcacaagcacccatcacactagatatgataaattcatctggtttaattccagatgccaagagttgatggaacaaagacagggcattttcaaactgtccgttttgaacagaacctgcaatcattgatgtccatgagacgacatccaacttaggagttgagtcgaaacaccttagcccatcttcaattgaaccagaaaatgagtacaaatctaccagagcgctgccaatgaactcatcagactgaagattgtttttacatatttgagcatgaatttgttttccaacctcaaaagttttatcaccaatacaagccttaagtatgcttgagaatgtaaatttggagggcttcattccttgcatgttcatctcagagaaaagatgaagtgcttcttgtgcgtattcagaaaatttagtctctgcttgcaggaagccagcaatcatagcattatacatgataagattagggttgggtgtaaacttgaaaatttgaatagcactgagtaagttttcagtcttcgcatacatatcaagcaatgcagtccctacaacaatgtctatgtccaaaccaatcttgactatgtatccatgaagcatttcaccaaatcgattcaaattcttgttgcagcatgccttaagtacacttcctaaagtataactactcaacatcaacccagatcgatgcattttcacaaggagttcaaaaacctccttgttaacacctgatcgaacataaccagctatcattgaattccaagagacttcatccaggactgtggaagtctcaaacaacaatctcgcctgctcaatctggcagcattttgagtacatatcaataagagaattaactaaaacaacttgatcactcaatccacccacaataaccaaactgtgaattaacttaccaaatcgtacatccccaatgtgaccgcaaaccccaagagcgcccacgtaggtaaacttgtcaagtttaagaccatccattctagcctgacagaaagcacgcatgaccttatcatgcatacccctttgggaatacccagaaattaaacagttatatgaaatgatattgcgtttgggcattttgtcaaacaggttttgagcgttacataattcaccgcacttgctatacatgtatagaagattgttgagtaagaataaacagggttggaaggaagtcttgatcatgtgtgcatgagcaagttttccatgtatcgtagataaggttttaacggatgatcgaattaatttggtgtaagttatagagtctaagaacaagaaggagagagaaggttggggatttgcagtgatgggatggggaaatgcgacgtgtgattgtttattgcaatagagaacatcggaggagtccatgatgggaggaaaattaaggtcttgaggctccagttggagaactgacatgcttgcctcatctaacatgaaactctttccacagctccggcatataaatgcaacagcataaactcccctcctcccttcaaaattataaaattattttaaaatagaatattgacaaatataaggtattttttatgtaaaaaataaaatcttttcaataatattcttaattgggagtgtaattaataagggtttttaaattcagacatcctattaaactagggtacagaagaaacccatgtgtcatatgaaaggtcattaactaatttatt----------------------g
