# Supplementary material for: A new generic circumscription of Hydrochorea (Leguminosae, Caesalpinioideae, mimosoid clade) with an amphi-Atlantic distribution
Source: PhytoKeys. 2022 Aug 22;205:401–37. doi: 10.3897/phytokeys.205.82775 (PMC9849043; doi:10.3897/phytokeys.205.82775)
Supplement: Supplementary material 1 — Supplementary data file S1 [file phytokeys-205-401_article-82775__-s001.zip › MSC_m71323_comp40260_c0_seq13_exon01.aln-cln]

>Albizia_adinocephala_FHO33_88@NODE_1_length_1686_cov_97.632070
-------------------------------ccgacccggagaaaagaaaagggttctttattcacttgacctttttatcctcgctcccaagaaattggagtcgaattaacatagattcgatatcttcagttttgagatatagctttccttcttgtataacgttggcgataggcctacgcggacaataattattttgatctttgcttgtgattgaattacgttcactataaaattcaagctccggaaagtgagaccattgcattgtaaaattgaagctttggtagatgtttttacagactccaaaaccttatttattgaggtgtagattctgtcaacatgcgaacggacaagttcaattgctctaaagcaaatttagattgcttgcctttagtagtaacgggttattgcaattgtttatcatcaatgcaggaatgaacttggctttctcctcatctgctcattgtccatgtcttggaaagacggccaatggccaggttaagcttttcaggccagtctctattaccaccaggaaattcttcaggcgtaaaatgtttgcatgtttggcatcaatagccaccccagaaacccaggttggccttattttttctgctccacagtttctattttagtttcaactctttttttc---atcatagtcagcaatatttgggattgtaggcatatgatattgagttagaggacaagaagcacatacttttaagtgctatccaggagacacaaaggggactctcgacaactgctgatcaacgctcttccattgaggagtctctggtctgttgtttattttctttgttcacttcttcattatgatctacgctagtcttcttcttaatctaaattctttgctagatattgtgggaccatttacgatgaaaatgacaaaggagaatgaagttgattaatatacaattttcttggtatatgtgtttggcaggtgaatgtggaggcgtacaacaagggtgagccaattgatttgttgaagttgaatggaacatggcgcctgcagtatacttctgcccctgatgtgctcgttcttctggaagctgctgctagacttcctttctttcaagtattaataatgaaatttagtatctttcaatcaagtcttagagttctttctttcttctgactgaatactctgccggcactttcttttctaattatgaaaaagtgtttctattaaccatttagtagatgaggtttcaaatttaaattattttcttatcttgtgcattcatttttttcttgtcaatagtgccttgctgcatcaggattctgtaacatagggtaatatagaaccgtgttaaagctttttcctttgttatgcgtcttttactgttgatctcttagcattttattaacccacttgcttctctgttgtgataggttggacagatctttcagaaatttgaatgtgacgatcagactaatggaggtatcattcgcaacattgttcgatggagtattccaaatttactggaggtaaaaaaaatgccttcctttggtttatcctgtctttgtcaacagcctttaacttgaatacaagta
>Albizia_burkartiana_StivalSantos_678@NODE_1_length_1211_cov_5.692907
-----------------------------------cccggagaaaagaaaagggttctttattcacttgacctttttatcctcgtgcccaagaaatcggagtcgaattaacatagattcgatatcttcagttttgagatatagctttccttcttgtataacgttgccgatgggcctacgcggacagtaattattttgatttttgcttgtggttgaattgcgttcactataaaattcaagctccggaaagtgagatcgtagtattgtaaaattgaagctttggtagatgtttttacagactccaaaaccttatttattgaggtgtagattctgtcaacatgcgaacggacaagttcatttgctctaaagcaaatttagattgcttgcctttagtagtaacgggctattggaattgtttatcatcaatgcaggaatgaacttggctttctcctcatctgctcattgtccatgtcttggaaagacggccaatggccaggttaagcttttcaggccagtctttattaccaccaggaaattcttcaggcgtaaaatgtttgcatgtttggcatcaatagccaccccagaagcccaggttggccttattttttctgctccacagtttctattttagtttcaactcctttttttttaatcatagtcagcaatatttgggattgtaggcatatgatattgagttagaggacaagaagcacatacttttaagtgctatccaggagacacaaaggggactctcgacaactgctgatcaacgctcttccattgaggagtctctggtctgttgtttattttctttgttcacttcttcattatgatctacgctagtcttcttcttaatctaaattctttgctagacattgtgggaccatttaggatgaaaatgacaaaggagaatgaagttgattaatatacaattttcttggtatatgtgtttggcaggtgaatgtggaggcgtacaacaagggtgagccaattgatttgttgaagttgaatggaacatggcgcctgcagtatacttctgcccctgatgtgctcgttcttctggaagctgctgctagacttcctttctttcaagtattaatgatgaaatttagtatctttcaatcaagtcttagagttctttctttcttctggctgaatactctgccggcactttcttttctaattatgaaaaagtgtttctattaaccatttagtagatgaggcttaaaatttaaattattttctt-------------------------------------------------------------------------------------------------------------------------------------------------------------------------------------------------------------------------------------------------------------------------------------------------------------------------------------
>Albizia_decandra_Vilhena_231@NODE_1_length_957_cov_17.242045
---------------------------------------------------------------------------------------------------------------------------------------------------------------------------------------------------------------------------------------------------------------------------------------------atgtctttgcagactccaaaaccttatttattgaggtgtagattctgtcaacatgcgaacggacaagttcaattgctccaaagcaaatttagattgcttggctttcgtactaacgggctattggaattgtttatcatcaatgcaggaatgaacttggctttctcctcatctgctcattgtccatgtcttggaaagacggccaatggccaggttaagcttttcaggccagtctctattaccaccaggaaattcttcaggcgtaaaatgtttgcacgtttggcatcaatagccaccccagaaatccaggttggcctt-ttttttctgctccacagtttctattttagtgtc---------------aatcatagtcagcaatatttgggattgtaggcatatgatattgagttagaggacaagaagcacatacttttaagtgctatccaggagacacaaaggggactctcgacaactgctgatcaacgctcttccattgaggagtctctggtctgttgtttattttctttgttcacttcttcattatgatctactctagtcttcttcttaatctaaattctttgctagatattgtgggaccatttaggatgaaaatgacaaaggagaatgaagttgattaatatacaattttcttggtatatgtgtttggcaggtgaatgtggaggcgtacaacaagggtgagccaattgatttgttgaagttgaatggaacatggcgcctgcagtatacttctgcccctgatgtgctcgttcttctggaagctgctgctagacttcctttctttcaagtattaataatgaaatttagtatccttcaatcaagtcttagagttctttctttcttctgactgaatactctgccggcactttcttttctaattatgaaaaagtgtttctattaaccatttagtagatgaggcttcaaatttaaattg-tttcttattttgtgcattca-----------------------------------------------------------------------------------------------------------------------------------------------------------------------------------------------------------------------------------------------------------------------------------------------------------------------
>Albizia_inundata_Wood_26530@NODE_1_length_619_cov_100.895390
--------atcttgaaattttggaggttaccccgacccggagaaaagaaaagggtcctttattcacttgacctttttaccatcgtgcccaagaaattggagtcgaattaacatagattcgatatcttcagttttgagatatagctttccttcttgtataacgttggcgataggcctacgcggacagtaattattttgatttttgcttgtgattgaattaccttcacgacaaaattcaagctccggaaagtgagaccgttgtattgtaaaattgaagctttggtagatgtctttacagactccaaaaccttatttattgaggtgtagattctgtcaacatgcgaacggacaagttcgattgctccaaagcaaatttagattgcttggctttcgtagtaacgggctattggaattgtttatcatcaatgcaggaatgaacctggctttctcctcatctgctcattgtccatgtcttggaaagacggccaatggccaggttaagcttttcaggccagtctctattaccaccaggaaattcttcaggcgtaaaatgtttgcacgtttggcatcaatagccaccccagaaatccaggttggcctt-ttttttctgctccacagtttctatttt------------------------------------------------------------------------------------------------------------------------------------------------------------------------------------------------------------------------------------------------------------------------------------------------------------------------------------------------------------------------------------------------------------------------------------------------------------------------------------------------------------------------------------------------------------------------------------------------------------------------------------------------------------------------------------------------------------------------------------------------------------------------------------------------------------------------------------------------------------------------------------------------------------------------------------------------------------------------------
>Albizia_multiflora_Hughes_3090@NODE_1_length_1605_cov_84.270942
-------------gacattttggaggttgcgccgacccggagaaaaaaaaagggttctttattcacttaacctttttatcctcgtgcccaagaaattggagtcgaattaacatagattcgatatcttcagttttgagatatagctttccttcttgtataacgttggcgataggcctccgcggacagtaattattttgatttttgcttgtgattgaattacgttcacgacaaaattcaagctccggaaagtgagaccgttgtattgtaaaattgaagctttggtagatgtttttacagactccaaaaccttatttattgaggtgtagattctgtcaacaggcgaacggacaagttcaattgctctaaagcaaatttagattgcttggctttagtagtaacgggctattggaattgtttatcatcaatgcaggaatgaacttggctttctcctcatctgctcattgtccatgtcttggaaagacggccaatggccaggttaagcttttcaggccagtctctattaccaccaggaaattcttcaggcgtaaaatgtttgcatgtttggcatcaatagccaccccagaaacccaggttggcctttttttttctgctccacagtttctattttagtgtcaactcctttttttttaatcatagtcagcaatatttgggattgtaggcatatgatattgagttagaggacaagaagcacatacttttaagtgctatccaggagacacaaaggggactctcgacaactgctgatcaacgctcttccattgaggagtctctggtctgttgtttattttctttgttcacttcttcattatgatctacgctagtcttcatcttaatctaaattctttgctagatattgtgggaccatttaggatgaaaatgacaaaggagaatgaagttgattaatatacaattttcttggtatatctgtttggcaggtgaatgtggaggcgtacaataagggtgagccaattgatttgttgaagttgaatggaacatggcgcctgcagtatacttctgcccctgatgtgctcgttcttctggaagctgctgctagacttcctttctttcaagtaataataatgaaatttaatatctttcaattaagtcttagagttctttctttcttctgactgaatactctgccggcactttcttttctaattatgaaaaagtgtttctattaaccatttagtagatgaggcttcaaatttaaattattttcttattttgtgcattcattt--ttcttgtcaatagtgccttgctgcatcaggattctgtaagatagggtaatgtagaaccgtgttaaagcaatttcttttgttatgtgtcttttactgtttatctcttagcattttattaacccacttgctactctgttgtgataggttggacagatctttcagaaatttgaatgcgacgatcagactaatggaggtgtcattcacaacattgtccgatggagtattccaaatttgctggaggtaaaaacaatgccttcctttggtttatcctgtccttgacaacagcctttaacttgaatacaagca
>Albizia_sinaloensis_Hughes_1576@NODE_1_length_1481_cov_53.502137
tttaattaatcatgacattttggaggttgccctgacccggagaaaagaaaagggttctttattcacttgacctttttatcctcgctcccaagaaattggagtcgaattaacatagattctatatcttcagttttgagatatagctttccttcttgtataacgttggcgataggcctacgcggacaataattattttgatctttgcttgtgattgaattacgttcactataaaattcaagctccggaaagtgagaccattgcattgtaaaattgaagctttggtagatgtttttacagactccaaaaccttatttattgaggtgtagattctgtcaacatgcgaacggacaagttcaattgctctaaagcaaatttagattgcttgcctttagtagtaacgggttattgcaattgtttatcatcaatgcaggaatgaacttggctttctcctcatctgctcattgtccatgtcttggaaagacggccaatggccaggttaagcttttcaggccagtctctattaccaccaggaaattcttcaggcgtaaaatgtttgcatgtttggcatcaataaccaccccagaaacccaggttggccttatttttcctgctccacagtttctattttagtttcaactctttttttc---atcatagtcagcaatatttgggattgtaggcatatgatattgagttagaggacaagaagcacatacttttaagtgctatccaggagacacaaaggggactctcgacaactgctgatcaacgctcttccattgaggagtctctggtctgttgtttattttctttgttcacttcttcattatgatctacgctagtcttcttcttaatctaaattctttgctagatattgtgggaccatttacgatgaaaatgacaaaggagaatgaagttgattaatatacaattttcttggtatatgtgtttggcaggtgaatgtggaggcgtacaacaagggtgagccagttgatttgttgaagttgaatggaacatggcgcctgcagtatacttctgcccctgatgtgctggttcttctggaagctgctgctagacttcctttctttcaagtattaataatgaaatttagtatctttcaatcaagtcttagagttctttctttcttctgactgaatactctgccggcactttcttttctaagtatgaaaaagtgtttctattaaccatttagtagatgaggtttcaaatttaaattattttcttatcttgtgcattcatttttttcttgtcaatagtgccttgctgcatcaggattctgtaacatagggtaatatagaaccgtgttaaagctttttcttttgttatgcgtcttttactgttgatctcttagcattttattaacccacttgctactctgttgtgataggttggacagatcttt---------------------------------------------------------------------------------------------------------------------------------------------------
>Albizia_subdimidiata_var_subdimidiata_Ferreira_210@NODE_1_length_1397_cov_98.431818
-------------------------------------------------------------------------------------------------------------------------------------------------------------------------------------gtcagtaattattttgatttttgcttgtgattgaattaccttcacgacaaaattcaagctccggaaagtgagaccgttgtattgtaaaattgaagctttggtagatgtctttacagactccaaaaccttatttattgaggtgtagattctgtcaacatgcgaacggacaagttcaattgctccaaggcaaatttagattgcttggctttcgtagtaacgggctattggaattgtttatcatcaatgcaggaatgaacttggctttctcctcatctgctcattgtccatgtcttggaaagacggccaatggccaggttaagcttttcaggccagtctctattaccaccaggaaattcttcaggcgtaaaatgtttgcacgtttggcatcaatagccaccccagaaatccaggttggcctttttttttctgctccacagtttctattttagtgtcaactcctttttttttaatcatagtcagcaatatttgggattgtaggcatatgatattgagttagaggacaagaagcacatacttttaagtgctatccaggagacacaaaggggactctcgacaactgctgatcaacgctcttccattgaggagtctctggtctgttgtttattttctttgttcacttcttcattatgatcttctctagtcttcttcttaatctaaattctttgctagatattgtgggaccatttaggatgaaaatgacaaaggagaatgaagttgattaatatacaatgttcttggtatatgtgtttggcaggtgaatgtggaggcgtacaacaagggtgagccaattgatttgttgaagttgaatggaacatggcgcctgcagtatacttctgcccctgatgtgctcgttcttctggaagctgctgctagacttcctttctttcaagtattaataatgaaatttagtatccttcaatcaagtcttagagttctttctttcttctgactgaatactctgccggcactttcttttctaattatgaaaaagtgtttctattaaccatttagtagatgaggcttcaaatttaaatta-tttcttattttgtgcattcattttgttcttgtcaatagtgccttgctgcatcaggattctgtaagatagggtaatgtagaaccgtgttaaagcttcttcttttgttatgtgtcttttactgtttatctcttggcatttttttaacccacttgctactctgttgtgataggttggacagatctttcagaaatttgaatgtgacaatcagactaatggaggtatcattcgcaacattgttcgatggagtattccaaatttgctggaggtaaaaacaatgccttcctttggtttatcatgtccttgtcaacagcctttaacttgaatacaagca
>Albizia_tomentella_Leach_Dunlop_3801@NODE_1_length_1552_cov_101.037966
gtgaattaatcatgaaattttggaggttggcctgacccggagaaacaaaaagcgaagattcaatatcgaa---------------------------gaaattgaattaacatagattcaatatcttcaattttgagatatagctttcctttttgtataacgttggcgataggcctacacggacggcgattattttgatttttgcttgtgattgaattacgttcactataaaattcaagctccggaaagtgagaccgttgtattgtaaaactgaagctttggtagatgtttttacagactccaaaaccttatttattgaggtgtacattctgtcaacatgcgagcggacaagttcaattgctctaaagcaaatttaggttgcttggctttagtagtaacggtctattggaattgtttatcatcaatgcaggaatgaacttggctttctcctcatctgctcattatccatgtcttggaaagacggccaatggtcaggttaagcttttcaggccagtctctattaccaccaggaagttcttcaggcgtaaaatgtttgcatgtttggcatcaataaccaccccagaaacccaggtt-gccttattttttctgttccacagtttctaatttagtttcagctccgttttttttcatcatagtcagcaatacttgggattgtaggcatatgatgttgagttagaggacaagaagcacatacttttaagtgctatccaggagacacaaaggggactctcgacaactgctgatcaacgctcttccattgaggagtctctggtctgttgtttaatttctttgttcacttcttcattatgatctacgctagtcttcttcttaatctaaattctttgctagatattgtgggatcatttagaatgaaaatgacaaaggagaattgagttgattattatacaattttcttggtatatgcgtttggcaggtgaatgtggaggcgtacaacaagggtgagccaattgatttggtgaagttgaatggaacatggcgcctgcagtatacttctgcccctgatgtgctcgttcttctggaagctgctgctagatttcctttctttcaagtattaatagtgaaatttagtatctttcaatcaagtcttagagtcctttctttcttctgactgaatacactgccggaactttctcttctaattgtgaagaagtgtctctattaaccatttagtagatgaggcttcaaatttaaattattttcttatcttgtgcattcattttgttcatgttaatagtgccttgctgcattaggattctgtaagatagggtaatgtagaactgtgttgatgctttttcttttgttatgtgtcttttactgttgatctcttagcattttcttaacccacttgctactctgttctgataggttggacagatctttcagaaatttgaatgtgacgatcaaactaatggaggtatcattcgcaacattgtccgatggagtattccaaatttgctggaggtaaaaacattgccttcctttggt------------------------------------------
>Balizia_elegans_Iganci_870@NODE_1_length_1687_cov_72.420497
ttgaattaat---------------------------------aaagaaaagggttctttattcacttgacctttttaccctcgtgcccaagaaattggagtcgaattaacatagattcgatatcttcaactttgagatatagctttccttcttgtacaacgttggcgataggcctacgcggacagcaattattttgatttttgcttgtgattgaattac-ttcactataaaattcaagctccggaaagggagaccgttgtattgtaaaattgaagctttggtagatgtttttacacactccaaaaccttatttattgaggtgtagattatgtcaacatgcgaacggacaagttcaattgctctaaagcaaatttagattgcttggctttagtagtaacgggctattggtattgtttatcatcaatgcaggaatgaacttggctttctcctcatctgctcattatccatgtcttggaaagacggccaatggccaggttaagcttttcaggccagtctctattaccaccaggaaattcttcgggcgtaaaatgtttgcatgtctggcatcaatagccaccccagaaaaccaggttggccttattttttctgttccacagtttctattttagtttcaactccttttttttaaatcatagtcagcaatatttgggattgtaggcatatgatattgagttagaggacaagaagcacatacttttaagtgctatccaggagacacaaaggggattctcgacaactgctgatcaacgctcttccattgaggagtctctggtctgttgtttattttctttgttcacttcttcatcatgatctacgctagtcttcttcttaatctaaattctttgctagatattgtgggaccatttaggatgaaaatgacaaaggagaatgaagttgattagtatacaattttcttggtatatgtgtttggcaggtgaatgtggaggcgtacaacaagggtgagccaattgatttggtgaagttgaatggaacatggcgcctgcagtatacttctgcccctgatgtgctcgttcttctggaagctgctgctagacttcctttctttcaagtattaataatggaatttagtatcgttcaatcaagtcttggagtcctttctttcttctgactgaatactctgccggcactttcttttctcattatgaaaaagtgtttctattaaccatttagtagatgaggcttcaaatttaaattattttcttatcttgtgcattcattttgttcttgtcaatagtgccatgctgcatcaggattctgtaagatagggaaatgtagaaccgtgttaaagctttttcttttgttatgtgtcttttactgttgatctcttagcattttattaacccacttgctactctgttgtgataggttggacagatctttcagaaatttgaatgtgacgatcagactaatggaggtatcattcgcaacattgtccgatggagtattccaaatttgctggaggtaaaaataatgccttcctttggtttatcctgtctttgtcaacagcctttaacttgaatacaagta
>Balizia_pedicellaris_Queiroz_15529@NODE_1_length_1349_cov_210.966770
--------------------------------------------------------------------------------------------------------aattaacatagattcgatatcttcaattttgagatatagctttccttcttgtacaacgttggcgataggcctacgcggacagcaattattttgatttttgcttgtgattgaattacgttcactataaaattcaagctccggaaagtgagaccgttgtattgtaaaattgaagctttggtagatgtttttacaggctccaaaatcttatttattgaggtgtagattctgtcaacatgcgaacggacaagttcaattgctctaaagcaaatttagattgcttggctttagtagtaacgggctattgttattgtttatcatcaatgcaggaatgaacttggctttctcctcatctgctcattatccatgtcttggaaagacggccaatggccaggttaagattttcaggccagtctctattaccaccaggaaattcttcgggcgtaaaatgttttcatgtctggcatcaatagccaccccagaaaaccaggttggccttattttttctgttccacagtttctattttagtttcagctccttttttttcaatcatagtcagcaatatttgggattgtaggcatatgatattgagttagaggacaagaagcacatacttttaagtgctatccaggagacacaaaggggattctcgacaactgctgatcaacgctcttccattgaggagtctctggtctgttgtttattttctttgttcacttcttcattatgatctacgttagtcttcttcttaatctaaattctttgctagatattgtgggaccatttaggatgaaaatgacaaaggagaatgaagttgattagtatacaattttcttggtatacgtgtttggcaggtgaatgtggaggcgtacaacaagggtgagccaattgatttggtgaagttgaatggaacatggcgcctgcagtatacttctgcccctgatgtgctcgttcttctggaagctgctgctagacttcctttctttcaagtattaataatggaatttagtatcgttcaatcaagtcttggagttctttctttcttctgactgaatactctaccggcactttcttttctcattatgaagaagtgtttctattaaccattaagtagatg---------atttaaattattttcttatcttgtgcattcattttgttcttgtcaatagtgccatgctgcatcaggattctgtaagatagga-aatgtagaaccgtgttaaagcttgttcttttgttatgtgtcttttactgttgatctcttagcattttattaacccaattgctactctgttgtgctaggttggacagatctttcagaaatttgcatgtgacgatcagactaatggaggtat-------------------------------------------------------------------------------------------------------------
>Enterolobium_cyclocarpum_MWC9020@NODE_1_length_1680_cov_123.820961
ttgaattaatcatgaagttttggaggttgccccgacccggagaaaagaaaagggttcttaattcacttgacctttgtatactcatgcccaagaaattggagtcaaattaacatagattcggtatcttaaattttgagatatagctttgcttattgtataacgttggcgataggcctacgcggacagcaattattttgatttttgcttgtgattgaattacgttctctagaaaattcaagctccggaaagtgagaccgttgtattgtaaaattgaagctttggtagacgtttttacagactccaaaaccttatttattgaggtgtacattctgtcaacatgcgaacggacaagttcaaatgctctaaagcaaatttaggttgcttggctttagtagtaacgggctattgaaattgtttatcgtcagtgcaggaatgaacttggctttctcctcatctggtcattatccttgtcttggaaagacggccaatggccaggttaattttttcatgccagtctctattaacaccaggaaattcttcaggcgtaaaatgtttgcatgtttcgcatcaatggccaccccagaaacccaggttggccttattttttctgttccacagtttctattttagtctcaactcctttctatttcatcatagtcagcaatatttgggattgtaggcatatgatattgagttagaggacaggaagcacatacttttaagtgcgatccaggagacacaaaggggactctcgacaactgctgatcaacgctcttccattgaggagtctctggtctgttgtctattttctgtgttcacttcttcattatgatctacgctagtctttttcttaatccaaattctatgctagatattgtgggaccatttaggatgaaaatgacaaaggagaataaagttgattaatatacaattttcttggtatatgtgtttggcaggtgaatgtggaggcgtacaacaagggtgagccaattgatttggttaagttgaatggaacatggcgactgcagtatacttctgcgcctgatgtgctcgttcttctggaagctgctgctagacttcctttctttcaagtattaataatgaaatttagcatc-ttcaatcaagtcttagagttctttctttcttctgagtgaatactctaccggcactttcttttctaattatgaaaaagtgtttctattaaccatttagtagatgaggcttcaaatttaaattatttccttatcttgtgcattcattttgttcttggcaatagtgccttgctgcatcaggattctgtaagatagggtaatgtggaaccgtgttaatgccttttcttttgttatgtatcttttactgttgatctcttagcattttattaaccctcttgctactctgttgtgataggttggacagatctttcagaaatttgaatgtgacgatcagactaatggaggtattattcgcaacattgtccgatggagtattccaaatttgctggaggtaaaaacaatgccttcctttggtttatcctgtctttgtcaacagcctttaacttggatacaagta
>Hydrochorea_corymbosa1_Bonadeu_655@NODE_1_length_1275_cov_66.647541
--------------------------------------------------------------------------------------------------------------catagattcgatatcttcaattttgagatatagctttccttcttgtacaacgttggcgataggcctacgcggacagcaattattttgatttttgcttgtgattgaattacgttcactataaaattcaagctccggaaagggagaccgttgtattgtaaaattgaagctttggtagatgtttttacagactccaaaaccttatttattgaggtgtagagtatgtcaacatgcgaacggacaagttcaattgctctaaagcaaatttagatcgcttggctttagtagtaacgggctattggtattgtttatcatcaatgcaggaatgaacttggctttctcctcatctgctcattatccatgtcttggaaagacggccaatggccaggttaagcttttcaggcccgtctctattaccaccaggaaattcttcgggcgtaaaatgtttgcatgtctggcatcaatagccaccccagaaaaccaggttggccttattttttctgttccacagtttctattttagtttcaactccttttttttcaatcatagtcagcaatatttgggattgtaggcatatgatattgagttagaggacaagaagcacatacttttaagtgctatccaggagacacaaaggggattctcgacaactgctgatcaacgctcttccattgaggagtctctggtctgttgtttattttctttgttcacttcttcattatgatctacgctagtcttcgtcttaatctaaattctttgctagatattgtgggaccatttaggacgaaaatgacaaaggagaatgaagttgattagtatacaattttcttggtatatgtgtttggcaggtgaatgtggaggcgtacaacaagggtgagccaattgatttggtgaagttgaatggaacatggcgcctgcagtatacttctgcccctgatgtgctcgttcttctggaagctgctgctagacttcctttctttcaagtattaataatggaatttagtatcgttcaatcaagtcttagagttctttctttcttctgactgaatactctaccggcactttcttttctcgttatgaaaaagtgtttctattaaccacttagtagatgaggcttcaaatttaaattattttcttatcttgtgcattcattttgttcttgtcaatagtgccatgctgcatcaggattctgtaagatagggaaatgtagaaccgtgttaaagctttttcttttgttatgtgtcttttactgttgatctcttagcattttattaacc-----------------------------------------------------------------------------------------------------------------------------------------------------------------------------------------
>Hydrochorea_gonggrijpii_Tillett_45696@NODE_1_length_1251_cov_65.262351
----------------------------------------------------------------------------------------------------------------------------------------------------------------------------------------------------------------------------gttcactataaaattcaagctccggaaagtgagaccgttgtattgtaaaattgaagctttggtagatgtttttacagactccaaaaccttatttattgaggtgtagattatgtcaacatgcgaacggacaagttcaattactctaaagcaaattt-gattgcttggctttagtagtaacgggctattggtattgtttatcatcaatgcaggaatgaacttggctttctcctcatctgctcattatccatgtcttggaaagacggccaatggccaggttaagcttttcaggcccgtctctattaccaccaggaaattcttcgggcgtaaaatgtttgcatgtctggcatcaatagccaccccagaaaaccaggttggccttattttttctgttccacagtttctattttagtttcaactccttttttttcaatcatagtcagcaatatttgggattgtaggcatatgatattgagttagaggacaagaagcacatacttttaagtgctatccaggagacacaaaggggattctcgacaactgctgatcaacgctcttccattgaggagtctctggtctgttgtttattttctttgttcacttcttcattatgatctacgctagtcttcttcttaatctaaattctttgctagatattgtgggaccatttaggacgaaaatgacaaaggagaatgaagttgattagtatacaattttcttggtatatgtgtttggcaggtgaatgtggaggcgtacaacaagggtgagccaattgatttggtgaagttgaatggaacatggcgcctgcagtatacttctgcccctgatgtgctcgttcttctggaagctgctgctagacttcctttctttcaagtattaataatggaatttagtatcgttcaatcaagtcttagagttctttctttcttctgactgaatactctaccggcactttcttttctcgttatgaaaaagtgtttctattaaccatttagtagatgaagcttcaaatttaaattattttcttatcttgtgcattcattttgttcttgtcaatagtgccatgctgcatcaggattctgtaagatagggaaatgtagaaccgtgttaaagctttttcttttgttatgtgtcttttactgttgatctcttagcattttattaacccacttgctactctgttgtgataggttggacagatctttcagaaatttgaatgtgacgatcagactaatggaggtatcattcgcaaca--------------------------------------------------------------------------------------------------
>Hydrochorea_marginata_Morim_563@NODE_1_length_1705_cov_123.307740
ttgaattactcatgaaattttggaggtagccccgacccggagagaagaaaagggttctttattcacttgacctttttaccctcgtgcccaagaaattggagtcgaattaacatagattcgatatcttcaattttgagatatagctttccttcttgtacaacgttggcgataggcctacgcggacagcaattattttgatttttgcttgtgattgaattacgttcactataaaattcaagctccggaaagggagaccgttgtattgtaaaattgaagctttggtagatgtttttacagactccaaaaccttatttattgaggtgtagattatgtcaacatgcgaacggacaagttcaattgctctaaagcaaatttagattgcttggctttagtagtaacgggctattggtattgtttatcatcaatgcaggaatgaacttggctttctcctcatctgctcattatccatgtcttggaaagacggccaatggccaggttaagcttttcaggcccgtctctattaccaccaggaaattcttcgggcgtaaaatgtttgcatgtctggcatcaatagccaccccagaaaaccaggttggccttattttttctgttccacagtttctattttagtttcaactccttttttttcaatcatagtcagcaatatttgggattgtaggcatatgatattgagttagaggacaagaagcacatacttttaagtgctatccaggagacacaaaggggattctcgacaactgctgatcaacgctcttccattgaggagtctctggtctgttgtttattttctttgttcacttcttcattgtgatctacgctagtcttcttcttaatctaaattctttgctagatattgtgggaccatttaggacgaaaatgacaaaggagaatgaagttgattagtatacaattttcttggtatatgtgtttggcaggtgaatgtggaggcgtacaacaagggtgagccaattgatttggtgaagttgaatggaacatggcgcctgcagtatacttctgcccctgatgtgctcgttcttctggaagctgctgctagacttcctttctttcaagtattaataatggaatttagtatcgttcaatcaagtcttagagttctttctttcttctgactgaatactctaccggcactttcttttctcgttatgaaaaagtgtttctattaaccatttagtagatgaggcttcaaatttaaattattttcttatcttgtgcattcattttgttcttgtcaatagtgccatgctgcatcaggattctgtaagatagggaaatgtagaaccgtgttaaagctttttcttttgttatgtgtctttaactgttgatctcttagcattttattaacccacctgctactctgttgtgataggttggacagatctttcagaaatttgaatgtgacgatcagactaatggaggtatcattcgcaacattgtccgatggagtattccaaatttgctggaggtaaaaacaatgccttcctttggtttatcctgtctttgtcaacagcctttaactagaatacaagta
>Jupunba_abbottii_Zanoni_21220@NODE_1_length_1194_cov_71.597135
----------------------------------------------------------------------------------------------------------------------------------ttttgagatatagttttccttcttgtacaacgttggcgataggcctacgcggacagcaattattttgatttttgcttgtgattgaattacgttcactataaaattcaagctccggaaagtgagaccgttgtattgtaaaattgaagctttgg-----------acaggctccaaaaccttatttattgaggtgtagattctgtcaacatgcgaacggacaagttcaattgctctaaagcaaatttagattgcttggctttagtagtaacgggctattggaattgtttatcatcaatgcaggaatgaacttggctttctcctcatctgctcattatccatgtcttggaaagacggccaatggccaggttaagcttttcaggccagtctctattaccaccaggaaattcttcgggcgtaaaatgtttgcatgtctggcatcaatagccaccccagaaaaccaggttggccttattttttctgttccacagtttctattttagtttcaactccttttttttcaatcatagtcagcaatatttgggattgtaggcatatgatattgagttagaggacaagaagcacatacttttaagtgctatccaggagacacaaaggggattctcgacaactgctgatcaacgctcttccattgaggagtctctggtctgttgtttattttctttgttcacttcttcattatgatctacgctagccttcttcttaatctaaattctttgctagatattgtgggaccatttaggatgaaaatgacaaaggagaatgaagttgattagtatacaattttcttggtatatgtgtttggcaggtgaatgtggaggcgtacaacaagggtgagccaattgatttggtgaagttgaatggaacatggcgcctgcagtatacttctgcccctgatgtgctcgttcttctggaagctgctgctagacttcctttctttcaagtattaataatggaatttagtatcgttcaatcaagtcttagagttctttctttcttctgactgaatactctgccggcactttcttttcttattatgaaaaagtgtttctattaaccatttagtagatgaggcttcaaatttaaagtattttcttatcttgtgcattcattttgttcttgtcaatagtgccatgctgcatcaggattctgtaagatagggaaatgtagaaccgtgttaaagct---------------------------------------------------------------------------------------------------------------------------------------------------------------------------------------------------------------------------------------------
>Jupunba_asplenifolia_Ekman_6383@NODE_1_length_958_cov_27.365494
------------------------------------------------------------------------------------------------------------------------------------------------------------------------------------------------------------------------------------------------------------------------------------------------------------------ccttatttattgaggtgtagattctgtcaacatgcgaacggacaagttcaattgctctaaagcaaatttagattgcttggctttagtagtaacgggctattggaattgtttatcatcaatgcaggaatgaacttggctttctcctcatctgctcattatccatgtcttggaaagacggccaatggccaggttaagcttttcaggccagtctctattaccaccaggaaattcttcgggcgtaaaatgtttgcatgtctggcatcaatagccaccccagaaaaccaggttggccttattttttctgttccacagtttctattttagtttcaactccttttttttcaatcatagtcagcaatatttgggattgtaggcatatgatattgagttagaggacaagaagcacatacttttaagtgctatccaggagacacaaaggggattctcgacaactgctgatcaacgctcttccattgaggagtctctggtctgttgtttattttctttgttcacttcttcattatgatctacgctagccttcttcttaatctaaattctttgctagatattgtgggaccatttaggatgaaaatgacaaaggagaatgaagttgattagtatacaattttcttggtatatgtgtttggcaggtgaatgtggaggcgtacaacaagggtgagccaattgatttggtgaagttgaatggaacatggcgcctgcagtatacttctgcccctgatgtgctcgttcttctggaagctgctgctagacttcctttctttcaagtattaataatggaatttagtatcgttcaatcaattcttagagttctttctttcttctgactgaatactctgccggcactttcctttctcattatgaaaaagtgtttctattaaccatttagtagataagacttcaaatttaaattattttcttatcttgtgcattcattt--------------------------------------------------------------------------------------------------------------------------------------------------------------------------------------------------------------------------------------------------------------------------------------------------------------------
>Jupunba_barbouriana_Iganci_847@NODE_1_length_1599_cov_108.948095
---------------------------------------------agaaaagggttctttattcacttgacctttttaccctcgtgcccaagaaattggagtcgaattaacatagattcgatatcttcaattttgagatatagctttccttcttgtacaacgttggcgataggcctacgcggacagcaattattttgatttttgcttgtgattgaattacgttcactataaaattcaagctccggaaagggagaccgttgtattgtaaaattgaagctttggtagatgtttttacagactccaaaaccttatttattgaggtgtagattatgtcaacatgcgaacggacaagttcaattgctctaaagcaaatttagattgcttggctttagtagtaacgggctattggtattgtttatcatcaatgcaggaatgaacttggctttctcctcatctgctcattatccatgtcttggaaagacggccaatggccaggttaagctttttaggccagtctctattaccaccaggaaattcttcgggcgtaaaatgtttgcatgtctggcatcaatagccaccctagaaaacccggttggccttattttttctgttccacagtttctattttagtttcaactccttttttttcaatcatagtcagcaatatttgggattgtaggcatatgatattgagttagaggacaagaagcacatacttttaagtgctatccacgagacacaaaggggattctcgacaactgctgatcaacgctcttccattgaggagtctctggtctgttgtttattttctttgttcactttttcattatgatctacgctagtcttcttcttaatctaaattctttgctagatattgtgggaccatttaggatgaaaatgacaaaggagaatgaagttgattagtatacaattttcttggtatatgtgtttggcaggtgaatgtggaggcgtacaacaagggtgagccaattgatttggtgaagttgaatggaacatggcgcctgcagtatacttctgcccctgatgtgctcgttcttctggaagctgctgctagacttcctttctttcaagtattaataatggaatttagtatcgttcaatccagtcttagagttctttctttcttctgactgaatactctgccggcactttcttttctcattatgaaaaagtgtttctattaaccatttagtagatgaggcttcaaatttaaattattttcttatcttgtgcattcattttgttcttgtcaatagtgccatgctgcatcaggattctgtaagatagggaaatgtagaaccgtgttaaagctttttcttttgttatgtgtcttttactgttgatctcttagcattttattaacccacttgctactctgttgtgataggttggacagatctttcagaaatttgaatgtgacgatcagactaatggaggtatcattcgcaacattgtccgatggagtattccaaatttgctggaggtaaaaacaatatcttcctttggtttatcctgtctttgtcaacagcctttaacttgaatacaagta
>Jupunba_cochleata_Bonadeu_673@NODE_1_length_1685_cov_71.559080
ttgaattaatcatgaaattttggaggttgccccgacccggagaaaagaaaagggttctttattcacttgacctttttaccctcgtgcccaagaaattggagtcgaattaacatagattcgatatcttcaattttgacatatagctttccttcttgtacaacgttggcgataggcctacgcggacagcaattattttgatttttgcttgtgattgaattacgttcactataaaattcaagctccggaaagggagaccgttgtattgtaaaattgaagctttggtagatgtttttacagactccaaaaccttatttattgaggtgtagattatgtcaacatgcgaacggtcaagttcaattgctataaagcaaatttagattgcttggctttagtagtaacgggctattggtattgtttatcatcaatgcaggaatgaacttggctttctcctcatctgctcattatccatgttttggaaagacggccaatggccaggttaagcttttcaggccagtctctattaccaccaggaaattcttcgggcgtaaaatgtttgcatgtctggcatcaatagccaccccagaaaaccaggttggccttattttatctgttccacagtttccattttagtttcaactccttttttttcaatcatagtcagcaatatttgggattgtaggcacatgatattgagttagaggacaagaagcacatacttttaagtgctatccaggagacacaaaggggattctcgacaactgctgatcaacgctcttccattgaggagtctctggtctgttgtttattttctttgttcacttcttcattatgatctacgctagtcttcttcttaatctaaattctttgctagatattgtgggaccatttaggatgaaaatgacaaaggagaatgaagttgattagtatacaattttcttggtatatgtgtttggcaggtgaatgtggaggcgtacaacaagggtgagccaattgatttggtgaagttgaatggaacatggcgcctgcagtatacttctgcccctgatgtgctcgttcttttggaagctgctgctagacttcctttctttcaagtattaataatggaatttagtatcgttcaatcaagtcttagagttctttctttcttctgactgaatactttgccggcactttcttttctcattatgaaaaagtgtttctattaaccatttagtagatgaggcttcaaatttaaattattttcttatcttgtgcattcattttgttcttgtcaatagtgccatgctgcatcaggattctgtaagatagggaaatgtagaaccgtgttaaagctttttcttttgttatgtgtcttttactgttgatctcttagcattttattaacccacttgctactctgttgtgataggttggacagatctttcagaaatttgaatgtgacgatcagactaatggaggtatcattcgcaacattgtccgatggagtattccaaatttgctggaggtaaaaacaatgccttcctttggtttatcctgtctttgtcaacagcctttaacttgaatacaagta
>Jupunba_filamentosa_Lima_7487@NODE_1_length_1614_cov_62.867274
ttgaattaatcatgaaattttggaacttgccccgacccggataaaagaaaagggttctttattcatttgacctttttaccctcgtgcccaagaaattggagtcgaattaacatagattcgatatcttcaattttgagatatagctttccttcttgtacaacgttggcgataggcctacgcggagagcaattattttgatttttgcttgtgattgaattacgttcactataaaattcaagctccggaaagggagaccgttgtattgtaaaattgaagctttggtagatgtttttacaggctccaaaaccttatttattgaggtggagattatgtcaacatgcgaacggacaagttcaattgctctaaagcaaatttagattgcttggctttagtagtaacgggctattggtattgtttatcatcaatgcaggaatgaacttggctttctcctcatctgctcattatccatgtcttggaaagacggccaatggccaggttaagcttttcaggccagtctctattaccaccaggaaattcttcgggcgtaaaatgtttgcatgtctggcatcaatagccaccccagaaaaccaggttggccttattttttctgttccacagtttctattttagtttcaactccttttttttcaatcatagtcagcaatatttgggactgtaggcatatgatattgagttagaggacaagaagcacatacttttaagtgctatccaggagacacaaaggggattctcgacaactgctgatcaacgctcttccattgaggagtctctggtctgttgtttattttctttgttcacttcttcattatgatctacgctagtcttcttcttaatctaaattcttcgctagatattgtgggaccatttaggatgaaaatgacaaaggagaatgaagttgattagtatacaattttcttggtatatgtgtttggcaggtgaatgtggaggcgtacaacaagggtgagccaattgatttggtgaagttgaatggaacatggcgcctgcagtatacttctgcccctgatgtgctggttcttctggaagctgctgctagacttcctttctttcaagtattaataatggaatttagtatcgttcaatcaagtcttagagttctttctttcttctgactgaatactctgccggcactttcttttctcattatgaaaaagtgtttctattaaccatttagtagatgaggcttcaaatttaaattattttcttatcttgtgcattcattttgttcttgtcaatagtgccatgctgcatcaggattctgtaagatagggaaatgtagaaccgtgttaaagctttttcttttgttatgtgtcttttactgttgatctcttagcattttattaacccacttgctactctgttgtgataggttggacagatctttcagaaatttgaatgtgacgatcagactaatggaggtatcattcgcaacattgtccgatggagtattccaaatttgctggaggtaaaaacaatgccttcctttggtttatcctgtctttgtcaacagcctttaacttgaatacaagta
>Jupunba_floribunda_Iganci_883@NODE_1_length_1790_cov_87.192061
ttgaattaatcatgaaattttggaggttgccccgacccggagaaaagaaaagggttctttattcacttgacctttttaccctcgtgcccaagaaattggagtcgaattaac--agattcgatatcctcaattttgagatatagctttccttcttgtacaacgttggcgataggcctacgcggacagcaattattttgatttttgcttgtgattgaattatgttcactataaaatgcaagctccggaaagggagaccgttgtattgtaaaattgaagctttggtagatgtttttacagactccaaaaccttatttattgaggtgtagattatgtcaacatgcgaacggacaagttcaattgctctaaagcaaatttagattgcttggctttagtagtaacgggctattggtattgtttatcatcaatgcaggaatgaacttggctttctcctcatctgctcattatccatgtcttggaaagacggccaatggccaggttaagcttttcaggccagtctctattaccaccaggaaattcttcgggcgtaaaatgtttgcatgtctggcatcaatagccaccccagaaaacccggttggccttattttttctgttccacagtttctattttagtttcaactccttttttttcaatcatagtcagcaatatttgggattgtaggcatatgatattgagttagaggacaagaagcacatacttttaagtgctatccaggagacacaaaggggattctcgacaactgctgatcaacgctcttccattgaggagtctctggtctgttgtttattttctttgttcacttcttcattatgatctacgctagtcttcttcttaatctaaattctttgctagatattgtgggaccatttaggatgaaaatgacaaaggagaatgaagttgattagtatacaattttcttgatatatgtgtttggcaggtgaatgtggaggcgtacaacaagggtgagccaattgatttggtgaagttgaatggaacatggcgcctgcagtatacttctgcccctgatgtgctcgttcttctggaagctgctgctagacttcctttctttcaagtattaataatggaatttagtatcgttcaatccagtcttagagatctttctttcttctgactgaatactctgccggcactttcttttctcattatgaaaaagtgtttctattaaccatttagtatatgaggcttcaaatttaaattattttcttatattgtgcattcattttgttcttgtcaatagtgccatgctgcatcaggattctgtaagatagggaaatgtagaaccgtgttaaagctttttcttttgttatgtgtcttttactgttgatctcttagcattttattaacccacttgctactctgttgtgataggttggacagatctttcagaaatttgaatgtgacgatcagactaatggaggtatcattcgcaacattgtccgatggagtattccaaatttgctggaggtaaaaacaatgccttcctttggtttatcctgtctttgtcaacagcctttaacttgaatacaagta
>Jupunba_idiopoda_Quesada_1718@NODE_1_length_1176_cov_65.860783
----------------------------------------------------------------------------------------------------------------------------------------------------------------------------------------------------------------tgattgaattacgttcactataaaattcaagctccggaaagtgagaccgttgtattgtaaaactgaagctttggtagatgtttttacaggctccaaaaccttatttattgaggtgtagattctgtcaacatgcgaacggacaagttcaattgctctaaagcaaatttagattgcttggctttagtagtaacgggctattggaattgtttatcatcaatgcaggaatgaacttggctttctcctcatctgcccattatccatgtcttggaaagacggccaatggccacgttaagcttttcaggccagtctctattaccaccaggaaattcttcgggcgtaaaatgtttgcatgtctggcatcaatagccaccccagaaaaccaggttggccttattttttccgttccacagtttctattttagtttcaactcctttttgttcaatcgtagtcagcaatatttgagattgtaggcatatgatattgagttagaggacaagaagcacatacttttaagtgctatccaggagacacaaaggggactctcgacaactgctgatcaacgctcttccattgaggagtctctggtctgttgtttattttctttgttcacttcttcattatgatctacgctagtcttcttcttaatctaaattctttgctagatattgtgggaccatttaggatgaaaatgacaaaggagaatgaagttgattagtatacaattttcttggtatatgtgtttggcaggtgaatgtggaggcgtacaacaagggtgagccaattgatttggtgaagttgaatggaacatggcgcctgcagtatacttctgcccctgatgtgctcgttcttctggaagctgctgctagacttcctttctttcaagtattaataatggaatttagtatcgttcaatcaagtcttagagttctttctttcttctgactgaatactctgccggcactttcttttctaattatgaaaaagtgtttctattaaccatttagtagatgaggcttcaaatttaaatta-tttattatcttgtgcattcattttgttcttgtcaatagtgccatgctgcatcaggattctgtaagatagggaaatgtagaaccgtgttaaagctttttcttttgttatgtgtcttttactgttgatctcttagcattttattaacc-----------------------------------------------------------------------------------------------------------------------------------------------------------------------------------------
>Jupunba_laeta_Mori_25147@NODE_1_length_1364_cov_33.082362
------------tgaaattttggaggttgccccgacccggagaaaagaaaagggttctttattcacttgacctttgttccctcgtgcccaagaaattggagtcgaattaacatagattcgatatcttcaattttgagatataactttccttcttgtacaacgttggcgataggcctacgcggacagcaattattttgatttttgcttgtgattgaattccgttcactataaaatgcaagctccggaaagggagaccgttgtattgtaaaattgaagctttggtagatgtttttacagactccaaaaccttatttatggaggtgtagattatgtcaacatgcgaacggacaagttcaattgctctaaagcaaatttagattgcttggctttagtagtaacgggctattggtattgtttatcatcaatgcaggaatgaacttggctttctcctcatctgctcattatccatgtcttggaaagacggccaatggccaggttaagcttttcaggcccgtctctattaccaccaggaaattcttcgggcgtaaaatgtttgcatgtctggcatcaatagccaccccagaaaaccaggttggcctta-tttttctgttccacagtttctattttagtttcaactccttttttttcaatcatagtcagcaatatttgggattgtaggcatatgatattgagttagaggacaagaagcacatacttttaagtgctatccaggagacacaaaggggattctcgacaactgctgatcaacgctcttccattgaggagtctctggtctgttgtttattttctttgttcacttcttcattatgatctacgctagtcttcttcttaatctaaattctttgctagatattgtgggaccatttaggatgaaaatgacaaaggagaatgaagttgattggtatacaattttcttggtatatgtgtttggcaggtgaatgtggaggcgtacaacaagggtgagccaattgatttggtgaagttgaatggaacatggcgcctgcagtatacttctgcccctgatgtgctcgttcttctggaagctgctgctagacttcctttctttcaagtattaataatggaatttagtatctttcaattaagtcttagagttctttctttcttctgactgaatactctgccggcattttcttttctaattatgaaaaagtgtttctattaaccatttagttgatgaggcttcaaatttaaattattttcttatcttgtgcattcaatttgttcttgtcaatagtgccatactgcatcaggattctgtaagatagggtaatgtagaaccgtgttaaagctttttcttttgttatgtgtcttttactgttgatctcttagcattt-------------------------------------------------------------------------------------------------------------------------------------------------------------------------------------------------
>Jupunba_langsdorfii_Ribeiro_728@NODE_1_length_1006_cov_39.996771
------------------------------------------------------------------------------------------------------------------------------------------------------------------------------------------------------------------------------------------------------------------------------------------------------------------------------------------------------------------------------------------------------------------------------------------------------------------------------------------------------------------------------------------------------------------------------------------------------------------------------------------------------------------------------------------------------------------------------------------------------------------------------------aactgctgatcaacgctcttccattgaggagtctctggtctgttgtttattttctttgttcacttcttcattatgatgtacgctagtcttcttcttaatctaaattctttgctagatattgtgggaccatttaggatgaaaatgacaaaggagaatgaagttgattagtatacaattttcttggtatatgtgtttgtcaggtgaatgtggaggcgtacaacaagggtgagccaattgatttggcgaagttgaatggaacatggcgcctgcagtatacttctgcccctgatgtgctcgttcttctggaagctgctgctagacttcctttctttcaagtattaataatggaatttagtatcgttcaatcaagtcttagagttctttctttcttctgactgaatactctaccggcactttcttttctcattatgaaaaagtgtttctattaaccatttagtagatgaggcttcaaatttaaattattttcttatcttgtgcattcattttgttcttgtcaatagtgccatgctgcatcaggattctgcaagatagggaaatgtagaaccgtgttaaagctttttcttttgttatgtgtcttttactgttgatctcttagcattttattaacccacttgctactctgttgtgataggttggacagatctttcagaaatttgaatgtgacgatcagactaatggaggtatcattcgcaacattgtccgatggagtattccaaatttgctggaggtaaaaacaatgccttcctttggtttatcctgtctttgtcaacagcctttaacttgaatacaagta
>Jupunba_leucophylla_Iganci_839@NODE_1_length_554_cov_121.020964
----------------------------------------------------------------------------------------------------------------------------------------------gctttccttcttgtacaacgttggcgataggcctacgcggacagcaattattttgatttttgcttgtgattgaattacgttcactataaaattcaagctccggaaagtgagaccgttgtattgtaaaattgaagctttggtagatgtttttacaggctccaaaaccttatttattgaggtgtagattctgtcaacatgcgaacggacaagctcaattgctctaaagcaaatttagattgcttggctttagtagtaacgggctattggaattgtttatcatcaatgcaggaatgaacttgtctttctcctcatctgctcattatccatgtcttggaaagacggccaatggccaggttaagcttttcaggccagtctctattaccaccaggaaattcttcgggcgaaaaatgtttgcatgtctggcatcaatagccaccccagaaaaccaggttggccttattttttctgttccacagtttctattttagtttcaactccttttttttcaatcatagtcagcaatatttgggattgtaggcatatgatattgagtt----------------------------------------------------------------------------------------------------------------------------------------------------------------------------------------------------------------------------------------------------------------------------------------------------------------------------------------------------------------------------------------------------------------------------------------------------------------------------------------------------------------------------------------------------------------------------------------------------------------------------------------------------------------------------------------------------------------------------------------------------------------------------------------------------------------------------------------------------------------------------------------------------------
>Jupunba_leucophylla_Iganci_839@NODE_2_length_554_cov_92.020964
----------------------------------------------------------------------------------------------------------------------------------------------gctttccttcttgtacaacgttggcgataggcctacgcggacagcaattattttgatttttgcttgtgattgaattatgttcactataaaattcaagctccggaaagggagaccgttgtattgtaaaattgaagcttcggtagatgtttttacagactccaaaaccttatttattgaggtgtagattatgtcaacatgcgaacggacaagttcaattgctctaaagcaaatttagattgcttggttttagtagtaacgggctattggaattgtttgtcatcaatgcaggaatgaacttggctttctcctcatctgctcattatccatgtcttggaaagacggccaatggccaggttaagcttttctggccagagtctattaccaccaggaaattcttcgggcgtaaaatgtttgcatgtctggcatcaatagccaccccagaaaaccaggttggccttattttttctgttccaccgcttctattttagtttcaactccttttttttcaatcatagtcagcaatatttgggattgtaggcatatgatattgagtt----------------------------------------------------------------------------------------------------------------------------------------------------------------------------------------------------------------------------------------------------------------------------------------------------------------------------------------------------------------------------------------------------------------------------------------------------------------------------------------------------------------------------------------------------------------------------------------------------------------------------------------------------------------------------------------------------------------------------------------------------------------------------------------------------------------------------------------------------------------------------------------------------------
>Jupunba_limae_Iganci_261@NODE_1_length_1749_cov_72.387560
ttgaattaatcatgaaattttggaggttgccccgacccggagaaaagaaaagggttctttattcacttgacctttttaccctcgtgcccaagaaattggagtcgaattaacatagattcgatatcttcaattttgagatatagctttccttcttgtacaacgttggcgataggcctacgcggacagcaattattttgatttttgcttgtgattgaattacgttcactataaaattcaagctacggaaagggagaccgttgtattgtaaaattgaagctttggtagatgtttttacagactccaaatccttatttattgaggtgtagattatgtcaacatgcgaacggacaagttcaattgctctaaatcaaatttagattgcttggctttagtagtaacgggatattggtattgtttatcatcaatgcagcaatgaacttggctttctcctcatctgctcattatccatgtcttggaaagacggccaatggccaggttaagcttttcaggccagtctctattaccaccaggaaattcttcgggcgtaaaatgtttgcatgtctggcatcaatagccaccccagaaaaccaggttggccttattttttctgttccacagtttctattttagtttcaactccttttttttcaatcatagtcagcaatatttgggattgtaggcatatgatattgagttagaggacaagaagcacatacttttaagtgctatccaggagacacaaaggggattctcgacaactgctgatcaacgctcttccattgaggagtctctggtctgttgtttattttctttgttcacttcttcattatgatctacgctagtcttcttcttaatctaaattctttgctagatattgtgggaccatttaggatgaaaatgacaaaggagaatgaagttgattagtatgcaattttcttggtttatgtgtttggcaggtgaatgtggaggcgtacaacaagggtgagccaattgatctggtgaagttgaatggaacatggcgcctgcagtatacttctgcccctgatgtgctcgttcttctggaagctgctgctagacttcctttctttcaagtattaataatggaatttagtatcgttcaatcaagtcttagagttctttctttcttctgactgaatactctgccggcactttcttttctcattatgaaaaagtgtttctattaaccatttagtagatgaggcttcaaatttaaattattctcttatcttgtgcattcattttgttcttgtcaatagtgccatgctgcatcaggattctgtaagatagggaaatgtagaaccgtgttaaagctttttcttttgttatgtgtcttttactgttgatctcttggcattttattaacccacttgctactctgttgtgataggttggacagatctttcagaaatttgaatgtgacgatcagactaatggaggtatcattcgcaacattgtccgatggagtattccaaatttgctggaggtaaaaacaatgccttcctttggtttatcctgtctttgtcaacggcctttaacttgaatacaagta
>Jupunba_macradenia_Lourteig_3021@NODE_1_length_1463_cov_59.982684
---------tcttgaaattttggaggttgccccgacccggagaaaagaaaagggttctttattcacttgacatttttaccctcgtgcccaagaaattggagtcgaattaacatagattcgatatcttcaattttgagatatagctttccttcttgtacaacgttggcgataggcctacgcggacagcaattattttgatttttgcttgtgattgaattacattcactataaaattcaagctccggaaagtgagaccgttgtattgtaaaattgaagctttggtagatgtttttacaggctccaaaaccttatttattgaggtgtagattctgtcaacatgcgaacggacaagttcaattgctctaaagcaaatttagattgcttggctttactagtaacgggctattggaattgtttatcatcaatgcaggaatgaacttggctttctcctcatctgctcattatccatgtcttggaaagacggccaatggccaggttaagcttttcaggccagtctctattaccaccaggaaattcttcgggcgtaaaatgtttgcatgtctggcatcaatagccaccccagaaaaccaggttggccttattttttctgttccactgtttctattttagtttcaactccttttttttcaatcatagtcagcaatatttgggattgtaggcatatgatattgagttagaggacaagaagcacatacttttaagtgctatccaggagacacaaaggggattctcgacaactgctgatcaacgctcttccattgaggagtctctggtctgttgtttattttctttgttcacttcttcattatgatctacgctagtcttcttcttaatctaaattctttgctagatgttgtgggaccatttaggatgaaaatgacaaaggagaatgaagttgattagtatacaattttcttggtatatgtgtttggcaggtgaatgtggaggcgtacaacaagggtgagccaattgatttggtgaagttgaatggaacatggcgcctgcagtatacttctgcccctgatgtgctcgttcttctggaagctgctgctagacttcctttctttcaagtattaataatggaatttagtatcgttcaatcaagtcttagagttctttctttcttctgactgaatactctgccggcactttcttttctcattatgaaaaagtgtttctattaaccatttagtagatgaggcttcaaatttaaattattttcttatcttgtgcattcattttgttcttgtcaatagtgccatgctgcatcaggattctgtaggatagggaaatgtagaaccgtgttaaagctctttcttttgttatgtgtcttttactgttgatctcttagcattttattaacccacttgctactctgttgtgataggttggacagatctttcagaaatttgaatgtgacgatcagactaatggaggtatcattcgcaaca--------------------------------------------------------------------------------------------------
>Jupunba_microcalyx_Iganci_855@NODE_1_length_1828_cov_73.790977
ttgaattaatcatgaaattttggacgttgccccgacccggagaaaagaaaagggttctttattcacttgacctttttaccctcgtgcccaagaaattggagtcgaattaacatagattcgatatcttcaattttgagatatagctttccttcttgtacaacgttggcgattggcctacgcggacagcaattattttgatttttgcttgtgattgaattatgttcactataaaattcaagctccggaaagggagaccgttgtattgtaaaattgaagctttggtagatgtttttacagactccaaaaccttatttattgaggtgtagattatgtcaacatgcgaacggacaagttcaattgctctaaagcaaatttagattgcttggttttagtagtaacgggctattggaattgtttgtcatcaatgcaggaatgaacttggctttctcctcatctgctcattatccatgtcttggaaagacggccaatggccaggttaagcttttcaggccagagtctattaccaccaggaaattcttcgggcgtaaaatgtttgcatgtctggcatcaatagccaccccagaaaaccaggttggccttattttttctgttccacagcttctattttagtttcaactccttttttttcaatcatagtcagcaatatttgggattgtaggcatatgatattgagttagaggacaagaagcacatacttttaagtgctatccaggagacacaaaggggattctcgacaactgctgatcaacgctcttccattgaggagtctctggtctgttgtttattttctttgttcacttcttcattatgatctacgctag---acttcttaatctaaattctttgctagatattgtgggaccatttaggatgaaaatgacaaaggagaatgaagttgattagtatacaattttcttggtatatgtgtttggcaggtgaatgtggaggcgtacaacaagggtgagccaattgatttggtgaagttgaatggaacatggcgcctgcagtatacttctgcccctgatgtgctcgttcttctggaagctgctgctagacttcctttctttcaagtattaataatggaatttagtatcgttcgatcaagtcttagagttctttctttcttctgactgaatactctgccggcactttcttttctcattatgaaaaagtatttctattaaccatgtagtagatgaggctttaaatttaaattattttctcatcttgtgcattcattttgttcttgtcaatagtgccatgctgcatcaggattctgtaagatagggaaatgtagaaccgtgttaaagctttttcttttgttacgtgtcttttactgttgatctcttagcattttattaacccacttgctactctgttgtgataggttggacagatctttcagaaatttgaatgtgacgatcagactaatggaggtatcattcgcaacattgtccgatggagtattccaaatttgctggaggtaaaaacaatgccttcctttggtttatcctgtctttgtcaacagcctttaacttgaatacaagta
>Jupunba_nipensis_Mayo_19662@NODE_1_length_1059_cov_26.704684
------------------------------------------------------------------------------------------------------------------------------------------------------------------------------------------------------------------------------------------------------------------------gtaaaattgaagctttggtagatgtttttacaggctccaaaaccttatttatttaggtgtagattctgacgacatgcgaacggacaagttcaattgctctaaagcaaatttagattgcttggctttagtagtaacgggctattggaattgtttgtcatcaatgcaggaatgaacttggctttctcctcatctgctcattatccatgtcttggaaagacggccaatggccaggttaagcttttcaggccagagtctattaccaccaggaaattcttcgggcgtaaaatgtttgcatgtctggcatcaatagccaccccagaaaaccaggttggccttattttttctgttccacagcttctattttagtttcaactccttttttttcaatcatagtcagcaatatttgggattgtaggcatatgatattgagttagaggacaagaagcacatacttttaagtgctattcaggagacacaaaggggattctcgacaactgctgatcaacgctcttccattgaggagtctctggtctgttgtttattttttttgttcacttcttcattatgatctacgctagacttcttcttaatctaaattctttgctagatattgtgggaccatttaggatgaaaatgacaaaggagaatgaagttgattagtatacaattttcttggtatatgtgtttggcaggtgaatgtggaggcgtacaacaagggtgagccaattgatttggtgaagttgaatggaacatggcgcctgcagtatacttctgcccctgatgtgctcgttcttctggaagctgctgctagacttcctttctttcaagtattaataatggaatttagtatcgttcaatcaattcttagagttctttctttcttctgactgaatactctgccggcactttcctttctcattatgaaaaagtgtttctattaaccatttagtagataagacttcaaatttaaattattttcttatcttgtgcattcattttgttcttgtcaatagtgccatgctgcatcaggattctgtaagatagggaaatatagaaccg-------------------------------------------------------------------------------------------------------------------------------------------------------------------------------------------------------------------------------------------------------
>Jupunba_oxyphyllidia_Yonker_6157@NODE_1_length_1401_cov_73.210725
-----------------------------------------------------------------------------------------------------------------------gatatcttcaattttgagatatagctttccttcttgtataacgttggcgataggcctacgcggacagcaattattttgatttttgcttgtgattgaattacgttcactataaaattcaagctccggaaagtgagaccgttgtattgtaaaactgaagctttggtagatgtttttacaggctccaaaaccttatttattgaggtgtagattctgtcaacatgcgaacggacaagttcaattgctctaaagcaaatttagattgcttggctttagtagtaacgggctattggaattgtttgtcatcaatgcaggaatgaacttggctttctcctcatctgctcattatccatgtcttggaaagacggccaatggccacgttaagcttttcaggccagtctctattaccaccaggaaattcttcgggcgtaaaatgtttgcatgtctggcatcaatagccaccccagaaaaccaggttggccttattttttctgttccgcagtttctattttagtttcaactcctttttgttcaatcgtagtcagcaatatttgagattgtaggcatatgatattgagttagaggacaagaagcacatacttttaagtgctatccaggagacacaaaggggactctcgacaactgctgatcaacgctcttccattgaggagtctctggtctgttgtttattttctttgttcacttcttcattatgatctacgctagtcttcttcttaatctaaattctttgctagatattgtgggaccatttaggatgaaaatgacaaaggagaatgaagttgattagtatacaattttcttggtatatgtgtttggcaggtgaatgtggaggcgtacaacaagggtgagccaattgatttggtgaagttgaatggaacatggcgcctgcagtatacttctgcccctgatgtgctcgttcttctggaagctgctgctagacttcctttctttcaagtattaataatggaatttagtatcgttcaatcaagtcttagacttctttctttcttctgactgaatactctgccggcactttcttttctaattatgaaaaagtgtttctattaaccatttagtagatgaggcttcaaatttaaatta-tttattatcttgtgcattcattttgttcttgtcaatagtgccatgctgcatcaggattctgtaagatagggaaatgtagaaccgtgttaaagctttttcttttgttatgtgtcttttactgttgatctcttagcattttattaacccacttgctactctgttgtgataggttggacagatctttcagaaatttgaatgtgacgatcagactaatggaggtatcattcgcaacattgtccgatggagtattccaaatttgctggaggtaaaaacaatgcctt--------------------------------------------------
>Jupunba_trapezifolia_Simon_1600@NODE_1_length_1507_cov_77.103306
tttaattaatcttggaattttggaggttgccccgacccggagaaaagaaaagggttctttattcacttgacctttttaccctcgtgcccaagaaattggagtcgaattaacatagattcgatatcttcaattttgagatatagctttccttcttgtacaacgttggcgataggcctacgcggacagcaattattttgatttttgcttgtgattgaattacgttcactataaaattcaagctccggaaagggagacctttgtattgtaaaattgaagctttggtagatgtttttacagactccaaaaccttatttattgaggtgtagattatgtcaacatgcgaacggacaagttcaattgctctaaagcaaatttagattgcttggctttagtagtaacgggctattggtattgtttatcatcaatgcaggaatgaacttggctttctcctcatctgctcattatccatgtcttggaaagacggccaatggccaggttaagcttttcaggcccgtctctattacctccaggaaattcttcgggcgtaaaatgtttgcatgtctggcatcaatagccaccccagaaaaccaggttggccttattttttccgttccacagtttctgtttaagtttcaactccttttttttcaatcatagtcagcaatatttgggattgtaggcatatgatattgagttagaggacaagaagcacatacttttaagtgctatccaggagacacaaaggggattctcgacaactgctgatcaacgctcttccattgaggagtctctggtctgttgtttattttctttgttcacttcttcattatgatctacgctagtcttcttcttaatctaaattctttgctagatattgtgggaccatttaggatgaaaatgacaaaggagaatgaagttgattaggatacaattttcttggtatgtgtgtttggcaggtgaatgtggaggcgtacaacaagggtgagccaattgatttggtgaagttgaatggaacatggcgcctgcagtatacttctgcccctgatgtgctcgttcttctggaagctgctgctagacttcctttctttcaagtattaataatggaatttagtatcgttcaatccagtcttagagttctttctttcttctgactgaatgctctgccggcactttcttttctcattatgaaaaagtgtttctattaaccatttagtagatgaggcttcaaatttaaattattttcttatcttgtgcattcattttgttcttgtcaatagtgccatgctgcatcaggattttgtaagacagggaaatatagaaccgtgttaaagctttttcttttgttatgtgtcttttactgttgatctcttagcattttattaacccacttgctactctgttgtgataggttggacagatctttcagaaatttgaatgtgacgatcagactaatggaggtatcattcgcaacattgtccgatg----------------------------------------------------------------------------------------
>Punjuba_lehmannii_Escobar_7465@NODE_1_length_1495_cov_51.648801
------------------------------------ccggagaaaagaaaagggttctttattcacttgacctttttatcctcgtgcccaagaaattggagtcgaattaacatagaatcgatatcttcaattttgagatatagctttccttcttgtataacgttggcaataggcctacgcggacagcaattattttgatttttgcttgtgattgaattacgttcactataaaattcaatctccggaaagtgagaccgttgtattgtaaaattgaagctttggtagatgtttttacagactccaaaaccttatttattgaggtgtagattctgtcatcatgcgaacggacaagttcgattgctctaaagcaaatctagattgcttggctttggtagtaacgggccattggaattgtttatcatcaatgcaggaatgaacttggctttctcctcatctgctcattatccatgtcttggaaagacggctaatggccaggctaagcttctcaggccagtttctattaccaccaggaaattcttcaggcgtaaaatgtttgcatgtctggcatcaatagccacccgagaaaaccaggttggccttattttttctgttcgacagtttctattttagtttcaactcctttttttttcatcatagtcagcaatatttgggattgtaggcatatgatattgagttagaggacaagaagcacatacttttaagttctatccaggagacacaaaggggactctcgacaactgctgatcaacgctcttccattgaggagtctctggtctgttgtttattttctttgttcacttcttcattatgatctacgctagtcgtcttcttaatctaaattctttgctagatattgtgggaccatttaggatgaaaatgacaaaggagaatgaaggtgattagtatacaattttcttggtatatgtgtttggcaggtgaatgtggaggcgtacaacaagggtgagccaattgatttggtgaagttgaatggaacatggcgcctgcagtatacttctgcccctgatgtgctcgttcttctggaagctgctgctagacttcctttctttcaagtattaataatggaatttagtatctttcaatcaagtctt--agttctttctttcttctgactgaatactctaccggcactttcttttctaattatgaaaaagtgtttctattaaccatttagtagatgaggcttcaaatttaaattattttcttatcttgtgcattcattttttttcttcaaaaagtgccatactgcatcaggattctgtaagatagggtaatgtagaaccgtgttaaagctttttcttttgttatgtgtcttttactgttgatctcttagcattttattaacccacttgctactctgttgtgataggttggacagatctttcagaaatttgaatgtgacgatcagactaatggaggtatcatttgcaacattgtccgatggagtattccaaatttgctggaggtaaaaacaatgccttcctttggtt-----------------------------------------
>Punjuba_racemiflora_Jimenez_Soares_3626@NODE_1_length_1484_cov_75.755508
-------------------------------------------------------------------tgacctttttatcctcgtgcccaagaaattggagtcgaattaacatagattcgatatcttcaattttgagatctagctttccttcttgtataacgttggcaataggcctacgcggacagcaattattttgatttttgcttgtgattgaattacgttcactataaaattcaatctccggaaagtgagaccgttgtattgtaaaattgaagctttggtagatgtttttacagactccaaaaccttatttattgaggtgtagattctgtcatcatgcgaacggacaagttcaattgctctaaagcaaatttagattgcttggctttagtagtaacgggccattggaattgtttaccatcaatgcaggaatgaacttggctttctcctcatctgctcattatccatgtcttggaaagacggctaatggccaggttaagcttctcaggccagtttctattaccaccatgaaattcttcaggcgtaaaatgtttgcatgtctggcatcaatagccacccgagaaaaccaggttggccttattttttctgttcgacagtttctattttagtttcaactcctttttttttcatcacagtcagcaatatttgggattgtaggcatatgatattgagttagaggacaagaagcacatgcttttaagtgctatccaggagacacaaaggggactctcgacaactgctgatcaacgctcttccattgaggagtctctggtctgttgtttattttctttgttcacttcttcattatgatctacgctagtcgtcttcttaatctaaattctttgctagatattgtgggaccatataggatgaaaatgacaaaggagaatgaaggtgattagtatacaattttcttggtatatgtgtttggcaggtgaatgtggaggcgtacaacaagggtgagccaattgatttggtgaagttgaatggaacatggcgcctgcagtatacttctgcccctgatgtgctcgttcttctggaagctgctgctagacttcctttctttcaagtattaataatggaatttagtatctttcaatcaagtcttagagttctttctttcttctgactgaatactctgccggcactttcttttctaattatgaaaaagtgtttctattaaccatttagtagatg---------acttaaattattttcttatcttgtgcattcattttgttcttgtcaatagtgccatactgcatcaggattctgtaagatagggtaatgtagaaccgtgttaaagctttttcttttgttatgtgtcttttactgttgatctcttagcattttattaacccacttgctactctgttgtgataggttggacagatttttcagaaatttgaatgtgacgatcagactaatggaggtatcatttgcaacattgtccgatggagtattccaaatttgctggaggtaaaaacaatgccttcctttggtttatcctgtctttgtcaacagcctttga--------------
>_R_Acacia_rostellifera_Murphy_466@NODE_1_length_1352_cov_141.207843
ttgaattaatcatgaaattttggaggttgccccgacccggagaaaagaaaagggttctttattcacttttcctttttatcctcatgcctaagaaattggagtcgaattaacatagattcgatatcttcaattttaagatatagctttccttcttgtataacgttggcgataggcctacgcggacagcaattattttgatttttgcttgtgattgaattacgttaactgtaaaatttaagctccggaaagtgagaccgttgtattgtaaaattgaagctttggtagatgtttttacagactccaaaaccttatttattgaggtgtggattctgtcaacaagtgaacggacaagttcaattgctctaaagcaaatttaggttgcttggctttagtagtgacgggctatcggaattttttatcatcaatgcaggaatgaacttggctttctcctcatctgctcattatccatgtcttggaaagacggccaatggccagattaagcttttcaggccagtctctattaccaccaggaaattcttcaggcgtaaaatgtttgcacgtttggcatcaatagccaccccagaaacccaggttggccttattttttctgtttcacagtttctattttagtttcaactcctttttttttcgtcatagtcagcgctctttgggattgtaggcatatgatattgagttagaggacaagaagcacatacttttaagtgctatcctggagacacaaaggggactctcgacaactgctgatcaacgctcttccattgaggagtctctggtctgttgtttattttctttgttcacttctccattatgatctacgctagtcttcttcttaatctaaattctttgctagatattgtgggaccatttaggatgaaaatgacaaaggagaatgaagttgatatatatacaattttcttggtaaatgtgtttggcaggtgaatgtggaggcgtgcaacaagggtgagccaattgatttggtgacgttggatggaacatggcgcctgcagtatacttctgcccctgatgtgctcgttcttctggaagctgctgctagacttcctttctttcaagtattaataatgaaatttagtatctttcaatcaagtcatagagttctttctttcttctgactgaatactctgccggcactttcttttctaattatgaaaaagtgtttctattaaccatttagtagatgaggcttcaaattgaaattattttcttatcttgtgcattcatttt-------------------------------------------------------------------------------------------------------------------------------------------------------------------------------------------------------------------------------------------------------------------------------------------------------------------
>_R_Acacia_rostellifera_Murphy_466@NODE_2_length_537_cov_6.582609
----------------------------------------------------------------------------------------------------------------------------------------------------------------------------------------------------------------------------------------------------------------------------------------------------------------------------------------------------------------------------------------------------------------------------------------------------------------------------------------------------------------------------------------------------------------------------------------------------------------------------------------------------------------------------------------------------------------------------------------------------------------------------------------------------------------------------------------------------------------------------------------------------------------------------------------------------------------------------------------------------------------------------------------------------------------------------------------------------------------------------------------------------------------------------------------------------------------------------------gaaaaagtgtttctattaaccatttagtagatgaggcttcaaattgaaattattttcttatcttgtgcattcatttttttcttgccaatactgccttgctgcatcaggattctgtaagatagggtaatgtagaaccatgttaatgctttttcttttgttatgtgtcctttactgttgatctcttagcattttatt-acccacttgctactctgttgtgataggttggacagatctttcagaaatttgaatgtgacgatcagactaatggaggtatcattcgcaacgttgtccgatggagtattccgaatttgctggaggtaaaagcaatgccttcctttggtttatcctgtctttgttaacagcctttaacttgaatacaagta
>_R_Afrocalliandra_redacta_Germishuizen_5585@NODE_1_length_1033_cov_121.514644
---------------------------------------------------------------------------------------------------------------------------------------------------------------------------------------------------------------------------------------------------------------------------------------------------------------------------------------------------------------------------------------------------------------------------------------aatgcaggaatgaacttggctttctctttaccttcttattatccatgttttggaaaggcagccaacggccaggttaggccttttaggccagtccctatgaccaccaggaaattcttcaggtctaaaatgtttacatgtttggcatcagtcgccaccccagaaactcaggttggcctaatttttttcgttccacagtagttattttagtttcttcttctttttttttcatgatagtcagcaatacttgggattgtaggcatatgatattgagttagaggacaagaagcacttacttttaagtgctatccaggagacacaaaggggactctcgacaactgctgatcaacgctcttccattgaggagtctctggtctgttgtttattttctctgttcacttcttcattatgatcttcgttag---tcttcttaatctaaattctttgctagatattgtggcaccatttagggtaaaaatggcaaaggaaaatgaagttgattaatatacaattttcttggtatatgtgtttggcaggtgaatgtggaggcgtacaacaagggtgagccaattgatttggtgaagttgaatggaacatggcgcctgcaatatacttctgcccctgatgtgctagttcttctggaagctgctgctagatttcctttctttcaagtattaacaatgaaatttagtatcttctagtaaagtcttagagttctttctttcttctgactgaatactctacctgcaatttcttttctaattatggaaaaatatttctatttacaatttaa-agatgaggcttcaagtttaaattattttcatatcttttgcattcattttgttcttgtcagtagtgccttgctgcatcaggattctataaaatagggtaatgcaggactgtgttaatg-attttcctttgttctgtgccttttactgttgatctcttagcattttattaacccacttgctactctgttgttataggttggacagatctttcaaaaatttgaatg-------------------------------------------------------------------------------------------------------------------------------------
>_R_Albizia_coripatensis_Hughes_2433@NODE_1_length_1495_cov_118.870240
ttgaattaatcatgacattttggaggttgccccgacccggagaaaagaaaagagttctttattcacttgacctttttctcctcgtgcccaagaaattggagtcgaattaccatagattcgatatcttcagttttgagatatagctttccttcttgtataacgttggcgataggcctacgcggacagtaattattttgatttttgcttgtgattgaattacgtgcactataaaattcaagctccggaaagtgagacagttgtattgtaaaattgaggct-------------------------------------------------------------------------------------------------------------------------------ttggaattgtctatcatcaatgcaggaatgaacttggctttctcctcatctgctcattgtccatgtcttggaaagacggccaatggccaggttaagcttttcaggccagtctctattaccaccaggaaattcttcaggcgtaaaatgtttgcatgtttggcatcaatagccaccccagaaacccaggttggccttattttttgtgctccacagtttctattttagtttcaactcccttttttttcatcatagtcagcaatatttggggttgtaggcatatgatattgagttagaggacaagaagcacatacttttaagtgctatccaggagacacaaaggggactctcgacaactgctgatcaacgctcttccattgaggagtctctggtctgttgtttattttctttgttcacttcttcattatgatctactctagtcttcttcttaatctaaattctttgctagatattgtgggaccatttaggatgaaaatgacaaaggagaatgaagttgattaatatacaattttcttggtatatgtgtttggcaggtgaatgtggaggcgtacaacaagggtgagccaattgatttgttgaagttgaatggaacatggcgcctgcagtatacttctgcccctgatgtgctcgttcttctggaagctgctgctagacttcctttctttcaagtattgataatgaaatttagtttctttcaatcaagtcttagagttctttctttcttctgactgaatactctgctggcactttcttttctaattatgaaaaatattttctattaaccatttagtagatgaggattcaaatttagattattttcttatcttgtgcattcattttgttcttgtcaatagcgccatgctgcatcaggattctgtaagatagggtaatgtagaaccgtgttaaagctttttcttttgttatgtgtcttttactgttcatctcttagcattttattaacccacttgctactctgttgtgacaggttggacagatctttcagaaatttgaatgcgacgatcagagtaatggaggtatcattcgcaacattgtccaatggagtattccaaatttgctggaggtaaaaaccatg------------------------------------------------------
>_R_Albizia_glabripetala_Lewis_1652@NODE_1_length_1251_cov_33.568143
--------------------------------------------------------------------------------------------------------------catagattcgatatcttcagttttgagatatagctttccttcttgtataacgttggcgatgggcctacgcggacagtaattattttgatttttgcttgtggttgaattacgttcactataaaattcaagctccggaaagtgagaccgttgtattgtaaaattgaagctttggtagatgtttttacagactccaaaaccttatttattgaggtgtagattctgtcaacatgcgaacggacaagttcaatttctctaaagcaaatttagattgcttggctttagtagtaacgggctattggaattgtttatcatcaatgcaggaatgaacttggctttctcctcatctgctcattgtccatgtcttggaaagacggccaatggccaggttaagcttttcaggccagtctctattaccaccaggaaattcttcaggcgtaaaatgtctgcatgtttggcatcaatagccaccccagaaacccaggttggccttattttttctgctccacagtttctgttttagtttcaactccttttttc---atcatagtcagcaatatttgggattgtaggcatatgatattgagttagaggacaagaagcacatacttttaagtgctatccaggagacacaaaggggactctcgacaactgctgatcaacgctcttccattgaggagtctctggtctgttgtttattttctttgttcacttcttcattatgatctactctagtcttcttcttaatctaaattttttgctagatattgtgggaccatttaggatgaaaatgacaaaggagaatgaagttgattaatatacaattttcttggtatatgtgtttggcaggtgaatgtggaggcgtacaacaagggtgagccaattgatttgttgaagttgaatggaacatggcgcctgcagtatacttctgcccctgatgtgctcgttcttctggaagctgctgctagacttcctttctttcaagtattaataatgaaatttagtatccttcaatcaagtcttagagttctttctttcttctgactgaatactctgccggcactttcttttctaattatg-aaaagtgtttctattaaccatttagtagatgaggcttcaaatttaaattattttcttatcttgtgcattcatttttttcttgtcaatagtgcgttgctgcatcaggattctgtaacatagggtaatatagaaccttgtttaagctttttcttttgttatctgtattttactgttgat-------------------------------------------------------------------------------------------------------------------------------------------------------------------------------------------------------------
>_R_Albizia_inundata_Wood_26530@NODE_2_length_571_cov_60.887597
------------------------------------------------------------------------------------------------------------------------------------------------------------------------------------------------------------------------------------------------------------------------------------------------------------------------------------------------------------------------------------------------------------------------------------------------------------------------------------------------------------------------------------------------------------------------------------------------------------------------------------ccacagtttctattttagtgtcaactccttttttgttaatcatagtcagcaatatttgggattgtaggcatatgatattgagttagaggacaagaagcacatacttttaagtgctatccaggagacacaaaggggactctcgacaactgctgatcaacgctcttccattgaggagtctctggtctgttgtttattttctttgttcacttcttcatcatgatcttctctagtcttcttcttaatctaaattctttgctagatattgtgggatcatttaggatgaaaatgacaaaggagaatgaagttgattaatatacaattttcttggtatatgtgtttggcaggtgaatgtggaggcgtacaacaagggtgagccaattgatttgttgaagttgaatggaacatggcgcctgcagtatacttctgcccctgatgtgctcgttcttctggaagctgctgctagacttcctttctttcaagtattaataatgaaatttagtatccttcaatcaagtcttagagttctttctttcttctgactgaatactctgccggcactttcttttcta-----------------------------------------------------------------------------------------------------------------------------------------------------------------------------------------------------------------------------------------------------------------------------------------------------------------------------------------------------------------------------------------------------
>_R_Albizia_niopoides_Simon_1601@NODE_1_length_1479_cov_96.741797
---------------------------------------------------------------------------------------------------------------------------------------------------------------------------------------------------------------gtgattgaattacgctcacgacaaaattcaggctccggaaagtgagaccattgtattgtaaaattgaagctttggtagacgtttttacagactccaaaaccttatttattgaggtgtagattctgtcaacatgcgaacggacaagttcaattgctctaaagcaaatttagattggttggctttagtagtaacgggctattggaattgtttatcatcaatgcaggaatgaacttggctttctcttcatctgctcattgtccatgtcttggaaagacggccaatggccaggttaagcttttcaggccagtctctattaccaccaggaaattcttcaggcgtaaaatgtttgcatgtttggcatcaatagccaccccagaaacccaggttggcctt-ttttttctgctccacagtttctattttagtgtcaactcctttttttttaatcatagtcggcaatatttgggattgtaggcatatgatattgagttagaggacaagaagcatatacttttaagtgctatccaggagacacaaagaggactctcgacaactgctgatcaacgctcttccattgaggagtctctggtctgttgtttattttctttgctcacttcttcattatgatctaccctagtcttcatcttaatctaaattctttgctagatattgtgggaccatttaggatgaaaatgacaaaggagaatgaagttgattaatatacaattttcttggtatatctgtttggcaggtgaatgtggaggcgtacaataagggtgagccaattgatttgttgaagttgaatggaacatggcgcctgcagtatacttctgcccctgatgtgctcgttcttctggaagctgctgctagacttcctttctttcaagtattaataatgaaatttagtacctttcaatcaagtcttagagttctttctttcttctgactgaatactctgccggcactttcttttctaattgtgaaaaagtgtttctattaactatttagtggatgaggcttcaaatttaaattattttcttattttgtgccttcattttgttcttgtcaagagtgccttgctgcatcagaattctgtcagatagggtaatgtagaaccgtgttaaagctttttcttttgttatgtgtcttttactgtttatctcttagcattttattaacccacttgctactctgttgtgataggttggacagatctttcagaaatttgaatgcaacgatcagactaatggaggtatcattcgcaacattgtccgatggagtattccaaatttgctggaggtaaaaacaatgccttcctttggtttatcctgtccttgtcaatagcctttaacttgaatacaagca
>_R_Albizia_subdimidiata_var_minor_Gorts_341@NODE_1_length_1073_cov_16.134538
------------------------------------------------------------------------------------------------------------------------------------------------------------------------------------------------------------------------------------------------------------gaccgttgtattgtaaaattgaagctttggtagatgtctttacagactccaaaaccttagttattgaggtgtagattctgtcaacatgcgaacggacaagttcaattgctccaaggcaaatttagattgcttggctttcgtagtaacgggctattggaattgtttatcatcaatgcaggaatgaacttggctttctcctcatctgctcattgtccatgtcttggaaagacggccaatggccaggttaagcttttcaggccagtctctattaccaccaggaaattcttcaggcgtaaaatgtttgcacgtttggcatcaatagccaccccagaaatccaggttggcctt-ttttttccgctccacagtttctattttagtgtcaactcctttttttttaatcatagtcagcaatatttgggattgtaggcatatgatattgagttagaggacaagaagcacatacttttaagtgctatccaggagacacaaaggggactctcgacaactgctgatcaacgctcttccattgaggagtctctggtctgttgtttattttctttgttcacttcttcattatgatctactctagtcttcttcttaatctaaattttttgctagatattgtgggaccatttaggatgaaaatgacaaaggagaatgaagttgattaatatacaattttcttggtatatgtgtttggcaggtgaatgtggaggcgtacaacaagggtgagccaattgatttgttgaagttgaatggaacatggcgcctgcagtatacttctgcccctgatgtgctcgttcttctggaagctgctgctagacttcctttctttcaagtattaataatgaaatttagtatccttcaatcaagtcttagagttctttctttcttctgactgaatactctgccggcactttcttttctaattatgaaaaagtgtttctattaaccatttagtagatgaggcttcaaatttaaatta-tttcttattttgtgcattcattttgttcttgtcaatagtgccttgctgcatcagaattctgtaacatagggtaatgtagaa----------------------------------------------------------------------------------------------------------------------------------------------------------------------------------------------------------------------------------------------------------
>_R_Albizia_tomentosa_Hughes_648@NODE_1_length_1373_cov_60.882716
-------------------------------------------------------------------------------------------------------------acatagattcgatatcttcagttttgagatatagctttccttcttgtataacgttggcgataggcctacgcggacaataattattttgatctttgcttgtgattgaattacgttcactataaaattcaagctccggaaagtgagaccattgcattgtaaaattgaagctttggtagatgtttttacagactccaaaaccttgtttattgagttgtagattctgtcaacatgcgaacggacaagttcaattgctctaaagcaaatttagattgcttgcctttagtagtaacgggttattggaattgtttatcatcaatgcaggaatgaacttggctttctcctcatctgctcattgtccatgtcttggaaagacggccaatggccaggttaagcttttcaggccagtctctattaccaccaggaaattcttcaggcgtaaaatgtttgcatgtttggcatcaatagccaccccagaaacccaggttggccttattttttctgctccacagtttctattttagtttcaactctttttttc---atcatagtcagcaatatttgggattgtaggcatatgatattgagttagaggacaagaagcacatacttttaactgctatccaggagacacaaaggggactctcgacaactgctgatcaacgctcttccattgaggagtctctggtctgttgtttattttctttgttcacttcttcattatgatctacgctagtcttcttcttaatctaaattcgttgctagatattgtgggaccatttacgatgaaaatgacaaaggagaatgaagttgattaatatacaattttcttggtatatgtgtttggcaggtgaatgtggaggcgtacaacaagggtgagccaattgatttgttgaagttgaatggaacatggcgcctgcagtatacttctgcccctgatgtgctcgttcttctggaagctgctgctagacttcctttctttcaagtattaataatgaaatttagtatttttcaatcaagtcttagagttctttctttcttttgactgaatactctgccggcactttcttttctaattatgaaaaagtgtttctattaaccatttagtagatgaggcttcaaatttaaattattttcttgtcttgtgcattcatttttttcttgtcaatagtgccttgttgcatcaggattctgtaacatagggtaatatagaaccgtgttaaagctttttcttttgttatgtgtcttttactgttgatctcttagcattttattagcccatttgctactctgttgtgataggttggacagatctttcagaaatttgaatgtgacgatcagactaatggaggtatcattcgcaacattgttcgatggag-------------------------------------------------------------------------------------
>_R_Albizia_xerophytica_Hughes_1435@NODE_1_length_1418_cov_57.592095
tttaattaatcatgacattttggaggttgccccgacccggagaaaagaaaagggttctttattcacttgacctttttatcctcgctcccaagaaattggagtcgaattaacatagattcgatatcttcagttttgagatatagctttccttcttgtataacgttggcgataggcctacgcggacaataattattttgatctttgcttgtgattgaattacgttcactataaaattcaagctccggaaagtgagaccattgcattgtaaaattgaagctttggtagatgtttttacagactccaaaaccttatttattgaggtgtagattctgtcaacatgcgaacggacaagttcaattgctctaaagcaaatttagattgcttgcctttagtagtaacgggttattgcaattgtttatcatcaatgcaggaatgaacttggctttctcctcatctgctcattgtccatgtcttggaaagacggccaatggccaggttaagcttttcaggccagtctctattaccaccaggaaattcttcaggcgtaaaatgtttgcatgtttggcatcaatagccaccccagaaacccaggttggccttattttttctgctccacagtttctattttagtttcaactctttttttc---atcatagtgagcaatatttgggattgtaggcatatgatattgagttagaggacaagaagcacatacttttaagtgctatccaggagacacaaaggggactctcgacaactgctgatcaacgctcttccattgaggagtctctggtctgttgtttattttctttgttcacttcttcattatgatctacgctagtcttcttcttaatctaaattctttgctagatattgtgggaccatttacgatgaaaatgacaaaggagaatgaagttgattaatatacaattttcttggtatatgtgtttggcaggtgaatgtggaggcgtacaacaagggtgagccaattgatttgttgaagttgaatggaacatggcgcctgcagtatacttctgcccctgatgtgctcgttcttctggaagctgctgctagacttcctttctttcaagtattaataatgaaatttagtatctttcaatcaagtcttagagttctttctttcttctgactgaatactctgccggcactttcttttctaattatgaaaaagtgtttctattaatcatttagtagatgaggtttcaaatttaaattattttcttatcttgtgcattcatttttttcttgtcaatagtgccttgctgcatcaggattctgtaacatagggtaatatagaaccgtgttaaagctttttcttttgttatgcgtcttttactgttgatctcttagcattttattaacccacttgctactctgttgtgataggttgg-------------------------------------------------------------------------------------------------------------------------------------------------------------
>_R_Archidendron_clypearia_Wieringa_1849@NODE_1_length_1391_cov_150.970320
----------------attttggaggttgcccagacccggagaaaagaaaggggttctttattcacttgacctttttatcctcatgcccaagaaattggagtcgaattaacatagattcgatatcttcaattttgagatatagctttccttcttttataatgttggcgataggcctacgcggacagcaattattttgattttttcttgtgattgaattacgttcactataaaattcgagctccggaaagtgagaccgttgtattgtaaaattgaagctttggtagatgtttttacagactccaaaaccttgtttattgaggtgtag--cttgtcaacatgcgaacggacaagttcaattgctctaaagcaaatttaggttgcttggcttttgtagtgacgggctattggaattgtttatcatcaatgcaggaatgaacttggctttctcctcatctgctcattatccatgtcttggaaagacggccaatggccaggttaagcttttcaggccagactctattaccaccaggaagttcttcaggcgtaaaatgtttgcatgtttggcatcaatagccaccccagaaacccaggttggccttattttttttgttccacagtttctattttagtttcaactcctctttttttcatcatagtcagcaatatttgggattgtaggcatatgatattgagttagaggacaagaagcacatacttttaagtgctatccaggagacacaaaggggactctcgacaactgctgatcaacgctcttccgttgaggagtctctggtctgttattta-tttctttgttcacttcttcattatgatctacgctagtcttcttcttaatctaaattctttgctagatattgtgggaccatttaggatgaaaatgacaaaggagaatgaaattgattaatatacaattttcttggtatatgtgtttggcaggtgaatgtggaggcgtacaacaagggtgagccaattgatttggtgaagttgaatggaacatggcgcctgcaatatacttctgcccctgatgtgctcgttcttctggaagctgctgctagacttcctttctttcaagtattaacaatgaaatttagtatctttcaatcaagtcttagagctctttctttcttctgactgaatactctgccggcactttcttctctaattatgaaaaagtgtttctattaaccatttagtagatgaggcttcaagtttaaattattttcttatcttgtgcattcattttgttcttgccaatagtgccttgctgcatcaggattctgtaagatagggtaatgcagaaccgtgttaatgctttttcttttgttatatgtcttttactgttgatctcttagcattttattaacccacttgctac-------------------------------------------------------------------------------------------------------------------------------------------------------------------------------
>_R_Balizia_leucocalyx_Aguilar_1939@NODE_1_length_1630_cov_73.897618
ttgaattaat---------------------------------aaagaaaagggttctttattcacttgacctttttaccctcgtgcccaagaaattggagtcgaattaacatagattcaatatcttcaattttgagatatagctttccttcttgtacaacgttggcgataggcctacgcggacagcaattattttgatttttgcttgtgattgaattacgttcactataaaattcaagctccggaaagggagaccgttgtattgtaaaattgaagctttggtagatgtttttacagactccaaaaccttagttattgacgtgtagattatgtcaacatgcgaacggacaagttcaattgctctaaagcaaatttagattgcttggctttagtagtaacgggctattggtattgtttatcatcaatgcaggaatgaacttggctttctcctcatctgctcattatccatgtcttggaaagacggccaatggccaggttaagcttttcaggccagagtctattaccaccaggaaattcttcgggcgtaaaatgtttgcatgtctggcatcaatagccaccccagaaaaccaggttggccttattttttctgttccacagtttctattttagtttcaactccttttttttcaatcatagtcagcaatatttgggattgtaggcatatgatattgagttagaggacaagaagcacatacttttaagtgctatccaggagacacaaaggggattctcgactactgctgagcaacgctcttccattgaggagtctctggtctgttgtttattttctttgttcacttcttcattatgatctaatctagtcttcttcttaatctaaattctttgctagatattgtgggaccatttaggatgaaaatgacaaaggagaatgacgttgattagtatacaattttcttggtatatgtgtttggcaggtgaatgtggaggcgtacaacaagggtgagccaattgatttggtgaggttgaatggaacatggcgcctgcagtatacttctgcccctgatgtgctcgttcttctggaagctgctgctagacttcctttctttcaagtattaataatggaatttagtatcgttcaatcaagtcttagatttctttctttcttctgactgaatactctgcgggcactttcttttctcattatgaaaaagtgtttctattaaccatttagtagatgaggcttcaaatttaatttattttcttatcttgtgcattcattttgttcttgtcaatagtgccatgctgcatcaggattctgtaagatagggaaatgtagaaccatgttaaagctttttcttttgttatgtgtcttttactgttgatctcttagcattttattaacccacttgctactctgttgagataggttggacagatctttcagaaatttgaatgtgacgatcagactaatggaggtatcattcgcaacattgtccgatggagtattccaaatttgctggaggtaaaaacaatgccttcctttggtttatcctgtctttgtcaacagcctttaacttgaatacaagta
>_R_Balizia_spnov_Morim_577@NODE_1_length_821_cov_329.889034
tttaattactcatgaaattttggaggtagccccgacccggagaaaagaaaagggttctttattcacttgacctttttaccctcgtgcccaagaaattggagtcgaattaacatagattcgatatcttcaattttgagatatagctttccttcttgtacaacgttggcgataggcctacgcggacagcaattattttgatttttgcttgtgattgaattacgttcactataaaattcaagctccggaaagtgagaccgttgtattgtaaaattgaacctttggtagatgtttttacaggctccaaaaccttatttattgaggtggagattctgttaacatgcgaacggacaagttcaattgctctaaagcaaatttagattgcttggctttagtagtaacgggctattggaattgtttatcatcaatgcaggaatgaacttggctttctcctcatctgctcattatccatgtcttggaaagacggccaatggccaggttaagcttttcaggccagtctctattaccaccaggaaattcttcgggcgtaaaatgtttgcatgtct---------------------aaaccaggttggccttactttttctgttccacagtttctattttagtttcaattccttttttttcaatcatagtcagcaatatttgggattgtaggcatatgatattgagttagaggacaagaagcacatacttttaagtgctatccaggagacacaaaggggattctcgacaactgctgatcaacgctcttccattgaggagtctctg---------------------------------------------------------------------------------------------------------------------------------------------------------------------------------------------------------------------------------------------------------------------------------------------------------------------------------------------------------------------------------------------------------------------------------------------------------------------------------------------------------------------------------------------------------------------------------------------------------------------------------------------------------------------------------------------------------------------------------------------------------------------------------------------------------
>_R_Balizia_spnov_Morim_577@NODE_2_length_599_cov_183.966912
-----------------------------------------------------------------------------------------------------------------------------------------------------------------------------------------------------------------------------------------------------------------------------------------------------------------------------------------------------------------------------------------------------------------------------------------------------------------------------------------------------------------------------------------------------------------------------------------------------------------------------------------------------------------------------------------------------------------------------------------------------------------------------------------------------------------------------------------------tcacttcttcattatgatctacgctagtcttcttcttaatctaaattctttgctagatattgtgggaccatttaggatgaaaatgacaaaggagaatgaagttgattagtatacaattttctttgtatatgtgtttggcaggtgaatgtggaggcgtacaacaagggtgagccaattgatttggtgaagttgaatggaacatggcgcctgcagtatacttctgcccctgatgtgctcgttcttctggaagctgctgctagacttcctttctttcaagtattaataatggaatttagtatcgttcaatcaagtcttagagttctttctttcttctgactgaatactctgccggcactttcttttctcattatgaaaaagtgtttctattaaccatttagtagatgtggcttcaaatttaaattattttcttatcttgtgcattcattttgttcttgtcaatagtgccatgctgcatcaggattctgtaagacagggaaatgtagaaccgtgttaaagctttttcttttgttatgtgtctttcactgttgatctcttagcattttattaacccacttgctactctgttgtgataggttgga------------------------------------------------------------------------------------------------------------------------------------------------------------
>_R_Calliandra_bella_LPQ15696@NODE_1_length_1301_cov_129.642974
------------------------------------------------------------------------------------------------------------------------------------------------------acttagctgtaggagccgat--gcattcttataaaggaagtagtacagctgcaggctgtcctgtagatagacctac---------------acggacagtgagacccttgtattgtaaaattgcagctttggtagatgtttttacagactacaaaaccttattcattgagttgtcgattctgttgacatgggaacgaggaagttcatttgctgtaaagcaaagtcaggtcacttggcattagtagtaacgggcaattgaaattgtttatcatcaatgcaggaatgaacttggctttctcttcacctgcttattatccatggtttggaaaggcagccaatggccaggttaggccttttaggtcagtctctatgaccaccagtaaattcttcaggcctaaaatgtttacatgtttggcatcaatagccaccccagaaactcaggttggccttattttttctgttcctcagtttctggttcagtttcaactcctttttctgtcatcatagtcacctatatatggcattgtaggcatatgatatggagttagaggacaagaagcacgtacttttaagtgctatccaggagacacaaaggggactctcgacaactgctgatcagcgctcttccattgaggagtctctggtctgttgtttattttctttattcactccttcattttgatctttgctag------tcttaatataaattctttgctagatactgtgggaccatttaggatgaaaatgacaaaggagattgaagttgattaatatacaattttcttggtttatgcgtttggcaggtgaatgtggaggcgtacaacaggggtgagccaattgattttgtgaagttgaatggaacatggcgcctgcagtatacttctgcccctgatgtgctagtccttctggaagctgctgctagacttcctttctttcaagtatcaataatgaaatttatca-ccttcagtcaagtcttagagttctttctttctgctgactgaatacc---tgcaattttttttttctaattatggaaaagtatttctatttacaaattaa-agatgagg-ttcaagtttaaataattttcatatcttgtgcattcatcttgttctcgtcagtagtgccttgctgcatcaggattctgtaaaatagggtattggaggaccgtattaatgttttt--------------ccttttaatgttgatctcttagcattttattaacccacttgctactctgttgttataggttggacagatctttcagaaatttgaatgtgatgatcagactaatggaggtattattcgcaacattgtcagatggagtatt---------------------------------------------------------------------------------
>_R_Cathormion_obliquifoliolatum_Wieringa_6519@NODE_1_length_1391_cov_99.107784
ttgaattactcatgaaattttggaggtagccccgacccggagaaaagaaaagggttctttattcacttgacctttttaccctcgtgcccaagaaattggagtctaattaacatagattcgatatcttcaattttgagatatggctttccttcttgtacaacgttggcgataggcctacgcggacagcaattattttgatttttgcttgtgattgaattacgttcactataaaattcaagctccggaaagggagaccgttgtattgtaaaattgaagctttggtagatgtttttacagactccaaaaccttatttattgaggtgtagattatgtcaacatgcgaacggacaagttcaattactctaaagtaaatttagattgcttggctttagtagtaacgggctattggtattgtttatcatcaatgcaggaatgaacttggctttctcctcatctgctcattatccatgtcttggaaagacggccaatggccaggttaagcttttcaggcccgtctctattaccaccaggaaattcttcgggcgtaaaatgtttgcatgtctggcatcaatagccaccccagacaaccaggttggccttattttttctgttccacagtttctattttagtttcaactccttttttttcaatcatagtcagcaatatttgggattgtaggcatatgatattgagttagaggacaagaagcacatacttttaagtgctatccaggagacacaaaggggattctcgacaactgctgatcaacgctcttccattgaggagtctctggtctgttgtttattttctttgttcacttcttcattatgatctacgctagtcttcttcttaatctaaattctttgctagatattgtgggaccatttaggacgaaaatgacaaaggagaatgaagttgattagtgtacaattttcttggtatatgtgtttggcaggtgaatgtggaggcgtacaacaagggtgagccgattgatttggtgaagttgaatggaacatggcgcctgcagtatacttctgcccctgatgtgctcgttcttctggaagctgccgccagacttcctttctttcaagtattaataatggaatttagtatcgttcaatcaagtcttagagttctttctttcttctgactgaatactctgccggcactttcttttctcattatgaaaaagtgtttctattaatcatttagtagatgaggcttcaaatttaaattattttcttatcttgtgcgttcattttgttcttgtcaatagtgccatgctgcatcaggattctgtaagatagggaaatgtagaaccgtgttaaagctttttcttttgttatgtgtcttttactgttgatctct---------------------------------------------------------------------------------------------------------------------------------------------------------------------------------------------------------
>_R_Cathormion_rhombifolium_Deighton_3618@NODE_1_length_1268_cov_53.371956
---------------------------------------------------------------------------------------------------------attaacatagattcgatatcttcaattttgagatatggctttccttcttgtacaacgttggcgataggcctacgcggacagcaattattttgatttttgcttgtgattgaattacgttcactataaaattcaagctccggaaagggagaccgttgtattgtaaaattgaagctttggtagatgtttttacagactccaaaaccttatttattgaggtgtagattatgtcaacatgcgaacggacaagttcaattgctctaaagtaaatttagattgcttggctttagtagtaacgggctattggtattgtttatcatcaatgcaggaatgaacttggctttctcctcatctgctcattatccatgtcttggaaagacggccaatggccaggttaagcttttcaggcccgtctctattaccaccaggaaattcttcgggcgtaaaatgtttgcatgtctggcatcaatagccaccccagacaaccaggttggccttattttttctgttccacagtttctattttagtttcaactccttttttttcaatcatagtcagcaatatttgggattgtaggcatatgatattgagttagaggacaagaagcacatacttttaagtgctatccaggagacacaaaggggattctcgacaactgctgatcaacgctcttccattgaggagtctctggtctgttgtttattttctttgttcacttcttcattatgatctacgctagtcttcttcttaatctaaattctttgctagatattgtgggaccatttaggacgaaaatgacaaaggagaatgaagttgattagtgtacaattttcatggtatatgtgtttggcaggtgaatgtggaggcgtacaacaagggtgagccgattgatttggtgaagttgaatggaacatggcgcctgcagtatacttctgcccctgatgtgctcgttcttctggaagctgccgctagacttcctttctttcaagtattaataatggaatttagtatcgttcaatcaagtcttagagttctttctttcttctgactgaatactctgccggcactttcttttctcattatgaaaaagtgtttctattaatcatttagtagatgaggcttcaaatttaaattattttcttatcttgtgcgttcattttgttcttgtcaatagtgccatgctgcatca----tctgtaagatagggaaatgtagaaccgtgttaaagctttttcttttgttatgtgtcttttactgttgatctcttggcattt-------------------------------------------------------------------------------------------------------------------------------------------------------------------------------------------------
>_R_Hydrochorea_corymbosa2_Iganci_862@NODE_1_length_1393_cov_127.156951
ttgaattactcatgaaattttggaggcagccccgacccggagaaaagaagagggttctttattcacttgacctttttaccctcgtgcccaagaaattggagtcgaattaacatagattcgatatcttcaattttgagatatagctttccttcttgtacaacgttggcgataggcctacgcggacagcaattattttgatttttgcttgtgattgaattacgttcactataaaattcaagctccggaaagggagaccgttgtattgtaaaattgaagctttggtagatgtttttacagactccaaaaccttatttattgaggtgtagattatgtcaacatgcgaacggacaagttcaattgctctaaagcaaatttagattgcttggctttagtagtaacgggctattggtattgtttatcatcaatgcaggaatgaacttggctttctcctcatctgctcattatccatgtcttggaaagacggccaatggccaggttaagcttttcaggcccgtctctattaccaccaggaaattcttcgggcgtaaaatgtttgcatgtctggcatcaatagccaccccagaaaaccaggttggccttattttttctgttccacagtttctattttagtttcaactccttttttttcaatcatagtcagcaatatttgggattgtaggcatatgatattgagttagaggacaagaagcacatacttttaagtgctatccaggagacacaaaggggattctcgacaactgctgatcaacgctcttccattgaggagtctctggtctgttgtttattttctttgttcacttcttcattatgatctacgctagtcttcttcttaatctaaattctttgctagatattgtgggaccatttaggacgaaaatgacaaaggagaatgaagttgattagtatgcaattttcttggtatatgtgtttggcaggtgaatgtggaggcgtacaacaagggtgagccaattgatttggtgaagttgaatggaacatggcgcctgcagtatacttctgcccctgatgtgctcgttcttctggaagctgctgctagacttcctttctttcaagtattaataatggaatttagtatcgttcaatcaagtcttagagttctttctttcttgtgactgaatactctaccggcactttcttttctcgttatgaaaaagtgtttctattaaccatttagtagatgaggcttcaaatttaaattattttcttatcttctgcattcattttgttcttgtcaatagtgccatgctgcatcaggattctgtaagatagggaaatgtagaaccgtgttaaagctttttcttttgttatgtgtcttttactgttgatctcttagcatttt------------------------------------------------------------------------------------------------------------------------------------------------------------------------------------------------
>_R_Jupunba_brachystachya_Lima_7438@NODE_1_length_1555_cov_75.698241
--------------------------------------------------------------tcacttgacctttttaccctcgtgcccaagaaattggagtcgaattaacatagattcgatatcttcaattttgagatatagctttccttcttgtacaacgttggcgataggcctacgcggacagcaattgttttgatttttgcctgtgattgaattacgttcactataaaattcaagctccggaaagtgagaccgttgttttgtaaaattgaagctttggtagatgtttttacaggctccaaaaccttatttattgaggtgtagattctgtcaacatgcgaacggacaagttctattgctctaaagcaaatttagattgcttggctttagtagtaacgggctattggaattgtttatcatcaatgcaggaatgaacttggctttctcctcatctgctcattatccatgtcttggaaagacggccaatggccaggttaagcttttcaggccagtctctattaccaccaggaaattcttcgggcgtaaaatgtttgcatgtctggcatcaatagccaccccagaaaaccaggttggccttattttttctgttccacagtttctattttagtttcaactccttttttttcaatcatagtcagcaatatttgggactgtaggcatatgatattgagttagaggacaagaagcacatacttttaagtgctatccaggagacacaaaggggattctcgacaactgctgatcaacgctcttccattgaggagtctctggtctgttgtttattttctttgttcacttcttcattatgatctacgctagtcttcttcttaatctaaattcttcgctagatattgtgggaccatttaggatgaaaatgacaaaggagaatgaagttgattagtatacaattttcttggtatatgtgtttggcaggtgaatgtggaggcgtacaacaagggtgagccaattgatttggtgaagttgaatggaacatggcgcctgcagtatacttctgcccctgatgtgctcgttcttctggaagctgctgctagacttcctttctttcaagtattaataatggaatttagtatcgttcaatcaagtcttagagttctttctttcttctgactgaatactctaccggcactttcttttctcattatgaaaaagtgtttctattaacca-ttagtagatgaggcttcaaatttaaattattttcttatcttgtgcattcattttgttcttgtcaatagtgccatgctgcatcaggattctgtaagatagggaaatgtagaaccgtgttaaagctttttcttttgttatgtgtcttttactgttgatctcttagcattttattaacccacttgctactctgttgtgataggttggacagatctttcagaaatttgaatgtgacgatcagactagtggaggtatcattcgcaacattgtccgatggagtattccaaatttgctggaggtaaaaacaatgccttcctttggtttatcctgtctttgtcaacagcctttaacttgaatacaagta
>_R_Jupunba_commutata_Maguire_46145@NODE_1_length_1361_cov_94.156542
-------------------------------------------------------------------------------------------------------------------attcgatatcttcaattttgagatatagctttccttcttgtacaacgttggcgataggcctacgcggacagcaattattttgatttttgcttgtgattgaattacgttcactataaaattcaagctccggaaagtgagaccgtggtattgtaaaattgaagctttggtagatgtttttacaggctccaaaaccttatttattgaggtgtagattctgtcaacatgcgaacggacaagttctattgctctaaagcaaatttagattgcttggctttagtagtaacgggctattggaattgtttatcatcaatgcaggaatgaacttggctttctcctcatctgctcattatccatgtcttggaaagacggccaatggccaggttaagcttttcaggccagtctctattaccaccaggaaattcttcgggcgtaaaatgtttgcatgtctggcatcaatagccaccccagaaaaccaggttggccttattttttctgttccacagtttctattttagtttcaactccttttttttcaatcatagtcagcaatatttgggattgtaggcatatgatattgagttagaggacaagaagcacatacttttaagtgctatccaggagacacaaaggggattctcgacaactgctgatcaacgctcttccattgaggagtctctggtctgttgtttattttctttgttcacttcttcattatgatctacgctagtcttcttcttaatctaaattctttgctagatattgtgggaccatttaggatgaaaatgacaaaggagaatgaagttgattagtatacaattttcttggtatgtgtgtttggcaggtgaatgtggaggcgtacaacaagggtgagccaattgatttggtgaagttgaatggaacatggcgcctgcagtatacttctgcccctgatgtgctcgttcttctggaagctgctgctagacttcctttctttcaagtattaataatggaatttagtatcgttcaatcaagtcttagagttctttctttcttctgactgaatactctgccggcactttcttttctcattatgaaaaagtgtttctattaaccatttagtagatgaagcttcaaatttaaattattttcttatcttgtgcattcattttgttcttgtcaatagagccatgctgcatcaagattctgtaagatagggaaatgtagaaccgtgttaaagctttttcttttgttatgtgtcttttactgttgatctcttagcattttattaacccacttgctactctgttgtgataggttggacagatctttcagaaatttgaatgtgacgatcagactaatggaggtatcattcgcaacattgt----------------------------------------------------------------------------------------------
>_R_Jupunba_longipedunculata_Cardona_2682@NODE_1_length_1416_cov_62.916355
----------------------------------------------------------------------------------------------------------------tagattcgatatcttcaattttgagatatagctttccttcttgtacaacgttggcgataggcctacgcggacagcaattattttgatttttgcttgtgattgaattgcgttcactataaaattcaagctccggaaagtgaaaccgttgtattgtaaaattgaagctttggtagatgtttttacaggctccaaaaccttatttattgaggtgtagattctgtcaacatgcgaacggacaagttcaattgctctaaagcaaatttagattgcttggctttagtagtaacgggctattggaattgtttatcatcaatgcaggaatgaacttggctttctcctcatctgctcattatccatgtcttggaaagacggccaatggccaggttaagcttttcaggccagtctctattaccaccaggaaattcttcgcgcgtaaaatgtttgcatgtctggcatcaatagccaccccagaaaaccaggttggccttattttttctgttccacagtttctattttagtttcaactccttttttttcaatcatagtcagcaatatttgggattgtaggcatatgatattgagttagaggacaagaagcacatacttttaagtgctatccaggagacacaaaggggattctcgacaactgctgatcaacgctcttccattgaggagtctctggtctgttgtttattttctttgttcacttcttcattatgatctacgctagtcttcttcttaatctaaattctttgctagatattgtgggaccatttaggatgaaaatgacaaaggagaatgaagttgattactatacaattttcttggtatatgtgtttggcaggtgaatgtggaggcgtacaacaagggtgagccaattgatttggtgaagttgaatggaacatggcgcctgcagtatacttctgcccctgatgtgctcgttcttctggaagctgctgctagacttcctttctttcaagtattaataatggaatttagtatcgttcaatcaagtcttagagttctttctttcttctgactgaatactcagccggcactttcttttctcattatgaaaaagtgtttctattaaccatttagtagatgaggcttcaaatttaaattattctcttatcttgtgcattcattttgttcttgtcaatagtgccatgctgcatcaggattctgtaagatagggaaatgtagaaccgtgttaaagctttttcttttgttatgtgtcttttactgttgatctcttagcattttattaacccacttgctactctgttgtgataggttggacagatctttcagaaatttgaatgtgacgatcagactaatggaggtatcattcgcaacattgtccgatggagtattccaaatttgctggaggtaaaaacaatgccttcctttagt------------------------------------------
>_R_Jupunba_oppositifolia_Liegier_16014@NODE_1_length_1205_cov_72.333333
-------------------------------------------------------------------------------------------------------------------------tatcttcaattttgagatatagctttccttcttgtgcaacgttggcgataggcctacgcggacagcaattattttgacttttgcttgtgatagaattacgttcactataaaattcaagctccggaaagggagatcgttgtattgtaaaattgaagctttggtagatgtttttacagactccaaaaccttatttactgaggtgtagattatgtcaacatgcgaacggacaagttcaattgctctaaagcaaatttagattgcttggctttagtagtaacgggctattggtattgtttatcatcaatgcaggaatgaacttggctttctcctcatctgctcattatccatgtcttggaaagacggccaatggccaggttaagcttttcaggccagtctctattaccaccaggaaattcttcgggcgtaaaatgtttgcatgtctggcatcaatagccatcccagaaaaccaggttggccttattttttctgttccacagtttttattttagtttcaaccccttttttttcaatcatagtcagcaatatttgggattgtaggcatatgatattgagttagaggacaagaagcacatacttttaagtgctatcctggagacacaaaggggattctcgacaactgctgatcaacgctcttccattgaggagtctctggtctgttgtttattttctttgttcacttcttcattatgatctacgctagtcttcttcttaatctaaattctttgctagatattgtgggaccatttaggatgaaaatgacaaaggagaatgaagttgattagtatacaattttcttggtatatgtgtttggcaggtgaatgtggaggcgtacaacaagggtgagccaattgatttggtgaagttgaatggaacatggcgcctgcagtatacttctgcccctgatgtgctcgttcttctggaagctgctgctagacttcctttctttcaagtattaataatggaatttagtatcgttcaatcaagtcttagagttctttctttcttctgactgaataatctgccggcactttcttttctcattatgaaaaagtgtttctattaaccatttagtagatgaggcttcaaatttaaattattttcttatcttgtgcattcattttgttcttgtcaatagtgccatgctgcatcgggattctgtaagatagggaaatgtagaaccgtgt----------------------------------------------------------------------------------------------------------------------------------------------------------------------------------------------------------------------------------------------------
>_R_Jupunba_villosa_Borges_423@NODE_1_length_1419_cov_101.290611
--------------------------------------------------------------------------------------------------------------------------------------------------------------------------------------------------------------------------------------------------------------------------------------ttggtagatgtttttacaggctccaaaaccttatttattgaggtgtagattctgtcaacatgcgaacggacaagttctattgctctaaagcaaatttagattgcttggctttagtagtaacgggctattggaattgtttatcatcaatgcaggaatgaacttggctttctcctcatctgctcattatccatgtcttggaaagacggccaatggccaggttaagcttttcaggccagtctctattaccaccaggaaattcttcgggcgtaaaatgtttgcatgtctggcatcaatagccaccccagaaaaccaggttggccttattttttctgttccacagcttctattttagtttcaactccttttttttcaatcgtagtcagcaatatttgggattgtaggcatatgatactgagttagaggacaagaagcacatacttttaagtgctatccaggagacacaaaggggattctcgacaactgctgatcaacgctcttccattgaggagtctctggtctgttgtttattttctttgttcacttcttcattatgatctacgctagtcttcttcttaatctaaattcttcgctagatattgtgggaccatttaggatgaaaatgacaaaggagaatgaagttgattagtatacaattttcttggtatatgtgtttggcaggtgaatgtggaggcgtacaacaagggtgagccaattgatttggtgaagttgcatggaacatggcgcctgcagtatacttctgcccctgatgtgctcgttcttctggaagctgctgctagacttcctttctttcaagtattaataatggaatttagtatcgttcaatcaagtcttagagttctttctttcttctgactgaatactctgccggcactttcttttctcattatgaaaaagtgtttctattaaccatttagtagatgaggcttcaaatttaaattattctcttatcttgtgcattcattttgttcttgtcaatagtgccatgctgcatcaggattctgtaagatagggaaatgtagaaccgtgttaaagctttttcttttgttatgtgtcttttactgttgatctcttagcattttattaacccacttgctactctgttgtgataggttggacagatctttcagaaatttgaatgtgacgatcagactagtggaggtatcattcgcaacattgtccgatggagtattccaaatttgctggaggtaaaaacaatgccttcctttggtttatcctgtctttgtcaacagcctttaacttgaatacaagta
>_R_Punjuba_callejasii_Daly_5935@NODE_1_length_1117_cov_10.803846
-----------------------------------------------------------------------------------------------------------------------------------------------------------------------------------------------------atttttgcttgtgattgaattacgttcactataaaattcaatctccggaaagtgagaccgttgtattgtaaaattgaagctttggtagatgtttttacagactccaaaaccttattcattgaggtgtagattctgtcatcatgcgaacggacaagttcaattgctctaaagcaaatttagattgcttggctttagtagtaacgggccattggaattgtttatcgtcaatgcaggaatgaacttggctttctcctcatctgctcattatccatgtcttggaaagacggctaatggccaggttaagcttctcaggccagtttctattaccaccaggaaattcttcaggcgtaaaatgtttgcatgtctggcatcaatagccacccgagaaaaccaggttggccttattttttctgttcgacagtttctattttagtttcaactcctttttttttcatcatagtcagcaatatttgggattgtaggcatatgatattgagttagaggacaagaagcacatacttttaagtgctatccaggagacacaaaggggactctcgacaactgctgaacaacgctcttccattgaggagtctctggtctgttgtttattttctttgttcacttcttcattatgatctacgctagtcgtcttcttaatctaaattctttgctagatattgtgggaccatttaggatgaaaatgacaaaggagaatgaaggtgattagtatacaattttcttggtatatgtgtttggcaggtgaatgtggaggcgtacaacaagggtgagccaattgatttggtgaagttgaatggaacatggcgcctgcagtatacttctgcccctgatgtgctcgttcttctggaagctgctgctagacttcctttctttcaagtattaataatggaatttagtatctttcaatcaagacttagagttctttctttcttctgactgaatactctgccggcactttcttttctaattatgaaaaagtgtttctattaaccatttagtagatgaggcttcaaatttaaattattttcttatcttgtgcattcattttgttcttgtcaatagtgccatactggatcaggattctgtaagataggg--------------------------------------------------------------------------------------------------------------------------------------------------------------------------------------------------------------------------------------------------------------------
>_R_Punjuba_killipii_Palodorios_6252@NODE_1_length_1088_cov_38.256182
------------------------------------------------------------------------------------------------------------------------------------------------------------------------------------------------------------------------ttacgttcactataaaattcaatctccggaaagtgagaccgttgtattgtaaaattgaagctttggtagatgtttttacagactccaaaaccttatttattgaggtgtagattctgtcatcatgcgaacggacaagttcaattgctctaaagcaaatttagattgcttggctttagtagtaacgggccattggaattgtttatcatcaatgcaggaatgaacttggctttctcctcatctgctcattatccatgtcttggaaagacggctaatggccaggttaagcttctcaggccagtttctattaccaccaggaaattcttcaggcgtaaaatgtttgcatgtctggcatcaatagccacccgagaaaaccaggttggccttattttttctgttcgacagtttcgattttagtttcaactcctttttttttcatcatagtcagcaatatttgggattgtaggcatatgatattgagttagaggacaagaagcacatacttttaagtgctatccaggagacacaaaggggactctcgacaactgctgatcaacgctcttccattgaggagtctctggtctgttgtttattttctttgttcacttcttcattatgatctacgctagtcgtcttcttaatctaaattctttgctagatattgtgggaccatttaggatgaaaatgacaaaggagaatgaaggtgattagtatacaattttctgggtatatgtgtttggcaggtgaatgtggaggcgtacaacaagggtgagccaattgatttggtgaagttgaatggaacatggcgcctgcagtatacttctgcccctgatgtgctcgttcttctggaagctgctgctagacttcctttctttcaagtattaataatggaatttagtatctttcaatcaagtcttagagttctttctttgttctgactgaatactctgccggcactttcttttctaattatgaaaaagtgtttctattaaccatttagtagatgaggcttcaaatttaaattattttcttatcttgtgcattcattttgttcttgtcaatagtgccatactgcatcaggattctg------------------------------------------------------------------------------------------------------------------------------------------------------------------------------------------------------------------------------------------------------------------------------
