# Supplementary material for: A new generic circumscription of Hydrochorea (Leguminosae, Caesalpinioideae, mimosoid clade) with an amphi-Atlantic distribution
Source: PhytoKeys. 2022 Aug 22;205:401–37. doi: 10.3897/phytokeys.205.82775 (PMC9849043; doi:10.3897/phytokeys.205.82775)
Supplement: Supplementary material 1 — Supplementary data file S1 [file phytokeys-205-401_article-82775__-s001.zip › MSC_m78943_comp40716_c1_seq3_exon01.aln-cln]

>Acacia_rostellifera_Murphy_466@NODE_1_length_1553_cov_120.016938
cagtggaaacatgcaatttgaaaaaatccaaaaaagataaacagaataacaattcagcttcagaaaaacttacatgcgatacaatatcataaaaacacgtcggcttaaatcaatctctccaacaataaccccagcgactattccgttggcaccacgatatgggaaatcataccatcggcttctaaattttaggaagctgtccagaaactcatgcaaggaggtatcagtagccactgcaaatg----agagataacacagtaatcgagaattgggagatgagatatgaactcaagaagcactctaactatggaacattaatgagggacctctgtgtccctagatatgataaaacctttgatattcacaaaattacaaatggaataaatgactatgacggttacctaaacattaactgatgtgtgttgtgattgtaaagaataacttggcaacccagtgcgtgtccagaatcaacaaaatacatcaatgaaagcaataatcgtagataagtaccttccttccaaaattccctaggtttcaacttaagcaaacgagacaactctctatttaaaagatcaacagccctctgagattcgacgggatccagtcctccttcctcagcgccgagcccagcggccactgcctcgtcttgtggcaagtagtttacaaaattaccaccctgggctctgtttgacatccaatctccactgtcgctcatttgaaccctgcccatcgatgctgaaacggaagggctgctcccagtacgaccatccgattgtttcagtgaattcgactgtctgagggaggttgagagagttggttttgaaccgctagggttggtgttcggatttctgggaacaaatttcttctgtgctttgacaaaacccttgttactctcttgcctgcccggaccatatcgattcgacatcgtacaaacaacgattgtatgacaaatgaaacgcaacaattccacaaccgagcaaagaatgctaataaaccaataattagtattagatggcaatgaggccgtcgaggaaaattcctccggtagaagtatgaagcataagcaccctggagctgcgtggtcgaagtgcttgtccccagctaccaacgcataccaaaaatgcaaatgacacttcgaagttcagaattctgaaaattctgcaatatctgggaaactgcctgcttgcct--------ggcggcaaggccaaattgggcttgcgccacaccatgatcggtataaacccacgggtgatcaatatctgtttttgtacgggcctcccctccttttgctgcgcccctcttttgtttttacaacaaacattgagatggatgatctttttgggcctcaaggattgttgatattgag
>Afrocalliandra_redacta_Germishuizen_5585@NODE_1_length_1088_cov_129.270030
---------------------------------------------------------------aaaaacttacatgcgatacaataccacaaaaacacgccggcttaaatcaagctctccgacaataaccccagcaactattccgttggcaccacgatatgggaaatcataccatctgcttctaaattttaggaagctgtccagaaactcatgcaagcaagtatcagtagccactgcaaacgttacagaaataacgtagtaatcgagaattgagagataagatattaactcaagaagcactctgactagggaatattaatgagg---------------------------------------------------------------------------tacctaaacattaagtggggaatgctgtggttgtaaagaataacttggcaaccctgggcgtgtgcagaatcaacaaaatacat-aatgaaagcaataatcgtagataagtaccttctttccaaaattccctaggtctcaacttaagcaaacgagacaaccctctatttaaaagatcaacagccctctgagattcaaggggatccaatcctccttcctcagcgccaagtccagcagccactgcctcgtcttgtggcaagtagttcacaaaattaccgccatgacctctgtttgacatccactctccattgtcggccatttgaaccctactcatcgatgctgaaacggaactgctgctcccagcacgaccatcagattgtttcgatgaattcgactgtctgagggaggttgagagagttggttttgaaccgctagggttggtattcggatttctgggaacatatttcatctggcctttgacgaaacccttgtcatgctcttgcccgcccgaaccatatcgattcgacatcgcgcaaacaacgctagtatgagaaatgaaacgcaacaattccacaaccgagcaaagaatgcagataaaccaatacttagaattggatggcaatggggccgccgaagaaaattcttccagtagaagtataaagcgtaagcactttggagctaagtggtcaaacagctcgtccccgtctaccaacgcatgccaaaaatgcaaacgacacttcgaagttctggattctgaaaattctgcaatatttgggaagcttacttctcgtctgttctcgtggcggcaaaggctaattgggcttgca--------------------------------------------------------------------------------------------------------------------------------------------------
>Albizia_adinocephala_FHO33_88@NODE_1_length_1476_cov_103.014296
cagtagaaacatgcagtttgaaaaaatccaaaaaagatagccagaataacaatccagcttcagaaaaacttacatgcgatacaataccataaaaacacgtcggcttaaatcaagctctccaacaataaccccagcgactattccgttggcaccgcgatatgggaaatcataccatctgcttctaaattttaggaagctgtccagaaactcatgcaaggaggtatcagtagccactgcaaatgttacagaaataacatggtaatcgagaattgggagatgagatatgaactcaagaagcaccctaactacggaacattaatgagggacctctctgtccctagatacgataaacactttgcgattcacaaaattacaaatcgaataaataactatgacggctacctaaacattaagtgatgtgtgttgtggttgtaaataataacttggcaaccctgggcgtgtccagaatcaacaaaatacatcaatgaaagcaataatcgtagataagtaccttccttccaaaattccctaggtttcaacttaagcaaacgagacaactctctatttaaaagatcaacagccctctgagattcgatgggatccagtcctccttcctcagcgccaagcccagcagccactgcctcgtcttgtggcaagtagtttacaaaattaccaccctgggctctgtttgacatccactctccattatcgctcatctgaaccctgcccatcgatgctgaaacggaagggctgctcccagtacggccatccgactgtttcagtgaattcgactgtctgagggaggttgagagagtgggttttgaaccgctagggttggtgttcggatttctgggaacaaatttcttctgggccttgactaaacccttgttactctcttgcctgcccggaccatatcgattcgacatcgtacaaacaacgatagtatgataaatgaaacgcaacaattccacaaccgagcaaagaatgctgattaaccaatacttagaattagatggtaatgaggccgtcgaggaaaattcctccggttgcagtatgaagcataagcaccctgaagctgagtggtcaaagtgcttgtccccagctaccaacgcataccaaaaatgcaaatgacactccgtagttcagaattctgaaaattctgcaatatctgggaagctgcctgcttgcctgttcacgtggcggcaaggataagttgggcttgcgccacaccattatcggcaaaaacccatgggaaatccatatccgtttttgtacgggccttcccttcttttgctgcgcccctccttagtttgtccaacgaacagtgagatggatgatctttatgggcctcaaggattcatgatattgag
>Albizia_burkartiana_StivalSantos_678@NODE_1_length_847_cov_10.114899
----------------------------------------------------------------------------------------------------------------------------------------------------------------------------------------------------------------------------------------------------------------------------------------------------------------------------------------------------------------------------------ttacaaatcgaacaaataactatgacggttacctaaacattaagcgatgtgtgttgtgattgtaaagaataacttggcaaccctgggcgtgtccagaatcaacaaaatacatcaatgaaagtaataatcgtagataagtaccttccttccaaaattccctaggtttcaacttaagcaaacgagacaactctctatttaaaagatcaacagccctctgagattcgatgggatccagtcctccttcctcagcgccaagcccagcagccactgcctcgtcttgtggcaagtagtttacaaaattaccaccctgggctctgtttgacatccattctccattgtcgctcatctgaaccctgcccatcgatgctgaaacggaagggctgctcccagtacggccatccgattgtttcagtgaattcgactgtctgagggaggttgagagagttggttttgaaccgctagggttggtgttcggatttctgggaacaaatttcttctgggccttgacgaaacccttgttactctcttgcctgcccggaccatatcgattcgacatcgtacaaacaacgatagtatgataaatgaaacgcaacaattccacaaccgagcaaagaatgctgattaaccaatacttagaattagatggcaatgaggccgtcgaggaaaattcctccggtagaactatgaagcataagcaccctgaagct--gtggtcaaagtgcttgtccccagctaccaacgcataccaaaaatgcaaatgacacttcgaagttctgaattctgaaaattctgcaatatctgggaagctgcctgcttgcctgttcacgtggcggcaaggataagttggg--------------------------------------------------------------------------------------------------------------------------------------------------------
>Albizia_coripatensis_Hughes_2433@NODE_1_length_1493_cov_143.853107
cggtggaaacatgcagtttgaaaaaatccaaaaaagatagccagaataacaatccagcttcagaaaaacttacatgcgatacaataccataaaaacacgtcggcttaaatcaagctctccaacgataaccccagcgactattccgttggcaccacgatatgggaaatcataccatctgcttctaaattttaggaagctgtccagaaactcatgcaaggaggtatcagtagccactgcaaatgttacagaaataacacagtaatcgagaattgggagaagagatatgaactcaagaagcactctaactatggaacattcatgagaaac--ctgtgtccctagatatgataaaacccttgctattcacaaaattacaaatcgaataaataactatgacggttacctaaacattaagtgatgtgtgttgtgattgtaaagaataactcggcaaccctgggcgtgtccagaatcaacaaaatacatcagtgaaagcaataatcgtagataagtaccttccttccaaaattccctaggtttcaacttaagcaaacgcgacaactctctatttaaaagatcaacagccctctgagattcgacgggatccagtcctccttcctcagcgccaagcccagcagccactgcctcgtcttgtggcaagtagtttacaaaattaccaccctgggatctgtttgacatccactctccattgttgctcatctgaaccctgcccatcgatgctgaaacggaagggctgctcccagtacggccatccgattgtttcagtgagttcgactgtctgagggaggttgagagagttggttttgaaccgctagggttggtgttcggatttctgggaacaaatttcttctgggctttgacgaaacccttgttactctcttgcctgcccggaccatatcgattcgacatcgtacaaacaacgatagtatgataaatgaaacgcaacaattccgcaaccgagcaaagaatgctgattaatcaatacttagaattagatggcaatgaggccgtcgaggaaaattcctctggtagaagtatgaagcataagcaccctgaagctgaggggtcaaagtgcttatccccggctaccaacgcataccaaaaatgcaaatgacacttcgaagttctgaattctgaaaattctgcaatatctgggaagctgcctgcttgcctgttcacttggcggcaaggctaagttgggcttgcaccacaccattatcggcataaacccatggataatcaatatccgtttttgtacgggccggccctccttttgctgcgcccctcttgagtttttccaacaaacattgagatggatgatcttttagggcctcaaggatacttgatattgag
>Albizia_decandra_Vilhena_231@NODE_1_length_725_cov_24.381173
-----------------------------------------------------------------------------------------------------------------------------------------------------------------------------------------------------------------------------------------------------------------------------------------------------------------------------------------------------------------------------------tacaaatcgaataaataactatgacggaaaccaaaacattaagtgatgtgtgttgtgattgtaaagaataacttggcaaccctgggcgtgtccagaatcaacaaaatacatcaatgaaag---taatcgtagataagtaccttccttccaaaattccctaggtttcaacttaagcaaacgagacaactctctatttaaaagatcgacagccctctgagattcgatgggatccagtcctccttcctcagcgcccagcccagcagccactgcctcgtcttgtggcaagtagttcacaaaattacccccctgggctctgtttgacatccactctccattgtcgctcatctgaaccctgcccatcgatgctgaaacggaagggctgctcccagtacggccatccgattgtttcagcgaattcgactgtctgagggaggttgagagagttggttttgaaccgctagggttggtgttcggaattctgggaacaaatttcttctgggccttgacgaaacccttgttactctcttgcctgcccggaccatatcgattcgacatcgtacaaacaacgatagtatgataaatgaaacgcaacaattccacaaccgagcaaagaatgctgattaaccaatgcttagaattagatggcaatgaggccgtcgaggaaaattcctccggcagaagtatgaagcataagcaccctgaagccgagtggtcaaagtgcttgtcc--------------------------------------------------------------------------------------------------------------------------------------------------------------------------------------------------------------------------------------------------------------------------------
>Albizia_glabripetala_Lewis_1652@NODE_1_length_928_cov_47.186839
----------------------------------------------------------------------------------------------------------------------------------------------------------------------------------------------------------------------------------------------------------------------------------------------------------------------------------------------tccccagatacgataaaaaatttgctattcacaaaattacaaatcgaataaataactatgaaggtaaccaaaacattaagtgatgcgtgttgtcattgtaaagaataacttggcaaccctgggcgtgtccagaatcaacaaaatacatcaatgaaagcaataatcgtagataagtaccttccttccaaaattccctaggtttcaacttaagcaaacgagacaactctctatttaaaagatcgacagccctctgagattcgatgggatccagtcctccttcctcagcgcccagcccagcagccactgcctcgtcttgtggcaagtagttcacaaaattaccaccctgggctctgtttgacatccactctccattgtcgctcatctgaaccctgcccatcgatgctgaaacggaagggctgctcccagtacggccatccgattgtttcagcgaattcgactgtctgagggaggttgagagagttggttttgaaccgctagtgttggtgttcggaattctgggaacaaatttcttctgggccttgacgaaacccttgttactctcttgcctgccaggaccatatcgattcgacatcgtaccaacaacgatagtatgataaatgaaacgtaacaattccacaaccaagcaaagaatgctgattaaccaatgcttagaattagatggcaatgaggccgtcgaggaaaattcctccggcagaagtatgaagcacaagcaccctgaagctgagtggtcaaagtgcttgtccccagctaccaacgcataccaaaa-----------tcttcgaagttcggaattctgaaaattctgcaatat-agggaagctgcctgcttgcctgttcaagtggcggcaaggataagttgggcttgcgccacaccattatcggcataaacccatggataatcaata-cagtgtttgta------------------------------------------------------------------------------------------------
>Albizia_inundata_Wood_26530@NODE_1_length_861_cov_126.038462
---------------------------------------------------------------------------------------------------------------------------------------------------------------------------------------------------------------------------------------------------------------------------------------------------------------------------------agggacctctgtgtccccagatacgataaaaaatttccgactcacaaaattacaaatcgaataaataactatgacggtaaccaaaacattaagtgatgtgtgttgtgattgtaaagaataactcggcaaccctgggcatgtccagaatcaacaaaatacatcaatgaaagcaataatcgtagatacgtaccttccttccaaaattccctaggtttcaacttaagcaaacgagacaactctctatttaaaagatcgacagccctctgagattcgatgggatccagtcctccttcctcagcgcccagcccagcagccactgcctcgtcttgtggcaagtagttcacaaaattaccaccctgggctctgtttgacatccactctccattgtcgctcatctgaaccctgcccatcgatgctgaaacggaagggctgctcccagtacggccatcagattgtttcagcgaattcgactgtctgagggaggttgagagagttggttttgaaccgctagggttggtgttcggaattctgggaacaaatttcttctgggccttgacgaaacccttgttactctcttgcctgccaggaccatatcgattcgacatcgtacaaccaacgatagtatgataaatgaaacgcaacaattccacaaccaagcaaagaatgctgattaaccaatgcttagaattagatggcaatgaggccgtcgaggaaaattcctccggcagaagtatgaagcataagcaccctgaagctgagtggtcaaagtgcttgtccccagctaccaacgcataccaaaaatgcaaatgacacttcgaagttctgaaatctgaaaattctgcaatatctgggaagctgcc---------------------------------------------------------------------------------------------------------------------------------------------------------------------------------------------
>Albizia_sinaloensis_Hughes_1576@NODE_1_length_1235_cov_68.734024
----------------------------------------------------------------------------------------------acacgtcggcttaaatcaagctctccaacaataaccccagcgactattccgttggcaccgcgatatgggaaatcataccatctgcttctaaattttaggaagctgtccagaaactcatgcaaggaggtatcagtagccactgcaaatgttacagaaataacatggtaatcgagaattgggagatgagatatgaactcaagaagcaccctaactacggaacattaatgagggaactctctgtccctagatacgataaaaactttgcgattcacaaaattacaaatcgaataaataactatgacggctacctaatcattaagtgatgtgtgttgtgattgtaaagaataacttggcaaccctgggcgtgtccagaatcaacaaaatacatcaatgaacgcaataatcgtagataagtaccttccttccaaaattccctaggtttcaacttaagcaaacgagacaactctctatttaaaagatcaacagccctctgagattcgatgggatccagtcctccttcctcagcgccaagcccagcagccactgcctcgtcttgtggcaagtagtttacaaaattaccaccctgggctctgtttgacatccactctccattgtcgctcatctgaaccctgcccatcgatgctgaaacagaagggctgctcccagtacggccatccgattgtttcagtgaattcgactgtctgagggaggttgagagagttggttttgaaccgctagggttggtgttcggatttctgggaacaaatttcttctgggccttgactaaacccttgttactctcttgcctgcccggaccatatcgattcgacatcgtacaaacaacgatagtatgataaatgaaacacaacaattccacaaccgagcaaagaatgctgattaaccaatacttagaattagatggcaatgaggccgttgaggaaaattcctccggtagcagtatgaagcaaaagcaccctgaagctgagtggtcagagtgcttgtccccagctaccgacgattaccaacaatgcaaatgacacttcgaagttctgaattctgaaaattctgcaatgtctgggaagttgcctgcttgcctgttcacgtggcggcaaggataagttgggcttgcgccacaccattatcggcataaacccatgggtaatcaatatccgtttttgtacgggcct-cccttcttttgctgcgcccctccttagtttttccaacgaacagtgag-----------------------------------------
>Albizia_subdimidiata_var_subdimidiata_Ferreira_210@NODE_1_length_976_cov_109.609566
---------------------------------------------------------------------------------------------------------------------------------------------------------------------------------------------------------------ctcatgcaaggaggtatcagtagccactgcaaatgttacagaaataacatagtgatcaagaattgggagatgagatatgaactcaagaagcactctaactatggaacattaatgagggacctctgtgtccccagatacgataaaaaatttccgactcacaaaattacaaatcgaataaataactatgacggtaaccaaaacattaagtgatgtgtgttgtgattgtaaagaataactcggcaaccctgggcatgtccggaatcaacaaaatacatcaatgaaagtaataatcgtagatgcgtaccttccttccaaaattccctaggtttcaacttaagcaaacgagacaactctctatttaaaagatcgacagccctctgagattcgatgggatccagtcctccttcctcagcgcccagcccagcagccactgcctcgtcttgtggcaagtagttcacaaaattaccaccctgggctctgtttgacatccactctccattgtcgctcatctgaaccctgcccatcgatgctgaaacggaagggctgctcccagtacggccatccgattgtttcagcgaattcgactgtctgagggaggttgagagagttggttttgaaccgctagggttggtgttcggaattctgggaacaaatttcttctgggccttgacgaaacccttgttactctcttgcctgccaggaccatatcgattcgacatcgtaccaacaacgatagtatgataaatgaaacgcaacaattccacaaccaagcaaagaatgctgattaaccaatgcttagaattagatggcaatgaggccgtcgaggaaaattcctccggcagaagtatgaagcataagcaccctgaagctgaggggtcaaagtgcttgtccccagctaccaacgcataccaaaaatgcaaacgacacttcgaagttcggaattctgaaaattctgcaatat-tgggaagctgcctg-------------------------------------------------------------------------------------------------------------------------------------------------------------------------------------------
>Albizia_tomentella_Leach_Dunlop_3801@NODE_1_length_1378_cov_121.907763
cagtggaaacacgcaatttgaaaaaattataaaaaaataaccagaataacaatccagcttcagaaaaacttacatgcgatacaataccataaaaacacgtcggcttaaatcaagctctccaataatgaccccagcgactattccgttggcaccacgatatgggaaatcataccatctgcttctaaattttaggaagctgtccagaaactcatgcaaggaggcatcagtagccactgtaaatgttacagaaataacatggtaatcgagaattgagagatgagatatgaactcaagaagcactctaactatggaacattaatgagggacctctgtgtccctagatatgataaaacctttgctattcacaaaattacaaatcgaataaataactatgacggttacctaaacattaactgatgtgtgttgtgattgtaatgaataacttggcaaccctgggcgtgtccagaatcaacaaaatacatcaatgaaagcaataatcgtagataagtaccttccttccaaaattccctaggtttcaacttaagcaaacgagacaactctctatttaaaagatcaacagccctctgagattcaacgggatccagtcctccttcctcagcgccaagcccagcagccactgcctcgtcttgtggcaagtagtttacaaaattaccaccctgggctctgtttgacatccactctccattgtcgctcatttgaaccctgcccatcgatgctgaaacggaaccgctgctccaagtacggccatccgattgtttcagtgaattcgattgtctgagggaggttgatagagttggtttcgaaccgctagggttggtgttcgggtttctgggaacgaatttcttctgggatttgacgaaaaccttgttactctcttgcctgcccggaccatatcgattcgacatcgtacaaacaacgatagtatgacaaatgaaacgcaacaattccacaaccgagcaaagaatgctgataaaccaatacttagaattagatggcaatgaggctgtcgaggaaaattcctccggcagaagtatgaagcataagcaccctggagctgagtggccaaagtgcttgtccccagctaccaacgcataccaaaaatgcaaatgacacttcgaagttctgaattctgaaaattctgcaatatcggggaagctgcctgcgtgcctgttcacgtggcggcaaggctaagttgggcttgcacc-caccagtatcggtatacaccaatgggtaatcaatatctgtttttgtacgggcctcccctccttttgctgcgc-----------------------------------------------------------------------
>Albizia_tomentosa_Hughes_648@NODE_1_length_1137_cov_85.897170
-------------------------------------------------------------------------------------------aaaacacgtcggcttaaatcaagctctccaacaataaccccagcgactattccgttggcaccgcgatatgggaaatcataccatctgcttctaaattttaggaagctgtccagaaactcatgcaaggaggtatcagtagccactgcaaatgttacagaaataacatggtaatcgagaattgggagatgagatatgaactcaagaagcaccctaactacggaacattaatgagggaactctctgtccctagatacgataaaaactttgcgattcacaaaattacaaatcgaataaataactatgacggctacctaaacattaagtgatgtgtgttgtgattgtaaagaataacttggcaaccctgggcgtgtccagaatcaacaaaatacatcaatgaaagcaataatcgtagataagtaccttccttccaaaattccctaggtttcaacttaagcaaacgagacaactctctatttaaaagatcaacagccctctgagattcgatgggatccagtcctccttcctcagcgccaagcccagcagccactgcctcgtcttgtggcaagtagtttacaaaattaccaccctgggctctgtttgacatccactctccattgtcgctcatctgaaccctgcccatcgatgctgaaacggaagggctgctcccagtacggccatccgattgtttcagtgaattcgactgtctgagggaggttgagagagttggttttgaaccgctagggttggtgttcggatttctgggaacaaatttcttctgggccttgactaaacccttgttactctcttgcctgcccggaccatatcgattcgacatcgtacaaacaacgatagtatgataaatgaaacacaacaattccacaaccaagcaaagaatgctgattaaccaatacttagaattagatggcaatgaggccgtcgaggaaaattcctccggtagcagtatgaagcaaaagcaccctgaagctgagtggtcaaagtgcttgtccccagctaccgacgattaccaacaatgcaaatgacacttcgaagttccgaattctgaaaattctgcaatgtctgggaagttgcctgcttgcctgttcacgtggcggcaaggataagttgggcttgcgcca-----------------------------------------------------------------------------------------------------------------------------------------------
>Archidendron_clypearia_Wieringa_1849@NODE_1_length_1177_cov_145.432727
---------------------------------------------------------------------------------------------------------------------------------------------------------------------------------------------------------------------------------------------------------aataacatagtaatcgagaattgggagatgaggtatgaactcaagaagcactctaactatggaacattaatgagggacctctgtatccctagatatgataaaacctttgctattcccaaaattacaaatcgaataaataacaataacggttacctatacattaagtgatgtatgttgtgattgtaaagaataacttggcaaccctgggcgtgtccagaatcaacaaaatacatcaatgaaagcaataatcgtagataagtaccttccttccaaaattccctaggtttcagcttaagtaaacgagacaactctctatttaaaagatcaacagccctctgagattcgacgggatccagtcctccttcctcagcgccaagcccagcagccactgcctcgtcctgtggcaagtagtttacaaaattaccaacctgggctctgtttgacacccactctccattgtcgctcatttgaacccagcccatcgatgctgaaatggaagggctgctcccagtacggccatccgattgtttcagtgaattcgactgtctgagggaggttgagagagttggttttgaaccgctagggttggtgctcggatttccgggaacaaatttcttctgggctttgacgaaacccttgttactctcttgcctgcccgtaccatatcgattcgacatcgtacaaacaacgatagtatgacaaatgaaacacaacaattccacaaccgagcaaagaatgctgataaaccaatacttagaattagatggcaataaggccgtcgaggaaaattcctccggtagaagaatgaagcataagcaccctggagctgagtggtcaaagtgcttgtccccagctaccaacgcataccaaaaatgcaaataacccttcgaagttctgaattctgaaaattctgcaatatctgggaagccgcctgcttgcctgttcacgtggcggcaaggctaagttgggcttgcgccgca-cattatcggtataaacccatgggtaatcaacatctgtttttgt-------------------------------------------------------------------------------------------------
>Balizia_elegans_Iganci_870@NODE_1_length_1565_cov_86.987903
cagtggaaacatacagtttgaaaaaatccaaaaaagataaccagaataacaatccagcttcggaaaaacttacatgcgatacaacaccataaaaacacgtcggcttaaatcaagctctccagcaataaccccagcgactattccgttggcaccacgatatgggaaatcataccatctgcttctaaattttaggaagctgtccagaaactcatgcaaggaggtatcagtagccactgcaaatgtcacagaaataacatagtaatcgagaattgggagatgagatatgaactcaagaagcactctaactatggaacattaatgagggacctctgtgtccctagatatgataaaacctttcctattcacaaaattacaaatcgaataaataactatgacggttacctaaacattaagtgatgtgtgttgtgattgtaatgaataacttggcaaccctgggcgtgtccagaatcaacaaaatacatcaatgaaagcaataatcgtagataagtaccttccttccaaaattccctaggtttcaacttaagcaaacgagacaactctctatttaaaagatcaacagccctctgagattcgacgggatccagtcctccttcgtcagcgccaagcccagcagccactgcctcgtcttgtggcaagtagtttacaaaattaccaccctgggctctgtttgacatccactctccattgtcgctcatttgaaccctgcccgtcgatgctgaaacggaagggctgctcccagtacggccatccgattgtttcagcgaattcgactgtctgagggaggttgagagagttggttttgaaccgctagggttggtgttcggatttctgggaacaaacttcttctgggctttgacgaaacccttgttgctctcttgcctgcccggaccatatcgattcgacatcgtacaaacaacgatagtatgacaaacgaaacgcaacaattccaccaccaagcaaacaatgctgattaaccaatatttggaattaaatggcaatgaggaggtcgacgaaaattcctccggtggaagtatgaagcataagcaccctggagctaagtggtcaaagtgcttgtccccagctaccaacgcataccaaaaaagcaaatgacacttcgaagttctgaattctgaaaattctgcaatatccgggaagctgccggcttgcttgtgcacgtggcggcaaggctaagttgggcttgcgccacgccattatcggcataaacccatgggtaatcaatatctgtttttgtacgggcctcccctccttttgccgcgcccctctttcgtttttacaataaacattgagatggatgatctttttgggcctcaaggatagttgatattgag
>Balizia_pedicellaris_Queiroz_15529@NODE_1_length_871_cov_264.301471
----------------------------------agataaccagaataacaatccagcttcggaaaaacttacattcgatacaaaaccataaaaacacgtcggcttaaatcaagctctccaacaacaaccccagcgactattccgttggcaccacgatatgggaaatcataccatctgcttctaaattttaggaagctgtccagaaactcatgcaaggaggtatcagtagccactgcaaatgttacagaaataacatagtaatcgagaattgggagatgagatatgaactcaagaagcactctaactatggaacattaatgagggacctctgtgtccctagatatgataaaacctttgctattcacaaaattacaaatcgaataaataactatgacggttacctaaacattaagtgatgtttgttgtgattgtaatgaataacttggcaaccctgggcgtgtccagaatcaacaaaatacatcaatgaaagcaataatcgtagataagtaccttccttccaaaattccctaggtttcaacttaagcaaacgagacaactctctatttaaaagatcaacagccctctgagattcgacgggatccagtcctccttcctcagcgccaagcccagcagccactgcctcgtcttgtggcaagtagtttacaaaattaccaccctgggctctgtttgacatccactctccattgtcgctcatttgaaccctgcccgtcgatgctgaaatggaagggctgctcccagtacggccatccgattgtttcagagaattcgactgtctaagggaggttgagaaagttggttttgaaccgctagggttggtgttcggatttctgggaacaaacttcttctgggctttgacgaaacccttgttactctcttgcctgcc---------------------------------------------------------------------------------------------------------------------------------------------------------------------------------------------------------------------------------------------------------------------------------------------------------------------------------------------------------------------------------------------------------------------------------------------------------------------------------
>Balizia_spnov_Morim_577@NODE_1_length_1267_cov_178.146865
-------------------------------------------------------------------------------------------------------------------------------accccagcgactactccgttggcaccacgatatgggaagtcataccatctgcttctaaattttaggaagctgtccagaaactcatgcaaggaggtatcagtagccactgcaaatgttacagaaataacatagtaatcaagaattgggagatgagatatgaactcaagaagcactctaactatggaacattaatgagggacctctgtgtccctagatatgataaaacctttgctattcacaaaattacaaatcgaataaataactatgacggttacctaaacattaagtgatgtgtgttgtgattgtaatgaataacttggcaaccctgggcgtgtccagaatcaacaaaatacatcaatgaaagcaataatcgtagataagtaccttcgttccaaaattccctaggttttaacttaagcaaacgagacaactctctatttaaaagatcaacagccctctgagattcaacgggatccagtcctccttcctcagcgccaagcccagcagccactgcctcgtcttgtggcaagtagtttacaaaattaccactctgggctctgtttgacatccactctccattgtcgctcatttgaaccctgcccatcgatgctgaaacggaagggctgctcccagtacagccatccgattgtttcagtgaattcgactgtctgagggaggttgagagagttggctttgaaccgctagggttggtgttcggatttctgggaacaaacttcttctgggctttgacgaaacccttgttactctcttgcctgcccggaccatatcgattcgacatcgtacaaacaacgatagtatgacaaatgaaacgcaacaattccaccaccgagcaaagaatgctgattaaccaatacttagaattagatggcaatgaggccgtcgaggaaaattcctccggtggaagtatgaagcataagcaccctggagctgagtggtcaaagcgcttgtccccagctaccaacgcataccaaaaatgtaaatgacattacgaagttctgaactctgaaaattctgcaatatctgggaagctgcctgcttgcctgttcacgtggcggcaaggctaagttgggcttgcgccacaccattatcggcataaacccatgggtaatcaatatctgtttttgtacgggccgcccctccttttgccgcgcccctctttcctttttacaacaaacattgagatggatgatctttttgggcctcgaggatagttggtattgag
>Calliandra_bella_LPQ15696@NODE_1_length_1346_cov_123.111899
caggggaaacatgcactttgaaaaaatcc-aaaaagttaaccaaaattacaatcgagcttcagtacaacttacatgcgatacaataccataaaaacacgacggcttaaatcaagctctccaacaataaccccagcaactattccgttggcaccacgatatgggaaatcataccatctgcttctaaattttaggaagctatcaagaaactcatgcaaggaagtatcagtagccactgcaaatgttacagaaatgacatggtaatcgacaattgagagaaaatatatgaactcaagaagcactcaaacaatggaatatcaatgaggaatcgcagtgtccctagatagcacacaacctttgctattcacgaaattacaaattgaataaataactatgccggtcgcataaacgtcaaggtaggtacgttgtggttg-----------ttggcaaccctgggcgtgtctaggatcaacaaaatacatcaatgaaagcaataatagtagataagtaccttccttccaaaattccctaggtttcaacttaagtaaacgagacaactctctatttaatagatcaacagccctctgagattcaacgggatccaatcctccttcctcagcgccaagcccagcagccactgcctcgtcttgtggcaagtaatttacaaaattaccaccctgagctctgcttgacatccactctccattgccggccatttgaaccctactcatcgatggggaaacggaactgctgctcccagcatggccatcagattgtttcgatgaattcgactgtctgagggaggttgagagagttggttttgaaccgccaggtttgttattcggatttctgggaacatatttcatctggcctttgacgaaacccttgttactctcttgccttccctgaccatatcgattcgacatcgtgcatacaacgctagtatgaggaatgaaacgcaacaattctacaaccgagcaaagaatgctgataaaccactacttcgaattggatggtaatgaggacgacaaggaaaattcctccggtagaagtatgaagcacaagcaccctggagctacgtggtcaaagtgtttggccccgactcccaacacacaccaaaaatgcagatga--cttcgaagtt------------gatacgaaaataaccagggttt---------------------gagaggaaagaaggatgaagcctacaaaatgattttggcatgatatattttgagaaaagtagagaagtttttttaa----------------------------------gttttctaaattagtttggaaat---------------------------------------
>Cathormion_obliquifoliolatum_Wieringa_6519@NODE_1_length_1152_cov_179.810392
---------------------------------------------------------------------------------------------------------------------------------------------------------------------------------------------------------------------------ggtatcagtagccactgcaaatgttacagaaataacatagtaatcgagaattgggagatgagatatgaactcaagaagcactctaactatggaaaattaatgagggacctctgtgtccctagatatgataaaacctttgctattcacaaaattacaaatcgaataaataactatgacggttacctaaacattaagtgatgtgtgttgtgatcgtaatggataacttggcaaccctgggcgtgtccagaatcaacaaaatacttcaatgaaagcaataatcgtagataagtaccttccttccaaaattccctaggtttcaacttaagcaaacgagacaactctctatttaaaagatcaacagccctctgagattcgacgggatccagtcctccttcctcagcgccaagcccagcagccactgcctcgtcttgtggcaagtagtttacaaaattaccaccctgggctctgtttgacatccactctccattgtcgctcatttgaaccctgcccgtcgatgctgaaacggaagggctgctcccagtaccgccatccgattgtttcagtgaattcgactgtctgagggaggttgagagagttggttttgaaccgctagggttggtgttcggatttctgggaacaaacttcttctgggctttgacgaaacccttgttactctcttgcctgcccggaccatatcgattcgacatcgtacaaacaacgatagtatgacaaatgaaacgcaacaattccaccaccgagcaaagaatgctgattaaccaatacttagaattagatggcaatgaggccgtcgaggaaaattcctccggtggaagtatgaagcataagcaccctggagctgagtggtcaaagcgcttgtccccagcaaccaacgcataccaaaaattaaaatgacactacgaagttctgaactctgaacattctgcaatatctgggaagctgcctgcttgcctgttcacgtggcggcaaggctaagttgggcttgcgccaccccattatcggcataaacccatgggtaatcaatatctgtttttgtacgggccgcccctccttttgccgggcccctctttcgttttcacaacaaacattgagatggatgatctttttgggcctccaggatagttggt------
>Hydrochorea_corymbosa1_Bonadeu_655@NODE_1_length_1036_cov_147.341488
----------------------------------------------------------------------------------------------------------------------------------------------------------------------------------------------------------------------------------------------------------------------------------------------aactcaagaagcactctaactatggaacattaatgagggacctctgtgtccctagatatgataaaacctttgctattcacaaaattacaaatcgaataaataactatgacggttacctaaacattaagtgatgtgtgttgtgatggtaatgaataacttggcaaccctgggcgtgtccggaatcaacaaaatacatcaatgaaagcaataatcgtagataagtaccttccttccaaaattccctaggtttcaacttaagcaaacaagacaactctctatttaaaagatcaacagccctctgagattcgacgggatccagtcctccttcctcagcgccaagcccagcagccactgcctcgtcttgtggcaagtagtttacaaaattaccaccctgggctctgtttgacatccactctccattgtcgctcatttgaaccctgcccgtcgatgctgaaacggaagggctgctcccagtacagccatccgattgtttcagtgaattcgactgtctgagggaggttgagagagttggttttgaaccgctagggttggtggtcggatttctgggaacaaacttcttctgggctttgacgaaacccttgttactctcttgcctgcccggaccatatcgattcgacatcgtacaaacaacgatagtatgacaaatgaaacgcaacaattccaccaccgagcaaagaatgctgattaaccaatacttagaattagatggcaatgaggccgtcgaggaaaattcctccggtggaagtatgaagcataagcaccctggagctgagtggtcaaagcgcttgtccccagctaccaacgcataccaaaaatgcaaatgacacttcgaagttctgaaatctgaaaattctgcaatatctgggaagctgcctgcttgcctgttcacgtggcggcaaggctaagttgggcttgcgccaca-cattatcggtataaa----------------acccataggtacacgggcctcccctcctgttgctgcgccccgctttagtttttacaacaaacattgagatggatgatc-------------------------------
>Hydrochorea_gonggrijpii_Tillett_45696@NODE_1_length_1013_cov_125.628205
-----------------------------------------------------------------------------------------------------------------------------------------------------------------------------------------------------------------------------------------ctgcaaatgttacagaaataacatagtaatcgagaattaggagatgagatatgaactcaagaagcactctaactatggaacattaatgagggacctctgtgtccctagatatgataaaacctttgctattcacaaaattacaaatcgaataaataactatgacggttacctaaacattaagtgatgtgtgttgtgattgtaatgaataacttggcaaccctgggcatgtccagaatcaacaaaatacatcaatgaaagcaataatcgtagataagtaccttccttccaaaattccctaggtttcaacttaagcaaacgagacaactctctatttaaaagatcaacagccctctgagattcgacgggatccagtcctccttcctcagcgccaagcccagcagccactgcctcgtcttgtggcaagtagtttacaaaattaccaccctgggctctgtttgacatccactctgcattgtcgctcatttgaaccctgcccgtcgatgctgaaacggaagggctgctcccagtacagccatccgattgtttcagtgaattcgactgtctgagggaggttgagagagttggttttgaaccgctagggttggtgttcggatttctgggaacaaacttcttctgggctttgacgaaacccttgttactctcttgcctgcccggaccatatcgattcgacatcgtacaaacaacgatagtatgacaaatgaaacgcaacaattccaccaccgagcaaagaatgctgattaaccaatacttagaattagatggcaatgaggccgtcgaggaaaattcctccggtggaagtatgaagcataagcaccctggagctgagtggtcaaagcgcttgtccccagctaccaacgcataccagaaatgtaaatgacactacaaagttctgaactctgaaaattctgcaatatctgggaagctgcctgcttgcctgttcacgtggcggcaaggctaagttgggcttgcgccacaccattatcggcataacc----------------------------------------------------------------------------------------------------------------------------
>Hydrochorea_marginata_Morim_563@NODE_1_length_1690_cov_128.350279
cagtggaaacatgcggtttgaaaaaatccaaaaaagataaccagaataccaatccagcttcggaaaaacttacatgcgatacaataccataaaaacacgtcggcttaaatcaagctctccaacaataaccccagcgactactccgttggcaccacgatatgggaagtcataccatctgcttctaaattttaggaagctgtccagaaactcatgcaaggaggtatcagtagccactgcaaatgttacagaaataacatagtaatcgagaattgggatatgagatatgaactcaagaagcactctaactatggaacattaatgagggacctctgtgtccctagatatgataaaacctttgctattcacaaaattacaaatcgaataaataactatgacggttacctaaacattaagtgatgtgtgttgtgattgtaatgaataacttggcaaccctgggcgtgtccggaatcaacaaaatacatcaatgaaagcaataatcgtagataagtaccttccttccaaaattccctaggtttcaacttaagcaaacgagacaactctctatttaaaagatcaacagccctctgagattcgacgggatccagtcctccttcctcagcgccaagcccagcagccactgcctcgtcttgtggcaagtagtttacaaaattaccaccctgggctctgtttgacatccactctccattgtcgctcatttgaaccctgcccgtcgatgctgaaacggaagggctgctcccagtacagccatccgattgtttcagtgaattcgactgtctgagggaggttgagagagttggttttgaaccgctagggttggtgttcggatttctgggaacaaacttcttctgggctttgacgaaacccttgttactctcttgcctgcccggaccatatcgattcgacatcgtacaaacaacgatagtatgacaaatgaaacgcaacaattccaccaccgagcaaagaatgctgattaaccaatacttagaattagatggcaatgaggccgtcgaggaaaattcctccggtggaagtatgaagcataagcaccctggagctgagtggtcaaagcgcttgtccccagctaccaacgcataccaaaaatgtaaaagacactacgaagttctgaaccctgaaaattctgcaatatctgggaagctgcctgcttgcctgttcacgtggcggcaaggctaaggcg------------cccattatcggcataaacccatgggt----aatatctgtttttgtacgggccgcccctccttttgccgggcccctctttcgtttttacaacaaacattgagatggatgatctttttgggcctccaggatagttggtattgag
>Jupunba_abbottii_Zanoni_21220@NODE_1_length_1133_cov_96.832386
----------------------------------------------------------------------------------------------------------------------------------ccagcgactattccgttggccccacgatatgggaaatcataccatctgcttctaaattttaggaagctgtccagaaactcatgcaaggaggtatcagtagccactgcaaatgttacagaaataacatagtaatcgagaattgggagatgagatatgaactcaagaagcactctaactatggaacattaacgagggacctctgtgtccctagatatgataaaacctttgctattcacaaaattacaaatcgaataaataactatgacggttacctaaacattaagtgatgtgtgtcgtgattgtaatgaataacttggcaaccctgggcgtgtccagaatcaacaaaatacatcaatgaaagcaataatcgtagataagtaccttccttccaaaattccctaggtttcaacttaagcaaacgagacaactctctatttaaaagatcaacagccctctgagattcgacgggatccagtcctccttcctcagcgccaagcccagcagccactgcctcgtcttgtggcaagtagtttacaaaattaccaccctgggctctgtttgacatccaccctccattgtcgctcatttgaaccctgcccgtcgatgctgaaacggaagggctgctcccagtacggccatccgattgtttcagcgaatccgactgtctgagcgaggttgagagagttggttttgaaccgctagggttggtgttcggatttctgggaacaaacttcttctgggctttgacgaaacccttgttactctcttgcctgcccggaccatatcgattcgacatcgtacaaacaacgatactatgacaaatgaaacgcaacaattccaccaccgagcaaagaatgctgattaaccaatacttagaattagatggcaatgaggtcgtcgaggaaaattcctccggtagaagtatgaagcataagcaccctggagctgagtggtcaaagtgcttgtccccagctaccaacgcataccaaaaatgcacatgacactccgaagttctgaattctgaaaattctgcaatatctgggaagctgcctgcttgcctgttcacgtggcggcaaggctaagctgggcttgcgccacaccattatcggcataaacccatggctaatcaatat-----------------------------------------------------------------------------------------------------------
>Jupunba_asplenifolia_Ekman_6383@NODE_1_length_883_cov_61.960298
-----------------------------------------------------------------------------------------------------------------------------------------------------------------------------------------------------------------------------------------ctgcaaatgttacagaaataacatagtaatcgagaattgggagatgagatatgaactcaagaagcactctaactatggaacattaatgagggacctctgtgtccctagatatgataaaacctttgctattcacaaaattacaaatcgaataaataactatgacggttacctaaacattaagtgatgtgtgtcgtgattgtgatgaataacttggcaaccctgggcgtgtccagaatcaacaaaatacatcaatgaaagcagtaatcgtagataagtaccttccttccaaaattccctaggtttcaacttaagcaaacgagacaactctctatttaaaagatcaacagccctctgagattcgacgggatccagtcctccttcctcagcgccaagcccagcagccactgcctcgtcttgtggcaagtagtttacaaaattaccaccctgggctctgtttgacatccactctccattgtcgctcatttgaaccctgcccgtcgatgctgaaatggaagggctgctcccagtacggccatccgattgtttcagcgaatccgactgtctgagcgaggttgagagagttggttttgaaccgctagggttggtgttcggatttctgggaacaaacttcttctgggctttgaccgaacccttgttactctcttgcctgcccggaccatatcgattcgacatcgtacaaacaacgatagtatgacaaatgaaacgcaacaattccaccaccgagcaaagaatgctgattaaccaatacttagaattagatggcaatgaggccgtcgaggaaaattcctccggtagaagtatgaagcataagcaccctggagctgagtggtcaaagtgcttgtccccagc-------gcatcgcaa-----------------------------------------------------------------------------------------------------------------------------------------------------------------------------------------------------------------------------------------------------------
>Jupunba_barbouriana_Iganci_847@NODE_1_length_1316_cov_149.199354
---------------------------------------accagcataacaatccagcttcggaaaaacttacatgcgatacaataccataaaaacacgtcggcttaaatcaagctctccaacaataaccccagcgactattccgttggcaccacgatatgggaaatcataccatctgcttctaaattttaggaagctgtccagaaactcatgcaaggaggtatcagtagccactgcaaatgttacagaaataacatagtaatcgagaattgggagatgagatatgaactcaagaagcactctaactatggaacattaatgagggacctctgtgtccctagatatgacaaaaccttcgctattcacaaaattacaaatcgaataaataactatgacggttacctaaacattaagtgatgtgtgttgtgattgtaatgaataacttggcaaccctgggcgtgtccagaatcaacaaaatacatcaatgaaagcaataatcgtagataagtaccttccttccaaaattccctaggtttcaacttaagcaaacgagacaactctctatttaaaagatcaacagccctctgagattcgacgggatccagtcctccttcctcagcgccaagcccagcagccactgcctcgtcttgtggcaagtagtttacaaaattaccaccctgggctctgtttgacatccactctccattgtcgctcatttgaaccctgcccgtggatgctgaaacggaagggctgctcccagtacggccatccgattgtttcagcgaatccgactgtctgagggaggttgagagagttggttttgaaccgctagggttggtgttcggatttcggggaacaaacttcttctgggctttgacgaaacccttgttactctcttgcctgcccggaccatatcgattcgacatcgtacaaacaacgatagtatgacaaatgaaacgcaacaattccaccaccgagcaaataatgctgattaaccaatacttagaattagatggcaatgaggccgtcgaggaaaattcctccggtagaagtatgaagcataggcaccctggagctgagtggtcaaagtgcttgtccccagctacccacgcataccaaaaatgcaaatgacacttcgaagttctgaattctgaaaattctccaatatctgggaagctgcctgcttgcctgttcacgtggcggcaaggctaagttgggcttgcgccacaccattatcggcataaacccatgggtaatcaatatctgtttttgtgcgggcctcccctccttttgccgcgcccctctttcgtttttacaacaaacattg-------------------------------------------
>Jupunba_brachystachya_Lima_7438@NODE_1_length_1516_cov_86.576789
--------acatgcagtttgaaaaaatccaaaaaagataaccagaataacaatcccgcttcggaaaaacttacatgcgatacaataccataaaaacacgtcggcttaaatcaagctctccaacaataaccccagcgactattccgttggcaccacgatatgggaaatcataccatctgcttctaaattttaggaagctgtccagaaactcatgcaaggaggtatcagtagccactgcaaatgttacagaaataacatagtaatcgagaattgggagatgagatatgaactcaagaagcactctaactatggaacattaatgaggcacctctgtgtccctagatatgataaaacctttgctattcacaaaattacaaatcgaataaataactatgacggctacctaaacattaagtgatgtgtgttgtgattgtaatgaataacttggcaaccctgggcgtgtccagaatcaacaaaatacatcaatgaaagcaataatcgtagataagtaccttccttccaaaattccctaggtttcaacttaagcaaacgagacaactctctatttaaaagatcaacagccctctgagattcaacgggatccagtcctccttcctcagcgccaagcccagcagccactgcctcgtcttgtggcaagtagtttacaaaattaccaccctgggctctgtttgacatccactctccattgtcgctcatttgaaccctgcccgtcgatgctgaaacggaagggctgcttccagtacggccatccgattgtttcagcgaattcggctgtctgagggaggttgagagagttggttttgaaccgctagggttggtgttcggatttctgggaacaaacttcttctgggctttgacgaaacccttgttactctcttgcctgcccggaccatatcgattcgacatcgtacaaacaacgatagtatgacaaatgaaacgcaacaattccaccaccgagcaaagaatgctgattaaccaatacttagaattagatggcaatgaggcggacgaggcaaattcctccggtggaagtatgaagcataagcaccctggagctgagtggtcaaagtgcttgtccccagctaccaacgcataccaaaaatgcaaatgacccttcgaagttctgaattctgaaaattctgcaatatctgggaagctgcctgcttgcctgttcacgtggcggcaaggctaagttggggttgagccacacctttatcggcataaacccatg----------atctgtttttgtacgggcctcccctccttttgccgc-----------gttttaacaacaaacattgagatggatgatctttttgggcctcaaggatagttgatattgag
>Jupunba_cochleata_Bonadeu_673@NODE_1_length_1196_cov_104.831099
------------------------------------------------------------------------------------------------------------------------------------------------------------------------------------------------------------------------------------------------------------------------------------------------------------------------------------------tgtgtccctagatatgataaaacctttgctattcacaaaattacaaatcgaataaataactatgacggttacctaaagattaagtgatgtgtgttgtgattgtaatgaataacttagcaaccctgggcgtgtccagaatcaacaaaatacatcaatgaaagcaataatcgtagataagtaccttccttccaaaattccctaggtttcaacttaagcaaacgagacaactctctatttaaaagatcaacagccctctgagattcgacgggatccagtcctccttcctcagcgccaagcccagcagccactgcctcgtcttgtggcaagtagtttacaaaattaccaccctgggctctgtttgacatccactctccattgtcgctcatttgaaccctgcccgtcgatgctgaaacggaagggctgctcccagtacggccatccgattgtttcagcgaatccgactgtctgagggaggttgagagagttggttttgaaccgctagggttggtgttcggatttctgggaacaaacttcttctgggctttgacgaaacccttgttactctcttgcctgcccggaccatatcgattcgacatcgtacaaacaacgatagtatgacaaatgaaacgcaacaattccaccaccgagcaaagaatgctgattaaccaatactcagaattagatggcaatgaggccgtcgaggaaaattcctccggtagaagtatgaagcataagcaccctggagctgagtggtcaaagtgcttgtccccagctaccaacgcataccaaaaatgcaaatgacacttcgaagttctgaattctgaaaattctgcaatatctgggaagctgcctgcttgcctgttcccgtggcggcaaggctaagttgggcttgcgccacaccattatcggcataaacccatgggtaatcaatatctgcttttgtgcgggcctcccctcctttcgccgcgcccctcttttgtttttacaacaaacattgagatggatgatctttttgggcctcaaggatagttgatattgag
>Jupunba_cochleata_Bonadeu_673@NODE_2_length_584_cov_14.244576
cagcggaaacatgcagtttgaaaaaatccaaaaaagataaccagaataacaatccagcttcggaaaaacttacatgcgatacaataccataaaaacacgtcggcttaaatcaagctctccaacaataaccccagcgactattccgttggcaccacgatatgggaaatcataccatctgcttctaaattttaggaagctgtccagaaactcatgcaaggaggtatcagtagccactgcaaatgttacagaaataacatagtaatcgagaattgggagatgagatatgaactcaagaagcactctaactatggaacattaatgacggacctctgtgtccctagatatgataaaacctttgctattcacaaaattacaaatcgaataaataactatgacggttacctaaa---------------------------------------------------------------------------------------------------------------------------------------------------------------------------------------------------------------------------------------------------------------------------------------------------------------------------------------------------------------------------------------------------------------------------------------------------------------------------------------------------------------------------------------------------------------------------------------------------------------------------------------------------------------------------------------------------------------------------------------------------------------------------------------------------------------------------------------------------------------------------------------------------------------------------------------------------------------------------------------------------
>Jupunba_commutata_Maguire_46145@NODE_1_length_1315_cov_104.176090
cagtggaaacatgcagtttggaaaaatccaaaaaagattaccagaataacaatccagcttcggaaaaacttacatgcgatacaataccataaaaacacgtcggcttaaatcaagctctccaacaataaccccagcgactattccgttggcaccacgatatgggaaatcataccatctgcttctaaattttaggaagctgtccagaaactcatgcaaggaggtatcagtagccactgcaaatgttacagaaataacatagtaatcgagaattgggagatgagatatgaactcaagaagcactctaactatggaacattaatgagggacctctgtgtccctagatatgataaaaccttcgctattcacaaaattacaaatcgaataaataactatgacggttacctaaacattaagtgatgtgtgttgtgattgtaatgaataacttggcaaccctgggcgtgtccagaatcaaaaaaatacatcaatgaaagcaataatcgtagataagtaccttccttccaaaattccctaggtttcaacttaagcaaacgagacaactctctgtttaaaagatcaacagccctctgagattcgacgggatccagtcctccttcctcagcgccaagcccagcagccactgcctcgtcttgtggcaagtagtttacaaaattaccaccctgggctctgtttgacatccactctccattgtcgctcatttgaaccctgcctgtcgatgctgaaacggaagggctgctcccagtacggccatccgattgtttcagcgaatccgactgtctgagggaggttgagagagttggttttaaaccgctagggttggtgttcggatttcggggaacaaacttcttctgggctttgacgaaacccttgttactctcttgcctgcccggaccatatcgattcgacatcgtacaaacaacgatagtatgacaaatgaaacgcaacaattccaccaccgagcaaataatgctgattaaccaatacttagaattagatggcaatgaggccgtcgaggaaaattcctccggtagaagtatgcagcataggcaccctggagctgagtggtcaaagtgcttgtccccagctacccacgcataccaaaaatgcaaatgacacttcgaagttctgaattctgaaaattctccaatatctgggaagctgcctgcttgcctgttcacgtggcggcaaggctaagttgggcttgcgccacaccattatcggcataaaccgatgggtaatcaatatctgtttttatgtat---------------------------------------------------------------------------------------------
>Jupunba_idiopoda_Quesada_1718@NODE_1_length_1018_cov_47.976621
-------------------------------------------------------------------------------------------------------------------------------------------------------------------------------------------------aagctgtccagaaactcatgcaaggaggtatcagtagccactgcaaatgttacagaaataacatagtaatcgagaattgggagatgagatatgaactcaagaagcactctaactatggaacattaatgagggacctctgtgtccctagatatgataaaacctttgctattcacaaaattacaaatcgaataaataactatgacggttacctaaatattaagtgatgtgtgttgtgattgtaatgaataatttggcaaccctgggcgtgtccagaatcaacaaaatacatcaatgaaagcaataatcgtagataagtaccttccttccaaaattccctaggtttcaacttaagcaaacgagacaactctctatttaaaagatcaacagccctctgagattcgacgggatccagtcctccttcctcagcgccaagcccagcagccactgcctcgtcttgtggcaagtagtttacaaaattaccaccctgggctctgtttgacatccactctccattgtcgctcatttgaaccctgcccgtcgatgctgaaacggaagggctgctcccagtacggccatccgattgtttcagcgaattcgactgtctcagggaggttgagagcgttggttttgaaccgctagggttggtgttcggatttctgggaacaaacttcttctgggctttgacgaaacccttgttactctcttgcctgcccggaccatatcgattcgacatcgtacaaacaacgatagtatgacaaatgaaacgcaacaattccaccaccaagcaaagaatgctgattaaccaatacttagaattaaatggcaatgaggccgtcgacgaaaattcctccggtggaagtatgaagcataagcaccctggagctgagtggttaaagtgcttgtccgcagctaccaacgcataccaaaaatgcaaatgacacttcgaagttctgaattctgaaaattctgcaatatccgggaagctgccggcttgcctgttcacgt---ggctaggctaagt------------------------------------------------------------------------------------------------------------------------------------------------------------
>Jupunba_langsdorfii_Ribeiro_728@NODE_1_length_1614_cov_72.528953
cagtggaaacatgcagtttgaaaaaatccaaaaaagataaccagaataacaatccagcttcggaaaaacttacatgcgatacaataccataaaaacacgtcggcttaaatcaagctctccaacaataaccccagcgactattccgttggccccacgatatgggaaatcataccatctgcttctaaattttaggaagctgtccagaaactcatgcaaggaggtatcagtagccactgcaaatgttacagaaataacatagtaatcgagaattgggagatgagatatgaactcaagaagcactctaactatggaacattaatgagggacctctgtgtccctagatatgataaaacctttgctattcacaaaattacaaatcgaataaataactatgacggttacctaaacattaagtgatgtgtgttgtgattgtaatgaataacttggcaaccctgggcgtgtccagaatcaacaaaatacatcaatgaaagcaataatcgtagataagtaccttccttccaaaattccctaggtttcaacttaagcaaacgagacaactctttatttaaaagatcaacagccctctgagattcgacgggatccagtcctccttcctcagcgccaagcccagcagccactgcctcgtcttgtggcaagtagtttacaaaattaccaccctgggctctgtttgacatccactctcccttgtcgctcatttgaaccctgcccgtcgatgctgaaacggaagggctgctcccagtaaggccatccgattgtttcagcgaatccgactgtctgagggaggttgagagagttggttttgaaccgctagggttggtgttcggatttctgggaacaaacttcttctgggctttgacgaaacccttgttactctcttgcctgcccggaccatatcgattcgacatcgtacaaacaacgatagtatgacaaatgaaacgcaacaattccaccaccgagcaaagaatgctgattaaccaatacttagaattagatggcaatgaggccgtcgaggaaaattcctccggtagaagtatgaagcataagcaccctggagctgagtggtcaaagtgcttgtccccagctaccaacgcataccaaaaatgcaaatgacacttcggagctctgaattctgaaaattctgcaatatctgggaagctgcctgcttgcctgttcacgtggcggcaaggctaagttgggcttgcgccacaccattatcggcataaacccatgggtaatcaatatctgtttttgtgcgggtctcccctccttttgccgctcccctctttcgtttttacaacaaacattgagatggatgatctttttgggcctcaaggatagttgatattgag
>Jupunba_oppositifolia_Liegier_16014@NODE_1_length_860_cov_140.166028
-----------------------------------------------------------------------------------------------------------------------------------------------------------------------------------------------------------------------------------------------------------------------------------------------------------------------------------------------------------------------tattcacaaaattacaaatcgaataaataactatgacggttacctaaacattaagtgatgtgtgtcgtgattgtaatgaataacttggcaaccctgggcgtgtccagaatcaacaaaatacatcaatgaaagcaataatcgtagataagtaccttccttccaaaattccctaggtttcaacttaagcaaacgagacaactctctatttaaaagatcaacagccctctgagattcgacgggatccagtcctccttcctcagcgccaagcccagcagccactgcctcgtcttgtggcaagtagtttacaaaattaccaccctgggctctgtttgacatccaccctccattgtcgctcatttgaaccctgcccgtcgatgctgaaacggaagggctgctcccagtacggccatccgattgtttcagcgaatccgactgtctgagcgaggttgagagagttggttttgaaccgctagggttggtgttcggatttctgggaacaaacttcttctgggctttgacgaaacccttgttactctcttgcctgcccggaccatatcgattcgacatcgtacaaacaacgatagtatgacaaatgaaacgcaacaattccaccaccgagcaaagaatgctgattaaccaatacttagaattagatggcaatgaggccgtcgaggaaaattcctccggtagaagtatgaagcataagcaccctggagctgagtggtcaaagtgcttgtccccagctaccaacgcataccaaaaatgcacatgacactccgaagttctgaattctgaaaattctgcaatatctgggaagctgcctgcttgcctgttcacgtggcggcaaggctaagctggg--------------------------------------------------------------------------------------------------------------------------------------------------------
>Jupunba_oxyphyllidia_Yonker_6157@NODE_1_length_1003_cov_105.336933
----------------------------------------------------------------------------------------------------------------------------------------------------------------------------------------------------------------------------------gtagccactgcaaatgttacagaaataacatagtaatcgagaattgggagatgagatatgaactcaagaagcactctaactatggaacattaatgagggacctctgtgtccctagatatgataaaacctttgctattcacaaaattacaaatcgaataaataactatgacggttacctaaatattaagtgatgtgtgttgtgattgtaatgaataatttggcaaccctgggcgtgtccagaatcaacaaaatacatcaatgaaagcaataatcgtagataagtaccttccttccaaaattccctaggtttcaacttaagcaaacgagacaactctctatttaaaagatcaacagccctctgagattcgacgggatccagtcctccttcctcagcgccaagcccagcagccactgcctcgtcttgtggcaagtagtttacaaaattaccaccctgggctctgtttgacatccactctccattgtcgctcatttgaaccctgcccgtcgatgctgaaacggaagggctgctcccagtacggccatccgattgtttcagcgaattcgactgtcttagggaggttgagagagttggttttgaaccgctagggttggtgttcggatttctgggaacaaacttcttctgggctttgacgaaacccttgttactctcttgcctgcccggaccatatcgattcgacatcgtacaaacaacgatagtatgacaaatgaaacgcaacaattccaccaccaagcaaagaatgctgattaaccaatacttagaattaaatggcaatgaggccgtcgacgaaaattcctccggtggaagtatgaagcataagcaccctggagctgagtggttaaagtgcttgtccgcagctaccaacgcataccaaaaatgcaaatgacacttcgaagttctgaattctgaaaattctgcaatatccgggaagctgccggcttgcctgttcacgt---ggctaggctaagttgggcttgcgccacacca------------------------------------------------------------------------------------------------------------------------------------------
>Jupunba_trapezifolia_Simon_1600@NODE_1_length_1354_cov_209.906082
------------------------------------ataaccagaataacaatccagcttcggaaaaacttacatgcgatacaataccataaaaacacgtcggcttaaatcaagctctccaacaataaccccagcgactattccgttggcaccacgatgtgggaaatcataccatctgcttctaaattttaggaagctgtccagaaactcatgcaaggaggtatcagtagccactgcaaatgttacagaaataacatagtaatcgagaattgggagatgagatatgaactcaagaagctctctaactatggaacattaatgagggacctctgtgtccctagatatgataaaaccttcgctattcacaaaattacaaatcgaataaataactatgacggttacctaaacattaagtgatgtgtgttgtgattgtaatgaataacttggcaaccctgggcgtgtccagaatcaacaaaatacatcaatgaaagcaataatcgtagataagtaccttccttccaaaattccctaggtttcaacttaagcaaacgagacaactctctatttaaaagatcaacagccctctgagattcgacgggatccagtcctccttcctcagcgccaagcccagcagccactgcatcgtcttgtggcaagtagtttacaaaattaccaccctgggctctgtttgacatccactctccattgtcgctcatttgaacgctgcccgtcgatgctgaaacggaagggctgctcccagtacggccatccgattgtttcagcgaatccgactgtctgagggaggttgagagagttggttttgaaccgctagggttggtgttcggatttcggggaacaaacttcttctgggctttgatgaaacccttgttactctcttgcctgcccggaccatatcgattcgacatcgtacaaacaacgatagtatgacaaatgaaacgcaacaattccaccaccgagcaaagaatgctgattaaccaatacttagaattagatggcaatgaggccgtcgaggaaaattcctccggtagaagtaagaagcataagcaccctggagctgagtggtcaaagtgcttgtccccagccacccacgcataccaaaaatgcaaatgacacttcgaagttctgaattctgaaaattctccaatatctgggaagctgcctgcttgcctattcacgtggcggcaaggctaagttgggcttgcgccacaccattatcggcataaacccatgggtaatcagtatctgtttttgtgcgggcctcccctccttttgccgcgcccctctttcgtttttacaacaaacattgagatggacgatctttttgggcctcaaagatagt----------
>Punjuba_callejasii_Daly_5935@NODE_1_length_993_cov_46.591703
------------------------------------------------------------------------------------------------------------------------------------------------------------------------------------------------------------------------------------------------------------------------------tgggagatgagatatgaactcaagaagcactctaactatgtgacattaatgagggacctctgtgtccctagatatgataaaacctttgctattcacaaaattacaaatcgaataaataactatgacggttacctaaacattaagtgatgtgtgttgtgattgtaaagaataacttggcaaccctgggcgtgtccagaatcaacaaaatacatcaatgaaagcaataatcgtcgataagtaccttccttccaaaattccctaggtttcaacttaagcaaacgagacaaccctctatttaaaagatcaacagccctctgagattcgacgggatccagtcctccttcctcagcgccaagcccagcagccactgcctcgtcttgtggcaagtagtttacaaaattaccaccctgggctctgtttgccatccactctccattgtcgctcatttgaaccctgcccgtcgatgctgaaacggaagggctgctcccagtacggccatccgattgtttcagtgaattcgactgtctgagggaggttgagagagttggttttgaaccgctagggttggtgttcggatttctgggaacaaacttcttctgggctttgacgaaacccttgttactctcttgcctgcccggaccatatcgattcgacatcgtacaaacaacgatagtatgacaaatgaaacgcaacaattccaccaccgagcaaagaatgctgattaaccaatacttagaattagatggcaatgagaccgtcgaggaaaattcctccggtagaagtatgaagcataagcaccctggagctgagtggtcaaagtgcttgtccccagctaccaacgcataccaaaaatgcaaatgacactttgaagttctgaattctgaaaattctgcaatatctgggaagctgaatgcttgcctgttcccgtggcggcaaggctaagttgggcttgcgccacaccattatcggcataaacccatgggtaatcaatat-----------------------------------------------------------------------------------------------------------
>Punjuba_killipii_Palodorios_6252@NODE_1_length_790_cov_41.695652
---------------------------------------------------------------------------------------------------------------------------------------------------------------------------------------------------------------------------------------------------------------------------------------------------------------------------ttaatgagggacatctgtgtccctagatatgataaaacctttgctattcacaaaattacaaatcgaataaataactatgacggttacctaaacattaagtgatgtgtgttgtgattgtaaagaataacttggcaaccctgggcgtgtccagaatcaacaaaatacatcaatgaaagcaataatcgtagataagtaccttccttccaaaattccctaggtttcaacttaagcaaacgagacaaccctctatttaaaagatcaacagccctctgagattcgacgggatccagtcctccttcctcagcgccaagcccagcagccactgcctcgtcttgtggcaagtagtttacaaaattaccaccctgggctctgtttgacatccactctccattgtcgctcatttgaaccctgcccgtcgatgctgaaacggaagggctgctcccagtacggccatccgattgtttcagtgaattcgactgtctgagggaggttgagagagttggttttgaactgctagggttggtgttcggatttctgggaacaaacttcttctgggctttgacgaaacccttgttactctcttgcctgcccggaccatatcgactcgacatcgtacaaacaacgatagtatgacaaatgaaacgcaacaattccaccaccgagcaaagaatgctgattaaccaatacttagaattagatggcaatgagaccgtcgaggaaaattcctccggtagaagtatgaagcataggcaccctggagctgagtggtcaaagtgcttgtccccagcta-------------------------------------------------------------------------------------------------------------------------------------------------------------------------------------------------------------------------------------------------------------------------
>_R_Albizia_edwallii_Dalmaso_272@NODE_1_length_820_cov_11.054902
-------------------------------------------------------------------------------------------------------------------------------------------------------------------------------------------------------------------------------------------------------------------------------------------------------------------------cattaatgagggacctctgtgtccctagatatgacaaaacctttgctattcacaaaattacaaatcgaataaataactatgacggttacctaaacattaagtgatgtgtgttgtgattgtaaagaataacttggcaaccctgggcgtgcccagaatcaacaaaatacatcaatgaaagcaataatcgtagataagtaccttccttccaaaattccctaggtttcaacttaagcaaacgagataactctctatttaaaagatcaacagccctctgagattcgacgggatccagtcctccttcctcagcgccaagcccagcagccactgcctcgtcttgtggcaagtagtttacaaaattaccaccctgagctctgtttgacatccactctccattgtcgctcatctgaaccctgcccatcgatgctgaaacggaagggctgctcccagtacggccatccgattgtttcagtgaattcgattgtctgagggaggttgagagagttggttttgaaccgctagggttggtgttcggaattctgggaacaaatttcttctgggctttgaagacacccttgttactctcttgcctgcccggaccatatcgattcgacatcgtacaa------atagtatgataaatgaaacgcaacaattccacaaccgagcaaataatgctgattagccaatgcttagaattagatggcaatgaggccgtcgaggaaaattcctccggtagaagtatgaagcataagtaccctgaagctgagtggtcaaagtgcttgtccccagctaccaacgcataccaaaaatgcaaatgacacttcg----------------------------------------------------------------------------------------------------------------------------------------------------------------------------------------------------------------------------------------
>_R_Albizia_multiflora_Hughes_3090@NODE_1_length_1316_cov_73.418886
----------------------------------------------------------------------------------------------------------------------------------------------------------cgatatgggaaatcataccatctgcttctaaattttaggaagctgtccagaaactcatgcaaggaggtatcagtagccactgcaaatgttacagaaataacatagtaatcaagaattgggagatgagatatgaactcaagaagcactctaactatggaacattaatgagggacctctgtgtccccagatacgataaaaaatttgctattcacaaaattacaaatcgaataaataactatgacggtaaccaaaagattcagtgatgtgtgttgtgattgtaaagaataacttggcaaccctgggcgtgtccagaatcaacaaaatacaccaatgaaagcaataatcgtagataagtaccttccttccaaaattccctaggtttcaacttaagcaaacgggacaactctctatttaaaagatcgacagccctctgagattcgatgggatccagtcctccttcctcagcgcccagcccagcagccactgcctcgtcttgtggcaagtagttcacaaaattaccaccctgggctctgtttgacatccactctccattgtcgctcatctgaaccctgcccatcgatgctgaaacggaagggctgctcccagtatggccatccgattgtttcagcgaattcgactgtctgagggaggttgagagagttggttttgaaccgctagtgttggtgtttggaattctgggaacaaatttcttctgggccttgacgaaacccttgttactctcttgcctgcccggaccatatcgattcgacatcgtacaaacaacgatagtatgataaatgaaacgccgcaattccacaaccgagcaaagaatgctgattaaccaatgcttagaattagatggcaatgaggccgtcgaggaaaattcctccggcagaagtatgaagcataagcaccctgaagctgagtggtcaaagtgcttgtccccagctaccgacgcataccaaaaatgcaaatgacacttcgaagttcggaattctgaaaactctgcaatat-tgggaagctgcctgcttgcctgttcacgtggcggcaaggataagttgggccggcgccacaccattatcggcataaacccatggataatccatatcagtttttgtacaggcctcccctccttttgcttcgcccctctttagcttttccaacaaacattgagatgggtggtctttttgggcctcaaggattcttgatattgag
>_R_Albizia_niopoides_Simon_1601@NODE_1_length_1168_cov_109.424381
--------------------------------------------------------------------------------------ccataaaaacacgtcggcttaaatcaagctctccaacaataaccccagcgactattcccttggcaccgcgatatgggaaatcataccatctgcttctaaattttaggaagctgtccagaaactcatgcaaggaggtatcagtagccactgcaaatgttacagaaataacatagtaatcaagaattgggagatgagatatgaactcaagaagcactccaactatggaacattaatgagggacctctgtgtccccagataggataaaaaatttgctattcacaaaattacaaatcgaataaataactatgacggtaacttaaacattaagtgatgtgtgttgtgattgtaaagaataacttggcaaccctgggcgtgtccagaatcaacaaaatacatcaatgaaagcaataatcgtagataagtaccttccttccaaaattccctaggtttcaatttaagcaaacgagacaactctctatttaaaagatcaacagccctctgagattcgatgggatccagtcctccttcctcagcgcccagcccagcagccactgcctcgtcttgtggcaagtagttcacaaaattaccaccctgggctctgtttgacatccactctccattgtcgctcatctgaaccctgcccatcgatgctgaaacggaagggctgctcccagtacggccatccgatggtttcagcgaattcgactgtctgagggaggttgagagagttggttttgaaccgctagggttggtgttcggaattctgggaacaaatttcttctgggccttgacgaaaaccttgttactctcttgcccgcccggaccatatcgattcgacatcgtacaaacaacgatagtatgataaatgaaacgcaacaattccacaaccgagcaaagaatgctgattaaccagtacttagaattagatggcaatggggccgtcgaggaaaattcctccggcagaagtatcaagcataagcaccatgaagctgagtggtcgaagtgcttgtccccagctaccaacgcataccgaaaatgcaaataacacttcgaagttcggaattctgaaaattctgcaatat-tgggaagctgccgccttgcctgttcacgtggcggcaaggataagttgggcttgcgcctcaccattatcgtcataaacccatgggt--------------------------------------------------------------------------------------------------------------------
>_R_Albizia_subdimidiata_var_minor_Gorts_341@NODE_1_length_795_cov_46.282730
----------------------------------------------------------------------------------------------------------------------------------------------------------------------------------------------------------------------------------------------------------------------------------------------aactcaagaagcactctaactatggaacattaatgagggacctctgtgtccccagatacgatgaaaaatttccgactcacaaaattacaaatcgaataaataactatgacggtaaccaaaacattaagtgatgtgtgttgtgattgtaaagaataactcggcaaccctgggcatgtccagaatcaacaaaatacatcaatgaaagcaataatcgtagatacgtaccttccttccaaaattccctaggtttcaacttaagcaaacgagacaactctctatttaaaagatcgacagccctctgagattcgatgggatccagtcctccttcctcagcgcccagcccagcagccactgcctcgtcttgtggcaagtagttcacaaaattaccaccctgggctctgtttgacatccactctccattgtcgctcatctgaaccctgcccatcgatgctgaaacggaagggctgctcccagtacggccatccgattgtttcagcgaattcgactgtctgagggaggttgagagagttggttttgaaccgctagggttggtgttcggaattctgggaacaaatttcttctgggccttgacgaaacccttgttactctcttgcctgccaggaccatatcgattcgacatcgtaccaacaacgatagtatgataaatgaaacgtaacaattccacaaccaagcaaagaatgctgattaaccaatgcttagaattagatggcaatgaggccgtcgaggaaaattcctccggcagaagtatgaagcataagcaccctgaagctgag--------------------------------------------------------------------------------------------------------------------------------------------------------------------------------------------------------------------------------------------------------------------------------------------------
>_R_Albizia_xerophytica_Hughes_1435@NODE_1_length_1097_cov_66.923529
------------------------------------------------------------------------------atacaataccataaaaacacgtcggcttaaatcaagctctccaacaataaccccagcgactattccgttggcaccgcgatatgggaaatcataccatctgcttctaaattttaggaagctgtccagaaactcatgcaagtaggtatcagtagccactgcaaatgttacagaaataacatggtaatcgagaattgggagatgagatatgaactcaagaagcaccctaactacggaacattaatgagggacctctctgtccctagatacgataaaaactttgcgattcacaaaattacaaatcgaataaataactatgacggctacctaaacattaagtgatgtgtgttgtggttgtaaataataacttggcaaccctgggcgtgtccagaatcaacaaaatacatcaatgaaagcaataatcgtagataagtaccttccttccaaaattccctaggtttcaacttaagcaaacgagacaactctctatttaaaagatcaacagccctctgagattcgatgggatccagtcctccttcctcagcgccaagcccagcagccactgcctcgtcttgtggcaagtagtttacaaaattaccaccctgggctctgtttgacatccactctccattatcgctcatctgaaccctgcccatcgatgctgaaacggaagggctgctcccagtacggccatccgactgtttcagtgaattcgactgtctgagggaggttgagagagttggttttgaaccgctagggttggtgttcggatttctgggaacaaatttcttctgggccttgactaaacccttgttactctcttgcctgcccggaccatatcgattcgacatcgtacaagcaacaatagtatgataaatgaaacgcaacaattccacaaccgagcaaagaatgctgattaaccaatacttagaattagatggcaatgaggccgtcgaggaaaattcctccggtagcagtatgaagcataagcaccctgaagctgagcggccaaagtgcttgtccccagctaccaacgcataccaaaaatgcaaatgacacttcgaagttctgaattctgaaaattctgcaatatctggga----------------------------------------------------------------------------------------------------------------------------------------------------------------------------------------------------
>_R_Balizia_leucocalyx_Aguilar_1939@NODE_1_length_1570_cov_93.490958
cagtggaaacatgcagtttgaaaaaatccaaaaatgataaccagaataacaatccagcttcggaaaaacttacatgcgatacaataccataaaaacacgtcggcttaaatcaagctctccaacaataaccccagcgactattccgttggcaccacgatatgggaaatcgtaccatctgcttctaaattttaggaagctgtccagaaactcatgcaaggaggtatcagtagccactgcaaatgttacagaaataacatagtaatcgagaattgggagatcagatatgaactcaagaagcactctaactatggaacattaatgagggacctcggtgtccctagatatgataaaacctttgctattcacaaaattacaaatcgaataaataactatgacgattacctaaacattaagtgatgtgtgttgtgattgtaatgaataacttggcaaccctgggagtatccagaatcaaaaaaatacatcaataaaagcaataatcgtagataagtaccttccttccaaaattccctaggtttcaacttaagcaaacgagacaactctctatttaaaagatcaacagccctctgagattcgacgggatccagtcctccttcctcagcgccaagcccagcagccactgcctcgtcttgtggcaagtagtttacaaaattaccaccctgggctctgtttgacatccactctccattgtcactcatttgaaccctgcccgtcgatgctgaaacggaagggctgctcccagtacggccatccgattgtttcagcgaattcgactgtctgagggaggttgagagagttggttttgaaccgctagggttggtgttcggatttctgggaataaacttcttctgggctttgacgaaacccttgttactctcttgcctgcccggaccatatcgattcgacatcgtacaaacaacgatagtatgacaaatgaaacgcaacaattccgccaccaagcaaagaatgctgattaaccaatacttagaattaaatggcaatgaggccgtcgacgaaaattcctccggtggacgtatgaagcataagcaccctggagctgagtggtcaaagtgcttgtccccagctaccaacgcataccaaaaatgcaaatgacacttcgaagttctgaattctgaaaattctgcagtatccgggaagctgccggcttgcttgttcacgtggcggcaaggctaagttgggcttgcgccataccattatcggcataaacccatgggtaatcaatatctgcttttgtacgggcctcccctccttttgccgcgcccctctttcgtttttacaacatacattgagatggatgatctttttgggcctcaaggatagttgatattgag
>_R_Cathormion_rhombifolium_Deighton_3618@NODE_1_length_1129_cov_58.896388
-----------------------------------------------------------------------------------------------------------------------------------------------------caccacgatatgggaagtcataccatctgcttctaaattttaggaagctgtccagaaactcatgcaaggaggtatcagtagccactgcaaatgttacagaaataacatagtaatcgagaattgggagatgagatatgaactcaagaagcactctaactatggaacattaatgagggacctctgtgtccctagatatgataaaacctttgctattcacaaaattacaaatcgaataaataactatgacggttacctaaacattaagtgatgtgtgttgtgattgtaatgaataacttggcaaccctgggcgtgtccagaatcaacaaaatacatcaatgaaagcaataatcgtagataagtaccttccttccaaaattccctaggtttcaacttaagcaaacgagacaactctctatttaaaagatcaacagccctctgagattcgacgggatccagtcctccttcctcagcgccaagcccagcagccactgcctcgtcttgtggcaagtagtttacaaaattaccgccctgggctctgtttgacatccactctccattgtcgctcatttgaaccctgcccgtcgatgctgaaacggaagggctgctcccagtaccgccatccgattgtttcagtgaattcgactgtctgagggaggttgagagagttggttttgaaccgctagggttggtgttcggatttctgggaacaaacttcttctgggctttgacgaaacccttgtcactctcttgcctgcccggaccatatcgattcgacatcgtacaaacaacgatagtatgacaaatgaaacgcaacaattccaccaccgagcaaagaatgctgattaaccaatacttagaattagatggcaatgaggccgtcgaggaaaattcctccggtggaagtatgaagcataagcaccctggagctgagtggtcaaagcgcttgtccccagcaaccaacgcataccaaaaatgaaaatgacactacgaagttctgaactctgaaaattctgcaatatctgggaagctgcctgcttgcctgttcacgtggcggcaaggctaagttgggcttgcgccacaccattatcggcataaacccatgggtaatcaatatctg-ttttgtacgggc-------------------------------------------------------------------------------------------
>_R_Enterolobium_cyclocarpum_MWC9020@NODE_1_length_1371_cov_177.161515
cagtggaaacatgcagcttgaaaaaatccaaaaaatatgaccagaataacaatccagcttaagaaaaacttacatgcgatacaataccataaaaacacgtcggcttaaatccagctctccaataataaccccagcaactattccattggcaccacgatatgggaaatcataccatctgcttctaaattttaggaagctgtccagaaactcatgcagggaggtatcggtagccactgcaaatgttacagaaataacatagtaatcgagaattgagagatgagatatgaactcaagaagcaccctaactatggaacattaatgagggacctctgtgtccctagatatgattaaaccttcgctattcacaaaattacaaatggaataaataac---------tacctaaacattaagtgatgtgtgttgtg--------------------agccctgggcgtgtccagaatcaacaaaatacatcaatgaaagtaataatcgtagataagtaccttccttccaaaattccctaggtttcaacttaagcaaacgagacaactctctatttaaaagatcaacagccctctgagattcgacgggatccagtcctccttcctcagcgccaagcccagcagccactgcctcgtcttgtggcaagtagtttacaaaattaccaccctgggctctgtttgacatccactctccattgtcgctcattagaaccctgcccatcgatgctgaaatggaagggctgctaccagtacggccatccgattgtttcagtgaattcgactgtctgagggaggctgagagagttggttttgaaccactagggttggtgttcggatttctgggaacaaatttcttctgggctttgacgaaactcttgttactctcttgcctgcccggaccatatcgcttcgacatcgtacaaacaacgataatatgacaaatgaaacgcaacaattccacaatcgagcaaagaatgctgataaaccaatacttagaactagatggtgatgaggccgtcgaggaaaattcctccggtaaaagtatgaagcacaagcaccctggagctgagtgatcaaagtgcttgtccccagctaccaacgcataccaaaaatgcaaatgacacttcgaagttctgaattctgaaaatactgcagtatctgggaagctgcctgcttgc------------cggcaaaggctaattgggcttgcgccacagtggtatcgctataaacccaaaggtaatcaatatcagtttttgtacgggcctacac-cattttgctgcacctatctttggtttttac------------------------------------------------------
>_R_Hydrochorea_corymbosa2_Iganci_862@NODE_1_length_1298_cov_374.957361
-------------------------------------------------------------------------atgcgatacaataccataaaaacacgtcggcttaaatcaagctctccaacaataaccccagcgactactccgttggcaccacgatatgggaagtcataccatctgcttctaaattttaggaagctgtccagaaactcatgcaaggaggtatcagtagccactgcaaatgttacagaaataacatagtaatcgagaattgggagatgagatatgaactcaagaagcactctaactatggaacattaatgagggacctctgtgtccctagatatgataaaacctttgctattcacaaaattacaaatcgaataaataactatgacggttacctaaacattaagtgatgtgtgttgtgatggtaatgaataacttggcaaccctgggcgtgtccggaatcaacaaaatacatcaatgaaagcaataatcgtagataagtaccttccttccaaaattccctaggtttcaacttaagcaaacgagacaactctctatttaaaagatcaacagccctctgagattcgacgggatccagtcctccttcctcagcgccaagcccagcagccactgcctcgtcttgtggcaagtagtttacaaaattaccaccctgggctctgtttgacatccactctccattgtcgctcatttgaaccctgcccgtcgatgctgaaacggaagggctgctcccagtacagccatccgattgtttcagtgaattcgactgtctgagggaggttgagagagttggttttgaaccgctagggttggtgttcggatttctgggaacaaacttcttctgggctttgacgaaacccttgttactctcttgcctgcccggaccatatcgattcgacatcgtacaaacaacgatagtatgacaaatgaaacgcaacaattccaccaccgagcaaagaatgctgattaaccaatacttagaattagatggcaacgaggccgtcgaggaaaattcctccggtggaagtatgaagcataagcaccctggagctgagtggtcaaagcgcttgtccccagctaccaacgcataccaaaaatgtaaatgacactacgaagttctgaaccctgaaaattctgcaatatctgggaagctgcctgcttgcctgttcacgtggcggcaaggctaagttgggcttgcgc----ccattatcggcataaacccatgggt----aatatctgtttttgtacgggccgcccctccttttgccgggcccctctttcgtttttacaaaaaaaattgagatggatgatctttttgggcctccaggatagttggtattgag
>_R_Jupunba_filamentosa_Lima_7487@NODE_1_length_1412_cov_81.424719
tagtggaaacatgcagtttgacaaaatccaaaaaagataaccagaataacaatccagcttcggaaaaacttacatgcgatacaataccataaaaacacgtcggcttaaatcaagctctccaacaataaccccagcgactattccgttggcaccacgatatgggaaatcataccatctgcttctaaattttaggaagctgtccagaaactcatgcaaggaggtatcagtagccactgcaaatgttacagaaataacatagtaatcgagaattgggagatgagatatgaactcaagaagcactctaactatggaacattaatgaggcacctctgtgtccctagatatgataaaaccttggctattcacaaaattacaaatcgaataaataactatgacggttacctaaacattaagtgatgtgtgttgtgattgtaatgaataacttggcaaccctgggcgtgtccagaatcaacaaaatacatcaatgaaagcaataatcgtagataagtaccttccttccaaaattccctaggtttcaacttaagcaaacgagacaactctctatttaaaagatcaacagccctctgagattcaacgggatccagtcctccttcctcagcgccaagcccagcagccactgcctcgtcttgtggcaagtagtttacaaaattaccaccctgggctctgtttgacatccactctccattgtcgctcatttgaaccctgcccgtcgatgctgaaacggaagggctgcttccagtacggccatccgattgtttcagcgaattcggctgtctgagggaggttgagagagttggttttgaaccgctagggttggtgttcggatttctgggaacaaacttcttctgggctttgacgaaacccttgttactctcttgcctgcccggaccatatcgattcgacatcgtacaaacaacgatagtatgacaaatgaaacgcaacaattccaccaccgagcaaagaatgctgattaaccaatacttagaattagatggcaatgaggcggtcgaggcaaattcctccggtggaagtatgaagcataagcaccctggagctgagtggtcaaagtgcttgtccccagctaccaacgcataccaaaaatgcaaatgacccttcgaagttctgaattctgaaaattctgcaatatctgggaagctgcctgcttgcccgttcacgtggcggcaaggctaagttggggttgagctacaccattatcggcataaacccatgggtaatcaatatctgtttttgtacgggcctcccctccttttgccgcgccccgctttcgtttttacaacaaacattgagatggatgatctttttgggcctcaaggatagttaatattgag
>_R_Jupunba_floribunda_Iganci_883@NODE_1_length_1369_cov_94.017802
cagtggaaacatgcagtttggaaaaatccaaaaaagataaccagaataacaatccagcttcggaaaaacttacatgcgatacaataccataaaaatacgtcggcttaaatcaagctctccaacaataaccccagcgactattccgttggcaccacgatatgggaaatcataccatctgcttctaaattttaggaaggtgtccagaaactcatgcaaggaggtatcagtagccactgcaaatgttacagaaataacatagtaatcgagaattgggagatgagatatgaactcaagaagcactataactatggaacattaacgaggaacctctgtgtccctagatatgataaaaccttcgctattcacaaaattacaaatcgaataaataactatgacggttacctaaacattaagtgatgtgtgctgtgattgtaatgaataacttggcaaccctgggcgtgtcctgaatcaac-aaatacatcaatgaaagcaataatcgtagataagtaccttccttccaaaattccctaggtttcaacttcagcaaacgagacaactctctatttaaaagatcaacagccctctgagattcgacgggatccagtcctccttcctcagcgccaagcccagcagccactgcctcgtcttgtggcaagtagtttacaaaattaccaccctgggctctgtttgacatccactctccattgtcactcatttgaaccctgcccgtcgatgctgaaacggaagggctgctcccagtacggccatccgattgtttcagcgaatccgactgtctgagcgaggttgagagagttggttttgaaccgctagggttggtgttcggatttctgggaacaaacttcttctgggctttgacgaaacccttgttactctcttgcctgcccggaccatatcgattcgacatcgtacaaacaacaatagtatgacaaatgaaacgcaacaattccaccaccgagcaaagaatgctgattaaccaatacttagaattagatggcaatgaggccgtcgaggaaaattcctccggtggaagtatgaagcataagcaccctggagctgagtggtcaaagtgcttgtccccagctaccaacgcataccaaaaatgcaaaggacacttcgaagttctgaattctgaaaattctgcaatatccgggaagctgcctgcttgccggttcacgtggcggcaaggctaagttgggcttgcgccacaccattatcggcataaacccatgggtactcaatatctgtttttgtacgggcctcccctccttttgccgcgcccctctttcgtttttacaacaaacactgagatggatgatctttttgggcctcaacgatagttgatattgag
>_R_Jupunba_laeta_Mori_25147@NODE_1_length_1092_cov_44.075862
------------------------------------------------------------------------------------------------------------------------------------------------------------------gaaatcataccatctgcttctaaattttaggaagctgtccagaaactcatgcaaggaggtatcagtagccactgcaaatgttacagaaataacatagtaatcgagaattgggagatcagatatgaactcaagaagcactctaactatggaacattaatgagggacctctgtgtccctggatatgataaaacctttgctattcacaaaattacaaatcgaataaagaactatgacggttacctaaacattaagtgatgtgtgtcgtgattgtaatgaataacttggcaaccctgggcatgtccagaatcaacaaaatacatcaatgaaagcaataatcgtagataagtaccttccttccaaaattccctaggtttcaacttaagcaaacgagacaactctctatttaaaagatcaacagccctctgagattcgacgggatccagtcctccttcctcagccccaagcccggcagccactgcctcgtcttgtggcaagtaatttacaaaattaccaccctgggccctgtttgacatccactctgcattgtcgctcatttgatccctgcccgtcgatgctgaaacggacgggctgctcccagtacggccatccgattgtttcagcgaattcgactgtctgagggaggttgagagagttggtattgaaccgctagggttggtgttcggatttctgggaacaaacttcttctgggctttgacgaaacccttgttactctcttgcctgcccggaccatatcgattcgacatcgtacaaacaacgatagtatgacaaatgaaacgcaacaattccaccaccgagcaaagaatgctgattaaccaatacttagaattcgatggcaatgaggccgtcgaggaaaattcctccggtggaagtatgaagcataagcaccctggagctgagtggtcaaagtgcttgtccccagctaccaacgcataccaaaaatgcaaatgacacttcgaaggtctgaattctgaaaattctgcaatatctgggaagctgcctgcttgcctgttcacgtggcggcaaggctaagttgggcttgcgccacaccattatcggcataaacccatgggt--------------------------------------------------------------------------------------------------------------------
>_R_Jupunba_limae_Iganci_261@NODE_1_length_1692_cov_75.661920
cagtggaaacatgcagtttgaaaaaatccaaaaaagataaccagaataacaatccagcttcggaaaaacttacatgcgatacaataccataaaaacacgtcggcttaaatcaagctctccgacaataaccccagcgactattccgttggcaccacgatatgggaaatcataccatctgcttctaaattttaggaagctgtccagaaactcatgcaaggaggtatcagtagccactgcaaatgttacagaaataacatagtaatcgagaattgggagatgagatatgaactcaagaagcactctaactatggaacattaatgagggacctctgtgtccctagatatgataaaacctttgctattcacaaaattacaaatcgaataaataactatgacggttacctaaacattaagtgatgtgtgttgtgattgtaatgaataacttggcaaccctgggcgtgtccagaatcaacaaaatacatcaatgaaagcaataatcgtagataagtaccttccttccaaaattccctaggtttcaacttaagcaaacgagacaactctctatttaaaagatcaacagccctctgagattcaacgggatccagtcctccttcctcagcgccaagcccagcagccactgcctcgtcttgtggcaagtagtttacaaaattaccaccctgggctctgtttgacatccactctccattgtcgctcatttgaaccctgcccgtcgatgctgaaacggaagggctgctcccagtacggccatccgattgtttcagcgaattcgactgtctgagggaggttgagagagttggttttgaaccgctagggttggtgttcggatttctgggaacaaacttcttctgggctttgacgaaacccttgttactctcttgcctgcccggaccatatcgattcgacatcgtacaaacaacgatagtatgacaaatgaaacgcaacaattccaccaccgagcaaagaatgctgattaaccaatacttagaattagatggcaatgaggcggacgaggcaaattcctccggtggaagtatgaagcataagcaccctggagctgagtggtcaaagtgcttgtccccagctaccaacgcataccaaaaatgcgaatgacacttcgaagttctgaattctgaaaattctgcaatatctgggaagctgccttcttgcctgttcacgtggcggcaaggctcagttgggcttgagccacaccattatcggcataaacccatgggtaatcaatatctgtttttgtacgggcctcccctccttttgccgctcccctctttcgtttttacaacaaacattgagatggatgatctttttgggcctcaaggatagttgatattgag
>_R_Jupunba_longipedunculata_Cardona_2682@NODE_1_length_870_cov_158.341740
-------------------------------------------------------------------------------------------------------------------------------------------------------------------------------------------------------------------------------------------------------------------------------------------------------------------------------------------------------------------------------------------------------------------------------------------------aatgaataacttggcaaccctgggcgtgtccagaatcaacaaaatacatcaatgaaagcaataatcgtagataagtaccttccttccaaaattccctaggtttcaacttcagcaaacaagacaactctctatttaaaagatcaacagccctctgagattcgacgggatccagtcctccttcctcagcgccaagcccagcagccactgcctcgtcttgtggcaagtagtttacaaaattaccaccctgggctctgtttgacatccactctccattgtcgctcatttgaaccctgcccgtcgatgctgaaacggaagggctgctcccagtacggccatccgattgtttcagcgaatccgactgtctgagggaggttgagagagttggttttgaaccgctagggttggtgttcggatttctgggaacaaacttcttctgcgctttgacgaaacccttgttactctcttgcctgcccggaccatatcgattcgacatcgtacaaacaacgatagtatgacaaatgaaacgcaacaattccaccaccgagcaaagaatgctgattaaccaatacttagaattagatggcaatgaggccgtcgaggaaaattcctccggtggaagtatgaagcataagcaccctggagctgagtggtcaaagtgctcgtccccagctaccaacgcataccaaaaatgcaaaggacacttcgaagttctgaattctgaaaattctgcaatatccgggaagctgcctgcttgcctgttcacgtggcggcaaggctaagttgggcttgcgccacaccattatccgcataaacgcatgggtactcaatatctgtttttgtacgggcctcccctccttttgccgtgcccc--------------------------------------------------------------------
>_R_Jupunba_macradenia_Lourteig_3021@NODE_1_length_975_cov_87.834076
------------------------------------------------------------------------------------------------------------------------------------------------------------------------------------------------------------------------------------------------------agaaataacatagtaatcgagaattgggagatgtgatatgaactcaagaagcactctaactatggaacattaatgagggacctctgtgtccctagatatgataaaacctttgctattcacaaaattacaaatcggataaataactatgacggttacctaaacattaagtgatctgtgttgtgattgtaatgaataactcggcaaccctgtgcgtgtccagaatcaacaaaatacatcaatgaaagcaataatcgtagataagtaccttccttccaaaattccctaggtttcaacttaagcaaacgagacaactctctatttaaaagatcaacagccctctgagattcgacgggatccagtcctccttcctcagcgccaagcccagcagccactgcctcgtcttgtggcaagtagtttacaaaattaccaccctgggctctgtttgacatccactctccattgtcgctcatttgaaccctgcccatcgatg------------------------------------------------------------------------------------gtgaaccgctagggttggtgttcggatttctgggaacaaacttcttctgggctttgacgaaacccttgttactctcttgcctgcccggaccatatcgattcgacatcgtacaaacaacgataggatgacaaatgaaacgcaacagttccaccaccgagcaaagaatgctgattaaccaatacttagaatcagatggcaatgaggccgtcgaggaaaattcccccggtagaagtatgaagcataagcaacctggagctgagtggtcaaagtgcttgtccccggctaccaacgcataccaaaaatgcaaatgacacttcgaagttctgaattctgaaaattctgcaatatctgggaagctgcctgcttgcctgttcacgtggcggcaaggctaagttgggcttgcgccacaccattgccggcataaacccctgggtaatcaatcaatatgtttggttggg--------------------------------------------------------------------------------------------
>_R_Jupunba_microcalyx_Iganci_855@NODE_1_length_1689_cov_97.808933
cagtggaaacatgcagtttgaaaaaatccaaaaaagataaccagaataacaatccagcttcggaaaaacttacatgcgatacaataccataaaaacacgtcggcttaaatcaagctctccaacaataaccccagcgactattccgttggcaccacgatatgggaaatcataccatctgcttctaaattttaggaagctgtccagaaactcatgcaaggaggtatcagtagccactgcaaatgttacagaaataacatagtaatcgaggattgggagatgagatatgaactcaagaagcactctaactatggaacattaatgagggacctctgtgtccctggatatgataaaacctttgctattcacaaaattacaaatcgaataaataactatgacggttacctaaacattaagtgatgtgtgttgtgattgtaatgaataacatggcaaccctgggcgtgtccagaatcaacaaaatacatcaatgaaagcaataatcgtagagaagtaccttccttccaaaattccctaggtttcaacttaagcaaacgagacaactctctatttaaaagatcaacagccctctgagattcgacgggatccagtcctccttcctcggcgccaagcccagcagccactgcctcgtcttgtggcaagtagtttacaaaattaccaccctgggctctgtttgacatccactctccattgtcgctcatttgaaccctgcccgtcgatgctgaaacggaagggctgctcccagtacggccatccgattgtttcagcgaatccgactgtctgagcgaggttgagagagttggttttgaaccgctagggttggtgttcggatttctgggaacaaacttcttctgggctttgacgaaacccttgttactctcttgcctgcccggaccatatcgattcgacatcgtacaaacaacgatagtatgacaaatgaaacgcaacaattccaccaccgagcaaagaatgctgattaaccaatacttagaattagatggcaatgaggccgtcggggaaaattcctccggtagaagtatgaagcataagcaccctggagctgagtggtcaaagtgcttgtccccagctagcaccgcataccaaaaatgcaaatgacacttcgaagttctgaattctgaaaattctgcaatatctgggaagctgcctgcttgcctgttcac------gcaaggctaagttgggcttgcgccacaccattatccgcataaacccatgggtaatcaatatctgtttttgtgcgggcctcccatccttttgccgcgcccctctttcgtttttacaacaaacattgagatggatgatctttttgggcctcaaggatagttgctattgag
>_R_Jupunba_nipensis_Mayo_19662@NODE_1_length_799_cov_37.112188
--------------------------------------------------------------------------------------------------------------------------------------------------------------------------------------------------------------------------------------------------------------------------------------------------------------------------------------------------------tgataaaacctttgctattcacaaaattacaaatcgaataaataactatgacggttacctaaacattaagtgatgtgtgtcgtgattgtaatgaataacttggcaaccctgggcgtgtccagaatcaacaaaatacatcaatgaaagcaataatcgtagataagtaccttccttccaaaattccctaggtttcaacttcagcaaacgagacaactctctatttaaaagatcaacagccctctgagattcgacgggatccagtcctccttcctcagcgcgaagcccagcagccactgcctcgtcttgtggcaagtagtttacaaaattaccaccctgggctctgtttgacatccaccctccattgtcgctcatttgaaccctgcccgtcgatgctgaaacggaaggggtgctcccagtacggccatccgattgtttcagcgaatccgactgtctgagcgaggttgagagagttggttttgaaccgctagggttggtgttcggatttctgggaacaaacttcttctgggctttgacgaaacccttgttactctcttgcctgcccggaccatatcgattcgacatcgtacaaacaacgatagtatgacaaatgaaacgcaacaattccaccaccgagcaaagaatgctgattaaccaatacttagaattagatggcaatgaggccgtcgaggaaaattcctccggtagaagtatgaagcataagcaccctggagctgagtggtcaaagtgcttgtccccagctaccaacgcataccaaaaatacacatgacactccgaagtt-----------------------------------------------------------------------------------------------------------------------------------------------------------------------------------------------------------------------------------
>_R_Jupunba_villosa_Borges_423@NODE_1_length_1395_cov_104.850531
cagtggaaacatgcagtttgaaaaaatccaaaaaagataaccagaataacaatccagcttcggaaaaacttacatgcgatacaataccataaaaacacgtcggcttaaatcaagctctccaacaataaccccagcgactattccgttggcaccacgatatgggaaatcataccatctgcttctaaattttaggaagctgtccagaaactcatgcaaggaggtatcagtagccactgcaaatgttacagaaataacatagtaatcgagaattgggagatgagatatgaactcaagaagcactctaactatggaacattaatgaggcacctctgtgtccctagatatgataaaacctttgctattcacaaaattacaaatcgaataaataactatgacggttacctaaacattaagtgatgtgtgttgtgattgtaatgaataacttggcaaccctgggcgtgtccagaatcaacaaaatacatcaatgaaagcaataatcgtagataagtaccttccttccaaaattccctaggtttcaacttaagcaaacgagacaactctctatttaaaagatcaacagccctctgagattcaacgggatccagtcctccttcctcagcgccaagcccagcagccactgcctcgtcttgtggcaagtagtttacaaaattaccaccctgggctctgtttgacatccactctccattgtcgctcatttgaaccctgcccgtcgatgctgaaacggaagggctgcttccagtacggccatccggttgtttcagcgaattcggctgtctgagggaggttgagagagttggttttgaaccgctagggttggtgttcggatttctgggaacaaacttcttctgggctttgacgaaacccttgttactctcttgcctgcccggaccatatcgattcgacatcgtacaaacaacgatagtatgacaaatgaaacgcaacaattccaccaccgagcaaagaatgctgattaaccaatacttagaattagatggcaatgaggcggacgaggcaaattcctccggtggaagtatgaagcataagcaccctggagctgagtggtcaaagtgcttgtccccagctaccaacgcataccaaaaatgcaaatgacccttcgaagttctgaattctgaaaattctgcaatatctgggaagctgcctgcttgcctgttcacgtagcggcaaggctaagttggggttgagacacaccattatcggcataaacccatgggtaatcaatatctgtttttgtacgggcctcccctccttttgccgcgcccctctttcgtttttacaacaaacattgagatggatgatctttttgggcctcaaggatagttgatattgag
>_R_Punjuba_lehmannii_Escobar_7465@NODE_1_length_1253_cov_86.315476
------aaacatgcagtttgaaaaaatccaaaaaagataaccagaataacaatccagctacggaaaaacttacatgcgatacaataccataaaaacacgtcggcttaaatcaagctctccaacaataaccccagtgactattccgttggcaccacgatatgggaaatcataccatctgcttctaaattttaggaagctgtccagaaactcatgcaaggaggtatcagtagccactgcaaatgttacagaaataacatagtaatcgagaattgggagatgagatatgaactcaagaagcactctaactatgggacattaatgagggacatctgtgtccctagatatgataaaacctttgctattcacaaaattacaaatcgaataaataactatgacggttacctaaacattaagtgatgtgtgttgtgattgtaaagaataacttggcaaccctgggcgtgtccagaatcaacaaaatacatcaatgaaagcaataatcgtagataagtaccttccttccaaaattccctaggtttcaacttaagcaaacgagacaaccctctatttaaaagatcaacagccctctgagattcgacgggatccagtcctccttcctcagcgccaagcccagcagccactgcctcgtcttgtggcaagtagtttacaaaattaccaccctgggctctgtttgacatccactctccattgtcgctcatttgaaccctgcccgtcgatgctgaaacggaagggctgctcccagtacggccatccgattgtttcagtgaattcgactgtctgagggaggttgagagagttggttttgaaccgctagggttggtgttcggatttctgggaacaaacttcttctgggctttgacgaaacccttgttactctcttgcctgcccggaccatatcgactcgacatcgtacaaacaacgatagtatgacaaatgaaacgcaacaattccaccaccgagcaaagaatgctgattaaccaatacttagaattagatggcaatgagaccgtcgaggaaaattcctccggtagaagtatgaagcataagcaccctggagctgagtggtcaaagtgcttgtccccagtttccaacgcataccaaaaatgcaaatgacacttcgaagttctgaattctgaaaattctgcaatatctgggaagctgaatgcttgcctgttcacgtggcggcaaggctaagttgggcttgcgccacaccattatcggcataaacccatgggtaa------------------------------------------------------------------------------------------------------------------
>_R_Punjuba_racemiflora_Jimenez_Soares_3626@NODE_1_length_1324_cov_97.558941
cagtggaaacatgcagtttgaaaaaatccaaaaaagataaccagaataacaatccagcttcggaaaaacttacatgcgatacaataccataaaaacacgtcggcttaaatcaagctctccaacaataaccccagcgactattccgttggcaccacgatatgggaaatcataccatctgcttctaaattttaggaagctgtccagaaactcatgcaaggaggtatcagtagccactgcaaatgttacagaaataacatagtaatcgagaattgggagatgagatatgaactcaagaagcactctaactatgggacattaatgagggacctctgtgtcgctagatatgataaaacctttgctattcacaaaattacaaatcgaataaataactatgacgtttacctaaacattaagtgatgtgtgttgtgattgtaaagaataactcggcaaccctgggcgtgtccagaatcaacaaaatacatcaatgaaagcaataatcgtagataagtaccttccttccaaaattccctaggtttcaacttaagcaaacgagacaaccctctatttaaaagatcaacagccctctgagattcgacgggatccagtcctccttcctcagcgccaagcccagcagccactgcctcgtcttgtggcaagtagtttacaaaattaccaccctgggctctgtttgacatccactctccattgtcgctcatttgaaccctgcccgtcgatgctgaaacggaagggctgctcccagtacggccagccgattgtttctgtgaattcgactgtctgagggaggttgagagagttggttttgaaccgctagggttggtgttcggatttctgggaacaaacttcttctgggctttgaccaaacccttgttactctcttgcctgcccggaccatatcgaatcgacatcgtacaaacaacgatagtatgacaaatgaaacgcaacaattccaccaccgagcaaagaatgctgattaaccaatacttagaattagatggcaatgagaccgtcgaggaaaattcctccggtagaagtatgaagcataagcaccctggagctgagtggtcaaagtgcttttccccagctaccaacgcatatcaaaaatgcaaatgacacttcgaagttctgaattctgaaaattctgcaatatctgggaagctgaatgcttgccggttcacgtggcggcaaagctaagttgggcttgcgccacaccattatcggcataaacccatgggtaatcaatatctgtttttgtacgggcctcccgtccttttgctgcg------------------------------------------------------------------------
