# Supplementary material for: A new generic circumscription of Hydrochorea (Leguminosae, Caesalpinioideae, mimosoid clade) with an amphi-Atlantic distribution
Source: PhytoKeys. 2022 Aug 22;205:401–37. doi: 10.3897/phytokeys.205.82775 (PMC9849043; doi:10.3897/phytokeys.205.82775)
Supplement: Supplementary material 1 — Supplementary data file S1 [file phytokeys-205-401_article-82775__-s001.zip › MSC_m78943_comp40716_c1_seq3_exon09.aln-cln]

>Albizia_adinocephala_FHO33_88@NODE_1_length_2543_cov_158.042985
tatttttggtatcatacaaaattgaagctgccgctatccagaaaagaaggcgaataaacactcgatattatttatcttacctagcaaagaaaatttgcatctctagctttgttgatcagtcatttaacatgc--------aagacgcttctcaatattatgccggatggcccttatcctttgacttcaagaggaatttttttccccttttgagccgcaaccaagagaacagagtacgcgaaaaccagaaatgccacggcccttgcccacctgatc-tatccatttggggc--------------------------------------aatgggcatagaacatttggtgaggaagaggtacatgaaactcatgcttctaataaccactcaacccagagaagtgcttcttcatggctcggtcctttctgtaatggctgttccttcctcctcctccacccctccttcctctgcctctgtaattcgaggtattacctcttccttcgctctcacaggcatcagattgtttgtcctgctgcacaagagaagcacttgactttcccccttccttccttcccttaccgcccgaattccctctcccttctgtttcaggaccaggggactggtcgtcgtcatccttgtagaaatctgtcagcttctttaccgcaccaagaggaaggttgccaccacgtccaaggccgtaaattaattcttgttgagcttgattaactagagaagcctcatctgaatttgcaactgctatcgcacctgccactttgtagctgtaattcttgccatctttgacatagtattgaggctttttcctggagccccattttgaactcggcactttttgagcagtctctccagtttcagttggccccgatttccctgatttcgcaatgtcccccaatacctcattttcttctacaccagagtccgctacactaaaacccaaatcatcaaaagagtcgtcatattcatcttcatattcatattgtgagactagggcagcagtttttaacatgtctttttcatcccttttatccagaatactgccatcggacaagccagctttggatttcctcacatattttccaagtgatatggaggatgaaaccaacgttccctctgtgtgttgcttcccgctaaaagctgcagcagcatttgagggtattgacatagagtctactagtttaccttttcctttatcatttctgttcacagtagttgacttggctggttgtactatatcaagcgatctgtccaagcattgcagatcttcatggagggttccctccaaaatcttttgaataacctcttccgggttatgatcatagagttctagacaagcacctaaaaaccctttaccataatcaggaaataggtcccttatttgactgattttggactcaattatagcagcatcttcatccgtctgcaatggtttgctctccgcagggcctcttgcagactgtggatccttataaatctctttagacgaattcataatcccagatatatactggaactgttcatcatcaatgaatatccaacctgaataaaagcaactcaattagaaaataatatgtgcaagctaatgatttctaatgagacagacttaactgacggatcaaaatgctcaaatttcatcttataaatacatgagcagaaaagttttaggccaacttgaaaactttacagcattaaacttctaccaaaaaccattctaagctcaacagataaactcatgaaagtaaaagccataccaaacttttctgcaagtaaaacttgtgtatatgcaagatcatttaccattatctcgcaagctttcaaccctttccaaaatattgtaactcttttcaatatgttgaataaatgtttccttctgctggttttcctgtagttgtagtgaaactgcattgatttctctaaatgtttgaaccagaatatcagctctaataactgggtcctccacagtggcaggaaacatttttgtagcagcaggaagagggtaactatctctgaacacttcatcactaagatagctaaagtataataattgccaaccaaacttcgccaatctcatctgtaacatc
>Albizia_burkartiana_StivalSantos_678@NODE_1_length_1580_cov_13.674754
---ggtgggtatcatacaaaattgaagctgttgctatccggaaaagaaggcaaagaaacactcgatattatttatcttacctaacaaaggaaatttgtatctctagctttgttgattagtcatttaacatgcattacattaagacgcttctcaatattatgctggatggctcttatcctttgacttaaagaggactttttttccccttttgagcagcaactaaaagaacagagtacgcgaataccagaagtgccacggcccttgcccacctgatc-tatccatttggggc--------------------------------------aatgggcatagaacatttggtgaggaagaggtacatgaaactcatgcttctaataaccactcaacccagagaagtgcttcttcatggctcggtcctttctgtaatggttgttccttcctcctcctccacccctccttcctctgcctctgtaattcgaggtattacctcttccttcgctctcagaggcatcagattgtttgtcctgctgtacaagagaagcacttgactttcccccttccttccttcccctaccgcccgaattccctct---ttctgtttcaggaccaagggactggtcgttgtcatccttgtagaaatctgtcagcttctttaccgcatcaagaggaaggttgccaccgcgtccaagaccatatattaattcttcttgagcttgattaactagagaagcctcatctgaatttgcaactgctatcgcacctgccactttgtagctgtaattcttgccatctttgacatagtattgaggctttttcctggagccccattttgaactaggcgctttttgcgcagtctctccagtttcagttggccccgatttccctgatttcgcaatgtcccccaatacctcattttcttctacgccagagtccgctacactaaaacccaaatcatcaaaagagtcgtcatattcatcttcatattcatattgtgagactagggcagcagtttttaatgtgtctttttcatcccttttatccagaatactgccatcggacaagccagctttggatttcctcacatatttcccaagtgatatggaggatgaaaccaacgttccctctgtctgttgcttcccgctaaaagctgcagcagcatttgagggtattgacacagagtctattagtttaccttttcctttatcatttctgttcacagtagttgacttggctggttgtactatatcaagcgatctgtccatgcattgcagatcttcatggagggttccctccaaaatcttttgaataacctcttccgggttatgatcatagacttctagacatgcacctaaaaaccctttaccataatcaggaaataggtcccttatttgactgattttggactcaattatagcagcatcttcatccgtctgcaatggtttgctctccgcagggcctcttgcagactgtgtatacttataaatctcttttgacgaattcataatcccagatatatactggaactgttcatcatcaatgaatatccaacctgaataaaagcaactcaattagaaaataatatgtgcaagctaatgattgctaacaagacaaacttaac-----------------------------------------------------------------------------------------------------------------------------------------------------------------------------------------------------------------------------------------------------------------------------------------------------------------------------------------------------------------------------------------------------------------------------------------------------------------------------------------
>Albizia_coripatensis_Hughes_2433@NODE_1_length_2058_cov_308.592630
--------------------------gctgttgccatccagaaaagaaggcgaagaa-------atattatttatcttacc-----------ttttgtatctctagctttgttgattagtcatttaacatgcattacattaagacgcttctcaatattctgctggatggctcttatcctttgacttaaagaggatatttttccccctttcgagcagcaactaaaagaacagagtacgcgaataccagaaaagccacggcccttgcccacctgatc-------------gcagaaatgcctgtatacgagttgaactccaccacgcagaaatgggcatagaacatttggtaaggaagacgtacaagaaactcatgcttctaataaccactcaacccagagaagtgcttcttcatggctcggtcctttctgtaatggttgttccttcctcctcctccatccctccttcctctgcctctgtaattcgaggtattacctcttccttggctctcagaggcatcagatagtttgtcctgctgtacaagagaagcacttgactttcccccttccttccttcccctaccacccgaattccctctcccttctgtttcaggaccgggggactggtcgttgtcatccttgtagaaatctgtcagcttctttaccgcatcaagaggaaggttgccaccgcgtccaagaccatatattaattcttcttgagcttgattaactagagaagcctcatctgaatttgcaaccgctatagcacctgccactttgtagctgtaattcttgccatctttgacatagtattggggttttttcctggagccccattttgaactaggcgctttttgagcagtctctccagtttcagttggccccgatttccctgattttgcagtgtcccgcaatacctcattttcttctacgccagagtccgctacactaaaacccaaatcatcaaaagagtcgtcatattcatcttcatattcatattgtgagactagggcagcagtttttaatgtgtctttttcatcccttttatccagaacactgccatcggacaagccagctttggatttcctcacatattttccaagtgatacggaggatgaaaccaacgttccctctgtctgttgcttcccgctaaaagctgcagcagcatttgagggtattgacatagagtctgttagtttaccttttcctttatcatttctgttcacagtagttgactgggctggttgtactatatcaagcgatctgtccaagcattgcagatcttcatggagggttccctccaaaatcctttgaataacctcttccgggttatgatcatagacttctagacatgcacctaaaaaccctttaccataatcaggaaataggtcccttatttgactgattttggactcaattatagcagcatcttcatccgtctgcaatagtttgctcttcgcagggcctcttgcagactgtggatcattataattcccttttgacgaattcataatcccagttatatactggaactgttcatcatcaatgaatatccaacctgaataaaagcaactcaattagaaaataatatgtgcaagctaatgattgctaatgagacaaacttaactgacggatcaaagtgatcaaattccatcttataaatacatgagcagaaaaattttaagccaacttgaagattttacagcattaaacttctaccaaaaaccattctaagctcaacagataaactcatgaaagtaaaagccatatcaaacttttctgcaagtaaaacttgtgtatatgcaagatcatttaccattatctcgcaagctttccaccctttccaaaatattgtaactcttttcaatatgttgaataaatgtttccttctgctggttttcctgtaattgtagtgaaactgcattgatttctctaaatgtttgaaccagaatatcagctctaataactgggtcctccacagtggcaggaaacatttttgtagcagcaggaagagggtaactatctctgaacacttcatcactaagatagctaaagtgtaataattgccaaccaaacttcgccagtctcatctgtaacatc
>Albizia_decandra_Vilhena_231@NODE_1_length_1307_cov_32.378862
--------------------------------------------------------------------------------------------------------------------------------------------------------------------------------------------------------------------------------------------------------------------------------------------------------------------------------------------------------------------------------------cttctaataaccactcaacccagagaagtgcttcttcatggctcggtcctttctgtaatggttgttccttcctccccctccacccctccttcctctgcctctgtaattcgaggtattacctcttccttcgctctcagaggcatcagattgtttgtcctgctgtacaagagaagcacttgactttcccccttctttccttcccctaccgcccaagttccctctcccttctgtttcaggaccaggggactggtcgttgtcatccttgtagaaatctgtcagcttctttaccgcatcaagaggaaggttgccgccacgtccaagaccatatattaattcttcttgagcttgattaactagagaagcctcatctgaatttgcaactgctatcgcacctgccactttgtagctgtaattcttgccatctttgacatagtactgaggctttttcctggagccccattttgaactaggcgctttttgagcagtctctccagtttcagttggccccgatttccctgatttcgcaatgtcccccaatacctcattttcttctacgccagagtccgctacactaaaacccaaatcatcaaaagagtcgtcatattcatcttcatattcatattgtgagactagggcagcagtttttaacgtgtctttttcatcccttttatccagaatactgccatcggacaagccagctttggatttcctcacatattttccaagtgatatggaggatgaaaccaacgttccctctgtctgttgcttcccgctaaaagctgcagcagcatttgagggtatcgacatagagtctattagtttaccttttcctttatca------ttgacagtagttgacttggatggttgtactatatcaagcgatctgtccaagcattgcagatcttcatcgagggttccctccaaaatcttttgaataacctcttccgggttatgatcatatacttctagacatgcacctaaaaaccctttaccataatcaggaaatatgtcccttatttgactgattttggactcaattatagcagcatcttcatccgtctgcaatggtttgctatccacagggcctcttgcagactgtggatccttataaatctcttttgacgaattcataatcccagatatatactggaactgttcatcatcaatgaatatccaacctgaataaaagcaactcaattagaaaataatatgtgcaagctaatgattgctaacgagacaaacttaactgacggatcaaagtgctcaaattccatcttataaatacatgagcagaaaagttttaagccaac--------------------------------------------------------------------------------------------------------------------------------------------------------------------------------------------------------------------------------------------------------------------------------------------------------------------------------------------------------------------------------------------------------------------------
>Albizia_inundata_Wood_26530@NODE_1_length_1751_cov_205.905071
-------ggtatcatacaaaattgaagctgttgctatccagaaaagaaggcgaagaaacactcgatattatttctcttacctaacaaagaaaatctgcatctctagctttgttgattagtcatttaacatgcattacattaagacgcttctcaatattatgctggatggctcttatcctttgacttaaagaggaatttttttccccttttcagcagcaactaagagaacagagtacgcgaataccagaaaagccacggcccttgcccacctgatc-tattcatttggggcagaaatgcctgtatacgagttgaactctgccacgcagaaatgggcatagaacatttggtaaggaagaggtacatgaaactcatgcttctaataaccactcaacccagagaagtgcttcttcatggctcggtcctttctgtaatggttgttccttcctcctcctccacccctccttcctctgcctctgtaattcgaggtattacctcttccttcgctctcagaggcatcagattgtttgtcctgctgtacaagagaagcacttgactttccccctaccttccttcccctaccgcccaagttccctctcccttctgtttcaggaccaggggactggtcgttgtcatccttgtagaaatctgtcagcttctttaccgcatcaagaggaaggttgccgccacgtccaagaccatgtattaactcttcttgagcttgattaactagagaagcctcatctgaatttgcaactgctatcgcacctgccactttgtagctgtaattcttgccatctttgacatagtattgaggctttttcctcgagccccattttgaactaggcgctttttgagcagtctctccagtttcagttggccccgatttccctgattttgcaatgtcccccaatacctcattttcttctacgccagagtccgctacactaaaacccaaatcatcaaaagagtcgtcatattcatcttcatattcatattgtgagactagggcagcagtttttaacgtgtctttttcatcccttttatccagaatactgccatcggacaagccagctttggatttcctcacatattttccaagtgatatggaggatgaaaccaacgttccctcagtctgttgcttcccgctaaaagctgcagcagcatttgagggtatcgacatagagtctatcagtttaccttttcctttatcatttctgttcacagtagttgacttggatggttgtactatatcaagcgatctgtccaagcattgcagatcttcatggagggttccctccaaaatcttttgaataacctcttccgcgttatgatcatatacttctagacatgcaactaaaaaccctttaccataatcaggaaataggtcccttatttgactgattttggactcaattatagcagcatcttcatccgtctgcaatggtttgctctccacagggcctcttgcagactgtggatccttataaatctcttttgacgaattcataatcccagatatatactggaactgttcatcatcaatgaatatccaacctgaataaaagcaactcaattagaaaataatatgtgcaagataatgattgttaacgagacaaacttaactgacggatcaaagtgctcaaattccatcttataaatacatgagcagaaaag-tttaagccaacttgaagactttaccgcattaaacttctagcaaaaaccatactaagctcaacagataaactcatgaaagtaa---------------------------------------------------------------------------------------------------------------------------------------------------------------------------------------------------------------------------------------------------------------------------------------------------------------------------------------------------
>Albizia_niopoides_Simon_1601@NODE_1_length_1941_cov_197.738734
--------------------------------------------------------------------------------------------------------------------------------------------------------------aagctggatggctcttatcctttgacttaaagagca--ttttccccccttttcagcagcaactaagagaacagagtacgcgaataccagaaaagccacggcccttgcccacctgatc-tatccatttggggcagaaatgcctgtatacgagttgaactctgccaagcagaaatgggcatagaacatttggtaaggaagaggtacgtgaaattcatgcttctaata---actcaacccagagaagtgcttcttcatggctcggtcctttctgtaatggttgttccttcctcctcctccacccctccttcctctgcctctgtaattcgaggtattacctcttccttcgctctcataggcatcagattgtttgtcctgctgtacaagagaagcgcttgactttcccccttccttccttcccctaccgcccaagttccctctcccttctgtttcaggaccaggggactggtcgttgtcatccttgtagaaatctgtcagcttctttaccgcatcaagaggaaggttgccaccacgtccaagaccatatattaattctttttgagctcgattaactagagaagcctcatctgaatttgcaactgctatcgcacctgccactttgtagctgtaattcttgccatctttgacatagtattgaggctttttcctggagccccattttgaaccaggcgctttttgagcagtctctccagtttcagttggccgcgatttccctgattttgcaatgtcccccaatacctcattttcttctacgccagagtccgctacactaaaacccaaatcatcaaaagagtcgtcatattcatcttcatattcatattgtgagactagggcagcagtttttaatgtgtcttttttatcccttttatccagaatactgccatcggacaagccagctttggatttcctcacatattttccaagtgatatggaggatgaaaccaacgttccctctgtctgttgcttcccgctaaaagctgcagcagcatttgagggtatcgacatagggtctattagtttagcttttcctttatcatttctgttcacagtagttgacttggatggttgtactatatcaagtgatctgtccaagcattgtagatcttcatggagggttccctccaaaatcttttgaataacctcttccgggttatgatcataaacttctagacatgcacctaaaaaccctttaccataatcaggaaataggtcccttatttgactgattttggactcaattatagcagcatcttcatccgtctgcaatggtttgctctccgcagggcctcttgcagactgtggatccttataaatctcttttgacgaattcataatcccagatatatactggaactgttcatcatcaatgaatatccaacctgaataaaagcaactcaattagacaataatatgtgcaagctaatgattgctaacgagacaaacttaactgacggatcaaagtgctcaaattccatcttataaatacatgagcagaaaagttttaagccaacttgaagactttacagcattaaacttctaccaaaaaccatactaagatcaacagatgagtt-----aagtaaaagccataccaaacttttctgcaagtaaaacttgtgcatatgcaagatcatttaccattatctcgcaagctttcaaccctttccaaaatattgtaactcttttcaatatgttgaataaatgtttccttctgctggttttcctgtaattgtagtgaaactgcattgatttctctaaatgtttcaaccagaatatcagctctaataatcgggtcctccacagtggcaggaaacatttttgtagcagcaggaagagggtaactatctctgaaaacttcatcactaagatagctaaagtataacaattgccaaccaaacttcgccaatctcatctgtaacatc
>Albizia_subdimidiata_var_minor_Gorts_341@NODE_1_length_1514_cov_56.868476
--------------------------------------------------------------------------------------------------------------------------------------------------------------------------------------------------------------------------------------------------------aaagccacggcccttgcccacctgatc-tattcatttggggcagaaatgcctgtatatgagttgaactctgccacgcagaaatgggcaaagaacacttggtaaggaagaggtacatgaaactcatgcttctaataaccactcaacccagagaagtgcttcttcatggctcggtcctttctgtaatggttgttccttcctcctcctccacccctccttcctctgcctctgtaattcgaggtattacctcttccttcgctctcagaggcatcagattgtttgtcctgctgtacaagagaagcacttgactttcccccttccttccttcccctaccgcccaagttccctctcccttctgtttcaggaccaggggactggtcgttgtcatccttgtagaaatctgtcagcttctttaccgcatcaagaggaaggttgccaccgcgtccaagaccatgtattaactcttcttgagcttgattaactagagaagcctcatctgaatttgcaactgctatcgcacctgccactttgtagctgtaattcttgccatctttgacatagtattgaggctttttcctcgagccccattttgaactaggcgctttttgagcagtctctccagtttcagttggccccgatttccctgattttgcaacgtcccccaatacctcattttcttctacgccagagtccgctacactaaaacccaaatcatcaaaagagtcgtcatattcatcttcatattcatattgtgagactagggcagcagtttttaacgtgtctttttcatcccttttatccagaatactgccatcggacaagccagctttggatttcctcacatattttccaagtgatatggaggatgaaaccaacgttccctctgtctgttgcttcccgctaaaagctgcagcagcatttgagggtatcgacatagagtctatcagtttaccttttcctttatcatttctgttcacagtagttgacttggctggttgtactatatcaagcgatctgtccaagcattgcagatcttcatggagggttccctccaaaatcttttgaataacctcttccgcgttatgatcatatacttctagacatgcaactaaaaaccctttaccataatcaggaaataggtcccttatttgactgattttggactcaattatagcagcatcttcatccgtctgcaatggtttgctctccacagggcctcttgcagactgtggatccttataaatctcttttgacgaattcataatcccagatatatactggaactgttcatcatcaatgaatatccaacctgaataaaagcaactcaattagaaaataatatgtgcaagataatgattgttaacgagacaaacttaactgacggatcaaagtgctcaaattccatcttataaatacatgagcagaaaag-tttaagccaacttgaagactttaccgctttaaacatctagcaaaaaccatactaagctcaacagataaactcatgaaagtaaaag------------------------------------------------------------------------------------------------------------------------------------------------------------------------------------------------------------------------------------------------------------------------------------------------------------------------------------------------
>Albizia_subdimidiata_var_subdimidiata_Ferreira_210@NODE_1_length_1995_cov_179.805005
------------------aaattgaagctgttgctatccagaaaagaaggcgaagaaacactcgatattatttctcttacctaacaaagaaaatctgcatctctagctttgttgattagtcatttaacatgcattacattaagacgcttctcaatattatgctggatggctcttatcctttgacttaaagaggatttttttcccccttttcaccagcaactaagagaacagagtacgcgaataccagaaaagccacggcccttgcccacctgatc-tattcatttggggcagaaatgcctgtatatgagttgaactctgccacgcagaaatgggcaaagaacacttggtaaggaacaggtacatgaaactcatgcttctaataaccactcaacccagagaagtgcttcttcatggctcggtcctttctgtaatggttgttccttcctcctcctccacccctccttcctctgcctctgtaattggaggtattacctcttccttcgctctcagaggcatcagattgtttgtcctgctgtacaagagaagcacttgactttcccccttccttccttcccctaccgcccaagttccctctcccttctgtttcaggaccaggggactggtcgttgtcatccttgtagaaatctgtcagcttctttaccgcatcaagaggaaggttgccaccgcgtccaagaccatgtattaactcttcttgagcttgattaactagagaagcctcatctgaatttgcaactgctatcgcacctgccactttgtagctgtaattcttgccatctttgacatagtattgaggctttttcctcgagccccattttgaactaggcgctttttgagcagtctctccagtttcagttggccccgatttccctgattttgcaacgtcccccaatacctcattttcttctacgccagagtccgctacactaaaacccaaatcatcaaaagagtcgtcatattcatcttcatattcatattgtgagactagggcagcagtttttaacgtgtctttttcatcccttttatccagaatactgccatcggacaagccagctttggatttcctcacatattttccaagtgatatggaggatgaaaccaacgttccctctgtctgttgcttcccgctaaaagctgcagcagcatttgagggtatcgacatagagtctattagtttaccttttcctttatcatttctgttcacagtagttgacttggatggttgtactatatcaagcgatctgtccaagcattgcagatcttcatggagggttccctccaaaatcttttgaataacctcttccgcgttatgatcatatacttctagacatgcaactaaaaaccctttaccataatcaggaaataggtcccttatttgactgattttggactcaattatagcagcatcttcatccgtcttcaatggtttgctctccacagggcctcttgcagactgtggatccttataaatctcttttgacgaattcataatcccagatatatactggaactgttcatcatcaatgaatatccaacctgaataaaagcaactcaattagaaaataatatgtgcaagataatgattgttaacgagacaaacttaactgatggatcaaagtgctcaaattccatcttataaatacatgagcagaaaag-tttaagccaacttgaagactttaccgcattaaacatctagcaaaaaccatactaagctcaacagataaactcatgaaagtaaaagccataccaaacttttctgcaagtaaaacttgtgtatatacaagatcatttaccattatctcgcaagctttcaaccctttccaaaatattgtaactcttttcaatatgttgaataaaagtttccttctgctgattttcctgtaattgtagtgaaactgcattgatttctctaaatgtttcaaccagaatatcagctctaataaccgggtcctccacagtggcaggaaacatttttgtagcagcaggaagag--------------------------------------------------------------------------------------
>Albizia_tomentella_Leach_Dunlop_3801@NODE_2_length_734_cov_266.643836
----------------------------------------------------aagaaacactcgatattatttatcttacctaacaaagaaattttgtatctctagctttgttgattggtcatttaacatgcattacattaagacgcttctcaatattatgctggacggctcttatcctccgacttaaaaaggatatttttttcccctttgagcagcaactaaaagaacacagtatgcaaataccagaaaagccacggccctagcccacctgatc-tatccacttggagcagaaatgcctgtatacgagttgaactctgccaagcagaaatgggcatacaacatttgacgaggaagtggtatatgagactcaggcttctaagaaccactcaacccagagaagtgcttcttcatggctcggtcctttctgtaatggttgttccttcctcctcctccacccctccttcctctgcttctgtgatttgaggtattacctcttccttcgctctcacaggcatcagattgtttgtcctgctgtacaagagaagtacttgactttcctccttccttctttcccctaccacccgaattccctctctcttctgtttcaggacctggggaccggtcgttgtcatccttgtagaaatctgtcagcttctttaccgcaccaagaggaaggttgccaccgcgtccaagaccatgtattaattcttcttgagcttgattaaccagagaagcctcatctgaatttgcaactgctatcgcacctgccactttgtagctgtaat--------------------------------------------------------------------------------------------------------------------------------------------------------------------------------------------------------------------------------------------------------------------------------------------------------------------------------------------------------------------------------------------------------------------------------------------------------------------------------------------------------------------------------------------------------------------------------------------------------------------------------------------------------------------------------------------------------------------------------------------------------------------------------------------------------------------------------------------------------------------------------------------------------------------------------------------------------------------------------------------------------------------------------------------------------------------------------------------------------------------------------------------------------------------------------------------------------------------------------------------------------------------------------------------------------------------------------------------------------------
>Balizia_pedicellaris_Queiroz_15529@NODE_1_length_1174_cov_317.276139
----------------------------------------------------------------------------------------------------------------------------------------------------------------------------------------------------------------------------------------------------------------------------------------------------------------------------------------------------------------------------------------------------------------------------------------------------------------------------------------------------------------------------------------------------------------------------------------------------------------------------------------------------------------------------------------------------------------------------------------------------------------------------------------------------------------------------ctttgacatagtattggggctttttcctggagccccattttgaactaggggctttttgag---------cagtctcagttggccccgatttccctgattttgcagtgtcccccaatacctcattttcttctacgccagagtccgcaacactaaaacccaaatcatcaaaagagtcgtcatattcatcttcatattcatattgtgagactagggcagcagtttttaatgtgtctttttcatctcttttatccagaatactgccatcggacaagccagctttggatttcctcacatattttccaagtgatgtggaggatgaaaccaacgttccctctgtctgttgcttcccgctaaaagctgcagcagcatttgagggtattgacatagagtccattagtttaccttttcctttattatttctgttcacagtagttgactgggctagttgtactatatcaagcgatctgtccaagcattgcagatcttcatggagggttccctccaaaatcctttgaataacctcttccgggttatgatcatagacttctagacatgcacctaaaaaccctttaccataatcaggaaataggtcccttatttgactgattttggactcaattatagcagcatcttcatctgtctgaaatggtttgctctccgcagggcctcttgcagactgtggatccttataaatctcttttgacgaattcataatcccagatatatactggaactgttcatcatcaatgaatatccaacctgaataaaagcagctcaatcagaaaataatatgtgcaagctaataattgctaatgagacaaacttaactgacggatcaaagtgatcaaattccatcttataaacacatgagcagaaaagttttaagccaacttgaagactttacagcattaaacttctcccaaaaaccattctaagctcaacagataaactcatgaaagtataagccataataaacttttctgcaactaaaacttgtgtatatgcaagatcatttaccattatctcgcaagctttcaaccctttccaaaatattgtaactcttttcaatatgttgaacaaatgtttccttctgctggttttcctgtaattgtagtgaaactgcattgatttctctaaatgtttgaaccagaatatcagctctaataactgggtcctccacagt----------------------------------------------------------------------------------------------------------------------
>Balizia_pedicellaris_Queiroz_15529@NODE_2_length_766_cov_255.908579
tttttttggtatcatacaaaattgaagctgttgctatccagaaaagaaggcgaagaaacactcgatattatttatcttacctaacaaagaaattttgtatctctagctttgttgattggtcatttaacatgcattacattaagacgcttctcaatattatgctggatggctcttatccttcgacttaaaaaggatattttttccccttttgagcagcaactaaaagaacagagtatgcaaataccagaaaagccacggcccttgcccacctgatc-ttatc------------------------------------------------------------catttggcaaggaagaggtatatgaaactcatgcttctaataaccactcagcccagagaagtgcttcttcatggctcggtcctttctgtaatggttgttccttcctcctcctccacccctccttcctctgcctctgtaattcgaggtattaccgcttccttcgctctcagaggcatcagattgtttgtcctgctgtacaagagaagc-------------------------------------------------------------------------------------------------------------------------------------------------------------------------------------------------------------------------------------------------------------------------------------------------------------------------------------------------------------------------------------------------------------------------------------------------------------------------------------------------------------------------------------------------------------------------------------------------------------------------------------------------------------------------------------------------------------------------------------------------------------------------------------------------------------------------------------------------------------------------------------------------------------------------------------------------------------------------------------------------------------------------------------------------------------------------------------------------------------------------------------------------------------------------------------------------------------------------------------------------------------------------------------------------------------------------------------------------------------------------------------------------------------------------------------------------------------------------------------------------------------------------------------------------------------------------------------------------------------
>Calliandra_bella_LPQ15696@NODE_1_length_1806_cov_252.718334
-------------------------------------------------------------------------------------------------------------------------------------------------------------------------------------------------aaa-ttcaatgctcttttagtcctatgtataagacctaatttgtgtatta----------------ctttatcaatttggtc-tttacatttagatcagaagta---------atattgaactttcattaaaaaaaacaaaaatatcgtagtacctataagctatgcctctcacacctttggtactaaaaaccactcaacccagagaaatgcttcttcatagctctgtcctttctgtaatggttgttccttcctcctcctccgccacgccttcctctgcctctgaaatttgggacatttcctcttccttcg---------------------------------------------------------------------------------------------acctctgtttcaggaactggggtcttgtcattgtcatcattgtggaaatcagctagcttctttaccgcaccaagaggaatgttgccaccgcgcccgagaccatgtattaattcttcttgtgcttgattaactagtgaagcctcatctgaattcgcaactgcaatcgcacctgccaccttgtagctgtaattcttgccatctttgacgtagtattggggcttcttcctggagccccattttgaattagaggctttttgagcattctctctattctcaattggccctgatttccccgatttcacagcatcctccaatacctcattttcttctacaccagagtccgctacactaaagcccaaatcatcaaaagagtcgtcatattcatcttcatattcatattgtgaaactagggcagcagattttaatgtgtcatttccatcccttttatccagaatactggcatcagaaaagtgatctttggatttcctcacatatcttccaagcgatgcagagcatgacaccacccttccctctgtctgttccttgctgcttaaagctgctgcagcatttgaagatatcgacaaagagtctattagtttaccttttcctttatcatttctattcacggtagtaggctgggctggttgtactacatcaagtgatcggtccaagcgatgcagatcttcatggagggttccctctaaaatcctttggataacctcttccgggttatgatcatagacttctagacatgcacttaaaaaacctttaccataatcaggaaataggtcccttatttgactgattttggactcaattatagcagtatcttcatccgtctgcaacggtttgctctccacagggtctcttgcaggttctggatccttgtaaaactctttcgaaggattcataatcccagacaaatacttgaactgttcatcatcaatgaatatccaacctgaataaaagcaactcaattacaaaacagtatgtacaagctaataattgctaatgatacaattttaactgacagatcaaaggga--aaattccatccaattaatacatgagcagaaaagttttaagccaacttgaagaattttcagcattaaacttctaccaaaaactattgtgagctcaacagataaactgatgaaagtaaaagccatactaaacttttctgcaagtaacact--------------atcatttaccattatctcgcaagctttcaacccttttcaaaatatcgtaactcttttcaatatgttgaataaatgtttccttctgctggttttcctgtaattgcagtgaaattgtattgatttctctaaatgtttgaaccaggatatcagctctaataactgggtcctccacagtggcaggaaacatttttgtagaagcaggaagagggtaactatctctgaacacttcatcactaagatagctaaagtgtaataattgccaaccaaacttcgccaatctcatctgtaacatc
>Cathormion_rhombifolium_Deighton_3618@NODE_1_length_1738_cov_128.560506
-------------------------------------------------------aaacactcgatattatttatcttacctaataaagaaattttgtatctcacgctttgttgattagtcatttaacgtgcattacattaagacgcttctcaatattatgctggatggctcttatccttcgacttaaaaaggatttttttcccccttttgagcagcaaccaaaagaacagagtatacaaataccagaaaagccacagcccttgcccaactgatcttatc-------------------------------------------------------------catttggcaaggaagaggtatatgaaactcatgcttctaataaccactcaacccagagaagtgcttcttcatggctcggtcctttctgtaatggttgttccttcctcctcctccacccctccttcctctgcctctgtaattcgaggtattaccgcttccttcgctctcagaggcatcagattgtttgccctgctgtacaagagaagcacttgactttcccccttccttccttcccctaccacctgaattccctctcccttctgtttcaggacctggggactggtcgttgtcatccttgtagaaatctgtcagcttctttaccgcagcaagaggaaggttgccaccgcgtccaagaccatatattaattcttcttgagcttgattaactagagaagcctcttctgaatttgcaactgctatcgcacctgccactttgtagctgtaattcttgccatctttgacatagtattggggctttttcctggagccccattttgaactaggggctttttgagcagtctctccagtctcagttggccccgatttccctgattttgcagtgtcccccaatacctcattttcttctacgccagagtccgctacactaaaacccaaatcatcaaaagagtcgtcatattcatcatcatattcatattgtgagactagggcagcagtttttaatgtgtctttttcatctcttttatccagaatactgccatcggacaagccagctttggatttcctcacatattttccaagtgatgtggaggatgaaaccaacgttccctctgtctgttgcttcccgctaaaagctgcagcagcatttgagggtattgacatagagtccattagtttaccttttcctttatcatttctgttcacagtagttgactgggatggttgtactatatcaagcgatctgtccaagcattgcagatcttcatggagggttccctccaaaatcctttgaataacctcttccgggttatgatcataggcttctagacatgcacctaaaaaccctttaccataatcaggaaataggtcccttatttgactgattttggactcaattatagcagcatcttcatctgtctgcaatggtttgctctcagcagggcctcttgcagactgtggatccttataaatctcttttgacgaattcataatcccagatatatactggaactgttcatcatcaatgaatatccaacctgaataaaagcaactcaatcagaaaataatacgtgcaagctaataattgctaatgagacaaacttaactgacggatcaaagtgatcaaattccatcttataaacacattagcagaaaagttttaagccaacttgaagactttacagcattaaacttctcccaaaaaccattctaagctcaacagataaactcatgaaagtaaaagccatactaaacttttctgcaagtaaaacttatgtatatgcaagatcatttacctttatctcgcaagctttcaacccttttcaaaatattgtaa---------------------------------------------------------------------------------------------------------------------------------------------------------------------------------------------------------------------------------------------------
>Hydrochorea_corymbosa2_Iganci_862@NODE_1_length_2012_cov_366.771078
ttttttttgtatcacacaaaattgaagctgttgctatccagaaaagaaggcgaagaaacactcgatattatttatcttacctaacaaagaaattttgtatatctagctttgttgattagtcatttaacatgcattacattaagacgcttctcaatattatgctggatggctcttatccttcgacttaaaaaggatattttttccccttttgagcagcaactaaaagaacagagtatgcaaataccagaaaagccacggcccttgcccacctgatcttatc-------------------------------------------------------------catttggcaaggaagaggtatatgaaacccatgcttctaataaccactcaacccagagaagtgcttcttcatggctcggtcctttctgtaatggttgttccttcctcctcctccacccctccttcctctgcctctgtaattcgaggtattaccacttccttcgctctcagaggcgtcagattgtttgtcctgctgtacaagagaagcacttgactttcccccgtccttccttcccctaccacctgaattccctctcccttctgtttcaggacctgggaactggtcgttgtcacccttgtagaaatctgtcagcttctttaccgcagcaagaggaaggttgccaccgcgtccaagaccatatattaattcttcttgagcttgattaactagggaagcctcttctgaatttgcaactgctatcgcacctgccactttgtagctgtaattcttgccatctttgacatagtattggggctttttcctggagccccattttgaattaggggctttttgagcagtctctccagtctcagttggccccgatttccctgattttgcagtgtcccccaatacctcattttcttctacgccagagtccgctacactaaaacccaaatcatcaaaagagtcgtcatattcatcttcatattcatattgtgagactagggcagcagtttttaatgtgtctttttcttctcttttatccagaatactgccatcggacaagccagctttggatttcctcacatattttccaagtgatgtggaggatgaaaccaacgttccctctgtctgttgcttcccgccaaaagctgcagcagcatttgagggtattgacatagagtctactagtttaccttttcctttatcatttctgttcacagtagttgactgggctggttgtactatatcaagcgatctgtccaagcattgcagatcttcatggagggttccctccaaaatcctttgaataacctcttccgggttatgatcataggcttctagacatgcacctaaaaaccctttaccataatcaggaaataggtcccttatttgactgattttggactcaattatagcagcatcttcatctgtctgcaatggtttgctctcagcagggcctcttgcagcctgtggatccttataaatctcttttgacgaattcataatcccagatatatactggaactgttcatcatcaatgaatatccaacctgaataaaagcaactcaatcagaaaataatacgtgcaagctaataattgctaatgagacaaacttaactgacggatcaaagtgatcaaattccatcttataaacacattagcagaaaagttttaagccaacttgaagactttacagcattaaacttctcccaaaaaccattctaagctcaacagataaactcatgaaagtaaaagccatactaaacttttctgcaagtaaaacttgtgtatatgcaagatcatttaccattatctcgcaagctttcaaccctttccaaaatattgtaactcttttcaatatgttgaacaaatgtttccttctgctggttttcctgtaattgtagtgaaactgcattgatttctctgaatgtttgaaccagaatatcagctctaat----------------------------------------------------------------------------------------------------------------------------------------
>Jupunba_abbottii_Zanoni_21220@NODE_1_length_1621_cov_196.210492
---------------------------------------------------------------------------------------------------------------------------------------------------------------------------------------------------------------tttgagcagcaactaaaagaacagagtatgcaaataccagaaaagccacggccctagcccacctgatcttatccatttggggcagaaatgcctgtatacgagttgaactctggcaagcagaaatgggcatagaacatttggcaaggaagaggtatttgaaactcatgcttctaataaccactcaacccagagaagtgcttcttcatggctcggtcctttctgtaatggttgttccttcctcctcctccacccctccttcctctgcctctgtaattcgaggtattacctcttccttcgctctcagaggcatcagattgtttgtcctgctgtacaagagaagcacttgactttcccccttccttccttcccctaccacctgaattccctctcccttctgtttcaggacctggggactggtcgttgtcatccttgtagaaatcagtcagcttctttaccgcagcaagaggaaggttgccaccgcgtccaagaccatatattaattcttcttgagcttgattaactagagaagcctcatctgaatttgcaactgctatcgcacctgccactttgtagctgtaattcttgccatctttgacatagtattggggctttttcctggagccccattttgaactaggggctttttgagcagtctctccagtctcagttggccccgatttccctgattttgcagtgtcccccaatacctcattttcttctacgccagagtccgcaacactaaaacccaaatcatcaaaagagtcgtcatattcatcttcatattcatattgtgagactagggcagcagtttttaatgtgtctttttcatctcttttatccagaatactgccatcggacaagccagctttggatttcctcacatattttccaagtgatgtggaggatgaaaccaacgttccctctgtctgttgcttcccgctaaaagctgcagcagcatttgagggtattgacatagagtctattagtttaccttttcctttatcatttctgttcacagtagttgactgggctggttgtactatatcaagcgatctgtccaagcattgcagatcttcatggagggttccctccaaaatcctttgaataacctcttccgggttatgatcatagacttctagacatgcacctaaaaacccttcaccataatcaggaaataggtcccttatttgactgatttttgactcaattatagcagcatcttcatctgtctgcaatggtttgctctccgcagggcctcttgcagactgtggatccttataaatctcttttgacgaattcataatcccagatatatactggaactgttcatcatcaatgaatatccaacctgaataaaagcaactcaatcagaaaataacatgtgcaagctaataattgctaatgagacaaacttaactgacggatcaaagtgatcaaattccaccttataaacacatgagcagaaaagttttaagccaacttgaagactttacaacattaaacttctcccaaaaaccattctaagctcaacagataaactcatgaaagtaaaagccatactaaacttttctgcaagtaaaacttgtgtatatgcaagatcatttaccattatctcgcaagc-----------------------------------------------------------------------------------------------------------------------------------------------------------------------------------------------------------------------------------------------------------------------------
>Jupunba_asplenifolia_Ekman_6383@NODE_1_length_1450_cov_79.352513
----------------------------------------------------------------------------------------------------------------------------------------------------------------------------------------------------------------------------------------------------------------------------cctgatcttatccatttggggcagaaatgcctttatacgagttgaactctggcaagcagaaatgggcatagaacatttggcaaggaagaggtatatgaaactcatgcttctaataaccactcaacccagagaagtgcttcttcatggctcggtcctttctgtaatggttgttccttcctcctcctccacccctccttcctctgcctctgtaattcgaggtattacctcttccttcgttctcagaggcatcagattgtttgtcctgctgtacaagagaagcacttgactttcccccctccttccttcccctaccacctgaattccctctcccttctgtttcaggacctggggactggtcgttgtcatccttgtagaaatctgtcagcttctttaccgcagcaagaggaaggttgccaccgcgtccaagaccatatattaattcttcttgagcttgattaactagagaagcctcatctgaatttgcaactgctatcgcacctgccactttgtagctgtaattcttgccatctttgacatagtattggggctttttcctggagccccattttgaactaggggctttttgagcagtctctccagtctcagttggcccc---------gattttgcagtgtcccccaatacctcattttcttctacgccagagtccgcaacactaaaacccaaatcatcaaaagagtcgtcatattcatcttcatattcatattgtgagactagggcagcagtttttaatgtgtctttttcatctcttttatccagaatactgccatcggacaagccagctttggatttcctcacatattttccaagtgatgtggaggatgaaaccaacgttccctctgtctgttgcttcccgctaaaagctgcagcagcatttgagggtattgacatagagtctattagtttaccttttcctttatcatttctgttcacagtagttgactgggctggttgtactatatcaagcgatctgtccaagcattgcagatcttcatggagggttccctccaaaatcctttgaataacctcttccgggttatgatcatagacttctagacatgcacctaaaaacccttcaccataatcaggaaataggtcccttatttgactgatttttgactcaattatagcagcatcttcatctgtctgcaatggtttgctctccgcagggcctcttgcagaccgtggatccttataaatctcttttgacgaattcataatcccagatatatactgaaactgttcatcatcaatgaatatccaacct-aataaaagcaactcaatcagaaaataacatgtgcaagctaataattgctaatgagacaaacttaactgacggattaaagtgatcaaattccatcttataaacacatgagcagaaaagttttaagccaacttgaagactttacaacattaaacttctcccaacaaccattc---------------------------------------------------------------------------------------------------------------------------------------------------------------------------------------------------------------------------------------------------------------------------------------------------------------------------------------------------------------------------------
>Jupunba_barbouriana_Iganci_847@NODE_1_length_1894_cov_289.984040
--------------------------------------------------------------------tatttatcttacctaacaaagaaattttgtatctctagctttgttgattagtcatttaacatgcattacattaagacgcttctcaatattatgctggatggctcttatccttcgacttaaaaaggatattttttccccttttgagcagcaactaaaagaacagagtatgcaaataccagaaaagccacggcccttgcccacctgatcctatccatttggggcagaaatgcctgtattcgagttgaactctgccaagcagaaatgggcatagaacatttggcaaggaagaggtatatgaaattcatgcttctaataaccactcaacccagagaagtgcttcttcatggctcggtcctttctgtaatggttgttccttcctcctcctccacccctccttcctctgcctctgtaattcgaggtattatctcttccttcgctctcagaggcatcagattgtttgtcctgctgtacaagagaagcacttgactttcccccttccttccttcccctaccacctgaattccctctcccttctgtttcaggacctggggactggtcattgtcatccttgtagaaatctgtcagcttctttaccgcagcaagaggaaggttgccaccgcgtccaagaccatatattaattcttgttgagcttgattaactagagaagcctcatctgaatttgcaactgctatcgcacctgccactttgtagctgtaattcttgccatctttgacatagtattggggctttttcctggagccccattttgaactaggggctttttgagcagtctctccagtctcagttggccccgatttccctgattttgcagtgtcccccaatacctcattttcttctacgccagagtccgcaacactaaaacccagatcatcaaaagagtcgtcatattcatcttcatattcatattgtgagactagggcagcagtttttaatgtgtctttttcatctcttttatccagaatactgccatcggacaagccagctttggatttcctcacatattttccaagtgatgcggaggatgacaccaacgttccctctgtctgttgcttcccactaaaagctgcagcagcatttgagggtattgacatagagtctactagtttaccttttcctttaccatttctgttcacagtagttgactgggctggttgtactatatcaagcgatctgtccaagcattgcagatcttcatggagggttccctccaaaatcctttgaataacctcttccgggttatgatcatagacttctagacatgcgcctaaaaaccctttaccataatcaggaaataggtcccttatttgactgattttggactcaattatagcagcatcttcatctgtctgcaatggtttgctctccgtagggcctcttgcagactgtggatccttataaatctcttttgacgaattcataatcccagatatatagtggaactgttcatcatcaatgaatatccaacctgaataaaagcaactcaatcagaaaataacatgtgcaagctaaaaattgctaatgagacaaacttaactgacggatcaaagtgatcaaattccatcttatgaacacatgagcagaaaagttttaagccaacttgaagactttacagcattaaacttctcccaaaaaccattctaagctcaacagataaactcatgaaagtaaaagccatactaaacttttctgcaagtaaaacttgtgtatatgcaagatcatttaccattatctcgcaagctttcaaccctttccaaaatattgtaactcttttcaatatgttgaacaaatgtttccctctgctggttttcctgtaattgtagtgaaactgcattgatttctctaaatgtttgaaccagaatatcagctctaata---------------------------------------------------------------------------------------------------------------------------------------
>Jupunba_brachystachya_Lima_7438@NODE_1_length_2286_cov_171.961068
ttttttttgtatcatacaaaattgaagctgttgctatccagaaaagaaggcgaagaaacactcgatattatttatcttacctgacaaagaaattttgtatctctagctttgttgattagtcatttaacatgcattacattaagacgcttctcaatattatgctggatggctcttatccttcgacttaaaaaggatatttcccccccttttaagcagcaactaaaagaacagagtatgcaaataccagaaaagccacggcccttgcccacctgatcttatccatttggggcagaaatgcctgtatacgagttgaactctgccaagcag-aatgggcatagaacatttggcaaggaagaggtatatgaaactcatgcttctaaaaaccactcaacccagagaagtgcttcttcatggctcggtcctttctgtaatggttgttccttcctcctcctccacccctccttcctctgcctctgtaattcgaggtattacctcttccttcgctctcagaggcatcagattgtttgtcctgctgtacaagagaagcacttgactttcccccttccttccttcctctaccacctgaattccctctcccttctgtttcaggacctggggactggtcgttgtcatccttgtagaaatctgtcagcttctttaccgcagcaagaggaaggttgccaccgcgtccaagaccatatattaattcttcttgagcttgattaactagagaagcctcatctgaatttgcaactgctatcgcacctgccactttgtagctgtaattcttgccatctttgacatagtattggggctttttcctggagccccattttgaactagggcctttttgagcagtctctccagtctcagttggccccgatttccctgattttgcagtgtcccccaatacctcattttcttctacgccggagtccgcaacactaaaacccaaatcatcaaaagagtcgtcatattcatcttcatattcatattgtgagactagggcagcagtttttaatgtgtctttttcatctcttttatccagaatactgccatcggacaagccagctttggatttcctcacatattttccaagtgatgtgggggatgaaaccaacgttccctctgtctgttgcttcccgctaaaagctgcagcagcatttgagggtattgacatagagtctattagtttaccttttcctttatcatttctgttcacagtagttgactgggctggttgtactacatcaagcgatctgtccaagcattgcagatcttcatggagggttccctccaaaatcctttgaataacctcttccgggttatgatcatagacttctagacatgcacctaaaaaccctttaccataatcaggaaataggtcccttatttgactgattttggactcaattatagcagcatcttcatctgtctgcaatggtttgctctccgcagggcctcttgcagactgtggatccttataaatctcttttgacgaattcataatcccagatatatactggaactgttcatcatcaatgaatatccaacctgaataaaagcaactcaatcagaaaataatatgtgcaagctaataattgctaatgagacaaacttaactgacggatcaaagtgatcaaattccatcttataaacacatgagcagaaaagttttaagccaacttgaagactttacagcattaaacttctcccaaaaaccattctaagctcaacagataaactcatgaaagtaaaagccatactaaacttttctgcaagtaaaacttgtgtatatgcaagatcatttaccattatctcgcaagctttcaaccctttccaaaatattgtaactcttttcaatatgttgaacaaatgtttccttctgctggttttcctgtaattgtagtgaaacagcattgatttctctaaatgtttgaaccagaatatcagctctaataactgggtcctccacagtggcaggaaacatttttgtagcagcaggaagagggtaactatctctgaacacttcatcactaagatagctaaagtgtaataattgccaaccaaacttcgccaatctcatctgtaacatc
>Jupunba_cochleata_Bonadeu_673@NODE_1_length_2346_cov_175.237550
ttttttttgtatcatacaaaattgaagctgttgctatccagaaaagaaggcgaagaaacactcgatattatttatcttacctaacaaagaaattttgtatctctagctttgttgattggtcatttaacatgcattacattaagacgcttctcaatattatgctggatggctcttatccttcgacttaaaaaggatattttttccccttttcagcagcaactaaaagaacagagtatgcaaataccagaaaagccacggcccttgcccacctgatcttattcatttggggcagaaatgcctgtatacgagttgaactctgccaagcagaaatggccatagaacatttggcaaggaagaggtatatgaaactcatgcttctaataaccactcaacccagagaagtgcttcttcatggctcggtcctttctgtaatggttgttccttcctcctcctccacccctccttcctctgcctctgtaattcgaggtattacctcttccttcgctctcagaggcatcagattgtttgtcctgctgtacaagagaagcacttgactttcccccctccttccttcccctaccacctgaattccctctcccttctgtttcaggacctggggactggtcgttgtcatccttgtagaaatctgtcagcttctttaccgcagcaagaggaaggttgccaccgcgtccaagaccatatattaattctgcttgagcttgattaactagagaagcctcatctgaatttgcaactgctatcgcacctgccactttgtagctgtaattcttgccatctttgacatagtattggggctttttcctggagccccattttgaactaggggctttttgagcagtctctccagtgtcagttggccccgatttccctgattttgcagtgtcccccaatacctcattttcttctacgccagagtccgcaacactaaaacccaaatcatcaaaagagtcgtcatattcatcttcatattcatattgtgagactagggcagcagtttttaatgtgtctttttcatctcttttatccagaatactgccatcggacaagccagctttggatttcctcacatattttccaagtgatatggaggaagaaaccaacgttccctctgtctgttgcttcccgctaaaagctacagcagcatttgagggtattgacatagcgtctaatagtttaccttttcctttatcatttctgttcacagtagttgactgggctggttgtactatatcaagcgatctgtccaagcattgcagatcttcatggagggttccctccaaaatcctttgaataacctcctccgggttatgatcatagacttctagacatgcacctaaaaaccctttaccataatcaggaaataggtcccttatttgactgattttggactcaattatagcagcatcttcatctgtctgcaatggtttgctctccgcagggcctcttgcagaatgtggatccttacaaatctcttttgacgaattcataatcccagatatatactggaactgttcatcatcaatgaatatccaacctgaataaaagcaactcaatcagaaaataatatgtgcaggctaataattgctaatgagacaaacctaactaacggatcaaagtgatcaaattccatcttataaacacataagcagaaaagttttaagccaacttgaagactttacagcattaaacttctcccaaaaaccattctaagctcaacaggtaaactcatgaaagtaaaagccataataaacttttctgcaagtaaaacttgtgtatatgcaagatcatttaccattatctcgcaagctttcaaccctttccaaaatattgtaactcttttcaatatgttgaacaaatgtttccttctgctggttttcctgtaattgtagtgaaactgcattgatttctctaaatgtttgaaccagaatatcagctctaataactgggtcctccacagtggcaggaaacatttttgtagcagcaggaagagggtaactatctctgaacacttcatcactaagatagctaaagagtaataattgccaaccaaacttcgccaatctcatctgtaacatc
>Jupunba_commutata_Maguire_46145@NODE_1_length_2232_cov_166.234339
tttttttggtatcatacaaaattgaagctgttgctatccagaaaagaaggcgacgaaacactcgatattatttatcttacctaacaaagaaattttgtatctctagctttgttgattagtcatttaacatgcattacattaagacgcttctcaatattatgccggatggctcttatccttcgactt-aaaaggatattttttccccttttgagcagcaactaaaagaacagagcatgcaaataccagaaaagccacggcccttgcccacctgatcctatccatttggggcagaaatgcctgtattcgagttgaactctgccaagcagaaatgggcatagaacattcggcaaggaagaggtatatgaaattcatgcttctaataaccactcaacccagagaagtgcttcttcatggctcggtcctttctgtaatggttgttccttcctcctcctccacccctccttcctctgcctctggaattcgaggtattatctcttccttcgctctcagaggcatcagattgtttgtcctgctgtacaagagaagcacttgactttcccccttccttccttcccctaccacctgaattccctctcccttctgtttcaggacctggggactggtcgttgtcatccttgtagaaatctgtcagcttctttaccgcagcaagaggaaggttgccaccgcgtccaagaccatatattaattcttgttgagcttgattaactagagaagcctcatctgaatttgcaactgctatcgcacctgccactttgtagctgtaattcttgccatctttgacatagtattggggctttttcctggagccccattttgaactaggggctttttgagcagtctctccagtctcagttggccccgatttccctgattttgcagtgtcccccaatacctcattttcttctacgccagagtccgcaacactaaaacccaaatcatcaaaagagtcgtcatattcatcttcatattcatattgtgagacaagggcagcagtttttaatgtgtctttttcatctcttttatccagaatactgccatcggacaagccagctttggatttcctcacatattttccaagtgatgcggaggatgaaaccaacgttccctctgtctgttgcttcccgctaaaagctgcagcagcatttgagggtattgacatagagtctactagtttaccttttcctttaccatttctgttcacagtagttgactgggctggttgtactatatcaagcgatctgtccaagcattgcagatcttcatggagggttccctccaaaatcctttgaataacctcttccgggttatgatcatagacttctagacatgcacctaaaaaccctttaccataatcaggaaataggtcccttatttgactgattttggactcaattatagcagcatcttcatctgtctgcaatggtttgctctccgcagggcctcttgcagactgtggatccttataaatctcttttgacgaattcataatcccagatatatagtggaactgttcatcatcaatgaatatccaacctgaataaaagcaactcaatcagaaaataacatgtgcaagctaataattgctaatgagacaaacttaactgacggatcaaagtgatcaaattccaccttataaacacatgagcagaaaagttttaagccaacttgaagactttacagcattaaacttctcccaaaaaccattctaagctcaacagataaactcatgaaagtaaaagccatactaaacttttctgcaagtaaaacttgtgtatatgcaagatcatttaccattatctcgcaagctttcaaccctttccaaaatattgtaactcttttcaatatgttgaacaaatgtttccctctgctggttttcctgtaattgtagtgaaactgcattgatttctctaaatgtttgaaccagaatatcagctctaatacctgggtcctccacagtggcaggaaacatttttgtagcagcgggaagagggtaactatctctgaacacttcatcactaagatagctaaagtgtaataattggcaaccaaacttcaccaatctcatctgtaacatc
>Jupunba_filamentosa_Lima_7487@NODE_1_length_2018_cov_180.463679
--------------------------------------------------------------------------------------aagaaattttgtatctctagctttgttgattagtcatttaacatgcattacattaagacacttctcaatattacgctggatggctcttatccttcgacttaaaaaggacatttcccccccttttaagcagcaactaaaagaacagagtatgcaaataccagaaaagccacggcccttgcccacctgatcttatccatttggggcagaaatgcctgtatacgagttgaactctgccaagcag-aatgggcatagaacatttggcaaggaagaggtatatgaaactcatgcttctaataaccactcaacccagagaagtgcttcttcatggctcggtcctttctgtaatggttgttccttcctcctcctccacccctccttcctctgcctctgtaattcgaggtattacctcttccttcgctctcagaggcatcagattgtttgtcctgctgtacaagagaagcacttgactttcccccttccttccttcccctaccacctgagttccctctcccttctgtttcgggacctggggactggtcgttgtcatccttgtagaaatctgtcagcttctttaccgcagcaagaggaaggttgccaccgcgtccaagaccatatattaattcttcttgagcttgattaactagagaagcctcatctgaatttgcaactgctatcgcacctgccactttgtagctgtaattcttgccatctttgacatagtattggggctttttcctggagccccattttgaactaggggctttttgggcagtctctccagtctcagttggccccgatttccctgattttgcagtgtcccccaatacctcattttcttctacgccagagtccgcaacactaaaacccaaatcatcaaaagagtcgtcatattcatcttcatattcatattgtgagactagggcagcagtttttaatgtgtctttttcatctcttttatccagaatactgccatcggacaagccagctttggatttcctcacatattttccaagtgatgtggaggatgaaaccaacgttccctctgtctgttgcttcccgctaaaagctgcagcagcatttgagggtattgacatagagtctattagtttaccttttcctttatcatttctgttcacagtagttgactgggctggttgtactacatcaagcgatctgtccaagcattgcagaccttcatggagggttccctccaaaatcctttgaataacctcttccgggttatgatcatagacttctagacatgcacctaaaaaccctttaccataatcaggaaataggtcccttatttgactgattttggactcaattatagcagcatcttcatctgtctgcaatggtttgctctccgcagggcctcttgcagactgtggatccttataaatctcttttgacgaattcataatcccagatatatactggaactgttcatcatcaatgaatatccaacctgaataaaagcaactcaatcagaaaataatatgtgcaagctaataattgctaatgagacaaacttaactgacggatcaaagtgatcaaattccatcttataaacacatgagcagaaaagttttaagccaacttgaagactttacagcattaagtttctcccaaaaaccattctaagctcaacagataaactcatgaaagtaaaagccatactaaacttttctgcaagtaaaacttgtgtatatgcaagatcatttaccattatctcgcaagctttcaaccctttccaaaatattgtaactcttttcaatatgttgaacaaatgtttccttctgctggttttcctgtaattgtagtgaaactgcattgatttctctaaatgtttgaaccagaatatcagctctaataactgggtcctccacagtggcaggaaacatttttgtagcagcaggaggagggtaactatctctgaacacttcatcactaagatagctaaagtgtaataattgccaaccaaacttcgccagtctcatctgtaacatc
>Jupunba_langsdorfii_Ribeiro_728@NODE_1_length_2217_cov_159.221495
ttttttttgtatcatacaaaattgaagctggtgctatccagaaaagaaggcgaagaaacactcgatattatttatcttacctaacaaagaaattttgtatctctagctttgttgattggtcgtttaaaatgcattacattaagacgcttctcaatattatgctggatggctcttatccttcgacttaaaaggaatttttttgccccttttgagcagcaactaaaagaacagagtatgcaaataccagaaaagccacggccctagcccacctgatcttatccatttggggcagaaatgcctgtatacgagttgaactctggcaagcagaaatgggcatagaacatttggcaaggaagaggtatatgaaactcatgcttctaataaccactcaacccagagaagtgcttcttcatggctcggtcctttctgtaatggttgttccttcctcctcctccacccctccttcctctgcctctgtaattcgaggtattacctcttccttcgctctcagaggcatcagattgtttgtcctgctgtacaagagaagcacttgactttcccccttccttccttcccctaccacctgaattccctctcccttctgtttcaggacctggggactggtcgttgtcatccttgtagaaatctgtcagcttctttaccgcagcaagaggaaggttgccaccgcgtccaagaccatatattaattcttgttgagcttgattaactagagaagcctcatctgaatttgcaactgctatcgcacctgccactttgtagctgtaattcttgccatctttgacatagtattggggctttttcctggagccccattttgaactaggggctttttgagcagtctctccagtcacagttggccccgatttccctgattttgcagtgtcccccaatacctcattttctactacgccagagtccgcaacactaaaacccaaatcatcaaaagagtcgtcatattcatcttcatattcatattgtgagaccagggcagcagtttttaatgtgtctttttcatctcttttatccagaatactgccatcggacaagccagctttggatttcctcacatattttccaagtgatgtggaggatgaaaccaacgttccctctgtctgttgcttcccgctaaaagctgcagcagcatttgagggtattgacatagagtctattagtttaccttttcctttatcatttctgttcacagtagttgactgggctggttgtactatatcaagcgatctgtccaagcattgcagatcttcatggagggttccctccaaaatcctttgaataacctcttccgggttatgatcatagacttctagacatgcacctaaaaacccttcaccataatcaggaaataggtcccttatttgactgatttttgactcaattatagcagcatcttcatctgtctgcaatggtttgccctccgcagggcctcttgcagactgtggatccttataaatctcttttgacaaattcataatcccagatatatactggaactgttcatcatcaatgaatatccaacctgaataaaagcaactcaatcagaaaataacatgtgcaagctaataattgctaatgagacaaacttaactgacggatcaaagtgatcaaattccatcttataaacacacgagcagaaaagttttaagccaacttgaagactttacagcattaaacttctcccaaaaaccattctaagctcaacagataaactcatgaaagtaaaagccatactaaacttttctgcaagtaaaacttgtgtatatgcaagatcatttaccattatctcgcaagctttcaaccctttccaaaatattgtaactcttttcaatatgttgaacaaatgtttccttctgctggttttcctgtaattgtagtgaaactgcattgatttctctaaatgtttgaaccagaatatcagctctaataactgggtcctccacagtggcaggaaacatttttgtagcagcaggaagagggtaactatctctgaacacttcatcactaagatagctaaagtgtaataattgccaaccaaacttcgccaatctcatctgtaacatc
>Jupunba_longipedunculata_Cardona_2682@NODE_1_length_1702_cov_211.464615
---------------------------------------------------------------------------------------------------------------------------------------------agacgcttctcaatattatgctggatggctcttatccttcgacttaaacaggataatttttccccttttgagcagcaactaaaagaacagagtatgcaaataccacaaaagccacggcccttgcccacctgatcttatccatttagggcagaaatgcctgtatacgagttgaactctgccaagcagaaatgggcatagaacatttggaaaggaagaggtatatgaaactcatgcttctaataaccactcaacccagagaagtgcttcttcatggctcggtcctttctgtaatggttgttccttcctcctcctccacccctccttcctctgcctctgtaattcgaggtattatctcttccttcgctctcagaggcatcagattgtttgtcctgctgtacaagagaagcacttgactttcccccttccttccttcccctaccacctgaattccctctcccttctgtttcaggacctggggactggtcgttgtcatccttgtagagatctgtcagcttctttaccgcagcaagaggaaggttgccaccgcgtccaagaccatatattaattcttgttgagcttgattaaccagagaagcctcatctgaatttgcaactgctatcgcacctgccactttgtagctgtaattcttgccatctttgacatagtattggggctttttcctggagccccattttgaactaggggcttttggagcagtctctccagtctcagttggccccgatttccctgattttgcagtgtcccccaatacctcattttcttctacgccagagtccgcaacactaaaacccaaatcatcaaaagagtcgtcatattcatcttcatattcatattgtgagactagggcagcagtttttaatgtgtctttttcatctcttttatccagaatactgccatcggacaagccagctttggatttcctcacatattttccaagtgatatggaggatgaaaccaacgttccctccgtctgctgcttcccgctaaaagctgcagcagcatttgagggtattgacatagagtctactagtttaccttttcctttatcatttctgttcacaggagttgactgggctggttgtactatatcaagcgatctgtccaagcattgcagatcttcatggagggttccctccaaaatcctttgaataacctcttccgggttatgatcatagacttctagacatgcacctaaaaaccctttaccataatcaggaaataggtcccttatttgactgattttggactcaattatagcagcatcttcatctgtctgcaatggtttgctctccgcagggcctcttgcagactgtggatccttataaatctcttttgacgaattcataatcccagatatatactggaactgttcatcatcaatgaatatccaacctgaataaaagcaactcaatcagaaaataacatgtgcaagctaataattgctaatgagacaaacttaactgacggatcaaagtgatcaaattccatctcataaacacatgagcagaaaagttttaagccaacttgaagactttccagcattaaacttctcccaaaaaccattctaagctcaacagataaactcatgaaagtaaaagccatactaaacttttctgcaagtaaaacttgtgtatgtgcaagatcatttaccattatctcgcaagctttcaaccctttc----------------------------------------------------------------------------------------------------------------------------------------------------------------------------------------------------------------------------------------------------------------
>Jupunba_microcalyx_Iganci_855@NODE_1_length_1863_cov_294.619821
-----------------------------------------------------------------------------------------------------------------------------------------------------------------------------------------------------------------------------------------------------------------------------------------------------------------------------------------------------------------------tatatgaaactcatgcttctaataaccactcaacccagagaagtgcttcttcatggctcggtcctttctgtaatggttgttccttcctcctcctccacccctccttcctctgcctctgtaattcaaggtattacctcttccttcgctctcagaggcatcagattgtttgtcctgctgtacaagagaagcacttgactttcccccttccttccttcccctaccacctgaattccctctcccttctgtttcaggacctggggactggtcgttgtcatccttgtagaaatctgtcagcttctttaccgcagcaagaggaaggttgccaccgcgtccaagaccatatattaattcttgttgagcttgattaactagagaagcctcatctgaatttgcaactgctatcgcacctgccactttgtagctgtaattcttgccatctttgacatagtattggggctttttcctggagccccattttgaactaggggctttttgagcagtctctccagtctcagttggccccgatttccctgattttgcagtgtcccccaatacctcattttcttctacgccagagtccgcaacactaaaacccaaatcatcaaaagagtcgtcatattcatcttcatattcatattgtgagactagggcagcagtttttaatgtgtctttttcatctcttttatccagaatactgccatcggacaagccagctttggatttcctcacatattttccaagtgatgcggaggatgaaaccaatgttccctctgtctgttgcttcccgctaaaagctgcagcagcatttgagggtattgacatagagtctattagtttaccttttcctttatcatttctgttcacagcagttgactgggctggttgtactatatcaagcgatctgtccaagcattgcagatcttcatcgagggttccctccaaaatcctttgaataacctcttccgggttatgatcatagacttctagacatgcacctaaaaaccctttaccataatcaggaaataggtcccttatttgactgattttggactcaattatagcagcatcttcatctgtctgcaatggtttgctctccgcagggcctcttgcagactgtggatccttataaatctcttttgacgaattcataatcccagatatatactggaactgttcatcatcaatgaatatccaacctgaataaaagcaactcaatcagaaaataatatgtgcaagctaataattgctaatgagacaaacttaactaatggatcaaagtgatcaaattccatcttataaacacatgagcagaaaagttttaagccaacttgaagactttacagcattaaacttctcccaaaaaccattctaagctcaacagataaactcatgaaagtaaaagccatactaaacttttctgcaagtaaaacttgtgtatatgcaagatcatttaccattatctcgcaagctttcaaccctctccaaaatattgtaactcttttcaatatgttgaacaaatgtttccttctgctggttttcctgtaattgtagtgaaactgcattgatttctctaaatgtttgaaccagaatatcagctctaataactgggtcctccacagtggcaggaaacatttttgtagcagcaggaagagggtaactatctctgaacacttcatcactaagatagctaaagtgtaataattgccaaccaaacttcgccaatctcatctgtaacaac
>Jupunba_trapezifolia_Simon_1600@NODE_1_length_2232_cov_253.928342
ttttttttgtatcatacaaaattgaagctgttgctatccagaaaagaaggcgacgaaacactcgatattatttatcttacctaacaaagaaattttgtatctctagctttgctgattagtcatttaacatgcattacattaagacgcttctcaatattatgctggatggctcttatccttcgacttaaaaaggatattttttccccttttgagcagcaactaaaagaacagagtatgcaaataccagaaaagccacggcccttgctcacctgatcctatccatttggggcagaaatgcctgcattcgagttgaactctgccaagcagaaatgggcatagaacatttggcaaggaagaggtatatgaaattcatgcttctaataaccactcaacccagagaagtgcttcttcatggctcggtcctttctgtaatggttgttccttcctcctcctccacccctccttcctctgcctctgtaattcgaggtattatctcttccttcgctctctgaggcatcagattgtttgtcctgctgtacaagagaagcacttgactttcccccttccttccttcccctaccacctgaattccctctcccttctgtttcaggacctggggactggtctttgtcatccttgtagaaatctgtcagcttctttactgcagcaagaggaaggttgccaccgcgtccaagaccatatattaattcttgttgagcttgattaactagagaagcctcatctgaatttgcaactgctatcgcacctgccactttgtagctgtaattcttgccatctttgacatagtattggggctttttcctggagccccatttggaactaggggctttttgagcagtctctccagtctcagttggccccgatttccctgattttgcagtgtcccccaatacctcattttcttctacgccagagtccgcaacactaaaacccaaatcatcaaaagagtcgtcatattcatcttcatattcatattgtgagactagggcagcagtttttaatgtgtctttttcatctcttttatccagaatactgccatcggacaagccagctttggatttcctcacatattttccaagtgatgcggaggatgaaaccaacgttccctctgtctgttgcttcccgctaaaagctgcagcagcatttgagggtattgacatagagtctactagtttaccttttcctttaccatttctgttcacagtagttgactgggctggttgtactatatcaagcgatctgtccaagcattgcagatcttcatggagggttccctccaaaatcctttgaataacctcttccgggttatgatcatagacttctagacatgcacctaaaaaccctttaccataatcaggaaataggtcccttatttgactgattttggactcaattatagcagcatcttcatctgtctgcaatggtttgctctccgcagggcctcttgcagactgtggatccttataaatctcttttgacgaattcataatcccagatatatagtggaactgttcatcatcaatgaatatccaacctgaataaaagcaactcaatcagaaaataacatgtgcaagctaataattgctaatgagacaaacttaactgacggatcaaagtgatcaaattccatcttataaacacatgagcagaaaagttttaagccaacttgaagactttacagcattaaacttctcccaaaaaccattctaagctcaacagataaactcatgaaagtaaaagccatactaaacttttctgcaagtaaaacttgtgtatatgcaagatcatttaccattatctcgcaagctttcaaccctttccaaaatattgtaactcttttcaatatgttgaacaaatgtttccctctgctggttttcctgtaattgtagtgaaactgcattgatttctctaaatgtttgaaccagaatatcagctctaataactgggtcctccacagtggcaggaaacatttttgtagcagcaggaagagggtaact-------------------------------------------------------------------------------
>Jupunba_villosa_Borges_423@NODE_1_length_2147_cov_213.927053
ttttttttgtatcatacaaaattgaagctgttgctatccagaaaagaaggcgaagaaacactcgatattatttatcttacctgacaaagaaattttgtatctctagctttgttgattagtcatttaacatgcattacattaagacgcttctcaatattatgctggatggctcttatccttcgacttaaaaaggatatttcccccccttttaagcagcaactaaaagaacagagtatgcaaataccagaaaagccacggcccttgcccacctgatcttatccatttggggcagaaatgcctgtatacgagttgaactctgccaagcag-aatgggcatagaacatttggcaaggaagaggtatatgaaactcatgcttctaataaccactcaacccagagaagtgcttcttcatggctcggtcctttctgtaatggttgttccttcctcctcctccacccctccttcctctgcctctgtaattcgaggtattacctcttccttcgctctcagaggcatcagattgtttgtcctgctgtacaagagaagcacttgactttcccccttccttccttcctctaccacctgaattccctctcccttctgtttcaggacctggggactggtcgttgtcatccttgtagaaatctgtcagcttctttaccgcagcaagaggaaggttgccaccgcgtccaagaccatatattaattcttcttgagcttgattaactagagaagcctcatctgaatttgcaactgctatcgcacctgccactttgtagctgtaattcttgccatctttgacatagtattggggctttttcctggagccccattttgaactaggggctttttgagcagtctctccagtctcagttggccccaatttccctgattttgcagtgtcccccaatacctcattttcttctacgccagagtccgcaacactaaaacccaaatcatcaaaagagtcgtcatattcatcttcatattcatattgtgagactagggcagcagtttttaatgtgtctttttcatctcttttatccagaatactgccatcggacaagccagctttggatttcctcacatattttccaagtgatgtggaggatgaaaccaacgttccctctgtctgttgcttcccgctaaaagctgcagcagcatttgagggtattgacatagagtctattattttaccttttcctttatcatttctgttcacagtaggtgactgggctggttgtactacatcaagcgatctgtccaagcattgcagatcttcatggagggttccctccaaaatcctttgaataacctcttccgggttatgatcatagacttctagacatgcacctaaaaaccctttaccataatcaggaaataggtcccttatttgactgattttggactcaattatagcagcatcttcatctgtctgcaatggtttgctctccgcagggcctcttgcagactgtggatccttataaatctcttttgacgaattcataatcccagatatatactggaattgttcatcatcaatgaatatccaacctgaataaaagcaactcaatcagaaaataatatgtgcaagctaataattgctaatgagacaaacttaactgacggatcaaagtgatcaaattccatcttataaacacatgagcagaaaagttttaagccaacttgaagactttacagcattaaacttctcccaaaaaccattctacgctcaacagataaactcatgaaagtaaaagccatactaaacttttctgcaagtaaaacttgtgtatatgcaagatcatttaccattatctcgcaagctttcaaccctttccaaaatattgtaactcttttcaatatgttgaacaaatgtttccttctgctggttttcctgtaattgtagtgaaactgcattgatttctctaaatgtttgaaccagaatatcagctctaataactgggtcctccacagtggcaggaaacatttttgtagcagcaggaagagggtaactatctctgaacacttcatcactaagatagctaaagtgtaataattgcc--------------------------------
>Punjuba_killipii_Palodorios_6252@NODE_1_length_1662_cov_84.642271
---------------------------------------------------------------------------------------------------------------------------------------------------------------------------cttatccttcgacttaaaaaggatattttttcaccttttgagcagcaacttaaagaacagagtatgcaaataccagaaaagccacggccattgcccacctgatc-tatccatttggggcagaaatgcctgtatacgagttgaactctgccaagaagaaatgggcatagaacattaggcaaggaagaggtatatgaaactcatgcttctaataaccactcaacccagagaagtgcttcttcatggctcggtcctttctgtaatggttgttccttcctcctcctccacccctccttcctctgcctctgtaattcgaggtattacctcttccttcgctctcagaggcatcagattgtttgtcctgctgtacaagagaagcacttgactttcccccttccttccttcccctaccacccgaattccctctcccttcagtttcaggacctggggactggtccttgtcatccttgtagaaatctgtcagcttccttaccgcagcaagaggaaggttgccaccgcgtcctagaccatatattaattcttcttgagcttgattaactagagaagcctcatctgaatttgcaactgctatcgcacctgccactttgtagctgtaattcttgccatctttgacatagtattggggctttttcctggagccccattttgaactaggggctttttgagcagtctctccagtctcagttggccccgatttcaatgattttgcagtgtcccccaatacctcattttcttctacgccagagtccgctacactaaaacccaaatcatcaaaagagtcgtcatattcatcttcatattcatattgtgagactagggcagcagtttttaatgtgtctttttcatctcttttatccagaatactaccatcggacaagccagctttggatttcctcacatattttccaagtgatgtggcggatgaaaccaacgttccctctgtctgttgcttcccgctaaaagctgcagcagcatttgagggtaatgacatagagtctattagtttaccttttcctttatcatttctgttcacagtagttgactgggctggttgtactatatcaagcgatctgtccaagcattgcagatcttcatggagggttccctccaaaatcctttgaataacctcttccgggttatgatcatagacttctagacatgcacctaaaaaccctttaccacaatcaggaaataggtcccttatttgactgattttggactcagttatagcagcatcttcatccgtctgcaacggtttgctctccgcagggcctcttgcagactgtggatccttataaatctcttttgacgaattcataatcccagatatatactggaactgttcatcatcaatgaatatccaacctgaataaaagcaactcaatcagaaaatcatatgtgcaagctaataattgctaatgagacaaacttaactgacgaatcaaagtgatcaaattccatcttataaacacatgagcagaaaagttttaagccaacttgaagactttacagcattaaacttctccgaaagaccattctaagctcaacagataaactcatgaaagtaaaagccatactaaacttttctgcaagtaaaacttgtgtatatgcaagatcatttaccattatctcgcaagctttcaa-----------------------------------------------------------------------------------------------------------------------------------------------------------------------------------------------------------------------------------------------------------------------
>Punjuba_lehmannii_Escobar_7465@NODE_1_length_2105_cov_134.449211
-------------atacaaaattgaagctgttgctatccagaaaagaaggcgaagaaacactcgatattatttatcttaccaaacaaagaaattttgtatctctagctttgttgattagtcatttaacatgcattacattaagatgcttctcaatattatgctggatggctcttatccttcgacttaaaaaggatatttttcccccttttgagcagcaacttaaagaacagagtatgcaaataccagaaaagccacggccattgcccacctgatcttatccatttggggcagaaatgcctgtatacgagttgaactctgccaagaagaaatgggcaaagaacatttggcaaggaagaggtatatgaaactcatgcttctaataaccactcaacccagagaagtgcttcttcatggctcggtcctttctgtaatggttgttccttcctcctcctccacccctccttcctctgcctctgtaattcgaggtattacctcttccttcgctctcagaggcatcagattgtttgtcctgctgtacaagagaagcacttgactttcccccttccttccttcccctaccacccgaattccctctcccttcagtttcaggacctggggactggtccttgtcatccttgtagaaatctgtcagcttccttaccgcagcaagaggaaggttgccaccgcgtcctagaccatatattaattcttcttgagcttgattaactagagaagcctcatctgaatttgcaactgctatcgcacctgccactttgtagctgtaattcttgccatctttgacatagtattggggctttttcctggagccccattttgaactaggggctttttgagcagtctctccagtctcagttgaccccgatttcaatgattttgcagtgtcccccaatacctcattttcttctacgccagagtccgctacactaaaacccaaatcatcaaaagagtcgtcatattcatcttcatattcatattgtgagactagggaagcagtttttaatgtgtctttttcatctcttttatccagaatactaccatcggacaagccagctttggatttcctcacatattttccaagtgatgtggcggatgaaaccaacgctccctctgtctgttgcttcccgctaaaagctgcagcagcatttgagggtattgacatagagtctattagtttaccttttcctttatcatttctgttcacagtagttgactgggctggttgtactatatcaagcgatctgtccaagcattgcagatcttcatggagggttccctccaaaatcctttgaataacctcttccgggttatgatcatagacttctagacatgcacctaaaaaccctttaccacaatcaggaaataggtcccttatttgactgattttggactcagttatagcagcatgttcatccgtctgcaacggtttgctctccgcagggcctcttgcagcctgtggatccttataaatctcttttgacgaattcataatcccagatatatactggaactgttcatcatcaatgaatatccaacctgaataaaagcaactcaatcagaaaatcatatgtgcaagctaataattgctaatgagacaaacttaactgacgaatcaaagtgatcaaattccatcttataaacacatgagcagaaaagttttaagccaacttgaagactttacagcattaaacttctccgaaagaccattctaagctcaacagataaactcatgaaagtaaaagccatactaaacttttctgcaagtaaaacttgtgtatatgcaagatcatttaccattatctcgcaagctttcaaccctttccaaaatattgtaactcttttcaatatgttgaacaaatgtttccttctgctggttttcctgtaattgtagtgaaactgcattgatttctctaaatgtttgaaccagaatatcagctctaataactgggtcctccacagtggcaggaaacatttttgtagcagcaggaaaagggtaactatctctgaacacttcatcactaagatagctaaagtgtaataatcgccaaccaaacttcgccaatctcatctgtaacatc
>Punjuba_racemiflora_Jimenez_Soares_3626@NODE_1_length_1896_cov_200.485432
-------------------------------------------------gcgaagaaacactcgatattatttatcttacctaacaaagaaattttgtatctctagctttgttgattagtcatttaacatgcattacattaagacgcttctcaatattatgctggatggctcttatccttcgacttaaaaaggatactttttccccttttgagcagcaacttaaagaacagagtatgcaaataccagaaaagccacggccattgcccacctgatc-tatccatttggggcagaaatgcctgtatacgagttgaactctgccaagcagaaatgggcatagaacatttggcaaggaagaggtatatgaaactcatgcttctaataaccactcaacccagagaagtgcttcttcatggctcggtcctttctgtaatggttgttccttcctcctcctccacccctccttcctctgcctctgtaactcgaggtattacctcttccttcgctctcagaggcatcagattgtttgtcctgctgtacaagagaagcacttgactttcccccttccttccttcccctaccacccgaattccctctcccttctgtttcaggacctggggactggtccttgtcatccttgtagaaatctgtcagcttctttaccgcagcaagaggaaggttgccaccacgtcctagaccatatattaattcttcttgagcttgattaactagagaagcctcatctgaatttgcaactgctatcgcacctgccactttgtagctgtaattcttgccatctttgacatagtattggggctttttcctggagccccattttgaactaggggctttttgagcagtctctccagtctcagctggccccgatttcaatgattttgcagtgtcccccaatacctcattttcttctacgccagagtccgctacactaaaacccaaatcatcaaaagagtcgtcatattcatcttcatattcatattgtgagactagggcagcagtttttaatgtgtctttttcatctcttttatccagaatactaccatcggacaagccagctttggatttcctcacatattttccaagtgatgtggcggatgaaaccaatgttccctctgtctgttgcttcccgctaaaagctgcagcagcattggagggtattgacatagagtctattagtttaccttttcctttatcatttctgttcacagtagttgactgggctggttgtactacatcaagcgatctgtccaagcattgcagatcttcatggagggttccctccaaaatcctttgaataacctcttccgggttatgatcatagacttctagacatgcacctaaaaaccctttaccacaatcaggaaataggtcccttatttgactgattttggactcaattatagcagcatcttcatctgtctgcaacggtttgctctccgcagggcctcttgcagactgtggatccttataaatctcttttgacgaattcataatcccagatatatactggaactgtccatcatcaatgaacatccaacctgaataaaagcaactcaattagaaaataatatgtgcaagctaataattgctcatgagacaaacttaactgacggatcaaagtgatcaaattccgtcttataaacacatgagcagaatagttttaagccaacttgaagactttacagcattaaacttctcccaaaaaccattctaagctcaacagataaactcatgaaagtaaaagccatactaaacttttctgcaagtaaaacttgtgtatatgcaagatcatttaccattatctcgcaagctttcaaccctttccaaaatattgtaactcttttcaatatgttgaacaaatgtttccttctgctggttttcctgtaattgtagtgaaactgcattgatttctctaaatgtttgaac----------------------------------------------------------------------------------------------------------------------------------------------------------
>_R_Acacia_rostellifera_Murphy_466@NODE_1_length_2199_cov_296.162582
atttttttggttcatacaaaattgaagctgttgctatccagaaaagaaggcgaagaaacactcg-tattatttatcttacctaacaaatacattttgcatctcttgctttgttgattagtcatttaacatgcattacattaagacgcttctcaatattatgctggatggctcttatcttttgacttagaaaggatattttttccccttttgagcagcaactaaaagaacagagtgtgcaaataccagaaaagccacggcccttgcccacctgatt-tatccatttggggcagaaatgcctgtatacgagttgatctctgccaagcagaaatgggcatagaacatttggcaaggaagaggtatatgaaactcatgcttctaatgaccactcaacccagagaagtgcttcttcatggctcggtcctttctgtaatggttgttccttcctcctcctccacccctccttcctctgcctctgtaattcgaggtattacctcttccttcactctcagaggcatcagattgtttgtcctgctgtacaagagaagcacttgactttcccccttccttccttcccctaccacccgaattccctctctcttctgtttcaggacctggggattggtcattgtcattcttgtagaaatctgtcagcttctttaccgcaccaagaggaaggttgccaccgcgtccaagaccatatattaatccttcttgagcttgattaactagagaagcctcatctgaatttgcaactgctattgcgcctgccactttgtagctgtaattcttgccatctttgacatagtattggggctttttcctggagccccattttgaactaggggctttttgagcagtctctccagtctcagttggccctgatttccctgattttgcagtgtcccccattaactcattttcttctatgccagagtccgctacactaaaacccaaatcatcaaaagagtcgtcatattcatcttcatattcatattgtgagataagggcagcagtttttaatgtgcctttttcatctcttttatccagaatactggcatcggacaagtcagctttggatttcctcacatattttccaagtgatgtggaggatgaaaccaacgttcccactgtctgttgcttcccgctaaaagctgcagcggcatttgagggtattgacatagagtctatttgtttaccttttcctttatcatttctgttcgctgttgttgactgggctggttgtaccatatcaagcgatctgtccaagcattgcagatcttcatggagggttccctccaaaatcctttgaataacctcttccgggttatgatcatagacttctagacatgcacctaaaaaccctttaccataatcaggaaataggtcccttatttgactaattttggactcaattatagcagcatcttcctccgtctgcaatgatttgccctccgcagggcctcttgcagactgtggatccttatgaatctcttttgacgaattcataatcccagataaatactggaactgttcatcatcgatgaatatccaacctgaacaaaagcaactcaattagaaaataataggtgcaagctaataattgctaatgagacaaacttaactgacggatcaaagtgatcaaattacatcttataaatacatgagcagaaaagttttaagccgacttgaagactctacagcattaaacttctaccaaaaatcattctaagctcaacagataaactcatgaaagtaaaagccatactaaacttttattcaagtaacacttgtgtgtatgcaagatcatttaccattatctcgcaagctttcaaccctttccaaaatattgtaactcttttcaatatgttgaataaatgtttccttctcctggttttcctgtaattgtagtgaaactgcattgatttctctaaatgtttgaaccagaatatcagctctaataactgggtcctccacagtggcaggaaacatttttgtagcagcaggaagagggtaactatctctgaacacttcgtcactaagatagctaaagtgtaataattgccaaccaaacttcgccaatctcatctgtaacatc
>_R_Afrocalliandra_redacta_Germishuizen_5585@NODE_1_length_1760_cov_307.009507
-----------------------------------------------------------------------------------------------------------------------------------------------------------------------------------------------------gacattttctcttaagcagcgactaaaaaggcaaggtatagaaataccagaaaaatgacggccattacgcacctgctc-tgtctatttgggggggggttgccagtaaacaagttgaactcccccaggcataaatgagctaagaacatttggcaaggaagaagaatatgaaactcgtgtttctaaaaaccactcaacccagataagttttttttcatggctcggtcctttctgtaatggttgttccttcctcctcct---cctcgccttcctctgcctctgtaatttgaggcattaactcttccttcaccctcaggggcatcgaattgtttgtcctgctgcacatgagaagcacttggctttcccccttccttccttcccctaccaaatgaattccctctaccttctgtttcaggacctggggactggtcgttatcatccttgtggaaatctgccagcttctttaccgcaccaagaggcaggttgccaccacgtccaagaccatgtattaactctacttgagcttgattaactagtgaagcctcatctgaatttgcaactgcgatcgcacctgccactttgtaactgtaattcttgccatctttgacatagtattggggctttttcctggagccccatttagaactaggggctttttgagcagtctctctagtctcaattggccccgatttccctgattttgcagcatcctccaatacctcattttcttctacaccagaatcggctacactaaaacctaaatcatcaaaagagtcgtcatattcatcttcatattcatattgtgagactagcgcaacagtttttaatgtgtccttttcatcccttttatccagaatactggcatcggacaagtcagctttgaatttcctcacatattttccaagtgatgcagaggatgaaaccaacggtccctccctctcttgcttcccgctaaaatctgctgcagtgtttgagggtatggacacagagtctattagttttccttttcctttatcatttctgttcaccgtagttgactgggctggttgtactatatcaagtgatctgtccgagcgttgcagatcttcatggagggttccctccaaaatcctttgtataacctcttccggattatgatcatagacttctagacatgcggttaaaaaccctttaccataatcaggaaataggtcccttatttgactgattttggactcaattatagcagcatcttcatcagtctgcaatggtttgctctccaaagggtctcttgcagactctggatccttataaatctcttttgaagaattcataatcccagataaatactggaactgtccatcatcaatgaatatccaacctgaataaaatcaactcaattagaaaataatatgtgcaagctaataatttctgatgacacaaacttaactgacagatcaaagtgatcaaattccatcctataaatacatgagcagaaaagatttaagcaaactcgaagacttatcagcattgagcttcta------------ctaagcttaacaggtaaactcatgaaagtaaaaggcatactaaacttctctgcaagcaaaacccgtgtataagcacgatcatttaccattatctcgcaagctttcaacccttttcaaaatattgtaactcttttcaatatgttgaataaacgtttccttctgcggggtttcctgtaattgcagtgaaactgcattgat----------------------------------------------------------------------------------------------------------------------------------------------------------------------------
>_R_Albizia_edwallii_Dalmaso_272@NODE_1_length_1663_cov_12.504353
----------atcatacaacaatgaagctgttgctatccagaaaggaaggcgaagaaacactcgatattatttatcttacctatcaaagaaattttgtatctctagctttgttgattagtcatttaacatgcattacattaagacgcttctcaatattatgctggatggctcttatccttcgacttaaagaggattttttccccccttttgagcagcaagtaaaagaacagagtacgcgaataccagaaaagccacggcccttgcccacctgatc-tatccatttggggcagaaatgcctgtatacgagttgaactctgccacgcagaaatgggcatagaacatttggtaaggaagaggtacatgaaactcatgattctaataaccactcaacccagagaagtgcttcttcatggctcggtcctttctgtaatggttgttccttcctcctcctccacccctccttcctctgcctctgtaattcaagctattacctcttccttcgctctcagaggcatcagattgtttgtcctgctgtacaagagaagcacctgactttcccccttccttccttcccctaccacccgaattccctctcccttctgtttcaggaccgggggactggtcgttgtcatccttgtagaaatctgtcagcttctttaccgcaccaagaggaaggttgccaccgcgtccaagaccatatattaattctgcttgagcttgattaactagagaagcctcatctgaatttgcaactgctatcgcacctgccactttgtagctgtaattcttgccatctttgacatagtattggggctttttcctggagccccattttgaactaggcgctttttgagcagtctctccagtttcagttggccccgatttccctgattttgcagtggccgccaatacctcattttcttctatgccagagtccgctacactaaaacccaaatcatcaaaagagtcgtcatattcatcttcatattcatattgtgagactagggcagcagtttttaatgtgtctttttcatcccttttatccagaatactgccatcggacaagccagctttggatttcctcacatattttccaagtgatatggaggatgaaaccaacgttccctctgtctgttgcttcccgctaaaagctgcagctgcatttgagggtattgacatagagtctattagtttaccttttcctttatcatttctgttcacagtagttgactgggctggttgtactatatcaagcgatctgtccaagcattgcagatcttcatggaagttgccctccaaaatcctttgaataacctcttccgggttatgatcatagacttctagacatgcacctaaaaaccctttaccataatcaggaaataggtcccttatttgactgattttggactcaattatagcagcatcttcatccgtctgcaatggtttgctctccgcagggcctcttgcagactgtggatccttataaatctcttttgacgaattcataatcccagatatatactggaactgttcatcatcaatgaatatccaacctgaataaaagcaactcaattagaaaataatatgtgcaagctaatgattgctaatgagacaaacttaactgacggatcaaagtgatcaaattccatcttataaatacataagcagaaa----------------------------------------------------------------------------------------------------------------------------------------------------------------------------------------------------------------------------------------------------------------------------------------------------------------------------------------------------------------------------------------------------------------------------------------
>_R_Albizia_glabripetala_Lewis_1652@NODE_1_length_1769_cov_106.777187
---------------------------------------------------------------------------------------------------------------------------------------------------------atattatgctggatggctcttatcctttgacttaaagaggatttttttcccccttttcagtagcaactaagagaacagagtacgcgaataccagaaaagccacggcccttgcccacctgatc-tattcatttggggcagaaatgcctgtatatgagttgaactctgccacgcagaaatgggcaaagaacacttggtaaggaagaggtacatgaaactcatgcttctaataaccactcaacccagagaagtgcttcttcatggctcggtcctttctgtaatggttgttccttcctcgtcctccacccctccttcctctgcctctgtaattcgaggtattacctcttccttcgctctcagaggcatcagattgtttgtcctgctgtacaagagaagcacttgactttcccccttccttccttcccctaccgcccaagttccctctcccttctgtttcaggaccaggggactggtcgttgtcatccttgtagaaatctgtcagcttctttaccgcatcaagaggaaggttgccgccgcgtccaagaccatatattaattcttcttgagcttgattaactagagaagcctcatctgaatttgcaactgctatcgcacctgccactttgtagctgtaattcttgccatctttgacatagtattgaggctttttcctggagccccattttgaactaggcgctttttgagcagtctctccagtttcagttggcctcgatttccctgatttcgcaaggtcccccaatacctcattttcttccacgccagagtccgctacactaaaacccaaatcatcaaaagagtcgtcatattcatcttcatattcatattgtgagactagggcagcagtttttaacgtgtctttttcatcccttttatccagaatactgccatcggacaagccagctttggatttcctcacatattttccaagtgatatggaggatgaaaccaacgttccctctgtctgttgcttcccgctaaaagctgcagtagcatttgagggtatcgacatagagtctattagtttaccttttcttttatcatttctgttcacagtagttgacttggatggttgtactatatcaagcgatctgtccaagcattgcagatcttcatggagggttccctccaaaatcttttgaataacctcttccgcgttatgatcatatactttaagacatgcaactaaaaaccctttaccataatcaggaaataggtcccttatttgactgattttggactcaattatagcagcatcttcatccgtctgcaatggtttgctctccacagggcctcttgcagactgtggatccttataaatctcttttgacgaattcataatcccagatatatactggaactgttcatcatcaatgaatatccaacctgaataaaagcaactcaattagaaaataatatgtgcaagctaatgattgctaacgagacaaacttaactgacgcatcaaagtgctcaaattccatcttataaatacatgaacagaaaagttttaagccaacttgaagactttacagcattaaacttctaccaaaaaccatactaagctcaacagataaactcatgaaagtaaaagccataccaaacttttctgcaagtaaaacttgtgcatatacaagatcatttaccattatctcgcaagctttcaaccctttccaaaatattgtaactcttttcaatatgttgaataaaagtttccttctgctggttttcatgtaattgtagtgaaactgcat--------------------------------------------------------------------------------------------------------------------------------------------------------------------------------
>_R_Albizia_multiflora_Hughes_3090@NODE_1_length_1951_cov_181.046425
-----------------------------------------------------------------------------------------------------------------gattagtcatttaacatgcactacattaagacgcttctcaatattatgctggatggctcttatcctttgacttaaagaggattttttt-ccccttttcagcagcaactaagagaatagagtacgcgaatacgagaaaagccacggcccctgcccacctgatc-tatccatttggggcagaaatgcctgtatacgagttgaactctgccacgcagaaatgggaatagaacatttggtaagaaagaggtacatgaaactcatgcttctaataaccactcaacccagagaagtgcttcttcatggctcggtcctttctgtaatggttgttccttcctcctcctccacccctccttcctctgcctctgtaattcgagctattacctcttccttcgctctcagaggcatcagattgtttgtcctgctgtacaagagaagcacttgactttcccccttctttccttcccctaccgcccaagtttcctctccctactgtttcaggaccaggggactggtcgttgtcatccttgtagaaatctgtcagcttctttaccgcatcaagaggaaggttgccgccacgtccaagaccatatattaattcttcttgagcttgattaactagagaagcctcatctgaatttgcaactgctatcgcacctgccactttgtagctgtaattcttgccatctttgacatagtattgaggctttttcctggagccccattttgaactaggcgctttttgagcagtctctccagtttcagttggccccgatttccctgatttcgcaatgtcccccaatacctcattttcttctacgccagagtccgctacactaaaacccaaatcatcaaaagagtcgtcatattcatcttcatattcatattgtgagactagggcagcagtttttaacgtgtctttttcatcccttttatccaggatactgccatcggacaagccagctttggatttcctcacatattttccaagtgatatggaggatgaaaccaacgttccctctgtctgttgcttcccgctaaaagctgcagcagcatttgagggtatcgacattgagtctattagtttaccttttcctttatcatttctgttcacagtagttgacttggatggttgtactatatcaagcgatctgtccaagcattgcagatcttcatggagggttccctccaaaatcttttgaataacctcttccgggttatgatcatatacttctagacatgcacctaaaaaccctttaccataatcaggaaataggtcccttatttgactgattttggactcaattatagcagcatcttcatccgtctgcaatggtttgctctccgcagggcctcttgcagactgtggatccttataaatctcttttgacgaattcataatcccagatatatactgcaactgttcatcatcaatgaacatccaacctgaatagaagcaactcaattagaaaataatatgtgcaagctaatgattgctaacgagacaaacttaactgacggatcaaagtgctcaaattccatcttataaatacatgagcagaaaagttttaagccaacttgaagactttacagcattaaactactaccaaaaaccatactaagctcaacagataaactcatgaaagtaaaagccataccaaacttttctgcaagtaaaacttgtgtatatacaagatcatttaccattatctcgcaagctttcaaccctttccaaaatattgtaactcttttcaatatgttgaataaaagtttccttccgctggttttcctgtaattgtagtgaaactgcattgatttctctaaatgtttcaaccagaatatcagctctaataaccgggtcctccacagtggcagggaacattcttgtagcagcaggaagagggtaactatctctgaacacttcatcactaagatagctaaagtataacaattgc---------------------------------
>_R_Albizia_sinaloensis_Hughes_1576@NODE_1_length_1919_cov_122.951140
---------------------ttgaagctgccgctatccagaaaagaaggcgaataaacactcgatattatttatcttacctaacaaagaaaatttgcatctctagctttgttgattagtcatttaacatgcattacattaagacgcttctcaatattatgccggatggcccttatcctttgacttaaagaggaatttttttccccttttgagccgcaactaagagaacagagtacgcgaaaaccagaaatgccacggcccttgcccacctgatc-tatccatatggggc--------------------------------------aatgggcatagaacatttggtgaggaagaggtacatgaaactcatgcttctaataaccactcaacccagagaagtgcttcttcatggctcggtcctttcggtaatggttgttccttcctcctcctccacccccccttcctctgcctctgtaattcgaggtattacctcttccttcgctctcagaggcatcagattgtttgtcctgctgtacaagagaagcacttgactttcccccttccttccttcccctacagctcgaattccctctcccttctgtttcaggaccaggggactggtcgttgtcatccttgtagaaatctgtcagcttctttaccgcaccaagaggaaggttgccaccgcgtccaaggccataaattaattcttcttgagcttgattaactagagaagcctcatctgaatttgcaactgctatcgcacctgccactttgtagctgtaattcttgccatctttgacatagtattgaggctttttcctggagccccattttgaactcggcgctttttgagcagtctctccagtttcagttggccccgatttccctgatttcgcaatgtcccccaataactcattttcttctacgccagagtccgctacactaaaacccaaatcatcaaaagagtcgtcatattcatcttcatattcatattgtgagactagggcagcagtttttaatgtgtctttttcatcccttttatccagaatactgccatcggacaagccaactttggatttcctcacatattttccaagtgacatggaggatgaaaccaacgttccctctgtctgttgcttcccgctaaaagctgcagcagcatttgagggtattgacatagagtctattagtttaccttttcctttatcatttctgttcacagtagttgacttggctggttgtactatatcaagcgatctgtccaagcattgcagatcttcatggagggttccctccaaaatcttttgaataacctcttccgggttatgatcatagagttctagacaagcacctaaaaaccctttaccataatcaggaaataggtcccttatttgactgattttggactcaattatagcagcatcttcatccgtctgcaatggtttgctctccgcagggcctcttgcagactgtggatccttataaatctctttagacgaattcataatcccagatatatactggaactgttcatcatcaatgaatatccaacctgaattaaagcaactcaattagaaaataatatgtgcaagctaatgatcgctaacgagacaaacttaactgacggatcaaagtgctcaaattccatcttataaatacatgagcagaaaagttttaggccaacttgaagactttacagcattaaacttctaccaaaaaccattctaagctcaacagataaactcatgaaagtaaaagccataccaaacttttctgcaagtaaaacttgtgtatatgcaagatcatttaccattatctcgcaagctttcaaccctttccaaaatattgtaactcttttcaatatgttgaataaatgtttccttctgctggttttcctgtaattgtagtgaaactgcattgatttctctaaatgtttgaaccagtttttcagctatattatatgtgtcctcctcag-----------------------------------------------------------------------------------------------------------------------
>_R_Albizia_tomentella_Leach_Dunlop_3801@NODE_1_length_1120_cov_191.422819
-----------------------------------------------------------------------------------------------------------------------------------------------------------------------------------------------------------------------------------------------------------------------------------------------------------------------------------------------------------------------------------------------------------------------------------------------------------------------------------------------------------------------------------------------------------------------------------------------------------------------------------------------------------------------------------------------------------------------------------------------------------------------------------------------------------------------------------------------------------------------------------------------------------------------------------------cctcaatacctcattttcttctacaccagagtctgctacactaaaacccaaatcatcaaaagagtcatcatattcatcttcatattcatattgtgagactagggcagctgtttttaatgtgtcattttcatctcttttatccaaaatactggcatcggacaagtcagctttggatttcctcacatattttccaagtaatgtggaggatgaaaccaacgttccctccgtctgttgcttcccactaaaagctgcagcagcatttgagggtattgacacagagtctatcagtttaccttttcctttatcacttctgttcacagtaattgactgggctggttgtactatatcaagcgatctgtccaagcattgcagatcttcatggagggttccctccaaaatcctttgaataacctcttccgggttatgatcatagacttctagacatgcacctaaaaaccctttaccataatcaggaaataggtcccttatttgactgattttggagtcatttatagcagcatcttcatccgtctgcaatggtttgctctccgcagggtctcttgcagactgtggatccttataaatctcttttgacgaattcataatcccagatatatactggaactgttcatcatcaatgaatatccaacctgaataaaagcaactcaattagaaaataatgtgtgcaagctaataattgctaataagacaaacttaactgacggatca-------caaattccatcttatcaatacacgagcagaaaagttttaagccaacttgaagacttctcagctttaaacttctaccaaaaaccattctaagctcaacagataaactcatgaaagtaaaaaccatactaaacttttctgcaagtaaaacttgtgtatatgcaaaatcatttaccattatctcgcaagctttcaacccttttcaaaatattgtaactcttttcaatatgttgaataaatgtttccttctgctggttttcctgtaattgtagtgaaactgcattgatttctctaaatgattgaaccaaaatctcagctctaataactgggtcctccacagtggcaggaaacatttttgtagcagcaggaagagggtaactgtctctgaacactt-----------------------------------------------------------------
>_R_Albizia_tomentosa_Hughes_648@NODE_1_length_1966_cov_140.913182
------------------------------------------------ggcgaataaacactcgatattatttatcttacctaacaaagaaaatttgcatctctagctttgttgattagtcatttaacatgcattacattaagacgcttctcaatattatgccggatggcccttatcctttgacttaaagaggaatttttttccccttttgagccgcaactaagagaacagagtacgcgaaaaccagaaatgccacggcccttgcccacctgatc-tatccatatggggc--------------------------------------aatgggcatagaacatttggtgaggaagaggtacatgaaactcatgcttctaataaccactcaacccagagaagtgcttcttcatggctcggtcctttctgtaatggttgttccttcctcctcctccacccctccttcctctgcctctgtaattcgaggtattacctcttccttcgctctcagaggcatcagattgtttgtcctgctgtacaagagaagcacttgactttcccccttccttccttcccctacagcccgaattccctctcccttctgtttcaggaccaggggactggtcgttgtcatccttgtagaaatctgtcagcttctttaccgcaccaagaggaaggttgccaccgcgtccaaggccataaattaattcttcttgagcttgattaactagagaagcctcatctgaatttgcaactgctatcgcacctgccactttgtagctgtaattcttgccatctttgacatagtattgaggctttttcctggagccccattttgaactcggcgctttttgagcagtctctccagtttcagttggccccgatttccctgatttcgcaatgtcccccaataactcattttcttctacgccagagtccgctacactaaaacccaaatcatcaaaagagtcgtcatattcatcttcatattcatattgtgagactagggcagcagtttttaatgcgtctttttcatcccttttatccagaatactgccatcggacaagccagctttggatttcctcacatattttccaagtgacatggaggatgaaaccaacgttccctctgtctgttgcttccagctaaaagctgcagcagcatttgagggtattgacatagagtctattagtttaccttttcctttatcatttctgttcacagtagttgacttggctggttgtactatatcaagcgatctgtccaagcattgcagatcttcatggagggttccctccaaaatcttttgaataacctcttccgggttatgatcatagagttctagacaagcacctaaaaaccctttaccataatcaggaaataggtcccttatttgactgattttggactcaattatggcagcatcttcatccgtctgcaatggtttgctctccgcagggcctcttgcagactgtggatccttataaatctctttagacgaattcataatcccagatatatactggaactgttcatcatcaatgaatatccaacctgaattaaagcaactcaattagaaaataatatgtgcaagctaatgatcgctaacgagacaaacttaactgacggatcaaagtgctcaaattccatcttataaatacatgagcagaaaagttttaggccaacttgaagactttacagcattaaacttctaccaaaaaccataaaaagctcaacagataaactcatgaaagtaaaagccataccaaacttttctgcaagtaaaacttgtgtatatgcaagatcatttaccattatctcgcaagctttcaaccctttccaaaatattgtaactcttttcaatatgttgaataaatgtttccttctgctggttttcctgtaattgtagtgaaactgcattgatttctctaaatgtttgaaccagaatatcagctctaataactgggtcctccacagcggcaggaaacatttttgtagcagcaggaagagggtaactatctctgaacacttcatcactaagatagctaaag---------------------------------------------
>_R_Albizia_xerophytica_Hughes_1435@NODE_1_length_1704_cov_133.344192
----------------------------------------------------------------------------------------------------------------------------------------------gacgcttctcaatattatgccggatggcccttatcctttgacttaaagagtaatttttttccccttttgagccgcaactaagagaacagagcacgcgaaaaccagaaatgccacggcccttgcccacctgatc-tatccatttggggc--------------------------------------aatgggcatagaacatttggtgaggaagaggtacatgaaactcatgcttctaataaccactcaacccagagaagtgcttcttcatggctcggtcctttctgtaatggctgttccttcctcctcctccacccctccttcctctgcctctgtaattcgaggttttacctcttccttcgctctcacaggcatcagattgtttgtcctgctgtacaagagaagcacttgactttcccccttccttccttcccctaccgcccgaattccctctcccttctgtttcaggaccaggggactggtcttcgtcatccttgtagaaatctgtcagcttctttaccgcaccaagaggaaggttgccaccgcgtccaaggccataaattaattcttcttgagcttgattaactagagaagcctcatctgaatttgcaactgctatcgcacctgccactttgtagctgtaattcttgccatctttgacatagtattgaggctttttcctggagccccattttgaactcggcgctttttgagcagtctctccagtttcagttggccccgatttccctgatttcgcaatgtcccccaattcctcattttcttctacgccagagtccgctacactaaaacccaaatcatcaaaagagtcgtcatattcatcttcatattcatattgtgatactagggcagcagtttttaacgtgtctttttcatcccttttatccagaatactgccatcggacaagccagctttggatttcctcacatattttccaagtgatatggaggatgaaaccaacgttccctctgtctgttgcttcccgctaaaagctgcagcagcatttgagggtattgacattgagtctattagtttaccttttcctttatcatttctgttcacagtagttgacttggctggttgtactctatcaagcgatctgtccaagcattgcagatcttcatggagggttccctccaaaatcttttgaataacctcttccgggttatgatcatagagttctagacaagcacctaaaaaccctttaccataatcaggaaataggtcccttatttgactgattttggactcaattatagcagcatcttcatccgtctgcaatggtttgctctccgcagggcctcttgcagactgtggatccttataaatctctttagacgaattcataatcccagatatatactggaactgttcatcatcaatgaatatccaacctgaataaaagcaactcaattagaaaataatatgtgcaagctaatgattgctaatgagacaaacttaactgacggatcaaagtgctcaaatttcatcttataaatacatgagcagaaaagttttaggccaacttgaagactttacagcattaaacttctaccaaaaaccattctaagctcaacagataaactcatgaaagtaaaagccataccaaacttttctgcaagtaaaacttgtgtatatgcaagatcatttaccattatctcgcaagctttcaaccctttccaaaatattgtaactcttttcaatatgttgaataaatgtttcct--------------------------------------------------------------------------------------------------------------------------------------------------------------------------------------------------------------------
>_R_Archidendron_clypearia_Wieringa_1849@NODE_1_length_1952_cov_326.030933
atttttttgtatcatacaaaattgaagctgttgctatccagaaaagaagacgaaaaaacactcgattttatttatcttacctgac--agaaatttggtatctctagctttgttgattagtcatttaacatgcattacattaagacgcttcccaatagtatgctggatggctcttatcctttgacttaaaaaggata-tttcccccattttgagcagcaactaaaagaacagggtatgcaaataccagaaag--------------------gatc-tatccatttcgggcagaaatgcctgcatacgagtcgaactctgccaagcagaaatgggcatagaacatttggcaaggaagaggtatatgaaactcatgcttctaataaccactcaacccagagaagtgcttcttcatggctcggtcctttctgtaatggttgttccttcctcctcctccacccctccttcctctgcctctgtaattcgaggtattacctcttccttcgctctcagaggcatcagattgtttgtcctgctgtacaagagaagcacttgactttcccccttccttccttcccctaccacccaaattccctctcccttctgtttcaggacctggggactggtcgttgtcatccttgtagaaatctgtcagcttctttaccacaccaagaggaaggttgccaccgcgaccaagaccatatattaattcttcttgagcttgattaactagagaagcctcatctgaatttgcaactgctatcgcacctgccactttgtagctgtaattcttgccatctttgacatagtattggggctttttcctggagccccattttgaactagggggcttttgagcagtctctccagtctcagttggccccgatttccctgattttgcagtgttccccaatacctcattttcttctacgccagagtccgctacactaaaacccaaatcatcaaaagagtcgtcatattcatcttcatattcatattgagagacaagggcagcagtttttaatgtgtgtttttcatcgcttttatccagaatactggcatcggacaagtcagctttggatttcctcacatattttccaagtgatgtaaaggatgaaaccaatgttccctctgtctgttgcttcccgctaaaagctgcagcagcatttgagggtattgacatagagtctattagtttaccttttcctttatcatttctgttcacagtagccgactgggctggttgtactatatcaagcgatctgtccaagcattgcagatcttcatggagggttccctccaaaatcctttgaataacctcttccgggttatgatcatagacttctagacatgcacctaaaaaccctttaccataatcaggaaataggtcccttatttgactgattttggactcaattatagcagcatcttcatccgtctgcaatgatttgctctccgcagagcctcttgcagactgtggatccttataaatctcttgtgacgaattcataatcccagatatatactggaactgttcatcatcgatgaatatccaacctgaataaaagcaactcaattagaaaataatatgtgcaagctaataattgctaatgagacaaacttaactgacggatcaaagtgatcaaattccatcttataaatacaggagcagaaaagttttaagccaacttgaagactttccagcattaaacttctaccaaaaaccattctaagctcaacagataaactcatgaaagtaaaaggcatactaaacttttccgcaggtaaaacttgtgtatatgcaagatcatttaccattatctcgcaagctttcaaccctttccaaaatattgtaactcttttcaatatgttgaataaatgtttccttctgctggctttcctgt---------------------------------------------------------------------------------------------------------------------------------------------------------------------------------------------------
>_R_Balizia_elegans_Iganci_870@NODE_1_length_2388_cov_154.914756
ttatttttgtatcatacaaaattgaagctgttgctatccagaaaagaaggcgaagaaacactcgatattatttatcttacctaacaaagaaattttgtatctccagctttgttcatcggtcatttaacatgcattacattaagacgcttctcaatattatgctggatggctcttatccgtcgacttaaaaaggatattttttccccttttgagcagcaactaaaagaacagagtatgcaaataccagatatgccacggcccttgcccacctgatcttatccatttggggcagaaatgcctgtatacgagttgaactctgccaagcagcaatgggcatagaacatttggcaaggaagaggtatatgaaactcatgcttctaataaccactcaacccagagaagtgcttcttcatggctcggtcctttctgtaatggttgttccttcctcctcctccacccctccttcctctgcctctgtaattcgaggtattacctcttccttcgctctcagaggcatcagattgtttgtcctgctgtacaagagaagcacttgactttcccccttccttccttcccctaccacctgaattccctctcccttctgtttcaggacctggggactggtcgttgtcatccttgtagaaatctgtcagcttctttaccgcagcaagaggaaggttgccaccgcgtccaagaccatatattaattcttcttgagcttgattaactagagaagcctcttctgaatttgcaactgctatcgcacctgccactttgtagctgtaattcttgccatctttgacatagtattggggctttttcctggagccccattttgaactaggggctttttgagcagtctctccagtctcagttggccccgatttccctgattttgcagtgtcccccaatgcctcattttcttctacgccagagtccgcaacactaaaacccaaatcatcaaaagagtcgtcatattcatcttcatattcatattgtgagactagggcagcagtttttaatgtgtctttttcatctcttttatccagaatactgccatcggacaagccagctttggatttcctcacatattttccaagtgatgtggaggatgaaaccaatgttccctctgtctgttgcttcccgctaaaagctgcagcagcatttgagggtattgacatagagtctattagtttaccttttcctttatcatttctgttcacagtagttgactgggctagttgtactatatcaagcgatctgtccaagcattgcagatcttcatggagggttccctccaaaatcctttgaataacctcttccgggttatgatcatagacttctagacatgcacctaaaaaccctttaccataatcaggaaataggtcccttatttgactgattttggactcaattatagcagcatcttcatctgtctgcaatggtttgctctccgcagggcctcttgcagactgtggatccttataaatctcttttgacgaattcataatcccagatatatactggaactgttcgtcatcaatgaatatccaacctgaataaaagcaactcaatcagaaaataatatgtgcaagctaataattgctaatgagacaaacttaactgacggatcaaagtgatcaaattccatcttataaacacatgagcagaaaagttttaag------tgaagactttacagcattaaacttctcccaaaaaccattctaagctcaacagataaactcatgaaagtaaaagccatactaaacttttctgcaagtaaaacttgtgtatatgcaagatcatttaccattatctcgcaagctttcaaccctttccaaaatattgtaactcttttcaatatgttgaacaaatgtttccttctgctggttttcctgtaattgtagtgaaactgcattgatttctctaaatgtttgaaccagaatatcagctctaataactgggtcctccacagtggcaggaaacatttttgtagcagcaggaagagggtaactatctctgaacacttcatcactaagatagctaaagtgtaataattgccaaccaaacttcgccaatctcatctgcaacatc
>_R_Balizia_leucocalyx_Aguilar_1939@NODE_1_length_2157_cov_184.070673
attcttttgtatcatacacaattgaagctgttg-----cagaaaagaaggcgaagaaacactcgatattacttatcttacctaacaaagaaattttgtatctctagctttgttgattagtcatttaacatgcattacattaagacgcttctcaatattatgctggatggctcttatccttcgacttaaaaaggatattttttccccttttgagcagcaactaaaagaatagagaatgcaaataccagaaaagccacggcccttgcccacctgatcttatc-------------------------------------------------------------catttggcaaggaagaggtatatgaaactcatgcttctaataaccactcaagccagagaagtgcttcttcatggctcggtcctttctgtaatggttgttccttcctcctcctccacccctccttcctctgcctctgtaattcgaggtattacctcttccttcgctctcagaggcatcagattgtttgtcctgctgtacaagagaagcacttgactttcccccttccttccttcccctaccacctgaattccctctcccttctgtttcaggacctggggactggtcgttgtcatccttgtagaaatctgtcagcttctttaccgcagcaagaggaaggttgccaccgcgtccaagaccatatattaatccttcttgagcttgattaactagagaagcctcatctgaatttgcaactgctatcgcacctgccactttgtagctgtaattcttgccatctttgacatagtattggggctttttcctggagccccattttgaactaggggctttttgagcagtctctccagtctcagttggccccgatttccctgattttgcagtgtcccccaatacctcattttcttctacgccagagtccgctacactaaaacccaaatcatcaaaagagtcatcatattcatcttcatattcatattgtgagactagggcagcagtttttaatgtgtctttttcttctcttttatccagaatactgccatcggacaagccagctttggatttcctcacatattttccgagtgatgtggaggatgaaaccaacgttccctctgtctgttgcttcccgctaaaagctgcagcagcatttgagggtattgacacagagtctattagtttaccttttcctttatcatttctgttcacagtagctgactgggctggttgttctatatcaagcgatctgtccaagcattgcagatcttcatggagggttccctccaaaatcctttgaataacctcttccgggttatgatcataggcttctagacatgcacctaaaaaccctttaccataatcaggaaataggtcccttatttgactgattttggactcaattatagcagcatcttcatctgtctgcaatggtttgctctcagcagggcctcttgcagactgtggatccttataaatctcttttgacgaattcataatcccagatatatactggaactgttcatcatcaatgaatatccaacctgaataaaagcaactcaatcagaaaatattacgtgcaagctaataattgctaatgagacaaacttaactgacggatcaaagtgatcaaattccatcttataaacatattagcagaaaagttttaagccaacttgaagactttacagcattatacttctcccaaaaaccattataagctcaacagataaactcatgaaagtaaaagccatactaaacttttctgcaagtaaaacttgtgtatatgcaagatcatttaccattatctcgcaagctttcaaccctttccaaaatattgtaactcttttcaatatgttgaacaaatgtttccttctgctggttttcctgtaattgtagtgaaactgcattgatttctctaaatgtttgaaccagaatatcagctctaataactgggtcctccacagtggcaggaaacatttttgtagcagcaggaagagggtaactatctctgaacacttcatcactaagatagctaaagagtaataattgccaaccaaacttcgccaatctcatctgtaacatc
>_R_Balizia_spnov_Morim_577@NODE_1_length_2169_cov_328.763955
ttttttttgtatcatacaaaattgaagctgttgctatccagaaaagaaggcgaagaaacactcgatattatttatcttacctaacaaagaaattttgtatctcacgctttgttgattagtcatttaacatgcattacattaagaagcttctcaatattatgctggatggctcttatccttcgacttaaaaaggatattttttccccttttgagcagcaactaaaagaacagagtatgcaaataccagaaaagccacggcccttgcccacctgatcttatc-------------------------------------------------------------catttggcaaggaagaggtatatgaaactcatgcttctaataaccactcaacccagagaagtgcttcttcatggctcggtcctttctgtaatggttgttccttcctcctcctccacccctccttcctctgcctctgtaattcgaggcattaccgcttccttcgctctcagaggcatcagattgtttgtcctgctgtacaagagaagcacttgactttcccccttccttccttcccctaccacctgaattccctctcccttctgtttcaggacctggggactggtcgttgtcatccttgtagaaatctgtcagcttctttaccgcagcaagaggaaggttgccaccgcgtccaagaccatatattaattcttcttgagcttgattaactagagaagcctcatctgaatttgcaactgctatcgcacctgccactttgtagctgtaattcttgccatctttgacatagtattgggcctttttcctggagccccattttgaactaggggctttttgagcagtctctccagtctcagttggccccgatttccctgattttgcagtgtcccccaatacctcattttcttctacgccagagtccgctacactaaaacccaaatcatcaaaagagtcgtcatattcatcttcatattcatattgtgagactagggcagcagtttttaatgtgtctttttcttctcttttatccagaatactgccatcggacaagccagctttggatttcctcacatattttccaagtgatgtggaggatgaaaccaacgttccctctgtctgttgcttcccgctaaaagctgcagcagcatttgagggtattgacatagagtctattagtttaccttttcctttatcatttctgttcacagtagttgactgggctggttgtactatatcaagcgatctgtccaagcattgcagatcttcatggagggttccctccaaaatcctttgaataacctcttccgggttatgatcataggcttctagacatgcacctaaaaaccctttaccataatcaggaaataggtcccttatttgactgattttggactcaattatagcagcatcttcatctgtctgcaatggtttgctctcagcagggcctcttgcagactgtggatccttataaatctcttctgacgaattcataatcccagacatatactggaactgttcatcatcaatgaatatccaacctgaataaaagcaactcaatcagaaaataatacgtgcaagctaataattgctaatgagacaaacttaactgacggatcaaagtgatcaaattccatcttataaacacattagcagaaaagttttaagccaacttgaagactttacagcattaaacttctcccaaaaaccattctaagctcaacagataaaatcatgaaagtaaaagccatactaaacttttctgcaagtaaaacttgtgtatatgcaagatcatttaccattatctcgcaagctctcaaccctttccaaaatattgtaactcttttcaatatgttgaacaaatgtttccttctgctggttttcctgtaattgtagtgaaactgcattgatttctctgaatgtttgaaccagaatatcagctctaataactgggtcctccacagtggcaggaaacatttttgtagcagcaggaaga---------------------------------------------------------------------------------------
>_R_Cathormion_obliquifoliolatum_Wieringa_6519@NODE_1_length_1963_cov_327.805031
ttttttttgtatcatacaaaattgaagctgttgctatccagaaaagaaggcgaagaaacactcgatattaattatcttacctaataaagaaattttgtatctcgcgctttgttgattagtcatttaacgtgcattacattaagacgcttctcaatattatgctggatggctcttatccttcgacttaaaaaggatttttttcccccttttgagcagcaactaaaagaacagagtatgcaaataccagaaaagccacggcccttgcccacctgatcttatc-------------------------------------------------------------catttggcaaggaagaggtatatgaaactcatgcttctaataaccactcaacccagagaagtgcttcttcatggctcggtcctttctgtaatggttgttccttcctcctcctccacccctccttcctctgcctctgtaattcgaggcattaccgcttccttcgctctcagaggcatcagattgtttgtcctgctgtacaagagaagcacttgactttcccccttccttccttcccctaccacctgaattccctctcccttctgtttcaggacctggggactggtcgttgtcatccttgtagaaatctgtcagcttctttaccgcagcaagaggaaggttgccaccgcgtccaagaccatatattaattcttcttgtgcttgattaactagagaagcctcttctgaatttgcaactgctatcgcacctgccactttgtagctgtaattcttgccatctttgacatagtattggggctttttcctggagccccattttgaactaggggctttttgagcagtctctccagtctcagttggccccgatttccctgattttgcagtgtcccccaatacctcattttcttctacgccagagtccgctacactaaaacccaaatcatcaaaagagtcgtcatattcatcatcatattcatattgtgagactagggcagcagtttttaatgtgtctttttcatctcttttatccagaatactgccatcggacaagccagctttggatttcctcacatattttccaagtgatgtggaggatgaaaccaacgttccctctgtctgttgcttcccgctaaaagctgcagcagcatttgagggtattgacatagagtccattagtttaccttttcctttatcatttctgttcacagtagttgactgggctggttgtactgtatcaagcgatctgtccaagcattgcagatcttcatggagggttccctccaaaatcctttgaataacctcttccgggttatgatcataggcttctagacatgcacctaaaaaccctttaccataatcaggaaataggtcccttatttgactgattttggactcaattatagcagcatcttcatctgtctgcaatgatttgctctcagcagggcctcttgcagactgtggatccttataaatctcttttgacgaattcataatcccagatatatactggaactgttcatcatcaatgaatatccaacctgaataaaagcaactcaatcagaaaataatacgtgcaagctaataattgctaatgagacaaacttaactgacggatcaaagtgatcaaattccatcctataaacacattagcagaaaagttttaagccaacttaaagactttacagcattaaacttctcccaaaaaccattctaagctcaacagataaactcatgaaagtaaaagccatactaaacttttctgcaagtaaaacttgtgtatatgcaagatcatttacctttatctcgcaagctttcaacccttttcaaaatattgtaactcttttcaatatgttgaacaaatgtttccttctgctggttttcctgtaat------------------------------------------------------------------------------------------------------------------------------------------------------------------------------------------------
>_R_Enterolobium_cyclocarpum_MWC9020@NODE_1_length_588_cov_572.191781
-------------------------------------------------------------------------------------------------------------------------------------------------------------------------------------------------------------------------------------------------------------------------------------------------------------------------------------------------------------------------------------------------------------------------------------------------------------------------------------------------------------------------------------------------------------------------------------------------------------------------------------------------------------------------------------------------------------------------------------------------------------------------aatttgcaaccgctatcgcacctgccactttgtagctgtaattcttgccatctttgacatagtattggggctttttc--------------------------------agcaatctctccagtttcagttggccccgatttccctgattttgcattgtccaccaatacctcattttcttctacaccagagtccgctacactaaaacccaaatcatcaaaagagtcgtcatattcatcttcatattcatattgtgagactagggcagctgtttttactgtgtctttttcatctcttccatccagaatactggcatcggacaagtcagctttggatttcctcacatattttccaagtgatgtggaggatgaaaccaacgttctctccgtctgttgcttcccgctaaaagctgcagcagcatttgagggcattgacagagagtctattagtttaccttttcctttatcatttcttttcacagtagttgactgggctggttgtactatatcaagcgatctgtccaagcattgcagatcttcatggagggttccctccaaaatcctttgaataacctcttccgggttatgatcatagacttctagacatgcaactaaaaaccct------------------------------------------------------------------------------------------------------------------------------------------------------------------------------------------------------------------------------------------------------------------------------------------------------------------------------------------------------------------------------------------------------------------------------------------------------------------------------------------------------------------------------------------------------------------------------------------------------------------------------------------------------------------------------------------------------------------------------------------------------------
>_R_Hydrochorea_corymbosa1_Bonadeu_655@NODE_1_length_1633_cov_156.326362
ttttttttgtatcacacaaaattgaagctgttgctatccagaaaagaaggcgaagaaacactcgatattatttatcttacctaacaaagaaattttgtatatctagctttgttgattagtcatttaacatgcattacattaagacgcttctcaatattatgctggatggctcttatccttcgacttaaaaaggatattttttccccttttgagcagcaactaaaagaacagagtatgcaaataccagaaaagccacggcccttgcccacctgatc-ttatc------------------------------------------------------------catttggcaaggaagaggtatatgaaacccatgcttctaataaccactcaacccagagaagtgcttcttcatggctcggtcctttctgtaatggttgttccttcctcctcctccacccctccttcctctgcctctgtaattcgaggtattaccacttccttcgctctcagaggcgtcagattgtttgtcctgctgtacaagagaagcacttgactttcccccgtccttccttcccctaccacctgaattccctctcccttctgtttcaggacctgggaactggtcgttgtcacccttgtagaaatctgtcagcttctttgccgcagcaagaggaaggttgccaccgcgtccaagaccatatattaattcttcttgagcttgattaactagggaagcctcttctgaatttgcaactgctatcgcacctgccactttgtagctgtaattcttgccatctttgacatagtattggggctttttcctggagccccattttgaattaggggctttttgagcagtctctccagtctcagttggccccgatttccctgattttgcagtgtcccccaatacctcattttcttctacgccagagtccgctacactaaaacccaaatcatcaaaagagtcgtcatattcatcttcatattcatattgtgagactagggcagcagtttttaatgtgtctttttcttctcttttatccagaatactgccatcggacaagccagctttggatttcctcacatattttccaagtgatgtggaggatgaaaccaacgttccctctgtctgttgcttcccgccaaaagctgcagcagcatttgagggtattgacacagagtctactagtttaccttttcctttatcatttctgttcacagtagttgactgggctggttgtactatatcaagcgatctgtccaagcattgcagatcttcatggagggttccctccaaaatcctttgaataacctcttccgggttatgatcataggcttctagacatgcacctaaaaaccctttaccataatcaggaaataggtcccttatttgactgattttggactcaattatagcagcatcttcatctgtctgcaatggtttgctctcagcagggcctcttgcagcctgtggacccttataaatctcttttgacgaattcataatcccagatatatactggaactgttcatcatcaatgaatatccaacctgaataaaagcaactcaatcagaaaataatacgtgcaagctaataattgctaatgagacaaacttaactgacggatcaaagtgatcaaattccatcttataaacacattagcagaaaagttttaagcc-----------------------------------------------------------------------------------------------------------------------------------------------------------------------------------------------------------------------------------------------------------------------------------------------------------------------------------------------------------------------------------------------------------------------------
>_R_Hydrochorea_gonggrijpii_Tillett_45696@NODE_1_length_1701_cov_206.796798
-------------------------------------------------------aaacactcgatattatttatcttacctaacaaagaaattttgtatctctagctttgttgattagtcatttaacatgcaatacattaagacgcttctcaatattatgctggatggctcttatccttcgacttaaaaaggatattttttccccttttgagcagcaactaaaagaacagagtgtgcaaataccagaaaagccacggcccttgcccacctgatcttatc-------------------------------------------------------------catttggcaaggaagaggtatatgaaactcatgcttctaataaccactcaacccagagaagtgcttcttcatggctcggtcctttctgtaatggttgttccttcctcctcctccacccctccttcctctgcctctgtaattcgaggtattaccgcttccttcgctctcagaggcatcagattgtttgtcctgctgtacaagagaagcacttgact---------------ttcccctaccacctgaattccctctcccttctgtttcaggacctggggactggtcgttgtcatccttgtagaaatctgtcagcttctttaccgcagcaagaggaaggttgccaccgcgtccaagaccatatattaattctttttgagcttgattaactagagaagcctcatctgaatttgcaactgctatcgcaccagccactttgtagctgtaattcttgccatctttgacatagtattggggctttttcctggagccccattttgaactaggggctttttgagcagtctctccagtctcagttggccccgatttccctgattttgcagtgtcccccaatacctcattttcttctacgccagagtccgctacactaaaacccaaatcatcaaaagagtcgtcatattcatcttcatattcatattgtgagactagggcagcagtttttaatgtgtctttttcttctcttttatccagaatactgccatcggacaagccagctttggatttcctcacatattttccaagtgatgtggaggatgaaaccaacgttccctctgtctgttgcttcccgctaaaagctgcagcagcatttgagggtattgacacagagtctattagtttaccttttcctttatcatttctgttcacagtagttgactgggctggttgtactatatcaagcgatctgtccaagcattgcagatcttcatggagggttccctccaaaatcctttgaataacctcttccgggttatgatcataggcttctagacatgcacctaaaaaccctttaccataatcaggaaataggtcccttatttgactgattttggactcaattatagcagcatcttcatctgtctgcaatggtttgctctcagcagggcctcttgcagactgtggatccct---------------tattttcataatcccagatatatactggaactgttcatcatcaatgaatatccaacctgaataaaagcaactcaatcagaaaataatacgtgcaagctaataattgctaatgagacaaacttaactgacggatcaaagtgatcaaattccatcttataaacacattagcagaaaatttttaagccaacttgaagactttacagcattaaacttctcccaaaaaccattctaggctcaacagataaactcatgaaagtgaaagccatactaaacttttctgcaagtaaaacttgtgtatatgcaagatcatttaccattatctcgcaagctttcaaccctttccaaaat----------------------------------------------------------------------------------------------------------------------------------------------------------------------------------------------------------------------------------------------------------
>_R_Hydrochorea_marginata_Morim_563@NODE_1_length_2351_cov_263.130167
ttttttttgtatcacacaaaattgaagctgttgctatccagaaaagaaggcgaagaaacactcgatattatttatcttacctaacaaagaaattttgtatctctagctttgttgattagtcatttaacatgcattacattaagacgcttctcaatattatgctggatggctcttatccttcgacttaaaaaggatattttttccccttttgagcagcaactaaaagaacagagtatgcaaataccagaaaagccacggcccttgcccacctgatcttatc-------------------------------------------------------------catttggcacggaagaggtatatgaaacccatgcttctaataaccactcaacccagagaagtgcttcttcatggctcggtcctttctgtaatggttgttccttcctcctcctccacccctccttcctctgcctctgtaattcgaggtattaccacttccttcgctctcagaggcgtcagattgtttgtcctgctgtacaagagaagcacttgactttcccccttccttccttcccctaccacctgaattccctctcccttctgtttcaggacctgggaactggtcgttgtcacccttgtagaaatctgccagcttctttaccgcagcaagaggaaggttgccaccgcgtccaagaccatatattaattcttcttgagcttgattaactagagaagcctcttctgaatttgcaactgctatcgcacctgccactttgtagctgtaattcttgccatctttgacatagtattggggctttttcctggagccccattttgaactaggggctttttgagcagtctctccagtctcagttggccccgatttccctgattttgcagtgtcccccaatacctcattttcttcaatgccagagtccgcaacactaaaacccaaatcatcaaaagagtcgtcatattcatcttcatattcatattgtgagactagggcagcagtttttaatgtgtctttttcttctcttttatccagaatactgccatcggacaagccagctttggatttcctcacatattttccaagtgatgtggaggatgaaaccaacgttccctccgtctgttgcttcccgctaaaagctgcagcagcatttgagggtattgacatagagtctattagtttaccttttcctttatcatttctgttcacagtagttgactgggctggttgtactatatcaagcgatctgtccaagcattgcagatcttcatggagggttccctccaaaatcctttgaataacctcttccgggttatgatcataggcttctagacatgcacctaaaaaccctttaccataatcaggaaataggtcccttatttgactgattttggactcaattatagcagcatcttcatctgtctgcaatggtttgcactcagcagggcctcttgcagactgtggatccttataaatctcttttgacgaattcataatcccagatatatactggaactgttcatcatcaatgaatatccaacctgaataaaagcaactcaatcagaaaataacacgtgcaagctaataattgttaatgagacaaacttaactgacggatcaaagtgatcagattccatcttataaacacattagcagaaaagttttaagccaacttgaagactttacagcattaaacttctcccaaaaaccattctaagctcaacagataaactcatgaaagtaaaagccaaactaaacttttctgcaagtaaaacttgtgtatatgcaagatcatttaccattatctcgcaagctttcaaccctttccaaaatattgtaactcttttcaatatgttgaacaaatgttcccttctgctggttttcctgtaattgtagtgaaactgcattgatttctctgaatgtttgaaccagaatatcagctctaataactgggtcctccacagtggcaggaaacatttttgtagcagcaggaagagggtaactatctctgaacacttcatcactaagatagctaaagtgtaataattgccaaccaaacttcgccaatctcatctgtaacatc
>_R_Jupunba_floribunda_Iganci_883@NODE_1_length_2410_cov_157.724389
ttttttttgtatcatacaaaattgaagctgttgctatccagaaaataaggcgaagaaacactcgatattatttatcttacctaacaaagaaattttgta-ctctagctttgttgattagtcatttaacatgcactacattaagacgcttctcaatattatgctggatggctcttagccttcgacttaaaaaggataatttttccccttttgagcagcaactaaaagaacagagtgtgcaaataccacaaaagccacggcccttgctcacctgatcttatccatttagggcagaaatgcctgtatacgagttgaactctgccaagcagaaatgggcatagaacatttggaaaggaagaggtatatgaaactcatgcttctaataaccactcaacccagagaagtgcttcttcatggctcggtcctttctgtaatggttgttccttcctcctcctccacccctccttcctctgcctctgtaattcgaggtattatctcttccttcgctctcagaggcatcagattgtttgtcctgctgtacaagagaagcacttgactttcccccttccttccttcccctaccacctgaattccctctcccttctgtttcaggacctggggactggtcgttgtcatccttgtagagatctgtcagcttctttaccgcagcaagaggaaggttgccaccgcgtccaagaccatatattaattcttgttgagcttgattaaccagagaagcctcatcggaatttgcaactgctatcgcacctgccactttgtagctgtaattcttgccatctttgacatagtattggggctttttcctggaaccccattttgaactgggggctttttgagcagtctctccggtctcagttggccccgatttccctgattttgcagtgtcccccaatacctcattttcttctacgccagagtccgcaacattaaaacccaaatcatcaaaagagtcgtcatattcatcttcatattcatattgtgagactagggcagcagtttttaatgtgtctttttcatctcttttatccagaatactgccatcggacaagccagctttggatttcctcacatattttccaagtgatatggaggatgaaaccaacgttccctccgtctgttgcttcccgctaaaagctgcagcagcatttgagggtattgacatagagtctactagtttaccttttcctttatcatttctgttcacaggagttgactgggctggttgtactatatcaagcgatctgtccaagcattgcagatcttcatggagggttccctccaaaatcctttgaataacctcttccgggttatgatcatagacttctagacatgcacctaaaaaccctttaccataatcaggaaataggtcccttatttgactgattttggactcaattatagcagcatcttcatctgtctgcaatggtttgctctccgcagggcctcttgcagactgtggatccttataaatctcttttgacgaattcataatcccagatatatactggaactgttcatcatcaatgaatatccaacctgaa-aaaagcaactcaatcagaaaataacatgtgcaagctaataattgctaatgagactaacttaactgacggatcaaagtgatcaaattccatcttataaacacatgagcagaaaagttttaagccaacttgaagactttacagcattaaacttctcccaaaaaccattctaagctcaacagataaactcatgaaagtaaaagccatactaaacttttctgcaagtaaaacttgtgtatgtgcaagatcatttaccattatctcgcaagctttcaaccctttccaaaatactgtaactcttttcaatatgttgaacaaatgtttccctctgatggttttcctgtaattgtagtgaaactgcattgatttctctaaatgtttgaaccagaatatcagctctaataactgggtcctccacagtggcaggaaacatttttgtagcagctggaagagggtaactatctctgaacacttcatcactaagatagctaaagtgtaataattgccaaccaaacttcgccaatctcatctgtaacatc
>_R_Jupunba_idiopoda_Quesada_1718@NODE_1_length_1614_cov_102.858165
---------------------------------------------------------------------------------------------------------------------------------------------------------------------------------------------------------------------------------------------caaataccagaaaagccacggccctagcccacctgatcttatccatttggggcagaaatgcctgtatacgagttgaactctggcaagcagaaatgggcatagaacatttggcaaggaagaggtatatgaaactcatgcttctaatgaccactcaacccagagaagtgcttcttcatggctcggtcctttctgtaatggttgttccttcctcctcctccacccctccttcctctgcctctgtaattcgaggtattacctcttccttcgctttcagaggcatcagattgtttgtcctgctgtacaagagaagcacttgactttcccccttccttccttcccctaccacctgaattccctctcccttctgtttcaggaccttgggactggtcgttgtcatccttgtagaaatctgtcagcttctttaccgcagcaagaggaaggttgccaccgcgtccaagaccatatattaattcttcttgagcttgattaactagagaagcctcatctgaatttgcaactgctatcgcacctgccactttgtagctgtaattcttgccatctttgacatagtattggggctttttcctggagccccattttgaactaggggctttttgagcagtctctccagtctcagttggccccgatttccctgattttgcagtgtcccccaatccctcattttcttctacgccagaatccgcaacactaaaacccaaatcatcaaaagagtcgtcatattcatcttcatattcatattgtgagactagggcagcagtttttaatgtgtctttttcatctcttttatccagaatactgccatcggacaagccagctttggatttcctcacatattttccaagtgatgtggaggatgaaaccaacgttccctctgtctgttgcttcccgctaaaagctgcagcagcatctgagggtattgacatagagtctattagtttaccttttcctttatcatttctgttcacagtagttgactgggctagttgtactatatcaagcgatctgtccaagcattgcagatcctcatggagggttccctccaaaatcctttgaataacctcttccgggttatgatcataggcttctagacatgcacctaaaaaccctttaccataatcaggaaataggtcccttatttgactgattttggactcaattatagcagcatcttcatctgtctgcaatggtttgctctccgcagggcctcttgcagactgtggatccttatagatctcttttgacgaattcataatcccagatatatactggaactgttcatcatcaatgaatatccaacctgaataaaagcaactcaatcagaaaataatatgtgcaagctaataattgctaatgagacaaacttaactgacggatcaaagtgatcaaattccatcttagaaacacatgagcagaaaagttttaagccaacttgaagactttacagcattaaacttctcccaaaaaccattctaagctcaacagataaactcatgaaagtaaaagccatactaaacttttctgtaagtaaaacttgtgtatatgcaagatcatttaccattatctcgcaagctttcaaccctttccaaaatattg------------------------------------------------------------------------------------------------------------------------------------------------------------------------------------------------------------------------------------------------------
>_R_Jupunba_laeta_Mori_25147@NODE_1_length_1743_cov_74.560024
-------------------------------------------------------------------------------------------------------------------------------------------------------caatattatgctggatggctcttatccttcgacttaaaaaggatattttccctccttttaagcagcaactaaaagaacagagtatgcaaataccagaaaagccacggccctggcacacctgatcttatccatttggggcagaaatgcctgtatacgagttgaactctgccaagcag-aatgggcatagaacatttggcaaggaagaggtatatgaaactcatgcttctaataaccactcaagccagagaagtgcttcttcatggctcggtcctttctgtaatggttgttccttcctcctcctccacccctccttcctctgcctctgtaattcgcggtattacctcttccttcgctctcagaggcatcagattgtttgtcctgctgtacaagagaagcacttgactttcccccttccttccttcccctaccacctgaattccctctcccttctgtttcaggacctggggactggtcgttgtcatccttgtagaaatctgtcagcttctttaccgcagcaagaggaaggttgccaccgcgtccaagaccatatattaattcttcttgagcttgattaactagagaagcctcttctgaatttgcaactgctatcgcacctgccactttgtagctgtaattcttgccatctttgacatagtattggggctttttcctggagccccattttgaactaggggctttttgagcagtctctccagtctcagttggccccgatttccctgattttgcagtgtcccccaatacctcattttcttctacgccagagtccgcaacactaaaacccaaatcatcaaaagagtcgtcatattcatcttcatattcatattgtgagactagggcagcagtttttaatgtgtctttttcatctcttttatccagaatactgccatcggacaagccagctttggatttcctcacatattttccaagtgatgtggaggatgaaaccaacgttccctctgtctgttgcttcccgttaaaagctgcagcagcatttgagggtattgacatagagtctgttagtttaccttttcctttatcatttctgttcacagtagttgactgggctggttgtactatatcaagcgatctgtccaagcattgcagatcttcatggagggttccctccaaaatcctttgaataacctcttccgggttatgatcatagacttctagacatgcacgtaaaaactctttaccataatcaggaaataggtcccttatttgactgattttggactcaataatagcagcatcttcatctgtctgcaatggtttgctctccgcagggcctcttgcagactgtggatccttataaatctcttttgacgaattcataatcccagatatatactggaactgttcatcatcaatgaatatccaacctgaataaaagcaactcaatcagaaaataatatgtgcaagctaataattgctaatgagacaaacttaactgacggatcaaagtgatcaaattccatcttataaacacatgagcagaaaagttttaagccaacttgaagactttacagcattaaacttctcccaaaaaccattctaagctcaacagataaactcatgaaagtaaaagccatactaaacttttctgcaagtaaaacttgtgtatatgcaagatcatttaccattatctcgcaagctttcaaccctttccaaaatattgtaactcttttcaatatgttgaacaaatgtttccttctgctggtt----------------------------------------------------------------------------------------------------------------------------------------------------------------------------------------------------------
>_R_Jupunba_leucophylla_Iganci_839@NODE_1_length_2225_cov_354.021415
-----tttgtatcatacaaaattgaagctgttgctatccagaaaagaaggcgaagaaacactcgatattatttatcttacctaacaaagaaattttgtatctctagctttgttgattggtcatttaacatgcattacattaagacgcttctcaatattatgctggatggctcttatccttcgacttaaaaaggata-attttccccttttgagcagcaactaaaagaacagagtatgcaaataccagaaaagccacggcccttgcccacctgatcctatccatttggggcagaaatgcctgtattcgagttgaactctgccaagcagaaatgggcatagaacatttggcaaggaagaggtatatgaaactcatgcttctaataaccactcaacccagacaagtgcttcttcatggctcggtcctttctgtaatggttgttccttcctcctcctccacccctccttcctctgcctctgtaattcgaggtattatctcttccttcgctctcagaggcatcagattgtttgtcctgctgtacaagagaagcacttgactttcccccttccttccttcccctaccacctgaattccctctcccttctgtttcaggacctggggactggtcgttgtcatccttgtagaaatctgtcagcttctttaccgcagcaagaggaaggttgccaccgcgtccaagaccatatattaattcttgttgagcttgattaactagaaaagcctcatctgaatttgcaactgctatcgcacctgccactttgtagctgtaattcttgccatctttgacatagtattggggctttttcctggagccccactttgaactaggggctttttgagcagtctctccagtctcagttggccccgatttccctgattttgcagtgtcccccagtacctcattttcttctacgccagagtccgcaacactaaaacccaaatcatcaaaagagtcgtcatattcatcttcatattcatattgtgagactagggcagcagtttttaatgtgtctttttcatctcttttatccagaatactgccatcggacaagccagctttggatttcctcacatattttccaagtgatgcggaggatgaaaccaacgttccctctgtctgttgcttcccgctaaaagctgcagcagcatttgagggtattgacatagagtctattagtttaccttttcctttatcatttctgttcacagcagttgactgggctggttgtactatatcaagcgatctgtccaagcattgcagatcttcatggagggttccctccaaaatcctttgaataacctcttccgggttatgatcatagacttctagacatgcacctaaaaaccctttaccataatcaggaaataggtcccttatttgactgattttggactcaattatagcagcatcttcatctgtctgcaatggtttgctct------ggcctcttgcagactgtggatccttataaatctcttttgacgaattcataatcccagatatatactggaactgttcatcatcaatgaatatccaacctgaataaaagcaactcaatcagaaaataatatgtgcaagctaataattgctaatgagacaaacttaactaatggatcaaagtgatcaaattccaccttataaacacatgagcagaaaagttttaagccaacttgaagactttacagcattaaacttctcccaaaaaccattctaagctcaacagataaactcatgaaaataaaagccatactaaacttttctgcaagtaaaacttgtgtatatgcaagatcatttaccatcatctcgcaagctttcaaccctctccaaaatattgtaactcttttcaatatgttgaacaaatgtttccttctgctggttttcctgtaattgtagtgaaactgcattgatttctctaaatgtttgaaccagaatatcagctctaataactgagtcctccacagtggcaggaaacatttttgtagcagcaggaagagggtaactatctctgaacacttcatcactaagatagctaaagtgtaataattgccaaccaaacttcgccaatctcatctgtaacaac
>_R_Jupunba_limae_Iganci_261@NODE_1_length_2255_cov_167.189164
-------------------------------------------------------------------ttatttatcttacctgacaaagaaattttgtatctctagctttgttgattagtcatttaacatgcattacattaagacgcttctcaatattatgctggatggctcttatccttcgacttaaaaaggatatttcccccccttttaaacagcaactaaaagaacagagtatgcaaataccagaaaagccacggcccttgcccacctgatcttatccatttggggcagaaatgcctgtatacgagttgaactctgccaagcag-aatgggcatagaacatttggcaaggaagaggtatatgaaactcatgcttctaataaccactcaacccagagaagtgcttcttcatggctcggtcctttctgtaatggttgttccttcctcctcctccacccctccttcctctgcctctgtaattcgaggtattacctcttccttcgctctcagaggcatcggattgtttgtcctgctgtacaagagaagcacttgactttcccccttccttccttcctctaccacctgaattccctctcccttctgtttcaggacctggggactggtcgttgtcatccttgtagaaatctgtcagcttctttaccgcagcaagaggaaggttgccaccgcgtccaagaccatatattaattcttcttgagcttgattaactagagaagcctcatctgaatttgcaactgctatcgcacctgccactttgtagctgtaattcttgccatctttgacatagtattggggctttttcctggagccccattttgagctaggggctttttgagcagtctctccattctcagttggccccgatttccccgattttgcagtgtcccccaatacctcattttcttctacgccagagtccgcaacactaaaacccaaatcatcaaaagagtcgtcatattcatcttcatattcatattgtgagactagggcagcagtttttaatgtgtctttttcatctcttttatccagaatactgccatcggacaagccagctttggatttcctcacatattttccaagtgatgtggaggatgaaaccaacgttccctctgtctgttgcttcccgctaaaagctgcagcagcatttgagggtattgacatagagtttattagtttaccttttcctttatcatttctgttcacagtagttgactgggctggttgtactacatcaagcgatctgtccaagcattgcagatcttcatggagggttccctccaaaatcctttgaataacctcttccgggttatgatcatagacttctagacatgcacctaaaaaccctttaccataatcaggaaataggtcccttatttgactgattttggactcaattatagcagcatcttcatctgtctgcaatggtttgctctccgcagggcctcttgcagactgtggatccttataaatctcttttgacgaattcataatcccagatatatactggaactgttcatcatcaatgaatatccaacctgaataaaagcaactcaatcagaaaataatatgtgcaagctaataattgctaatgagacaaacttaactgacggatcaaagtgatcaaattccatcttataaacacatgagcagaaaagttttaagccaacttgaagactttacagcattaaacttctcccaaaaaccattctaagctcaacagataaactcatgaaagtaaaagccatactaaacttttctgcaagtaaaacttgtgtatatgcaagatcatttaccattatctcgcaagctttcaaccctttccaaaatattgtaactcttttcaatatgttgaacaaatgtttccttctgctggttttcctgtaattgtagtgaaactgcattgatttctctaaatgtttgaaccagaatatcagctctaataactgggtcctccacagtggcaggaaacatttttgtagcagcaggaagagggtaactatctctgaacacttcatcactaagatagctaaagtgtaataattgccaaccaaacttcgccaatctcatctgtaacatc
>_R_Jupunba_macradenia_Lourteig_3021@NODE_1_length_1665_cov_179.209698
------------------------------------------------------------------------------------------------------------------------------------------------------------------------------------------------------------------------------------------------ataccagaaaagccacggccc-tgcccacctgatcttatccatttggggcagaaatgcctgtatacgagttgaacgctgccaagcagaaatgggcatagaacatttggcaaggaagaggtatatgaaactcatgcttctaataaccactcaacccagagaagtgcttcttcatggctcggtcctttctgtaatggttgttccttcctcctcctccacccctccttcctctgcctctgtaattcgaggtattacctcttccttcgctctcagaggcatcagattgtttgtcctgctgtacaagagaagcacttgactttcccccttccttccttcccctaccacctgaattccctctcccttctgtttcaggacctggggactggtcgttgtcatccttgtagaaatctgtcagcttctttaccgcagcaagaggaaggttgccaccgcgtccaagaccatgtattaattcatgttgagcttgattaactagagaagcctcatctgaatttgcaactgctaccgcacctgccactttgtagctgtaattcttgccatctttgacatagtattggggctttttcctggagccccattttgaactaggggctttttgagcagtctctccagtctcagttggccccgatttccctgattttgcagtgtcccccaatacctcattttcttctacgccagagtccgcaacactaaaacccaaatcatcaaaagagtcgtcatattcatcgtcatattcatattgtgagactagggcagcagtttttaatgtgtctttttcatctcttttatccagaatactgccatcggacaagccagctttggatttcctcacatattttccaagtgatgtggaggatgaaaccaacgttccctctgtctgttgcttcccgctaaaagctgcagcagcatttgagggtattgacatagagtctactagttcaccttttcctttatcatttctgttcacagtatttgcctgggctggttgtactatatcaagcgatctgtccaagcattgcagatcttcatggagggttccctccaaaatcctttgaataacctcttccgggttatgatcatagacttctagacatgcacctaaaaaccctttaccataatcgggaaacaggtcctttatttgactgattttggactcaattatagcagcatcttcatctgtctgcaatggtttgctctccgcagggcctcttgcagactgtggatccttataaatctcttttgaggaattcataatcccagatatatactggaactgttcgtcatcaatgaatatccaacctgaataaaagcaactcaatcagaaaataatatgtgcaagctaataattgctaatgagacaaacttaactaacggatcaaagtgatcaaattccatcttataaacacatgagcagaaaagttttaagccaacttgaagactttacagcattaaacttctcccaaaaaccattctaagctcaacagataaactcatgaaagtaaaagccatactaaacttttctgcaagtaaaacttgtgtatatgcaagatcatttaccattatctcgcaagctttcaaccctttccaaaatattgtaactcttttcaatatgttgaacaaatgtttcattccgctggttttcctgtaatt-----------------------------------------------------------------------------------------------------------------------------------------------------------------------------------------------
>_R_Jupunba_nipensis_Mayo_19662@NODE_1_length_1601_cov_35.143045
----------------------------------------------------------------------------------------------------------------------------------------------------------------------------ttatccttcgacttaaaaaggatattttttccccttttgagcggcaactaaaagaacagagtatgcaaataccagaaaagccacggccctagcccacctgatcttatccatttggggcagaaatgcctgtatacgagttgaactctggcaagcagaaatgggcatagaacatttggcaaggaagaggtatatgaaactcatgcttctaataaccactcaacccagagaagtgcttcttcatggctcggtcctttctgtaatggttgttccttcctcctcctccacccctccttcctctgcctctgtaattcgaggtattacctcttccttcgttctcagaggcatcagattgtttgtcctgctgtacaagagaagcacttgactttcccccctccttccttcccctaccacctgaattccctctcccttctgtttcaggacctggggactggtcgttgtcatccttgtagaaatcagtcagcttctttaccgcagcaagaggaaggttgccaccgcgtccaagaccatatattaattcttcttgagcttgattaactagagaagcctcatctgaatttgcaactgctatcgcacctgccactttgtagctgtaattcttgccatctttgacatagtattggggctttttcctggagccccattttgaactaggggctttttgagcagtctctccagtctcagttggccccgatttccctgattttgcagtgccccccaatacctcattttcttctacgccagagtccgcaacactaaaacccaaatcatcaaaagagtcgtcatattcatcttcatattcatattgtgagactagggcagcagtttttaatgtgtctttttcatctcttttatccagaatactgccatcggacaagccagctttggatttcctcacatattttccaagtgatgtggaggatgaaaccaacgttccctctgtctgttgcttcccgctaaaagctgcagcagcatttgagggtattgacatagagtctattagtttaccttttcctttatcatttctgttcacagtagttgactgggctggttgtactatatcaagcgatctgtccaagcattgcagatcttcatggagggttccctccaaaatcctttgaataacctcttccgggttatgatcatagacttctagacatgcacctaaaaacccttcaccataatcaggaaataggtcccttatttgactgatttttgactcaattatagcagcatcttcatctgtctgcaatggtttgctctccgcagggcctcttgcagactgtggatccttataaatctcttttgacgaattcataatcccagatatatactggaactgttcatcatcaatgaatatccaacctgaataaaagcaactcaatcagaaaataacatgtgcaagctaataattgctaatgagacaaacttaactgacggatcaaagtgatcaaattccatcttataaacacatgagcagaaaagttttaagccaacttgaagactttacaacattaaacttctcccaaaaaccattctaagctcaacagataaactcatgaaagtaaaagccatactaaac-------------------------------------------------------------------------------------------------------------------------------------------------------------------------------------------------------------------------------------------------------------------------------------------------------------------------------------
>_R_Jupunba_oppositifolia_Liegier_16014@NODE_1_length_1734_cov_147.560652
------------------------------------------------------------------------------------------------------------ttgttgattggtcatttaacatgcattacattaagacgcttctgaatattatgctggatggctcttatccttcgacttaaaaaggatattttttccccttttgagcagcaactaaaagaacagagtatgcaaataccagaaaagccacggccctagcccacctgatcttatccatttggggcagaaatgcctgtatacgagttgaactctggcaagcagaaatgggcatagaacatttggcaaggacgaggtatatgaaactcatgcttctaataaccactcaacccagagaagtgcttcttcatggctcggtcctttctgtaatggttgttccttcctcctcctccacccctccttcctctgcctctgtaattcgaggtattacctcttccttcgctctcagaggcatcagattgtttgtcctgctgtacaagagaagcacttgactttcccccttccttccttcccctaccacctgaattccctctcccttctgtttcaggacctggggactggtcgttgtcatccttgtagaaatcagtcagcttctttaccgcagcaagaggaaggttgccaccgcgtccaagaccatatattaattcttcttgagtttgattaactagagaagcctcatctgaatttgcaactgctatcgcacctgccactttgtagctgtaattcttgccatctttgacatagtattggggctttttcctggagccccattttgaactaggggctttttgagcagtctctccagtctcagttggccccgatttccctgattttgcagtgtcccccaatacctcattttcttctacgccagagtccgcaacactaaaacccaaatcatcaaaagagtcgtcatattcatcttcatattcatattgtgagactagggcagcagtttttaatgtgtctttttcatctcttttatccagaatactgccatcgcacaagccagctttggatttcctcacatattttccaagtgatgtggaggatgaaaccaactttccctctgtctgttgcttcccgctaaaagctgcagcagcatttgagggtattgacatagagtctattagtttaccttttcctttatcatttctgttcacagtagttgactgggctggttgtactatatcaagcgatctgtccaagcattgcagatcttcatggagggttccctccaaaatcctttgaataacctcttccgggttatgatcatggacttctagacatgcacctaaaaacccttcaccataatcaggaaataggtcccttatttgactgatttttgactcaattatagcagcatcttcatctgtctgcaatggtttgctctccgcagggcctcttgcagactgtggatccttataattctcttttgacgaattcataatcccagatatatactggaactgttcatcatcaatgaatatccaacctgaataaaagcaactcaatcagaaaataacatgtgcaagctaataattgctaatgagacaaacttaactgacggatcaaagtgatcaaattccatcttataaacacatgagcagaaaagttttaagccaacttgaagactttacaacattaaacttctcccaaaaaccattctaagctcaacagataaactcatgaaagtaaaagccatactaaacttttctgcaagtaaaacttgtgtatatgcaagatcatttaccattatctcgcaagctttcaaccctttc----------------------------------------------------------------------------------------------------------------------------------------------------------------------------------------------------------------------------------------------------------------
>_R_Jupunba_oxyphyllidia_Yonker_6157@NODE_1_length_1738_cov_207.678507
----------------------------------------------------------------------------------------------------------------------------------------------------------------------------------------------------------------------------------agcagagtacgcaaataccagaaaagccacggccctagcccacctgatcttatccatttggggcagaaatgcctgtatacgagttgaactctggcaagcagaaatgggcatagaacatttggcaaggaagaggtatatgaaactcatgcttctaatgaccactcaacccagagaagtgcttcttcatggctcggtcctttctgtaatggttgttccttcctcctcctccacccctccttcctctgcctctgtaattcgaggtattacctcttccttcgctttcagaggcatcagattgtttgtcctgttgtacaagagaagcacttgactttcccccttccttccttcccctaccacctgaattccctctcccttctgtttcaggacctggggactggtcgttgtcatccttgtagaaatctgtcagcttctttaccgcagcaagaggaaggttgccaccgcgtccaagaccatatattaattcttcttgagcttgattaactagagaagcctcatctgaatttgcaactgctatcgcacctgccactttgtagctgtaattcttgccatctttgacatagtattggggctttttcctggagccccattttgaactaggggctttttgag---------cagtctcagttggccccgatttccctgattttgcagtgtcccccaatacctcattttcttctacgccagagtccgcaacactaaaacccaaatcatcaaaagagtcgtcatattcatcttcatattcatattgtgagactagggcagcagtttttaatgtgtctttttcatctcttttatccagaatactgccatcggacaagccagctttggatttcctcacatattttccaagtgatgtggaggatgaaaccaacgttccctctgtctgttgcttcccgctaaaagctgcagcagcatctgagggtattgacatagagtctattagtttaccttttcctttatcatttctgttcacagtagttgactgggctagttgtactatatcaagcgatctgtccaagcattgcagatcttcatggagggttccctccaaaatcctttgaataacctcttccgggttatgatcataggcttctagacatgcacctaaaaaccctttaccataatcaggaaataggtcccttatttgactgattttggactcaattatagcagcatcttcatctgtctgcaatggtttgctctccgcagggcctcttgcaaactgtggatccttatagatctcttttgacgaattcataatcccagatatatactggaactgttcatcatcaatgaatatccaacctgaataaaagcaactcaatcagaaaataatatgtgcaagctaataattgctaatgagaaaaacttaactgacggatcaaagtgatcaaattccatcttagaaacacatgagcagaaaagttttaagccaacttgaagactttacagcattaaacttctcccaaaaaccattctaagctcaacagataaactcatgaaagtaaaagccatactaaacttttctgtaagtaaaacttgtgtatatgcaagatcatttaccattatctcgcaagctttcaaccctttccaaaatattgtaactcttttcaatatgttgaacaaatgtttccttctgctggttttcctgtaattgtagtgaaactgcattgatttctctaaatgtttgaaccagaatatcagctctaataactgggtcctc----------------------------------------------------------------------------------------------------------------------------
>_R_Punjuba_callejasii_Daly_5935@NODE_1_length_1616_cov_48.033138
----------------------------------------------------------------------------------------------------------------------------------------------------------------------tggctcttatccttcgacttaaaaaggatattttttccccttttgagcagcaactaaaagaacagagtatgcaaatacccgaaaagccacggccattgcccacttgatc-tatccatttggggcagaaatgcctgtatacgagttgaactctgccaagcaggaatgggcatagaacatttggcaaggaaaaggtatatgaaactcatgcttctaataaccactcaacccagagaagtgcttcttcatggctcggtcctttctgtaatggttgttccttcctcctcctccacccctccttcctctgcctctgtaattcgaggtattacctcttccttcgctctcagaggcatcagattgtttgtcctgctgtacaagagaagcacttgactttcccccttccttccttcccctaccacccgaattccctctcccttctgtttcaggacctggagactggtccttgtcttccttgtagaaatctgtcagcttctttaccgcagcaagaggaaggttgccaccacgtcctagaccatatattaattcttcttgagcttgattaactagagaagcctcatctgaatttgcaactgctatcgcacctgccactttgtagctgtaattcttgccatctttgacatagtattggggctttttcctggagccccattttgaactaggggctttttgagcagtctctccagtctcagttggccccgatttcaatgattttacagtgtcccccaatacctcattttcttctacgccagagtccgctacactaaaacccaaatcatcaaaagagtcgtcatattcatcttcatattcatattgtgagactagggcagcagtttttaatgtgtctttttcatctctttgatccagaatactaccatcggacaagccagctttggatttcctcacatattttccaagtgatgtggcggatgaaaccaatgttccctctgtctgttgcttcccgctaaaagctgcagcagcatttgatggtattgacatagagtctattagtttaccttttcctttatcatttctgttcacagtagttgactgggctggttgtactatatcaagcgatctgtccaagcattgcagatcttcatggagggttccctccaaaatcctttgaataacctcttccgggttatgatcatagacttctagacatgcacctaaaaaccctttaccacaatcaggaaataggtcccttatttgactgattttggactcaattatagcagcatcttcatccgtctgcaatggtttgctctccgcagggcctcttgcagactgtggatccttataaatctcttttgacgaattcataatcccagatatatactggaactgttcatcatcaatgaatatccaacctgaataaaagcaactcaatcagaaaataatatgtgcaagctaataattgctaatgagacaaacttaactgacggatcaaagtgatcaaattccatcttataaacacatgagcagaaaagttttaagccaacttgaagactttacagcattaaacttctcccaaaaaccattctaagctcaacagataaactcataaaagtaaaagccatactaaacttttctgcaag--------------------------------------------------------------------------------------------------------------------------------------------------------------------------------------------------------------------------------------------------------------------------------------------------------------------------
