# Supplementary material for: A new generic circumscription of Hydrochorea (Leguminosae, Caesalpinioideae, mimosoid clade) with an amphi-Atlantic distribution
Source: PhytoKeys. 2022 Aug 22;205:401–37. doi: 10.3897/phytokeys.205.82775 (PMC9849043; doi:10.3897/phytokeys.205.82775)
Supplement: Supplementary material 1 — Supplementary data file S1 [file phytokeys-205-401_article-82775__-s001.zip › MSC_m79856_comp40780_c0_seq1_exon02.aln-cln]

>Acacia_rostellifera_Murphy_466@NODE_1_length_1372_cov_204.410811
-------------------------------------------------------------------------------------------------------------------------------------ctctgcctgtttgtatgatgacttcatacattaaaatgcttgctatactccggcatgtattattggtggaacaattgaggaatcttcagg--gattgggaaggtgttttgggagttgcttgtcatccttttttccgttttcttttgctcagaaaggatatcttacctttttttgcatccctttgtttttaagttgatgtacaaataaaacaatgaacaacaatcgaattaaaatctatcataatttttggacgtcaaagattttgttttttacttattcttcttcttctgtttcttaaaacttttagttttgtcctcttttgcagggatactggtgatattccctcttgttccagtcttgatgatagagttgattcagattctgaattggatatgagctgcaagacaaatattaaaagcgttgatattcctgtatgctttacatcaggaaatatttcattccaggatcaaagccatcctggctatatgcagcctgcttttgttagtggatggatgtatgtcaatgaaaatgggcaaatgtgtggtccctatatccaggagcaattatatgaaggattaactactggtttcttgccagctgagcttcctgtgtatcctgtgattaatggcgcattaatgaaccctgtaccattgaatcacttcaagcagtttcctgatcatgtttccactggattcgtatatctgagcatgagtagctcagtcataacagtgcctacaggttgctccacatcatctggtaaagatatgacatcatatagacaaggagcctttgagcatgctccttctgtagctgtcaaccttgattcacagacaggttttcagtcgcatgtcaactacaccagtaaggaattcttatcatcgaactcaaaggtaccaaattgcataatgtcttgtttgagggtagtgcaaaatttgcttagtgtaaagttgtccagtgtcattatggttgtcatgttaccatttctatttgcctatttgattgttgtgc--------ctttattctagttacatgaagaatgctgttggctttatgaggatgaaaaaggaatgaagcatggaccacattccattttggaattaatttcctggcatcattgtggacatctccaagattcgtcagtggtaagatatgcattgtggttttgtaaagtaatatttagtccgttgtcctgctgttgttgagatcaagtttatcctatgccattcatagctattcctttggtgcactgaaatttctttttctttcatcttattatttttcaaatatttggatgttagccatagattggaaataatttgttgcattttttcaaagaaaaaaaaaaaaatttgggttcttaatttgttcct
>Albizia_adinocephala_FHO33_88@NODE_1_length_1661_cov_128.355429
tcatatgcaggacgtttcagtgatgcgccgttgccttcgcatctggatgtagaaaggtcctaatttttacggttgttatataaattgcttgttctactcttcaccattgtctgttgttgtgattattattctattctgcctatttgtgtgatgacttcatacattaaaatgcttgctatactccggcatgtattattggtggaacacttgaggaatcttcatggagattgggaaggtgttttgggagttgcttgtcatatttttttcctttttcttttgctcagaagggatatcttaccttttatggcatccctttgttttcaagttgatgttcaaataaaacaatgaaaaatgatcgaattaaaatctatcataatttttggacgtcaaggctttttttt---acttattcttctttcgctgttgcttacaacttttactttggtcctcttttgcagggacactggtgatattccctcttgttccagtcttgatgatagagttgattcaggttctggattggatatgagctgccagaaaaatattaaaagcgttgatattcctatatgctttacatcaggaaatacttcattccaggatcaaagccatcctggctgtatgcagcctgcttttgttagtggatggatgtatgtcaatgaaaatgggcaaatgtgtggtccctatatccaggagcaactatatgaaggattaactactggtttcttgccagctgagcttcttgtgtatcctgtgattaatggcgcattaatgagccctgtaccattgaattacttcaagcagtttcctgatcatgtctccactgggttcgtgtatctgagcatgagtacctcagtcatagccattcctacaggttgctccacatcatctggtaaggatatgacatcatatacacaaggatcctttgagcatactcctcctgtagctgtcaatcttgattcacagacagtttttcagtcacatgtcaactacaccagtaaggaattcctgacatcgaactcaaaggtacccaattgcataatgtcttgtctgagggtagtgcaaaatttgcttggtgttaagttgtccagtgtcattatggttgtcatcttaccatatctatttgcctatttgattgttgtgcgttttacattttattctagttacatgaagaatgctgttggctttatgaggatgaaaaaggaatgaatcatggaccacattccattttggaattaatttcttggcatcattatggacatctccgagattcgtcagtggtaagatatgcattggggttttgtaaagtaatatttagtctgcagtcctgctgttgatgagatcaagtttatcctatgctatttatggctatccctttggtgcactgaaatttctttttctttcatc-tattattttttaaata-ttggatgttagccatagattggaaataatttgttgccattttgttcaaagacataaaaaaatttgggttcttaatttgttccc
>Albizia_burkartiana_StivalSantos_678@NODE_1_length_826_cov_12.251621
---------------------------------------------------------------------------------------------------------------------------------------------------------------------------------------------------------------------------------------------------------------------------------------------------------------------------------------------------------------------------aaatctatcataatttttggacgtcaaagcttttttttttttcttattcttctttttctgtttcttacaac-tttactttggtcctcttttgcagggacactggtgatattccctcttgttccagtcttgatgatagagttgattcaggttctggattggatatgaactgccaggcaaatattaaaagcgttgattttcctatatgctttacatcaggaaatatttcattccaggatcaaagccatcctggctgtatgcagcctgcttttgttagtggatggatgtatgtcaatgaaaatgggcaaatgtgtggtccctatatccaggagcaactatatgaaggattaactactggtttcttgccagctgagcttcttgtgtatcctgtgattaatggcgcattaatgagccctgtaccattgaattacttcaagcagtttcctgatcatgtttccactgggttcgtatatctgagcatgagtgcctcagtcataaccatgcctacaggttgctccacatcatctggtaaggatatgacatcatatagacaaggatcctttgagcatgctcctcctgtagctgtcaaccttgattcacagacagtttttcagtcagatgtcaactacaccagtaaggaattcttgacattgaactcaaaggtacccaattgcttaatgtcttatctgagggtagtgcaaaatttgcttagtgttaagttgtccagtgtcattatggtagtcatcttaccatatctatttgcctatttgattgttgtgcgttttacattttattctagttacatgaagaacgctgttggctttat------------------------------------------------------------------------------------------------------------------------------------------------------------------------------------------------------------------------------------------------------------------------------------------------------------------------------
>Albizia_edwallii_Dalmaso_272@NODE_1_length_1003_cov_6.785865
-----------------------------------------------------------------------------------------------------------------------------------------------------------------------------------------------------------------------------------------------------------------------------------------------------tttaccttttattgcatccctttgtttttaagttgatgtacaaataaaacaatgaaaaatgatcgaattaaaatctatcataatttttggacgtcaaagctttttttttt-acttattcttc--tttttgtttcttacaacttttactttggtcctcttttgcagggacactggtgatattccctcttgttccagtcttgatgatagagttgattcaggttctggattggatatgagctgccagacaaatattaaaagcgttgatattcctgtatgctttacatcaggaaatatttcattccaggatcaaagccatcctggctatatgcagcctgcttttgtaagtggatggatgtatgtcaatgaaaatgggcaaatgtgtggtccctatatccaggagcaactatatgaaggattaactactggtttcttgccagctgagcttcttgtgtatcctgtgattaatggcgcattaatgagccctgtaccattgaattacttcaagcagtttcctgatcatgtttccactgggttcgtatatctgagcatgagtagctcagtcataaccatgcctacaggttgctccacatcatctggtaaggatatgacatcatatagacaaggatcctttgagcatgctcctcctgtagctgtcaaccttgattcagagacagtttttcagtcacatgtcaactacaccagtaaggaattcttgacatcgaactcaaaggtacccaattgcataatgtcttgtctgagggtagtgcaaaatttgcttagtgttaagttgtccagtgtcattatggtagtcatcttaccatatctatttgcctatttgattgttgtgcgttttacattttattctagttacatgaagaatgctgttggctttatgaggatgaaaaaggaatgaatcatggaccacattccattttggaattaatttcctggcatcattatggacatctccgagattcgtcagtggtaagatatacattggggtttt--------------------------------------------------------------------------------------------------------------------------------------------------------------------------------------------------------------
>Albizia_glabripetala_Lewis_1652@NODE_1_length_1147_cov_59.904673
-------------------------------------------------------------------------------------------------------------------------------------------------------------------------------------tccggcatgtattattggtggaacacttgaggaatcttcagggagattgggaaggtgttttggtagttgcttgtcatctttttttcccttttcttttgctcagaagggatatcttaccttttattgcatccctttgtttttaagttgatgtacaaataaaacaatgaaaaatgatcgaattaaaatctatcataatttttggacgtcaaagctttttttttttacttattcttctttttctgtttcttacaac-tttactttggtcctcttttgcagggacactggtgatattccctcttgttccagtcttgatgatagagttgattcaggttctggattggatatgagctgccagacaaatattaaaagcgttgatattcctatatgctttacatcaggaaatatttcattccaggatcaaagccatcctggctatatgcagcctgcttttgttagtggatggatgtatgtcaatgaaaatgggcaaatgtgtggtccctatatccaggagcaactatatgaaggattaactactggtttcttgccagctgagcttcttgtgtatcccgtgattaatggcgcattaatgagccctgtaccattgaattacttcaagcagtttcctgatcatgtttccactgggttcatatatctgagcatgagtacctcagtcatagccatgcctacaggttgctccacatcatctggtaaggatatgacatcatatagacaaggatcctttgagcatgctcctcctatagctgtcaaccttgattcacagacagtttttcagtcagatgtcaactacaccagtaaggaattcttgcaatcgaactcaaaggtacccaattgcataatgtcttgtctgagggtagtgcaaaatttgcttagtgttaagttgtccagtgtcattatggtagtcatcttaccatatctatttgcctatttgatttttgtgcattttacattttattctagttacatgaagaacgctgttggctttatgaggatgaaaaaggaatgaataatggaccacattccattttggaattaatttcttggcatcattatggacatctccgagattcgtcaatggtaagatttgcatcggggttttgtaaagtaatatttagtatgcagt--------------------------------------------------------------------------------------------------------------------------------------------------------------------------------------
>Albizia_inundata_Wood_26530@NODE_1_length_957_cov_199.954545
---------------------------------------------------------------------------------------------------------------------------------------------------------------------------------------------------------------------------------------------------------------------------------------------------------------------------------taagttgatgtacaaataaaacaatgaaaaatgatcgaattaaaatctatcataatttttggacttcaaagc----tttttttacttattcttctttttctgtttcttacaac-tttactttggtcctcttttgcagggacactggtgatattccctcttgttccagtcttgatgatagagttgattcaggttctggattggatatgagctgccagacaaatattaaaagcgttgatattcctatatgctttacatcaggaaatatttcattccaggatcaaagccatcctggctatatgcagcctgcttttgttagtggatggatgtatgtcaatgaaaatgggcaaatgtgtggtccttatatccaggagcaactatatgaaggattaactactggtttcttgccagctgagcttcttgtgtatcctgtgattaatggcgcattaatgagccctgtaccattgaattacttcaagcagtttcctgatcatgtttccactggcttcgtatatctgagcatgagtacctcagtcatagccatgcctacaggttgctccacatcatctggtaaggatatgacatcatatagacaaggatcctttgagcatgctcctcctatagctgtcaaccttgattcacagacagtttttcagtcagatgtcaactacaccagtaaggaattattgcaatcgaactcaaaggtacccaattgcataatgtcttgtctgagggtagtgcaaaatttgcttagtgttaagttgtccagtgtcattacggtagtcatcttaccatatctatttgcctatttgatttttgtgcattttacattttattctagttacatgaagaacgctgttggctttatgaggatgaaaaaggaatgaatcatggaccacattccattttggaattaatttcttggcatcattatggacatctccgagattcgtcaatgg-----------------------------------------------------------------------------------------------------------------------------------------------------------------------------------------------------------------------------------
>Albizia_multiflora_Hughes_3090@NODE_1_length_1244_cov_156.610968
-------------------------------------------------------------------------------------------------------ccattgtctgttgttgtgattgttattctattctgccta-ttgtatgatgacttcatacattaaaatgcttgctatactccggcatgtattattggtggaacacttgaggaatcttcagggagattgggaaggtgttttgggagttgcttgtcatctttttttcctttttcttttgctcagaagggatatcttaccttttattgcatccctttgtttttaagttgatgtacaaataaaacaatgaaaaatgatggaattaaaatctatcataatttttggacgtcaaagctttttttttttacttattcttctttttctgtttcttgcaac-tttactttgatcctcttttgcagggacactggtgatattccctcttgttccagtcttgatgatagagttgattcaggttctggattggatatgagctgccagacaaatattaaaagcgttgatattcctatatgctttacatcaggaaatatttcattccaggatcaaagccatcctggctatatgcagcctgcttttgttagtggatggatgtatgtcaatgaaaatgggcaaatgtgtggtccctatatccaggagcaactatatgaaggattaactactggtttcttgccagctgagcttcttgtgtatcctgtgattaatggcgcattaatgagccctgtaccattgaattacttcaagcagtttcctgatcatgtttccactgggttcgtatgtctgagcatgagtacctcagtcatagccatgcctacaggttgctccacatcatctggtaaggatatgacatcatatagacaaggatcctttgagcatgctcctcctgtagctgtcaaccttgattcacagacagtttttcagtcagatgtcaactacaccagtaaggaattcttgcaatcgaactcaaaggtacccaattgcataatgtcttgtctgagggtagtgcaaaatttgcttagtgttaagttgtccagtgtcattatggtagtcatcttaccatatctatttgcctatttgatttttgtgcgttttacattttattctagttacatgaagaacgctgttggctttatgaggatgaaaaaggaatgaatcatggaccacattccatttctgaattaatttcttggcatcattatggacatctccgagattcgtcaatggtaagatatgcaat-gggttttgtaaagtaatatttagtatgcagtcctgctgttgatgagatcaagtt---------------------------------------------------------------------------------------------------------------------------------------------------------------
>Albizia_sinaloensis_Hughes_1576@NODE_1_length_1446_cov_74.552228
tcatatgcaggacgtttcagtgatgcgccgttgccttcgcatctggatgtagaaaggtcctaatttttacggttgttatataacttgcttgttctactcttcaccattgtctgttgttgtgattattattctattctgcctatttgtgtgatgacttcatacattaaaatgcttgctatactccggcatgtattattggtggaacacttgaggaatcttcatggagattgggaaggtgttttgggagttgcttgtcatatttttttcctttttctttagctcagaagggatatcttaccttttatggcatccctttgtttttaagttgatgtacaaataaaacaatgaaaaatgatcgaattaaaatctatcataatttttggacgtcaaggcttttttttt--acttattcatcttttgctgtttcttacaacttttactttggtcctcttttgcagggacactggcgatattccctcttgttccagtcttgatgatagagttgattcaggttctggattggatatgagctgccagacaaatattaaaagcgttgatattcctatatgctttacatcaggaaatactacattccaggatcaaagccatcctggctgtatgcagcctgcttttgttagtggatggatgtatgtcaatgaaaatgggcaaatgtgtggtccctatatccaggagcaactatatgaaggattaactactggtttcttgccagctgagcttcttgtgtatcctgtgattaatggcgcattaatgagccctgtaccattgaattacttcaagcagtttcctgatcatgtttccactgggttcgtatatctgagcatgagtacctcagtcataaccatgcctacaggttgctccacatcatctggtaaggatatgacatcatatacacaaggatcctttgagcatgctcctcctgtagctgtcaatcttgattcacagacagtttttcagtcacatgtcaactacaccagtaaggaattcttgacatcgaactcaaaggtacccaattgcataatgtcttgtctgaggctagtgcaaaatttgcttagtgttaagttgtctagtgtcattatggtagtcatcttaccatatctatttgcctatttgattgttgtgcgtttgacattttattctagttacatgaagaatgctgttggctttatgaggatgaaaaaggaatgaatcatggaccacattccattttggaattaatttcttggcatcattatggacatcttcgagattcgtcagtggtaagatatgcattggggttttgtaaagtaatatttagtctgcagtcctgctgttgatgagatcaagtttatcctatgctatttatggctatccctttggtgcactgaaatttctttttctttcatc-----------------------------------------------------------------------------------------------------
>Albizia_tomentella_Leach_Dunlop_3801@NODE_1_length_1416_cov_186.516804
----------------------------------------------------aaaggtcctaa-ttttacggttgttacataaattgcttattctactctgtaccattgtctgttgttgtgattgttattcttctctgccgatttgtgtgatggcttcatacattaaaatgcttgctatactcgggcatgtattattggtggaacacttgaggaatcttcagggagatcgggaaggtgttttgggagttgcttgtcatccttttttccctttttctttgctcaggaaggatatcttaccttttatttcatccctttgtttttacgtggaggtacaaataaaacaatgaacaatgaccgaattaaaatctatcataatttttggacgtgacagctgctcttttttacttattcttctttttctgtttcttacaacttttacttttgtcctcttttgcagggatactggtgatattccctcttgttccagtcttgatgatagaattgattaagattctggattggatatgaggtgccagacaaatattaaaagcgttgatattcctgtatgctttacatcaggaaatatttcattacaggatcaaagccatcctggctatatgcagcctgcttttgttagtgggtggatgtatgtcaatgaaaatgggcaaatgtgtggtccctatatccaggagcaactatatgaaggattaatcagtggtttcttgccagctgagcttcctgtgtatcctgtgagtaatggcgcattaatgaaccctgtaccactgaattacttcaagcagtttcctgatcatgtttccactgggttcgtatatctaagcatgagtagctcagtcattaccacgcctacaggttgctccacatcatctggtaaggatatgacatcatatggacaaggatccttcgagcatgctcctcctgtagctgtcaaccttgattcacagacagtttttcagtcacatgtaaactacaccagcaaggaattcttaacattgaactcaaaggtacgcaattgcataatgtcttgtctgagggtagtgcaaaatttgcttagtgttaagttgtccagtgtcattatggtagtcatcttaccatatctatttgcctacttgattgttgtgccttttacattttattctagttacatgaagaatgctgttggctttatgaggatgaaaaaggaatgaagcatggaccacattccattttggaattaatttcctggcatcattatgggcatctcctagattcgtcagtggtaagatgtacattggggttttctaaagtaatatttagtctacagagacagtcagaaaactatctaaaatttctcaccagtgtagaaataatctgacaagatcacttatcattattttaatgattcctttttggcatttttctaattaactctaagagatacgtcaaaaat--------------------------------------------------------g
>Albizia_tomentosa_Hughes_648@NODE_1_length_1413_cov_101.084581
---------------------------------------------gatgtagaaaggtcctaatttttacggttgttatataaattgcttgttctactcttcaccattgtctgttgttgtgattattattctattctgcctatttgtgtgatgacttcatacattaaaatgcttgctatactccggcatgtattattggtggaacacttgaggaatcttcatggagattgggaaggtgttttgggagttgcttgtcatatttgtttcctttttctttagctcagaagggatatcttaccttttatggcatccctttgtttttaagttgatgtacaaataaaacaataaaaaatgatcgaattaaaatctatcataatttttggacgtcaaggctttttttttttacttattcatcttttgctgtttcttacaacttttactttggtcctcttttgcagggatactggtgatattccctcttgttccagtcttgatgatagagttgattcaggttctggattggatatgagctgccagacaaatattaaaagcgttgatattcctatatgctttacatcaggaaatactacattccaggatcaaagccatcctggctgtatgcagcctgcttttgttagtggatggatgtatgtcaatgaaaatgggcaaatgtgtggtccctatatccaggagcaactatatgaaggattaactactggtttcttgccagctgagcttcttgtgtatcctgtgattaatggcgcattaatgagccctgtgccattgaattacttcaagcagtttcctgatcatgtttccactgggttcgtatatctaagcatgagtacctcagtcataaccatgcctacaggttgctccacatcatctggtaaggatatgacatcatatacacaaggatcctttgagcatgctcctcctgtagctgtcaatcttgattcacagacagtttttcagtcacatgtcaactacaccagtaaggaattcttgacatcgaactcaaaggtacccaattgcataatgtcttgtctgagggtagtgcaaaatttgcttagtgttaagttgtctagtgtcattatggtagtcatcttaccatatctatttgcctatttgattgttgtgcgttttacattttattctagttacatgaagaatgctgttggctttatgaggatgaaaaaggaatgaatcatggaccacattccattttggaattaatttcttggcatcattatggacatcttcgagattcgtcagtggtaagatatgcattggggttttgtaaagtaatatttagtctgcagtcctgctgttgatgagatcaagtttatcctatgctatttatggctatccctttggggcactgaaatttctttttctttcatc-tattatttcttaaata-ttggatgttagccatagattggaaataatttgttg-----------------------------------------------c
>Albizia_xerophytica_Hughes_1435@NODE_1_length_1189_cov_85.975719
tcatatgcaggacgtttcagtgatgcgccgttgccttcgcatctggatgtagaaaggtcctaatttttacggttgttatataaattgcttgttctactcttcaccattgtctgttgttgtgattattattctattctgcctatttgtgtgatgacttcatacattaaaatgcttgctatactccggcatgtattattggtggaacacttgaggaatcttcatggagattgggaaggtgttttgggagttgcttgtcatatttttttcctttttctttagctcagaagggatatcttaccttttatggcatccctttgtttttaagttgatgtacaaataaaacaatgaaaaatgatcgaattaaaatctatcataatttttggacgtcaaggctttttttttc-acttattcatcttttgctgtttcttacaacttttactttggtcctcttttgcagggacactggtgatattccctcttgttccagtcttgatgatagagttgattcaggttctggattggatatgagctgccagacaaatattaaaagcgttgatattcctatatgctttacatcaggaaatactacattccaggatcaaagccatcctggctgtatgcagcctgcttttgttagtggatggatgtatgtcaatgaaaatgggcaaatgtgtggtccctatatccaggagcaactatatgaaggattaactactggtttcttgccagctgagcttcttgtgtatcctgtgattaatggcgcattaatgagccctgtaccattgaattacttcaagcagtttcctgatcatgtttccactgggttcgtatatctgagcatgagtacctcagtcataaccatgcctacaggttgctccacatcatctggtaaggatatgacatcatatacacaaggatcctttgagcatgctcctcctgtagctgtcaatcttgattcacagacagtttttcagtcacatgtcaactacaccagtaaggaattcttgacatcgaactcaaaggtacccaattgcataatgtcttgtctgagggtagtgcaaaatttgcttagtgttaagttgtctagtgtcattatggtagttatcttaccatatctatttgcctatttgattgttgtgcgttttacattttattctagttacatgaagaatgctgttgg------------------------------------------------------------------------------------------------------------------------------------------------------------------------------------------------------------------------------------------------------------------------------------------------------------------------------------
>Balizia_elegans_Iganci_870@NODE_1_length_1566_cov_109.560779
gcatatgcgggacgtttcagtgatgcaccattgccttcgcatctggatatagaaaggtcctaatttttacggttgttatataaattgcttattctactctgcaccattgtctgttgttgtgattgtcgttctactctgcctatttgtgtgatgacttcatacattaaaatgcttgctatactccggcatgtattattagtggagcactagaggaatcttcagggagattgggaaggtgttttgggagttgcttgtcatctttttttcctttttcttttgctcagaaaggatatcttaccttttattgcatcccgttgtttttgagttgtcgtacaaataaaacaatgaacaatgatcgaactaaaatctatcataatttttggacgtcaaagcttttttttttt-----ttttttttttgctgtttcttacaacttttactgtggtcctcttttgcagggacactggtgatattccctcttgttccagtcttgatgatagagttgattcagattctggattggatatgagctgccagacaaatagtaaaagcgttgatattcctgtatgcgttacatcaggaaatatttcattccaggatcaaagccatccgggctatatgcagcctgcttttgttagtggatggatgtatgtcaatgaaaatgggcaaatgtgtggtccctatatccaggagcaactatatgaaggattaactactggtttcttgccagctgagcttcctgtgtatcctatgattaatggcgcattaatgaaccctgtaccattgaattacttcaagcagtttcctgatcatgtttccactgggtttgtatatctgagcatgagtagctcagtcataaccatgcctgcaggttgctccacatcatctggtaaggatatgacatcatatagacaaggatcctttgagcatgcccctcctgtagctgacaaccttgattcacagacagtttttcagtcacatgtcaaccacaccagtaaggaattcttgacaccgaactcaaaggtacccaattggataatgtcgtgtctaagggtagtgcaaaatttgcttagtgttaagttgtccagtgtcattatgggagtcatcttaccatatctatttgcctatttgattgttgtgcgttttacattttattctagttacatgaagaatgctgttggctttatgaggatgaaaaaggaatgaatcatggaccacattccattttggaattaatttcctggcatcattatggacatctccgagattcgtcagtggtaagatatacattggggttttgtaaagtaatatttagtctgcggtcctgctgttgatgagatcaagtttatcctatgccatttatagctatccctttggtgcactgaaatttctttttctttcatcttattattttttaaatatttggatgttagccgtagattggaaataatttgttgccatatttttcaaagacataaaaaaatttgggttcttaatttgtt--c
>Balizia_pedicellaris_Queiroz_15529@NODE_1_length_1285_cov_207.688618
-------------------------------------------------------------------------------------------------------------------gttgtgattgttgttctactctgcctatttgtgtgatgacttcatacattaaaatgcttgctatactccggcatgtattattagtggagcactagaggaatcttcagggtgattgggaaggtgttttgggagttgtttgtcatctttttttcctttttcttttgctcagaaaggatatcttaccttttattgcatcccgttgtttttgagttgacgtacaaataaaacaatgaacaatgatcgaactaaaatctatcataatttttggacgtcaaagcttttttt---------tttttttttttctgtttcttacaacttttactgtggtcctcttttgcagggacactggtgatattccctcttgttccagtcttgatgatagagttgattcagattctggattggatatgagctgccagacaaatagtaaaagcgttgatattcctgtatgcgttacatcaggaaatatttcattccaggatcaaagccatccgggctatatgcagcctgcttttgttagtggatggatgtatgtcaatgaaaatgggcaaatgtgtggtccctatatccaggagcaactatatgaaggattaactactggtttcttgccagctgagcttcctgtgtatcctatgattaatggcgcattaatgaaccctgtaccattgaattacttcaagcagtttcctgatcatgtttccactgggtttgtatatctgagcatgagtagctcagtcataaccatgcctgcaggttgctccacatcatctggtaaggatatgacatcatatagacaaggatcctttgagcatgcccctcctgtagctgacaaccttgattcacagacagtttttcagtcacatgtcaaccacactagcaaggaattcttgacaccgaactcaaaggtacccaattgcataatgtcgtgtctaagggtagtgcaaaatttgcttagtgttaagttgtccagtgtcattatgggagtcatcttaccatatctatttgcctatttgattgttgtgcgttttacattttattctagttacatgaagaatgctgttggctttatgaggatgaaaaaggaatgaatcatggaccacattccattttggaattaatttcctggcatcattatggacatctccgagatttgtcagtggtaagatatacattggggttttgtaaagtaatatttagtctgcggtcctgctgttgatgagatcaagtttatcctatgccatttatagctatccctttggtgcactgaaatttctttttctttcatcttatt------------------------------------------------------------------------------------------------
>Balizia_spnov_Morim_577@NODE_1_length_1015_cov_302.204167
-------------------------------------------------------------------------------------------------------------------------------------------------------------------------------------------------------------------------------------------------------------------------------------------------------------------------------------------------------------------------------------------------------------------------------------------ttacagcttttactgtggtcctcttttgcagggacactggtgatattccctcttgttccagtcttgatgagagagttgattcagattctggattggatatgagctgccagacaaatattaaaagcgttgatattcctgtatgcgttacatcaggaaatatttcattccaggatcaaagccatccgggctatatgcagcctgcttttgttagtggatggatgtatgtcaatgaaaatgggcaaatgtgtggtccctatatccaggagcaactatatgaaggattaactactggtttcttgccagctgagcttcctgtgtatcctgtgattaatggcgcattaatgaaccctgtaccattgagttacttcaagcagtttcctgatcatgtttccactgggttcgtatatctgagcatgagtagctcagtcataaccatgcctgcaggttgctccacatcatctggtaaggatatgacatcatatagacaaggatcctttgagcatgcccctcctgtagctgacaaccttgattcacagacagtttttcagtcacatgtcaaccacaccagtaaggaattcttgacaccgaactcaaaggtacccaattgcataatgtcgtgtctaagggtagtgcaaaatttgcttagtgttaagttgtccagtgtcattatggtagtcatcttaccatatctatttgcctatttgattgttgtgcgttttacattttattctagttacatgaagaatgctgttggctttatgaggatgaaaaaggaatgaatcatggaccacattccattttggaattaatttcctggcatcattatggacatctccgagattcgtcagtggtaagatatacattggggttttgtaaagtaatatttagtctgtggtcctgctgttgatgagatcaagtttatcctatgccatttatagctatccctttggtgcactgaaatttctttttctttcatcttattattttttaaatatttggacgttagccatagat----------------------------------------------------------------
>Calliandra_bella_LPQ15696@NODE_1_length_1482_cov_235.787900
--------aggacgtttcagtgatgcaccattgtcttcgcatctggatgtagaaaggtcctaatttttactgttgttacgtaaattgcttatcctactcggcagcattgtct-------------------tgctctgcctatttgtgggatgacttcatacattgtaatgctagttatactctggcatctattatttgaggaatacttgaggaatcttcacggagattgggaagtcgttttgggagttgcttgtcatcttttttttc-ttttcctttgcttagaaaggatatcttaccttttattgtattgctttgtttttacgtagatgtacaaataaaacaatgaacaatggtcgaattaaaatctatcttaa-ttttggatgtcaa---------------------tttttcttgttctttctcacaacttttacttttggcctcttttgcagggatactggtgatattccctcttgttttagttttgatgatagagttgattcagattctggattggagatgagctgccagacaaatattaaaagcgttgatattcctgtatgctctacatcaggaagtagttcattccaggatcaaagccatcctggctatatgcagcctgcttttgttagtggatggatgtatgtcaatgaaaatgggcaaatgtgtggtccctatattcaggagcaactatatgaaggattaactactggtttcttgccagctgagcttcctgtgtatcctgtgattaatggcacactaatgaaccctgtgccgttggattacttaaagcaatttcctgatcatgtttccacggggttcgtatatctgagcatgagtagctcagtcacaaccatgctttcaggttgctccacatcatctggtaaggatatgacatcatataaacaaggatcctttgagcatgatcctcctgtagctgtcaaccttgattcagagtcggtttccctgtcaaatgtcaactacaccagtaaggaattcttgacatcaaactcaaaggtatccaattgcataatgccttgtctgagggtagtgcaaaatttgcttagtgttaaggtatccagtgcca-tatggtagtcatcttaccatatctatttgcgtatttgattgttgtgcgttttgcatttaattctagttacatgaagagtgctgttggctttatgaggatgaaaaaggaatgacgcatggaccacattccattttggaattaatttcctggcatcattatggacatctccaagattcgttagtggtaagatatacattggggttttgaaaactaacatttagtttgcagtcctgc---tgataagatgaagtttatcctatgccatttatagctatcccgttggtgtactgaaatttcattttctttcatcttattaccttttaaatatttggatgttggccatagattgaaaacaatatgttgccatttgtttcattgacataaaaaaaattggattctttatttgttccg
>Enterolobium_cyclocarpum_MWC9020@NODE_1_length_1356_cov_249.405786
------------------------------------------------------------------ttacggttgttacataaattgcttattctactctgtaccattgtctgttgttgtgattgttattctactctgcctatttgtgtgatgacttcatacattgaaatacttgctacactccggcatgtattattggtggaacacttgagaaatcctcagggagattgggaaggtgttttgggagttgcttgtcatccttttttcctttttcttttgctcagaaaggatatcttaccttttattttatccctttgtttttaagttgatgtacaaataaaacaatgaacaatgatcgaattaaaatctatcataatttttggacgtcaaaacttttttttataacttattcttccttttctgtttcttacaacttttactgttttcctcttttgcagggatactggtgatattccctcttgttccagtcttgatgatagagttgattcagattctggattggatatgagctgccagacaaatattaaaagcgttgatattcctgtatgctttccatcaggaaatatttcattccaggatcaaagccatcctggctatatgcagcatgcttttgttagtggatggatgtatgtcaatgaaaatgcgcaaatgtgtggtccctatatccaggagcagctgtatgaaggattaaccactggtttcttgccagctgagcttcctgtgtatcctgttattaatggcgcattattgaaccctgtaccactgaattacttcaagcagtttcctgatcatgtttccactgggttcgtatatctgagcacgagtagctcagtcataaccatgcctacagttttctccacatcatctggtaaggatatgacatcatatagacaaggatcctttgaacacgctcctcc---------caaccttgattcacagacagtttttcagtcacatgtcaactacaccagtaaggaattcttaacatcgaactcaaaggtacccaattgcataatgtcttgtctgagggtagtgcaaaatttgcttagtgttaagttgtccagtgtcattatggtagtcatcttaccatatcgatttgcctacttgattgttgtgccttttacattttattctagttacatgaagaatgctgttggctttatgaggatgaaaaaggaatgaagcatggaccacattccattttggaattaatttcctggcatcattatgggcatctccgagattcgtcagtggtaagatatacattggggttttgtaaagtaatattaagtctgcagtcctgctgttgatgagatcaagtttatcctatgccatttatagctatccctttggtgcactgaaatttctttttctttcatcttattattttttaaatatttggatg---------------------------------------------------------------------------t
>Hydrochorea_corymbosa1_Bonadeu_655@NODE_1_length_929_cov_212.763158
------------------------------------------------------------------------------------------------------------------------------------------------------------------------------------------------------------------------------------------------------------------------------------------------------------------------------------------------------------------------------------------------------------------------------tttttcctgtttcttacaacttttactgtggtcctcttttgtagggacactggtgatattccctcttgttccagtcttgatgatagagttgattcagattctggattggatatgaactgccagacaaatattaaaagcgttgatattcctgtatgcgttacatcaggaaatatttcattccaggatcaaagccatccgggctatatgcagcctgcctttgttagtggatggatgtatgtcaatgaaaatgggcaaatgtgtggtccctatatccaggagcaactatatgaaggattaactactggtttcttgccagctgagcttcctgtgtatcctatgattaatggcgcattaatgaaccctgtaccattgaattacttcaagcagtttcctgatcatgtttccactgggtttgtatatctgagcatgagtagctcagtcataaccatgcctgcaggttgctccacatcatctggtaaggatatgacatcatatagacaaggatcctttgagcatgcccctcctgtagctgacaaccttgattcacagacagtttttcagtcacatgtcaaccacaccagtaaggaattcttgacaccgaactcaaaggtacccaattgcataatgtcatgtctaagggtagtgcaaaatttgcttagtgttaagttgtccagtgtcattatgggagtcatcttaccatatctatttgcctatttgattgttgtgcgttttacattttattctagttacatgaagaatgctgttggctttatgaggatgaaaaaggaatgaatcatggaccacattccattttggaattaatttcctggcatcattatggacatctccgagattcgtcagtggtaagatatacattggggttttgtaaagtaatatttagtctgcggtcctgctgttgatgagatcaa------------------------------------------------------------------------------------------------------------------------------------------------------------------
>Hydrochorea_gonggrijpii_Tillett_45696@NODE_1_length_1180_cov_150.045331
------------------------------------------------------------------------------------------------------------------------------------------------------------------------acgcttgctatactcaggcatgtattattagtggagcactagaggaatcttcagggagattgggacggtgttttgggagttgcttgtcatctttttttcctttttctgttgttcagaaaggatatcttaccttttattgcatcccgttgtttttgagttgacgtacaaataaaacaatgaataatgatcgaactaaaatctatcataatttttggacgtcaaagcttttttt---------tttttttttttctgtttcttacaacttttactgtggtcctcttttgcagggacactggtgatattccctcttgttccagtcttgatgatagagttgattcagattctggattggatatgagctgccagacaaatattaaaagcgttgatattcctgtatgcgttacatcaggaaatatttcattccaggatcaaagcaatccgggctatatgcagcctgcctttgttagtggatggatgtatgtcaatgaaaatgggcaaatgtgtggtccctatatccaggagcaactatatgaaggattaactactggtttcttgccagctgagcttcctgtgtatcctatgattaatggcgcattaatgaaccctgtaccattgaattacttcaagcagtttcctgatcatgtttccactgggtttgtatatctgagcatgagtagctcagtcataaccatgcctgcaggttgctccacatcatctggtaaggatatgacatcatatagacaaggatcctttgagcatgcccctcctgtagctgacaaccttgattcacagacagtttttcagtcacatgtcaaccacaccagtaaggaattcttgacaccgaactcaaaggtacccaattgcataatgttgtgtctaagggtagtgcaaaatttgcttagtgttaagttgtccagtgtcattatgggagtcatcttaccatatctatttgcctatttgattgttgtgcgttttacattttattctagttacatgaagaatgctgttggctttatgaggatgaaaaaggaatgaatcatggaccacattccattttggaattaatttcctggcatcattatggacatctccgagattcgtcagtggtaagatatacattggggttttgtaaagtaatatttagtctgcggtcctgctgttgatgagatcaagtttatccta--------------------------------------------------------------------------------------------------------------------------------------------------------
>Jupunba_abbottii_Zanoni_21220@NODE_1_length_1259_cov_92.651438
--------------------------------------------------------------------------------taaattgcttattctactctgcaccattgtctgttgttgtgattgttattctactctgcctatttgtgtgatgacttcatacattaaaatgcttgctatactccagcatgtattattagtggaacactagaggaatcttcagggagattgggaaggtgttttgggagttgcttgtcatctttttttcccttttcttttgctcagaaaggatatcttaccttttattgcatcccgttgtttttgagttgatgtacaaataaaacaatgaacaatgatcgaactaaaatctatcataatttttggacgtcaaagc---tttt---------ttttttttttcctgtttcttacaacttttactgtggtcctcttttgcagggacactggtgatattccctcttgttccagtcttgatgatagagttgattcagattctggattggatatgagctgccagacaaatattaaaagcgttgatattcctgtatgcgttacatcaggaaatatttcattccaggatcaaagccatccgggctatatgcagcctgcttttgttagtggatggatgtatgtcaatgaaaatgggcaaatgtgtggtccctatatccatgagcaactatatgaaggattaactactggtttcttgccagctgagcttcctgtgtatcctgtgattaatggcgcattaatgaaccctgtaccattgaattacttcaagcagtttcctgatcatgtttccactgggttcgtatatctgagcatgagtagctcagtcataaccatgcctgcaggttgctccacatcatctggtaaggatatgacatcatatagacaaggatcctttgagcatgcccctcctgtagctgacaaccttgattcacagacagtttttcagtcacatgtcaaccacaccagtaaggaattcttgacaccgaactcaaaggtacccaa-tgcataatgtcttgtctaagggtagtgcaaaatttgcttagtgttaagttgtccagtgtcattatggtagtcatcttaccatatctatttgcctatttgattgttgtgcgttttacattttattctagttacatgaagaatgctgttggctttatgaggatgaaaaaggaatgaatcatggaccacattccattttggaattaatttcctggcatcattatggacatctccgagattcttcagtggtaagatatacattggggttttgtaaagtaatatttagtctgcggtcctgctgttgatgagttcaagtttatcct---------------------------------------------------------------------------------------------------------------------------------------------------------
>Jupunba_asplenifolia_Ekman_6383@NODE_1_length_926_cov_40.998822
-------------------------------------------------------------------------------------------------------------------------------------------------------------------------------------------------------------------------------------------------------------------------------------------------------------------------------------------------taaaacaatgaacaatgatcgaactaaaatctatcataatttttggacgtcaaagc-----tt---------ttttttttttcctgtttcttacaacttttactgtggtcctcttttgcagggacactggtgatattccctcttgttccagtcttgatgatagagttgattcagattctggattggatatgagctgccagacaaatattaaaagcgttgatattcctgtatgcgttacatcaggaaatatttcattccaggatcaaagccatccgggctatatgcagcctgcttttgttagtggatggatgtatgtcaatgaaaatgggcaaatgtgtggtccctatatccaggagcaactatatgaaggattaactactggtttcttgccagctgagcttcctgtgtatcctgtgattaatggcgcattaatgaaccctgtaccattgaattacttcaagcagtttcctgatcatgtttccactgggttcgtatatctgagcatgagtagctcagtcataaccatgcctgcaggttgctccacatcatctggtaaggacatgacatcatatagacaaggatcctttgagcatgcccctcctgtagctgacaaccttgattcacagacagtttttcggtcacatgtcaaccacaccagtaaggaattcttgacaccgaactcaaaggtacccaa-tgcataatgtcgtgtctaagggtagtgcaaaatttgcttagtgttaagttgtccagtgtcattatggtagtcatcttaccatatctatttgcctatttgattgttgtgcgttttacactttattctagttacatgaagaatgctgttggctttatgaggatgaaaaaggaatgaatcatggaccacattccattttggaattaatttcctggcatcattatggacatctccgagattcgtcagtgg-----------------------------------------------------------------------------------------------------------------------------------------------------------------------------------------------------------------------------------
>Jupunba_barbouriana_Iganci_847@NODE_1_length_1537_cov_189.647945
gcatatgcaggacgtttcagtgatgcaccattgccttcgcatctggatatagaaaggtcctaatttttacgtttgttatataaattgcttattctactctgcaccattgtctgttgttgtgattgttattctactctgcctatttgtgtgatgacttcatacattaaaatgcttgctatactccggcatgtattattagtggaacactagaggaatctacagggagattgggaaggtgttttgggagttgcttgtcatcttgttttcctttttcttttgctcagaaaggatatcttaccttttattgcatcccgttgtttttgagttgatgtacaaataaaacaatgaacaatgatcgaactaaaatctatcataatttttggacgtcaaagcttttttt---------tttttttttttctgtttcttacaacttttactgtggtcctcttttgcagggacactggtgatattccctcttgttccagtcttgatgatagagttgattcagattctggattggatatgagctgccagacaaatattaaaagcgttgatattcctgtatgcgttacatcaggaaatatttcattccaggatcaaagccatccgggctatatgcagcctgcttttgttagtggatggatgtatgtcaatgaaaatgggcaaatgtgtggtccctatatccaggagcaactatatgaaggattaactactggtttcttgccagctgagcttcctgtgtatcctgtgattaatggcgcattaatgaaccctgtaccattgaattacttcaagcagtttcctgatcatgtttccactgggttcgtatatctgagcatgagtagctcagtcataaccatgcctgcaggttgctccacatcatctggtaaggatatgacatcatatagacaaggatcctttgagcatgcccctcctgtagctgacaaccttgattcacagacagtttttcagtcacatgtcaaccacaccagtaaggaattcttgacaccgaactcaaaggtacccaattgcataatgtcgtgtctaagggtagtgcaaaatttgcttagtgttaagttgtccagtgtcattatggtagtcatcttaccatatctatttgcctatttgattgttgtgcgttttacattttattctagttacatgaagaatgctgttggctttatgaggatgaaaaaggaatgaatcatggaccacattccattttggaattaatttcctggcatcattatggacatctccgagattcgtcagtggtaagatatacattggggttttgtaaagtaatatttagtctgcggtcctgctgttgatgagatcaagtttatcctatgccatttatagctatccctttggtgcactgaaatttctttttctttcatcttattattttttaaatatttggatgttagccatagattggaaataattcgttgccatttttttcaaagac--aaaaaaatttgggttcttaatttgttcct
>Jupunba_brachystachya_Lima_7438@NODE_1_length_1156_cov_164.583874
--------------------------------------------------------------------------------------------------------------------------------------------------------------------------------------------------------------------------------------------------------------------------------------------------------------------------------------------acaaataaaacaatgaacaatgatcgaactaaaatctatcataatttttagacgtcaaagc-tttttt---------tttttttttttctgtttcttacagcttttactgtggtcctcttttgcagggacactggtgatattccctcttgttccagtcttgatgagagagttgattcagattctggattggatatgagctgccagacaaatattaaaagtgttgatattcctgtatgcgttacatcaggaaatatttcattccaggatcaaagccatccgggctatatgcagcctgcttttgttagtggatggatgtatgtcaatgaaaatgggcaaatgtgtggtccctatatccaggagcaactatatgaaggattaactactggtttcttgccagctgagcttcctgtgtatcctgtgattaatggcgcattaatgaaccctgtaccattgaattacttcaagcagtttcctgatcatgtttccactgggttcgtatatctgagcatgagtagctcagtcataaccatgcctgcaggttgctccacatcatctggtaaggatatgacatcatatagacaaggatcctttgagcatgcccctcctgtagctgacaaccttgattcacagacagtttttcagtcacatgtcaaccacaccagtaaggaattcttgacaccgaactcaaaggtacccaattgcataatgtcgtgtctaggggtagtgcaaaatttgcttagtgttaagttgtccagtgtcattatggtagtcatcttaccatatctatttgcctatttgattgttgtgcgttttacattttattctagttacatgaagaatgctgttggctttatgaggatgaaaaaggaatgaatcatggaccacattccattttggaattaatttcctggcatcattatggacatctccgagattcgtcagtggtaagatatacattggggttttgtaaagtaatatttagtctgcggtcctgctgttgatgagatcaagtttatcctatgccatttatagctatccctttggtgcactgaaatttctttttctttcatcttattattttttaaatatttggatgttagccatagattggaaataatttgttgccatttttttcaaagacataaaaaaatttgggttcttaatt-------
>Jupunba_floribunda_Iganci_883@NODE_1_length_1496_cov_138.397463
gcatatgcaggacgtttcagtgatgcaccattgccttcgcatctggatatagaaaggtcctaatttttacggttgttatctaaattgcttattctactctgcaccattgtctgttgttgtgattgttattctactctgcctaattgtgtgatgacttcatacattaaaatgcttgctatactccggcatgtattattagtggaacactagaggaatcttcagggagattgggaaggtgttttgggag-tgcttgtcatctttttttcctttttcttttgctcagaaaggatatcttaccttttattgcatcccgttgtttttgagttgatgtacaaataaaacaatgaacaatgatcgaactaaaatccatcataatttttggacgtcaaagc----ttt---------ttttttttttcctgtttcttacaacttttactgtggtcctcttttgcagggacactggtgatattccctctccttccagtcttgatgatagagttgattcagattctggattggatatgagctgccagacaaatattaaaagcgttgatattcctgtatgcgttacatcaggaaatatttcattccaggatcaaagccatccgggctatatgcagcctgcttttgttagtggatggatgtatgtcaatgaaaatgggcaaatgtgtggtccctatatccaggagcaactatatgaaggattaactactggtttcttgccagctgagcttcctgtgtatcctgtgattaatggcgcattaatgaaccctgtaccattgaattacttcaagcagtttcgtgatcatgtttctactgggttcgtatatctgagcatgagtagctcagtcataaccatgcctgcaggttgctccacatcatctggtaaggatatgacatcatatagacaaggatcctttgagcatgcccctcctgtagctgacaaccttgattcacagacagtttttcagtcacatgtcaaccacaccagtaaggaattcttgacaccgaactcaaaggtacccaattgcataatgtcgtgtctaagggtagtgcaaaatttgcttagtgttaagttgtccagtgtcattatggtagtcatcttaccatatctatttgcctatttgattgttgtgcgttttacattttattctagttacatgaagaatgctgttggctttatgaggatgaaaaaggaatgaatcatggaccacattccattttggaattaatttcctggcatcattatggacatctccgagattcgtcagtggtaagatatacattggggttttgtaaagtaatatttagtctgcggtcctgcagttgatgagatcaag-ttatcctatgtcatttatagctatccctttggtgcactgaaatttctttttctttcatcttattattttttaaatatttggatgttagccatagattggaaataatttgttcccatttttttcaaagacataaaaaaatttgggttctt-----------
>Jupunba_leucophylla_Iganci_839@NODE_2_length_531_cov_9.817181
--------------------------------------------------------------------------------------------------------------------------------------------------------------------------------------------------------------------------------------------------------------------------------------------------------------------------------------------------------------------------------------------------------------------------------------------------------------------------------------------------------------------------------------------------------------------------------------------------------------------------------------------------------------------------------------------------------------------------------------------------------------------------tcttgtaatttagaagcttgagtttaacttgtcattcttcagtggcctggaggagttgcctg-----------aatcaattggcttactaaggcatg---------ttcatcaacgtatcgggagactgttttatatcagcc-attgggatggtacatggtcttcgcagcagccttttgaagatggcccttttgtatcagattttggttatcaagatctacgtccacatgcatatgcaggacgtttcagtgatgcaccattgccttcgcatctggatatagaaaggtcc------taatttttacggttgttatataaattgcttattcttgcaccattgtctgttgttgtgattgttattctactctgcctatttgtgtgat------------acttcatacatt---------------aaagtgct-----------------------------------------tgctatactccggcatgtattattag--aacaccagaggaatcttcagg----gagattgggaaggtg----------ttttgggagttgcttgt------------------------------------------------------catcttttt------------ttcctttttctttt-------------------------------------------------------------------------------------------------------g
>Jupunba_macradenia_Lourteig_3021@NODE_1_length_1268_cov_109.758186
-----------------------------------------------------------------------attgttatataaattgcttattctactctgcaccattgtctgttgttgtgattgttattctactctgcctatttgtgtgatgactttatacattaaaatgcttgctatactccggcatgtattattagtggaacactagaggaatcttcagggagattgggaaggtgttttgggagttgcttgtcatctttttttcctttttctttcgcccagaaaggatatcttaccttttattgcatcccattgtttttgagttgatgtacaaataaaacaatgaacaatgatcgaactaaaatctatcataatttttggacgtcaaagc-tttttt---------tttttttttttctgtttcttacaacttttactgtggtcctctttttcagggacactggtgatattccctcttgttccagtcttgatgatagagttgattcagattctggattggatatgagctgccagacaaatattaaaagcgttgatattcctgtatgcgttacatcaggaaatatttcattccaggatcaaagccatccgggctatatgcagcctgcttttgttagtggatggatgtatgtcaatgaaaatgggcaaatgtgtggtccctatatccaggagcaactatatgaaggattaactactggtttcttgccagctgagcttcctgtgtatcctgtgattaatggcgcattaatgaaccctgtaccattgaattacttcaagcagtttcctgatcatgtttccactgggttcgtatatctgagcatgagtagctcagtcataaccatgcctgcaggttgctccacatcatctggtaaggatatgacatcatacagacaaggatcctttgagcatggccctcctgtagctgacaaccttgattcacagacagtttttcagtcacatgtcaaccacaccagtaaggaattcttgacaccgaactcaaaggtacccaattgcataatgtcgtgtctaagggtagtgcaaaatttgcttagtgttaagttgtccagtgtcattatggtagtcatcttaccatatctatttgcctatttgattgttgtgcgttttacgttttattctagttacatgaagaatgctgttggctttatgaagatggaaaaggaatgaatcgtggaccacattccattttggaattaatttcctggcatcattatggacatctccgagattcgtcagtggtaagatatacattggggttttgtaaagtaatatttagtctgcggtcctgctgttgatgagatcaagtttat------------------------------------------------------------------------------------------------------------------------------------------------------------
>Jupunba_microcalyx_Iganci_855@NODE_1_length_1271_cov_184.695142
-------------------------------------------------------------------------------------------------------------------------------------------------------------------------------------------------------------------------------------------------------------------------------------------------------------------------------------------tacaaattaaa-aatgaacaatgatcgaactaaaatctatcataatttttggacgtcaaagc-tttttt---------tttttttttttctgtttcttacaacttttactgtggtcctcttttgcagggacactggtgatattccctcttgttccagtcttgatgatagagttgattcagattctggattggatatgagctgccaaacaaatattaaaagcgttgatgttcctgtatgcgttacatcaggaaatatttcattccaggatcaaagccatccgggctatatgcagcctgcttttgttagtggatggatgtatgtcaatgaaaatgggcaaatgtgtggtccctatatccaggagcaactatatgaaggattaactactggtttcttgccagctgagcttcctgtgtatcctgtgattaatggcgcattaatgaaccctgtaccattgaattacttcaagcagtttcctgatcaggtttccactgggttcgtatatctgagcatgagtagatcagtcataaccatgcctgcaggttgctccacatcatctggtaaggatatgacatcatatagacaaggatcctttgagcatgcccctcctgtagctgacaaccttgattcacagacagtttttcagtcacatgtcaaccacaccagtaaggaattcttgacactgaactcaaaggtacccaattgcttaatgtcatgtctaagggtagtgaaaaatttgcttagtgttaagttgtccagtgtcattatggtagtcatcttaccatatctatttgcctatttgattgttgtgcgttttacattttattctagttacatgaagaatgctgttggctttatgaggatgaaaaaggaatgaatcatggaccacattccattttggaattaatttcctggcatcattatggacatctccgagattcgtcagtggtaagatatacattggggttttgtaaagtaatatttagtctgcggtcctgctgttgatgagatcaagtttatcctatgccatttatagctatccctttggtgcactgaaatttctttttctttcatcttattattttttaaatatttggatgttagccatagattggaaataatttgttgccatttttttcatagacataaaaaaacttgggttcttaatttgttcc-
>Jupunba_nipensis_Mayo_19662@NODE_1_length_1010_cov_29.466238
---------------------------------------------------------------------------------------------------------------------------------------------------------------------------------------------------------gaacactagaggaatcttcagggagattgggaaggtgttttgggagttgcttgtcatctttttttcctttttcttttgctcagaaaggatatcttaccttttattgcatcccgttgtttttgagttgatgtacaaataaaacaatgaacaatgatcgaactaaaatctatcataatttttggacgtcaaagcttttttt-------------ttttttcctgtttcttacaacttttactgtggtcctcttttgcagggacactggtgatattccctcttgttccagtcttgatgatagagttgattcagattctggattggatatgagctgccagacaaatattaaaagcgttgatattcctgtatgcgttacatcaggaaatatttcattccaggatcaaagccatccgggctatatgcagcctgcttttgttagtggatggatgtatgtcaatgaaaatgggcaaatgtgtggtccctatatccaggagcaactatatgaaggattaactactggtttcttgccagctgagcttcctgtgtatcctgtgattaatggcgcattaatgaaccctgtaccattgaattacttcaagcagtttcctgatcatgtttccactgggttcgtatatctgagcatgagtagctcagtcataaccatgcctgcaggttgctccacatcatctggtaaggatatgacatcatatagacaaggatcctttgagcatgcccctcctgtagctgacaaccttgattcacagacagtttttcagtcacatgtcaaccacaccagtaaggaattcttgacaccgaactcaaaggtacccaa-tgcataatgtcgtgtctaagggtagtgcaaaatttgcttagtgttaagttgtccagtgtcattatggtagtcatcttaccatatctatttgcctatttgattgttgtgcgttttacattttattctagttacatgaagaatgctgttggctttatgaggatgaaaaaggaatgaatcatggaccacattccat----------------------------------------------------------------------------------------------------------------------------------------------------------------------------------------------------------------------------------------------------------------------------------------
>Jupunba_oppositifolia_Liegier_16014@NODE_1_length_1182_cov_108.023529
--------------------------------------------------------------------------------------------------------------------------ttgttattctactctgcctatttgtgtgatgacttcatacattaaaatgcttgctatactccagcatgtattattagtggaacactagaggaatcttcagggagattgggaaggtgttttgggagttgcttgtcatctttttttcctttttcttttgctcagaaaggatatcttaccttttattgcatcccgttgtttttgagttgatgtacaaataaaacaatgaacaatgatcgaactaaaatctatcataatttttggacgtcaaagc-----tt---------ttttttttttcctgtttcttacaacttttactgtggtcctcttttgcagggacactggagatattccctcttgttccagtcttgatggtagagttgattcagattctggattggatatgagctgccagacaaatattaaaagcgttgatattcctgtatgcgttacatcaggaaatatttcattccaggatcaaagccatccgggctatatgcagcctgcttttgttagtggatggatgtatgtcaatgaaaatgggcaaatgtgtggtccctatatccaggagcaactatatgaaggattaactactggtttcttgccagctgagcttcctgtgtatcctgtgattaatggcacattaatgaaccctgtaccattgaattacttcaagcagtttcctgatcatgtttccactgggttcgtatatctgagcatgagtagctcagtcataaccatgcctgcaggttgctccacatcatctggtaaggatatgacatcatatagacaaggatcctttgagcatgcccctcctgtagctgacaaccttgattcacagacagtttttcagtcacatgtcaaccacaccagtaaggaattcttgacaccgaactcaaaggtacccaattgcataatgttgtgtctaagggtagtgcaaaatttgcttagtgttaagttgtccagtgtcattatggtagtcatcttaccatatctatttgcctatttgattgttgtgcgttttacattttattctagttacatgaagaatgctgttggctttatgaggatgaaaaaggaatgaatcatgggccacattccattttggaattaatttcctggcatcattatggacatctccgagattcttcagtggtaagatatacattggggttttgtaaagtaatatttagtct-------------------------------------------------------------------------------------------------------------------------------------------------------------------------------------------
>Jupunba_oxyphyllidia_Yonker_6157@NODE_1_length_1196_cov_125.810545
--------------------------------------------------------------------------------------------------------------------------------------------------tgtgatgacttcatacattaaaatgcttgctatactccggcatgtattattagtggaacactagaggaatcttcagggagattgggaaggtgttttgggagttgcttgtcatctttttttcctttttcttttgctcagaaaggatatcttaccttttattgcatcccgttgtttttgagttgatgtacaaataaaacaatgaacaatgatcgaactaaaatctatcataacttttggacgtcaaagcttttttt---------tttttttttttctgtttcttacaacttttactgtggtcctcttttgcagggagactggtgatattccctcttgttccagtcttgatgatagagttgattcagattctggattggatatgagctgtcagacaaatattaaaagcgttgatattcctgtatgcgttacttcaggaaatatttcattccaggatcaaagccatccgggctatatgcagcctgcttttgttagtggatggatgtatgtcaatgaaaatgggcaaatgtgtggtccctatatccaggagcaactatatgaaggattaactactggtttcttgccagctgagcttcctgtgtatcctgtgattaatggcgcattaatgaaccctgtaccattgaattacttcaagcagtttcctgatcatgtttccactgggttcgtatatctgagcatgagtagctcagtcataaccatgcctgcaggttgctccacatcatctggtaaggatatgacatcatatagacaaggatcctttgagcatgcccctcctgtagctgacaaccttgattcacagacagtttttcagtcacttgtcaaccacagcagtaaggaattcttgacaccaaactcaaaggtacccaattgcataatgtcgtgtctaagggtagtgcaaaatttgcttagtgttaagttttccagtgtcattatggtagtcatcttaccatatctatttgcctatttgattgttgtgcgttttacattttattctagttacatgaagaatgctgttggctttatgaggatgaaaaaggaatgaatcatggaccacattccattttggaattaatttcctggcatcattatggacatctccgagattcgtcagtggtaagatatacattggggttttgtaaagtaatatttagtctgcggtcctgctgttgatgagatcaagttt--------------------------------------------------------------------------------------------------------------------------------------------------------------
>Jupunba_villosa_Borges_423@NODE_1_length_1828_cov_128.127356
gcatatgcaggacgtttcagtgatgcaccattgccttcgcatctggatatagaaaggtcctaatttttacggttgttatataaattgcttattctactctgcaccattgtctgttgttgtgattgttattctactctgcctatttgtgtgatgacttcatacattaaaatgcttgctatactccggcatgtattattagtggaacactagaggaatcttcagggagattgggaaggtgttttgggagttgcttgtcatctttttttcctttttcttttgctcagaaaggatatcttaccttttattgcatcccgttgtttttgagttgatgtacaaataaaacaatgaacaatgatcgaactaaaatctatcataatttttagacgtcaaag-----------------cttttttttttctgtttcttacagcttttactgtggtcctcttttgcagggacactggtgatattccctcttgttccagtcttgatgagagagttgattcagattctggattggatatgagctgccagacaaatattaaaagtgttgatattcctgtatgcgttacatcaggaaatatttcattccaggatcaaagccatccgggctatatgcagcctgcttttgttagtggatggatgtatgtcaatgaaaatgggcaaatgtgtggtccctatatccaggagcaactatatgaaggattaactactggtttcttgccagctgagcttcctgtgtatcctgtgattaatggcgcattaatgaaccctgtaccattgaattacttcaagcagtttcctgatcaagtttccactgggttcgtatatctgagcatgagtagctcagtcataaccatgtctgcaggttgctccacatcatctggtaaggatatgacatcatatagacaaggatcctttgagcatgcccctcctgtagctgacaaccttgattcacagacagtttttcagtcacatgtcaaccacaccagtaaggaattcttgacaccgaactcaaaggtacccaattgcataatgtcgtgtctaggggtagtgcaaaatttgcttagtgttaagttgtccagtgtcattatggtagtcatcttaccatatctatttgcctatttgattgttgtgcgttttacattttattctagttacatgaagaatgctgttggctttatgaggatgaaaaaggaatgaatcatggaccacattccattttggaattaatttcctggcatcattatggacatctccgagattcgtcagtggtaagatatacattggggttttgtaaagtaatatttagtctgcggtcctgctgttgatgagatcaagtttatcctatgccatttatagctatccctttggtgcactgaaatttctttttctttcatcttattattttttaaatatttggatgttagccatagattggaaataatttgttgccatttttttcaaagacataaaaaaatttgggttcttaatttgttccc
>Punjuba_callejasii_Daly_5935@NODE_1_length_911_cov_24.230216
------------------------------------------------------------------------------------------------------------------------------------------------------------------------------------------------------------------------------------------------------------------------------------------------------------------------------------------------ataaaacaatgaacaatgatcgaactaaaatctatcataatttttggacgtcaaagcttttttttttt-----ttattctttttctgtttcttacaacttttactgtgtccctcttttgcagggacactggtgatattccctcttgtcccagtcttgatgatagagttgattcagattctggattggatatgagctgccagacaaatattaaaagctttgatattcctgtatgcgttacatcaggaaatatttcgttccaggatcaaagccatcctggctatatgcagcctgcttttgttagtggatggatgtatgtcaatgaaaatgggcaaatgtgtggtccctatatccaggagcaactatatgaaggattaactactggtttcttgccagctgagcttcctgtgtatcctgtgattaatggcgcattaatgaaccctgtaccattgaattacttcaagcagtttcctgatcatgtttccactgggtttgtatatctgagcatgagtagctcagtcataaccatgcctacaggttgctccacatcatctggtaaggatatgacatcaaatagacaaggatcctttgagcatgctcctcctgtagctgtcaaccttgattcacagacagtttttcagtcacatgtcaactacaccaataaggaattcttgacatcgaactcaaaggtacccaattgcataatgtcttgtctgagggtagtgcaaaatttgcttagtgttaagttgtccagtgtcattatggtagtcatcttaccatatctatttgcctatttgattgttgtgcgttttacattttattctagttacgtgaagaatgctgttggctttatgaggatgaaaaaggaatgaatcatggaccacattccattttggaattaatttcctggcatcat---------------------------------------------------------------------------------------------------------------------------------------------------------------------------------------------------------------------------------------------------------------
>Punjuba_racemiflora_Jimenez_Soares_3626@NODE_1_length_1557_cov_128.314189
gcatatgcaggacgtttcagtgatgcaccattgccttcgcatctggatgtagaaaggtcctaatttttacggttgttatataaattgcttattctactctgcatcattgtctgttgttgtgattgttattctactctgcctatttgtgtgatgacttcatacattaaaatgcttgctatactccggcatgtattattggtggaatacttgaggaatctttagggagattgggaaggtgtttttggagttgcttgtcatctgtttttcctttttcttttgctcagaaaggatatcttaccttttattgcatccctttgtctttaagttgatgtacaaataaaacaatgaacaatgatcgaactaaaatctatcataatttttggacgtcaaagctttttttttta-----ttattctttttctgtttcttacaacttttactgtgttcctcttttgcagggacactggtgatattccctcttgtcccagtcttgatgatagagttgattcagattctggattggatatgagctgcaagacaaatattaaaagtgttgatattcctgtatgcgttacatcaggaaatatttcgttccaggatcaaagccatcctggctatatgcagcctgcttttgttagtggatggatgtatgtcaatgaaaatgggcaaatgtgtggtccctacatccaggagcaactatatgaaggattaactactggtttcttgccagctgagcttcctgtgtatcctgtgattaatggcgcattaatgaaccctgtaccattgaattacttcaagcagtttcctgatcatgtttccactgggttcgtatatctgagcatgagtagctcagtcataaccatgcctacaggttgctccacatcatctggtaaggatatgacatcatatagacaaggatcctttgagcattctcctcctgtagctgtcaaccttgattcacagacagtttttcagtcacatgtcaactacaccattaaggaattcttgacatcgaactcaaaggtacccaattgcataatgtcttgtctgagggtagtgcaaaatttgcttagtgttaagttgtccagtgtcattatggtagtcatcttaccatatctatttgcctatttgattgttgtgcgttttacattttattctagttacatgaagaacgctgttggctttatgaggatgaaaaaggaatgaatcatggaccacattccattttggaattaatttcctggcatcattatggacatctccgagattcgtcagtggtaagatatagattggggttttgtaaagtaatatttagtctgcggtcctgctgttgatgaggtcaagtttatcctatggcatttatagctatccctttggtgcactgaaatttctttttctttcatcttattattttttaaatatttggatgttagccatagattggaaataatttgttgccattttttactaagacataaaaaaatttgggttcttaatttgttcca
>_R_Afrocalliandra_redacta_Germishuizen_5585@NODE_1_length_952_cov_300.097143
-----------------------------------------------------------------------------------------------------------------------------------------------------------------------------------------------------------------------------------------------------------------------------------------------------------------------------------------------------------------------------------------------------------------------------------------tctcacaacttttacttttgtcctcttttgcagggatactgatgatattccctcttgttccggtcttgatgatagagttgattcagattctggattggagatgagctgccagacaaatattaaaagcgttgacattcctgtatgctctacatcagggaatatttcgttcccggatcaaagccatcctggttatatgcagcctgcttttgtaagtggatggatgtatgtcaatgaaaatgggcaaatgtgtggtccctatattcaggagcaactatatgaaggattaactactggtttcttgccagctgagcttcctgtgtatcctgtgattaatggcacattaatgaaccctgtgccattggattacttaaagcagtttcctgatcatgtttccactgggttcgtatatctgagcatgagtagctcagtcataaccgtgcctacaggttgctccacatcatctggtaaggatatgacatcatacagacaaggatcctttgagcatgatcctcctgtagctgtcaaccttgattcagagtcagtttccctgtcacatgtcaactacaccagtaaggaattcttaacatcgaactcaaaggtacccaattgcataatgtcttgtctgagggtagtgcaaagtttgcttagtgttaaggtatccagcgtcattatgggagtcatcgtgccatatctatttgcttatttgattgttgtgccttttgcatttaattctagttacatgaagaatgctgttggctttatgaggatggaaaaggaatgaagcatggaccacattccattttggaattaatttcctggcatcattatggacatctccgagattctttagtggtgagatatacattggggttttgtaaagtaatatttagtctgctgtcctgc---tgatgagatgaagtttgtcctatgccatttatagctatcccgttggtg------------------------------------------------------------------------------------------------------------------------------
>_R_Albizia_coripatensis_Hughes_2433@NODE_1_length_1574_cov_205.147629
gcatatgcaggacgtttcagtgatgcaccattgccttcgcatctggatgtagaaaggtcctaatttttacgattgttatataaattgcttattctactctgcaccattgtctgttgttgtgattgttattctattctgcctatttgtgtgatgacttcatactttaaaatgcttgctatactccggcatgtattattggtggaacacttgaggaaacttcagggagattggtaaggcgttttgggagttgcttgtcatctttttttcctttttcttttgctcagaaaggatattttaccttttattgcatccctttgtttttaagttgatgtacaaataaaacaatgaaaaatgatcgaattaaaatctatcataatttttggacgtcaaagctttttttttttact--tattcttctttttgtttcttacaacttttactttggtcctcttttgcagggacactggtgatattccctcttgttccagtcttgatgatagagttgattcaggttctggattggatatgagctgccagacaaatattaaaagcgttgatattcctgtatgctttacatcaggaaatatttcattccaggatcaaagccatcctggctatatgcagcctgcttttgttagtggatggatgtatgtcaatgaaaatgggcaaatgtgtggtccctatatccaggagcaactatatgaaggattaactactggtttcttgccagctgagcttcttgtgtatcctgtgattaatggtgcattaatgagccctgtaccattgaattacttcaagcagtttcctgatcatgtttccactgggttcgtatatctgagcatgagtagctcagtcataaccatgcctacaggttgctccacatcatctggtaaggatatgacatcatatagacaaggatcctttgagcatgctcctcctgtagctgtcaaccttgattcacagacagtttttcagtcacatgtcaactacaccagtaaggaattcttgacatcgaactcaaaggtacccaattgcataatgtcttgtctgagggtagtgcaaaatttgcttagtgttaagttgtccaccgtcattatggtagtcatcttaccatatctatttgcctatttgattgttgtgcgttttacattttattctagttacatgaagaatgctgttggctttatgaggatgaaaaaggaatgaatcatggaccacattccattttggaattaatttcctggcatcattatggacatctccgagatttgtcagtggtaagatatacattggggttttgtaaagtaatatttagtctgcagtcctgctgttgatgagatcaagtttatcctatgccatttatggctatccctttggtgcactgaaatttctttttctttcatcttattattttttaaatatttggatgttagccatagattggaaataatttgttgccaatttttttcaaag-acaaaaaaatttgggttcttaatttgttcca
>_R_Albizia_decandra_Vilhena_231@NODE_1_length_845_cov_37.786458
------------------------------------------------------------------------------------------------------------------------------------------------------------------------------------------------------------------------------------------------------------------------------------------------------------------------------------gttgatgtacaaataaaacaatgaaaaatgatggaattaaaatctatcataatttttggacgtgaaagcttttttttt--acttattcttctttttctgtttcctacaac-tttactttggtcctcttttgcagggacactggtgatattccctcttgttccagtcttgatgatagagttgattcaggttctggattggatatgagctgccagacaaatattaaaagcgttgatattcctatatgctttacatcaggaaatatttcattccaggatcaaagccatcctggctatatgcagcctgcttttgttagtggatggatgtatgtcaatgaaaatgggcaaatgtgtggtccctatatccaggagcaactatatgaaggattaactactggtttcttgccagctgagcttcttgtgtatcctgtgattaatggcgcattaatgagccctgtaccattgaattacttcaagcagtttcctgatcatgtttccactgggttcgtatatctgagcatgggtacctcagtcatagccatgcctacaggttgctccacatcatctggtaaggatatgacatcatatagacaaggatcctttgagcatgctcctcctgtagctgtcaaccttgattcacagacagtttttcagtcagatgtcaagtacaccagtaaggaattcttgcaatcgaactcaaaggtacccaattgcataatgtcttgtctgagggtagtgcaaaatttgcttagtgttaagttgtccagtgtcattatggtagtcatcttaccatatctatttgcctatttgatttttgtgcgtttgacattttattctagttacatgaagaa---------------------------------------------------------------------------------------------------------------------------------------------------------------------------------------------------------------------------------------------------------------------------------------------------------------------------------------------
>_R_Albizia_niopoides_Simon_1601@NODE_1_length_1188_cov_157.156616
------------------------------------------------------------------------------------------------------------------------------------------------------------------------------------------------------------------------------------------------------------------------------------------------------------------------------ttttaagttgatgtacaaataaaacaatgaaaaatgatggaattaaaatctatcataatttttggacgtcaaagcttcttttttttacttattcttctttttctgtttcttacaac-tttactttggtcctcttttgcagggacactggtgattttccctcttgttccagtcttgatgatagagttgattcaggttctggattggatatgagctgccacacaaatattaaaagcgttgatattcctacatgctttacatcaggaaatatttcattccaggatcaaagccatcctggctatatgcagcctgcttttgttagtggatggatgtatgtcaatgaaaatgggcaaatgtgtggtccctatatccaggagcaactatatgaaggattaactactggtttcttgccagctgagcttcttgtgtatcctgtgattaatggcgcattaatgagccctgtaccattgaattacttcaagcagtttcctgatcatgtttccactgggttcgtatatctgagcatgagtacctcagtcatagccatgcctaaaggttgctccacatcatctggtaaggatatgacatcatatagacaaggatcctttgagcatgctcctcctgtagctgtcaaccttgattcacagacagtttttcagtcagatgtcaactacaccagtaaggaattcttgcaatcgaactcaaaggtacccaattgcataatgtcttgtctgagggtagtgcaaaatttgcttattgttaagttgtccagtgtcattatggtagtcatcctaccatatctatttgcctatttgatttttgtgcgttttacattttattatagttacatgaagaacgctgttggctttatgaggatgaaaaaggaatgaatcatggaccacattccatttcggaattagtttcttggcatcattatggacatcttggagattcgtcactggtaagatatgcattgaggttttgtaaagtaatatttagtatgcagtcctgctgttgatgagatcaagtttatcctatgccatttatagctatccctttggtgcactgaaatttctttttctttcatc-tattattttttaaata-ttggatgttggccagagattggaaataattttttgccattttgttcaaaaaca-aaaaaaatttgggttcttaatttgttccg
>_R_Albizia_subdimidiata_var_minor_Gorts_341@NODE_1_length_1064_cov_44.767984
-----------------------------------------------------------------------------------------------------------------------------------------------------------------------aatgcttgctatactccggcatgtattattggtggaacacttgaggaatcttcagggagattgggaaggtgttttggtagttgcttgtcatctttttttcccttttcttttgctcagaagggatatcttaccttttattgcatccctttgtttttaagttgatgtacaaataaaacaatgaaaaatgatcgaattaaaatctatcataatttttggacgtcaaagctttttttttttacttattcttctttttctgtttcttacaac-tttactttggtcctcttttgcagggacactggtgatattccctcttgttccagtcttgatgatagagttgattcaggttctggattggatatgagctgccagacaaatattaaaagcgttgatattcctatatgctttacatcaggaaatatttcattccaggatcaaagccatcctggctatatgcagcctgcttttgttagtggatggatgtatgtcaatgaaaatgggcaaatgtgtggtccttatatccgggagcaactatatgaaggattaactactggtttcttgccagctgagcttcttgtgtatcctgtgattaatggcgcattaatgagccctgtaccattgaattacttcaagcagtttcctgatcatgtttccactgggttcgtatatctgagcatgagtacctcagtcatagccatgcctacaggttgctccacatcatctggtaaggatatgacatcatatagacaaggatcctttgagcatgctcctcctgtagctgtcaaccttgattcacagacagtttttcagtcagatgtcaactacaccagtaaggaattattgcaatcgaactcaaaggtacccaattgcataatgtcttgtctaagggtagtgcaaaatttgcttagtgttaggttgtccagtgtcattacggtagtcatcttaccatatctatttgcctatttgatttttgtgcattttacattttattctagttacatgaagaacgctgttggctttatgaggatgaaaaaggaatgaatcatggaccacattccattt--------------------------------------------------------------------------------------------------------------------------------------------------------------------------------------------------------------------------------------------------------------------------------------
>_R_Albizia_subdimidiata_var_subdimidiata_Ferreira_210@NODE_1_length_1358_cov_133.926620
gcatatgcaggacgtttcagtgatgcgccgttgccttcgcatctggatgtagaaaggtcctaatttttacggttgttatataaattgcttattctactcttcaccattgtctgttgttatgattgttattctattctgcctatttttatgattacttcatacattaaaatgcttgctttactccggcatgtattattggtggaacacttgaggaatcttcagggagattgggaaggtgttttgggagttgcttgtcatctttttttcctttttctttcgctcagaagggatatcttaccttttatttcatccctttgtttttaagttgatgtacaaataaaacaatgaaaaatgatcgaattaaaatctatcataatttttggatgtcaaagctttttttttttacctatacttctttttctgtttcttacaac-tttactttggtcctgttttgcagggacactggtgatattccctcttgttccagtcttgatgatagagttgattcaggttctggattggatatgagctgccagacaaatattaaaagcgttgatattcctatatgctttacatcaggaaatatttcattccaggatcaaagccatcctggctatatgcagcctgcttttgttagtggatggatgtatgtcaatgaaaatgggcaaatgtgtggtccctatatccaggagc----------------aactactggtttcttgccagctgagcttcttgtgtatcctgtgattaatggcgcattaaggagccctgtaccattgaattacttcaagcagtttcctgatcatgtttccactgggttcgtatatctgagcatgagtacctcagtcatagccatgcctacaggttgctccacatcatctggtaaggatatgacatcatatggacaaggatcctttgagcatgctcctcctgtagctgtcaaccttgattcacagacagtttttcagtcagatgtcaactacaccagtaaggaattcttgcaatcgaactcaaaggtaccgaattgcataatgtcttttctgagggtagtgcaaaatttgcttaatgttaagttgtccagtgtcattatggtagtcatcttaccatatctatttgcctatttgatttttgtgcattttacattttattctagttacacgaagaacgctgttggctttatgaggatgaaaaaggaatgaatcatggaccacattccgttttggaattaatttcttggcatcattatggacatctccgagattcgtcactggtaagatatgcattggggttttgtaaagtaatatttagtatgcagtc-------------------------------------------------------------------------------------------------------------------------------------------------------------------------------------
>_R_Archidendron_clypearia_Wieringa_1849@NODE_1_length_1470_cov_195.786073
gcatatgcaggaagtttcagtgatgcaccattgccttcacatctggatgtagaaaggtcctaatttttacggttgttacataaattgcttattctactctgtaccattgtctgttgttgtgattgttattctactctgcctatttgtgttatgacttcatacattaaaatgcttgctatactcgggcatgtattattggtggaacacttgaggaatcttcagggagattgggaaggtgttttgggagttgcatgtcatccttttttcctttttcttttgctcggaaaggatatcttaccttttattgcatccctttgtttttaagttgatgtacaaataaaacgatgaacaatgatcgaattaaaatctatcataatttttggacgtcaaagctttttttttttacttattcttctttttctgtttcttacaactcttacttttgtcctcttttgcagggatactggtgatattccctcttgttccagtcttgatgatagagttgattcagattctgaattggatatgagctgccagacaaatattaaaagcgttgatattcctgtttgctttacatcaggaaatatttcattccaggatcaaagccatcctggctatatgcagcctgcttttgttagtggatggatgtatgtcaatgaaaatgggcaaatgtgtggtccctatatccaggagcaactatatgaaggattaactactggtttcttgccagctgagctgcctgtgtatcctgtgattaatggcacattaatgaaccctgtaccattgaattacttcaagcagtttcctgatcatgtttccactgggttcgtatatctgagcatgagtagctcagtcataaccgtgcctacaggttgctccacatcatctggtaaggatatgacatcatctagacaaggatcctttgagcatgctcctcctgtagctgtcaaccttgattcacagacagtttttcagtcgcatgtcaacta---cagtaaggaattcttaacatcgaactcaaaggtacccaattgcagaatgtcttgtctgagggtagtgcaaaatttgcttagtgttaagttgtccagtgtcattatggtagtcatcttaccatatctatttgcctatttgattgttgtgccttttacattttattctagttacatgaagaatgctgttggctttatgaggatgaaaagggaatgaagcatggaccacattccattttggaattaatttcctggcatcattatggacatctccaagattcgtcagtggtaagatatacattggggttttgtaaagtaatatttagtctgtggtcctgctgttgatgagatcaagtttatcctatgccatttatagctatccctttggtgcactgaaatttctttttctttcatcttattattttttaaatatttggatgttagccatagattggaaataatttgttggcct-------------------------------------------t
>_R_Balizia_leucocalyx_Aguilar_1939@NODE_1_length_1574_cov_144.835671
gcatatgcaggacgtttcagtgatgcaccattgccttcgcatctggatatagaaaggtcctaatttttacggttgttatgtaaattgcttattctactctgcaccattgtctgttgttgtgattgttattctactctgcctatttgtgtgatgacttcatacattaaaatgcttgctatactccggcatgtattattagtggaacactagaggaatcttcagggggattgggaaggtgttttgggagttgcttgtcatctttttttcctttttcatttgctcagaaaggatatcttaccttttattgcatcccgttgtttttgagttgatgtacaaataaagcaatgaacaatgatcgaactaaaatctatcataatttttggatgtcaaagc--ttttt---------ttttttttttcctgtttcttacaacttttactgtggtcctcttttgcagggacactggtgatattacctcttgttccagtcttgatgatagagttgattcagattctggattggatatgagctgccagacaaatattaaaagcgttgatattcctgtatgtgttacatcaggaaatatttcattccaggatcaaagccatccgggctatatgcagcctgcttttgttagtggatggatgtatgtcaatgaaaatgggcaaatgtgtggtccctatatccaggagcaactatatgaaggattaactactggtttcttgccagctgagcttcctgtgtatcctgtgattaatggcgcattaatgaaccctgtaccattgaattacttcaagcagtttcctgatcatgtttccactgggttcgtatatctgagcatgagtagctcagtcataaccatgcctgcaggttgctccacatcatctggtaaggatatgacatcatatagacaaggatcctttgagcatacccctcctgtagctgacaaccttgattcacagacagtttttcagtcacatgtcaaccacaccagtaaggaattcttgacaccgaactcaaaggtacccaattgcataatgtcatgtctaagggtagtgcaaaatttgcttagtgttaagttgtccagtgtcattatgggagtcatcttaccatatctatttgcctatttgattgttgtgcgttttacattttattctagttacatgaagaatgctgttggctttatgaggatgaaaaaggaatgaatcatggaccacattccattttggaattaatttcctggcatcattatggacatctccgagattcgtcagtggtaagatatacattggggttttgtaaagtaatatttagtctgcggtcctgctgttgatgagatcaagtttatcctatgccatttatagctatccctttggtgcactgaaaattctttttctttcatcttattattttttaaatatttggatgttagccatagattggaaataatttgttgccatttttttcaaagacataaataaatttgggttcttaatttgttccc
>_R_Cathormion_obliquifoliolatum_Wieringa_6519@NODE_1_length_1160_cov_104.318552
----------------------------------------------------------------------------------------------------------------------------------------------------------------------------ttgctatactcaggcatgtattattagtggagcactagaggaatcttcagggagattgggacggtgttttgggagttgcttgtcatctttttttcctttttcttttgttcagaaaggatgtcttaccttttattgcatcccgttgtttttgagttgacgtacaaataaaacaatgaataatgatcgaactaaaatctatcataatttttggacgtcaaagcttttttt---------tttttttttttctgtttcttacaacttttactgtggtcctcttttgcagggacactggtgatattccctcttgttccagtcttgatgatagagttgattgagattctggattggatatgagctgccagacaaatattaaaagcgttgatattcctgtatgcgttacatcaggaaatatttcattccaggatcaaagccatccgggctatatgcagcctgcctttgttagtggatggatgtacgtcaatgaaaatgggcaaatgtgtggtccctatatccaggagcaactatatgaaggattaactactggtttcttgccagctgagcttcctgtgtatcctatgattaatggcgcattaatgaaccctgtaccattgaattacttcaagcagtttcctgatcatgtttccactgggtttgtatatctgagcatgagtagctcagtcataaccatgcctgcaggttgctccacatcatctggtaaggatatgacatcatatagacaaggatcctttgagcatgcccctcctgtagctgacaaccttgattcacagacagtttttcagtcacatgtcaaccacaccagtaaggaattcttgacaccgaactcaaaggtacccaattgcataatgtcgtgtctaagggtagtgcaaaatttgcttagtgttaagttgtccagtgtcattatgggagtcatcttaccatatctatttgcctatttgattgttgtgcgttttacattttattctagttacatgaagaatgctgttggctttatgaggatgaaaaaggaatgaatcatggaccacattccattttggaattaatttcctggcatcattatggacatctccgagattcgtcagtggtaagatatacattggggttttgtaaagtaatatttagtctgcggtcctgctgttgatgagatc--------------------------------------------------------------------------------------------------------------------------------------------------------------------
>_R_Cathormion_rhombifolium_Deighton_3618@NODE_1_length_1325_cov_85.346154
-----------------------------------------------------------------------------------------------------------------ttgttgtgattgttgttctactctgcctatttgtgtgatgacttcatacattaaaatgcttgctatactcaggcatgtattattagtggagcactagaggaatcttcagggagattgggacggtgttttgggagttgcttgtcatctttttttcctttttcttttgttcagaaaggatatcttaccttttattgcatcccgttgtttttgagttgacgtacaaataaaacaatgaataatgatcgaactaaaatctatcataatttttggacgtcaaagctttttttttt------ttttttttcttctgtttcttacaacttttactgtggtcctcttttgcagggacactggtgatattccctcttgttccagtcttgatgatagagttgattcagattctggattggatatgagctgccagacaaatattaaaagcgttgatattcctgtatgcgttacatcaggaaatatttcattccaggatcaaagccatccgggctatatgcagcctgcctttgttagtggatggatgtatgtcaatgaaaatgggcaaatgtgtggtccctatatcgaggagcaactatatgaaggattaactactggtttcttgccagctgagcttcctgtgtatcctatgattaatggcgcattaatgaaccctgtaccattgaattacttccagcagtttcctgatcatgtttccactgggtttgtatatctgagcatgagtagctcagtcataaccatgcctgcaggttgctccacatcatctggtaaggatatgacatcatatagacaaggatcctttgagcatgcccctcctgtagctgacaaccttgattcacagacagtttttcagtcacatgtcaaccacaccagtaaggaattcttgacaccgaactcaaaggtacccaattgcataatgtcgtgtctaagggtagtgcaaaatttgcttagtgttaagttgtccagtgtcattatgggagtcatcttaccatatctatttgcctatttgattgttgtgcgttttacattttattctagttacatgaagaatgctgttggctttatgaggatgaaaaaggaatgaatcatggaccacattccattttggaattaatttcctggcatcattatggacatctccaagattcgtcagtggtaagatatacattggggttttgtaaagtaatatttagtctgcggtcctgctgttgatgagatcaagtttatcctatgccatttatagctatccctttggtgcactgaaatttctttttctttcatcttattattttttaaatatttggatgttagccatagattgg-------------------------------------------------------------
>_R_Hydrochorea_corymbosa2_Iganci_862@NODE_1_length_963_cov_263.834802
------------------------------------------------------------------------------------------------------------------------------------------------------------------------------------------------------------------------------------------------------------------------------------------------------------------------------------------------------------------------------------------------cgtcaaagc--ttttt---------ttttttttttactgtttcttacaacttttactgtggtcctcttttgcagggacactggtgatattccctcttgttccagtcttgatgatagagttgattcagattctggattggatatgaactgccagacaaatattaaaagcgttgatattcctgtatgcgttacatcaggaaatatttcattccaggatcaaagccatccgggctatatgcagcctgcctttgttagtggatggatgtatgtcaatgaaaatgggcaaatgtgtggtccctatatccaggagcaactatatgaaggattaactactggtttcttgccagctgagcttcctgtgtatcctatgattaatggcgcattaatgaaccctgtaccattgaattacttcaagcagtttcctgatcatgtttccactgggtttgtatatctgagcatgagtagctcagtcataaccatgcctgcaggttgctccacatcatctggtaaggatatgacatcatatagacaaggatcctttgagcatgcccctcctgtagctgacaaccttgattcacggacagtttttcagtcacatgtcaaccacaccagtaaggaattcttgacaccgaactcaaaggtacccaattgcataatgtcgtgtctaagggtagtgcaaaatttgcttag--------tgtccagtgtcattatgggagtcatcttaccatatctatttgcctatttgattgttgtgcgttttacattttattctagttacatgaagaatgctgttggctttatgaggatgaaaaaggaatgaatcatggaccacattccattttggaattaatttcctggcatcattatggacatctccgagattcgtcagtggtaagatatacattggggttttgtaaagtaatatttagtctgcggtcctgctgttgatgagatcaagtttatcctatgccatttatagc-------------------------------------------------------------------------------------------------------------------------------------------
>_R_Hydrochorea_marginata_Morim_563@NODE_1_length_1744_cov_164.475705
gcatatggtggacgtttcagtgatgcaccattgccttcgcatctggatatagaaaggtcctaatttttacggttattatataaattgcttattctactctgcaccattgtctgttgttgtgattgttgttctactctgcctatttgtcggatgacttcatacattaaaatgcttgctatactcaggcatgtattattagtggagcactagaggaatcttcagggagattgggacggtgttttgggagttgcttgtcatctttttttcccttttcttttgttcagaaaggatatcttaccttttattgcatcccgttgtttttgagttgacgtacaaataaaacaatgaataatgatcgaactaaaatctatcataatttttggacgtcaaagcttttttt---------ttttttttttcctgtttcttacaacttttactgtggtcctcttttgcagggacactggtgatattccctcttgttccagtcttgatgatagagttgattcagattctggattggatatgaactgccagacaaatattaaaagcgttgatattcctgtatgcgttacatcaggacatatttcattccaggatcaaagccatccgggctatatgcagcctgcctttgttagtggatggatgtatgtcaatgaaaatgggcaaatgtgtggtccctatatccaggagcaactatatgaaggattaactactggtttcttgccagctgagcttcctgtgtatcctatgattaatggcgcattaatgaaccctgtaccattgaattacttcaagcagtttcctgatcatgtttccactgggtttgtatatctgagcatgagtagctcagtcataaccatgcctgcaggttgctccacatcatctggtaaggatatgacatcatatagacaaggatcctttgagcatgcccctcctgtagctgacaaccttgattcacagacagtttttcagtcacatgtcaaccacaccagtaaggaattcttgacaccgaactcaaaggtacccaattgcataatgtcgtgtctaagggtagtgcaaaatttgcttagtgttaagttgtccagtgtcattatgggagtcatcttaccatatctatttgcctatttgattgttgtgcgttttacattttattctagttacatgaagaatgctgttggctttatgaggatgaaaaaggaatgaatcatggaccacattccattttggaattaatttcctggcatcattatggacatctccgagattcgtcagtggtaagatatacattggggttttgtaaagtaatatttagtctgcggtcctgctgttgatgagatcaagtttatcctatgccatttatagctatccctttggtgcactgaaatttctttttctttcatcttattattttttaaatatttggatgttagccatagattggagataatttgttgccatttttttcaaagacataaaaaaatttgggttcttaatttgttcct
>_R_Jupunba_cochleata_Bonadeu_673@NODE_1_length_1366_cov_152.699767
-----------------------------------------------------------------------------------------------------------------------------------------------------------------------------------------------------------------------------------------------------------------------------------------------------------------------------------------tgtacaaataaaa-aatgaacaatgatcgaactaaaatctatcataatttttggacgtcaaagcttttttttt-------tttttttttttgtgtttcttacaacttttactgtggtcctcttttgcagggacactggtgatattccctcttgttctagtcttgatgatagagttgattcagattctggattggatatgagctgccagacaaatattaaaagcgttgatgttcctgtatgcgttacatcaggaaatatttcattccaggatcaaagccatccgggctatatgcagcctgcttttgttagtggatggatgtatgtcaatgaaaatgggcaaatgtgtggtccctatatccaggagcaactatatgaaggattaactactggtttcttgccagctgagcttcctgtgtatcctgtgattaatggcgcattaatgaaccctgtaccattgaattacttcaagcagtttcctgatcatgtttccactgggttcgtatatctgagcatgagtagctcagtcataaccatgcctgcaggttgctccacatcatctggtaaggatatgacatcatatagacaaggatcctttgagcatgcccctcctgtagctgacaaccttgattcacagacagtttttcagtcacatgtcaaccacaccagtaaggaattcttgacaccgaactcaaaggtacccaattgcataatgtcgtgtctaagggtagtgcaaaatttgcttagtgttaagttgtccagtgtcattatggtagtcatcttaccatatctatttgcctatttgattgttgtgcgttttacattttattctagttacatgaagaatgctgttggctttatgaggatgaaaaaggaatgaatcatggaccacattccattttggaattaatttcctggcatcattatggacatctccgagattcgtcagtggtaagatatacactgggg-tttgtaaagtaatatttagtctgcggtcctgctgttgatgagatcaagtttatcctatgccatttatagctatccctttggtgcactgaaatttctttttctttcatcttattattttttaaatatttggatgttagccatagattggaaataatttgttgccatttttttcatagacataaaaaaatttgggttcttaatttgttcct
>_R_Jupunba_commutata_Maguire_46145@NODE_1_length_1605_cov_120.442408
acatatgcaggacgtttcagtgatgcaccattgccttcgcatctggatatagaaaggtcctaatttttacggttgttatataaattgcttattctactctgcaccattgtctgttgttgtgattgttattctactctggctatttgtgtgatgacttcatacattaaaatgcttgctatacttcggcatgtattattagtggaacactagaggaatcttcagggagattgggaaggtgttttgggagttgcttgtcatctttttttcctttttcttttgctcagaaaggatatcttaccttttattgcatcccgttgtttttgagttgatgtacaaataaaacaatgaacaatgatcgaactaaaatctatcataatttttggacgtcaaagcttttttt---------ttttttttttcctgtttcttacaacttttactgtggtcctcttttgcagggacactggtgatattccctcttgttccagtcttgatgatagagttgattcagattctggattggatatgagctgccggacaaatattaaaagcgttgatattcctgtatgcgttacatcaggaaatatttcattccaggatcaaagccatccgggctatatgcagcctgcttttgttagtggatggatgtatgtcaatgaaaatgggcaaatgtgtggtccctatatccaggagcaactatatgaaggattaactactggtttcttgccagctgagcttcctgtgtatcctgtgattaatggcgcattaatgaaccctgtaccattgaatttcttcaagcagtttcctgatcatgtttccactgggttcgtatatctgagcatgagtagctcagtcataaccatgcctgcaggttgctccacatcatctggtaaggatatgacatcatatagacaaggatcctttgagcatgcccctcctgtagctgacaaccttgattcaccgacagtttttcagtcacatgtcaaccacaccagcaaggaattcttgacaccgaactcaaaggtacccaattgcataatgtcgtgtctaagggtagtgcaaaatttgcttagtgttaagttgtccagtgtcattatggtagtcatcttaccatatctatttgcctatttgattgttgtgcgttttacattttattctagttacatgaagaatgctgttggctttatgaggatgaaaaaggaatgaatcatggaccacattccattttggaattaatttcctggcatcattatggacacctccgagattcgtcagtggtaagatatacattggggttttgtaaagtaatatttagtctgcggtcctgctgttgatgagatcaagtttatcctatgccatttatagctatccctttggtgcactgaaatttctttttctttcatcttattattttttaaatatttggatgttagccataggttggtattaatttgttgtcttttttttaatagtcattaaaaattttgggttcttaattatttccc
>_R_Jupunba_filamentosa_Lima_7487@NODE_1_length_1502_cov_131.472281
gcttatgcaggacatttcagtgatgcaccattgccttcgcatctggatatagaaaggtcctaatttttacggttgttatataaattgcttattctactctgcaccattgtctgttgttgtgattgttattctactctgcctatttgtgtgatgacttcatacattaaaatgcttgctatactctgtcatgtattattagtggaaaactagaggaatcttcagggagattgggaaggtgttttgggagttgcttgtcatctttttttcctttttcttttgctcagaaaggatatcttaccttttattgcatcccgttgtttttgagttgatgtacaaataaaacaatgaacaatgatcgaactaaaatctgtcataatttttggacgtcaaaggttttttt---------tttttttttttctgtttcttacaacttttactgtggtcctcttttgcagggacactggtgatattccctcttgttccagtcttgatgatagagttgattcagattctggattggatatgagctgccagacaaatattaaaagcgttgatattcctgtatgcgttacatcaggaaatatttcattccaggatcaaagccatccgggctatatgcagcctgcttttgttagtggatggatgtatgtcaatgaaaatgggcaaatgtgtggtccctatatccaggagcaactatatgaaggattaactactggtttcttgccagctgagcttcctgtgtatcctgtgattaatggcgcattaatgaaccctgtaccattgaattacttcaagcagtttcctgatcatgtttccactgggttcgtatatctgagcatgagtagctcagtcataaccatgcctgcaggttgctccacatcatctggtaaggatatgacatcatatagacaaggatcctttgagcatgcccctcctgtagctgacaaccttgattcacagacagtttttcagtcacatgtcaaccacaccagtaaggaattcttgacaccgaactcaaaggtacccaattgcataatgtcgtgtctaagggtagtgcaaaatttgcttagtgttaagttgtctagtgtcattatggtagtcatcttaccatatctatttgcctatttgattgttgtgcgttttacattttattctagttacatgaagaatgctgttggctttatgaggatggaaaaggaatgaatcgtggaccacattccattttggaattaatttcctggcatcattatggacatctccgagattcgtcagtggtaagatatacattggggttttgtaaagtaatatttagtctgcagacctgctgttgatgagatcaagtttatcctatgccatttatagctatccctttggtgcactgaaatttctttttctttcatcttattattttttaaatatttggatgttagccatagattggaaataatttgttgccatttttttcaaaga--------------------------------
>_R_Jupunba_idiopoda_Quesada_1718@NODE_1_length_1205_cov_106.773936
----------------------------------------------------------------------------------------------------------------------------------------------------------------------------------tactccggcatgtatta-tagtggaacactagaggaatcttcagggagattgggaaggtgttttgggagttgcttgtcatctttttttcctttttcttttgctcagaaaggatatcttaccttttattgcatcccgttgtttttgagttgatgtacaaataaaacaatgaacaatgatcgaactaaaatctatcataacttttggacgtcaaagcttttttt---------tttttttttttctgtttcttacaacttttactgtggtcctcttttgcagggagactggtgatattccctcttgttccagtcttgatgatagagttgattcagattctggattggatatgagctgtcagacaaatattaaaagcgttgatattcctgtatgcgttacttcaggaaatatttcattccaggatcaaagccatccgggctatatgcagcctgcttttgttagtcgatggatgtatgtcaatgaaaatgggcaaatgtgtggtccctatatccaggagcaactatatgaaggattaactactggtttcttgccagctgagcttcctgtgtatcctgtgattaatggcgcattaatgaaccctgtaccattgaattacttcaagcagtttcctgatcatgtttccactgggttcgtatatctgagcatgagtagctcagtcataaccatgcctgcaggttgctccacatcttctggtaaggatatgacatcatatagacaaggatcctttgagcatgcccctcctgtagctgacaaccttgattcacagacagtttttcagtcacttgtcaaccacaccagtaaggaattcttgacaccaaactcaaaggtacccaattgcataatgtcgtgtctaagggtagtgcaaaatttgcttactgttaagttttccagtgtcattatggtagtcatcttaccatatctatttgcctatttgattgttgtgcgttttacattttattctagttacatgaagaatgctgttggctttatgaggatgaaaaaggaatgaatcatggaccacattccattttggaattaatttcctggcatcattatggacatctccgagattcgtcagtggtaagatatacattggggttttgtaaagtaatatttagtctgcggtcctgctgttgatgagatcaagtttatcctatgccatttatagctatccctttgttgcactgaatttct-----------------------------------------------------------------------------------------------------------------t
>_R_Jupunba_laeta_Mori_25147@NODE_1_length_1197_cov_40.655357
---------------------------------------------------------------------------------------------------------------------------------tctactctgccta-ttgtgtgatgacttcatacattaaaatgattgctatactgcggcatgtattattagtggaacacttgaggaatctttagggagattgggaaggtgttttgggagttgcttgtcatctttttttcctttttcttttgctcagaaaggatatcttaccttttattgcatcccattgtttttaagttgatttacaaataaaacaatgaacaatgatcgaactaaaatctatcataattttcggacgtcaaagctttttct-----------ttttttttcctgtttcttacaacttttactgtggtcctcttttgcagggacactggtgatattccctcttgttccagtcttgatgatagagttgattcagattctggattggatatgagctgccagacaaatattaaaagcgttgatattcctgtatgcgttacatcaggaaaaatttcattccaggatcaaaaacatcctggctatatgcagcctgcttttgttagtggatggatgtatgtcaatgaaaatgggcaaatgtgtggtccctatatccaggagcaactatatgaaggattaactactggtttcttgccagctgagcttcctgtgtatcctgtgattaatggcgcattaatgaaccctgtaccattgaattacttcaagcagtttcctgatcatgtttccactgggttcgtatatctgagcatgagtagctcagtcataaccatgcctgcaggttgctccacatcatctggtaaggatatgacatcatatagacaaggatcctttgagcatgctcctcctgtagctgtcaaccttgattcacagacagtttttcagtcacatgtcaaccacaccagtaaggaattcttgacatcgaactcaaaggtacccaattgcataatgtcttgtctaagggtagtgcaagatttgcttagtgttaagttgtccagtgtcattatggtagtcatcttaccatatctatttgcctatttgattgttgtgcgttttaaattttatgctagttacatgaagaatgctgttggctttatgaggatgaaaaaggaatgaatcatggaccacattccattttggaattaatttcctggcatcattatggacatctccgagattcgtcagtggtaagatatacattggggttttgtaaagtaatatttagtcttcggtcctgctgttgatga------------------------------------------------------------------------------------------------------------------------------------------------------------------------
>_R_Jupunba_langsdorfii_Ribeiro_728@NODE_1_length_1722_cov_123.065046
gcatatgcaggacgtttcagtgatgcaccattgccttcgcatctggatatagaaaggtcctaatttttacggttgttatataaattgcttattctactctgcaccattgtctgttgttgtgattgttattctactctgcctatttgtgtgatgacttcatacattaaaatgcttgctgtactccggcatgtattattagtggaacactagaggaatcttcagggagattgggaaggtgtttt-ggagttgcttgtcatctttttttcctttttcttttgctcagaaaggatatcttaccttttattgcatcccgttgtttttgagttgatgtacaaattaaacaatgaacaatgatcgaactaaaatctatcataatttttagacgtcaaagc------t---------tttttttttttctgtttcttacagcttttactgtggtcctcttttgcagggacactggtgatattccctcttgttccagtcttgatgagagagttgattcagattctggattggatatgagctgccagacaaatattaaaagtgttgatattcctgtatgcgttacatcaggaaatatttcattccaggatcaaagccatccgggctatatgcagcctgcttttgttagtggatggatgtatgtcaatgaaaatgggcaaatgtgtggtccctatatccaggagcaactatatgaaggattaactactggtttcttgccagctgagcttcctgtgtatcctgtgattaatggcgcattaatgaaccctgtaccattgaattacttcaagcagtttcctgatcatgtttccactgggttcgtatatctgagcatgagtagctcagtcataaccatgcctgcaggttgctccacatcatctggtaaggatatgacatcatatagacaaggatcctttgagcatgcccctcctgtagctgacaaccttgattcacagacagtttttcagtcacatgtcaaccacaccagtaaggaattcttgacaccgaactcaaaggtacccaattgcataatgtcgtgtctaggggtagtgcaaaatttgcttagtgttaagttgtccagtgtcattatggtagtcatcttaccatatctatttgcctatttgattgttgtgcgttttacattttattctagttacatgaagaatgctgttggctttatgaggatgaaaaaggaatgaatcatggaccacattccattttggaattaatttcctggcatcattatggacatctccgagattcgtcagtggtaagatatacattggggttttgtaaagtaatatttagtctgcggtcctgctgttgatgagatcaagtttatcctatgccatttatagctatccctttggtgcactgaaatttctttttctttcatcttattattttttaaatatttggatgttagccatagattggaaataatttgttgccatttttttcaaagacataaaaaaatttgggttcttaatttgttcct
>_R_Jupunba_leucophylla_Iganci_839@NODE_1_length_1441_cov_240.375367
----------------------------------------------------------------------------------------------------------------------------------------------------------------------------------------------------------aacaccagaggaatcttcagggagattgggaaggtgttttgggagttgcttgtcatctttttttcctttttcttttgctcagaaaggatatcttaccttgtattgcatcccgttgtttttgagttgatgtacaaattaaa-aatgaacaatgatcgaactaaaatctatcataatttttggacgtcaaagc--ttttt---------tttttttttttctgtttcttacaacttttactgtggtcctcttttgcagggacattggtgatattccctcttgttccagtcttgatgatagagttgattcagattctggattggatatgagctgccaaacaaatattaaaagcgttgatgttcctgtatgcgttacatcaggaaatatttcattccaggatcaaagccatccgggctatatgcagcctgcttttgttagtggatggatgtatgtcaatgaaaatgggcaaatgtgtggtccctatatccaggagcaactatatgaaggattaactactggtttcttgccagctgagcttcctgtgtatcctgtgattaatggcgcattaatgaaccctgtaccattgaattacttcaagcagtttcctgatcatgtttccactgggttcgtatatctgagcatgagtagatcagtcataaccatgcctgcaggttgctccacatcatctggtaaggatatgacatcatatagacaaggatcctttgagcatgcccctcctgtagctgacaaccttgattcacagacagtttttcagtcacatgtcaaccacaccagtaaggaattcttgacaccgaactcaaaggtacccaattgcataatgtcgtgtctaagggtagtgcaaaatttgcttagtgttaagttgtccagtgtcattatggtagtcatcttaccatatctatttgcctatttgattgttgtgcgttttacattttattctagttacatgaagaatgctgttggctttatgaggatgaaaaaggaatgaatcatggaccacattccattttggaattaatttcctggcatcattatggacatctccgtgattcgtcagtggtaagatatacattggggttttgtaaagtaatatttagtctgcggtcctgctgttgatgagatcaagtttatcctatgccatttatagctatccctttggtgcactgaaatttctttttctttcatcttattattttttaaatatttggatgttagccatagattggaaataatttgttgccatttttttcatagatataaaaaaacttgggttcttaatttgttcct
>_R_Jupunba_limae_Iganci_261@NODE_1_length_2096_cov_98.508172
gcatatgcaggacgtttcagtgatgcaccattgcc-tcgcatctggatatagaaaggtcctaatttttacggttgttatataaattgcttattctactctgcaccattgtctgttgctgtgattgttattctactctgcctatttgtgtgatgacttcatacattaaaatgcttgctatactccggcatgtattattagtggaacactagaggaatcttcagggagattgggaaggtgttttgggagttgcttgtcatctttttttcctttttcttttgctcagaaaggatatcttaccttttattgcatcccgttgtttttgagttgatttacaaataaaacaatgaacaatgatcgaactaaaatctatcataatttttagacgtcaaagctttttttt-----------ttttttttctgtttcttacagcttttactgtggtcctcttttgcagggacactggtgatattccctcttgttccagtcttgatgagagagttgattcagattctggattggatatgagctgccagacaaatattaaaagtgttgatattcctgtatgcgttacatcaggaaatatttcattccaggatcaaagccatccgggctatatgcagcctgcttttgttagtggatggatgtatgtcaatgaaaatgggcaaatgtgtggtccctatatccaggagcaactatatgaaggattaactactggtttcttgccagctgagcttcctgtgtatcctgtgattaatggcgcattaatgaaccctgtaccattgaattacttcaagcagtttcctgatcatgtttccactgggttcgtatatctgagcatgagtagctcagtcataaccatgcctgcaggttgctccacatcatctggtaaggatatgacatcatatagacaaggatcctttgagcatgcccctcctgtagctgacaaccttgattcacagacagtttttcagtcacatgtcaaccacaccagtaaggaattcttgacaccgaactcaaaggtacccaattgcataatgtcgtgtctaggggtagtgcaaaatttgcttagtgttaagttgtccagtgtcattatggtagtcatcttaccatatctatttgcctatttgattgttgtgcgttttacattttattctagttacatgaagaatgctgttggctttatgaggatgaaaaaggaatgaatcatggaccacattccattttggaattaatttcctggcatcattatggacatctccgagattcgtcagtggtaagatatacattggggttttgtaaagtaatatttagtctgcggtcctgctgttgatgagatcaagtttatcctatgccatttatagctatccctttggtgcactgaaatttctttttctttcatcttattattttttaaatatttggatgttagccatagattggaaataatttgttgccatttttttcgaagacataaaaaaatttgggttcttaatttgttccc
>_R_Jupunba_longipedunculata_Cardona_2682@NODE_1_length_1180_cov_132.308250
------------------------------------------------------------------------------------------------------------------------------------------------------------------------atgcttgctatgctccggcatgtatcattagtggaacactagaggaatcttcagggagatcgggaaggtgttttgggag-tgcttgtcatcgttttttcctttttcttttgctcagaaaggatatcttaccttttattgcatcccgttgtttttgagttgatgtacaaataaaacaatgaacaatgatcgaactaaaatctatcataatttttggacgtcaaagc----ttt---------ttttttttttcctgtttcttacaacttttactgtggtcctcttttgcagggacactggtgatattccctcttgttccagtcttgatgatagagttgattcagattctggattggatatgagctgccagacaaatattaaaagcgttgatattcctgtatgcgttacatcaggaaatattgcattccaggatcaaagccatccgggctatatgcagcctgcttttgttagtggatggatgtatgtcaatgaaaatgggcaaatgtgtggtccctatatccaggagcaactatatgaagggttaactactggtttcttgccagctgagcttcctgtgtatcctgtgattaatggcgcattagtgaaccctgtaccattgaattacttcaagcagtttcctgatcatgcttccactgggttcgtatatctgagcatgagtagctcagtcataaccatgcctgcaggttgctccacatcatctggtaaggatatgacatcatgtagacaaggatcctttgagcatgcccctcctgtagctgacaaccttgattcacagacagtttttcagtcacatgtcaaccacaccagtaaggaattcttgacaccgaactcaaaggtacccaattgcataatgtcgtgtctaagggtagtgcaaaatttgcttagtgttaagttgtccagtgtcattatggtagtcatcttaccatatctatttgcctatttgattgttgtgcgttttacattttattctagttacatgaagaatgctgttggctttatgaggatgaaaaaggaatgaatcatggaccacattccattttggaattaatttcctggcatcattatggacatctccgagattcgtcagtggtaagatatacatttgggttttgtaaagtaatatttagtctgcggtcctgctgttgatgagatcaagtttatcctatgccattta-----------------------------------------------------------------------------------------------------------------------------------------------
>_R_Jupunba_trapezifolia_Simon_1600@NODE_1_length_1010_cov_244.020942
--------------------------------------------------------------------------------------------------------------------------------------------------------------------------------------------------------------------------------------------------------------------------------------------------------------------------------------------------------------aatgatcgaactaaaatctatcataatttttggacgtcaaagg----------------cttttttttttctgtttcttacagcttttactgtggtcctcttttgcagggacactggtgatattccctcttgttccagtcttgatgagagagttgattcagattctggattggatatgagctgccagacaaatattaaaagcgttgatattcctgtatgcgttacatcaggaaatatttcattccaggatcaaagccatccgggctgtatgcagcctgcttttgttagtggatggatgtatgtcaatgaaaatgggcaaatgtgtggtccctatatccaggagcaactatttgaaggattaactactggtttcttgccagctgagcttcctgtgtatcctgtgattaatggcgcattaatgaaccctgtaccattgaattacttcaagcagtttcctgatcatgtttccactgggttcgtatatctgagcatgagtagctcagtcataaccatgcctgcaggttgctccacatcatctggtaaggatatgacatcatatagacaaggatcctttgagcatgcccctcctgtagctgacaaccttgattcacagacagtttttcagtcacatgtcaaccacaccagtaaggaattcttgacaccgaactcaaaggtacccaattgcataatgtcgtgtctaagggtagtgcaaaatttgcttagtgttaagttgtccagtgtcattatggtagtcatcttaccatatctatttgcctatttgattgttgtgcgttttacattttattctagttacatgaagaatgctgttggctttatgaggatgaaaaaggaatgaatcatggaccacattccattttggaattaatttcctggcatcattatggacatctccgagattcgtcagtggtaagatatacattggggttttgtaaagtaatatttagtctgcggtcctgctgttgatgagatcaagtttatcctatgccatttatagctatcccttt---------------------------------------------------------------------------------------------------------------------------------t
>_R_Punjuba_killipii_Palodorios_6252@NODE_1_length_1045_cov_70.472107
--------------------------------------------------------------------------------------------------------------------------------------------------------------------------------------------------------------------------------------------tgttttgggagttgcttgtcatatttttttcctttttcttttgctcagaaaggatatcttaccttttattgcatccctttgtttttaagttgatgtacaaataaaacaatgaacaatgatcgaactaaaatctatcataatttttggacgtcaaagcctttttttttt-----ttattctttttctgttt-ttacaacttttactgtggtcctcttttgcagggacactggtgatattccctcttgttccagtcttgatgatagagttgattcagattctggattggatatgagctgccagacaaatattaaaagcgttgatattcctgtatgcgttacatcaggaaatatttcgttcgaggatcaaagccatcctggctatatgcagcctgcttttgttagtggatggatgtatgtcaatgaaaatgggcaaatgtgtggtccctatatccaggagcaactatatgaaggattaactactggtttcttgccagctgagcttcctgtgtatcctgtgattaatggcacgtttatgaaccctgtaccattgaattacttcaagcagtttcctgatcatgtttccactgggttcgtatatctgagcatgagtagctcagtcataaccatgcctacaggttgctccacatcatctggtaaggatatgacatcatatagacaaggatcctttgagcatgctcctcctgtagctgtcaaccttgattcacagacggtttttcagtcacatgtcaactacaccagtgaggaattcttgacatcgaactcaaaggtacccaattgcataatgtcttgtctgagggtagtgcaaaatttgcttagtgttaagttgtccagtgtcattatggtagtcatcttaccatatctatttgcctatttgattgttgtgcgttttacattttattctagttacatgaagaatgctgttggctttatgaggatgataaaggaatgaatcatggaccacattccattttggaattaatttcctagcatcattatggacatctccgagattcatcagtggtaagata----------------------------------------------------------------------------------------------------------------------------------------------------------------------------------------------------------------------------
>_R_Punjuba_lehmannii_Escobar_7465@NODE_1_length_1491_cov_92.531825
--------------------------------------------------------gtcctaatttttacggttgttatataaattgcttattctactctgcaccattgtctgttgttgtgattgttattctactctgcctatttgtgtgatgacttcatacattaaaatgcttgctattctccggcatgtattattggtggaacacttgaggaatctttagggagattggaaaggtgttttgggagttgcttgtcatatttttttcctttttcttttgctcagaaaggatatcttaccttttattgcatccctttgtttttaagttgatgtacaaataaaacaatgaacaatgatcgaactaaaatctatcataatttttggacgtcaaagccttttttttta-----ttattctttttctgtttcttacaacttttactgtggtcctcttttgcagggacactggtgatattccctcttgttccagtcttgatgatagagttgattcagattctggattggatatgagctgccagacaaatattaaaagcgttgatattcctgtatgcgttacatcaggaaatatttcgttcgaggatcaaagccatcctggctatatgcagcctgcttttgttagtggatggatgtatgtcaatgaaaatgggcaaatgtgtggtccctatatccaggagcaactatatgaaggattaactactggtttcttgccagctgagcttcctgtgtatcctgtgattaatggcacatttatgaaccctgtaccattgaattacttcaagcagtttcctgatcatgtttccactgggttcgtatatctgagtatgagtagctcagtcataaccatgcctacaggttgctccacatcatctggtaaggatatgacatcatatagacaaggatcctttgagcatgctcctcctgtagctgtcaaccttgattcacagacggtttttcagtcacatgtcaactacaccagtaaggaattcttgacatcgaactcaaaggtacccaattgcataatgtcttgtctgagggtagtgcaaaatttgcttagtgttaagttgtccagtgtcattatggtagtcatcttaccatatctatttgcctatttgattgttgtgcgttttacattttattctagttacatgaagaatgctgttggttttatgaggatgaaaaaggaatgaatcatggaccacattccattttggaattaatttcctggcatcattatggacatctccgagattcgtcagtggtaagatatagattggggttttgtaaagaaatatttagtctgcggtcctgctgttgatgagatcaagtttatcctatggcatttatagctatccctttggtgcactgaaatttctttttctttcatcttatta-tttttaaatatttggatgttagccatagattggaaataatttgttgcaatttttttcaaagccataaaaaaatttgggttcttaatttgttccc
