# Supplementary material for: A new generic circumscription of Hydrochorea (Leguminosae, Caesalpinioideae, mimosoid clade) with an amphi-Atlantic distribution
Source: PhytoKeys. 2022 Aug 22;205:401–37. doi: 10.3897/phytokeys.205.82775 (PMC9849043; doi:10.3897/phytokeys.205.82775)
Supplement: Supplementary material 1 — Supplementary data file S1 [file phytokeys-205-401_article-82775__-s001.zip › MSC_m79856_comp40780_c0_seq1_exon13.aln-cln]

>Albizia_burkartiana_StivalSantos_678@NODE_1_length_1109_cov_8.174573
gaaacattacaactgagacaatcagtagcattgtctat---atgtattaaggaaggat--ccctccaagtacaatgcacaactccccagtttcacatccataaaaaatttctgagtctttaattttcagaaaaggtaactgctagataaagcataaaagcttgtaaaatgttgcattaaatataagctcctctcatatcagggaggcaaatcattctatttgttgttgtaacacaaacgacatatagaatctttaaactaataacacattattagtaaaatcccagatat----ctaaataattgtttcatacccgaggacggattagttctccaatatattcaaccacaaagtcctccgcctctattgactccaaggcaacaataccccagtcatgtattttacttctttgaaaacgtaaacgttttttccttgcctgaaaattgacaaacaacc-tcaatattaaagcattcacatgactagataaaaatctacaataaaacattcataattctttaatcaccttcaattgagtggctttcagaaggtcagcaccttctgcagctgcaagaaggttacgcattttcactctatttgtccgtgcagaaagacccttacaatttgaccaatgagttggattactatcagatggtatatagttcttttggccacacagcattcccctaacacaagctctatcagaagaactagcgtttagagaccatttatgccattcccacccatcaatagaagtcctggcacatccaacagatctaggacataaattcaatggcttggatttagcagacttcgtctttgacatgttgtgtccaccaactccaacctttgaaccatgataagcaattttcaaagcctttaagggacgtgaggatggcacatcatccgctagatgcttccttttatgttttgatactttattggttgctctaatgg------------------------------------------------------------------------------------------------------------------------------------------------------------------------------------cttcatcagtaacaccattatgcttgaatgtgtcgcagatttccaggaagttggc-------tatgtgtgagttgggatcttctgttggtaagcc--------------------------------------------------------------------------------------------------------------------------------------------------------------------------------------------------
>Albizia_coripatensis_Hughes_2433@NODE_1_length_1478_cov_214.680228
----------------ttctgttcatacaaaattttacaagacattttaatccaaaatcacctagtaaaaacaattcagttgataaagcttttacgtgcactactattacccatgcattcaatgcctgatgaactaggactgcaacaagtgggaaaaaactagtaacactttacacagaatattcttttaactcattttgctcatgcatatttttttatgagattttagtacataatcgttttataaaaaaattaaaatcatagaactttgatgaggacattttggtggtaatactaaataattgtttcatacccgaggaaggattagttctccaatatattcaaccacaaagtcctccgcctctattgactccaaggcaacaataccccagtcatgtattttacttctttgaaagcgtaaacgttttttccttgcctgaaaatcgacaaacaaca-tcaatattaaagcattcatataactagataaaaatctacaagaaaacattcatatttctttaatcaccttcaattgagtggctttcagaaggtcagcaccttctgcagctgcaagaaggttacgcattttcactctatttgtccgtgcagaaagacccttacaatttgaccaatgagttggattattatcagatggtatatagttcttttggccacacagcattcccctaacacatgctctatcagaagaactagcatttagagaccatttatgccattcccacccatcaatagaagtcctggcacatccaacagatctaggacataaattcaatggcttggatttagcagacttcgtctttgacatgttgtgtccaccaactccaacctttgaaccatgataagcaattttcaaagcctttgagggacgtgaggatggcacatcatccgctagatgcttccttttttgttttgatactttatttgttgctaccaaagaaagcagtcaaaaataagtataaaactagcctgaactaaatttttttcaaaaaactgaccctagtcagattagtttaaccagaaaggtgataagcatatatgaatccaacaacactagggtatgattatcaatagaaaatctaccgatgagagtttccttggagcagttgcgagtggattttccattaatggcaccatcacgaccattgctatcaacaacctttttcctgccaacactattttctacaacatttgaaatcttctctccattacttttctcatcatccttgacatcatctagataaggacaaaaacccaagatgttattctttaaaaatgatttaccaaaaatgggtcagca--------acataccttgacctgcatgtgaatgcttcaataattttttactagtagcattatttatagatgactttttacactgcaagtttcctttaggactgacggc
>Albizia_decandra_Vilhena_231@NODE_1_length_756_cov_42.541973
-------------------------------------------------------------------------------------------------------------------------------------------------------------------------------------------------------------------------------------------------------------------------------------------------------------------------------acggattagttctccaatatattcaaccacaaagtcctccgcctctattgactccaaggcaacaataccccagtcatgtattttacttctttgaaaacgtaaacgttttttccttgcctgaaaattgacaaacaacc-tcaatattaaagcattcacataactagataacaatctacaagaaaacatccataattctttaatcaccttcaattgagtggctttcagaaggtcagcaccctctgcagctgcaagaaggttacgcattttcactctatttgtccgtgcagaaagacccttacaatttgaccaatgagttggattactatcagatggtatatagttcttttggccacacagcattcccctaacacaagctctatcagaagaactagcgtttagagaccatttatgccattcccacccatcaatagaagtcctggcacatccaacagatctaggacataaattcaatggcctggatttagcagacttcgtctttgacatgttgtgtccaccaactccaacctttgaaccatgataagcaattttcaaagcctttgagggacgtgaggatggcacatcatctgctagatgcttccttttttgttttgatactttatttgttgctaccaaagaaagcagt-aaaaataagtataaaactagactgaactaaattttttccgaaaaaatgaccctagccagattagtttaaacagaaagttggtaagcatatatgaatccaacaacacaagggta-----------------------------------------------------------------------------------------------------------------------------------------------------------------------------------------------------------------------------------------------------------------------------------------------------------------------------------------------------------
>Albizia_edwallii_Dalmaso_272@NODE_1_length_769_cov_5.385154
----------------------------------------------------------------------------------------------------------------------------------------------------------------------------------------------------------------------------------------------------taaaaaaatcaaaatcatagaactttgatgaggacattttggtggtaatactaaataattgtttcatacccgaggacggattagttctccaatatattcaaccacaaagtcctccgcctctattgactccaaggcaacaataccccagtcatgtattttacttctttgaaaacgtaaacgttttttccttgcctgaaaatcgacaaacaacc-tcaatattaaagcattcacataactagataaaaatctacaagaaaacattcataattctttaaccaccttcaattgagtggctttcagaaggtcagcaccttctgcagctgcaagaaggttacgcattttcactctatttgtccgtgcagaaagacccttacaatttgaccaatgagttggattattatcagatggtatatagttcttttggccacacagcattcccctaacacatgctctatcagaagaactagcatttagagaccatttatgccattcccacccatcaatagaagtcctggcacatccaacagatctaggacataaattcaatggcttggatttagcagacttcgtctttgacatgttgtgtccaccaactccaacctttgaaccatgataagcaattttcaaagcctttgagggacgtgaggatggcacatcatcagctagatccttccttttttgttttgatactttatttgttgctaccaaagaaagcagtcaaaaataagtataaaactagactgaactaaatttttttcaaaaaaatgac--------------------------------------------------------------------------------------------------------------------------------------------------------------------------------------------------------------------------------------------------------------------------------------------------------------------------------------------------------------------------------------------------------------------------
>Albizia_edwallii_Dalmaso_272@NODE_2_length_539_cov_3.225207
------------------------------------------------------------------------------------------ttttccaacgtgaaaatcgttcc-------------------aatagatcaataccaagatggcaagactgagt----------ataagatat-----------atctaacgaatggctatcattataag--------------aactatcttagagaaa---taaaagaataaaactttcaaaagtaaact----------ggcaaaatgtt----------------------------tacaata---ccaaccacataaccatc-------atcaagtctaaacaagta--gctgctgccaattcccatcttttcatactgacgttcacgtatatcagatatctgggagatgaaaaat-----taaatatcaattaattggtctagtgaaacagcaat-tacaagagaa-----------------------------aagtaaaactgagacaatcagta-------------------------gcattgtctatatgtat-----tgaggaaggaaccctccaagt--------------------------acaatgcacaactcttttacatccatcaaaaacttacgagtctttaattttcagaaaaagtaacggctagata-------------------------------------------------------------aagcataaaagcttgtacaaa--------------------------------------aatgttgcactaaatgtaagctcctctcaa-----------------------------tatcagagagccaattc---------------attctatttgttgttgtaacac--------caaaa------------------------------------------------------------------------------------------------------------------------------------------------------------------------------------------------------------------------------------------------------------------------------------------------------------------------------------------------------------------------------------------------------------------------------------------------------------------------
>Albizia_inundata_Wood_26530@NODE_1_length_782_cov_246.998624
------------------------------------------------------------------------------------------------------------------------------------------------------------------------------------------------------------------------------------gtacataatcgctttataaaaacattaaaatcatagaaatttgatgaggacattttggtggtaatactaaataattgtttcatacccgaggacggattagttctccaatatattcaaccacaaagtcctccgcctctattgactccaaggcaacaataccccagtcatgtattttacttctttgaaaacgtaaacgttttttccttgcctgaaaattgacaagcaacc-tcaatattaaagcattcacataactagataaaaatctacaagaaaacattcataattctttaatcaccttcaattgagtggctttcagaaggtcagcaccttctgcagctgcaagaaggttacgcattttcactctatttgtccgtgcagaaagacccttacaatttgaccaatgagttggattactatcagatggtacatagttcttttggctacacagcattcccctgacacaagctctatcagaagaactagcgtttagagaccatttatgccattcccacccatcaatagaagtcctggcacatccaacagatctaggacataaattcaatggcctggatttagcagacttcgtctttgacatgttgtgtccaccaactccaacctttgaaccatgataagcaattttcaaagcctttgagggacgtgaggatggcacatcatctgcttgatgcttccttttttgttttgatactttatttgttgctaccaaataaagcagtcaaaaataagtataaaactagcctgaactaaatatttttcaaaaaaat-----------------------------------------------------------------------------------------------------------------------------------------------------------------------------------------------------------------------------------------------------------------------------------------------------------------------------------------------------------------------------------------------------------------------------
>Albizia_multiflora_Hughes_3090@NODE_1_length_1525_cov_112.586326
--------------gattctgtttatacattattttatgagacattttaatccaaaatcacctagtaaaaacaattcagttgataaagcttgtacgtgcactactattactcatgcattcaatgcctgatgaactaggactgtaacaaatgggaaaaaactagtaacaccttacacagaatattcttttaactcattttgctcatgcatattttttgacaagattttagtacataatcgctttataaaaacattaaaatcatagaaatttgatgaggacattttggtggtaatactaaataattgtttcatacccgaggacggattagttctccaatatattcaaccacaaagtcctccgcctctattgactccaaggcaacaataccccagtcatgtattttacttctttgaaaacgtaaacgttttttccttgcctgaaaattgacaaacaacc-tcaatattaaagcattcacataactagataaaaatctacaagaaaacattcataattttttaatcaccttcaattgagtggctttcagaaggtcagcaccttctgcagctgcaagaaggttacgcattttcactctatttgtccgtgcagaaagacccttacaatttgaccaatgagttggattactatcagatggtatatagttcttttggccacacagcattcccctaacacaagctctatcagaagaactagcgtttagagaccatttatgccattcccacccatcaatagaagtcctggcacatccaacagatctaggacataaattcaatggcctggatttagcagacttcgtctttgacatgttgtgtccaccaactccaacctttgaaccatgataagcaattttcaaagcctttgagggacgtgaggatggcacatcatctgctagatgcttccttttttgttttgatactttatttgttgctaccaaagaaagcagtcaaaaataagtataaaactagactgaaataaaattttttcaaaaaaatgaccctagccagattagtttaaacagaaagttgataagcatatatgaatccaacaacacaagggcatgactatcaatagaaaatctaccgatgaggatttccttggagcagtagcgagtggattttccattaatggcaccatcacaaccattgctatcaacaatcattttcttgccaacactattttcttcaacagttgaaatcttctctccattacttttctcatcatccttgacatcatctagataaggacaaaaacccaagatgttattctttaaaaatgatttaccgaaaaagggtcagcaacaaagcgacataccttgacctgcatgtgaatgcttcaatatttttttactaggagcattacttatagaggaccttttacactgcaagtgtcttttaggaccgacagc
>Albizia_tomentella_Leach_Dunlop_3801@NODE_1_length_998_cov_190.239957
------------------------------------------------------------cctagtaaaaacaattcagttgataaagcttttacgtgcactaccattactcatgcattcaatgcctgatgaactaggactgtaacaaatgggaataaactagcaacact---------------ttttaattcattttgctcatgtataactttttatgagatttaagtatataattgcgtcataaaaacattaaaatcatagaaatttgatgaggacattttggtggtaatactaaataattgtttcatacccgaggacggattagttctccaatatattcaaccacaaagtcctccgcctctattgactccaaagcaacgataccccagtcatgtattttacttctttgaaaacgtaaacgttttttccttgcctgaaaattgaccaaaaaccttcaatgttaaagtattcacatgactagataaaaatctataagaaaacattcataattctttaatcaccttcaattgagtggctttcagaagatcagcaccttctgcagctgcaagaaggttacgcattttcactctatttgtccgtgcagaaagacccttacaatttgaccaatgagttggattactatcagatggtatatagttcttttggccacacagcgttcccctaacacatgccctatcagaagaactagcgtttagagaccatttatgccattcccccccatcaatagaagtcctggcacatccaacagatctaggacataaattcaatggcttggatttagcagacttcgtctttgacatgttgtgtccaccaactccaacctttgaaccattataagcgattttcaaagcctttgagggacgtgaggatggcacatcatccactagatgcttccgttttggttttgatactttatttgttgctacaaaagaaagcagtaaaaaataagtataaaactagcctgaactattttttttaaaaaaaattgtccccagtcggattagtttaaacagaaaggtgataagcatatatgaatccaacaa---------------------------------------------------------------------------------------------------------------------------------------------------------------------------------------------------------------------------------------------------------------------------------------------------------------------------------------------------------------------
>Balizia_pedicellaris_Queiroz_15529@NODE_1_length_2183_cov_237.088346
atatttctcgaactgattctgttcacacataattttatgagacattttaatccaaaatcaccttgtaaaaacaattcagttgataaagcttttacgtgcactactattactcatgcattcaatgcctgatgaactaggactataacaaatgggaaaaaactagtaacacattacacagaatatccttttaactcattttgctcatgcata--tttttacgagactttagtacataatcgctttataaaaacattaaaatcatagaactttgaagaggacattttggtggtaatactaaataattgtttcatacccgaggacggattagttctccaatatattcaaccacaaagtcctccgcctctattgcctccaaggcaacaataccccagtcatgtattttacttctttgaaaacgtaaacgttttttccttgcctgaaaattgacaaacaaccttcaatattaaagcattcacataactagataaaaacctacaagaaaacattcataattctttaatcaccttcaattgagtggctttcagaaggtcagcaccttctgcagctgcaagaaggttacgcattttcactctatttgtccgtgcagaaagacccttacaatttgaccaatgagttggattactatcagatggtatatagttcttttggccacacagcattcccctaacacatgctctatcagaagaactagcgtttagagaccatttatgccattcccacccatcaatagaagtcctggcacatccaacagatctaggacataaattcaatggcttggatttagcagacttcgtctttgacatgttgtgtccaccaactccaacctttgaaccatgataagcaattttcaaagcttttgagggacgtgaggatggcacatcatccgctagatgcttccttttttgttttgatactttatttgttgctaccaaagaaagcagtcaaaaataagtattaaactagcctg-attaaattttttaaaaaaaaatgaccccagtcagattagttcaaacagaaaggtgataaacatatatgaatccaacaacacgagggcatgactatgaatagaaaatctaccgatgagagtttccttcgagcggtaaagagtggattttccattaatggcaccatcacgaccattgctatcaacaacctttttcttgccaacactattttctacaacagttgaaatcttctctccattacttttctcatcatccttgacatcatctagataaggacaaaaacccaagatgttattctttaaaaatgatttaccgaaaaagggtcagcaacaaagcgacctac----------------------------------------------------------------------------------------------
>Cathormion_rhombifolium_Deighton_3618@NODE_1_length_1337_cov_66.863492
---------------------------------------------------------------------------------------------------------------------------------------------------------------------------tacacagaatatccttttaactcattttgctcatgcata--tttttacgagactttagtacataatcgctttataaaaacattaaaatcatagaactttgaagaggacattttggtggtaatactaaataattgtttcatacccgaggacggattagttctccaatatattcaaccacaaagtcctccgcctctattgcctccaaggcaacaataccccagtcatgtattttacttctttgaaaacgtaaacgttttttccttgcctgaaaattgacaaacaaccttcaatattaaagcattcacataactaaataaaaatctacaagaaaacattcataattctttaatcaccttcaattgagtggctttcagaaggtcagcaccttctgcagctgcaagaaggttacgcattttcactctatttgtccgtgcagaaagacccttacaatttgaccaatgagttggattactatcagatggtatatagttcttttggccacacagcattcccctaacacatgctctatcagaagaactagcgtttagagaccatttatgccattcccacccatcaatagaagtcctggcacatccaacagatctaggacataaattcaatggcttggatttagcagacctcgtctttgacatgttgtgtccaccaactccaacctttgaaccatgataagcaattttcaaagcttttgagggacgtgaggatggcacatcatccgctagatgcttccttttttgttttgatactttttttgttgctaccaaagaaagcagtcaaaaataagtattaaactagcctg-attaaa--tttttaaaaaaaatgaccccagtcagattagttcaaacagaaaggtgataaacatatatgaatccaacaacacgagggcatgactatgaatagaaaatctaccgatgagagtttccttcgagcagtaaagagtggattttccattaatggcgccatcacgaccattgctatcaacaacctttttcttgccaacactattttctacaacagttgaaatcttctctccattacttttctcatcatccttgacatcatctagataaggacaaaaacccaagatgttattctttaaaaatgatttaccgaaaaagggtcagcaacaaagcaacctaccttgacctgcctgtgaatgcttcaataattttttactagttgcattatttatagatgactttttactctgcaagtttcttttaggaccgacagc
>Enterolobium_cyclocarpum_MWC9020@NODE_1_length_1421_cov_232.912946
atatttcttgaactgattctgttcatacataatattacgagacattttaagccaaaatcaccttgtaaaaacaattcagttgatacagcttttacttgcactactattactcatgtattcaatgcctgatgaactaggattgtaacaaatggggaaaaactagcaacactttgtacagaatattcttttaattcattttgctcatgcataattttttatgagattttagtacataatcgctttataaaaacattaaaatcatagaactttgatgaggacattttggtggtaatactaaataattgtttcatacccgaggacggattagttctccaatatattcaaccacgaagtcctccgcctctattgactccaaggcaacaataccccagtcatgtattttacttctttgaaaacgtaaacgttttttccttgcctgaaaattgaccaacaaccttcaatattaaagcattcacataactagataaaaatctacaagaaaacattcattattcttcaaccaccttcaattgagtggctttcagaagatcagcaccttctgcagctgcaagaaggttacgcattttcactctatttgtccgtgcagaaagacccttacaatttgaccaatgagttggattactatcagatggtatatacttcttttggccaaacagcgttcccctaacacatgctctatcagaagaactagcgtttagagaccatttatgccattcccacccatcaatagaagccctggcacatccaacagatctaggacataaattcaatggcttggatttagcagacttcgtctttgacatgttgtgtccaccaactccaacctttgaaccattataagcaattttcaaagcctttgagggacgtgaggatggcacatcatccgctagatgcttcctttttggttttgatactttatttgttgctacaaaagaaagcagtcaaaaataagtataaaactagcctaaaataatttttttaaaaaaaaatgaccccagtcagattagtttaaacag-aaggtggtaagcatatatgaatccaacaccaaaagggcatgactatgaatggaaaatctaccgatgagagtttctctggggcagtagctagtggattttccattaatgccaccatcacgaccattgctatcaaccactttttccttgccaacactattttctacaatagttgaaatcttctctccattacctttctcatcatccttgacatcatctagataaggacaaaaacccaagacgttattctttaaaaatgatttaccgaaaaagggtcagcaacaaagtgacataccttgacccgcctgtgaatgcttcaataattttttagtagttgcattatttttagatg-------------------------------------
>Hydrochorea_corymbosa2_Iganci_862@NODE_2_length_776_cov_58.117892
-------------------------------------------------------------------------------------ctgctttttccaacgtgaaaatcgttcg-------------------aatagatcaataacaagatggcaagactgagt----------atcagatat-----------atctaacgaatgactatcattatacg--------------aattatctttgagaaa---taaaagaataaaatttccaaaaataaatt----------ggcaaaatgtt----------------------------tgcaata---ccaaccacataaccatc-------atcaagtctaaacaagta--gctgctgccaattcccatcttttcatactgacgttcacgtatatcagatatctgagagatgaaaaat-----caaatattaattaattggttcagtgaaacagcaat-tacaagagaa-----------------------------aagtaaaactgagacaatcaata-------------------------gcattgacgatatgtat-----taaggaaggatccctccaagt--------------------------acaatgcacaactttttcacatccatcaaaaacttctgagtctttaattgtcagaaaaagtaactgcttgata-------------------------------------------------------------aagcataaaagcttgtacaaa--------------------------------------aatgttgcactaaatataagctcctctaaa-----------------------------tatcagagagccaattc---------------attctgtttgttgttgtaacac--------caaaaacaattgcaaaactac-----------------atatagaatcttccctaacctaata-----------acacattattacgagatttcaatccaacatcac----------ctaataaaaatagattaacatgacaaagcttc-----------aatgtgcgcatttt-----agtagtacttctaagtcctcagggttcaatagtcg----------aggatgcgttaggacaataacaaaaaaactttattcgtaacacttc-----------------------ataaagaatatttctcgaactgattc----------------------------------------------------------------------------------------------------------------------------------------------
>Hydrochorea_gonggrijpii_Tillett_45696@NODE_1_length_965_cov_157.915541
------------------------------------------------------------------------------------------------------------------------------------------------------------------------------acagaatatccttttaactcattttgcacatgcata--tttttacgagactttagtacataatcgctttataaaaacattaaaatcatagaactttgaagaggacattttggtggtaatactaaataattgtttcatacccgaggacggattagttctccaatatattcaaccacaaagtcctccgcctctattgcctccaaggcaacaataccccagtcatgtattttacttctttgaaaacgtaaacgttttttccttgcctgaaaattgaaaaacaaccttcaatattaaagcattcacataactagataaaaatctacaagaaaacattcataattctttaatcaccttcaattgagtggctttcagaaggtcagcaccttctgcagctgcaagaaggttacgcattttcactcgatttgtccgtgcagaaagacccttacaatttgaccaatgagttggattactatcagatggtatatagttcttttggccacacagcattcccctaacacatgctctatcagaagaactagcgtttagagaccatttatgccattcccacccatcaatagaagtcctggcacatccaacagatctaggacataaattcaatggcttggatttagcagacttcgtctttgacatgttgtgtccaccaactccaacctttgaaccatgataagcaattttcaaagcttttgagggacgtgaggatggcacatcatccgctagatgcttccttttttgttttgatactttatttgttgctaccaaagaaagcagccaaaaataagtattaaactagcctg-attaaattttttaaaaaaaaatgaccccagtcagattagttcaaacagaaaggtgataaacatatatgaatccaacaacacgagggcatgactatgaatagaaaatctaccgatgagagtttccttcgagcagtaaagagtggattttccat-------------------------------------------------------------------------------------------------------------------------------------------------------------------------------------------------------------------------------------------------------------------------------------------
>Jupunba_abbottii_Zanoni_21220@NODE_1_length_1050_cov_86.109969
-------------------------------------------------------------------------------------------------------------------------------------ctaggactgtaacaaatgggaaaaaactagtaacacgttacacagaatatccttttaactcattttgctcatgcata-ttttttacgagactttagtacataatcactttataaaaacattaagatcatagaacttcgaagaggacattttggtggtaatactaaataattgtttcatacccgaggacggattagttctccaatatattcaaccacaaagtcctccgcctctattgcctccaaggcaacaataccccagtcatgtattttacttctttgaaaacgtaaacgttttttccttgcctgaaaattgacaaacaaccttcaatattaaagcattcacataactagataaaaatctataagaaaacattcataattctttaatcaccttcaattgagtggctttcagaaggtcagcaccttctgcagctgcaagaaggttacgcattttcactctatttgtccgtgcagaaagacccttacaatttgaccaatgagttggattactatcagatggtatatagttcttttggccacacagcattcccctaacacatgctctatcagaagaactagcgtttagagaccatttatgccattcccacccatcaatagaagtcctggcacatccaacagatctaggacataaattcaatggcttggatttagcagacttcgtctttgacatgttgtgtccaccaactccaacctttgaaccatgataagcaattttcaaagcttttgagggacgtgaggatggcacatcatccgctagatgcttccttttttgttttgatactttatttgttgctaccaaagaaagcagtcaaaaataagtattaaactagcctg-attaaatttttaaaaaaaaaatgcccctagtcagattagtttaaacagaaaggtgataagcatatatgaatccaacaacacaagggcatgactatcaatagaagatctaccgttgagagtttccttagagcagtaaagagtggattttccattaatggcaccatcacgaccattgctatcaacaacctttttcttg-----------------------------------------------------------------------------------------------------------------------------------------------------------------------------------------------------------------------------------------------
>Jupunba_asplenifolia_Ekman_6383@NODE_1_length_757_cov_41.735294
---------------------------------------------------------------------------------------------------------------------------------------------------------------------------------------------------------------------------------------------------------------------------------------------------atactaaataattgtttcatacccgaggacggattagttctccaatatattcaaccacaaagtcctccgcctctattgcctccaaggcaacaataccccagtcatgtattttacttctttggaaacgtaaacgttttttccttgcctgaaaattgacaaacaactttcaatattaaagcattcacataactagataaaaatctacaagaaaacattcataattctttaatcaccttcaattgagtggctttcagaaggtcagcaccttctgcagctgcaagaaggttacgcattttcactctatttgtccgtgcagaaagacccttacaatttgaccaatgagttggattactatcagatggtatatagttcttttggccacacagcattcccctaacacatgctctatcagaagaactagcgtttagagaccatttatgccattcccacccatcaatggaagtcctggcacatccaacagatctaggacataaattcaatggcttggatttagcagacttcgtctttgacatgttgtgtccaccaactccaacctttgaaccatgataagcaattttcaaagcttttgagggacgtgaggatggcacatcatccgctagatgcttccttttttgttttgatactttatttgttgctaccaaagaaagcagtcaaaaataagtattaaactagcctg-attaaatttttttaaaaaaaatgaccctagtcagattagtttaaaaagaaaggtgataag---------------------------------------------------------------------------------------------------------------------------------------------------------------------------------------------------------------------------------------------------------------------------------------------------------------------------------------------------------------------------------------
>Jupunba_cochleata_Bonadeu_673@NODE_1_length_1153_cov_169.614312
atatttctcgaactgattctgttcacacataattttatgagacattttaatccaaaatcaccttgtaaaaacaattcagttgataaagcttttacgtgcactactattactcatgcattcaatgcctgatgaactaggactgtaacaaatgggaaaaaactagtaacacgttacacagaatatccttttaactcattttgctcatgcata-ttttttacgagactttagtacataatcgctttataaaaacattaaaatcatagaactttgaagaggacattttggtggtaatactaaataattgtttcatacccgaggacggattagttctccaatatattcaaccacaaagtcctccgcctctattgcctccaaggcaacaataccccagtcatgtattttacttctttgaaaacgtaaacgttttttccttgcctgaaaattgacaaacaaccttcaatattaaagcattcacataactagataaaaatctacaagaaaacattcataattctttaatcaccttcaattgagtggctttcagaaggtcagcaccttctgcagctgcaagaaggttacgcattttcactctatttgtccgtgcagaaagacccttacaatttgaccaatgagttggattactatcagatggtatatagttcttttggccacacagcattcccctaacacatgctctatcagaagaactagcgtttagagaccatttatgccattcccacccatcaatagaagtcctggcacatccaacagatctaggacataaattcaatggcttggatttagcagacttcgtctttgacatgttgtgtccaccaactccaacctttgaaccatgataagcaattttcaaagcttttgagggacgtgaggatggcacatcatccgctagatgcttccttttttgttttgatactttatttgttgctaccaaagaaagcagtcaaaaataagcattaaactaggctg-attaaa-ttttttaaaaaaaatgaccctagtcagattagtttaaacagaaaggtaataagcatatatgaatccaacaacacaagggcatgactatcaatagaaaatctaccgatgagagt---------------------------------------------------------------------------------------------------------------------------------------------------------------------------------------------------------------------------------------------------------------------------------------------------------------------------
>Jupunba_langsdorfii_Ribeiro_728@NODE_1_length_1615_cov_104.533160
atatttctcgaactgattctgttcacacataattttatgagacattttaatccaaaatcaccttgtaaaaacaattcagttgataaagcttttacgtgcactactattactcatgcattcaatgcctgatgaactaggactgtaacaaatgggaaaaaactagtaacacgttacacagaatatccttttaactcattttgctcatgcata-ttttttacgagcctttagtacataatcgctttataaaaacattaaaatcatagaactttgaagaggacattttggtggtaatactaaataattgtttcatacctgaggacggattagttctccaatatattcaaccacaaagtcctccgcctctattgcctccaaggcaacaataccccagtcatgtattttacttctttgaaaacgtaaacgttttttccttgcctgaaaattgacaaacaaccttcaatattaaagcattcacataactagataaaaatctacaagaaaacattcataattctttaatcaccttcaattgagtggctttcagaaggtcagcaccttctgcagctgcaagaaggttacgcattttcactctatttgtccgtgcagaaagacccttacaatttgaccaatgagttggattactatcagatggtatatagttcttttggccacacagcattcccctaacacatgctctatcagaagaactagcgtttagagaccatttatgccattcccacccatcaatagaagtcctggcacatccaacagatctaggacataaattcaatggcttggatttagcagacttcgtctttgacatgttgtgtccaccaactccaacctttgaaccatgataagcaattttcaaagcttttgagggacgtgaggatggcacatcatccgctagatgcttccttttttgttttgatactttatttgttgctaccaaagaaagcagtcaaaaataagtattaaactagcctg-attaaattttttttaaaaaaatgaccctagccagattagtttaaacagaaaggtgataagcatatatgaatccaacaacacaagggcatgactatcaatagaaaatctaccgatgagagtttccttagagcagtaaagagtggattttccattaatggcaccatcacgaccattgctatcaacaacctttttcttgccaacgctattttctacaacagttgaaatcttctctccattacttttctcatcatccttgacatcatctagataaggacaaaaacccaagatgttattctttaaaaatgatttaccgaaaaagggtcagcaacaaagcgacctaccttgacctgcctgtgaatgcttcactaattttttactagttgcattttttatagatgactttttactctgcaagtttcttttaggaccgacagc
>Jupunba_macradenia_Lourteig_3021@NODE_1_length_974_cov_103.442586
-----------------------------------------------------------------------------------------------------------------------------------------------------------------------------cacagaatatccttttaactcattttgctcatgcata-ttttttacgagactttagtacaaaatcgctttataaaaacattaaaatcatagaactttgaagaggacattttggtggtaatactaaataattgtttcatacccgaggacggattagttctccaatatattcaaccacaaagtcctccgcctctattgcctccaaggcaacaataccccagtcatgtattttacttctttgaaagcgtaaacgttttttccttgcctgaaaattgacaaacaaccttcaatattaaagcattcacataactagataaaaatctacaagaaaacattcataattctttaatcaccttcaattgagtggctttcagaaggtcagcaccttctgcagctgcaagaaggttacgcattttcactctatttgtccgtgcagaaagacccttacaatttgaccaatgagttggattactatcagatggtatatagttcttttggccacacagcattcccctaacacatgctctatcagaagaactagcgtttagagaccatttatgccattcccacccatcaatagaagtcctggcacatccaacagatctaggacataaattcaatggcttggatttagcagacttcgtctttgacatgttgtgtccaccaactccaacctttgaaccatgataagcaattttcaaagcttttgagggacgtgaggatggcacatcatccgctagatgcttcct---------------tttatttgttgctaccaaagaaagcagtcaaaaataagtattaaactagcctg-attaaatttttttaaaaaaaatgaccctagtcagattagtttaaacagaaaggtgataagcatatatgaatccaacaacacaagggcatgactatcaatagaaaatctaccgatgagagtttccttagagcagtaaagagtggattttccattaatggcaccatcacgaccattg--------------------------------------------------------------------------------------------------------------------------------------------------------------------------------------------------------------------------------------------------------------------
>Jupunba_microcalyx_Iganci_855@NODE_1_length_1702_cov_123.019077
ctattttcctaacacactcacctaccccaacggctaataagccgttcagattaataacagcctaacagaagtaactaacattcaaaatcttattgtattatttccataac----acattcaatgcctgatgaactaggactgtaacaaatgggaaaaaactagtaacacgttacacagaatatccttttaactcattttgctcatgcata-ttttttacgagactttagtacataatcgctttataaaaacattaaaatcatagaactttgaagaggacattttggtggtaatactaagtaattgtttcatacccgaggacggattagttctccaatatattcaaccacaaagtcctccgcctctattgcctccaaggcaacaataccccagtcatgtattttacttctttgaaaacgtaaacgttttttccttgcctgaaaattgacaaacaaccttcaatattaaagcattcacataactagataaaaatctacaagaaaacattcataattctttaatcaccttcaattgagtggctttcagaaggtcagcaccttctgcagctgcaagaaggttacgcattttcactctatttgtccgtgcagaaagacccttacaatttgaccaatgagttggattactatcagatggtatatagttcttttggccacacagcattcccctaacacatgctctatcagaagaactagcgtttagagaccatttatgccattcccacccatcaatagaagtcctggcacatccaacagatctaggacataaattcaatggcttggatttagcagacttcgtctttgacatgttgtgtccaccaactccaacctttgaaccatgataagcaattttcaaagcttttgagggacgtgaggatggcacatcatccgctagatgcttccttttttgttttgatactttatttgttgctaccaaagaaagcagtcaaaaataagtattaaactaggctg-attaaatttttttaaaaaaaatgaccctagtcagattagtttaaacagaaaggtgataagcatatatgaatcgaacaacacaagggcatgactatcaatagaaaatctaccgatgagagtttccttagagcagtaaagagtggattttccactaatggcaccatcacgaccattgttatcaacaacctttttcttgccaacactattttctacaacagttgaaatcttctctccattacttttctcatcatccttgacatcatctagataaggacaaaaacccaagatgttattctttaaaaatgatttaccgaaaaagggtcagcaacaaagcgacctaccttgacctgcctgtgaatgcttcaataattttttactagttgcattatttatagatgactttttactctgcaagtttcttttaggaccgacagc
>Jupunba_nipensis_Mayo_19662@NODE_1_length_869_cov_38.016414
-------------------------------------------------------------------------------------------------------------------------------------------------------------------------------------------------------------------------------------tacataatcgctttataaaaccattaaaatcatagaactttgaagaggagattttggtggtaatactaaataattgtttcatacccgaggacggattagttctccaatatattcaaccacaaagtcctccgcctctattgcctccaaggcaacaataccccagtcatgtattttacttctttggaaacgtaaacgttttttccttgcctgaaaattgacaaacaactttcaatattaaagcattcacataactagataaaaatctacaagaaaacattcataattctttaatcaccttcaattgagtggctttcagaaggtcagcaccttctgcagctgcaagaaggttacgcattttcactctatttgtccgtgcagaaagacccttacaatttgaccaatgagttggattactatcagatggtatatagttcttttggccacacagcattcccctaacacatgctctatcagaagaactagcgtttagagaccatttatgccattcccacccatcaatagaagtcctggcacatccaacagatctaggacataaattcaatggcttggatttagcagacttcgtctttgacatgttgtgtccaccaactccaacctttgaaccatgataagcaattttcaaagcttttgagggacgtgaggatggcacatcatccgctagatgcttccttttttgttttgatactttatttgttgctaccaaagaaagcagtcaaaaataagtattaaactagcctg-attaaatttttttaaaaaaaatgaccctagtcagattagtttaaacagaaagctgataagcatatatgaatccaacaacacaagggcatgactatcaatagaaaatctac-------------------------------------------------------------------------------------------------------------------------------------------------------------------------------------------------------------------------------------------------------------------------------------------------------------------------------------
>Jupunba_oppositifolia_Liegier_16014@NODE_1_length_921_cov_130.058057
-------------------------------------------------------------------------------------------------------------------------------------------------------------------------------------------------------------------------------------------------ttataaaaacattaaaatcatagaactttgaagaggacattttggtggtaatactaaataattgtttcatacccgaggacggattagttctccaatatattcaaccacaaagtcctccgcctctattgcctccaaggcaacaataccccagtcatgtattttacttctttgaaaacgtaaacgttttttccttgcctgaaaattgacaaacaaccttcaatattaaagcattcacataactagataaaaatctacaagaaaacattcataattctttaatcaccttcaattgagtggctttcagaaggtcagcaccttctgcagctgcaagaaggttacgcattttcactctatttgtccgtgcagaaagacccttacaatttgaccaatgagttggattactatcagatggtatatagttcttttggccacacagcattcccctaacacatgctctatcagaagaactagcgtttagagaccatttatgccattcccacccatcaatagaagtcctggcacatccaacagatctaggacataaattcaatggcttggatttagcagacttcgtctttgacatgttgtgtccacaaactccaacctttgaaccatgataagcaattttcaaagcttttgagggacgtgaggatggcacatcatccgctagatgcttccttttttgttttgatactttatttgttgctaccaaagaaagcagtcaaacataagtattaaactagcctg-attaaatttttttaaaaaaaatgcccctagtcagattagtttaaacagaaaggtgataagcatatatgaatccaacaacacaagggcatgactatcaatagaagatctaccgttgagagtttccttagagcagtaaagagtggattttccattaatggcaccatcacgaccatt---------------------------------------------------------------------------------------------------------------------------------------------------------------------------------------------------------------------------------------------------------------------
>Punjuba_callejasii_Daly_5935@NODE_1_length_1056_cov_21.617978
----------------------------------------------------------------------------------------------------------------------------------------------------------------------------------------------------------------tatttttttacgagattttagtacataatcgcttcataaaaacattaaaatcatagaactttgaagaggacattttggtggtaatactaaataattgtttcatacccgaggacggattagttctccaatatattcaaccacaaagtcctccgcctctattgactccaaggcaacaataccccagtcatgtattttacttctttgaaaacgtaaacgttttttccttgcctgaaaattgacaaacaaccttcaatattaaagcattcacataactagataaaaatctacaagaaaacattcataattctttaatcaccttcaattgagtggctttcagaaggtcagcaccttctgcagctgcaagaaggttacgcattttcactctatttgtccgtgcagaaagacccttacaatttgaccaatgagttggattactatcagatggtatatagttcttttggccacacagcattcccctaacacatgctctatcagaagaactagcgtttagagaccatttatgccattcccacccatcaatagaagtcctggcacatccaacagatctaggacataaattcaatggcttggatttagcagacttcgtctttgacatgttgtgtccaccaactccaacctttgaaccatgataagcaattttcaaagcctttgagggacgtgaggatggcacatcatccgctagatgcttccttttttgttttgatactttatttgttgctaccaaagaaagcagtcaaaaataagtataaaaccagcctgaactaatatatttaaaaaaaaatgaccctagtcagattagtttaaacagaaaggtgataagcatatatgaatccaacaacacaagggcatg-------agataaaatctaccgatgagagtttccttggagcagtaaagagtggattttctattattggcaccatcacgaccattgctatcaacaacctttttcttgccaacaatattttctacaacagttgaaatcttctctccattacttttctcatcattcttgacatcatctagataaggacaaaaa-----------------------------------------------------------------------------------------------------------------------------------------------------------
>Punjuba_killipii_Palodorios_6252@NODE_1_length_945_cov_83.020737
------------------------------------------------------------------------------------------------------------------------------------------------------------------------------------------------------------------------------------gtacataatcgctttataaaaacattaaaa-aatagaactttgaagaggacattttggtggtaatactaaataattgtttcatacccgaggacgaattagttctccaatatattcaaccacaaagtcctccgcctctattgactccaaggcaacaataccccagtcatgtattttacttctttgaaaacgtaaacgttttttccttgcctgaaaattgacagacaaccttcaatattaaagcattcacataactagataaaaatctacaagaaaacattcataattctttaatcaccttcaattgagtggctttcagaaggtcagcaccttctgcagctgcaagaaggttacgcattttcactctatttgtccgtgcagaaagacccttacaatttgaccaatgagttggattactatcagatggtatatagttcttttggccacacagcattcccctaacacatgctctatcagaagaactagcgtttagagaccatttatgccattcccacccatcaatagaagtcctggcacatccaacagatctaggacataaattcaatggcttggatttagcagacttcgtctttgacatgttgtgtccaccaactccaacctttgaaccatgataagcaattttcaaagcctttgagggacgtgaggatggcacatcatccgctagatgcttccttttttgttttgatactttatttgttgctaccaaagaaagcagtcaaaaataagtataaaactagcctg-attaaattttttttaaaaaaatgacactagtcagattagtttaaacagaaaggtgataagcatatatgaatccaacaacacaagggcatgaccatcaatagaaaatctaccgatgagagtttccttggagcagtaaagagtggattttccattaatggcaccatcacgaccattgctatcaacaac---------------------------------------------------------------------------------------------------------------------------------------------------------------------------------------------------------------------------------------------------------
>_R_Acacia_rostellifera_Murphy_466@NODE_1_length_1649_cov_150.365776
atatttcttacactgattctgttcatacataatattacgagacattttaatccaaaatcaccttg-aaaaacaactcaattgataaagcttttacatgcactactattactcatgcattcaatgcctgatgaactaggactgtaacaaataggaaaaaactagtaacactttacacagaata---ttctaactcattttgctcatacataattttctatgagattttagaacataatcgctttataaaaacattaaaatcatagaactttgatgaggacattttggtggtaatcctaaataattgtttcatacccgaggacggactagttctccaatatattcaaccacgaagtcctccgcctctattgactccaaggcaacaataccccagtcatgtatcttacttctttgaaaacgtaaacgttttttccttgcctgaaaattgacaaacaaccttcaatattaaagtattcacataactagataaaaatctacaagaaaatattcataattctttgatcaccttcaattgagtggctttcagaagatcagcaccttctgcagctgcaagaaggttacgcattttcactctatttgtccgtgcagaaagacccttacaatttgaccaatgagttggattactatcagatggaatatagttcttttggccacactgtgttcccctaacacgtgctctatcagaagaactagcgtttacagaccatttatgccattccaacccatcaatagaagtcctggcacatccaacagatctaggacatgaatgcaatggcttggatttagcaaacttcgtctttgaca---tgtgtccaccaactccaacctttgaaccatgataagcaattttcaaagcctttgagggacgtgaggatggcacatcatccgctagatgcttcctttttggttttgatactttaattgtcgctacaaacgaaagcagtcaaaaa-aagtatacaactagcctgaactaattttattaaaaaaaaatgaccctagtcagattagtttaaacagaaaggtgataagcatatttgaatccaatgacacaagggcatgactatcaatagaaaatctaccgatgagagtttccctggagcagcagcgagtggattttccattaatggcaccatcatgaccattgatatcaactacctttttcttgccaatactattttctataacagttgaaatcttctctccattagttttctcatcatccttgacatcatctagataaggacaaaaacccaagatgttatttttt-aaagtgatttaccgaaaaatggtcagcaacaaagtgacataccttgacctgcctgtgaatgcttcaataattttttactagtagcattatttatagatgactttttactctgcaagtttcttttaggaccgacagc
>_R_Afrocalliandra_redacta_Germishuizen_5585@NODE_1_length_1129_cov_151.970532
----------------------------------------------------------------------------------------------------------------------------------------------------------------cttcaactgattttgaagaatattcttttaaatcattttgctcatgcatttttttttttgatattttattaaataatcagtatataaaaac--taagatcataggactttgatgaggacattttggtggttgtcctaaaaagttgtttcatacctttggacggattagttctccaatatattcaatcacgaagtcgtcagcctctattgactccaaggcaacaataccccagtcatgtattttacttctttggaaacgtaaacgttttttccttgcctgcaaattgacaaacaagcatcaattttaaagca-tcacataactagacaaaaatatacaagaaaacattcataatactttaatcaccttcaattgagtggctttcagaagatcagcaccttctgcagcagcaagaaggttacgcattttcactctatttgtccgtgcagagagacccttacaattagaccagtgagggagattactctcagatggcatatagttcttttggtgagtcaatgttcccctaacacatgctctatcagcagaactagcatttagagaccacttatgccattcctgcccatcaatagaagtcctggcacatccaacagatctaggacatgaattcaaaggcttggatttagcagacttcgtctttgacatgttatgtccattaactccaacctttgaaccactataggcaattttcaaagcctttgagggacgtgaggatggcacatcatccattagatgcttcctttttggttttgatactttattggatgctacaaaagaaagcagtcaaatataagtatagatctagcctgaactatctttttaaaaagaaaaagaccctagtcagattacttcaaacagaaaggtgataagcatatatgaatccaacaacatgagggaatga----caatagaaatcctaccgatgagattttcattggagcagttgcgagtggattttccattaatggctgcatcatgaccattgctatcgactacctttttcttgccaacactgtttcctacaatggctaaaatcttctctccattgcttttctcatcatccttgacatc---tagata---------------------------------------------------------------------------------------------------------------------------------------------------------------------
>_R_Albizia_adinocephala_FHO33_88@NODE_1_length_1771_cov_118.206021
atatttctccaactgattctgttcatacaagattttatgagacattttaatccaaaatcatctagt-----------aattgataaagcttgtacgtgcaccactattactcatgcattcaatgcctgatgaactaggactgtaacaaatgggaaaaaactagtaacaccttacacagaatatttttttaactcattttgctcatgcatatttttttacgagattttagtatataatcactttataaaaacattaaaatcatagcactttgatgaggacattttggtggtaatactaaataattgttccatacccgaggacggattagttctccaatatattcaaccacaaagtcctccgcctctattgactccaaggcaacaataccccagtcatgtattttacttctttgaaaacgtaaacgttttttccttgcctgaaaattgacaaacaacc-tcaatattaaagcattcacataactagataaaaatctacaagaaaacattcataattctttcatcaccttcaattgagtggctttcagaaggtcagcaccttctgcagctgcaagaaggttacgcattttcactctatttgtccgtgcagaaagacccttacaatttgaccaatgagttggattactatcagatggtatatagttcttttggccacacagcattcccctaacacaagctctatcagcagaactagcgtttagagaccatttatgccattcccacccatcaatagaagtcctggcacatccaacagatctaggacataaattcaatggcttggatttagcagacttcgcctttgacatgttgtgtccaccaactccaacctttgaaccatgataagcaattttcaaagcctttgagggacgtgaggatggcatatcatccgctagatgcttccttttttgttttgatactttatttgttgctaccaaagaaagcagtcaaacataagtataaaactagcctgaactaaatttttttcaaaaaaatgaccctagccagattagtttaaacagaaagttgataagcatatatgaatccaacaacacatgggcatgactatcaatagaaaatctaccgatgagaatttccttggagcagtagcgagtggattttccattaatggcaccatcacaacccttgctgtcaacattctttttcttgccaacactattttctacaacagtcgaaatcttctctccattacttttctcatcatccttgaaatcatctagataaggacaaaaacccaagatgtcattctttaaaaatgatttaccgaaaaagagtcagcaacaaagcgacataccttgacctgcatgtgaatgcttcaataattttttactaggtgcattatttatagaggactttttacactgcaagtgtcttttaggactgacagc
>_R_Albizia_glabripetala_Lewis_1652@NODE_1_length_1119_cov_55.403071
----------------------------------------------------------------------------------------------------------------------------------------------------------------------------------aatattcttttaactcattttgctcatgcaaatttttttacaagattttagtacataatcgctttataaaaacattaaaatcatagaaatttgatgaggacattttggtggtaatactaaataattgtttcatacccgaggacggattagttctccaatatattcaaccacaaagtcctccgcctctattgactccaaggcaacaataccccagtcatgtattttacttctttgaaaacgtaaacgttttttccttgcctgaaaattgacaaacaacc-tcaatattaaagcattcacataactagataaaaatctaaaagaaaacattcataattctataatcaccttcaattgagtggctttcagaaggtcagcaccttctgcagctgcaagaaggttacgcattttcactctatttgtccgtgcagaaagacccttacaatttgaccaatgagttggattactatcagatggtacatagttcttttggctacacagcattcccctgacacaagctctatcagaagaactagcgtttagagaccatttatgccattcccacccatcaatagaagtcctggcacatccaacagatctaggacataaattcaatggcctggatttagcagacttcgtctttgacatgttgtgtccaccaactccaacctttgaaccatgataagcaattttcaaagcctttgagggacgtgaggatggcacatcatctgcttgatgcttccttttttgttttgatactttatttgttgctaccaaataaagcagtcaaaaataagtataaaactagcctgaactaaatatttttcaaaaaaatgaccctagccagattagtttaaacagaaagttgatgagcatatatgaatccaacaacacaagggcatgactatcaatagaaaatctaccgatgaggatttccttggtgcagtagcgagtggattttccattaatggcaccatcacaaccattgctatcaacaatcattttcttgccaacactattttcttcaacagtcaaaatcttctctccattacttttctcatcatccttgacatcatctagagaaggacaaaaacccaagatgttattctttaaaaatgattt------------------------------------------------------------------------------------------------------------------------------
>_R_Albizia_inundata_Wood_26530@NODE_2_length_518_cov_47.269978
--------------------------------------------------------------------------------------------------------------------------------------------------------------------------------------------------atctaatgaatggctatcattatacg--------------aattatcttagagaaa---caaaagaataaaacttctaaaaataaatt----------ggcaaaatgtt----------------------------tacaata---ccaaccacataaccatc-------atcaagtctaaacaagta--gctgctgccaattcccatcttttcatactgacgttcacgtatatcagatatctgggagatgacaaat-----taaatattaattaattggtccagtgaaacagcaac-tacaagagaa-----------------------------aagtaaaac--agacaatcagca-------------------------gcattgtctatatgtat-----tgaggaaggatccctccaagt--------------------------acaatgcacaactctttcacatccataaaaaatttgtgagtccttaattttcag-aaaagtaactgctacata-------------------------------------------------------------aagcataaaagcttgtacaaa--------------------------------------aatgttgcactaaatataagctcctctcga----------------------------ttatcagagagccaactg---------------attctatttgttgttgtaacaa--------caaaaaaaattgcaaaacgac-----------------atatagaatcatccctaaactaata-----------acac-----------------------------------------------------------------------------------------------------------------------------------------------------------------------------------------------------------------------------------------------------------------------------------------------------------------------------------------------------------------------------------------------
>_R_Albizia_niopoides_Simon_1601@NODE_1_length_1146_cov_149.136576
------------------------------------------------------------------------------------------------------------------------------tgatgaactaggactgtaacaaatgggaaaaaactagtaacaccttacacagaatattcttttaactcatttttctcatgcatattttttgacaagattttagtacatatccgctttataaaaacattaaaatcatagaaatttgatgaggacattttggtggtaatactaaataattgtttcatacccgaggacggattagttctccaatatattcaaccacaaagtcctccgcctctattgactccaaggcaacaataccccagtcatgtattttacttctttgaaaacgtaaacgttttttccttgcctgaaaattggcaaacaacc-tcaatattaaagcattcacataactagataaaaatctacaagaaaacattcatcattctttaatcaccttcaactgagtggctttcagaaggtcagcaccttctgcggctgcaagaaggttacgcattttcactctatttgtccgtgcagaaagacccttacaatttgaccaatgagttggattactatcagatggtatatagttcttttggccacacagcattcccctaacacaagctctatcagaagaactagcctttagagaccatttatgccattcccacccatcaatagaagtcctggcacatccaacagatctaggacataaattcaatggcctggatttagcagacttcgtctttgacatgttgtgtccaccaactccaacctttgaaccatgataagcaattttcaaagcctttgaggcacgtgaggatggcacatcatctgctagatgcttccttttttgttttgatactttatttgttgctaccaaagaaagcagtcaaaaataagtataaaactagactgaactaaatttttttcaaaaaaatgaccctagccagattagtttaaacagaaagttgataagcatatatgaatccaacaacacaagggcatgactatcaatagaaaatctaccgatgaggatttccttggagcagtagcgagtggattttccattaatggcaccatcacaaccattgctatcaacaatcattctcttgccaacactattttcttcaacagtcgaaatcttctctccattacttttctcatcatccttgacatcatctagataaggacaaaaaccca-------------------------------------------------------------------------------------------------------------------------------------------------------
>_R_Albizia_sinaloensis_Hughes_1576@NODE_1_length_1334_cov_77.665076
---------------------------------------------------------------------------gtaattgataaagcttgtacgtgcaccactattactcatgcattcaatgcctgatgaactaggactgtaacaaatgggaaaaaactagtaaaaccttgcacagaatattcttttaactcattttgctcatgcatatttttttacgagatttttatacataatcactttataaaaacattaaaat-atagaactttgatgaggacattttggtggtaatactaaataattgttccatacccgaggacggattagttctccaatatattcaaccacaaagtcctccgcctctattgactccaaggcaacaataccccagtcatgtattttacttctttgaaaacgtaaacgttttttccttgcctgaaaattgacaaacaacc-tcaatattaaagcattcacatgactagataaaaatctacaagaaaacattcataattctttcatcaccttcaattgagtggctttcagaaggtcagcaccttctgcagctgcaagaaggttacgcattttcactctatttgtccgtgcagacagacccttacaatttgaccaatgagttggattactatcagacggtatatagttcttttggccacacagcattcccctaacacaagctctatcagaagaactagcgtttagagaccatttatgccattcccacccatcaatagaagtcctggcacatccaacagatctagggcataaattcaatggcttggatttagcagacttcgcctttgacatgttgtgtccaccaactccaacctttgaaccatgataagcaattttcaaagcctttgagggacgtgaggatggcacatcatccgctagatgcttccttttttgttttgatactttatttgttgctaccaaagaaagcagtcaaacataagtataaaactagcctgaactaaatttttttcaaaaaaatgaccctagccagattagtttaaacagaaagttgataagcatatatgaatccaacaacacaagggcatgactatcaatagaaaatctaccgatgagaatttccttggagcagtagcgagtggattttccattactggcaccatcacaaccattgctgtcaacaatctttttcttgccaacactgttttctataacagtcggaatcttctctccattacttttctcatcatccttgacatcatctagataaggacaaaaacccaagatgttattctttaaaaatgatttaccgaaaaagagtcagcaacaaagcgacataccttgacctgcatgtgaatgcttcaataattttttgctaggtgcattatttatagaggactttttacactg------------------------
>_R_Albizia_subdimidiata_var_minor_Gorts_341@NODE_1_length_1000_cov_45.308776
---------------------------------------------------------------------------------------------------------------------------------------------------------------------------tacacagaatattcttttaactccttttgctcatgcatatttttttacaagattttagtacataatcgctttataaaaacattaaaatcatagaaatttgatgaggacattttggtggtaatactaaataattgtttcatacccgaggacggattagttctccaatatattcaaccacaaagtcctccgcctctattgactccaaggcaacaataccccagtcatgtattttacttctttgaaaacgtaaacgttttttccttgcctgaaaattgacaaacaacc-tcaatattaaagcattcacataactagataaaaatctacaagaaaacattcataattctttaatcaccttcaattgagtggctttcagaaggtcagcaccttctgcagctgcaagaaggttacgcattttcactctatttgtccgtgcagaaagacccttacaatttgaccaatgagttggattactatcagatggtacatagttcttttggctacacagcattcccctgacacaagctctatcagaagaactagcgtttagagaccatttatgccattcccacccatcaatagaagtcctggcacatccaacagatctaggacataaattcaatggcctggatttagcagacttcgtctttgacatgttgtgtccaccaactccaacctttgaaccatgataagcaattttcaaagcctttgagggacgtgaggatggcacatcatctgcttgatgcttccttttttgttttgatactttatttgttgctaccaaataaagcagtcaaaaataagtataaaactagcctgaactaaatatttttcaaaaaaatgaccctagccagattagtttaaacagaaagttgatgagcatatatgaatccaacaacacaagggcatgactatcaatagaaaatctaccgatgaggatttccttggtgcagtagcgagtggattttccattaatggcaccatcacaaccattgctatcaac------------------------------------------------------------------------------------------------------------------------------------------------------------------------------------------------------------------------------------------------------------
>_R_Albizia_subdimidiata_var_subdimidiata_Ferreira_210@NODE_1_length_1082_cov_179.461692
--------------------------------------------------------------------------------------------------------------------------------------------------------------------------ttacacagaatattcttttaactcattttgctcatgaatatttttttaccagattttagtacataatcgctttataaaaacattaaaatcatagaaatttgatgaggacattttggtggtaatactaaataattgtttcatacccgaggacggattagttctccaatatattcaaccacaaagtcctccgcctctattgactccaaggcaacaataccccagtcatgtattttacttctttgaaaacgtaaacgttttttccttgcctgaaaattgacaaacaacc-tcaatattaaagcattcacataactagataaaaatctacaagaaaacattcataattctttaatcaccttcaattgagtggctttcagaaggtcagcaccttctgcagctgcaagaaggttacgcattttcactctatttgtccgtgcagaaagacccttacaatttgaccaatgagttggattactatcagatggtatatagttcttttggccacacagcattcccctaacacaagctctatcagaagaactagcgtttagagaccatttatgccattcccacccatcaatagaagtcctggcacatccaacagatctaggacataaattcaatggcctggatttagcagacttcgtctttgacatgttgtgtccaccaactccaacctttgaaccatgataagcaattttcaaagcctttgagggacgtgaggatggcacatcatctgcttgatgcttccttttttgttttgatactttatttgttgctaccaaagaaagcagtcaaaaataagtataaaactagcctgaactaaatttttttcaaaaaaatgaccctagccagattagtttaaacagaaagttgataagcatatatgaatccaacaacacaagggcatgactatcaatagaaaatctaccgatgaggatttccttggagcagtagcgagtggattttccattaatggcaccatcacaaccattgctatcaacaatcattttcttgccaacactattttcttcaacagtcaaaatcttctctccattacttttctcatcatccttgacatcatc---------------------------------------------------------------------------------------------------------------------------------------------------------------------------
>_R_Albizia_tomentosa_Hughes_648@NODE_1_length_1415_cov_93.775037
atatttctccaactgattctgttcatacatgattttatgagacattttaatccaaaatcacctagt-----------aattgataaagcttgtacgtgcaccactattactcatgcattcaatgcctgatgaactaggactgtaacaaatgggaaaaaactagtaaaaccttacacagaatattcttttaactcattttgctcatgcatatttttttacgagattttaatacataatcactttataaaaacattaaaatcatagaactttgatgaggacattttggtggtaatactaaataattgttccatacccgaggacggattagttctccaatatattcaaccacaaagtcctccgcctctattgactccaaggcaacaataccccagtcatgtattttacttctttgaaaacgtaaacgttttttccttgcctgaaaattgacaaacaacc-tcaatattaaagcattcacatgactagataaaaatctacaagaaaacattcataattctttcatcaccttcaattgagtggctttcagaaggtcagcaccttcagcagctgcaagaaggttacgcattttcactctatttgtccgtgccgaaagacccttacaatttgaccaatgagttggattactatcagatggtatatagttcttttggccacacagcattcccctaacacaagctctatcagaagaactagcgtttagagaccatttatgccattcccacccatcaatagaagtcctggcacatccaacagatctaggacataaattcaatggcttggatttagcagacttcgcctttgacatattgtgtccaccaactccaacctttgaaccatgataagcaattttcaaagcctttgagggacgtgaggatggcatatcatccgctagatgcttccttttttgttttgatactttatttgttgctaccaaagaaagcagtcaaacattagtataaaactagcctgaacaaaatttttttcaaaaaaatgaccctagccagattagtttaaacagaaagttgataagcatatatgaatccaacaacacaagggcatgactatcaatagaaaatctaccgatgagaatttccttggagcagtagcgagtggattttccattactggcaccatcacaaccattgctgtcaacaatctttttcttgccaacactgttttctacaacagtcgaaatcttctctccattacttttctcatcatccttgacatcatctagataaggacaaaaacccaagatgttattctttaaaaatgatttaccgaaaaagagtcagcaacaaagcgacataccttgacctgcatgtgaatgcttcaataattttttactaggtgcattatttatagaggactttttacactgcaagtgtcttttagg---------
>_R_Albizia_xerophytica_Hughes_1435@NODE_1_length_1057_cov_120.363265
-------------------------------------------------------------------------------------------------------------------------atgcctgatgaactaggactgtaacaaatgggaaaaaactagtaacaccttacacagaatatttttttaactcattttgctcatgcatatttttttacgagattttagtatataatcactttataaaaacattaaaatcatagcactttgatgaggacattttggtggtaatactaaataattgttccatacccgaggacggattagttctccaatatattcaaccacaaagtcctccgcctctattgactccaaggcaacaataccccagtcatgtattttacttctttgaaaacgtaaacgttttttccttgcctgaaaattgacaaacaacc-tcaatattaaagcattcacataactagataaaaatctacaagaaaacattcataattctttcatcaccttcaattgagtggctttcagaaggtcagcaccttctgcagctgcaagaaggttacgcattttcactctatttgtccgtgcagaaagacccttacaatttgaccaatgagttggattactatcagatggtatatagttcttttggccacacagcattcccctaacacaagctctatcagcagaactagcgtttagagaccatttatgccattcccacccatcaatagaagtcctggcacatccaacagatctaggacataaattcaatggcttggatttagcagacttcgcctttgacatgttgtgtccaccaactccaacctttgaaccatgataagcaattttcaaagcctttgagggacgtgaggatggcatatcatccgctagatgcttccttttttgttttgatactttatttgttgctaccaaagaaagcagtcaaacataagtataaaactagcctgaactaaatttttttcaaaaaaatgaccctagccagattagtttaaacagaaagttgataagcatatatgaatccaacaacccaagggcatgactatcaatagaaaatctaccgatgagaatttccttggagcagtagcgagtggattttccattactggcaccaccacaaccattgctgtcaacaatcttt-----------------------------------------------------------------------------------------------------------------------------------------------------------------------------------------------------------------------------------------------------
>_R_Archidendron_clypearia_Wieringa_1849@NODE_1_length_1509_cov_202.423184
agttttcttgaactgattctgttcatacataatattatgagacattttaatccaaaatcaccttgt-aaaacgattcaattgataaagcttttacatgcactattattactcatgcattcaatgcctgatgaactaggagtgtaacaaatgggaaaaaactagtaacactttacacagaatattcttttaactcattttgctcatgcataattttttatgagatcttagtacataatcgcgttataaaaacattaaaatcatagaactttgatgaggacattttggtggtaatactaaataattgtttcatacctgaggacggattagttctccaatatattcaaccacgaagtcctccgcctctattgactccaaggcaacaataccccagtcatgtattttacttctttgaaaacgtaaacgttttttccttgcctgaaaattgacaaacaaccttcaatattatagcattcacataactagataaaaatctagaagaaaacattcataattcttcaatcaccttcaattgagtggctttcagaagatcagcaccttctgcagctgcaagaaggttacgcattttcactctatttgtccgtgcagaaagacccttacaatttgaccaatgagttggattactatcagatggtatatagttcttttggccacacagcgttcccctaacacatgctctatcagaagaactagcgtttagagaccatttatgccattcccacccatcaatagaagtcctggcacatccaacagatctaggacataaattcaatggcttggatttagcagacttcgtctttgacatattgtgtccaccaactccaacctttgaaccatgataagcaattttcaaagcctttgagggacgtgaggatggcacatcatccgctagatgcttcctttttggttttgatactttatttgttgctacaaaagaaagcagtcaaaaataggtatacaactagcctgaactaatttttttttaaaaaaatgactctagtaagattagtttaaacagaaaggtgataagtatatatgaatccaacaacacaagggcatgactatcaatagaaaatctaccaatgagagtttccctggagtagtagcgagtggattttccattaatggcaccatcatgaccattgctatcaactacctttttcttgccaacactattttctataacagttgaaatcttctctccattacttttctcatcatccttgaaatcatctagataaggacaaacacccaagatgttattctttaaaaatgatttactgaaaaagggtcagcaacaaagtgacataccttgacctgcctgtgaatgcttcaataattttttactagttgcattatttatagatgacattttactctgcaagagtcttttaggaccgacagc
>_R_Balizia_elegans_Iganci_870@NODE_1_length_1469_cov_115.663075
---tttctcgaactgattctgttcacacataattttatgagacattttaatccaaaatcaccttgt-aaaacaattcagttgataaagcttttacgtgcactactattactcatgcattcaatgcctgatgaactaggactataacaaatgggaaaaaactagaaacacattacacagaatatccttttaactcattttgctcatgcata--tttttacgagactttagtacataatcgctttataaaaacattaaaatcatagaactttgaagaggacattttggtggtaatactaaataattgtttcatacccgaggacggattagttctccaatatattcaaccacaaagtcctccgcctctattgcctccaaggcaacaataccccagtcatgtattttacttctttgaaaacgtaaacgttttttccttgcctgaaaattgacaaacaaccttcaatattaaagcattcacataactagataaaaacctacaagaaaacattcataattctttaatcaccttcaattgagtggctttcagaaggtcagcaccttctgcagctgcaagaaggttacgcattttcactctatttgtccgtgcagaaagacccttacaatttgaccaatgagttggattactatcagatggtatatagttcttttggccacacagcattcccctaacacatgctctatcagaagaactagcgtttagagaccatttatgccattcccacccatcaatagaagtcctggcacatccaacagatctaggacataaattcaatggcttggatttagcagacttcgtctttgacatgttgtgtccaccaactccaacctttgaaccatgataagcaattttcaaagcttttgagggacgtgaggatggcacatcatccgctagatgcttccttttttgttttgatactttatttgttgctaccaaagaaagcagtcaaaaataagtattaaactagcctg-attaaatttttttaaaaaaaatgaccccagtcagattagttcaaacagaaaggtgataaacatatatgaatccaacaacacgagggcatgactatgaatagaaaatctaccgatgagagtttccttcgagcagtcaagagtggattttccattaatggcaccatcacgaccattgctatcaacaacctttttcttgccaacactattttctacaacagttgaaatcttctctccattacttttctcatcatccttgacatcatctagataaggacaaaaacccaagatgttattctttaaaaatgatttaccgagaaagggtcagcaacaaagcgacctaccttgacctgcctgtgaatgcttcaataattttttactagttgcattatttatagatgactttttactctgcaagtttcttttaggaccgacagc
>_R_Balizia_leucocalyx_Aguilar_1939@NODE_1_length_1545_cov_120.033379
atatttctcgaactgattctgttcacacataattttatgagacattttaatccaaaatcaccttgtaaaaacaattcagttgataaagcttttacgtgcactactattactcatgcattcaatgcctgatgaactaggactgtaacaaatgagaaaaaactagtaacacgttacacagaatatccttttaactcattttgcacatgcata-ttttttacgagactttagtacataatcgctttataaaaacattaaaatcatagaactttgaagaggacattttggtggtaatactaaataattgtttcatacccgaggacggattagttctccaatatattcaaccacaaagtcctccgcctctattgcctccaaggcaacaataccccagtcatgtattttacttctttgaaaacgtaaacattttttccttgcctgaaaattgacaaacaaccttcaatattaaagcattcacataactagataaaaatctacaagaaactattcataattctttaatcaccttcaattgagtggctttcagaaggtcagcaccttctgcagctgcaagaaggttacgcattttcactctatttgtccgtgcagaaagacccttacaatttgaccaatgagttggattactatcagatggtatatagttcttttggccacacagcattcccctaacacatgctctatcagaagaactagcgtttagagaccatttatgccattcccacccatcaatagaagtcctggcacatccaacagatctaggacataaattcaatggcttggatttagcagacttcgtctttgacatgttgtgtccaccaactccaacctttgaaccatgataagcaattttcaaagcttttgagggacgtgaggatggcacatcatccgctagatgcttccttttttgttttgatactttatttgttgctaccaaagaaagcagtcaaaaataagtattaaactagcctg-attaaatttttttaaaaaaaatgaccctagtcagattagtgtaaacagaaaggtgataagcatatatgaatccaataacacaagggcatgactatcaatagaaaatctaccgatgagagtttccttagagcagtaaagagtggattttccattaatggcaccatcacgaccattgctatcaacaacctttttcttgccaacactattttcaacaacagttgaaatcttctctccattacttttctcatcatccttgacatcatctagataaggacaaaaacccaagatgttattctttaaaaatgatttaccgaaaaagggtcagcaacaaagcgacctaccttgacctgcatgtgaatgcttcaataattttttactagttgcattatttatagatgactttttactctgcaagtttcttttaggaccgacagc
>_R_Balizia_spnov_Morim_577@NODE_1_length_2172_cov_124.984412
atatttctcgaactgattctgttcacacataattttatgagacattttaatcctaaatcacctagtaaaaacaattcagttgataaagcttttacgttcactactattacttatgcattcaatgcctgatgaactaggactgtaacaaatgggaaaaaactagtaacacgttacacagaatatccttttaactcatgttgctcatgcata-ttttttacgagactttagtacataatcgctttataaaaacattaaaatcatagaac-----acaggacattttggtggtaatactaaataattgtttcatacccgaggacggattagttctccaatatattcaaccacaaagtcctccgcctctattgcctccaaggcaacaataccccagtcatgtattttacttctttgaaaacgtaaacgttttttccttgcctgaaaattgacaaacaaccttcaatattaaagcattcacataactagataaaaatctacaagaaaacattcataattctttaatcaccttcaattgagtggctttcagaaggtcagcaccttctgcagctgcaagaaggttacgcattttcactctatttgtccgtgcagaaagacccttacaatttgaccaatgagttggattactatcagatggtatatagttcttttggccacacagcattcccctaacacatgctctatcagaagaactagcgtttagagaccatttatgccattcccacccatcaatagaagtcctggcacatccaacagatctaggacataaattcaatggcttggatttagcagacttcgtctttgacatgttgtgtccaccaactccaacctttgaaccatgataagcaattttcaaagcttttgagggacgtgaggatggcacatcatccgctagatgcttccttttttgttttgatactttatttgttgctaccaaagaaagcagtcaaaaataagtattaaactagcctg-attaaatttttttaaaaaaaatgaccctagtcagattagtttaaacagaaaggtgataagcatatatgaatccaacaacacaagggcatgactatcaatagaaaatctaccgatgagagtttccttagagcagtaaagagtggattttccattaatggcaccatcacgaccattgctatcaacaacctttttcttgccaacactattttctacaacagttgaaatgttctctccattacttttctcatcatccttgacatcatctagataaggacaaaaacccaagatgttattcttcaaaaatgatttaccaaaaaagggtcagcaacaaagtgacctaccttgacctgcctgtgaatgcttcaataattttttactagttg----------------------------------------------------
>_R_Calliandra_bella_LPQ15696@NODE_1_length_1417_cov_160.958209
--------------------------------------------------------------------------tgcattttacggtacttttcaatagccaaggatgagttataggacaataacccaaacctttttagtagtaacacttcaggacaaataattaacagattttgaagaatattcttttaaatcatttcgctcatgcttttttttttttgtgattttagtaaataaacagtttatagaaacattaaaatcatagaactttaatgaggacattttggtggttatactaaaaaattgtttcatacccgaggacggactagttctccaatatattcaatcacgaagtcgtccgcctctattgactccaaggcaacgataccccattcatgtattttacttttttgaaaacgtaaacgttttttccttgcctgcaaattgacaaacaaccttcaatattaaagcactcacataactagataaaaatatacaagaaaacattcataatactttaatcaccttcaattgagtggctttcaaaagatcagcaccttctgcagcagcaagaaggttacgcattttcactctatttgtccttgcagagagacccttaaaatttgaccagtgaggcagattactatcagatggtatacggttcttttggtcagccagtgttcccctaacacgtgctctatcagcagaattagcttttttagaccactcatgccatttcttcccatcaatagaagtcctggcacatccaacagatctaggacataaattcaaaggcttggatttagcagacttcgtctttgaca---tgtgcccacttactccaaccttcgaaccatgataagcaattttcaaagcctttgagggacgtgaggatggcacatcatccgctaaatgcttcctttttggttttgatactttattggttgctacaaaagaaagcagtcaaatataagtatagatgtagcctgaaataatttttttgaaaaaaaaagactctaatcagattactttaaacagaaaaataagtaaaaaatatgagtccaacaacagaagg----gactgtcaatagaaaatctaccgatgcgagtttccttggagcagtagcgagtggatcttccattaatggctccatcacgacatttgctatcaactaccattttcttgccagcactgttttcaacaatggttaata---tctctccattgcttttctcatcatccttaacatcatctggataaggaaaaacaacc-agatgttattctttgaaaaagatttactgaaaaggagtcagcaacaaagtgacatacctcgaactgcctgtgaatacttcaataacgttttacaagttgcattatttatggatgactttttcttctgcaaatttcttttaggaacagcagc
>_R_Cathormion_obliquifoliolatum_Wieringa_6519@NODE_1_length_1145_cov_160.716514
-------------------------------------------------------------------------------------------------------------------------atgcctgatgaactagaactgtaacaaatgggaaaaaaccagtaacacgttacacagaatatccttttaactcattttgctcatgcata--tttttacgagactttagtacataatcgctttataaaaacattaaaatcatagaactttgaagaggacattttggtggtaatactaaataattgtttcatacctgaggacggattagttctccaatatattcaaccacaaagtcctccgcctctattgcctccaaggcaacaataccccagtcatgtattttacttctttgaaaacgtaaacgttttttccttgcctgaaaattgacaaacaaccttcaatattaaagcattcacataactagataaaaatctacaagaaaacattcataattctttaatcaccttcaattgagtggctttcagaaggtcagcaccttctgcagctgcaagaaggttacgcattttcactctatttgtccgtgcagaaagacccttacaatttgacgaatgagttggattactatcagatggtatatagttcttttggccacacagcattcccctaacacatgctctatcagaagaactagcgtttagagaccatttatgccattcccacccatcaatagaagtcctggcacatccaacagatctaggacataaattcaatggcttggatttagcagacttcgtctttgacatgttgtgtccaccaactccaacctttgaaccatgataagcaattttcaaagcttttgagggacgtgaggatggcacatcatccgctagatgcttccttttttgttttgatactctatttgttgctaccaaagaaagcagtcaaaaataagtattaaactagcctg-attaaattttttaaaaaaaaatgaccccagtcagattagttcaaacagaaaggtgataaacatatatgaatccaacaacacgagggcatgactatgaatagaaaatctactgatgagagtttccttcgaacagtaaagagtggattgtccataaatggcgccatcacgaccattgctatcaacaacctttttcttgccaacactattttctacaacagttgaaatcttctctccattacttttctcatcatccttgacatcatctagataaggacaaaa------------------------------------------------------------------------------------------------------------------------------------------------------------
>_R_Cathormion_obliquifoliolatum_Wieringa_6519@NODE_2_length_741_cov_31.667638
--------------------------------------------------------------------------------------------------------------------------------------------------------------------------------------------------------------actatcattatacg--------------aattacctttgagaaa---taaaagaataaaatttccaaaaataaatt----------ggcaaaatgtt----------------------------tgcaata---ccaaccacataaccatc-------atcaagtctaaacaagta--gctgctgccaattcccatcttttcatactgacgttcacgtatatcagatatctgagagatgaaaaat-----aaaatattaattaattggtccagtgaaacagcaat-tacaagagaa-----------------------------aagtaaaactgagacaatcagta-------------------------gcattgtcgatatgtat-----taaggaaggatccctccaagt--------------------------acaatgcacaactttttcacgtccatcaaaaacttctgagtctttaattgtcagaaaaagcaactgcttgata-------------------------------------------------------------aagcataaaagcttgtacaaa--------------------------------------aatgttgcactaaatataagctcctctcaa-----------------------------tatcagagagccaattc---------------attctatttgttgttgtaacac--------caaaaacaattgcaaaactac-----------------atatagaatcttccctaacctaata-----------acacattattacgagatttcaatccaacatcac----------ctaataaaaatagattaacatgacaaagcttc-----------aatgtgcgcatttt-----agtagtacttctaagtcctcaggattcaatagtcg----------aggatgcgttaggacaataacaaaaaaactttagttgtaacacttc-----------------------ataaagaatatttctcgaactgattctgttcacacataattttatga-----------------------------------------------------------------------------------gacattttaatccaaaatcaccttgtaaaa--------
>_R_Hydrochorea_corymbosa1_Bonadeu_655@NODE_1_length_1066_cov_166.126607
------------------------------------------------------------------------------------aaagcttttacatgcactactattactcatgcattcaatgcctgatgaactagaactgtaacaaatgggaaaaaactagtaacacgttacacagaatatccttttaactcattttgctcatgcata--tttttacgaaactttagtacataatcgctttataaaaacattaaaatcatagaactttgaagaggacattttggtggtaatactaaataattgtttcatacccgaggacggattagttctccaatatattcaaccacaaagtcctccgcctctattgcctccaaggcaacaataccccagtcatgtattttacttctttgaaaacgtaagcgttttttccttgcctgaaaattgacaaacaaccttcaatattaaagcaatcacataactagataaaaatctacaagaaaacattcataattctttaatcaccttcaattgagtggctttcagaaggtcagcaccttctgcagctgcaagaaggttacgcattttcactctatttgtccgtgcagaaagacccttacaatttgaccaatgagttggattactatcagatggtatatagttcttttggccacacagcattcccctaacacatgctctatcagaagaactagcgtttagagaccatttatgccattcccacccatcaatagaagtcctggcacatccaacagatctaggacataaattcaatggcttggatttagcagacttcgtctttgacatgttgtgtccaccaactccaacctttgaaccatgataagcaattttcaaagcttttgagggacgtgaggatggcacatcatccgctagatgcttccttttttgttttgatactttatttgttgctaccaaagaaagcagtcaaaaataagtattaaactagcctg-attaaatttttt-aaaaaaaatgaccccagtcagattagttcaaacagaaaggtgataaacatatatgaatccaacaacacgagggcatgactatgaatagaaaatctaccgatgagagtttccttcgagcaataaagagtggattttccattaatggcgccat-------------------------------------------------------------------------------------------------------------------------------------------------------------------------------------------------------------------------------------------------------------------------------
>_R_Hydrochorea_corymbosa1_Bonadeu_655@NODE_2_length_540_cov_36.773196
-------------------------------------------------------------------------------------------------------------------------------------------------------------------------------------------------------------------------------------------------------------------------------aaaaataaatt----------ggcaaaatgtt----------------------------tgcaata---ccaaccacataaccatc-------atcaagtctaaacaagta--gctgctgccaattcccatcttttcatactgacgttcacgtatatcagatatctgagagatgaaaaat-----caaatattaattaattggtccagtgaaacagcaat-tacaagagaa-----------------------------aagtaaaactgagacaatcaata-------------------------gcattgtcgatatgtat-----taaggaaggatccctccaagt--------------------------acaatgcacaactttttcacatccatcaaaaacttctgagtctttaattgtcagaaaaagtaactgcttgata-------------------------------------------------------------aagcataaaagcttgtacaaa--------------------------------------aatgttgcactaaatataagctcctctaaa-----------------------------tatcagagagccaattc---------------attctgtttgttgttgtaacac--------caaaaacaattgcaaaactac-----------------atatagaatcttccctaacctaata-----------acacattattacgagatttcaatccaacatcac----------ctaataaaaatagattaacatgacaaagcttc-----------aatgtgcgcatttt-----agtagtactt--------------------------------------------------------------------------------------------------------------------------------------------------------------------------------------------------------------------------------------------------------------------------------
>_R_Hydrochorea_corymbosa2_Iganci_862@NODE_1_length_1131_cov_261.228625
----------------------------------------------------------caccttgtaaaaacaattcagttgataaagcttttacgtgcactactattactcatgcattcaatgcctgatgaactagaactgtaacaaatgggaaaaaactagtaacacgttacacagaatatccttttaactcattttgctcatgcata--tttttacgaaactttagtacataatcgctttataaaaacattaaaatcatagaactttgaagaggacattttggtggtaatactaaataattgtttcatacccgaggacggattagttctccaatatattcaaccacaaagtcctccgcctctattgcctccaaggcaacaataccccagtcatgtattttacttctttgaaaacgtaagcgttttttccttgcctgaaaattgacaaacaaccttcaatattaaagcaatcacataactagataaaaatctacaagaaaacattcataattctttaatcaccttcaattgagtggctttcagaaggtcagcaccttctgcagctgcaagaaggttacgcattttcactctatttgtccgtgcagaaagacccttacaatttgaccaatgagttggattactatcagatggtatatagttcttttggccacacagcattcccctaacacatgctctatcagaagaactagcgtttagagaccatttatgccattcccacccatcaatagaagtcctggcacatccaacagatctaggacataaattcaatggcttggatttagcagacttcgtctttgacatgttgtgtccaccaactccaacctttgaaccatgataagcaattttcaaagcttttgagggacgtgaggatggcacatcatccgctagatgcttccttttttgttttgatactttatttgttgctaccaaagaaagcagtcaaaaataagtattaaactagcctg-attaaatttttt-taaaaaaatgaccccagtcagattagttcaaacagaaaggtgataaacatatatgaatccaacaacacgagggcatgactatgaatagaaaatctaccgatgagagtttccttcgagcagtaaagagtggattttccattaatggcgccatcacgaccaatgctatcaacaacctttttcttgccaacac----------------------------------------------------------------------------------------------------------------------------------------------------------------------------------------------------------------------------------------
>_R_Hydrochorea_marginata_Morim_563@NODE_1_length_1407_cov_176.745113
-----------------------------------------------------------------------------agttgataaagcttttacgtgcactactattactcatgcattcaatgcctgatgaactagaactgtaacaaatgggaaaaaactagtaacacgttacacagaatatccttttaactcattttgctcatgcata--tttttacgaaactttagtacataatcgctttataaaaacattaaaatcatagaactttgaagaggacattttggtggtaataccaaataattgtttcatacccgaggacggattagctctccaatatattcaaccacaaagtcctccgcctctattgcctccaaggcaacaataccccagtcatgtattttacttctttgaaaacgtaaacgttttttccttgcctgaaaattgacaaacaaccttcactattaaagcaatcacataactagataaaaatctacaagaaaacattcataattctttaatcaccttcaattgagtggctttcagaaggtcagcaccttctgcagctgcaagaaggttacgcattttcactctatttgtccgtgcagaaagacccttacaatttgaccaatgagttggattactatcagatggtatatagttcttttggccacacagcattcccctaacacatgctctatcagaagaactagcgtttagagaccatttatgccattcccacccatcaatagaagtcctggcacatccaacagatctaggacataaattcaatggcttggatttagcagacttcgtctttgacatgttgtgtccaccaactccaacctttgaaccatgataagcaattttcaaagcttttgagggacgtgaggatggcacatcatccgctagatgcttccttttttgttttgatactttatttgttgctaccaaagaaagcagtcaaaaataagtattaaactagcctg-attaaa-ttttttaaaaaaaatgaccccagtcagattagttcaaacagaaaggtgataaacatatatgaatccaacaacacgagggcatgactatgaatagaaaatctaccgatgagagtttccttcgagcagtaaagagtggattttccattaatggcgccatcacgaccattgctatcaacaacctttttcttgccaacactattttctacaacagttgaaatcttctctccattacttttctcatcatccttgacatcatctagataaggacaaaaacccaagatgttattctttaaaaatgatttaccgaaaaagggtcagcaacaaagcaacctaccttgacctgcctgtgaatgcttcaataattttttactagttgcattatttatagatgactttttactctgcaagtttcttttaggaccgacagc
>_R_Jupunba_barbouriana_Iganci_847@NODE_1_length_1354_cov_167.763508
atatttctcgaactgattctgttcacacataattttatgagatattttaatccaaaatcaccttgtaaaaacaattcagttgataaagcttttacgtgcactactattactcatgcattcaatgcctgatgaactaggactgtaacaaatgggaaaaaactagtaacacgttacacagaatatccttttaactcattttgctcatgcata-ttttttacgagactttagtacataatcgctttataaaaacattaaaatcatataactttgaagaggacattttggtggtaatactaaataattgtttcatacccgaggacggattagttctccaatatattcaaccacaaagtcctccgcctctattgcctccaaggcaacaataccccagtcatgtattttacttctttgaaaacgtaaacgttttttccttgcctgaaaattgacaaacaaccttcaatattaaagcattcacataactagataaaaatctacaagaaaacattcataattctttaatcaccttcaattgagtggctttcagaaggtcagcaccttctgcagctgcaagaaggttacgcattttcactctatttgtccgtgcagaaagacccttacaatttgaccaatgagttggattactatcagatggtatatagttcttttggccacacagcattcccctaacacatgctctatcagaagaactagcgtttagagaccatttatgccattcccacccatcaatagaagtcctggcacatccaacagatctaggacataaattcaatggcttggatttagcagacttcgtctttgacatgttgtgtccaccaactccaacctttgaaccatgataagcaattttcaaagcttttgagggacgtgaggatggcacatcatccgctagatgcttccttttttgttttgatactttatttgttgctaccaaagaaagcagtcaaaaataagtattaaactagcctg-attaaattttttcaaaaaaaatgaccctagtcagattagtttaaacagaaaggtgataagcatatatgaatccaacaacacaagggcatgactatcaatagaaaatctaccaatgagagtttccttagagcaggaaagagtggattttccattaatggcaccatcacgaccattgctatcaacaacctttttcttgccaacactattttctacaacagctgaaatcttctctccattacttttctcatcatccttgacatcatctagatgaggacaaaaaccctagatgttattct-------------------------------------------------------------------------------------------------------------------------------------------
>_R_Jupunba_brachystachya_Lima_7438@NODE_1_length_1432_cov_121.749077
atatttctcgaactgattctgttcacacataattttatgagacattttaatccaaaatcaccttgtaaaaacaattcagttgataaagcttttacgtgcactactattactcatgcattcaatgcctgatgaactaggactgtaacaaatgggaaaaaactagtaacacgttacacagaatatccttttaactcattttgctcatgcata-ttttttacgagactttagtacataatcgctttataaaaacattaaaatcatagaactttgaagaggacattttggtggtaatactaaataattgtttcatacctgaggacggattagttctccaatatattcaaccacaaagtcctccgcctctattgcctccaaggcaacaataccccagtcatgtattttacttctttgaaaacgtaaacgttttttccttgcctgaaaattgacaaacaaccttcaatattaaagcattcacataactagataaaaatctacaagaaaacattcataattctttaatcaccttcaattgagtggctttcagaaggtcagcaccttctgcagctgcaagaaggttacgcattttcactctatttgtccgtgcagaaagacccttacaatttgaccaatgagttggattactatcagatggtatatagttcttttggccacacagcattcccctaacacatgctctatcagaagaactagcgtttagagaccatttatgccattcccacccatcaatagaagtcctggcacatccaacagatctaggacataaattcaatggcttggatttagcagacttcgtctttgacatgttgtgtccaccaactccaacctttgaaccatgataagcaattttcaaagcttttgagggacgtgaggatggcacatcatccgctagatgcttccttttttgttttgatactttatttgttgctaccaaagaaagcagtcaaaaataagtattaaactagcctg-attaaatttttttaaaaaaaatgaccctagccagattagtttaaacagaaaggtgataagcatatatgaatccaacaacacaagggcatgactatcaatagaaaatctaccgatgatagtttccttagagcagtaaagagtggattttccattaatggcaccatcacgaccattgctatcaacaacctttttcttgccaacactattttctacaacagttgaaatcttctctccattacttttctcatcatccttgacatcatctagataaggacaaaaacccaagatgttattctttaaaaatgatttaccgaaaaagggtcagcaacaaagcgacctaccttgacctgcctgtgaatgctt------------------------------------------------------------------------
>_R_Jupunba_cochleata_Bonadeu_673@NODE_2_length_565_cov_5.731557
----------------------------------------------------------------------------------------------------------------------------------------------------------------------------------------------------------------------------------------------------------------------------------------------------------------------------------------------------------------------------------------------------------------------------------------------------------------------------------------------------------------------------------------------------------------------------------------------------------------------------------------------------------------------------------------------------------------------------------------------------------------------------------------------------------------------------------------------------------------------------------------------------------------------------------------------------------------------------------------------------------------------------------------------------------------------------------------------------------------------------------------------------------------------------------------tggcaccatcacgaccattgctatcaacaacctttttcttgccaacactattttctacaacagttgaaatcttctctccattagttttctcatcatccttgacatcatctagataaggacaaaaacccaagatgttattctttaaaaatgatttaccgaaaaagggtcggcaacaaagcaacctaccttgacctgcctgtgaatgcttcaataattttttactacttgcattatttatagatgactttttactctgcaagtttcttttaggaccaacagc
>_R_Jupunba_commutata_Maguire_46145@NODE_1_length_1336_cov_111.913423
--------------------------------------------------------------------------------------------------cactactattactcatgcattcaatgcctgatgaactaggactgtaacaaatgggaaaaaactagtaacacgttacacagaatatccttttaactcattttgctcatgcata-ttttttacgagactttagtacataatcgctttattaaaacattaaaatcatagaactctgaagaggacattttggtggtaatactaaataattgtttcatacccgaggacggattagttctccaatatattcaaccacaaagtcctccgcctctattgcctccaaggcaacaataccccagtcatgtattttacttctttgaaaacgtaaacgttttttccttgcctgaaaattgacaaacaaccttcaatattaaagcattcacataactagataaaaatctacaagaaaacattcataattctttaatcaccttcaattgagtggctttcagaaggtcagcaccttctgcagctgcaagaaggttacgcattttcactctatttgtccgtgcagaaagacccttacaatttgaccaatgagttggattactatcagatggtatatagttcttttggccacacagcattcccctaacacatgctctatcagaagaactagcgtttagagaccatttatgccattcccacccatcaatagaagtcctggcacatccaacagatctaggacataaattcaatggcttggatttagcagacttcgtctttgacatgttgtgtccaccaactccaacctttgaaccatgataagcaattttcaaagcttttgagggacgtgaggatggcacatcatccgctagatgcttccttttttgttttgatactttatttgttgctaccaaagaaagcagtcaaaaataagtattaaactagcctg-attaaattttttaaaaaaaaatggccctagtcagattagtttaaacagaaaggtgataagcatatatgaatccaacaacacaagggcatgactatcaatagaaaatctaccgatgagagtttccttagagcagtaaagagtggattttccattaatggcaccatcacgaccattgctatcaacaacctttttcttgccaacactattttctacaatagttgaaatcttctctccattacttttctcatcatccttgacatcatctagataaggacaaaaacccaagatgttattctttaaaaatgatttaccgaaaaagggtcagcaacaaagcgacctaccttgacctgcctgtgaatgcttcaataattttttactagctgcattatttatagatgactttttactctgcaagtttcttttaggaccgacagc
>_R_Jupunba_filamentosa_Lima_7487@NODE_1_length_1409_cov_123.973724
atatttctcgaactcattctgttcacaaataattttatgagacattttaatccaaaatcaccttgtaaaatcaattcagttgataaagcttttacgtgcactactattactcatgcattcaatgcctgatgaactaggactgtaacaaatgggaaaaaactagtaacacgttacacagaatatccttttaactcattttgctcatgcata-ttttttacgagactttagtacataatcgctttataaaaacattaaaatcatagaactttgaagaggacattttggtggtaatactaaataattgtttcatacccgaggacggattagttctccaatatattcaaccacaaagtcctccgcctctattgcctccaaggcaacaataccccagtcatgtattttacttctttgaaaacgtaaacgttttttccttgcctgaaaattgacaaacaaccttcaatattaaagcactcacataactagataaaaatctacaagaaaacattcataattctttaatcaccttcaattgagtggctttcagaaggtcagcaccttctgcagctgcaagaaggttacgcattttcactctatttgtccgtgcagaaagacccttacaatttgaccaatgagttggattactatcagatggtatatagttcttttggccacacagcattcccctaacacatgctctatcagaagaactagcgtttagagaccatttatgccattcccacccatcaatagaagtcctggcacatccaacagatctaggacataaattcaatggcttggatttagcagacttcgtctttgacatgttgtgtccaccaactccaacctttgaaccatgacaagcaattttcaaagcttttgagggacgtgaggatggcacatcatccgctagatgcttccttttttgttttgatactttatttgttgctaccaaagaaagcagtcaaaaataagtattaaactagcctg-attaaatcttttttaaaaaaatgaccctagtcagattagtttaaacagaaaggtgataagcatatatgaatccaacaacacaagggcatgactatcaatagaaaatctaccgatgagagtttccttagagcagtaaagagtggattttccattaatggcaccatcacgaccattgctatcaacaacctttttcttgccaacactattttctacaacagttgaaatcttctctccattacttttctcatcatcctcgacatcatctagacaaggacaaaaacccaagatgttattctttaaaaatgatttaccgaaaaagggtcagtaacaaagcaacctaccttgacctgcctgtgaatgcttcaataatttttt------------------------------------------------------------
>_R_Jupunba_floribunda_Iganci_883@NODE_1_length_1774_cov_103.037124
atatttctcgaactgattctgttcacacataattttataagacattttaatccaaaatcaccttgtaaaaacaattcagttgataaagcttttacgtgcactactattactcatgcattcaatgcctgatgaactaggactgtaacaaatgggaaaaaactagtaacacgttacacagaatatccttttaactcattttgctcatgcata-ttttttacgagactttagtacataatcgctttataaaaacattaaaatcatagaactttgaagaagacattttggtggtaatactaaatacttgtttcatacccgaggacggattagttctccaatatattcaaccacaaagtcctccgcctctattgcctccaaggcaacaataccccagtcatgtattttacttctttgaaaacgtaaacgttttttccttgcctgaaaattgacaaacaaccttcaatattaaagcattcacataactagataaaaatctacaagaaaacattcataattctttaatcaccttcaattgagtggctttcagaaggtcagcaccttctgcagctgcaagaaggttacgcattttcactctatttgtccgtgcagaaagacccttacaatttgaccaatgagttggattactatcagatggtatatagttcttttggccacacagcattcccctaacacatgctctatcagaagaactagcgtttagagaccatttatgccattcccacccatcaatagaagtcctggcacatccaacagatctaggacataaattcaatggcttggatttagcagacttcgtctttgacatgttgtgtccaccaactccaacctttgaaccatgataagcaattttcaaagcttttgagggacgtgaggatggcacatcatccgctagatgcttccttttttgttttgatactttatttgttgctaccaaagaaagcagtcaaaaataagtattaaactagcctg-attaaatttttttaaaaaaaatgaccctagtcagattagtttaaacagaaaggtgataagcatatatgaatccaacaacacaagggcatgactatcaatagaaaatctaccgatgagagtttccttagagcagtaaagagtggattttccattaatggcaccatcacgatcattgctatcaacaacctttttcttgccaacactattttctacaacagttgaaatcttctctccattacttttctcatcatccttgacatcatctagataaggacaaaaacccaagatgttattctttaaaaatgatttaccgaaaaagggtcagcaacaaagcgacctaccttgacctgcctgtgaatgcttcaataattttttactagttgcattatttatagatgactttttactctgcaagtttcttttaggaccgacagc
>_R_Jupunba_idiopoda_Quesada_1718@NODE_1_length_1126_cov_117.111535
----------------------------------------------------------------------------------------------------------------------------------------------------------aaaaactagtaacacgttacacagaatatccttttaactcattttgctcatgcata-ttttttacgagactctagtacataatcgctttataaaaacattaaaatcatagaactttgaagaggacattttggtggtaatactaaataattgtttcatacctgaggacggattagttctccaatatattcaaccacaaagtcctccgcctctattgcctccaaggcaacaataccccagtcatgtattttacttctttgaaaacgtaaacgttttttccttgcctgaaaattgacaaacaaccttcaatattaaagcattcacataactagataaaaatctacaagaaaacattcataattctttaatcaccttcaattgagtggctttcagaaggtcagcaccttctgcagctgcaagaaggttacgcattttcactctatttgtccgtgcagaaagacccttacaatttgaccaatgagttggattactatcagatggtatatagttcttttggccacacagcattcccctaacacatgctctatcagaagaactagcgtttagagaccatttatgccattcccacccatcaatagaagtcctggcacatccaacagatctaggacataaattcaatggcttggatttagcagacttcgtctttgacatgttgtgtccaccaactccaacctttgaaccatgataagcaattttcaaagcttttgagggacgtgaggatggcacatcatccgctagatgcttccttttttgttttgatactttatttgttgctaccaaagaaagcagtcaaaaataagtattaaactagcctg-attaaatttttttaagaaaaatgaccctagtcagattagtttaaacagaaaggtgataagcatatatgaatccaacaacacaagggcatgactatcaatagaaaatctaccgatgagagtttccttagagcagtaaagagtggattttccattaatggcaccatcacgaccattgctatcaacaacctttttcttgccaacactattttctacaacagttgaaatcttctctccattacttttctcatcatccttgacatcatctagataaggacaaaaacccaagatgttat----------------------------------------------------------------------------------------------------------------------------------------------
>_R_Jupunba_laeta_Mori_25147@NODE_1_length_1029_cov_49.097689
-------------------------------------------------------------------------------------------------------------------------------------------------------------------------gttacacagaatatccttttaactcattttgctcatgcata-tattttacgaaactttagtacataatcgctttataaaaacattaaaatcatagaactctgaagaggacattttggtggtaatactaaataattgtttcatacccgaggacggattagctctccaatatattcaaccacaaagtcctccgcctctattgactccaaggcaacaataccccagtcatgtattttacttctttgaaaacgtaaacgttttttcctcgcctgaaaattgacaaacaaccttcgatattaaagcattcacataactagataaaaatctacaagaagacattcataattctttaatcaccttcaattgagtggctttcagaaggtcagcaccttctgcagctgcaagaaggttacgcattttcactctatttgtccgtgcagaaagacccttacaatttgaccaatgagttggattactatcagatggtatatagttcttttggccacacagcattcccctaacacatgctctatcagaagaactagcgtttagagaccatttatgccattcccacccatcaatagaagtcctggcacatccaacagatctaggacataaattcaatggcttggatttagcagacttcgtctttgacatgttgtgtccaccaactccaacctttgaaccatgataagcaattttcaaagcttttgagggacgtgaggatggcacatcatccgctagatgcttccttttttgttttgatactttatttgttgctaccaaagaaagcagtcaaaaataagtataaaactagcctg-attaaattttttaaaaaaaaatgaccctagtcagattagttcaaacagaaaggtgataagcatatatgaatccaacaacacaagggcatgactatcaatagaaaatctaccgatgagagtttccttagagcagtaaagagtggattttccattaatggcaccatcacgaccattgctatcaacaacctttttcttgccaacactattttc---------------------------------------------------------------------------------------------------------------------------------------------------------------------------------------------------------------------------------
>_R_Jupunba_leucophylla_Iganci_839@NODE_1_length_1601_cov_216.027559
-------------------------------------------------------aatcaccttgtaaaaacaattcagttggtaaagcttttacgtgcactactattactcatgcattcattgcctgatgaactaggactgtaacaaacgggaaaaaactagtaacacgttacacagaatatccttttaactcattttgctcatgcata-ttttttacgagactttagtacataatcgctttataaaaacattaaaatcatagaactttgaagaggacattttggtggtaatactaagtaattgtttcatacccgaggacggattagttctccaatatattcaaccacaaagtcctccgcctctattgcctccaaggcaacaataccccagtcatgtattttacttctttgaaaacgtaaacgttttttccttgcctgaaaattgacaaacaaccttcaatattaaagcattcacataactagataaaaatctacaagaaaacattcataattctttaatcaccttcaattgagtggctttcagaaggtcagcaccttctgcagctgcaagaaggttacgcattttcactctatttgtccgtgcagaaagacccttacaatttgaccaatgagttggattactatcagatggtatatagttcttttggccacacagcattcccctaacacatgctctatcagaagaactagcgtttagagaccatttatgccattcccacccatcaatagaagtcctggcacatccaacagatctaggacataaattcaatggcttggatttagcagacttcgtctttgacatgttgtgtccaccaactccaacctttgaaccatgataagcaattttcaaagcttttgagggacgtgaggatggcacatcatccgctagatgcttccttttttgttttgatactttatttgttgctaccaaagaaagaagtcaaaaataagtattaaactaggctg-attaaatttttttaaaaaaaatgaccctagtcagattagtttaaacagaaaggtgataagcatatatgaatcgaacaacacaagggcatgactatcaatagaaaatctaccgatgagagtttccttagagcagtaaagagtggattttccattaatggcaccatcacgaccattgctatcgacaacctttttcttgccaacactattttctacaacagttgaaatcttctctccattacttttctcatcatccttgacatcatctagataaggacaaaaacccaagatgttattctttaaaaatgatttaccaaaaaagggtcagcaacaaagcgacctaccttgacctgcctgtgaatgcttcaataattttttactagttgcattatttatagatgactttttactctgcaagtttcttttaggaccgacagc
>_R_Jupunba_limae_Iganci_261@NODE_1_length_1921_cov_88.517896
atatttctcgaactgattctgttcacacataattttatgagacattttaatccaaaatcaccttgtaaaaacaattcagttgataaagcttttacgtgcactactattactcatacattcaatgcctgatgaactaggactgtaacaaatgggaaaaaactagtaacacgttacacagaatatccttttaactcattttgctcatgcata-ttttttacgagactttagtacataatcgctttataaaaacattaaaatcatagaactttgaagaggacattttggtggtaatactaaataattgtttcatacctgaggacggattagttctccaatatattcaaccacaaagtcctccgcctctattgcctccaaggcaacaataccccagtcatgtattttacttctttgaaaacgtaaacgttttttccttgcctgaaaattgacaaacaaccttcaatattaaagcattcacataactagataaaaatctacaagaaaacattcataattctttaatcaccttcaattgagtggctttcagaaggtcagcaccttctgcagctgcaagaaggttacgcattttcactctatttgtccgtgcagaaagacccttacaatttgaccaatgagttggattactatcagatggtatatagttcttttggccacacagcattcccctaacacatgctctatcagaagaactagcgtttagagaccatttatgccattcccacccatcaatagaagtcctggcacatccaacagatctaggacataaattcaatggcttggatttagcagacttcgtctttgacatgttgtgtccaccaactccaacctttgaaccatgataagcaattttcaaagcttttgagggacgtgaggatggcacatcatccgctagatgcttccttttttgttttgatactttatttgttgctaccaaagaaagcagtcaaaaataagtattaaactagcctg-attaaatttttttaaaaaaaatgaccctagccagattagtttaaacagaaaggtgataagcatatatgaatccaacaacacaagggcatgactatcaatagaaaatctaccgatgagagtttccttagagcagtaaagagtggattttccattaatggcaccatcacgaccattgctatcaacaacctttttcttgccaacactattttctacaacagttgaaatcttctctccattacttttctcatcatccttgacatcatctagataaggacaaaaacccaagatgttattctttaaaaatgatttaccgaaaaagggtcagcaacaaagcgacctaccttgacctgcctgtgaatgcttcactaattttttactagttgcattatttatagatgactttttactctgcaagtttcttttaggaccgacagc
>_R_Jupunba_longipedunculata_Cardona_2682@NODE_1_length_1110_cov_92.046467
---------------------------------------------------------------------------------------------------------------------------------tgaactaggactgtaacaaatgggaaaaaactagtaacacgttacacagaatatccttttaactcattttgctcatgcatt-ttttttacgagactttagtacataatcgctttataaaaacattaaaatcatagaactttgaagaggacattttggtggtaatactaaatacttgtttcatacccgaggacggattagttctccaatatattcaaccacaaagtcctccgcctctattgcctccaaggcaacaataccccagtcatgtattttacttctttgaaaacgtaaacgttttttccttgcctgaaaattgacaaacaaccttcaatattaaagcattcacataactagataaaaatctacaagaaaacattcataattctttaatcaccttcaattgagtggctttcagaaggtcagcaccttctgcagctgcaagaaggttacgcattttcactctatttgtccgtgcagaaagacccttacaatttgaccaatgagttggattactatcagatggtatatagttcttttggccacacagcattcccctaacacatgctctatcagaagaactagcgtttagagaccatttatgccattcccacccatcaatagaagtcctggcacatccaacagatctaggacataaattcaatggcttggatttagcagacttcgtctttgacatgttgtgtccaccaactccaacctttgaaccatgataagcaattttcaaagcttttgagggacgtgaggatggcacatcatccgctagatgcttccttttttgttttgatactttatttgttgctaccaaagaaagcagtcaaaaataagtattaaactagcctg-attaaatttttttaaaaaaaatgaccatagttagattagtttaaacagaaaggtgataagcatatatgaatccaacaacacaagggcatgactatcaatagaaaatctaccgatgagagtttccttagagcagtaaagagtggattttccattaatggcaccatcacgaccattgctatcaacaacctttttcttgccaacactattttctacaacagttgaaatcttctctccattacttttctcatcatc---------------------------------------------------------------------------------------------------------------------------------------------------------------------------------------
>_R_Jupunba_oxyphyllidia_Yonker_6157@NODE_1_length_1048_cov_114.282183
-----------------------------------------------------------------------------------------------------------------------------------------------------------------------------------------------------------atgcata-ttttttacgagactttagtacataatcgctttataaaaacattaaaatcatagaactttgaagaggacattttggtggtaatactaaataattgtttcatacctgaggacggattagttctccaatatattcaaccacaaagtcctccgcctctattgcctccaaggcaacaataccccagtcatgtattttacttctttgaaaacgtaaacgttttttccttgcctgaaaattgacaaacaaccttcaatattaaagcattcacataactagataaaaatctacaagaaaacattcataattctttaatcaccttcaattgagtggctttcagaaggtcagcaccttctgcagctgcaagaaggttacgcattttcactctatttgtccgtgcagaaagacccttacaatttgaccaatgagttggattactatcagatggtatatagttcttttggccacacagcattcccctaacacatgctctatcagaagaactagcgtttagagaccatttatgccattcccacccatcaatagaagtcctggcacatccaacagatctaggacataaattcaatggcttggatttagcagacttcgtctttgacatgttgtgtccaccaactccaacctttgaaccatgataagcaattttcaaagcttttgagggacgtgaggatggcacatcatccgctagatgcttccttttttgttttgatactttatttgttgctaccaaagaaagcagtcaaaaataagtattaaactagcctg-attaaattttttttaaaaaaatgaccctagtcagattagtttaaacagaaaggtgataagcatatatgaatccaacaacacaagggcatgactatcaatagaaaatctaccgatgagagtttccttagagcagtaaagagtggattttccattaatggcaccatcacgaccattgctatcaacaacctttttcttgccaacactattttctacaacagttgaaatcttctctccattacttttctcatcatccttgacatcatc---------------------------------------------------------------------------------------------------------------------------------------------------------------------------
>_R_Jupunba_trapezifolia_Simon_1600@NODE_1_length_1228_cov_125.660699
atatttctcgaactgattctgttcacacataattttatgagacattttaatccaaaatcaccttgtcaaagcaattcagttgataaagcttttacgtgcactactattacttatgcattcaatgcctgatgaactaggactgtaacaaatgggaaaaaactagtaacacgttacacagaatatccttttaactcattttgctcatgcata-ttttttacgacactttag----taatcgctttataaaaacattaaaatcatagaactttgaagaggacattttggtggtaatactaaataattgtttcatacccgaggacggattagttctccaatatattcaaccacaaagtcctccgcctctattgcctccaaggcaacaataccccagtcatgtattttacttctttgaaaacgcaaacgttttttccttgcctgaaaattgacaaacaaccttcaatattaaagcattcacataactagataaaaatctacaagaaaacattcataattctttaatcaccttcaattgagtggctttcagaaggtcagcaccttctgcagctgcaagaaggttacgcattttcactctatttgtccgtgcagaaagacccttacaatttgaccaatgagttggattactatcagatggtatatagttcttttggccacacagcattcccctaacacatgctctatcagaagaactagcgtttagagaccatttatgccattcccacccatcaatagaagtcctggcacatccaacagatctaggacataaattcaatggcttggatttagcagacttcgtctttaacatgttgtgtccaccaactccaacctttgaaccatgataagcaattttcaaagcttttgagggacgtgaggatggcacatcatccgctagatgcttccttttttgttttgatactttatttgttgctaccaaagaaagcagtcaaaaataagtattaaactagcctg-attaaattttttcaaaaaaaatgaccctagtcagattagtttaaacagaaaggtgataagcatatatgaatccaacaacacaagggcatgactatcaatagaaaatctaccaatgagagtttccttagagcaggaaagagtggattttccattaatggcaccatcacgaccattgctatcaacaacctttttcttgccaacactattttctacaacagttgaaatcttctctccattactt--------------------------------------------------------------------------------------------------------------------------------------------------------------------------------------------------
>_R_Jupunba_trapezifolia_Simon_1600@NODE_2_length_820_cov_19.396078
------ctagaacttaaaaaactcaacattggctttacg-------ttaagtctgactaaattttgacatt---tcaagtttcaaatgctttttccaacgtgaaaatcgttcg-------------------aatagatcaataacaagatggcaagactgagt----------atcagatat-----------atctaacgaatgacaatcattatacg--------------aattatctttgagaaa---taaaagaataaaatttccaaaaataaatt----------ggcaaaatgtt----------------------------tgcaata---ccaaccacataaccatc-------atcaagtctaaacaagta--gctgctgccaattcccatcttttcatactgacgttcacgtatatcagatatctgagagatgaaaaat-----caaatattaattaattggtccagtgaaacagcaat-tacaagagaa-----------------------------aagtaaaactgagacaatcagta-------------------------gcattgtctatatgtat-----taaggaaggatccctccaagt--------------------------acaatgcacaactttttcagatccatccaaaacttctgagtctttaattttcagaaaaagtaactgctagata-------------------------------------------------------------aagcataaaagcttgaacaaa--------------------------------------aatgtagcactaaatataagctcctctcaa-----------------------------tatcagagagccaattc---------------attctatttgtcgttgtaacac--------caaaaacaattgcaaaactac-----------------atatagaatcttccctaacctaata-----------acacattattacgagatttcaatccaacatcac----------ctgataaaaatagattaacatgacaaagcttc-----------aatgtgcgcatttt-----agtagtaattctaagtcctcagggttcaatagtcg----------aggatgcgttaggacaataacaaaaaaacttcagttgtaa-----------------------------------------------------------------------------------------------------------------------------------------------------------------------------------------------------
>_R_Jupunba_villosa_Borges_423@NODE_1_length_1478_cov_141.312634
atatttctcgaactgattctgttcacacataattttatgagacattttaatccaaaatcaccttgtaaaaacaattcagttgataaagcttttacgtgcactactattactcatgcattcaatgcctgatgaactaggactgtaacaaatgggaaaaaactagtaacacattacacagaatatccttttaactcattttgctcatgcata-ttttttacgagactttagtacataatcgctttataaaaacattaaaatcatagaactttgaagaggacattttggtggtaatactaaataattgtttcatacccgaggacggattagttctccaatatattcaaccacaaagtcctccgcctctattgcctccaaggcaacaataccccagtcatgtattttacttctttgaaaacgtaaacgttttttccttgcctgaaaattgacaaacaaccttcaatattaaagcattcacataactagataaaaatctacatgaaaacattcataattctttaatcaccttcaattgagtggctttcagaaggtcagcaccttctgcagctgcaagaaggttacgcattttcactctatttgtccgtgcagaaagacccttacaatttgaccaatgagttggattactatcagatggtatatagttcttttggccacacagcattcccctaacacatgctctatcagaagaactagcgtttagagaccatttatgccattcccacccatcaatagaagtcctggcacatccaacagatctaggacataaattcaatggcttggatttagcagacttcgtctttgacatgttgtgtccaccaactccaacctttgaaccatgataagcaattttcaaagcttttgagggacgtgaggatggcacatcatccgctagatgcttccttttttgttttgatactttatttgttgctaccaaagaaagcagtcaaagataagtattaaactagcctg-attaattttttttttaaaaaatgaccctagccagattagtttaaacagaaaggtgataagcatatatgaatccaacaacacaagggcatgactatcaatagaaaatctaccgatgagagtttccttagagcagtaaagagtggattttccattaatggcaccatcacgaccattgctatcaacaacctttttcttgccaacactattttctacaacagttgaaatcttctctccattacttttctcatcatccttgacatcatctagataaggacaaaaacccaagatgttattctttaaaaatgatttaccgaaaaagggtcagcaacaaagcgacctaccttgacctgcctgtgaatgcttcactaattttttactagttgcattatttatagatgactttttactctgcaagtttcttttaggaccgacagc
>_R_Punjuba_lehmannii_Escobar_7465@NODE_1_length_1260_cov_95.850380
-------------------------------------------------------------------------------------------------------------------------atgcctgaagaactaggactgtaacaaatgggaaaaaactagtaacacttaacacagaatatccctttaactcattttgctcatgcatatatttttacgagattttagtacataatcgctttataaaaacatttaaatcatagaactttgaagaggacattttggtggtaatactaaataattgtttcatacccgaggacgaattagttctccaatatattcaaccacaaagtcctccgcctctattgactccaaggcaacaataccccagtcatgtattttacttctttgaaaacgtaaacgttttttccttgcctgaaaattgacaaacaaccttcaatattaaagcattcacataactagataaaaatctacaagaaaacattcataattctttagtcaccttcaattgagtggctttcagaaggtcagcaccttctgcagctgcaagaaggttacgcattttcactctatttgtccgtgcagaaagacccttacaatttgaccaatgagttggattactatcagatggtatatagttcttttggccacacagcattcccctaacacatgctctatcagaagaactagcgtttagagaccatttatgccattcccacccatcaatagaagtcctggcacatccaacagatctaggacataaattcaatggcttggatttagcagacttcgtctttgacatgttgtgtccaccaactccaacctttgaatcatgataagcaattttcaaagcctttgagggacgtgaggatggcacatcatccgctagatgcttccttttttgttttgatactttatgtgttgctaccaaagaaagcagtcaaaaataagtataaaactagcctgaactaaa-tttttttttaaaaatgaccctagtcagattagtttaaacagaaaggtgataagcatatatgaatccaacaacacaagggcatgactatcaatagaaaatctaccgatgagagtttcctt---gtagtaaagagtggattttccattaatggcaccatcacgaccattgctatcaacaacctttttcttgccaacactattttctacaacagttgaaatcttctctccattacttttctcatcatccttgacatcatctagataaggacaaaaacccaagatgttattctttaaaaatgatttaccgaaaaagggtcagcaacaaagcgacctaccttgacctgcctgtgaatgcttcaataatcttttactagttgcattatttataga---------------------------------------
>_R_Punjuba_racemiflora_Jimenez_Soares_3626@NODE_1_length_1454_cov_126.182280
----------------------tcacacataattttatgagacattttaatccaaaatcaccttgtaaaaacaattcagttgataaagcttttacgtgcactactattactcatgcattcaatg--------actaggactgtaacaaatgggaaaaaactagtaacagtttacacagaatatccttttaactcattttgctcatgcatatctttttacgagattttagtacacaatcgcttcataaaaacattaaaatcatagaactttgaagaggacattttggtggtaatactaaataattgtttcatacccgaggacggattagttctccaatatattcaaccacaaagtcctccgcctctattgactccaaggcaacaataccccagtcatgtattttacttctttgaaaacgtaaacgttttttccttgcctgaaaattgacaaacaaacttcaatattaaagcattcacataactagataaaaatctacaagaaaacattcataattctttaatcaccttcaattgagtggctttcagaaggtcagcaccttctgcagctgcaagaaggttacgcattttcactctatttgtccgtgcagaaagacccttacaatttgaccaatgatttggattactatcagatggtatatagttcttttggccacacagcattcccctaacacatgctctatcagaagaactagcgtttagagaccatttatgccattcccacccatcaatagaggtcctggcacatccaacagatctaggacataaattcaatggcttggatttagcagacttcgtctttgacatgttgtgtccaccaactccaacctttgaaccatgataagcaattttcaaagcctttgagggacgtgaggatggcacatcatccgctagatgcttccttttttgttttgatactttatttgttgctaccaaagaaagcagtcaaaaataagtataaaactagcctgaactaatttttttttaaaaaaatgaccctagtcagattagtttaaacagaaaggtgataagcatatatgaatccaacaacacaagggcatgactatcaatagaaaatctaccgatgagagtttccttggagcagtaaagagtggattttctattaatggcaccatcacgaccattgctatcaacaacctttttcttgccaacactattttctacaacagttgaaatcttctctccattacttttctcatcatccttgacatcatctagataaggacaaaaacccaagatgttattctttaaaaatgacttaccgaaaaagggtcaggaacaaagcgacctaccttgacctgcctgtgaatgcttcaataattttttactagttgcattatttatagatgacgttttactctgcaagtttcttttaggaccgacagc
