# Supplementary material for: A new generic circumscription of Hydrochorea (Leguminosae, Caesalpinioideae, mimosoid clade) with an amphi-Atlantic distribution
Source: PhytoKeys. 2022 Aug 22;205:401–37. doi: 10.3897/phytokeys.205.82775 (PMC9849043; doi:10.3897/phytokeys.205.82775)
Supplement: Supplementary material 1 — Supplementary data file S1 [file phytokeys-205-401_article-82775__-s001.zip › MSC_m83934_comp40981_c0_seq1_exon08.aln-cln]

>Acacia_rostellifera_Murphy_466@NODE_2_length_838_cov_108.587385
-----------------------------------------------------------------------------------------------------------------------------------------------------------------------------------------------------------------------------------------------------------------------------------------------------------------------------------agtaccttctggtccctctctatatctggtcgtggctttccattattcataccttgggttagctcaaatccatagcatcaagcattctcttgagtttcatttactcataaggttttgtacttgtttaactaattatcatcttctgctaaacagggaaatttcataataaaatatggctattggcatactttgtggctgtcgctgcggttcttgtaccagctcctctgatagagttcagatactacaccataccattcttcttcttggcgcttcacagtaataataatgaaagtggacggtggtgtctcacagggatgttatatatttgtgtaaatgttttcactctgatgatgtttttgttcaggccattcaggtgggatcatgagcctggaatccaaaggtttatatggtaacttaatttgcca-gagaaggaacaaaagttctcatgtgctttaggcatttg----------------------------------------------------------------------------cctaagcaggaatgacttacctga---agtcccataacatattttgtcttgagcttttcatttgtgcacttatggctgattcagatgtaatcctgatgcaaaaggctcattcttatgtttagttgggtttatgtaat-----------ttaaaggaaatcacatttttgtaatgccgattcctttaaataaatagatcatgattacactactggggcatatgaatgaggattacaacatatgggaatttgg-gggaacaa--aagatatttcactcttctcttttatagtccttggagttgtttgttctttggttccattaaggtagtcgatcttgtagtttattatg
>Afrocalliandra_redacta_Germishuizen_5585@NODE_1_length_955_cov_235.974943
-------------------------------------------------------------------------------------------------------------------------------------------------------------------------------------------------------------------atgtgacttttggacttacgagttgcgggaaggaatctaccctttttcacaaacaaacgg--------tttctctgcaagggaagaaaggaacgtgagttaactaacgtataaaaagcatttaaattcatcctttttcttcagactattttgcctaacatataatttggatttattttcattcttaaaaaaaaaagctcattatgtcttacattaaatgctggatggattacttatttaact-attattatcttctgctaaacagggaaatttcataataaaatatttgtgttggcgtactttgtggctactgcaatggttcttgtaccagctcctctgatagagttcagatactacaccataccattcttcttcttggcgcttcacagtaataataatgaaagtggacgttggtatctcacagggatgttatatatttgtgtaaatgttttcacaatgatgatgtttttgttcaggccgtttaattgggatcatgagcctggaatccaaaggtttatatggtaacttaatt-gctagaggaggataacaaggttcttgtgttcatggagtttttgtgtatttaagaataaccaggcatggca-------tgccttatgtggctacgccctttcaatcttaagttgattaaacatcgacaggtttgacatatactgatcaattttttaat--agtcaatattagttt-----tttctttag------------------------------------ttgactcttatatttagtggagcatattttaa----------aatattgacaagtatatattatgaacattaattttttttatagtcaatattaattttttaatgttaaaatttttaaaataaaattaagtttaaaagaacttaaa---------gtatattgta---------------------------------------tgaaaatttcaggaaaa--------------------ag
>Afrocalliandra_redacta_Germishuizen_5585@NODE_2_length_914_cov_269.181601
-----------------------------------------------------------------------------------------------------------------------------------------aggttagtaaactta--------------------------------------------------cctcatatgatgtgagttttggacttgctagttgcggaaagtaatctaccccttttcacaaacaaacgg--------tttttctgtaagggaagaaaggaacttaagttaactaacgcataaaaagcatttaaatttatcttttttcttcaatctattttgcctaacatataatatgaatttattttcattcttaaaaaaaaaggttcattgtgtcttacattaaatgctggatggattactcacttaact-attattatcttctgctaaacagggaaatttcataataaaatatgggtattggcgtactttgtggctactgctatggttcttgtaccagctcctctgatagagttcagatactacaccataccattcttcttcttggcgcttcacagtaataataatgaaagtggacgttggtatct--cagggatgttatacatttgtgtaaatgttttcacaatgatgatgtttttgttcaggccatttaattgggataatgagcctggaatccaaaggtttatatggtaacttaatttgcta-gagaggataaaatggttattgtgtttagggagtttttgtttatttaagaataaccaggaatgaca-------tgccctatgtggctatgcccttttattcttaagttgattaaacataaacaagtttgacatatactgttcaattttttaat--agttaatattaattatttattttttttag------------------------------------ttgattcttatatttaggggagcatattttaa----------aacattgagagtt-ggtcttttaaacatcaatttttt------------------------------------------------------------------------------------------------------------------------------------------------------------------ag
>Albizia_adinocephala_FHO33_88@NODE_1_length_1401_cov_102.598943
tagggaactgacttgttccaaaggactaaagctaagcagaaccaattatgtaaaagcctacttgtctgtttgtgttttttcttgtttctactgtgtgcgtatatgaggcaaaactggtttatgataagctcactcacatgaaaatatactcagccttgttaattttgattcattgttggacggttttactctgttactctcaattttcttacaatcactgttagttgattaatgcagtgttgctcatccataccttctcgccgacaatcggcactatactttctacctttggaggaagatcatcatggcttactggtcaattaaataccttctggttcctctctatatctggtcatggttttccattattcataccttgggttagcacaaatcc---tcagcaagcattctcttgagtttcatttacgcgtaaaa--tcatacatgtttaact-attatcttcttctgccaaacagggaaatttcgttataaaatatgggtattggcatactttgtggctactgctatggttcttgtaccagctcctctgatagagttcagatactacaccataccattcttcttcttggtgcttcacagtaataataatgaaagtggacgttggtatctcacagggatgctatatgtttgtgtaaatgttttcacaatgatgatgtttttgttcaggccattcagttggaatcatgagcctggaatccaaaggtttatatggtaacttaatttgccataaaaagaaaaagaagttgtcatgtgcttaaggcattagtatttgattgaaaaactagtcaatttgtttttattgacttgacttttcaagttcttttgtagtcaagtaaatcttgattaaacagtaatgacttatctgaagaactcccataac--attttgacttgagattttcatttgtccactttgtttttttagcagggaaatcatcacaaaaaagg----gtcttatgataag--agtagaatgcgataacaagttttagtacagggaaaggtaggtctataatactcacttgttattgaaatttaactgtggtcata---------ttcatttcttaggatctcgttatgagtttcattagt----tgggagaccccataccatatatttgcttagttgtatttgtgaatgtttgccccttcaaattggcaaagaagatgaattttgagcatgcttaa
>Albizia_adinocephala_FHO33_88@NODE_2_length_1138_cov_75.514609
tacggaactgacctgttctcaaggactaaagctaagcagaaccaattatccaaagacccaattatttgttcatattttttcttgtttctactttgtaaatatatggagcaaaactggtttatgagaagctcactcagatgaaaataaactcagcttcattaatttggatccatttttggactgttttactcttttactctc-attttcttacaatcactgaaagttgattaatgcagtgttgcttatccataccttctcgctgtcaatcggcactatcctttctatctctggaggaagatcatcatggctcactggtcaattaaataccttctgattcctctctatatctggtcatggctttccattattcataccttgggttagctcaaatccatggcagcaagcattctcttgagtttcgtttactcgtatggttttatacttatttaactaattatcatcttctgctaaacagggcaatttcgtaataaaatatgggttttggcatactttgtggccgtctctgcggttcttgtaccagctcctctgatagagttcagatactacaccatgccattcttcttcttggtgcttcacagtaataataatgaaagtggacgttggtgtctcacagggatgctatata--tgtgtaaatgttttcactctgatgatgtttttgttcaggccattcagctgggttcatgagcctggaatccaaaggtttatatggtaactccctttattg-aaaccggaacaaaatttctcatggcctttaggcatttg----------------------------------------------------------------------------actaaatgggaatgacttaccta----agtcctataacatattttgtcttatgcttttcatttgtgcgc--------------------------ttgcaaaaggttgattcttatgtttagttgggcttatgtaat-----------gtaaagcagattacatttttatagtacgaataccttcaaatagatagatcat----------------------------------------------------------------------------------------------------------------------------------------------------
>Albizia_coripatensis_Hughes_2433@NODE_1_length_1288_cov_152.213047
tagggaactgacctgttccaaaggactaaagctaagcagaaccaattatgtagaggcctacttatctgttta---------ttgtttctactgtgtgtatatatgtggcaaaactggtttacgataagctcactcacatgaaaataaactcagctttattaattatgattcactgttggactgttttactctgttgctctcaattttcttacaatcactgttaattgattaatgcagtgttgctcatccataccttctcgctgacaatcggcactatcctttctacctttggaggaagatcatcatggctcactggtcaattaaataccttctggttccactctatatctggtcatggttttccattattcataccttgggttagcacaaatcc---tcggcaagcattctgttgagtttcatttactcgtaaag--ttatacatatttaact-attatcttcttctgccaaacagggaaatttcgtaataaaatatgggtattggcatactttgtggctactggtatggttcttgtaccagctcctctgatagagttcagatactacaccataccattcttcttcttggtgcttcacagtaataataatgaaagtggacgttggtatctcacagggatgctatatgcttgtgtaaatgttttcacaatgatgatgtttttgttcaggccattcagttggaatcatgagcctggaatccaaaggtttatatggtaacttaatttgccataaaaagaaaaagaagttatcatgtgcttaagccattagtatttgattgaaaaactagtcaatttgtttttgttgacttgacttttcgagttcttttgtagtcaagtaaatattgattaaacagtagtgatttatttgaagaagttccataac--attttgactcaagattttcatttgtcccctttgttttttaaccacggaaatcatcacaaaaaaaa----gtcttgctataaatgagtagcattcgatgacaagttttagtgtaagaaatgaaaggttcataatgctcacttgttgttgaaacttaactgtagttata-------------tttcttaggactttattatgattttccttagtgggatgggagacatcataccatatatttgcttagttgtatttgtgaatgtttgccccttcaaataggagaaaagtgggaggaaatagtatgtttca
>Albizia_decandra_Vilhena_231@NODE_1_length_618_cov_45.205176
--------------------------------------------------------------------------------------------------------------------------------------------------------------------------------------------------------------------------------------------------------------------------------------------------------------------ctcactggtcaattaaataccttctggttccactctatatcggttcatggttttccattattcataccttgggttagcacaaatcc---tcagcaagcattctcttgagtttcatttactcgtaaag--tgattcatatttaact-attatcttcttctgccaaacagggaaatttcgtaataaaatatgggtattggcatactttttggctactgctatggttcttgtaccagctcctctgatagagttcagatactacaccataccattcttcttcttggtgcttcacagtaataataatgaaactggacgttggtatctcacagggatgctatatgtttgtgtaaatgttttcacaatgatgatgtttttgttcaggccattcagttggaatcatgagcctggaatccaaaggtttatatggtaacttaatttgccgtaaaaagaaaaagaagttatcatgtgcttaaggcattagtatttgattgaaaaactggtcaatttgtttttattgacttgacttttcaagttcttttgtagtcaagtaaatcctgattgaacagtaatgacttatttgaagaagttccataac--attttgacttaagattttcatgtgtccact-------------------------------------------------------------------------------------------------------------------------------------------------------------------------------------------------------------------------------------------------------------------------------------g
>Albizia_decandra_Vilhena_231@NODE_2_length_534_cov_15.190372
-------------------------------------------------------------------------------------------------------------------------------------------------------------------------------------------------------------------------------------------------------------------------------cactaccccttctatctctggaggaagatcatcatggctcactggtcaattaaataccttctggtccctctctatatctggtcatggctttccattattcataccttgggttagctccaatccatagcagcaagcattctcttgagtttcgtttactcgtatggttttatgcttatttaactaattatcatcttctgctaaacagagcaatttcgtaataaaatatgggtattagcatactttgtggctgtcgctgcagttcttgtaccagctcctctgatggagttcagatactacaccataccattcttctacttggtgcttcacagtaataataatgaaagtggacgttggtgtctcacagggatgctatata--tgtgtaaacgttttcactctgatgatgtttttgttcaggccattcagttgggatcataagcctggaatccaaaggtttatatggcaacttttttt-----------------------------------------------------------------------------------------------------------------------------------------------------------------------------------------------------------------------------------------------------------------------------------------------------------------------------------------------------------------------------------------------------------------------------------------------------------------------------------
>Albizia_glabripetala_Lewis_1652@NODE_2_length_645_cov_14.246479
------------------------------------------------------------------------------------------------------------------------------------------------------------------------------------------------------------------------------------------------------------------------------------------------------------------------------------ataccttctggtccctctctatatctggtcatggctttccattattcataccttgggttagctcaaatccatagcagcaagcattctcccgagtttcatttactcgtatggatttatacttgtttaactaattatcatctcctgctaaacagggcaatttcgtaataaaatatgggtattagcatacttcgtggctgtcgctgcggttcttgtaccagctcctctgataaagttcagatagtacatcatgccattcttctacttggtgcttcacagtaataataatgaaagtggacgttggtgtctcacagggatgctttatatttgtgtaaatgttttcactctgatgatgtttttgttcaggccattcagttgggatcataagcctggaattcaaaggtttatatggtaactttttttattg-aacccagaacaaaagttctcgtggcctttaggcatttg----------------------------------------------------------------------------actaaataggaatgacttacctga---agtcccataacatattttgtcttaagcttttcattt---------------------------------------------------------------------------------------------------------------------------------------------------------------------------------------------------------------------------------------------------------------------------------------------
>Albizia_niopoides_Simon_1601@NODE_1_length_1295_cov_84.433498
tagggaactgacctgttccaaaggactgaagctaagcagaaccaattatgtaaaggcctacttatctgtttgtgttttttcttgtttctactgtgtgtgtatatgtggcaaaactggtttatgataagctcactcacatgaaaataaactcagctttattgattttgattcattgttggactgttttactctgttactctcagctttcttacaatcactgttagttgattaatgcagtgttgctcatccataccttctcgccgacaatcggcactatcctttctacctttggaggaagatcatcatggctcactggtcaattaaataccttctggttccactctatatctggtcatggttttccattattcattccttgggttagcacaaatcc---tcagcaagcattctcttgagttgcatttacacgtaaag--ttatacatatttaact-attatcttcttgtgccaaacagggaaatttcgtaataaaatatgggtattggcatactttttggctactgctatggttcttgtaccagctcctctgatagagttcagatactacaccataccattcttcttcctggtgcttcacagtaataataatgaaagtggacgttggtatctcacagggatgctatatgtttgtgtaaatgttttcacaatgaagatgtttttgttcaggccattcagttggaatcatgagcctggaatccaaaggtttatatggtaacttaatttgccataaaaaggaaaagaagttatcatgtgcttaaggcattagtatttgattgaaaaactagtcaatttgtttttgttgacttgacttttctagttcttttgtagtcaagtaaatcttgattaaacagtaatggcttatttgaagtagttccataac--attttgacttaagattttcatgtgtccactttgttttattaccagggaaatcatcacacaaaaaatagtgtcttgctataag--agtagaatgcgataacaagttttagtacaggaaaaggtaggtttataatgctcacttgttactgaaatttaactgtaattata---------tttatttcttaggatctcattatgattttcgttagtgggatggg-ggccccataccctatatttgcttagttatatttgtgaatgtttgccccttaaaataggca-------------------------aa
>Albizia_niopoides_Simon_1601@NODE_2_length_1000_cov_57.340195
------------------------------------------------------------------------------------------------------------------------------------ctcagatgaaaataaactcagcttcattaattttgatccattgttggactgttttactcttttactctc-attttcttacaatcactgatagttgattaatgcagtgttgctcatccataccttctcgctgacaatcggcactaccctttctatatctggaggaagatcatcatggctcactggtcaattaaataccttctggtccctctc--tatctggtcatggctttccattattcataccttgggttagctccaatccacagcagcaggcattcttttgagtttcgtttactcgtatggttttatacttatttaactaattatcatcttctgctaaacagggcaatttcgtaataaaatatgggtattagcatactctgtggctgtcgctgcggttcttgtaccagcttctctgataaagttcggatactacaccataccattcttcttcttggtgcttcacaggaataataatgaaagtggacgttggtgtctcacagggatgctatatatctgtgtaaatattttcactctgatgatgtttttgttcaggccattcagttgggatcataagcctggaatccaatggtttatatggtaacattttttattg-aactcgaaacaaaagttctcatgatttttagacatttg----------------------------------------------------------------------------actaaataggaatgacttacctga---agttccataacatattttgtcttcagcttttcatttgtgccc--------------------------ttgcaaaaggctgattcttatgtttagttgggcttatgtgat-----------gtaaaggagattactttt--------------------------------------------------------------------------------------------------------------------------------------------------------------------------------------
>Albizia_niopoides_Simon_1601@NODE_3_length_571_cov_98.815789
-----------------------------------------------------------------------------------------------------------------------------------------------------------------------------------------------------------------------------------------------------------------------------------------------------------------------------------------------------------------------------------------------------------------------------------------------------------------------------------------------------------------------------actttttggctactgctatggttcttgtaccagctcctctgatagagttcagatactacaccataccattcttcttcttggtgcttcacagtaataataatgaaagtggacgttggtatctcacagggatgttatatgtttgtgtaaatgttttcacaatgatgatgtttttgttcaggccattcagttggtatcatgagcctggaatccaaaggtttatatggtaactcaatttgccataaaaagaaaaataatttatcatgtgctcaaggcattagtatttgattgaaaaactagtcaatttgtttttatggacttgacttttcaagttcttttgtagtcaagtaagtcttgattaaacagtaatgacttatttgaagaagttccataac--attttgacttcagattttcatttgtccactttgtttttttaccagggaaatcatcacacaaaaaatagtgtcttactataag--agtagaatgtgataataagttttagtattggaaaaggtaggtttataatgctcacttgttactgaaatttaactgtaattata--------------------------------------------------------------------------------------------------------------------------------------------t
>Albizia_sinaloensis_Hughes_1576@NODE_1_length_896_cov_86.039072
----------------------------------------------------aaggcctacttgtctgtttgtgttttttcttgtttctactgtgtgcatatatgaggcaaaactggtttatgataagctcactcacatgaaaataaactcagctttattaattttgatttattgttggactgttttactctgttactctcaattttcttacaatcactgttagttgattaatgcagtgttgctcatccataccttctcgccgacaatcggcactatcctttctacctttggaggaagatcatcatggctcactggtcaattaaataccttctggttccactctatatctggtcatggttttcaattattcataccttgggttagcacaaatcc---tcagcaagcattctcttgagtttcatttacgtgtaaaa--tcatacatgtttaact-attatcttcttctgccaaacagggaagtttcgttataaaatatgggtattggcatactttgtggctactgctatggttcttgtaccagctcctctgatagagttcagatactacaccataccattcttcttcttggtgcttcacagtaatcataatgaaagtggacgttggtatctcacagggatgctatatgtttgtgtaaatgttttcacaatgatgatgtttttgttcaggccattcagttggaatcatgagcctggaatccaaaggtttatatggtaacttaatttgccataaaaagaaaaagaagttatcatgtgcttaaggcattagtatttgattgaaaagctagtcaatttgtttttattgactcgacttttcaagttcttttgtagtcaagtaaatcttgattaaacagtaatgacttatctgaagaactcccataac--attttgacttgagattttcatttgtccactttgtttttttagcagcgaaatca---------------------------------------------------------------------------------------------------------------------------------------------------------------------------------------------------------------------------------------------------------------
>Albizia_subdimidiata_var_minor_Gorts_341@NODE_1_length_790_cov_30.336606
-------------------------------------------------------------------------------------------------------------------------------------------------------------------------------ttggactgttttactctgttactctcaattttcttacaatcactgttagttgattaatgcagtgttgctcatccataccttcttgccgacaatcggcactatcctttctacctttggaggaagatcatcatggctcactggtcaattaaataccttctggttccactctatatctggtcatggttttccattattcataccttgggttagcacaaatcc---tcagcaagcattctcttgagtttcatttactcgtaagg--ttatacatatttaact-attatcttcttctaccaaacagggaaatttcgtaataaaatatgggtattggcatactttgtggctactactatggttcttgtaccagctcctctgatagagttcagatactacaccataccattcttcttcttggtgcttcacagtaataataatgaaagtggacgttggtatctcacagggatgctatatgtttgtgtaaatgttttcacaatgatgatgtttttgttcaggccattcagttggaatcatgagcctggaatccaaaggtttatatggtaacttaatttgccataaaaagaaaaagaagttatcatgtgcttaaggcattagtatttgattgaaaaactagtcaatttgtttttattgacttgacttttcaagttcttttgcagtcaagtaaatcttgattaaacagtaatgacttatttgaagaagttccataac--attttgacttaagattttcatgtgtccgctttgtttttttaccagggaaattatcacaaaaaaca--------------------------------------------------------------------------------------------------------------------------------------------------------------------------------------------------------------------------------------------------g
>Albizia_subdimidiata_var_subdimidiata_Ferreira_210@NODE_1_length_1117_cov_116.735577
------actgacctgttccaaaggactgaagctaagcagaaccaattatgtaaaggcctacttatctgtttgtgttttttcttgtttctactgtgtgtatatatgtggcaaaactggtttatgataagctcactcacatgaaaataaactcagctttattgattttgattcattgttggactgttttactctgttactctcaattttcttacaatcactgtaagttgattaatgcagtgttgctcatccataccttctcgccgacaatcggcactatcctttctacctttggaggaagatcatcatggctcactggtcaattaaataccttctggttccactctatatctggtcatggttttccattattcataccttgggttagcacaaatcc---tcagcaagcattctcttgagtttcatttactcgtaagg--ttatacatatttaact-attatcttcttctaccaaacagggaaatttcgtaataaaatatgggtattggcatactttgtggctactactatggttcttgtaccagctcctctgatagagttcagatactacaccataccattcttcttcttggtgcttcacagtaataataatgaaagtggacgttggtatctcacagggatgctatatgtttgggtaaatgttttcacaatgatgatgtttttgttcaggccattcagttggaatcatgagcctggaatccaaaggtttatatggtaacttagtttgccataaaaagaaaaagaagttatcatgtgcttaaggcattagtgtttgattgaaaaactagtcaatttgtttttattgacttgacttttcaagttcttttgtagtcaactaaatcttgattaaacagtaatgacttatttaaagaagttccataac--attttgacttaagattttcacgtgtccacgttgtttttataccagggaaatcatcacacaaaaaatagtgtcttactataag--agtagaatgcgataacaagttttagtataggaaaaggtaggtctatgatgctcacttgttattgaaatttgactgtaattata---------ttcatttcttaagatctcattatgattttcattagt------------------------------------------------------------------------------------------------
>Albizia_tomentella_Leach_Dunlop_3801@NODE_2_length_1028_cov_68.330179
----------------------------------------------------------------------------------------------------gtgtagagcaaaactggtttatgagaagctcactcagatgaaaataaa--cagcttcattaattttgatacattgttggcctattttacccttttactctc-attttcttacaatcactgttgattgattaatacagtgttgctcatccataccttctcgctgacaatcggcactaccctttctatctctggaggaagatgatcatggctcactggtcagttaaataccttctggtccctctctatatctggtcatggctttccattattcataccttgggttag-tcaaatccatagcagcaagcattctctcgagtttcatttactcatatggttttatacttatttagctaattatcatcttccgctaaacagggaaatttcggaataaaatatgggtattggcatactttgtggctgtcgctgcggttcttgtaccagctcctctgatagagttcagatactacatcatacca---ttcttcttggtgcttcacagtaataataatgaaagtggacgttggtatctcacagggatgctatgtatttgtgtaaatgttttcactctcatgatgtttttgttcaggctattcagttgggatcatgagcctggaatccaaaggtttatatggtaacctaatttgcca-gagaaggaataaaagttctcatgtgcttgaggcatttg----------------------------------------------------------------------------actaaacaggaatgacttacctga---agtcccgtaacatattttgttttgagcttttcatttgtgcaggtaa-gctgattttgatatgtgtttggagaaaaaaaatgattttagaatatag------ttatgacagaatagatt---atagaaaaaaaatgattttgataaaataagagtgtttggatattataatcaaaacagttt-------tttttcatgatcaaattatttaaaaggatattaaat---------taattacatat-------------------------------------------attataagatta--------------------at
>Albizia_tomentella_Leach_Dunlop_3801@NODE_3_length_514_cov_32.805492
----------------------------------------------------------------------------------------------------gtgtagagcaaaactggtttatgagaagctcactcagatgaaaataaa--cagcttcattaattttgatacattgttggactattttacccttttactctc-attttcttacaatcactgttgattgattaatgcagtgttgctcatccataccttctcgctgacaatcggcactaccctttctatctctggaggaagacgatcatggctcactggtcagttaaataccttctggtccctctctgtatctggtcatggctttccattattcataccttgggttag-tcaaatccatagcggcaagcattctctcgagtttcatttactcatatggttttatacttatttagctaattatcatcttccactaaacagggaaatttcggaataaaatatggatattggcatactttgtggctgtcgctgcggttcttgtaccggctcctctgatagagttcagatactacatcatacca---ttcttcttggtgcttcacagtaataataatgaaagtggacg--------------------------------------------------------------------------------------------------------------------------------------------------------------------------------------------------------------------------------------------------------------------------------------------------------------------------------------------------------------------------------------------------------------------------------------------------------------------------------------------------------------------------------------------------------------------------------------------------------------
>Albizia_tomentosa_Hughes_648@NODE_1_length_1034_cov_105.572623
----gaactgacttgtcccaaaggactaaagctaagcagaaccaattatgtaaaggcctacttatctgtttgtgttttttcttgtttctactgtgtgcatatatgaggcaaaactggtttatgataagctcactcacatgaaaataaactcagctttattaattttgattcattgttggactgttttactctgttactctcaattttcttacaatcactgttagttgattaatgcagtgttgctcatccataccttctcgccgacaatcggcactatcctttctacctttggaggaagatcatcatggctcactggtcaattaaataccttctggttccactctatatctggtcatggttttccattattcataccttgggttagcacaaatcc---tcagcaagcattctcttgagtttcatttacgcgtaaaa--tcatacatgtttaact-attatcttcttctgccaaacagggaagtttcgttataaaatatgggtattggcatactttgtggctactgctatggttcttgtaccagctcctctgatagagttcagatactacaccataccattcctcttcttggtgcttcacagtaataataatgaaagtggacgttggtatctcacagggatgctatatgtttgtgtaaatgttttcacaatgatgatgtttttgttcaggccattcagttggaatcatgagcctggaatccaaaggtttatatggtaacttaatttgccataaaaagaaaaagaagttatcatgtgcttaaggcattagtatttgattgaaaaactagtcaatttgtttttattgacttgacttttcaagttcttttgtagtcaagtaaatcttgattaaacagtaatgacttatctgaagaactcccataac--attctgacttaagattttcatttgtccactttgtttttttagcagggaaatcatcacaaaaaagg----gtcttactataag--tgtagaatgcgataacaagtttttgtacagggaaaggtaggactataatactcac------------------------------------------------------------------------------------------------------------------------------------------------------------------------t
>Albizia_xerophytica_Hughes_1435@NODE_2_length_1038_cov_31.969823
----------------------------------------------------------------------------------------------------------agcaaaactggtttatgagaagctcactcagatgaaaataaactcagcttcattaagtttgatccattgttggactgttttactcttttactctc-attttcttacaatcactgatagttgattaatgcagtgttgcttatccataccttctcgctgacaatcggcactatcctttctatctctgcaggaagatcatcatggctcactggtcaattaaataccttctgatccctctctatatctggtcatggctttccattattcataccatgggttagctcaaatccgtggcagcaagcattctcttgagtttcgttttctcgtatggctctatacttatttaactaattatcatcttctgctaaacagggcaatttcgtaataaaatatgggttttggcatactttgtggccgtcgctgcggttcttgtaccagctcctctgatagagttcagatactacaccatgccattcttcttcttggtgcttcacagtaataataatgaaagtggacgttggtgcctcacagggatgctatatatttgtgtaaatgttttcactctgatgatgtttttgttcaggccattcagctgggatcatgagcctggaatccaaaggtttatatggtaaccttttttattg-aaaccggaacaaaaattctcgtggcctttaggcatttg----------------------------------------------------------------------------actaaatgggaatgacttgcttag---ggcc---tataacattttgtcttgtgcttttcatttatgcgc--------------------------ttgccaaaggctgattcttatatttagttgggtttatgtaat-----------gtaaaggaaattacatttttatagtgcggatacctttaaatagatagatcatgattacactgttgggacatatgaataaggattgcatcatatggga---------------agacattatttcactctcctcttttat-----------------------------------------------------------ag
>Albizia_xerophytica_Hughes_1435@NODE_3_length_733_cov_26.513720
----------------------------------------------------------------------------------------------------------agcaaaactggtttatgagaagctcactcagatgaaaataaactcagcttcattaagtttgatccattgttggactg----actcttttactctc-attttcttacaatcactgatagttgattaatgcagtgttgcttatccataccttctcgccgacaatcggcgctaccctttctatctctggaggaagatcatcatggctcactggtcaattaaataccttct--tccctctctatatctggtcatggctttccattattcataccttgggttagctcaaatccatggcagcaagcattctcttgagtttcgtttactcgtatggttttatacttatttaactaattatcatcttctgctaaacagggcaatttcgtaataaaatatgagtattggcatcctttgtggccgtcgctgcggttcttgtaccagctcctctgatagagttcagataccacaccataccattcttctccttggtgcttcacagtaataataatgaaagtggacgttggtg-cccacagggatgctataca--tgtgtaaattttttcactctgatgatgtttttgttcaggccattcagctgggatcatgagcctggaatccaaaggattatatggtaacttttttt-----------------------------------------------------------------------------------------------------------------------------------------------------------------------------------------------------------------------------------------------------------------------------------------------------------------------------------------------------------------------------------------------------------------------------------------------------------------------------------
>Archidendron_clypearia_Wieringa_1849@NODE_1_length_1251_cov_108.191652
tacggaactgacctgttctcaaggactaaagctaagcagaaccaattatacaaagacccaattatttgtttatattttttcttgcttctactgtgtatatatatggagcaaaactggtttatgagaagctcactcagatgaaaataaactcagcttcattaattttgatccactgtgggactgttttactcttttactctc-attttcttacaatcagtgttagttgattaatgcagtgttgctcatccataccttcttgctgacaatcggcactaccctttctatctgtggaggaagatcatcatggctcactggtcaattaaataccttctggtccctttctatatctggtcgtggctttccattattcataccttgggttagctcaaatccatagcagcacgcattctctcgagtttcatttactcataaggttttatacttgtttaactaattatcgtcttctgctaaacagggaaatttcataataaaatatgggtattagcatactttgtggctgtcgctgcggttcttgtaccagctcctctgatagagttcagatactacaccataccatttttcttcttagcgcttcacagtaataataatgaaagtggacggtggtgtctcacagggatgctatatatttgtgtaaatgttttcactctgatgatgtttttgttgaggccattcagtcgggatcatgagcctggaatccaaaggtttatatggtaacttacgttgccg-gagaaggaacaaaagttctcatgtgcttt---------------------------------------------------------------------------------------------------------------------------------------aagcttttcatttgtgcacttacggctgattcagatgtaatcccgatacaaaaggctgatttttatgtttagttgggcctatgtaat-----------gtaaaggaaattacatttttgtaatgccgattcctttaaatagatagatcatgattacgctgctggggcatatggatgaggattacaacatatgggaatttgg-gggaaaaaagatatcatttcactcttctcttttatagtcctcggagttgtttgttctttggttccattaaggcagtcaacctcctagtttattatc
>Archidendron_clypearia_Wieringa_1849@NODE_3_length_719_cov_244.521807
--------------------------------------------------------------------------------------------------------------------------------------------------------g-----------------------------------------------------ttatattttcaatatttttcggttgagattgtgccatgctcatttgcctactcaatcaaacttaacaataatataaatgactcaatatgaaaataggaaagcataaatattaaatacaacaaattaaacaccatcaccatcggaaagaataaacgtataatggatatactttaggttagcacaaatcc---ttagcaagcactctcttgagtttcatttacccataacaggatatacttattttaat--tatttatcttctactaaacagggaaatttcgaaataaaatatgggtattggcgaactttgtggctactgctatggttcttgtaccagctcctctgatagagttcagatactacaccataccattctttttcttggtgcttcatagtaataataatgaaagtggacattggtatctcatagggatactatatatttgtgtaaatgttttcacaatgatgatgtttttgttcaagccattcagttggactcaggttcttcttgaaagagtcattttttggaaacttt----aataggtgaataaatggtggcagtgatctaccccgagaatcat---------------------------ttactgctgat--------------------------------------------------------acactactgggttaagcaac--aatctac---------------------------------------------------------------------------------------------------------------------------------gattccttcaaaaa--tcaatcatccatacatcacaaac---------------------------------------------aaaccctata-------------------------------------cagaaagacaagaaaaaaa--------------------gt
>Archidendron_clypearia_Wieringa_1849@NODE_4_length_719_cov_198.584112
--------------------------------------------------------------------------------------------------------------------------------------------------------g-----------------------------------------------------ttatattttcaatatttttcggttgagattgtgccatgctcatttgcctactcaatcaaacttaacaatactataaatgattcagtatgaaaataggaaagcataaatattaaatacaacaaattaaacaccatcaccatcgaaaagaataaacttataatggatatactttgggttagcacaaatcc---ttagcaagcattctcttgagtttcatttacccataacaggatatacttattttaac--tatttatcttttgctaaagagggaaatttcaaaataaaatatgggtattggcgaactttgtggctactgctatggttcttgtacaagctcctctgatagagtttagatactacatcataccattcttcttcttggtgcttcacaataataataatgaaagtagatgttggtatctcacagggatgctatatatttgtgtaagtgttttcacaatgatgatgtttttgttcaggctactcagttagactcaggttcttattgaaagagtcattttttggaaacttt----aataggcgattaaatggtggcagtgatctatcccgagaatcat---------------------------ttactgcagat--------------------------------------------------------acactactgggttggacaac--aatctat---------------------------------------------------------------------------------------------------------------------------------gattccttcaaaaa--tcaatcatccatacatcacaaac---------------------------------------------aaaccctata-------------------------------------cagaaagacaagaaaaaaa--------------------gt
>Balizia_elegans_Iganci_870@NODE_3_length_728_cov_86.949309
--------------------------------------------------------------------------------------------------------------------------------------------------------------------------------------------------------------------------------------------------------------------------------------------------------------------------------------------tggttccactctatatctggtcatggttttccattattcataccttgggttagcacaaatcc---tcagcaagtattctc--gagtttcatttcctcgtaaag--ttatacatatttaact-attatcttcttctgtcaaacagggaaatttcgcaataaaatatgggtattggcatactttgtggctactgctatggttcttgtaccagctcctctgatagagttcagatactacaccataccattcttcttcttggtgcttcacagtaattataatgaaagtggacgttggtatgtcacagggatgctatatatttgtgtaaatgttttcacaatgatgatgtttttgttcaggccattcagttggaatcatgagcgtggaatccaaaggtttatatggtaacttaatttgccataaaaagaaaaagaagttatcatgtgcttaaggcattcgtatttgattgaaaaaccggtcaatttgttgttattgacttgacttttcaagttcttttttagtcaagtaaatgttgattaagtg-------cctgtttagattagtggtagaga--agt--------ag-tttt--ttttgtaatctgacttttagaaaagtcagattg-------------------------taaatgtgatttgtgtttggattagttgtgacagaagtggtt-----------------tttttttttctgatcttaaatctatttgga---------ttagtgtt--gaaatcctgtttagatggaaaataatgctctaatgaa------------------------------------------------------------------------------------t
>Balizia_leucocalyx_Aguilar_1939@NODE_1_length_1304_cov_70.147514
tacggaactgacctgttctcaaggactaaagctaagcagaaccaattatacaaagacccaattacttgtttatattttttcttgtttctactgtgtatatatatgtagcaaaactggtttatgagaagctcactcagatgagagtaaactcggcttcattaattttgatccattgttggactgttttactcttttactcgc-attttcttacaatcactgttagttgattaatgcagcgttgcttatccataccttctcgctgacaatcggcactaccctttctatctctggaggaagatcatcatggctcactggtcaattaaataacttctggtccctctctatatctggtcatggctttccattattcataccttgggttagctcaaatccatagtggcaagcattctcttgtgtttcatttactcataaggttttatacttatttaactaattatcatcttctgctaaacagggaaatttcgtaataaaatatgggtattagcatactttgtggctgtcgctgctgttcttgtaccagctcctttgatagagttcagatactacaccataccattcttcttcttggtgcttcatagtaatagtaatgaaactggacgttggtgtctcacagggatgctatatgtttgtgtaaatgttttcactctgaagatgtttttgttcaggccattcagttgggatcatgagcctggaatccaaaggtttatatggtaacttaatttgcca-gaggaggaacaaaagttctcatgtgctttaggcatttg----------------------------------------------------------------------------actaaataggaatgacttccctga---agtcacaaaacatattttgtcttaagcttttcatttgtgcacttatggctgattcagatgtaatcccgttgcaaaaggc--attcttatgtttagttgggtttatgtatt-----------ataaaggagattacatttttattatgccgattcctttaagtagatagatcatgattaaactattgggactt-tgaataagaattacaacatatgggaatatgg-gggaaaaaggatatcatttcactctcctcttttatagaccttggggttgtttgttctttggttccattaaggtagtcaatctcctagtttatta-c
>Balizia_leucocalyx_Aguilar_1939@NODE_2_length_1195_cov_72.923971
tagggaactgacctgttccgaagggctaaagctaagcagaaccaattatgtaaaggcctacttatctgtttctgttttttcttgtttctactgtgtgtgtgtatgcagcaaaactggtttatgataagctcactcacatgaaaataaactcagctttattaattttgattcattgtcggactgttttactctgttactctcaattttcttacaatcactgttagttgattaatgcagtgttgctcatccataccttctcgccgacaatcggcactatcctttctacctttggaggaagatcatcatggctcactggtcaattaaataccttctggttccactctatatctggtcatggttttccattattcataccttgggttagcacaaatcc---tcagcaagtattctcatgagtttcatttactcgtaaag--ttatacatatttaact-attatcttcttctgccaaacagggaaatttcgtaataaaatatgggtattggcatactttgtggctactgctatggttcttgtaccagctcctctgatagagttcagatactacaccataccattcttcttcttggtgcttcacagtaataacaatgaaagtggacgttggtatctcacagggattctatatatttgtgtaaatgttttcacaatgatgatgtttttgttcaggccattcagttggaatcatgagccaggaatccaaaggtttatatggtaacttaatttgccataaaaagaaaaagaagttatcatgtgcttaaggcattcgcatttgattgaaaaactggtcaatttgttgttattgacttgacttttcaagttcttttgtagtcaagtaaatattgattaagtg-------cctgtttagattagtggtagaga--aat--------agctttt--ttttataatttgacttttagaaaagtcagattg-------------------------taaatgtgatttgtgtttggattggctgtgacagaagtgg--------------------ttttttttctaaccttaaatctatttaaa---------ttagtgtttg-aaatctcgtttagatgggaaataa-----------------------------------------------------------------------------------------------tt
>Balizia_pedicellaris_Queiroz_15529@NODE_1_length_902_cov_199.492326
--------------------------------------------------------------------------------------------------------------------------------------------------------------------------------------------------------------tcttacaatcactgttagttgattaatgcagtgttgctcatccataccttctcgccgacaatcggcactatcctttctacctttggaggaagatcatcatggctcactggtcaattaaataccttctggttccactctatatctggtcatggttttccattattcataccttgggttagcacaaatcc---tcagcaagtattctcttgagtttcatttactcgtaaag--ttatacatatttaact-attatcttcttctgccaaacagggaaatttcgtaataaaatatgggtattggcatactttgtggctactgctatggttcttgtaccagctcctctgatagagttcagatactacaccataccattcttctttttggtgcttcacagtaataataatgaaagtggacgttggtatctcacagggatgctatatatttgtgtaaatgttttcacaatgatgatgtttttgttcaggccattcagttggaatcatgagcctggaatccaaaggtttatatggtaacttaatttgccataaaaagaaaaagaagttatcatgtgcttaaggcatttttatttgatcgaaaaattagtcaatttgtttttattgacttgacttttcaagttcttttgtagtcaagtaaatcttgattaaacagcaatgacttatttgaagaagtcccataat--attttgacttaagattttcatttgtccacttagtttttttacgggggaaatcatcacaaaaaaaa----gtcttactatgagtgagtagcatgcgatgataagttttagtgcatgaaacggtaggtccacaatgttcacttgttattgaaatttaactgtgattata---------ttcattttttaggacctcattataatttttcttagt------------------------------------------------------------------------------------------------
>Enterolobium_cyclocarpum_MWC9020@NODE_1_length_954_cov_235.241733
----------------------------------------------------------------------------------------------------------------------------------tgtgtgtgtgtgtgtgtgtgtagcttcattaattttgattcattgttggactgttttactcggttactctcatttttctttcaatcactgttagttgattaatgcagtgttgctcatccataccttcttgccgacaatcggcactaccctttctatctctggaggaagatcatcatggctcactggtcatttaaataccttctggttccgctctatatctggtcatggttttccattattcataccttgggttagcacaaatcc---ttggcaagcatcctcttgagtttcatttacccataacaggatatacttattttaac--tttttatcttctgctaaacagggaaatttcgtaataaaatatgggtattggggtactttgtggctactgctatggttcttgtaccagctcctctgatagagttcagatactacaccataccattcttcttcttggtgcttcacagtaataacaatgaaagcaaacgttggtatctcacagggatgttatatatttgtgtaaatgttttcacaatgatgatgtttttgttcaggccattcagttgggatcatgagcctggaacccaaaggtttatatggtaacttaatttgccagaggaggaaa--aaagttctcatgtgctgaagtcattt-tatttgatagaa-----agctagtcagtttttattgactggtcttttctagttctcttgtactcgtgtagatcttgattagccaggggtgacttacctga---tatcccataac--attgtct----------------------ttatggccgattcagatgtaatcttgatgcaaataactgatttggatgtttggttggccttgtgtgat-------------ataagagattacg-ttttgtaataatgattctcttaaatatatacatcatgattacaatgttgggacatatgaataggtattaca---tgtgggaatctgg------aaaagatatcatttctcttgc--------------------------------------------------------------------cc
>Hydrochorea_corymbosa1_Bonadeu_655@NODE_1_length_774_cov_102.668985
----------------------------------------------------------------------------------------------------------------------------------------------------------------------------------------------------------------------------------gattaatgtagtgttgctcatccataccttctcgccgacaatcggcactatcctttctacctttggaggaagatcatcatggctcactggtcaattaaataccttctggttccactctatatctggtcatggttttccattattcataccttgggttagcacaaatcc---tcagcaagtattctcttgagtttcattttctcgtaaagttttaca--tatttaact-attatcttcttctgccaaacagggaaatttcgtaataaaatatgggtattggcatactttgcggctactgctatggttcttgtaccagctcctctgatagagttcagatactacaccataccattcttcttcttggtgcttcatagtaataataatgaaactggacgttggtgtctcacagggatgctatatgtttgtgtaaatgttttcactctgaagatgtttttgttcaggccattcagttgggatcatgagcctggaatccaaaggtttatatggtaacttaatttgcca-gagaaggaacacaagttctcatgtgctttaggcatctg----------------------------------------------------------------------------actaaataggaatgacttccctga---agtcgcataacatattttgtctgaagcttttcatttgtgcacttatggctgattcagatgtaatcctgttgcaaaagactgattcttatgtttagttgggcttatgtatt-----------ataaaggagattacatttttgttatgccgattcctttaagtagatagatcatgattacattgctgagtcttatgaataagaattac------------------------------------------------------------------------------------------------------------------
>Hydrochorea_corymbosa2_Iganci_862@NODE_1_length_504_cov_271.409800
-----------------------------------------------------------------------------------------------------------------------------------------------------------------------------------------------------------------------------------------------------------------------------------------------------------------------------------------------------------------------------------------------------------------------------------------------------------------------------------------------------------------------------------------------------------------ctctgatagagttcagatactacaccataccattcttcttcttggtgcttcatagtaataataatgaaactggacgttggtgtctcacagggatgctatatgtttgtgtaaatgttttcactctgaagatgtttttgttcaggccattcagttgggatcatgagcctggaatccaaaggtttatatggtaacttaatttgcca-gagaaggaacacaagttctcatgtgctttaggcatttg----------------------------------------------------------------------------actaaacaggaatgacttccctga---agtcgcataacatattttgtctgaagcttttcatttgtgcacttatggctgattcagatgtaatcctgttgcaaaagactgattcttatgtttagttgggcttatgtatt-----------ataaaggagattacatttttgttatgccgattcctttaagtagatagatcatgattacactactgagacttatgaataagaattacaacatatgggaatatgg-gggaaaaaggaaatcatttcactctc----------------------------------------------------------------------
>Hydrochorea_gonggrijpii_Tillett_45696@NODE_2_length_945_cov_106.044931
------------------------------------------------------------------------------------------------------------------------------------ctcacatgaaaataaactcagctttattaattttgattcattgtcggactgttttactctgttactctcaattttcttacaatcactgttagttgattaatgcagtgttgctcatccataccttctcgccgacaatcggcactatcctttctacctttggaggaagatcatcatggctcactggtcaattaaataccttctggttccactctatatctggtcatggttttccattattcataccttgggttagcacaaatcc---tcagcaagtattctcttgagtttcattttctcgtgaag--ttatacatatttaact-attatcttcttctgccaaacagggaaatttcgtaataaaatatgggtattggcatactttgtggctactgctatggttcttgtaccagctcctctgatagagttcagatactacaccataccattcttcttcttggtgcttcacagtaataataatgaaagtggacgttggtatctcacagggatgctatatgtttttgtaaatgttttcacaatgatgatgtttttgttcaggccattcagttggaatcatgagcctggaatccaaaggtttatatggtaacctaatttgccataagaagaaaaagaagttatcatgtgcttaaggcattcgtatttgattgaaaaactagtcaatttgtttttattgacttgacttttcaagttcttttgtagtcaagtaaatgttgattaagtg-------catgtttggattagttgtagaga--agt--------agttttt--ttttgcattctgacttttggaaaactcatatagga-----------------------taaatgtgatttgtgtttgaattgacggtggcagaagtgg--------------------cttcttttctaaccttaaacctgtttgga---------ttaatgtttgaaaagtccgtttagatggaaaatgaggggttaatgaatactacat-------------------------------------------------------------a-------------ta
>Hydrochorea_marginata_Morim_563@NODE_3_length_519_cov_46.653846
-------------------------------------------------------------------------------------------------------------------------------------------------------------------------------------------------------------------------------------------------------------------------------------------------------------------------------------------------------------------------------------------------------------------------------------------------------------------------------------------------------------------------------------------------------------------------------------------------------------------------------------------------------------------------------------------------atgtttttgttcaggccattcagttggaatcatgagcctggaatccaaaggtttatatggtaacttaatttgccataagaagaaaaagaagttatcatgtgcttaaggcattcgtatttgattgaaaaactagtcaatttgtttttattgacttgacttttcaagttcttttgtagtcaagtaactgttgattaagtg-------cctgtttggattaattgtagaga--agt--------ag-cttt--ttttgcaatttgatttttggaaaagttagatagga-----------------------taaatgtgatttgtatttgaattagcggtgatagaaaaaa--------------------cttcttttctaattttaaacctgtttgga---------ttaatgtttgaaaagtccgtttagatggaaaatgagaggctaatgaatgctacat--------------atattatttgtatatatttgataattaaaatgaaaaatataaataaaatttgataaaataata
>Jupunba_abbottii_Zanoni_21220@NODE_1_length_985_cov_36.986784
------------------cgaaggactaaagctaagcagaaccaattatacaaagacccaattacttgtttatattttttcttgtttctaatgtgtatatatatggagcaaaactggtttatgagaagctcactcagatgaaaataaactcagcttcattaattttgatccattgttggactgttttactgttttactctc-attttcttatcatcactgttagttgattaatgcagtgttgctcatccataccttctagctgacaatcggcactaccctttctatctctggaggaagatcatcatggctcactggtcaattaagtaccttctggtccctctctatatctggtcatggctttccattattcatacgttgggttagctcaaatccatagcagcaagcattctcttgagtttcatttactcataaggttttatacttgtttaactaattatcatcttctgctaaacagggaaatttcgtaataaaatatgggtattagcatactttgtggctgtcgctgcggttcttgtaccagctcctctgatagagttcagatactacaccataccattcttcttcttggtgcttcatagtaataataatgaa-----acgttggtgtctcacagggatgctatatgtttgtgtaaatgttttcactctgaagatgtttttgttcaggccattcagttgggatcatgagcctggaatccaaaggtttatatggtaacttaatttgcca-gagaaggaacaaaagttctcatgtgctttaggcatttg----------------------------------------------------------------------------actaaataggaatgacttacctga---agtcgcataacatattttgtcttaagcttttcatttgtgcagttatggctgattcagatgtaatcccgttgcaaaaggctgattcttaggtttagttgagcttatgtaat-----------gtaaaggagattatatttttgtaatgcccattcctttaaatagatagatcatgattacaatgctgagacttatgaatgaggatta-------------------------------------------------------------------------------------------------------------------
>Jupunba_abbottii_Zanoni_21220@NODE_2_length_858_cov_67.316261
---------------------------------------------------------------------------------------------------------------------------------------------aaataaactcagcttttttaattttgattcattgttggactgttttactctgtta--ctcaattttcttacaatcactgttagttgattaatgcagtgttgctcatccataccttctcgccgacaatcggcactatcctttctacctttggaggaagatcattatggctcaatggtcaattaaataccttctggttccactctatatctggtcatggttttccattattcataccttgggttagcacaaatcc---tcagcaagtattctcttgagtttcatttactcgtaaag--ttatacatatttaact-attaccttcttctgccaaacagggaaatttcgtaataaaatatgggtattggcatattttgtggctactgctatggttcttgtaccagctcctctgatagagttcagatactacaccataccattcttcttcttggtgcttcacagtaataataatgaaagtggacgttggtatctcacagggatgctatatgtttgtgtaaatgttttcacaatgatgatgtttttgttcaggccattcagttggaatcatgagcctggaatccaaaggtttatatggtaacttaatttgccataaaaagaaaaagaagttatcatgtgcttaaggcattcgtatttgattg-aaaactagtcaatttgtttttattgacttgacttttcaaggttttttgtagtcaagtaaatcttgattaaatagtaatgacttgtctgaagaagtcccataac--attttgacttaagattttcatttgtccacttagttttttaactggggaaatcatcacaaagaaaa----gtcttcctataagtgagtagcatacgatgataaattttag-------------------------------------------------------------------------------------------------------------------------------------------------------------------------------------------------------
>Jupunba_asplenifolia_Ekman_6383@NODE_1_length_688_cov_29.194763
----------------------------------------------------------------------------------------------------------------------------------------------------------------------------------------tttactgttttactctc-attttcgtatcatcactgttagttgattaatgcagtgttgctcatccataccttctcgccgacaatcggcactatcctttctacctttggaggaagatcatcatggctcaatggtcaattaaatacgttctggttccactctatatctggtcatggttttccattattcataccttgggttagcacaaatcc---tcagcaagtattctcttgagtttcatttactcgtaaag--ttatacatatttaact-attaccttcttctgccaaacagggaaatttcgtaataaaatatgggtattggcatattttgtggctactgctatggttcttgtaccagctcctctgatagagttcagatactacaccataccattcttcttcttggtgcttcacagtaataataatgaaagtggacgttggtatctcacagggatgctatatgtttgtgtaaatgttttcacaatgatgatgtttttgttcaggccattcagttggaatcatgagcctggaatccaaaggtttatatggtaacttaatttgccataaaaagaaaaagaagttatcatgtgcttaaggcattcgtatttgattg-aaaactagtcaatttgtttttattgacttgacttttcaaggttttttgtagtcaagtaaatcttgattaaatagtaatgact-------------------------------------------------------------------------------------------------------------------------------------------------------------------------------------------------------------------------------------------------------------------------------------------------------------------------------------------
>Jupunba_barbouriana_Iganci_847@NODE_2_length_1077_cov_124.243000
------------------tcaaggactaaagctaagcagaaccaattatacaaagacccaattacttgtttatattttttcttgtttctactgtgtatatatatggagcaaaactggtttatgagaagctcactcagatgaaaataaactcagcttcattaattttgatccgttgttggactgttttactcttttactctc-attttctttcaatcactgttagttgattaatgcagtgttgctcatccataccttcgcgctgacaatcggcactaccctttctatctctggaggaagatcatcatggctcactggtcaattaaataccttctggtccctctctatatctggtcatggctttccattattcataccttgggtt----------------agcaagcattctcttgagtttcatttactcatgaggttttatacttgtttaac-aattatcatcttctgctaaatagggaaatttcgtaataaaatatgggtattagcatactttgtggctgtcgctgcggttcttgtaccagctcctctgatagagttcagatactacaccataccattcttcttcttggtgcttcatagtaataataatgaaagtggacgttggtgtctcacagggatgctatatgtttgtgtaaatgttttcactctgaagatgtttttgttcaggccattcagttgggatcatgagcctggaatccaaaggtttatatggtaacttaatttgcca-gagaaggaacaaaagttctcatgtgctttaggcatttg----------------------------------------------------------------------------actaaataggaatgacttacctga---agtcgcataacatattttgtcttgagcttttcatttgtgcacttatggctgattcagatgtaatcccgttgcaaaaggctgattcttatgtttagttgggcttatgtaat-----------gtaaaggagattatatttttgtaatgccaattcctttaaatagatagatcatgattacaatgctgagacttatgaatgagggttacaacatatgggaatatgg-gggaaaaaggatatcatttcactctcctcttttgtagtccttggagttgtttgttctttggttccattaagg------------------------
>Jupunba_brachystachya_Lima_7438@NODE_2_length_1132_cov_103.575355
---------gacctgttccgaaggactaaagctaagcagaaccaattatgtaaaggcctacttatctgtttatgttttttcttgtttctactgtgtgtatatatgtagcaaaactggtttatgataagctcactcacatgaaaataaactcagctttattaattttgattcattgttggactgttttactctgttactctcaattttcttacaatcattgttagttgattaatgcagtgttgctcatccataccttctcgccgacaatcggcactatcctttctacctttggaggaagatcatcatggctcactggtcaattaaataccttctggttccactctatatctggtcatggttttccattattcataccttgggttagcacaaatcc---tcagcaagcattctc--gagtttcatttactcgtaaag--ttatacatatttaact-attatcttcttctgccaaacagggaaatttcgtaataaaatatgggtattggcatactttgtggctactgctatggttcttgtaccagctcctctgatagagttcagatactacaccataccattcttcttcttggtgcttcacagtaataataatgaaagtggacgttggtatctcacagggatgctatatgtttgtgtaaatgttttcacaatgatgatgtttttgttcaggccattcagttggaatcatgagcctggaatccaaaggtttatatggtaacttaatttgccataaaaagaaaaagaagttatcatgtgcttaaggcattcgtatttgattgaaaaactagtcaatttgtttttattgacttgacttttcaagttcttttgtagtcaagtaaatgttaattaagtg-------cctgtttgaattagtggtaaaga--aat--------ag-cttt--ttttgcaatctgacttttggaaaagttagatagga-----------------------taaatgtgatttgtgtttggattggcggtggcagaaatgat------------------tttttttttctaatcttaaacctgtttgga---------ttaatgtttgaaa----------------------------------------------------------------------------------------------------------------------a
>Jupunba_cochleata_Bonadeu_673@NODE_3_length_560_cov_46.302277
----------------------------------------------------------------------------------------------------------------------------------------------------------------------------------------------------------------------------------------------------------------------------------------------------------------------------------------------------------------------------------------------------------------------------------------------------------------------------------------------------------------------------------------------------------------------------------------------------------------------------------------------------------------ctatatgtttgtgtaaatgttttcacaatgatgatgtttttgttcaggccattcagttggaatcatgagcctggaatccaaaggtttatatggtaacttaatttgccataaaaagaaaaagaagttatcatgtgctcaaggcattcgtatttgattgaaaaactagtcaatttgtttttattgacttgacttttcaagtttttttgtagtcaagtaaatcttgattaaacagtaatgacttatctgaggaagtcccataac--attttgacttaagattttcatttgtccacttagttttttaactgaggaaatcatcacaaagaaaa----gtcttactataagtgagtagcaaacgatgataagttttagtggaggaaatggcagg----------tcacttgttattgaaatttaattgtgattaca-----------------------ccttattatgattttctttagtgagatgggaga-cccataccacatatttgcttaattgtatttttgaatgtttgccccttcaaataggcaaagaaggtgaagtttgaacatt---ct
>Jupunba_commutata_Maguire_46145@NODE_2_length_1088_cov_72.818991
-----------------------------------------------------------------------------------------------------tatggagcaaaactggtttatgagaagctcactcagatgaaaataaactcagcttcattaattttgatcctttgttggactgttttactcttttactctc-attttcttacaatcactgttagttgattaatgcagtgttgctcatccataccttctcgctgacaatcggcactaccctttctatctctggaggaagatcatcatggctcactggtcaattaaataccttctggtccctctctatatctggtcatggctttccattattcataccttgggttagctcaaatccatagcagcaagcatcctcttgagtttcatttactcataaggttttatacttatttaactaattatcatcttctgctaaacagggaattttcgtaataaaatatgggtattagcatactttgtggctgtcgctgcggttcttgcaccagctcctctgatagagttcagatactacaccataccattcttcttcttggtgcttcatagtaataataatgaaagtgaacgttggtgtctcacagggatgctatatgtttgtgcaaatgttttcactctgaagatgtttttgttcaggccattcagttgggatcatgagcctggaatccaaaggtttatatggtaacttaatttgcca-gagaaggaacaaaagttctcgtgtgctttaggcatttg----------------------------------------------------------------------------actaaataggaatgacttacctga---agtcgcataacatattttgtcttaagcttgtcatttgtgcacttatggctgattcagatgtaatcccattgcaaaaggccgatttttatatttagttgggtttatgtaat-----------gtaaaggagattatatttatgtaatgccaattgctttaaatagagagatcatgattatactactggtactgatgaatgaggattacaacatatgggaatatgg-gggaaaaaggatatcatttcactctgctcttttatagtccttggagttgtttgttctttggttccattaaggtagtcaatctcctagtttatta-a
>Jupunba_filamentosa_Lima_7487@NODE_1_length_1487_cov_84.267376
tagggaactgacctgttccgaaggactaaagctaagcagaaccaattatgtacaggcctacttatctgtttatgttttttcttgtttctactgtgtgtatatatgtagcaaaactggtttatgataagctcactcacatgaaaataaactcagctttattaattttgattcattgttggactgttttactctgttactctcaattttcttacgatcattgttagttgattaatgcagtgttgctcatccataccttctcgctgacaatcggcactatcctttctacctttggaggaagctcatcatggctcactggtcaattaaataccttctggttccactctatatctggtcatggttttccattattcataccttgggttagcacaaatcc---tcagcaagcattctcttgagtttcatttactcgtaaag--ttatacatatttaact-attatcttcttctgccaaacagggaaatttcgtaataaaatatgggtattggcatactttgtggctactgctatggttcttgtaccagctcctctgatagagttcagatactacaccataccattcttcttcttggtgcttcacagtaataataatgaaagtggacgttggtatctcacagggatgctatatgtttgtgtaaatgttttcacaatgatgatgtttttgttcaggccattcagttggaatcatgagcctggaatccaaaggtttatatggtaacttaatttgccataaaaagaaaaggaagttatcatgtgcttaaggcattcgtatttgattgaaaaactggtcaatttgtttttattgacttgacttttcaagttcttttgtagtcaagtaaacgttgattaagtg-------cctgtttggattagtggtagaaa--agt--------ag-gttt--ttttgtaatctgacttttggaaaagttatattg-------------------------taaatgtgatttgtgtttggattggcggtgatagaattggtt--------------ttttttttttttctaaccttaaacctgtttgga---------ttagtgtttgaaaagcccgtttagatagaaaatgattagctaatgaatactatat----------atatatattatttgtatatatttaataattgaagtgaaaaatagaaataaaatttgataaaataatc
>Jupunba_floribunda_Iganci_883@NODE_2_length_1334_cov_69.078759
tacggaactgacctgttctcaaggactaaagctaagcagaaccaattatacaaggacccaattacttgtttatattttttctcgtttctactgtgtatatatttggagcaaaactggtttatgagaagctcactcagatgaaaataaactcagcttcattaattttgatccattgttggactgttttactcttttactctc-attttcttacaatcactgacagttgattaatgcagttttgctcatccataccttctcgctgacaatcgtcactacccgttctatctctggaggaagatcatcatggctcactggtcaattaaataccttctggtccctctctatatctggtcatggctttccattattcatacgttgggttagctcaaatccatagcagcaagcattctcttgagtttcatttactcataaggttttatacttgtttaactaattatcatcttctgcgaaacatcgaaatttcgtaataagatatgggtattagcatactttgtggctgtcgctgcggttcttgtaccagctcctctgatagagttcagatactacaccataccattcttcttcttggtgcttcatagtaataataatgaaagtggacgttggtgtctcacagggatgctatatgtttgtgtaaatgttttcactctgaagatgtttttgttcaggccattcagttgggatcgtgagcctggaatccaaaggtttatatggtaacttaatttgcca-gagaaggaacaaaagttctcatgtgctttaggcatttg----------------------------------------------------------------------------actaaataggaatgacttacctga---agtcgcataccatattttgtcttaagcttttcattagtgcacttatggctgattcagatgtaatcccgttgcaaaaggctgattcttatgtttagttggccttatgcaat-----------gtaaaggagattatatttttgtaatgccaattcctttaaataggtagatcatgattacaatgctgagacttatgaatgaggattacaacacatgggaatatgg-gggaaaaaggatatcatttcactctcctctttggtggtccttggagttgtttgttctttggttccattaaggtagtcaatctcctagtttagta-a
>Jupunba_laeta_Mori_25147@NODE_1_length_989_cov_21.471491
----------------------------------------------------aaggcctacttatctgtttatgttttttcttgtttctactgtgtgtatatatgtagcaaaacaggtttatgataagctcactcacatgaaaataaactcagctttattaattttgattcattgttggactgttttactctgtttctctcaattttcttacaatcattgttagttgattaatgcagtgttgctcatccataccttctcgccgacaatcggcactatcctttctacctttggaggaagatcatcatggctcactggtcaattaaataccttctggttccactctatacctggtcatggttttccattattcataccttgggttagcacaaatcc---tcagcaagtattctcttgagtttcatttactcgtaaag--ttatacatatttaact-attatcttcttctgccaaacagggaaattacgttataaaatatgggtattggcatactttgtggctactgctatggttcttgtaccagctcctctgatagagttcagatactacaccataccattcttcttcttggtgcttcacagtaataataatgaaagtggacgttggtatctcacagggatgctatatatttgtgtaaatgttttcacaatgatgatgtttttgttcaggccattcagttggaatcatgagcctggaatccaaaggtttatatggtaacttaatttgccatgaaaagaaaaagaagttatcatgtgcttaaggcatttttatttgattgaaaaactagtcaatttgtttttattgacttgacttttcaagttcttttgtagtcaagtaaatgttgattgaatg-------tctgtttgaattagtggtaggga--agt--------ag-cttt--tttttcaatctgacttttagaaaagtcagatagga-----------------------taaatgtgatttgtgttttgattggcggtggtagaagtggt------------------tttttttttctaactttaaacctatttgga---------ttagtgtttagaaagcccgtttaggtggaaaatgat------------------------------------------------------------------------------------------------
>Jupunba_langsdorfii_Ribeiro_728@NODE_1_length_1630_cov_83.925950
tagggaactgacctgttccgaaggactaaagctaagcagaaccaattatgtcaaggcctacttatctgtttatgttttttcttgtttctactgtgtgtatatatgcagcaaaactggtttatgataagctcactcgcatgaaaataaactcagctttattaattttgattcattgttggactgttttactctgttactctcaattttcttacaatcattgttagttgattaatgcagtgttgctcatccataccttctcgccgacaatcggcactatcctttctacctttggaggaagatcatcatggctcactggtcaattaaataccttctggttcctctctatacctggtcatggttttccattattcataccttgggttagcacaaatcc---tcagcaagtattctcttgagtttcatttactcgtaaag--ttatacatatttaact-attatcttcttctgccaaacagggaaatttcgtaataaaatatgggtattggcatactttgtggctactgctatggttcttgtaccagctcctctgatagagttcagatactacaccataccattcttcttcttggtgcttcacaggaataataatgaaagtggacgttggtatctcacagggatgctatatgtttttgtaaatgttttcacaatgatgatgtttttgttcaggccattcagttggaatcatgagcctggaatccaaaggtttatatggtaacttaatttgccataagaagaaaaagaagttatcatgtgcttaaggcattcgtatttgattgaaaaactagtcaatttgtttttattgacttgacttttcaagttcttttgtagtcaagtaaatgttgattaagtg-------tctgtttggattagtgataaaga--agt--------agttttt--ttttgtaatatgacttttagaaaagtcagatagga-----------------------taaatgtgatttgtatttgaattggcggtggcagaagtgg--------------------cttcttttctaactttaaatttgtttgga---------ttagtgttagaaaaatctatttagatggaaaatgaggggctaatgaatattatat--------------atattatttgtatatatttgataatcaagtaataaaaagtgagtaaagtatgttcccatgaaa
>Jupunba_langsdorfii_Ribeiro_728@NODE_2_length_1379_cov_71.356375
tacggaactgacctgttctcaaggact-aagctaagcagaaccaattatacaaagacccaattacttgtttatattttttcatgtttctactgtgtatatatatggagcaaaactagtttatgagaagctcactcagatgaaaataaactcagcttcattaattttgatccattgttggactgttttactcttttactctc-attttcttacaatcactgttagttgattaatgcagtgttgctcatccataccttctcgctgacaatcggcactaccctttctatctctggaggaagatcatcatggctcactggtcaattaaataccttctggtccctctctatatctggtcatggctttccattattcataccttgggttagctcaaatccatagcagcaagcattctcttgagtttcatttactcataaggttttatacttatttaactaattatcatcttctgctaaacagggaaatttcgtaataaaatatgggtattagcatactttgtggctgtcgctgcggttcttgtaccagctcctctgatagagttcagatactccaccataccattcttcttcttggtgcttcatagtaataataatgaaagtggacgttggtgtctcacggggatgctatatgtttgtgtaaatgttttcactctgaagatgtttttgttcaggccattcagttgggatcatgagcctggaatccaaaggtttatatggtaacttaatttgcca-gagaaggaacaaaagttctcatgtgctttaggcatttg----------------------------------------------------------------------------actaaatagaaatgacttacctga---agtcgcataacatattttgtcttaagcttttcatttgtggacttatggctgattcagatgtaatctcgttgcaaaaggccgatttttgtatttagttgggtttatgtaat-----------gtaaaggagattatatttttgtaatgccaattcctttaaatagatagattatgattacactgttgggactgataaatgaggattacaacatatgggaatatgg-gggaaaaaggatatcatttcactctcctcttttatagtccttggagttgtttgttctttggttccattaaggtagtcaatctcctagtttatta-a
>Jupunba_leucophylla_Iganci_839@NODE_1_length_1698_cov_121.055521
tagggaactgacctgttccgaaggactaaagctaagcagaaccaattatgtaaaggcctacttatctgtttatgttttttcttgtttctactgtgtgtatatatgtagcaaaactggtttatgataagctcactcacatgaaaataaactcatctttattaattttgattcattgttggactgttttactctgttactctcaattttcttacaatcactgttagttgattaatgcagtgttgctcatccataccttctcgccgacaatcggcactatcctttctacctttggaggaagatcatcatgactcactggtcaattaaataccttctggttccactctatatctggtcatggttttccattattcataccttgggttagcacaaatcc---tcagcaagtattctcttgagtttcattttctcgtaaag--ttatacatatttaact-atta---tcttctgccaaacagggaaatttcgtaataaaatatgggtattggcatactttgtggctactgctatggttcttgtaccagctcctctgatagagttcagatactacaccataccattcttcttcttggtgcttcacagtaataataatgaaagtggacgttggtatctcacagggatgctatatgtttttgtaaatgttttcacaatgatgatgttcttgttcaggccattcagttggaatcatgagcctggaatccaaaggtttatatggtaacttaatttgccataaaaagaaaaagaagttatcatgtgcttaaggcattcgtatttgattgaaaaactagtcaatttgtttttattgacttgacttttcaagttcttttgtagtcaagtaaatcttgattaaacagtaatgacgtatttgaagaagtcccataac--attttgacttaagattttcatttgtccacttagtttttttaccggggaaatcatcacaaaagaaa----gtcttactataagtgagtagtatgtgatgatcagttttagtgcaggaaacaataggtctataatacttacttattgttgaaacttaattgtaattaca---------ttcatttcttaggacctcattatgattttccttggtgggatgggagaccccaaatcacatatttgctgtgttgtatttgtgaagaat--gttctctaaatatgcaaagaaggtgaagtttgaacatgcttgt
>Jupunba_leucophylla_Iganci_839@NODE_3_length_679_cov_85.274086
--------------------------------------------------------------------------------------------------------------------------------------------------------------------------------------------------------------------------------------------------------------------------------------------------------------------------------------------------------------------------------------------------------------------------------------------------------------------------------------------------------------------------------------------------------------------tgatagagttcagatactacaccataccattcttcttcttggtgcttcacagtaataataatgaaagtggacgttggcatctcacagggatgctatatgtttttgtaaatgttttcacaatgatgatgtttttgttcaggccattcagttggaatcatgagcctggaatccaaaggtttatatggtaacttaatttgccataacaagaaaaagaagttatcatgtgcttaaggcattcgtatttgattgaaaaactagtccatttgtttttattgacttgacttttcaagttcttttgtagtcaagtaaatgttgattaagtg-------tctgtttggattagttgtagaga--agt--------ag-cttt--ttttgcgatctgatttttgaaaaagtcagataaga-----------------------taaatgtgatatatgtttgaattggcggtggcagaaatga--------------------cttcttttctaaccttaaatctgtttgga---------ttagtgtttgaaaagtccgttttgatggaaaatgaaaggctaatgaatactacat--------------atattatttatatatatttgataattaaagtgaaaaatataaataaaatgtgataaaataata
>Jupunba_leucophylla_Iganci_839@NODE_4_length_518_cov_50.553288
tacggaactgacctgttctcaaggactaaagctaagcagaaccaattatacaaagacccaattacttgtttatattttttcttgtttctactgtgtatatatatggagcaaaactggtttatgagaagctcactcagatgaaaataaactcagcttcattaattttgatccattgttggactgttttactcttttactctc-attttcttacaatcactgttagttgattaatgtagtgttgctcacccataccttcgcgctgacaatcggcactaccctttctatctctggaggaagatcatcatggctcactggtcaattaaataccttctggtccctctctatatctggtcatggctttccattattcataccttgggtt----------------agcaagcattctcttgagtttcatttactcataaggttttatacttgtt--aacaattatcatcttctgctaaatagggaaatttcgtaataaaatatgggtattagcatactttgtggctgtcgc--------------------------------------------------------------------------------------------------------------------------------------------------------------------------------------------------------------------------------------------------------------------------------------------------------------------------------------------------------------------------------------------------------------------------------------------------------------------------------------------------------------------------------------------------------------------------------------------------------------------------------------------------------------------------------------------------------------
>Jupunba_longipedunculata_Cardona_2682@NODE_2_length_804_cov_59.097662
------------------tcaaggactaaagctaagcagaaccaattatacaaagacccaattacttgtttatattttttcttgtttctactgtgtatatatatggagcaaaactggtttatgagaagctcactcagatgaaaataaa------------------------------------------------------------------------------------------------------------------------------------------------------------------------------------------------------------------------------------------------------------------------ctcagtttcatttactcataaggttttatacttgtttaactaattatcatcttctgctaaacagggaaatttcgtaataaaatatgggtattagcatactttgtggctgtcgctgcggttcttgtaccagctcctctgatagagttcagatactacaccataccattcttcttcttggtgcttcatagtaataataatgaaagtggacgttggtgtctcacagggatgctatatgtttgtgtaaatgttttcactctgaagatgtttttgttcaggccattcagttgggatcatgagcctggaatccaaaggtttatatggtaacttaatttgcca-gagaaggaacaaaagttctcatgtgcttcaggcatttg----------------------------------------------------------------------------accaaataggaatgacttacctga---agtcgcataacatattttgtcttaagcttttcatttgtgcacttatggctgattcagatgtaatcccgttgcaaaaggctgattcttatgtttagttgggcttatgtaat-----------gtaaaggagattatatttttgtaatgccaattcctttaaatagatagatcatgaatacaatgctgagacttatgaatgaggattacaacatatgggaatatgg-gggaaaacggatatcatttcactctcctctttgataggccttggagttg-----------------------------------------------
>Jupunba_macradenia_Lourteig_3021@NODE_1_length_959_cov_61.820862
-----------------------------------------------------------------------------------------------------------------------------------------atgaaaataaactctgcttcattaattttgatccattgttggactgttttactcttttactctc-attttcttacaatcactgttggttgattaatgcagtgttgctcatccataccttctcgctgacaatcggcactaccctttctatctctggaggaagatcatcatggctcactggtcaattaaataccttctggtccctctctatatctggtcatggctttccattattcatacgttgggttagctcaaatccatagcagcaagcattctcttgagtttcatttactcataaggttttatacttgtttaactaattatcatcttcggctaaacagggaaatttcgtaaaaaaatatgggtattagcatactttgtggctgtcgctgcggttcttgtaccagctcctctgatagagttcagatactacaccataccattcttcttcttggtgcttcatagtaataataatgaaagtggacgttggtgtctcacagggatgctatttgtttgtgtaaatgttttcactctgaagatgtttttgttcaggccattcagttgggatcatgagcctggaatccaaaggtttatatggtaacttaatttgcca-gagaaggaacaaaagttctcatgtgctttaggcatttg----------------------------------------------------------------------------actacataggaatgactta-ctga---agtcgcataacatattttgtcttaagcttttcatttgtgcacttatggctgattcagatgtaataccgttgcaaaaggctgattcttatgtttagttgggcttatgtaat-----------gttttggagattatatttttataatgcgaattcctttaaatagatagatcatgattacaacgctgagacttatgaatgaggattacaacatatgggaatatgg-ggggaaaaggatatcatttcactctcctcttttatagtccttggagttgtttgttctttggttccat-----------------------------
>Jupunba_macradenia_Lourteig_3021@NODE_2_length_908_cov_95.496992
------------------------------------------------------------------------------------------------------------------------------------ctcacatgaaaataaactcagctttattaattttgattcattgttggactgttttactctgttactctcaattttcttacaatcactgttagttgattaatgcagtgttgctcatccataccttctcgccgacaatcggcactatcctttctacctttggaggaagatcatcatggctcactggtcaattaaataccttctggttccactctatatctggtcatggttttccattattcataccttgggttagcacaaatcc---tcagcaagtattctcttgagtttcatttactcgtaaag--ttatgcatatttaact-attatcttcttctgccaaacagggaaatttcgtaataaaatatgggtattggcatactttgtggcttctgcgatggttcttgtaccagctcctctgatagagttcagatactacactataccattcttcttcttggtgcttcacagtaataataatgaaagtggacgttggtatctcacagggatgctatatgtttgtgtaaatgttttcacaatgatgatgtttttgttcaggccattcagttggaatcatgagcctggaatccaaaggtttatatggtaacttaatttgccataaaaagaaaaagaagttatcatgtgcttaaggcatttttatttgatcgaaaaactagtcaatttgtttttattgacttgaactttcaagttctttggtagtcaagtaaatcttgattaaacagtaaggacttatttgaagaagtcccataac--attttgacttaagattttcatttgtccacttagtatttttaccggggaaatcatcacaaaaaaaa----gtcttactataagtaagtagcatgcgatgataagttttaatgtaggaaacggtaggtccataattttcacttgct-------------------------------------------------------------------------------------------------------------------------------------------------------------------a
>Jupunba_microcalyx_Iganci_855@NODE_2_length_995_cov_142.522876
--------------------------------------------------------------------------------------------------------------------------------------------------------------------------------------------------------------------------------------------------------------------------------------------------------------tcatggctcactggtcaattaaataccttctggttccactctatatgtggtcatggttttccattattcataccttgggttagcacaaatcc---tcagcaagtattctcttgagtttcatttactcgtaaag--ttatacatatttaact-gttatcttcttctgccaaacagggaaatttcgtaataaaatatgggtattggcatactttgtggctactgctatggttcttgtaccagctcctctgatagagttcagatactacaccataccattcttcttcttggtgcttcacagtaataataatgaaagtggacgttggtatctcacagggatgctatatgtttttgtaaatgttttcacaatgatgatgtttttgttcaggccattcagttggaatcatgagcctggaatccaaaggtttatatggtaacttaatttgccataaaaagaaaaagaagttatcatgtgcttaaggcatttttatttgatcgcaaaactagccaatttgtttttattgacttgacttttcaagttcttttgtagtcaagtaaatcttgattaaacagcaatgacttatttgaagaagtcccataat--attttgacttaagattttcatttgtccacttagttttttaaccggggaaatcatcacaaaaaaaa----gtctcactataagtgagtagcatgcgatgataagttttagtgcaggaaacagtaagtccataatgttcacttgttattgaaatttaactatgattaca---------ttcatcttttaggacctcattataattttccttagtgggatggaagaccccgtaccacatatttgcttagttgaatttgtgaatgtttaccccttcaaataggtatagaaggtgaagtttaaacatgcttta
>Jupunba_nipensis_Mayo_19662@NODE_1_length_708_cov_18.166403
------------------------------------------------------------------------------------------------------------------------------------------------------------------------------------------------------------------------------------------------------------------------caatcggcactaccctttctatctctggaggaagatcatcatggctcaatggtcaattaaataccttctggttccactctatatctggtcatggttttccattattcataccttgggttagcacaaatcc---tcagcaagtattctcttgagtttcatttactcgtaaag--ttatacatatttaact-attatcttcttctgccaaacagggaaatttcgtaataaaatatgggtattggcatattttgtggctactgctatggttcttgtaccagctcctctgatagagttcagatactacaccataccattcttcttcttggtgcttcacagtaataataatgaaagtggacgttggtatctcacaggaatgctatatgtttgtgtaaatgttttcacaatgatgatgtttttgttcaggccattcagttggaatcatgagcctggaatccaaaggtttatatggtaacttaatttgccataaaaagaaaaagaagttatcatgtgcttaaggcattcgtatttgattgaaaaactagtcaatttgtttttattgacttgacttttcaaggttttttgtagtcaagtaaatcttgattaaatagtaatgacttatctgaagaagtcccataac--attttgacttaagattttcatttgtccacttggttttttaactagggaaatcatcacaaagaaaa----gtctt------------------------------------------------------------------------------------------------------------------------------------------------------------------------------------------------------------------------------------------
>Jupunba_nipensis_Mayo_19662@NODE_2_length_553_cov_18.842437
---------------------------------------------------------------------------------------------------------------------------------------------------------------------------------------------------------------------------------------------------------------------------------------------------------------------------------------------------------tatctggtcatggctttccattattcatacgttgggttagctcaaatccatagcagcaagcattctcttgagtttcatttactcataaggttttatacttgtttaactaattatcatcttctgctaaacagggaaatttcataataaaatatgggtattagcatactttgtggctgtcgctgcggttcttgtaccagctcctctgatagagttcagatactacaccataccattcttcttcttggtgcttcatagtaataataatgaaagtggacgttggtgtctcacagggatgctatatgtttgtgtaaatgttttcactctgaagatgtttttgttcaggccattcagttgggatcatgagcctggaatccaaaggtttatatggtaacttaatttgcca-gagaaggaacaaaagttctcatgtgctttaggcatttg----------------------------------------------------------------------------actaaataggaatgacttacctga---agtcgcataacatattttgtcttaagcttttcatttgtgcagttatggctgattcagatgtaatcctgttgcaaaaggctgattctta-----------------------------------------------------------------------------------------------------------------------------------------------------------------------------------------------------------------------------------------
>Jupunba_oppositifolia_Liegier_16014@NODE_1_length_794_cov_84.239888
--------------------------------------------------------------------------------------------------------------------------------------------------------------------------------------------------------------tcttacaatcattgttagttgattaatgcagtgttgctcatccataccttctcgccgacaatcggcactatcctttctacctttggaggaagatcattatggctcaatggtcaattaaataccttctggttccactctatatctggtcatggttttccattattcataccttgggttagcacaaatcc---tcagcaagtattctcttgagtttcatttactcgttaag--ttatacatatttaact-attaccttcttctgccaaacagggaaatttcgtaataaaatatgggtattggcatattttgtggctactgctatggttcttgtaccagctgctctgatagagttcagatactacaccataccattcttcttcttggtgcttcacagtaataataatgaaagtggacgttggtatctcacagggatgctatatgtttgtgtaaatgttttcacaatgatgatgtttttgttcaggccattcagttggaatcatgagcctggaatccaaaggtttatatggtaacttaatttgccataaaaagaaaaagaagttatcatgtgcttaaggcattcgtatttgattg-aaaactagtcaatttgtttttattgacttgacttttcaaggttttttgtagtcaagtaaatcttgattaaatagtaatgacttatctgaagaagtcccataac--attttgacttaagattttcatttgtccacttagttttttaactagggaaatcatcacaaagaaaa----gtcttcctataagtgtgtagcatacgatgataaatttta--------------------------------------------------------------------------------------------------------------------------------------------------------------------------------------------------------
>Jupunba_oppositifolia_Liegier_16014@NODE_2_length_782_cov_65.950355
------------------------------------------------------------------------------------------------------------------------------------------------------------------------------------------------------------------------------------ttaatgcagtgttgctcatccataccttctagctgacaatcggcactaccctttctatctctggaggaagatcatcatggctcactggtcaattaagtaccttctggtccctctctatatctggtcatggctttccattattcatacgttgggttagctcaaatccatagcagcaagcattctcttgagtttcatttactcataaggttttatacttgtttaactaattatcatcttctgctaaacagggaaatttcgtaataaaatatgggtattagcatactttgtggctgtcgctgcggttcttgtaccagctcctctgatagagttcagatactacaccataccattcttcttcttggtgcttcatagtaataataatgaaagtggacgttggtgtctcacagggatgctatatgtttgtgtaaatgttttcactctgaagatgtttttgttcaggccattcagttgggatcatgagcctggaatccaaaggtttatatggtaacttaatttgcca-gagaaggaacaaaagttctcatgtgctttaggcatttg----------------------------------------------------------------------------actaaataggaatgacttacctga---agtcgcataacatattttgtcttaagcttttcatttgtgcagttatggctgattcagatgtaatcccgttgcaaaaggctgattcttatgtttagttgagcttatgtaat-----------gtaaaggagattttatgtttgtgtaaatgttttcactctgaagatgtttt----------tgttcaggccattcagttgggatcatga---------------------------------------------------------tggaatc----------------------------------------------ca
>Jupunba_oxyphyllidia_Yonker_6157@NODE_2_length_845_cov_57.981771
----------------------------------------------------------------------------------------------------------------------------------------------------------------------------------------------------------------------tcattgttagttgattaatgcagtgttgctcatccataccttctcgccgacaatcggcactatcctttctacctttggaggaagatcatcatggctcactggtcaattaaataccttctggttccactctatatctggtcatggtgttccattattcataccttgggttagcacaaatcc---tcagcaagtattttctcgagtttcatttacccgtaaag--ttatacatatttaact-attatcttcttctgccaaacagggaaatttcgtaataaaatatgggtattggcttactttgtggctactgctatggttcttgtaccagctcctctgatagagctcagatactacaccataccattcttcttcttggtgcttcacagtaataataatgaaagtggacgttggtatctcacagggatgctatatgtttgtgtaaatgttttcacaatgatgatgtttttgttcaggccattcagttggaatcatgagcctggaatgcaaaggtttatatggtaacttaatttgccataaaaag---aagaagttatcatgtgcttaaggcattcgtatttgattgaaaaactagtcaatttgtttttattgacttgacttt--aagttcttttgtagtcaagtaaatcttgatcaaacagtaatgacttatgtgaagaagtcccataac--attttgacttaagattttcatttgtccacttggtttttttaccggggaaatcgtcacaaaaaaaa----gtctttctataagtgagtagcatgcaatgataagttttagtacagaaaatggcaggttcataatgttcacttattattgaaacttaattatgattaca---------tt----------------------------------------------------------------------------------------------------------------------------------
>Jupunba_trapezifolia_Simon_1600@NODE_1_length_929_cov_115.058352
--------------------------------------------------------------------------------------------------------------------------------------------------------------------------------------------------------------tcttacaatcactgttagttgattaatgcagtgttgctcatccataccttctcgctgacaatcggcactaccctttctatctctggaggaagatcatcatggctcactggtcaattaaataccttctggtccctctctatatctggtcatggctttccattattcataccttgggttagctcaaatccatagcagcaagcattctcttgagtttcatttactcataaggttttatacttatttaactaattatcatcttctgctaaacagggaaatttcgtaataaaacatgggtattagcatactttgtggctgtcgctgcggttcttgtaccagctcctctgatagagttcagatactacaccataccattcttcttcttggtgcttcatagtaataataatgaaagtgaacgttggtgtctcacagggatgctatatgtttgtgtaaatgttttcactctgaagatgtttttgttcaggccattcagttgggatcatgagcctggaatccaaaggtttatatggtaacttaatttgcca-gagaaggaacaaaagttctcatgtgctttaggcatttg----------------------------------------------------------------------------actaaataggaatgacttacctga---agtcgcataacatattttgtcttaagcttttcatttgtgcacttatggctgattcagatgtaatcccattgcaaaaggccgatttttatatttagttgggtttatgtaat-----------gtaaaggagattatatttatgtaatgccaattgctttaaatagatagatcatgattatagtgttgggactgatgaatgaggattacgacatatgggaatatgg-gggaaaaaggatatcatttcactctcctcttttatagtccttggagttgtttgttctttggttccattaaggtagtcaatctcctagtttatta--
>Jupunba_villosa_Borges_423@NODE_1_length_1410_cov_73.718680
ttatgaactgttatggcttcaaggactaaagctaagcagaaccaattatacaaagacccaattacttgtttatattttttcttgtttctactgtgtatatatatagagcaaaactggtttatgagaagctcactcagatgaaaataaactcagcttcattaattttgatccattgttggactgttttactcttttactctc-attttcttacaatcactgttagttgattaatgcagtattgctcatccataccttctcgctgacaatcggcactaccctttctatctctggaggaagatcatcatggctcactggtcaattaaataccttctggtccctctctatatctggtcatggctttccattattcataccttgggttagctcaaatccatagcagcaagcattctcttgagtttcatttactcacaaggttttatacttatttaactaattatcatcttctgctaaacagggaaatttcgtaataaaatatgggtattagcatactttgtggctgtcgctgcggttcttgtaccagctcctctgatagagttcagatactacaccataccattcttcttcttggtgcttcatagtaataataatgaaagtggacgttggtgtctcacagggatgctatatgtttgtgtaaatgttttcactctgaagatgttcttgttcaggccattcagttgggatcatgagcctggaatccaaaggtttatatggtaacttaatttgcca-gagaaggaacaaaagttctcgtgtgctttaggcatttg----------------------------------------------------------------------------actaaataggaatgacttacctga---agtcgcataacatattttgtcttaagcttttcatttgt------------------------------------------gattcttatatttagttgggcttatgcaat-----------gtaaaggagattgcatttttgtaatgccaattcttttaaatagatagatcatgattatattgctgggacttatgaatgaggattacaacatatgggaatatgg-gggaaaagggatatcatttcactctcctcttttatagtccttggagttgtttgttctttggttccattaaggtagtcaatctcctagtttatttct
>Jupunba_villosa_Borges_423@NODE_2_length_1364_cov_76.627040
tagggaactgacctgttccgaaggactaaagctaagcagaaccaattatgtaaaggcctacttatctgtttatgttttttcttgtttctactgtgtgtatatatgtagcaaaactggtttatgataag----ctcacatgaaaataaactcagctttattaattttgattcattgttggactgttttactctgttactctcaattttcttacaatcattgttagttgattaatgcagtgttgctcatccataccttctcgccgacaatcggcactatcctttctacctttggaggaagatcatcatggctcactggtcaattaaataccttctggttccactctatatctggtcatggttttccattattcataccttgggttagcacaaatcc---tcagcaagtattctcttgagtttcatttactcgtaaag--ttatacatatttaact-attatcttcttctgccaaacagggaaatttcgtaataaaatatgggtattggcatactttgtggctactgctatggttcttgtaccagctcctctgatagagttcagatactacaccataccattcttcttcttggtgcttcacagtaataataatgaaagtggacgttggtatctcacagggatgctatatgtttgtgtaaatgttttcacaacgatgatgtttttgtccaggccattcagttggaatcatgagcctggaatccaaaggtttatatggtaacttaatttgccataaaaagaaaaagaagttatcatgtgcttaaggcattcgtatttgattgaaaaactggtcaatttgtttttattgactttgacttttcaagttctttgtaatcaagtaaatgttgattaaatg-------actgtttgaattagtggcagaga--aat--------ag-tttt--ttttgtaatttgatttttggaaaagtcatattg-------------------------taaatgtgatttgtgtttggattggcgatgatagaagtgg--------------------ttttttttttaaccttaaacatgtttgga---------ttagtatttgaaaagtctgtttagatggaaaaggatcagctaatgaatactacattatatatat-atatatattatttatatatatttgataattgaagtgaaaaatataaataaaatttgataaaataaaa
>Punjuba_callejasii_Daly_5935@NODE_1_length_636_cov_12.992844
--------------------------------------------------------------------------------------------------------------------------------------------------------------------------------------------------------------------aatcactgttagttgattaatgcagtgttactcatccataccttctcgccgacaatcggcactatcctttctacctttggaggaagatcatcatggctcactggtcaattaaataccttctggttccactctatatctggtcatggttttccattattcataccttgggttagcacaaatcc---tcagcaagcattctcttgagtttcatttacccgtaaag--ttatacatatttaact-attatcttcttctgccaaacagggaaatttcgtaataaaatatgggtattggcatactttgtggctactgctatggttcttgtaccagctcctctgatagagttcagatactacaccataccattcttcttcttggtgcttcacagtaataataatgaaagtggacgttggtatctcacagggatgctatacgtttgtgtaaatgttttcacaatgatgatgtttttgttcaggccattcagttggaatcatgagcctggaatccaaaggtttatatggtaacttaatttgccataaaaagaaaaacaagttatcatgtgcttaaggcgttcgtatttaattgaaaaactagtcaatttgtttttattgacttggcttttcaagttcttttgtagtcaag---------------------------------------------------------------------------------------------------------------------------------------------------------------------------------------------------------------------------------------------------------------------------------------------------------------------------------------------------------------------
>Punjuba_killipii_Palodorios_6252@NODE_1_length_792_cov_49.572028
-------------------------------------------------------------------------------------------------------------------------------------------------------------------------------------------------------------------caatcactgttagttgattaatgcagtgttgctcatccataccttctcgctgacaatcggcactaccctttctatctcaggaggaagatcatcatggctcactggtcaattaaataccttctggtccctctctatatctggtcatggctttccattatttataccttgggttagctcaaatccatagcagcaagcattctcttgagtttcatttactcataaggttttatacttatttaactaattatcatcttctgctaaacagggaaattttgtaataaaatatgggtattagcatactttgtggctgtcgctgcggttcttgcaccagctcctctgatagagttcagatactacaccataccattcttcttcttggtgcttcacagtaataataatgaaagtggacgttggtgtctcacagggatgctatatatttgtgtaaatgttttcactctgatgatgtttttgttcaggccattcagttgggatcatgagcctggaatccaaaggtttatatggtaacttaatttgcca-gagaaggaacaaaagttctcatgtgctttaggcatttg----------------------------------------------------------------------------actaaacaggaatgacttacctga---agtcccataacatattttgtcttaagcttttcatttgtgcacttatggctgattcagatgtaatcccgttgcaaatggctgattcttatgtttagttgggtttatgtaat-----------gtaaaggagattaaatttttgtaatgccgattcctttaaatagatagatcatgattacacagctggaacttatgaatgaggat---------------------------------------------------------------------------------------------------------------------
>Punjuba_lehmannii_Escobar_7465@NODE_1_length_1130_cov_69.321937
tagggaactgacctgttccgaaggactaaagctaagcagaaccaattatgtaaaggcctacttatctgtttatgttttttcttgtttatactgtgtgtatatatgtagcaaaactggtttatgataagctcactcgcatgaaaataaactcagctttattaattttgattcattgttggactgttttactctgttactctcaattttcttacaatcactgttagttgattaatgcagtgttgctcatccataccttctcgccgacaatcggcactatcctttctacctttggaggaagatcatcatgcctcactggtcaattaaataccttctggttccactctatatctggtcatggttttccattattcataccttgggttagcacaaatcc---tcagcaagcattctcttgagtttcatttactcgtaaag--ttatacatatttaact-attatcttcttctaccgaacagggaaatttcgtaataaaatatgggtattggcatactttgtggctactgctatggttcttgtaccagctcctctgatagagttcagatactacaccataccattcttcttcttggtgcttcacagtaataataatgaaagtggacgttggtatctcacagggatgctatatgtttgtgtaaatgttttcacaatgatgatgtttttgttcaggccattcagttggaatcatgagcctggaatccaaaggtttatatggtaacttaatttgccataaaaagaaaaacaagttatcatgtgcctaaggcattcgtatttgattgaaaaactagtcaatttgtttttattgacttgacttttcaagttcttttgtagtcaagtaaatcttgattaaacagtaatgacttatctgaagaagtcccataac--attttgacttaagactttcatttgtccacttaggtttttaactggggaaatcatcacaaagaaaa----gtcttattataagtgagtagcaaacaatgataagttttaatgtaggaaatggcagg----------tcacttgttattgaaatttaattgtgattaca---------ttcattttttaggacctcattgtgattttccttagt------------------------------------------------------------------------------------------------
>Punjuba_lehmannii_Escobar_7465@NODE_2_length_1099_cov_71.853229
-------------------ctcagatgaaaataa---agacccaattatacaaagacccaattacttgtttatattttttcttgtttctactgtgtatatatatggagcaaaactggtttatgagaagctcactcagatgaaaataaactcagcttcattaattttgatccattgttggactgttttactcttttactctc-attttcttacaatcactgttagttgattaatgcagtgttgctcatccataccttctcgctgacaatcggcactaccctttctatctctggaggaagatcatcatggctcactggtcaattaaataccttctggtccctctctatatctggtcatggctttccattattcataccttgggttagctcaaatccatagcagcaagcattctcttgagtttcatttactcacaaggttttatacttaattaactaattatcatcttctgataaacagggaaatttcgtaataaaatatgggtattagcatactttgtggctgtcgctgcggttcttgcaccagctcctctgatagagttcagatactacaccataccattcttcttcttggtgcttcacagtaataataatgaaagtggacgttggtgtctcacagggatgctatatatttgtgtaaatgttttcactctgatgatgtttttgttcaggccattcagttgggatcatgatcctggaatccaaaggtttatatggtaacttaatttgcca-gagaaggaacaaaagttctcatgtgctttagtcatttg----------------------------------------------------------------------------actaaacaggaatgacttacctga---agtcccataacatattttgtcttaagcttttcatttgtgcacttatggctgattcagatgtaatcccgttgcaaatggctggttcttatgtttagttgggcttatgtaat-----------gtaaaggagattaaatttttgtaatgccgattccattaaatagatagatcatgattacacagttgggacttatgaatgaggatttcaacatatgggaatatgg-gggaaaaaggatatcatttcactctcctcttttatagtccttggagttgtttgttctttggttccattaaggtagtcaatctcctaggt-------
>Punjuba_racemiflora_Jimenez_Soares_3626@NODE_1_length_1276_cov_106.503753
tagggaactgacctgttccgaaggattaaagctaagcagaaccaattatgtaaaggcctacttatctgtttatgttttttcttgtttctactgtgtgtatatatgtagcaaaaccggtttatgataagctcactcacatgaaaataaactcagctttattaattttgattcattgttggactgttttactctgttactctcaattttcttacaatcactgttagttgattaatgcagtgttgctcatccataccttctcgccgacaatcggcactatcctttctacctttggaggaagatcatcatggctcactggtcaattaaataccttctggttccactctatatctggtcatggttttccattattcatgccttgggttagcacaaatcc---tcagcaagcattctcttgagtttcatttacccgtgaag--ttatacatatttaact-attatcttcttctgccaaacagggaaatttcgtaataaaatatgggtattggcatactttgtggctactgctatggttcttgtaccagctcctctgatagagttcagatactacaccataccattcttcttcttggtgcttcacagtaataataatgaaagtggacgttggtatctcacagggatgctatatgtttgtgtaaatgttttcacaatgatgatgtttttgttcaggccattcagttggaatcatgagcctggaatccaaaggtttatatggtaacttaatttgccataaaaagaaaaacaagttatcatgtgctgaaggcattcgtatttaattgaaaaactagtcaatttgtttttattgacttgacttttcaagttcttttgtagtcaagtaaatcttgattaaacagtaatgacttatctgaagtagtcccataac--attttgactaaagattttcatttgtctgcttggttttttaactggggaaatcatcacaaagaaaa----gtcttactataagtgaggagtatacgatgataagttttagtatagaaaatggtagg----------tcacttgttattgaaatttaattgtgattaca---------ttcatttcttaggatctcattatgattttccttagtgggatgggaga-cccatatcacatatttgcttagttgtatttgtggatgtttgctccttcaaataggcaaagaaggtgaagtttgaacatgcttaa
>Punjuba_racemiflora_Jimenez_Soares_3626@NODE_2_length_1097_cov_94.633333
------------------------------------------------------------------------------------tttctactgtgtatatatatggagcaaaactggtttatgagaagctcactcagatgaaaatatactcagcttcattaattttgatccatttttggactgttttactgttttactctc-attttcttacaatcactgttagttgattaatgcagtgttgctcatccataccttctcgctgacaatcggcactaccctttctatctctggaggaagatcatcatggctcactggtcaattaaataccttctggtccctctctatatctggtcatggctttccattattcataccttgggttagctcaaatccatagcagcaa-catattcttgagtttcatttactcataaggttttatacttatttaactaattatcatcttctgctaaacagggaaatttcgtaataaaatatgggtattagcatactttgtggctgtcgctgcggttcttgcaccagctcctctgatagagttcagatactacaccataccattcttcttcttggtgcttcacagtaataataatcaaagtggacgttggtgtctcacagggatgctatatatttgtgtaaatgttttcactctgatgatgtttttgttcaagccattcagttgggatcatgagcctggaatccaaaggtttatatggtaacttaatttgcca-gagaaggaacaaaagttctcatttgctttaggcatttg-----------------------------------------------------------------------------ctaaacaggaatgacttacctga---agtcccatgacatattttgtcttaagcttttcatttgtgcacttgtggctgattcagatgtaatcccattgcaaatggctgattcttatgtttagttgggctcatgtaat-----------gtaaaggagattaaatttttataatgccgattcctttaaatagatagatcatgattacacagctgggacttatgaatgaggattacaacatatgggaacatgg-ggggaaaagtatatcatttcactctcctcttttatagtccttggagttgtttgttctttggttccattaaggtagtcagtctcctagtttatta--
>_R_Acacia_rostellifera_Murphy_466@NODE_1_length_1206_cov_151.841453
tagtgaattgacctgttctcaaggactaaagctaagcagaaccaattatgtaaagacttaattatttgtttatattatttcttgtttctactgcgtgcgtgtgtgtg-----------------------tgtatatatatacatatatgtagcttcattaattttgattcattgttggactattttacttggttactctcatttttcttacaatcactgttagttgattaatgcagtgttgctcatccgtaccttctcgccgacaatcggcactacccgttctatctctggaggaagatcatcatggctcactggtcaattaaataccttctggttccactctatatctggtcatggttctccattattcataccttgggttagcacaaatcc---ttagcaagcattctcttgagtttcatttacccataacaggatatacttattttaac--tatttatcttctggtaaacagggaaatttcgtaataaaatatgggtattggcatactttgtggctactgctatggttcttgtaccagctcctctgatagagttcagatacttcaccataccattcttcttcttggtgcttcacagtaataataatgaaagtggacgttggtatctcacagggatgctatatatttgtgtaaatgttttcacaatgatgatgtttttgttcaggccattcagttggactcatgagcctggaatccagaggtttatatggtaacttaatttgcca--gaaaagaaaagaagttatcatgtgcttaaggtattt-tatttgattgaaaaactagtcattttttttttattgacttgtgttttcaagttatctcgtagtcatgtaaatcttgatcaaacaagaatgacttacctaatgaagttccataac--attttgtcttaagcttttcatttgtgcgtttagttttt--acctggaaaatcgttgc----------------tctcacaactgagcaacattctagtataga---------aaatgacaacaaatctataatgcccatttgttattgaaacttttt-atgaatata----------ttttttcttaggagctcatagtgattttccttggtgggatgggag--------------------------------------------------------------------------------------
>_R_Afrocalliandra_redacta_Germishuizen_5585@NODE_3_length_860_cov_86.965517
------------------------------------------------------------------------------------------------------------------------------------------------------------------------------------------taccttgctactcca-attttttcacaatcactgttagttgattaaagcagggctactcatccataccttctggccgacaatcaacattaccctttctgcatctggaggaagataatcatggctcacaggtcaattaaataccttctggtcccactctatatct-gtcctggttttcctttgttcataccttgggttagaacaaatc---ataatcgaacattctcctgattttcatttaccagtaaag--taatacatatttaacc-attattatcttctgctaaagaggaatatttcgtaatgaaatatgggtattggcgtactttgtggctactgctatggttcttgtaccagctcctctgatagaggtcagatattgcaccatgccattcttcttcttggtgcttcatagcaataataatgaaagtggacgttagtatctcaca-ggatgttatatattcgtttatatgttttcacaatgatgatgtttttgttcaggccatttaattggaatcatgagcctggaatcca---------atggtaacttaatttgcaagaggagggaaaaaaagttctcaaatatttagggagttcttgattatttaagaa--tagccatata-tttttg---------------------tcttacacctaaaaatatattaatcaaatatcaataagattttatatcatattaaatgag--aaaatatgttaaattttaaa---------ttaattgttatt-------------------------------------------------------------------------------gaggaccttaattataaaattactccaacactttcatcttaaatatgcttctaggatttggttttaaggatttggaggggaggggagggat---------aaatcccttg--------------------------------------tttagttggataaaaatg--------------------gg
>_R_Albizia_burkartiana_StivalSantos_678@NODE_1_length_705_cov_7.175385
----------------------------------------------------------------------------------------------------------------------------------------------------------------------------------------------------------------------------ttagttgattaatgcagtgttgctcatccataccttctcgccgacaatcggcattatcctttttacctttggaggaagatcatcatggctccctggtcaattaaataccatctggttccactctatatctggtcatggttttccattattcataccttgggttagcacaaatcc---tcagcaagcattctctcgagtttcatttacgcgtaaag--ttatacgtgtttaact-attatcttcttctgccaaacagggaaattccgtaataaaatatgggtattggcatactttgtggctactgctatggttcttgtaccagctcctctgatagagttcagatactacaccataccattcttcttcttggtgcttcacagtaataataatgaaagtggacgttggtatctcacagggatgctatatgtttgtgtaaatgttttcacaatgatgatgtttttgttcaggccattcagttggaatcatgagcctggaatccaaaggtttatatggtaacttaatttgccataaaaagaaaaagaatttatcatgtgcttaaggcattggtatttgattgaaaatctagtccatttgtttttattgacttgacttttcaagttcttttgtggtcaagtaaatcttgactaaacagtaatgacttatttgaagaaggtccctagc--attttgacttaagattttcatttgtccact--------------------------------------------------------------------------------------------------------------------------------------------------------------------------------------------------------------------------------------------------------------------------------------
>_R_Albizia_glabripetala_Lewis_1652@NODE_1_length_896_cov_68.372405
--------------------------------------------------------------------------------------------------------------------------gataagctcactcacatgaaaataaactcagctttattgattttgattcattgttggactgttttactctgttactctcaattttcttacaatcactgttagttgattaatgcagtgttgctcatccataccttcttgccgacaatcggcactatcctttctacctttggaggaagatcatcatggctcactggtcaattaaataccttctggttccactctatatctggtcatggttttccattattcataccttgggttagcacaaatcc---tcagcaagcattctcttgagtttcatttactcgtaagg--ttatacatatttaact-attatcttcttctaccaaacagggaaatttcgtaataaaatatgggtattggcatactttgtggctactactatggttcttgtaccagctcctctgatagagttcagatactacaccataccattcttcttcttggtgcttcacagtaataataatgaaagtggacgttggtatctcacagggatgctatatgtttgtgtaaatgttttcacaatgatgatgtttttgttcaggccattcagttggaatcatgagcctggaatccaaaggtttatatggtaacttaatttgccataaaaagaaaaagaagttatcatgtgcttaaggcattagtatttgattgaaaaactagtcaatttgtttttattgacttgacttttcaagttcttttgcagtcaagtaaatcttgattaaacagtaatgacttatttgaagaagttccataac--attttgacttaagattttcatgtgtccgctttgtttttttaccagggaaattatcacaaaaaacatagtgtcttactataagagagtagaatgtgagaacaagtttta-------------------------------------------------------------------------------------------------------------------------------------------------------------------------------------------------------g
>_R_Albizia_inundata_Wood_26530@NODE_1_length_636_cov_271.628227
------------------------------------------------------------------------------------------------------------------------------------------------------------------------------------------------------------------------------------------------------------------------------------------------------------------------------------------------ccctctctatatctggtcatggctttccattattcataccttgtgttagctccaatccatagcagcaagcattctcttgagtttcgtttactcgtatggttttatacttgtttaactaattatcatcttctgctaaacagggcaatttcgtaataaaatatgggtattggcatactttgtggctgtcgctgcagctcttgtaccagctcctctgatagagttcagatactacaccataccattcttcttcttggtgcttcacagtaataataatgaaagtggacgctggtatctcacagggatgctatatgtttgtgtaaatgttttcacaatgatgatgtttttgttcaggccattcagttggaatcatgagcctggaatccaaaggtttatatggtaacttagtttgccataaaaagaaaaaggagttatcatgtgcttaaggcattagtgtttgattgaaaaactagtcaatttgtttttatggacttgacttttcaagttcttttgtagtcaactaaatcttgattaaacagtaatgacttatttaaagaagttccataac--attttgacttaagagtttcatgtgtccacgttgtttttataccagggaaatcatcacacacaaaa-------------------------------------------------------------------------------------------------------------------------------------------------------------------------------------------------------------------------------------------------gg
>_R_Albizia_multiflora_Hughes_3090@NODE_1_length_1268_cov_97.509656
tagggaactgacctgttccaaaggaccgaagcaaagcagaaccaattatgtaaaggcctacttatctgtttgtgttttttcttgtttctactgtgtgtctatatgtggcaaaactggtttatgataagctcactcacatgaaaataaactcagctttattgattttgattcattgttgcactgttttacactgttactctcaattttcttacaatcactgttagttgattaatgcagtgttgctcatccataccttctcgctgacaatcggcactatcctttctacctttggaggaagatcatcatggctcactggtcaattaaataccttctggttccactctatatctggtcatggttttccattattcataccttgggttagcacaaatcc---tcagcaagcattctcttgagtttcatttactcgtaagg--ttatacatatttaact-attatcttcttctgccaaacagggaaatttcgtaataaaatatgggtattggcatactttgtggctactgctatggttcttgtaccagctcctctgatagagttcagatactacaccataccattcttcttcttggtgcttcacagtagtaataatgaaagtggacgttggtatctcacagggatgctatatgtttgtgtaaatgttttcacaatgatgatgtttttgtttaggccattcagttggaatcatgagcctggaatccaaaggtttatatggtaacttaatttgccataaaaagaaaaagaagttatcatgtgcttaaggcattagtatttgattgaaaaactagtcaatttgtttttattgacttgacttttcaggttcttttgtagtcaagtaaatcttgattaaacagtaatgacttatttgaagaagttccataac--attttgacttaagattttcatgtgtccactttgtttttttaccagggaaatcatcacaaaaaaga----gtcttactataag--agtagaatgcgataacaagttttagtacaagaaaaggcaagtttataatgctgacttgttattgaaatttaactgtaattata---------ttgatttcttaggatctcattatgattttcattagtgggatgggagaccccataccttatatttgcttagttgtatt--tgaatgtttgccccttcaaataggcaaagaagatgaattttgaa-------ca
>_R_Albizia_subdimidiata_var_subdimidiata_Ferreira_210@NODE_2_length_911_cov_105.511990
----------------------------------------------------------------------------------------------------------------------------------------aatgtcatccaaaatatcatcattaagggaaattaaatatgcaaatgttttact-tatcactctc-attttcttacaatcactgatagttgattaatgcagtgttgctcatccgtaccttctcgctgacaatcggcactaccccttctatctctggaggaagatcatcatggctcactggtcaattaaataccttctggtccctctctatatctggtcatggctttccataattcataccttgtgttagctccaatccatagcagcaagcattctcttgagtttcgtttactcggatggttttatacttgtttaactaattatcatcttccgctgaacagggcaatttcgtaataaaatatgggtattggcatactttgtggctgtcgctgcagttcttgtaccagctcctctgatagagttcagaccctacaccataccattcttcttcttagtgcttcacagtaataataatgaaagtggacgttggtgtctcacagggatgctatatatttgtgtaaatgttttcactttgatcatgtttttgttcaggccattcagttgggattataagcctggaatccaaaggtttatatggtaacattttttactg-aacccggaacaaaagttctcatggcctttaggcatttg----------------------------------------------------------------------------actaaataggaatgacttacgtga---agtctcataacatattttgtcttgagcttttcatttgtgcct--------------------------ttgcaaaaggctgattcttatgtttagttgggtctatgtaat-----------gtaaaggagattacatttttgtagtgttgat-------------------------------------------------------------------------------------------------------------------------------------------------------------------------
>_R_Albizia_tomentella_Leach_Dunlop_3801@NODE_1_length_1180_cov_117.894832
tagggaactggcctgttctcagggactaaagctaagcagaaccaattatgtaaagacttaattatttgtttatattttttcttgtttttactgcgtgcgtg-------------------------------------tatatatgtatgtagcttcattaattctgattcattgttggactgttttactcggttactctcatttttcttataatcactgttggttgattaatgcagtgttgctcatccataccttctcgccgacaatcggcactaccctttctatctctggaggaagatcatcatggctcactggtcaattaaataccttttggttccactctatatctggtcatggttttccattattcataccttgggttagcacaaatcc---ttggttagcattctctttagttactttgacccataacaggatatacttattttaac--tatttatcttctgctaaacagggaaatttcgtaataaaatatgggtattggcttactttgtggctactgctatggttcttatgccagctcctctgatagagttcagatactacaccataccattcttcttcttggtgcttcacagtaataataatgaaagtggacgttggtatctcacagggatgctatatatttgtgtaaatgttttcacaatgatgatgtttttgttcaggccattcagttggactcatgagcctggaatccaaaggtttatatggtaacttaatttgcca--gaaaacaaaagaagttatcatgtgcttaaggtattt-tatttgattgaaaaactagtcatttcttttttattgacctctcttttcaagttctcttgtagtcatgtaaatcttgattaaacaagaatgacttacctgatgaagtcccataac--attttgtcttaagcttttcgtttgtgcgtttagttttt---------------------------------------acaggtgagcagcactttagtatagg---------agacgacaatagatctataatgcccgtttgttattgaaactttttgatgaatgtat-------tttttttttttaggagatcatagtgattttccttaat----tgggtggccccatatcacatatttgctttcttgtagttgtggatgtatagtcgttcaaatgggcaaagaagatgaagtttg---------ga
>_R_Albizia_xerophytica_Hughes_1435@NODE_1_length_1094_cov_82.421829
tagggaactgacttgttccaaaggactaaagctaagcagaaccaattatgtaaaggcctacttatctgtttgtgttttttcttgtttctactgtgtgcatatatgaggcaaaactggtttatgataagctcactcacatgaaaataaactcagctttattaattttgattcattgttggactgttttactctgttactctcaattttcttacaatcactgttagttgattaatgcagtgttgctcatccataccttctcgccgacaatcggcactatcctttctacctttggaggaagatcatcatggctcactggtcaattaagtaccttctggttccactctatatctggtcatggttttccattattcataccttgggttagcacaaatcc---tcagcaagcattctcttgagtttcattcacgcgtaaaa--ttatacatgtttaact-attatcttcttctaccaaacagggaaatttcgttataaaatatgggtattggcatactttgtggctactgctatggttcttgtaccagctcctctgatagagttcagatactacaccataccattcttcttcttggtgcttcacagtaataataatgaaagtggacgttggtatctcacagggatgctatatgtttgtgtaaatgttttcacaatgatgatgtttttgttcaggccattcagttggaatcatgaacctggaatccaaaggtttatatggtaacttaatttgccataaaaagaaaaagaagttatcatgtgctcaaggcattagtatttgattgaaaaactagtcaatttgtttttattgactggacttttcaagttcatttgtagtcaagtaaatcttgattaaacagtaatgacttatctgaagaactcccatcac--attttgacttaagattttcattggtccactttgtttttttagcagggaaatcatcacaaaaaagg----gtcttac--------agtagaatgcgataacaagttttagtatagggaaaggtaggtctataatac----------------------------------------------------------------------------------------------------------------------------------------------------------------------------t
>_R_Archidendron_clypearia_Wieringa_1849@NODE_2_length_1240_cov_157.533964
tagggaactggcctgttctcaagggcaaaagctaagtagaatcaattatgtaaagacttaataatttttttatattttttcttgtttcgactgcgtgtgtgt-----------------------------------gtatatatatatgtagcttcattaattttgattcattgttggactgttttactcggttactctcatttttcttacaatcactgttagttgattaatgcagtgttgctcatccataccttcttgctgacaatcggcactaccctttctatgtctggaggaagatcatcatggctcactggtcaattaaataccttctggttccactctatatctggtcatggttttccattattcataccttgggttagcacaaatcc---ttagcaagcattctgttgagtttcatttacccataacaggatatacttattttaac--tatttatcttctgctaaacagggaaatttcgtaataaaatatgggtattggcgtactttgtggctactgctatggttcttgcgccagctcctctgatagagttcagatactacaccataccattcttcttcttggtgcttcacagtagtaataatgaaagtggacgttggtatctcacagggatgctatatatttgtgtaaatgttttcacaatgatgatgtttttgttcaggccattcagttggactcatgagcctggaatccaaaggtttatatggtaacttaatttgcca--gaaaagaaaagaagttatcatgtgcttaaggtattt-tatttgattgaaaaactagtcagtttttttttattgacttgtcttttcaagttctcttgtagtcatgtaaatttggattaaacatgaatgacttacctgatgaagtcccataac--attttgtctgaagcttttcgtttgtacgtctagttttt--acccagaaaatcgttgt----------------tctgacaagtgagcaacattttagtatagg---------aaatgacaatagatctataatgcccatttgttattgaaactttttgatgaatata----------ttttttcttgggagctcataatgattttccttggt-gtatgggaggccccatatcacatatttgctttcttgtgtttgtggatgattactcgttc-aataggcaaagaagatgaagtttagacatgcttgt
>_R_Balizia_elegans_Iganci_870@NODE_1_length_1279_cov_59.183860
tagggaactcaactgttccgaaggactaaagctaagcagaaccaattatgtaaaggcctacttatctgtttatgttttttcttgtttctactgtgtgcatatatgcagcaaaactggtttatgataagctcactcacttg-aaataaactcagctttattaattttgattcattgtcggactgttttactctgttactctcaattttcttacaatcactgttagttgatgaatgcagtgttgctcatccataccttctcgccgacaatcggcactatcctttctacctttggaggaagatcatcatggctcactggtcaattaaataccttctggttccactctatatctggtcatggttttccattattcataccttgggttagcacaaatcc---tcagcaagtattctcttgagtttcatttactcgtaaag--ttatacatatttaact-attatcttcttctgccaaacagggaaatttcgtaataaaatatgggtattggcatactttgtggctactgctatggttctcgtaccagctcctctgatagagttcagatactacaccataccattcttcttcttggtgcttcacagtaataataatgaaagtggacgttggtatctcacagggatgctatatgtttgtgtaaatgttttcacaatgatgatgtttttgttcaggccattcagttggaatcatgagcctggaatccaaaggtttatatggtaacttaatttgccataaaaagaaaaagaagttatcatgtgcttaaggcatttttatttgatcgaaaaactagtcaatttgtttttattgacttgacttttcaagttcttttgtagtcaagtaaatcttgattaaacagtaatgacttatttgaagaagtcccataac--attttgacttgagattttcatttgtccacttagttttttaaccggggaaattatcac-aaaaaaa----gtcttactataagtgagtagcatgcaatgataagttttagtgcaggaaacggcaggtccataatgttcacttattattaaaacttaactatgattaca---------tttattttttaggacctcattataattttccttagtgggatgggagaccccgtaccacatatttgcttagttgaat--------------------------------------------------------
>_R_Balizia_elegans_Iganci_870@NODE_2_length_1078_cov_76.286713
-----------------------------------------------------agacccaattatttgtttatattttttcttgtttctactgtgtatatatatggagcaaaactggtttataagaagctcactcagatgaaaataaactcagcttcattaattttgatccattgttggactgttttactcttttactctc-attttcttacaatcactgttagttgattaatgcagtgttgctcatccataccttctcgctgacaatcggcactaccctttctatctctggaggaagatcatcatggctcactggtcaattaagtaccttctggtccctctctatatctggtcatggctttccattattcataccttgggttagctcaaatccatagcagcaagcattctcttgagtttcatttacacataaggttttatacttatttaactaattatcatcttctgctaaacagggaaatttcgtaataaaatatgggtattagcatactttgtggctgtcgctgcggttcttgtaccagctcctctgatagagttcagatactacaccataccattcttcttcctggtgcttcatagtaataataatgaaagtggacgttggtgtctcacagggatgctatatgtttgtgtaaatgttttcactctgaagatgtttttgttcaggccattcaggtgggatcatgagcctggaatccaaaggtttatatggtaacttaatttgccg-gggaaggaacaaaagttctcatgtgttttaggcatttg----------------------------------------------------------------------------actaaataggaatgacttacctga---agtcgcataacatattttgtcttgagcttttcatttgtgcacttatggctgattcagatgtaatcccgttgcaaaaggctgattcttatgtttagtcaggcttatgtaat-----------ttaaaagagattatatttttgtaatgccaattcc------tagatagatcattattacaatgttgggacttatgaacgaagattacaatatatgggaataggg-ggtaaaaaggatatcatttcact---ctcttttatagtccttggagttgtttgttctttggttccattaaggtagtcaatctcctagtttatta-c
>_R_Balizia_leucocalyx_Aguilar_1939@NODE_3_length_632_cov_91.048649
----------------------------------------------------------------------------------------------------------------------------------------------------------------------------------------------------------------------------------------------------------------------------------------------------------------------------------------------------------------------------------------------------------------------attctcatgagtttcatttactcgtaaag--ttatacatatttaact-attatcttcttctgccaaacagggaaatttcgcaataaaatatgggtattggcatactttgtggctactgctatgcttcttgtaccagctcctctgatagagttcagatactacaccataccattcttcttcttggtgcttcacagtaataataatgaaagtggacgttggtatctcacagggatgctatatatttgtgtaaatgttttcacaatgatgatgtttttgttcaggccattcagttggaatcatgagcctggaatccaaaggtttatatggtaacttaatttgccataaaaagaaaaagaagttatcatgtgcttaaggcattcgtatttgattgaaaaactggtcaatttgttgttattgacttcacttttcaagttcttttgtagtcaagtaaatgttgattaagtg-------cctgtttagattaatggtagata--aat--------agc--tt--ttttataatttgacttttagaaaagtcagattg-------------------------taaatgtgatttgtgtttggattggttatgacagaagtgg--------------------ttttttttctaaccttaaatctatttaaa---------ttagtgtttg-aaatctcgtttagatgggaaataa-----------------------------------------------------------------------------------------------tt
>_R_Balizia_spnov_Morim_577@NODE_1_length_963_cov_254.874449
---------------------------------------------------------------------------------------------------tatatgcagcaaaactggtttatgataagctcactcacatgaaaataaactcagctttattaattttgattcattgttggactgttttactctgttactctcaattttctttcaatcactgttagttgattaatgcagtgttgctcatccataccttctcgccgacaatcggcactatcctttctacctttggaggaagatcatcatggctcactggtcaattaaataccttctggttccactctatatctggtcatggttttccattattcataccttgggttagcacaaatcc---tcagcaagcattctcttgagtttcatttactcgtaaag--ttatacatatttaact-attatcttcttctgccaaacagggaaatttcgtaataaaatatgggtattggcatattttgtggctactgctatggttcttgtaccagctcctctgatagagttcagatactacaccataccattcttcttcttggtgcttcacagtaataataatgaaagtggacgttggtatctcacagggatgttatatgtttgtgtaaatgttttcacaatgatgatgtttttgttcaggccattcagttggaatcatgagcctggaatccaaaggtttatatggtaat---------------aagaagaagaagttatcatgtgcttaaggcattcgtatttgattgaaaaactagtcaatttgtttttattgacttgaattttcaagttcttttgtagtcaagtaaatgttgattaagtg-------tctgtttggattagttgcagaga--agt--------ag-tttt--ttttgcaatctgacttttggaaaagttagatagga-----------------------taaatgtgatttgtgtttgaattggtggtggcagaagtag--------------------cttcttttctaaccttaaacctgtttgga---------ttaatgtttgaaaagtccatttagatggaaaataaggggttaatgaatactacgt----------------------------------------------------------aata-------------tt
>_R_Calliandra_bella_LPQ15696@NODE_1_length_1092_cov_252.136946
------------------------------------------------------------------------------------------------------------------------------------------------------------------------------------------------------------------------------------------------------------------cgcggataatcggcactaccctttctacctctggaggaagatcatcatggctcactggtcaattaaatacgttcttgtcccactctacatctggtcatggttttccattattcataccttgggttagctcaaatcc---ttaacaagcattctcttgagtttcatttacccctaacagggattacttatttaact-attattatcttctgctaaacagggaaatttcgtaataaaatatgggtattggcgtactttctggctactgctatggttcttgtaccagctcctctgatagagttcagatactacaccataccattcttcttcttggtgcttcacagtaataataatgaaagtggaagttggtatctcacagggatgttatatgtttgtgtaaatgttttcaccattatgatgtttttgttcaggccatttagttggaatcatgagcctggaatccaaaggtttatatggtaaaataatttgcttaagggaggaaaaacaggtctcatgcccttaaggcattt-tattttattgtaaaactggtcaat---ttttttttgagttatcttttcaagttctcttgttgccctgaaaatcttaattagtcagggatggctttcatga---tgtcccacaac--atttggttt--------------------ttatctttgattcaagtctaatcttgatgcaaaaagctgatttggaggtttga--------------------------------------------------tagttagttgacttagatgtttgattggtctcacac-------------------------------aatgaagcatgg---------acataggataccacac---------------------------caattttaaaaattacaagtataa-------------------ta
>_R_Cathormion_rhombifolium_Deighton_3618@NODE_1_length_1202_cov_39.019556
tacggaactgacctgttctcaaggactaaagttaagcagaatcaattatacaaagacccaattacttgtttatattttttcttgtttctactgtgtatatatatggagcaaaactggtttatgagaagctcactcagatgaaagtaaactcggcgtcattaattttgatccattgttggactgttttactcttttactcgc-attttcttacaatcaatgttagttgattaatgcagcgttgctcatccataccttctcgctgacaatcggcactaccctttctatctctgggggaagatcatcatggctcactggtcaattaaataccttctggtccctctctatatctggtcatggctttccattattcataccttgggttagctcaaatccatggcagcaagcattctcttgagtttcatttactcataaggttttatacttatttaactaattatcatcttctgctaaacagggaaatttcgtaataaaatatgggttttagcatactttgtggctgtcgctgcggttcttgtaccagctcctctgatagagttcagatactacaccataccattcttcttcttggtgcttcatagtaataataatgaaactggacgttggtgtctcacagggatgctatatgtttgtgtaaatgttttcactctgaagatgtttatgttcaggccattcagttgggatcatgagcctggaatccaaaggtttatatggtaacttaatttgcca-gagaaggaacacaagttctcatgtgctttaggcatttg----------------------------------------------------------------------------actaaataggaatgacttccctga---agtcgcataacatattttgtctgaagcttttcatttgtgcacttatggctgattcagatgtaatcctgttgcaaaagactgattcttatgtttagttgggcttatgtatt-----------ataaaggagattacatttttgttatgccgattcctttaagtagatagatcatgattacactacggagacttatgaagaagaattacaacatatgggaatatgg-gggaaaaaggatatcatttcactctcctcttttatagtccttggagttgtttgttctttggttccattaccgtggtcaatctcctagtttatta--
>_R_Cathormion_rhombifolium_Deighton_3618@NODE_2_length_1103_cov_63.792398
-----------------------------------------------------------------------------------gtttctactgtgtgtatatgtgaagcaaaactggtttatgataagctcactcacatgaaaataaacccagctttattaattttgattcattgttggactgttttactctgttactctcaattttctttcaatcactgttagttgattaatgcagtgttgctcatccataccttctcgccgacaatcggcactatcctttctacctttggaggaagatcatcatggctcactggtcaattaaataccttctggttccactctatatctggtcatggttttccattattcataccttgggttagcgcaaatcc---tcagcaagcattctcttgagtttcatttactcgtaaag--ttatacatatttaact-attatcttcttctgccaaacagggaaatttcgtaataaaatatgggtattggcatattttgtggccactgctatggttcttgtaccagctcctctgatagagttcagatactacaccataccattcttcttcttggtgcttcacagtaataataatgaaagtggacgttggaatctcacagggatgttatatgtttgtgtaaatgttttcacaatgatgatgtttttgttcaggccattcagttggaatcatgagcctggaatccaaaggtttatatggtaacttaatttgccataaaaggaaaaagaagttatcatgtgcttaaggcatttttatttgatcgaaaaactagtcaatttgtttttattgacttgacttttcaagttcttttgtagtcaagtaaatcttgattaaacagtaatgacttatttgaagaagtcccataac--attttgacttaagattttcatttgtccacttagtttttttaccggggaaatcatcacaaaagaaa----gtcttactataagtaagtagcatgcgatgataagttttaacgtaggaaatggtaggttcataatgtttacttgttattgaaatttaactgtgattaca---------tttattttttaagatctcattataattttccttagtgggatggaagaccctataccacatgtttgcttagttgaatttgtgaatgtttgcccc---------------------------------------
>_R_Hydrochorea_gonggrijpii_Tillett_45696@NODE_1_length_967_cov_52.559551
---------------------------------------------------------------------------------------------------------------------tttatgagaagctcactcagatgaaagtaaactcggcttcattaattttgatccattgttggactgttttactcttttactcgc-attttcttacaatcaatgttagttgattaatgcagcgttgctcatccataccttctcgctgacaatcggcactaccctttctatctctggaggaagatcatcatggctcactggtcaattaaataccttctggtccctctctatatctggtcatggctttccattattcataccttgggttagctcaaatccatagcagcaagcattctcttgagtttcatttactcataaggttttatacttatttaactaattatcatcttctgctaaacagggaaatttcgtaataaaatatgggttttagcatactttgtggctgtcgctgcggttcttgtaccagctcctctgatagagttcagatactacaccataccattcttcttcttggtgcttcatagtaataataatgaaactggacgttggtgtctcacagggatgctatatgtttgtgtaaatgttttcactctgaagatgtttttgttcaggccattcagttgggatcatgagcctggaatccaaaggtttatatggtaacttaatttgcca-gagaaggaacacaagttctcatgtgctttaggcatttg----------------------------------------------------------------------------actaaataggaatgacttccctga---agtcgcataacatattttgtctgaagcttttcatttgtgcacttatggctgatttagatgtaatcctgttgcaaaagactgattcttatgtttagttgggcttatgtatt-----------ataaaggagattacattttagttatgccgattcctttaagtagatagatcatgattaaactactgagacttacgaataagaattacaacatatgggaatatgg-gggaaaaaggaaatcatttcactctcctcttttataatccttggagttgtttgt------------------------------------------
>_R_Hydrochorea_marginata_Morim_563@NODE_1_length_1282_cov_98.348548
tacggaactgacctgttctcaaggactaaagctaagcagaaccaattatacaaagacccaattacttgtttatattttttcttgtttctatggtgtatatatatggagcaaaactggtttatgagaagctcactcagatgaaagtaaactcggcttcattaattttgatccattgttggactgttttactcttttactcgc-attttcttacaatcaatgttagttgattaatgcagcgttgctcatccataccttctcgctgacaatcggcactaccctttctatctctggaggaagatcatcatggctcactggtcaattaaataccttctggtccctctctatatctggtcatggctttccattattcataccttgggttagctcaaatccatagcagcaagcattctcttgagtttcatttactcataaggttttatacttatttaactaattatcatcttctgctaaacagggaaatttcgtaataaaatatgggttttagcatactttgtggctgtcgctgcggttcttgtaccagctcctctgatagagttcagatactacaccataccattcttcttcttggtgcttcatagtaatgataatgaaactggacgttggtgtctcacagggatgctatatgtttgtgtaaatgttttcactctgaagatgtttttgttcaggccattcagttgggatcatgagcctggaatccaaaggtttatatggtaacttaatttgcca-gagagggaacacaagttctcatgtgctttaggcatttg----------------------------------------------------------------------------actaaataggaatgacttccctga---agtcgcatagcatattttgtctgaagcttttcatttatgcacttatggctgattcagatgtaatcctgttgcaaaagactgattcttatgtttagttgggcttatgtatt-----------ataaaggagattacatttttgttatgccgattcctttaagtagatagatcatgattacactgctgaggcttatgaataagaattacaacatatgggaatatgg-gggaaaaaggatatcatttcactctcctcttttatagtccttggagttgtttgttctttggttccattaaggtggtcgatctcctagtttatta-a
>_R_Hydrochorea_marginata_Morim_563@NODE_2_length_1223_cov_175.599476
tagggaactgacctgttccgaaggactaaagctaagcagaaccaattatgtcaaggcctacttatctgtttatgttttttcttgtttctactgtgtgtatatatgcagcaaaactggtttatgataagctcgctcacatgaaaataaactcagctttattaattttgattcattgttggactgttttactctgttactctcaattttcttacaatcatcgttagttgattaatgcagtgttgctcatccataccttctcgccgacaatcggcactatcctttctacctttggaggaagatcatcatggctcactggtcaattaaataccttctggttccactctatatctggtcatggttttccattattcataccttgggttagcacaaatcc---tcagcaagtattctcttgagtttcatttcctcgtaaag--ttatacatatttaact-attatcttcttctgtcaaacagggaaatttcgcaataaaatatgggtattggcatactttgtggctactgctatggttcttgtaccagctcctctgatagagttcagatactacaccataccattcttcttcttggtgcttcacagtaataacaatgaaagtggacgttggtatctcacagggatgctatatatttgtgtaaatgttttcacaatgatgatgtttttgttcaggccattcagttggaatcatgagcctggaatccaaaggtttatatggtaacttaatttgccataggaagaaaaagaagttatcatgtgcttaaggcattcctatttgattgaaaaactagtcaatttgtttttattgacttgacttttcaagttcttttgtagtcaagtaaatcttgattaaacagtaatgacttatttgaagaagtcccataac--attttgacttaagattttcatttgtccacttagtttttttaccggggaaatcagcacaaaaaaaa----gtcttactataaataagtagcatgcgatgataagttttaacgtaggaaatggtaggttcataatgtttacttgttattgaaatttaactgtgattaca---------tttattttttaagatctcattataattttccttagtgggatggaagaccctataccacatatttgcttagttgaatttgtgaatgtttgccccttcaaataggtgta-----------------------ga
>_R_Jupunba_asplenifolia_Ekman_6383@NODE_2_length_505_cov_41.670561
------------------------------------------------------------------------------------------------------------------------------------------------------------------------------------------------------------------------------------------------------------------------------------------------------------------------------------gtaccttctggtccctctctatatctggtcatggctttccattattcatacgttgggttagctcaaatccatagcagcaagcattctcttgagtttcatttactcataaggttttatacttgtttaactaattatcatcttctgctaaacagggaaatttcgtaataaaatatgggtattagcatactttgtggctgtcgctgcggttcttgtaccagctcctctgatagagttcagatactacaccataccattcttcttcttggtgcttcatagtaataataatgaaagtggacgttggtgtctcacagggatgctatatgtttgtgtaaatgttttcactctgaagatgtttttgttcaggccattcagttgggatcatgagcctggaatccaaaggtttatatggtaacttaatttgcca-gagaaggaacaaaagttctcatgtgctttaggcatttg----------------------------------------------------------------------------actaaataggaatgacttacctga---agtcgcataacatattttg--------------------------------------------------------------------------------------------------------------------------------------------------------------------------------------------------------------------------------------------------------------------------------------------------------------
>_R_Jupunba_barbouriana_Iganci_847@NODE_1_length_1217_cov_147.221930
-------------------------------ctaagcagaaccaattatgtaaaggcctacttatctgtttatgttttttcttgtttctactgtgtgtatatatgcagcaaaactggtttatgataagctcactcacatgaaaataaactcagctttattaattttgattcattgttggactgttttactctgtta--ctcaattttcttacaatcactgttagttgattaatgcagtgttgctcatccataccttctcgccgacaatcggcactatcctttctacctttggaggaagatcatcatggctcactggtcaattaaataccttctggttccactctatatctggtcatggttttccattattcataccttgggttagcacaaatcc---tcagcaagtattctcttgagtttcatttactcgtaagg--ttatacatatttaact-attatcttcttctgccaaacagggaaatttcgtaataaaatatgggtattggcatactttgtggctactgctatggttcttgtaccggctcctctgatagagttcagatactacaccataccattcttcttcttggtgcttcacagtaataataatgaaagtggacgttggtatctcacagggatgctatatgtttgtgtaaatgttttcacaatgatgatgtttttgttcaggccattcagttggaatcatgagcctggaatccaaaggtttatatggtaacttaatttgccataaaaagaaaaagaagttatcatgtgcttaaggcattcgtatttgattgaaaaactggtcaatttgtttttattgacttgacttttcaagttcttttgtagtcaagtaaatgttgattaagtg-------cctgtttggattagtggtagaga--agt--------aa-cttt--ttttgcaatctgacttttggaaaagtcatattg-------------------------taaatgtgatttgtgtttggattggcggtgacagaagtag--------------------ctttttttctaaccttaaacctgtttgga---------ttagtgtttgaaaaacccgtttaaatggaaaatgatgggctaatgaa-actacat--------------atattatttatatatatttgataattgaagtgaaaagtataaataaaatttgataaaataatg
>_R_Jupunba_brachystachya_Lima_7438@NODE_1_length_1142_cov_79.275117
--------------------------------------------------------cccaattacttgtttatattttttcttgtttctactgtgtatatatatggagcaaaactggtttatgagaagctcactcagatgaaaataaactcagcttcattaattttgatccattgttggactgttttactcttttactctc-attttcttacaatcactgttagttgattaatgcagtattgctcatccataccttctcgctgacaatcggcactaccctttctatctctggaggaagatcatcatggctcactggtcaattaaataccttctggtccctctctatatctggtcatggctttccattattcataccttgggttagctcaaatccatagcagcaagcattctcttgagtttcatttactcacaaggttttatacttatttaactaattatcatcttctgctaaacagggaaatttcgtaataaaatatgggtattagcatactttgtggctgtcgctgcggttcttgtaccagctcctctgatagagttcagatactacaccataccattcttcttcttggtgcttcatagtaataataatgaaagtggacgttggtgtctcacagggatgctatatgtttgtgtaaatgttttcactctgaagatgtttttgttcaggccattcagttgggatcatgagcctggaatccaaaggtttatatggtaacttaatttgcca-gagaaggaacaaaagttctcgtgtgcttt------ttgtaaccccctgccttacaaatcataattatcattcgaaattatgtaattaaggtgaattcgagaccatcggatgtt----------aaaagacttattccgatagggctttcaaaaaatttctttcaaaacatatttttcggtctcagatccacatttcgaatataattaacctgcgcagttcaatttcatttatacat----------------atcagagtgcataccaaaaattgcaacccccgggtttctat----------------------attataacttcaggttcccaactaggggattacataacattctacaataa---------ccacattatgt------------------------------------cagtaatcccaccaaaata--------------------ca
>_R_Jupunba_cochleata_Bonadeu_673@NODE_1_length_1444_cov_47.168252
attggggt---gttacactcaaggactaaaactaagcagaaccaattatacaaagacccaattacttgtttatattttttcttgtttctactgtgtatatatatggagcaaaactggtttatgagaagctcactcagatgaaaataaactcagcttcattaattttgatccattgttggaccgtttgactcttttactctc-attttcttacaatcactgttagttgattactgcagtgttgctcatccataccttcgcgctgacaatcggcactaccctttctatctctggaggaagatcatcatggctcactggtcaattaaataccttctggtccctctctatatctggtcatggctttccattattcataccttgggtt----------------agcaagcattctcttgagtttcatttactcataaggttttatacttgtttaac-aattatcatcttctgctaaatagggaaatttcgtaataaaatatgggtattagcatactttgtggctgtcgctgcggttcttgtaccagctcctctgatagagttcagatactacaccataccattcttcttcttggtgcttcatagtaataataatgaaattggacgttggtgtctcacagggatgctatatgtttgtgtaaatgttttcactctgaagatgtttttgttcaggccattcagttgggatcatgagcctggaatccaaaggtttatatggtaacttgatttgcca-gagaaggaacaaaagttctcatgtgctttagacatttg----------------------------------------------------------------------------actaaataggaatgacttacctga---agtcgcataacatattttgtcttaagcttttcatttgtgcacttatggctgattcagatgtaatcccgttgcaaaaggctgattcttatgtttagttgggcttatgtaat-----------gtagaggagattata-ttttgtaatgccaattcctttaaataggtagatcatgattacaatgctgagacttatgaattaggattacaacatatgggaatatgg-gggaacaaggatatcatttcactctcctcttttttagtccttggagttgtttgttctttggttccattaaggtagtcaatctcctagtttattaag
>_R_Jupunba_cochleata_Bonadeu_673@NODE_2_length_1426_cov_93.825056
tagggaactgacctgttccgaaggactaaagctaagcagaaccaattatgtaaaggcctacttatctgttgatgttttttcttgtttctactgtgtgtatatatgtagcaaaactggtttatgataagctcactcacatgaaaataaactcagctttattaattttgattcattgttggactgttttactctgttactctcaattttcttacaatcattgttagttgattaatgcagtgttgctcatccataccttctcgccgacaatcggcactatcctttctacctttggaggaagatcaccatggctcactggtcaattaaataccttctggttccactctatatctggtcatggttttccattattcataccttgggttagcacaaatcc---tcagcaagtattctcttgagtttcatttactcgtaaag--ttatacatatttaact-attatcttcttctg-caaacagggaaatttcgtaataaaatatgggtattggcatactttgtggctactgctatggttcttgtaccagctcctctgatagagttcagatactacaccataccattcttcttcttggtgcttcacagtaataataatgaaagtggacgttggtatctcacagggatgctatatgtttgtgtaaatgttttcacaatgatgatgtttttgttcaggccattcagttggaatcatgagcctggaattcaaaggtttatatggtaacctaatttgccataaaaagaaagggaagttatcatgtgcttaaggcatttttatttgatcgaaaaactagtcaatttgtttttattgacttgacttttcaagttcttttgtagtcaagtaaatcttgattaaacagtaatgacttatttgaagaagtcccataac--attttgacttaagattttcatttgtccacttagtttttttacaggggaaatcatcacaaaaaaaa----gtcttactattggtgattggcatgcgatgataagttttagtgcaggagacggtaggtctataatattcacttgttattgaaacttaactgtgattaca---------ttcattttttaagacctcattataattttccttagtgggatggaagacccggtaccacatattttcttagttgaatttgtgaatgtttgccccttcaaataggtatagaaggtgaagtttaaacatgcttaa
>_R_Jupunba_cochleata_Bonadeu_673@NODE_4_length_517_cov_18.454545
-----aacaaggctgctc----------------------------taaacatggccttgaatcctgttcaaca----------------------------gcagaaccaaacatgtcgatagacacttcatccgagaaaaagtggaagaagg-----gagtgtgtgtttatcctatgactagctgac-------------atccttacgaaaggactatcagaaga-----------------------gtcttcatggatatgattagcatctatgatccaacttgagggggagtgtagtaaatatgtaaatattaggcaaatgggatttg------------atcagattagaatcaggtattaatagtagttaggattgatttgtatccctatttcttgggatttcctggattccttttgatacg-----taatatgtgtatataatc-----tgacctccagatgaataaagaagtattcaggctgatttcctctacaagcatactttgtggctgtcgctgcggttcttgtaccagctcctctgatagagttcagatactacaccataccattct------------------------------------------------------------------------------------------------------------------------------------------------------------------------------------------------------------------------------------------------------------------------------------------------------------------------------------------------------------------------------------------------------------------------------------------------------------------------------------------------------------------------------------------------------------------------------------------------------------------------------------------------------
>_R_Jupunba_commutata_Maguire_46145@NODE_1_length_1102_cov_102.751220
------------------------------------------------tgtcaaggcctacttatctgtttatgttttttcttgtttctactgtgtgtatatatgtagcaaaactggtttatgataagctcactcacatgaaaataaactcagctttattaattttgattcattgttggactgttttactctgttactctcaattttcttacaatcattgttagttgattaatgcagtgttgctcatccataccttctcgccgacaatcggcactatcctttctacctttggaggaagatcatcatggctcactggtcaatgaaataccttctggttccactctatatctggtcatggttttccattattcataccttgggttagcacaaatcc---tcagcaagtattctcttgagtttcatttactcgtaaag--ttatacatatttaact-attatcttcttctgccaaacagggaaatttcgtaataaaatatgggtattggcatactttgtggctactgctatggttcttgtaccagctcctctgatagagttcagatactacaccataccattcttcttcttggtgcttcacagtaataataatgaaagtggacgttggtatctcacagggatgctatatgtttgtgtaaatgttttcacaatgatgatgtttttgttcaggccattcagttggaatcatgagcctggaatccaaaggtttatatggtaacttaatttgccataaaaagaaaaagaagttatcatgtgcttaaggcattcgtatttgattgaaaaactagtcaatttgtttttattgacctgacttttcaagttcttttgtagtcaagtaaatgttgattaagtg-------cctttttggattagtggtagaga--agt--------ag-tttt--ttttacaatctgacttttaaaaaagtcagataggat-----aaaa----gtcagattgtaaatgtgatttgtgtttggattagctgtggcagaagtgg--------------------ttttttttctaaccttaaacctatttgga---------ttagtatttaaaaagaccgtttagatgaaaaatgatgggttaatgaatactatattatatgtgt-----gtattatttatatatatttgataattgaagtgaaaaatataaataaaa-------------tt
>_R_Jupunba_filamentosa_Lima_7487@NODE_2_length_1131_cov_77.037002
----------------------------------------------tatacaaagacccaatttcttgtttatattttttcttgtttctactgtgtatatatatggagcaaaactggcttatgagaagctcactcagatgaaaataaactcagcttcattaattttgatccattgttggactgttttactcttttactctc-attttcttacaatcactgttagttgattaatgcagtgttgctcatccataccttctcgctgacaatcggcactaccctttctatctctggaggaagatcatcatggctcactggtcaatcaaataccttctggtccctctctatatctggtcatggctttccattattcataccttgggttagctcaaatccatagcagcaagcattctctcgagtttcatttactcataaggttttatacttatttaactaattatcatcttctgctaaacagggaaatttcgtaataaaatatgggtattagcatactttgtggctgtcgctgcggttcttgtaccagctcctctgatagagttcagatactacaccataccattcttcttcttggtgcttcatagtaataataatgaaagtggacgttggtgtctcacagggatgctatatgtttgtgtaaatgttttcactctgaagatgtttttgttcaggccattcagttgggatcatgagcctggaatccaaaggtttatatggtaacttaatttgcca-gagaaggaacaaaagttctcgtgtgctttaggcatttg----------------------------------------------------------------------------actaaataggaatgacttacctga---agtcgcataacatattttgtcttgagcttttcatttgtgcacttatggctgattcagatgtaattccggtgcaaaaggccgattcttatatttagttgggcttatgtaat-----------gtaaaggagattacatttttgtaatgccaattcttttaaatagatagatcatgattacattgctgggagttatgaatgaggattacaacatatgggaatatgg-gggaaaaaggatatcatttctctctcctcttttatagtccttggagttgtttgttctttggttccatgaaggtagtcaatctcctagtttattt-g
>_R_Jupunba_floribunda_Iganci_883@NODE_1_length_1564_cov_74.069267
tagggaactgacctgttccgaaggactaaagctaagcagaaccaattatgtcaaggcctacttatctgtttatgttttttcttgtttctactgtgtgta------aagcaaaactggtttatgataagctcactctcatgaaaataaactcagcttttttaattttgattcattgttggactgttttactctgtta--ctcaattttcttacaatcactgttagttgattaatgcagtgttgctcatccataccttctcgccgacaatcggcactatcctttctacctttggaggaagatcatcatggctcactggtcaattaaataccttctggttccactctatatctggtcatggttttccattattcataccttgggttagcacaaatcc---tcagcaagtattctctcgagtttcatttactcgtaaag--ttatacatatttaact-attatcttcttctgccaaacagggaaatttcgtaataaaatatgggtattggcatattttgtggctactgctatggttcttgtaccagctcctctgatagagttcagatactacaccataccattcttcttcttggtgcttcacagtaataataatgaaagtggacgttggtatctcacagggatgctatatgtttgtgtaaatgttttcacattgatgatgtttttgttcaggccattcagttggaatcatgagcctggaatccaaaggtttatatggtaacttaatttgccagaaaaagaaatagaagttatcatgtgcttaaggcattcgtatttgattgaaaaactagtcaatttgtttttattgacttgacttgtcaagttcttttgtagtcaagtaaatgttgattaagtg-------tctgtttggattaatggtagaga--agt--------ag-tttt--ttttgcaactcagataaaataaaagtcagattg-------------------------taaatgtgatttgtgtttggattggtggtggcagaagtgg--------------------ttttttttctaaccttaaacctgtttgga---------ttaacgtttgaaaagcccgtttagatggaaaatgatgagttaatgaatactacac----------acacatattat-tgtatatatttgataattgaagtgaaaaatatttataaaatttgataaaataaag
>_R_Jupunba_idiopoda_Quesada_1718@NODE_1_length_922_cov_89.742012
-----------------------------------------------------------------------------------------------------------------------------------------------------------------attttgattcattgttggactgttttactctgttactctcaattttcttacaatcattgttagttgattaatgcagtgttgctcatccataccttctcgccgacaatcggcactatcctttctacctttggaggaagatcatcatggctcactggtcaattaaataccttctggttccactctatatctggtcatggtgttccattattcataccttgggttagcacaaatcc---tcagcaagtattctctcgagtttcatttactcgtaaag--ttatacatatttaact-attatcttcttctgccaaacagggaaatttcgtaataaaatatgggtattggcttactttgtggctactgctatggttcttgtaccagctcctctgatagagctcagatactacaccataccattcttcttcttggtgcttcacggtaataataatgaaagtggacgttggtatctcacagggatgctatatgtttgtgtaaatgttttcacaatgatgatgtttttgttcaggccattcagttggaatcatgagcctggaatgcaaaggtttatatggtaacttaatttgccataaaaag---aagaagttatcatgtgcttaaggcattcgtatttgattgaaaaactagtcaatttgtttttattgacttgacttttcaagttcttttgtagtcaagtaaatcttgatcaaacagtaatgacttatttgaagaagtcccataac--attttgacttaagattttcatttgtccacttggtttttttaccggggaaatcgtcacaaaaaaaa----gtcttcctataagtaagtagcatgcaatgataagttttagtgcagaaaatggccggtccataatgttcacttattattgaaacttaattatgattata---------ttcatttcttagaatcttattatgatt---------------------------------------------------------------------------------------------------------
>_R_Jupunba_idiopoda_Quesada_1718@NODE_2_length_869_cov_70.458333
-----------------------------------------------------------------------------------------------------------gcaaaactggtttatgagaagctcactcagatgaaaataaactcagtttcattaattttgatccattgttggactgttttactgttttactcgc-attttcttacaatcactgttagttgattaatgcagtgttgctcatccataccttctcgctgacaatcggcactaccctttctatctctggaggaagatcatcatggctcactggtcaattaaataccttctggtccctctctatatctggtcatggatttccattattcatacgttgggttagctcaaatccatagcagcaagcattctcctgagtttcatttactcacaaggttttatacttgtttaactaattatcatcttctgctaaacagggaaatttcgtaataaaatatgggtattagcatactttgtggctgtcgccgcggttcttgtaccagctcctctgatagagttcagatactgcaccataccattcttcttcttggtgcttcatagtaataataatgaaagtggacgttggtgtctcacagggatgctatatgtttgtgtaaatgttttcactctgaagatgtttttgttcaggccattcagttggcatcatgagcctggaatccaaaggtttatatggtaacttaatttgcca-gagaaggaacaaaagttctcatgtgctataggcatttg----------------------------------------------------------------------------actaaataggaatgacttacctga---agtggcataacatattttgtcttaagcttttcatttgtgcagttatggctgattcagatgtaatcccgttgcaaaaggctgatttttatgtttagttgggcttatgtaat-----------gtcaaggagattatattgttgtaatgccaattccttttaatagatagatcatgatta-----------------------------------------------------------------------------------------------------------------------------------------------
>_R_Jupunba_laeta_Mori_25147@NODE_2_length_799_cov_15.480609
----------------------------------------------------------------------------------------------------------------------------------------------------------------------------------------------------------------------------------gattaatgcagtgttgctcatccataccttctcgctgacaatcggcactaccctttctatctctggaggaagatcatcatggctcactggtcaattaaataccttctggtccctctttatatctggtcatggctttccattattcataccttgggttagctcaaatccatagcagcaagcattctcttgagtttcatttactcataaagttttatacttatttaactaattatcatcttctgctaaacagggaaatttcgtaataaaatatgggtattagcatactttgtggctgtcgctgcggttcttgtaccagctcttctgatagagctcagatactacaccataccattcttcttcttggtgcttcatagtaataataatgaaagtggacgttggtgtctcacagggatgctatatgtttgtgcaaatgttttcactctgaagatgtttttgttcaggccattcagttgggatcatgagcctggaatccaaaggttcatattgtaacttaatttgcca-gagaaggaacaaaagttctcgtgtgctttaggcatttg----------------------------------------------------------------------------actaaataggaatgacttacctga---agtcgcataacatattttgtcttgagcttttcatttgtgcacttatggctgattcagatgtaatcccgttgcaaaaagccgattcttatatttagttg---------------------------aggagattacatttttgtaatgccaattctttgaaatagatagatcatgattatactgttgagacttatgaacgaggattacaacatatgggaatatgg-gggaaaaaggatgtcatt------------------------------------------------------------------------------
>_R_Jupunba_leucophylla_Iganci_839@NODE_2_length_823_cov_208.461126
tacggaactgacctgttctcaaggactaaagctaagcagaaccaattatacaaagacccaattactggtttatattttttcttgtttctactgtgtatatatatggagcaaaactggtttataagaagctcactcagatgaaaagaaactcagcttcattaattttgatccattgttggactgttctactcttttactctc-attttcttacaatcactgttagttgattaatgcagtgttgctcatccataccttcgcgctgacaatcggcactaccctttctatctctggaggaagatcatcatggctcactgctcaattaaataccttctggtccctctctatatctggtcatggctttccattattcatgccttgggtt----------------agcaagcattctcttgagtttcatttactcataaggttttatacttgtttaac-aattatcatcttctgctaaatagggaaatttcgtaataaaatatgggtattagcatactttgtggctgtcgcttcggttcttgtaccagctcctctgatagagttcagatactacaccataccattcttcttcttggtgcttcatagtaataataatgaaagtggacgttggtgtctcacagggatgctatatgtttgtgtaaatgttttcactctgaagatgtttttgttcaggccattcagttgggatcatgagcctggaatccaaaggtttatatggtaacttaatttgcca-gagaaggaacaaaagttctcatgtgctttaggcatttg----------------------------------------------------------------------------actaaatgggaatgacttacctga---agtcgcataacatattttg--------------------------------------------------------------------------------------------------------------------------------------------------------------------------------------------------------------------------------------------------------------------------------------------------------------
>_R_Jupunba_limae_Iganci_261@NODE_1_length_1357_cov_63.375781
ttatgaactgttatggcttcaaggactaaagctaagcagaaccaattatacaaggacccaattacttgtttatattttttcttgtttctactgtgtatatatatggagcaaaactggtttatgagaaggtcactcagatgaaaataaactcagcttcattaattttgatccattgttggactgttttactcttttactctc-attttcttacaatcactgttagttgattaatgcagtgttgctcatccataccttctcgctgacaatcggcactaccctttctatctctggaggaagatcatcatggctcactggtcaattaaataccttctggtccctctctatatctggtcatggctttccattattcataccttgggttagctcaaacccatagcagcaagcattctcttgagtttcatttgctcacaaggttttatacttatttaactaattatcatcttctgctaaacagggaaacttcgtaataaaatatgggtattagcatactttgtggctgtcgctgcggttcttgtatcagctcctctgatagagttcagatactacaccataccattcttcttcttggtgcgtcatagtgataataatgaaagtggacgttggtgtctcacagggatgctatatgtttgtgtaaatgttttcactctgaagatgtttttgttcaggccattcagttgggatcatgagcctggaatccaaaggtttttatggtaacttaatttgcca-gagaaggaacaaaagttctcgtgtgctttaggcatttg----------------------------------------------------------------------------actaaataggaatgacttacctga---agtcgcataacatattttgtcttaagcttttcatttgtgcacttatggctgattcagatgtaatcccgttgcaaaaggcccattcttatatttagttgggcttatgcaat-----------gtaaaggagattacatttttgtaatgccaattcttttaaatagatagatcatgattataatactgggacttatgaatgaggattacaacatatgggaatatgg-gggaaaagggatatcatttcactctcctcttttatagtccttggagttgtatgttctttggttccattagggtagtcaatctcctagtttatttca
>_R_Jupunba_limae_Iganci_261@NODE_2_length_1305_cov_98.748371
tagggaactgacctgttccgaaggactaaagctaagcagaaccaattatgtgaaggcctacttatctgtttatgttttttcttgtttctactgtgtgtatatatgtagcaaaactggtttctgataagctcactcacatgaaaataaactcagctttattaattttgattcattgttggactgttttactctgtta--ctcaattttcttacaatcactgttagtcaattaatgcagtgttgctcatccataccttctcgccgacaatcggcactatcctttctacctttggaggaagatcatcatggctcactggtcaattaaataccttctggttccactctatacctggtcatggttttccattattcataccttgggttagcacaaatcc---tcagcaagcattctcttgagtttcatttactcgtaaag--ttatacatatttaact-attatcttcttctgccaaacagggaaatttcgtaataaaatatgggtattggcatattttgtggctactgctatggttcttgtaccggctcctctgatagagttcagatactacaccataccattcttcttcttggtgcttcacagtaataataatgaaagtggacgttggtatctcacagggatgctatatgtttgtgtaaatgttttcacaatgatgatgtttttgttcaggccattccgttggaatcatgagcctggaatccaaaggtttatatggtaacttaatttgccataagaagaaaaagaagttatcatgtgctcaaggcattcgtatttgactgaaaaactagtcaacttgtttttactgacttgacttttcaagttcttttgtagtcaggtaaatcttgattaaacagtaatgacttatctgaagaagtcccataac--attttgacttaagattttcatttgtccacttagttttttaactggggaaatcatcgcaaagaaaa----gtcttactataagtgaatagcatacgatgataagttttagtgtaagaaatggcagg----------tcacttgttattgaaatttaattatgattata---------tttatttcttaggaccttattatgattttccatagtgggatgggaga-cccataccacatagttgcttagttgtatttgtgaatgtttgccccttcaaataggcaaagaaggtgaagtttgaacatgcttaa
>_R_Jupunba_longipedunculata_Cardona_2682@NODE_1_length_848_cov_80.923476
--------------------------------------------------------cctacttatctgtttatgttttttcttgtttctactgtgtgtatatatgtagcaaaactggtttatgataagctcactcacgtgaaaataaactcagctttattaattttgattcattgttggactgttttactctgttactctcaattttcttacaatcattgttaattgattaatgcagtgttgctcatccataccttctcgccgacaatcggcactatcctttctacctttggaggaagatcatcatggctcactggtcaattaaataccttctggttccactctatatctggtcatggttttccattattcataccttgggttagcacaaatcc---tcagcaagtattctcttgagtttcattttctcgtaaag--ttatacatatttaact-attatcttcttctgccaaacagggaaatttcgtaataaaatatgggtattggcatattttgtggctactgctatggttcttgtaccagctcctctgatagagttcagatactacaccataccattcttcttcttggtgcttcacagtaataataatgaaagtggacgttggtatctcacagggatgctatatgtttgtgtaaatgttttcacattgatgatgtttttgttcaggccattcagttggaatcatgagcctggaatccaaaggtttatatggtaactaaatttgccagaaaaagaaaaaggagttatcatgtgcttaaggcattcgtatttgattgaaaaactagtcaatttgtttttattgacttgacttgtcaagttcttttgtagtcaagtaaatcttgattaaacagtaatgacttatttgaagaagtcccataac--attttgact-----------------------------------------------------------------------------------------------------------------------------------------------------------------------------------------------------------------------------------------------------------------------------------------------------------
>_R_Jupunba_microcalyx_Iganci_855@NODE_1_length_1450_cov_89.570284
tacggaactgacctgttctcaaggactaaagctaagcagaaccaattatacaaagacccaattactggtttatattttttcttgtttctactgtgtatatatatggagcaaaactggtttataagaagctcactcagatgaaaagaaactcagcttcattaattttgatccattgttggactgttctactcttttactctc-attttcttacaatcactgttagttgattaatgcagtgttgctcatccataccttcgcgctgacaatcggcactaccctttctatctctggaggaagatcatcatggctcactgctcaattaaataccttctggtccctctctatatctggtcatggctttccattattcatgccttgggtt----------------agcaagcattctcttgagtttcatttactcataaggttttatacttgtttaac-aattatcatcttctgctaaatagggaaatttcgtaataaaatatgggtattagcatactttgtggctgtcgctgcggttcttgtaccagctcctctgatagaattcagatactacaccataccattcttcttcttggtgcttcatagtaataataatgaaagtggacgttggtgtctcacagggatgctatatgtttgtgtaaatgttttcactctgaagatgtttttgttcaggccattcagttgggatcatgagcctggaatccaaaggtttatatggtaacttaatttgcca-gagaaggaacaaaagttctcatgtgctttaggcatttg----------------------------------------------------------------------------actaaatgggaatgacttacctga---agtcgcataacatattttggcttaagcttttcatttgtgcacttatggctgattcagatgtaatccccttgcaaaaggctgattcttatgtttagttgggcttatgtaat-----------gtaaaggagattatatttttgtaatgccaattcctttaaatagatagatcatgattgcaatgctgagacttatgaatgaggattacaacatatgggaatatgg-gggaaaaaggatatcatttcactctcctcttttatagtccttggagttgtttgttctttggttcgattaaggtagtcaatctcctagtttattaga
>_R_Jupunba_microcalyx_Iganci_855@NODE_3_length_508_cov_35.770302
------------------------------------------------------------------------------------------------------------------------------------------------------------------------------------------------------------------------------------------------------------------------------------------------------------------------------------------------------------------------------------------------------------------------------------------------------------------------------------------------------------------------------------------------------------------------------------------------------------------------------------------------------------------------------------------------gatgtttttgttcaggccattcagttggaatcatgagcctggaatccaaaggtttatatggtaacttaatttgccataacaagaaaaagaagttatcatgtgcttaaggcattcgtatttgattgaaaaactagtcaatttgtttttattgacttgacttttcaagttcttttgtagtcaagtaaatgttgattaagtg-------cctgtttggattagttgtagaga--agt--------ag-cttt--ttttgcgatctgacttttggaaaagtcagatagga-----------------------taaatgtgatttatgtttgaattggcggtggcagaaatga--------------------cttcttttttaaccttaaatctgtttgga---------ttagtgtttgaaaagtccgttttgatggaaaatgaggggctaatgaatactacat--------------atattatttgtatatatttgataattgaagtgaaaaatataaataaaatatgataaaacaaaa
>_R_Jupunba_oxyphyllidia_Yonker_6157@NODE_1_length_1160_cov_55.549400
tacggaactgacctgttctcaaggactaaagctaagcagaaccaattatacaaagacccaattacttgtttatattttttcttgtttctactgtttatatatatggagcaaaactggtttataagaagctcactcagatgaaaataaactcagtttcattaattttgatccattgttggactgttttactgttttactcgc-attttcttacaatcactgttagttgattaatgcagtgttgctcatccataccttctcgctgacaatcggcactaccctttctatctctggaggaagatcatcatggctcactggtcaattaaataccttctggtccctctctatatctggtcatggatttccattattcatacgttgggttagctcaaatccatagcagcaagcattctcctgagtttcatttactcacaaggttttatacttgtttaactaattatcatcttctgctaaacagggaaatttcgtaataaaatatgggtattagcatactttgtggctgtcgctgcggttcttgtaccagctcctctgatagagttcagatactacaccataccattcttcttcttggtgcttcatagtaataataatgaaagtggacgttggtgtctcacagggatgctatatgtttgtgtaaatgttttcactctgaagatgtttttgttcaggccattcagttggcatcatgagcctggaatccaaaggtttatatggtaacttaatttgcca-gagaaggaacaaaagttctcatgtgctataggcatttg----------------------------------------------------------------------------actaaataggaatgacttacctga---agtcgcataacatattttgtcttaagcttttcatttgtgcagttatggctgattcagaagtaatcctgttgcaaaaggctgatttttatgtttagttgggcttatgtaat-----------gtcaaggagattatattgttgtaatgccaattccttttaatagatagataatgattataatgctgggacttatgaatgaggattacaacatatgggaatatgg-gggaaaaaggatatcatttcactctcctcttttatagtccttggagttgtttgttctttggttccattaaggtggtcaatctcctattttatta-a
>_R_Jupunba_trapezifolia_Simon_1600@NODE_2_length_730_cov_88.545185
--------------------------------------------------------------------------------------------------------------------------------------------------------------------------------------------------------------------------------------------------------------------------atcggcactatcctttctacctttggaggaagatcatcatggctcactggtcaattaaataccttctggttccactctatatctggtcatggttttccattattcataccttgggttagcacaaatcc---tcatcaagtattctcgtgagtttcatttactcgtaaag--ttatacatatttaact-attatcttcttctgccaaacagggaaatttcgtaataaaatatgggtattggcatactttgtggctactgctatggttcttgtaccagctcctctgatagagctcagatactacaccataccattcttcttcttggtgcttcacagtaataataatgaaagtggacgttggtatctcacagggatgctatatgtttgtgtaaatgttttcacaatgatgatgtttttgttcaggccattcagttggaatcatgagcctggaatccaaaggtttatatggtaacttaattttccataaaaagaaaaagaagttatcatgtgcttaaggcatttgtgtttgattgaaaaactagtcaatttgtttttattgacttgacttttcaagttcttttggagtcaagtaaatgttaattaaatg-------tctgtttggattattggcagaaa--ag---------aa-tttt--tttttcaatttgacttttagaaaagtcagataggat-----aaaa----gtcatattgtaattgtgatttatgtttgaattggtagtggcagaagtga--------------------ccttttttct---------------------------------------------------------------------------------------------------------------------------------------------------------------a
>_R_Jupunba_villosa_Borges_423@NODE_3_length_624_cov_68.610603
--------------------------------------------------------------------------------------------------------------------------------------------------------------------------------------------------------------------------------------------------------------------------------------------------------------------------------------------------------------------------------------------------------------------------------------------------------------------------------------------------------------------------------------------------ttcttgtaccagctcctctgatagagttcagatactacaccataccattcttcttcttggtgcttcacagtaataatcatgaaagtggacgttggtatctcacagggatgctatatgtttacgtaaatgttttcacaatgatgatgtttttgttcagaccattcagttggaatcatgagcctggaatccaaaggtttatatggtaacttaatttgccatgaaaagaaaaagaagttatcatgtgcttaaggcattcgtatttgattgaaaaactagttaatttgtttttattgacttaacttttcaagttcttttgtagtcaagtaaacgttgattgagtg-------cctatttggattagtagtagaga--att--------ag-tttt--ttttgtaatctgacttttggaaaagtcagattg-------------------------taaatgtgatttgtgtttggattagcggtgacagaagttg--------------------ttttttttctaaccttaaacttgtttgga---------ttagtgtttgaaaagtccgtttagatggaaaatgattggctaatgaatactacattatatatat-atatatattatttatatatatttgataattgaagtgaaaaatataaataaaatttgacacaa---ta
>_R_Punjuba_killipii_Palodorios_6252@NODE_2_length_716_cov_49.128326
-------------------------------------------------------------------------------------------------------------------------------------------------------------------------------------------------------------------caatcactgttagttgattaatgcagtgttgctcatccataccttctcgccgacaatcggcactatcctttctacctttggaggaagatcatcatggctcactggtcaattaaataccttctggttccactctatatctggtcatggttttccattattcataccttgggttagcacaaatcc---tcagcaagcattctcttgagtttcatttacccgtaaag--ttatacatatttaact-attatcttcttctgccaaacagggaaatttcgtaataaaatatgggtattggcatactttgtggccactgctatggttcttgtaccagctcctctgatagagttcagatactacaccataccattcttcttcttggtgcttcacagtaataataatgaaagtggacgttggtatctcacagggatgctatatgtttgtgtaaatgttttcacaatgatgatgtttttgttcaggccattcagttggaatcatgagcctggaatccaaaggtttatatggtaactttatttgccataaaaagaaaaacaagttatcatgtgcttaaggcattcgtatttgattgaaaaactagtcaatttgtttttattgacttgacttttcaagttcttttgtagacaagtaaatcttgattaaacagtaatgacttatctaaagaaggcccataac--attttgacttaagactttcatttgtccactt------------------------------------------------------------------------------------------------------------------------------------------------------------------------------------------------------------------------------------------------------------------------------------a
