# Supplementary material for: A new generic circumscription of Hydrochorea (Leguminosae, Caesalpinioideae, mimosoid clade) with an amphi-Atlantic distribution
Source: PhytoKeys. 2022 Aug 22;205:401–37. doi: 10.3897/phytokeys.205.82775 (PMC9849043; doi:10.3897/phytokeys.205.82775)
Supplement: Supplementary material 1 — Supplementary data file S1 [file phytokeys-205-401_article-82775__-s001.zip › MSC_m85845_comp41106_c0_seq13_exon01.aln-cln]

>Acacia_rostellifera_Murphy_466@NODE_2_length_557_cov_5.775000
----------------------------------------------------------------------------------------------------------------------------------------------------------atccagagtagttgaactaa----------------------------------------------------------------------------------------------------------caaaggagaatcgcgagagggatgtagggaaaatcaagcaagtgccgaattgagggaatctagggttacagagtgggtgaaaaggaagaccagtaatacaggggatgggaacgatgg-----agag-gagagaggccacgtgtggccgaa---------------------------------attcagcacgccttcttctagatctgagtttctctcctgatttccgataaaagaaggactttaaggaaactaaattcaaggtttgattgtgttctttcatgtttttaatcatgattt------agttgaagctagaggacacgcttagatcagtctctctagcttggaattcatccttgcaaactattgatctttctgggttcagatttttcacccagaaggggttgtcgagtttggctacaaattgctcgtccttgcttaga---------------------------------------------------------------------------------------------------------------------------------------------------------------------------------------gattatggcgttgctttaattgttgtaaaatgtaaggagatgatggaatt---------gtccttgcaaaccattgctttaattgctacttctctataagccttcttactgtagc-------------------------------------------------------------------------------------------------------------------------------------------------------------------------------------------------tagtaaataggtgtgctaga-----------------------------------------------------------------------------------------------------------------------------
>Afrocalliandra_redacta_Germishuizen_5585@NODE_1_length_876_cov_91.884856
-------------------------------------agggttccatgcacgcagaagcggggcacacaatactctgtatagccatttccctcttcatccttgctcatcagtcgtgcgtcttaacccgaagcagacacactactctgatttctgttattggtcaactga-taatctttctacatgccactctttcatttcttcatactcaatcctccttggtgttcctctttcgttgctgttgttcctcttcgctcaactaaatcttgcagattcttccg--------------gaaaaacatgga---gcgaccacgcagacctgccattaatttcttcgatctcctcacggacgagatcattttgattatcctcgaccatctccccgatccattggctagaaagt-------------cgttttctcagacctgcaaatccttctactccctcgagtc--cgaccaccgcaaattcatcaaaccacgtgatttaggccttcttccga--------atggcctccgccatttcctgtccatttcttaaatagatttctctcaatgtcc-----------tcgcgt-------ggaagacgacaagctgagatcaatctcgctggcttggaattcgtccttgcaagccattgatatttctcggtccaaatttttcacccacaaagggttgttgggtttggctacaaactgcttgtccttgctggagattcatttatcgaatcggacgggccttatggactcatctctctaggcattagggaaggccaagaatttggagaaattgtgactggcaaagtgtaaatcaataacatacatggggattggttgtctgccggaaaattgcagaaaattgaagtctatatgcttaagttggtgcctgcgcgtcactgattatggggtttcttcaattgctcgaaaatgtaaggagat----------------------------------------------------------------------------------------------------------------------------------------------------------------------------------------------------------------------------------------------------------------------------------------------------------------------------------------------------------------------------------------------------------------------------
>Albizia_adinocephala_FHO33_88@NODE_3_length_1211_cov_35.656966
----------------------------------------atccaacatctaaaactctagatattacctgaaattaaaattcagtattttttga-------------taaa-ttatattttgtgccaaaataa-----------------------cttatttatcaattaca----------------------------------------------------------------------------------------------------------ctcaaattcattaaat--aagctcaaatgtcatctaaaaaagtattatataaaaaaaat----aattataaaatattttatttatcagtaatatactacaaggaataggaatgatgg-----agag-gagagaggccatatgtggacgaagttgtacatctcctcgcgcttcttcttgtcatcgttttgcatgccttcttctagatttgagtttctctcttgatttccaataaaagagggactttacggaaactaaattcaaggtttgattgtattctttcatgtttttaatcatgattctggcaaaattgaagttagaggacacattgggctcaatcttaataacttggaattcatccttgcaaaccgttgatctttctgggtccaaatttttcacccagaagggtttgtcaagtttggctacaaattgctcgtccttactggagattaatttgtcaaataggacgagcctcatcgattcatttctcaaggcaat------------gaatttggagaaattgtggttgatgagttgtaaatcaataacggacaaggagattggttgtctggtagttaattgtagaaaattgaagtccatttgcttaaggtagtgcctgtgtgtcattaattatggggttgc----atcactgtaaaatgtaaggaggtttggagtttggatctctcttaccaaccggtattcatcttttactctat-tctctataagccttcttgtagtagcatgtgtactgaccatgtatttgctttcacaattgattgccacaaacaggatttcacttgaatg-tcatagtgtagcttcc-tctcttcaagtcttgtgtctctcatctacttccttttcccatcagccattctttaatttcgacgtca------------------------------------------------------------------------------------------------------------aattctcaattagtaattgaagacacatttgtgaagaatttaatggatgccctattaaatggatgtagcattttgccatgtt
>Albizia_adinocephala_FHO33_88@NODE_4_length_1111_cov_46.945841
-----------------------------------------------------------------------------aaaaataacaaccttcga-------------taga-ctgtgtgttaaatcaaaagaatgaaa----------------tcctgagtagtggagtgag----------------------------------------------------------------------------------------------------------caagggcgaatcgtgagagggatgtagggaaaatcgagcaagtgtcgaattgaaggaatctagggttacagagccggtgaaaaggaagacagatgatacaagggatgggaacagtgg-----agac-gagagaggccatgtgtggccaaagttttacatcttcccgtgctttttcttgtcatcgttcagcacgccttcttctagatctaagtctctctcttga-ttcagatacaagacggactttaaggaaactaaattcaaggtttgattatgttctttcatgtttttaatcaa-attt------agttgaagctaggagacacgctgagctcagtcttgctagcttggaatttgtccttacagacc-ttgatctttctaggtctagatttttcacctaaaaggggttgttgcgtttgactacaacttgcttatccttgctggagattaatttgtcgaatc-gacaagcctcactgattcatctctgaaggtaataggggaggccaagaatttggagaaactgttgttgactaggtgtaaatcaacaacggacatgcggattggttgtctagtagttaattgcagaaaattgaagtccatttgcttaaggcagtgcttgcacgtcgttcattat-gggttgctttaattgttgtaaaatgtaaaaagattcggagtttggatctctcttgcctgcaagtattcgtcttttactctacttctctttaagccttattatagtagcatgtgtactgaacatgtatttgctttcacaattgattgccacaaactggatttcacttgaatgttcgttgtgtagcttcc-tctcttcaagttttgtgtctctcatctgcttccttttcccatcgaccattcttcaatttcgacgggattaattcttcttacgacagatgggtttcacatttaatggaggtcgtaacagaggggtaggcgacggcaataactctccttatccactc-attagtca----------------------------------------------------------------------tagctgcagcattttgctacatt
>Albizia_coripatensis_Hughes_2433@NODE_2_length_1338_cov_112.878668
aatagctaatatggacggtgagttgg-cgaattatgttgggggacatgtacgctaggctggagagtatacaatcaaaaa-------------caa-------------caaa-cttagggttaaatcgaaagaaagaaa----------------tcctgagcagtcgagtgag----------------------------------------------------------------------------------------------------------caagggcaaattgtgagagggatgtagggaaaatcgagcaagtgttgaattgagggaatctagggttacatagtgggtgaaaaggaagacatgtaatacaagggatgggaacaacgg-----agag-gagagaggccatgtgtggctgaagttgtacatctcctcgtgcttcttcttgtcattgtttaggacgccttcttctagatttgagtttctctcttgatttccgataaaagagggactttaaggaaactaaattcaaggtttgattgtgctctttcatgtttttaatcatgattt------agttgaagccagaggacacgctgatctcagtctcgctagctaggaattcgtccttgcaaaccattgatctttctgggtccaaatttttcaaccagaaggggttgtgaagtttggctacaaattgctcgtccttactggagattaatttgtcgaatcagacgggcctcactgattcaactctcaaggcaataggggaggccaagaatttggagaaattgtggttgacgaggtgtaaatcaataacggacatgaggatttgttatctggtagttaattgcaaaaaattgaagtccatttgctta---------------gtcactgattatggggttgctttaattgcggtaaaatgtaaggagattcggagtttggatctctcttacttgccagtattcatcttttactctgcttctccataagccttctcatagtagcatatgtactaaccatgtatttgctttcacaattgattgccacaaatgggatttcacttgaatgttcatagcctagcttcc-tctcttcaagtctcgtgtctctcatatgctttcttttcctattggccattcttcaattttgatggcattaattcttctcgcagcagatgggtttcgtgtttaatggaggtcgcaacagagatgtaggcgatgacaataactctcctcacccacaccattaatcactgccacgttgaactctcagtcatcaattaaagacacatttgtgaagaatttaacgaacaccctattaaactgctgtagcattttgctacatt
>Albizia_decandra_Vilhena_231@NODE_1_length_1033_cov_39.551255
-----------------------------------------------------------gtgatccataatcctctatataatcacttcccttttcgtctgtgttcattagtcgtgtgtcttaacccgaagcagggagagtactctgctttctgttactgcttagttaactgagaattcagcatgccactctttcatttcttcatactcaatcctctttaggatttctctttgtatgctgttgttactcttcactcaaccatatctcacaagttcttccgaaacagctgagcggaaagaacatggagccgccaacacgcagacctgcgattaatttcttcgatctcctcacagaggagatcattttgattatccttgaccatctccgcgacccactggccagaaagt-------------cgttttctgaggtctgcaaatccttctactccctcgagtc--cacccaccgcaaattcatcaaaccgcgaattttagactttcttccga--------atgtcttccgccgtttcccgtccatatcacaaatcgatttctctctctgtcc-----------tcgcgt-------ggaagacgacacgctgagctcaatatcgctagcttggaatccgtccttggaaaccattgatctttctgggtcaaaatttttcacgcagaaagggttgtcgagtttggctacaaattgctcatccttgctggagattaatttgtcgaatcggacgggcctcacggactcatctctcaaggcattaggggaggccaagaatttggagaaattgtggttgacgaggtgtaaatcaataacggacaagggggttggctgtctggcagttaattgcagaaaattgaagtccatttgcttaaggtggtgccttcgcgtcactgattatggggttgctttaattgctgtaaaatgtaaggagattcagagtttggatctctcttacctctcggtattcatcttttactctgcttctctataagccttcttgtggtatcaagtgtactgaccatgcatttgctttcacaattgattggcacaaacgggatttcacttgaatgttcactgtgtagcttggc-----------------------------------------------------------------------------------------------------------------------------------------------------------------------------------------------------------------------------------------------------------------
>Albizia_decandra_Vilhena_231@NODE_2_length_596_cov_21.971098
-------------------------------------------------------------------------------------------------------------------------------------------------------------------------------------------------------------------------------------------------------------------------------------------------------------------------------------------------------------------------------------------------------------------------------------------------------------------------------------------------------------------------------------------------------------------------------------------------------------------------acacgctaagctcagtctcactagctaggaattcgtccttgcaaaccatcgatctttttgggtctaaatttttcacccagaaggggttgtcaagtttggctacaaattgttcgtccttgctggagattaatttgttgaatcagacgggcctcactgattcatctctcaaggcaataggggaggccaaggatttggagaaattgtggttgacaaagtgtaaatcaataacagacatggggattggttatctagtagttaattgcagaaaattgaagtccatttgcttaaggtggtgcctgcacatcactgattatggggttgctttaattgtggtaaaatgtaaggagattcggagtttggatctctcttacttgcttgtatccgtctcttactttgcttctctataagccttcttgtagtagcatatgtactaaccatgtatttgctttcacaattgattgccacaaatgggattccacttgaatgttcatagtataacttcc-tctcttcaagtctcgtgtctctcatctacttccttttcctattggccattcttcaattttgatggcattaattcttctcgcagcagatgggtt--------------------------------------------------------------------------------------------------------------------------------------------------------------------
>Albizia_edwallii_Dalmaso_272@NODE_2_length_659_cov_5.557947
----------------------------------------------------------------------------------------------------------------------------------------------------------------------------------------------------------------------------------------------------------------------------------------------------------------------------------------------------------------------------------------------------------------------------------------------------------------------------------------------------------------------------------------------------------------------------------------------tgattt------agttaaagctagtggacacgctcagcttattctcgctcgccaggaattcgtccttgcaaaccattgatctttctgggtccaaatttttcacccagaaggggttgtcaagtttggctacaaattgctcgtccttactggagattaatttgtcgaatcagacgggcctcactgattcatctctcaaggcaataggagaggctaagaatttggagaaattgtggttgacgaggtgtaaatcaataacggacatgaggatttgttatctggtagttaattgcagaaaattgaagtccatctgcttaaggtggtgcctacgcgtcactgataacggggttgctttaattgcggttaaatgtaaggagatttggagttcggatctctcttacttgccagtattcgtcttttactctgcttctctataagccttctcatagtagcatatgtactaaccatgtatttgctttcacaattgattgccacaaatgggatttcacttgaatgttcacagtctagcttcc-tctcttcaagtcttgtgtctctcatatgctttcttttcctattggccattcttcaattttgatggcattaattcttctcgcaacagatgggtttcgtgtttaatggatttcgcaatagagaagtaggcgatgaca--------------------------------------------------------------------------------------------------------------------------
>Albizia_glabripetala_Lewis_1652@NODE_4_length_542_cov_28.191398
--------------------------------------------------------------------------------------------------------------------------------------------------------------------------------------------------------------------------------------------------------------------------------------------------------------------------------------------------------------------------------------------------------------------------------------------------------------------------------------------------------------------------------------ggactttaaggaaactaaattcaaggtttgattgtgttctttcatgcttttaatcat-attt------agttgaagctacaggacacgctgggctcagtcttgctagcttggaatttgtccttgcaaaccattgatctttttgggtctagatttttcacctagaaggggttgttgagtttggctacaaattgcttatccttgctggagattaatttgtcaaatcagacaagcctcactgattcacctctcaaggcaataggggaggccaagaatttggagaaactgttgttgacgaggtgtaaatcaataacggacatgcggatcggttgtctggtagttaattgcagaaaattgaagtccatttgtttaaggcagtgcttgcgtgtcgctgagtat-gggttgctttaattgttgtaaaatgtaagaagattcggagtttggacctctcttac----------------------ctgcttctctataagccttattgtagaagcatatgtactgaccatgtatttgctttcacaattgattgccacaaactggatttcacttgaatgttc--------------------------------------------------------------------------------------------------------------------------------------------------------------------------------------------------------------------------------------------------------------------------------
>Albizia_glabripetala_Lewis_1652@NODE_5_length_506_cov_17.710956
---------------------------------------------------------------------------------------------------------------------------------------------------------------------------------------------------------------------------------------------------------------------------------------------------------------------------------------------------------------------------------------------------------------------------------------------------------------------------------------------------------------------------------------------------------------------------------------------------------------------------------------------ctagcttggaattcttccttgcaaaccatttatctttttgggtccaaagtgttcacccataaggggttgttgagtttggctacaaaatgctcgtccttgctggaaattaatttgtcgaataggatgagcctcactaattcatctctcaaggtaat------------gaatttggagaaattttggtttgcgaggtgtaaatcgataacagacatggggattagttgtccgatagttaattgcaaaaaattgaagtccatttgcttaaggtggtgcctatgtgttgctgattatggggttgctttaattgttgtaaaatgtaaggggattcggggtttggatctctcttacctaccggtattcatcttttactctgcttctatataagccttcttgtagtagcatgtg-attgaccatgtattggctttcacaattgattgccataaacgggatttcacttgaatgttaatagtgtagcttcc-tctcttcgagtatcgtgtctatcatctgcttccttt-----------------------------------------------------------------------------------------------------------------------------------------------------------------------------------------------------------------------------
>Albizia_inundata_Wood_26530@NODE_1_length_1176_cov_160.999108
ttttattaactcggcaaagtacttgaagagagtgggaatgattccgtgctcactggagagtgatccataatactatatgtaatcacttcccttttcgtccgtgttcatcagtcgtgtgtcttaacccgaagcacggagagtactctgctttattttactgtttagttaactgagaattcagcatgccactctttcatttcttcatactcaatcctctttaggattcctctttgtatgctgttgttactcttcactcaaccatatctcacaagttcttccgaaacagctgagcgggaagaacatggagccgccaacacgcagacctgcaattaatttcttcgatctcctcacggaggagatcattttgattatccttgaccatctccgcgacccactggccagaaagt-------------cgttttctgaggtctgcaaatccttctactccctcgagtc--cacccaccgcaaattcatcaaaccgcgaattttagactttcttccga--------atgtcttccgccgtttcccgtccatatcacaaatcgatttctctctctgtcc-----------tcgcgt-------ggaagacgacacgctgagctcaatatcgctagcttggaatccgtccttggaaaccattgatctttctggatcaaaatttttcacgcagaaagggttgtcgagtttggctaccaattgctcgtccttgctggagattaatttgtcgaatcggacgggcctcacggactcatctctcaaggcattaggggaggccaagaatttggagaaattgtggttgacgaggtgtaaatcaataacggacaagggggttggctgtctggcagttaattgcagaaaattgaagtccatttgcttaaggtggtgccttcgcgtcactgattatggggttgctttaattgctgtaaaatgtaaggagattcagagtttggatctctcttacctctcggtattcatcttttactctgcttctctataagccttcttgtagtatcaagtgtactgaccatgcatttgctttcacaattgattggcacaaacgggatttcacttgaatgttcactgtgtagcttggccattgtttggtgggatgccatgaattttcgttatgac----------------------------------------------------------------------------------------------------------------------------------------------------------------------------------------------------------------------------
>Albizia_multiflora_Hughes_3090@NODE_1_length_1450_cov_174.150036
ttttattaactcggcaaagtacttgaagagagtgagaatgattccgtgcacactggagagtgatccataatgctatatgtaatcacttcccttttcgtccgtgttcatcagtcgtgtgtcttaacccgaagcagggagagtactctgctttctgttactgcttagttaactgagaattcagcatgccactctttcatttcttcatactcaatcctctttaggattcctctttgtatgctgttgttactcttccctcaaccatatctcacaagttcttccgaaacagctgagcgggaagaacatggagccgccaacacgcagacctgcaattaatttcttcgatctcctcacagaggagatcattttgattatccttgaccatctccgcgacccactggccagaaagt-------------cgttttctgaggtctgcaaatccttctactccctcgagtc--cacccaccgcaaattcatcaaaccgcgaattttagactttcttccga--------atgtcttccgccgtttcccgtccatatcacaaatcgatttctctctctgtcc-----------tcgcgt-------ggaagacgacacgctgagctcaatatcgctagcttggaatccgtccttggaaaccattgatctttctgggtcaaaatttttcacgcagaaggggttgtcgagtttggctacaaattgctcgtccttgctggagattaatttgtcgaatcggacgggcctcacggactcatctctcaaggcattaggggaggccaagaatttggagaaattgtggttgacgaggtgtaaatcaataacggacaagggggttggctgtctggcagttaattgcagaaaattgaagtccatttgcttaaggtggtgccttcgcgtcactgattatggggttgctttaattgctgtaaaatgtaaggagattcagagtttggatctctcttacctctcggtattcatcttttactctgcttctctataagccttcttgtagtatcaagtgtactgaccatgcatttgctttcacaattgattggcacaaacgggatttcacttgaaagttcattgtgtagcttggccattgtttggtgggatgccatgaatttttgttatgaccctagtaactattaataggttaagctagtgttagacctcagggcaaaaaatcggttacgtattcttgatctgtgatagccaaaaagtgagtgata------tgcttactcaat-ataaccttagttgttgtaataacaagcacttggt------------------------------------------------------------------------
>Albizia_multiflora_Hughes_3090@NODE_2_length_1071_cov_86.204225
----------------------------------------------------------------------aatcaaaaa-------------cga-------------aaga-cttagggttaaaccgaaagaatgaaa----------------tcctgagcagtcgagcgag----------------------------------------------------------------------------------------------------------caagggtgaattgttagagggatgtagggaaaatcgagcaagtgttgaattaagggaatctagggttacaaagtgggtgaaaaggaagatatgtaatgcaagggatgggaacaatgg-----agag-gagagaggccatgtgtggctgaagttgtacatctccccgtgcttcttcttatcatcgtttagcactccttcttttagatctgaatttctctcttgatttccaataaaagagggactttaaggaaactaaattcaaggtttgattgtgttctttcatgtgtttaatcatgattt------agttgaagctagagaacacgctgagctcagtctcactagctaggaattcgtccttacaaaccattgatctttttgggtccaaatttttcacccagaagggtttgtcaagtttggctacaaattgatcatccttgctggagattaatttgttgaatcaaacaggccttactgattcatctctcaaggcaataggggaggccaagaatttggagaaattgtgg-tgacaaggtgtaaatcaataatggacatggggattgattatctggtagttaatcgcagaaaattgaagtccatttgcttaaggtggtgcctgcacatcactgattatggggttgctttaattacggtaaaatgttaggagattcggagtttggatctctcttacttgctagtatccgtctcttactttgcttctctataagccttcttgtagtagcatatgtactaaccatgtatttgctttcacaa-------------------------ttgaatgttcatagtatagcttcc-tctcttcaagtctcgtgtctctcatctacttccttttcctattggccattcttcaattttgatggcattaattcttctcacagcagatgggtttaatgtttaatggaggttgcaacagagaggtaggcaatggcaataactctcctcacccacaccattaatcactgccacgtcgaactctcagttagcaattaaagacacgtttgtgaag----------------------------------------------
>Albizia_multiflora_Hughes_3090@NODE_3_length_968_cov_91.227834
-------------------------------------------------------------------------------------------------------------------------------------------------------------------------------------------------------------------------------------------------------------------------------------------------------------------------------------------------------------------------------------------------------cagtgg-----agag-gagagaggccatgtgtgtccaaagttttacatctccccgttcttcttcttgtcatcgttcagcacgccttcttctagatctaagtctctctcttga-ttccgataaaagagggactttaaggaaactaaattcaaggtttgattgtgttctttcatgtttttaatcat-attt------agttgaagctagaggacacgctgagctcagtcttgctagcttggaatttgtccttgcaaaccagtgatctttctgggtctagatttttcacctaggaggggttgttgactttggctacaaattgcttatccttgcgggagattaatttgtcgaatcagacaagcctcactgattcatctctcaaggcaataggggaggccaagaatttggagaaactgttgttgacgaggtgtaaatcaataacggacatgcggatcggttgtctggtagttaattgcagaaaattgaagtccatttgcttaaggcagtgcttgcgcgtcgctgattat-gggttgctttaattgttgtaaaatgtaagaagattcggagtttggatctctcttacctgcaagtattcatcttttactctgcttctctataagccttattgtcgtagcatgtatactgaccatgtatttgctttcacatttgattgccacaaactggatttcacttgaatgttcatagtgtagtttcc-tctcttcaagtctcatgtctctcatctgcttccttttcccatcgacctt--------------gagattaactcttcttgcagcagatgggtttcac--------gaggtcgcaacaaaggggtaggcgacggcaataactcgcctcacctgcac----------------gtcgaactcttaaccagcaattaaagatgtggctgtgacgaatttaacggacgccctattaaatagctgtagcattttgctacatt
>Albizia_niopoides_Simon_1601@NODE_1_length_1450_cov_190.940277
gtttattgactcggcaaagtacttgaagagagtgagaatgattccgtgcacactggagagtgatccataatactctatctaatcacttcccttttcgtccatgttcatcagtcgtgtgtcttaacccgaagcagggtgagtactctgctttctgttactgcttagttaactgagaattcagcatgccactctttcatttcttcatactcagtcctctttaggattcctctttgtatgctgttgttgctcttcactcaaccatatctcacaagttcttccgaaacagctgagcgggaagaacatggagccgccacctcgcagacctgccattaatttcttcgatctcctcacagaggagatcattttgattatccttgaccatctccgcgacccactggccagaaagt-------------cgttttctgaggtctgcaaatccttctactacatcgagtc--cagccaccgcaaattcatcaaaccgcgaattttaggctttcttccga--------atgtcttccgccgtttcccgtccatatcacaaatcgatttctctctctgtcc-----------tcgcgt-------ggaagacgacacgctgagctcaatatcgctagcttggaatccgtccttggaaaccattgatctttctgggtcgaaatttttcacgcagaaggggttgtcgagtttggctacaaattgctcgtccttgctggagattaatttgtcgaatcggacgggcctcacggactcatctctcaaggcattaggggaggccaagaatttggagaaattgtggttgacgaggtgtaaatcaataacggataagggggttggctgtctggcagttaattgcagaaaattgaagtccatttgcttaaggtggtgccttcgcgtcactgatcatggggttgctttaattgctgtaaaatgtaacgagattcagagtttggatctctcttacctctcggtattcatcttttactctgcttctctataagccttcttgtagtatcaggtgtactgaccatgcgtttgctttcacaattgattggcacaaacgggatctcacttgaatgttcattgtgtagcttggccattgtttggtggggtgccatgaattttcgttatgaccctagtaactattaataggttaagctagtgttagacctcagggcaaaaaatcggttacgtattcttgatctgtgatagccaaaaagtgagtgata------tgcttactcaat-ataaccttagttgttgtaataacaagcacgtggtcaaaaggttgcaatgcagta----------------------------------------------------
>Albizia_niopoides_Simon_1601@NODE_2_length_910_cov_42.627851
----------------------------------------------------------------------------------------------------------------------------------------------------------------agcagtcaagcgag----------------------------------------------------------------------------------------------------------caaaggagaattgcaagaggggtgt-gggaaaatcgagcaagtgtcgaattgagggaatctagggttacatagtgggtgacaaggaagacaggtaatacaggagatgggaatgacag-----atag-gagagaggccatgtgtggctgaatttgtacatctcctcgtgcttgttcttgtcatcgtcgaacatgccttcttctagatttgagtttctctcttgattttcgataaatgagggacttgaaggaaactaaattcaaggtttgattgtgttctttcatgtttttaatcatgattt------agttgaagtcagaggacacgttgagctcagtctcactagcttggaattcatccttacaaaccattgatatttttgggtccaaatttttcacccataaggggttgttgagtttggctacaaaatgcttgtccttgctggagattaatttatcgaatcagatgagccttactgattcatctctcaaggcaat------------gaatttggagaaattttggttggcgaggtgtaaatcgacaacagacatggggattagttgttcgttaattaattgcaaaaaattgaagtccatttgcttaaggtggtgcctatgtgttgctgattatggggttgcttcaattgttgtaaaatataaggagatttggggcttggatctctcttacctaccaatattcatcttttactctgcttctatataagccttcttacggtagtatgtgtattgaccatgtattggctttcacaattgattgccataaacgggatttcacttgaatgttcatagtgtagcttcc-tctcttcaagtatcgtgcctctcatcagcttccttttcccataggccattcttcaattttgaaggcattaattcttctcgcagcatataggctt--cg---------------------------------------------------------------------------------------------------------------------------------------------------------------
>Albizia_niopoides_Simon_1601@NODE_4_length_774_cov_18.573888
---------------------------------------------------------------------------------------------------------------------------------------------------------------------------------------------------------------------------------------------------------------------------------------------------------------------------------------------------------------------------------------------gggatgggaacaacgg-----agag-gagagaggccacgtgtggctgaagttgtacatcttcccttgcttcttcttatcatcgtttagcattccttcttctagatctgagtttctctcttgatttccaataaaagagggacttcaaggaaactaaattcaaggtttgattgtgttcttgcatgtttttaatcatgattc------agttaaagctagagaacacgctaagctcagtctcactagctaggaattcgcccttgcaagccattgatctttttgggtctaaatttttcacccagaaggggttgtcaagtttgactacaatttgttcgtccttgctggagactaatttgttgaaccagacgcgc---------------ctcaaggcaataggggaggccaaggatttggagaaattgtggttgacaaagtgtaaatcaataacagacatggggattggttatctggtagttaattatagaaaattgaagtccatttgcttaaggtaccacagtgacacccgagatattattcccgatttaaccgccgtgaaacatcaccaca--cgggcacaggatttt---------------------------------tccccaaaaggcacctcg---------atatcaggagcatggccccgactacatatatggccctcac--------------ctgagcg----------agtctgc-tcgatgtgggactcttgcctgtggcacactagcctgttggctcacccaccatcggaacagagccgccctcggctctgataccacaa--------------------------------------------------------------------------------------------------------------------------------------------------------tgtgacaccgagatattgt
>Albizia_sinaloensis_Hughes_1576@NODE_2_length_940_cov_45.495944
-------------------------------------------------------------------------------------------------------------------------------------------------------------------------------------------------------------------------------------------------------------------------------------------gggcgaatcgtgagaaggatgtggggaaaatcaagcaagtgtcaaattgaaggaatctagggttacagagccggtgaaaaggaagacagatgatacaagggatgggaacaatgg-----agac-gagagaggccatgtgcggccaaagttttacatctccccatgcttcttcttgccatcgttcagcacgccttcttctagat------ctctctcttga-ttcagataaaagagggactttaatca---------------------------------------------tattt------agttgaagctagacgacacgctgagctcagtcttgctagcttggaatttgtccttgcaaacctttgatctttctaggtctagatttttcacctaaaaggggttgttgagtttgactacaacttgcttatccttgctggagattaacctgtcgaatc-gacaagcctcactgattcatctctcaaggtaataggggaggccaagaatttggagaaactcttgttgacgaggtgtaaatcaataacggacatgcggattggttgtctagtagttaattgcagaaaattgaagtccatttgcttaatgcagtgcttgcacgtcgttcattat-gggttgctttaattgttgtaaaatgtaaaaagattcgcgcccggcttctctcccatacggttccgctccattgcctctccctcgcttcatgcggcgtcgtt---------ttacgcgcaatacaaaatttccttcactgttgaatc----caatcatcctccactttcctcttactggtttaaagaaac---------------tctccctccctgactcacccatgtcatcgagtaaggatatatttaaaaaatatttacccttttaaaaataaataaatatcatattttttatgatttaagactgaggagtcgcaattg------ttacttttcaataagatacttattta-----------------------------tgcaatatattt----------------------------------------------------
>Albizia_sinaloensis_Hughes_1576@NODE_3_length_917_cov_40.396429
--------------------------------------------------------------------------------------------------------------------------------------------------------------------------------------------------------------------------------------------------------------------------------------------------------------------------------------------------------------------------------------------------gggaacaacag-----agag-aagagaggccatgtgtggctgaagtggtaca------------tcttcttgtcatcgtttagcactccttcttctagatctgagtttctctcttgatttccaatagaagagggactttaaggaaactaaattcaaggtttgattgtgttgtttcatgtttttaatcatgattt------agttgaagctagcgaacacgctgagctcagtctcactagctaggaattcgtccttgcaaaccattgatctttttgggtccaaaattttcacccagaaggagttgtcaagttcggctgcaaattgctcgtccttggtggagattaatttattgaatcagacgggcctcaccgattcatctctcaaggcaataggggaggccaagaatttggagaaattatggctgacaaggtgtaaatcaataacagacatggggattggttatctggtagttaattgcagaaaattgaactccgtttgcttaaggtggtgttggtgtattaaaaaatgtaagtgtacattgtcgtaaataagtaataaagaggtgagaaaagtatcgttctcctaagtaccaaaattagtaattttaattttatttagtcaaacgattaagtgatgatatacaaaataaaaatgaatacaattatgaaaaaaaatcttagagattagatttcacttagtaaattccgaattaaatcacctttattctagttcaatttaatccatataattgatagtcgggt------ttccctaattt---aattactagccacttccaaagtcaagtaattctataattaattgcgaatccaatatatttctatatga-----------------atttaagcaattaatca--------------------------att----------------aaaatttttgcaac----------------------------------
>Albizia_sinaloensis_Hughes_1576@NODE_5_length_714_cov_17.761381
-----------------------------------------------------------------------------------------------------------------------------------------------------------------------------------------------------------------------------------------------------------------------------------------------------------------------------------------------------------------------------------------------------------------------------------------ctgaatctgtacatctcctcgtacttcttcttgtcatcgttcaacatgccttcttctatatttgagtttctctcttgatttctgataaatgagagagttgaaggaaactaaattcaaggtttgattatattctttcatgtttttgatcatgattt------tgttgaagttagaggacatactgagctcagtcttactagcttggaattcgtccttacaaaccattgatctttttgggtccaaatttttcacccataaggggttgttgagtttggctacaaaatgctcgtcctttctggagattaagttgtcgaatcggatgagcctcactgattcatctcccaaggcaat------------gaatttggagaaattttggttggcgaggtgtaaattgatatcaaacatagggattagttgtcagatagttaattgcaaaaaattgaagtccatttgcttaaggtggtgcctatatgttactgattatagggttgctttaattgttgtaaaatgtaaggagattcggggtttggatatctcttaactaccaatattcatcttttactctacttctacataagccttcttgtagtagtatgtgtattgaccatgtattggctttcacaatttattgccacaaacgggatttcacttaaatgttcatagtgtagcttcc-tctctttgagtatcgtgcctctcatctgcttccttttcccttaggccattctt------------------------------------------------------------------------------------------------------------------------------------------------------------------------------------------------------------
>Albizia_subdimidiata_var_minor_Gorts_341@NODE_1_length_1080_cov_56.684945
ttttattaactcggcaaagtacttgaagagagtgagaatgattccgtgctcactggagagtgatccataatactatatgtaatcacttcccttttcgtccgtgttcatcagtcgtgtgtcttaacccgaagcagggagagtaccctgctttctgttactgcttagttaactgagaattcagcatgccactctttcatttcttcatactcaatcctctttaggattcctctttgtatgctgttgttactcttcactcaacaatatctcacaagttcttccgaaacagctgagcgggaaaaacatggagccgccaacacgcagacctgcgattaatttcttcgatctcctcacagaggagatcattttgattatccttgaccatctccgcgacccactggccagaaagt-------------cgttttctgaggtctgcaaatccttttactccctcgagtc--cacccaccgcaaattcatcaaaccgcgaattttagactttcttccga--------atgtcttccgccgtttcccgtccatatcacaaatcgatttctctctctgtcc-----------acgcgt-------ggaagacgacacgctgagctcaatatcgctagcttggaatccgtccttggaaaccattgatctttctgggtcaaaatttttcacgcagaaagggttgtcgagtttggctacaaattgctcgtccttgctggagattaacttgtcgaatcggacgggcctcacggactcatctctcaaggcattaggggaggccaagaatttggagaaattgtggttgacgaggtgtaaatcaataacggacaagggggttggctgtctggcagttaattgcagaaaattgaagtccatttgcttaaggtggtgccttcgcgtcactgattatggggttgctttaattgctgtaaaatgtaaggagattcagagtttggatctctcttacctctcggtattcatcttttactctgcttctctataagcattcttgtagtatcaagtgttctgaacatgcatttgctttcacaattgattggcacaaacgggatttcacttgaatgttcactgtgtag-----------------------------------------------------------------------------------------------------------------------------------------------------------------------------------------------------------------------------------------------------------------------
>Albizia_subdimidiata_var_subdimidiata_Ferreira_210@NODE_3_length_769_cov_42.953757
-----------------------------------------------------------------------------------------------------------------------------------------------------------------------------------------------------------------------------------------------------------------------------------------------------------------------------------------------------------------------------------------------------attgacgg-----atag-gagagaggtcatgtgtggctgaatttgtacatctcctcatgcttcttcttgtcatcgttcaacatgccttcttctagatttgagtttctctcttgattttcgataaatgacggacatgaaggaaactaaattcaaggtttgattgtgttctttcatgtttttaatcatgattt------agttgaagttagaggacacgctgagctcagtctcactagcttggaattcgtccttgcaaaccattgatctttgtaggtccaaattttccacccatgatgggttgttgagtttggctacaaaatgcttgtccttgttggagattaatttgtcaaatcggatgagcctcactgattcatctctcaaggcaat------------gaatttggagaaattttggttggcaaggtgtaaatcgacaacagacatggggattagttgtccgatagttaattgcaaaaaattgaagtccatttgcttaaggtggtgcctatgtgttgctgattatggggttgctttaattgttgtaaaatgtaaggagattcggggtttggatatctcttacctaccaattttcatcttttactctgtttccatataagccttcttgta--------------------gtatcggctttcacaattgattgccataaacgggatttcacttgaattttcatagtgtagctttc-tctcttcgagtatcgtgtctcttataggcttccttttcctataggccattcatcaattttgattgcattaatccttcttgcagcagataggtttcgcg---------------------------------------------------------------------------------------------------------------------------------------------------------------
>Albizia_subdimidiata_var_subdimidiata_Ferreira_210@NODE_4_length_631_cov_110.620939
-----------------------------------------------------------------------------------------------------------------------------------------------------------------------------------------------------------------------------------------------------------------------------------------------------------------------------------------------------------------------------------------------------------------------------------------------------------------------------------------------------------------------------------cttggactttaaggaaactaaattcaaggtttgattgtgttctttcatgtttttaatcatgattt------agttgaagctggagaacacactgggctcagtctcgctagctaggaattcgtccttgcaaaccattgatctttttgggtccaaatttttcacccagaaggggttgtcaagtttggctacaaattactcgtccttgctggagattaatttgttgaatcagatgagcctcactgattcatctctcagggcaataggggacgccaagaatttggagaaattgtggttgacaaggtgtaaatcaataacggacatggggattggttatctggtagttaattgcagaaaattgaagtccatttgcttgaggtggtgcctgcacatcactgattatggggttgctttaattgcagtaaaatgtaaggag-tttggagattggatctctcttacttgctagtatctgtctcttactttgcttctctataagccttcttgtagtagcatatgcactaaccatgtatttgctttcacaattgattgccacaaatgggattccacttgaatgttcatcgtgtagcttcc-tctcttcaagtctcgtgtctctcatctacttccttttcctatcggccat----------------------------------------------------------------------------------------------------------------------------------------------------------------------------------------------------------------
>Albizia_tomentosa_Hughes_648@NODE_1_length_1512_cov_130.419512
ttttattaactcggcaaagtacttgaagagagtgagaatgactccgtgcacactggagagtgatccataatactctatataatcacttcccttttcgtccgtgttcatcagtcgtgtgtcttaacccgaagcagggagagtactctgctttctgttactgcttagttaactgagaattcatcatgccactctttcatttcttcatactcaatcctctttaggattcctctttgtatgctgttgttactcttcactcaaccatatctcacaagttcttccgaaacagctgagcgggaagaacatggagccgccaccacgcagacctggcattaatttcttcgatctcctcacagaggagataattttgattatccttgaccatctccgcgacccactggccagaaagt-------------cgttttctgaggtctgcaaatccttctactccctcgagtc--cacccaccgcaaattcatcaaaccgcgaattttggattttcttccga--------atgtcttccgccgtttcccgtccatatcacaaatcgatttatctctctgtcc-----------tcgcgt-------ggaagacgacacgctgagctcaatatcgctagcttggaatccgtccttggaaaccattgatctttctgggtcaaaatttttcacgcagaaggggttgtcgagtttggctacaaattgctcgtccttgctagagattaatttgtctaatcggacgggcctcacggactcatctctcaaggcattaggggaggccaagaatttggagaaattgtggttgacgaggtgtaaatcaataacggacaagggggttggctgtctggcagttaattgcagaaaattgaagtccatttgcttaaggtggtgccttcgcgtcactgattatggggttgctttaattgctgtaaaatgtaaggagattcagagtttggatctctcttacctctcggtattcatcttttactctgcttctctataagccttcttgtagtatcaagtgtactgaccatgcatttgctttcacaattgattggcacaaacgggattccccttgaatgttcattgtgtagcttggccattgtttggtgggatgccatgaattttcgttatgaccctagtaactattaataggttaagctagtgttagacctcagggcaaaaaatcggttacgtattcttgatctgtgatagccaaaaagtgagtgata------tgcttactcaat-ataaccttagttgttgtaataataagcacttggtcaaaaggttgcaatgcggtaggatattatttgtcaaaagcacgactagttggtgacaggtttaaattctatt
>Albizia_tomentosa_Hughes_648@NODE_2_length_981_cov_63.397124
---------------------------------------------------------------------------------------------------------------------------------------------------------------------------------------------------------------------------------------------------------------------------------------------------------------------------------gtgtcaagttgaaggaatctagggttacagagccggtgaaaaggaagacagatgatacaagggatgggaacaatgg-----agac-gagagaggccatgtgcggccaaagttttacatctccccatgctttttcttgtcatcgttcagcacgccttcttctagatctacgtctctctcttga-ttcagataaaagagggactttaaggaaactaaattgaaggtttgattatgttccttcgtgtttttaatcat-attt------agttgaagctagaggacacgctgagctcagtcttgctagcttggaatttgtccttgcaaacctttgatctttctaggtctagatttttcacctaaaaggggttgttgagtttgactacaacttgcttatccttgctggagattaatctgtcgaatc-gacaagcctcactgattcatctctcaaggtaataggggaggccaagaatttggagaaactcttgttgacgaggtgtaaatcaataacggacatgcggattggttgtctagtagttaattgcagaaaattgaagtccatttgcttaaggcagtgcttgcacgtcgttcattat-gggttgctttaattgttgtaaaatgtaaaaagattcggagtttggatctctcttacttgcaagtattcgtcttttactctgcttctctataagcgttattatagtagcatgtgtactgaacatgtatttgctttcacaattgattgccacaaactggatttcacttgaatgttcgtagtgtagcttcc-tctcttcaagtttcgtgactctcatctgcttccttttcccatcgaccattcttcaatttcgacgggattaattcttcttacaacagatgggtttcacatttaat-gaggtcgtaacaaaggggtaggcgacggcaataactctcctcatccactc-attagtca----------------------------------------------------------------------tagctgtagcattttgctacttt
>Albizia_tomentosa_Hughes_648@NODE_3_length_865_cov_30.093909
---------------------------------------------------------------------------------------------------------------------------------------------------------------------------------------------------------------------------------------------------------------------------------------------------------------------------------------------------------------------------------------------------------------------------------------------------------------------------------------atccttcttctagatctgagtttctctcttgatttccaatagaagactgactttaaggaaactaaattcaaggtttgattgtgttgtttcatgtttttaatcatgattt------agttgaagctagcgaacacgctgagctcagtctcactagctaggaattcgtccttgcaaaccattgatctttttgggtccaaaattttcacccggaaggggttgtcaagttcggctgcaaattgctcgtccttgctggagattaatttattgaatcagacgggcctcaccgattcgtctctcaaggcaacaggggaggtcaagaatttggagaaattatgggtgacaaggtgtaaatcaataacagacatggggattggttatctggtagttaattgcagaaaattgaagtccatttacatgagttggtgttggtatattaaaaagtgtaagtgtatattgttgtacacaggtaataaagaggtgagaaaagtatcgttctcctaagtatcaaaattagtaattttaattttatttggccaaacgattaaatggtaatatataaaataaaaatgaatataattttgagaaaaagttctagagattatatttcacttagtaaattctagattgaatcacctttattctagttcaatttattctatatgattgatagtcaagt------ttccttaattt---aattactaacatcttccaaggttaatcaattctataattaattcctaattcaatatatttctatatgg-----------------atttaaacaattaatca--------------------------att----------------aaaatttatggaact---------------------------------
>Albizia_tomentosa_Hughes_648@NODE_4_length_722_cov_17.575194
----------------------------------------------------------------------------------------------------------------------------------------------------------------------------------------------------------------------------------------------------------------------------------------------------------------------------------------------------------------------------------------------------------------------------------------------------------------------------------------------------------------------------------------------aggaaactaaattcaaggtttgattatattctttcatgtttttgatcatgattt------agttgaagttagaggacatactgagctcagtcttactagcttggaatccgtccttgcaaaccattgatctttttgggcccaaatttttcacccataaggggttgtttagtttggctacaaaatgctcgtccttgctggagattaagttatcaaatcggatgagcctcactgattcatctctctaggcaat------------gaatttggagaaattttggttggcgaggtgtaaattgataacaaacataaggattagttgtctgatagttaattgcaaaaaattgaagtccatttgcttaaggtggtgcttatgtgttgctgattatggggttgctttaattgttgtaaaatgtaaggagattcggggtttggatctctcttacctaccaatattcatcttttactctacttctacataagccttcttgtagtagtatgcgtattaaccatgtattggctttcacaatttattgccacaaacaagatttcactcaagtgttcatagtatagcttcc-tctctttgagtatcgtgcctctcatcttcttccttttcccttaggccattcttcaattttgatggcattaattcttctcgcaacagataggtttcacgtttaatagaggttgcagcagagaggtaggtgatggcaatgactttcctcagccacaccattaat-----------------------------------------------------------------------------------------------
>Albizia_tomentosa_Hughes_648@NODE_5_length_650_cov_36.698080
-------------------------------------------------------------------------------------------------------------------------------------------------------------------------------------------------------------------------------------------------------------------------------------------------------------------------------------------------------------------------------------------------------------------------------------------gaagttgtacatctccttgcgcttcttcttgtcatcgtttagcatgccttcttctagatttgagtttctctcttgacttccaataaaagagggactttca-gaaactaaattcaaggtttgattgtattctttcatgtttttaatcatgattc------aattgaagttagaggacacattgggctcaatcttaatagcttggaattcatccttgcaaaccgttgatctttctgggtccaaatttttcagctagaaggggttgtcaagtttggctacaaattgcacgtccttactggatattaatttgtcaaattggacgagcctcattgattcatttctcaaggcaat------------gaatttggagaaattgtggttgatgaggtgtaaatcagtaacagacaaggggattggttgtctggtagttaattgtagaaaattgaagtccatttgcttaaggtagtgcctgtgtgtcactaattatgggtttgctttaatcactgtaaaatatgaggaggtttggagtttggatctctcttacctaccggtattcatcttttagtgcatgtttggattaacggtggaaaagtagcttttttttcag------atgggcttttgtaaaagtcagatagaaaaaaagtcaaatgtaaatgt------------gatt-tgtgtttg---------------------------------------------------------------------------------------------------------------------------------------------------------------------------------------------------------------------------------------------------------
>Albizia_xerophytica_Hughes_1435@NODE_4_length_726_cov_30.003082
-----------------------------------------------------------------------------------------------------------------------------------------------------------------------------------------------------------------------------------------------------------------------------------------------------------------------------------------------------------------------------------------------------------------------------------------------------------------------------------------ccttcttctagatctaagtctctctcttga-ttcagatagaagggggactttaaggaaactaaattcaaggtttaattatgttctttcgtgtttttaatcat-attt------agttgaagctagaggacacgctgagctcagtcttgctagcttggaatttgtccttgcaaacctttgatctttctaggtctagatttttcacctaaaaggggttgttgagtttgactacaacttgcttatccttgctggagattaatttgtcgaat-ggacaagcctcactgattcatctctcaaggtaataggggaagccaagaatttggagaaactgttgttgacgaggtgtaaatcaataacggacatgcggattggttgtctagtagttaattgcagaaaattgaagtccatttgcttaaggcagtgcttgcacgtcgttcattat-gggttgctttaattgttgtaaaatgtaaaaagattcggagtttggatctctcttacctgcaagcattcgtcttttactctgcttctctataagccttgttatagtagcatgtgtactgaacatgtatttgctttcacaattgattgccacaaactggatttcacttgaatgttcgtagtgtagcttcc-tctcttcaagtttcgtgtctctcgtctgcttccttttcccaccgaccattcttcaatttcgacggcattaattcttcttacaacagatgggtttcacatttaa----------------------------------------------------------------------------------------------------------------------------------------------------------
>Albizia_xerophytica_Hughes_1435@NODE_5_length_701_cov_15.610577
----------------------------------------------------------------------------------------------------------------------------------------------------------------------------------------------------------------------------------------------------------------------------------------------------------------------------------------------------------------------------------------tacaagggataagaatgatgg-----agag-gagagaggccatatgtggacgaagttgtacatctcctcgcgcttcttcttgtcatcgtttagcatgccttcttctagattggagtttctctcttgatttccagtaaaagagggactttacggaaactaaattc-aggtttgattgtattctttcatgtttttaatcatgattc------aattgaagttagagggcacattgggctcaatcttaatagcttggaattcatccttgcaaattgttgatctttctgggtccaaatttttcacctagaaggggttgtcaagtttggctacaaattgctcgtccttactggagattaatttgtcaaattggacgagcctcactgattcatttctcaaggcaat------------gaatttggagaaattgtggttgatgaggtgtaaatcaataacggacatggggattggttgtctggtagttaatcgtagaaaattgaagtccatttgctttaggtagtgcctgtgtgtcactgattatggggttgctttaatcactgtaaaatgtaaggaggtttggagtttggatctctcttacctaccggtatacatcttttaccctat-tctctataagccttcttgtagtagcatgcgtgctgaccatgtatttgctttcacaattgattgccacagacaggatttcatttgaatgttcatagtgtagc----------------------------------------------------------------------------------------------------------------------------------------------------------------------------------------------------------------------------------------------------------------------
>Archidendron_clypearia_Wieringa_1849@NODE_2_length_1073_cov_56.259036
-------------------------------------------------------------------------------------------------------------------------taaatcgaaagaatgaaa----------------tcctgagtagtcgagcgag----------------------------------------------------------------------------------------------------------caaaggagaatagcgataggtatgtagggaaaatcaagcaagtgccgaattgagggaatctagggttacagagtgagtgaaaaggaagactggtaatacaggggatgggaacgacgg-----ggag-gagagaggccatgtttggccgaagttatacatctcctcgtgcttcttcttgccatcattcagcgtgccttcttctagatctgagtttatctcttgatttccgataaaagagggactttaaggaaactaaattcaaggtttgattgtgttctttcatgtttttaatcatgattt------agttgatactagaggacacgctgagctcagtctcgctagcttggaattcgtccttgcaaaccattgatctttctaggtcctaatatttcacccagaaggggttgtcgagtttggctacaaattgctcgtccttgctggagattaatttgtcgaatcggacgggcctcactgattcatttctcaaggcaac------------gaatttggagaaattgtggttgacgaggtgtaaatcaataa----------------------------------ccgaaaattgaagtccatttgcttaaagtggtgcctacgtgtcgctgattatggggttgctttaattgctgtaaaatttaaggagattcggagtttggatctctcttacctactggtattcatcttttactctgcttctctaccattcttcttgtagtagcatgtgtactgaccatgtatttgctttcaccattgattgccacaaaccggatttcacttgaatgttcatagtgtagcttcc-tttcttcaagtctcgtgtctctcatctgcttccttttcccattggccattcttcaatttcgacggcattaattcttctcgcaacagatgggtttcgcgttgaatggaggtcgcagcagagaggtaggcgtcgacaataactctcctcacccatgccattaatcactgtcccatcgaactctcagtcagcaattgtagacacagttgtgaagcatttaacggacgcccggttaaacggatgtagccttttactccgtt
>Archidendron_clypearia_Wieringa_1849@NODE_3_length_586_cov_252.367387
tcttctcaagttttaagaaaacttcaggcaagcgtttaactttgggta-----agaagaaagtgcagtaatatggtatttaggtaaatttttgagccaccggccttctcaaaaaaaactccttattttcagaaggtgaaatgctcagc------ttggcgagcgttggccataaaact---ctcatcgtcctttcctgcccatgcgagctgaccccctt----ctcttctatata--ctgttgttactcttcgctcaaccatatctcacaagttcttccgaaacagctgagcgggaagaacatggagccacaaccacgcagacctgccattaatttctt-------------gaggagatcactttgcttatccttgaccatctccgctacccactggccagaaagt-------------cgttttctcaggtctgc---------------------------------------------------gaattttagactttcttccga--------atgtcttccgccatttcccatccatatcacaaatcgatttctctctctgtcc-----------tcgcgt-------ggaagatgacacgctgagctcaatctcgctagcttggaattcgtccttggaaaccattgatctttctgggtccaaatttttcac-------------------------------------------------------------------------------------------------------------------------------------------------------------------------------------------------------------------------------------------------------------------------------------------------------------------------------------------------------------------------------------------------------------------------------------------------------------------------------------------------------------------------------------------------------------------------------------------------------------------------------------------------------------------------------------------------------------
>Balizia_elegans_Iganci_870@NODE_1_length_1614_cov_156.525049
ttttattaactcgggaaagtacttaaagagagtgtgaatgattccatgcacgctggagagtgatacataatactctatataatcacttccctcttcgtccttgttcatcagtcgtgcgtcttaacccttggcagggatagtactctgcttcctgttactggttagttgcctgagaattcagcttgccgctctttcatttcttcatgtccaatcctctttagtattcctctttgtatgctgttcttactcttcactcaaccatatctcacaagttcttccgaaacagctgcaggggaagaacatggagccaccaccacgcagacctgccattaatttcttcgatctcctcacagaggagatcattttgattatccttgaccatctccgcgacccactggctcgaaagt-------------cgttttctcaggtctgcaaatccttctactccctcgagtc--cggccaccgcaaattcatcaaaccgcgaattttggactttcttccca--------atgtcttccgccgtttcccgtccatatcacaaatcgatttctctctctgtcc-----------tcgcgt-------ggaagacgacacgctgagctcaatatcgctagcttggaattcgtccttggaaaccattgatctttctaggtccaaatttttcacgcagaaggggttgtcgagtttggctacaaattgctcgtccttgctggagattaatttgtcgaatcggacgagcctcacggactcatctctcaaggcattaggggaggccaagaatttggagaaattgtggttgacgaggtgtaaatcaataacggacatgggtattggttgtctggcatttaattgcagaaaattgaagtcgatttgcttaagggggtgtcttcgcgtcactgatgatggggttgctttaattgctgtaaaatgtaaggagattcggagtttggatctctcttacctctcggtattcatcttttactctgcttctctataagccttcttgtagtatcaagtgtgctgaccatgcatttgctttcacaattgattggcacaaacgggatttcacttgaatgttcatagtgtagcttggccattgtttggtgggatgccatgaattttcgttatgaccctagtaactattaataggtttagctagcgttagacctcagtgcaaaaaatcggttacgtattctgtatctgtgatagccaaaaagtgagtgata------tgcttactcagttgtaaccttagttgttgtaataacaagcacttggtcaagaggttgcaatgcagtaggataatatttgtcaaaagcacgactagttggtgaaaggtttaaattctatt
>Balizia_elegans_Iganci_870@NODE_3_length_1153_cov_38.519517
----------------------------------------------------------------------------aaacggggacagccttcga-------------tagg-attagggttaaatcgaaagaatgaaa----------------tcctgagtagtcaagtgag----------------------------------------------------------------------------------------------------------caagggcaaatcgcaagagggatgtagggaaaatcgagcaagtgctgaattgatggaatctagggttatagagtgggtgaaaagaaagacaaatactacaagggatgggaacaacgg-----agag-gagagaggccatgtgtggccgaagttgtacatctccttgtgcttcttcttgtcattgttcagcacgccttcttctaggtatgagtttctctcttgattttcgataaaagaggggctttaaggaaactaaattcaacgtttgattgtgtgctttcatgtttttaatcatgattt------agttgaagctagaggacacgctgagctcaatctcgctagcttggaattcgtccttgcaaaccattgatctttctgggtcccaatttttcacc---------ttgtcgagtttggctacaaattgctcgtctgtgctggagattaatttgacgaatcagacaggcctcactgattcatctctcaaggcaataggggaggccaagaatttggagaaattgttgttgacaaggtgtaaatcaataacggacatagggattggttgtctgctagttaattgcagaaaattgaagtccatttgcttaaggtggtgcgtgcacattgctgattatgagtttgctttaattgttgtaaaatgtaaggagattttgagtttggatctctcttacctgctagtattcgtcttttactctgcttctctataagccttcttgtagtcgcatatgtactgaccatgtatttgctttcacaattgattgccacaaacgggttttcacttgaatgttcatagtgtagcttcc-tctcttcaagtcttgtgtctctcatctgcttccttttcctattggccattcttcaatttcaatagcattaattcttctcacaatagatgggttttatgtttaatggaggccgcagtagagaagtaggcgacggcaatgtgctcatttggaatagcgattaaa-gaagc-------agttttccaatcgtgatttacagtatacgaggtaagtatgtgagaggag------------------------tgctatctc
>Balizia_leucocalyx_Aguilar_1939@NODE_1_length_1670_cov_177.317640
ttttattaactcgggaaagtacttaaagggagtttgaatgattccatgcacgctggagagtgatacataatcctctatataatcacttccctcatcgtccttgttcatcagtcgtgcgtcttaacccttagcagggatagtcctctgctttctgttactggttagttacctgagaattcagcttgccgctctttcatttcttcatgctcaatcctctttagtattcctctttgtatgctgttcttactcttcactcaaccatatctcacaagttcttccgaaacagctgcgcgggaagaacatggagccaccaccacgcagacctgccattaatttcttcgatctcctcacagaggagatcattttgattatccttgaccatctccgcgacccattggctcgaaagt-------------cgttttctcaggtctgcaaatccttctactccctcgagtc--cggccaccgcaaattcatcaaaccgcgaattttagactttcttccga--------atgtcttccgccgtttcccgtccatatcacaaatcgatttctctctctgtcc-----------tcgcgt-------ggaagacgacacgctgcgctcaatatcgctagcttggaattcgtccttggaaaccattgatctttctaggtccaaatttttcacgcagaaggggttgtcgagtttggctacaaattgctcgtccttgctggagattaatttgtcgaatcggacgagcctcaccgactcatctctcaaggcattaggggaggccaagaatttggagaaattgtggttgacgaggtgtaaatcaataacggacatgggtattggttgtctggcagttaattgcagaaaattgaagtccatttgcttaaggtggtgtctgcgcgtcactgatgatggggttgctttaattgctgtaaaatgtaaggagattcggagtttggatctctcttatctctcggtattcatcttttactctgattctctataagccttcttgtagtatcaagtgtgctgaccatgcatttgctttcacaagtgattggcacaaacgggatttcacttgaatgttcatagtgtattttggccattgtttggtgggatgccatgaattttcgctatgaccctagcaactattaataggtttagctagtgttagacctcagtgcaaaaaatcggttacgtattctgtatctgtgatagccaaaaagtgagtgata------tgcttactcaattgtaaccttagttgttgtaataacaagcacttggtcaaaaggttgcaatgcagtcagataatatttgtcaaaagcacgactagttggtgaaaggtttaaattcta--
>Balizia_pedicellaris_Queiroz_15529@NODE_1_length_927_cov_279.803899
ttttattaactcgggaaagtacttaaagagagtgtgaatgattccatgcacgctggagagtgatacataatactctatataatcacttccctcttcgtccttgttcatcagtcgtgcgtcttaacccttagcagggatagtcctctgctttttgttactggttagttacctgagaattcagcttgccgctctttcatttcttcgtgctcaatcctctttagtattcctctttgtatgctgttcttactcttcactcaaccatatctcacaagttcttccgaaacagctgcgcgggaagaacatggagccaccaccacgcagaactgccattaatttcttcgatctcctcacagaggagatcattttgattatccttgaccatctccgcgacccactggctcgaaagt-------------cgttttctcaggtctgcaaatccttctactccctcgagtc--cggccaccgcaaattcatcaaaccgcgaattttagactttcttccga--------atgtcttccgccgtttcccgtccatatcacaaatcgatttctctctctgtcc-----------tcgcgt-------ggaagacgacacgctgagctcaatatcgctagcttggaattcgtccttggaaaccattgatctttctaggtccaaatttttcacgcagaaggggttgtcgagtttggctacaaattgctcgtccttgctggagattaatttgtcgaatcggacgagcctcacggactcatctctcaaggcattaggggaggccaagaatttggagaaattgtggttgacgaggtgtaaatcaataac----------------------------------------------------------------------------------------------------------------------------------------------------------------------------------------------------------------------------------------------------------------------------------------------------------------------------------------------------------------------------------------------------------------------------------------------------------------------------------------------------------------------------------------------------
>Balizia_pedicellaris_Queiroz_15529@NODE_2_length_545_cov_88.906122
---------------------------------------------------------------------------------------------------------------------------------------------------------------------------------------------------------------------------------------------------------------------------------------------------------------------------------------------------------------------------------------------------------------------------gaggccatgtgtggccgaagttgtacatctcctcgtgcttcttcttgtcatcgtttagcacgccttcttctagatttgagtttctctcttgatttccaataaaagagggactttactgaaactaaattcaaggtttgattatgttctttcatgtttttaatcatgattc------agttgaacctagaggacacactgagctcaatctcgatagcttggaatttgtccttgcaaaccactgatcattctgggtccaaatttttcatccagaaggggttgttgagtttggccacaaattgctcgttcttgctggagattaatttgtcaaatcggacgggcctcactgattcatttctcaaggcaat------------gaatttggtgaaattgtggttgatgaggtgtaaatcaataatagacatggggattggttgtctggtagttaattgtagaaaattgaagtccatttgcttaaggtggtgcctgcgtgtcgctgattatggggttgctttaattgctgtaaaatgtaaggagatttggagtttggatctctcttacct----------------------------------------------------------------------------------------------------------------------------------------------------------------------------------------------------------------------------------------------------------------------------------------------------------------------------------------------------------------------------------------------------
>Balizia_pedicellaris_Queiroz_15529@NODE_3_length_507_cov_196.891593
-------------------------------------------------------------------------------------------------------------------------------------------------------------------------------------------------------------------------------------------------------------------------------------------------------------------------------------------------------------------------------------------------------------------------------------------------------------------------------------------------------------------------------------------------------------------------------------------------------------------------------------------------------------------------------------------------------------------------------------------------------------------------------------------------------------------------------------------------------------------------ttggttgtctggcagttaattgcagaaaattgaagtccatttgcttaaggtggtgtctgcgcgtcactgatgatggggttactttaattgctgtaaaatgtaaggagattcggagtttggatctctcttacctctcggtattcatcttttactctgcttctctataagccttcttgtagtatcaagtgtgctgaccatgcatttgctttcacaactgattggcacaaacgggatttcacttgaatgttcatagtgtagcttggccattgtttggtgggatgccatgaattctcgttatgaccctagtaactattaataggtttagccagcgttagacctcagtgcaaaaaatcggttacgtattctttatctgtgatggccaaaaagtgagtgata------tgcttactcaattgtaaccttagttgttgtaata-------------------------------------------------------------------------------------
>Cathormion_obliquifoliolatum_Wieringa_6519@NODE_3_length_621_cov_15.422261
-----------------------------------------------------------------------------------------------------------------------------------------------------------------------------------------------------------------------------------------------------------------------------------------------------------------------------------------------------------------------------------------------------------------------------aaatatttataagctattccaaacat-gctgcttatctccccatcccatcattttctttcttgccccacctaccccacaacctttttatcatttgactaaattaggaac----atgatactgaaatacagggcaaa---cgagcaaaaatgtgcatgatcttttatt------agaggaacatatggcac------------------catgcttggaattcgtccttgcaaaccattgatctttatgggtccaaatttttcacctagaaggggttgtcgagtttggctacaaattgctcgtccttgctagagattaatttgtcaaatcagacgggcctcactaattcatttctcaaggcaat------------gaatttcgagaaattgtggttgacgaggtgta----aataacagacatggggattggttgtccggtagttaattgtagaaaattgaagtccatttgcttcacgtggtgcctgcgtgttgctgattatggggttgctttaattgctgtaaaatgtaaggagatttggagtttggatctctcttacctaccggtattcatcttttactctgcttctctataagccttcttgtagtagcatgtgtactgaccatgtatttgctttcacaattgattgccacaaacaagatttcact-----------------------------------------------------------------------------------------------------------------------------------------------------------------------------------------------------------------------------------------------------------------------------------------
>Cathormion_rhombifolium_Deighton_3618@NODE_1_length_1262_cov_121.448945
ttttattaactcgggaaagtacttaaagagcgtgtgaatgattccatgcacgctggagagtaatgcataatactccatataatcacttccctcttcgtccttgttcatcagtcgtgcgtcttaacccttagcagggatagtcctctgctttctgttactggttagttacctgagaattcagcttgccgctctttcatttcttcatgctcaatcctctttagtattcctctttgtatgctgttcttactcttcactcaaccatatctcacaagttcttccgaaacagctgagcgggaagaacatggagccgccgccacgcagacctgccattaatttcttcgatctcctcacagaggagatcattttgattatccttgaccatctccgcgacccactggctcgaaagt-------------cgttttctcaggtctgcaaatccttctactccctcgagtc--cggccaccgcaaattcatcaaaccgcgaattttagactttcttccga--------atgtcttccgccgtttcccgtccatatcacaaatcgatttctctctctgtcc-----------tcgcgt-------ggaagacgaaacgctgagctcaatatcgctagcttggaattcgtccttggaaaccattgatctctctaggtccaaatttttcacccagaaggggttgtcgagtttggctacaaattgctcgtccttgctggagattaatttgtcgaatcggacgagcctcacggactcatctctcaaggcattaggggaggccaagaatttggagaaattgtggttgacgaggtgtaaatcaataacggacatgggtattggttgtctggcagttaattgcagaaaattgaagtcgatttgtttaaggtggtgtcttcgcgtcactgatgatggggttgctttaattgctgtaaaatgtaaggagattcggagtttggatctctcttacctctcggtattcatcttttactctgcttctctataagccttcttgtagtatcaagtgtgctgaccatgcatttgctttcacaattgattggcacaaacgggatttcacttgaatgttcatagtgtagcttggccattgtttggtgggatgccacgaattttcgttatgaccctagtaactattaataggtttagctactgttagacctcagtgcaaaaaatcggttacg-----------------------------------------------------------------------------------------------------------------------------------------------------------------
>Cathormion_rhombifolium_Deighton_3618@NODE_2_length_796_cov_25.941586
----------------------------------------------------------------------------------------------------------------------------------------------------------------------------------------------------------------------------------------------------------------------------------------------------------------------------------------------------------------------------------------------------------------------------------------------------------------------------------------------------------------------------actaaactaggaac----atgatactaaaatacagggcaaa---cgagcaaaaatgtgcatgatcttttatt------agaggaacatatggcac------------------catgcttggacttcgtccttgcaaaccattgatctttatgggtccaaatttttcacctagaaggggttgtcgagtttggttacaaattgctcgtccttgctagagattaatttgtcaaatcagacgggcctcactaattcatttatcaaggcaat------------gaatttcgagaaattgtggctgacgaggtgta----aataacagacatggggattggttgtccggtagttaattgtagaaaattgaagtccatttgcttcacgcggtgcctgcgtgttgctgattatggggttgctttaattgctgtaaaatgtaaggagatttggagtttggatctctcttacctaccggtattcatcttttactctgcttctctataagccttcttgtagtagcatgtgtactgaccatgtatttgctttcacaattgattgccacaaacaagatttcacttgaatgttcatagtgtagcttcc-tctcttcaagtcttgtgtctctcatctacttccttttcccattggttattcttcaattttgacggcattaattcttctcgcagcagatggatttcacgtttaatggaggtcatagtagagaggtaggctatggcaataactctcctcacctacaccattaatcactgccatgtcaaactctcagtcagcaat--gaagcacatttgtgaagaatttaacgaacgccctattaaacag--------------------
>Cathormion_rhombifolium_Deighton_3618@NODE_3_length_740_cov_38.018100
---------------------------------------------------------------------------------------------------------------------------------------------------------------------------------------------------------------------------------------------------------------------------------------------------------------------------------------------------------------------------------------------------------------------------------------------------atgggtagttttgcttttaaactctattttttattacaaatgacatcacaaaaatatactccatcatgtccttaatataagatatattt---atagagttaattttggttctaaatatgagatatagttttcgtatttatcaata--tttt-------tctaatttaccctattaattaatgccccctcaacaataattaaggagaagagtgaatgagagaattaaaaaaaataactaaggtgttttagaaaatatatgtcctattaactaattgctcgtctttattggagattaatttgtcgaatcagacaggcctcactgattcatctctcaaggcaataggggaggataagaatttggagaaattgttgttgacaaggtgtaaatcaataacggacatggggattggttgtctgctagttaattgcagaaaattgaagtccatttgcttaaggcggtacatgcacattgctgattatgagtttgctttaattgctgtaaaatgtaaggagattttgagtttggatctctcttacctgccagtattcgtcttttactctgcttctctataagcc-tcttgtagtcgcatatgtactgaccatgtatttgctttcacaattgattgcgacaaatgggttttcacttgaatgttcaaactgtagcttcc-tctcttcaagtcttgtgtctcttatctgcttccctttcctatcggccattcttcaatttcaatagcattaattcttctcacaa------------------------------------------------------------------------------------------------------------------------------------------------------------------------------
>Hydrochorea_corymbosa2_Iganci_862@NODE_1_length_1250_cov_389.200837
ttttattaactcgggaaagtacttaaagagagtgtgaatgattccatgcacgctggagagtaatacataatactccatataatcacttccctcttcgtccttgttcatcagtcgtgcgtcttaacccttagcagggatagtcctctgctttctgttactggttagttacctgagaattcagcttgccgctctttcatttcttcatgctcaatcctctttagtattcctctttgtatgctgttcttactcttcactcaaccatatctcacaagttcttccgaaacagctgagcggggagaacatggagccgccaccacgcagacctgccattaatttcttcgatctcctcacagaggagatcattttgattatccttgaccatctccgcgacccactggctcgaaagt-------------cgttttctcaggtctgcaaatccttctactccctcgagtc--cggccaccgcaaattcatcaaaccgcgaattttagactttcttccga--------atgtcttccgccgtttcccgtccatatcacaaatcgatttctctctctgtcc-----------tcgcgt-------ggaagacgacacgctgagctcaatatcgctagcttggaattcgtccttggaaaccattgatctttctaggtccaaatttttcacccagaaggggttgtcgagtttggctacaaattgctcgtccttgctggagattaatttgtcgaatcggacgagcctcacggactcatctctcaaggcattaggggaggccaagaatttggagaaattgtggttgacgaggtgtaaatcgataacggacatgggtattggttgtctggcag--------------------------------------------------------------------ttaattgctgtaaaatgtaaggagattcggagtttggatctctcttacctctcggtattcatcttttactctgcttctctataagccttcttgtagtatcaagtgtgctgaccatgcatttgctttcacaattgattggcacaaacgggatttcacttgaatgttcatagtgtagcttggccattgtttggtgggatgccatgaattttcgttatgaccctagtaactattagtaggtttagctagtgttagacctcagtgcaaaaaatcggttacgtattctgtatctgtgatagccaaaaagtgagtgata------tgc--------------------------------------------------------------------------------------------------------------------
>Hydrochorea_corymbosa2_Iganci_862@NODE_3_length_792_cov_54.792402
--------------------------------------------------------------------------------------------------------------------------------------------------------------------------------------------------------------------------------------------------------------------------------------------------------------------------------------------------------------------------------------------------------------------------------------------------------------------------ccatcattttctttcttgccccacctaccccacaacctttttatcatttgactaaattaggaac----atgatactaaaatacagggcaaa---cgagcaaaaatgtgcatgatcttttatt------agaggaacatatggcac------------------catgcttggaattcgtccttgcaaaccattgatcttcatgggtccaaatttttcacctagaaggggttgtcgaatttggctacaaattgctcgtccttgctagagattaatttgtcaaatcagacgggcctcactaattcatttctcaaggcaat------------gaatttcgagaaattgtggttgacgaggtgta----aataacagacatggggattggttgtccggtagttaattgtagaaaattgaagtccatttgcttcacgtggtgcctgcgtgttgctgattatggggttgctttaattgctgtaaaatgtaacgagatttggagtttggatctctcttacctatcggtattcgtcttttactctgcttctctataagccttcttgtagtagcatgtgtaccgaccatgtatttgctttcacaattgattgccacaaacaagatttcacttgaatgttcatagtgtagcttcc-tctcttcaagtctcgtgtctctcatctacttccttttcccattggttattcttcaattttgacggcattaattcttctcgcagcagatggatttcacgtttaatggaggtcatagtagagaggtaggctatggcaataactctcctcacccacaccattaatctttgccacgtcaaactctcaat------------------------------------------------------------------------
>Hydrochorea_gonggrijpii_Tillett_45696@NODE_2_length_708_cov_56.557845
---------------------------------------------------------------------------------------------------------------------------------------------------------------------------------------------------------------------------------------------------------------------------------------------------------------------------------------------------------------------------------------------------------------------------------------------------------------------------------------ccccttcttctagatctgagtttctctcttgattttcgataaaagagggactttaaggaaactaaattcaacgtttgattgtgtgctttcatgtttttaatcatgattt------agttgaagctagaggacacgctgagctcagtctcgctagcttggaattcgtccttgcaaaccattgatctttctgggtccaaatttttcacc---------ttgtcgagtttggctacaaaatgctcgtctttgttggagattaatttgtcgaatcggacaggcctcact--ttcatttctcaaggcaataggggaggccaagaatttggagaaattgttgttgacaaggtgtaaatcaataacggacatggggattggttgtctgctagttaattgcagaaaattgaagtccatttgcttaaggtagtgcttgcacattgctgattatgaggttgctttaattgctgtaaaatgtaaggagatttggagtttggatctctcttacctgctagtattcgtcttttactctgcttctctatgagccttcttgtagtcgcatatgttctaaccatgtatttgctttcacaattgattgccacaaacgggttttcacttgaacgttcatagtatagcttcc-tcccttcaagtcttgtgtctctcatctgcttccttttccgatcggccattcttcaatttcaatagcattaattcttctcacaatagatgggt---------------------------------------------------------------------------------------------------------------------------------------------------------------------
>Hydrochorea_marginata_Morim_563@NODE_1_length_1772_cov_227.615929
ttttattaactcgggagagtacttaaagagagtgtgaatgattccatgcacgctggagagtaatacataatactccatataatcacttccctcttcgtccttgttcatcagtcgtgcgtcttaacccttagcagggatagtcctctgctttctgttactggttagttacctgagaattcagcttgccgctctttcatttcttcatgctcaatcctctttagtattcctctttgtatgctgttcttactcttcactcaaccatatctcacaagttcttccgaaacagctgagcgggaagaacatggagccaccaccacgcagacctgccattaatttcttcgatctcctcacagaggagatcattttgattatccttgaccatctccgcgacccactggctcgaaagt-------------cgttttctcaggtctgcaaatccttctactccctcgagtc--cggccaccgcaaattcatcaaaccgcgaattttagactttcttccga--------atgtcttccgccgtttcccgtccatatcacaaatcgatttctctctctgtcc-----------tcgcgt-------ggaagacgacacgctgagctcaatatcgctagcttggaattcgtccttggaaaccattgatctttctaggtccaaatttttcacccagaaggggttgtcgagtttggctacaaattgctcgtccttgctggagattaatttgtcgaatcggacaagcctcacggactcatctctcaaggcattaggggaggccaagaatttggagaaattgtggttgacgaggtgtaaatcaataacggacatgggtattggttgtctggcagttaattgcagaaaattgaagtcgatttgcttaaggtggtgtcttcgcgtcactgatgatggggttgctttaattgctgtaaaatgtaaggagattcggagtttggatctctcttacctctcggtattcatcttttactctgcttctctataagccttcttgtagtatcaagtgtgctgaccatgcatttgctttcacaattgattggcacaaacgggatttcacttgaatgttcatagtgtagcttggcctttgtttggtgggatgccatgaattttcgttatgaccctagtaactattaataggtttagctagtgttagacctcagtgcaaaaaatcggttacgtattctgtatctgtgatagccaaaaagtgagtgata------tgcttactcaattgtaaccttagttgttgtaataagaagcacttggtcaaaaggttgcaatgcagtaggataatatttgtcaaaagcacgactagttggtgaaaggtttaaattctatt
>Hydrochorea_marginata_Morim_563@NODE_2_length_1288_cov_106.190751
--------------------------------------------------------------------------aaaacaaaagacagcctgcga-------------caga-attagggttaaatcaaaagaatgaaa----------------tcctgagtcgtccagtgag----------------------------------------------------------------------------------------------------------caagggcaaatcgcaagagggatgtagggaaaatcgagcaagtgctgaattgagggaatttagggttatagagtgggtgaaaaggaagacaaataatacaagggatgggaacgacgg-----agag-gagagaggccatgtgtggctaaagttgtacatctccttgtgcttcttcttgtcatcgttcagcaccccttcttctagatctgagtttctctcttgattttcgataaaagagggtctttaaggaaactaaattcaacgtttgattgtgtgctttcatgtttttaatcatgattt------agttgaagctagaggacacgctgaactcagtctcgctagcttggaattcgtccttgcaaaccactgatctttctgggtccaaatttttcacc---------ttgtcgagtttggctacaaattgctcgtctttgttggagattaatttatcgaatcggacaggcctcactgattcatctctcaaggtaataggggaggccaagaatttggagaaattgttgttgacaaggtgtaaatcaataacggacatggggattggttgtctgctagttaattgcagaaaattgaagtccatttgcttaaggtagtgcttgcacattgctgattatgaggttgctttaattgctgtaaaatgtaaggagatttggagtttggatcactcttacctgctagtattcgtcttttactctgtttctctatgagccttcttgtagtcgcatatgttctaaccatgtatttgctttcacaattgattgccacaaacgggttttcacttgaacgttcatagtgtagcttcc-tctcttcaagtcttgtgtctctcatctgcgtccttttcctatcggccattcttcaatttcaatagcattaattcttctcacaatagatgggttttgtgtttaatggaggttacattagagaggtcggcgacggcaataactccccttacttacaccattaatcaatgccatgtcgaactctcagtcagcaattgaagacacgtttgtgaagaatttaacggacgccctgttaaacggctacagcattttgctacatt
>Hydrochorea_marginata_Morim_563@NODE_3_length_1207_cov_43.358407
-------------------------------------------------------------------------------------------------------------------------------------------------------------------------------------------------------------------------------------------------------------------------------------------------------------------ggagtgctaagccgcttttcaatcgtg--atttacggtataataggtaagtatgtgagaggagtgttgtctcgacttacatgcataagca----------tttataaatcatttttaagctattccaaacat-gctgcttatctccccatcccatcattttctttcttgccccacctaccccacaacctttttatcatttgactaaattaggaac----atgatactaaaatacagggcaaa---cgagcaaaaatgtgcatgatcttttatt------agaggaacatatggcac------------------catgcttggaattcgtcattgcaaaccattgatctttatgggtccaaatttttcacctagaaggggttgtcgaatttggctacaaattgctcgtccttgctagagattaatttgtcaaatcagacgggcctcactaattcatttctcaaggcaat------------gaatttcgagaaattgtggttgacgaggtgta----aataacagacatggggattggttgtccggtagttaattgtagaaaattgaagtccatttgcttcacgtggtgcctgcttgttgctgattatggggttgctttaattgctgtaaaatgtaacgagatttggagtttggatccctcttacctatcggtattcatcttttactctgcttctctataagccttcttgtagtagcatgtgtaccgaccatgtatttgctttcgcaattgattgccacaaacaagatttcacttgaatgttcatagtgtagcttcc-tctcttcaagtctcgtgtctc---------tccttttcccattggttattcttcaattttgacggcattaattcttctcgcagcagatggatttcacgtttaatggaggtcatagtagagaggtaggctatggcaataactctcctcacccacaccattaatctttgccacgtcaaactctcaataagcaattgaagacacatttgtgaagaatttaacaaatgccctattaaacagctgttgcattttgctatgtt
>Jupunba_abbottii_Zanoni_21220@NODE_1_length_1217_cov_240.890351
ttttattaactcgggaaagtacttaaagagagtgtgaatgattccatgcacgctggagagtgatacataatactctatataatcacttccctcttcgtccttgttcatcagtcgtgcgtcttaacccttagcagggatagtactctgctttctgttactggttagttacctgagaattcagcatgccactctttcttttcttcatactcaatcctctttagaattcctctttgtatgctgttcttactcttcactcaaccatatctcacaagttcttccgaaacagctgagcgggaagaacatggagccgccaccacgcagacctgccattaatttcttcgatctcctcacagaggagatcattttgattatccttgaccatctccgcgacccactggctcgaaagt-------------ctttttctcaggtctgcaaatccttctactccctcgagtc--cggccaccgcaaattcatcaaaccgcgaattttagactttcttccga--------atgtcttccgccgtttcccgtccatatcacaaatcgatttctctctctgtcc-----------tcgggt-------ggaagacgacacgctgagctcaatatcgctagcttggaattcgtccttggaaaccattgatctttctaggtccaaatttttcacgcagaaggggttgtcgagtttggctacaaattgctcgtccttgctggagattaatttgtcgaatcggacgagcctcaccgactcatctctcaaggcattaggggaggccaagaatttggagaaattgtggttgacgagatgtaaatcaataacggacatgggtattggttgtctggcagttaattgcagaaaattgaagtccatttgcttaaggtggtgtctgcgcgtcactgatgatggggttgctttaattgctgtaaaatgtaaggagattcggagtttggatctctcttacctctcggtattcatcttttactttgcttctctataagccttcttgtagtatcaagtgtgctgaccattcatttgctttcacaattgattggcacaaacgggatttcacttgaatgttcatagtgtagcttggccattgtttggtgggatgccatgaattttcgttatgaccctagtaactattaataggtttagctagtgttagac----------------------------------------------------------------------------------------------------------------------------------------------------------------------------------------
>Jupunba_abbottii_Zanoni_21220@NODE_3_length_819_cov_21.924528
---------------------------------------------------------------------------------------------------------------------------------------------------------------------------------------------------------------------------------------------------------------------------------------------------------------------------------------------------------------------------------------------------ggaatgacgg-----agag-gagagaggcccaatgtggccaaagttgtacatctcctcatgcttcttcttgtcatcattcagcacgccttctcctagatatgagtttctctcttgatttccgataaaagagggacttgaaggaaactaaattcaaggtttgattgtgttttttcatgtttttaatcataattt------agtttaagctagaggacatattgagctcagtcttgctagcttggaatttgtccttgcaaaccattgctctttctgggtccaaatttttcacctagaagggattgtcgagtttggctacaaattgcttgtccttgctagagattaatttgtcgaatcatactggcctcactaattcatctcttaaggcaat------------gaatttggagaaattgtggctg-caaggtgtaaatcaataacgaacatggggagtagttgtccagtagttaattgcagaaaattgaagtccatttgcttaaagtggtgcctacgtgttgctaattatggggttgctttaattgctataaaatgtaaggagattcggagtttggatctctcttatctgccggtattcatcttttactctgcttctctataagccttcttgtagtagcatgtgtact-------------------caattgattgccacaaacaagatttcacttgaatgttcatagtgtagcttcc-tctcttcaagtcttgtgtctctcatctgcttccttttcccatcgaccattcttcaatttcgacgacattaattcttctcgtagcaaatgggtttcgcatttaatggaggtcacagcagagaggtaggcaacgacaataactctcct---------------------------------------------------------------------------------------------------------------
>Jupunba_abbottii_Zanoni_21220@NODE_4_length_772_cov_68.774101
----------------------------------------------------------------------------------------------------------------------------------------------------------------------------------------------------------------------------------------------------------------------------------------------------------------tagggaaaatcaggcaagtgccgaattgaagcaatctagggttacagagtgggtgaaaagga--------------------gggaacgatgg-----agag-gagagaggccatgtgtggacaaagttgtacatctcttcgtgcttcttcttgtcatcgtttagcacgccttcttctagatttgagtttctctcttgatttccaataaaagagggactttactgaaactaaattcaaggtttgactatgttctttcatgtttttaatcatgattc------agttgaacctagaggacacactgagctcaatctcgatagcttggaattcgtccttgcaaaccattgataattctggatccaaatttttcatccagaaggtgttgtcgagtttggctacaaattgctcgtccttgctggagattaatttgtcaaatcggacgggcctcactgattcatttctcaaggcaat------------gaagttggtgaaattgtggttgatgaggtgtaaatcaataatagacatggggattggttgtctggtagttaattgtagaaaattgaagtccatttgcttaaggtggtgcctgcgtgtcgctgattatggggttgctttaattgctgtaaaatgtaaggagatttggagtttggatccctcttacctaccggtattcatcttttactctgcttctctataagccttcttgtagtagcatgtgtactgaccatgtacttgctttcacaattgattgccacaaacaagatttcatttgaatgttcatagtgtagcttcc-tctcttcaagtctcgt-------------------------------------------------------------------------------------------------------------------------------------------------------------------------------------------------------------------------------------------------
>Jupunba_asplenifolia_Ekman_6383@NODE_1_length_1080_cov_92.783649
--------------------------------------------------cgctggagagtgatacataatactctatataatcacttccctcttcgtccttgttcatcagtcgtgcgtcttaacccttagcagggatagtactctgctttctgttactggttagttacctgagaattcagcatgccactctttcttttcttcatgctcaatcctctttagaattcctctttgtatgctgttcttactcttcactcaaccatatctcacaagttcttccgaaacagctgagcgggaagaacatggagccaccaccacgcagacctgccattaatttcttcgatctcctcacagaggagatcattttgattatccttgaccatctccgcgacccactggctcgaaagt-------------ctttttctcaggtctgcaaatccttctactccctcgagtc--cggccaccgcaaattcatcaaaccgcgaattttagactttcttccga--------atgtcttccgccgtttcccgtccatatcacaaatcgatttctctctctgtcc-----------tcgggt-------ggaagacgacacgctgagctcagtatcgctagcttggaattcgtccttggaaaccattgatctttctaggtccaaatttttcacgcagaaggggttgtcgagtttggctacaaattgctcgtccttgctggagattaatttgtcgaatcggacgagcctcaccgactcatctctcaaggcattaggggaggccaagaatttggagaaattgtggttgacgagatgtaaatcaataacggacatgggtattggttgtctggcagttaattgcagaaaattgaagtccatttgcttaaggtggtgtctgcgcgtcactgatgatggggttgctttaattgctgtaaaatgtaaggagattcggagtttggatctctcttacctctcggtattcatcttttactttgcttctctataagccttcttgtagtatcaagtgtgctgaccatgcatttgctttcacaattgattggcacaaacgggatttcacttgaatgttcatagtgtagcttggccattgtttggtgggatgccatgaattttcgttatgac----------------------------------------------------------------------------------------------------------------------------------------------------------------------------------------------------------------------------
>Jupunba_asplenifolia_Ekman_6383@NODE_2_length_603_cov_23.323194
---------------------------------------------------------------------------------------------------------------------------------------------------------------------------------------------------------------------------------------------------------------------------------------------------------------------------------------------------------------------------------------------------------------------------------------------------------------------------------------------------------------------------------------gactttactgaaactaaattcaaggtttgattatgttctttcatgttttttatcatgattc------agttgaacctagaggacacactgagctcaatctcgatagcttggaattcgtccttgcaaaccattgatcattctggttccaaatttttcatccagaaggggttgtcgagtttggctacaaattgctcgtccttgctggagattaatttgtcaaatcggacgggcctcactgattcatttctcaaggcaat------------gaatttggtgaaattgtggttgatgaggtgtaaatcaataatagacatggggattggttgtctggtagttaattgtagaaaattgaagtccatttgcttaaggtggtgcctgcgtgtcgctgattatggggttgctttaattgctgtaaaatgtaaggagatttggagtttggatccctcttacctaccgttattcatcttttactctgcttctctataagccttcttgtagtagcatgtgtactgaccatgtatttgctttcacaattgattgccacaaacaagatttcatttgaatgttcatagtgtagcttcc-tctcttcaagtctcgtgtttctcatctacttccttt-----------------------------------------------------------------------------------------------------------------------------------------------------------------------------------------------------------------------------
>Jupunba_asplenifolia_Ekman_6383@NODE_3_length_581_cov_27.708333
----------------------------------------------------------------------------------------------------------------------------------------------------------------------------------------------------------------------------------------------------------------------------------------------------------------------------------------------------------------------------------------------------------------------------------------------------------------------------------------------------------------------------------------------------------------------------------tgtttttaatcatgattt------agttgaagctaaaggacacgctgagctcggtctcgctagcttggaattcgtccttgcaaaccattgatctttctgggtccaaatttttcacctataagggtttgtcgagtttggctacaaattgctcgtttttgctggagattaatttgtcgaatcagacaggcctcactgattcatctctcaaggcaataggggaggccaagaatttggagaaattgttgttgacaaggtgtaaatcaataacggacatgaggattggttgtctgttagttaattgcagaaaattgaagtccatttgcttaaggtggtgcctacacattgctgattatgaggttgctttaattgctgtaaaatgtaaggagatttagagtttggatctctcttacctgctagtattcgtcttttactctgcttctctataagccttcttgtattcgcatatgtactgaccatgtatttgctttcacaatggattgccacaaacgagatttcacttgaatgttcatagtgtagcttcc-tctcttcaagtctagtgtctctcatctgcttccttttcccataag--------------------------------------------------------------------------------------------------------------------------------------------------------------------------------------------------------------------
>Jupunba_barbouriana_Iganci_847@NODE_1_length_1532_cov_261.663230
ttttattaactcgggaaagtacttaaagagagtgtgaatgattccatgcacactggagagtgatacataatactctatataatcacttccctcttcgtccgtgttcat------tgcgtcttaacccgaagcagggagagtactctgctttctgttactggttagttacctgagaattcagcatgccactctttcttttcttcatactcaatcctctttagaattcctctttgtatgctgttcttactcttcactcaaccatatctcacaagttcttccgaaacagctgagcgggaagaacatggagccaccaccacgcagacctgccattaatttcttcgatctcctcacagaggagatcattttgattatccttgaccatctccgcgacccactggctcgaaagt-------------cgttttctcaggtctgcaaatccttctactccctcgagtc--cggccaccgcaaattcatcaaaccgcgaattttagactttcttccga--------atgtcttccgccgtttcccgtccatatcacaaatcgatttctctctctgtcc-----------tcgcgt-------ggaagacgacacgctgagctcaatatcgctagcttggaattcgtccttggaaaccattgatctttctaggtccaaatttttcacgcagaaggggttgtcgagtttggctacaaattgctcgtccttgctggagattaatttgtcgaatcggacgagcctcaccgactcatctctcaaggcattaggggaggccaagaatttggagaaattgtggttgacgagatgtaaatcaataacggacatgggtattggttgtctggcagttaattgcagaaaattgaagtccatttgcttaaggtggtgtctgcgcgtcactgatgatggggttgctttaattgctgtaaaatgtaaggagattcggagtttggatctctcttacctctcggtattcatcttttactctgcttctctataagccttcttgtagtatcaagtgtgctgaccatgcatttgctttcacaattgattggcacaaacgggatttcacttgaatgttcatagtgtagcttggccattgtttggtgggatgccatgaattttcgttatgaccctagtaactattaataggtttagctagtgttagacctcagtgcaaaaaatcggttacgtattctgtatctgtgatagccaaaaagtgagtgata------tgcttactcaattgtaaccttagttgttgtaataacaagcacttggtcaaaaggttgcaatgcagtaggataatatttgtcaaaagcacgactagttggcgaaaggtttaaattctatt
>Jupunba_barbouriana_Iganci_847@NODE_4_length_603_cov_32.505703
-------------------------------------------------------------------------------------------------------------------------------------------------------------------------------------------------------------------------------------------------------------------------------------------------------------------------------------------------------------------------------------------------------------------------------------------------------------------------------------------------------------------------------------------------------------------------------------------------------------------------------tgagctcagtctcgctagcttggaattcgtccttgcaaaccattgatctttctgggtccaaatttttcacctataagacgttgtcaagtttggctacaaattgctcgtctttgctggagattaatttgtcgaatcggataggcctcactgattcatctctcaaggcaataagggaggccaagaatttggagaaattgttgttgacaaggtgtaaatcaataacggacatggggattggttgtctgctagttaattgcagaaaattgaagtccatttgcttaaggcggtgcatgctcattgctgatcatgagtttgctttaattgctgtaaaatgtaaggagatttggagtttggatctctcttacctgctagtattcgtcttttactctgcttctctataagccttcttgtagtcgcatgtgtactgaccatgtatttgctttcacaattgattgccacaaacgggatttcacttgaatgttcatagtgtagcttcc-tctcttcaagtcttgtgtctctcatctgcttccttttcccatcggccattcttcaatttcaacagcattaattcttctcgcagcagatgggttttgtgtttaatgg-------------------------------------------------------------------------------------------------------------------------------------------------------
>Jupunba_brachystachya_Lima_7438@NODE_1_length_1750_cov_149.745965
ttttattaactcgggaaagtacttaaagagagtgtgaatgattccatgcacgctggagagtgatacataatactctatataatcacttccctcttcgtccttgttcatcagtcgtgcgtcttaacccttagcagggatagtactctgctttctgttactggttagttacctgagaattcagcttgctgctctttcatttcttcatgctcaatcctctttagtattcctctttgtatgctgttcttactcttcactcaaccatatctcacaagttcttccgaaacagctgcgcgggaagaacatggagccaccaccacgcagacctgccattaatttcttcgatctcctcacagaggagatcattttgattatccttgaccatctccgcgacccactggctcgaaagt-------------cgttttctcaggtctgcaaatccttctactccctcgagtc--cggccaccgcaaattcatcaaaccgcgaattttagactttcttccga--------atgtcttccgccgtttcccgtccatatcacaaatcgatttctctctctgtcc-----------tcgcgt-------ggaagacgacacgctgagctcaatatcgctagcttggaattcgtccttggaaaccattgatctttctaggtccaaatttttcacgcagaaggggttgtcgagtttggctacaaattgctcgtccttgctggagattaatttgtcgaatcggacgagcctcacggactcatctctcaaggcattaggggaggccaagaatttggagaaattgtggttgacgaggtgtaaatcaataaccgacatgggtatcggttgtctggcagttaattgcagaaaattgaagtccatttgcttaaggtggtgtctgcgcgtcactgatgatggggttgctttaattgctgtaaaatgtaaggagattcggagtttggatctctcttacctctcggtattcatcttttattctgcttctctataagccttcttgtagtatcaagtgtgctgaccatgcatttgctttcacaattgattggcacaaacgggatttcacttgaatgttcctagtgtagcttggccattgtttggtgggatgccatgaattttcgttatgaccctagtaactattaataggtttagctagtgttagacctcggtgcaaaaaatcggttacgtattctgtatctgtgatagccaaaaagtgagtgata------tgcttactcaatcgtaaccttagttgttgtaataacaagcacttggtcaaaaggttgcaatgcagtaggataatatttgtcaaaagcacgactagttggtgaaaggtttaaattctatt
>Jupunba_brachystachya_Lima_7438@NODE_3_length_962_cov_41.273446
------------------------------------------------------------------------------------------------------------------------------------------------------------------------------------------------------------------------------------------------------------------------------------------------------------------------------------ccgaactgcg----tatcgttttccacaaacactctaaaaaagatcaagataaataagggacg-------tta-----taag-gagagaagccatgtgtggccgaagttgtacatctcctcatgcttcttcttgtcatcatttagcacgccttctcctagatctgagtttctctcttgatttccgataaaagaggaacttgaaggaaactaaattcaaggtttgattgcgttctttcatgtttttaatcatgattt------agttgaagctaaaggacacgttgagctcagtctcgctatcttggaatttgtccttacaaaccattgatctttttgggtccaaatttttcacccagaaggggttgttgagtatggctacaaattgctcgtccttgctagagattaatttgtcaaatcggttgggcctcactaattcatctctcaaggcaat------------gaatttggagaaattgttgttaacgaggtgtaaatcaataacaaacatagggagtagttgtccaatagttaattgcagaaaattgaagtccatttgcttaaggtggtgcctacatgtcgctgattatggggttgctttaattactgtaaaatgtaaggagattcggagtttggatctctcttacctgccggcattcatcttttactctgcttctttatgagccttcttgtattagcatgtgtactgaccatgtatttgctttcacaattgattgccacaaacgggatttcacttgaatgttcatagtgtagcttcc-tctcttcaagtcttgtgtctcttatatgcttccttttcccatcggccattcttcaatttcgacgacattagttcttctcgcagcagatggatttcgcgtttaatggtggtcgcagcagagaggtaggcgacgacaataactctcctcacccacaccattaatcactgtcacatcaaactcccagacagcagttgaagacacatttgtgaa-----------------------------------------------
>Jupunba_cochleata_Bonadeu_673@NODE_2_length_1588_cov_64.039047
aataggtgacatggatgatgagttgg-cgaattatgttgggtgacacagacattaggctggagagcatacaatcaaaaaaaaagactgccttcga-------------caga-attagggttaaatcgaaagaatgaaa----------------tcctgagtagttaagcgag----------------------------------------------------------------------------------------------------------caagggcaaatagcaagaaggatgtagggaaaatcgagcaagtgctgaattgagagaatctagggttacagagtgggtgaaaaggaagacaaataatacaagggatgggaacaacgg-----agagggagagaggccatgtgtggccgaagttgtacatctccttgtgcttcttcttgtcatcgttcagcacgccttcttctagatctgagtttctctcttgattttcgataaaagagggactttaaggaaactaaattcaacgtttgattgtgttctttcatgtttttaatcatgattt------agttgaagctagaggacacgctgagctcagtctcgctagcttggaattcgtccttgcaaaccattgatctttctgggtccaaatttttcaccgataagaggttgtcaagtttggctacaaattgctcatctttgctggagattaatttgtcgaatcggacaggcctcactgatgcatctctcaaggcaataggggaggccaagaatttggagaaattgttgttgacaaggcgtaaatcaataacggacatggggattggttgtctgttagctaattgcagaaaattgaagtccatttgcttaaggtggtgcgtgcgcattgctgattatgagtttgctttaattgctgtaaaatgtaaggagatt--gaatttggatctctcttacctgctagtattcgtcttttactctgcttctctataagccttcttgtagtagcatatgtactgatcatgtatttgctttcacaattgattgccacaaacaggttttcacttgaatgttcatagtgtagcttcc-tctcttcaagtcctgtgtctctcatctgcttccttttcctatcggccattcttcaatttcaatagcattaattcttctcacaatagatgggttttgtgtttaatggaggtcgcagtaaagaggtaggcgacggcaataactctcctcacctacaccattaatcacgaccatgtcgaactctcagtcagcaactgaagacacgtttgtgaagaatttaaagtatgccctattaaacggatatagcattttgctacatt
>Jupunba_commutata_Maguire_46145@NODE_1_length_1690_cov_163.078735
ttttattaactcgggaaagtacttaaagagagtgtgaatgattccatgcacgctggagagtgatacataatactctagataatcacttccctcttcgtccttgttcatcagtcgtgcgtcttaacccttagcagggatagtactctgctttctgttactggttagttacctgagcattcagcatgcctctctttcatttcttcatactcaatcctctttagtattcctctttgtatgctgttcttaatattcactcaaccatatctcacaagttcttccgaaacaggtgagcgggaagaacatggagccaccaccacgcagacctgccattaatttcttcgatctcctcacagaggagatcattttgattatccttgaccatctccgcgacccactggctcgaaagt-------------cgttttctcaggtctgcaaatccttctactccctcgagtc--ctgccaccgcaaattcatcaaaccgcgaattttagactttcttccga--------atgtcttccgccgtttcccatccatatcacaaatcgatttctctctctgtcc-----------tcgcgt-------ggaagacgacacgctgagttcaatatcgctagcttggaattcgtccttggaaaccattgatctttctaggtccaaatttttcacgcagaaggggttgtcgagtttggctacaaattgctcgtccttgctggagattaatttgtcgaatcggacgagcctcacggactcatctctcaaggcattaggggaggccaagaatttggagaaattgtggttgacgagatgtaaatcaataacggacatgggtattggttgtctggcagttaattgcagaaaattgaagtccatttgcttaaggtggtgtctgcgcgtcactgatgatggggttgctttaattgctgtaaaatgtaaggagattcggagtttggatctctcttacctctcggtattcatcttttactctgcttctctataagccttcttgtagtatcaagtgtgctgaccatgcatttgctttcacaattgattggcacaaacgggatttcacttgaatgttcatagtgtagcttggccattgtttggtgggatgccatgaattttcgttatgaccctagtaactattaataggtttagctagtgttagacctcagtgcaaaaaatcggttacgtattctgtatctgtgatagccaaaaagtgagtgata------tgcttactcaattgtaaccttagttgctgtaataacaagcacttgatcaaaaggttgcaatgcagtaggataatatttgtcaaaagcacgactggttggtgaaaggtttaaattctatt
>Jupunba_commutata_Maguire_46145@NODE_4_length_563_cov_65.135802
-----------------------------------------------------------------------------------------------------------------------------------------------------------------------------------------------------------------------------------------------------------------------------------------------------------------------------------------------------------------------------------------------------------------------------------------------------------------------------------------------------------------------tttctgataaaagagggacctgaaggaaactaaattcaaggtttgattgtgttctttcatgtttttaatcatgattt------agttgaagctagaggacacgttgagctcagtctcgctatcttggaatttgtccttgcaaaccattgatctttttgggtccaaatttttcacccagaaggggttattgagtttggctacaaattgctcgtccttgctagagattgatttgtcgaatcggacgggcctcactaattcatctctcaaggcaat------------gaatttggagaaattgtggttaacgaggtgtaaatcaataacgaacatagggagtagttgtccagtagttaattgcagaaaattgaagtccatttgcttaaggtggtgcctacatgtcactgattatgtggttgctttaattactgtaaaatgtaaggagattcggagtttggatctctcttacctgccggcattcatcttttactctgcttctttaggagccttcttgtagtagcatgtgtactgaccatgtatttgctttcacaattgattgccacaaacaagatttcacttga--------------------------------------------------------------------------------------------------------------------------------------------------------------------------------------------------------------------------------------------------------------------------------------
>Jupunba_filamentosa_Lima_7487@NODE_2_length_1218_cov_75.638913
-------------------------------------tgggtgatacagacactgggctggagagcatacaatcaaaaaaagagacagccttcga-------------caga-attagggttaaatcgaaagaataaaa----------------tcctgagtagttaagcgag----------------------------------------------------------------------------------------------------------caagggcaaatcgcaagagggatgtagggaaaatcgagcaagtgttgaattgagggaatctagggttatagagtgggtgaaaaggaagacagataatacaagggatgggaacgacag-----agag-gagagaggccatgtgtggccgaagttgtacatctcctcgtgattcttcttgtcattgttcatcacgccttcttctatatatgaatttctctcttgactttcgataaaagagggactttaaggaaactaaattcaacgtttgattgtgttctttcatgtttttaatcatgatt-----------------------------------------gctagtttggaattcgtccttgcaaaccattgatctttttgggtccaaatttttcacctataaggggttgtcgagtttggctacaaattgctcgtctttgctggagattaatttgtcgaattggataggcctcactgattcatctctcaaggtaataggggaggccaagaatttggagaaattgttgttgacaaggtgtaaatcaataacggacatggggattggttgtctgttagttaattgcagaaaattgaagtccatttgcttaaggtagtgcctgcgcattgctgattatgaggttgctttaattgctgtaaaatgtaaggagatttggagtttggatctctctttcctgctagtattcgtcttttactctgcttctctataagccttcttgtagtagcatatgtactgaccatgtatttgctttcacaattgattgccacaaacgggttttcacttgaatgttcatagtgtagcttcc-tctcttcaagtcttgtgtctctcatctgcttccttttcccatcggccattcttcaatttcaatagcattaattcttctcacaatagatgggttttgtgtttaatggcggtcgtagtagagaggtcggcgacggcaataactctcctcaccaacaccattaatcactgccatgtcgaactctcagtcagcaattgaagacacgtttgtgaggaatttaacagacgccctattaaatggatatagaattttgctacatt
>Jupunba_filamentosa_Lima_7487@NODE_3_length_756_cov_51.103093
-----------------------------------------------------------------------------------------------------------------------------------------------------------------------------------------------------------------------------------------------------------------------------------------------------------------agggaaaatcgagcaaatgccgaattgagggaatctagggttacatagtgggtgaaaaggaagacaggtaatacaggggacgggaatgacgg-----agag-gagagaggccatgtgtggccgaagttgtacatcttctcatgcttcttcttgtcatcattcagtacgccttctcctagatctgagcttctctcttgatttccgataaaagagggacttgaaggaaactaaattcaaggtttgattgtgttttttcatgtttttaatcacgattt------agttaaacctagaggacacgttgagctcagtcttgctagcttggaatttgtccttgcaaaccattgctctttctgggtccaaatttttcacccagaagggattgtcgagtttggctacaaattgctcgtccttgctagagattaatttttcgaatcgtacgggcctcactaattcatctctcaaggcaat------------gaatttggagaaattgtggttgacgaggtgtaaatcaataacgaacatggggagtagttgtccagtagttaattgcagaaaattgaagtccatttgcttaaagtggcgcctacgtgttgctaattatggggttgctttaattgctataaaatgtaaggagattcggagtttggatctctcttatctgccggtattcatcttttactctgcttctctataagccttcttgtagtagcatgtgtactgaccatgtatttgctttcacaattgattgccacaaacgggatttcacttga--------------------------------------------------------------------------------------------------------------------------------------------------------------------------------------------------------------------------------------------------------------------------------------
>Jupunba_floribunda_Iganci_883@NODE_1_length_1748_cov_152.843806
ttttattaactcgggaaagtacttaaagagagtgtgaatggttccatgcacgctggagagtgatacataatactctagataatcacttccctcttcgtccttgttcatcagtcgtgcgtcttaacccttagcagggatagtactctgctttctgttactggttagttacctgagaattcagcatgcctctctttcatttcttcatactcaatcctctttagtattcctctttgtatgctgttctaactcttcactcaaccatatctcacaagttcttccgaaacagctgagcgggaagaacatggagccaccaccacgcagacctgccattaatttcttcgatctcctcacagaggagattattttgattatccttgaccatctccgcgatccactggctcgaaagt-------------cgttttctcaggtctgcaaatccttctactccctcgagtc--cggccaccgcaaattcatcaaaccgcgaattttagactttcttccca--------atgtcttccgccgtttcccgtccatatcacaaatcgatttctctctctgtcc-----------tcgcgt-------ggaagacgacacgctgagctcaatatcgctagcttggaattcgtccttggaaaccattgatctttctaggtccaaatttttcacgcagaaggggttgtcgagtttggctacaaattgctcgtccttgctggagattaatttgtcgaatcggacgagcctcacggactcatctctcaaggcattagggcaggccaagaatttggagaaattgtggttgacgaggtgtaaatcaataacggacatgggtattggttgtctggcagttaattgcagaaaattgaagtccatttgcttaaggtggtgtctgcgcgtcactgatgatggggttgctttaattgctgtaaaatgtacggagattcggagtttggatctctcttacctctcggtattcatcttttactctgcttctctataagccttcttgcagtatcaagtgtgctgaccatgcatttgctttcacaattgattgtcacaaacgggatttcacttgaatgttcatagtgtagcttggccattgtttggtgggatgtcatgaattttcgttatgaccctagtaactattaataggtttagctagtgttagacctcagtgcaaaaagtcggttacgtattctgtatctgtgatagccaaaaagtgagtgata------tgcttactcaattgtaaccttagttgttgtaataacaagcacttggtcaaaaggttgcaatgcagtaggataatatttgtcaaaagcacgactagttggtgaaaggtttaaattctatt
>Jupunba_floribunda_Iganci_883@NODE_3_length_1124_cov_35.381089
-------------------------------------------------------------------------------------------------------------------------------------------------------------------------------------------------------------------------------------------------------------------------------------------------------------------------------------------------------------atagtgggtaaaaaggaggacaggtaatacgggggatgggaatgacgg-----agag-gagagaggccatgtgtggccgaagttgtacatctcttcatgcttcttcttgtcatcatttagcacgccttctcttagatctgagtttctctcttgatttccgataaaagagggacttgaaggaaactaaattcaaggtttgattgtgttctttcatgtttttaatcatgattt------agttgaagcta-aagacacgttgagcttagtctcgctatcttggaatttgtccttacaaaccattgatctttttgggtccaaatttttcacccagaaggggttgttgagtttggctacaaattgctcgtccttgctagagattaatttgtcgaatcggatgggcctcactaattcatctctcaaggcaat------------gaatttggagaaattgtggttaacgaggtgtaaatcaataacaaacatagggagtagttgtccagtagttaattgcagaaaattgaagtccatttgcttaaggtggtgcctacatgtcgctgattatggggttgctttaattactgtaaaatgtaaggagattcggagtttggatctctcttacctgccggcattcatcttttactctgcttctctataagccttcttgtagtagcatgtgtactgaccatgtatttgctttcaccattgattgccacaaacgggatttcacttgaatgttcatagtgtagcttcc-tctcttcaagtcttgtgtctctcatatgcttccttttcccatcggccattcttcaatttcgacggcattaattcttctcgcagcagatggattttgcgtttaatggtggtcgcaacagagaggtaggcgacgacaataactctcctcacccacaccattaatcattgccacgtcatactcttagtcagcaattgaagacacatttgtgaagaatttaacagacgccctattaaacagctgtagcattttgctatgtt
>Jupunba_floribunda_Iganci_883@NODE_4_length_1111_cov_45.637331
----gctggcatggaatgtgagttggcgaaattgtgt-------gacagactctaagctggagagcatacaatcaaaaaaaaggacagtcttcta-------------cagactttagggttaaatcgaaagaatgaaaa--------------atccgaagcagtccagcgag-----------------------------------------------------------------------------------------------------------aagggagaattgccagagggatgtagggaaaatcaagcaagtgccgaattgaagcaatctagggttacagagtgggtgaaaaggaagataggtaatacaggggatgggaacgatgg-----agag-gagagaggccatgtgtggatgaagttgtacatctcttcatgcttcttcttgtcatcgtttagcacgccttcttctagatttgagtttctctcttgatttccaataaaagagggactttactgaaactaaattcaaggtttgattatgctctttcatgtttttaatcatgattc------agttgaacctagaggacacactgagctcaatctcgatagcttggaattcgtccttgcaaaccattgatcattctgggtccaaatttttcatccagaaggggttgtcgagtttagctacaaattgctagtccttgctggagattaatttgtcaaatcggacgggcctcactgattcatttctcaaggcaat------------gaatttggtgaaattgtggttgatgaggtgtaaatcaataatagacatggggattggttgtctggtagttaattgtagaaaattgaagtccatttgcttaaggtgatgcctgcgtgtcgctgattatggggttgctttaattgctgtaaaatgtaaggagatttggagtctggatctctcttacctaccggtattcatcttttactctgcttctctacaagccttcttgtagtagcatgtgtactgaccatgtatttgctttcacaattgattgccacaaacaagatttcacttgaatgttcatagtgtagcttcc-tgtcttcaagtctcgtgtctctcatctacttccttttcccattggtcattcttcaatttcgacggcattaattcttctcacagcagatggatttcacgtttaatggaggtcatagtagagaggtgggctatggcaataactctcctcacccacaccattaa------------------------------------------------------------------------------------------------
>Jupunba_idiopoda_Quesada_1718@NODE_1_length_1186_cov_97.642020
-------------------------------------atgattccatgcacgctggagagtgatacataatactctagataatcacttccctcttcgtccttgttcatcagtcgtgcgtcttaa-ccttagcagggatagtactctgctttctgttactggttagttacctgagaattcagcatgcctctctttcatttcttcatactcaatcctctttagtattcctctttgtatgctgtttttactcttcactcaaccatatctcacaagttcttccgaaacagctgagcgggaagaacatggagccgccaccacgcagacctgccattaatttcttcgatctcctcacagaggagatcattttgattatccttgaccatctccgtgacccactggctcgaaagt-------------ctttttctcaggtctgcaaatccttctactccctcgagtc--cggccaccgcaaattcatcaaaccgcgaattttagactttcttccga--------atgtcttccgccgtttcccgtccatatcacaaatcgatttctctctctgtcc-----------tcgcgt-------ggaagacgacacgctgagctcaatatcgctagcttggaattcgtccttggaaaccattgatctttctaggtccaaatttttcacgcagaaggggttgtcgagtttggctacaaattgctcgtccttgctggagattaatttgtcgaatcggacgagcctcaccgactcatctctcaaggcattaggggaggccaagaatttggagaaattgtggttgacgagatgtaaatcaataacggacatgggtattggttgtctggcagttaattgcagaaaattgaagtccatttgcttaaggtggtgtctgcgcgtcactgatgatggcgttgctttaattgctgtaaaatgtaaggagattcggagtttggatctctcttacctctcggtattcatcttttactttgcttctctataagccttcttgtagtatcaagtgtgctgaccatgcatttgctttcacaattgattggcacaaacgggatttcacttgaatgttcatagtgtagcttggccattgtttggtaggatgccatgaattttcgttatgaccctagtaactattaataggtttagccagtgttagacctcggtgcaaaaaatcggttac------------------------------------------------------------------------------------------------------------------------------------------------------------------
>Jupunba_laeta_Mori_25147@NODE_1_length_1211_cov_119.958554
---------------------cttgaagagagtgtgaatgattccatgcacgctggagagtgatacataatactctatataatcacttccctcttcgtccttgttcatcggtcgtgtgtcttaacccttagcagggatagtactctgctttctgttactggttagttacgtgagaattcagcttgccgctctttcatttcttcatgctcaatcctcttcagtattcctctttgtatgctgttcttactcttcactcaaccatatctcacaagttcttccgaaacagctgcgcgggaagaacatggagccgccaccacgcagacctgccattaatttcttcgatctcctcacagaggagattattttgattatccttgaccatctccgcgacccattggctcgaaagt-------------cgttttctcaggtctgcaaatccttctactccctcgagtc--cggccaccgcaaattcatcaaaccgcgaattttagactttcttccga--------atgtcttccgccgtttcccgtccatatcacaaatcgatttctctctctgtcc-----------tcgcgt-------ggaagacgacacgctgagctcaatatcgctagcttggaattcgtccgtggaaaccattgatctttccaggtccaaatttttcacgcagaaggggttgtcgagtttggctacaaattgctcgtccttgctggagattaatttgtcgaatcggacgagcctcacggactcatctctcaaggcattaggggaggccaagaatttggagaaattgtggttgacgaggtgtaaatcaataacggacatgggtattggttgtctggcagttaattgcagaaaattgaagtccatttgcttaaggtggtgtctgcgcgtcactgatgatggggttgatttaattgctgtaaaatgtaaggagattcggagtttggatctctcttacctcccggtattcatcttttactctgcttctctataagccttcttgtagtatcaagtgtgctgaccatgcatctgctttcacaattgattggcacaaacgggatttcacttgaatgttcatagtgtagctt---tctcttcaagtctagtgtctctcatctgcttccttttcccatcagccatt---a-------------------------------cagcattaatttgtgtttaatggaggtcagcagagaggtaggcga----------------cgacaataactctcctcacattaa---------------------------------------------------------------------------------------
>Jupunba_laeta_Mori_25147@NODE_3_length_665_cov_9.345238
-----------------------------------------------------------------------------------------------------------------------------------------------------------------------------------------------------------------------------------------------------------------------------------------------------------------------------------------------------------------------------------------------------------------------------------------------------------------------------------------------------------------------------------------------------------------------------------------------------------------gctaaaggacacgttgagctcagtctcgctatcttggaatttgtccttacaaaccattgatctttttgggtccaaatttttcacccagaaggggttattgagtttggctacaaattgcttgtccttgctagagattaatttgacgaatcggacgggcctcactaattcatctctaaaggcaat------------gaatttggagaaattgtggttaacgaggtgtaaatcaataacaaacataaggagtagttgtccagtagttaattgcagaaaattgaagtccatttgcttaaggtggtgcctacatgtcgctgattatggggttgctttaattactgtaaaatgtaaggagattcggagtttggatctctcttacctgccggcattcaccttttactctgcttctttatgagccttcttgtagtagcatgtgtactgaccatgtatttgctttcacaattgattgccacaaacgggatttcacttgaatgttcatagtgtagcttcc-tctcttcaagtcttgtgtctcttttatgcttccttttctcatcggccattcttcaatttcgacggcattagttcttctcgcagcagatggatttcgcgtttgatggtggtcgcagcagagaggtaggcgacgacaataactctcctcattcacaccattaatca---------------------------------------------------------------------------------------------
>Jupunba_langsdorfii_Ribeiro_728@NODE_3_length_1248_cov_60.081127
------------------tgagttgg-cgaattatgttgggtgacacaaacac-------gagagcatacaatcaaaaaaaaagacaggcttcga-------------caga-attagggttaaatcgaaagaatgaaa----------------tcctgagtagtcaagcgag----------------------------------------------------------------------------------------------------------caagggc---------gagggatgtagggaaaatcgagcaagtgctgaattgagggaatctagggttacagagtgggtgaaaaggaagacagataatacaagggatgggaacaacga-----agag-gagagaggcca--------------tgtacatctcctcgtgcttcttcttgtcatcgttcagcacgccttcttctagatctgagtttctctcttgattttcgataaaagagggactttaaggaaactaaattcaacgtttgattgtgttctttcatgtttttaatcatgattt------agttgaagctagaggacacgctgagctcagtctcgctagcttggaattcatccttgcaaaccattgatctttctgggtccaaatttttcacctataaggggttgtcgagtttggctacaaattgctcgtctttgctggagattaatttgtcgaatcggacaggcctcactgattcatctctcaaggcaataggggaggccaagaatttggagaaattgttgttgacaaggtgtaaatcaataacggacatggggattggttgtctggtagttaattgcagaaaattgaagtccatttgcttaaggtagtgcctgcgcattgctgattatgaggttgctttaattgctgtaaaatgtaaggagatttggagtttggatctctcttacctactagtattcgtcttttactctgcttctctataagccttcttgtagtcgcatatgtactgaccttgtatttgctttcacaattgattgccacaaatgggatttcacttgaatgttcatagtgtagcttcc-tctcttcaagtcttgtgtctctcatctgcttccttttcctatcggccattcttcaatttcaatagcattaattcttctcacaatagatgggttttgtgtttaatggaggtcgcagtaaagaggtaggcgacggcaataactgtcctcacctacaccattaatcactgccatgtcgaactctcagtcagtaattgaagacatgtttgcgaagaatttaaccgacgccccattaaatggctatagcattttgctatatt
>Jupunba_langsdorfii_Ribeiro_728@NODE_4_length_1063_cov_18.284990
---------------------------------------------------------------------------------------------------------------------------------------------------------------------------gag----------------------------------------------------------------------------------------------------------caaaggagaatcgcgagagggatgtagggaaaatcgaacaaatgccgaattgagggaatatagggttacatagtgggtgaaaaggaagacaggtaatacaggggatgggaatgacga-----tgag-gagagaggccatgtgtggccgaagttgtacatctcctcatgcttcttcttgtcatcatttagcacgccttctcctagatctgagtttctctcttgatttccgataaaagagggacttgaaggaaactaaattcaaggtttgattgtgttctttcatgtttttaatcatgattt------agttgaagctaaaggacacgttgagctcagtctcgctatcttggaatttgtccttgcaaaccattgatctttttgggtccaaatttttcacccagaaggggttgttgagtatggctacaaattgctcgtccttgctagagattaatttgtcaaatcggatgggcctcactaattcatctctcaaggcaat------------gaatttggagaaattgtggttaacgaggtgtaaatcaataacaaacatagggagtagttatccagtagttaattgcagaaaattgaagtccatttgcttaaggtggtgcctacatgtcgctgattatggggttgctttaattactgtaaaatgtaaggagattcggagtttggatctctcttacctgccggcattcatcttttactctgcttctttatgagccttcttgtagtagcatgtgtactgaccatgtatttgctttcacaattgattgccacaaacgggatttcacttgaatgttcatagtgtagcttcc-tctcttcaagtcttgtgtctcttatatgcttccttttcccatcggccattcttcaatttcgacggcattag-tcttctcgcagcagatggatttcgcgtttaatggaggtcgcagcagagaggtaggcgacgacaataactcttctcacccacgccattaatcattaccacgtcaaactcttagttagcaattaaagacacatttatgaagaatttaactgacgccctattaaacggctgtagcatttt--------
>Jupunba_leucophylla_Iganci_839@NODE_2_length_1527_cov_108.410345
aatagctggcatggaatgtgagttggcgaaattgtgttgggtgacacggactctaagctggagaacatacaatcaaaaaaaaggacagtcttcta-------------cagactttagggttaaatcgaaagaatgaaaa--------------atcctaagcagtcgagcgag----------------------------------------------------------------------------------------------------------aaagggagaattgcgagagggatgtagggaaaatcaagcaagtgccgaattgaagcaatctagggttacagagtgggtgaaaaggaagataggtaatacaggggatgggaacgatgg-----agag-gagagaggccatgtgtggacgaagttgtacatctcttcatgcttcttcttgtcatcgtttagcacgccttcttctagatttgagtttctctcttgatttccaataaaagagggactttactaaaactaaattcaaggtttgattatgttctttcatgtttttaatcatgattc------agttgaacctagaggacacactgagctcaatctcgatagcttggaattcgtccttgcaaaccattgatcattctgggtccaaatttttcatccagaaggggttgtcgagtttggctacaaattgctcgtccttgctggagattaatttgtcaaatcggacgggcctcactgattcatttctcaaggcaat------------gaatttggtgaaattgtggttgatgaggtgtaaatcaataatagacatggggattggttgtctggtagttaattgtagaaaattgaagtccatttgcttaaggtggtgcctgcgtgtcactgattatggggttgctttaattgctggaaaatgtaaggagatttggagtttggatctctcttacctaccggtattcatcttttactctacttctctataagccttcttgtagtagcatgtgtactgaccatgtatttgctttcgcaattgattgccacaaacaagatttcacttgaatgttcatagtgtagcttcc-tctcttcaagtctcatgtctctcatctacttccttttcccattggtcattcttcaatttcgacggcattaattcttctcacagcagatggatttcatgtttaatggaggtcatagtagagaggtaggctatggcaataactctcctcacccacaccattaatcattgccacgtcaaactctcaataagcaattgaagacacatttgtgaagaatttaacaaatgccctattaaacagctgtagcattttgctatgtt
>Jupunba_leucophylla_Iganci_839@NODE_6_length_681_cov_110.359272
ttttattaactcgggaaagtacttaaagagagtgtgaatgattccatgcacgctggagagtgatacataatactctatataatcacttccctctttctccgcgttcat------tgcgtcttaacccgaagcagggatagtattctgctttctgttactggttagttacctgagaattcagcatgccactctttcttttcttcatgctcaatcctctttagaattcctctttgtatgctgttcttacccttcactcaaccatatctcacaagttcttccgaaacagctaagcgggaagaacatggagccgccaccacgcagacctgccattaatttcttcgatctcctcacagaggagatcattttgattatccttgaccatctccgcgacccactggcccgaaagt-------------ctttttctcaggtctgcaaatccttctactccctcgagtc--cggccaccgcaaattcatcaaaccgcgaattttagactt---------------------------------------------------------------------------------------------------------------------------------------------------------------------------------------------------------------------------------------------------------------------------------------------------------------------------------------------------------------------------------------------------------------------------------------------------------------------------------------------------------------------------------------------------------------------------------------------------------------------------------------------------------------------------------------------------------------------------------------------------------------------------------------------------------------------------------------------------------------------------------------------
>Jupunba_limae_Iganci_261@NODE_1_length_1934_cov_128.779752
ttttattatctcgggaaagtacttaaagagagtgtgaatgattccatgcacgctggacagtgatacataatactctatataatcacttccctcttcgtccttgttcatcagtcgtgcgtcttaacccttagcagggatagtactctgctttctgttactggttagttacctgagaattcagcttgctgctctttcatttcttcatgctcaatcctctttagtattcctctttgtatgctgttcttactcttcgctcaaccatatctcacaagttcttccgaaacagctgcgcgggaagaacatggagccaccaccacgcagacctgccattaatttcttcgatctcctcacagaggagatcattttgattatccttgaccatctccgcgacccactggctcgaaagt-------------cgttttctcaggtctgcaaatccttctactccctcgagtc--cggccaccgcaaattcatcaaaccgcgaattttagactttcttccga--------atgtcttccgccgtttcccgtccatatcacaaatcgatttctctctctgtcc-----------tcgcgt-------ggaagacgacacgctgagctcaatatcgctagcttggaattcgtccttggaaaccattgatctttctaggtccaaatttttcacgcagaaggggttgtcgagtttggttacaaattgctcgtccttgctggagattaatttgtcgaatcggacgagcctcacggactcatctctcaaggcattaggggaggccaagaatttggaaaaattgtggttgacgaggtgtaaatcaataaccgacatgggtatcggttgtctggcagttaattgcagaaaattgaagtccatttgcttaaggtggtgtctgcgcgtcactgatgatggggttgctttaattgctgtaaaatgtaaggagattcggagtttggatctctcttacctctcggtattcatcttttattctgcttctctataagccttcttgtagtatcaagtgtgctgaccatgcatttgctttcacaattgattggcacaaacgggatttcacttgaatgttcatagtgtagcttggccattgtttggtgggatgccatgaattttcgttatgaccctagtaactattaataggtttagctagtgttagacctcggtgcaaaaaatcggttacgtattctgtatctgtgatagcaaaaaagtgagtgata------tgcttactcaatcgtaaccttagttgttgtaataacaagcacttggtcaaaaggttgcaatgcagtaggataatatttgtcaaaagcacgactagttggtgaaaggtttaaattctatt
>Jupunba_limae_Iganci_261@NODE_3_length_1027_cov_38.466316
---------------------------------------------------------------------------------------------------------------------------------------------------------------------------------------------------------------------------------------------------------------------------------------------------------------------------------------------------------------------------ggaagacaggtaatacaggggatgggaatgacga-----tgag-gagagaggccatgtgtggccgaagttgtacatctcctcatgcttcttcttgtcatcatttagcactccttctcctagatctgagtttctctcttgatttccgataaaagaggaacatgaaggaaactaaattcaaggtttgattgtgttctttcatgttttcaatcatgattt------agttgaagctaaaggacacgttgagctcagtctcgctatcttggaatttgtccttactaaacattgatctttttgggtccaaatttttcacccagaaggggttgttgagtatggatacaaattgctcgtccttgctggagattaatttgtcgaatcggacgggcctcactaattcatctctcaaggcaat------------gaatttggagaaattgttgttaacgaggtgtaaatcaataacgaacatagggagtagttgtccagtagttaattgcagaaaattgaagtccatttgcttaaggtggtgcctacatgtcgctgattatggggttgctttaattactgtaaaatgtaaggagattcggagtttggatctctcttacctgccggcattcatcttttactctgcttctttatgagccttcttgtagtagcatgtgtactgaccatgtatttgctttcacaattgattgccacaaacgggatttcacttgaatgttcatagcgtagcttcc-tctcttcaagtcttgtgtctcttatatgcttccttttcccatcgtccattcttcaatttcgacggcattaattcttctagcagcggatgggtttcgcgtttaatagtggtcgcagcagagaggtaggtgacgacaataactatcctcacccaaaccattaatcactgccacatcaaactctcagtcagcagttgaagacagatttgtgaagaatttaacggacgccctattaaacggctgtagcattttgctatatt
>Jupunba_longipedunculata_Cardona_2682@NODE_1_length_1238_cov_280.869940
---------------------tttaaagagagtgtgaatgattccatgcacgctagagagtgatacataatactctatataatcacttccctcttcgtccgtgttcat------tgcgtcttaacccgaagcagggatagtactctgctttctgttactggttagttacctgagaattcagcatgccactctttcttttcttcatactcaatcctctttagaattcctctttgtatgctgttcttactcttcactcaaccatatctcacaagttcttccgaaacagctgagcgggaagaacatggagccgccaccacgcagacctgccattaatttcttcgatctcctcacagaggagatcattttgattatccttgaccatctccgcgacccactggctcgaaagt-------------cgttttctcaggtctgcaaatccttctactccctcgagtc--cggccaccgcaaattcatcaaaccgcgaattttagactttcttccga--------atgtcttccgccgtttcccgtccatatcacaaatcgatttctctctctgtcc-----------tcgcgt-------ggaagacgacacgctgagttcaatatcgctagcttggaattcgtccttggaaaccattgatctttctaggtccaaatttttcacgcagaaggggttgtcgagtttggctacaaattgctcgtccttgctggagattaatttgtcgaatcggacgagcctcacggactcatctctcaaggcattagggcaggccaagaatttggagaaattgtggttgacgaggtgtaaatcaataacggacatgggtattggttgtctggcagttaattgcagaaaattgaagtccatttgcttaaggtggtgtctgcgcgtcactgatgatggggttgctttaattgctgtaaaatgtaaggagattcggagtttggatctctcttacctctcggtattcatcttttactctgcttctctataagccttcttgtagtatcaagtgtgctgaccatgcatttgctttcacaattgattggcacaaacgggatttcacttgaatgttcacagtgtagcttggccattgtttggtgggatgccatgaattttcgttatgaccctagtaactattaataggtttagctactgttagacctcagtgcaaaaaatcggttacgtattccgtatctgtgatagccaaaaag--------------------------------------------------------------------------------------------------------------------------------------
>Jupunba_longipedunculata_Cardona_2682@NODE_2_length_885_cov_39.487624
---------------------------------------------------------------------------------------------------------------------------------------------------------------------------------------------------------------------------------------------------------------------------------------------------------------------------------------------------------------------------------------------------ggaatgacgg-----agag-gagagaggccatgtgtggccgaagttgtacatctcctcatgcttcttcttgtcatcattcagcacaccttctcctagatctgagtttctctcttgatttccgatacaaaagggacttaaaggaaactaaattcaaggtttgattgtgttctttcatgtttttaatcatgattt------agttgaagctagaggacacgttgagctcagtctcgctagcttggaatttgtccttgcaaaccattgatctttttgggtccaaatttttcacccagaag----------gtttggctacaaattgctcgtccttgctagagattaatttgtcgaatcggacgagccttactaattcatctctcaaggcaat------------gaatttggagaaattgtggttgacgaggtgtaaatcaataatgaacatggggagtagttgtccagtggttaattgcagaaaattgaagtccatttgcttaaggtggtgcctacgtgtcactgattatggggttgctttaattactgtaaaatgtaaggagattcggagtttggatctctcttacctaccggcattcatcttttactctgcttctctataagccttcttgtagtagcatgtgtacggaccatgtatttgctttcacaattgattgccacaaacgggatttcacttgaatgttcatagcgtagcttcc-tctcttcaagtcttgtgtccctcatatgcttccttttcccatcggccattcttcaatttcgacggcattaattcttctcgcagcagatgggtttcgcgtttaatagtggtcgcagcagagaggtaggtgacgacaatgagctcgtttggaatggtgattgg-------------------------------------------------------------------agtgcttaaaagtaacttttaatcgtgat
>Jupunba_longipedunculata_Cardona_2682@NODE_3_length_776_cov_60.582260
----------------------------------------------------------------------------------------------------------------------------------------------------------------------------------------------------------------------------------------------------------------------------------------------------------------------------------------------------------------------------------------------------------------------------------------------------------------------------------------------------------------ctcttgatttgcgataaaagagggactttaaggaaactaaattcaacgtttgattgtgttctttcatgtttttaatcatgattt------agttgaagctagaggacacgctgagctcagtctcgctagcttggaattcgtccttgcaaaccattgatctttctgggtccaaatttttcacctataaggggttgtcgagtttggctacaaattgcttgtctttgctggagattaatttgtcgaatcggataggcctcactgattcatctctcaaggcaataggggaggctaagaatttggagaaattgttgttgacaaggtgtaaatcaataacggacatggggattggttgtctgctagttaattgcagaaaattgaagtccatttgcttaaggtggtgcctgcgcattgctgattatgaggttgctttaattgctgtaaaatgcaaggagatttggagtttggatctctcttacctgctagtgttcgtcttttactctgcttctctataagccttcttgtagtagcatatgtactaaccatgtatttgctttcacaattgattgccacaaacgggttttcacttgaatgttcatagtgtagcttcc-tcttttcaagtcttgtgtctctcatctgcttccttttcctatcggccattcttcaatttcaatagcattaattcttctcacaatagatgggttttgtgtttaatggaggtcgcagtaaagagataggcgacggcaataactctcctcacctacaccattaatcactg------------------------------------------------------------------------------------------
>Jupunba_longipedunculata_Cardona_2682@NODE_4_length_696_cov_31.390953
-----------------------------------------------------------------------------------------------------------------------------------------------------------------------------------------------------------------------------------------------------------------------------------------------------------------------------------------------------------------------------------------------------------------------------------------------------------------------------------------------------------tttctctcttgatttccaataaaagagggactttactgaaactaaattcaaggtttgattatgttctttcatgtttttaatcatgattc------agttgaccctagaggacacactgagctcaatctcgatagcttggaattcgtccttgcaaaccattgatcattctgggtccaaacttttcatccagaaggggttgtcaagtttagctacaaattgctcgtccttgctggagattaatttgtcaaatcggacgggcctcactgattcatttctcaaggcaat------------gaatttggtgaaattgtggttgatgaggtgtaaatcaataatagacatggggattggttgtctggtagttaattgtagaaaattgaagtccatttgcttaaggtggtgcctgcgtgtcgctgattatggggttcgtttaattgctgtaaaatgtaaggagatttggagtctggatctctcttacctaccggtattcatcttttactctgcttctctacaagccttcttgtagtagcatgtgtactgaccatgtatttgctttcacaattgattgccacaaacaagatttcacttgaatgttcatagtgtagcttcc-tctcttcaagtctcgtgtctctcatctacttccttttcccattggtcattcttcaatttcgacggcattaattcttctcgcagcagatgggtttcgcgttt------------------------------------------------------------------------------------------------------------------------------------------------------------
>Jupunba_macradenia_Lourteig_3021@NODE_2_length_799_cov_79.422438
--------------------------------------------------------------------------------------------------------------------------------------------------------------------------------------------------------------------------------------------------------------------------------------------------------------------------------------------------------------------------------------------ggggatgggaacaatgg-----agag-gagagaggccatgtgtggacgaagttgtacatctcttcgtgcttcttcttgtcatcgtttagcacgccttcttctagatttgagtttctctcttgacttccaataaaggagggactttactgaaactaaattcaaggtttgattatgttctttcatgtttttaatcatgattc------agttgaacctagaggacacactgagctcaatctcgatagcttggaattcgtccttgcaaaccattgatcattctgaatccaaatttttcatccagaaggggttgtcgagtttggctacaaattgctcgtccttgttggagattaatttgtcaaatcggacgggcctcactgattcatttctcaaggcaat------------gaatttggtgaaattgtgattgatgaggtgtaaatcaataatagacatggggattggttgtctggtagttaattgtagaaaattgaagtccatttgcttaaggtggtgcctgcgtgtcgctgattatggggttgctttaattgctgtaaaatgtaaggagatttggagtttggatctctcttacctaccagtattcatcttttactctgcttctctataagccttcttgtagtagcatgtgtactgaccatgtatttgctttcacaattgattgccacaaacaagatttcacttgaatgttcatagtgtagcttcc-tctcttcaagtctcgtgtctctcatctacttccttttcccattggtcattcttcaattttgacggcattaattcttctcgcagcagatggatttcacgt--------------------------------------------------------------------------------------------------------------------------------------------------------------
>Jupunba_microcalyx_Iganci_855@NODE_1_length_1800_cov_200.517121
ttttattaactcgggaaagtacttaaagagagtgtgaatgattccatgcacgctggagagtgatacataatactctatataatcacttccctctttctccgtgttcat------tgcgtcttaacccgaagcagggatagtattctgctttctgttactggttagttacctgaaaattcagcatgccactctttcttttcttcatgctcaatcctctttagaattcctctttgtatgctgttcttacccttcactcaaccatatctcacaagttcttccgaaacagctaagcgggaagaacatggagccgccaccacgcagacctgccattaatttcttcgatctcctcacagaggagatcattttgattatccttgaccatctccgcgacccactggcccgaaagt-------------ctttttctcaggtctgcaaatccttctactccctcgagtc--cggccaccgcaaattcatcaaaccgcgaattttagactttcttccga--------atgtcttccgccgtttcccgtccatttcacaaatcgatttctctctctgtcc-----------tcgcgt-------ggaagacgacacgctgagttcaatatcgctagcttggaattcgtccttggaaaccattgatctttctaggtccaaatttttcacgcagaaggggttgttgagtttggctacaaattgctcgtccttgctggagattaatttgtcgaatcggacgagtctcacggactcatctctcaaggcattaggggaggccaagaatttggagaaattgtggttgacgaggtgtaaatcaataacggacatgggtattggttgtctggcagttaattgcagaaaattgaagtccatttgcttaaggtggtgtctgcgcgtcactgatgatggggttgctttaattgctgtaaaatgtaaggagattcggagtttggatctctcttacctctcggtattcatcttttactccgcttctctataagccttcttgtagtatcaagtgtgctgaccatgcatttgctttcacaattgattggcacaaacgggatttcacttgaatgttcatagtgtagcttggccattgtttggtgggatgccatgaattttcgttatga-cctagcaactattaataggtttagctagtgttagacctcagtgcaaaaaatcggttacgtattctgtatctgtgatagccaaaaagtgagtgata------tgcttactcaattgtaaccttagttgttgtaataacaagcacttggtcaaaaggttgcaatgcagtaggataatatttgtcaaaagcacgactagttggtgaaaggtttaaattctatt
>Jupunba_nipensis_Mayo_19662@NODE_2_length_589_cov_30.033203
-----------------------------------------------------------------------------------------------------------------------------------------------------------------------------------------------------------------------------------------------------------------------------------------------------------------------------------------------------------------------------------------------------------------------------------------------------------------------------tcattcagcacgccttctcctagatctgagtttctctcttgatttccgataaaagagggacttgaatgaaactaaattcaaggtttgattgtgttttttcatgtttttaatcatgattt------agtttaagctagaggacatgttgagctcagtcttgctagcttggaatttgtccttgcaaaccattgctctttctgggtccaaatttttcacccagaagggattgtcgagtttggctacaaattgctcgtccttgctagagattaatttgtcgaatcatacgggcctcactaattcatctcttaaggcaat------------gaatttggagaaattgtggttg-caaggtgtaaatcaataacgaacatggggagtagttgtccagtagttaattgcagaaaattgaagtccatttgcttaaagtggtgcctacgtgttgctaattatggggttgctttaattgctataaaatgtaaggagattcagagtttggatctctcttatctgccggtattcatcttttactctgcttctctataagccttcttgtagtagcatgtgtact-------------------caattgattgccacaaacgggatttcacttgaatgt----------------------------------------------------------------------------------------------------------------------------------------------------------------------------------------------------------------------------------------------------------------------------------
>Jupunba_nipensis_Mayo_19662@NODE_3_length_546_cov_16.415778
-----------------------------------------------------------------------------------------------------------------------------------------------------------------------------------------------------------------------------------------------------------------------------------------------------------------------------------------------------------------------------------------------------------------------------------------------------------------------------------------------------------------------------------------------------------------------------------------------------------------------------------ctcaatctcgatagcttggaattcgtccttgcaaaccattgatcattctggttccaaatttttcatccagaaggggttgtcgcgtttggctacaaattgctcgtccttgctggagattaatttgtcaaatcggacgggcctcactgattcatttctcaaggcaat------------gaatttggtgaaattgtggttgatgaggtgtaaatcaataatagacatggggattggttgtctggtagttaattgtagaaaattgaagtccatttgcttaaggtggtgcctgcgtgtcgctgattatggggttgctttaattgctgtaaaatgtaaggagatttggagtttggatccctcttacctaccgttattcatcttttactctgcttctctataagccttcttgtagtagcatgtgtactgaccatgtatttgctttcacaattgattgccacaaacaagatttcatttgaatgttcatagtgtagcttcc-tctcttcaagtctcgtgtttctcatctacttccttttcccattggtcattcttcaatttcgacgg------------------------------------------------------------------------------------------------------------------------------------------------------------------------------------------------
>Jupunba_oppositifolia_Liegier_16014@NODE_2_length_732_cov_87.160305
--------------------------------------------------------------------------------------------------------------------------------------------------------------------------------------------------------------------------------------------------------------------------------------------------------------------------------------------------------------------------------------gggtgaaaaggagggaacgatgg-----agag-gagagaggccatgtgtggacaaagttgtacatctcttcgtgcttcttcttgtcatcgtttagcacgccttcttctagatttgagtttctctcttgatttccaataaaagagggactttactgaaactaaattcaaggtttgattatgttctttcatgtttttaatcatgattc------agttgaacctagaggacacactgagctcaatctcgatagcttggaattcgtccttgcaaaccattgatcattctgggtccaaatttttcatccagaaggggttctcgagtttggctacaaattgctcgtccttgctggagattaatttgtcaaatcggacgggcctccctgattcatttctcaaggcaat------------gaatttggtgaaattgtggttgatgaggtgtaaatcaataatagacatggggattggttgtctggtagttaattgtagaaaattgaagtccatttgcttaaggtggtgcctgcgtgtcgctgattatggggttgctttaattgctgtaaaatgtaaggagatttgaagtttggatctctcttacctaccggtattcatcttttattctgcttctctataagccttcttgtagtagcatgtgtgctgaccatgtatttgctttcacaattgattgccacaaacaagatttcatttgaatgttcatagtgtagcttcc-tctcttcaagtctagtgtctc--------------------------------------------------------------------------------------------------------------------------------------------------------------------------------------------------------------------------------------------
>Jupunba_oxyphyllidia_Yonker_6157@NODE_1_length_1380_cov_192.246355
ttttattaactcgggaaaggtcttacagagagtgtgaatgattccatgcacgctggagagtgatacataatactctagataatcacttccctcttcgtccttgttcatcagtcgtgcgtcttaa-ccttagcagggatagtactttgctttctgttactggttagttacctgagaattcagcatgcctctctttcatttcttcatactcaatcctctttagtattcctctttgtatgctgttcttactcttcactcaaccatatctcacaagttcttccgaaacagctgagcgggaagaacatggagccgccaccacgcagacctgccattaatttcttcgatctcctcacagaggagatcattttgattatccttgaccatctccgcgacccactggctcgaaagt-------------cgttttctcaggtctgcaaatccttctactccctcgagtc--tggccaccgcaaattcatcaaaccgcgaattttagactttcttccga--------atgtcttccgccgtttcccgtccatatcacaaatcgatttctctctctgtcc-----------tcgggt-------ggaagacgacacgctgagctcaatatcgctagcttggaattcgtccttggaaaccattgatctttctaggtccaaatttttcacgcagaaggggttgtcgagtttggctacaaattgctcgtccttgctggagattaatttgtcgaatcggacgagcctcaccgactcatctctcaaggcattaggggaggccaagaatttggagaaattgtggttgacgagatgtaaatcaataacggacatgggtattggttgtctggcagttaattgcagaaaattgaagtccatttgcttaaggtggtgtctgcgcgtcactgatgatggggttgcttcaattgctgtaaaatgtaaggagattcggagtttggatctctcttacctctcggtattcatcttttactctgcttctctataagccttcttgtagtatcaagtgtgctgaccatgcatttgctttcacaattgattggcacaaacgggatttcacttgaatgttcatagtgtagcttggc--------------------------------------------------------------------------------------------------------------------caaaaagtgagtgata------tgcttactcaattgtaaccttagttgttgtaataacaagcacttggtcaaaaggttgcaatgcaataggataatatttgtcaaaagcacgactagttggtgaaaggtttaaattctatt
>Jupunba_oxyphyllidia_Yonker_6157@NODE_2_length_828_cov_100.680426
-------------------------------------------------------------------------------------------------------------------------------------------------------------------------------------------------------------------------------------------------------------------------------------------------------------------------------------------------------------------ggtgaaaaggaagatagataatacaagggatgggaatgacga-----agag-gagagaggccatgtgtggccgaagttgcacatctcctcgtgcttcttcttgtcattgtttagcacgccttcttctaggtatgagtttctctcttgattttcgatcaaagagggactttaaggaaactaaattcatcttttgattgtgttctttcatgtttttaatcatgattt------agttgaagctagaggacacgctgagctcagtctcgctagcttggaattcgtccttgcaaaccattgatctttctgggtccaaatttttcacctataaggggttgttgagtttggctacaaattgctcatctttgctggagattaatttgtcgaatcggaaaggcctcactaattcatctctcaaggcaataggggaggccaagaatttggagaaattgttgttgacaaggtgtaaatcaataacggacatggggattggttgtctgctagttaattgcagaaaattgaagtccatttgcttaaggcggtgcatacacattgctgattatgagtttgctttaattgttgtaaaatgtaaggagatttggagtttggatctctcttacttgctagtattcgtcttttactctgcttctctataagccttcttgtagtcacatatgtactgaccatgtatttgctttcacaattgattgccacaaatgggttttcacttgaatgttcatagtgtagcttcc-tctcttcaagtcttgtgtctctcatctgcttccttttcctatcggtcattcttcaatttcaacagcattaattcttctcgcagcagatggg----------------------------------------------------------------------------------------------------------------------------------------------------------------------
>Jupunba_trapezifolia_Simon_1600@NODE_2_length_722_cov_96.899550
-----------------------------------------------------------------------------------------------------------------------------------------------------------------------------------------------------------------------------------------------------------------------------------------------------------------------------------------------------------------------------------------------------------------------------------------------------------------------------------------------------------------------------------------------------------------ttgattgtgttctttcatgtttttaatcatgattt------agttgaagctagaggacacgctgagctcagtctcgctagcttggaattcgtccttgcaaaccattgatctttctgggtccaaatttttcacctataaggggttatccagtttggctacaaattgctcgtctttgctggagattaatttgttgaatcggacaggcctcactgattcatctctcaaggcaataggggaggccaagaatttggagaaattgttgttgactaggtgtaaatcaataacggacatggggattggttgtctgctagttaattgcagaaaattgaagtccatttgtttaaggtggtgcatgcacattgctgattatgagtttgctttaattgctgtaaaatgtaaggagatttggagtttggatctctcttacctgctagtattcatcttttactctgcttctctataaaccttcttatagtagcatatgtac--accatgtatttgctttcacaattgattgccacaaatgcgatttcacttgaatgttcatagtgtagcttcc-tctcttcaagtcttgtgtctctcatctgcttccttttcccatcggccattcttcaatttcaacagcataaattcttctcgcagcagatgggttttgtgtttaatggaggtcgcagcagagaggtaggctatggcaataactctcctcacccacaccattaatca---------------------------------------------------------------------------------------------
>Jupunba_villosa_Borges_423@NODE_1_length_1582_cov_191.746844
ttttattaactcgggaaagtacttaaagagagtgtgaatgattccatgcacgctggagagtgatacataatactctatataatcacttccatcttcgtccttgttcgtcaggcgtgcgtcttaacccttagcagggatagtactctgctttctgttactggttagttacctgagaattcagcttgccgctctttcatttcttcatgctcaatcctctttactattcctctttgtatgctgttcttactcttcactcaaccatatctcacaagttcttccgaaacagctgcgcgggaagaacatggagccaccaccacgcagacctgccattaatttcttcgatctcctcacagaggagatcattttgattatccttgaccatctccgcgacccactggctcgaaagt-------------cgttttctcaggtctgcaaatccttctactccctcgagtc--cggccaccgcaaattcatcaaaccgcgaattttagactttcttccga--------atgtcttccgccgtttcccgtccatatcacaaatcgatttctctctctgtcc-----------tcgcgt-------ggaagacgacacgctgagctcaatatcgctagcttggaattcgtccttggaaaccattgatctttctaggtccaaatttttcacgcagaaggggttgtcgagtttggctacaaattgctcgtccttgctggagattaatttgtcgaatcggacgagcctcacggactcatctctcaaggcattaggggaggccaagaatttggagaaattgtggttgacgaggtgtaaatcaataaccgacatgggtatcggttgtctggcagttaattgcagaaaattgaagtccatttgcttaaggtggtgtctgcgcgtcactgatgatggggttgctttaattgctgtaaaatgtaaggagattcggagtttggatctctcttacctctcggtattcatcttttattctgcttctctataagccttcttgtagtatcaagtgtgctgaccatgcatttgctttcacaattgattggcacaaacgggatttcacttgaatgttcatagtgtagcttggccattgtttggtgggatgccatgaattttcgttatgaccctagtaactattaataggtttagctagtgttagacctcggtgcaaaaaatcggttacgtattctgtatctgtgatagccaaaaagtgagtgata------tgcttactcaatcgtaaccttagttgttgtaataacaagcacttggtcaaaaggttgcaatacagtaggataatatttgtcaaaagcacgactagttggtgaaaggtttaaattctatt
>Jupunba_villosa_Borges_423@NODE_2_length_1306_cov_43.709520
aatagctgacgtggaaggagttttggtgaaattgtgttgggtgacacggacgctaaactggagagcatacaatcaaaaaaaatgacagccttcta-------------caaactttagggttaaatcgaaagaatgaaa----------------tcctgagcaattgagcgag----------------------------------------------------------------------------------------------------------caagggagaatcgatagagggatgtagggaaaat----caagtgccaaattgaggcaatctagggttacagagtcgatgaaaaggaagacaggtaatacagggaatgggaacgatgg-----agag-gagagaggtcatatgtggacgaagttgtacatctcctcatgcttcttcttgtcatcgttcaa---------------------------ctcttgatttccaataaaagagggactttaaggaaactaaattcaaggtttgattgtgttctttcatgtttttaatcatgattt------agttgaagctagaggacacactgggctcaatctcgctagcttggaatttgtccttgcaaaccattgatctttatgggtccaaatttttcacctagaaggggttgtcgagtttggctacaaattgctcgtccttgctagagattaatttgtcaaatcagacgggcctcactgattcatttctcaaggcaat------------gaatttggagaaattgtggttgacgaggtgtaaatcaataacaaacatggggattggttgtcttgtagttaattgtagaaaattgaagtcc-------------------------------attatgggtttgctttaattgctgtaaaatgtaaggagatttggaggttggatctctcttgcctgtctgtattcatcttttactctgcttctctataagccttcttgtagtagcatgtatgctgtgtatgtatttgcttacacaattgattgccacaaaccagaattcacttgaatgttcatagtgtagcttcc-tctcttcaagtctcatgtctctcatctgcttccttttcctatcggccattcttcaatttcgacgccattcatgcttctcgcagcaggtgggttttgcgtttaatggaggttgcagcagagaggtaggcaatggcaataactctcctcacccacaccattaatcattgccacatcgaactctcaatcaacagttgaagacacatttgtgaagaatttaatggatgccctagtaaacggctgtagcattttgctatgtt
>Punjuba_callejasii_Daly_5935@NODE_1_length_1062_cov_73.749239
-------------------------gagagagtgtgaatgattccatgcacgctggagagtgatacataataatctatataatcacttccctcttcgtccgtgttcatcagtcgtgcgtcttaacccgaagcagggatagtactctgctttctgttactggttagttacctgagatttcagcatgccactctttcatttcttcgtactcaatcctctttagaattcctctttgtatgctgttcttactcttcactcaaccatatctcacaagttcttccgaaacagctgagcgggaagaacatggagccgccaccacggagacctgccattaatttcttcgatctcctcacagaggagatcattttgattatccttgaccatctccgcgacccactggccagaaagt-------------cgttttctcaggtctgcaaatccttctactccctcgagtc--cgagcaccgcaaattcatcaaaccgcgaattttagactttcttccga--------atgtcttccgccgtttcccgtccatatcacaaatcgatttctctctctgtcc-----------tcgcgt-------ggaagacgacacgctgagctcaatatcgctagcttggaattcgtccttggaaaccattgatctttctaggtccaaatttttcacgcagaaggggttgtcgagtttggctacaaattgctcgtccttgctggagattaatttgtcgaatcggacgggcctcacggactcatctctcaaggaattaggggaggccaagaatttggagaaattgtggttggcgaggtgtaaatcaataacggacatgggtattggttgtctggcagttaattgcagaaaattgaagtccatttgcttaaggtggtgtctgcgcgtcactgattatggggtttctttaattgctgtaaaatgtaaggagattcggagtttggatctctcttacctctcggtatgcatcttttactctgcttctctataagccttcttgtagtatcaagtgtgctgaccatgcatttgctttcacaattgattggcacaaacgggatttcacttgaatgttcatagtgtagcttggc-----------------------------------------------------------------------------------------------------------------------------------------------------------------------------------------------------------------------------------------------------------------
>Punjuba_callejasii_Daly_5935@NODE_2_length_896_cov_10.479853
----------------------------------------------------------------------------------------------------------------------------------------------------------------------------------------------------------------------------------------------------------------------------------------------------------------------------------------------------------------------gaaaaggaagacaggtaatacaagggatgggaatgacgg-----agag-gagagaggccatgtgtggccgaagttgtacatctcctcatgcttcttcttgtcatcattcagcacgccttctcgtagatctaagtttctctcttgatttccaataaaagagggactttaaggaaactaaattcaaggtttgattgtgttctttcatgttttt--------------------------------------------------------------------------aaaccattgatctttctgggtccaaatttttcacctataaggggttgtcgagtttagctataaattgctcatctttgctggagattaatttgtcgaatcgaacaggcctcactgattcatctcttaaggcaataggggaggccaagaatttggagaaattgttgttaacaaggtgtaaatcaataacggacatggggattggttgtctggtagttaattgcagaaaattgaagtccatttgcttaaggtggtgcctgcacatcactgattatgaggttgctttaattgctgtaaaatgtaaggagattgggagtttggatctctcttacctgccaatattcgtcttttactctgcttctctatacgccatcttgtagtagcatatgtactgaccatgtatttgctttcacaattgattgccacaaatgggatttcacttgaatgttcatagtgtagcttcc-tctcttcaagtcttgtgtctctcatctgcttccttttcccatcggccattcttcaatttcgacagcattaagtcttcttgcagcagatgagtttcgcgtttaatggaggtcgcagcagagaggtaggcgacggccacaactctcctcacccacaccattaatcactgccatgtcgaactctcatagcctgtttgggagccca----aaaaaagttgaaaaaaag---------------------------------
>Punjuba_callejasii_Daly_5935@NODE_3_length_605_cov_16.736742
-----------------------------------------------------------------------------------------------------------------------------------------------------------------------------------------------------------------------------------------------------------------------------------------------------------------------------------------------------------------------------------------------------------------------------------------------------------------------------------------------------------tttctctcttgatttccaataaaagagggacttgaaggaaaataaattcaaggtttgattgtgttctttcatgtttttaaccatgattt------agttgaaactagaggacacgttgagcttagtctcgctagcttggaatttgtccttgcaaaccattgatctttctaggtccaaatttttcacccagaaggggttgtcgagtttggctacaaattgctcgtccttgatagagattaatttgtcgaatcggatgggcctcactaattcatctctcaaggcaat------------gaatctggagaaattgtgattgacaaggtgtaaatcaataacgaacatggggagtagttatccactagttaattgcaaaaacttgaaatctatttgcttaaggtggtgcctacgtgtcgctgattatggggttgctttaattgctgtaaaatgtaaggagattcggagtttggatctctcttacctgccagtattcatcttttactttgcttctctataagccttcttgtagtagcatgtgtattgaccatgtatttgctttcacaattgattgccacaaacgggatttcacttgaatgttcctagtgtagcttct-tctcttcaag-------------------------------------------------------------------------------------------------------------------------------------------------------------------------------------------------------------------------------------------------------
>Punjuba_killipii_Palodorios_6252@NODE_1_length_1076_cov_83.461461
---------------------------------------------------------------------------------atcacttccctcttcgtccgtgttcatcagtcgtgcctcttaacccgaagcagggatagtactctgctttctgttactggttagttacctgaggattcagcatgccactctttcatttcttcgtactcaatcctctttagaattcctctttgtatgctgttctcactcttcactcaaccatatctcacaagttcttcctaaacagctgagcgggaagaacatggagccaccaccacgcagacctgccattaatttcttcgatctcctcacagaggagatcattttgattatccttgaccatctccgcgacccactggccagaaagt-------------cgttttctcaggtctgcaaatccttctactccctcgagtc--cgagcaccgcaaattcatcaaaccgcgaattttagactttcttccga--------atgtcttccgccgtttcccgtccatatcacaaatcgatttctctctctgtcc-----------tcgcgt-------ggaagacgacacgctgagctcaatatcgctagcttggaattcgtccttggagaccattgatctttctaggtccaaatttttcacgcagaaggggttgtcgagtttggctacaaattgctcgtcgttgctggagattaatttgtcgaatcggacgggcctcacggactcatctctcaaggaattaggggaggccaagaatttggagaaattgtggttggcgaggtgtaaatcaataacggacatgggtattggttgtctggcagttaattgcagaaaattgaagtccatttgcttaaggtggtgtctgcgcgtcactgattatggggtttctttaattgctgtaaaatgtaaggagattcggagtttggatctctcttacctctcggtattcatcttttactctgcttctctataagccttcttgtagtatcaagtgtgctgaccattcatttgctttcacaattgattggcacaaacgggatttcacttgaatgttcatagtgtagcttggccattgtttggtgggatgccatgaattttcgttatgaccctagtaactattaat------------------------------------------------------------------------------------------------------------------------------------------------------------------------------------------------------------
>Punjuba_killipii_Palodorios_6252@NODE_2_length_747_cov_23.682090
-------------------------------------------------------------------------------------------------------------------------------------------------------------------------------------------------------------------------------------------------------------------------------------------------------------------------------------------------------ggttacatagtgggtgaaaaggaagacaggtaatacaagggatgggaatgacgg-----agag-gagagaggccatgtgtggccgaagttgtacatctcctcatgcttcttcttgtcatcattcagcacgccttctcctagatctaagtttctctcttgatttccaataaaagagggacttgaaggaaaataaattcaaggtttgattgtgttctttcatgtttttaatcataattt------agttgaagctagaggacacgttgagcttagtctcgctagcttggaatttgtccttgcaaaccattgatctttctaggtccaaatttttcacccagaaggggttgtcgagtttggctacaaattgctcgtccttgctagagattaatttgtcgaatcggatgggcctcactaattcatctctcaaggcaat------------gaatttagagaaattgtggttgacgaggtgtaaatcaataacgaacatggggagtagttgtccagtagttaattgcaacaaattgaagtccatttgcttaaggtggtgcctacgtgtcgctgattatggggttgctttaattgctgtaaaatgtaaggagattcggagtttggatctctcttacctgccagtattcatcttttactttgcttctctataagccttcttatagtagcatgtgtattgaccatgtatttgctttcataattgattgccacaaacgggatttcacttgaatgttcctagtgtagcttcc-tctcttcaag-------------------------------------------------------------------------------------------------------------------------------------------------------------------------------------------------------------------------------------------------------
>Punjuba_killipii_Palodorios_6252@NODE_3_length_552_cov_39.711579
----------------------------------------------------------------------------------------------------------------------------------------------------------------------------------------------------------------------------------------------------------------------------------------------------------------------------------------------------------------------------------------------------------------------------------------------------------------------------------------------------------------------------------------------------------------------tgtgttctttcatgtttttaaacattattt------agttgaagctagaggacacgttgagcttagtcttgctagattggaattcgtccttgcaaaccattgatctttctgggtccaaatttttcacctataaggggttgtcgagtttagctacaaattgctcatctttgctggagattaatttgtcgaatcaaacaggcctcactgattcatctctcaaggcaataggggagggcaagaatttggagaaattgttgttaacaaggtgtaaatcaataacggacatggggattggttgtctggtagttaattgcagaaaattgaagtccatttgcttaaggtggtgcctgcacatcgctgattatgaggttgctttaattgctgtaaaatgtaaggagattcggagtttggatctctcttacctgccaatattcgtcttttactctgcttctctataagccatcttgtagtagcatatgtactgaccatgtatttgctttcacaattgattgccacaaacgggatttcacttgaatgttcatagtgtagcttcc-tctc-------------------------------------------------------------------------------------------------------------------------------------------------------------------------------------------------------------------------------------------------------------
>Punjuba_killipii_Palodorios_6252@NODE_4_length_549_cov_50.290254
---------------------------------------------------------------------------------------------------------------------------------------------------------------------------------------------------------------------------------------------------------------------------------------------------------------------------------------------------------------------------------------------------------------------------------------------------------------------------------------------------------------------------------------------------------------gtttgattgtgttctttcatgtttttaattatgattt------agttgaagctagaggacatactgagctcaatctcgctagcttggaattcatccttgcaaaccattgatctttctgggtccaaatttttcacttagaaggggttgtcgagtttacttacaaattgctcgtccttgctggagattaatttgtcaaatcggacgggcctcactgattcatttctcaaggc--------------------cggagaaattgtggttgacaaggtgtaaatcaataacggacatggggattggttgtctagtagttaattgtagaaaattgaagtccatttgcttaaggtggtgcctgcgtgtcgctgattatggagttgctttaattgctgtaaaatgtaaggagatttgtagtttggatctctcttacctagcggtattcatcttttactctgcttctctataagccttcttgtagtagcatgtgtaccgactatgtatttgctttcacaattgattgccacaaacaggatttcacttgaatgttcatagtgtagcttcc-tctcttcaagtctc---------------------------------------------------------------------------------------------------------------------------------------------------------------------------------------------------------------------------------------------------
>Punjuba_lehmannii_Escobar_7465@NODE_1_length_1602_cov_131.093770
ttttattaactcgggaaagcacttaaagagagtgtgaatgattccatgcacgctggagagtgatacataatactctatataatcacttccctcttcgtccgtgttcatcagtcgtgcgtcttaacccgaagcagggatagtactctgctttctgttactggttagttacctgaggattcagcatgccactctttcatttcttcgtactccatcctctttagaattcctctttgtatgctgttcttactcttcactcaaccatatctcacaagttcttccgaaacagctgagcgggaagaacatggagccgccgccacgcagacctgccattaatttcttcgatctcctcacagaggagatcattttgattatccttgaccatctccgagacccactggccagaaagt-------------cgttttctcaggtctgcaaatccttctactccctcgagtc--cgagcaccgcaaattcatcaaaccgcgaattttagactttcttccga--------atgtcttccgccgtttcccgtccatatcacaaatcgatttctctctctgtcc-----------tcgcgt-------ggaagacgacacgctgagctcaatatcgctagcttggaattcgtccttggaaaccattgatctttctaggtccaaatttttcacgcagaaggggttgtcgagtttggctacaaattgctcgtccttgctggagattaatttgtcgaatcggacgggcctcacggactcatctctcaaggaattaggggaggccaagaatttggagaaattgtggttggcgaggtgtaaatcattaacggacatgggtattggttatctggcagttaattgcagaaaattgaagtccatttgcttaaggtggtgtctgcgcgtcactgattatggggtttctttaattgctgtaaaatgtaaggagattcggagtttggatctctcttacctctcggtattcatcttttactctgcttctctataagccttcttgtagtatcaagtgtgctgactatgcatttgctttcacaattgattggcacaaacgggatttcacttgaatgttcatcgtgtagcttggccattgtttggtgggatgccatgaattttcgttatgaccctagtaactattaataggtttagctagtgttagacctctgtgcaaaatatcggttacgtattctgtatctgtgatagccaaaaagtgagtgata------tgcttactcaatggtaaccttagttgttgtaaaaacaagcacttggtcaaaaggttgcaatgcagtaggatcccatttgtcaaaagcacgactagttggtgaaaggtttaaattctatt
>Punjuba_lehmannii_Escobar_7465@NODE_2_length_1149_cov_44.251866
-----------------------------------------------------------------------------------------------------------------------------------------------------------------------------------------------------------------------------------------------------------------------------------------------gaatcgcgagagggatgtaaggaaaatcaagcaagtgccaaattgaggcaatctagggttacagagtggatgaaaaggaagacaggcaatacaggggatgggaatgatgg-----agac-gacagaggccatgtgtggatgaagttgtacatctcctcatgcttcttcttgtcatcattcagcacgccttcttctagatttaagtttctctcttaatttccaataaaagagggaccttaaggaaactaaattcaaggtttgattctgttctttcatgtttttaatcatgattt------agttgaagctagaggacatactgagctcaatctcgctagcttggaattcatccttgcaaaccattgatctttctgggtccaaatttttcacttagaaggggttgtcgagtttgcttacaaattgctcgtccttgctggagattaatttgtcaaatcggacgggcctcactgattcatttctcaaggcaat------------gaatttggagaaattgtggttgacgaggtgtaaatcaataacggacatggggattggttatctggtagttaattgtagaaaattgaagtccatttgcttaaggtggtgcctgcgtgtcactgattatggggtttctttaattgctgtaaaatgtaaggagatttggagtttgga--tctcttacccaccggtattcatcttttactctgcttctctagaagccttcttgtagtagcatgtgtactgactatgtatttgctttcacaattgattgccacaaacaggatttcacttgaatgttcatagtgtagcttcc-tctcttcaagtctcgtgtctctcatctgcttcctttccccatcagcctttcttcaattttgacgacattaattcttctcgcagcagatgggtttcgtgtttaatggaggttgcagcaaagaggtaggcgatggcaataactctcctcacccacaccattaatcactgccatgtcgaactctcagtcagcaattgaagacacgtttgtgaagaatttaacggacgccctattaaacggccgtagcattttgctatgtt
>Punjuba_lehmannii_Escobar_7465@NODE_4_length_733_cov_54.123476
---------------------------------------------------------------------------------------------------------------------------------------------------------------------------------------------------------------------------------------------------------------------------------------------------------------------------------------------------------------------------------------------------------------------------------------------agttgtacatctcctcgtgcttcttcttgtcatcgttcagcacgccttcttctatatctgagtttctctcttgatttccaataaaatagggactttaaggaaactaaattcaaggtttgattgtgttctttcatgtttttaaacattattt------agttgaagctagaggacacattgagcttagtcttgctagcttggaattcgtccttgcaaaccattgatctttctgggtccaaatttttcacctataaggggttgtcgagtttagctacaaattgctcatctttgctggagattaatttgtcgaatcaaacaagcctcactgattcatctctcaaggcaataggggagggcaagaatttggagaaattgttgttaacaaggtgtaaatcaataacggacatggggaatggttgtctggtagttaattgcagaaaattgaagtccatttgcttaaggtggtgtctgcacatcgctgattatgaggttgctttaattgctgtaaaatgtaaggagattcaaagtttggatctctcttacctgccaatattcgtcttttactctgcttctctataagccatcttgtagtagcatatgtactgaccatgtatttgctttcataattgattgccacaaacgggatttcacttgaatgttcatagtgtagcttcc-tctcttcaagtcttgtgtctctcatctgcttccttttcccatcgg-cattcttcaatttcaacgg------------------------------------------------------------------------------------------------------------------------------------------------------------------------------------------------
>Punjuba_racemiflora_Jimenez_Soares_3626@NODE_1_length_1472_cov_200.610753
ttttattaactcgggaaagtacttaaagagagtgtgaatgattccatgcacgctggagagtgatacataatactctatataatcacttccctcttcgtccgtgttcatcagtcgtgcgtcttaacccgaagtagtgatagtactctgctttctgttactggttagttacctgaggattcagcatgccactctttcatttcttcgtactcaatcctctttagaattcctctttgtatgctgttcttactcttcactcagccatatctcacaagttcttccgaaacagctgagcgggaagaacatggagccgccgccacgcagacctgccattaatttcttcgatctcctcacagaggagatcattttgattatccttgaccatctccgcgacccactggccagaaagt-------------cgttttctcaggtctgcaaatccttctactccctcgagtc--cgagcaccgcaaattcatcaaaccgcgaattttagactttcttccga--------atgtcttccgccgtttcccgtccatatcacaaatcgatttctctctctgtcc-----------tcgagt-------ggaagacgacacgctgcgctcaatatcgctagcttggaattcgtccttggaaaccattgatctttctaggtccaaatttttcacgcagaaggggttgtcgagtttggctacaaattgctcgtccttgctggagattaatttgtcgaatcggacgggcctcacggactcatctctcaaggaattaggggaggccaagaatttggagaaattgtggttggcgaggtgtaaatcaataacggacatgggtattggttgtctggcagttaattgcagaaaattgaagtccatttgcttaaggcggtgtctgcgcgtcactgattatggggtttctttaattgctgtaaaatgtaaggagattcggagtttggatctctcttacctctcggtattcatcttttactctgcttctctataagccttcttgtagtatcaagtgtgctgaccatgcatttgctttcacaattgattggcacaaacgggatttcacttgaatgttcatagtgtagcttggccattgtttggtgggatgccatgaattttcgttatgaccctagtaactattaataggtttagctagtgttagacctcagtgcaaaaaatcggttacgtattctgtatctgtgatagccaaaaagtgagtgata------tgcttactcaatggtaaccttagttgttgtaaaaacaagcacttggtcaaaaggttgcaatgcagtagga-------------------------------------------------
>Punjuba_racemiflora_Jimenez_Soares_3626@NODE_3_length_1015_cov_67.039446
-------------------------------------------------------------------------------------------------------------------------------------------------------------ctaagtagtcaagcgag----------------------------------------------------------------------------------------------------------caagggcaaatcgcgagagggacgtagggaaaatctagcaagtgctgaattgagggaatctagggttacatagtgggtgaaaaggaagacaggtaatacaagggatgggaacgacgg-----agag-gagagaggccatgtgtggccaaagttgttcatctcctcgtgcttcttcttgtcattgttcagcacgccttcttctagatctgagtttctctcttgatttccgataaaagaggaactttaaggaaactaaattcaaagtttgattatattctttcatgtttttaaacatgattt------agttgaagctagaggacacattgagcttagtcttgctagcttggaattcgtccttgcaaaccattgatctttctgggtccaaatttttcacctataaggggttgtcaagtttagctacaaattgctcatctttgctggagattaatttgtcgaatcgaacaggcctcactgattcatctctcaacgcaataggggaggccaagaatttggagaaattgttgttgacaaggtgtaaatcaataacggacatagggattggttgtctggtagttaattgcaaaaaattgaagtccatttgattattgtggtgcctgcagatcac-----------------taattgttgtaaaatgtaaggagattcggagtttggatctctcttacctgccaatattcgtcttttactctgcttctctataagccttcttgtagtaccatatgtactaaccatgtatttgctttcacaattgattgccacaaacaagatctcacttgaatgttcatagtgtagcttcc-tctcttcaagtcttgcgtctctcatctgcttccttttcccatcggccattcttcaatttcgacagcattaattcttcttgcagcagatgggtttcgcgcttaatggaggtcgcagcagagaggtaggcgacggcaataactctcctcacccacaccgttaatcactgccatgtcgaactctcagtcagcaattg---------------------------------------------------------------
>Punjuba_racemiflora_Jimenez_Soares_3626@NODE_4_length_906_cov_25.020507
------------------------------------------------------------------------------------------------------------------------------------------------------------------------------------------------------------------------------------------------------------------------------------------------------------------------------------------------------------------------------------------------------------g-----agac-gagagaggccatgtgtggatgaagttgtacatctcctcatgcttcttcttgtcatcattcagcacgccttcttctagatttgagtttctctcttaatttccaataaaagagggactttaaggaaactaaattcaaggtttgattgtgttctttcatgtttttaatcatgattt------agttgaagctagaggacatactgagctcaatctcgctagcttggaattcatccttgcaaaccattgatctttctgggtccaaatttttcaattagaaggggttgtcgagtttactt---aattgctcgtccttgctggagattaatttgtcaaatcggacgggcctcactgattcatttctcaaggcaat------------aaatttggagaaattgtggttgacgaggtgtaaatcaataacggacatggggattggttatctggtagttaattgtagaaaattgaagtccattcgcttaaggtggtgcctgcgtgtcactgattatggggtttctttaattgctgtaaaatgtaaggagatttggagtttggatctctcttacccatcggtattcatcttgtactttgcttctctataagccttctagtagtagcatgtgtactgactatgtatttgctttcgcaattgattgccacaaacaggatttca-----------------------------cttcaagtctcgtgtctctcatctgcttcctttccccatcagccattcttcaattttgacgacattaattcttctcgcagtagatgggtttcgtgtttaatggaggttgcagcagagaggtaggcgatggcaataactctcctcacccacaccattaatcattgccacatcgaactctcaatcagtagttgaagacacctttgtgaagaatttaacggacgccctattaaacggccgta---------------
>_R_Acacia_rostellifera_Murphy_466@NODE_1_length_1705_cov_290.096437
atttattagttcatttatatatttcaaaaaaacaattttaaccc---------------------atttgctctatatataatcacttccctcttcgtctgtgttca--agtcttgcgtcctaa-ccaaagcagggatagtactctgctttctgttactggttagttaactgagaattaagcttgccactctttcatttcttcatactcaatcctctttagtattcctctttgtatgctgttgttactctttgctcaaccatatctcacaagttcttccaaaacagctgagcgggaagaacatggagccaccaccacgcagacctgccattaatttcttcgatctcctcacagaggaggtcatttttattatccttgaccatctccgagacccactggccagaaagt-------------cattttctcaggtctgcaaatccttctactccctcgagtc--cggccaccgcaaattcatcaaaccgcgaattttagactttcttccga--------atgtcttccgccgtttcccgtccatatcacaaatcgatttctctctctgtcc-----------tcgcgt-------ggaagacaacacgctgagctcaatctcgctagcttggaattcgtccttggaagccattgatctttctaggtccaaatttttcacgcagaaggggctgtcgagtttggctacaaattgctcgtccttgctggagattaatttgtcgaatcggacggccctcacggactcatctctcaaggcaataggggaggccaagaatttggagaaattgtggttgacgaggtgtaaatcaataacggacatggggattggtagtctggcagttaattgcagaaaattgaagaccatttgcttaaggtggtgcctgcgcgtcactgattatggggttgctttaattgctgtaaaatgtaaggagattcggagtttggatctctcttacctctcggtattcatcttttaccctgcttctctataagccttcttgtagtatcaagtgtactgaccatgcatttgctttcacaattgattggcacaaacgggatttcacttgaatgttcatagtgtggcttggccgttgtttggtgggatgccatgaattttcgttatgaccctagtaactattaataggtttagctagtgttagaccttagtgcaaagaatcggttacgtgttctgtatctgtgatagccaaaaagtgcttgata------tgcttactcagtggtaaccttagttgttgtaataacaagcacttggtcaaaaggttgcaatgcagtaggataatatttgtcaaaagcacgactagttggtgaaaggtttaaattctatt
>_R_Albizia_adinocephala_FHO33_88@NODE_1_length_1778_cov_183.751323
ttttattaactcggcaaagtacttgaagagagtgagcatgattccgtgcacactggagagtgatccataatactctatataatcacttcccttttcgtccgtgttcatcagtcgtgtgtcttaacccgaagcagggagagtactctgctttctgttactgcttagttaactgagaattcagcatgccactctttcatttcttcatactcaatcctctttaggattcctctttgtatgctgttgttactcttcactcaaccatatctcagaagttcttccgaaacagctgagcgggaagaacatggagccgccaccacgcagacctgccattaatttcttcgatctcctcacagaggagataattttgattatccttgaccatctccgcgacccactggccagaaagt-------------cgttttctgaggtctgcaaatccttctactccctcgagtc--cacccaccgcaaattcatcaaaccgcgaattttagattttcttccga--------atgtcttccgccgtttcccgtccatatcacaaatcgatttatcactctgtcc-----------tcgcgt-------ggaagacgacacgctgagctcaatatcgctagcttggaatccgtccttggaaaccattgatctttctgggtcaagatttttcacgcagaaggggttgtcgagtttggctacaaattgctcgtccttgctggagattaatttgtcgaatcggacgggcctcacggactcatctctcaaggcattaggggaggccaagaatttggagaaattgtggttgacgaggtgtaaatcaataacggacaagggggttggctgtctggcagttaattgcagaaaattgaagtccatttgcttaaggtggtgccttcgcgtcactgattatggggttgctttaattgctgtaaaatgtaaggagattcagagtttggatctctcttacctttcggtattcatcttttactctgcttctctataagccttcttgtagtatcaagtgtactggccatgcatttgctttcacaattgattggcacaaacgggatttcacttgaatgttcattgtgtagcttggccattgtttggtgggatgccatgaattttcgttatgaccctagtaactattaataggttaagctagtgttagacctcagggcaaaaaatcggttacgtattcttgatctgtgatagccaaaaagtgagtgata------tgcttactcaat-ataaccttagttgttgtaataataagcacttggtcaaaaggctgcaatgcggtaggatattatttgtcaaaagcacgactagttggtgaaaggtttaaattctatt
>_R_Albizia_adinocephala_FHO33_88@NODE_2_length_1298_cov_14.888616
aacaactgatgtggataatgagttga-taaattgtgttgggcgataaagacgctaagttggagagcatccaatt-aaaaaaatggtaaccttcta-------------caaa-----aggttacatcaaaagaatgaaa----------------tctagagcagtcaggtgag----------------------------------------------------------------------------------------------------------caaaggagaatcacaataggactgttgggaaaatcatgcaagtgtcgaattgaggaaatctagggctacgtggtgggtgacaaggaagacaagtaatacaggagatgggaatgatgga-tatatag-gagagaggccatgtgtggctgaatctgtacatctcctcgtacttcttcttgtcatcgatcaacatgccttcttctatatttgagtttctctcttgatttccgataaatgagagacttgaaggaaactaaattcaaggtttgattatgttctttcatgtttttgatcatgattt------agttgaagttagaggacatactgagctcagtcttactagcttggaattcgtccttgcaaaccattgatctttttgggtccaaatttttcacccataaggggttgttgagtttggctacaaaatgctcgtccttgctggagattaagttgtcgaatcggatgagcctcactgattcatctctcaaggcaat------------gaatttggagaaattttggttggc--------tattgataacaaacatagggattagttgtctgatagttaattgcaaaaaattgaagtccatttgcttaaggtggtgcctatgtgttgctgattatggggttgctttaattgttgtaaaatgtaaggagattcggggtttggatctctcttacctaccaatattcatcttttactctacttctacataagccttcttgtaatagtatgagtattgaccatgtattggctttcacaatttattgccacaaacaggatttcacttgagtgttcatagcgtagcttcc-tctctttgagtgtcgtgcctctcatctgcttccttttcccataggccattcttcaattttgatgccattaattcttctcacaacagataggtttcacgtttaatagaggttgcagcagagaggtaggtgatggcaatgactttcctcagccacaccattaatcactgccgtgttgaactcttagtcagcaattgaagacacatttgtgaagaatttaacataagccctattaatcagctgtagcattttgctatatt
>_R_Albizia_burkartiana_StivalSantos_678@NODE_1_length_1145_cov_12.615596
------------------gtacttgaagagagtgagaatgattccgtgcacactggagagtgatccataatactctatataatcacttcccttttcgtccgtgttcatcagtcgtgtatcttaacccgaagcagggagagtactctgctttctgttactgcttagttaactgagagttcagcatgccactctttcatttcttcatactcaatcctctttaggattcctctttgtgtgctattgttactcttcactcaaccatatctcacaagttcttccgaaacagctgagcgggaagaacatggagccgccatcacgcagacctgccattaatttcttcgatctcctcacagacgagatcattttgattatccttgaccatctccgcgacccactggccagaaagt-------------cgttttctgaggtctgcaaatcgttctactccctcgagtc--cacccaccgcaaattcatcaaaccgcgaattttggactttcttccga--------atgtcttccgccgtttcccgtccatatcacaaatcgatttctctctctgtcc-----------tcgcgt-------ggaagacgacacgctgagctcaatatcgctagcttggaatccgtccttggaaaccattgatctttctgggtcaaaatttttcacgcagaaggggttgtcgagtttggctacaaattgctcgtccttgctggagattaatttgtcgaatcggacgggcctcacggactcatctctcaaggcattaggggaggccaagaatttggagaaattgtggttgacgaggtgtaaatcaataacggacatgggggttggctgtctggcagttaattgcagaaaattgaagtccatttgcttaaggtggtgccttcgcgtcactgattatggtgttgctttaattgctgtaaaatgtaaggagattcagagtttggatctctcttacctctcggtattcatcttttactctgcttctctataagccttcttgtagtatcaagtgtactgaccatgcatttgctttcacaattgattggcacaaacgggatttcacttgaatgttcattgtgtagcttggccattgtttggtgggatgccatgaattttcgttatgaccctaggaactattaat------------------------------------------------------------------------------------------------------------------------------------------------------------------------------------------------------------
>_R_Albizia_coripatensis_Hughes_2433@NODE_1_length_1612_cov_283.420195
tt---ttaactcggcaaagtacttgaagagagagtgaatgattccgtgcacactggagagtgatccataatactctatataatcacttcccttttcgtccgtgttcatcagttgtgcgtctaaacccgaagcagggatagttctctgctttctgttactgcttagttaactgagaattcagcatgccactctctcatttcttcatactcaatcctctttaggattcctctttgtatgctgttgttactcttcactcaaccatatctcacaagttcgtccgaaacagctgagcgggaagaacatggagccgccaccacgcagacctgccattaatttcttcgatctcctctcagaggagatcattttgattatccttgaccatctctgcgacccactggccagaaagt-------------cgttttctcaggtctgcaaatccttctactccctcgagtc--cgcgcaccgcaaattcatcaaaccgcgaattttagactctcttccga--------atgtcttccgccgtttcccgtccatatcacaaatcgatttctctctctgtcc-----------tcgcgt-------ggaagacgacacgctgagctcaatatcgctagcttggaattcgtccttggaaaccattgatctttctaggtccaaatttttcacgcagaaggggttgtcgagtttggctacaaattgctcgtccttgctggagattaatttgtcgaatcggacgggcctcacggactcctatctcaaggcattaggggaggccaagaatttggagaaattgtggttgacaaggtgtaaatcaataacggacacggggattgtttttctggcagttaattgcagaaaattgaagtccatttgcttaaggtggtgtttgcgcgtcactgattatggggttgctttaattgctgtaaaatgtaaggagattcggagtttggatctctcttacctctcggtattcatcttttactctgcttctctataagccttcttgcagtatcaagtgtgctggccatgcatttgctttcacaattgattggcacaaacgggatttcacttgactgttcatagtgtagcttggccattgtttggtgggatgccatgaattttcgttatgaccctagtaactattaataggtttagctagtgttagacctcagtgcaaaaaatcggttacgtattctgtgtctgtgatagccaaaaagtgagtgata------tgcttactcaatggtaaccttagttgttgtaataacaagcacttggtcaaaaggttgcaatgcagtaggataatatttgtcaaaagcaccactagttggtgaaaggtttaaattctatt
>_R_Albizia_edwallii_Dalmaso_272@NODE_1_length_1120_cov_9.854460
----------------aagtacttgaagagagagtgaatgattccgtgcacactggagagtgatccataatactctatataatcacttcccttttcgtccgtgttcatcagtcgtgcgtcttaacccgaagcaggggtagttctctgctttctgttactgcttagttaactgagaattcagcatgccactctctcatttcttcatactcaatcctctttaggattcctctttgtatgctgttgttactcttaactcaaccatatctcacaagttcttccgaaacagctgagcgggaagaacatggagccgccaccacgcagacctgccattaatttcttcgatctcctcacagaggagatcattttgattatccttgaccatctccgcgacccactggccagaaagt-------------cgttttctcaggtctgcaaatgcttctactccctcgagtc--cgcccaccgcaaattcatcaaaccgcgaattttagactctctttcga--------atgtcttccgccgtttcccgtccatatcacaaatcgatttctctctctgtcc-----------tcgcgt-------ggaagacgacacgctgagctcaatatcgctagcttggaattcgtccttggaaaccattgatctttctaggtccaaatttttcacgcagaaggggttgtcgagtttggctacaaattgctcgtccttgctggagattaatttgtcgaatcggacgggcctcacggactcctatctcaaggcattaggggaggccaagaatttggagaaattgtggttgacgaggtgtaaatcaataacggacacggggattgtttttctggcagttaattgcagaaaattgaagtccatttgcttaaggtggtgtctgcgcgtcactgattatggggttgctttaattgctgtaaaatgtaaggagattcggagtttggatctctcttacctctcggtattcatcttttactccgcttctcgataagccttcttgtagtatcaagtgtgctggccatgcatttgctttcacaattgattggcacaaacgggatttcacttgactgttcatagtgtagcttggccattgtttggtgggatgccatgaatt---------------------------------------------------------------------------------------------------------------------------------------------------------------------------------------------------------------------------------------
>_R_Albizia_glabripetala_Lewis_1652@NODE_1_length_1005_cov_121.154095
----------------------------------------------------------------------------------------------------------------------------------------------ctctgctttttgttactgcttagttaactgataattcagcatgccactctttcatttcttcatactcaatcctctttaggatttctctttgtatgctgttgttactcttcactcaaccatatctcacaagttcttccgaaacagctgagcgggaagaacatggagccgccaacacgcagacctgcaattaatttcttcgatctcctcacagaggagatcattttgattatccttgaccatctccgcgacccactggccagaaagt-------------cgttttctgaggtctgcaaatccttctactccctcgagtc--cacccaccgcaaattcatcaaaccgcgaattttagactttcttccga--------atgtcttccgccgtttcccgtccatatcacaaatcgatttctctctctgtcc-----------tcgcgt-------ggaagacgacacgctgagctcaatatcgctagcttggaatccgtccttggaaaccattgatctttctgggtcaaaatttttcacgcagaaagggttgtcgagtttggctacaaattgctcgtccttgctggagattaacttgtcgaatcggacgggcctcacggactcatctctcaaggcattaggggaggccaagaatttggagaaattgtggttgacgaggtgtaaatcaataacggacaagggggttggctgtctggcagttaattgcagaaaattgaagtccatttgcttaaggtggtgccttcgcgtcactgattatggggttgctttaattgctgtaaaatgtaaggagattcagagtttggatctctcttacctctcggtattcatcttttactctgcttctctaaaagccttcttgtagtatcaagtgtactgaccatgcatttgctttcacaattgattggcacaaacgggatttcacttgaacgttcattgtgtagcttggccattgtttggtgggatgccatgaattttcgttatgaccctggtaactattaat------------------------------------------------------------------------------------------------------------------------------------------------------------------------------------------------------------
>_R_Albizia_glabripetala_Lewis_1652@NODE_2_length_704_cov_27.984051
---------------------------------------------------------------------------------------------------------------------------------------------------------------------------------------------------------------------------------------------------------------------------------------------------------------------------------------------------------------------------------------------------------------------------------------------------------------------------------------------------------------------------caataaaagagggactttaaggaaactaaattcaaggtttgattatgttctttcatgtttttaat----------------------ctggagaacacactgggctcagtctcaccagctaggaattcgtccttgcaaaccattgatctttttgggtccaaatttttcacccagaaggggttgtcaagtttggctacaaattactcgtccttgctggagattaatttgttgaatcagacgagcctcactgattcatctctcaaggcaataggggaggccaagaatttggagaaattgtggttgacaaggtgtaaatcaataacggtcatggggattggttatctggtagttaattgcagaaaattgaagtccatttgcttgaggtggtgcctgcacatcactgattatggggttgccttaattgcagtaaaatgtaaggag-tttggagattggatctctcttacttgctagtatctgtctcttgctttgcttctctataagccttcttatagtagcatatgtactaaccatgtatttgctttcacagttgattgccacaaatgggattccacttgaatgttcatcgtgtagcttcc-tctcttc-agtctcgtgtctctcatctacttccttgtcctatcggccatt-ttcaattttgatggcattaattcttctcacagcagatgggtttcgtgtttattggaggttgcaacgaagaggtaggcaatg-----------------------------------------------------------------------------------------------------------------------------
>_R_Albizia_glabripetala_Lewis_1652@NODE_3_length_582_cov_43.384158
-----------------------------------------------------------------------------------------------------------------------------------------------------------------------------------------------------------------------------------------------------------------------------------------------------------------------------------------------------------------------------------------------------------------------------------------------------------------------------------------------------------------------------ataaaagagggacattaaggaaactaaattcaaggtttgattgtgttctttcatgtttttaatcat-attt------agttgaagctagaggacacgctaagctcagtcttgctagcttggaatttgtccttgcaaaccagtgatcttcctgggactagatttttcacctagaaggggttgttgagtttggctacaaattgattatccttgctggagattaatttgtcgaattggacaagcctcactaattcatctctcaaggcaataggggaggccaagacttcggagaaaatgttgttgacgaggtgtaaatcaataacggacatgaagattggttgtctagtagttaattgcagaaaattgaagtccatttgcttaaggcagtgcttgcgcgtcgctgattat-gggatgctttaattgttgtaaaatgtaagaagattcggagtttggatctctcttacctgcaagtattcgtcttttactctgcttctctataagccttattgtagaagcatttgtactgaccatgtattttctttcacaattgattgccacaaactgggtttcacttgaatgttcatagtgtag-----------------------------------------------------------------------------------------------------------------------------------------------------------------------------------------------------------------------------------------------------------------------
>_R_Albizia_niopoides_Simon_1601@NODE_3_length_878_cov_54.196005
-------------------------------------------------------------------------------------------------------------------------------------------------------------------------------------------------------------------------------------------------------------------------------------------------------------------------------------------------------------------------------------------------tgggaacagtgg-----agag-gaaagaggccatgtgtggccaaagttttacatctccccgtgcttcttcttgtcatcgttcagcacgccttcttctagatctaagtctctttctcga-ttctgataaaagagggactttaaggaaactaaattgaaggtttgattgtgttctttcgtgtttttaatcat-attt------agttgaagctagaggacacgctgagctcagtcttgctagcttggaaattatccttgcaaaccagtgatctttctgggtctagatttttcacctagaaggggttgttgagtttggctacaaattgcttatccttggtggagattaatttgtcgaatcagacaagcctcactgattcatctctcaaggcaataggggagcccaagaatttggaggaaccgatgttgacgaggtgtaaatcaataacggacatgcggatcggttgtctagtagttaattgcagaaaattgaagtccatttgcttgaggcagtgcctgcgcgtcgctgattat-gggttgctttaattgttgtaaaatgtaagaagattcggagtttggatctctcttacttgcgagtattcatcttttactctgcttctctataagccttattgtagtagcatatgtactgaccatgtatttgctttcataattgattgccacagattggatttcacttgaatgttcatagtgtagcttcc-tctcttcaagtctcgtgtctctcatctgcttccttttcccatcaaccattctttaatttcgatgggattaattcttcttgcaacagatgggtttcacgtttaatggaggtcgtaacgaaggggtaggcgacggcaataactctcctcatccacac-attagtca---------------------------------------------------------------------------------------------
>_R_Albizia_sinaloensis_Hughes_1576@NODE_1_length_1399_cov_132.691377
ttttattaactcggcaaagtacttgaagagagtgagaatgactccgtgcacactggagagtgatccgtaatactctatataatcacttcccttttcgtccgtgttcatcagtc--gtgtcttaacccgaagcagggagagtactctgctttctgttactgcttagttaactgagaattcatcatgccactctttcatttcttcatactcaatcctctttaggattcctctttgtatgctgttgttactcttcactcaaccatatctcacaagttcttccgaaacagctgagcgggaagaacatggagccgccaccacgcagacctgccattaatttcttcgatctcctcacagaggagataattttgattatccttgaccatctccgcgacccactggccagaaagt-------------cgttttctgaggtctgcaaatccttctactccctcgagtc--cacccaccgcaaattcatcaaaccgcgaattttagattttcttccga--------atgtcttccgccgtttcccgtccatatcacaaatcgatttatctctctgtcc-----------tcgcgt-------ggaagacgacacgctgagctcaatatcgctagcttggaatccgtccttggaaaccattgatctttctgggtcaaaatttttcacgcagaaggggttgtcgagtttggctacaaattgctcgtccttgctggagattaatttgtcgaatcggacgggcctcacggactcatctctcaaggcattaggggaggccaagaatttggagaaattgtggttgacgaggtgtaaatcaataacggacaagggggttggctgtctggcagttaattgcagaaaattgaagtccatttgcttaaggtggtgccttcgcgtcactgattatggggttgctttaattgctgtaaaatgtaaggatattcagagtttggatctctcttacctctcggtattcatcttttactctgcttctctataagccttcttgtagtatcaagtgtactgaccatgcatttgctttcacaattgattggcac-aacgggatttcacttgaatgttcattgtgtagcttggccattgtttggtgggatgccatgaattttcgttatgaccctagtaattattaataggttaagctagtgttagacctcagggcaaaaaatcggttacgtattcttgatctgtgatagccaaaaagtgagtgata------tgcttactcaat-ataaccttagttgttgtaataacaagcac-----------------------------------------------------------------------------
>_R_Albizia_sinaloensis_Hughes_1576@NODE_4_length_858_cov_26.871959
-----------------------------------------------------------------------------------------------------------------------------------------------------------------------------------------------------------------------------------------------------------------------------------------------------------------------------------------------------------------------------------------------------------------------------------------------ttgtacatctccttgcgcttcttcttgtcatcgtttagcatgccttcttctagatttgagtttctctcttgacttccaataaaagagggactttca-gaaactaaattcaaggtttgattgtattctttcatgtttttaatcatgattc------aattgaagttagaggacacattgggctcaatcttaatagcttggaattcatccttgcaaaccgttgatctttctgggtccaaatttttcagctagaaggggttgtcaagtttggctacaaattgcacgtccttactggatattaatttgtcaaattggacgagcctcattgattcatttctcaaggcaat------------gaatttggagaaattgtggttgatgaggtgtaaatcagtaacagacaaggggattggttgtctggtagttaattgtagaaaattgaagtccatttgcttaaggtagtgcctgtgtgtcactaattatgggtttgctttaatcactgtaaaatatgaggaggtttggagtttggatctctcttacctaccggtattcatcttttagtgcatgtttggattaacgg-ggaaaagtagctttttttttaa------atgggtttttgtaaaagtcagatagaaaaaaagtcaaatgtaaatgt------------gatt-tgtgtttgaattaacagtgacagagctacttcactgtgaaagaagttactaat----------------gaaacttcttttaaaagctgcttttt----ttgaataagtttagtgggggaaaaaaaccaactcaaacggtcctttttatctcaaccatttgaca-----------------------------gtagataagttttttt---------------tcctattgta---------------------tt
>_R_Albizia_subdimidiata_var_minor_Gorts_341@NODE_2_length_578_cov_20.650699
----------------------------------------------------------------------------------------------------------------------------------------------------------------------------------------------------------------------------------------------------------------------------------------------------------------------------------------------------------------------------------------------------------------------------------------------------------------------------------------------------------------------------------------------------------------tttgattatgttctttcatgtttttaatcatgattt------agttgaagctggagaacacactgggctcagtctcgctagctaggaattcgtccttgcaaaccattgatctctttgggtccaaatttttcaccctgaaggggctgtcaagtttggctacaaattactcgtccttgctggagattaatttgttgaatcagacgagcctcactgattcatctctcaaggcaacaggggaggccaagaatttggagaaattgtggttgacaaggtgtaaatcaataatggacatggggattggttatctggtagttaattgcagaaaattgaagtccatttgcttgaggtggtgcctgcacatcactgattatggggttgctttaattgcagtaaaatgtacggag-tttggagattggatctctcttacttgctagtatctgtctcttactttgcttctctataagccttcttgtagtagcatttgtactaaccatgtatttgctttcacaattgaatgctacaaatgggattccacttgaatgttcatcgtgtagcttcc-tctcttcaagtctcgtgtctct------------------------cat----------------------------------------------------------------------------------------------------------------------------------------------------------------------------------------------------------------
>_R_Albizia_subdimidiata_var_subdimidiata_Ferreira_210@NODE_1_length_1218_cov_192.223488
ttttattaactcggcaaagtacttgaagagagtgagaatgattccgtgcacactggagagtgatccttaatactatatgtaatcacttcccttttcgtccgtgttcatcagtcgtgtgtcttaacccgaagcagggagagtactctgctttctgttactgcttagttaactgagaattcagcatgccactctttcatttcttcatactcaatcctctttaggattcctctttgtatgctgttgttactcttcactcaaccatatctcacaagttcttccgaaacagctgagcgggaaaaacatggagccgccaacacgcagacctgcgattaatttcttcgatctcctcacagaggagatcattttgattatccttgaccatctccgcgacccactggccagaaagt-------------cgttttctgaggtctgcaaatccttttactccctcgagtc--cacccaccgcaaattcatcaaaccgcgaattttagactttcttccga--------atgtcttccgccgtttcccgtccatatcacaaatcgatttctctctctgtcc-----------tcgcgt-------ggaagacgacacgctgagctcaatatcgctagcttggaatccgtccttggaaaccattgatctttctgggtcaaaatttttcacgcagaaagggttgtcgagtttggctacaaattgctcgtccttgctggagattaacttgtcgaatcggacgggcctcacggactcatctctcaaggcattaggggaggccaagaatttggagaaattgtggttgacgaggtgtaaatcaataacggacaagggggttggcagtctggcagttaattgcagaaaattgaagtccatttgcttaaggtggtgccttcgcgtcactgattatggggttgctttaattgctgtaaaatgtaaggagattcagagtttggatctctcttacctctcggtattcatcttttactctgcttctctataagcattcttgtagtatcaagtgttctgaacatgcatttgctttcacaattgattggcacaaacgggatttcacttgaatgttcactgtgtaggttggccattgtttggcgggatgccatgaattttcgttatgaccctagtaactattaat------------------------------------------------------------------------------------------------------------------------------------------------------------------------------------------------------------
>_R_Albizia_subdimidiata_var_subdimidiata_Ferreira_210@NODE_2_length_932_cov_90.612865
---------------------------------------------------------------------------------------------------------------------------------------------------------------------------------------------------------------------------------------------------------------------------------------------------------------gtagggaaaatcgagcaagtgtcaaattgaaggaatctagggttacagagtcagtgagaaggaagatagatgatacaagggatgggaacagtgt-----agag-gagagaggccatgtgtgtccaaagttttgcatctccccgttcttcttcttgtcatcgttcagcacgccttcttctacatctaagtctctctcttga-ttccaataaaagagggactttaaggaaactaaattcaagctttgattgtgttctttcatgtttttgatcat-attt------agttgaagctagaggacacgttgggctcagttttgctagcttggaatttgtccttgcaaaccagtgatctttctgggtctagatttttcacctaggaggggtttttgagtttggctacaaattgcttatccttgcgggagattaatttgtcgaatcagacaagcctcactgattcatccctcaaggcaataggggaggccaagaatttggagaaactgttgttgacgaggtgtaaatcaataacggacatgcggatcggttgtctggtagttaattgcagaaaattgaagtccatttgtttaaggcagtgcttgcgcgtcgctgattat-gggttgctttaattgttgtaaaatgtaagaagattcggagtttggatctctcttacctacaagtattcgtcttttaccctgcttctctacaagccttattgtagaagcatatgtactgaccatgtatttgctttcacaattgattgccacaaactggatttcacttgaatgttcatagtgtagtttcc-tctcttcaagtctcatgtctctcatctgcttccttttcccatcgaccattcttcaatttcgacgggattaactcttcttgcaacagatgggtttcac--------gaggtcgcaacaaaagggtaggcgacggcagtaactctcctcatcgaca-------------------------------------------------------------------------------------------------------
>_R_Albizia_tomentella_Leach_Dunlop_3801@NODE_1_length_893_cov_284.144608
----------------------------------------------------------------------------------------------------------------------------------------------------------------------------------------------------------------------------------------------------------------------------------------------------------------------------------cctgccattaatttcttcgatctcctcacagaggaaatcattttgattatcctggaccatctccacgacccactggccagaaagt-------------cgttttctcaggtctgcaaatccttctactccctcgagtc--cggccaccgcaaattcatcaaaccgcgaattttagactttcttccga--------atgtcttccgccgtttcccggtcatatcacaaatcgatttctctctctgtcc-----------tcgcgt-------ggaagacgacacgctgagctcaatctcgctagcttggaattcgtccttggaaaccattgatctttctgggtcta--------------------------------------------------------------aatttgtcgaatcggacgggcctcacggactcatctctcaaagcattaggggaggccaagaatttagagaaattgtggttgacgaggtgtaaatcaataacggacatggggattggttgtctggcagttaattgcagaaaattgaagttcatttgcttaaggtggtgcctgcgcgtcactgattatggggttgctttaattgctgaaaaatgtatggaggttcggagtttggatctctcttacctctcggtattcatcttttactctgcttctctatcagccttcttgtagtatcaagtgtactgaccatccgtttgctttcacaatcgattggcacaggatggatttcacttgaatgttcatagtgtagcttggctattgtttggtgggatgccatgaattttcgttatgatcctagcaattattaatagatttagctagtgttagaactcagtgcaaaaaatcggttacgtattctgta--tgtgatagccaaacagtgcttgcta------tgcttactcaatggtaacctta-------------------------------------------------------------------------------------------------
>_R_Albizia_xerophytica_Hughes_1435@NODE_1_length_1404_cov_111.356443
ttttattaactctgcaaagtacttgaagagagtgagaatgattccgtgcacactggagagtgatccataatactctatataatcacttcccttttcgtccgtgttcatcggtcgtgtgtcttaacccgaagcagggagagtactctgctttctgttactgcttagttaactgagaattcagcatgccactctttcatttcttcatgctcaatcctctttaggattcctctttgtatgctgttgttactcttcactcaaccatatctcacaagttcttccgaaacagctgagcgggaagaccatggagccgccaccacgcagacctgccattaatttcttcgatctcctcacagaggagatcattttgattatccttgaccatctccgcgacccactggccagaaagt-------------cgttttctgaggtctgcaaatccttctactccctcgagtc--cacccaccgcaaattcatcaaaccgcgaattttagattttcttccga--------atgtcttccgccgtttcccgtccatatcacaaatcgatttatctctctgtcc-----------tcgcgt-------ggaagacgacacgctgagctcaatatcgctagcttggaatccgtccttggaaaccattgatctttctgggtcaaaatttttcacgcagaaggggttgtcgagtttggctacaaattgctcgtccttgctggagattaatttgtcgaatcggacgggcctcacggactcatctctcaaggcattaggggaggccaagaatttggagaaattgtggttgacgaggtgtaaatcaataacggacaagggggttggctgtctggcagttaattgcagaaaattgaagtccatttgcttaaggtggtgccttcgcgtcactgattatggggttactttaattgctgtaaaatgtaagcagattcagagtttggatctctcatacctctcggtattcatcttttactctgcttctctataagccttcttgtcgtatcaagtgtactgaccatgcatttgctttcacaattgattggcacaaacgggatttcacttgaatgttcattgcgtagcttggccattgtttggtgggatgccatgaattttcgttatgaccctagtaactattaataggttaagctagtgttagacctcagggcaaaaaatcggttacgtattcttgatctgtgatagccaaaaagtgagtgata------tgcttattcaat-ataaccttagttgttgtaataacaagcactcggtcaaaaggttgcaatgcagtaggatattatttttcaaaa----------------------------------
>_R_Albizia_xerophytica_Hughes_1435@NODE_2_length_821_cov_46.202957
-------------------------------------------------------------------------------------------------------------------------------------------------------------------------gcgag----------------------------------------------------------------------------------------------------------aaagggcgaatcgtgagagggatgtagggaaaatcgagcaagtgctgaattgaaggtatctaggtttacaaagtgggtaaaaaggaagacatgtaatacaagggatgggaacaacag-----agag-aagagaggccatgtgtggctgaagttgtacatttccccgtgcttcttcttgtcatcgtttagcactcctccttctagatctgagtttctctcttgatttccaataaaagaggggctttaaggaaactaaatccaaggtttgattgtgttctttcatgtttttaatcatgattt------agttgaagctagcgaacacgctgagctcagtctcactagctaggaattcgtccttgcaaaccattgatctttttgggtccaaaattttcacccagaaggggttgtcaagttcggctacaaattgttcgtccttgctggagattaatttgttgaatcagacgggcctcaccgactcatctctcaaggcaatagggaaggccaagaatttggagaaattatggttgacaaggtgtaaatcaataacagacatggggattggttatctggtagttaattgcagaaaattgaagtccatttgcttaatgtggtattagtgtattaaaaagtataagtgtacactgtcgtagacaaataataaagaggtgagaaatgtatcgtttccctaagtatcaaaattagtaattttaattttatttggtcaaatgattaagtggtgatatacaaaataaaaatgaatacaattatgagaaaaagt-------------------------------------------------------------------------------------------------------------------------------------------------------------------------------------------------------------------------------------------------------------------------------------------------------------
>_R_Albizia_xerophytica_Hughes_1435@NODE_3_length_789_cov_19.613764
---------------------------------------------------------------------------------------------------------------------------------------------------------------------------------------------------------------------------------------------------------------------------------------------------------------------------------------------------------------------------------------atacaggagatagtaatgatgg-----atgg-gagagaggccatgtgtggctgaatttgtacatctcctcgtacttcttcttgtcatcgttcaacatgccttcttccatattttagtttctctattgatttctgataaatgagagacttgaaggaaactaaattc---------ttgtgttctttcatgtttttaatcatgattt------agttgaagttagaggacacgctgagctcagtctcactagcttggaattcgtccttgcaatccattgatctttttgggtccaaatttttcacccataaggggttgttgagtttggctacaaaatgctcgtccttgctggagattaagttgtcaaatcggatgagcctcactgattcatctctcaaggcaat------------gaatttggagaaattttggttggcgagatgtaaattgataacaaacatagggattagttgtctgatagttaattgcaaaaaattgaagtccatttgcttaaggtggtgcctatgtgttgctgattatggggttgctttaattgttgtaaaatgtaaggagattcggggtttggatctctcttacctatcaatattcatcttttactctacttctacataagccttcttgtagtagaatgcgtattgaccatgtattggctttcacaatttattgccacaaacaggatttcacttaagtgttcatagtgtagcttcc-tctctttgagtatcgtgcctctcatctgcttccttttcccgtaggccattcttcaattttgatggcattaattcttctcgcaatagataggtt--------------------------------------------------------------------------------------------------------------------------------------------------------------------
>_R_Archidendron_clypearia_Wieringa_1849@NODE_1_length_1575_cov_292.090120
tttatatctctaaaaaaattatttt------------------------gcatattgacctcgggaagagtcctctgtaaaatcacttcccacttcgtctgtgttcatcagtcgtgcgtcttaccccgaagcagggacagtactctgcgttctgttactggttagttaactgagaattcagcatgccactctttcatttcttcatactcaatcctctttagtattcctctttgtaagctgttgttagtcttcgctcaaccatatctcacaagttcttcagaaacagctgagcgggaagaacatggagccgccaccacgcagacctgccattaatttctttgatctcctcacagaggagatcattttgattatccttgaccatctccgcgacccactggctagaaagt-------------cgttttctcaggtctgtaaatccttctactccctcgagtc--cggccaccgcaaattcatcaaaccgcgaattttagactttcttccga--------atgtcttccgccgtttcctgtccatatcacaaatcgatttctctctctgtcc-----------tcgcat-------ggaaaacgacacgctgagctcaatctcgctagcttggaattcgtccttggaaaccattgatctttctgggtccaaatttttcacgcaggaggggttgttgagtttggctacaaattgctcgtccttgctggagattaatttgtcgaatcggacgtgcatcacggactcatctctcaaggcaataggggaggccaagaatttggagaaattgtggttgacgaggtgtaaatcaataacggacatggggattgattgtctggcagttaattgcagaaaattgaggtcc-tttgcttaaggtggtgcctgcgcgtcactgattatggggttgctttaattgctgtaaaatgtaaggagattcggagtttggatctctcttacctctcggtattcatcttttactctgcttctctataagccttcttgtagtatcaagtgtactgaccgtgcatttactttcacaattgattggcacaaacgggatttcacttgaatgttcatagtgtagcttggccattgtttggtgggatgccatgaattttcgttatgaccctagtaactattaataggtttagctagtgttagacctcagtgcaaaaaatcggatacgtattctgtatctgtgatagccaaaaagtgcttgata------tgcttacttaatggtaaccttagttgttgtaataacaagcacttggtcaaaaggttgcaatgcagtaggataatatttgtcaaaagcacgactagttggtgaaaggtttaaattgtatt
>_R_Balizia_elegans_Iganci_870@NODE_2_length_1365_cov_36.614907
aatagctgacatggaaggacagttggtgaaattgtgttgggtgacacggacgctaagctggagagcatacaatcaaaaaaaatgacagccttcta-------------caaactttagggttaaatcgaaagaatgaaa----------------tcctgagcagtcgagcgag----------------------------------------------------------------------------------------------------------caagggagaatcgatagagggatgtagggaaaat----caagtgccaaattgaggcaatctagggttacagagtcgatgaaaaggaagacaggtaatacaggggatgggaacaatgg-----agag-gagagaggtcatatgtggacgaagttgtacatctcctcatgcttcttcttgtcatcgttcag---------------------------ctcttgatttccaataaaagagggactttaaggaaactaaattcaaggtttgattgtgttctttcatgtttttaatcatgattt------agctgaagctagaggacacaccgggctcaatctcgctagcttggaatttgtccttgcaaaccattgatctttatgggtccaaatttttcacctagaaggggttgtcgagtttggctacaaattgctcgtccttgctagagattaatttgtcaaatcagacgggcctcactaattcatttctcaaggcaat------------gaatttggagaaattgtggttgacgaggtgtaaatcaataacagacatggggattggttgtctggtagttaattgtagaaaattgaagtccatttgcttcacgtggtgcctgcgtgttgctgattatggggttgctttaattgctgtaaaatgtaaggagatttggaggttggatctctcttgcctaccggtattcatcttttactcttcttctctataagccttcttgtagtagcatgtgtactgaccatgtatttgctttcacgattgattgccacaaacaagatttcacttgaatgttcatagtgtagcttct-tctcttcaagcctcgtgtctctcatctacttccttttcccattggttattcttcaattttgacggcattaattcttcttgcagcagatggatttcacgtttaatggaggtcatagtagagaggtaggctatggcaataactcgcctcacccacaccattaatctttgccacgtcaaactctcaataagcaattgaagacacatttgtgaagaatttaacaaatgccctattaaacagctgtagcattttgttatgtt
>_R_Balizia_leucocalyx_Aguilar_1939@NODE_2_length_1407_cov_107.178195
------tgacataggcatttagtc---ccaattggat------aaaaattctctaacctagaaaaaacctcaat----------aaaggtttcct-------------caaatggggaggttaccactagaggacaaaaaaat-----------taacttaacctccttccaac----------------------------------------------------------------------------------------------------------taaacacctatttttactccaacgtcaccccaacctaacctaatataacttacaaagccttagggttatagagtaggtgaaaaggaagacaaataatacaaggaatgggaacgacgg-----agag-gagagaggccatgtgtggccgaagttgcacgtctccttgtgcttcttcttgtcatcgttcagcacaccttcttctagatctgagtttctctcttgattttcgataaaagagggactttaaggaaactaaattcaacgtttgattgtgtgctttcatgtttttaatcatgattt------agttgaagctagaggacacgttgagctcagtctcgctagcttggaattcgtccttgcaaaccattgatctttctaggtccaaatttttcacctataaggggttgtcaagtttggctacaaattgctcgtctttgctggagattagtttgtcgaatcggacaggccttattgatt-------------aataggggaggccaagaatttggagaaattgttgttgacaaggtgtaaatcaataacggacatggggattggttgtctgctagttaattgcagaaaattgaagtccatttgcttaaggtggtgcatgcacattgctgattatgaggttgctttaattgctgtaaaatgtaaggagatttggagtttggatctctcttacttgctagtattcttcttttactctgcttctctataagccttcttgtagtcgcatatgtactgaccatgtatttgctttcacaattgattgccacaaatgggttttcacttgaatgttcatattgtagcttcc-tctcttcaagtcttgtgtctctcatctgcttccttttcctatcggccattcttcaatttcaatagcattaattcttctcacaatagatgggttttgtgtttaatggaggttgcagtagaaaggtaggcgacggcaataactctcctcatctacaccattaatcattgtcatgtcaaactcttggtcagtaattgaagacacgtttgtgaagaatttaacggatgccttattaaacagctatagcatttcactacatt
>_R_Balizia_leucocalyx_Aguilar_1939@NODE_3_length_1219_cov_61.319615
--------------------------------------------------------------------------cgaaataatgaaatcattggc-------------caaa---------aaaattgaaagaatgaaa----------------tcctgagcagtcaagcaag----------------------------------------------------------------------------------------------------------caagggagaatcaatagagggatgtagggaaaat----caagtgccaaattgaggcaatttagggttacagagtcaatgaaaaggatgacaagtaatacaggggattggaacaatgg-----agag-aagagaggtcatatgtggacgaagtggtacatctcc---------------tcatcattcagcatgccttcttctagatttgagtttctctattgatttccattaaaagagggactttaaggaaactaaattcaaggtttgattgtgttctttcatgtttttaatcatgattt------agttgaagctagaggatacactaagctaaatctcgctagcttggaatttgtccttgcaaaccattgatctttctgggtctaaatttttcacctagaaggggttgtcgagtttggctacaaattgctcgtcctttttggagattaatttgtcaaatcagatgggtcttactgattcatttctcaaggcaat------------gaatttggagaaattttagttgacgaggtgtaaatcaataacggacatggggattggttgtctggtagttaattgtagaaaattgaagtctatttgcttaaggtagtacctgcgtgtcgctgattataaggttgctttaattgctataaaatgtaaggagatttggagtttggatctctcttacctaccggtattcatcgtttactctggttctctataagccttcttgtagtagcatgtgtactgactatgtatttgctttcacaattgattgacacaaacaggatttcacttcaaggttcatagtgtagcttcc-tcacttcaagtcttatgtctctcatctgtttccttttcctatcggccattcttaaatttcgacgacattaattcttctcgtagcagatagatttcacgtttaatggaggttgcagcaaagaggtaagctgtaacccctatctttacaaacagtaattataatta-----------------aaatgtgtaatt-aagatgaatttgagaggatgttaaaagactttcaattccatccgtaggatagattttcaaaaa
>_R_Balizia_spnov_Morim_577@NODE_1_length_868_cov_268.580566
ttttattaactcgggaaagtacttaaagagagtgtgaatgattccatgcacgctggagagtgatacataatactctatataatcacttccctcttcgtccttgttcatcagtcgtgcgtcttaacccctagcagggatagtcctctgctttctgttactggttagctacctgagaattcagcttgccgctctttcatttcttcatgctcaatcctctttcgtattcctctttgtatgctgttcttactcttcactcaaccacatctcacaagttcttccgaaacagctgagcgggaagaacatggagccgccagcacgcagacctgccattaatttcttcgatctcctcacagaggagatcattttgattatccttgaccatctccgcgacccactggctcgaaagt-------------cgttttctcaggtctgcaaatccttctactccctcgagtc--cggccaccgcaaattcatcaaaccgcgaattttagactttcttccga--------atgtctttcgccgtttcccgtccatatcacaaatcgatttctctctctgtcc-----------tcgcgt-------ggaagacgacacgctgagctcaatatcgctagcttggaattcgtccttggaaaccattgatctttctaggtccaaatttttcacgcagaaggggttgtcgagtttggctacaaattgctcgtccttgctggagattaatttgtcgaatcggacgaccctcacggactcatctctcaaggcattaggggaggccaagaatttggagaaattgtggttgacgaggtgtaaatcaataac----------------------------------------------------------------------------------------------------------------------------------------------------------------------------------------------------------------------------------------------------------------------------------------------------------------------------------------------------------------------------------------------------------------------------------------------------------------------------------------------------------------------------------------------------
>_R_Balizia_spnov_Morim_577@NODE_2_length_511_cov_15.037281
---------------------------------------------------------------------------------------------------------------------------------------------------------------------------------------------------------------------------------------------------------------------------------------------------------------------------aagcagcttttcaatcgtg--atttacggtatacgaggtaagtatgtgagaggagtgttgtctcgacttacgtgcataagca----------tttataagccatttttaaactattccaaacat-gctgcttatctccccatcccatcattttctttcttgccccacctaccccacaaactttttatcatttgactaaattaggaac----atgatactaaaatacagggcaaa---cgagcaaaaatgtgcatgatcttttagt------agaggaacatatggcac------------------catgcttgcaattcgtcctcgcaaaccattgatctttatgggtccaaatttttcacctagaaggggttgtcgagtttggctacaaattgctcgtccttgctagagattaatttgtcaaatcagacgggcctcactaattcatttctcaaggcaat------------gaatttcgagaaattgtggttgacgagttgta----aataacagacatggggattggttgtccggtagttaattgtagaaaattgaagtccatttgct--------------------------------------------------------------------------------------------------------------------------------------------------------------------------------------------------------------------------------------------------------------------------------------------------------------------------------------------------------------------------------------------------------------------------------------------------------------------------------------------
>_R_Calliandra_bella_LPQ15696@NODE_1_length_1302_cov_157.712653
acttactgccatataacaagaaaaaaaaaagatgcctcatccagtgtttttgttagataggatgagattcgcactcatttaattattttgggattaatttacacctaaatacttcaagactaaaattgcacctgagaaaatacttcagggacaa----------------tttgcattaaccctgtctttcttccatttctttatactcaatcctctttaatattcctctctgt---------ttcctcttcgctcagctaaatcttacaaattcttctgaaagagctgagtggtaagaaaatgga---gcgaccacgcagacctgccatcaatttctttgatgtcctcacagaggagatcattttgattatccttgaccacctccacgatccactggccagaaagt-------------cgttttctcagacctgcacatacttctactccctggagtc--cgaccaccgcaaattcatcaaaccacgtgatttaggtcgtcttccga--------atgtctttcgccgtttcccttccatttcgaaaatcgatttctctcactgtcc-----------tcgcgt-------ggaagacgacgcgctgagatcagtctcgctggcttggaattcgtccttgcaagccattgatctttctgggtccaaatttttcactcacaaggggttgtcgagtttggctgcaaattgttcgtccttgctggaggttgacttgtcaaatcggacgggccttatggactcatctctcaaggcattaggggaggccaagaatttggagaaattgtggttgacgaggtgtaaatcagtaacagacatggggattatttgtctggcaggtaattgcagaaaattgaagtccctttgcttaaggtggtgcctccgcctcagtgattatggggtttcttcaattgctcgaaaatgcaaggagattcagagtttggatctctcttacctctcggtattcgtcttttaatct--tattttacaagccttctagtagtagcatgtgtactaaccaagtatttgttttcacaattgattggcacaaacgggatttcacttgaatgttcgtagtgtagcttggtcattttttggtgtgatgccagaaattttcgttatgaccctagtaactatgaataggtttagcaagtgttaggcctcactgtgaaaaattggtttcatattctgcat---------------------------------------tctgttgttattttttttttttt----tggggggtttgttc-----------------taggactgtgat------------------------------------------
>_R_Cathormion_obliquifoliolatum_Wieringa_6519@NODE_1_length_1471_cov_142.282486
ttttattaactcgggaaagtacttaaagagaatgtgaatgattccatgcacgctggagagtaatacataatactccatataatcacttccctcttcgtccttgttcatcagtcgtgcgtcttaacccttagcagggatagtcctctgctttctgttactggttagttacctgagaattcagcttgccgctctttcatttcttcatgctcaatcctctttagtattcctctttgtatgctgttcttactcttcactcaaccatatctcacaagttcttccgaaacagctgagcgggaagaacatggagccgccaccacgcagacctgccattaatttcttcgatctcctcacagaggagatcattttgattatccttgaccatctccgcgacccactggctcgaaagt-------------cgttttctcaggtctgcaaatccttctactccctcgagtc--cggccaccgcaaattcatcaaaccgcgaattttagactttcttccga--------atgtcttccgccgtttcccgtccatatcacaaatcgatttctctctctgtcc-----------tcgcgt-------ggaagacgacacgctcagctcaatatcgctagcttggaattcgtccttggaaaccattgatctttctaggtccaaatttttcacccagaaggggttgtcgagtttggctacaaattgctcttccttgctggagattaatttgtcgaatcggacgagcctcacggactcatctctcaaggcattaggggaggccaagaatttggagaaattgtggttgacaaggtgtaaatcaataacggacatgggtattggttgtctggcagttaattgcagaaaattgaagtcgatttgcttaaggtggtgtcttcgcgtcactgatgatggggttgctttaattgctgtaaaatgtaaggagattcggagtttggatctctcttacctctcggtattcatcttttactctgcttctctataagccttcttgtagtatcaagtgtgctgaccatgcatttgctttcacaattgattggcacaaacgggatttcacttgaatgttcatagtgtagcttggccattgtttggtgggatgccatgaattttcgttatgaccctagtaactattaataggtttagctagtgttagacctcagtgcaaaaaatcggttacgtattctgtatctgtgatagccaaaaagtgagtgata------tgcttactcaattgtaaccttagttgttgtaataacaagcacttggtcaaaaggttgcaatgcagtaggataatatttgtc--------------------------------------
>_R_Cathormion_obliquifoliolatum_Wieringa_6519@NODE_2_length_636_cov_77.024096
---------------------------------------------------------------------------------------------------------------------------------------------------------------------------------------------------------------------------------------------------------------------------------------------------------------------------------------------------------------------------------------------------------------------------------------------tgttgtacatctccttgtgcttcttcttgtcatcgttcagcacgccttcttctagatctgagtttctctcttgatttttgataaaagagggactttaa-gaaactaaattcaacgtttgattgtgttctttcatgtttttaatcatgattt------agttgaagctagaggacacgccgagctcagtctcgctagcttggaattcgtccttgcgaaccattgatctttctgggtccaaatttttcacc---------ttgtcgagtttcgctacaaattgctcgtctttgttggagattaatttgtcgaatcagacaggcctcactgattcatctctcaaggcaataggggaggataagaatttggagaaattgttgttgacaaggtgtaaatcaataacggacatggggattggttgtctgctagttaattgcagaaaattgaagtccatttgcttaaggcggtgcatgcacattgctgattatgagtttgctttaattgctgtaaaatgtaaggagattttgagtttggatctctcttacctgctagtattcgtcttttactctgcttctctataagcc-tcttgtagtcgcatatgtactgaccatgtatttgctttcacaattgattgccacaaacaagatttcac------------------------------------------------------------------------------------------------------------------------------------------------------------------------------------------------------------------------------------------------------------------------------------------
>_R_Enterolobium_cyclocarpum_MWC9020@NODE_1_length_1442_cov_348.063004
ttttattaactcgagacagtacttaaagagagtgtgaatgattccatgcacgcgggagggtgatacataatgctcgatataatcacttccctcttcgtccgtgttcatcagtcgtgcctcttaacccgaagcagggatagtactctgctttctgttactggctaattaactgagaattcagcatgccactctttcatgtcttcatactcaatcctctttagtgttcctctttgtatgctgtttttacctttcactcaaccatatctcacaacttcttcccaaacagctgagcgggaagaacatggagccgctaccacgcagaactgccattaatttcttcgatctcctcacggaggagatcattttgattatccttgaccatctccgcgacccactggccagaaagt-------------cgttttctcaggtctgcaaatccttctactccctcgagtc--cggccaccgcaaattcatcaaaccacgaattttagactttctaccga--------ataccttccgccgtttcccgtccatatcacaaatcgatttctctctctgtcc-----------tcgcgt-------ggaagaccacacgctgagctcagtctcgctagcttggaattcgtccttggaaaccgttgatctttctgggtccaaatttttcacgcataaggggttgtcgagtttggctacaaattgctcgtccttgctggagattaatttgtcgaatcggacgggcctcacggactcatccctcaaggcattaggggaggccaagaatttggagaaattgtggttgacgaggtgtaaatcaataacggacacggggattggttatttggcagttaattgcagaaaattgaagtccatttgcttaaggtggtgcctgcgcgttactgattatggggtttctttaattgctgtaaaatgtaaggagattcggagtttggatctctcttacctctcggtattcatcttttactctgcttctctataagtcttcttgtagtatcaagtgtactgaccatgcatttgctttcacaattgattggcacaaacgggatttcacttgaatgttcatagtgtagcttggccattttttggtggggcgccataaattttcgttatgaccctagtaactattaataggtttagttagtgttagacctcagggcaaaaaatcggtttcatattctgta--tgtgatagccaaaaagtgcttgata------tgcttactcaatggtaaccttagttgttgtaataaaaagcacttggtcaaaaggttgcaatgcagtagga-------------------------------------------------
>_R_Enterolobium_cyclocarpum_MWC9020@NODE_2_length_824_cov_44.518072
aaca---------------------------------------------------------------------------------------------------------aacccttagagttaaatcaaaagaaagaaa----------------tcctaagcagtcaagtaag----------------------------------------------------------------------------------------------------------taagagggaatcgagagagagatgcagggaaaatcgagcaagggccaaattgaggaaacctaaggttaaaaagtaggttaaaaggaagaaaggtaatacaagggatgggatcaatgg-----agag-gagagaggccatgtgtggccgaagttgtacctctctttttgcttcttattgtcaccgttcagtactccttcttctagatccgagtttctctcttgattttcaataaaaaagggactttaaagaaactaaattcaacgtttgattgtgtcgtttcatgtttttaatcatgactt------agttgaagctggaggacacgctgggcttagtctcgctagcttggaattcatccttgcaaaccattgatctttttgggtccaaattttgcacctagaaagggttgtcgagtttggctacaaattgctcgtccttgctaga------------gaatcagataggcctcactgattcatatcctaaggcaataggggaggccaagaatttagagaaattgtggttgacgaggtgtaaatgaataacggacatagggattggttgtgtattagttaattgtagaaaattgaagtccctttgcttaaggtggtgcttgctcatcattggttatgggattgctttaattgctataaaatgtaagaagatttagagtttggatctctcttatccgccagcagtcatgtttatttagatt-------------------------------aatggtagagaatttgttttttttttttttttttataatctgacttttat-------------------------------------------------------------------------------aagtctaatagaataaa------------------------------------------------------------------------------------------------------------------------------------------------------------------------------------------
>_R_Hydrochorea_corymbosa1_Bonadeu_655@NODE_1_length_1236_cov_123.093988
-------------------------------------atgattccatgcacgctggagagtaatacataatactccatataatcacttccctcttcgtccttgttcatcagtcgtgcgtcttaacccttagcagggatagtcctctgctttctgttactggttagttacctgagaattcagcttgccgctctttcatttcttcatgctcaatcctctttagtattcctctttgtatgctgttcttactcttcactcaaccatatctcacaagttcttccgaaacagctgagcgggaagaacatggagccgccaccacgcagacctgccattaatttcttcgatctcctcacagaggagatcattttgattatccttgaccatctccgcgacccactggctcgaaagt-------------cgttttctcaggtctgcaaatccttctactccctcgagtc--cggccaccgcaaattcatcaaaccgcgaattttagactttcttccga--------atgtcttccgccgtttcccgtccatatcacaaatcgatttctctctctgtcc-----------tcgcgt-------ggaagacgacacgctgagctcaatatcgctagcttggaattcgtccttggaaaccattgatctttctaggtccaaatttttcacccagaaggggttgtcgagtttggctacaaattgctcgtccttgctggagattaatttgtcgaatcggacgagcctcacggactcatctctcaaggcattaggggaggccaagaatttggagaaattgtggttgacgaggtgtaaatcaataacggacatgggtattggttgtctggcagttaattgcagaaaattgaagtcgatttgcttaaggtggtgtcttcgcgtcactgatgatggggttgctttaattgctgtaaaatgtaaggagattcggagtttggatctctcttacctctcggtattcatcttttactctgcttctctataagccttcttgtagtatcaagtgtgctgaccatgcatttgctttcacaattgattggcacaaacgggatttcacttgaatgttcatagtgtagcttggccattgtttggtgggatgccatgaattttcgttatgaccctagtaactattaataggtttagctagtgttagacctcagtgcaaaaaatcggttacgtattctgtatctgtgatagccaaaaagtgagtgata------tgc--------------------------------------------------------------------------------------------------------------------
>_R_Hydrochorea_corymbosa1_Bonadeu_655@NODE_2_length_605_cov_116.580000
----------------------------------------------------------------------------------------------------------------------------------------------------------------------------------------------------------------------------------------------------------------------------------------------------------------------------------------------------------------------------------------------------------------------------------------------------------------------------------------------------------------------------gataaaagagggactttaaggaaactaaattcaacgtttgattgtgttctttcatgtttttaatcatgattt------agttgaagctagaggacacgctgagctcagtctcgctagcttggaattcgtccttgcaaaccattgatctttctgggtccaaatttttcacc---------ttgtcgagtttggctacaaaatgctcgtctttgttggagattaatttgtcgaatcggacaggcctcact--ttcatttctcaaggcaataggggaggccaagaatttggagaaattgttgttgacaaggtgtaaatcaataacggacatggggattggttgtctgctagtttttttgtgaaaattgaagtccatttgcttaaggtagtgcttgcacattgctgattatgaggttgctttaattgctgtaaaatgtaaggagatttggagtttggatctctcttacctgctagtattcgtcttttactctgcttctctatgagccttcttgtagtcgcatatgttctaaccatgtatttgctttcacaattgattgccacaaacgggttttcacttgaatgttcatagtgtagcttcc-tctcttcaagtcttgtgtctctcatc---------------------------------------------------------------------------------------------------------------------------------------------------------------------------------------------------------------------------------------
>_R_Hydrochorea_corymbosa2_Iganci_862@NODE_2_length_1056_cov_158.388611
-----------------------------------------------------------------------------------------ctgcga-------------caga-attagggttaaaccaaaagaatgaaa----------------tcctgagtcgtccagtgag----------------------------------------------------------------------------------------------------------caagggcaaatcgcaagagggatgtagggaaaatcgagcaagtgctgaattgagggaatttagggttatagagtgggtgaaaaggaagacaaataatacaagggatgggaacgacgg-----agag-gagagagggcatgtgtggctaaagttgtacatcaccttgtgcttcttcttgtcatcgttcagcatcccttcttctagatctgagtttctctcttgattttcgataaaagagggactttaaggaaactaaattcaacgtttgattgtgtgctttcatgtttttaatcatgattt------agttgaagctagaggacacgctgagctcagtctcgctagcttggaattcgtccttgcaaaccattgatctttctgggtccaaatttttcacc---------ttgtcgagtttggctacaaaatgctcgtctttgttggagattaatttgtcgaatcggacaggcctcact--ttcatttctcaaggcaataggggaggccaagaatttggagaaattgttgttgacaaggtgtaaatcaataacggacatggggattggttgtctgctagttaattgcagaaaattgaagtccatttgcttaaggtagtgcttgcacattgctgattatgaggttgctttaattgctgtaaaatgtaaggagatttggagtttggatcactcttacctgctagtattcgtcttttactctgcttctctatgagccttcttgtagtcgcatatgttctaaccatgtatttgctttcacaattgattgccacaaacgggttttcacttgaacgttcatagtgtagcttcc-tctcttcaagtcttgtgtctctcatctgcttccttttcctatcggccattcttcaatttcaatagcattaattcttctcacaatagatgggttttgtgtttaatggaggttacagtagagagttaggcgacggcaataactctcctcacttacaccattaatcaatgccatgtcgaactctcagtcagcaatt----------------------------------------------------------------
>_R_Hydrochorea_gonggrijpii_Tillett_45696@NODE_1_length_1245_cov_241.310788
ttttattaactcgggaaagtacttaaagagagtgtgaatgattccatgcacgctggagagtaatacataatactccatataatcacttccctcttcgtccttgttcatcagtcgtgcgtcttaacccttagcagggatagtcctctgctttctgttactggttagttacctgagaattcagcttgccgctctttcatttcttcatgctcaatcctctttagtattcctctttgtatgctgttcttactcttcactcaaccatatctcacaagttcttccgaaacagctgagcgggaagaacatggagccgccaccacgcagacctgccattaatttcttcgatctcctcacagaggagatcattttgattatccttgaccatctccgcgacccactggctcgaaagt-------------cgttttctcaggtctgcaaatccttctactccctcgagtc--cggccaccgcaaattcatcaaaccgcgaattttagactttcttccga--------atgtcttccgccgtttcccgtccatatcacaaatcgatttctctctctgtcc-----------tcgcgt-------ggaagacgacacgctgagctcaatatcgctagcttggaattcgtccttggaaaccattgatctttctaggtccaaatttttcacccagaaggggttgtcgagtttggctacaaattgctcgtccttgctggagattaatttgtcgaatcggacgagcctcacggactcatctctcaaggcattaggggaggccaagaatttggagaaattgtggttgacgaggtgtaaatcaataacggacatgggtattggttgtctggcagttaattgcagaaaattgaagtccatttgcttaaggtggtgtcttcgcgtcactgatgatggggttgctttaattgctgtaaaatgtaaggagattcggagtttggatctctcttacctctcggtattcatcttttactctgcttctctataagccttcttgtagtatcaagtgtgctgaccatgcatttgctttcacaattgattggcacaaactggatttcacttgaatgttcatagtgtagcttggccattgtttggtgggatgccatgaattttcgttatgaccctagtaactattaataagtttagctagtgttagacctcagtgcaaaaaatcggttacgtattc------------------------------------------------------------------------------------------------------------------------------------------------------------
>_R_Hydrochorea_gonggrijpii_Tillett_45696@NODE_3_length_671_cov_61.136364
-----------------------------------------------------------------------------------------------------------------------------------------------------------------------------------------------------------------------------------------------------------------------------------------------------------------------------------------------------------------------------aggagtgctgtctcgacttacgtgcataagca----------tttataagccatttttaagttattctaaacat-gctgcttatctccccatcccatcattttctttcttgccccacctaccccacaacctttttatcatttgactaaattaggaac----atgatactaaaatagagggcaaa---cgagcaaaaatgtgcatgatcttttatt------agaggaacatatggcac------------------catgcttggaattcgtccttgcaaaccattgatctttatgggtccaaatttttcacctagaaggggttgtcgagtttggctacaaattgctcgtccttgctagagattaatttgtcaaatcagacgggcctcactaattcatttctcaaggcaat------------gaatttcgagaaattgtggttgacgaggtgta----aataacagacatggggattggttgtccggtagttaattgtagaaaattgaagtccatttgcttcacgtggtgcctgcgtgttgctgattatggggttgctttaattgctgtaaaatgtaaggagatttggagtttggatctctcttacctaccggtattcatcttttactctgcttctctataagccttcttgtagtagcatgtgtactgaccatgtagttgctttcacaattgattgccacaaacgggatttcacttgaatgttcatag----------------------------------------------------------------------------------------------------------------------------------------------------------------------------------------------------------------------------------------------------------------------------
>_R_Jupunba_abbottii_Zanoni_21220@NODE_2_length_862_cov_51.684076
-------------------------------------------------------------------------------------------------------------gaa--------------------------------------------------------------------------------------------------------------------------------------------------------------------------------------------------------------------------------------------------------------------------------------------------ggga-ttgggagccccttctttggcgcccctcccctcccctcccctcccctccaatttttcatacggaggggctcatttttcatccgctctcattccctcccctccaaccaaaca---gccctaaggaaactaaattcaacgtttgattgtgtgctttcatgtttttaatcatgattt------agttgaagctaaaggacacgctgagctcggtctcgctagcttggaattcgtccttgcaaaccattgatctttctgggtccaaatttttcacctataaggggttgttgagtttggctacaaattgctcgtttttgctcgagattaatttgtcgaatcagacaggcctcactgattcatctctcaaggcaataggggaggccaagaatttggagaaattgttgttgacaaggtgtaaatcaataacggacatggggattggttgtctgctagttaattgcagaaaattgaagtccatttgcttaaggtggtgcctacacattgctgattatgaggttgctttaattgctgtaaaatgtaaggagatttgaagtttggatctctcttacctgctagtattcgtcttttactctgcttctctataagccttcttgtattcgcatatgtactgaccatgtatttgctttcacaattgattgccacaaacgggatttcacttgaatgttcatagtgtagcttcc-tctcttcaagtcttgtgtctctcatctgcttccttttcccataagccattcttcaatttcaacagcattaattcttctcacagcagatgggttttgtgtttaatggaggtcgcagcagagaggcaggcgacggcaataactctcctcgcctacaccat---------------------------------------------------------------------------------------------------
>_R_Jupunba_asplenifolia_Ekman_6383@NODE_4_length_581_cov_15.863095
----------------------------------------------------------------------------------------------------------------------------------------------------------------------------------------------------------------------------------------------------------------------------------------------------------------------------------------------------------------------------------------------------------------------------------------gccaaagttgtacatctcctcatgcttcttcttgtcatcattcagcacgccttctcctagatctgagtttctctcttgatttccgataaaagagggacttgaaggaaactaaattcaaggtttgattgtgttttttcatgtttttaatcatgattt------agtttaagctagaggacatgttgagctcagtcttgctagcttggaatttgtccttgcaaaccattgctctttctgggtccaaatttttcacccagaagggattgtcgagtttggctacaaattgctcgtccttgctagagattaatttgtcgaatcatatgggcctcactaattcatctcttaaggcaat------------gaatttggaggcattgtggttg-caaggtgtaaatcaataacgaacatggggagtagttgtcctgtagttaattgcagaaaattgaagtccatttgcttaaagtggtgcctacgtgttgctaattatggggttgctttaattgctataaaatgtaaggagattcggagtttggatctctcttatctgtcggtattcatcttttactctgcttttctatgagccttcttgtagtagc--------------------------------------------------------------------------------------------------------------------------------------------------------------------------------------------------------------------------------------------------------------------------------------------------------------------------------------------------
>_R_Jupunba_barbouriana_Iganci_847@NODE_2_length_1202_cov_115.595556
-------------------------------------taggtgacacggactctaagttggagagcatacaatcaaaaaaaaggacagtcttcta-------------cagactttagggttaaatcgaaagaatgaaaa--------------atcctgagcagtcgagcgag----------------------------------------------------------------------------------------------------------caagggagaattgcgagagggatgtagggaaaatcaaacaagtgccgaattgaagcaatctagggttacagagtgggtgaaaaggaagataggtaatacaggggatgggaacgatgg-----agag-gagagaggccatgtgtggacgaagttgtacatctcttcgtgcttcttcttgtcatagtttagcacgccttcttctagatttgagtttctctcttgatttccaataaaagagggactttactgaaactaaattcaaggtttgattatgttctttcatgtttttaatcatgattc------agttgaacctagaggacacactgagctcaatctcgatagcttggaattcgtccttgcaaaccattgatcattctgggtccaaatttttcatccagaaggggttgtcgagtttggctacaaattgctcgtccttgctggagattaatttgtcaaatcggacgggcctcactgattcatttctcaaggcaat------------gaa-ttggtgaaattgtggttgatgaggtgtaaatcaataatagacatagggattggttgtctggtagttaattgtagaaaattgaagtccatttgcttaaggtggtgcctgcgtgtcgttgattatggggttgctttaattgctgtaaaatgtaaggagatttggagtttggatctctcttacctaccggtattcatcttttactctgcttctctataagccttcttgtagtagcatgtgtactgaccatgtatttgctttcacaattgattgccacaaacaagatttcatttgaatgttcatagtgtagcttcc-tctcttcaagtctcgtgtctctcatctacttccttttcccattggtcattcttcaatttcaacggcattaattcttctcgcagcagatggatttcacgtttaatggaggtcatagtagagaggtaggctatggcaataactctcctcacccacaacattaatcgttgccacgtcaaactctcaataagcaattgaagacacatttgtgaagaatttaacaaatgccctattaaacagctgtagcgttttgctatgtt
>_R_Jupunba_barbouriana_Iganci_847@NODE_3_length_1095_cov_87.341847
-------------------------------------------------------------------------------------------------------------------------------------------------------------ctgagtagtcaagtgag----------------------------------------------------------------------------------------------------------caagggcaaatcgcgagagggatgtagggaaaatcgagcaagtgctgaattgagggaatctagggttatagagtgggtgaaaaggaagacaaataatacaagggatgggaacgacgg-----agaa-gagagaggccatgtgtggccgaagttgtacatctccttgtgcttcttcttgtcatcgtttagcacgccttcttctagatctgagtttctctcttgattttcgataaaagagggactttaaggaaactaaattcagcgtttgattgtgttctttcatgtttttaatcatgattt------agttgaagctagaggacacgctgagctcagtctcgctagcttggaattcgtccttgcaaaccattgatctttctgggtccaaatttttcacctataaggggttatcgagtttggctacaaattgctcgtctttgctggagattaatttgtcgaatcggacaggcctcactgattcatctctcaaggcaataggggaggccaagaatttggagaaattgttgttgacaaggtgtaaatcaataacggacatagggattggttgtctgctagttcattgcagaaaattgaagtccatttgcttaaggcggtgcatgcgcattgctgattatgaggttgctttaattgctgtaaaatgtaaggagattttgagtttggatctctcttacctgctagtattcgtcttttactctgcttctctgtgagccttcttgtagtagcagatgtactggccatgtatttgctttcacaattgattgccacaaatgcgatttcacttgaatgttcatagtgtagcttcc-tctcttcaagtcttgtgtctctcatctgcttccttttcccattggccattcttcaatttcaacagcattaattcttctcaccgtagatgggttttgtgtttaatggaggtagcagcagagaggtaggcgacggctataacactcctcacctacaccgttaatcactgccatgtcgaactctcagtctgcaattgaagacacgtttgtgaggaatttaacggacgccctattaaacagatatagcattttgctac---
>_R_Jupunba_brachystachya_Lima_7438@NODE_2_length_1114_cov_35.085824
aatagctgacgtggaaggagagttggtgaaattgtgttgggtgacacggacgctaaactggagagcatacaatcaaaaaaaatgacagccttcta-------------caaa-ctttaggttaaatcgaaagaatgaaa----------------tcctgagcagttgagcgag----------------------------------------------------------------------------------------------------------caagggagaatcgatagagggatgtagggaaaat----caagtgccaaattgaggcaatctagggttacagagtcgatgaaaaggaagacaggtaatacagggaatgggaacgatgg-----agag-gagagaggtcatatgtggacgaagttgtacatctcctcatgcttcttcttgtcatcgttcaa---------------------------ctcttgatttccaataaaagagggactttaaggaaactaaattcaaggtttgattgtgttctttcatgtttttaatcatgattt------agttgaagctagaggacacactgggctcaatctcgctagcttggaatttgtccttgcaaaccattgatctttatgggtccaaatttttcacctagaaggggttgtcgagtttggctacaaattgctcgtccttgctagagattaatttgtcaaatcagacgggcctcactggttcatttctcaaggcaat------------gaatttggagaaattgtggttgacgaggcgtaaatcaataacaaacatggggattggttgtcttgtagttaattgtagaaaattgaagtcc-------------------------------attatggggttgctttaattgctgtaaaatgtaaggagatttggaggttggatctctcttgcctgtcagtattcatcttttactctgcttctctataagccttcttgtagtggcatgtgtgctgtgtatgtatttgcttacacaattgattgccacaaacaggatttcacttgaatgttcatagtgtagcttcc-tctcttcaagtctcatgtctctcatctgcttccttttcctatcggccattcttcaatttcgacgccattaatgcttctcgcagcaggtgggttttgcgtttgatggaggttgcagcagagaggtaggaaatggcaataactctcctcacccacaccattaat-----------------------------------------------------------------------------------------------
>_R_Jupunba_cochleata_Bonadeu_673@NODE_1_length_2040_cov_120.851758
ttttattaactcgggaaagtacttaaagagagtgtgaatgattccatgcacgctggagagtgatacataatactctagataatcccttccctcttcgtccttgttcatcagtcgtgcgtcttaacccttagcagggatagtactctgctttctgttactggttagttacctgataattcagcatgccactctttcttttcttcatactcaatcctctttagaattcctctttgtatgctgttcttactcttcactcaaccatatctcacaagttcttccgaaacagctgagcgggaagaacatggagccgccaccacgcagacctgccattaatttcttcgatctcctcacagaggagatcattttgattatccttgaccatctccgcgacccactggctcgaaagt-------------cgttttctcaggtctgcaaatccttctactccctcgagtc--cggccaccgcaaattcatcaaaccgcgaattttagactttcttccga--------atgtcttccgccgtttcccgtccatatcacaaatcgatttctctctctgtcc-----------tcgcgt-------ggaagacgacacgctgagctcaatatcgctagcttggaattcgtccttggaaaccattgatctttctaggtccaaatttttcacgcacaaggggttgttgagtttggctacaaaatgctcgtccttgctggagattaatttgtcgaatcggacgagcctcaccgactcatctctcaaggcattaggggaggtcaagaatttggagaaattgtggttgacgaggtgtaaatcaataacggacaagggtattggttgtctggcagttaattgcagaaaattgaagtccatttgcttaaggtggtgtctgcgcgtcactgatgatggggttgctttaattgctgtaaaatgtaaggagattcggagtttggatctctcttacctctcggtattcatcgtttactctgcttctccataagccttcttgtagtatcaagtgtgctgaccatgcatttgctttcacaattgattgtctcaaacgggatttcacttgaatgttcatagtgtagcttggccattgtttggtgggatgccatgaattttcgttatgaccctagcaactattaataggtttagctagtgttagacctcagtgcaaaaaatcggttacgtattctgtatctgtgatagccaaaaagtgagtgatg------tgcttactcaattgtaaccttagttgttgtaataacaagcacttggtcaaaaggttgcaacgcagtaggataatttttgtcaaaagcacgactagttggtgaaaggtttaaattctatt
>_R_Jupunba_cochleata_Bonadeu_673@NODE_3_length_1202_cov_33.616889
---------------------------------------ggtgacacggacgctaaactggagagcatacaatcaaaaaaaatgacatccttcta-------------caaactttagggttaaatcgaaagaatgaaa----------------tcctgagcagttgagcgag----------------------------------------------------------------------------------------------------------caagggagaatcgattgagggatgtagggaaaat----caagtgccaaattgaggcaatctagggttacagagtcaatgaaaaggaagacaggtaatacagggaatgggaacgatgg-----agag-gagagaggtcatatgtggacgaagttgtacatctcctcatgcttcttcttgtcatcgttcaa---------------------------ctcttgatttccaataaaagagggactttaaggaaactaaattcaaggtttgattgtgttctttcatgtttttaatgatgattt------agttgaagctagaggacacactgggctcaatctcgctagcttggaatttgtccttgcaaaccattgatctttatgggtccaaatttttcacctagaaggggttgtcgagtttggctacaaattgctcgtccttgctagagattaatttgtcaaatcacacgggcctcactggttcatttctcaaggcaat------------gaatttggagaaattgtggttgacgaggtgtaaatcaataacaaacatggggattggttgtcttgtagttaattgtagaaaattgaagtccatt-------------------------------atggg-ttgctttaattgctgtaaaatgtaaggagatttggaggttggatctctcttgcctgtcagtattcatcttttactctgcttctctataagccttcttgtagtagcatgtgtgttgtgtatgtatttgcttacacaattgattgccacaaacaggatttcacttgaatgttcatagtgcagcttcc-tctcttcaagtctcatgtctctcatctgcttccttttcctatcagccattcttcaatttcgacgccattaatgcttctcgcagcaggtgggttttgcgcttaatggaggttttagcagagaggtatacaatggcaataactcttctcacccacaccattaatcattgccacatcgaactctcaatcaacagttgaagacacatttgtgaagaatttaatggatgccctagtaaacggctgtagcattttgctatgtt
>_R_Jupunba_cochleata_Bonadeu_673@NODE_4_length_816_cov_25.612991
----------------------------------------------------------------------------aaaaaatgacagccttcaa-------------caaactttaggcttaaatcgaaagaatgaaa-----------------ttctgacggtcaagtgag----------------------------------------------------------------------------------------------------------caaaggagaatcgcgagagggatgtagggaaaatcgagcaaatgccgaattgagggaatctagggttacatagtgggtgaaaaggaagacaggtaatgcaggggacgggaatgacgg-----agag-aagagaggccatatgtggccaaagttgtacatctcctcatgcttcttcttgtcatcgttcagcacaccttctcctagatctgagtttctctcttgatttctgataaaagagggacttgaaggaaactaaattcaaggtctgattg----------tgtttttaatcatgattt------agttaaagctagaggacatgttgagctcagtcttgctagcttggaatttgtccttgcaaaccattcctctttctgggtccaaatttttcacccagaagggattgtcgagtttggctacaaattgctcgtccttactagagattaatttgtcgaatcatacgggcctcactaattcatctcttaaggcaat------------gaatttggagaaattgtggttg-caaggtgtaaattaataacgaacatggggagtagttgtccagtagttaattgcagaaaattgaagtccatttgcttaaagtggtgcctacatgttgctaattaatgggttgctttaattgctataaaatgtaaggagattcggagtttggatctctcttatctgccggtattcatcttttactctgcttctctataagccttcttgtagtagcatgtgtact-------------------caattgattgccacaaacgggatttca-------------------------------------------------------------------------------------------------------------------------------------------------------------------------------------------------------------------------------------------------------------------------------------------
>_R_Jupunba_commutata_Maguire_46145@NODE_2_length_964_cov_47.199549
-----------------------------------------------------------------------------------------------------------------------------------------------------------------------aagcgaa----------------------------------------------------------------------------------------------------------caagggcaaatcgcaagagggatgtagggaaaatcgagcaagtgctgaactgagggaatctagggttacagagtgggtgaaaaggaagatagataatacaagggatgggaacgatgg-----agag-gagagaggccatgtgtggccaaagttgtacatctcctcgtgcttcttcttgtcattgttcatcacgccttcttctagatatgagtttctctcttgactttcgataaaagagggactttaaggaaactaaattcaacgtttgattgtgttctttcatgtttttaatcatgattt------agttgaaggtagaggacacactgagctcagccttgctagcttggaattcgtccttgcaaaccattgatctttctgggtccaaaattttcacttataaggggttgtc--gtttggctacaaattgctcgtctttgctggagattaatttgtcgaatcggacaggcctcactgattcatctctcaaggcaataggggaggccaagaatttggagaaattgttgttgacaaggtgtaaatcaataacggacatggggattggttgtctgctagttaattgcagaaaattggagtccatttgcttaaggtggtgcttgcgcattgctgattatgaggttgctttaattgctctaaaatgtaaggagatttggagtttggatctctcttacctgctagtattcatcttttactctgcttctctataaaccttcttatagtagcatatgtac--accatgtatttgctttcacaattgattgccacaaatgcgatttcacttgaatgttcatagtgtagcttcc-tctcttcaagtcttgtgtctctcatatgcttccatttcccatcggccattcttcaatttcgatggcattaattcttctcgcagcggatgggtttcgcgtttaatagtggtcgcagcagagaggtaggtgacgacaataactatcctcat------------------------------------------------------------------------------------------------------------
>_R_Jupunba_commutata_Maguire_46145@NODE_3_length_951_cov_48.279176
----------------tatctattaaatttatttttt-------cataattttttaaatatt---tttattacttgtaacatctacatccaacta-------------caaactttagggttaaatcgaaagaatgaaaa--------------atcctgagcaatcgagcgag----------------------------------------------------------------------------------------------------------caagggagaattgcgagagggatgtagggaaaatcaaacaagtgacgaattgaagcaatctagggttacagagtgggtgaaaaggaagataggtagtacaggggatgggaacgatgg-----agag-gagagaggccatgtgtggacgaagttgtacatctcttcgtgcttcttcttgtcatcgtttagcacgccttcttctagatttgagtttctctcttgatttccaataaaagagggactttactgaaactaaattcaaggtttgattatgttctttcttttttttaatcatgattc------agttgaacctagaggacacactgagctcaatctcgatagcttggaattcgtccttgcaaaccattgatcattctgggtccaaatttttcatccagaaggggttgtcgagtttggctacaaattgctcgtccttgctggagattaatttgtcagatccgactggcctcactgattcatttctcaaggcaat------------gaatttggtgaaattgtggttgatgaggtgtaaatcaataatagacatagggattggttgtctggtagttaattgtagaaaattgaagtccatttgcttaaggtggtgcctgcgtgtcgctgattatggggtttctttaattgttgtaaaatgtaaggagatttggagtttggatctctcttacctaccggtattcatcttttactctgtttctctataagccttcttgtagtagcatgtgtactgaccatgtatttgctttcacaattgattgccacaaacaagatttcacttgaatgttcatagtgtagcttcc-tctct------------------------------------------------------------------------------------------------------------------------------------------------------------------------------------------------------------------------------------------------------------
>_R_Jupunba_filamentosa_Lima_7487@NODE_1_length_1708_cov_159.310239
ttttattaactcgggaaagtacttaaagagagggtgaatgattccatgcacgctggagagtgatacataatactctatataatcacttccctcttcgtccttgttcatccgtcgtgcttcttaacccttagcagggatagtactctgctttctgttactggttagttacctgagaattcagcttgccgctctttcatttcttcatgctcaatcctctttagtattcctctttgtatgctgttcttactcttcactcaaccatatctcacaagttcttccgaaacatctgcgcgggaagaacatggagccaccaccacgcagacctgccattaatttcttcgatctcctcacagaggagatcattttgattatccttgaccatctccgcgacccactggctcgaaagt-------------cgttttctcaggtctgcaaatccttctactccctcgagtc--cggccaccgcaaattcatcaaaccgcgaattttagactttcttccga--------atgtcttccgccgtttcccgtccatatcacaaatcgatttctctctctgtcc-----------tcgcgt-------ggaagacgacacgctgagctcaatatcgctagcttggaattcgtccttggaaaccattgatctttctaggtccaaatttttcacgcagaaggggttgtcgagtttggctacaaattgctcgtccttgctggagattaatttgtcgaatcggacgagcctcacggactcatctctcaaggcattaggggaggccaagaatttggagaaattgtggttgacgaggtgtaaatcaataaccgacatgggtatcggttgtctggcagttaattgcagaaaattgaagtccatttgcttaaggtggtgtctgcgcgtcactgatgatggggttgctttaattgctgtaaaatgtaaggagattcggagtttggatctctcttacctctcggtattcatcttttattctgcttctctataagccttcttgtagtatcaagtgtgctgaccatgcatttgctttcacaattgattggcacaaacgggatttcacttgaatgttcatagtgtagcttggccattgtttggtgggatgccatgaattttcgttatgaccctagtaactattaataggtttagctagtgttagacctcggtgcaaaaaatcggttacgtattctgtatctgtgatagccaaaaagtgagtgata------tgcttactcaatcgtaaccttagttgttgtaataacaagcacttggtcaaaaggttgcaatgcagtaggataatatttgtcaaaagcacgactagttggtgaaaggtttaaattctatt
>_R_Jupunba_filamentosa_Lima_7487@NODE_4_length_592_cov_8.984466
-------------------------------------------------------------------------------------------------------------------------------------------------------------------------------------------------------------------------------------------------------------------------------------------------------------------------------------------------------------------------------------------------------------------------------------------------------------------------------------------------ttcatttgagtattaagttagcattctttaaaaaaaaaagttaaatggggtttaagcctgcggtcctgcagggccggcccatttaggtccgcctccttc------tggaggcaataaatcaaaagcccggccc---ttgacgggctcgaacctaaacgggctggtccgacgggcttccaatttctcagctctatgcatgaggacttttattgagtttggctacaaattgctcgtccttgctagagattaatttgtcgaatcggacgggccttactaattcatctctcaaggcaat------------gaatttggagaaattgtggttaatgaggtgtaaatcaaaaacgaacatattgagtagttgtccagtagttaattgcaaaaaattgaagtccatttgcttaaggtggtgcctacgtgtcgctgattatggggtttctttaattactataaaacgtaaggaaattcggagtttggatctctcttacctgccggcattcatattttgctctgcttctttatgagccttcttgtagtagcatgtgtactgaccatgtatttgctttcacaattgattgccacaaacgggatttcacttga--------------------------------------------------------------------------------------------------------------------------------------------------------------------------------------------------------------------------------------------------------------------------------------
>_R_Jupunba_floribunda_Iganci_883@NODE_2_length_1169_cov_77.642857
--tagatgacgtgga-gatgagttgg-cgaattatgttgggtgacacagacactaggctggagagcatacaatcaaaaaaaaaaaccaccttcga-------------caga-attagggttaaatcgaaagaatgaag----------------tactgagtagtcaagtgag----------------------------------------------------------------------------------------------------------caaggggaaattacgagagggatgtagggaaaatcgagcaagtgctgaattgagggaatctagggttacagagtgggtgaaaaggaagatagataatacaagggatgggaacgatgg-----agag-gagagaggccatgtgtggccgaagttgtacatctcctcgcgcttcttcttgtcattgttcatcacgccttcttctagatatgagtttctctcttgattttcgataaaagagggactttaaggaaactaaattcaacgtttgattgtgttctttcatgtttttaatcatgattt------agttgaagctagaggacacgctgagctcagtcttgctagcttggaattcgtccttgcaaaccattgatctttctgggtccaaatttttcacctataaggggttgtcgagtttggctacaaattgctcgtctttgctggagattaatttgtcgaatcggacaggcctcactgattcatctctcaaggcaataggggaggccaagaatttggagaaattgttgttgacaaggtctaaatcaataacggacatggggattggttgtctgctagttaattgcagaacattgaagtccatttgcttaaggtagtgcctgtacattgctgattatgagtttgctttaattgctgtaaaatgtaaggagatttgtagtttggatctctcttacctgctagtattcgtcttttactttgcttctctataagccttcttgtagtcgcatatgtactgaccatgtatttgctttcacaattgattgccacaaacgggttttcacttgaatgttcatagtgtagcttcc-tctcttcaagtcttgtgtctctcatctgcttccttttcctatcgaccattcttcaatttcaatagcattaattcttctcacaatagatgagttttgtgtttaatggaggtcgcagtagagaggtaggcgacggccataactctcctcacctataccattaatcactaccatgtcaaactctcagtttatgttt-----------------------------tg---------------------------------
>_R_Jupunba_idiopoda_Quesada_1718@NODE_2_length_759_cov_53.114370
---------------------------------------------------------------------------------------------------------------------------------------------------------------------------------------------------------------------------------------------------------------------------------------------------------------------------------------------------------------------------------------------gggatgggaatgacgg-----agac-gagagaggccatgtgtggccgaagttgcacatctcctcgtgcttcttcttgtcattgtttagcacgccttcttctaggtatgagtttctctcttgattttcgatcaaagagggactttaaggaaactaaattcattgtttgattgtgttttttcatgttttcaatcatgattt------agttgaagctagaggacacgctgagctcagtctcgctagcttggaattcgtccttgcaaaccattgatctttctgggtccaaatttttcacctgtaaggggttgttgagtttggctacaaattgctcatctttgctggagattgatttgtcgaatcggataggcctcactgattcatctctcaaggcaataggggaggccaagaatttggagaaattgttgttgacaaggtgtaaatcaataacggacatggggattggttgtctgctagttaattgcagaaaattgaagtccatttgcttaaggcggtgcatgcacattgctgattatgagtttgctttaattactataaaatgtaaggagatttaaagtttggatctctcttacttgctagtattcgtcttttactctgcttctctataagccttcttatagtcacatatgtactgaccatgtatttgctttcacaattgattgccacagacgggttttcacttgaatgttcatagtgtagctttc-tctcttcaagtcttgtgtctctcatctgcttccttttcccatcggcca-----------------------------------------------------------------------------------------------------------------------------------------------------------------------------------------------------------------
>_R_Jupunba_idiopoda_Quesada_1718@NODE_3_length_705_cov_20.800955
-------------------------------------------------------------------------------------------------------------------------------------------------------------------------------------------------------------------------------------------------------------------------------------------------------------------------------------------------------------------------------------------------------------------------------ccatgtgtggccgaagttgtacatctcctcatgcttcttcttgtcatcattcagcacgccttctcctagatctgagtttctctcttgattttcgataaaagagggacttgaaggaaactaaattcaaggtttgattgtgttttttcatatttttaatcatgattt------agttaaagctagaggacacgttgagctcagtcttgctagcttggaatttgtccttgcaaaccattgctctttctgggtccaaatttttcacccagaagggattgtcgagtttggctacaaattgctcatccttgctggagattaatttgtcgaatcgtacgggccttcctaattcatctctcaaggcaat------------gaatttggagaaattgtggttgacgaggtgtaaataaataacgaacatggtgagtagatgtccagtagttaattgcagaaaattgaagtccatttgcttaaagtggtgcctacgtgttgctaattatggggttgttttaattgctataaaatgtaaggagtttcggagtttggatctctcttatctgccggtattcatcttttactctgcttctctataagccttcttgtagtagcatgtgtactgaccatgtatttgctttcacaattgattgccacaaacgggatttcacttgaatgttcatagtgtagcttcc-tctcttcaagtcttgtgtctctcatctgcttcct-------------------------------------------------------------------------------------------------------------------------------------------------------------------------------------------------------------------------------
>_R_Jupunba_laeta_Mori_25147@NODE_2_length_778_cov_16.388017
-----------------------------------------------------------------------------------------------------------------------------------------------------------------------------------------------------------------------------------------------------------------------------------------------------------------------------------------------------------------------------------------------------------------------------------------------------------------------------------------------------------------------------------------------------------------------gtgttctttcatgtttttaatcatgattt------agttgaagctagaggacacgctgagctcagtcttgctagcttggaattcgtccttgcaaaccattgatctttctgggtccaaaattttcaccgataaggggttgtcgagtttggctacaaattgctcgtatttgctagagattaatttgtcgaattggataggcctcattgattcatctctcaaggtaataggggaggccaagaatttggagaaattgttgttgacaaggtgtaaatcaataacggacatggggattggttgtctactagttaattgcagaaaattgaagtccatttgcttaaggcggtgcatgcacattgctgataatgagtttgctttaattgctgtaaaatgtaaggagatttggagtttggatctctcttacctgctagtattagtcttttactctgcttctctaaaagccttcttgtagtagcatatgtactgaccatgtatttgctttcacaattgattgccacaaacgggatttcacttgaatgttca-------------------------------------------------------------------------------------------------------------------------------------------------------------------------------------------------------------------------------------------------------------------------------
>_R_Jupunba_langsdorfii_Ribeiro_728@NODE_1_length_1806_cov_133.087912
ttttattaactcgggaaagtacttaaagagagtgcgcatgattccatgcacgctggagagtgatgcataatactctatataatcacttccctcttcgtccgtgttcat------tgcgtcttaacccgaagcagggatagtactctgctttctgttactggttagttacctgagaattcagcatgccactctttcttttcttcatactcaatcctctttagaattcctctttgtatgctgttcttactcttcactcaaccatatctcacaagctcttccgaaacagctgagcgggaagaacatggagccgccaccacgcagacctgccattaatttcttcgatctcctcacagaggagatcattttgattatccttgaccatctccgcgacccactggctcgaaagt-------------cgttttctcaggtctgcaaatccttctactccctcgagtc--cggccaccgcaaattcatcaaaccgcgaattttagactttcttccga--------atgtcttccgccgtttcccgtccatatcacaaatcgatttctctctctgtcc-----------tcgcgt-------ggaagacgacacgctgagctcaatatcgctagcttggaattcgtccttggaaaccattgatctttctaggtccaaatttttcacgcagaaggggttgtcgagtttggctacaaattgctcgtctttgctggagattaatttgtcgaatcggacgagcctcacggactcatctctcaaggcattaggggaggccaagaatttggagaaattgtggttgacgaggtgtaaatcaataacggacatgggtattggttgtctggcagttaattgcagaaaattgaagtccatttgcttaaggtggtgtctgcgcgtcactgatgatggggttgctttaattgctgtaaaatgtaaggagattcggagtttggatctctcttacctctcggtattcatcttttattctgcttctctataagccttcttgtagtatcaagtgtgctgaccatgcatttgctttcacaattgattggcacaaacgggatttcacttgaatgttcatagtgtagcttggccattgtttggtgggatgcaatgaattttcgttatgaccctagtaactattaataggtttagctagtgttagacctcagtgcaaaaaatcggttacgtattctgtatctgtgatagccaaaaagtgagtgata------tgcttactcaattgtaaccttagttgttgtaagaacaagcacttggtcaaaaggttgcaatgcagtaggataatatttgtcaaaagcacgactagttggtgaaaggtttaaattctatt
>_R_Jupunba_langsdorfii_Ribeiro_728@NODE_2_length_1489_cov_69.879603
aatagcttacgtggaaggtgagttggcaaaattgtgttgggtgatacggacgctaagctggagagcatacaatcaaaaaaaatgacaaccttcta-------------caaactttagggttaaatcgaaagaatgaaa----------------tcctgagcagtcaagcgag----------------------------------------------------------------------------------------------------------caagggagaatcaataaagggatgtagggaaaat----caagtgccaaattgaggcaatctagggttacagagtcgatgaaaaggaagacaggtaatacaggggatgggaacgatgg-----agag-aagagaggtcatatgtggacgaagtggtacatctcctcatgcttcttcttgtcatcgttcagcacgccttcttctagatttgagtttctctattgatttccattaaaagagggactttaaggaaactaaattcaaggtttgattgtgttctttcatgtttttaatcatgattt------agttgaagctagaggacacactaagctcaatctcgctagcttggaattcgtccttacaaaccattaatctttctgggtccaaaattttcacctagaaggggttgtcgagtttggctacaaattgctcgtccttgttggagattaatttgtcaaatcggacaggcgtcactgattcatttctcaaggcaat------------gaatttggagaaattgtggttgacgaggtgtaaatcaataacggacatggggattggttgtctagcagttaattgtagaaaattgaagtccatttgcttaaggtggtgcctgtgtgtcgctgattatagggttgctttaattgctataaaatgtaaggagatttggagtttggatctctcttacctaccggtattcatcttttactctgcttctctataagccttcttgtagtagcatgtgtactgactatgtatttgctttcacaattgattgccacaaataggatttcacttgaatgttcatattgtagcttcc-tctctttaagtcttgtgtctctcatctgcttccttttcctatcggccattcttcaatttcgacggcattaattctgctcatagtagatggatttcgcgtttaatggaggtcgcagcagagaggtaggcaatggcaataactctcctcatacacaccattaatcattgccacatcaaactctcaatcagcagttgaagacacatttgtgaagaatttaatggacgccctattaaacggccgtagcattttgctatgtt
>_R_Jupunba_leucophylla_Iganci_839@NODE_1_length_1681_cov_280.465711
ttttattaactcggggaagtacttaaagagagtgtgaatgattccatgcacgctcgagagtgatacataatactctatataatcacttccctcttcgtccttgttcatcagtcgtgcgtcttaacccttagcagggatagtactctgctttctgttactggttagttacctgagaattcagcatgccactctttcttttcttcatactcaatcctctttagaattcctctttgtatgctgttcttactcttcactcaaccatatctcacaagttcttccgaaacagctgagcgggaagaacatggagccgccaccacgcagacctgccattaatttcttcgatctcctcacagacgagatcattttgattatccttgaccatctccgcgacccaatggctcgaaagt-------------cgttttctcaggtctgcaaatccttctactccctcgagtc--cggccaccgcaaattcatcaaaccgcgaattttagactttcttccga--------atgtcttccgccgtttcccgtccatttcacaaatcgatttctctctctgtcc-----------tcgcgt-------ggaagacgacacgctgagttcaatatcgctagcttggaattcgtccttggaaaccattgatctttctaggtccaaatttttcacgcagaaggggttgttgagtttggctacaaattgctcgtccttgctggagattaatttgtcgaatcggacgagcctcacggactcatctctcaaggcattaggggaggccaagaatttggagaaattgtggttgacgaggtgtaaatcaataacggacatgggtattggttgtctggcagttaattgcagaaaattgaagtccatttgcttaaggtggtgtctgcgcgtcactgatgatggggttgctttaattgctgtaaaatgtaaggagattcggagtttggatctctcttacctctcggtattcatcttttactccgcttctctataagccttcttgtagtatcaagtgtgctgaccatgcatttgctttcacaattgattggcacaaacgggatttcacttgaatgttcatagtgtagcttggccattgtttggtgggatgccatgaattttcgttatga-cctagcaactattaataggtttagctagtgttagacctcagtgtaaaaaatcggttacgtattctgtatgtgtgatagccaaaaagtgagtgata------tgcttactcaattgtaaccttagttgttgtaataacaagcacttggtcaaaaggttgcaatgcagtaggataatatttgtcaaaagcacgactagttggtgaaaggtttaaattctatt
>_R_Jupunba_leucophylla_Iganci_839@NODE_3_length_1346_cov_27.081954
aatagttgacgtggacgatgagttgg-agaattgtgtgcggtgacacagacgctaagttggagagcatacaatctaaaaaaatgacagccttcta-------------caaactttagggttaaattgaaagaatgaaa-----------------tcctgacagtcaagcgag----------------------------------------------------------------------------------------------------------caaaggagaatcgcgagagggatgtagggaaaatcgaacaaatgccaaattgagggaatctagggttacataatgggtgaaaaggaagacaggcaatacaggggatgggaatgacga-----cgag-gagagaggccatgtgtgaccgaagttgtacatctcctcatgcttcttcttgtcatcatttagcacgccttctcctagatctgagtttctctcttgatttcctataaaagagggacttgaaggaaactaaattcaaggtttgattgtgttctttcttgtttttaatcatgattt------agttgaagctaaaggacacgttgagctcaatctcgctatcttggaatttgtccttacaaatcattgatctttttgggtccaaatttttcacccagaaggggttattgagtttggctacaaattgctcgtccttgcttgagattaatctgtcgaatcggacggtcctcactaattcatctctcaaggcaat------------gaatttggagaaattgtggttaatgaggtgtaaatcaataacaaacatagggagtagttgtccagtagttaattgcagaaaattgaagtccatttgcttaaggtggtgcctacatgtcgctgattatggggttgctttaattactgtaaaatgtaaggagattcggagtttggatctctcttacctgccggcgttcatcttttactctgcttctttatgagccttcttgtagtagcatgtgtactgaccatgtatttgctttcacaattgattgccacaaacgggatttcacttgaatgctcatagtgtagcttcc-tctcttcaagtcttgtatctcttatatgcttcctttttccatcggccattcttcaatttcgacgacattagttcttcttgcagcagatggatttcgcgtttaatggtggtcgcagcagaaaggtaggcgacgacaataactctcctca-ccacaccattaatcattgccacgtcaaactcttagtcagcaattgaagacacatttgtgaagaatttaacggacgctctattaaacggctgtagcattttgctatgtt
>_R_Jupunba_leucophylla_Iganci_839@NODE_4_length_1268_cov_61.312343
---------------------------cgaattacgttgggtgacacaaacactaggct-gagagcatacaattaaaaaaaaagacaggcttcga-------------caga-attagggttaaatcgaaagaatgaaa----------------tcctgagtagtcaagcgag----------------------------------------------------------------------------------------------------------caagggcgaatcgcgagaaggatgtagggaaaatcgagcaagtgctgaattgagggaatctagggttacagagtgggtgaaaaggaagacatataatacaagggatgggaacgacga-----agag-gagagaggccatgtgtggccgaacttgcacatctcctcgtgcttcttcttgtcatcgttcagcacgccttcttctagatctgagtttctctcttgattttcaataaaagagggactttaaggaaactaaattcaacgtttgattgtgttctttcatgtttttaatcatgattt------agttgaaactagatgacacactgagctcagtctcgctagcttggaattcgtccttgcaaaccattgatctttctgggtccaaatttttcacttataagggattgttgagtttggctacaaattgctcgtctttgctagagattaatttgtcgaatcggacaggcctcactgattcatctctcaaggcaataggggaggccaagaatttggagaaattgttcttgacaaggtgtaaatcaataacggacatggggattggttgtctgctagttaattgtagaacattgaagtccatttgcttaaggtggtgcatgcacattgctgattatgaggttgctttaattgctgtaaaatgtaaggagatttgtagtttggatctctcttacctgccagtattcgtcttttactctgcttctctataagcc-tcttgtagttgcatatgtactgaccatgtatttgctttcacaattgattgccacaaacgggttttcacttgaatgttcatagtgtagctttc-tctcttcaagtcctgtgtctctcatctgcttccttttcctatcggccattcttcaatttcaacagcattaattcttctcgcagcatatgggttttgtgtttaatggaggtcgcagtagagaggtaggcgacggcaataactctcctcacctagtccattaatcactgccatgtcaaactctcagtcggcaattgaagacacgtttgtgaagaatttaacggacgccctattaaacagatatagcattttgctacatt
>_R_Jupunba_leucophylla_Iganci_839@NODE_5_length_1133_cov_49.597538
------------------------------------------------------------------------------aaaaagacaggcttcga-------------caga-attagggttaaatcgaaagaatgaaa----------------tcctgagtagtcaagtgag----------------------------------------------------------------------------------------------------------caagggcaaatcgcgagagggatgtggggaaaatcgagcaagtgctgaattgagggaatctagggttatagagtgggtgaaaaggaagacaaataatacaagggatgggaacgacgg-----agag-gagagaggccatgtgtggccgaagttgtacatctccttgtgcttcttcttgtcatcgttcagcaagccttcttctagatctgagtttctctcttgattttcgataaaagagggactttaaggaagctaaagtcaacgtttgattgtgttctttcatgtttttaatcatgattt------agttgaagctagaggacacgctgagctcagtctcgctagcttggaattcgtcattgcaaaccattgatctttctgggtccaaatttttcacttataagggattgttgagtttggctacaaattgctcgtctttgctggagattaatttatcgaatcggacaggcctcactgattcatctctcaaggcaataggggaggccaagaatttggagaaattgttgttgacaaggtgtaaatcaataacggacatggggattggttgtctgttagttaattgcagaaaattgtat-----------------------------------------------------------------------------------------------------------------------------------------------------------------------ttgctttcacaattgattgccacaaacggtttttcacttgaatgttcatagtgtagcttcc-tctcttcaagtcttgtgtctctcatctgcttccttttcctgtccgccattcttcaatttcaatagcattaattcttctcacaataggtaagacgcataaacaatgcaaaccacaatcaaagagtcggagacaatagtttaacggttaaaatatattattaaaagat--------------ttaattgagaaaaaaaaatatttaaataaaaaatataatatgctaataatctca-----------ccctactatcct
>_R_Jupunba_limae_Iganci_261@NODE_2_length_1046_cov_58.273478
---------------------------------------------------------------------------------------------------------------------------------------------------------------------------------------------------------------------------------------------------------------------------------------------gcaaatcgcaagagggatgtagggaaaatcgagcaagtgttgaattgagagaatctacggttatagagtgggtgaaaaggaagacagataacacaggggatggcaacgacgg-----agagggagagaggccatgtgtggccgaagttgtacatctcctcgtgcttcttcttgtcatcattcagcacgccttcttctagatctgaatttctctcttgattttcgataaaagagggactttaaggaaactaaattcaacgtttgattgtgttctttcatgtttttaatcatgattt------agttgaagctagaggacacgctgagctcagtctcgctagcttggaattcgtccttgcaaaccattgatctttctgggtccaaatttttcaccgataaggggttgtcgagtttggccataaattgctcgtctttgctggagattaatttgtcgaatcggataggcctcactgattcatctctcaaggcaataagggaggccaagaatttggagaaattgttgttgacaaggtgtaaatcaataacggtcatggggattggttgtctgtcagttaattgcagaaaattgaagtccatttgcttaaggtagtgcctgcgcattgctgattatgaggttgctttaattgctgtaaaatgtaaggagatttggagtttggatctctcttacctgctagtatacgtcttttactttgctgctctataagccttcttgtagtcacatatgtactgatcatgtatttgctttcacaattgattgccacaaacgggttttcacttgaatgttcatagtgtagcttcc-tctcttcaagtcttgtgtctctcatctacttcctttttccatcggccattcttcaatttcaacggcattaattcttctcgcagcagataagttttgtgtttaatggaggtcgcagtagagaggtaggcgacggtaataactctcctcacttacaccattaatcactgccatgtcgaactctcagtcagcaattgaagacacgttggtgcagaatttaacggatg---------------------------------
>_R_Jupunba_limae_Iganci_261@NODE_4_length_842_cov_47.163399
--------------------------------------------------------------------------------------------------------------------------------aaagaatgaaa----------------tcctaagcagttgagcgag----------------------------------------------------------------------------------------------------------caagggagaatcgatagagggatgtagaaaaaat----caagtgccaaattgaggcaatctagggttacagagtcgatgaaaaggaagacaggtaatacagagaatgggaacgatgg-----agag-gagagaggtcatatgtggacgaagttgtacatctcctcatgcttcttcttgtcatcgttcaa---------------------------ctcttgatttccaataaaagggggactttaaggaaactaaattcaaggtttgattgtgttctttcatgtttttaatcatgattt------agttgaagctagaggacacactgggctcaatctcgctagcttagaatttgtccttgcaaaccattgatctttatgggtccaaatttttcacctagaaggggttgtcgagtttggctacaaattgctcgtccttgctagagattaatttgtcaaatcagaccggcctcactgattcatttctcaaggcaat------------gaatttggagaaattgtggttgacgaggtgtaaatcaataacaaacatggggattcgttgtcttgtagttaattatagaaaattgaagtcc-------------------------------attatggggttgctttaattgctgtaaaatgtaaggagatttggaggttggatctctcttgcctgtcagtattcatcttttactctgcttctctataagccttcttgtagtggcatgtgtgctgtgtatgtatttgcttacacaattgattgccacaaacaggatttcacttgaatgttcatagtgtagcttcc-tctcttcaa----catgtctctcatctgcttccttttcctatcgaccattcttcaatttcgacgccattaatgcttct-----------------------------------------------------------------------------------------------------------------------------------------------------------------------------------
>_R_Jupunba_macradenia_Lourteig_3021@NODE_1_length_1180_cov_268.935630
-------------------------------------atgattccatgcacgctggagagtgatacataatactctagatcatcacttccctcttcgtccttgttcatcagtcgtgcttcttaacccttagcagggatagtactctgctttctgttactggttagttacctgagaattcagcatgcctctctttcatttcttcatactcaatcctctttagttttcctctttgtatgctgttcttactcttcactcaaccatatctcacaagttcttccgaaacagctgagcgggaagaacatggagccgccaccacgcagacctgccattaatttcttcgatctcctcacagaggagattattttgattatccttgaccatctcagcgacccattggctcgaaagt-------------cgttttctcaggtctgcaaatccttctactccctcgagtc--cggccaccgcaaattcatcaaaccgcgaattttagactttcttccga--------atgtcttccgccgtttcccgtccatatcacaaatcgatttctctctctgtcc-----------tcgcgt-------ggaagacgacacgctgagctcaatatcgctagcttggaattcgtccttggaaaccattgatctttctaggtccaaatttttcacgcagaaggggttgtcgagtttggctacaaattgctcgtccttgctggagattaatttgtcgaatcggacgagcctcaccgactcatctctcaaggcattaggggaggccaagaatttggagaaattgtggttgacgagatgtaaatcaataacggacatgggtattggttgtctggcagttaattgcagaaaattgaagtccatttgcttaaggtggtgtctgcgcgtcactgatgatggggttgctttaattgctgtaaaatgtaaggagattcggagtttggatctctcttacctctcggtattcatcttttactctgcttctctattagccttcttgtagtatcgagtgtgctgaccatgcatttgctttcacaattgattggcacaaacgggatttcacttgaatgttcatggtgtagcttggccattgtttggtgggatgccatgaattttcgttatgaccctagtaactattaataggtttagctagtgttagacctcgatgcaaaaaatcggttac------------------------------------------------------------------------------------------------------------------------------------------------------------------
>_R_Jupunba_macradenia_Lourteig_3021@NODE_3_length_761_cov_80.697368
-------------------------------------------------------------------------------------------------------------------------------------------------------------------------------------------------------------------------------------------------------------------------------------------------------------------------------------------------------------------------------------taatacaagggatgggaacgacgg-----agag-gagagaggccatgtgtggccgaagttgtacatctccttgtgcttcttcttgtcatcgttcagcacgccttcttctagatctgtgtttctctcttgattttcgataaaagagggactttaaggaaactaaattcaacgtttgattgtgttctttcatgtttttaatcatgattt------agttgaagctagaggacacgctgagctcagtctcgctagcttcgaattcgtccttgcaaaccattgatctttctgggtccaaatttttcacctataaggggttgtcgagtttggctacaaattactcatctttgctggagattaatttgttgaatcggataagcctcactgattcatctctcaaggcaataggggaggccaagaatttggagaaattgttgttgacaaggtgtaaatcaataacggacatggggattagttgtctgctagttaattccagaaaattgaagtccattcgcttaaggtggtgcctgcgcattgctgattatgaggttgctttaattgctgtaaaatgtaaggagatttggagtttggatctctcttacctgctagtattcgtcttttactctgcttctctataagccttcttgtagtcgcatatgtactgaccatgtatttgctttcataattgattgccacaaacaggttttcacttgaatgttcatagtgtagcttcc-tctcttcaagtcttgtgtctctcatctgcttccttttccta------------------------------------------------------------------------------------------------------------------------------------------------------------------------------------------------------------------------
>_R_Jupunba_macradenia_Lourteig_3021@NODE_4_length_748_cov_22.013413
----------------------------------------------------------------------------------------------------------------------------------------------------------------------------------------------------------------------------------------------------------------------------------------------------------------------------------------------------------------------------------------------------------------------------aggccatgtgtggctgaagtagtacatctactcatgcttctttttgtcatcattcaacacaccttctcctagatctgagtttctctcttgatttctgataaaagagggacttgaaggaaactaaattcaaggttggattgtgttctttcatgtttttaatcttgattt------agttgaagctagaggacacgttgagctcagtctcgctatcttggaatttgtccttgcaaaccattgatctttttgggtccaaatttttcacccagaagaggttgtcgagtttggctacaaattgcccgttcttgctagagattaatttgtcgaatcagacgggcctcattaattcatctctcaaggcaat------------gaatttggagaaattgtggttaacgaggtgtaaatcaataactaacatagggagtagttgtccaatagttaattgcagaaaattgaagtccatttgcttaaggtggtgcctacgtgttgctgattatggggttgcttgaattactgtaaaatgtaaggagattcggagtttggatctctcttacctgccggcattcatcttttactctgcttctctataagccttcttgtagtagcatgtgtactgaccatgtatttgctttcacaattgattgccacaaacgggatttcaattgaatgttcatagtgtagcttcc-tctcttcaagtcttgtgtctctcatgtgcttccttttcccattggacattcttcaattttgacggcattaat-----------------------------------------------------------------------------------------------------------------------------------------------------------------------------------------
>_R_Jupunba_microcalyx_Iganci_855@NODE_2_length_1254_cov_54.813934
------------------------------------------------------------------------------------acagtcttcta-------------cagactttagggttaaatcgaaagaatgaaaa--------------atcctaagcagtcgagcgag----------------------------------------------------------------------------------------------------------aaagggagaattgcgagagggatgtagggaaaatcaagcaagtgccgaattgaagcaatctagggttacagagtgggtgaaaaggaagataggtaatacaggggatgggaacgatgg-----agag-gagacaggccatgtgtggacgaagttgtacatctcttcatgcttcttcttgtcatcgtttagcacgccttcttctagatttgagtttctctcttgatttccaataaaagagggactttactaaaactaaattcaaggtttgattatgttctttcatgtttttaatcatgattc------agttgaacctagaggacacactgagctcaatctcgatagcttggaattcgtccttgcaaaccattgatcattctgggtccaattttttcatccagaaggggttgtcgagtttggctac-aattgctcgtccttgctggagattaatttgtcaaatcggacgggcctcactgattcatttctcaaggcaat------------gaatttggtgaaattgtggttaatgaggtgtaaatcaataatagacatggggattggttgtctggtagttaattgtagaaaattgaagtccatttgcttaaggtggtgcctgcgtgtcactgattatggggttgctttaattgctggaaaatgtaaggagatttggagtttggatctctcttacctaccggtattcatcttttactctacttctctataagccttcttgtagtagcatgtgtactgaccatgtatttgctttcgcaattgattgccacaaacaagatttcacttgaatgttcatagtgtagcttcc-tctcttcaagtctcgtgtctctcatctacttccttttcccattggtcattcttcaatttcgacggcattaattcttctcacagcagatggatttcatgtttaatggaggtcatagtagagaggtaggctatggcaataactctcctcacccacaccattaatcattgccacgtcaaactctgagtaagcaattgaagacacatttgtgaagaatttaacaaatgccctattaaacagctgtagcattttgctatgtt
>_R_Jupunba_microcalyx_Iganci_855@NODE_3_length_1050_cov_57.291881
------------------------------------------------------------------------------------------------------------------------------------------------------------------------------------------------------------------------------------------------------------------------------------------------------------------------------------------------------------------------------------------------------------------------------------------------------------------------------------------------------------------------------taaaagagggactttaaggaaactaaattcaacgtttgattgtgttctttcatgtttttaatcatgattt------agttgaagctagaggagacgttgagctcagtcttgctagcttggaattcgtccttgcggaccattgatctttctgggtccaaatttttcacctataaggggttgtcgagtttggctacaaattgctcgtctttgctggagattaatttgtcgaatcggacaggcctcactgattcatctcttaaggcaataagggaggccaagaatt--gagaaattgttgttgacaaggtgtaaatccataac-aacatggggattggttgtctgctagttaattgcagaaaattgaagtccatttgcttaaggtagtgcctgtacattgctgattatgaggttgctttaattgctgtaaaatgtaaggagatttggagtttggatctctcttacctgctagtatttgtcttttactctgcttctctataagccttattgtagtcgcatatgtactgaccatgtatttgctttcacaattgattgccacaaatgggttttcacttgaatgttcatagtgtagcttcc-tctcttcaagtcttgtgtctctcatctgcttccttttcctatcggccattcttcaatttcaatagcattaattcttctcacaatagatgggttttgtgtttaatggaggtcgcagtagagaggtaagcgacggtactaactctcctcacctacaccattaatcactaccatgtcgaactctcagtcagcaatcgaagacacgtttatgaagaatttaacggacgccctattaaacggctgtagcattttgctacatt
>_R_Jupunba_microcalyx_Iganci_855@NODE_4_length_943_cov_66.121247
------------------------------------------------------------------------------------------------------------------------------------------------------------------------------------------------------------------------------------------------------------------------------------------------------------------------------------------------------------------------------------------------------------------------------------------------------------------------------------------------------------------------------taaaagagggactttaaggaaactaaattcaacgtttgattgtgttctttcatgtttttaatcatgattt------agttgaaactagatgacacactgagctcagtctcgctagcttggaattcgtccttgcaaaccattgatctttctgggtccaaatttttcacttataagggattgttgagtttggctacaaattgctcgtctttgctagagattaatttgtcgaatcggacaggcctcactgattcatctctcaaggcaataggggaggccaagaatttggagaaattgttcttgacaaggtgtaaatcaataacggacatggggattggttgtctgctagttaattgtagaacattgaagtccatttgcttaaggtggtgcatgcacattgctgattatgaggttgctttaattgctgtaaaatgtaaggagatttgtagtttggatctctcttacctgccagtattcgtcttttactctgcttctctataagcc-tcttgtagttgcatatgtactgaccatgtatttgctttcacaattgattgccacaaacgggttttcacttgaatgttcatagtgtagctttc-tctcttcaagtcctgtgtctctcatctgcttccttttcctatcggccattcttcaatttcaacagcattaattcttctcgcagcatatgggttttgtgtttaatggaggtcgcagtagagaggtaggcgacggcaataactctcctcacctagtccattaatcactgccatgtcaaactctcagtcggcaattgaagacacgtttgtgaagaatttaacggacgccctattaaacagatatagcattttgctacatt
>_R_Jupunba_microcalyx_Iganci_855@NODE_5_length_600_cov_17.753346
aatagctgacgtggacatgagtt--ggtgaattatgt--ggtgacacaaacactaggctgagag-catacaattaaaaaaaaagacaggcttcga--------------cagaattagggttaaatcgaaagaatgaaa----------------tcctgagtagtcacgcgag----------------------------------------------------------------------------------------------------------caagggtgaatcgcaagaaggatgtagggaaaatcgagcaagtgctaaattgagggaatctagggttacagagtgggtgaaaaggaagacatataatacaagggatgggaacgacga-----agag-gagagaggccatgtgtggccgaagttgtacatctcctcgtgcttcttcttgtcatcgtccagcacgccttcttctagatctgagtttctctcttgattttcgataaaagagggactttaaggaaactaaattcaacgtttgattgtgttctttcatgtttttaatcatgattt------agttgaa-------------------------------------------------------------------------------------------------------------------------------------------------------------------------------------------------------------------------------------------------------------------------------------------------------------------------------------------------------------------------------------------------------------------------------------------------------------------------------------------------------------------------------------------------------------------------------------------------------------------------------------------------------------------------------------------------------------------------------------------------------------------------------------------------
>_R_Jupunba_nipensis_Mayo_19662@NODE_1_length_1127_cov_69.615238
------------------------------------------------------------------------ctctatataatcacttccctcttcgtccttgttcatcagtcgtgcgtcttaacccttagcagggatagtactctgctttctgttactggttagttacctgagaattcagcatgccactctttcttttcttcatactcaatcctctttagaattcctctttgtatgctgttcttactcttcactcaaccatatctcacaagttcttccgaaacagctgagcgggaagaacatggagccaccaccacgcagacctgccattaatttcttcgatctcctcacagaggagatcattttgattatccttgaccatctccgcgacccactggctcgaaagt-------------ctttttctcaggtctgcaaatccttctactccctcgagtc--cggccaccgcaaattcatcaaaccgcgaattttagactttcttccga--------atgtcttccgccgtttcccgtccatatcacaaatcgatttctctctctgtcc-----------tcgggt-------ggaagacgacacgctgagctcaatatcgctagcttggaattcgtccttggcaaccattgatctttctaggtccaaatttttcacgcagaaggggttgtcgagtttggctacaaattgctcgtccttgctggagattaatttgtcgaatcggacgagcctcaccgactcatctctcaaggcattaggggaggccaagaatttggagaaattgtggttgacgagatgtaaatcaataacggacatgggtattggttgtctggcagttaattgcagaaaattgaagtccatttgcttaaggtggtgtctgcgcgtcactgatgatggggttgctttaattgctgtaaaatgtaaggagattcggagtttggatctctcttacctctcggtattcatcttttactttgcttctctataagccttcttgtagtatcaagtgtgctgaccatgcatttgctttcacaattgattggcacaaacgggatttcacttgaatgttcatagtgtagcttggccattgtttggtgggatgccatgaattttcgttatgaccctagtaactattaataggtttagctagtgttagacctcagtgcaaaa----------------------------------------------------------------------------------------------------------------------------------------------------------------------------
>_R_Jupunba_oppositifolia_Liegier_16014@NODE_1_length_1177_cov_236.718182
---------------------cttaaagagagtgtgaatgattccatgcacgctgaagagtgatacataatactctagataatcacttccctcttcgtccttgttcatcagtcgtgcgtcttaacccttagcagggatagtactctgctttctgttactggttagttacctgagaattcagcatgccactctttcttttcttcatactcaatcctctttagaattcctctttgtatgctgttcttactcttcactcaaccatatctcacaagttcttccgaaacagctgagcgggaagaacatggagccaccaccacgcagacctgccattaatttcttcgatctcctcacagaggagatcattttgattatccttgaccatctccgcgacccactggctcgaaagt-------------ctttttctcaggtctgcaaatccttctactccctcgagtc--cggccaccgcaaattcatcaaaccgcgaattttagactttcttccga--------atgtcttccgccgtttcccgtccatatcacaaatcgatttctctctctgtcc-----------tcgggt-------ggaagacgacacgctgagctcaatatcgctagcttggaattcgtccttggaaaccattgatctttctaggtccaaatttttcacgcagaaggggttgtcgagtttggctacaaattgctcgtccttgctggagattaatttgtcgaatcggacgagcctcaccgactcatctcttaaggcattaggggaggccaagaatttggagaaattgtggttgacgagatgtaaatcaataacggacatgggtattggttgtctggcagttaattgcagaaaattgaagtccatttgcttaaggtggtgtctgcgcgtcactgatgatggggttgctttaattgctgtaaaatgtaaggagattcggagtttggatctctcttacctctcggtattcatcttttactttgcttctctataagccttcttgtagtatcaagtgtgctgaccatgcatttgctttcacaattgattggcacaaacgggatttcacttgaatgttcatagtgtagcttggccattgtttggtgggatgccatgaattttcgttatgaccctagtaactattaataggtttagctagtgttagacc---------------------------------------------------------------------------------------------------------------------------------------------------------------------------------------
>_R_Jupunba_oppositifolia_Liegier_16014@NODE_3_length_699_cov_93.315113
--------------------------------------------------------------------------------------------------------------------------------------------------------------------------------------------------------------------------------------------------------------------------------------------------------------------------------------------------------------------------------------------------------------------------------------------------------------------------------------------------------------------------------accaaacaagccctaagaaactaaattcaacgtttgattgtgtgctttcatgtttttaatcatgattt------agttgaagctaaaggacacgctgagctcagtctcgctagcttggaattcgtccttgcaaaccattgatctttccggctccaaatttttcacctataaggggttgtcgagtttggctacaaattgctcgtttttgctgcagattaatttgtcgaatcagacaggcctcactgattcatctctcaaggcaataggggaggccaagaatttggagaaattgttgttgacaaggtgtaaatcaataacggacatggggattggttgtctgctagttaattgcagaaaattgaagtccatttgcttaaggtgctgcctacacattgctgattatgaggttgctttaattgctgtaaaatgtaaggagatttagagtttggatctctcttacctgctagtattcgtcttttactctgcttctctataagccttcttgtattcgcatatgtactgaccatgtatttgctttcacaattgattgccacaaacgggatttcacttgaatattcatagtgtagcttcc-tctcttcaagtctagtgtctctcatctgcttccttttcccataagccattcttcaatttcaacagcattaattcttctcacagcagatgggttttgtgtttaatggaggtcgc------------------------------------------------------------------------------------------------------------------------------------------------
>_R_Jupunba_trapezifolia_Simon_1600@NODE_1_length_1337_cov_157.574883
ttttattaactcgggaaagtacttgaagagagtgtgaatgattccatgcacgctggagagtgatacataatactctagataatcacttccctcttcgtccttgttcatcagtcgtgcgtcttaacccttggcagggatagtactctgctttctgttactggttagttacatgagcattcagcatgcctctctttcatttcttcatactcaatcctctttagaattcctctttgtatgctgttcttactcttcactcaaccatatctcacaagttcttccgaaacagctgagcgggaagagcatggagccgccgccacgcagacctgccattaatttcttcgatctcctcacagaggagatcattttgattatccttgaccatctccgcgacccactggctcgaaagt-------------cgttttctcaggtctgcaaatccttctactccctcgagtc--cggccaccgcaaattcatcaaaccgcgaattttagactttcttccga--------atgtcttccgccgtttcccgtccatatcacaaatcgatttctctctctgtcc-----------tcgcgt-------ggaagacgacacgctgagctcaatatcgctagcttggaattcgtccttggaaaccattgatctttctaggtccaaatttttcacgcagaaggggttgtcgagtttggctacaaattgctcgtccttgctggagattaatttgtcgaatcgggcgagcctcaccgactcatctctcaaggcattaggggaggccaagaatttggagaaattgtggttgacgaggtgtaaatcaataacggacatgggtattggttgtctggcagttaattgcagaaaattgaagtccatttgcttaaggtggtgtctgcgcgtcactgatgatggggttgctttaattgctgtaaaatgtaaggagattcggagtttggatctctcttacctctcggtattcatcttttactctgcttctctataagccttcttgtagtatcaagtgtgctgaccatgcatttgctttcacaattgattggcacaaacgggatttcacttgaatgttcatagtgtagcttggccattgtttggtgggatgccatgaattttcgctatgaccctagtaactattaataggtttagctagtgttagacctcagtgcaaaaaatcggttaagtat--------------------------------------------------------------------------------------------------------------------------------------------------------------
>_R_Jupunba_trapezifolia_Simon_1600@NODE_3_length_668_cov_168.526917
----------------------------------------------------------------------------------------------------------------------------------------------------------------------------------------------------------------------------------------------------------------------------------------------------------------------------------------------------------------------------------------------------------cgg-----agag-gagagaggccatgtgtggccgaagttgtacatctcctcgtgcttcttcttgtcatcgttcagcacgccttcttctagatctgagtttctctcttgatttccgatacaaaagggacttaaaggaaactaaattcaaggtttgattatgttctttcatgtttttaatcatgattc------agttgaacctagaggacacactgagctcaatctcgatagcttggaattcgtccttgcaaaccattgatcattctgggtccaaatttttcatccagaaggggttgtcgagtttggctacaaattgctcgtccttgctggagattaatttgtcaaatcggacgggcctctctgattcatttctcaaggcaat------------gaa-ttggtgaaattgtggttgatgaggtgtaaatcaataatagacatagggattggttgtctggtagttaattgtagaaaattgaagtccatttgcttaaggtggtgcctgcgtgtcgctgattatggggttgctttaattgctgtaaaatgtaaggagatttggagtttggatctctcttacctaccggtattcatcttttactctgcttctctataagccttcttgtagtagcatgtgtattgaccatgtatttgctttcacaattgattgccacaaacaagatttcacttgaatg-----------------------------------------------------------------------------------------------------------------------------------------------------------------------------------------------------------------------------------------------------------------------------------
>_R_Punjuba_lehmannii_Escobar_7465@NODE_3_length_961_cov_76.263575
--------------------------------------------------cgctaagctagagagcatacaatctaaaaaaatgacagccttcta-------------caaaattttgggttaaatcgaaagaatgaaa-----------------tcctaacagtcaagcgag----------------------------------------------------------------------------------------------------------caaaggagaatcgtgagagggatgtagtgaaaatcgagcaaatgccgaattgagggaatctagggttacatagtgggtgaaaaggaagacaggtaatacaagggatgggaatgacgg-----agag-gagagaggccatgtgtggccgaagttgtacatctcctcatgcttcttcttgtcatcattcagcacgccttctcctagatctaagtttctctcttgatttccaataaaagagggacttgaaggaaaataaattcaaggtttgattgtgttctttcatgtatttaatcatgattt------agttgaagctagaggacacgttgagcttagtctcgctagcttggaatttgtccttgcaaaccattgatctttctaggtccaaatttttcacccagaaggggttgtcgagtttggctacaaattgctcgtccttgctggagattaatttgtcgaatcggatgggcctcactaattcatctctcaaggcaat------------gaatttggagaaattgtggttgac-aggtgtaaatcaataacgaacatggggagtagttgtccagtagttaattgcaaaaaattgaaagccatttgcttaaggtggtgcctacgtgtcgctgattatggggttgctttaattgctgtaaaatgtaaggagattcggagtttggatctctcttacctgccagtattcatcttttactttgcttctctataagccttcttatagtagcatgtgtattgaccatgtatttgctttcataattgattgccacaaacgggatttcacttgaatgttcctagtgtagcttcc-tctcttcaagtcttgtgtctctcatctgcttccttttcccatcgg-cattcttcaatttcaacgg------------------------------------------------------------------------------------------------------------------------------------------------------------------------------------------------
>_R_Punjuba_racemiflora_Jimenez_Soares_3626@NODE_2_length_1083_cov_72.809145
tttagatagtgtacactgcactgttttaacaccattttcgtaacaacagactctaagctagagagcatacaatc--aaaaaatgaaagccttcta-------------c--------------------------------------------------------------------------------------------------------------------------------------------------------------------------------aaaaatcgcgagagggatgtagtgaaaatcgagtaaatgccgaattgagggaatctagggttacatagcgggtgaaaaggaagacaagtaatacatgggatgggaatgacgg-----agag-gagagaggccatgtgtggccgaagttgtacatctcctcatgcttcttcttgtcatcattgagcacgccttctcctagatctaagtttctctcttgatttccaataaaagagggacttgaaggaaaataaattcaaggtttgattgtgttctttcatgtttttaatcatgattt------agttgaaactagaggacacgttgagcttagtctcgctagcttggaatttgtccttgcaaaccattgatctttctaggtccaaatttttcacccagaagggattgtcgagtttggctacaaattgctcgtccttgctagagattaatttgtcgaatcggatgggcctcactaattcatctctcaaggcaat------------gaatttggagaaattgtggttgacaaggtgtaaatcagtaacgaacatggggagtagttgtccactagttaattgcaaaaaattgaaatccatttgcttaaggtggtgcctacgtgtcactgattatggggttgctttaattgctgtaaaatgtaaggagattcggagtttggatctctcttacctgtcggtattcatcttttactttgcttctctataagccttcttgtagtagcatgtgtattgaccatgtatttgctttcacaattgattgccacaaacgggatttcacttgaatgttcttagtgtagcttcc-tctcttcaagtcttgtgtctctcatctgcttccttttcccatcgg-cattcttcaatttcaacggcattaattcttatcacagcagatgggtttcgagtttaatggaggtcacattagagaggtaggcgacgacaataactctcctcacccacaccattaatcattgccacgtca----------------------------------------------------------------------------------
