# Supplementary material for: A new generic circumscription of Hydrochorea (Leguminosae, Caesalpinioideae, mimosoid clade) with an amphi-Atlantic distribution
Source: PhytoKeys. 2022 Aug 22;205:401–37. doi: 10.3897/phytokeys.205.82775 (PMC9849043; doi:10.3897/phytokeys.205.82775)
Supplement: Supplementary material 1 — Supplementary data file S1 [file phytokeys-205-401_article-82775__-s001.zip › MSC_m85845_comp41106_c0_seq13_exon07.aln-cln]

>Acacia_rostellifera_Murphy_466@NODE_1_length_1271_cov_108.701005
tcatgcatctcatccagggggctctcagccattgctcttagatgtaggcaactgacctttctggacatcaaaaggtgcaataatgttaatgatgaagggatgattcaacttgcacaacactcccaaaaacttaatcaggcaagttccttctcccttagttgtcttattaaaatttatcaaggatctcttcaactcgtttaaactttatatttaaagtttgtgaatagttacaaacaatctccctttcatgatggcatattgggtt-----------------------------------ttaaattttgactggggcgagggtgagtgccagattttgaattcttagccacttaatcatagaggctcaagtagagcgcttgaactcatgagcttaaacgcagtatccatagttttattataatattttatcaaaacaactatattcagaattaattagcacccattaatttccttgtattgcagataaagctatcatgttgctcagtgactgatacggggctcttggctctcgctagcatgagctgcttaaatcacgtatccatttatcgcttggacaagttaacttcgaatggcctagaagctttccttatgtcgtgtcaaagtctaattacagtgaagctgaacacatcctttaagtcattgctacctgaacatattcaagaatccctggaagctcgtggctgtgtgcttgtttggaga---aaagaatctcaagcccactgcaggtattcactcacttacattcatgttaagaggacaaattttcggggcttgatataacattccatttatcattcaagctcgcttaatggaagttacagacgtgttaacaggtgggaataaatccaaaaggatgagagctggatgcagaaaggagttttgaagctccatacggttaatatggcatcctagtatttatagaccttcaggaagaagtcagctaccgatgggtttgtggttttgatcattaaatgttggaaaatttctagtgtactattttatgtccagaaaataatagggaatgagagtggtgctcgtagtagtttgttggtgaagacacttttgtgttaactcaatttgccttaaataattgattccatcctattgaagttgtgaattttatggttgtatttcactaatgcaatggatgaacgacgacaaaacatagtgagcttacatgagaaaaaatcgctgttttaagac----------------------------------------------------------------------------------------------------------------------------------------------
>Albizia_burkartiana_StivalSantos_678@NODE_1_length_957_cov_9.222838
---------------------------------------------------------------------------------------------------------------------------------------------------------------------------------------------------------------------------------------------------------------------------------------------------------------------------------------------attttgaattcttagccacttaatc--------------tgagcacttgaactcatgagcttaaacgcattatccatagttttattataatattttatcaaaacaactatattcagaattaactggcgtccattaatttccttgtattgcagataaagctatcatgttgctcagtgactgatactgggctcttggctcttgctagcatgagctgcttaaatcacatatccatttatcgcttgaacaagttaacttcgaatggcctagcagatttccttatgtcatgtcaaagtctaattacagtgaagctgaacacgtcctttaagtcattgctgcctgaacatattcaagaatccatggaagctcgtggctgtgtgcttgtttggagagataaagaatctcaagccccctgcaggtattcactcacttacattcatgttaacaggaaaagttttctgggctggatataacattccatttatcattcgagctcgcataatggaagttacagacgtgttaacaggtgggaataaatcgaaaaggatggtagctggatgctgaaaggagttttgaagctccatacggttaatatggcatcctagtatttatagaccgtcaggaagaattcagctaccgatggttttgtggttttaatcattaaatgttggaaaacttctagtgtac--tcttatgtccagaagataatagggaatgagagcggtgctcgtagtaggttgttggtgaagacacttctatgctaactcaa-ttgccttaaataattgattccatcctattgaagttgtgaattttatggttgtatttcactgatgcaatggatgaacgacgacaaa-------gagcttacatgagagaaaatta--gtcttaagacttgggccttgtgcggagagctctgaaaccaaagtttttgctttcatgggcgtttgtattattgaccattgagccagaattgggccctatt----------------------------------------------------
>Albizia_multiflora_Hughes_3090@NODE_1_length_1246_cov_87.006843
tcgtgcatctcatccagggggctctcggccattgctgtcagatgtaggcaactgacctttctggacatcaaaaggtgccataatgttaatgatgaagggatgcttcaacttgctcaacactcccaaaaacttaatcaggcaggttccttctcccttagttgtcttgtaaaaatttatcaaggatcacttcaactcgtttaaactttatatttaaagcttgtgaatagttatgaataatctccctttcatgatggcatatttggttttaaattctgacaaaacgaaggtctacttgcttcattaaattttgactggggcgaggttgagtaccagattttgaattcttagccacttaatc--------------tgagcacttgaactcatgagcttaaacgcattgtccatagttttattataatattttatcaaaacaactatattcagaattaattggcgtccattaatttccttgtattgcagataaagctatcatgttgctctgtgactgatactgggctctttgctctcgctggcatgagctgcttaaatcacatatccatttatcgcttggacaagttaacttcgaatggcctagcagatttcctcatgtcatgtcaaagtctaattacagtgaagctgaacacgtcctttaagtcattgctgcctgaacatattcaagaatccatggaagctcgtggctgtgtgcttgtttggagagataaagaatctcaagccccccgcaggtattcactcacttacgttcatgttaacaggaaaagttttctgggcttgatataacattccatttatcattcaagctcgtttaatggaagttacagacgtgttaacaggtgggcataaatccaaaaggatgggagctggatgcagaaaggagtttcgaagctccatacggttaatatggcatcctagtatttatagaccgtcaggaagaagtcagctaccgatggttttgtggttttaatcattaaatgttggaaaacttctagtgtactgttttatgtccagaaaataatagggaatgagagcggtgctcgtagtaggttgttgatgaagacacttttgtgccaactcaa-ttgccttaaataattgattccatcctattgaagttgtgaattttatggttgtatatcactgatgcaatggatgaacgacgacataacagggtgagcttacatgagagaaaataa----------------------------------------------------------------------------------------------------------------------------------------------------------
>Albizia_niopoides_Simon_1601@NODE_1_length_1218_cov_89.999124
------------------gggctctcggccattgctgttagatgcaggcaactgacctttctggacatcaaaaggtgccataatgttaatgatgaagggatgcttcatcttgctcaacactcccaaaaacttaatcaggcaggttccttctcccttagttgtcttgt-aaaatttatcaaggatcacttcaactcgtttaaactttatatttaaagcttgtgaatagttatgaacaatctccctttcatgatggcatattgggttttaaattctgacaaaacgaaggtctacttgcttcattaaattttgactggggcgaggttgagtaccagattttgaattcttagccacttaatc--------------tgagcacttgaactcatgagcttaaacgcattatccatagttttattataatattt-----------ctatattcagaattaattggcgtccattaatttccttgtattgcagataaagctatcctgttgctcagtgactgatactgggctcttggctctcgctggcatgagctgcttaaatcacatatccatttatcgcttggacaagttaacttcgaatggcctagcggatttccttttgtcatgtcaaagtctaattacagtgaagctgaacacgtcctttaagtcattgctgcctgaacaaattcaagaatccatggaagctcgtggctgtttgcttgtttggagagataaagaatctcaagccccctgcaggtactcactcacttacattcatgttaacattaaaagttttctgggcttgatatagcattccatttatcattcaagctcgcttaatggaagttacagacgtgttaacaggtgggcataaatccaaaaggatgggagctggatgcagaaaggagttttgaagctccatacggttaatatggcatcctagtatttatagaccgtcaggaagaagtcagctaccgaagggtttgtggttttaatcattaaatgttggaaaacttctagtgtactgttttatgtccagaaaataatagggaatgagagcggtgctcgtagtaggttgttggtgaaaacacttttgtgctaactcaa-ttgccataaataattgattccatcctattgaagttgtgaattttatggttgtatatcactggtgcaatggatgaacgacgacttaatagggtgagcttacatgagagaaaatcactgttttaagccttgggccttgtggggagagctctgaaaccagagctt----------------------------------------------------------------------------------------------------------
>Albizia_sinaloensis_Hughes_1576@NODE_1_length_1271_cov_60.881910
tcgtgcatctcatccagggggatctcggccattgctgttagatgtaggcaactgacctttctggacatcaaaaggtgccataatgttaatgatgaagggatgcttcaacttgctcaacactcccaaaaacttaatcaggcaggttccttctcccttagttgtcttgtaaaaatttatcaaggatcacttcaactcgtttaaactttatatttaaagcttgtgaatagttatgaacaatctccctttcataatggcatattgggttttaaattctgacaaaacgaaggtctacttgcttcattaaattttgactggggcgaggttgggtaccagattttgaattcttagccacttaatc--------------tgagcacttgaactcatgagcttaaacgcattatccatagttttattacaatattttatcaaaacaactatattcagaattaattggcgtccattaatttccttgtattgcagataaagctatcatgttgctcagtgactgatactgggctcttggctctcgctggcatgagctgcttaaatcacatatccatttatcgcttggacaagttaacttcgaatggcctagcagatttccttatgtcatgtcaaagtctaattacagtgaagctgaacacgtcctttaagtcattgctgcctgaacatattcaagaatccatggaagctcgtggctgtgtgcttgtttggagagataaagaatctcaagccccctgcaggtattcactcgcttacattcatgttaacaggaaaagttctctgggcttgatataacattccatttatcattcaagctcgcttaatggaagttacagacgtgttaacaggtgggcataaatccaaaaggatgggagctggatgcagaaaggagttttgaagctccatacggttaatatggcatcctagtatttatagaccgtcaggaagaagtcagctaccgatggttttgtggttttaatcattaaatgttggaaaacttctagtgtactgttttatgtccagaaaataatagggaatgagagcggtgctcgtagtacgttgttggtgaagacacttttgtgctaactcaa-ttgccgtaaataattgattccatcctatggaagatgtgaattttatggttgtacatcactgatgcaatggatgaacgacaacgt-acagggtgggcctacatgagaggaaatcac---------------------------------------------------------------------------------------------------------------------------------------------------------
>Albizia_subdimidiata_var_minor_Gorts_341@NODE_1_length_881_cov_38.274876
-----------------------------------------------------------------------------------------------------------------------------------------------------------------------------------------------------------------------------------------------------tcatgatggcatattgggttttaaattctgacaaaacgaaggtctacttgcttcattaaattttgactggggcgaggttgagtaccagattttgaattcttagctacttaatc--------------tgagcacttgaactcatgagcttaaacgcattgtccatagttttattataatattttatcaaaacaactatattctgaatcaattggcgtccattaatttccttgtattgcagataaagctatcatgttgctcagtgactgatactgggctcttggctctcgctggcatgagctgcttaaatcacatatccatttatcgcttggacaagttaacttcgaatggcctagcagatttccttatgtcatgtcaaagtctaatttcagtgaagctgaacacgtcctttaagtcattgctgcctgaagatattcaagaatccatggaagctcgtggctgtgtgcttgtttggagagataaagaatctcaagccccccgcaggtattcactcactcacattcgtgttaataggaaaagttttctgggctttatataacattccatttatcattcaagctcgcttaatggaagttacagacgtgttaacaggtgggcataaatccaaaaggatgggagctggatgcagaaaggagtttcgaagctccatacggttaatatggcatcctagtatttatagaccgtcaggaagaagtcagctactgatggttttgtggttttaatcattaaatgttggaaaacttctagtgtactgttttatgtccagaaaataatagggaatgagagcggtgctcgtagtaggttgttggtgaagacacttttgtgctaactcaa-ttgccttaaataattgattccatcctattgaagttgtgaat-----------------------------------------------------------------------------------------------------------------------------------------------------------------------------------------------------------------------------------
>Albizia_tomentella_Leach_Dunlop_3801@NODE_1_length_1218_cov_88.877301
---------------------------------gctgttagatgtgggcaactgacctttctggacatcaaaaggtgcaataatgttaatgatgaagggatgattcaacttgctcaacactcccaaaaacttaatcaggcaggttccttctcccttagttgtcttgttaaaat----------tctcttcaactcgtttaaactttatatttaaagcttgtgaatagttacaaacaatctccctttcatgatggcatgttgggttttaaattctgataaaacaaaggtctacttgcttcattaaattttgactggggcgagggttagcagcagattttgaattcttagacacttgatcatagaggctcaagtagagcacttgaactcatgagcttaaacgcattatccatagttttattataatattttatcaaagcaactctattcagaattaacttgcgtccattaatttccttgtattgcagataaagctatcatgttgctcagtgactgatacggggctcttggctctcgctagcatgagctgcctaaatcatatatccatttatcgcttggacaagttaacttcgaatggcctagcagctttccttatgtcatgtcaaagtctaattacagtgaagctaaacacgtcctttaagtcattgctacctgaacatattcaagaatccatggaagctcgtggctgtgtgcttgtttggagagataaagaatctcaagccccctgcaggtattcacccacttacattcatgttaacaggaaaggttttctgggcttgatataacattccatttatgattcaagctcgcttaatggaagctacagacgtgttaacaggtgggaataaatcctaaaggatgggagctagatgcagaaaggagttttgaagcaccatacggttaatatggcatcctagcatt--tagaccgtcaggaagaagtaagctaccgatggttttgtggttttaatcattaaatgttggaaaatttctagtgtactattttatgtccagaaaataatagggaatgagagcggtgctcgtagtaggttgttggtgaagacacttctgttctaactcaatttgccttaaataattgattccatcctattgaagttgtggattttatcgatgtattccactaatgcaatggatgaacgccgacataacagggtgagctttcgtgagagaaaatcactgttttaggacttgggccttgtgggg--------------agaggttttgctttcatg-----------------------------------------------------------------------------------------------
>Albizia_xerophytica_Hughes_1435@NODE_1_length_1237_cov_67.850000
--------------------gctctcggccattgctgttagatgtaggcaactgacctttctggacatcaaaaggtgccataatgttaatgatgaagggatgcttcaacttgctcaacactcccaaaaacttaatcaggcaggttccttctcccttagatgtcttgtaaaaatttatcaaggatcacttcaactcgtttaaactttatatttaaagcttgtgaatagttatgaacaatctccctttcatgatggcatattgggttttaaattctgacaaaacgaaggtctacttgcttcattaaattttgactggggtgaggttgagtaccagattttgaattcttagccacttaatc--------------tgagcacttgaactcatgagcttaaacgcattatccatagttttattataatattttatcaaaacaactatattcagaattaattggcgtccattgatttccttgtattgcagataaagctatcatgttgctcagtgactgatactgggctcttggctctcgctggcatgagctgcttaaatcacatatccatttatcgcttggacaagttaacttcgaatggcctagcggatttccttatgtcatgtcaaagtctaattacagtgaagctgaacacgtcctttaagtcattgctgcctgaacatattcaagaatccatggaagctcgtggctgtgtgcttgtttggagagataaagaatctcaagccccctgcaggtattcactcacttacattcatgttaacaggaaaagttttctgggcttgatataacattccatttatcattcaagctcgcttaatggaagttacagacgtgttaacaggtgggcataaatccaaaaggatgggagctggatgcagaaaggagttttgaagctccatacggttaatatggcatcctagtatttatagaccgtcaggaagaagtcagctaccgatggttttgtggttttaatcatgaaatgttggaaaacttctagtgtactgttttatgtccggaaaataatagggaatgagagcggtgcttgtagtaggttgttggtgaagacacttttgtgctaactcaa-ttgccgtaaataattgattccatcctatggaagttgtgaattttatggttgtatatcactgatgcaatggatgaacgacgacataacagggggagcttacatgagagaaaatcactgttttaagacttgggccttgtggggagagctctgaaaccagagtttttgctttcat------------------------------------------------------------------------------------------------
>Balizia_elegans_Iganci_870@NODE_1_length_1217_cov_83.255263
--------------------------tgccattgctgttagatgtaggcaactgacctttctggacatcaaaaggtgcaatagtgtcaatgatgaagggatgattcaacttgctcaacactgccaaaaacttagtcaggcaggttccttctcccttagctgtcttgttaaaatttatcaaggatcacttcaactcgtttaaactttatatttaaagcttgtgaatagttacaaacaatctccctttcatgatggcatattgggttttaaattctgacaaaacaaaggtctacttgcttcattaaattttgactggggcgagggtgagtaccagattttgaattcttagccacttaatcatagaggctcaagtagagcacttgatctcatgagcttaaacgcgttttacatagttttattataatattttatcaaaacaactatatttagaattaattggcgttcattaatttccttttattgcagataaagctatcatgttgctcagtgactgatgcggggctcttggctctcgctagcatgagctgcttaaatcacatatccatttattgcttggacaagttaacttcgaatggcctagcagctttccttatgtcatgtcaaagtctaattacagtgaagctgaacacgtcctttaagtcattgctacctgaatatattcaaggatccatggaagctcgtggctgtgtgcttttttggagagataaagaacctcaagccccctgcaggtattcactcacttacattcatgttaacaggaaaagttttctgggcttgatgt-acattccatttatcattcaagctcgcttaatggaagttacagacgtgttaacaggtgggaataaatccaaaaggatgggagctggatgcagaaaggagttttgaagctccatacggttaatatggcatcctagtatttatagaccgtcaggaagaaatcagctattgatggttttgtggttttaatcattaaatgttggaaaatttctagtgtactattttatgttcagaaaatgatagggaatgagagcggtgctcgtagtaggttgttggtggagacacttttgtgctaactcgattggccttagataattgattccatcctattgaagttgtcaattttctggttgtatttcactaatgcaatggatgaacgacgacataacagggtgagcttacatgagagaaaatcaatgttttaagacttgggccttgtggggaga----------------------------------------------------------------------------------------------------------------------------
>Balizia_leucocalyx_Aguilar_1939@NODE_1_length_1614_cov_78.900455
tcgtgcatctcatccagggggctctcagccattgctgttagatgtaggcaactgacctttctggacatcaaaaggtgcaatagtgttaatgatgaagggatgattcaacttgctcaacactcccaaaaacttaatcaggcaggttccttctcccttagctgtcttgttaaaatttatcaaggatcacttcaactcgtttaaactttatatttaaagcttgtgaatagttacaaacaatctccctttcatgatggcatattgggttttaaattctgacaaaacaaaggtctacttgcttcattaaattttgactggggcgagggtgagtaccagattttgaattcttagccacttaatcatagaggctcaagtggagcacttgaactcatgagcttaaacgcattatccatagttttattataatattttatcaaaacaactatattcagaattaattggcgtccattaatttccttttattgcagataaagctatcatgttgctcagtgactgatacggggctcttggctctcgctagcatgagctgcttaaatcacatatccatttattgcttggacaagttaacttcgaatggcctagcagctttccttatgtcatgtcgaagtctaattacagtgaagctgaacacgtcctttaagtcattgctacctgaatatattcaaggatccatggaagctcgtggctgtgtgcttgtttggagagataaagaacctcaagccccctgcaggtattcactcacttacattcatgttaacaggaaaagttttctgggcttgatgtaacattccatttatcattcaagctcgcttaatggaagttacagacgtgttaacaggtgggaataaatccaaaaggatgggagctggatgcagaaaggcgttttgaagctccatacggttaatatggcatcctagtatttatagaccgtcaggaagaaatcagctattgatggttttgtggttttaatcattaaatgttggcaaatttctagtgcactattttatgttcagaaaataaacagg--------------------------------------------------------------------------------------------gtgaattttatggttgtatttcactaattcaatggatgaacgacgacataacagggtgagcttacatgagagaaaatcactgttttaagacttgggccttgtggggagagctctgaaaccagagtttttgctttcatggctgtttgtattattgaccattaagccagagttgggccctatttagcatgacaacaatgaaagatttagggtgtgtttgtgggctcttcctactt
>Balizia_pedicellaris_Queiroz_15529@NODE_1_length_1362_cov_223.773527
-----------------------------------------------------------------------------------------------------------------------ctcccaaaaacttaatcaggcaggttccttctcccttagctgtcttgttaaaatttatcaaggatcacttcaactcgtttaaactttatatttaaagcttgtgaatggttacaaacaatctccctttcatgatggcatattgggttttaaattctgataaaacaaaggtctacttgcttcattaaattttgactggggcgagggtgagtaccagattttgaattcttagccacttaatcatagaggctcaagtagagcacttgaactcatgagcttaaacgcattatccatagttttattataatattttatcaaaacaactatattcagaattaattggcgttcattaatttccttttattgcagataaagctatcatgttgctcagtgactgatgcgggcctcttggctctcgctagcatgagctgcttaaatcacatatccatttattgcttggacaagttaacttcgaatggcctagcagctttccttatgtcatgtcaaagtctaattacagtgaagctgaacacgtcctttaagtcattgctacctgaatatattcaaggatccatggaagctcgtggctgtgtgcttgtttggagagataaagaacctcaagccccctgcaggtattcactcacttacattcatgttaacaggaaaagttttctgggcttgatgtaacatttcatttatcattcaagctcgcttaatggaagttacagacgtgttaacaggtgggaataaatccaaaaggatgggagctggatgcagaaaggagttttgaagctccatacggttaatatggcatcctagtatttatagaccgtcaggaagaaatcagctattgatggttttgtggttttaatcattaaatgttggaaaatttctagtgtactattttgtgttcagagaataatagggaatgagagcggtgctcgtaggaggttgttggtggagacacttttgtgctaactcaatttgccttaggtaattgattccatcctattgaagttgtgaattttatggttgtatttcactaatgcaatggatgaacgacgccataacggggtgagcttacatgagagaaaatcactgttttaagacttgggccttgtggggcgagctctgaaaccagagtttttgctttcagggctgtttgtattattgaccattaagccagagttgggccctatttagcatgacaacaatgagggattaaggttatgattgtggggcatgtgtgtct
>Balizia_spnov_Morim_577@NODE_1_length_794_cov_398.129905
------------------------------------------------------------------------------------------------------------------------------------------------------------------------------------------------------------------------------------------------------------------------------------------------------------------------------------------------------------------------------------------------------------------------------------------------------------------------------------------------------------------------------------------------------------------------------------------------------------------------------------------------------------------------------------------------------------------------------------------------------------------------------------------acattcatgttaacaggaaaagtttcctgggcttgatgtaacattccacttatcattcaagctcgcttaatggaagttacagacgtgttaacaggtgggaataaatccaaaaggatgggagctggatgcagaaaggagttttgaagctccatacggttaatatggcatc-tagtatttatagaccgtcaggaagaaatcagctattgatggttttgtggttttaatcattaaatgttggaaaatttctagtgtgctattttatgtttagaaaataatagggaatgagagtggtgctcgtagtaggttgttagtgaagacacttttgtgctaactcaatttgccttagataattgattccatcctattgaagttgtgaattttatggttgtatttcactaatgcaatggatgaacgacgacatagcatgtttggaacagcggtgagaaaagtaacttattgataagttgacttataaaaaagaaatttgatgaagtgatttatgtttggattggtggttgtataagtgacttttg---taaaagtagaacttgtttggattagcttacataagtggcttttgtgataatggtatttaaaaattactt
>Balizia_spnov_Morim_577@NODE_2_length_604_cov_235.211293
----------------------------------------------------------------------------------------------------------------------------------------------------------------------------------------------------------------------------tgaatagttacaaacaatctccctttcatgatggcatattgggttttaaattctgacaaaacaaaggtctacttgcttcattaaattttgactggggagaggttgagtacctaattttgaattcttagccacttaatcatagaggctcaagtagagcacttgaactcatgagcttaaacgcattatccatagttttattataatattttatcaaaacaactatattcagagttaattggcgtccattaatttccttttgttgcagataaagctatcatgttgctcagtgactgatatggggctcttggctctcgctagcatgagctgcttaaatcacatatccatttattgcttggacaagttaacttcgaatggcctagcagctttccttatgtcatgtcgaagtctaattacagtgaagctgaacacgtcctttaagtcattgctacctgaatatattcaaggatccatgctagctcgtggctgtgtgcttgtttggagagataaagaacctcaagccccctgcaggtattcactcactcacattcatgttaacaggaaaagtttcctgggcttgatgtaacattccacttatca-----------------------------------------------------------------------------------------------------------------------------------------------------------------------------------------------------------------------------------------------------------------------------------------------------------------------------------------------------------------------------------------------------------------------------------------------------------------------------------------------------------------------------------------------------------------------
>Calliandra_bella_LPQ15696@NODE_1_length_1007_cov_78.496774
--------------------------------------------------------------------------------taatgttaatgatgaagggatgattcaacttgctcaacactcccaaaaacttaaccaggcaggttccttctcccttg---tagttgtaaaagtttacccag---------aactcgtttaagctgtatattttaagcttatgaatggttccaaacgatctccctttcatgatgaca---------------------------------------------------------ggggcgagggtgagtaccagattttgaattcttagccacttaatcatagaggctctagtagagaacttgaactcatgagctttaacgcattatgtatagttttattataatattttatcaagataaccttatgcagaattaattagcatccattaatttccttgtattgcagataaaactatcgggttgctcagtgactgatacggggctcttggctctcgctaacatgagctgtttaaatcacatatccatatatcgcttggacaagttaactccagatggcgtaacaactttccttatgaaatgtcaaagtctaattacaatgaagctgaacacatcctttaagtcattgatacctgagcatattcaaaaaatcatggaagctcgtggttgtgtgcttgtttggagagataaggaatctcaagctccctgcaggtattccctcacttacattcatgttaacatgaaacgttttctgggcttgacataacattccatttatcattcaagctcggttaatggaagctacagacgtgttaacaggtgggaataaatccaaaaggatgggagctggatgcattaaggagttctgaagctacatacggttaatctggcatcctagtatttatggaccatcagcaaaaaatcagcta-cgatggttttgttgttttaataattaaatgtactaaagtttgtggtgtgctaatttatgtctagaaaatagtagggaatcagagtggtgcttctagtaggttgttgttgaagacactattgggctaactcaatttgccttaaataatttat----------------------------------------------------------------------------------------------------------------------------------------------------------------------------------------------------------------------------------------------------------
>Cathormion_obliquifoliolatum_Wieringa_6519@NODE_1_length_1261_cov_177.001658
------------------------------------------------------------------------------------------------------------------------------------------------------------------------------------------------------------------------------------------------------catgatggcatattgggttttaaattctgacaaaacaaaggtctacttgcttcattaaattttgactggggcgagggtgagtaccagattttgaattcttagccacttaatcatagaggctcaaggagagcacttgaactcatgagcttaaacgcattttccatagttttattataatattttatcaaaacaactatattaagaattaattggcgttcaataatttccttttattgcagataaagctatcatgttgctcagtgactgatgcggggctcttggctctcgctagcatgagctgcttaaatcacatatccatttattgcttgcacaagttaacttcgaatggcctagcagctttccttatgtcatgtcaaagtctaattacagtgaagttgaacacgtcctttaagtcattgctacctgaatatattcaaggatccatggaagctcgtggctgtttgcttgtttggagagataaagaacctcaagccccctgcaggtattcactcacttacattcatgttaacgggaaaagttttctgggcttgatgtaacattccatttatcattcatgctcgcttaatggaagttacagacgtgttaacaggtgggaataaatccaaaaggatgggagctggatgcagaaaggagttttgaagctccatacggttaatatggcatcctagtatttatagaccgtcaggaagaaatcagctattgatggttttgtggttttaatcattaaatgttggaaaatttctagtgtactattttatgttcagaaaataatagggaatgagagtggtgctcgtagtaggttgttggtgaggacacttttgtgctaactcaattcgccttagataattgattccaccctattgaagttgtgaattttatggttgtatttcactaatgcaatggaagaacgacgacataacagggtgagcttacattagagaaaatcactgttttaagacttgggccttgtggggagagctctgaaaccagagtttttgctttcatggctgtttgtattattgaccattaagccagagttgggccctatttagcatgacaacaatgagagattaaggttatgattgtggggcatgtctgtcg
>Cathormion_rhombifolium_Deighton_3618@NODE_1_length_1121_cov_69.680077
---------------------------------------------------------------------------------------------------------------------------------------------------------cttagctgtcttgttaaaatttatctaggatcacttcaactcgtttaaactttatatttaaaccttgtgaatagttacaaacaatctccctttcatgatggcatattgggttttaaattctgacaaaacaaaggtctacttgcttcattaaattttgactggggcgaggatgagtaccagattttgaattcttagccacttaatcatagaggctcaaggagagcacttgaactcatgagcttaaacgcattttccatagttttattataatattttatcaaaacaactatattaagaattaattggcgttcaataatttccttttattgcagataaagctatcatgttgctcagtgactgatgcggggctcttggctctggctagcatgagctgcttaaatcacatatccatttattgcttgcacaagttaacttcgaatggcctagcagctttccttatgtcatgtcaaagtctaattacagtgaagctgaacacgtcctttaagtcattgctacctgaatatattcaaggatccatggaagctcgtggctgtttgcttgtttggagagataaagaacctcaagccccctgcaggtattcactcacttacattcatgttaacaggaaaagttttctgggcttgatgtaacattccatttatcattcatgctcgcttaatggaagttacagacgtgttaacaggtgggaataaatccaaaaggatgggagctggatgcagaaaggagttttgaagctccatacggttaatatggcatcctagtatttatagaccgtcaggaagaaatcagctattgatggttttgtggttttaatcattaaatgttggaaaatttctagtgtactattttatgttcagaaaataatagggaatgagagtggtgctcgtagtaggttgttggtgaagacacttttgtgctaactcaattcgccttagataattgattccaccctattgaagttgtgaattttatggttgtatttcactaatgcaatggaagaacgacgacataacagggtgagcttacattagagaaaatcactgttttaagacttgggccttgtggggagagctctgaaaccagagtttttgctttcatgg----------------------------------------------------------------------------------------------
>Hydrochorea_corymbosa1_Bonadeu_655@NODE_1_length_969_cov_183.646608
------------------------------------------------------------------------------------------------------------------------------------------------------------------------------------------------------------------------------------------------------------------------------------------------------------------------------------------------------------------------------------------------------------------------------------tataatattatcaaaacaactatattaagaattaattggcgttcattaatttccttttattgcagataaagctatcatgttgctcggtgactgatgcggggctcttggctctcgctagcatgagctgcttaaatcacatatccatttattgcttgcacaagttaacttcgaatggcctagcagctttccttatgtcatgtcgaagtctaattacagtgaagctgaacacgtcctttaagtcattgctacctgaatatattcaaggatccatggaagctcgtgggtgtgtgcttgtttggagagataaagaacctcaagccccctgcaggtattcactcactcacattcatgttaacaggaaaagttttctgggcttgatgtagcattccatttatcattcaagctcgcttaatggaagttacagacgtgttaacaggtgggaataaatccaaaaggatgggagctggatgcagaaaggagttttgaagctccatacggttaatatggcatcctagtacttatagaccgtcaggaagaaatcagctattgatggttttgtggttttaatcattaaatgttggaaaatttctagtgtactattttatgttcagaaaataatagggaatgagagtggtgctcatagtaggttgttggtgaagacacttttgtgctaactcaatttgccttagataattgattccatcctattgaagttgtgaattttatggttgtatttcactaatgcaatggatgaacgacgacataacagggtgagcatacatgagagaaaatcactgttttaagacttgggccttgtggggagagctctgaaaccagagtttttgctttcatggctgtgtgtattattgaccattaagccagagttgggccctatttagcatgacaacaatgagagattaaggttatgattgtggggcatgtctgtct
>Hydrochorea_corymbosa2_Iganci_862@NODE_1_length_1232_cov_257.672897
--------------------------------------------------------------------------------------------------------------------------------------------------------------------------------------------------------------------------------------------------------------------------------------------------------------------------gggcgagggggagtaccagattttgaattcttagccacttaatcatagaggctcaagtagagcacttgaactcatgagcttaaacgcattttccatagttttattataatattttatcaaaacaactatattaagaattaattggcgttcattaatttccttttattgcagataaagctatcatgttgctcagtgactgatgcggggctcttggctctcgctagcatgagctgcttaaatcacatatccatttattgcttgcacaagttaacttcgaatggcttagcagctttccttatgtcatgtcgaagtctaattacagtgaagctgaacacgtcctttaagtcattgctacctgaatatattcaaggatccatggaagctcgtgggtgtgtgcttgtttggagagataaagaacctcaagccccctgcaggtattcactcactcacattcatgttaacaggaaaagttttctgggcttgatgtaacattccatttatcattcaagctcgcttaatggaagttacagacgtgttaacaggtgggaataaatccaaaaggatgggagctggatgcagaaaggagttttgaagctccatacggttaatatggcatcctagtacttatagaccgtcaggaagaaatcagctattgatggttttgtggttttaatcattaaatgttggaaaatttctagtgtactattttatgttcagaaaataatagggaatgagagtggtgctcgtagtaggttgttggtgaagacacttttgtgctaactcaatttgccttagataattgattccatcctattgaagttgtgaattttatggttgtatttcactaatgcaatggatgaacgacgacataacagggtgagcttacatgagagaaaatcactgttttaagacttgggccttgtggggagagctctgaaaccagagtttttgctttcatggctgtgtgtattattgaccattaagccagagttgggccctatttagcatgacaacaatgagagattaaggttatgattgtggggcatgtctgtct
>Hydrochorea_gonggrijpii_Tillett_45696@NODE_1_length_936_cov_96.791618
----------------------------------------------------------------------------------------------------------------------------------------------------------------------------------------------------------------------------------------------------------------tattgggttttaaattctgacaaaacaaaggtctacttgcttcattaaattttgactggggcgagggtgagcaccagattttgaattcttagccacttaatcatagaggctcaagtagagcacttgaactcatgagcttaaacgcattttccatagttttattataatattttatcaaaacaactatattaagaattaattggcgttcattaatttccttttattgcagataaagctatcatgttgctcagtgactgatgcggggctcttggctctcgctagcatgagctgcttaaatcacatatccatttattgcttgcacaagttaacttcgaatggcctagcagctttccttatgtcatgtcaaagtctaattacagtgaagctgaacacgtcctttaagtcattgctacctgaatatattcaaggatccatggaagctcgtggctgtttgcttgtttggagagataaagaacctcaagccccctgcaggtattcactcacttacattcatgttaacaggaaaagttttctgggcttgatgtaacattccatttatcattcaagctcgcttaatggaagttacaggcgtgttaacaggtgggaataaatccaaaaggatgggagctggatgcagaaaggagttttgaagctccatacggttaatatggcatcctagtatttatagaccgtcaggaagaaatcagctattgatggttttgtggttttaatcattaaatgttggaaaatttctagtgtactattttatgttcagaaaataatagggaatgagagtgatgctcgtagtaggttgttggtgaagacacttttgtgctaactcaattcgccttagataattgattccatcctattgaagttgtgaattttatggttgtatttcactaatgcaatggaagaacgacgacataacagggt--------------------------------------------------------------------------------------------------------------------------------------------------------------------------------
>Jupunba_abbottii_Zanoni_21220@NODE_1_length_935_cov_79.868298
------------------------------------------------------------------------------------------------------------------------------------------------------------------------------------------cttcaactcatttaaactttatatttaaagcttgtgaatagttacaaacaatctccctttcatgatggcatattgggttttaaattctgacaaaacaaaggtctacttgcttcattaaattttgactggggcgagggtgagtaccagattttgaattcttagccacttaatcatagaggctcaagtagagcacttgaactcatgcgctcaaacgcattatccatagttttattataatattttatcaaaacaactatattcagaattaattggcgttcattaatttccttttattgcagataaagctatcatgttgctcagtgactgatacggggctcttggctctcgctagcatgagctgcttaaatcacatatccatttattgcttggacaagttaacttcgaatggcctagcagctttccttatgtcatgtcaaagtctaattacagtgaagctgaacacgtcctttaagtcattgctacctgaatatattcaaggatccatggaagctcgtggctgtgtgcttgtttggagagacaaagaacctcaagccccctgcaggtattcactcacttacattaac-------aggaaagttttctgggcttgatgtaacattccatttatcattcaagctcgcttaatggaagttacagacgtgttaacaggtgggaataaatccaaaaggatgggagatggatgcagaaaggagttttgaagctccatacggttaatatggcatcctagtatttatagaccgtcaggaagaaatcagctattgatggttttgtggttttaatcattaaatgttggaaaatttctagtgtactattttgtgttcagaaaataatagggaatgagagcggtgctcgtagtaggttgttggtgaagacatttttgtgctaactcaatttgccttggataattgattccatccta-------------------------------------------------------------------------------------------------------------------------------------------------------------------------------------------------------------------------------------------------
>Jupunba_asplenifolia_Ekman_6383@NODE_1_length_688_cov_31.590835
--------------------------------------------------------------------------------------------------------------------------------------------------------------------------------------------------------------------------------------------------------------------------------------aaacaaaggtctacttgcttcattaaattttgactggggcaagggtgagtaccagattttgaattcttagccacttaatcatagaggctcaagtagagcacttgaactcatgcgctcaaacgcattatccatagttttattataatattttatcaaaacaactatattcagaattaattggcgttcattaatttccttttattgcagataaagctatcatgttgctcagtgactgatacggggctcttggctctcgctagcatgagctgcttaaatcacatatccatttattgcttggacaagttaacttcgaatggcctagcagctttccttatgtcatgtcaaagtctaattacagtgaagctgaacacgtcctttaagtcattgctacctgaatatattcaaggatccatggaagctcgtggctgtgtgcttgtttggagagacaaagaacctcaagccccctgcaggtattcactcacttacattcatgttaacagg-aaagttttctgggcttgatgtaacattccatttatcattcaagctcgcttaatggaagttacagacgtgttaacaggtgggaatgaatccaaaaggatgggagctggatgcagaaaggagttttgaagctccatacggttaatatggcatcctagtatttatagaccgtcaggaagaaatcagctat-----------------------------------------------------------------------------------------------------------------------------------------------------------------------------------------------------------------------------------------------------------------------------------------------------------------------------------------------------------------------------------------------------------------
>Jupunba_cochleata_Bonadeu_673@NODE_1_length_1108_cov_112.548012
---------------------------------------------------------------------------------------------------------------------------------------------------------------------------------------------------------------------------------------------------------------------ggttttaaattctgacaaaacaaaggtctatttgcttcattaaattttgactggggcgagggtgagtaccagattttgaattcttagccacttaatcatagaggctcaagtagagcacttgaactcatgagcttaaacgcattatccatagttttattataatattttgtcaaaacaactatattcagaattaattggcgtccattaatttccttttattgcagataaagctatcatgttgctcagtgactgatacggggctcttggctctcgctagcatgagctgcttaaatcacatatccatttattgcttggacaagttaacttcgaatggcctagcagctttccttatgtcatgtcaaagtctaattacagtgaagctgaacacgtcctttaagtcattgctacctgaatatattcaaggatccatggaagctcgtggctgtgtgcttttttggagagataaagaacctcaagccccctgcaggtattcactcacttacattcatgttaacaggaaaagttttctgggcttgatgtagcattccatttatcattcaagctcgcttaatggaagttacagacgtgttaacaggtgggaataaatccaaaaggatgggagctggatgcagaaaggagttttgaagctccatacggttaatatggcatcctagtatttatagaccgtcaggaagaaatcagctattgatgtttttgtggttttaatcattaaatgttggaaaatttctagtgtactattttattttcagaaaataatagggaatgagagcggtgctcgtagtaggttgttggtgaagacacttatgtgctaactcaatttgccttggataattgattccatcctattgaagttgtgaattttatggttgtatttcactaatgcaagggatgaacgacgacataacagggtgagcttacatgagagaaaatcactgttttaagacttgggccttgtggggagagctctgaaaccagagtttttgctttcatggctgtttgtattattgaccattaagccagagttgggccctatttagcatgacaacaatgagagattaaggttatgattgtggggcatgtctgtct
>Jupunba_idiopoda_Quesada_1718@NODE_1_length_1023_cov_51.856237
-----------------------------------------------------------------------------------------------------gattcaacttgctcaacactcccaaaaactcaatcaggcaggttccttctcccttagctgtcgtgttaaaatttatcaaggatcacttcaactcgtttaaactttatatttaaagcttgtgaatagttacaaacaatctccctttcatgatggcatattgggttttaaattctgacaaaacaaaggtctatttgcttcattaaattttgactggggcgagggtgagtaccagattttgaattcttagccacttaatcatagaggctcaagtagagcacttgaactcatgagcttaaacgcattatccatagttttattatgatattttatcaaaacaactatattcagaattaattggcgtccattaatttccttttattgcagataaagctatcatgttgctcagtgactgatacggggctcttggctctcgctagcatgagctgcttaaatcacatatccatttattgcttggacaagttaacttcgaatggcctagcagctttccttatgtcatgtcaaagtctaattacagtgaagctgaacacatcctttaagtcattggtacctgaatatattcaaggatccatggaagctcgaggctgtgtgcttgtttggagagataaagaacctcaagccccctgcaggtattcactcacttacattcatgttaacaggaaaagttttctgggcttgatgtaacattccatttatcattcaagctcgcttaatggaagttacagacgtgttaacaggtgggaataaatccaaaaggatgggagctggatgcggaaaggagttttgaagctccatacggttaatatggcatcctagtatttatagaccgtcaggaagaaatcagctgttgatggttttgtggttttaatcattaaatgttggaaaatttctagtgtactattttgtgttcagaaaataatagggaatgagagcggtgctcgtagtaggttgttggtgaagacagttttgtgctaactcaatttgccttggataattgattccat-----------------------------------------------------------------------------------------------------------------------------------------------------------------------------------------------------------------------------------------------------
>Jupunba_langsdorfii_Ribeiro_728@NODE_1_length_1583_cov_68.524568
tcgtgcatctcatccagggggctctcagccattgctgttagatgtaggcaactgacctttctggacatcaaaaggtgcaatagtgttgatgatgaagggatgattcaacttgctcaacactcccaaaaacttaatcaggcaggttccttctcccgtagctgtcttgttaaaatttatcaaggatcacttcaactcgtttaaactttatatttaaagcttgtgaatagttacaaacaatctccctttcatgatggcatattgggttttaaattctgacaaaacaaaggtctacttgcttcattaaattttgactggggcgagggtgagtaccagattttgaattcttagccacttaatcatagaggctcaagttgagcacttgaactcatgagcttaaacgcattatccatagttttgttataatattttatcaaaacaactatattcagaattaattggcgtccattaatttccttttattgcagataaagctatcatgttgctcagtgactgatacggggctcttggctctcgctagcatgagctgcttaaatcacatatccatttattgcttggacaagttaacttcgaatggcctagcagctttccttatgtcatgtcaaagtctaattacagtgaagctgaacacgtcctttaagtcattgctacctgaatatattcaaggatccatggaagctcgtggctgtgtgcttgtttggagagataaagaacctcaagccccctgcaggtattcactcacttacattcatgttaacaggaaaagttttctgggcttgatgtaacattccatttatcattcaagctcgcttaatggaagttacagacgtgttaacaggtgggaataaatccaaaaggatgggagctggatgcagaaaggagttttgaagctccatacggttaatatggcatcctagtatttatagaccgtcaggaagaaatcagctattgatggttttgtggttttaatcattaaatgttggaaaatttctagtgtactattttatgttcagaaaataatggggagtgagagcggtgctcgtagtaggttgttggtgaagacacttttgtgctaactcaatttgccttagataattgattccatcctattgaagttgtgaattttatggttgtatttcactaatgcaatggatgaacgacgacataacagggtgagc-tacatgagagaaaatcaatgttttaagacttgggccttgtggggagagctctgaaaccagagtttttgctttcatggctgtttgtattattgaccattaagccagtgttgggccctatttagcttgacaacaatgagagattaaggttatgattgtggggcatgtctgtct
>Jupunba_limae_Iganci_261@NODE_1_length_1979_cov_60.444795
tcgtgcatctcatccagggggctctcagccattgctgttagatgtaggcaactgacctttctggacatcaaaaggtgcaatagtgttaatgatgaagggatgattcaacttgctcaacactcccaaaaacttaatcaggcaggttccttctcccttagctgtcttgttaaaatttatcaaggttcacttcaactcgtttaaactttatatttaaagcttgtgaatagttacaaacaatctccctttcatgatggcatattgggttttaaattctgacaaaacaaaggtctatttgcttcattaaattttgactggggcgagggtgagtaccagattttgaattcttagccacttaatcatagaggctcaagtagagcacttgaactcatgagcttaaacgaattatccatagttttattataatattttatcaaaacaactatattcagaattaattggcgtccattaatttccttttattgcagataaagctatcatgttgctcagtgactgatgcggggctcttggctctcgctagcatgagctgcttaaatcacatatccatttattgcttggacaagttaacttcgaatggcctagcagctttccttatgtcatgtcaaagtctaattacagtgaagctgaacacgtcctttaagtcattgctacctgaatatattcaaggatccatggaagctcgtggctgtgtgcttgtttggagagataaagaacctcaagccccctgcaggtattcactcacttacattcatgttaacaggaaaagttttctgggcttgatgtaacattccatttatcattcaagctcgcttaatggaagttacagacgtgttaacaggtgggaataaatccaaaaggatgggagctggatgcagaaaggagttttgaagctccatacggttaatatggcatcctagtatttatagaccgtcaggaagaaatcagctattgatggttttgtggttttaatcattaaatgttggaaaatttctagtgtactattttatgttcagaaaataatagggaatgagagcggtgctcgtggtaggttgttggtgaagacacttttgtgctaactcaatttggcttggataattgattccatcctattgaagttgtgaattttatggttgtatttcactaatgcaatggatgaacgacgacataacagggtgagcttacatgagagaaaatcactgttttaagacttgggccttgtggggagagctctgaaaccagagtttttgctttcatggctgtttgtattattgaccattaagccagagttgggccctatttagcatgacaacagagagagattaaggttatgattgtggggcatgtctgtct
>Jupunba_longipedunculata_Cardona_2682@NODE_1_length_1030_cov_88.221406
tcgtgcatctcatccagggggctctcagccattgctgttagatgtaggcaactgacctttctggacatcaaaaggtgcaacagtgttaatgatgaagggatgattcaacttgctcaacactcccaaaaacttaatcaggcaggttccttctcccttagctgtcttgttaaaatttatcaaggatcacttcaactcgtttaaactttatatttaaagcttgtgaatagttacaagcaatctccctttcatgatggcatattgggttttaaattctgacaaaacaaaggtctacttgcttcattaaattttgactggggcgaaggtgagtaccagattttgaattcttagccacttaatcatagaggctcaagtagagcacttgaactcatgagcttaaacgcattatccatagttttattataatattttatcaagacaactatattcagaattaattggcgtccattaatttccttttattgcagataaagctatcatgttgctcagtgactgatacggggctcttggctctcgctagcatgagctgcttaaatcacatatccatttattgcttggacaagttaacttcgaatggcctagcagctttccttatgtcatgtcaaagtctaattacagtgaagctgaacacgtcctttaagtcattgctacctgaatatattcaaggatccatggaagctcgtggctgtgtgcttgtttggagagataaagaacctcaagccccctgcaggtattcactcacttacattcatgttaacaggaaaagttttctgggcttgatgtaacattccatttatcattcaagctcgcttaatggaagttacagacgtgttaacaggtgggaataaatccaaaaggatgggagctggatgcagaaaggagttttgaagctccatacggttaatatggcatcctagtatttatagaccgtcaggaaaaaatcagctattgatggttttgtggttttaatcattaaatgttggaaaatttctag--------------------------------------------------------------------------------------------------------------------------------------------------------------------------------------------------------------------------------------------------------------------------------------------------------------------------------------------------------------------
>Jupunba_macradenia_Lourteig_3021@NODE_1_length_901_cov_77.067961
--------------------------------------------------------------------------------------------------------------------------------------tcaggcaggttccttctcccttagctgtcttgttaaaatttaccaaggatcacttcaactcgtttaaactttatatttaaagcttgtgaatagttacaaacaatctccctttcatgatggcatattgggttttaaattctgacaaaacaaaggtctatttgcttcattaaattttgactggggcgagtgtgagtaccagattttgaattcttagccacttaatcatagaggctcaagtagagcacttgaagtcatgatcttaaacgcattatccatagttttattataatattttatcaaaataactatattcagaattaattggcgtccattaatttccttttattgcagataaagctatcatgttgctcagtgactgatacggggctcttggctctcgctagcatgagctgcttaaatcacatatccatttattgcttggacaagttaacttcgaatggcctagcagctttccttatgtcatgtcaaagtctaattacagtgaagctgaacacatccttcaagtcattgctacctgaatatattcaaggatccatggaagctcgtggctgtgtgcttgtttggagagataaagaacctcaagccccctgcaggtattcactcacttaaattcatgttaacagg-aaagttttctgggcttgatgtaacattccatttatcattcaagctcgcttaatggaagttacaggcgtgttaacaggtgggaataaatccaaaaggatgggagctggatgcagaaaggagttttgaagctccatacggttaatatggcatcctagta-ttatagaccgtcaggaagaaatcagctattgatggttttgtggttttaatcattaaatgttggaaaatttctagtgtactattttgtgttcagaaaa---------------------------------------------------------------------------------------------------------------------------------------------------------------------------------------------------------------------------------------------------------------------------------------------------------------------------------------------
>Jupunba_microcalyx_Iganci_855@NODE_1_length_1335_cov_100.282989
tcgtgcatctcatccagggggctctcagccattgctgttagatgtaggcaactgacctttctggacatcaaaaggtgcaatagtgttaatgatgaagggatgattcaacttgctcaacactcccaaaaacttaatcaggcaggttccttctgccttagctgtcttgttaaaatttatcaaggatcacttcaactcgtttaaactttatatttaaagcttgtgaatagttacaaacaatctccctttcatgatggcatattgggttttaaattctgacaaaacaaaggtctatttgcttcattaaattttgactggggcgagggtgagtaccagattttgaattcttagccacttaatcatagaggctcaagtagagcacttgaactcatgagcttaaacgcattatccatagttttattataatattttatcaaaacaactatattcagaattaattggcgtccattaatttccttttattgcagataaagctatcatgttgctcagtgactgatacgggcctcttggctctcgctagcatgagctgcttaaatcacatatccatttattgcttggacaagttaaattcgaatggcctagcagctttccttatgtcatgtcgaagtctaattacagtgaagctgaacacgtcctttaagtcattgctacctgaatatattcaaggatccatggaagctcgtggctgtgtgcttgtttggagagataaagaacctcaagccccctgcaggtattcactcacttacattcatgttaacaggaaaagttttctgggcttgatgtaacattccatttatcattcaagctcgcttaatggtagttacagacgtgttaacaggtgggaataaatccaaaaggatgggagctggatgcagaaaggagttttgaagctccatacggttaatatggcatcctagtatttatagaccgtcaggaagaaatcagctattgatggttttgtggtttgaatcattaaatgttggaaaatttctagtgtactattttatgttcagaaaataatagggaatgagagtggtgctcgtagtaggttgttggtgaagacccttttgtgctaactcaatttgccttagataattgattccatcctattgaagttgtgaattttatggttgtatttcactaatgcaatggatgaacgacgacatagcagggcgagcctacatgagagaaaatcactgttttaagacttgggccttgtggggagagctctgaaaccagagtttttgcttttatggctgtttgtattattgaccattaagccagagttgggccctatttagcatgtcaacaatgaga---------------------------------
>Jupunba_nipensis_Mayo_19662@NODE_1_length_724_cov_33.275116
-----------------------------------------------------------------------------------------------------------------------------------------------------------------------------------------------------------------------------------------------------------------------------------------------------------------ttttgactggggcgagggtgagtaccagatttttaattcttagccacttaatcatagaggatcaagtagagcacttgaactcatgagctcaaacgcattatccatagttttattataatattttatcaaaacaactatattcagaattaattggcgtccattaatttccttttattgcagataaagctatcatgttgctcagtgaccgatacggggctcttggctctcgctagcatgagctgcttaaatcacatatccatttattgcttggacaagttaacttcgaatggcctagcagctttccttatgtcatgtcaaagtctaattacagtgaagctgaacacgtcctttaagtcattgctacctgaatatattcaaggatccatggaagctcgtggctgtgtgcttgtttggagagataaagaacctcaagccccctgcaggtattcactcacttacgttcatgttaacaggaacagttttctgggcttgatgtaacattccatttatcattcaagctcgcttaatggaagttacagacgtgttaacaggtgggaataaatccaaaaggatgggagctggatgcagaaaggagttttgaagctccatacggttaatatggcatcctagtatttatagaccgtcaggaagaaatcagctattgatggttttgtggttttaatcattaaatgttggaaaattactagtgtactattttatgtt----------------------------------------------------------------------------------------------------------------------------------------------------------------------------------------------------------------------------------------------------------------------------------------------------------------------------------------------------
>Jupunba_oxyphyllidia_Yonker_6157@NODE_1_length_1060_cov_97.312309
---------------------------------------------------------------------------------------------------------------------cactcccaaaaacttaatcaggcaggttccttctcccttagctgtcttgttaaaatttatcaaggatcacttcaactcgtttaaactttatatttaaagcttgtgaatagttacaaacaatctccctttcatgatggcatattgggttttaaattctgacaaaacaaaggtctacttgcttcattaaattttgactggggcgacggtgagtaccagattttgaattcttagccacttaatcatagaggctcaagtagagcacttgaactcatgagctcaaacgcattatccatagttttattataatattttatcaaaacaactatattcagaattaattggcgttcattaatttccttttattgcagataaagctatcatgttgctcagtgactgatacggggctcttggctctcgctagcatgagctgcttaaatcacatatccatttattgcttggacaagttaacttcgaatggcctagcagctttccttatgtcatgtcaaagtctaattacagtgaagctgaacacatcctttaagtcattgctacctgaatatattcaaggatccatggaagctcgtggctgtgtgcttgtttggagagataaagaaccccaagccccctgcaggtattcactcccttacattcatgttaacaggaaaagttttctgggcttgatgtaacattccatttatcattcaagctcgcttaatggaagttacagacgtgttaacaggtgggaataaatccaaaaggatgggagctggatgcagaaaggagttttgaagctccatacggttaatatggcatcctagtatttatagaccgtcaggaagaaatcagctattgatggttttgtggttttaataattaaatgttggaaaatttctagtgtactattttgtgttcagaaaataatagggaatgagagcggtgctcgtactaggttgttggtgaagacacttttgtgctaactcaatttgccttggataattgattccatcctattgaagttgtgaattttatggttggatttcactaatgcaatggatgaac------------------------------------------------------------------------------------------------------------------------------------------------------------------------------------------------
>Jupunba_villosa_Borges_423@NODE_1_length_1600_cov_84.894288
tcgtgcatctcatccagggggctctcagccattgctgttagatgtaggcaactgacctttctggacatcaaaaggtgcaatagtgttaatgatgaagggatgattcaacttgctcaacactcccaaaaacttaatcaggcaggttccttctcccttagctgtcttgttaaaatttatcaaggatcacttcaactcgtttaaactttatatttaaagcttgtgaatagttacaaacaatctccctttcatgatggcatattgggttttaaattctgacaaaacaaaggtctatttgcttcattaaattttgactggggcgagggtgagtaccagattttgaattcttagccacttaatcatagaggctcaagtagagcacttgaactcatgagctttaacgcattatccatagttttattataatattttatcaaaacaactatattcagaattaattggcgtccattaatttccttttattgcagataaagctatcatgttgctcagtgactgatgcggggctcttggctctcgctagcatgagctgcttaaatcacatatccatttattgcttggacaagttaacttcgaatggcctagcagctttccttgtgtcatgtcaaagtctaattacagtgaagctgaacacgtcctttaagtcattgctacctgaatatattcaaggatccatggaagctcgtggctgtgtgcttgtttggagagataaagaacctcaagccccctgcaggtattcactcacttacattcatgttaacaggaaaagttttctgggcttgatgtaacattccatttatcattcaagctcgcttaatggaagttacagacgtgttaacaggtgggaataaatccaaaaggatgggagctggatgcagaaaggagttttgaagctccatacggttaatatggcatcctagtatttatagactgtcaggaagaaatcagctattgatggttttgtggttttaatcattaaatgttggaaaatttttagtgtactattttatgttcagaaaataatagggaatgagagcggtgctcgtagtaggttgttggtgaagacacttttgtgctaactcaatttgccttggataattgattccatcctattgaagttgtgaattttatggttgtatttcactaatgcaatggatgaacgacgacataacagggtgagcttacatgagagaaaatcactgttttaagacttgggccttgtggggagagctctgaaaccagagtttttgctttcatggctgtttgtattattgaccattaagccagagttgggccctatttagcatgacaacaaagagagattaaggttatgattgtggggcatgtctgtct
>_R_Albizia_adinocephala_FHO33_88@NODE_1_length_1629_cov_92.118557
tcgtgcatctcatccagggggctctcggccattgctgttagatgtaggcaactgacctttctggacatcaaaaggtgtcataatgttaacgatgaagggatgcttcaacttgctcaacactcccaaaaacttaatcaggcaggttccttctcccttagttgtcttgtaaaaatttatcaaggatcacttcaactcgtttaaactttatatttaaagcttgtgaatagttatgaacaatctccctttcataatggcattttgggttttaaattctgacaaaacgaaggtctacttgcttcattaaattttgactgggccgaggttgggtaccagattttgaattcttagccacttaatc--------------tgagcacttgaactcatgagcttaaacgcattatccatagttttattataatattttatcaaaacaactatattcagaattaattggcgtccattaatttccttgtattgcagataaagctatcatgttgctcagtgactgatactgggctcttggctctcgctggcatgagctgcttaaatcacatatccatttatcgcttggacaagttaacttcgaatggcctagcagatttccttatgtcatgtcaaagtctaattacagtgaagctgaacacgtcctttaagtcattgctgcctgaacatattcaagaatccatggaagctcgtggctgtgtgcttgtttggagagataaagaatctcaagccccctgcaggtattcactcacttacattcatgttaacaggaaaagttttctgggcttgatataacattccatttatcattcaagctcgcttaatggaagttacagacgtgttaacaggtgggcgtaaatccaaaaggatgggagctagatgcagaaaggagttttgaagctccatacggttaatacggcatcctagtatttatagaccgtcaggaagaagtcagctaccgatggttttgtggttttaatcattaaatgttggaaaacttctagtgtactgttttatgtccagaaaataatagggaatgagagcggtgaccgtagtaggttgttggtgaagacacttttgtgctaactcaa-ttgccgtaaataattgattccatcctatggaagttgtgaattttatgattgtatatcactgatgcaatggatgaacgacgacgtaacagggtgagcctacatgagagaaaatcaccgctttaagacttgggccttgtggggagagctctgaaaccagagtttttgctgcagggg----tgttattattgaccattgagccagagttgggccctatgtagcatgacaacaaagagagattaaggttgtgattgttgggcatgtctatct
>_R_Albizia_coripatensis_Hughes_2433@NODE_1_length_1450_cov_124.817189
tcctgcatctcatccagggggctctcagccattgctgttagatgtaggcaactgacctttctggacatcaaaaggtgcaataatgttaatgatgaagggatgattcaacttgctcaacactcccaaaaacttaatcaggcagcttccttctcccttagttgtcctgttaaaatttatcaagggtcacttcaactcgtttaaactttatatttaaagcttgtgaatagttacaaacaatctccctttcatgatggcatattgggttttaaattctgacaaaacaaaggtccacttgcttcattaaatgttgactggggcgagggtgagtaccagattttgaattctcagccacttaatc--------------tgagcacttgaactcatgagcttgaacgcattatccatagttttattataatattttatcaaaacaagtatattcggaattaattggcgtccattaatttccttgtattgcagataaagctatcatgttgctcagtgactgatacggggctcttggctctcgctagcatgaactgcttaaatcacatatccatttattgcttggacaagttaacttcgaatggcctagcagctttccttatgttatgtcaaagtctaattacagtgaagttgaacacctcctttaagtcattgctacctgaacatattcaagaatacatggaagctcgtggcagtgtgcttgtttggagagataaagaatctcaagccccctgcaggtattcactcacttacattcatgttaacaggaaaagttttctgggtttgatataacattccatttattattcaagctcaattaatggaagttacagacgtgttaacaggtgggaataaatccaaaaggatgggagctggatgcagaaaggagttttgaagctccatacggttaatatggcatcctagtatttaaagatcgtcaggaagaaggcagctaccgatggttttgtggttttaataattaaatgttggaaaatttcttgtgtagtactttatgtccagaaaacaatagggattgagagtggtgcttgtaataggttgttggtgaagacacttttgtgcttgctcaatttgccttaattaattgattccatcctattgaagttgtgaattttatggttgtatttcactaatgcaatggatgaacgacgacataactgggtgatcttacatgagagaaaataggtgtttcaagacttgggccttgtggggagagccctgaaaccagagcttttgctttaatggctgtttgtagtgttgaccattgagccagagttgggccctatttagcatgacaacaaggagagattaaggttatgattgtggggcatgtct----
>_R_Albizia_decandra_Vilhena_231@NODE_1_length_615_cov_26.310409
----------------------------------------------------------------------------------------------------------------------------------------------------------------------------------------------------------------------------------------------------------------------------------------------------------------------------------------------ttttgaattcttagcaacttaatc--------------tgagcacttgaactcatgagcttaaacgcattgtccatagttttattataatattttatcaaaacaactatattcagaattaattggcgtcgattaatttccttgtatcgcagataaagctatcatgttgctcagtgactgatactgggctcttggctctcgctggcatgagctgcttaaatcacatatccatttatcgcttggacaagttaacttcgaatggcctcgcagatttccttatgtcatgtcaaagtctaattacagtgaagctgaacacgtcctttaagtcattgctgcctgaacatattcaagaatccatggaagctcgtggctgtgtgcttgtttggagagataaagaatctcaagccccccgcaggtattcactcactcgcattcgtgttaacaggaaaagttttctgggcttgatataacattccatttatcattcaagctcgcttaatggaagttacagacgtgttaacaggtgggcataaatccaaaaggatgggagctggatgcagaaaggagttttgaagctccatacggttaatatggcatcctagtatttatagaccgtcaggaagaagtcag---------------------------------------------------------------------------------------------------------------------------------------------------------------------------------------------------------------------------------------------------------------------------------------------------------------------------------------------------------------------------------------------------------------------
>_R_Albizia_glabripetala_Lewis_1652@NODE_1_length_852_cov_37.099355
-----------------------------------------------------------------------------------------------------------------------------------------------------------------------------------aggatcgcttcaactcgtttaaactttatatttaaagcttgtgaatagttatgaacaatctccctttcatgatggcatattgggttttaaattctgacaaaacgaaggtctacttgcttcattaaattttgacgggggcgaggttgagtaccagattttgaattcttagctacttaatc--------------tgagcacttgaactcatgagcttaaacgcattgtccatagttttattataatattttatcaaaacaactatattctgaatcaattggcgtccattaatttccttgtattgcagataaagctatcatgttgctcagtgactgatactgggctcttggctctcgctggcatgagctgcttaaatcacatatccatttatcgcttggacaagttaacttcgaatggcctagcagatttcctcatgtcatgtcaaagtctaattacagtgaagctgaacacgtcctttaagtcattgctgcctgaacatattcaagaatccatggaagctcgtggctgcgtgcttgtttggagagataaagaatctcaagccccccgcaggtattcactcacttacattcatgttaacaggaaaagttttctgggcttgatataacattccatttatcattcaagctcgtttaatggaagttacagacgtgttaacaggtgggcataaatccaaaaggatgggagctggatgcagaaaggagttatgaagctccatacggttaatatggcatcctggtatttatagaccgtcaggaagaagtcagctaccgatggttttgtggttttaatcattaaatgttggaaaacttctagtgtactgttttatgtccagaaaataatagggaa-----------------------------------------------------------------------------------------------------------------------------------------------------------------------------------------------------------------------------------------------------------------------------------------------------------------------------------
>_R_Albizia_glabripetala_Lewis_1652@NODE_2_length_512_cov_63.818391
-----------------------------------------------------------------------------------------------------------------------------------------------------------------------------------------------------------------------------------------------------------------------------------------------------------------------------------------------------------------------------------------------------------------------------------------------------------------------------------------------------------------------------------------------------gctggcatgagctgcttaaatcacatatccatttatcgcttggacaagttaacttcgaatggcctagcagatttccttatgtcatgtcaaagtctaatttcagtgaagctgaacacgtcctttaagtcattgctgcctgaagatattcaagaatccatggaagctcgtggctgtgtgcttgtttggagagataaagaatctcaagccccccgcaggtattcactcactcacattcgtgttaataggaaaagttttctgggctttatataacattccatttatcattcaagctcgcttaatggaagttacagacgtgttaacaggtgggcataaatccaaaaggatgggagctggatgcagaaaggagtttcgaagctccatacggttaatatggcatcctagtatttatagaccgtcaggaagaagtcagctactgatggttttgtggttttaatcattaaatgttggaaaacttctagtgtactgttttatgtccagaaaataatagggaa-----------------------------------------------------------------------------------------------------------------------------------------------------------------------------------------------------------------------------------------------------------------------------------------------------------------------------------
>_R_Albizia_inundata_Wood_26530@NODE_1_length_978_cov_214.517876
----------------------------------------------------------------------------------------------------------------------------------------------------------------------------------------------------------------------------------------------------------------------------------------------------------------------------------------------------------------------------------------------aactcatgagcttaaacgcattgtccatagttttattataatattttatcaaaacaactatattcagaatcaattggcgtccattaatttccttgtattgcagataaagctatcatgttgctcagtgactgatactgggctcttggctctcgctggcatgagctgcttaaatcacatatccatttatcgcttggacaagttaacttcgaatggcctagcagatttccttatgtcatgtcaaagtctaattacagtgaagctgaacacgtcctttaagtcattgctgcctgaacatattcaagaatccatggaagctcgtggctgtgtgcttgtttggagagataaagaatctcaagccccccgcaggtattcactcacttacattcgtgttaacaggaaaagttttctgggcttgatataacattccatttatcattcaagctcgcttaatggaagttacagacgtgttaacaggtgggcataaatccaaaaggatgggatctggatgcagaaaggagtttcgaagctccatacggttaatatggcatcctagtatttatagaccgtcaggaagaagtcagctaccgatggttttgtggttttaatcattaaatgttggaaaacttctagtgtactgttttatgtccagaaaataatagggaatgagagcggtgctcgtagtaggttgttggtgaagacacttttgtgctaactcaa-ttgccttaaataattgattccatcctattgaagttgtgaattttatggttgtatatcactgatgcaatggatgaacgacgacataacagggtgagcttacatgagagaaaatcactgttttaa-acttgggccttgttgggggagctctgaaaccagag-tcttgctttcatgggtgtttgtattgttgcccattgagccagagttgggccctatttagcaagacaacaaagagagattaaggttatgatt-ttgggcatgtct----
>_R_Albizia_subdimidiata_var_subdimidiata_Ferreira_210@NODE_1_length_1148_cov_114.559290
-------------------------------------------------------------tggacatcaaaaggtgccataatgttaatgatgaagggatgcttcaacttgctcaacactcccaaaaacttaatcaggcaggttccttctccattagttgtcttgtaaaaatttatcaaggatcacatcaactcgtttaaactttatattgagatcttgtgaatagttatgaacaatctccctttcatgatggcatattgggttttaaattctgacaaaacgaaggtctacttgcttcattaaattttgactggggcgaggttgagtaccagattttgaattcttagctacttaatc--------------tgagcacttgaactcatgagcttaaacgcattgtccatagttttattataatattttatcaaaacaactatattctgaatcaattggcgtccattaatttccttgtattgcagataaagctatcatgttgctcagtgactgatactgggctcttggctctcgctggcatgagctgcttaaatcacatatccatttatcgcttggacaagttaacttcgaatggcctagcagatttccttatgtcatgtcaaagtctaatttcagtgaaactgaacacgtcctttaagtcattgctacctgaagatattcaagaatccatggaagctcgtggctgtgtgcttgtttggagagataaagaatctcaagccccccgcaggtattcactcactcacattcgtgttaataggaaaagttttctgggctttatataacattccatttatcattcaagctcgcttaatggaagttacagacgtgttaacaggtgggcataaatccaaaaggatgggagctggatgcagaaaggagtttcgaagctccatacggttaatatggcatcctagtatttatagactgtcaggaagaagtcagctactgatggttttgtggttttaatcattaaatgttggaaaacttctagtgtactgttttatgtccagaaaataatagggaatgagagcggtgctcgtagtaggttgttggtgaagacacttttgtgctaactcaa-ttgccttaaataattgattccatcctattgaagttgtgaattttatggttgtatatcactgatgcaatggatgaacgccgacataacagggtgagcttacatgagagaaaatcactgttttaaa------------------------------------------------------------------------------------------------------------------------------------------------
>_R_Albizia_tomentosa_Hughes_648@NODE_1_length_1043_cov_92.994824
-----------------------------------------------------------------------------------------------------------------------------------------------------------------tcttgtaaaaatttatcaaggatcacttcaactcgtttaaactttatatttaaagcttgtgaatagttatgaacaatctccctttcataatggcatattgggttttaaattctgacaaaacgaaggtctactttcttcattaaattttgactggggcgaggtggggtaccagattttgaattcttagccacttaatc--------------tgagcacttgaactcatgagcttaaacgcattatccatagttttattataatattttatcaaaacaactatattcagaattaattggcgtccattaatttccttgtattgcagataaagctatcatgttgctcagtgactgatactgggctcttggctctcgctggcatgagctgcttaaatcacatatccatttatcgcttggacaagttaacttcgaatggcctagcagatttccttatgtcatgtcaaagtctaattacagtgaagctgaacacgtcctttaagtcattgctgcctgaacatattcaagaatccatggaagctcgtggctgtgtgcttgtttggagagataaagaatctcaagccccctgcaggtattcactcacttacattcatgttaacaggaaaagttttctgggcttgatataacattccatttatcattcaagctcgcttaatggaagttacagacgtgttaacaggtgggcataaatccaaaaggatgggagctggatgcagaaaggagttttgaagctccatacggttaatatggcatcctagtatttatagaccgtcgggaagaagttagctaccgatggttttgtggttttaatcattaaatgttggaaaacttctagtgtactgtttcatgtccagaaaataatagggaatgagagcggtgcccgtagtaggttgttggtgaagacacttttgtgctaactcaa-ttgccgtaaataattgattccatcctatggaagttgtgaattttatggttgtatatcactgatgcaatggatgaacgacgacgtaacagggtgagcctacatgagagaaaatcactgtt-----------------------------------------------------------------------------------------------------------------------------------------------------
>_R_Archidendron_clypearia_Wieringa_1849@NODE_1_length_1099_cov_187.335616
-------------------------cagccattgctgttagatgtaggcaactgacctttctggacatcaaaaggtgcaataatgttaatgatgaagggatgattcaacttgcacaatactcccaaaaacttaatcaggcaggttccttctcccttagttgtcttgttaaaatttatcaaggatctcttcaactcgtttaaactttatatttaaagcttgtgaatagttacaaacaatctccctttcatgatggcatattgggttttaaattctgacaaagaaaaggtccacttgcttcattaaattttgactggggcgagggtgagtaccagattttgaattcttagccacttaatcatagacgctcaagtagagcacttgaactcatgagcttaaacatattatccatagttttattataatattttatc---acaactatattcagaattaattagcgtccattaatttccttgtattgcagataaagctatcatgttgctcagtgactgatgcggggctcttggctctcgctagcatgagctgcttaaatcacatatccatttatcgcttggacaagttaacttcgaatggcctagcagctttccttatgtcatgtcaaagtctaattacagtgaagctgaacacgtcctttaagtcattgctacctgaacatattcacgaatccatggaagctcgtggctgtgtgcttgtttggagagagagagaatctcaagccccctgcaggtactcactcacttacattcatgttaacaggaaaagttttctgggcttgatataacattccatttatcattcaagctcgcttaatggaagttacagacgtgttaacaggtgggaataaatccaaaaggatgggagctggatgcagaaaggagttttgaagctccatacgattaatatggcatcctagtatttatagaccttcaggaagaagtcagctaccgatggttttgtggttttaatcattaaatgttggaaaatttctagtgtactattttatgtccagaaaataatagggaatgagagcggtgctctgagtaggttgttggtgaagacacttttttgctaactcaatttgccttgaataattgattccatccta-------------------------------------------------------------------------------------------------------------------------------------------------------------------------------------------------------------------------------------------------
>_R_Enterolobium_cyclocarpum_MWC9020@NODE_1_length_1025_cov_243.757384
-------------------------------------------------------------------------------------------------------------------------------------------caggttccttctcccttagttgccttgttaaaatttatcaaggatctcttcaactcgtttaaactttatatttaaagcttgtgaatagttacaaacaatctccctttcatgatggcatattgggttttaaattctgacaaaacaaaggtctacttgcttcattaaattttgactggggcgagggtgagcaccagatttttaattcttagccacttaatcatagaggctcaagtagagcacttgagctcatgagcttaaacgcattatccatagttttattataatattttatcaaaacaactatattcagaattaattggcctccattaatttccttgtattgcagataaagctatcatgttgctcagtgactgatatggggctcttggctctcgctagcttgagctgcttaaatcacatatccatttatcgcttggacaagttaacttcgaatggcctagcagctttccttatgtcatgtcaaagtctaattacagtgaagctgaacacgtcctttaagtcattgctacctgaacatattcaagaatccatggaagctcgtggctgtgtgcttgtttggagagataaagaacctcaagccccctgcaggtattcactcacttacattcatgttaacaggaaaagttttctgggcttgatataacattccctttatcattcaagctcgcttaatggaagctacagacgtgttaacaggtgggaataaatccaaaaggatgggagctggatgcaaaatggagctttgaagctccatgaggttaatatggcatcctagtatttatagatcgtcaggaagaagtcagttatcgatggttttgaggttttaatcattcaatgttggaaattttctagtgtactattttatgtccagaaaataatagggaatgagagtggtggtcgttgtaggttgttggtgaagacactgttgtgctaagccaatttgccataaataattgattccatcctattgaagttgtgaattttatggttgtatttcactag--------------------------------------------------------------------------------------------------------------------------------------------------------------------------------------------------------------
>_R_Hydrochorea_marginata_Morim_563@NODE_1_length_1551_cov_110.991180
tcgtgcatctcatccggggggctctctgccattgctgttagatgtaggcaactgacctttctggacatcaaaaggtgcaatagtgttaatgatgaagggatgattcaacttgctcaacactcccaaaaacttagtcaggcaggttccttctcccttaactgtcttgttaaaatttatcaaggatcacttcaactcgtttaaactttatatttaaaccttgtgaatagttacaaacaatctccctttcatgatggcatattgggttttaaattctgacaaaacaaaggtctacttgcttcattaaattttgactggggcgagggtgagtaccagattttgaattcttagccacttaatcatagaggctcaagtagagcacttgaactcatgagcttaaacgcattttccatagttttattataatattttatcaaaacaactatattaagaattaattggcgttcattaatttccttttattgcagataaagctatcatgttgctcagtgactgatgcggggctcttggctctcgctagcatgagctgcttaaatcacatatccatttattgcttgcacaagttaacttcgaatggcctagcagctttccttatgtcatgtcaaagtctaattacagtgaagctgaacacgtcctttaagtcattgctacctgaatatattcaaggatccatggaagctcgtggctgtttgcttgtttggagagataaagaacctcaagccccctgcaggtattcactcacttacattcatgttaacaggaaaagttttctgggcttgatgtaacattccatttatcattcaagctcgcttaatggaagttacagacgtgttaacaggtgggaataaatccaaaaggatgggagctggatgcagaaaggagttttgaagctccatacggttaatatggcatcctagtatttatagaccgtcaggaagaaatcagctattgatggttttgtggttttaatcattaaatgttggaaaatttctagtgtactattttatgttcagaaaataacagggaatgagagtggtgctcgtagtaggttgttggtgaagacacttttgtgctaactcaatttgccttagataattgattccatcctactgaagttgtgaattttatggttgtatttcactaatgcaatggatgaacgacgacataacagggtgagcttacatgagagaaaatcactgttttaagacttgggccttgtggggagagctctgaaaccagagtttttgctttcatggctgtgtgttttattgaccattaagccagagttgggccctatttagcatgacaacaatgagagattaaggttatgattgtggggcatgtctgtct
>_R_Jupunba_barbouriana_Iganci_847@NODE_1_length_1575_cov_109.397196
tcgtgcatctcatccagggggctctcagccattgctgttagatgtaggcaactgacctttctggacatcaaaaggtgcaatagtgttaatgatgaagggatgattcaacttgctcaacactcccaaaaacttaatcaggcaggttacttctcccttagctgtcttgttaaaatttatcaaggatcacttcaactcgtttaaactttatatttaaagcttgtgaatagttacaaacaatctccctttcatgatggcatattgggttttaaattctgacaaaacaaaggtctacttgcttcattaaattttgactggggcgagggtgagtaccagattttgaattcttagccacttaatcatagaggctcaagtagagcacttgaactcatgagcttaaacgcattatccatagttttattataatattttatcaaatcaactatattcagaattaactggcgtccattaatttccttttattgcagataaagctatcatgttgctcagtgactgatacggggctcttggctctcgctagcatgagctgcttaaatcacatatccatttattgcttggacaagttaacttcgaatggcctagcagctttccttatgtcatgtcaaagtctaattacagtgaagctgaacacgtcctttaagtcattgctacctgaatatattcaaggatccatggaagctcgtggctgtgtgcttgtttggagagataaggaacctcaagccccctgcaggtattcactcacttacattcatgttaacaggaaaagttttctgtgcttgatgtaacattccatttatcattcaagctcgcttaatggaagttacagacgtgttaacaggtgggaataaatccaaaaggatgggagctggatgcagaaaggagttttgaagctccatacggttaatatggcatcctagtatttatagaccgtcaggaagaaatcagctattgatggttttgtggttttaatcattaaatgttggaaaatttctagtgtactattttatgttcagaaaataatagggaatgagagcggtactcgtagtaggttgttggtgaagacacttttgtgctaactcaatttgccttagataattgattccatcctattgaagttgtgaattttatggttgtatttcactaatgcaatggaggaacgacgacataacagggtgagcttacatgggagaaaatcactgttttaagacttgggccttgtggggagagctctgaaaccagagtttttgatttcatggctgtttgtattattgaccattaagccagagttgggccctatttagcatgacaacaaagggagattaaggttatgattgtggggcatgtctgtct
>_R_Jupunba_brachystachya_Lima_7438@NODE_1_length_1279_cov_87.749584
-----------------ggggctctcagccattgctgttagatgtaggcaactgacctttctggacatcaaaaggtgcaatagtgttaatgatgaagggatgattcaacttgctcaacactcccaaaaacttaatcaggcaggttccttctcccttagctgtcttgttaaaatttatcaaggatcacttcaactcgtttaaactttatatttaaagcttgtgaatagttacaaacaatctccctttcatgatggcatattgggttttaaattctgacaaaacaaaggtctatttgcttcattaaattttgactggggcgagggtgagtaccagattttgaattcttagccacttaatcatagaggctcaagtagagcacttgaactcatgagcttaaacgcattatccatagttttattataatattttatcaaaacaactatattcagaattaattggcgtccattaatttccttttattgcagataaagctatcatgttgctcagtgactgatgcggggctcttggctctcgctagcatgagctgcttaaatcacatatccatttattgcttggacaagttaacttcgaatggcctagcagctttccttatgtcatgtcaaagtctaattacagtgaagctgaacacgtcctttaagtcattgctacctgaatatattcaaggatccatggaagctcgtggctgtgtgcttgtttggagagataaagaacctcaagccccctgcaggtattcactcacttacattcatgttaacaggaaaagttttctgggcttgatgtaacattccatttatcattcaagctcgcttaatggaagttacagacgtgttaacaggtgggaataaatccaaaaggatgggagctggatgcagaaaggagttttgaagctccatacggttaatatggcatcctagtatttatagactgtcaggaagaaatcagctattgatggttttgtggttttaatcattaaatgttggaaaatttctagtgtactattttatgttcagaaaataatagggaatgagagcggtgctcgtagtaggttgttggtgaagacacttttgtgctaactcaatttgccttggataattgattccatcctattgaagttgtgaattttatggttgtatttcactaatgcaatggatgaacgacgacataacagggtgagcttacatgagagaaaatcactgttttaagacttgggccttgtggggagagctctgaaaccagagtttttgctttcatggctgtttgtattattgaccatt-------------------------------------------------------------------------
>_R_Jupunba_commutata_Maguire_46145@NODE_1_length_1342_cov_85.133597
-------------ccagggggctctcagccattgctgttcgatgtaggcaactgacctttctggacatcaaaaggtgcaatagtgttaatgatgaagggatgattcaacttgctcaacactcccaaaaacttaatcaggcaggttccttctcccttagctgtcttgttaaaatttatcaaggatcacttcaacttgtttaaactttatatttaaagcttgtgaatagttacaaacaatctccctttcatgatggcatattgggttttaaattctgacaaaacgaaggtctacttgcttcattaaattttgactggggcgagggtgagtaccagattttgaattcttagccacttaatcatagaagctcaagtagagcacttgaactcatgagcttaaacgcattatccatagttttattataatattttatcaaaacaactttattcagaattaattggcgttcattaatttccttttattgcagataaagctatcatgttgctcagtgactgatgcggggctcttggctctcgctagcatgagctgcttaaatcacatatccatttattgcttggacaagttaacttcgaatggcctagcagctttccttatgtcatgtcaaagtctaattacagtgaagctgaacacgtcctttaagtcattgctacctgaatatattcaaggatccatggaagctcgtggctgtgtgcttgtttggagagataaagaacctcaagccccctgcaggtattcactcacttacattcatgttaacaggaaaagttttctgggcttgatgtaacattccatttatcattcaagctcgcttaatggaagttacagacgtgttaacaggtgggaataaatccaaaaggatgggagctggatgcagaaaggagttttgaagctccatacggttaatatggcatcctagtatttatagaccgtcaggaagaaatcagctattgatggttttgtggttttaatcattaaatgttggaaaatttctagtgtactattttatgttcagaaaataatagggaatgagagcggtgctcgtagtaggttgttggtgaagacacttttgtgctaactcaatttgccttggataattgattccatcctattgaagttgtgaattttatggttgtatttcactaatgcagtggatgaacgacgacataacagggtgagcttacatgagagaaaatctctgtttttagacttgggccttgtgaggagagctctgaaaccagagtttttgctttcatggctgtttgtattattgaccattaagccagagttgggccctatttagcatgacaacaatgagagattaaggctatcattg----------------
>_R_Jupunba_filamentosa_Lima_7487@NODE_1_length_1311_cov_84.814425
tcgtgcatctcatccagggggctctcagccattgctgttagatgtaggcaactgacctttctggacatcaaaaggtgcaatagtgttaatgatgaagggatgattcaacttgctcaacactcccaaaaacttaatcaggcaggttccttctcccttagctgtcttgttaaaatttatcaaggatcacttcaactcgtttaaactttatatttaaagcttgtgaatagttacaaacaatctccctttcatgatggcctattgggttttaaattctgacaaaacaaaggtctatttgcttcattaaattttgactggggcgagggtgagtaccagattttgaattcttagccacttaatcatagaggctcaagtagagcacttgaactcatgagcttaaacgcattatccatagttttattataatattttatcaaaacaactatattcagaattaattggcgtccattaatttccttttattgcagataaagctatcatgttgctcagtgactgatgcggggctcttggctctcgctagcatgagctgcttaaatcacatatccatttattgcttggacaagttaacttcgaatggcctagcagctttccttatgtcatgtcaaagtctaattacagtgaagctgaacacgtcctttaagtcattgctacctgaatatattcaaggatccatggaagctcgtggctgtgtgcttgtttggagagataaagaacctcaagccccctgcaggtattcactcacttacattcatgttaacaggaaaagttttctgggcttgatgtaacattccatttatcattcaaactcgcttaatggaagttacagacgtgttaacaggtgggaataaatccaaaaggatgggagctggatgcagaaaggagttttgaagctccatacggttaatatggcatcctagtatttatagaccgtcaggaagaaatcagctattgatggttttgtggttttaatcattaaatgttggaaaatttctagtgtactattttatgttcagaaaataatagggaatgagagcggtgctcgtagtaggttgttggtgaagacacttttgtgctaactcaatttgccttggataattgattccatcctattgaagttgtgaattttatggttgtatttcactaatgcaatggatgaacgacgacataacagggtgagctcacatgagagaaaatcactgtttta--------------------------------------------------------------------------------------------------------------------------------------------------
>_R_Jupunba_floribunda_Iganci_883@NODE_1_length_1489_cov_73.966006
tcgtgcatctcatccagggggctctcagccattgctgttagatgtaggcaactgacctttctggacatcaaaaggtgcaatagtgttaatgatgaagggatgattcaacttgctcaacactcccaaaaacttaatcaggcaggttccttctcccttagctgtcttgttaaaatttatcaaggatcacttcaactcgtttaaactttatatttaaagcttgtgaatagttacaagcaatctccctttcatgatggcatattgggttttaaattctgacaaaacaaaggtctacttgcttcattaaattttgactgggccgagggtgagtaccagattttgaattcttagccacttaatcatagaggctcaagtagagcacttgaactcatgagcttaaacgcattatccatagttttattataatattttatcaaaacaactatattcagaattaattggcgtccattaatttccttctattgcagataaagctatcatgttgctcagtgactgatacggggctcttggctctcgctagcatgagctgcttaaatcacatatccatttattgcttggacaagttaacttcgaatggcctagcagctttccttatgtcatgtcaaagtctaattacagtgaagctgaacacgtcctttaagtcattgctacctgaatatattcaaggatccatggaagctcgtggctgtgtgcttgtttggagagataaagaacctcaagccccctgcaggtattcactcacttacattcatgttaacaggaaaagttttctgggcttgatgtagcattccatttatcattcaagctcgcttaatggaagttacagacgtgttaacaggtgggaataaatccaaaaggatgggagctggatgcagaaaggagttttgaagctccatacggttaatatggcatcctagtatttatagaccgtcaggaagaaatcagctattgatggttttgtggttttaatcattaaatgttggaaaatttctagtgtactattttatgttcagaaaataatagggaatgagagcggtgctcgtagtaggttgttggtgaagacacttttgtgctaactcaatttgccttggataattgattccatcctattgaagttgtgaattttatggttgtatttcactaatgcaatggatgaacgacgacattacagggtgagcttacatgagagaaaatcactgttttaagacttgggccttgtggggagagctctgaaacca-----------------gctgtttgtattattgaccattaagccagagttgtgccctatttagcatgacaacaatgagagattaaggttatgattgtggggcatgtctgtct
>_R_Jupunba_laeta_Mori_25147@NODE_1_length_807_cov_37.583562
-----------------------------------------------------------------------------------------------------------------------------------------------------------------------------------------------actcgtttaaactttatatttaaagcttgtgaatagttacaaacaatctccctttcatgatggcatattgggttttaaattctgacaaaacaaaggtctacttgcttcattgaattttgactggggcgagggtgagtaccagattttgaattcttagccacttaatcatagaggctcaagtagagcacttgaactcatgagcttaaacgcattatccatagttttatcataatatttgatcaaaacaactatattcagaattaattggcgtccattaatttccttttattgcagataaagctatcatgttgctcagtgactgatacggggctcttggctctcgctaggatgagctgcttaaatcacatatccatttattgcttggacaagttaacttcgaatggcctagcagctttccttatgtcatgtcaaagtctaattacagtgaagctgaacacgtcctttaagtcattgctacctgaatatattcaaggatccatggaagctcgtggctgtgtgcttgtttggagagataaagaacctcaagccccctgcaggtattcactcacttacattcatgttaacaggaaaagttttctgggcttgatgtaacattccatttatcattcaagctagcttaatggaagttacagacgtgttcacaggtgggaataaatccaaaaggatgggagcaggatgcaggaaggagttttgaagctccatacggttaatatggcatcctagtatttatagaccgtcaggaagaaatcagctattgatggttttgtggttttaatcattaaatgt----------------------------------------------------------------------------------------------------------------------------------------------------------------------------------------------------------------------------------------------------------------------------------------------------------------------------------------------------------------------------------
>_R_Jupunba_leucophylla_Iganci_839@NODE_1_length_1739_cov_129.841757
tcgtgcatctcatccagggggctctcagccattgctgttagatgtaggcaactgacctttctggacatcaaaaggtgcaatagtgttaatgatgaagggatgattcaacttgctcaacactcccaaaaacttaatcaggcaggttccttctcccttagctgtcttgttaaaatttatcaaggatcacttcaactcgtttaaactttatatttaaagcttgtgaatagttacaaacaatctccctttcatgatggcatattgggttttaaattctgacaaaacaaaggtctatttgcttcattaaattttgactgaggcgagggtgagtaccagattttgaattcttagccacttaatcatagaggctcaagtagagcacttgaactcatgagcttaaacgcattatccatagttttattataatattttatcaaaacaactatattcagaattaattggcgtccattaatttccttttattgcagataaagctatcatgttgctcagtgactgatacggggctcttggctctcgctagcatgagctgcttaaatcacatatccatttattgcttggacaagttaacttcgaatggcctagcagctttccttatgtcatgtcgaagtctaattacagtgaagctgaacacgtcctttaagtcattgctacctgaatatattcaaggatccatggaagctcgtggctgtgtgcttgtttggagagataaagaacctcaagccccctgcaggtattcactcactaacattcatgttaacaggaaaagttttctgggcttgatgtaacattccatttatcattcaagctcgcttaatggtagttacagacgtgttaacaggtgggaataaatccaaaaggatgggagctggatgcagaaaggagttttgaagctccatacggttaatttggcatcctagtatttatagaccgtcaggaagaaatcagctattgatggttttgtggtttgaatcattaaatgttggaaaatttctagtgtactattttatgttcagaaaataatagggaatgagagtggtgctcgtagtaggttgttggtgaagacacttttgtgctaactcaatttgccttagataattgattccatcctattgaagttgtgaattttatggttgtatttcactaatgcaatggatgaacgacgacatagcagggcgagcctacatgagagaaaatcactgttttaagacttgggccttgtggggagagctctgaaaccagagtttttgcttttatggctgtttgtattattgagcattaagccagagttgggccctatttagcatgtcaacaatgagatattaaggttatgattgtggggcatgtctgtct
>_R_Jupunba_oppositifolia_Liegier_16014@NODE_1_length_1062_cov_68.220305
---------------------------------------------------------------------------------------------------------------------------------------------------------------------------------------------------gtttaaactttatatttaaagcttgtgaatagttacaaacaatctccctttcatgatggcatattgggttttaaattctgacaaaacaaagatctatttgcttcattaaattttgactggggcgagggtgagtaccagattttgaattcttagccacttaagcatagaggctcaagtagagcacttgaactcatgagcttaaacgcattatccatagttttattataatattttatcaaaacaactatattcagaattaattggcgtccattaatttccttttattgcagataaagctatcatgttgctcagtgactgatgcggggctcttggctctcgctagcatgagctgcttaaatcacatatccatttattgcttggacaagttaacttcgaatggcctagcagctttccttatgtcatgtcaaagtctaattacagtgaagctgaacacgtcctttaagtcattgctacctgaatatattcaaggatccatggaagctcgtggctgtgtgcttgtttggagagataaagaacctcaagccccctgcaggtattcactcacttacattcatgttaacaggaaaagttttctgggcctgatgtaacattccatttatcattcaagctcgcttaatggaagttacagacgtgttaacaggtgggaataaatccaaaaggatgggagctggatgcagaaaggagttttgaagctccatacggttaatatggcatcctagtatttatagaccgtcaggaagaaatcagctattgatggttttgtggttttaatcattaaatgttggaaaatttctggtgtactattttatgttcagaaaataatagggaatgagagcggtgctcgtagtaggttgttggtgaagacacttttgtgctaactcaatttgccttggataattgattccatcctattgaagttgtgaattttatggttgtatttcactaatgcaatggatgaacgacgacataacagggtgagcttacatgagagaagatcactgttttaagacttgggccttgtggggagagctctgaaaccgg---------------------------------------------------------------------------------------------------------------
>_R_Jupunba_trapezifolia_Simon_1600@NODE_1_length_1183_cov_158.335106
----------------------------------------------------------------------------------------------------------------------------------------------------------------------------------------------------------------------------------------------------------------------gttttaaattctgacaaaacaaaggtctccttgcttcattaaattttgactggggcgagggtgagtaccagattttgaattcttagccacttaatcatggaagctcaagtagagcacttgaactcatgagctgaaacgcattatccatagttttattataatattttgtcaaaacaactttattcagaattaattggcgttcattaatttccttttattgcagataaagctatcatgttgctcagtgactgatgcggggctcttggctctcgctagcatgagctgcttaaatcacatatccatttattgcttggacaagttaacttcgaatggcctagcagctttccttatgtcatgtcaaagtctaattacagtgaagctgaacacgtcctttaagtcattgctacctgaatatattcaaggatccatggaagctcgtggctgtgtgcttgtttggagagataaagaacctcaagccccctgcaggtattcactcacttacattcatgttaacaggaaaagttttctgggcttgatgtaacattccatttatcattcaagctcgcttaatggaagttacagacgtgttaacaggtgggaataaatccaaaaggatgggagctggatgcagaaaggagttttgaagctccatacggttaatatggcatcctagtatttatagaccgtcaggaagaaatcagctattgatggttttgtggttttaatcattaaatgttggaaaatttctagtgtactattttatgttcagaaaataatagggaatgagagtggtgctcgtagtaggttgttggtgaagacacttttgtgctaactcaatttgccttggataattgattccatcctattgaagttgtgaattttatggttgtatttcactaatgcagtggatgaacgacgacataacagggtgagcttacatgagagaaaatctctgttttaagacttgggccttgtggggagagctctgaaaccagagtttttgctttcatggctgtttgtattattgaccattaagccagagttgggccctattcagcatgacaacaaagagagattaaggttatgattgtggggcatgtctgtct
>_R_Punjuba_callejasii_Daly_5935@NODE_1_length_882_cov_16.003727
-----------------------------------------------------------------------------------------------------------------------------------------------------------------------------------------------------------tttatatttaaagcttttgaatagttacaaacaatctccctttcatgatggcatattgggttttaaattctgacaaaacaaaggtctacttgtttcattaaattttgactggggcgagggtgagtaccagattttgaattcttagtcacttaatcatagaggctcaagtagagcacttgaactcatgagcttaaacgcattatccatagttttattgtaatattttatcaaaaaagctatattcagaatgacttggcgtccattaatttccttttattgcagataaagctatcatgttgctcagtgactgatacggggctcttggctctcgctagcatgagctgcttaaatcacatatccatttattgcttggacaagttaacttcgaatggcctagcagctttccttatgtcatgtcaaagtctaattacagtgaagctgaacacgtcctttaagtcattgctacctgaacatattcaaggatccatggaagctcgtggctgtgtgcttgtttggagagataaagaacctcaagccccctgcaggtattcactcacttacattcatgttagcaggaaaagttttctgggcttgatataacattccatttatcattcaagctcgcttaatggaagttacagacgtgttaacaggtgggaataaatccaaaaggatgggagctggatgcagaaaggagttttgaagctccatacggttaatatggcatcctagtatttatagaccgtcaggaagaagtcagctacagatggttttgtggttttagtcattaaatgttggaaaatttctagtgtactattttatgtccagaaaataatagggaatgagagtggtgctcgtagtaggttgttggtgaagacactt-------------------------------------------------------------------------------------------------------------------------------------------------------------------------------------------------------------------------------------------------------------------------------------------
>_R_Punjuba_killipii_Palodorios_6252@NODE_1_length_936_cov_43.565774
-----------------------------------------------------------------------------------------------------------------------------------------------ttccttctcccttggttgtcttgttaaaatttatcaaggatcacttcaactcgtttaaactttatatttaaagcttgtgaatagttacaaacaatctccctttcatgatggcatattgggttttaaattctgacaaaacaaaggtctacttgcttcattaaattttgactggggcgagggtgagtaccagattttgaattcttagtcacttaatcatagaggctcaagtagagcacttgaactcatgagcttaaacgcattatccatagttttattgtaatattttatcaaaacaactatattcagaattacttggcgtccattaatttccttttattgcagataaagctatcatgttgctcagtgactgatacggggctcttggctctcgctagcatgagctgcttaaatcacatatccatttattgcttggacaagttaacttcgaatggcctagcagctttccttatgtcatgtcaaagtctaattacagtgaagctgaacacgtcctttaagtcattgctacctgaacatgttcaaagatccatggaagctcgtggctgtgtgcttgtttggagagataaagaacctcaagccccctgcaggtattcactcacttacattcatgttaacaggaaaagttttctgggcttgatataacattccatttatcattcaagctcgcttaatggaagttacagacgtgttaacaggtgggaataaatccaaaaggatgggagctggatgcagaaaggagttttgaagctccatacggttaatatggcatcctagtatttatagaccgtcaggaagaagtcagctacagatggttttgtggttttagtcattaaatgttggaaaatttctaatgtactattttatgtccagaaaataatagggaatgagagtggtgctcgtagtaggttgttggtgaag-------------------------------------------------------------------------------------------------------------------------------------------------------------------------------------------------------------------------------------------------------------------------------------------------
>_R_Punjuba_lehmannii_Escobar_7465@NODE_1_length_1212_cov_59.565639
----------------------------------------------------------------------------------------------------------------------------------------aggcaggttccttctcccttggttgtcttgttaaaatttatcaaggatcacttcaactcgtttaaactttatatttaaagcttgtgaatagttacaaacaatctccctttcatgatggcatattgggttttaaattctgacaaaacaaaggtctacttgcttcattaaattttgactggggcgagggtgagtaccagattttgaa-tcttaatcacttaatcatagaggctcaagtagagcacttgaactcatgagcttaaacgcattatccatagttttcttgtaatattttatcaaaacaactatattcagaattacctggcgtccattaatttccttttattgcagataaagctatcatgttgctcagtgactgatacggggctcttggctctcgctagcatgagctgcttaaatcacatatccatttattgcttggacaagttaacttcgaatggcctagcagctttccttatgtcatgtcaaagtctaattacagtgaagctgaacacgtcctttaagtcattgctacctgaacatattcaaggatccatggaagctcgtggctgtgtgcttgtttggagagataaagaacctcaagccccctgcaggtattcactcgcttaaattcatgttaacaggaaaagttttatgggcttgatataacattccatttatcattcaagctcgcttaatggaagttacagacgtgttaacaggtgggaataaatccaaaaggatgggagctggatgcagaaaggagttttgaagctccaaacggttaatatggcatcctagtatttatagaccgtcaggaagaagtcagctatagatggttttgtggttttagtcattaaatgttggaaaatttctagtgtactattttatgtcctgaaaataatagggaatgagagtggtgctcgtagtaggttgttggtgaagacacttttgtgctaacttgatttgccgtaaataattgattccatcctattgaagttgtgaattttatggttgtatttcactaatgcaatggatgaacgacgacataacagggtgagcttacatgagagaaaatcactgttttaagacttgggccttgtggggagagctctgaaaccagagtttttgcattcgtggctgtttgtattattgaccattaggccagagttgggccctatttagcatgacaacaaagagagattaaggttatga-------------------
>_R_Punjuba_racemiflora_Jimenez_Soares_3626@NODE_1_length_1413_cov_84.889970
tcgtgcatctcatccagggggctctcagccattgctgttagatgtaggcaactgacctttctggacatcaaaaggtgcaataatgttaatgatgaagggatgattcaacttgctcaacactcccaaaaacttaatcaggcaggttccttctcccttggttgttttgttaaaatttatcaaggatcacttcaacttgtttaaactttatatttaaagcttgtgaatagttacaaacaatctccctttcatgatggcatattgggttttaaagtctgacaaaacaaaggtctacttgcttcattaaattttgactggggcgagggtgagtaccagattttgaattcttagtcacttaatcatagaggctcaagtagagcagttgaactcatgagcttaaacgcattatccatagttttattgtaatattttatcaaaacaactatattcagaattacttggcgtccat---tttccttttattgcagataaagctatcatgttgctcggtgactgatacggggctcttggctctcgctagcatgagctgcttaaatcacatatccatttattgcttggacaagttaacttcgaatggcctagcagctttccttatgtcatgtcaaagtctaattacagtgaagctgaacacgtcctttaagtcattgctacctgaacatattcaaggatccatggaagctcgtggctgtgtgcttgtttggagagataaagaacctcaagccccctgcaggtattcactcacttacattcatgttaacaggaaaagttttctgggcttgatataacattccatttatcattcaagctcgcttaatggaagttacagacgtgttaacaggtgggaataaatccaaaaggatgggagctggatgcagaaaggagttttgaagctccatacggttgacatggcatcctagtatttatagaccgtcaggaagaagtcagctacagatggttttgtggtattagtcattaaatgttggaaaatttctagtgtactattttatgtccagaaaataatagggaatgagagtggtgctcgtagtaggttgttggtgaagacacttttgtgctaacttgatttgccttaaataattgattccatcctattgaagttgtgaattttatggttgtatttcactaatgcaatggatgaacgacgacataacagggtgagcttacatgagagaaaatcgttgttttaagacttgggtcttgtggggagagctctgaaaccagagtttttgctttcatggctgtttgtgttattgaccattaagccagagttgggccccatttagcatgacaacaaagagagattaaggttatgattgtggggcatgtctgtct
