# Supplementary material for: A new generic circumscription of Hydrochorea (Leguminosae, Caesalpinioideae, mimosoid clade) with an amphi-Atlantic distribution
Source: PhytoKeys. 2022 Aug 22;205:401–37. doi: 10.3897/phytokeys.205.82775 (PMC9849043; doi:10.3897/phytokeys.205.82775)
Supplement: Supplementary material 1 — Supplementary data file S1 [file phytokeys-205-401_article-82775__-s001.zip › MSC_m87395_comp41197_c0_seq3_exon01.aln-cln]

>Afrocalliandra_redacta_Germishuizen_5585@NODE_1_length_993_cov_168.974891
---------------------------------------------------------------------------------------------------------------------------------------------------------aatccctctttcgaattgatcctcaaacccgtagattattggagttcaatctggcacttttacattttagggtttgaagaagg-ttcatggatgaattttgaaagcctagggctcaactctaaactttgcggttatatttccagtaatatgtcagcccagcgcgatttgctgactgccaattatcgtcgagttg-gttttgcgtctgaatttcagtgagcagggactcactgcatctcaatccgatggcgatcatcagtgacgcgcttcgccaggctttcatgcccaagcgcgagtacgagagtctcagggaagaagaaaaagcatggggcaagctccagagacctttaataacggctcttgttgctgtcatttggtttgcaatcatagtatgcacgattatcagtttgaatattatgttcccgagcaatgatgggaggaggccattctgctctgatcggaggcttcagtcgatacctatgggcatgaagggtggatcggattccgatctgtttccaggcgctgccttttatttgacggatcaagagattgcggattattactggatggttgtgttcattccttccatgatcatcttcttggcatcggttttgtatctcactgctggtaaggaattattttaaattttgctttgatctatttctgtctgattaatgtgaaaagggagcaaaacaaaaattgataccccacgttctttatggaggccacctttcgtcactcattaattgtttccgactttaatactaaggcgtctataattatactggagagcatataatgtttaggagcagatttgggagtagttgggaacttaaaatggagaacttcttgttaataaatgatttatggagtggctgcttgaaatctcttgtgaacaaggaggaaacagttagcaactttgttggaagaattatacgatagggcagggattggtttttcagtggaaggacctatcactggacatcaaatctgaaa-------------------------------------------------------------------------------------------------------------------
>Albizia_burkartiana_StivalSantos_678@NODE_1_length_1034_cov_7.519918
ctttcactaaaataaagctgctctctggattttgcatttcctcgatgtgattcactacaagattaaaaccctaagcccgcagttctaattctcaattagagttcctgtataaacgctaaagaatcaagtttcggatctctgctccgaaatccgaatccctctttcgaattga-cttcgaacccgtagattactggagttcaatccggcactttaacattttagggtttggaaaaggcttcatggatgaattttgaaaacctagagctcaactctcaactttgcggttatatttccggtaacatgtcaacccggcgcgattcgctgactaccaattatcgtcgagttgaattttgagcctgaattttactgagtagggactcactgcatctcaatccgatggcgatcatcggcgacgcgcttcgccaggctttcatgcccaagcgcgagtacgagagcctcagggaagaagaaaaagcatggggcaagcttcagagacctttaataacggcttttgttgctgtcatttggcttgcaatcatagtatgcacgattatcagtttgaatattatgttcccgagcaatgaagggaggaggcccttctgctctgatcggaggcttcagccgataccgatgggaatgaagggtggatcggattccgatctgtttccgggcgctgccttttatttgacggatcaagagattgcggattattactggatggttgtgttcattccttcaatgatcatcttcttggcatcggttgtgtatctcactgctggtaagtaattgttttaagattcgctttggtttatttctgtctgattgatgtgaaaagggagcaaaagaagaattgacacaccccgttctttatggagaccacctttcgctgctcacgaattgtttccgcatttaatactaaggcgtctataattatactggggagcatatcatgtttaggagcacatttgggagtatttaggaact--------------------------------------------------------------------------------------------------------------------------------------------------------------------------------------------------------------------------------------------------------------------------------------
>Albizia_inundata_Wood_26530@NODE_1_length_745_cov_94.304348
--------------------------------------------------------------------------------------------------------------------------------------------------------------------------gatattcgaacccctagattactggagttcaatctggcactttaacattttagggttttaaaaaggcttgatggatgaattttgaaaacctagagctcaactctcaactttgcggttttatttccggtaacatgtcaacctggcgcgattcgctgactaccaattatcgtcgagttgaattttgagtctgaattttactgagcagggactcactgcatctcaatccgatggcgatcatcggcgacgcgcttcgccaggctttcatgcccaagcgcgagtacgagagcctcagggaagaagaaaaggcatggggcaagcttcagagacctttaataacggcttttgttgctctcatttggcttgcaatcatagtatgcacgattatcagtttgaatattatgttcccgagcaatgaagggaggaggcccttctgctctgatcggaggcttcagccgataccgatgggcatgaagggtggatcggattccgatctgtttccgggcgctgccttttatttgacggatcaagagattgcggattattactggatggttgtgttcattccttcaatgatcatcttcttggcatcggttgtgtatctcactgctggtaagtaattgttttaagattcgctttggtttatttctgtctgattgacgtgaaaagggagcacaagaagaattgacacgccccgttctttatggagaccacctttcgccactcacgaattttttccgcatttaat------------------------------------------------------------------------------------------------------------------------------------------------------------------------------------------------------------------------------------------------------------------------------------------------------------------------------------------------------------
>Albizia_subdimidiata_var_minor_Gorts_341@NODE_1_length_703_cov_41.062300
-------------------------------------------------------------------------------------------------------------------------------------------------------------------------------------------------------------------------------------------------------aattttgaaaacctagagctcaactctcaactttgcggttatatttccggttacatgtcaacccgccgcgattcgctgactaccaattatcgtcgagttgaattttgagtctgaattttactgagcagggactcactgcatctcaatccgatggctatcatcggcgacgcgcttcgccaggctttcatgcccaagcgcgagtacgagagcctcagggaagaagaaaaagcatggggcaagcttcagagacctttaataacggcttttgttgctctcatttggcttgcaatcatagtatgcacgattatcagtttgaatattatgttcccgagcaatgaagggaggaggcccttctgctctgatcggaggcttcagccgataccgatgggcatgaagggtggatcggattccgatctgtttccgggcgctgccttttatttgacggatcaagagattgcggattattactggatggtcgtgttcattccttcaatgatcatcttcttggcatcggttgtgtatctcactgctggtaagtaattgttttaagattcgctttggtttattcctgtctgattgatgtgaaaagggagaacaagaagaattgacacgccccgttctttatggagaccacctttcgccactcacgagttttttccgcatttaatactaaggcgtctataattatactggggagcatat--------------------------------------------------------------------------------------------------------------------------------------------------------------------------------------------------------------------------------------------------------------------------------------------------------------------------
>Albizia_subdimidiata_var_subdimidiata_Ferreira_210@NODE_1_length_902_cov_107.216970
----------------------------------------------------------------------------------------------------------------------------------------------------------------------------------------------------------------------------------------aaggcttgatggatgaattttgaaaacctagagctcgactctcaactttgcggttatatttccggtgacatgtcaacccggcgcgattcgctgactactaattatcgtcgagttgaattttgagtctgaattttactgagcagggactcactgcatctcaatccgatggcgatcatcggcgacgcgcttcgccaggctttcatgcccaagcgcgagtacgagagcctcagggaagaagaaaaagcatggggcaagcttcagagacctttaataacggcttttgttgctctcatttggcttgcaatcatagtatgcacgattatcagtttgaatattatgttcccgagcaatgaagggaggaggcccttctgctctgatcggaggcttcagccgataccgatgggcatgaagggtggatcggattccgatctgtttccgggcgctgccttttatttgacggatcaagagattgcggattattactggatggttgtgttcattccttcaatgatcatcttcttggcatcggttgtgtatctcactgctggtaagtaattgttttaagattcgctttggtttatttctgtctgattgatgtgaaaagggagcacaagaagaattgacacgtcccgttctttatggagaccacctttcgccactcacgaattttttccgcatttaatactaaggcgtctataattatactggggagcatatcatgtttagaagcacattcgggagtatttaggaacttaaaatggagaacttcttgggaataaataatttatggagtggctgctagaaatctcctgtgaacaaggaggaaacagttggcgacattgttggaagaattacgcgatggggcagggattggtttttcagtggaaggacctatcacttg----------------------------------------------------------------------------------------------------------------------------------
>Albizia_tomentella_Leach_Dunlop_3801@NODE_1_length_1080_cov_153.342971
----------------------------attttgcatttcctcgatgtgattccctgcaagattaaaaccctaagcccgcagttctagttctcaattagagttcccgtataagcgctaaagaatcaaattttggatctctgctccgaaatccgaatccctctttcgaattgatcttcgaacccgtagatgactggagttcaatctggcattttagcattttagggtttg-aaaatgcttcatggatgaattttgaaaacctagagctcaactctagactttgcagttatatttccggtaacatgtcaacccggcgtgattcgctgactaccaattatcgtcgagttgaatttttagtctgaattttactgggcagggactcactgcatctcaatccgatggcgatcatcggcgatgcgcttcgccaggctttcatgcccaagcgcaagtacgagagccttagggaagaagaaaaagcgtggggcaagcttcagagacctttaataacggcttttgttgctgtcatttggcttgcaatcatagtatgcacgattatcagtttgaatattatgttcccgagcaatgaagggaggaggcccttctgctctgatcggaggcttcagccgataccgatgggcatgaagggtggatcggattccgatctgtttccgggcgctgccttttatttgacggatcaagagattgcggattattactggatggtcgtgttcattccttccatgatcatcttcttggcatcggttgtgtatctcactgctggtaaggaattattttaaaattcgcttttgtttatttctgtctgattgatgtgaaaagggagcaaaacaagaattgacacaccccgttctttatggagaccacccttcgccactcacgaattgtttccggatttaatactaaggcgtctataattatactggagagcatatcatttttaggagcacatttgggagtatttaggaacttatgatgtataacttcttgggaataaataatttacggagtggctgctagaaatctcttgtgaacaagaaggaaacagttggcgacatttttggaagaattacacgatggggcagg-------------------------------------------------------------------------------------------------------------------------------------------------------------------
>Albizia_xerophytica_Hughes_1435@NODE_1_length_1009_cov_41.950644
ctttcactaaaataaagctgctctctggattttgcatttcctcgaggtgattcactacaagattaaaaccctaagcccgcagttctaattctcaattagagttcctgtataaacgctaaagaatcaagtttcggatctctgctccgaaatccgaatccctctttcgaattgatcttcgaacccctagattactggagttcaatctggcactttaacattttagggtttgaaaaaggcttcatggatgaattttgaaaacctagagctcagctctcaactttgcggttatatttccggtaacatgtcaacccggcgcgattcgctgactaccaattatcgtcgagttgaattttgagtctgaattttactgagcagggactcactgcatctcaatccgatggcgatcatcggcgacgcgcttcgccaggctttcatgcccaagcgcgagtacgagagcctcagagaagaagaaaaagcatggggcaagcttcagagacctttaataacggcttttgttgctgccatttggcttgcaatcatagtatgcacgattatcagtttgaatattatgttcccgagcaatgaagggaggaggcccttctgctctgatcggaggcttcagccgata----------------------------ccgatctgtttccgggcgctgccttttatttgacggatcaagagattgcggattattactggatggttgtgttcattccttcaatgatcatcttcttggcatcggttgtgtatctcactgctggtaagtaaatgttttaagattcgctttggtttatttctgtctgattgatgtgaaaagggagcaaaagaagaattgacacaccacgttctttatggagaccacctttcgccactcacaaattgtttcggcatttaatactaaggcgtctataattatactggggagcatatcatgtttaggagcacctttgggagtatctaggaacttgtaatggagaacttcttgggaataaataatttatggagtggct------------------------------------------------------------------------------------------------------------------------------------------------------------------------------------------------------------------------------------------
>Archidendron_clypearia_Wieringa_1849@NODE_1_length_1188_cov_158.414041
----------------------------------------ctcgatgtgcttcactacaagattaaaaccctaagctcgctgttctaattctcaattagagttcctttgtaaacgctaaagaatcaagtttcggatatctgctctgaaatccgaatccctctttcgaattgatcttcgaagccgtagattactggagttcaatctggcactttaacattttagggtttgaaaaagacttcatggatgaattttgaaaacctagagcttaactctaaactttgcggttattttcccggtaacatgtcaacctggcgcgattcgctgactaccaattatcgtcgagttgaattttgagtctgaattttactgagcaggggctcactgcatctcaattcgatggcgatcatcggcgacgcgcttcgccaagctttcatgcccaagcgcgagtacgagagcctcagggaagaagaaaaagcatggggcaagcttcagagacctttaataacggcttttgttgctgtcatttggcttgcaatcatagtatgcacgattatcagtttgaatattatgttcccgagcaatgaagggaggaggccattctgctctgatcggaggcttcagccgataccgatgggcatgaagggtggatcggattccgatttgtttccgggcgctgccttttatttgacggatcaagagattgcggattattactggatggttgtgtttattccttccatgatcatcttcttggcatcggttgtgtatctcactgctggtaaggaattattttaaaattcgctttggtttatttctgtctgattgatgtgaaaagggagcaaaacaagaa-------------ttctttatggagaccacctttcgccactgacgaattgtttccgaatttaatactaaggcttctataattataccggaaagcatatcatgtttaggagcacatttgggagtatttaggaacttataatggagaacttcttgggaataaataatttatggagaggctgatagaaatctcttgtgaacaaggaggaaacagttggcaacatcgttggaagaattacacgatggggcagggattggtttttcagtggaaggacctatcacttgccatcaaatctgaaatctttttaggttgatgaaaattttaatggatatggaatgctagtttcttagtatgatgatatgccttttaatctttgcttggtatgataaaga----------------------
>Balizia_leucocalyx_Aguilar_1939@NODE_1_length_1319_cov_89.680354
-----------ataaaactgctctctagattttgcatttcctcgatatgattcactacaagattaaaaccctaagcccgcagttctaattctcaatcagagttcctgtataaacgctaaagaatcaagtgtcggatatctgctccgaaatccgaatccctctttcgaattgatcttcgaacccgtagattactggagttcaatctggcactttaacattttagggtttgaaaaaggcttcatggatgaattttgaaagcctggagctctactctaaactttgcggttatatgtccggttacatgtcaacccggcgcgattcgctgaccaccaattatcgtcgagttgaattttgagtctgaattttactgagcagggactcactgcatctcaatccgatggcgatcatcggcgacgcgcttcgccaggctttcatgcccaagcgcgagtacgagagcctcagggaagaagaaaaagcatggggcaagcttcagagacctttaataacggcctttgttgctgtcatttggcttgcaatcatagtatgcacgattatcagtttgaatattatgttcccgagcaatgaagggaggaggccattctgctctgatcggaggcttcagccgatacagatgggcatgaagggtggatcggattccgatctgtttccgggcgctgccttttatttgacggatcaagagattgcggattattactggatggttgtgttcattccttccatgatcatcttcctggcatcggttgtgtatctcactgctggtaaggaattattttaaaattcgctttggtttatttctgtctgattgatgtgaaaagggagcaaaacaagaattgacacgccccgttctttatggagaccacctttagccactcacgaattgtttccgaatttaataccaaggcgtctataattatactggagagcatattgtgtttaggagcacatttgggagtatttaggaacttataatggagaaattcttgggcataaataatttgtggtgtggctgctagaaatctcctgtgaacaaggaggaaacagttggcaacattgttggaagaattacacgatggggcagggattgg-ttttcagtggaaggacctatcacttgccatcaaatctgaaatctttttagggtgatgaaaattttaatggatatggaatgctagtttcttagtatgacgatatgccttttaatctttgcttggtatgataaagatacatcaaatccctgccaagaa
>Balizia_pedicellaris_Queiroz_15529@NODE_1_length_1178_cov_241.497774
cttgcactaaaataacaatgccctttagattttgcatttcctcgatgtgattcactacaagattaaaaccctaagcccgcagttctaattctcaattagagttcctgtataaacgctaaggaatcaagtctcggatatctgctccgaaatccgaatccctctttcgaattgatcttcgaacccgtagattactggagttcaatctggcactttaacattttagggtttgaaaaaggcttcatggatgaattttgaaagcctggagctctactctaaactttgcggttatatgtccggtaacatgtcaacccggcgcgattcgctgaccaccaattatcgtcgagt-------------tgaattttactgagcagggactcactgcatctcaatccgatggcgatcatcggcgacgcgcttcgccaggctttcatgcccaagcgcgagtacgagagcctcagggaagaagaaaaagcatggggcaagcttcagagacctttaataacggcctttgttgctgtcatttggcttgcaatcatagtatgcacgattatcagtttgaatattatgttcccgagcaatgaagggaggaggccattctgctctgatcggaggcttcagccgatacagataggcatgaagggtggatcggattccgatctgtttccgggcgctgccttttatttgacggatcaagagattgcggattattactggatggttgtgttcattccttccatgatcatcttcctggcatcggttgtgtatctcactgctggtaaggaattattttaaaattcgctttggtttatttctgtctgattgatgtgaaaagggagcaaaacaagaattgacacgccccgttctttatggagaccgcctttagccactcacaaattgtttccgaatttaataccaaggcgtctataattatactggagagcatatcgtgtttaggagcacatttgggagtatttaggaacttataatggagaaattcttgggcataaataatttgtggtgtggctgctagaaatctcttgtgaacaaggaggaaacagttggcaacattgttggaagaatt-cacgatggggcagggattggtttttcagtggaaggacctatcacttgccatcaaatctgaaatctttttagggtgatgaaa------------------------------------------------------------------------------------------------
>Balizia_spnov_Morim_577@NODE_1_length_1220_cov_73.557940
ctttcactaaaataaaagtgctctctagattttgcatttcctcgatgtgattcactacaagattaaaaccctaagcccgcagttctaattctcaattagagttcctgtataaacgctaaagaatcaagtctcggatatctgctccgaaatccgaatccctctttcgaattgatcttcgaacccgtagattactggagttcaatctggcactttaacattttagggtttgaaaaaggcttcatggatgaattttgaaagcctggagctctactctaaactttgcggttatatgtccggtaacatgtcaacccggcgcgattcgctgaccaccaattatcgtcgagttgaattttgagtctgaattttactgagcagggattcactgcatctcaatccgatggcgatcatcggcgacgcgcttcgccaggctttcatgcccaagcgcgagtacgagagcctcagggaagaagaaaaagcatggggcaagcttcagagacctttaataacggcctttgttgctgtcatttggcttgcaatcatagtatgcacgattatcagtttgaatattatgttcccgagcaatgaagggaggaggccattctgctctgatcgaaggcttcagccgatacagatgggcatgaagggtggatcggattccgatctgtttccgggcgctgccttttatttgacggatcaagagattgcggattattactggatggtcgtgtttattccttccatgatcatcttcctggcatcggttgtgtatctcactgctggtaaggaattattttaaaattcgctttggtttatttctgtctgattgatgtgaaaagggagcaaaacaagaattgacacgccccgttctttatggagaccacctttagccactcacgaattgtttccgaatttaataccaaggcgtctgtaattatactggagagcatatcgtgtttaggagcacatttgggagtatttaggaacttataatggagaaattcttgggcataaataatttgtggtgtggctgctagaaatctcttgtgaacaaggaggaaacagttggcaacattgttggaagaattacacgatgggggagggattggtttttcagtggaaggacctatcacttgccatcaaatctgaaatctttttagggtgatgaaaattttaatggatatggaatgctagtttcttagtatgacgatatgc---------------------------------------------------
>Jupunba_abbottii_Zanoni_21220@NODE_1_length_1112_cov_91.412560
------------------------------------------------------------------------------------------------------------------------gaatcaagtttcgggtatccgctccgaaatccaaatccctctttcgaattgatcttcgaacccgtagattactggagttcaatctggcactttaacattttagggtttgaaaaaggcttcatggatgaattttgaaagcctggagctctactctaaactttgcggttatatgtccggtaacatgtcaacccggcgcgattcgctgaccaccaattatcgtcgagttgaattttgagtctgaattttactgagcagggactcactgcatctcaatccgatggcgatcatcggcgacgcgcttcgccaggctttcatgcccaagcgcgagtacgagagcctcagggaagaagaaaaagcatggggaaagcttcagagacctttaataacggcctttgttgctgtcatttggcttgcaatcatagtatgcacgattatcagtttgaatattatgttcccgagcaatgaagggaggaggccattctgctctgatcggaggcttcagccgataccgatgggcatgaagggtggatcggattccgatctgtttccgggcgccgccttttatttgacggatcaagagattgcggattattactggatggttgtgttcattccttccatgatcatcttcctggcatcggttgtgtatctcactgctggtaaggaattattttaaaattcgctttggtttatttctgtctgattgatgtgaaaaggtagcaaaacaagaattgacacgccccgttctttatggagaccacctttagccactcacgaattgtttccgaatttaatactaaggcgtctataattatactggagagcatatcatgtttaggagcacatttgggagtatttaggaacttataatggagaaattcttgggcataaataatttgtggtttggctgctagaaatctcttgtgaacaaggaggaaacagttggcaacattgttggaagaattacacgatggggcagggattgatttttcagtcggaggacctatcacttgccatcaaatctgaaatctttttagggtgatgaaaattttaatggatatggaatgctagtttcttagtatgacgatatgccttttaatctttgcttggta-------------------------------
>Jupunba_asplenifolia_Ekman_6383@NODE_1_length_707_cov_41.261905
-----------------------------------------------------------------------------------------------------------------------------------------------------------------------------------------------------ttcaatctggcactttaacattttagggtttgaaaaaggcttcatggatgaattttgaaagcctggagctctactctaaactttgcggttatatgtccggtaacatgtcaacccggcgcgattcgctgaccaccaattatcgtcgagttgaattttgagtctgaattttactgagcagggactcactgcatctcaatccgatggcgatcatcggcgacgcgcttcgccaggctttcatgcccaagcgcgagtacgagagcctcagggaagaagaaaaagcatggggaaagcttcagagacctttaataacggcctttgttgctgtcatttggcttgcaatcatagtatgcacgattatcagtttgaatattatgttcccgagcgatgaagggaggaggccattctgctctgatcggaggcttcagccgataccgatgggcatgaagggtggatcggattccgatctgtttccgggcgccgccttttatttgacggatcaagagattgcggattattactggatggttgtgttcattccttccatgatcatcttcctggcatcggttgtgtatctcactgctggtaaggaattattttaaaattcgctttggtttatttctgtctgattgatgtgaaaaggtagcaaaacaagaattgacacgccccgttctttatggagaccacctttagccactcacgaattgttt-----------------------------------------------------------------------------------------------------------------------------------------------------------------------------------------------------------------------------------------------------------------------------------------------------------------------------------------------------------------------
>Jupunba_barbouriana_Iganci_847@NODE_1_length_1256_cov_133.234097
----------------------------------------------gtgattcacgacaagattaaaaccctaagcccgcagttctaattctcaattagagttcctgtataaacgctaaagaatcaaatttcggatatctgctccgaaattcgaatccctttttcgaattgatcttcgaacccgtagattactggagttcaatctggcactgtaacattttagggtttgaaaaaggcttcatggatgaattttgaaagcctggagctctactctaaactttgcggttatatgtccggtaacatgtcaacccggcgcgattcgctgactaccaattatcgtcgagttgaattttgagtctgaattttactgagcagggactcactggatctcaatccgatggcgatcatcggcgacgcgcttcgccaggctttcatgcccaagcgcgagtatgagagcctcagggaagaagaaaaagcatggggcaagcttcagagacctttaataacggcctttgttgctgtcatttggcttgcaatcatagtatgcacgattatcagtttgaatattatgttcccgagcaatgaagggaggaggccattctgctctgatcggaggcttcagccgatacagatgggcatgaagggtggatcggattccgatctgtttccgggctctgccttttatttgacggatcaagagattgcggattattactggatggttgtgttcattccttccatgatcatcttcctggcatcggttgtgtatctcactgctggtaaggaattatttt--aattcgctttggtttatttctgtctgattgatgtgaaaagggagcaaaacaagaattgacacgccccgttctttatggagaccacctttagccactcacgaattgtttccgaatttaataccaaggcgtctataattatactggagagcatatcatgtttaggagcacatttgggagtatttaggaacttataatggtgaaattcttgggcataaataatttgtggtgtggctgctagaaatctcttgtgaacaaggaggaaacagttggcaacattgttggaagaattacacgatggggcagggattggtttttcagtggaaggacctatcacttgccatcaaatctgaaatctttttagggtgatgcaaattttaatggatatggaatgctagtttcttagtatgacgatatgccttttaatctttgcttggtatgataaagatacatcaaatccctgccaagaa
>Jupunba_cochleata_Bonadeu_673@NODE_1_length_1489_cov_80.361898
-----------------------------------atttcctcgatgtgattcactacaagattaaaaccctaagcccgcagttctaattctcaattagagttcctgtataaacgctaaagaatcaaatttcggatatctgctccgaaatccgaaaccctttttcgaattgatcttcgaacccgtagattactggagttcaatctggcactttaacattttagggtttgaagaaggcttcatggatgaattttgaaagcctggagctctactctaaactttgcggtcatatgtccggtaacatgtcaacccggcgcgattcgctgactaccaattatcgtcgagttgaattttgagtctgaattttactgagcagggactcactggatctcaatccgatggcgatcatcggcgacgcgcttcgccaggctttcatgcccaagcgcgagtacgagagcctcagggaagaagaaaaagcatggggcaagcttcagagacctttaataacggcctttgttgctgtcatttggcttgcaatcatagtatgcacgattatcagtttgaatattatgttcccgagcaatgaagggaggaggccattctgctctgatcggaggcttcagccgatacagatgggcatgaagggtggatcggattccgatctgtttccgggcgctgccttttatttgacggatcaagagattgcggattattactggatggttgtgttcattccttccatgatcatcttcctggcatcggttgtgtatctcactgctggtaaggaattattttaaaattcgctttggtttatttctgtctgattgatgtgaaaagggagcaaaacaagaattgacacgccccgttctttatggagaccacctttagccactcacgaattgtttccgaatttaataccaaggcgtctataattatactggagagcatatcatggttaggagcacatttgggagtatttaggaacttataatggataaattcttgagcataaatattttgtggtgtggctgctagaaatctcttgtgaacaaggaggaaacagttggcaacattgttggaagaattacacgatggggcagggattggtttttcagtggaaggacctatcacttgccatcaaacctgaaatctttttagggtgatgaaaattttaatggatatggaatgctagtttcttagtatgacgatatgccttttaatctttgcttggtatgataaagatacatcaaatctctgccaagaa
>Jupunba_commutata_Maguire_46145@NODE_1_length_1140_cov_107.241769
-------------------------------------------------------------------------------------------------------------------------------atttcggatatctgctccgaaatccgaatccctttttcgaattgatcttcgaacccgtagattactggagttcaatctggcactttaacattttagggtttgaaaaaggattcatggatgaattttgaaagcctggagctctactctaaactttgcggttatatgtccggtaacatgtcaacccggcgcgattcgctgactaccaattatcgtcgagttgaattttgagtctgaattttactgagcagggactcactggatctcaatccgatggcgatcatcggcgacgcgcttcgccaggctttcatgcccaagcgcgagtatgagagcctcagggaagaagaaaaagcatggggcaagcttcagagacctttaataacggcctttgttgctgtcatttggcttgcaatcatagtatgcacgattatcagtttgaatattatgttcccgagcaatgaagggaggaggccattctgctctgatcggaggcttcagccgatacagatgggcatgaagggtggatcggattccgatctgtttccgggcgctgccttttatttgacggatcaagagattgcggattattactggatggttgtgttcattccttccatgatcatcttcctggcatcggttgtgtatctcactgctggtaaggaattattttaaaagtggctttggtttatttctgtctgattgatgtgaaaagggagcaaaacaagaattgacacgccccgttctttatggagaccacctttagccactcacgaattgtttccgaatttaataccaaggcgtctataattatactggagagcatatcatgtttagaagcacatttgggagtatttaggaacttataatggtgaaattcttgggcataaataatttgtggtgtggctgctagaaatctcttgtgaacaaggaggaaacagttggcaacattgttggaagaattacacgatggggcagggattggtttttcagtggaaggacctatcacttgccatctaatctgaaatctttttagggtgatgaaaattttaatggatatggaatgctagtttcttagtatgacgatatgccttttaatctttgcttggaatgataaagatacatcaaatccctgccaagaa
>Jupunba_filamentosa_Lima_7487@NODE_1_length_1330_cov_78.047885
ctttcactaaaataaaactgctctctggattttgcatttcctcgatgtgattcactacaagattaaaaccctaagcccgcagttctaattctcaattagagttcctgtataaacgctaaagaattaaatttcggatatctgctccgaaatccgaatccctttttcgaattgatcttcgaacccgtagattactggagttcaatctggcactttaacattttagggtttgaaaaaggcttggtggatgaattttgaaagcctggagctctactctaaactttgcggtcatatgtccggtaacatgtcaacccggcgcgattcgctgactgccaattatggtcgagttgaattttgagtctgaattttactgagcagggactcactggatctcaatccgatggcgatcatcggcgacgcgcttcgccaggctttcatgcccaagcgcgagtacgagagcctcagggaagaagaaaaagcatggggcaagcttcacagacctttaataacggcctttgttgctgtcatttggcttgcaatcatagtatgcacgattatcagtttgaatattatgttcccgagcaatgaagggaggaggccattctgctctgatcggaggcttcagccgatacagataggcatgaagggtggatcggattccgatctgtttccgggcgctgccttttacttgacggatcaagagattgcggattattactggatggttgtgttcattccttccatgatcatcttcctggcatcggttgtgtatctcactgctggtaaggaattattttaaaattcgctttggtttatttctgtctgattaatgtgaaaagggagcaaaacaagaattgacacgccccgttctttatggagaccacctttagccactcacgaattgtttccgaatttaataccaaggcgtctataattatactggagagcatatcatgtttaggagcacatttgggagtatttaggaacttataatggagaaattcttgggcataaataatttgtggtgcggctgctagaaatctcttgtgaacaaggaggaaacagttggcaacattgttggaagaattacacgatggggcagggattggtttttcagtggaaggacctatcacttgccatcaaatctgaaatctttttagggtga-----------------------------------------------------------------------------------------------------
>Jupunba_floribunda_Iganci_883@NODE_1_length_1263_cov_97.430017
ctttcactaaaataaaactgctctctggattttgcatttcctcgatgtgattcactacaagattaaaaccctaagcccgcagttctaattctcaattagagttcctgtataaacgctaaagaatcaaatttcggatatctgctccgaaatccgaatccctttttcgaattgatcttcgaacccgtcgattactggagttcaatctggcactttaacattttagggtttgaaaaaggcttcatggatgaattttgaaatcctggagctctactctaaactttgcgttcatatgtccggtaacatgtcaacccggcgcgattcgctgactaccaattatcgtcgagttgaattttgagtctgaattttactgagcagggactcactggatctcaatccgatggcgatcatcggcgacgcgcttcgccaggctttcatgcccaagcgcgagtacgagagcctcagggaagaagaaaaagcatggggcaagcttcagagacctttaataacggcctttgttgctgtcatttggcttgcaatcatagtatgcacgattatcagtttgaatattatgttcccgagcaatgaagggaggaggccattctgctctgatcggaggcttcagccgatacagatgggcatgaagggtggatcggattccgatctgtttccgggcgctgccttttatttgacggatcaagagattgcggattattactggatggttgtgttcattccttccatgatcatcttcctggcatcggttgtgtatctcactgctggtaaggaattattttaaaattcgctttggtttatttctgtctgattgatgtgaaaagggagcaaaacaagaattgacacgccccgttcttaatggagaccacctttagccactcacgaattgtttccgaatttaataccaaggcgtctataattatactggagagcatatcatgtttaggagcacatttgggagtatttaggaacttataatggagaaattcttgggcataaataatttgtggtgtgactgctagaaatctcttgtgaacaaggaggaaacagttggcaacattgttggaagaattacacgatggggcagggattggtttttcagtggaaggacctatcacttgccatcaaatctgaaatctttttagggtgatgaaaattttaatggatatggaatgctagtttcttagtatgacgatatgccttttaatctttgcttggtatgataaagatacatcaaatccctgccaagaa
>Jupunba_idiopoda_Quesada_1718@NODE_1_length_804_cov_60.182944
------------------------------------------------------------------------------------------------------------------------------------------------------------------------------------------------------------------------------------------------------------------cctggagctctactctaaactttgcggttatatgtccggtaacatgtcaacccggcgcgattcgctgaccaccaattatcgtcgagttgaattttgagtctgaattttactgagcagggactcactgcatctcaatccgatggcgatcatcggcgacgcgcttcgccaggctttcatgcccaagcgcgagtacgagagcctcagggaagaagaaaaagcatggggaaagcttcagagacctttaataacggcctttgttgctgtcatttggcttgcaatcatagtatgcacgattatcagtttgaatattatgttcccgagcaatgaagggaggaggccattctgctctgatcggaggcttcagccgatacagatgggcatgaagggtggatcggattccgatctgtttccgggcgccgccttttatttgacggatcaagagattgcggattattactggatggttgtgttcattccttccatgatcatcttcctggcatcggttgtgtatctcactgctggtaaggaattattttaaaattcgctttggtttatttctgtctgattgatgtgaaaaggtagcaaaacaagaattgacacgccccgttctttatggagaccacctttagccactcacgaattgtttccgaatttaatactaaggcgtctataattatactggagagcatatcatgtttaggagcacatttgggagtatttaggaacttataatggagaaattcttgggcataaataatttgtggtgtggctgctagaaatctcttgtgaacaaggaggaaacag---------------------------------------------------------------------------------------------------------------------------------------------------------------------------------------------------------
>Jupunba_laeta_Mori_25147@NODE_1_length_873_cov_45.042714
----------------------------------------------------------------------------------------------------------------------------------------------------------------------------------------------actggagttcaatctggcactttaacattttagggtttgaaaaaggcttcatggatgaattttgaaagcctggagctctactctaaactttgcggtcatatgtccggtaacatgtcaacccggcgcgattctctgactaccaattatcgtcgagttgaattttgagtctgaattttactgagcagggactcactggatctcaatccgatggcgatcataggcgacgcacttcgccaggcttttatgcccaagcgcgagtacgagagcctcagggaagaagaaaaagcatggggcaagcttcagagacctttagtaacggcctttgttgctgtcatttggcttgcaatcatagtatgcacgattatcagtttgaatattatgttcccgagcaatgaaggtaggaggccattctgttctgatcggaggcttcagccgatacagatgggcatgaagggtggatcggattccgatctgtttccgggcgctgccttttatttgacggatcaagagattgcggattattactggatggttgtgttcattccttccatgatcatcttcctggcatcggttgtgtatctcactgctggtaaggaattattttaaaattcgctttggtttattgatgtctgattgatgtgaaaagggagcaaaacaagaattgacacgccccgttctttatggagaccacctttagccactcatgaattgtttccgaatttaataccaaggcgtctataattatactggagagcatatcatgtttaggagcacatttgggagtatttaggaacttataatggagtaattcttgggcataaataatttgtggtgtggctgctagaaatctcttgtgaacaaggaggaaacagt--------------------------------------------------------------------------------------------------------------------------------------------------------------------------------------------------------
>Jupunba_langsdorfii_Ribeiro_728@NODE_1_length_1397_cov_83.874242
ctttcactaaaataaaactgctctctagattttgcatttcctcgatgtgattcactacaagattaaaaccctaagcccgcagttctaattctcaattagagttcctgtataaacgctaaagaatcaagtttcggatatctgctccgaaatccgaatccctctttcgaattgatcttcgaacccgtagattactggagttcaatctggcactttaacattttagggtttgaaaaaggcttcatggatgaattttgaaagcctggagctctactctaaactttgcggttatatgtccggtaacatgtcaacccggcgcgattcgctgaccaccaattatcgtcgagttgaattttgagtctgaattttactgagcagggactcactgcatctcaatccgatggcgatcatcggcgacgcgcttcgccaggctttcatgcccaagcgcgagtacgagagcctcagggaagaagaaaaagcatggagaaagcttcagagacctttaataacggcctttgttgctgtcatttggcttgcaatcatagtatgcacgattatcagtttgaatattatgttcccgagcaatgaagggaggaggccattctgctctgatcggaggcttcagccgatacagatgggcatgaagggtggatcggattccgatctgtttccgggcgccgccttttatttgacggatcaagagattgcggattattactggatggttgtgttcattccttccatgatcatcttcctggcatcggttgtgtatctcactgctggtaaggaattattttaaaattcgctttggtttatttctgtctgattgatgtgaaaaggtagcaaaacaagaattgacacgcccggttctttatggagaccacctttagccactcacgaattgtttccgaatttaatactaaggcgtctataattatactggagagcatataatgtttaggagcacatttgggagtatttaggaacttataatggagaaattcttgggcataaataatttgtggtgtggctgctagaaatctcttgtgaacaaggaggaaacagttggcaacattgttggaagaattacacgatggggcagggattgatttttcagtcgaaggacctatcacttgccatcaaatctgaaatatttttagggtgatgaaaattttaatggatatggaatgctagtttcttagtatgacgatatgccttttaatctttgcttggtatgataaagatacatcaaatccctgccaagaa
>Jupunba_leucophylla_Iganci_839@NODE_1_length_1635_cov_126.343389
ctttcactaaaataaaactgctctctggattttgcatttcctcgatgtgattcactacaagattaaaaccctaagcccgcagttctaattctcaattagagttcctgtataaacgctaaagaatcaaatttcggatatctgctccgaaatccgaatccctttttcgaattgatcttcgaacccgtagattactggagttcaatctggcactttaacattttagggtttgaaaaaggcttcatggatgaattttgaaagcctggagctctactctaaactttgcggtcatatgtccggtaacatgtcaacccggcgcgattcgctgactaccaattatcgtcgagttgaattttgagtctgaattttactgagcagggactcactggatcacaatccgatggcgatcatcggcgacgcgcttcgccaggctttcatgcccaagcgcgagtacgagagcctcagggaagaagaaaaagcatggggcaagcttcagagacctttaatgacggcctttgttgctgtcatttggcttgcaatcatagtatgcacgattatcagtttgaatattatgttcccgagcaatgaagggaggaggccattctgctctgatcggaggcttcagccgatacagatgggcatgaagggtggatcggattccgatctgtttccgggcgctgccttttatttgacggatcaagagattgcggattattactggatggttgtgttcattccttccatgatcatcttcctggcatcggttgtgtatctcactgctggtaaggaattattttaaaattcgctttggtttatttctgtctgattgatgtgaaaagggagtaaaacaagaattgacacgccccgttctttatggagaccacctttagcctctcacgaattgtttccgaatttaataccaaggcgtctataattatactggagagcatatcatgtttaggagcacatttgggagtatttaggaacttataatggagaaattcttgggcataaataatttgtggtgtggctgctagaaatctcttgtgaacaaggaggaaacagttggcaacattgttggaagaattacacgatggggcagggattggtttttcagtggaaggacctatcacttgccatcaaatctgaaatctttttagggtgatgaaaattttaatggatatggaatgctagtttcttagtatgacgatatgccgtttaatctttgcttggtatgataaagatacatcaaatccctgccaagaa
>Jupunba_limae_Iganci_261@NODE_1_length_1499_cov_74.984529
ctttcactaaaataaaactgctctctggattttgcatttcctcgatttgattcactacaagattaaaaccctaagcccgcggttctaattctcaattagagttcctgtataaacgctaaagaatcaaatttcggatatctgctccgaaatccgaatccctttttcgaattgatcttcgaacccgtagattactggagttcaatctggcactttaacattttagggtttgaaaaaggcttcatggatgaattttcaaagcctggagctctactctaaactttgcggtcatatgtccggtaacatgtcaacccggcgctattcgctgactaccaattatcgtcgagttgaattttgagtctgaattttactgagcagggactcactggatctcaatccgatggcgatcatcggcgacgcgcttcgccaggctttcatgcccaagcgcgagtacgagagcctcagggaagaagaaaaatcatggggcaagcttcagagacctttaataacggcctttgttgctgtcatttggcttgcaatcatagtatgcacgattatcagtttgaatattatgttcccgagcaatgaagggaggaggccattctgctctgatcggaggcttcagccgatacagatgggcatgaagggtggatcggattccgatctgtttccgggcgctgccttttatttgacggatcaagagattgcggattattactggatggttgtgttcattccttccatgatcatcttcctggcatcggttgtgtatctcacagctggtaaggaattattttaaaattcgctttggtttatttctgtctgattgatgtgaaaagggagcaaaacaagaattgacacgccccgttctttatggagaccacctttagccactcatgaattgtttgcgaatttagtaccaaggcgtctataattatactggagagcatatcatgtttaggagcacatttgggagtatttaggaacttataatggagaaattcttgggcataaataatttgtggtgtggctgctagaaatctcttgtgaacaaggaggaaacagttggcaacattgttggaagaattacacgatggggcagggattggtttttcagtggaaggacctatcacttgccatcaaatctgaaatctttttagggtgatgaaaattttaatggatatggaatgctagtttcttagtatgacgatatgccttttaatctttgcttggtatgataaagatacatcaaatccctgccaagaa
>Jupunba_longipedunculata_Cardona_2682@NODE_1_length_993_cov_114.147380
-------------------------------------------------attcactacaagattaaaaccctaagcccgcagttctaattctcaattagagttcctgtataaacgctaaagaatcaaatttcggatatctgctccgaaatccgaatccctttttcgaattgatcttcgaacccgtagattactggagttcaatctggcactttaacattttagggtttgaaaaaggcttcatggatgaattttgaaagcctgcagctctactctaaactttgcggtcatatgtccggtaacatgtcaacccggcgcgattcgctgactaccaattatcgtcgagttgaattttgagtctgaattttactgagcagggactcactggatctcaatccgatggcgatcatcggcgacgcgcttcgccaggctttcatgcccaagcgcgagtacgagagcctcagggaagaagaaaaagcatggggcaagcttcagagacctttaataacggcctttgttactgtcatttggcttgcaatcatggtatgcacgattatcagtttgaatattatgttcccgagcaatgaagggaggaggccattctgctctgatcggaggcttcagccgatacagatgggcatgaagggtggatcggattccgatctgtttccgggcgctgccttttatttgacggatcaagagattgcggattattactggatggttgtgttcattccttccatgatcatcttcctggcatcggttgtgtatctcactgctggtaaggaattattttaaaattcgctttggtttatttctgtctgattgatgtgaaaagggagcaaaacaagaattgacacgccccgttctttatggggaccacctttagcctctcacgaattgtttccgaatttaataccaaggcgtctataattatactggagagcatatcatgtttaggagcacatttgggagtatttaggaacttataatggagaaattcttgggcataaataatttgtggtgtggctgctagaaatccct-----------------------------------------------------------------------------------------------------------------------------------------------------------------------------------------------------------------------------
>Jupunba_macradenia_Lourteig_3021@NODE_1_length_889_cov_112.369458
-------------------------------------------------------------------------------------------------------------------------------------------------------------------------------------------------------------------------------------------gcttcatggatgaattttgaaagcctggagctctactctaaactttgcggtcatatgtccggtaacatgtcaacccgtcgcgattcgctgactaccaattatcgtcgagt-------------tgaattttactgagcagggactcactggatctcaatccgatggcgatcatcggcgacgcgcttcgccaggctttcatgcccaagcgcgagtacgagagcctcagggaagaagaaaaagcatggggcaagcttcagagacctttaataacggcctttgttgctgtcatttggcttgcaatcatagtatgcacgattatcagtttgaatattatgttcccgagcaatgaagggaggaggccattctgctctgatcggaggtttcagccgatacagatgggcatgaaggatggatcggattccgatctgtttccgggcgctgccttttatttgacggatcaagagattgcggattattactggatggttgtgttcattccttccgtgatcatcttcctggcatcggttgtgtatctcactgctggtaaggaattattttaaaattcgctttggtttatttctgtctgattgatgtgaaaagggagcaaaacaagaattgacacgccccgttctttatggagaccacctttagccactcacgaattgtttccgaatttaataccaaggcgtctataattatactggagagcatatcatgtttaggagcacatttgggagtatttaggaacttataatggagaaattcttgggcataaataatttgtggtgtggctgctagaaatctcttgtgaacaaggaggaaacagttggcagcattgttggaagaattacacgatggggcagggattggtttttcagtggaaggacctatcacttgccat------------------------------------------------------------------------------------------------------------------------------
>Jupunba_microcalyx_Iganci_855@NODE_1_length_1604_cov_92.609037
ctttcactaaaataaaactgctctctggattttgcctttcctcgatgtgattcactacaagattaaaaccctaagcccgcagttctaattctcaattagagttcctgtatgaacgctaaagaatccaatttcggatatctgctccgaaatccgaatccctttttcgaattgatcttcgaacccgtagattactggagttcaatctggcactttaacattttagggtttgaaaaaggcttcatggatgaattttgaaagcctggagctctactctaaactttgcggtcatatgtccggtaacatgtcaacccggcgcgattccctgactaccaattatcgtcgagttgaattttgagtctgaattttactgagcagggactcactggatcacaatccgatggcgatcatcggcgacgcgcttcgccaggctttcatgcccaagcgcgagtacgagagcctcagggaagaagaaaaagcatggggcaagcttcagagacctttaataacggcctttgttgctgtcatttggcttgcaatcatagtatgcacgattatcagtttgaatattatgttcccgagcaatgaagggaggaggccattctgctctgatcggaggcttcagccgatacagatgggcatgaagggtggatcggattccgatctgtttccgggcgctgccttttatttgacggatcaagagattgcggattattactggatggttgtgttcattccttccatgatcatcttcctggcatcggttgtgtatctcactgctggtaaggaattattttaaaattcgctttggtttatttctgtctgattgatgtgaaaagggagcaaaacaagaattgacacgccccgttctttatggagaccacctttagccactcacgaattgtttccgaatttaataccaaggcgtctataattatactggagagcatatcatgtttaggagcacatttgggagtatttaggaacttataatggagaaattcttgggcataaataatttgtggtgtggctgctagaaatctcttgtgaacaaggaggaaacagttggcaacattgttggaagaattacacgatggggcagggattggtttttcagtggaaggacctatcacttgccatcaaatctgaaatctttttagggtgatgaaaattttaatggatatggaatgctagtttcttagtatgacgatatgccgtttaatctttgcttggtatgataaagatacatcaaatccctgccaagaa
>Jupunba_oppositifolia_Liegier_16014@NODE_1_length_901_cov_124.648058
---------------------------------------------------------------------------------------------------------------------------------------------------aatccaaatccctctttcgaattgatcttcgaacccgtagattactggagttcaatctggcactttaacattttagggtttgaaaaaggcttcatggatgaattttgaaagcctggagctctactctaaactttgcggttatatgtccggtaacatgtcaacccggcgcgattcgctgaccaccaattatcgtcgagttgaattttgagtctgaattttactgagcagggactcactgcatctcaatccgatggcgatcatcggcgacgcgcttcgccaggctttcatgcccaagcgcgagtacgagagcctcagggaagaagaaaaagcatggggaaagcttcagagacctttaataacggcctttgttgctgtcatttggcttgcaatcatagtatgcacgattatcagtttgaatattatgttcccgagcaatgaagggaggaggccattctgctctgatcggaggcttcagccgataccgatgggcatgaagggtggatcggattccgatctgtttccgggcgccgccttttatttgacggatcaagagattgcggattattactggatggttgtgttcattccttccatgatcatcttcctggcatcggttgtgtatctcactgctggtaaggaattattttaaaattcgctttggtttatttctgtctgattgatgtgaaaagttagcaaaacaagaattgacacgccccgttctttatggagaccacctttagccactcacgaattgtttccgaatttaatactaaggcgtctataattatactggagagcatatcatgtttaggagcacatttgggagtatttaggaacttataatggagaaattcttgggcataaataatttgtggtttggctgctagaaatctcttgtgaa-----------------------------------------------------------------------------------------------------------------------------------------------------------------------------------------------------------------------
>Jupunba_oxyphyllidia_Yonker_6157@NODE_1_length_1072_cov_94.896482
---------------------------------------------------------------------------------------------agttagagttcctgtataaacgctaaagaatcaagtttcggatatctgctccgaaatccgaatccctctttcgaattgatcttcgaacccgtagattactggagttcaatctggcactttaacattttagggtttgaaaaaggcttcatggatgaattttgaaagcctggagctctactctaaactttgcggttatatgtccggtaacatgtcaacccggcgcgattcgctgaccaccaattatcgtcgagttgaattttgagtctgaattttactgagcagggactcactgcatctcaatccgatggcgatcatcggcgacgcgcttcgccaggctttcatgcccaagcgcgagtacgagagcctcagggaagaagaaaaagcatggggaaagcttcagagacctttaataacggcctttgttgctgtcatttggcttgcaatcatagtatgcacgattatcagtttgaatattatgttcccgagcaatgaagggaggaggccattctgctctgatcggaggcttcagccgatacagatgggcatgaagggtggatcggattccgatctgtttccgggcgccgccttttatttgacggatcaagagattgcggattattactggatggttgtgttcattccttccatgatcatcttcctggcatcggttgtgtatctcactgctggtaaggaattattttaaaattcgctttggtttatttctgtctgattgatgtgaaaaggtagcaaaacaagaattgacacgccccgttctttatggagaccacctttagccactcacgaattgtttccgaatttaatactaaggcgtctataattatactggagagcatatcatgtttaggagcacatttgggagtatttagtaacttataatggagaaattcttgggcataaataatttgtggtgtggctgctagaaatctcttgtgaacaaggaggaaacagttggcaacattgttggaagaattacacgatggtgcagggattgatttttcagtcgaaggacctatcacttgccatcaaatctgaaatctttttagggtgatga--------------------------------------------------------------------------------------------------
>Punjuba_killipii_Palodorios_6252@NODE_1_length_749_cov_44.235119
-------------------------------------------------------------------------------------------------------------------------------------------------------------------------------------------------------------------------ttttagggtttgaaaaaggcttcatggatgaattttgaaaacctagagctcaactctaaactttgcggttatagttccggtaacatgtcaacccggcgcgattcgctgactaccaattatcgtcgagttgaattttgagtctgaattttactgagcagggactcactgca-ctcaatccgatggagatcatcagcgacgcgcttcgccaggctttcatgcccaagcgagagtacgagagcctcagggaagaagaaaaagcatggggcaagcttcagagacctttaataacggcttttgttgctgtcatttggcttgcaatcatagtatgcacgattatcagtttgaatattatgttcccgagcaatgaagggaggaggccattctgctctgatcggaggcttcagccgataccgatgggcatgaagggtggatcggattccgatctgtttccgggcgctgccttttatttgacggatcaagagattgcggattattactggatggttgtgttcattccttccatgatcatcttcttggcatcggttgtgtatctcagtgctggtaaggaattattttaaaattcgctttggtttatttctgtctgattgatgtgaaaagggagcaaaacaagaattgacacgccccgttctttatggagaccacctttagccactcacgaattgtttccgaatttaatactaaggcgtctataattatactggagagcatatcatgtttaggagcacatt--------------------------------------------------------------------------------------------------------------------------------------------------------------------------------------------------------------------------------------------------------------------------------------------------------
>Punjuba_lehmannii_Escobar_7465@NODE_1_length_1236_cov_70.623814
------------------------------------------------------------gattaaaaccctaaggccgcggttctaattctcaattagagttcctgtataaacgctagagaatcaagtttcggatctctgctccgaaatccgaatcgctctttcgaatcgatcttcgaacccgtagattactggagttcaatctggcactttaacattttagggtttgaaaaaggcttcatggatgaattttgaaaacctagagctcaactctaaactttgcggttatagttccggtaacatgtcaacccggcgcgattcgctgactaccaattatcgtcgagttgaattttgagtctgaattttactgagcagggactctctgcatctcaatccgatggagatcatcagcgacgcgcttcgccaggctttcatgcccaagcgcgagtacgagagcctcagggaagaagaaaaggcatggggcaagcttcagagacctttattaacggcttttgttgctgtcatttggcttgcaatcatagtatgcacgattatcagtttgaatattatgttcccgagcaatgaagggaggaggccattctgctctgatcggaggcttcagccgataccgatgggcatgaagggtggatcggattccgatctgtttccgggcgctgccttttatttgacggatcaagagattgcggattattactggatggttgtgttcattccttccatgatcatcttcttggcatcggttgtgtatctcagtgctggtaaggaattattttaaaattcgctttggtttatttctgtctgattgatgtgaaaagggagcaaaacaagaattgacacgccccgttctttatggagaccacctttagccactcacgaattgtttccgaatttaatactaaggcgtctataattatactggagagcatatcatgtttaggagcacatttgggagtatttaggaatttataatggagaacttcttgggaataaataatttatggagcggctgctagaaatctgttgtgaacaaggaggaaacagttggaaacattgttggaagaattacacgatggggcagggattggtttttcagtggaaggacctatcacttgccatcaaatctgaaatctttttagggggatgaaaattttaatggatatggaatgctagtttcttagtatgacgatatgccttttaatcttttcttggtatgacagagatacatcaaatccctgccaagaa
>Punjuba_racemiflora_Jimenez_Soares_3626@NODE_1_length_1082_cov_130.345274
-----------------------------------------------------------------------------------------------ttagagttcctgtataaacgctagagaatcaagtttcggatctctgctccgaaatccgaatccctctttcgaattgatcttcgaacccgtagattactggagttcaatctggcactttaacattttagggtttgaaaaaggcttcatggatgaattttgaaaacctagagctcaactctaaactttgctgttatagttccggtaacatgtcaacccggcgcgattcgctgactaccaattatcgtcgagttgaattttgagtctgaattttactgagcagggactcactgcatctcaatccgatggagatcatcagcgacgtgcttcgccaggctttcatgcccaagcgcgagtacgagagcctcagggaagaagaaaaagcatgggacaagcttcagagacctttaataacggcttttgttgctgtcatttggcttgcaatcatagtatgcacgattatcagtttgaatattatgttcccgagcaatgaagggaggaggccattctgctctgatcggaggcttcagccgataccgatgggcatgaagggtggatcggattccgatctgtttccgggcgctgccttttatttgacggatcaagagattgcggattattactggatggttgtgttcattccttccatgatcatcttcttggcatcggttgtgtatctcactgctggtaaggaattattttaaaattctctttggtttatttctgtctgattgatgtgaaaagggagcaaaataagaatcgacacgccccgttctttatggagaccacctttagccactcacgaattgtttccgaatttaatactaaggcgtctataattatactg--gagcatatcatgtttaggagcacatttgggagtatttgggaacttataatggagaacttcttgggaataaataatttatggagcggctgctagaaatctgttgtgaacaaggaggaaacagttggaaacattgttgga------acacgatggggcagggattggtttttcagtggaaggacctatcacttgccatcaaatctgaaatctttttagggggatgaaaattttaatggatat----------------------------------------------------------------------------------
>_R_Acacia_rostellifera_Murphy_466@NODE_1_length_1364_cov_141.093240
ctttcaccaaaataaaactactctctggaatttgcatttcctcgatgtgatccactacaagattaaaaccctaagcccgcagttctaattctcaattagagttcctgtataaacgttaaagaatcaagtttccgatatctgctccgaaatccgaatccctctttcggattgatcttcgaacccgtagattactgaagttcaatctggcactttaacattttagggtttcaaaaaggcttcatggatgaattttgaacacctagagctcaactctaaactttgcgtttatatttccggtaacatgtcaacccggcgcggttcgctgactaccaattatcgtcgagttggattttgagtctgaattttactgagcaggga-tcactacatctcaatccgatggcgatcatcggagacgcgcttcgccaggctttcatgcccaagcgcgagtacgagagcctcagggaggaagaaaaagcatggggcaagcttcagagacctttaataacggcttttgttgctgtcatttggcttgcaatcatagtatgcacgattatcagtttgaagattatgttcccgagcaatgaagggaggaggccattctgctctgatcggaggcttcagccgataccgatgggcatgaagggtggatcggatgccgatctgtttccgggcgctgccttttatttgacggatcaagagattgtggattattactggatggttgtgttcattccttccatgatcatcttcttggcatcggttgtgtatctcactgctggtaaggaattattttaaaattcgttttggtttatttttgtctgattgatgtgaaaagggagcaaaacaagaattgacacggcccgttctttatggagaccacctttcgccactcacgaattgtttccgaa-ttaatactaaggcgtctataattatactggagagcatatcatgtttaggagcacattt-ggagtatttaggaacttacaatggagaacttcttgggaataaataatttatggagtggctgctagatatcacttgtgaacaaggaggaaacagttggcaacattgttggaagaattacacgatggggcagggattgattttttagtggaaggaacctacacttgccataaaatctaaaatctttttagggtgatgaagattttaatggatatggagtgctggtttcttagtatgacgatatgccttttaatctttacttggtatgataaagatacatcaaatccctgccaagaa
>_R_Albizia_adinocephala_FHO33_88@NODE_1_length_1542_cov_55.865529
ctttcactaaaataaagctgctctctggattttgcatttcctcgaggtgattcactacaagattaaaaccctaagcccgcagttctaagtctcaataagagttcctgtataaacgctaaagaatcaagtttcggatctctgctccgaaatccgaatccctctttcgaatttatcttcgaacccctagattactggagttcaatctggcactttaacattttagggtttgaaaaaggcttcatggatgaattttgaaaacctagagctcagctctcaacttggccgttatatttccggtaacatgtcaacccggcgcgattcgctgactgccaattatcgtcgagttgaattttgagtctgaattttactgagcagggaatcactgcatctcaatccgatggcgatcatcggcgacgcgcttcgccaggctttcatgcccaagcgcgagtacgagagcctcagagaagaagaaaaagcatggagcaagcttcagagacctttaataacggcttttgttgctgccatttggcttgcaatcatagtatgcacgattatcagtttgaatattatgttcccgagccatgaagggaggaggcccttctgctctgatcggaggcttcagccgataccgatgggcatgaagggtg-----------gatctgtttccgggcgctgccttttatttgacggatcaagagattgcggattattactggatggttgtgttcattccttcaatgatcatcttcttggcatcggttgtgtatctcactgctggtaagcaaatgttttaagattcgctttggtttatttctgtctgattgatgtgaaaagggagcaaaagaagaattgacacaccacgttctttatggagaccacctttcgcctctcacaaattgtttcggcatttaatattaaggcgtctataattatattgggaagcatatcatgtttaggagcacctttgggagtatttaggaacttataatggagaacttcttgggaataaataatgtatggagtggctgctagaaatctcttgtgaacaaggaggaaacagttggcgacatttttggaagaattacacgatggggcagggattggtttttcagtggaaggacctatcacttgccgtcaaatctgaaatctttttagggcgatgaaaattttaatggatatgaaatgctagtttcttagtataacgatatgccttttaatcttttcttggtatgataaagatatatcaaatccctgccaagaa
>_R_Albizia_coripatensis_Hughes_2433@NODE_1_length_1330_cov_147.104549
----------------------------------------------------------------------------------------ttctcaattagagttcctgtataaacgctaaagaatcaagtttcggatctctgctacgaaatccgaatccctctttcgaattgatcttcgaacccgcagattactggagttcaatctggcactttaacattttagggtttgaaaaaggcttcatggatgaattttgaaaacctagagctcaactctcaactttgcggttatatttccggtgacatgtcaacccggcgcgattcgctgactaccaattatcgtcgagttgaattttgagtctgaattttactgagcagggactcactgcatctcaatccgatggcgataatcggcgacgcgcttcgccaggctttcatgcccaagcgcgagtacgacagcctcagggaagaagaaaaagcatggggcaagcttcagagacctttaataacggcttttgttgctgtcatttggcttgcaatcatagtatgcacgattatcagtttgaatattatgttcccgagcaatgaagggaggaggcccttctgctatgatcggaggcttcagccgataccgatgggcatgaagggtggatcggattccgatctttttccgggcgctgctttttatttgacggatcaagagattgcggattattactggatggttgtgttcattccttcaatgatcatcttcttggcatcggttgtgtatctcactgctggtaagtaattatttcaagattcgctttggtttatttctgtctgattgatgtaaaaagggagcaaaagaagaattgacacgccccgttttttatggagaccacctttcgccactcacgaattgtttccgcatttaatactaaggcgtctatagttatactggggagcatatcatgtttaggagcacatttgggagtatttaggaacttataatggagaacttattgggaataaataatttatggagtggctgctagaaatctcttgtgaacaaggaggaaacagttggcgacattgttggaagaattacacgatggggcagggattggtttttcagtggaaggacctatcacttgccgtcaaatctgatatctttttagggcgatgaaaattttaatggatatggaatgctagtttcctagtatgacgatatgccttttaatcttttctttgtttgataaagatacatcaaatccctgccaagaa
>_R_Albizia_edwallii_Dalmaso_272@NODE_1_length_742_cov_9.965066
-------------------------------------------------------------------------------------------------------------------ctaaagaatcaagtttcggatctctgctccgaaatccgaatccctctttcgaattgatcttcgaacccgcagattactggagttcaatctggcactttaacattttagggtttgaaaaaggcttcatggataaattttgaaaacctagagctcaactctcaactttgcggttatatttccggtgacatgtcaacccggcgcgattcgctgactaccaattatcgtcgagttgaattttgagtctgaattttactgagcagggactcactgcatctcaatccgatggcgataatcggcgacgcgcttcgccaggctttcatgcccaagcgcgagtacgagagcctcagggaagaagaaaaagcatggggcaagcttcagagacctttaataacggcttttgttgctgtcatttggcttgcaatcatagtatgcacgattatcagtttgaatattatgttcccgagcaatgaagggaggaggcccttctgctatgatcggaggcttcagccgataccgatgggcatgaagggtggatcggattccgatctgtttccgggcgctgccttttatttgacggatcaagagattgcggattattactggatggttgtgttcattccttcaatgatcatcttcttggcatcggttgtgtatctcactgctggtaagtaattattttaagattcgctttggtttatttctgtctgattgatgtgaaaagggagcaaaagaagaattgac-----------------------------------------------------------------------------------------------------------------------------------------------------------------------------------------------------------------------------------------------------------------------------------------------------------------------------------------------------------------------------------------------------------------------
>_R_Albizia_multiflora_Hughes_3090@NODE_1_length_1012_cov_89.592513
-----------------------------------------------------------------------------------------------------------------------------aagtttcggatctctgctccgaaatccgaatccctctttcgaattgatattcgaacccctagattactggagttcaatctggcactttaacattttagggtttgaaaaaggctcgatggatgaattttgaaaacctagagctcaactctcaactttgcggttatatctccggtgacatgtcaacccggcgcgattcgctgactaccaattatcgtcgagttgaattttgagtctgaattttactgagcagggactcactgcatctcaatccgatggcgatcatcggcgacgcgcttcgccaggctttcatgcccaagcgcgagtacgagagcctcagggaagaagaaaaagcatggggcaagcttcagagacctttaataacggcttttgttgctgtcatttggcttgcaatcatagtatgcacgattatcagtttgaatattatgttcccgagcaatgaagggaggaggcccttctgctctgatcggaggcttcagccgataccgatgggcatgaagggtggatcggattccgatctgtttccgggcgctgccttttatttgacggatcaagagattgcggattattattggatggttgtgttcattccttcaatgatcatcttcttggcatcggttgtgtatctcactgctggtaagtaattgttttaagattcgctttggtttatttctgtcggattgatgtgaaaagggagcaaaagaagaattgacacgccccgttctttatggagaccacctttcgccactcacgaattttttccgcatttaatactaaggcgtctataattatactggggagcatatcatgtttagtagcacatttgggagtatttaggaacttaaaatggagaagttcttgggaataaataatttatggagtggctgctagaaatctcttgtgaacaaggaggaaacagttggcgacattgttggaagaattacgcgatggggcagggattggtttttcagtggaaggacctatcacttgccg-------------------------------------------------------------------------------------------------------------------------------
>_R_Albizia_niopoides_Simon_1601@NODE_1_length_1033_cov_106.254184
-------------------------------------------------------------aaacgaggcataagcccgcagttctaattctcaattagagttcctgtataaacgctaaagaatcaagtttcggatctctgctccgaaatccgaatccctctttcgaattgatcttcgaacccctagattactggagttcaatctggcactttaaccttttagggtttgaaaaaggcttcatggatggattttgaaaacctagagctcaactctcaactttgcggttatatttccggtaacatgtcaacccggcgcgatttgctgactaccaattatcgtcgagttgaattttgagtctgaattttactgagcagggactcactgcatctcaatccgatggcgatcatcggcgacgcgcttcgccaggctttcatgcccaagcgcgagtacgagagcctcagggaagaagaaaaggcatggggcaagcttcagagacctttaatgacggcttttgttgctgtcatttgggttgcaatcatagtatgcacgattatcagtttgaatattatgttcccgagcaatgaagggaggaggcccttctgctctgatcggaggcttcagccgataccgatgggcatgaagggtggatcggattccgatctgtttccgggcgctgccttttatttgacggatcaagagattgcggattattactggatggttgtgttcattccttcaatgatcatcttcttggcatcggttgtgtatctcactgctggtaagtaattgttttaagactcgctttggtttatttctgtctgattgatgtgaaaagggagcaaaagaagaattgacacgccccgttctctatggagaccacctttcgtcactcacgaattttttccgcatttaatactaaggcatctataattatactggggagcatatcatgcttaggagcacatttgggagtatttaggaacttataatggagaacttcttgggaataaataatttatggagtggctgccagaaatctcttgtgaacaaggaggaaacggttggcgacattgttggaagaattacgcgatg--------------------------------------------------------------------------------------------------------------------------------------------------------------------------
>_R_Albizia_sinaloensis_Hughes_1576@NODE_1_length_996_cov_63.327530
---------------------------------------------------------------------------------------------------------------------------------------------------------------------------------------------------agttcaatctggcactttaacattttagggtttgaaaaaggcttcatggatgaattttgaaaacctagagctcagctctcaactttgcggttatatttccggtaacatgtcaacccggagcgattcgctgcctaacaattatcgtcgagttgaattttgggtctgaattttactgagcagggactcactgcatctcaatccgatggcgatcatcggcgacgcgcttcgccaggctttcatgcccaagcgcgagtacgagagcctcagagaagaagaaaaagcatggggcaagcttcagagaccttttataacggcttttgttgctgccatttggcttgcaatcgtagtatgcacgattatcagtttgaatattatgttcccgagcaatgaagggaggaggcccttctgctctgatcggaggcttcagccgataccgatgggcatgaagggtggatcggattccgatctgtttccaggcgctgccttttatttgacggatcgagagattgcggattattactggatggttgtgttcattccttcaatgatcatcttcttggcatcggttgtgtatctcactgctggtaagtaaatgttttaagattcgctttggtttatttctgtctgattgatgtgaaaagggagcaaaagaagaattgacacaccacgttctttatggagaccacctttcgccactcacaaattgtttcggcatttaatactaaggcgtctataattatactggggagcatatcatgtttaggagcacatttgggagtatttaggaacttataatggagaacttcttgggaataaataatttatggagtggctgctagaaatctcttgtgaacaaggaggaaacagttggcgacatttttggaagaattacacgatggagcagggattggtttttcagtggaaggacctatcacttgccgtcaaatctgaaatctttttagggcgatgaaaattttaatggatatgaaatgcta-------------------------------------------------------------------------
>_R_Albizia_tomentosa_Hughes_648@NODE_1_length_957_cov_75.660227
-------------------------------------------------------------------------------------------------------------------------------------------------------------------------------------------attactggagttcaatctggcactttaacattttagggtttgaaaaaggcttcatggatgaattttgaaaacctagagctcagctctcaactttgcggttatatttccggtaaaatgtcaacccggcgcgattcgctgcctaacaattatcgtcgagttgagttttgggtctgaattttactgagcagggactcactgcatctcaatccgatggcgatcatcggcgacgcgcttcgccaggctttcatgcccaagcgcgagtacgagatcctcagagaagaagaaaaagcatggggcaagcttcaaagaccttttataacggcttttgttgctgccatttggcttgcaatcgtagtatgcacgattatcagtttgaatattatgttcccgagcaatgaagggaggaggcccttctgctctgatcggaggcttcagccgataccgatgggcatgaagggtggatcggattccgatctgtttccaggcgctgccttttatttgacggatcaagagattgcggattattactggatggttgtgttcattccttcaatgatcatcttcttggcatcggttgtgtatctcactgctggtaagtaaatgttttaagattcgctttggtttatttctgtctgattgatgtgaaaagggagcaaaagaagaattgacacaccacgttctttatggagaccacctttcgccactcacaaattgtttcggcatttaatgctaaggcgtctataattatactggggagcatatcatgtttaggagcacatttgggagtatttaggaacttataatggagaacttcttgggaataaataatttatgga------gctagaaatctcttgtgaacaaggaggaaacagttggcgacatttttggaagaattacacgatggggcagggattggtttttcagtggaaggacctatcacttgccgtcaaatctgaaat------------------------------------------------------------------------------------------------------------------
>_R_Balizia_elegans_Iganci_870@NODE_1_length_1153_cov_93.723048
-------------------gctctctagattttgcatttcctcgatgtgattcgctacaagattaaaaccctaagcccgcagttctaattctcaattagagttcctgtataaacgctaaagaatcaagtctcggatatctgctacgaaatccgaatccctctttcgaattgatcttcgaacccgtagattactggagttcaatctggcactttaacattttagggtttgaaaaaggcttcatggatgaattttgaaagcctggagctctactctaaactttgcggttatatgtccggtaacatgtcaacccggcgcgattcgctgaccaccaattatcgtcgagttgaattttgagtctgaattttactgagcagggactcactgcatctcaatccgatggcgatcatcggcgacgcgcttcgccaggctttcatgcccaagcgcgagtacgagagcctcagggaagaagaaaaagcatggggcaagcttcagagaccttttataacggcctttgttgctgtcatttggcttgcaatcatagtatgcacgattatcagtttgaatattatgttcccgagcaatgaagggaggaggccattctgctctgatcggaggcttcagccgatacagatgggcatgaagggtggatcggattccgatctgtttccgggcgctgccttttatttgacggatcaagagattgcggattattactggatggttgtgttcattccttccatgatcatcttcctggcatcggttgtgtatctcactgctggtaacgaattattttaaaattcgctttggtttatttctgtctgattgatgtgaaaagggagcaaaacaagaattgacacgccccgttctttatggagaccacctttagccactcacgaattgtttccgaatttaataccaaggcgtctataattatactggagcgcatatcgtgtttaggagcacatttgggagtatttaggaacttataatggagaaattcttgggcataaataatttgtggtgtggctgctagaaatctcttgtgaacaaggaggaaacagttggcaaaattgttggaagaattacacgatggggcagggattggtttttcagtggaaggacctatcacttgccatcaaatctgaaatctttgtagggtgatgaaaatttt-------------------------------------------------------------------------------------------
>_R_Calliandra_bella_LPQ15696@NODE_1_length_1024_cov_175.369588
-------------------------------------------------------------------------------------------------------------------------------------------------------------cctctttcgaattgatcttcgaacccgtagattactggagttcaatctggcacttttacattttagggtttgagaagggcttcatgaatgaattttgaaagcct--agcttcactctaaactttgcggttaaatttccggtaacatgtcaacccagcgcgatttgctgactgcccattattgtcgagttgaattttgagtctgaattttactgagcagggactcactgcatctcaatccgatggcgatcatcggcgacgcgcttcgccaggctttcatgcccaagcgcgagtacgagagcctcagggaagaagaaaaagcatggggcaagctccagagacctttaattacagctttcattgctgtcatttggcttgcaatcatagtatgcacgattatcagtttgaatatcatgttcccgagcaatgaagcgaggaggccattctgctcttatcggaggcttcagccgataccgatgggcatgaagggtggatcggattccgatctgtttccgggcgctgccttttatttgacggatcaagagattgcggattattactggatggttgtgttcattccttccatgatcctcttcttggcatcggttttgtatctcactgctggtaaggagttattttaaaattcgttttgatttatttctgtctgattcatgtgaaatggtagc-aaacaaaaattgatacgccatgttcttcatggagaccaactttcgcctctcataaattgtttccgactttaatactaaggcgtctatagttatactggagagcatatcatgtttaggagcagatttggtggtagttaggaacttataatggagaacttcttgggagtagttaacttatggagtggctgctagatatctcttgtgaccatggaggaaacaatttgtaacattgttggaagaattatacgatagggcagggattggtttttcagtggaaggacctatcac-------------------------------------------------------------------------------------------------------------------------------------
>_R_Cathormion_obliquifoliolatum_Wieringa_6519@NODE_1_length_1044_cov_106.240647
------------------------------------------------------ctacaagattaaaaccctaagcccgcagttctaattctcaattagagttcctgtataaacgctaaagaatcaagtctcggatatctgctccgaaatccgaatccctctttcgaattgatcttcgaacccgtagattactggagttcaatctggcactttaacatttgagggtttgaaaaaggcttcatggatgagttttgaaagcctggagctctactctaaactttgcggttatatgtccggttacatgtcgacccggcgcgattcgctgaccaccaattatcgtcgagttgaattttgagtctgaattttactgagcagggactcactgcatcttaatccgatggcgatcatcggcgacgcgctgcgccaggctttcatgcccaagcgcgagtacgagagcctcagggaagaagaaaaagcatggggcaagcttcagagacctttaataacggcctttgttgctgtcatttggcttgcaatcatagtatgcacgattatcagtttgaatattatgttcccgagcaatgaagggaggaggccattttgctctgatcggaggcttcagccgatacagatgggcatgaagggtggatcggattccgatctgtttccgggcgctgccttttatttgacggatcaagagattgcggattattactggatggttgtgttcattccttccatgatcatcttcctggcatcggttgtgtatctcactgctggtaaggaattattttaaaattcgctttggtttatttatgtctgattgatgtgaaaagggagccaaacaagaattgacactccccgttctttatggagaccacctttagccactgacgaattgtttccgaatttaatcccaaggcgtctataattatactggagagcatatcttgtttaggagcacatttgggagtatttaggaacttataatggagaaattcttgggcataaataatttgtggtgtggctgctagaaatctcttgtgaacaaggaggaaacagttggcaacattgttggaagaattacacgatggggca---------------------------------------------------------------------------------------------------------------------------------------------------------------------
>_R_Cathormion_rhombifolium_Deighton_3618@NODE_1_length_1198_cov_47.739518
ctttcaccaaaataaaactgctctctagattttgcatttcctcgatgtgattcactgcaagattaaaaccctaagcccgcagttctaattctcaattagagttcccgtataaacgctaaagaatcaagtctcggatatctgctccgaaatccgaatccctctttcgaattgatcttcgaacccgtagattactggagttcaatctggcactttaacatttgagggtttgaaaaaggcttcatggatgagtttggaaagcctggagctctactctaaactttgcggttatatgtccggttacatgtcgacccggcgcgattcgctgaccaccaattatcgtcgagttgaattttgagtctgaattttactgagcagggactcactgcatcttaatccgatggcgatcatcggcgacgcgcttcgccaggctttcatgcccaagcgcgagtacgagagcctcagggaagaagaaaaagcatggggcaagcttcagagacctttaataacggcctttgttgctgtcatttggcttgcaatcatagtatgcacgattatcagtttgaatattatgttcccgagcaatgaagggaggaggccattttgctctgatcggaggcttcagccgatacagatgggcatgaagggtggatcggattccgatctgtttccgggcgctgccttttatttgacggatcaagagattgcggattattactggatggttgtgttcattccttccatgatcatcttcctggcatcggttgtgtatctcactgctggtaaggaattattttaaaattcgctttggtttatttctgtctgattgatgtgaaaagggagccaaacaagaattgacactccccgttctttatggagaccacctttagccactgacgaattgtttccgaatttaatcccaaggcgtctataactatactggagagcatatcttgtttaggagcacatttgggagtatttaggaacttataatggagaaattcttgggcataaataatttgtggtgtggctgctagaaatctcttgtgaacaaggaggaaacagttggcaacattgttggaagaattacacgatggggcagggattggtttttcagtggaaggacctatcacttgccatcaaatctgaaatctttttagggtgatgaaaattttaatggatatggaatgc---------------------------------------------------------------------------
>_R_Enterolobium_cyclocarpum_MWC9020@NODE_1_length_1117_cov_168.036538
-----------------------------------------------------------------------------------------------ttagagttcctgtataaacgctaaagaatcaagtttccgatatctgctccgaaatcagaatccctctttcgaattgatcttcgaacccgtagattgctggagttcaatctggcactttaacattttagggtttgtaaaaggcttcatgaatgaattttgaaaacctagagctcaaccctaaactttgcggttatatttccggttacatgttaagccggcgcgattcgctgactgccaattatcctcgagttgaattttgagtctgaattttactgagcagggactcactgcatctcaatccgatggcgatcatcggcgacgcgcttcgccaggctttcatgcccaagcgcgagtacgagagcctcagggaagaagaaagagcatggagcaagctgcagagacctttaataacggcttttgttgctgtcatttggcttgcaatcatattatgcacgattatcagtttgaatattattttcccgagcaatgaagggaggaggcccttctgctctgatcggaggcttcagccgataccgatgggcatgaagggtggatcggattccgatctgtttcctggagctgccttttatttgacggatcaagagattgcggattattactggatggttgtgttcatcccttccatgatcatcttcttggcatcggttgtgtatctcactgctggtaaggagttattttaaaattcgctctggtttatttctgtctgattgatgtgcagagggagcaagacaagaattgacatgccccgttctttatggagaccacctttcgccactcacgaatcgtttccggatctaatactaaggcgtctgtaattatacgggagagcatatcgtgtttaggagcacatttgggagtatttaggaacttataatggagaacttcttgggaataaataatttatggtgttgctgctagaaatctctcgtgaacaaggaggaaacagttggcgacgttgttggaagaattacacgatggggcagggattggttttccagtggaaggacctatcacttgccatcaaatctgaaatcattttaggttgatgaaaattttaatggatatggaatgctagtttcttagtatgacgatatgc---------------------------------------------------
>_R_Hydrochorea_corymbosa1_Bonadeu_655@NODE_1_length_772_cov_78.852162
------------------------------------------------------------------------------------------------------------------gctaaagaatcaagtctcggatacctgctccgaaatccgaatccctctttcgaattgatcttccaacccgtagattactggagttcaatctggcactttaacattttagggtttgaaaaaggcttcatggatgaattttgaaagcctggagctctactctaaactttgcggttatatgtccggtaacatgtcaacccggcgcgattcgctgaccaccaattatcgtcgagttgaattttgagtctgaattttactgagcagggactcactgcatctcaatccgatggcgatcatcggcgacgcgcttcgccaggctttcatgcccaagcgcgagtacgagagcctcagggaagaagaaaaagcatggggcaagcttcagagacctttaataacggcctttgttgctgtcatttggcttgcaatcatagtatgcacgattatcagtttgaatattatgttcccgagcaatgaagggaggaggccattctgctctgatcggaggcttcagacgatacagatgggcatgaagggtggatcggattccgatctgtttccgggcgctgccttttatttgacggatcaagagattgcagattattactggatggtcgtgttcattccttccatgatcatcttcctggcatcggttgtgtatatcactgctggtaaggaattattttaaaattcgctttggtttatttctgtctgattgatgtgaaaagggagcaaaacaagaattgacacgccccgttctttatggagaccaccttta-----------------------------------------------------------------------------------------------------------------------------------------------------------------------------------------------------------------------------------------------------------------------------------------------------------------------------------------------------------------------------------------
>_R_Hydrochorea_corymbosa2_Iganci_862@NODE_1_length_1080_cov_223.787317
ctgtctccaaaatataactgcactctatcttatgcatttcctcgatgtgattcactgcaagattaaaaccctaagcccgcagttctaattctcaattagagttcctgtataaacgctaaagaatcaagtctcggatatctgctccgaaatccgaatccctctttcgaattgatcttcgaacccgtagattactggagttcaatctggcactttaacattttagggtttgaaaaaggcttcatggatgaattttgaaaggctggagctctactctaaactttgcggttatatgtccggtaacatgtcaacccggcgcgattcgctgaccaccaattatcgtcgagttgaattttgagtctgaattttactgagcagggactcactgcatctcaatccgatggcgatcatcggcgacgcgcttcgccaggctttcatgcccaagcgcgagtacgagagcctcagggaagaagaaaaagcatggggcaagcttcagagacctttaataacggcctttgttgctgtcatttggcttgcaatcatagtatgcacgattatcagtttgaatattatgttcccgagcaatgaagggaggaggccattctgc--------------------------------------------------------tctgtttccgggcgctgccttttatttgacggatcaagagattgcggattattactggatggtcgtgttcattccttccatgatcatcttcctggcatcggtagtgtatctcactgctggtaaggaattattttaaaattcgctttggtttatttctgtctgattgatgtgaaaagggagcaaaacaagaattgacacgccccgttctttatggagaccacctttagccactcacgaattgtttccgaatttaataccaaggcgtctataattatactggagagcatatcgtgtttaggagcacgtttgggagtatttaggaacttataatggagaaattcttgggcataaataatttgtggtgtggctgctagaaatctcttgtgaacaaggaggaaacagttggcaacattgttggaagaattacacgatggggcagggattggtttttcag-----------------------------------------------------------------------------------------------------------------------------------------------------
>_R_Hydrochorea_gonggrijpii_Tillett_45696@NODE_1_length_877_cov_130.438750
-----------------------------------------------------------------------------------------------------------------------------------------------------------------------attgatcttcgaacccgtagattactggagttcaatctggcactttaacattttagggtttgaaaaaggcttcatggatgagttttgaaagcctggagctctactctaaactttgcggttatatgtccggtaacatgtcgacccggcgcgattcgctgaccaccaattatcgtcgagttgaattttgagtctgaattttactgagcagggactcactgcatctcaatccgatggcgatcatcggcgacgcgcttcgccaggctttcatgcccaagcgcgagtacgagagcctcagggaagaagaaaaagcatggggcaagcttcagagacctttaataacggcctttgttgctgtcatttggcttgcaatcatagtatgcgcgattatcagtttgaatattatgttcccgagcaatgaagggaggaggccattctgctctgatcggaggcttcagccgatacagatgggcatgaagggtggatcggattccgatctgtttccgggcgctgccttttatttgacggatcaagagattgcggattattactggatggttgtgttcattccttccatgatcatcttcctggcatcggttgtgtatctcactgctggtaaggaattattttaaaattcgctttggtttatttctgtctgattgatgtgaaaagggagcaaaacaagaattgacacgccccgttctttatggagaccacctttagccactcacgaattgtttccgaatttaataccaaggcgtctataattatactggagagcatatcgtgtttaggagcacatttgggagtatttaggaacttataatggagaaattcttgggcataaataatttgtggtgtggctgctagaaatctcttg---------------------------------------------------------------------------------------------------------------------------------------------------------------------------------------------------------------------------
>_R_Hydrochorea_marginata_Morim_563@NODE_1_length_1416_cov_122.368932
ctttcaccaaaataaaactgcgctttagattatgcatttcctcgatgtgattcactgcaagattaaaaccctaagcccgcagttctaattctcaattagagttcccgtataaacgctaaagaatcaagtctcggatatctgctccgaaatccgaatccctctttcgaattgatcttcgaacccgtagattactggagttcaatctggcactttaacattttagggtttgaaaaaggcttcatggatgagttttgaaagcctggagctctactctaaactttgcggttatatgtccggtaacatgtcaacccggcgcgattcgctgaccaccaattatcgtcgagttgaattttgagtctgaattttactgagcagggactcactgcatctcaatccgatggcgatcatcggcgacgcgcttcgccaggctttcatgcccaagcgcgagtacgagagcctcagggaagaagaaaaagcatggggcaagcttcagagacctttaataacggcctttgttgctgtcatttggcttgcaatcatagtatgcacgattatcagtttgaatattatgttcccgagcaatgaagggaggaggccattctgctctgatcggaggcttcagccgatacagatgggcatgaagggtggatcggattccgatctgtttccgggcgctgccttttatttgacggatcaagagattgcggattattactggatggtcgtgttcattccttccatgatcatcttcctggcatcggttgtgtatctcactgctggtaaggaattattttaaaattcgctttggtttatttctgtctgaatgatgtgaaaagggagcaaaacaagaattgacacgccccgttctttatggagaccacctttagccactcacgaattgtttccgaatttaataccaaggcgtctataattatactggagagcatatcgtgtttaggagcacatttgggagtatttaggaacttataatggagaaattcttgggcataaataatttgtggtgtggctgctagaaatctcttgtgaacaaggaggaaacagttggcaacattgttggaagaattacacgatggggcagggattggtttttcagtggaaggacctatcacttgccatcaaatctgaaatctttttagggtgatgaaaattttaatggatatggaatgctagtttcttagtatgacgatatgccttgtaatctttgcttggtatgataaagatacatcaaatccctgccaagaa
>_R_Jupunba_brachystachya_Lima_7438@NODE_1_length_1135_cov_94.965028
--------------------------------------------------------------------------------------------------------------------------------------------gctccgaaatccgaatccctttttcgaattgatcttcgaacccgtagattactggagttcaatctggcactttaacattttagggtttgaaaaaggcttcatggatgaattttgaaagcctggagctctactctaaactttgcggtcatatgtccggtaacatgtcaacccggcgcgattcgctgactaccaattatcgtcgagttgaattttgagtctgaattttactgagcagggactcactggatctcaatccgatggcgatcatcggcgacgcgcttcgccaggctttcatgcccaagcgcgagtacgagagcctcagggaagaagaaaaagcatggggcaagcttcagagacctttaataacggcctttgttgctgtcatttggcttgcaatcatagtatgcacgattatcagtttgaatattatgttcccgagcaatgaagggaggaggccattctgctctgatcggaggcttcagccgatacagatgggcatgaagggtggatcggattccgatctgtttccgggcgctgccttttatttgacggatcaagagattgcggattattactggatggttgtgttcattccttccatgatcatcttcctggcatcggttgtgtatctcactgctggtaaggaattattttaaaattcgctttggtttatttctgtctgattgatgtgaaaagggagcaaaacaagaattgacacgccccgttctttatggagaccacctttagccactcacgaattgtttccgaatttaatactaaggcgtctataattatactggagagcatatcatgtttaggagcacatttgggagtatttaggaacttataatggagaaattcttgggcataaataatttgtgttgtggctgctagaaatctctggtgaacaaggaggaaacagttggcaacattgttggaagaattacacgatggggcagggattggtttttcagtggaaggacctatcacttgccatcaaatctgaaatctttttagggtgatgaaaattttaatggataaggaatgctagtttcttagtatgacgatatgccttttaatctttgcttggtatgataaagatacatcaaatccctgccaagaa
>_R_Jupunba_nipensis_Mayo_19662@NODE_1_length_641_cov_46.792553
------------------------------------------------------------------------------------------------------------------------------------------------------------------------------------------------------------------------------------------------------------------------------------------------------------------------------------------------------agttgaattttgagtctgaattttactgagcagggactcactgcatctcaatccgatggcgatcatcggcgacgcgcttcgccaggctttcatgcccaagcgcgagtacgagagcctcagggaagaagaaaaagcatggggaaagcttcagagacctttaataacggcctttgttgctgtcatttggcttgcaatcatagtatgcacgattatcagtttgaatattatgttcccgagcaatgaagggaggaggccattctgctctgatcggaggcttcagccgataccgatgggcatgaagggtggatcggattccgatctgtttccgggcgccgccttttatttgacggatcaagagattgcggattattactggatggttgtgttcattccttccatgatcatcttcctggcatcggttgtgtatctcattgctggtaaggaattattttaaaattcgctttggtttatttctgtctgattgatgtgaaaaggtagcaaaacaagaattgacacgccccgttctttatggagaccacctttagccactcacgaattgtttccgaatttaatactaaggcgtctataattatactggagagcatatcatgtttaggagcacatttgggagtatttaggaa----------------------------------------------------------------------------------------------------------------------------------------------------------------------------------------------------------------------------------------------------------------------------------------
>_R_Jupunba_trapezifolia_Simon_1600@NODE_1_length_1165_cov_123.701802
------------------------------------------tgatgtgattcacgacaagattaaaaccctaagcccgcagttctaattctcaattagagttcctgtataaacgctaaagaatcaaatttcggatatctgctccgaaatccgaatccctttttcgaattgatcttcgaacccgtagattactggagttcaatctggcactttaacattttagggtttgaaaaaggattcatggatgaattttgaaagcctggagctctactctaaactttgcggttatatgtccggtaacatgtcaacccggcgcgattcgctgactaccaattatcgtcgagttgaattttgagtctgaattttactgagcagggactcactggatctcaatccgatggcgatcatcggcgacgcgcttcgccaggctttcatgcccaagcgcgagtatgagagcctcagggaagaagaaaaagcatggggcaagcttcagagacctttaataacggcctttgttgctgtcatttggcttgcaatcatagtatgcacgattatcagtttgaatattatgttcccgagcaatgaagggaggaggccattctgctctgatcggaggcttcagccgatacagatgggcatgaagggtggatcggattccgatctgtttccgggctctgccttttatttgacggatcaagagattgcggattattactggatggttgtgttcattccttccatgatcatcttcctggcatcggttgtgtatctcactgctggtaaggaattattttaaaattcgctttggtttatttctgtctgattgatgtgaaaagggagcaaaacaagaattgacacgccccgttctttatggagaccacctttagccactcacgaattgtttccgaatttaataccaaggcgtctataattatactggagagcatatcatgtttaggagcacatttgggagtatttaggaacctataatggtgaaattcttgggcataagtaatttgtggtgtggctgctagaaatctcttgtgaacaaggaggaaacagttggcaacattgttggaagaatcacacgatggggcagggattggtttttcagtggaaggacctatcacttgccatcaaatctgaaatctttttagggtgatgaaatttta-atggatatggaatgctagtttcttagtatgacgat-------------------------------------------------------
>_R_Jupunba_villosa_Borges_423@NODE_1_length_1470_cov_86.296482
ctttcactaaaataaaactgctctctggattttgcatttcctcgatgtgattcactacaagattaaaaccctaagcccgcagttctaattctcaattagagttcctgtataaacgctgaagaatcaaatttcggatatctgctccgaaatccgaatccctttttcgaattgatcttcgaacccgtagattactggagttcaatctggcactttaacattttagggtttgaaaaaggcttcatggatgaattttgaaagcctggagctctactctaaaatttgcggtcatatgtccggtaacatgtcaacccggcgcgattcgctgactaccaattatcgtcgagttgaattttgagtctgaattttactgagcagggactcactggatctcaatccgatggcgatcatcggcgacgcgcttcgccaggctttcatgcccaagcgcgagtacgagagcctcagggaagaagaaaaagcatggggcaagcttcagagacctttaataacggcctttgttgctgtcatttggcttgcaatcatagtatgcacgattatcagtttgaatattatgttcccgagcaaagaagggaggaggccattctgctctgatcggaggcttcagccgatacagatgggcatgaagggtggatcggattccgatctgtttccgggcgctgccttttatttgacggatcaagagattgcggattattactggatggttgtgttcattccttccatgatcatcttcctggcatcggttgtgtatctcactgctggtaaggaattattttaaaattcgctttggtttatttctgtctgattgatgtgaaaagggagcaaaacaagaattgacaagccccgttctttatggagaccacctttagccactcacgaattgtttccgaatttaatactaaggcgtctataattatactggagagcatatcatgtttaggagcacatttgggagtatttaggaacttataatggagaaattcttgggcataaataatttgtggtgtggctgctagaaatctctggtgaacaaggaggaaacagttggcaacattgttggaagaattacacgatggggcagggattggtttttcagtggaaggacctatcacttgccatcaaatctgaaatctttttagggtgatgaaaattttaatggataaggaatgctattttcttagtatgacgatatgccttttaatctttgcttggtatgataaagatacatcaaatccctgccaagaa
>_R_Punjuba_callejasii_Daly_5935@NODE_1_length_839_cov_31.044619
-------------------------------------------------------------------------------------------------------------------------------gtttcggatctctgctccgaaatccgaatccctctttcgaattgatcttcgaacccgtagattactggagttcaatctggcactttaacattttagggtttgaaaaaggcttcatggatgaattttgaaaatctagagctcaactctaaactttgcggttatagttccggtaacatgtcaacccggcgcgattcgctgactaccaattatcgtcgagttgaattttgagtttgaattttactgagcagggactcactgcatctcaatccgatggagatcatcagcgacgcgcttcgccaggctttcatgcccaagcgcgagtacgagagcctcagggaagaagaaaaagcatggggcaagcttcagagacctttaataacggcttttgttgctgtcatttggcttgcaatcatagtatgcacgattatcagtttgaatattatgttcccgaccaatgaagggaggaggccattctgctctgatcggaggcttcagccgataccgatgggcatgaagggtggatcggattccgatctgtttccgggcgctgccttttatttgacggatcaagagattgcggattattactggatggttgtgttcattccttccatgatcatcttcttggcatcggttgtgtatctcactgctggtaaggaattattttaaaattcgctttggtttatttctgtctgattgatgtgaaaagggagcaaaacaagaattgacacgccccgttctttatggagaccacctttagccactcacgaattgtttccgaatttaatactaaggcgtctataattatactggagagcatatcatgtttaggagcactt---------------------------------------------------------------------------------------------------------------------------------------------------------------------------------------------------------------------------------------------------------------------------------------------------------
