# Supplementary material for: A new generic circumscription of Hydrochorea (Leguminosae, Caesalpinioideae, mimosoid clade) with an amphi-Atlantic distribution
Source: PhytoKeys. 2022 Aug 22;205:401–37. doi: 10.3897/phytokeys.205.82775 (PMC9849043; doi:10.3897/phytokeys.205.82775)
Supplement: Supplementary material 1 — Supplementary data file S1 [file phytokeys-205-401_article-82775__-s001.zip › MSC_m87395_comp41197_c0_seq3_exon03.aln-cln]

>Acacia_rostellifera_Murphy_466@NODE_1_length_1717_cov_115.147561
tcttgcaggcattgctgtcgcttattctgctccagctaggcatggatgcttgaaggtggttgaaaataactattgtgcttcaagaagaggtatgctcttttcttttatcagtttatgataagaaggactacagacaaagatcatggcatgagtttaggagtctttttaagggttattagttatttttctgtataaatattacgtcacacatgtagaaatcatctgaaaataaaattagtatttgttttatgagtggatattcttcttatgctccattagttgtatgggtttaagattcctactcttattctaatggaaattcccttcatctttattaattcatgagg-tagattatgatctcatattctaatataatcc-----------cctccccccctatttctctcttgttatcttggatcctatcaacatatgcattgacctatgatttgttgggacaatctacagggggcgttcgctgcctatctatcttgaatctcatattcgctatcgtttttggtcttcttgcattgtttcttggatcaagcctcctgacatttgtgagcaactgctcagtacccctgttttggtgttatgaagtttcgtcatggggattggttattctatatggtggtactgccttcttcctaaggagaaaggcggcggtgattcttgatgagggagacttcagtggtagaagtactgggctagaaatgctagaagcaaatcccatggaggtcacacctgaggttgaaaggcgtgttcatgaaggttttaaagcgtggatgggttcatcccttctatcctctgatgaagaagacgaacctgacagttacaacgaggtacctcatgctcgcaccaatttggatagggagcgactctgaaccctgacaaattcagtggtagctgggaggagtgcttatgtaactcgaactgacacgaaagtatactaattaggggtaaggatggatttttttttttttggagctgtagattagtacgatgttaggaaatcagagtaattt--gagtggttaacttgtgaatgatctgactcttgctttgggttatgtagtcaagggaaagtatgtaaccaacctttttcctgatcttttcaatccctgtttacttttgcacatgccagacaatctagttttggcttttcataccttcaaacattttgaatgtgaagctgttgattcttggagcttaggagggatcataatgccacag-cactaggttagagttaaaattctcaaaacgagtaggattttctaaatttggcgtatgagggctcttgctgatgatcat-------------------------------------------a
>Albizia_adinocephala_FHO33_88@NODE_1_length_1524_cov_81.068417
tcttgcaggcattgctgtcgcttattctgctccagctaggcatggatgcttgagggtggttgaaaataactattgtgcttcaagaagaggtatgctcttttctttcatcagtttatgatcagaaggactacagacaaaggtcatggcatgagtttaggagcctttttaggggtcattagttatttttctgtataaatattacttcacacaagtagaaatcatctgaaaataaaattagtatttgttttatgagtgaatattcttcttttgctctattagttgtatgagtttaaggttcctactcttattctaatggaaattcccttcatctttattaatttatggagttagattatgatctcatattctaatataattt-------------ccccccgttatttctctcttgttatcttggatcctaccaacatgtgcattgacctatgctttgttgggacaatctacaggaggcgttcgctgcctatctatcttgaatctcatatttgctatcgtttttggtcttcttgcattgtttcttggatcaagcctcctgacatttgtcagcaactgctctgtacccctgttttggtgttatgaagtttcgtcatggggattggttattctatatggtggtactgccttcttcctaaggagaaaggcagcggtgattcttgatgagggagacttcagtggtagaaatactgggctagaaatgctagaagcaaatcccatggaggtcacaccagaggttgaaagacgtgttcacgaaggttttaaagcgtggatgggttcatcccttctatcttctgacgaagaagacgagcctgacagttacaacgaggtgcctcatgctcacaccaatttggatagggagcgactctgaaccctgacaaattcagtggtagctgggaggagtgcgtatgtaactcgaactgacacgaacatatactaattaggggtagggatggattttttctttcttagagctgtagcgtaatacgatgttaggaaatcagggtaatttccgagtggttaacttgtgaattagcggactcttgctttaggttatgaagtcaagggaaagtgtgtaaccaacctttttcctgatctgttcaatctacgtttacttttgcgcgtgccagacaatatacttctggctttttataccttcaaacatt---------------ttgattcttggagcttaggagggatcataatgccgcagacgctaggttggagttaaaattctcaagacgagtaggattttctaaatttggcgtccaagggcgcttgctgaagatcatatttttcgtttcatttgaacatttttttttattttcatttggct
>Albizia_decandra_Vilhena_231@NODE_1_length_687_cov_17.631148
--------------------------------------------------------------------------------------------------------------------------------------------------------------------------------------------------------------------------------------------------------------------------------------------------------------------tctaatggaaattcccttcatctttattaatttatggagttagattatgatctcatattccaatataattt--------------cccccgttatttctctcttgttatcttggatcctatcaacatatgcattgacctatcttttgctgggacaatctacaggaggcgttcgctgcctatctatcttgaatctcatatttgctatcgtttttggtcttcttgcattgtttcttggatcaagcctcctgacatttgtcagcaactgctctgtacccctgttttggtgttatgaagtttcgtcatggggattggttattctatatggtggtactgccttcctcctaaggagaaaggcagcggtgattcttgatgagggagacttcagtggtagaaatactgggctagaaatgctagaagcaaatcccatggaggtcacaccagaggttgaaagacgtgttcacgaaggttttaaagcgtggatgggttcatcccttctatcttctgacgaagaagacgagcctgacagttacaacgaggtacctcacgctcacaccaatttggatagggagcgactctgaaccctgacaaattcagtggtagctgggaagagtgcgtgtgtaactcgaactgacacgaacatatactaattaggggtaaggatggattttttttttttttgagctgtagctt----------------------------------------------------------------------------------------------------------------------------------------------------------------------------------------------------------------------------------------------------------------------------------------------------------------------------------------------------------------------a
>Albizia_edwallii_Dalmaso_272@NODE_1_length_925_cov_8.444828
-------------------------------------------------------------------------------------------------------------------------------------------------------------------------------------------------------------------------------------------------------------------------------------------------------------------------------------------------------------------------------------------------------------------ttctctcttgtcatcttggatcctatcaacatatgcattgacctatgctttgttgggacaatctacagggggcgttcgctgcctatctatcttgaatctcatatttgctatcgtttttggtcttcttgcattgtttcttggatcaagcctcctgacatttgtgagcaactgctctgtaccccttttttggtgttatgaagtttcgtcatggggattggttattctatatggtggtactgccttcttcctaaggagaaaggcagcggtgattcttgatgagggagacttcattggtagaaatactggactagaaatgctagaagcaaatcccatggaggtcacaccagaggttgaaagacgtgttcacgaaggttttaaagcgtggatgggttcatcgcttctatcttctgacgaagaagacgaacctgacagttacaacgaggtacctcatgctcacaccaatttggatagggagcgactctgaaccctgacaaattccgtggtagctgggaagagtgcttatgtaaccctaactaacacgaacatatagtaattaggggtaaagatggattttttttttctttgagctgtagattaatacgatgttaggaaatcagagtaatttccgagtggttaacttgtgtatgatctgactcttgctttgggttatgtagtcaagggaaagtatgtaaccaacctttttcctgatcttttcaatctacgtttacttttgcgcgtgccagacaatctacttttggctttttataccttcaaacatt---------------ttgattcttggagcttaggagggatcataatgccgcagacgctaggttggagttaaaattctcaagacgagtaggattttctaaatttggtgtacaagggctcttgtaga---------------------------------------------gtcggt
>Albizia_multiflora_Hughes_3090@NODE_1_length_1210_cov_75.601942
------------------------------------------------------------------------------------aagaggtatgctcttttctttcatcagtttatgataagaaggacaacagacaaagatcatggcatgagtttaggagtctttttaggggtcattagttatttttctgtataaatattacttcacacaagtagaaatcatctgaaaataaaattagtatttgttttatgagtgaatattcttcttgtgctctattagttctatgagtttaagattcctactcttattctaatggaaattcccttcatctttattaattcatggagttagattatgatctcatattctaatataattt--------------cccccattatttctctcttgttatcttggatcctattaacatatgcattgacctatgctttgttgggacaatctacaggaggcgttcgctgcctatctatcttgaatctcatatttgctatcgtttttggtcttcttgcattgtttcttggatcaagcctcctgacatttgtcagcaactgctctgtacccctgttttggtgttatcaagtttcgtcatggggattggttattctatatggtggtaatgccttcttcctaaggagaaaggcagcggtgattcttgatgagggagacttcagtggtagaaataatgggctagaaatgctagaagcaaatcccatggaggtcacaccagaggttgaaagacgtgttcacgaaggttttaaagcgtggatgggttcatcccttctatcttctgacgaagaagacgagcctgacagttacaacgaggtacctcatgctcacaccaatttggatagggagcgactctgaaccctgacaaattcagtggtagctgggaagagtgcgtatgtgactcgaactgacacgaacatatactaattaggggtaaggatggattttttctttttttgagctgtaacttaatacgatgttaggaaatcagggtaatttccgagtggctaacttgtgaatgagctgactcttgctgtgggttatgtagtcaagcgaaagtgtgtaaccaaccttggtcctgatctgttcaatctacgtttacttttgcgcgagccagacaatctacttctggcttttcataccttcaaaacatt--------------ttgattcttggagcttaggagggatcataatgccgcagactctaggttggagttaaaattctccagacgagtaggattttctaaatttggcgtacaagggc------------------------------------------------------------
>Albizia_subdimidiata_var_minor_Gorts_341@NODE_1_length_940_cov_19.117034
------------------------------------------------------------------------------------------------------------------------------------------------------------------------ggggtcattagttatttttctgtataaatattacttcacacaagtagaaatcatctgaaaataaaattagtatttgttttatgagtgaatattcttcttatgctctattagttctatgagtttaagattcctactcttattctaacggaaattcccttcatctttattaatttatggagttagattatgatctcgtattctaatataattt--------------cccccgttatttctctcttgttatcttggatcctatcaacatatgcattgacctatcttttgttgggacaatctacaggaggcgttcgctgcctatctatcttgaatctcatatttgctatcgtttttggtcttcttgcattgtttcttggatcaagcctcctgacatttgtcagcaactgctctgtgcccctgttttggtgttatgaagtttcgtcatggggattggttattctgtatggtggtactgccttcttcctaaggagaaaggcagcggtgattcttgatgagggagacttcagtggtagaaatactgggctagaaatgctagaagcaaatcccatggaggtcacaccagaggttgaaagacgtgttcacgaaggttttaaagcgtggatgggttcatcccttctatcttctgacgaagaagacgagcctgacagttacaacgaggtacctcatgctcgcaccaatttggatagggagcgactctgaaccctgacaaattcagtggtagctgggaagagtgcgtatgtaactcgaactgacacgaacatatactaattaggggtaaggatggattttttctttttttgagctgtagcttaatacgatgttgggaaatcagggtaatatccgagtggctaacttgtgaatgagctgactcttgctgtgggttatgtagtcaagcgaaagtgtgtaaccaaccttttt------------------------------------------------------------------------------------------------------------------------------------------------------------------------------------------------------------------------------------------------------------
>Albizia_subdimidiata_var_subdimidiata_Ferreira_210@NODE_1_length_1052_cov_82.576410
----------------------------------------------------------------------------------------------------------------------taagaaggactacagataaagatcatggcatgagtttaggagtctttttaggggtcattagttatttttctgtataaatattacttcacacaagtagagatcatctgaaaataaaattagtatttgttttatgagtgaatattcttcttatgctctattagttctatgagtttaagattcctactcttattctaatggaaattcccttcatctttattaatttatggagttagattatgatatcgtattctaatataattt--------------cccccgttatttctctcttgttatcttggatcctatcaacatatgcattgacctatcttttgttgggacaatctacaggaggcgttcgctgcctatctatcttgaatctcatatttgctatcgtttttggtcttcttgcattgtttcttggatcaagcctcctgacatttgtcagcaactgctctgtgcccctgttttggtgttatgaagtttcgtcatggggattggttattctatacggtggtactgccttcttcctaaggagaaaggcagcggtgattcttgatgagggagacttcagtggtagaaatactgggctagaaatgctagaagcaaatcccatggaggtcacgccagaggttgaaagacgtgttcacgaaggttttaaagcgtggatgggttcatcccttctatcttctgacgaagaagacgagcctgacagttacaacgaggtacctcatgctcgcaccaatttggatagggagcgactctgaaccctgacaaattcagtggtagctgggaagagtgcgtatgtaactcgaactgacacgaacatatactaattaggggtaaggatggatttttcctttttttgagctgtagcttaatacgatgttaggaaatcatggtaatttccgagtggctaacttgtgaatgagctgactcttgctgtgggttatgtagtcaagcgaaagtgtgtaaccaaccttcttcctgatccgttcaatctacgtttacttttgcgcgtgccagacaatctacttctggcttttcatac-------------------------------------------------------------------------------------------------------------------------------------------------------------------------------------------
>Albizia_tomentella_Leach_Dunlop_3801@NODE_1_length_966_cov_146.776153
----------------------------------------------------------------------------------------------------------------------------------------------------------------------------------------------------------------------------------------------------------------------------------------------------------------------------------ccttcatctttattaattcatgaagttagatcccggccctgcacccaaatatatata-----------tatgaacccccgccccctgcttgttatcttggatcctatcagcatatgcattgacctatgttt----------atctgcaggaggcgttcgctgcctgtctatcttgaatctcatatttgctatcgtttttggtcttcttgcattgtttcttggatcaagcctcctgacatttgtgagcaactgctctgtacccttgttttggtgttatgaagtttcgtcatggggattggttattctatatggtggtactgccttcttcctaaggagaaaggcagcggtgattcttgatgagggagacttcagtggtagaaatacggggctagaaatgctagaagcaaatcctatggacgtcacaccagaggttgaaaggcgtgttcatgaaggttttaaagcgtggatgggttcatcccttctatcctctgatgaagaagacgaacctgacagttacaacggggtacctcatgctcacaccaatttggatagggagcgactctgaacccttacaaattcagtggtagctgggaagagtgcttatgtaactcgaactgacacgaacatatactaattaggggtaaggatgatttttttttttttttgagctgtagattaatacgatgttaggaaatcagagtaatttctgagtggttaacttgtgaatgatctgactcttgctttgggttatatggtcaaggcaaagtatgtaaccaacatttttcctggtcttttcaatctacgtttacttttgcgcgtgccagacaatttaattttggcttgtcatacctacaaacatt---------------ttgattcttggagcttaggaggcgtgataataccgcagactctgggttggagttaaaattctcaagacgagtagga------------------------------------------------------------------------------------t
>Albizia_tomentosa_Hughes_648@NODE_1_length_1080_cov_54.021934
tcttgcaggcattgctgtcgcttattctgctccagctaggcatggatgcttgagggtggttgaaaataactattgtgcttcaagaagaggtatgctcttttctttcatcagtttatgatcagaaggactacagacaaaggtcatggcatgagtttaggagcctttttaggggtcattagttatttttctgtataaatattacttcacacaagtagaaatcatctgaaaataaaattagtatttgttttatgagtgaatattcttcttatgctctattagttgtatgagtttaagattcctactcttattctaatggaaattcccttcatctttattaatttatggagttagattatgatctcatattctaatataattt-------------cctcccgttatttctctcttgttatcttggatcctatcaacatgtgcattgacctatgctttgttgggacaatctacaggaggcgttcgctgcctatctatcttgaatctcatatttgctatcgtttttggtcttcttgcattgtttcttggatcaagcctcctgacatttgtcagcaactgctctgtacccctgttttggtgttatgaagtttcgtcatggggattggttattctatatggtggtactgccttcttcctaaggagaaaggcagcggtggttcttgatgagggagacttcagtggtagaaatactgggctagaaatgctagaagcaaatcccatggaggtcacaccagaggttgaaagacgtgttcacgaaggttttaaagcgtggatgggttcgtcccttctatcttctgacgaagaagacgagcctgacagttacaacgaggtgcctcatgctcacaccaatttggatagggagcgactctgaaccctgacaaattcagtgctagctgggaagagtgcgcatgtaactcgaactgacacgaacatatactaattaggggtagggatggattttttttttttttgagctgtagcttaatacgatgttaggaaatcagggtaatttccgagtggttaacttgtgaatgagctgactcttgctttaggttatgaagtcaacggaa--------------------------------------------------------------------------------------------------------------------------------------------------------------------------------------------------------------------------------------------------------------------------------
>Archidendron_clypearia_Wieringa_1849@NODE_1_length_580_cov_131.667992
------------------------------------------------------------------------------ttcaagaagaggtatgctcttttcttttatcagtttatgataagaaggactacagataaagatcatggcatgagcttaggagtctttttaagggttattagttatttttctgtataaatattacttcacacatgtagaaatcatctgaaaataaaattagtatttgttttatgagtggatattcttcttatgctccattagttgtatgagtttaagattcctactcttattctaatggaaattcccttcatctttattaatttatgaagttagattatgatctc--attctaatataattt--------------ccccccttatttctctcttgttatcttggatcctatcaacatatgcgttgacctatgctttgttgggacaatctacaggaggcgttcgctgcctatctatcttgaatctcatatttgctatcgtttttggtcttcttgcattgtttcttggatcaagcctcctgacatttgtgagcaactgctctgtacccctgttttggtgttatgaagtttcgtcatggggattggttattctatttggtggtactgccttcttcctaaggagaaaggcggcggtgat------------------------------------------------------------------------------------------------------------------------------------------------------------------------------------------------------------------------------------------------------------------------------------------------------------------------------------------------------------------------------------------------------------------------------------------------------------------------------------------------------------------------------------------------------------------------------------------------------------------------------------------------------------------------------------------------------------t
>Balizia_elegans_Iganci_870@NODE_1_length_1565_cov_53.278226
tcttgcaggcattgctgtcgcttattctgctccggctaggcatggatgcttgagggtggttgaaaataactattgtgcttcaagaagaggtatgctcttttcttttatcagtttatgataagaaggaccacagacaaagatcatggcatgagtttaggagtctttttaagggttattagttatttttctgtataaatattacttcacacatgtagaaatcatctgaaaataaaattagtatttgttttatgagtggatattcttcttatgctctattagctgtatgagtttaagattcctgctcttattctaatggaaattcccttcatctttattaatttatgaagttagattatgatc-catattctaatataat--ccccccccccaaccacacacacatttctctcgtgttatcttggatcctatcaacatatgcattgacctatgctttgttgggacaatctacaggaggcgttcgctgcctatctatcttgaatctcatatttgctatcgtttttggtcttcttgcattgtttcttggatcaagcctcctgacatttgtgagcaactgctctgtacccctgttttggtgttatgaagtttcgtcatggggattggttattctatatggtggcactgccttcttcctaaggagaaaggcagcggtgattcttgatgagggagacttcagtggtagaaatactgggctagaaatgctagaagcaaatcccatggaggtcacaccagaggttgaaaggcgtgttcatgaaggttttaaagcgtggatgggttcatcccttctatcctctgatgaagaagacgaccctgacagtt---acgaggtacctcatgctcacaccaatttggatagggagcgactctgaaccctgacaaattcagtggtagctgagaagagtgcttatataactcgaactgacacgaacatatactaattaggggtaacgatggattttttgtttttttgagctgtagattaatacgatgttaggaaatcagagtaatttccgagtggttaacttgagaatgatctgactcttgctttgggttatgcagtcaagggaaagtatgtaaccaacctttttcctgttcttttcaatctacgtttacttttgcacatgccagacaatctagttttggcttttcataccttcaaacattttgaatgtgatgctgttgattcttggagcttaggagggatcataataccgcggacgctaggttagagttaaaattctcaagacgagtaggatttcctaaatttggcgtacaagggctcttgctgatggtcatatttttcgtttcatttgaacattttttttaaatttcat-----a
>Balizia_elegans_Iganci_870@NODE_2_length_591_cov_28.998054
-----------------------------------------------------------------------------------------------------------------------------------------------------------------------------------------------------------------------------------------------------------------------------------------------------------------------------------------------------------------------------------------------------------------------------------------------------------------------------------------------------------------------------------------------------------------------------------------------------------------------------------------------------------------------------------------------------------------------------------------------------------------------------gaggttgaaaggcgtgttcatgaaggttttaaagcgtggatgggttcatcccttctatcctctgatgaagaagacgaacctgacagtt---acgaggtacctcatgctcacaccaatttggatagggagcgactctgaaccctgacaaattcggtgggagctgagaagagtgcttatataactcgaactgacacgaacatatactaattaggggtaaggatggattttttgtttttttgagctgtagattaatacgatgttaggaaatcagagtaatttccgagtggttaacctgagaatgatctgactcttgctttgggttatgtagtcaagggaaagtacgtaaccaacctttttcctgttcttttcaatctacgtttacttttgcgcatgccagacaatctagttttggcttttcataccttcaaacgttttgaacgttatgctgttgattcttggagcttaggagggatcataataccgcagacgctaggttagagttaaaattctcaagacgagtaggatttcctaaatttgg------ggggctcttgctgatggtcatatttttcgtttcatttgaacatttttttttaa-----------a
>Balizia_leucocalyx_Aguilar_1939@NODE_1_length_1753_cov_63.235084
tcttgcaggcattgctatcgcttattctgctccagctaggcatggatgcttgagggtggttgaaaataactattgtgcttcaagaagaggtatgctcttttcttttatcagtttatgataagaaagaccacagacaaagatcatggcatgagtttaggagtctttttaagggttattagttatttttctgtgtaaatattacttcacacatgtagaaatcatctgaaaataaaattagtatttgttttatgagtggatattcttcttatgctctattagttgtatgagtttaagattcctactcttattctaatggaaattcccttcatctttattaatttatgaagttagattatgatctcatattctaatataattccccccgccccaaccccacacacatttctctcttgttatcttggatcctatcaacatatgcattgacctatgctttgttgggacaatctacaggaggcgttcgctgcctttctatcttgaatctcatatttgctgtcgtttttggtcttcttgcattgtttcttggatcaagcctcctgacatttgtgagcaactgctctgtacccctgttttggtgttatgaagtttcgtcatggggattggttattctatatggtggcactgccttcttcctaaggagaaaggcagcggtgattcttgatgagggagacttcagtggtagaaatactgggctagaaatgctagaagcaaatcccatggaggtcacaccagaggttgaaaggcgtgttcatgaaggttttaaagcgtggatgggttcatcccttctatcctctgatgaagaagacgaacctgacagtt---acgaggtacctcatgctcacaccaatttggatagggagcgactctgaaccctgacaaattcagtggtagctgagaagagtgcttatataactcgaactgacacgaacatatactaattaggggtaaggatggattttttgtttttttgagctgtagattaatacgatgttaggaaatcagagtaatttccaagtggttaacttgagaatgatctgactcttgctttgggttatgtagtcaagggaaagtatgtaaccaacctttttcctgttcttttcaatctacgtttacttttgcgcatgccagacaatctagttttggcttttcataccttcaaacatattgaatgtgacgctgttgattcttggagcttaggagggatcataataccgcagacgctaggttagagttaaaattctcaagacgagtaggattttctaaatttggcgtataagggctcttgctgattatcatatttgtcgtttcatttgaactttttttttttatttcgtttgtcc
>Balizia_pedicellaris_Queiroz_15529@NODE_1_length_1081_cov_311.741715
--------------------------------------------------------------------------------------------------------------------------------------------------------------------------------------------------------------------------------------------------------------------------------------------------------------------------------------------------------------------------------------------ccccccccaaaccacacacacatttctctcttgttttcttggatcctatcaacatatgcattgacctatgctttgttgggacaatctacaggaggcgttcgctgcctatctatcttgaatctcatatttgctatcgtttttggtcttcttgcattgtttcttggatcaagcctcctgacttttgtgagcaactgctctgtacccctgttttggtgttatgaagtttcgtcatggggattggttattctatatggtggcactgccttcttcctaaggagaaaggcagcggtgattcttgatgagggagacttcagtggtagaaatactgggctagaaatgctagaagcaaatcccatggaggtcacaccagaggttgaaaggcgtgttcatgaaggttttaaagcgtggatgggttcatcccttctatcctctgatgaagaagacgaacctgacagtt---acgaggtacctcatgctcacaccaatttggatagggagcgactctgaaccctgacaaattcagtggtagctgagaagagtgcttatataactcgaactgacacgaacatatactaattaggggtaaggatggattttttgtttttttgagctgtagattaatacgatgttaggaaatcagagtaatttcggagtggttaacttgagaatgatctgactcttgctttgggttatgtagtcaaggaaaagtatgtaaccaacctttttcctgttcttttcaatctacgtttacttttgcgcatgccagacaatctagttttggcttttcataccttcaaacattttgaatgtgatgctgttgattcttggatcttaggagggatcagaataccgcagacgctaggttagagttaaaattctcaagacgagtaggatttcctaaatttggcgtataagggctcttgctgatgatcatatttttcgtttcatttgaacattttttttaaatttcatttgtct
>Balizia_spnov_Morim_577@NODE_1_length_1166_cov_308.507651
--------------------------------------------------------------------------------------------------------------------------------------------------------------------------------------tttttctgcataaatattacttcacacatgtagaaatcatctgaaaataaagttagtatttgttttatgagtggatattcttcttatgctctattagttgtatgagtttaagattcctactcttattctaatggaaattcccttcatctttattaatttatgaagttagattatgatctcatattctaatataattcccaccctctcaaccacacacacatttctctcttgttatcttggatcctatcaacatatgcattgacctatgcattgttgggacaatctacaggaggcgttcgctgcctatctatcttgaatctcatatttgctatcgtttttggtcttcttgcattgtttcttggatcaagcctcctgacatttgtgagcaactgctctgtacccctgttttggtgttatgaagtttcgtcttggggattggttattctatatggtggcactgccttcttcctaaggagaaaggcagcggtgattcttgatgagggagacttcagtggtagaaatactgggctagaaatgctagaagcaaatcccatggaggtcacaccagaggttgaaaggcgtgttcatgaaggttttaaagcgtggatgggttcatcccttctatcctctgatgaagaagacgaacctgacaatt---acgaggtacctcatgctcacaccaatttggatagggagcgactctgaaccctgacaaattcagtggtagctgagaagagtgcttgtataactcgaactgacacgaacatatactaatta---gtaaggatggattttttgtttttttgagctgtagattaatacgatgttaggaaatcagagtaatttccgagtggttaacttgagaatgatctgactcttgctttgggttatgtagtctagggaaagtatgtaaccaaccttttttctgttcttttcaatctacgtttacttttgcgcatgccagacaatctggttttggcttttcataccttcaaacattttgaatgtgatgctgttgattcttggagcttaggagggatcataataccgcagacgctaggttagagttaaaattctcaagacgagtaggatttcctaaatttggcgtacaagggctcttgctgatgatcatatttttcgtttcatttgaactttttttaaa-------------a
>Calliandra_bella_LPQ15696@NODE_1_length_1076_cov_196.647648
tcctgcaggcattgctgtcgcttatgctgctccagctaggcatggatgtttgaaggtggttgaaaataactattgtgcttcaagaagaggtatgtttttttctcttatcagattatgataagaagg-ttagaaacaaagatcttggcatgagtttagaagtctttttaagggttattaatta-ttttctgtgtaaatattacttcacacatgtagaaatcatccgaaaatgaaattagcatttgttgtatgagtggatg-----cttatgccctattagttgtatgagtttaagattcttactcatattctaatggaaattcccttcatctttattaatttatgaagttagattatggtcccctgttctaatataatat----------------ccccttatttctctcttgctatcttggatcctatgaacatatgcattgacataatctttgttggcacaacctacaggaggtgttcgctgcctttcaatcttgaatctcatatttgctatcgtttttggtcttcttgcattgtttcttggatcaagcctcctgacattcgtgagcaactgctctttacccctattttggtgttatgaaatctcgtcatggggattggttattctatatggtggtacttccttcttcctaaggagaaaggcagcggtaattcttgatgagggagaattcagtagtagaaatactgggctggaaatgctggaagcaaatcccttggaggtcacaccagaggttgaaaggcgtgttcatgaaggttttaaagcttggatgggttcatcccttctatcttccgatgaagaagacgaactggacagttacaatgaggtacatcatgctcacaccaatttggatagggagcgactctgaactcggacaaattcagtggtagctgggaagagtgcttctgtaactcgaactgacacgaacatatactaactgggggtaaggatggatttttttttttgtagagctgtagattagaat-ctattaggaaatcagggttatttccgagtgg---------------------------------------------------------------------------------------------------------------------------------------------------------------------------------------------------------------------------------------------------------------------------------------------------------------------------------t
>Cathormion_obliquifoliolatum_Wieringa_6519@NODE_1_length_1095_cov_204.855769
-------------------------------------------------------------------------------------------------------------------------------------------------------------------------------------------------------------------gtagaaatcatctgaaaataaaattagtatttgttttatgagtggatattcttcttatgctctattagctgtatgagtttaagattcctactcttattctaatggaaattcccttcatctttattaatttatgaagttagattaagatcccatattctaacataatcccccccccccaccacacacacatttctctctcttgttatcttggatcctatcaacatatgcattgacctatgctttgttgggacaatctacaggaggcgttcgctgcctatctatcttgaatctcatatttgctatcgtttttggtcttcttgcattgtttcttggatcaagcctcctgacatttgtgagcaactgctctgtacccctgttttggtgttatgaagtttcgtcatggggattggttattctatatggtggcactgccttcttcctaaggagaaaggcagcggtgattcttgatgagggagacttcagtggtagaaatactgggctagaaatgctagaagcaaatcccatggaggtcacaccagaggttgaaaggcgtgttcatgaaggttttaaagcgtggatgggttcatcccttctatcctctgatgaagaagacgaacctgaaagtt---acgaggtacctcatactcacaccaatttggatagggagcgactctgaacactgacaaattcagtggtagctgagaagagtgcttgtataactcgaactgacacgaacatatactaattaggggtaaggatggattttttgtttttttgagctgtagattaatacgatgttaggaaatcagagtaatttccgagtggttaacttgagaatgatctgactcttgctttgggttatgtagtctagggaaagtatgtaaccaacctttttcctgttcttttcaatctacgtttacttttgcgcatgccagacaatctagttttggcttttcataccttcaaacattttgaacgtgatgctgttgattcttggagcttaggagggctcataataccgcagacgctaggttagagttaaaattctcaagacgagtaggatttcctaaatttggcgtataagggctcttgctga---------------------------------------------------
>Cathormion_rhombifolium_Deighton_3618@NODE_1_length_916_cov_84.622169
---------------------------------------------------------------------------------------------------------------------------------------------------------------------------------------------------------------------------------------------------------------------------------------------------------cctactcttattctaatggaaattcccttcatctttattaatttatgaagttagattaagatcccatattctaacataatcccccccccccaccacacacacatttctctctcttgttatcttggatcctatcaacatatgcattgacctatgctttgttgggacaatctacaggaggcgttcgctgcctatctatcttgaatctcatatttgctatcgtttttggtcttcttgcattgtttcttggatcaagcctcctgacatttgtgagcaactgctctgtacccctgttttggtgttatgaagtttcgtcatggggattggttattctatatggtggcactgccttcttcctaaggagaaaggcagcggtgattcttgatgagggagacttcagtggtagaaatactgggctagaaatgctagaagcaaatcccatggaggtcacaccagaggttgaaaggcgtgttcatgaaggttttaaagcgtggatgggttcatcccttctatcctctgatgaagaagacgaacctgaaagtt---acgaggtacctcatactcacaccaatttggatagggagcgactctgaacactgacaaattcagtggtagctgagaagagtgcttgtataactcgaactgacacgagcatatactaattaggggtaaggatggattttttgtttttttgagctgtagattaatacgatgttaggaaatcagagtaatttccgagtggttaacttgagaatgatctgactcttgctttgggttatgtagtctagggaaagtatgtaaccaacctttttcctgttcttttcaatctacgtttacttttgcgcatgccagacaatctagttttggcttttcataccttcaaacattttgaacgtgatgctgttgattcttggagct--------------------------------------------------------------------------------------------------------------------------------------------------
>Enterolobium_cyclocarpum_MWC9020@NODE_1_length_950_cov_193.245132
------------------------------------------------------------------------------------------------------------------------------------------------------------------------------------------------------------------------------------------------------------------------------------------------------------------------------------------tttattaagttatga------attatgatctcatattctaatacaattc----cccttccccccccccccggggggtctgttgttatattggatcctatcaacatatgcattgacctatgctttgttgggacaatctgcaggaggcgttcgctgcctatctatcttgaatctcatatttgctatcgtttttggtcttcttgcattgtttcttggatcaagcctcctgacatttgtgagcaactgctctgtgcccctgttttggtgttatgaagtttcgtcatggggattggttattctatacggtggtactgccttcttcctaaggagaaaggcagcggtgattcttgatgagggagacttcagtggtagaaatactgggctagaaatgctagaggcaactcccatggaggtcacaccagatgttgaaaggcgtgttcatgaaggttttaaagcgtggatgggttcatcccttctatcctctgatgaagaagacgaacctgacagttacaacggggcacctcatgctcacaccaatttggatagggagcgactctgaaccccgacaaattcagtggtagctgggaagagtgcctatgtaactcgaactgacgcgaacatatactaattaggggtaaggatggattttttatttttttgagctgtagattaatacgatgttaggaaatcagagtaatttccgagtggttaacttgtgaatgatctgactcttgctttgggttatgtattggagggaaagtatgtaaccaacctttttcctgatcttttcaatctacat-------------------------tagtttcggcttttcatcccttcaaacatt---------------ttgattcttggagcttaggaggga-cataataccgcagaagctaggttagagttaaaattctcaagacgagtaggattt---------------------------------------------------------------------------------t
>Hydrochorea_corymbosa2_Iganci_862@NODE_1_length_976_cov_400.580890
-------------------------------------------------------------------------------------------------------------------------------------------------------------------------------------------------------------------------------------------------------------------------------------------------------------------------------------------------------------------------------------------ccaccctctcaaccacacacacatttctctcttgttatcttggatcctatcaacatatgcattgacctatgctttgttgggacaatctacaggaggcgttcgctgcctatctatcttgaatctcatatttgctatcgtttttggtcttcttgcgttgtttcttggatcaagcctcctgacatttgtgagcaactgctctgtacccctgttttggtgttatgaagtttcgtcatggggattggttattctatatggtggcactgccttcttcctaaggagaaaggcagcggtgattcttgatgagggagacttcagtggtagaaatactgggctagaaatgctagaagcaaatcccatggaggtcacaccagaggttgaaaggcgtgttcatgaaggttttaaagcgtggatgggttcatcccttctatcctctgatgaagaagacgaacctgacagtt---acgaggtacctcatgctcacaccaatttggatagggagcgactctgaaccctgacaaattcagtggtagctgagaagagtgcttatataactcgaactgacacgaacatatactaattaggggtaaggatggattttttgtttttttgagctgtagattaatacgatgttaggaaatcagagtaatttccgagtggttaacttgagaatgatctgactcttgctttgggttatgtagtctagggagagtatgtaaccaaccttttttctgtgcttttcaatctacgtttacttttgcgcatgccagacaatctagttttggcttttcataccttcaaacattttgaatgtgatgctgttgattcttggagcttaggagggatcataataccgcagacgctaggttagacttaaaattctcaagacgagtaggatttcctaaatttggcgtacaagggctcttgctgatgatcatatttttcgtttcatttgaacatttttttaaaatttcat-----a
>Hydrochorea_gonggrijpii_Tillett_45696@NODE_1_length_784_cov_134.893918
---------------------------------------------------------------------------------------------------------------------------------------------------------------------------------------------------------------------------------------------------------------------------------------------------------------------------------------------------------------------------------------------accctctcaaccacacacacatttctctcttgttatcttggatcctatcaacatatgcattgacctatgctttgttgggacaatctacaggaggcgttcgctgcctatctatcttgaatctcatatttgctatcgtttttggtcttcttgcattgtttcttggatcaagcctcctgacatttgtgagcaactgctctgtacccctgttttggtgttatgaagtttcgtcatggggattggttattctatatggtggcactgccttcttcctaaggagaaaggcagcggtgattcttgatgagggagacttcagtggtagaaatactgggctagaaatgctagaagcaaatcccatggaggtcacaccagaggttgaaaggcgtgttcatgaaggttttaaagcgtggatgggttcatcccttctatcctctgatgaagaagacgaacctgacagtt---acgaggtacctcatgctcacaccaatttggatagggagcgactctgaaccctgacaaattcagtggtagctgagaagagtgcttatataactcgaactgacacgaacatatactaattaggggtaaggatggattttttgtttttttgagctgtagattaatacgatgttaggaaatcagagtaatttccgagtggttaacttgagaatgatctgactcttgctttgggttatgtagtctagggaaagtatgtaaccaacctttttcctgttcttttcaatctacgtttacttttgcgcatgccagacaatctagttttggcttttca----------------------------------------------------------------------------------------------------------------------------------------------------------------------------------------------
>Jupunba_abbottii_Zanoni_21220@NODE_1_length_782_cov_101.843972
----------------------------------------------------------------------------------------------------------------------------------------------------------------------------------------------------------------------------------------------------------------------------------------------------------------------------------------------------------------------------------------------------------cccccccatttctctcttgttattttggatcctatcaacatatgcattgacctatgttttgttgggacaatctacaggaggcgttcgctgcctatctatcttgaatctcatatttgctatcgtttttggtcttcttgcattgtttcttggatcaagcctcctgacatttgtgagcaactgctctgtacccctgttttggtgttatgaagtttcgtcatggggattggttattctatatggtggcactgccttcttcctaaggagaaaagcggcggtgattcttgatgagggagacttcagtggtagaaatactgggctagaaatgctagaagcaaatcccatggaggtcacaccagaggttgaaaggcgtgttcatgaaggttttaaagcgtggatgggttcatcccttctatcctctgatgaagaagacgaaccttacagtt---acgaggtacctcatgctcacaccaatttggatagggagcgactctgaaccctgacaaattcagtggtagctgggaagagtgcttatataactcgaactgacacgaacatatactaattaggggtaaggatggaatttttttttttttgagctgtagattaatacgatgttaggaaatcagagtaatttccgagtggttaacttgtgaatgatctgactcttgctttgggttatgtggtcaagggaaagtatgtaaccaacctttttccggttcttttcaatctacgtttacttttgcgcatgccagacaatctagttttggcttttcataccttcaaa------------------------------------------------------------------------------------------------------------------------------------------------------------------------------------
>Jupunba_barbouriana_Iganci_847@NODE_1_length_1250_cov_118.381074
tcttgcaggcattgctgtcgcttattctgctccagctaggcatggatgcttgagggtggttgaaaataactattgtgcttcaagaagaggtatgctcttttcttttatcagtttatgataagaaggaccacagacaaagatcatggcatgagtttaggagtttttttaagggttattagttattattctgtataaatattacttcacacatgtagaaatcatttgaaaataaaattagtatttgttttatgggtggatattcttcttatgctctattagttgtatgagtttaagattcctactcttattctaatggaaatcccc----------------------------------------------------------ccccccgcaccacacacacatttctctcttgttatcttggatcctatcaacatatgcattgacccatgctttgttgggacaatctacaggaggcgttcgctgcctatctatattgaatctcatatttgctatcgtttttggtcttcttgcattgtttcttggatcaagcctcctgacatttgtgagcaactgctctgtacccctgttttggtgttatgaagtttcgtcatggggattggttattctatatggtggcactgccttcttcctaaggagaaaggcagcggtgattcttgatgagggagacttcagtggtagaaatactgggctagaaatgctagaagcaaatcccatggaggtcacaccagaggttgaaaggcgcgttcatgaaggttttaaagcgtggatgggttcatcccttctatcctctgatgaagaagacgaacctgacagtt---acgaggtacctcgtgctcacaccaatttggatagggagcgactctgaaccctgacaaattcagtggtagctgagaagagtgcttatataactcgaactgacacgaacatatactaattaggggtaaggatggattttttgtttttttgagctgtagattaatacgatgttaggaaatcagggtaatttccgagtggttaacttgagaatgatctgactcttgctttgggttatgtagtcaagggaaagtatgtaaccaacctttttcctgttcttttcaatttacgtttacttttgcgcatgccagacaatctagttttggcttttcataacttcaaacattttgaatgtgatgctgttgattcctggagcttagtagggatcataatatcgcagacgctaggttagagttaaaattctcaagacgagtaggattttctaaatttggtg---------------------------------------------------------------------
>Jupunba_brachystachya_Lima_7438@NODE_1_length_1348_cov_73.945712
----------------------------------------------------------------------------------------------------------atcagtttatgataagaaggaccacagacaaagatcatggcatgagtttaggagtcttttcaagggttattagttatttttctgtataaatattacttcacacatgtagaaatcatctgaaaataaaattagtatttgttttatgagtggatattcttcttatgctctattagttgtatgagtttaagattcctactcttattctaatggaaattcccttcatctttattaatttatgaagttagattatgatctcatattctaatataatccccccccccccacacacacacacatttctctctggttatcttggatcctatcaacatatgcattgacctattctttgttgggacaatctacaggaggcgttcgctgcctatctatcttgaatctcatatttgctatcgtttttggtcttcttgcattgtttcttggatcaagcctcctgacatttgtgagcaactgctctgtacccctgttttggtgttatgaagtttcgtcatggggattggttattctatatggtggcactgccttcttcctaaggagaaaggcagcggtgattcttgatgagggagacttcagtggtagaaatactgggctagaaatgctagaagcaaatcccatggaggtcacaccagaggttgaaaggcgtgttcatgaaggttttaaagcgtggatgggttcatcccttctatcctctgatgaagaagacgaacctgacagtt---acgaggtacctcatgctcacaccaatttggatagggagcgactctgaaccctgacaaattcagtggtagctgagaagagtgcttatataactcgaactgacacgaacatatactaattaggggtaaggatggattttttgtttttttgagctgtagattaatacgatgttaggaaatcagagtaatttccgagtggttaacttgagaatgatctgactcttgctttgggttatgtagtcaagggaaagtatgtaaccaacctttttcctgttcttttcaatctacgtttacttttgcgcatgccagacaatctagttttggcttttcatagcttcaaacattttgaatgtgatgctgttgattcttggagcttaggagggatcataataccgcagacgctaggttagagttaaaattctcaagacgagtaggattttctaaatttggcgtataagggctcttgctgatgatcatatttttcgtttcatttgaacatttttttttaatttcatctgtct
>Jupunba_cochleata_Bonadeu_673@NODE_1_length_1752_cov_63.064478
tcttgcaggcattgctgtctcttattctgctccagctaggcatggatgcttgagggtggttgaaaataactattgtgcttcaagaagaggtatgtctttttcttttatcagtttatgataagaaggaccacagacaaagatcatggcatgaatttaggagtctttttaagggttattagttatttttctgtataaatattacttcacacatgtagaaatcatctgaaaataaaattagtatttgttttatgagtggatattcttcttatgctgtattagttgtatgagtttaagattcctactcttattctaatggaaattcccttcatctttattaatttatgatgttagattatgatctc--attctaatataatccccccccccaccaccacacacacatttctctcttgttatcttggatcctgtcaacatatgcattgacctatgctttgttgggacaatctacaggaggcgttcgctgcctatctattttgaatctcatatttgctatcgtttttggtcttcttgcattgtttcttggatcaagcctcctgacatttgtgagcaactgctctgtacccctgttttggtgttatgaagtttcgtcatggggattggttattctatatggtggcactgccttcttcctaaggagaaaggcagcggtgattcttgatgagggagacttcagtggtagaaatactgggctagaaatgctagaagcaaatcccatggaggtcacaccagaggttgaaaggcgcgttcatgaaggttttaaagcgtggatgggttcatcccttctatcctctgatgaagaagacgaacctgacagtt---acgaggtacctcatgctcacaccaatttggatagggagcgactctgaaccctgacaaattcagtggtagctgagaagagtgcttatataactcgaactgacacgaacatatactaattaggggtgaggatggattttttgtttttttgagctgtagattaatacgatgttaggaaatcagagtaatttccgagtggttaacttgagaatgatccgactcttgctttgggttatgtagtcaagggaaagtatgtaaccaacctttttcctgttcttttcaatttacgtttacttttgcgcaggccagacaatctagttttggcttttcataacttcaaacattttgaatgtgatgctgttgattcttggagcttaggagggatcataataccgcagacgctaggttagagttaaaattctcaagacgagtaggattttctaaatttggcgtacaacggttcttgctgatgatcatatttttcgtttcatttgaacatttttttttaatttcatctgtct
>Jupunba_commutata_Maguire_46145@NODE_1_length_1047_cov_101.146392
-------------------------------------------------------------------------------------------------------------------------------------------------------------------------------------------------------------------------------------------------------------------------------------------------------------------------------------------------------------------------------------------cccccccgcgcaccacacacacatttctctcttgttatcttggatcctatcaacatatgcattgacctatgctttgttgggacaatctacaggaggcgttcgctgcctgtctatattgaatctcatatttgctatcgtttttggtcttcttgcattgtttcttggatcaagcctcctgacatttgtgagcaactgctctgtacccctgttttggtgttatgaagtttcgtcatggggattggttattctatatggtggcactgccttcttcctaaggagaaaggcagcggtgattcttgatgagggagacttcagtggtagaaatactgggctagaaatgctagaagcaaatcccatggaggtcacaccagaggttgaaaggcgcgttcatgaaggttttaaagcgtggatgggttcatcccttctatcctctgatgaagaagacgaacctgacagtt---acgaggtacctcgtgctcacaccaatttggatagggagcgactctgaaccctgacaaattcagtggtagctgagaagagtgcttatataactcgaactgacacgaacatatactaattaggggtaaggatggattttttgtttttttgagctgtagattaatacgatgttaggaaatcagagtaatttccgagtggttaacttgagaatgatctgactcttgctttggtttatgtagtcaagggaaagtatgtaaccaacctttttcctgttcttttcaatttacgtttacttttgcgcatgccagacaatctagttttggcttttcataacttcaaacattttgaatgtgatgttgttgattcctggagcttaggagggatcataataccgcagacgctaggttagagttaaaattctcaagacgagtaggattttctaaatttggcgtataagggctgttgctgatgatcatatttttcgtttcatttgaacattattttttaatttcatctgtc-
>Jupunba_floribunda_Iganci_883@NODE_1_length_1235_cov_80.880829
-------------------------------------------------------------------------------------------------------------------------------------------------------------------------------------------------------------------------------------------------------------------------------------------------------------------------------------------------------------------------------------------cccccctccccgccacacacacatttctctcttgttatcttggatcctatcaacatatgcattgacctatgctttgttgggacaatctacaggaggcgttcgctgcctatctatcttgaatctcatatttgctatcgtttttggtcttcttgcattgtttcttggatcaagcctcctgacatttgtgagcaactgctctgtacccctgttttggtgttatgaagtttcgtcatggggattggttattctatatggtggcactgccttcttcctaaggagaaaggcagcggtgattcttgatgagggagacttcagtggtagaaatactgggctagaaatgctagaagcaaatcccatggaggtcacaccagaggttgaaaggcgcgttcatgaaggttttaaagcgtggatgggttcatcccttctatcctctgatgaagaagacgaacctgacagtt---acgaggtacctcatgcccacaccaatttggatagggagcgactctgaaccctgacaaattcagtggtagctgagaagagtgcttatataactcgaactgacaggaacatatactaattaggggtgaggatggattttttgtttttttgagctgtagattaatacgatgttaggaaatcagagtaatttccgagtggttaacttgagaatgatctgactcttgctttgggttatgtagtaaagggaaagtatgtaaccaacctttttcctgttcttttcaatttacgtttacttttgcgcatgccggacaatctagttttggcttttcataacttcaaacattttgaatgtgatgctgttgattcttggagcttaggagggatcataataccgcagacgctaggttagagttaaaattctcaagacgagtaggattttctaaatttggcgtataagggctcttgctgatgatcatatttttcgtttcatttgaacattttttttaaatttcatctgtct
>Jupunba_floribunda_Iganci_883@NODE_2_length_628_cov_4.956443
tcttgcaggtattgctgtcgcttatgctgctccagctaggcatggatgcttgagggtggttgaaaataactattgtgcttcaagaagaggtatgctcttttcttttatcagtttatgataagaaggaccacagacaaagatcatggcatgagtttaggagtctttttaagcgttattagttatttttctgtataaatattacttcacacatgtagaaatcatctgaaaataaaattagtatttgttttatgagtggatattcttcttatgctctattagttgtatgagtttaagattcctactcttattctaatggaaattcccttcatctttattaatttatgaagttagattatgatctcatattctaatata--------------------------------------------------------------------------------------------------------------------------------------------------------------------------------------------------------------------------------------------------------attctgggggggg-----------gggggggggggggggggggggggggggggggggggggggg--------------------------------------------------------------------------------------------------------------------------------------------------------------------------------------------------------------------------------gggggggggggg-----------------------------------gggggggggggggggg-----------------------------------------------------------------------------------------------------------------------------------------------------------------------------------------------------------------------------------------------------------------------------------------------------------------------------------------------------------------------------------------------g
>Jupunba_laeta_Mori_25147@NODE_1_length_949_cov_39.909404
----------------------------------------------------------------------------------------------------------------------------------------------------------------------------------------------------------------------------------------------------------------------------tgctctattagttgtatgagtttaagattcctactcttattctaatggaaattcccttcatctttattaatttatgaagttagattatgatctc--attctaatataatcc-ccccccccccaccacacacacatttctctcttgttatcttggatcctatcaacatatgcattgacctaggctttgttgggacaatctacaggaggcgttcgctgcatatctatcttgaatctcgtatttgctatcgtttttggtcttcttgcattgtttcttggatcaagcctcctgacatttgtgagcaactgctctgtacccctgttttggtgttatgaagtttcgtcatggggattggttattctatatggtggcactgccttcttcctaaggagaaaggcagcggtgattcttgatgagggagacttcagtggtagaaatactgggctagaaatgctagaagcaaatcccatggaggtcacaccagaggttgaaaggcgcgttcatgaaggttttaaagcgtggatgggttcatcccttctatcctccgatgaagaagacgaacctgacagtt---acgaggtacctcatgctcacaccaatttggatagggagcgactctgaaccctgacaaattcagtggtagctgagaagagtgcttatataactcgaactgacacgaacacatactaattaggggtaaggatggattttttgtttttttgagctgtagattaatacgatgttaggaaatcagagtaatttccgagtggttaacttgagaatgatctgactcttgctttgggttatgtagtcaagggaaagtatgtaaccaacctttttcctgttcttttcaatatacgtttacttttgcgcatgccagacaatctagttttggcttttcatagcttcaaacgttttgaatgtgatgctgttggttcctggagcttaggagggatc---------------------------------------------------------------------------------------------------------------------------------------
>Jupunba_longipedunculata_Cardona_2682@NODE_1_length_1010_cov_103.012862
-------------------------------------------------------------------------------------------------------------------------------------------------------------------------------------------------------------------------------------------------------------------------------------------------------------------------------------------------atttatgaagttagattatgatctcatattctaatataatccccccccccccaaccacacacacatttctctcttgttatcttggatcctatcagcatatgcattgacctatgctttgttgggacaatctacaggaggcgttcgctgcctatctatcttgaatctcatatttgctatcgtttttggtcttcttgcattgtttcttggatcaagcctcctgacatttgtgagcaactgctctgtacccctgttttggtgttatgaagtttcgtcatggggattggttattctatatggtggcactgctttcttcctaaggagaaaggcagcggtgattcttgatgagggagacttcagtggtagaaatactgggctggaaatgctagaagcaaatcccatggaggtcacaccagaggttgaaaggcgcgttcatgaaggttttaaagcgtggatgggttcatcccttctatcctctgatgaagaagacgaacctgacagtt---acgaggtacctcatgctcacaccaatttggatagggagcgactctgagccctgacaaattcagtggtagctgagaagagtgcttatataactcgaactgacacgaacatatactaattaggggtgaggatggattttttgtttttttgagctgtagattaatacgatgttaggaaatcagagtaatttccgagtggttaacttgagaatgatctgactcttgctttgggttatgtagtcaagggaaagtatgtaaccaacctttttcctgttcttttcaatttacgtttacttttgcgcatgccagacaatctagttttggcttttcatgacttcaaacattttgaatgtgatgctgttgattcttggagcttaggagggatcataataccgcagactctaggttagagttaaaattctcaagacgagtaggattttct-aatttggcgtatgagggctcttgctgatgatcatatttttcgtttcatttgaacattttttttcaattt--------c
>Jupunba_macradenia_Lourteig_3021@NODE_1_length_1106_cov_85.788144
-----------------------------------------------------------------------------------------------------------------------------------------------tggcatgagtttaggagtctttttaagggttattagttatttttctgtgtaaatattacgtcacacatgtagaaatcatctgaaaataagattagtatttgttttatgagtggatattcttcttatgctctattagttgtatgagtttaagattcctactcttattctaatggaaattcccttcatctttattaatttatgaagttagattatgatctcatattctaatataattc--ccccccccaaccacacacacatttctctcttgttatcttggatcctatcaacatatgcattgacctatgctttgttgggacaatctacaggaggcgttcgctgcctatctatcttgaatctcatatttgctatcgtttttggtcttcttgcattgtttcttggatcaagcctcctgacatttgtgagcaactgctctgtacccctgttttggtgttatgaagtttcgtcatggggattggttattctatatggtggcactgccttcttcctaaggagaaaggcagcggtgattcttgatgagggagacttcagtggtagaaatactgggctagaaatgctagaagcaaatcccatggaggtcacaccagaggttgaaaggcgcgttcatgaaggttttaaagcgtggatgggttcatcccttctatcctctgatgaagaagacgaacctgacagtt---acgaggtacctcatgctcacaccaatttggatagggagcgactctgaaccctgacaaattcagtggtagctgagaagagtgcttatataactcgaactgacacgaacatatactaattaggggtaaggatggattttttgtttttttgagctgtagattaatacgatgttaggaaatcagagtaatttccgagtggttaacttgagaatgatctgactcttgctttgggttatgtagtcaagggaaagtata-aaccaacctttttcctgttcttttcaatttacgtttacttttgcgcatgccagacaatctagttttggcttttcataacttcaaacattttgaatgtgatgctgttgattcttggagcttaggagggatcataataccgcagacgctaggttagagttaaaa-------------------------------------------------------------------------------------------------------
>Jupunba_microcalyx_Iganci_855@NODE_1_length_1044_cov_129.239917
-------------------------------------------------------------------------------------------------------------------------------------------------------------------------------------------------------------------------------------------------------------------------------------------------------------------------------------------------------------------------catattctaatatgtaatccccccccacacacacacacacatttctctcttgttatcttggatcctatcaacatatgcattgacctatgctttgttgggacaatctacaggaggcgttcgctgcctatctatcttgaatctcatatttgctatcgtttttggtcttcttgcattgtttcttggatcaagcctcctgacatttgtgagcaactgctctgtacccctgttttggtgttatgaagtttcgtcatggggattggttattctatatggtggcactgccttcttcctaaggagaaaggcagcggtgattcttgatgagggagacttcagtggtagaaatactgggctagaaatgctagaagcaaatcccatggaggtcacaccagaggttgaaaggcgcgttcatgaaggttttaaagcgtggatgggttcatcccttctatcctctgatgaagaagacgaacctgacagtt---acgaggtacctcatgctcacaccaatttggatagggagcgactctgagccctgacaaattcagtggtagctgagaagagtgcttatataactcgaactgacacgaacatatactaattaggggtgaggatggattttttgtttttttgagctgtagattaatacgatgttaggaaatcagagtaatttccgagtggttaacttgagaatgatctgactcttgctttgggttatgtagtcaagggaaagtatgtaaccaatctttttcctgttcttttcaatttacgtttacttttgcgcatgccagacaatctagttttggcttttcataacttcaaacattttgaatgtgatgctgttgattctcggagcttaggagggatcataataccgcagactctaggttagagttaaaattctcaagacgagtaggattttct-aatttggcgtatgagggctcttgctgatgatcatattttttgtttcatttgaacatttttttttaatttcatctgtca
>Jupunba_microcalyx_Iganci_855@NODE_2_length_573_cov_7.754032
tcttgcaggcattgctgtcgcttattctgctccagctaggcatggatgcttgagggtggttgaaaataactattgtgcttcaagaagaggtttgctcttttcttttatcagtttatgataagaaggaccacagacaaagatcatggcatgagtttaggagtctttttaagggttattagttatttttctgtataaatattacttcacacatgtagaaatcatctgaaaataaaattagtatttgttttatgagtggatattcttcttatgctctattagttgtatgagtttaagattcctactcttattctaatggaaattcccttcatctttattaatttatgaagttagattatgatctcatattctaatat---------------------------------------------------------------------------------------------------------------------------------------------------------------------------------------------------------------------------------------------------------gtaatgggggggg-----------gggggggggggggggggggggggggggggggggggggggg--------------------------------------------------------------------------------------------------------------------------------------------------------------------------------------------------------------------------------gggggggggggg-----------------------------------gggggggggggggggg-----------------------------------------------------------------------------------------------------------------------------------------------------------------------------------------------------------------------------------------------------------------------------------------------------------------------------------------------------------------------------------------------g
>Jupunba_oppositifolia_Liegier_16014@NODE_1_length_1028_cov_75.424816
------------------------------------------------------------------------------------aagaggtatgctcttttcttttatcagtttgtgataagaaggaccacagacaaagatcatggcatgagtttaggagtctttttaagggttattagttatttttctgtataaatattacttcacacatgtagaaatcatctgaaaataaaattagtatttgttttatgagtggatattcttcttatgctctattagttgtatgagtttaagattcctactcttattctaa-------------------------------------------------------------------------------------cccatttctctcttgttattttggatcctatcaacatatgcattgacctatg-tttgttgggacaatctacaggaggcgttcgctgcctgtctatcttgaatctcatatttgctatcgtttttggtcttcttgcattgtttcttggatcaagcctcctgacatttgtgagcaactgctctgtacccctgttttggtgttatgaagtttcgtcatggggattggttattctatatggtggcactgccttcttcctaaggagaaaagcggcggtgattcttgatgagggagacttcagtggcagaaatactgggctagaaatgctagaagcaaatcccatggaggtcacaccagaggttgaaaggcgtgttcatgaaggttttaaagcgtggatgggttcatcccttctatcctctgatgaagaagacgaaccttacagtt---acgaggtacctcatgctcacaccaatttggatagggagcgactctgaaccctgacaaattcagtggtagctgggaagagtgcttatataactcgaactgacacgaacatatactaattaggggtaaggatggaattttt-tttttttgagctgtagattaatacgatgttaggaaatcagagtaatttccgagtggttaacttgtgaatgatctgactcttgctttgggttatgtggtcaagggaaagtatgtaaccaacctttttccggttcttttcaatctacgttgacttttgcgcatgccagacaatctagttttggcttttcataccttcaaacattttgaatgtgatgctgttgat------------------------------------------------------------------------------------------------------------------------------------------------------------
>Jupunba_oxyphyllidia_Yonker_6157@NODE_1_length_769_cov_119.936416
---------------------------------------------------------------------------------------------------------------------------------------------------------------------------------------------------------------------------------------------------------------------------------------------------------------------------------------------------------------------------------------------------------cccccccaatttctctcttgttttcttggatcctatcaacatatgcattgacctatgctttgttgggacaatctacaggaggcgttcgctgcctatctatcttgaatctcatatttgctatcgtttttggtcttcttgcattgtttcttggatcaagcctcctgacatttgtgagcaactgctctgtacccctgttttggtgttatgaagtttcgtcatggggattggttattctatatggtggcactgccttcttcctaaggagaaaagcagcggtgattcttgatgagggagacttcagtggtagaaatactgggctagaaatgctagaagcaaatcccatggaggtcacaccagaggttgaaaggcgtgttcatgaaggttttaaagcgtggatgggttcatcccttctatcctctgatgaagaagacgaaccttacagtt---acgaggtacctcatgctcacaccaatttggatagggagcgactctgaaccctgacaaattcagcggtagctgagaagagtgcttatataactcgaactgacacgaacatatactaattaggggtaaggatggaaattttttttttttgagctgtagattaatacgatgttaggaaatcagagtaatttccgagtggttaacttgtgaatgatctgactcttgctttgggttatgtagtcaagggaaagtatgtaaccaacctttttcccgttcttttcaatctacgtttacttttgcgcatgccagacaatctagttttggcttt-------------------------------------------------------------------------------------------------------------------------------------------------------------------------------------------------
>Jupunba_trapezifolia_Simon_1600@NODE_1_length_1046_cov_248.860747
-----------------------------------------------------------------------------------------------------------------------------------------------------------------------------------------------------------------------------------------------------------------------------------------------------------------------------------------------------------------------------------------------acacacacacacacacacatttctctcttgttatcttggatcctatcaacatatgcattgacctatgctttgttgggacaatctacaggaggcgttcgctgcctatctatattgaatctcatatttgctatcgtttttggtcttcttgcattgtttcttggatcaagcctcctgacatttgtgagcaactgctctgtacccctgttttggtgttatgaagtttcgtcatggggattggttattctatatggtggcactgccttcttcctaaggagaaaggcagcggtgattcttgatgagggagacttcagtggtagaaatactgggctagaaatgctagaagcaaatcccatggaggtcacaccagaggttgaaaggcgcgttcatgaaggttttaaagcgtggatgggttcatcccttctatcctctgatgaagaagacgaacctgacagtt---acgaggtacctcgtgctcacaccaatttggatagggagcgactctgaaccctgacaaattcagtggtagctgagaagagtgcttatataactcgaactaacacgaacatatactaattaggggtaaggatggattttttgtttttttgagctgtagattaatacgatgttaggaaatcagagtaatttccgagtggttaacttgagaatgatctgactcttgctttgggttatgtagtcaagggaaagtatgtaaccaacctttttcctgttcttttcaatttacgtttacttttgcgcatgccagacaatctagttttggcttttcataacttcaaacattttgaatgtgatgatgttgattcctggagcttaggagggatcataataccgcagacgctaggttagagttaaaattctcaagacgagtacgattttctaaatttggcgtataagggctgttgctgatgatcatatttttcgtttcattcgaacattattttttaatttcatctgtct
>Punjuba_killipii_Palodorios_6252@NODE_1_length_981_cov_41.105088
---------------------------------------------------------------------------------------------------------------------------------------------------------------------------------------------------------------------------------------aaattagtatttgttttatgagtggatattcttcttatgctctattagttgtatgagtttaagattcctactcttattctaatggaaattcccttcatctttattaatttatgaagttagattatgatctcatattcgaatataattt-------------cccccccttatttctctcttgttctcttggatcctatcaacatatgcattgacctatgctttgttgggacaatctacaggaggcgttcgctgtctatctatcttgaatctcatatttgctatcgtttttggtcttcttgcattgtttcttggatcaagcctcctgacatttgtgagcaactgctctgtacccctgttttggtgttatgaagtttcgtcctggggattggttattctatatggtggtactgccttcttcctaaggagaaagtcagcggtgattcttgatgagggagacttcagtggtagaaatactgggctagaaatgctagaagcacatcccatggaggtcacaccagaggttgaaaggcgtgttcatgaaggttttaaagcgtggatgggttcatcccttctatcctctgatgaagaagacgaaccagagagttacaacgaggtacctcatgctcacaccaatttggatagggagcgactctgaaccctgacaaattcagtggtagctgggaagagtgcttgtgtaattcgaactgacacgaacatatactaattaggggtaaggatggattttttatttttttgagctgtagattaatacgatgttaggaaatcagagtaatttccgaggggttaacttgtgaatgatctgactcttgctttgggttatgtagtcaagggaaagtatgtaaccaacctctttcctgatctttt------------------------------caatctagttttggcttttcataccttgaaacattttgaatgtgatgctgctgattcttggagcttaggagggatcata------------------------------------------------------------------------------------------------------------------------------------
>Punjuba_racemiflora_Jimenez_Soares_3626@NODE_1_length_1285_cov_94.652318
tcttgcaggcattgctgttgcttattctgctccagctaggcatggatgcttgagggtggttgaaaataactattgtgcttcgagaagaggtatgctcttttcttttatcagtttatgataagaaggactacagacaaagatcatggcatgagtttaggagtctttttgagggttattagttatttttctgtataaatatcacttcacacatgtagaaatcatctgaaaataaaattagtatttgttttatgagtggatattcttcttatgctctattagttgtatgagtttaagattcctactcttattctaatggaaattcccttcatctttattaatttatgaagttagattatgatctcatattctaatataattt-------------cccctccttatttctctcttgttatcttggatcctatcaacatatgcattgacctatgctttgttgggacaatctacaggaggcgttcgctgcctatctatcttgaatctcatatttgctatcgtttttggtcttcttgcattgtttcttggatcaagcctcctgacatttgtgagcaactgctctgtacccctgttttggtgttatgaagtttcgtcctggggattggttattctatatggtggtactgctttcttcctaaggagaaaggcagcggtgattcttgatgagggagacttcggtggtagaaatactgggctagaaatgctagaagcaaatcccatggaggtcacaccagaggttgaaaggcgtgttcatgaaggttttaaagcgtggatgggttcatcccttctatcctctgatgaagaagacgaaccagagagttacaacgaggtacctcgtgctcacaccaatttggatagggagcgactctgaaccctgacaaattcagtggtagctgggaagagtgcttgtgtaactcgaactgacacgaacatatactaattaggggtaaggatggattttttatttttttgagctgtagattaatacgatgttaggaaatcagagtaatttccgaggggttaacttgtgaatgatctgactcttgctttgggttatgtagtccagggaaagtatgtaaccaacctctttcctgatctttt------------------------------caatctagttttggcttttcataccttgaaacattttgaatgtgatgctgctgattcttggagcttaggagggatcataatgccgcagacgctaggtta----------------------------------------------------------------------------------------------------------------
>_R_Afrocalliandra_redacta_Germishuizen_5585@NODE_1_length_1086_cov_120.576809
---------------------------------------------------------------------------------agaggtatgttttcttttttcttttatcagtttatggtaagaagg-ttacagacgaagatcatggcatgagtttaggagtccttttaagggttattgattatttttccatataaatattacttcacacat-ttgaaatcatctgaaaataaaatcagcatgtgttttatgagtggatattcttcttatactctattagttgtatgagtttaagattcttactcatattcaaatggaaattccctt-atcttta-----ttatgaagttagattatgatcttatattctaatattatct----------------cccccttattctctcttgctatcttggatcctatgaacatatgagttgatttctgctttgttgggacaaactacaggaggtgttcgctgcctttctatcttgaatctcatatttgctatcgtttttggtggtcttgcattgtttcttggatcaagcctcctgacgtttgtgagcaattgctctgtacccctgttctggtgttacgaaatttcgtcatggggactggttattctatatggctgtactgccttcttcctaaggagaaaggcatccgtaattcttgatgagggagacttcagtagtagaaatactgggctagaaatgctggaagcaaatcccttggaggtcacaccagaggtcgaaaggcgtgttcatgaaggttttaaagcttggatggggtcatcccttctatcctctgatgaagaagacgaaccagacagtcacaatgaggcacctcgtgctcacaccaatttggacagggagcgactctgaagctggaaaaattcaat-gtagctgggaagagtgcttatgtaactcgaactgacatgaaaatatactaattaggggtacggatgatttttttg--ttttagagctgtagattaatatgctgttagtaaatcagagtaatttccgagtgtttaacttgtgaatgatctgactcttgctttgggctatgtagtgaagggaaagtatttaatcaacctttttcctgatcttttccatctacgtttacttttgcgcatgccagacaatctagttttggcttttcataccttcaaacattttgaatgtga---------------------------------------------------------------------------------------------------------------------------------------------------------------------a
>_R_Albizia_burkartiana_StivalSantos_678@NODE_1_length_898_cov_10.465006
---------------------------------------------------------------------------------------------------------------------------------------------------------------------------------------------------------------------------------------------------------------------------------------------------------------cttattctaatggaaattcccttcatctttattaatttatggagttagattatgatctcatattctaatataattt-------------ccccccgttatttctctcttgttatcttggatcctatcaacatatgcattgacctatgctttcttgggacaatctacaggaggcgttcgctgcctatctatcttgaatctcatatttgctatcgtttttggtcttcttgcattgtttcttggatcaagcctcctaacatttgtcagcaactgctctgtacccctgttttggtgttatgaagtttcgtcatggggattggttattctatatggtggtactgccttcttcctaaggagaaaggcagcggtgattcttgatgagggagacttcagtggtagaaatactgggctagaaatgctagaagcaaatcccatggaggtcacaccagaggttgaaagacgtgttcacgaaggttttaaagcgtggatgggttcatcccttctatcttctgacgaagaagacgagcctgacatttacaacgaggtacctcatgctcacaccaatttggatagggagcgactctgaaccctgacaaattcagtggtagctgggaagagtgcgtatgtaactcgaactgacacgaatatatactaattaggggtaagggtggattttttttttttttgagctgtagcttaatacgatgttaggaaatcagagtaatttccgagtggttaacttgtgaatgatctgactcttgctttgggttatgtagtcaagggaaagtatgtaaccaacctttttcctgatcttttcaatctacgtttacttttgcgcgtgccagacaatctacttttggcttttcataccttcaaacatt---------------ttgattcttggagcttaggagggatc---------------------------------------------------------------------------------------------------------------------------------------
>_R_Albizia_coripatensis_Hughes_2433@NODE_1_length_1421_cov_126.876488
tcttgcaggcatcgctgttgcttattctgctccagctaggcatggatgcttgagggtggttgaaaataactattgtgcttcaagaagaggtatgctcttttctgtcatcagtttatgataagaaggactacagccaaagatcatggcatgagtttaggagtctttttaggggtcattagttatttttctgtataaatattacttcacacaagtagaaatcatctgaaaataaaattagtatttgttttatgagtgaatattcttcttatgctctattagttctatgagtttaagacgcctactcttattctaatggaaattcccttcatctgtattaatttatggagttagattatgatctcatattctaatataattt-------------ccccccgttatttctctcttgtcatcttggatcgtatcaacatatgcattgacctatgctttgttgggacaatctacagggggcgttcgctgcctatctatcttgaatctcatatttgctatcgtttttggtcttcttgcattgtttcttggatcgagcctcctgacatttgtgagcaactgctctgtaccccttttttggtgttacgaagtttcgtcatggggatttgttattctatatggtggtactgccttcttcctaaggagaaaggcagcggtgattcttgatgagggagacttcagtggtagaaatactgggctagaaatgctagaagcaaatcccatggaggtcacaccagaggttgaaagacgtgttcacgaaggttttaaagcgtggatgggttcatcgcttctatcttctgacgaagaagacgaacctgacagttacaacgaggtacctcatgctcacaccaatttggatagggagcgactctgaaccctgacaaattcagtggtagctgggaagagtgcttatgtgactctaactgacacgaacatatagtaattaggggtagggatggattttttttttttttgagctgtagattaatacgatgttaggaaatcagagtaatttccgagtggttaacatgtgaatgatctgactcttgctttgggttatgtagtcaagggaaaatatgtaaccaacctttttcctgatcttttcaatctacgtttacttttgcgcgtgccagacaatctacttttggctttttataccttcaaacatt---------------ttgattcttggagcttaggagggatcataatgccgcagacgctaggctggagttaaaattctcaagacgagtaggattttctaaatttggcgtacaagggctcttgctgatgatcatatttttcctttcatttgaacattttctttaaatttcatcaatgt
>_R_Albizia_glabripetala_Lewis_1652@NODE_1_length_784_cov_33.473833
---------------------------------------------------------------------------------------------------------------------------------------------------------------------------------------------------------------------------------------------------------------------------------------------gagtttaagattcctactcttattctaatggaaattcccttcatctttattaatttatggagttagattatgatctcgtattctaatataattt--------------cccccgttatttctctcttgttatcttggatcctatcaacatatgcattgacctctcttttgttgggacaatctacaggaggcgttcgctgcctatctatcttgaatctcatatttgctatcgtttttggtcttcttgcattgtttcttggatcaagcctcctgacatttgtcagcaactgctctgtgcccctgttttggtgttatgaagtttcgtcgtggggattggttattctatatggtggtactgccttcttcctaaggagaaaggcagcggtgattcttgatgagggagacttcagtggtagaaatactgggctagaaatgctagaagcaaatcccatggaggtcacaccagaggttgaaagacgtgttcacgaaggttttaaagcgtggatgggttcatcccttctatcttctgacgaagaagacgagcctgacagttacaacgaggtacctcatgctcactccaatttggatagggagcgactctgaaccctgacaaattcagtggtagctgggaagagtgcgtatgtacctcgaactgacacgaacatatactaattaggggtaaggatggattttttctttttttgagctgtagcttaatacgatgttaggaaatcaggg------------------------------------------------------------------------------------------------------------------------------------------------------------------------------------------agatcggaagag-----------------------------------------------------------------------------------------------------------------------------------------c
>_R_Albizia_inundata_Wood_26530@NODE_1_length_826_cov_236.313878
-----------------------------------------------------------------------------------------------------------------------------------------------------------------------------------------------------------------------------------------------------------------------------------------------------------------------------------------------------atggagttatattatgatctcgtattctaacataattt--------------cccccgttatttctctcttgttatcttggatcctatcaacatatgcattgacctatcttttgttgggacaatctacaggaggcgttcgctgcctatctatcttgaatctcatatttgctatcgtttttggtcttcttgcattgtttcttggatcaagcctcctgacatttgtcagcaactgctctgtgcccctgttttggtgttatgaagtttcgtcgtggggattggttattctatatggtggtactgccttcttcctaaggagaaaggcagcggtgattcttgatgagggagacttcagtggtagaaatactgggctagaaatgctagaagcaaatcccatggaggtcacaccagaggttgaaagacgtgttcacgaaggttttaaagcgtggatgggttcatcccttctatcttctgacgaagaagacgagcctgacagttacaacgaggtacctcatgctcgaaccaatttggatagggagcgactctgaaccctgacaaattcagtggtagctgggaagagtgcgtatgtaactcgaactgacacgaacatatactaattaggggtaaggatggattttttctttttttgagctgtagcttaatacgatgttaggaaatcatggtaatttccgagtggctaacttgtgaatgagctgactcttactgtgggttatgtagtcaagcgaaagtgcgtaaccaacctttttcctgatccgttcaatctacgtttacttttgcgcgtgccagacaatctacttctggcttt-------------------------------------------------------------------------------------------------------------------------------------------------------------------------------------------------
>_R_Albizia_niopoides_Simon_1601@NODE_1_length_1434_cov_75.041268
tcttgcaggcattgctgtcgcttattctgccccagctaggaatggatgcttgagggtggttgaaaataactattgtgcttcaagaagaggtatgctcttttatttcatcagtttatgataagaaggactacagacaaagatcatggcatgagtttaggactctttttaggggtcattagttatttttctgtataaatattacttcacacaagtagaaatcatctgaaaataaaattagtatctgttttatgagtgaatattcttcttatgctctattagttgtatgagtttaagattcctactcttattctaatggaaattcccttcatcttttttaatttatggagttagattatgatctcatattctaatataattt--------------cccccgttatttctctcttgttatcttggatcctatcaacatatgcattgacctatgctttgttggaacgatctgcaggaggcgttcgctgcctatctatcctgaatctcatatttgctatcgtttttggtcttcttgcattgtttcttggatcaagcctcctgacatttgtcagcaactgctctgtacccctgttttggtgttatgaagtttcgtcatggggattggttattctatatggtggtactgccttcttcctaaggagaaag---gcggtgattcttgatgagggagacttcagtggtagaaatactgggctagaaatgctagaagcaaatcccatggaggtcacaccagaggttgaaagacgtgttcacgaaggttttaaagcgtggatgggttcatcccttctatcttctgac---gaagacgagcctgacagttacaacgaggtgcctcaaactcacaccaatttggttagggagcgactctgaaccctgacaaattcagtggtagctgggaagagtgcgtatgtaactcgaactgacacgaacatacactaattaggggtagggatggattttttcttcttttgagctgtagcttaatacgatgttaggaaatcagggtaatttccgagtggttaacttgtgaatgagctgtctcttgctttgggttatgtagtcaagggaaagtgtgtaaccaacctttttcctgatctgttcaatctacggttacttttgcgcgtgccgggcaatctacttctggcttgtcataccttcaaacatt---------------ttgattcttggagcttaggagggatcataatgccgcagacgctaggttggagttaaaattctcaagacgagtaggattttctaaatttggcgtacaagggctcttgctggtgatcata------------------------------------------t
>_R_Albizia_sinaloensis_Hughes_1576@NODE_1_length_1196_cov_53.113494
-------------------------------------------------------------------------------------------------------------------ggatcagaaggactacagaaaaaggtcatggcatgagtttaggagcctttttaggggtcattagttatttttctgtataaatattacttcacacaagtagaaatcatctgaaaataaaagtagtatttgttttatgagtgaatattcttcttatgctctattagttgtatgagtttaagattcctactcttattctaatggaaattcccttcatctttattaatttatggagttagattatgatctcatattctaatataattt-------------cctcccgttatttctctcttgttatcttggatcctatcaacatgtgcattgacctatgctttgttgggacaatctacaggaggcgttcgctgcctatctatcttgaatctcatatttgctatcgtttttggtcttcttgcattgtttcttggatcaagcctcctgacatttgtcagcaactgctctgtacccctgttttggtgttatgaagtttcgtcatggggattggttattctatatggtggtactgccttcttcctaaggagaaaggcagcggtggttcttgatgagggagacttcagtggtagaaatactgggctagaaatgctagaagcaaatcccatggaggtcacaccagaggttgaaagacgtgttcacgaaggttttaaagcgtggataggttcgtcccttctatcttctgacgaagaagacgagcctgacagttacaacgaggtgcctcatgctcacaccaatttggatagggagcgactctgaaccctgacaaattcagtggtagctgggaagagtgcgtatgtaactcgaactgacacgaacatatactaattaggtgtagggatggatttttttttttttggagctgtagcttaatacgatgttaggaaatcaggg----tctcgtgttgttattatacaagtgtccttatgttggccttgggagttttgattgcccggcgttggctttttattgtccttattggctctggcgacctaaatatacatatg------------aatttcttctgtagaaattgtcaatataaatatt---------------taaatt-------attaacagtgatactaaaattataaatgctagtttaatgt-----------------atatttttttttgaatttattatgcaaaagttatta-------------------------------------------------ttcaaa
>_R_Albizia_xerophytica_Hughes_1435@NODE_1_length_1079_cov_57.220559
-------------------------------------------------------------------------------------------------ttttctttcatcagtttatgatcagaaggactacagacaaaggtcatggcatgagtttaggagccttgttaggggtcattagttatttttctgtataaatattacttcacacaagtagaaatcatctgaaaataaaattagtatttgttttatgagtgaatattcttcttatgctctattagttgtatgagtttaagattcctactcttattctaatggaaattcccttcatctttattaatttatggagttagattatgatctcatattctaatataattt-------------ccccccgttatttctctcttgttatcttggatcctatcaacatgtgcattgacctatgctttgttgggacaatctacaggaggcgttcgctgcctgtctatcttgaatctcatatttgctatcgtttttggtcttcttgcattgtttcttggatcaagcctcctgacatttgtcagcaactgctctgtacccctgttttggtgttatgaactttcgtcatggggattggttattctatatggtggtactgccttcttcctaaggagaaaggcagcggtgattcttgatgagggagacttcagtggtagaaatactgggctagaaatgctagaagcaaatcccatggaggtcacaccagaggttgaaagacgtgttcacgaaggttttaaagcgtggatgggttcatcccttctatcttctgacgaagaagacgagcctgacagttacaacgaggtgcctcatgctcacaccaatttggatagggagcgactctgaaccctgacaaattcagtggtagctgggaagagtgcgtatgtaactcgaactgacacgaacatatactaattaggggtagggatggattttttcttttttagagctgtagcttaatacgatgttaggaaatcagggtaatttccgagtggttaacttgtgaatgagctgactcttgctttaggttatgaagtcaagggaaagtgtgtaaccaacctttttcctgatctgttcaatctacgtttacttttgcgcgtgccagacaatctacttctggctttttatacct-----------------------------------------------------------------------------------------------------------------------------------------------------------------------------------------
>_R_Archidendron_clypearia_Wieringa_1849@NODE_2_length_558_cov_15.783784
-----------------------------------------------------------------------------------------------------------------------------------------------------------------------------------------------------------------------------------------------------------------------------------------------------------------------------------------------------------------------------------------------------------------------------------------------------------------------------------------------------------------------------------------------------------------------------------------------------------------------------------------------------------------------------------------------------------------------------------------------------------------------------------------------------------------------------------------------------------------------------------catgctcacaccaatttggatagggagcgactctgaaccctgacaaattcggtggtagctaggaaaagtgcttatgtgactcgaactgacacgaacatatgctaattaggggtagggatggat------tttttttgacctgtagattaatacgacgttaggaaatcagagtaatttccgagtggttaacttgtgaatgatctgactcttgctttgggttatgtagtcaagggaaagtatgtaaccaacctttttcctgatcttttcaatctacgtttacttttgcgcatgcc--------tagttttggctt----------caaacattttgaatgcgaagctgttgattcttggagctttggagggatcataataccgcggacgctaggttagagttaaaattctcaggacgagtaggattttctaaatttggcgtatatgggctcttgctgatggtcatgtttttcgtgtcatttgaacacttttgttaaatttcatctgttt
>_R_Hydrochorea_corymbosa1_Bonadeu_655@NODE_1_length_963_cov_244.342511
-------------------------------------------------------------------------------------------------------------------------------------------------------------------------------------------------------------------------------------------------------------------------------------------------------------------------------------------------------------------------------------------ccaccctctcaaccacacacacatttctctcttgttatcttggatcctatcaacatatgcattgacctatgcattgttgggacaatctacaggtggcgttcgctgcctatctatcttgaatctcatatttgctatcgtttttggtcttcttgcattgtttcttggatcaagcctcctgacatttgtgagcaactgctctgtacccctgttttggtgttatgaagtttcgtcatggggattggttattctatatggtggcactgccttcttcctaaggagaaaggcagcggtgattcttgatgagggagacttcagtggtagaaatactgggctagaaatgctagaagcaaatcccatggaggttacaccagaggttgaaaggcgtgttcatgaaggttttaaagcgtggatgggttcatcccttctatcctctgatgaagaagacgaacctgacagtt---acgaggtacctcatgctcacaccaatttggatagggagcgactctgaaccctgacaaattcagtggtagctgagaagagtgcttgtataactcgaactgacacgaacatatactaattaggggtaaggatggattttttgtttttttgagctgtagattaatacgatgttaggaaatcagagtaatttccgagtggttaacttgagaatgatctgactcctgctttgggttatgtagtctagggaaagtatgtaaccaaccttttttctgttattttcaatctacgtttacttttgcgcatgccagacaatctggttttggcttttcataccttcaaacattttgaatgtgatgctgttgattcttggagcttaggagggatcataataccgcagacgctaggttagagttaaaattctcaagacgagtaggatttcctaaatttggcgtacaagggctcttgctgatgatcatagttttcgtttcatttgaacatttt-------------------
>_R_Hydrochorea_marginata_Morim_563@NODE_1_length_1247_cov_112.506838
--------------------------------------------------------------------------------------------------------------------------------------------------------------------------------------------------------------------------------------------------------------------tcttcttatgctctattagttgtatgagtttaagattcctactcttattctaatggaaattcccttcatctttattactttatgaagttagattatgatctcatattctaatataattcccaccctctcaaccacacacacatttctctcttgttatcttggatcctatcaacatatgcattgaccaatgctttgttgggacaatctacaggaggcgttcgctgcctatctatcttgaatctcatatttgctatcgtttttggtcttcttgcattgtttcttggatcaagcctcctgacatttgtgagcaactgctctgtacctctgttttggtgttatgaagtttcgtcatggggattggttattctatatggtggcactgccttcttcctaaggagaaaggcagcggtgattcttgatgagggagacttcagtggtagaaatactgggctagaaatgctagaagcaaatcccatggaggtcacaccagaggttgaaaggcgtgttcatgaaggttttaaagcgtggatgggttcatcccttctatcctctgatgaagaagacgaacctgacagtt---acgaggtacctcatgctcacaccaatttggatagggagcgactctgaaccctgacaaattcagtggtagctgagaagagtgcttgtataactcgaactgacacgaacatatactaattaggggtaaggatggattttttgtttttttgagctgtagattaatacgatgttaggaaatcagagtaatttccgagtggttaacttgagaatgatctgactcctgctttgggttatgtagtctagggaaagtatgtaaccaacctttttcctgttcttttcaatctacgtttacttttgcgcatgccagacaatctagttttggcttttcataccttcaaacattttgaatgtgatgctgttgattcttggagcttaggagggatcataataccgcagacgctaggttagagttaaaattctcaagacgagtaggatttcctaaatttggcgtataagggctcttgctgatgatcatatttttcgtttcatttgaacatttttttaaaatttcatttgtct
>_R_Jupunba_asplenifolia_Ekman_6383@NODE_1_length_681_cov_45.289735
-----------------------------------------------------------------------------------------------------------------------------------------------------------------------------------------------------------------------------------------------------------------------------------------------------------------------------------------------------------------------------------------------------------ccccccatttctctcttgttattttggatcctatcaacatatgcattgacctatgttttgttgggacaatctacaggaggcgttcgctgcctatctatcttgaatctcatatttgctatcgtttttggtcttcttgcattgtttcttggatcaagcctcctgacatttgtgagcaactgctctgtacccctgttttggtgttatgaagtttcgtcatggggattggttattctatatggtggcactgccttcttcctaaggagaaaagcggcggtgattcttgatgagggagacttcagtggtagaaatactgggctagaaatgctagaagcaaatcccatggaggtcacaccagaggttgaaaggcgtgttcatgaaggttttaaagcgtggatgggttcgtcccttctatcctctgatgaagaagacgaaccttacagtt---acgaggtacctcatgctcacaccaatttggatagggagcgactctgaaccctgacaaattcagtggtaggtgggaagagtgcttatataactcgaactgacacgaacatatactaattaggggtaaggatggaatttttttttttttgagctgtagattaatacgatgttaggaaatcagagtaatttccgagtggttaacttgtgaatgatctgactcttgctttgggttatgtggt----------------------------------------------------------------------------------------------------------------------------------------------------------------------------------------------------------------------------------------------------------------------------------------
>_R_Jupunba_filamentosa_Lima_7487@NODE_1_length_1523_cov_58.197787
tcttgcaggcattgctgtcgcttattctgctccagctaggcatggatgcttgagggtggttgaaaataactattgtgcttcaagaagaggtgtgctcttttcttttatcagtttatgataagaaggaccacagacaaagatcatggcatgagtttaggagtctttttaagggttattagttatttttctgtataaatattacttcacacatgtagaaatcatctgaaaataaaattagtatttgttttatgagttgatattcttcttatgctctattagttgtatgagtttaagattcctactcttattctaatggaaattcccgtcatctttattaatttatgaagttagattatgatctcatattctaatataattccccccccccccaccacacacacatttctctcttgtcatcttggatcctatcaacatatgcattgacctatgctttgttgggacaatctacaggaggcgttcgctgcctatctatcttgaatctcatatttgctagcgtttttggtcttcttgcattgtttcttggatcaagcctcctgacatttgtgagcaactgctctgtacccctgttttggtgttatgaagtttcgtcatggggattggttgttctatatggtggcactgccttcttcctaaggagaaaggcagcggtgattcttgatgagggagacttcagtggtagaaatactgggctagaaatgctagaagcaaatcccatggaggtcacaccagaggttgaaaggcgcgttcatgaaggttttaaagcgtggatgggttcatcccttctatcctctgatgaagaagacgaacctgacagtt---acgaggtacctcatgctcacaccaatttggatagggagcgactctgaaccctgacaaattcagtggtagctgagaagagtgcttatataactcgaactgacacgaacatatactaattaggggtgaggatggattttttgtttttttgagctgtagattaatacgatgttaggaaatcagagtaatttccgagtggttaacttgagaatgatctgactcttgctttgggttatgtagtcaagggaaagtatgtaaccaacctttttcctgttcttttcaatttacgtttacttttgcgcattccagacaatctagttttggcttttcataacttcaaacattttgaatgtgatgctgttgattcttggagcttaggagggatcataataccgcagacgctaggttagagttaaaattctcaagacgagtaggattttctaaatttggcgtatgagggctcttgctgatgatcatatttttcgtttcatttgaacattttttattaatttcatttgtct
>_R_Jupunba_idiopoda_Quesada_1718@NODE_1_length_984_cov_46.830209
-------------------------------------------------------------------------------------------------------------------------------------------------------gtttaggagtctttttaagggttattagttatttttctgtataaatattacttcacacatgtagaaatcatctgaaaataaagttagtatttgttttatgagtggatattcttcttatgctctattagttgtatgagtttaagattcctactcttattctaatggaaattcccttcatctttattaatttatgaagttagattatgatctcatattctaa---------------------------tataatcccccccggttatcttggatcctatcaacatatgcattgacctatgctttgttgggacaatctacaggaggcgttcgctgcctatctatcttgaatctcatatttgctatcgtttttggtcttcttgcattgtttcttggatcaagcctcgtgacatttgtgagcaactgctctgtacccctgttttggtgttatgaagtttcgtcatggggattggttattctatatggtggcactgccttcttcctaaggagaaaagcagcggtgattcttgatgagggcgacttcagtggtagaaatactgggctagaaatgctagaagcaaatcccatggaggtcacaccagaggttgaaaggcgtgttcatgaaggttttaaagcgtggatgggttcatcccttctatcctctgatgaagaagacgaaccttacagtt---acgaggtacctcatgctcacaccaatttggatagggagcgactctgaaccctgacaaattcagcggtagctgagaagagtgcttatgtaactcgaactgacacgaacatatactaattaggggtaaggatggaaattttttttttttgagctgtagattaatacgatgttaggaaatcagagtaatttccgagtggttaacttgtgaatgatctgactcttgctttgggttatgtagtcaagggaaagtatgtaaccaacctttttcccgttcttttcaatctacgtttacttttgcgcatgccagacaatctagttttggc----------------------------------------------------------------------------------------------------------------------------------------------------------------------------------------------------
>_R_Jupunba_langsdorfii_Ribeiro_728@NODE_1_length_1603_cov_60.658585
tctggcaggcattgctgtcgcttattctgctccagctaggcatggatgcttgagggtggttgaaaataactattgtgcttcaagaagaggtatgctcttttcttttatcagtttatgataagaaggaccacagacaaagatcatggcatgagtttaggagtctttttaagggttattagttatttttctgtataaatattacttcacacatgtagcaatcatctgaaaataaaattagtatttgttttatgagtggatattcttcttatgctctattagttgtatgagtttaagattcctactcttattctaatggaaattcccttcatctttattaatttatgaagttagattctgatctcatattctaatataatct--------------ccccccccatttctctcttgttatcttggatcctatcaacatatgcattgacctatgctttgttgggacaatctacaggaggcgttcgctgcctatctatcttgaatctcatatttgctatcgtttttggtcttcttgcattgtttcttggatcaagcctcctgacatttgtgagcaactgctctgtacccctgttttggtgttatgaagtttcgtcatggggattggttattctatatggtggcactgccttcttcctaaggagaaaagcagcggtgattcttgatgagggagacctcagtggtagaaatactgggctagaaatgctagaagcaaatcccatggaggtcacaccagaggttgaaaggcgtgttcatgaaggttttaaagcgtggttgggttcatcccttctatcctctgatgaagaagacgaaccttacagtt---acgaggtacctcatgctcacaccaatttggatagggagcgactctgaaccctgacaaattcagtggtagctgggaagagtgcttatataactcgaactgacacgaacatatactaattaggggtaaggatggaatttttttttttttgagctgtagattaatacgatgttaggaaat-agagtaatttccgagtggttaacttgtgaatgatctgactcttgctttgggttatgtagtcaagggaaagtatgcaaccaacctttttcctgttcttttcaatctacgtttacttttgcgcatgccagacaatctagttttggcttttcctaccttcaaacattttgaatgtgatgctgttgattcttggagcttaggagggatcatagtaccgcagacgctaggtcagagttaaaattttcaagacgaggaggattttctaaatttggcgtataagggcttttgctggtgatcatatttttcgtttcatttgaacttttttttttaatttcatctgtcg
>_R_Jupunba_leucophylla_Iganci_839@NODE_1_length_1010_cov_179.230439
-------------------------------------------------------------------------------------------------------------------------------------------------------------------------------------------------------------------------------------------------------------------------------------------------------------------------------------------------------------------------------------------ccccccccccccacacacacacatttctctcttgttatcttggatcctatcagcatacacattgacctatgctttgttgggacaatctacaggaggcgttcgctgcctatctatcttgaatctcatatttgctatcgtttttggtcttcttgcattgtttcttggatcaagcctcctgacatttgtgagcaactgctctgtacccctgttttggtgttatgaagtttcgtcatggggattggttattctatatggtggcactgccttcttcctgaggagaaaggcagcggtgattcttgatgaaggagacttcagtggtagaaatactgggctagaaatgctagaagcaaatcccatggaggtcacaccagaggttgaaaggcgcgttcatgaaggttttaaagcgtggatgggttcatcccttctatcctctgatgaagaagacgaacctgacagtt---acgaggtacctcatgctcacaccaatttggatagggagcgactctgagccctgacaaattcagtggtagctgagaagagtgcttatataactcgaactgacacgaacatatactaattaggggtgaggatggattttttgtttttttgagctgtagattaatacgatgttaggaaatcagagtaatttccgagtggttaacttgagaatgatctgactcttgctttgggttatgtagtcaagggaaagtatgtaaccaatctttttcctgttcttttcaatttacgtttacttttgcgcatgccagacaatctagttttggcttttcataacttcaaacattttgaatgtgatgctgttgattctcggagcttaggagggatcataataccgcagactctaggttagagttaaaattctcaagacgagtaggattttctaatttggcgtatgaggggctcttgctgatgatcatatttttcgtttcatttgaacatttttttttaatttcatctgtca
>_R_Jupunba_leucophylla_Iganci_839@NODE_2_length_623_cov_9.965201
tgttgcaggcattgctgtcgcttattctgctccagctaggcatggatgcttgagggtggttgaaaataactattgtgcttcaagaagaggtacgctcttttcttttatcagtttatgataagaaggaccacagacaaagatcatggcatgagtttaggagtctttttaagggttattagttatttttctgtataaatattacttcacacatgtagaaatcatctgaaaataaaattaggatttgttttatgagtggatattcttcttacgctctattagttgtatgagtttaagattcctactcttattctaatggaaattcccttcatctttattaatttatgaagttagattatgatctcatattctaatataatcc---------------------------------------------------------------------------------------------------------------------------------------------------------------------------------------------------------------------------------------------------catgcccggggggggcgcgccccccgggcgggggggggggggggggggggggggggggggggggg--------------------------------------------------------------------------------------------------------------------------------------------------------------------------------------------------------------------------------gggggggggggg-----------------------------------gggggggggggggggg-----------------------------------------------------------------------------------------------------------------------------------------------------------------------------------------------------------------------------------------------------------------------------------------------------------------------------------------------------------------------------------------------g
>_R_Jupunba_limae_Iganci_261@NODE_1_length_1391_cov_70.117199
tcttgcaggcattgctgtcgcttattctgctccagctaggcatggatgcttgaggttggttgaaaacaactattgtgcttcaagaagaggtgtgctcttttcttttatcagtttatgataagaaggaccacagacaaagatcatggcatgagtttaggagtctttttaagggttattagttatttttctgtataaatattacttcacacgtgtagaaatcatctgaaaataaaattagtatttgttttatgagtggatattcttcttatgctctattagttgtatgagtttaagattcctactcttattctaatggaaattcccttcatctttattaatttatgaagttagattatgatctcatattctaatataatccccccccccccaaccacacacacatttctctcttgttatcttggatcctatcaacatatgcattgacctatgctttgttgggacaatctacaggaggcgttcgctgcctatctatcttgaatctcatatttgctatcgtttttggtcttcttgcattgtttcttggatcaagcctcctgacatttgtgagcaactgctctgtacccctgttttggtgttatgaagtttcgtcatggggattggttattctatatggtggcactgccttcttcctaaggagaaaggcagcggtgattcttgatgagggagacttcagtggtagaaatactgggctagaaatgctagaagcaaatcccatggaggtcacaccagaggttgaaaggcgcgttcatgaaggttttaaagcgtggatgggttcatcccttctatcctctgatgaagaagacgaacctgacagtt---acgaggtacctcatgctcacaccaatttggatagggagcgactctgaaccctgacaaattcagtggtagctgagaagagtgcttatataactcgaactgacacgaacatatactaattaggggtgaggatggattttttgtttttttgagctgtagattaatacgatgttaggaaatcacagtaatttccgagtggttaacttgagaatgatctgactcttgctttgggttatgtagtcaagggaaagtatgtaaccaacctttttcctgttcttttcaatttacgtttacttttgcgcatgccagacaatctagttttggcttttcataacttcaaacattttgaatgtgatgctgttgattcttggagcttaggagggatcataataccgcagacgctaggttagagttaaaattctcaagacgagtaggattttctaaatttggcgtatgagggctcttgctgatgatcatatttttcgtttcatttgaacatttt-------------------
>_R_Jupunba_nipensis_Mayo_19662@NODE_1_length_839_cov_22.527559
----------------------------------------------------------------------------------------------------------------------------------------------------------------------------------------------------------------------------------------------------------------------------------------------------------------------------------------tcttaattaatttatgaagttagattatgatctcatattctaatataacac------------ccccccccccggttgggggggggtgttttggatcctatcaacatatgcattgacctatgttttgttgggacaatctacaggaggcgttcgctgcctatctatcttgaatctcatatttgctatcgtttttggtcttcttgcattgtttcttggatcaagcctcctgacatttgtgagcaactgctctgtacccctgttttggtgttatgaagtttcgtcatggggattggttattctatatggtggcactgccttcttcctaaggagaaaagcggcggtgattcttgatgagggagacttcagtggtagaaatactgggctagaaatgctagaagcaaatcccatggaggtcacaccagaggttgaaaggcgtgttcatgaaggttttaaagcgtggatgggttcatcccttctatcctctgatgaagaagacgaaccttacagtt---acgaggtacctcatgctcacaccaatttggatagggagcgactctgaaccctgacaaattcagtggtaggtgggaagagtgcttatataactcgaactgacacgaacatatactaattaggggtaaggatggaatttttttttttttgagttgtagattaatacgatgttaggaaatcagagtaatttccgagtggttaacttgtgaatgatctgactcttgctttgggttatgtggtcaagggaaagtatgtaaccaacctttttccggttcttttcaatctacgtttacttttgcgcatgccagacaatctagttttggcttttcataccttcaaaca----------------------------------------------------------------------------------------------------------------------------------------------------------------------------------
>_R_Jupunba_villosa_Borges_423@NODE_1_length_1425_cov_87.239614
----------------------------------gctaggcatggatgcttgagggtggttgaaaataactattgtgcttcaagaagaggtatgctcttttcttttatcagtttatgataagaaggaccacagacaaagatcatggcatgagtttaggagtcttttcaagggttattagttatttttctgtataaatattacttcacacatgtagaaatcatctgaaaataaaattagtatttgttttatgagtggatattcttcttatgctctattagttgtatgagtttaagattcctactcttattctaatggaaattcccttcatctttattaatttatgaagttagattatgatctcatattctaatataattcccccccccccacacacacacacatttctctctggttatcttggatcctatcaacatatgcattgacctattctttgttgggacaatctacaggaggcgttcgctgcctatctatcttgaatctcatatttgctatcgtttttggtcttcttgcattgtttcttggatcaagcctcctgacatttgtgagcaactgctctgtacccctgttttggtgttatgaagtttcgtcatggggattggttattctatatggtggcactgccttcttcctaaggagaaaggcagcggtgattcttgatgagggagacttcagtggtagaaatactgggctagaaatgctagaagcaaatcccatggaggtcacaccagaggttgaaaggcgcgttcatgaaggttttaaagcgtggatgggttcatcccttctatcctctgatgaagaagacgaacctgacagtt---acgaggtacctcatgctcacaccaatttggatagggagcgactctgaaccctgacaaattcagtggtagctgagaagagtgcttatataactcgaactgacacgaacatatactaattaggggtaaggatggattttttgtttttttgagctgtagattaatacgatgttaggaaatcagagtaatttccgagtggttaacttgagaatgatctgactcttgctttgggttatgtagtcaagggaaagtatgtaaccaacctttttcctgttcttttcaatctacgtttacttttgcgcatgccagacaatctagttttggcttttcatagcttcaaacattttgaatgtgatgctgttgattcttggagcttaggagggatcataataccgcagaccctaggtttgagttaaaattctcaagacgagtaggattttctaaatttggcgtataagggctcttgctgatgatcatatttttcgtttcatttgaacatttttttttaatttcatttgtct
>_R_Punjuba_callejasii_Daly_5935@NODE_1_length_969_cov_17.214126
--------------------------------------------------------------------------------------------------------------------------------------------------------------------------------------------------aatatcacttcacacatgtagaaatcatctgaaaataaaattagtatttgttttatgagtggatattcttcttatgctctattagttgtatgagtttaagattcctactcttattctaatggaaattgccttcatctttattaatttatgaagttagattatgatctcatattctaatataattc-------------cccccccctatttctctcttgttatcttggatcctatcaacatatgcattgacctatgctttgttgggacaatctacaggaggcgttcgctgcctatctatcttgaatctcatatttgctatcgtttttggtcttcttgcattgtttcttggatcaagcctcctgacatttgtgagcaactgctctgtacccctgttttggtgttatgaagtttcgtcctggggattggttattctatatggtggtactgctttcttcctaaggagaaagtcagcggtgattcttgatgagggagacttcagtggtagaaatactgggctagaaatgctagaagcaaatcccatggaggtcacaccagaggttgaaaggcgtgttcatgaaggttttaaagcgtggatgggttcatcccttctatcctctgatgaagaagacgaaccagagagttacaacgaggtacctcatgctcacaccaatttggatagggagcgactctgaaccctgacaaattcagtggtagctgggaagagtgcttgtgtaactcgaactgacacgaacatatactaattaggggtaaggatggattttttatttttttgagctgtagattaatacgatgttaggaaatcagagtaatttccgaggggttaacttgtgaatgatctgactcttgctttgggttatgtagtcaagggaaagtatgtaaccaacctctttcctgatctttt------------------------------caatctagttttggcttttcatac-------------------------------------------------------------------------------------------------------------------------------------------------------------------------------------------
>_R_Punjuba_lehmannii_Escobar_7465@NODE_1_length_1375_cov_60.036210
tcttgcaggcattgctgttgcttattctgctccagctaggcatggatgcttgagggtggttgaaaataactattgtgcttcgagaagaggtatgctcttttcttttatcagtttatgataagaaggactacagacaaagatcatggcatgagtttagaagtctttttgagggttattagttatttttctgtataaatatcacttcacacatgtagaaatcatctgaaaataaaattagtatttgttttatgagtggatattcttcttatgctctattagttgtatgagtttaagattcctactcttattctaatggaaattcccttcatctttattaatttatgaagttagattatgatctcatattctaatataattt-------------cccccccttatttctctcttgttatcttggatcctatcaacatatgcattgacctatgctttgttgggacaatctacaggaggcgttcgctgcctatctatcttgaatctcatatttgctatcgtttttggtcttcttgcattgtttcttggatcaagcctcctgacatttgtgagcaactgctctgtacccctgttttggtgttatgaagtttcgtcctggggattggttattctatatggtggtactgccttcttcctaaggagaagggcagcggtgattcttgatgagggagacttcagtggtagaaatactgggctagaaatgctagaagcaaatcccatggaggtcacaccagaggttgaaaggcgtgttcatgaaggttttaaagcgtggatgggttcatcccttctatcctctgatgaagaagacgaaccagagagttacaacgaggtacctcatgctcacaccaatttggatagggagcgactctgaaccctgacaaattcagtggtagctgggaagagtgcttgtgtaactcgaactgacacgaacatatactaattaggggtaaggatggattttttatttttttgagctgtagattaatacgatgttaggaaatcagagtaatttccgaggggttaacttgtgaatgatctgactcttgctttgggttatgtagtcaagggaaagtatgtaaccaacctctttcctgatctttt------------------------------caatctagttttggcttttcataccttgaaacattttgaatgtgatgctgctgattcttggagcttaggagggatcataataccgcagacgctaggttagagttaaaattctcaagacgagtaggattttctaaatttggcgtataagggctcttgctga---tcatatttttcgtttca------------------------------t
