# Supplementary material for: A new generic circumscription of Hydrochorea (Leguminosae, Caesalpinioideae, mimosoid clade) with an amphi-Atlantic distribution
Source: PhytoKeys. 2022 Aug 22;205:401–37. doi: 10.3897/phytokeys.205.82775 (PMC9849043; doi:10.3897/phytokeys.205.82775)
Supplement: Supplementary material 1 — Supplementary data file S1 [file phytokeys-205-401_article-82775__-s001.zip › MSC_m88370_comp41244_c0_seq8_exon01.aln-cln]

>Acacia_rostellifera_Murphy_466@NODE_1_length_1813_cov_161.730415
atttcagggtactgaccggtactaaaaagatacttcaaggtactgactgctactaaaaaatcttaaaaaaatgatcttgaaaaggatattgaccacttaaaaaaatcttaaaaatttttaattttaaaataaatattattattcaaacctaatataagacttaattttttaaaagattaagttggtagggtaataatatttctttctttaaaacttgttcagatttttatttttttttaaatttaaaaagcatgattgtgtggcacacta-----ggaatgttagattgatctgatgg-ctggctggaaattaaggcgacgctgacaattttgcttacgaggtaatccggt---------tccggtgttactccggtttgg-----aaaggatagcagagaccaatctggaatctgcggaatcttcatatcatagatggggagcgtgaaaattctctgcccaaagctcgtcttccacaacgctgattctggacccggaatccactggctcgtcggatccccatttttcccgccacttaccatcgtctcctctcttagatgcatccacgcccttacttcttccgactccacttccccagatttacgccaagaatcaggtcattatattctgtaattcgttagcactcaacttttcttcttgcctatttttgtaagcatttttcaaatttttccccgaacgttttcagaagatgactcaattttcgtattctgagcagaagaacttcggactttgataataaaaggatttgagatcattggagccttgacatttggaaactcagatttcgagaaaggtgctcgcaaatccatagatgctgctcgtggattgaggaagcttctttacggcgaaagccaatgtgaaaatcaactcgtggtaggagctgttggaggtttagatgccagtgacatgcgatttttcatctccaagagcggacatgaaacaagcctcgaatctgttacgtcaaccgtgtacgaagatcacccagagaattatgtatgggagaagggctgtttgcttcggtgtgagcttccagttaagttgccggtgtattacgctgtaaacaatcccagtggtaggtttccttgtttcaccaatctgtttttatcactcgaacatgtaattgagcaatttaatcatagatcattatactatattaagatgctatactctccattgattgattaggtatttcattttaatggaagaatagttatgatcttattgaaaattttttagtcgttgtccgtgatgctattgaagtagcgaaactacgagagtttgttgctagggatagtgattggtgaaaatgaaaatagtagtcggtcataaaaaggctggcagtagtttggatcgtttatcccaagaagcaaacacatttctaattctgtaactgtacctgcgtaacatgaaaacattagtaaattatttaggctgatattttaccacactgtacggacagtgaataatggataaattttcccccacagatattgagaaagcattttctcgtgcaactgaagctgttgtagccaagtta
>Albizia_burkartiana_StivalSantos_678@NODE_1_length_930_cov_6.475429
---------------------------------------------------------------------------------------------------------------------------------------------------------------------------------------------------------------------------------------------------------------------------------------------------------------------taaaaaacgccgcg-----gacctccgtcgaaatgagccgattatctctcctagagtgttgctcctgtttagtttacaaaggatagcaaagaccagacggggatctgcggaatcttcgtatcatagatggggagcgtgaaaattctctgcccaaagctcgtcttccacaacgctgagtctggtcccggaatccactggctcgtcggatccccatttttcccgccacttaccatcgtctcctctctgagatgcatccatgcccttacgtcttccgactccacttcccctgatttacgccaagaatcaggtcattatttcctgtaattcgttgtcactcaacttttcttcttgcctatttttctatgcattattctcgttttccccccaacattttcagaaaatgacttaattttcttattctgagcagaagaacttcggactttgataataaaaggatttgagataattggagccttgacctttggaaactccgatttggagaagaatgcttgtaaaatcatagatgctgctcgtggattaaggaagcttctttacggccaaggccaatgtgaaaatcaacccgtggtaggagctgttgcaggtttagatgccagtgacataagatttttcatctccaagagtggacatgaaacaagcctcgaatctgttacgtcaattgtatacgaagatcatccagagaactatgtatgggagaagggctgtttgcttcggtgtgaacttccagttaagttgccggtgtatcacgctgtaaacaatcctagtggtaggtttccttgtttcaacaatttgtttttatcactcgaacatgtaattgagcaatttaatcatcgagcgttatattatattaagatgctatactctccattgattgattagctacttcattttaatggatgaatagttatgatcttat---------------------------------------------------------------------------------------------------------------------------------------------------------------------------------------------------------------------------------------------------------------------------------------------------------------------------
>Albizia_decandra_Vilhena_231@NODE_1_length_954_cov_45.248575
-------------------------------------------------------------------------------------------------------------------------------------------------------------------------------------------------------------------------------------------------------gttaaaaaaaaaaaagggcaataaatttccaagatgaaaggggaagaaagg---------ggggaaaaacgccgggaaagaaacctccgtagaaatgagccgatgatctctcctagagtgttgctcctatttagtttacaaaggattgcagagaccagacacggatctgcggaatcttcgtatcatagatggggagcatgaagattctctgcccgaagctcgtcttccacaacgctgagtctggtcccggaatccactggctcgtcggatccccatttttcccgccacttaccatcgtctcctctcttagatgcatccacgcccttacttcttccgactccacttcccctgatttacgccaagaatcaggtcattattttctgtaattcgttatcactcaacttttcttcttgcctatttttctatgcattattctcgttttccccctaacattttcagaaaatgacttaattttcgtattctgagcagaagaacttcggactttgataataaaaggatttgagatagtcggagccttgacctttggaaactccgatttggagaagaatgcttgtaaaaccatagatgctgctcgtggattaaggaagcttctttacggccaaggccaatgtgaaaatcaacccgtggtaggagctgttgcaggtttagatgccagtgacataagatttttcatctccaagagcggacatgaaacaagtctcgaatctgttatgtcaattgtatacgaagatcatccagagaagtatgtatgggagaagggctgtttgcttcggtgtgaacttccagttaagttgccggtttattacgctgtaaacaatcccagtggtaggtttccttgtttcaccaatttgtttttatcactcggacatgtaattgatcaatttaatcatccagcgttatactatattaagatgctatagtctccattgattgattggctac------------------------------------------------------------------------------------------------------------------------------------------------------------------------------------------------------------------------------------------------------------------------------------------------------------------------------------------------------------
>Albizia_inundata_Wood_26530@NODE_1_length_1076_cov_139.316357
-----------------------------------------------------------------------------------aaac-----------------------------------------------------------------------------------------------------aggccctaattctcccaaaaacaaatggggtggggtagggaattcatggttaaaaaa--------------aaagggcaataaatttccaagacgaaagggaaagaaagg----------gggggaaacgccgcgaaagaaacctccgttgaaatgagctgatgatctctccttgtgtgttgctcctatttagtttacaaaggatcgcagaggccaaacacggatctgcggaatcttcgtatcatagatggggagcatgaagattctctgcccaaagctcgtcttccacaacgctgagtctggtcccggaatccactggctcgtcggatccccatttttcccgccacttaccatcgtctcctctcttagatgcatccacgcccttacttcttccgactccacttgccctgatttacgccaagaatcaggtcattattttctgtaattcgttatcactcaacttttcttcttgcctatttttctatgcattattctcgttttccccctaacattttcagaaaatgacttaattttcgtattctgagcagaagaacttcggactttgataataaaaggatttgagataatcggagccttgacctttggaaactccgatttggagaagaatgcttgtaaaaccatagatgctgctcgtggattaaggaagcttctttacggccaaggccaatgtgaaaatcaacccgtggtaggagctgttgcaggtttagatgccagtgacgtaagatttttcatctccaagagtggacatgaaacaagtctcgaatctgttacgtcaattgtatacgaagatcatccagagaagtatgtatgggagaagggctgtctgcttcggtgtgaacttccagttaagttgccggtttattacgctgtaaacaatcccagtggtaggtttccttgtttcaccaatttgtttttatcattcgaacatgtaattgatcagtttaatcatcgagcgttatcctatattaagatgctatactctccattgattgattggctacttcatttgaatggatgaattgttgtgatcttattg-aaatgctttagttgtagttcgcgatgct-----aggagcgaaac----------------------------------------------------------------------------------------------------------------------------------------------------------------------------------------------------------------------------------------------------------------------------
>Albizia_multiflora_Hughes_3090@NODE_2_length_532_cov_99.054945
----------------------------------------------------------------------------------------------------------------------------------------------------------------------------------------------------------------------------------------------------------------------------------------------------------aaagaaagggggaaaaaacgccgcgaaagaaacctccgtcgaaatgagccgatgatctctcctagagtgttgctcctatttagtttacaaaggatcgcagagaccagacacggatctgcggaatcttcgtatcatagatggggagcgttaagattctctgcccaaagctcgtcttccacaacgctgagtctggtcccggaatccactggctcgtcggatccgcatttttcccgccacttaccatcgtctcctctcttagatgcatccacgcccttacttcttcggactccacttctcctgatttacgccaagaatcaggtcattattttctgtaattcgttatcactcaacttttcttcttgtctatttttctatgcattattctcgttttccccctaacattgtcagaaaatgacttaattttcgtattctgagcagaagaacttcggacgttgataataaaaggatttgagataatcggagccttgacctttggaaactccgatttggagaagaatgcttgtaaaac-----------------------------------------------------------------------------------------------------------------------------------------------------------------------------------------------------------------------------------------------------------------------------------------------------------------------------------------------------------------------------------------------------------------------------------------------------------------------------------------------------------------------------------------------------------------------------------------------------------------------------------------------------------------------------------------------------------------------------------------------------------
>Albizia_niopoides_Simon_1601@NODE_1_length_1271_cov_192.458124
---------------------------------------------------------------------------------------------------------------------------------------------------------------------------------ccttgcgttaatgcatttttatctttcatagaaaatttgggggggg----gtgttcctggttta------------aaaacaaaaaggcaataaatttccaagatgaatgggaaaaaaaagaaataaataaataaaaaacgccgcgaaagaaacctccgtcgaaatgaactgatgatctcccctggagtgttgctcctgtttagtttacaaaggatagcagagaccagacagggatctgcggaatcttcatatcatagatggggagcgtgaaaattctctgcccaaagctcgtctttcacaacgctgagtctggtcctggaatccactggctcgtgggatccccatttttcccgccacttaccatcgtctcctctcttagatgcatccacgcccttacttcttccgactccacttcccctgatttacgccaagaatcaggtcattattgtctgtaattcgttatcactcaacttttcttcttgcctatttttctatgcattattcttgtttttcccctaacattttcagaaaatgactgaatttgcgtattctgagcagaagaacttcggactttgataataaaaggatttgagataatcggagccttgacctttggaaactccgatttggagaagaatgcttgtaaaaccatagatgctgctcgtggattaaggaagcttctttacggccaaggccaatgtgaaaatcaacccgtggtaggagctgttgcaggtttagatgccaatgacataagatttttcatctccaagagcggacatgaaacaagcctcgaatctgtttcgtcaattgtatacgaagatcatccagagaagtatgtatgggagaagggctgtttgcttcggtgtgaacttccagttaatttgccggtgtattacgctgtaaacaatcccagtggtaggtttccttgtttcaccaatttgtttttatcactcgaacatgtaattgagcaatttaatcatcgagcgttatactatattaagatgctatactctccattgattgattagctactttattttaatggaagaatagttatgatcttattgaaaatgctgtagttgtagttcgcgatgctattgaaggagcgaaactacgagagcttgttgctagggatagtgattggtgaaaataaaaatgatagttggtcataaaaaggctggcactagtttagatggtttagccgaagaagaaatcgcgtttttaatcctgtaactgtgcctgcgtaacatgagaacattagtaaatta----------------------------------------------------------------------------------------------------------------
>Albizia_tomentella_Leach_Dunlop_3801@NODE_1_length_1404_cov_198.258478
-------------------------------------------------------------------------------caaagactttcttttttttagtatacatgtagtacctttcatgttttaaattcacgtccttcttttttcattttgtgaagttttcttattgtacggctcctttcattaatgcattttgatctttcataaaaaaatcagatgagatgggtaatttatggtaaaaaagaaaaaaagaaaaaaaaggaggaataaatttccgaaaggaaaa------------aaacgaaaaaaaaaaaacgccgcggaagaaacctccgtcgaa-------gatgatatctcctccagtgtttctgctgtttagtttacaaaggatagcagggaccagacagggatctacggaatcttcgtatcatagatggggagcgtgaaaattctctgcccaaagctcgtcttccacagtgctgagtctggtcccggaatccactggctcgtcggatcccgatttttcccgccacttaccatcgtctcctctcttagatgcatccacgcccttacttcttccgactccgcttcccctgatctacgacaagaatcaggtcattattttctgtaattggttatcactgaacttttcttcttgcctatttttctatgcattattctcgttttccccctaacattttcagaaaatgacttaattttctcattctgagcagaagaacttcggactttgataataaaaggatttgagataatcggagccttgacctttgaaaactccgatttggagaagaatgcttataaatccatagatgctgctcgtggattaaggaagcttctttacggtcaaggccaatgcgaaaatcaacccgtggtaggagctgttgcaggtttagatgccagtgacatacgatttttcatctccaagagcggacatgaaacaagcctcgaatctgttacgtcaattgtatacgaagatcatccagagaagtatgtatgggagaagggctgttatcttcggtgtgaacttccagttaagttgccggtgtattacgctgtaaacaatcccagtggtaggtttccttgtttcaccaatttgtttttatgactcaaacatttcatagagcaatttaatcatcgagcgttataccatattaagatgccatactctccattgattgattacctacttcattttaatggaagaatagttatgatcttattgaaaatgctttagttgtagttcgcgatgctattgaaggagcgaagctacgagaatttgttgctagggatagtgattgatgaaaataaaaatgatagttgctcataaaaaggctggcagtagtttagatggcttagccgaagcagaaatcgcgtttctaattctgtaactgtgccagcgtaacatgaaaacattggtaaattatttaggct--atatttaccacactgtacagacag------------------------------------------------------------------------------
>Albizia_xerophytica_Hughes_1435@NODE_1_length_1357_cov_103.661719
-----------------------------------------------------------------------------------aaatttcagaatttggatatcaaaattttaatgttggaattcacaacactgatccttatcaaataaacatctaagatttcaaagatcaagttgaaattttttagatcttcctttgcctttgataaaaaaatcaggaggggtgcgtcattcatggtaaaa-----------aaaagaaaaaggcaataaacgtccaagatgaaagggaaagaaagg---gggaaaaaaatgaaacgccgcgaaagaaagctccgtcgaagtgagccgaagatctctcctagagtgttactcctgtttagtttacagaggatacccgagaccagacagggatctgcggaatctttgtatcatagatggggagcgtgaaaattctctgcccaaagctcgtcttccacaacgctgagtctggtcctggaatccactggctcgtcggatccccatttttcccgccacttaccatcgtctcctctcttagatgcatccacgcccttacttcttccgactccacttcccctgatttacgccaagaatcaggtcattattttctgtaattcgttatcactcaacttttcttcttgcctatttttctatgcattattctcgttttccccctaacattttcagaaaatgacttaattttcgtattctgagcagaagaacttaggactttgataataaaaggatttgagataatcggagccttgacctttggaaactccgatttggagaagaatgcttgtaaaaccatagatgctgctcgtggattaaggaagcttgtttacggccaaggccaatgtgaaaatcaacccgtggtcggagctgttgtaggtttagatgccagtgacataagatttttcatctccaagagcggacatgaaacaagcctcgaatctgtttcgtcaattgtatacgaagatcatccagagaagtatgtatgggagaagggctgtttgcttcggtgtgaacttcctgtcaagttgccggtgtattacgctgtaaacaatcccagtggtaggtttccttatttcaccaatttgtttttatcactcgaacatgtaattgaggaatttaatcatcgagcgttatactatattaagatgctatactctccattgattgattagttacttcattttaatggatgaatagttatgatcttatagaaaatgctttagttgtagttcgtgatgctattgaaggagagaaactacgagagtttgttgctagggatagtgattggtgaaaataaaaatgatagttggtcataaaaaggctggcagtagtttagatggttta-ccgaagaagaaatagcatttctaa-----------------------------------------------------------------------------------------------------------------------------------------------------------
>Archidendron_clypearia_Wieringa_1849@NODE_1_length_1470_cov_221.863604
-----------------------------------------------------------------------------------gga----------------------------------------gagagtatgttactttatttgatttgttagaagaaagaaaaaaaaaaagatcttttatttaatttaaaaaagaagaaggagagtagtttaaaaaagaaaatcacctccccctctaaaattttaaattaaataagtgaaaggatcatttttcaaaccaaaca-----------tatgaagggaaaaaaaaacgccgcgaaagaaacctccgtcgaaatgagtcgatgatctctccttggg---------------ggttacaaaggatagcagagaccagacaggcatctgcggaatcttcatatcatagatggggagcgtgagaattctctgcccaaagctcgtcttccacaacgctgattctggacccggaatccactggctcgtcggatccccatttttcccgccacttaccatcgtctcctctcttagatgcgtccacgcccttacttcttccgactccacttccccagatttacgccaagaatcaggtcattattttctgtaattcgtt-------aacatttcttcttgcctatttttgtaagcatttttcaaatttttccccgaacgttttcagaagatgactcaattttcgtattctgagcagaagaacttcggactttgataataaaaggatttgagataatcggagccttgacatttggaaactcagatttcgagaaaaatgctcgcaaatccataggtgcggctcgtggattgaggaagcttctttacggcgaaagccaatgtgaaaatcaacccgtggtaggagctgttgcaggtttagatgccagtgacatgcgatttttcatctccaagagcggatatgaaacaagcgtcgaatctgttacgtcaattgtgtacgaagatcatctagagaattatgtatgggagaagggctgtttgcttcggtgtgagcttccggttaagttgccggtgtattacgctgtaaacaatcccagtggtaggtttccttgtttcaccaatttgtttttatcactcgaacatgtaattgagcaatttaatcatcgagcgttatactatattaagatgctatactctccattgattgattagctacttcattttaatggaagaatagttatgatcttattgaaaatgatttagttgtagtccgtgatgctattgaaggagcgaaattacgatagtttgttgctagggatagcgattggtgaaaatgaaaataatagttggtcataaaaaggctgacagtagtttagatggtttagccgaagaagaactcgcatttttaattttgtaactgtacctgcgtaacatgaaaacattagcaaattatctaggcttatattttaccacactgtacggacaatgaataatggataaattttgttccacagatattgagaaagcattttctcgtgcaactgaagctgctgttgccaagtta
>Balizia_pedicellaris_Queiroz_15529@NODE_1_length_1416_cov_228.742836
-------------------------------------------------------------------------------------------------------------------------------cttttaagcattccaatcgctgttccaaacgagcacattattgcactgctactttcattaatgcattttgatctttcatacaaaaatcagaaggggtgggtagttcgtggtaaaacaaaaaataaaaaataagtggggcaataaattttcaagatgaaagggaaagaagta-aaaaaaaaaaaaaaacccgcctcggaagaatccttcgtcgaaatgagccgaagatctctccaagcgtgttactcctgtttagtttccaaagcatagcag-gaccagacaggtatctgcggaatcttagtatcatagatggggagcgtaaaaattctctgcccaaagctcgtcttccaccaaactgagtctggtcccgcaatccactggctcgtcggatccccatttttcccgccacttaccatcgtctcctctcttagatgcatccacgcccttacttcttccgactctacttcccctgatttacgccaagaatcaggtcattattttctttaattcgttgtcactcaacttttcttcttgcctatttttctatgcattattctttttttccccctaacattttcagaaaatgacttaattttcgtattttgagcagaagaacttcggactttgatagtaaaaggatttgagataatcggagccttgacctttggaaactcggatttggagaagaatgcttgtaaatccatagatgctgctcgtggattaaggaagcttctttacggccaaggccaatgtgaaaatcaacccgtggtaggagctgttgcaggtttagatgccagtgacatacgatttttcatctccaaaagcggacatgaaacaagcctcgaatctgttacgtcaattgtatacgaagatcatccagagaagtatgtatgggataagggctgtttgcttcggtgtgaacttccagttaagttgccggtgtattacgctgtgaacaatcccagtggtaggtttccttgtttcaccaatttgtttttatcactcgaacatgtaattgagcaatttaatcatcgagcgttatactatattaagttgctacactctccattgattgattagctacttcattttaatggaagaatagttatgatcttattgaaaatgctttagttgtagttcgcaatgctattgaaggagcgaaactacgagagtttgttgctggggatagtgattggtgaaaataaaaatgatagttggtcataaaaaggctggcattagtttagatggtttagccgaagaagaaatcgcgtttctaattctgtgactatgcctgcgtaacatgaaaacattagtaaattatttaggcttatattttacaacactgtacagacagtgaataatgaataaattttgttccacagatattgagaaagcattttctcgtgcaactgaagctgt-------------
>Calliandra_bella_LPQ15696@NODE_1_length_1314_cov_152.805174
-----------------------------------------------------------------------------------------------------------------------------------------------------------------------------------------------agctatgtctcttgtccaaccacca------------acttcatatttgtatttaatgttaggacctagacttacattgaatctcttagatcttaggttatatgg---cttataccatataaactctgcaagtatttaatccttgtcatctaaaaaaaaaaattgatgctagacctagagtactgtttagtttacgaagaatatcatagaacaagcaggtatctgccgaaacttcaaatcatagatggggagcgtaaaaattctctgcccgaagctcgtcttccacaacgtttattccggtcctggagttcattggctcgtcggatccccatttctcccgccacttaccatcgtctcttctctcagatgcatccacgcccttgcttcttctgactccgcttctccagatttacgcaaagaatctggtaattattttccataattcgttatcaatcaacttatctgctt----ccttcaaagtctgttattcttattttccttgaaat-ttttcagaagatgactttgttttcttattctgagcagaagaacttcgaactttcataataaaagggtttgagataatcggagccttgagctttggaaactcagattttgagaagaatgctcgtaagtccatagatgctgctcgtggattgaggaagcttctttacggcgaaagccattgtgaaaatcaacccgtgctaggagcagttgcaggtttagatgccagtgacattcgatttttcatctctaagagcggacatgaaacaagcctcgaatctgttacttcaattgtatatgaagatcatcgagagaagtatgtatgggagaatggctgcttgcttcggtgtgaacttcctgttaagttgccagtgtattacgctgcaaacaatcccagtggtaggtttacttgtttcaccaatttgttcttattactt------------gaactattgaatcatcgagcattataccgtattaagatgttatactctccatcaattgattagcgactttattttaatggaagattagtgatgctcttataaaaaatgctttagttgcaatttgcaatgccattggaggactgaaactacga---------------gatagtggttggtgaaaatgaaaataatagttgctcataaaaatgctggcattagtttaggtggtttagccaaaaaagaaattgcgattcc------------------------------aacaatagtgaattacttgggattatatttcaccacatcgtactgatagtgaatactgaataaattttgttccttagatattgagaaagcattttctcgtgcaactgaagctgttattgccaagtta
>Calliandra_bella_LPQ15696@NODE_2_length_1222_cov_198.336245
-------------------------------------------------------------------------------------------------------------------------------------------------------gagggtagttgtgttaaaaagcggtttggttacctagggaagggtagttttgtgg-----------agggaagatattttgtttggttgggtgtagatgggtagatttatgcgtaaaataccattttacccttaatgaaaagaaa----------aaaaaaagagtgcgatgagaacgatgactgacaaga-------acgagaacgatgagaatgacgacctagatctgttcctccaccgttctcgacacc------gttgccttcgtgtctttgttgaaatttcggcagatgcctgcttgttctacccgaagctcgtcttccacaatgttgattcgggtcctgaacttcattggctcgtcggatccccatctttcccgccagttaccattgtctcttctctcaaatgcatccacgcctttgcttcttccgaccccgtttctccaaatttacgcaaagaatcttgtaattattttctataattcgttatcactcaacttatctgcttcctt---------------------------------------------------caaagtcttttattctgagtagaggaactttgaactttgataataaaaggatttgagataatcggagccttgaactttggaaactcagattttgagaagaatgctcgtaagtccatacatgctgattgtggattgaggaagcttctttacgacgaaagccattgtgaaaatcaacccgtgctaggagcagttgcaggtttagatgccagtgacattcgatttttcatctctaagagcggacatgaaacaagcctcgaatctggtacttcaattatatatgaagatcatcgagagaagtatgtatgggagaagggctgcttgcttcggtgtgaacttcatgttaagttgccagtgtattacgctgcaaacaatcccagtggtaggcttatttgtttcaccaatttgttcttattactt------------gaactattgaatcatcaagcattatactgtattaagatgttatactctccactaattgattggcagttccccttcttgatgacactggcagttccctcattcacatttttttttacgatatatacagtatatatatatat---atagtttcaggtttcattacattatat-gtgcatgtcaaaaggaacgttcacagttgattatatatatact--------------ttgttaagttgcagaagaa---ggatttcaatttgttagaatgctc-------------aaatggtagtaaac-----------aaatctcataagaggatcaaggtgatga-taatagcgaaccttagcttc------------------------------------------------------
>Cathormion_obliquifoliolatum_Wieringa_6519@NODE_1_length_1266_cov_148.909166
-----------------------------------------------------------------------------------------------------------------------------------catgtccttcttttttcattttgtaaagctttattattgc-ccgctactttcattaatgcattttgatctttcataaaaaattcagaaggggtgggtagttcgtggt-------aaaataaaaaataagtggggcaataaattttcaagatgaagggg----------ggaaaaaaaaaaaaacccgcctcggaagaaacctccgtcgaaatgagccgatgatctctccaagagtgttactcctgtttagtttccaaagcatagcagagaccagacaggtatctgcggaatcttagtatcttagatggggagcgtgaaaattctctgcccaaagctcgtcttccaccacactgagtctggtcccgcaatccactggctcgtcggatccccatttttcccgccacttaccatcgtctcctctcttagatgcatccacgcccttacttcttccgactctacttcccctgatttacgccaagaatcaggtcattattttctttaattcgttgtcactcaacttttcttcttgcctatttttctatgcattattctcgtttcccccctaacattttcagaaaatggcttaattttcgtattttgagcagaagaacttcggactttgatagtaaaaggatttgagataatcggagccttgacctttggaaactccgatttggagaagaatgcttgtaaatccatagatgctgctcgtggattaaggaagcttctttacggccaaggccaatgtgaaaatcaacccgtggtaggagctattgcaggtttagatgccagtgacatacgatttttcatctccaaaagcggacatgaaacaagcctcgaatctgttacgtcaattggatacgaagatcatccagagaagtatgtatgggagaagggctgtttgcttcggtgtgaacttccagttaagttgccggtgtatttctctgtgaacaatcccagtggtaggtttccttgtttcaccaatttgtttttatcactcgaacgtgtaattgagcaatttaatcatcgagcgttatactatattaagttgctatactctccattgatcgattagctacttcattttaatggaagaatagttatgatcttattgaaaatgctttagttgtagttcgcgatgctattgaaggagcgaaactacgagagtttgttgctagggatagtgattggtgaaaataaaaatgatagttggtcataaaaaggctggcagtagtttagatggtttagccgaagaagaaatcgcgtttctaattctgtaactgt-----------------------------------------------------------------------------------------------------------------------------------------------
>Enterolobium_cyclocarpum_MWC9020@NODE_1_length_1418_cov_261.623415
--------------------------------------------------------------------------------------------------------------------ttcatgttttaaagccatgtcgttcttttttcattctgtaaagctttattactgtacggctcctttcattagtgcattttgatctgccataagaaaatcagaaggggtgggtaggtcatggtcaaa-aaaaaaaaaaaaaagaatggggcaataaatttccaagatgaaagggcaaaaaaggaaaaaaaaaaaaaaaaaacgccgcgaaagaaacctgcgtcgaaatgagccgatgatctctccgagagtgttactcctgtttagtttacaaaggatagcagagaccagacagggatctgcggaatcttcgtatcatagatggggagcgtgaaaattctctgcccaaggctcgtcttccacaacgctgagtctggtcctggaatccactggctcgtcggatccccatttttgccgccatttaccatcgtctcctcccttagatgcatccacgcccttacttcttccgactccacttcccctgatttacgtcaagaatcaggtcattattttctgtaatttgttatcactcaacctttcttcttgcctatttttatatgcattattcttgttttccccctgacattctcagaaaatgacttaattttcgtattctgagcagaagaacttcggactttgataataaaaggatttgagattatcggagccttgacctttggaaactccgatttggagaagaatgcttataaatccatagatgctgctcgtggattaaggaagcttctttacggccaaggccaatgtgaaaatcaacccgtggtaggggttgttgcaggtttagatgccagtgaaatacgatttttcatctccaagagcggacatgaaacaagcctcgaatctgttacgtcaattgtatacgaagatcatccagagaagtatgtatgggagaagggctgtttgcttcggtgtgaacttccggttaagttgccggtgtattacgctgtaaacaatcccactggtaggtttccttgtttcaccaatttgtttttatcactcgaacatgtaattgagcaatttaatcatcgagcgttatactatattatgatgctatactctccattgattggttagctacttcattttaatggaagaatagttatgatcttattgaaaatgctttagtggtagttcgtgatgctattgaatgagcgaaaatacgagagtttgttgctagggatagtgattggtgaaaataaaaaagatagttggtcataaaaaggctggcagtagtttagatggtttagccgaagaagaaatcgcgtttctaattctgtaactgtgcctgcgtaacatgaaaacactagtaaattatttaggcttatgttttac------gtgcagacagtgaataatggataaattttgttccacagatattgaggaagcat-----------------------------------
>Hydrochorea_corymbosa1_Bonadeu_655@NODE_1_length_849_cov_153.573048
----------------------------------------------------------------------------------------------------------------------------------------------------------------------------------------------------------------------------------------------------------------------------------------------------------agaaggaaaaaaaaaacccgcctcggaagaaacctccgtcgaaatgagccgatgatctctccaagagtgttactcctgtttagtttccaaagcatagcagagaccagacaggtatctgcggaatcttagtatcatagatggggagcgtgaaaattctctgcccaaagctcgtcttccaccacactgagtctggtcccgcaatccactggctcgtcggatccccatttttcccgccacttaccatcgtctcctctcttagatgcatccacgcccttacttcttccgactctacttcccctgatttgcgccaagaatcaggtcat-----------------------------------------tatttttctatgcattattcttgttttccccctaacattttcagaaagtgacttaattttcgtattttgagcagaagaacttcggactttgatagtaaaaggatttgagataatcggagccttgacctttggaaactccgatttggagaagaatgcttgtaaatccatagatgctgctcgtggattaaggaagcttctttacggccaaggccaatgtgaaaatcaacccgtggtaggagctgttgcaggtttagatgccagtgacatacgatttttcatctccaaaagcggacatgaaacaagcctcgaatctgttacgtcaattgtatacgaagatcatccagagaagtatgtatgggagaagggctgtttgcttcggtgtgaacttccagttaagttgccggtgtattactctgtgaacaatcccagtggtaggtttccttgtttcaccaatttgtttttatcactcgaacatgtaattgagcaatttaatcatcgagcgttatactatattaagttgctac------------------------------------------------------------------------------------------------------------------------------------------------------------------------------------------------------------------------------------------------------------------------------------------------------------------------------------------------------------------------------------
>Jupunba_abbottii_Zanoni_21220@NODE_1_length_1130_cov_144.343780
-------------------------------------------------------------------------------------------------------------------------------------------------------------------------------------------------------------taaaaaaatcagaaggggtgggtagttcgtggtaaaacaaaaaataaaaaataagtggggcaataaattttcaagatgaaggggaaagaaggaaaaaaaaaagaaaaaacccgcctcggaagaaacctccgtcgaaatgagccgatgatctctccaagagtgttactcctgtttagtttccaaagcatagcagagactagacaggtatctgcggaatcttagtatcatagatggggagcgtgaaaattctctgcccaaagctcgtcttccaccacactgagtctggtcccgcaatccactggctcgtcggatccccatttttcccgccacttaccatcgtctcctctcttagatgcatccacgcccttacttcttccgactctacttcccctgatttacgccaagaatcaggtcattattttctttaattcgttgtcactcaacttttcttcttgcctatttttctatgcattattctt-tttttcccctaacattttcagaaaatgacttaattttcgtattttgagctgaagaacttcggactttgatagtaaaaggatttgagataatcggagccttgacctttggaaactccgatttggagaagaatgcttgtaaatccatagatgctgctcgtggattaaggaagcttctttacggccaaggccaatgtgaaaatcaacccgtggtaggagctgttgcaggtttagatgccagtgacatacgatttttcatctgcaaaagcggacatgaaacaagcctcgaacctgttacgtcaattgtatacgaagatcatccagagaagtatgtatgggataagggctgtttgcttcggtgtgaacttccagttaagttgccggtgtattacgctgtgaacaatcccagtggtaggtttccttgtttgaccaatttgtttttatcgctcgaacatgtaattgagcaatttaatcatcgagcgttatactatattaagttgctacattctccattgattgattagctacttcattttaatggaagaatagttatgatcttattgaaaatgctttagttgtatttcgcaatgctattgaaggagcgaaactacgagagtttgttgctggggatagtgattggtgaaaataaaaat-------------------------------------------------------------------------------------------------------------------------------------------------------------------------------------------------------------------------------
>Jupunba_asplenifolia_Ekman_6383@NODE_1_length_847_cov_59.446753
-------------------------------------------------------------------------------------------------------------------------------------------------------------------------------------------------------------------------------------------------------------------------------------------------aagaaggaaaaaaaagaagaaaaaacccgcctcggaagaaacctccgtcgaaatgagccgatgatctctccaagagtgttactcctgtttagtttccaaagcatagcagaggccagacaggtatctgcggaatcttagtattatagatggggagcgtgaaaattctctgcccaaagctcgtcttccaccacactgagtctggtcccgcaatccactggctcgtcggatccccatttttcccgccacttaccatcgtctcctctcttagatgcatccacgcccttacttcttccgactctacttcccctgatttacgccaagaatcaggtcattattttctttaattcgttgtcactcaacttttcttcttgcctatttttctttgcattattctt-tttttcccctaacattttcagaaaatgacttaattttcgtattttgagcagaagaacttcggactttgatagtaaaaggatttgagataatcggagccttgacctttggaaactccgatttggagaagaatgcttgtaaatccatagatgctgctcgtggattaaggaagcttctttacggccaaggccaatgtgaaaatcaacccgtggtaggagctgttgcaggtttagatgccagtgacatacgatttttcatctccaaaagcggacatgaaacaagcctcgaatctgttacgtcaattgtatacgaagatcatccagagaagtatgtatgggataagggctgtttgcttcggtgtgaacttccagttaagttgccggtgtattacgctgtgaacaatcccagtggtaggtttccttgtttgaccaatttgtttttatcgctcgaaca--------------------------------------------------------------------------------------------------------------------------------------------------------------------------------------------------------------------------------------------------------------------------------------------------------------------------------------------------------------------------------------------------------------------------------------
>Jupunba_brachystachya_Lima_7438@NODE_1_length_1655_cov_142.735741
cttaaaaaacagtttctttcaccaaagggagcgatcaaggatgcggcaaatgttctccaccctgatacaattcatcttttgcaagactttctttttttagtatacaagtagaacctttcatgttttaaattcatgtccttcttttttcattttgtaaagctttactattgcactgctactttcattaatgcattttgatctttcataaaaaaatcagaaggggtgggtaattcatggtaaaacaaaaaataaaaaataagtggggcaataaattttcaagatgaaagggaaagaagga-aaaaaaaaaaaaaaaaccgccgcgaaagaaacctccgtcgaaatgagttgatgatctctccaagagtgttactcctgtttagtttacaaaggatagcagagaccagacaggtatctgcggaatcttggtatcatagatggggagcgtgaaaattctctgcccaaagctcgtcttccaccacgctgagtctggtcccgcaatccactggctcgtcggatccccatttttcccgccacttaccatcgtctcctctcttagatgcatccacgcccttacttcttccgactccacttcccctgatttacgccaagaatcaggtcattattttctttaattcgttgtcactcaacttttcttcttgcctatttttctatgcattattctcgttttccccctaagattttcagaaaatgacttaattttcgtatgttgagcagaagaacttcggactttgataataaaaggatttgagataatcggagccttgacctttggaaactccgatttggagaagaatgcttttaaatccatagatgctgctcgtggattaaggaagcttctttacggccaaggccaatgtgaaaatcaacccgtagtaggagctgttgcaggtttagatgccagtgacatacgatttttcatctccaaaagcggacatgaaacaagcctcgaatctgttacgtcaattgtatacgaagatcatccagagaagtatgtatgggataagggctgtttgcttcggtgtgaacttccagttaagttgccggtgtattacgctgtgaacaatcccagtggtaggtttccttgtttcaccaatttgtttttatccctcgaacatgtaattgagcaatttaatcatcgagcgttatactatattaagtagctatactctccattgattgattagctacttcattttaatggaagaatagttatgatcttattgaaaatgctttagttctagttcgcgatgctattgaaggagcgaaactacgatagtttgttgctagggatagtgattggtgaaaataaaaatgatagttggtcataaaaaggctggcagtagtttagatggtttagccgaagaagaaatcgcgtttctaattctgtaactatgcctgcgtaacatgaaaacattagtaaattatttaggcttatattttaccacactgtacagacagtgaataatgaataaattttgttccacagatattgagaaagcattttctcgtgcaactgaagctgttgttgccaagtta
>Jupunba_commutata_Maguire_46145@NODE_1_length_1672_cov_133.018809
ctta---aacagtttctttcaccaaagggagcgaacaaggatgcggcaattgttctccaccctcagataattcatcctttgcaagactttctttttttagtatacaagtaggacctttcatgttttaaattcatgtccttcttttttcattttgtaaagctttattattgcactgctactttcattaatgcattttgatctttcataaaaaaatcagaaggggtgggtaattcatggtaaaacaaaaaataaaaaaaaagtggggcaataaattttcaagatgaaagggcaagaaggg------gaaaaaaaaacccgcctcggaagaaacctccgtcgaaatgagccgatgatctctccaagagtgttactcctgtttagtttacaaaggatagcagagaccagacaggtatctgcggaatcttagtatcatagatggggagcgtgaaaattctctgcccaaagctcgtcttccaccacactgagtctggtcccgcaatccactggctcgtcggatccccatttttcccgccacttaccatcgtctcctctcttagatgcatccacgcccttacttcttccgactctacttcccctgatttacgccaagaatcaggtcattattttctttaattcgttgtcactcaacttttcttcttgcctatttttccatgcattattcttgttttccccctaacattttcagaaaatgacttaattttcgtattttgagcagaagaacttcggactttgatagtaaaaggatttgagataatcggagccttgacctttggaaactccgatttggagaagaatgcttgtaaatccatagatgctgctcgtggattaaggaagcttctttacggccaaggccaatgtgaaaatcaacccgtggtaggagctgttgcaggtttagatgccagtgacatacgattttttatctccaaaagcggacatgaaacaagcctcgaatctgttacgtcaattgtatacgaagatcatccagagaagtatgtatgggataagggctgtttgcttcggtgtgaacttccagttaagttgccggtgtattacgctgtgaacaatcccagtggtaggtttccttgtttcaccaatttgtttttatcactcgaacatgtaattgagcaatttaatcatcgagcgttatactatattaagttgctacactctccattgattgattagctacttcattttaatggaagaatagttatgatcttactgaaaatgctttagttgtagttcgcgatgctattgaaggaacgaaactacgagagtttgttgctagggatagtgattggtgaaaataaaaatgatagttggtcataaaaaggctggcagtagtttagatggtttagccgaagaagaaatcgcgtttctaattctgtaactatgcctgcgtaacatgaaaacattaataaattatttaggcttatattttacaacactgtacagacagtgaataatgaataaattttgttccacagatattgagaaagcattttctcgtgcaactgaagctgttgttgccaagtta
>Jupunba_filamentosa_Lima_7487@NODE_1_length_1645_cov_138.080995
cttaaaaaacagtttctttcactaaagggagcgatcaaggatgcggcaaatgttctccaccctgatacaattcatcttttgcaggactttctttttttagcatacaagtagaacctttcatgttttaaattcatgtacttcttttttcattttgtaaagctttattattgcactgctactttcattaatgcattttgatctttcataaaaaaatcagaaggggtgggtaattcatggtaaaacaaaaaataaaaaataagtggggcaataaattttcaagatgaaagggaaagaaggaaaaaaaaaaaaaaaaaaccgccgcgaaagaaacctccgtcgaaatgagttggtgatctctccaagagtgttgctcctgtttagtttacaaaggatagcagagaccagacagttatctgcggaatcttggtatcatagatggggagcgtgaaaattctctgcccaaagctcgtcttccaccacgctgagtctggtcccgcaatccactggctcgtcggatccccatttttcccgccacttaccatcgtctcctctcttagatgcatccacgcccttacttcttccgactccacttcccctgatttacgccaagaatcaggtcattattttctttaattcgttgtcactcaacttttcttcttgcctatttttctatgcattattctcgttttccccctaagattttcagaaaatgacttaattttcgtattttgagcagaagaacttcggactttgataataaaaggatttgagataatcggagccttgacctttggaaactccgatttggagaagaatgcttgtaaatccatagatgctgctcgtgtattaaggaagcttctttacggccaaggccaatgtgaaaatcaacccgtggtaggagctgttgcaggtttagatgccagtgacatacgatttttcatctccaaaagcggagataaaacaagcctcgaatctgttacgtcaattgtatacgaagatcatccagagaagtatgtatgggataagggctgtttgcttcggtgtgaacttccatttaagttgccggtgtattacgctgtgaacaatcccagtggtaggtttccttgtttcaccaatttgtttttatcactcgaacatgtaattgagcaatttaatcatcgagcgttatactatattaagttgctatactctccattgattgattagctacttcattttaatggaagaatagttatgatcttattgaaaatgctttagttctagttcgcgatgctattgaaggagcaaaactacgatagtttgttgctagggatagtgattggtgaaaataaaaatgatagttggtcataaaaaggctggcagtagtttagatggtttagccgaagaagaaatcgcgtttctaattctgtaactatgcctgcgtaacatgaaaacataagtaaattatttaggcttatattttaccacactgtacagacagtgaataatgaataaattttgttccacagatattgagaaagcattttctcgtgcaactgaagctgttgttgccaagtta
>Jupunba_floribunda_Iganci_883@NODE_1_length_1917_cov_129.718478
cttaaaaaacagtttctttcaccaaagggagcgatcaaggatgcggcaaatgttctccaccctgatataattcatcttttgcaagactttctttttttagtatacaagtagtacctttcatgttttaaattcatgtccttcttttttcattgt-taaagctttattattgcactgctactttcattaatgcattttgatctttcatagaaaaatcagaaggggtgggtaattcattgtaaaacaaaaaataaaaaataagtggggcaataaattttcaagatgaatgggaaagaagga-aaaaaaaaaaaaaaacccgccgcgaaagaaacctccgtcgaaatgagttgatgatctctccaagagtgttactcctgtttagtttacaaaggatagcagagaccagacaggtatctgcggaatcttagtgtcgtagatggggagcgtgaaaattctctgcccaaagctcgtcttccaccacgctgagtctggtcccgcaatccactggctcgttggatccccatatttcccgccacttaccatcgtctcctctcttagatgcatccacgcccttacttcttccgactctacttcccctgatttacgccaagaatcaggtcattattttctttaattcgttgtcactcaacttttcttcttgcctatttttctatgcattattctcgttttccccctaacattttcagaaaatgacttaattttcgtattttgagcagaagaacttcggactttgatagtaaaaggatttgagataatcggagccttgacctttggaaactccgatttggagaagaatgcttgtaaatccatagatgctgcttgtggattaaggaagcttctttacggccaaggccaatgtgaaaatcaacccgtggtaggagctgttgcaggtttagatgccagtgacatacgatttttcatctccaaaagcggacatgaaacaagcctcgaatctgttacgtcaattgtatacgaagatcatccagagaagtatgtatgggagaagggctgtttgcttcggtgtgaacttccagttaagttgccggtgtattactctgtgaacaatcccagtggtaggtttccttgtttcaccaatttgtttttatcactcgaacatgtaattgagcaatttaatcatcgagcgttatactatgttaagttgctatactctccattgattgattagctacttcattttaatggaagaatagttatgatcttattgaaaatgctttagttgtagttcgcgatgctattgaaggagcgaaactacgagagtttgttgctagggatagtgattggtgaaaataaaaatgatagttggtcataaaaaggctggcagtagtttagatggtttagccgaagaagaaatcgcgtttctaattctgtaactgtgcctgcgtgacatgaaaacattagtaaattatttaggcttatattttaccatactgtacagacagtgaataatggataaattttgttccacagatattgagaaagcattttctcgtgcaactgaagctgttgttgccaagtta
>Jupunba_laeta_Mori_25147@NODE_1_length_1212_cov_67.560352
----------------------------------------------------------------------ttcatcttttgcaagactttctttttttagcatacaagtagtacctttcatgttttaaattcatgtccttcttttttcattttgtaaagctttattattgccctgctactttcattaatgcattttgatctttcatgaaaaaatcagaaggggtgggtaattcatggtaaaacaaaaaataaaaaataagtggggcaataaattttcaagatgaaagggaaagaaggg-----ggaaaaaaaaacccgccgcgaaaggaacctccatcgaaatgagccgatgatctctccaagagtgttactcctgtttagtttccaaagcatagcagagaccagacaggtatctgcggaatcttagtatcatagatggggagcgtcaaaattctctgcccaaagctcgtcttccaccacgcagagtctggtcccgcaatccactggctcgtcggatccccatttttcccgccacttaccatcgtctcctctcttagatgcatccacgcccttacttcttccgactccacttcccctgatttacgccaagaatcaggtcattattttcttcaattcgttgtcactcaacttttcttcttgcctatttttctatgcattattctcgttttccccctaacattttcagaaaatgacttaattttcgtattttgagcagaagaacttcggactttgataataaaaggatttgagataatcggagccttgacctttggaaactccgatttggagaagaatgcttgtaaatccatagatgctgctcgtggattaaggaagcttctttacggcccaggccaatgtgaaaatcaacccgtggtaggagctgttgcaggtttagatgccagtgacatacgatttttcatctccaaaagcggacatgaaacaagcctcgaatctgttacgtcaattgtatacgaagatcatccagagaagtttgtatgggataagggctgtttgcttcggtgtgaacttccagttaagttgccggtgtattacgctgtgaacaatcccagtggtaggtttccttgtttcaccaatctgtttttttcactcgaacatgtaattgaggaatttaatcatcgagcgttatactatattaagttgctatactctccattgattgattagctagttcattttaatggaagaatagttatgatcttattgaaaatgctttagttgtagttcgcgatgctattgaaggagcg--------------------------------------------------------------------------------------------------------------------------------------------------------------------------------------------------------------------------------------------------------------------------------
>Jupunba_langsdorfii_Ribeiro_728@NODE_1_length_1871_cov_127.591416
cttaaaaaacagtttcattcaccaaagggagcgatcaaggatgcggcaaatgttctccaccctgatataattcatcttttgcaagactttctttttttagcatactagtaggacctttcatgttttaaattcatgtccttcttttttcattttgtaaagctttattattgcactgctactttcattaatgcattttgatctttcataaaaaaatcagaaggggtgggtagttcgtggtaaaacaaaaaataaaaaataagtggggccataaattttcaagatgaaagggaaagaagta---aaaaaaaaaaaaacccgcctcggaagaaacctccgtcgaaatgagccgatgatctctccaagagtgttactcctgtttagtttccaaagcatagcagagaccggacaggtatctgcggaatcttagtatcatagatggggagcgtgaaaattctctgcccaaagctcgtcttccaccacactgagtctggtcccgcaatccactggctcgtcggatccccatttttcccgccacttaccatcgtctcctctcttagatgcatccacgcccttacttcttccgactctacttcccctgatttacgccaagaatcaggtcattattttctttaattcgttgtcactcaacttttcttcttgcctatttttctatgcattattctttttttccccctaacattttcagaaaatgacttaattttcgtattttaagcagaagaacttcggactttgatagtaaaaggatttgagataatcggagccttgacctttggaaactccgatttggagaagaatgcttgtaaatccatagatgctgctcgtggattaaggaagcttctttacggccaaggccaatgtgaaaatcaacccgtggtaggagctgttgcaggtttagatgccagtgacatacgatttttcatctccaaaagcggacatgaaacaagcctcgaatctgttacgtcaattgtatacgaagatcatccagagaagtatgtatgggataagggctgtttgcttcggtgtgaacttccagttaagttgccggtgtattacgctgtgaacaatcccagtggtaggtttccttgtttcaccaatttgtttttatcactcgaacatgtaattgagcaatttaatcatcgagcgttatactatattaagttgctacactctccattgattgattagttacttcattttaatggaagaatagttatgatcttattgaaaatgctttagttgtagttcgcaatgctattgaaggagcgaaactacgagagtttgttgctagggatagtgattggtgaaaataaaaatgatagttggtcataaaaaggctggcagtagtttagatggtttagccgaagaagaaatcgcgtttctaattctgtgactatgcctgcgtaacatgaaaacattagtaaattatttaggcttatattttacaacactgtacagacagtgaataatgaataaattttgttccacagatattgagaaagcattttctcgtgcaactgaagctgttgttgccaagtta
>Jupunba_leucophylla_Iganci_839@NODE_1_length_1904_cov_189.825397
cttaaacaacagtttctttcaccaaagggagagatcaaggatgcggcaaacgttttccaccctgatataattcatcttttgcaagactttctttttttagtatacaagcagttcctttcatgttttaaa-tcatgtccttcttttttcattttgtaaagctttattattgcactgccactttcattaatgcgttttgatctttcataaaaaaatcagaaggggtgggtaattcatggtaaaacaaaaaataaaaaataagtggggcaataaattttcaagatgaaagggaaagaaggaaaaaaaaaaaaaaaaaaccgcctcggaagaaacctccgtcgaaatgagccgatgatctctccaagagtgttactcctgtttagtttccaaagcatagcagagaccagacaggaatctgcggaatcttagtatcatagatggggagcgtgaaaattctctgcccaaagctcgtcttccaccacgctgagtctggtcccgcaatccactggctcgtcggatccccatttttctcgccacttaccatcgtctcctctcttagatgcatccacgcgcttacttcttccgactccacttccccggatttacgccaagaatcaggtcattattttctttaattctttgtcactcaacttttcttcttgcctatttttccattcattattctcgttttccccctaacattttcagaaaatgacttaattttcgtattttgagcagaagaacttcggactttgataataaaaggatttgagataatcggagccttgacctttggaaactccgatttggagaagaatgcttgtaaatccatagatgctgctcgtggattaaggaagcttctttacggccaaggccaatgtgaaaatcaacccgtggtaggagctgttgcaggtttagatgccagtgacatacgatttttcatctccaaaaacggacatgaaacaagcctcgaatctgttacgtcaattgtatacgaagatcatccagagaagtatgtatgggataagggctgtttgcttcggtgtgaacttccagttaagttgccggtgtattacgctgtgaacaatcccagtggtaggtttccttgtttcaccagtttgtttttatcactcgaacatgtaattgagcaatttaatcatcgagcgttatactatattaagttgctatactctccattgattgatttgctacctcattttattggaagaatagttatgatcttattgaaaatgctttagttgtagttcgcgatgctattgaaggagcgaaactacaagagtttgttgctagggatagtgattggtgaaaataaaaatgatagttggtcataaaaaggctggcagtagtttagatggtttagccgaagaagaaatcgcgtttctaattctgtaactatgcctgcgtaacatgaaaacattagtaaattatttaggcttatattttacctcactgtacagacagtgaataatgaataaattttgttccccagatattgagaaagcattttctcgtgcaactgaagctgttgttgccaagtta
>Jupunba_limae_Iganci_261@NODE_1_length_1692_cov_139.920743
cttaaaaaacagtttctttcaccaaagggagcgatcaaggatgcggcaaatgttctccaccctgatacaattcatcttttgcaagactttctttttttagtatacaagtagaacctttcatgttttaaattcatgtccttcttttttcattttgtaaagctttattattgcactgctactttcattaatgcattttgatctttcataaaaaaatcagaaggggtgggtaattcatggtaaaacaaaaaataaaaaataagtggggcaataaattttcaagatgaaagggaaagaaggg-----gaaaaaaaaaaaccgccgcaaaagaaacctccgtcgaaatgagccgatgatctctccaagagtggtactcctgtgtagtttccaaagcatagcagagaccagacaggtatctgcggaatcttagtatcatagatggggagcgtgaaaattctctgcccaaagctcgtcttccaccacactgagtctggtcccgcaatccactggctcgtcggatccccatttttcccgccacttaccatcgtctcctctcttagatgcatccacgcccttacttcttccgactccacttcccctgatttacgccaagaatcaggtcattattttctttaattcgttgtcactcaacttttcttcttgcctattattctatgcattattctcgttttccccctaagattttcagaaaatgacttaattttcgtattttgagcagaagaacttcggactttgataataaaaggatttgagataatcggagccttgacctttggaaactccgatttggagaagaatgcttttaaatccatagatgctgctcgtggattaaggaagcttctttacggccaaggccaatgtgaaaatcaacccgtagtaggagctgttgcaggtttagatgccagtgacatacgatttttcatctccaaaagcggacatgaaacaagcctcgaatctgttacgtcaattgtatacgaagatcatccagagaagtatgtatgggataagggctgtttgcttcggtgtgaacttccagttaagttgccggtgtattacgctgtgaacaatcccagtggtaggtttccttgtttcaccaatttgtttttatccctcgaacatgtaattgagcaatttaatcatcgagcgttatactatattaagtagctatactctccattgattgattagctacttcattttaatggaagaatagttatgatcttattgaaaatgctttagttctagttcgcgatgctattgaaggagcgaaactacgatagtttgttgctagggatagtgattggtgaaaataaaaatgatagttggtcataaaaaggctggcagtagtttagatggtttagccgaagaagaaatcgcgtttctaattctgtaactatgcctgcgtaacatgaaaacattagtaaattatttaggcttatattttaccacactgtacagacagtgaataatgaataaattttgttccacagatattgagaaggcattttctcgtgcaactgaagctgttgttgccaagtta
>Jupunba_longipedunculata_Cardona_2682@NODE_1_length_1432_cov_134.394834
-------------------------------cgatcaaggatgcggtaaatgttctccaccctgatataattcatcttttgcaagactttcttttttaagtatacaagtagtacctttcatgttttaaattcatgtcc---ttttttcattttgtaaagctttattattgcactgctactttcattaatgcattttgatctttcataaaaaaatcagaaggggtgggtaattcatggtaaaacaaaaaataaaaaataagtggggcaataaattttcaagatgaaagggaaagaagga-aaaaaaaaaaaaaaaaccgcctcggaagaaacctccgtcgaaatgagccgatgatctctccaagagtgttactcctgtttagtttccaaagcatagcagagaccggacaggaatctgcggaatcttagtatcatagatggggagcgtgaaaattctctgcccaaagctcgtcttccaccacgctgagtctggtcccgcaatccactggctcgtcggatcctcatttttcccgccacttaccatcgtctcctctcttagatgcatccacgcccttacttcttccgactccacttcccctgatttacgccaagaatcaggtcattattttctttaattcgttgtcactcaacttttcttcttgcctatttttctatgcattattctcgttttccccctaacattttcagaaaatgacttaattttcgtattttgagcagaagaaattcggaccttgataataaaaggatttgagataatcggagccttgacctttggaaacgccgatttggagaagaatgcttgtaaatccatagatgctgctcgtggattaaggaagcttctttacggccaaggccaatgtgaaaatcaacccgtggtaggagctgttgcaggtttagatgccagtgacatacgatttttcatctccaaaagcggacatgaaacaagcctcgaatctgttacgtcaattgtatacgaagatcatccagagaagtatgtatgggataagggctgtttgcttcggtgtgaacttccagttaagttgccggtgtattacgctgtgaacaatcccagtggtaggtttccttgtttcaccaatttgtttttttcactcgaacatgtaattgagcaatttaatcatcgagcgttatactatattaagttgctatactctccattgattgattagctagttcattttaatggaagaatagttatgatcgtattgaaaatgctttagttgtagttcgcgatgctattgaaggagcgaaactacgagagtttgttgctagggatagtgattggtgaaaataaaaatgatagttggtcataaaaaggctggcagtagtttagatggtttagcagaagaagaaatcgcgtttctaattctgtaactatgcctgcgtaacatgaaaacattagtaaattatttaggcttatattttaccac-------------------------------------------------------------------------------------------
>Jupunba_nipensis_Mayo_19662@NODE_1_length_923_cov_70.112293
----------------------------------------------------------------------------------------------------------------------------------------------------------------------------------------------------------------------------------------------------------------------------taaattttcaagatgaaggggaaagaaggaaaaaaagaagaaaaaacccgcctcggaagaaacctccgtcgaaatgagccgatgatctctccaagagtgttactcctgtttagtttccaaagcatagcagaggccagacaggtatctgcggaatcttagtattatagatggggagcgtgaaaattctctgcccaaagctcgtcttccaccacactgagtctggtcccgcaatccactggctcgtcggatccccatttttcccgccacttaccatcgtctcctctcttagatgcatccacgcccttacttcttccgactctacttcccctgatttacgccaagaatcaggtcattattttctttaattcgttgtcactcaacttttcttcttgcctatttttctttgcattattctt-tttttcccctaacattttcagaaaatgacttaattttcgtattttgagcagaagaacttcggactttgatagtaaaaggatttgagataatcggagccttgacctttggaaactccgatttggagaagaatgcttgtaaatccatagatgctgctcgtggattaaggaagcttctttacggccaaggccaatgtgaaaatcaacccgtggtaggagctgttgcaggtttagatgccagtgacatacgatttttcatctccaaaagcggacatgaaacaagcctcgaatctgttacgtcaattgtatacgaagatcatccagagaagtatgtatgggataagggctgtttgcttcggtgtgaacttccagttaagttgccggtgtattacgctgtgaacaatcccagtggtaggtttccttgtttgaccaatttgtttttatcgctcgaacatgtaattgagcaatttaatcatcgagcgttatactatattaagttgctacattct-------------------------------------------------------------------------------------------------------------------------------------------------------------------------------------------------------------------------------------------------------------------------------------------------------------------------------------------------------------------------------
>Jupunba_oppositifolia_Liegier_16014@NODE_1_length_1444_cov_134.032187
cttaaaaaacagtttctttcaccaaaaggagcgatcaaggatgcggcaaatgttctccaccctgatataattcatcttttgcaagaccttatttttttagtatacaagtaggacctttcatgttttaaattcatgtcc---ttttttcattttgtaaagctttattattgcactgtgactttcattaatgcattttgatctttcataaaaaaatcagaaggggtgggcagttcgtggtaaaacaaaaaataaaaaataagtggggccataaattttcaagatgaaggggaaagaaggg----aaaaaaaaaaaacccgcctcggaagaaacctccgtcgaaatgagccgatgatctctccaagagtgttactcctgtttagtttccaaagcatagcagagaccagacaggtgtctgcggaatcttagtatcatagatggggagcgtgaaaattctctgcccaaagctcgtcttccaccacactgagtctggtcccgcaatccactggctcgtcggatccccatttttcccgccacttaccatcgtctcctctcttagatgcatccacgcccttacttcttccgactctacttcccctgatttacgccaagaatcaggtcattattttctttaattcgttgtcactcaacttttcttcttgcctatttttctatgcattattctt-tttttcccctaacattttcagaaaatgacttaattttcgtattttgagcagaagaacttcggactttgatagtaaaaggatttgagataatcggagccttgacctttggaaactccgatttggagaagaatgcttgtaaatccatagatgctgctcgtggattaaggaagcttctttacggccaaggccaatgtgaaaatcaacccgtggtaggagctgttgcaggtttagatgccagtgacatacgatttttcatctccaaaagcggacatgaaacaagcctcgaatctgttacgtcaattgtatacgaagatcatccagagaagtatgtatgggataagggctgtttgcttcggtgtgaacttccagttaagttgccggtgtattacgctgtgaacaatcccagtggtaggtttccttgttt-gccaatttgtttttatcgctcgaacatgtaattgagcaatttaatcatcgagcgttatactatattaagttgctacattctccattgattgattagctacttcattttaatggaagaatagttatgatcttattgaaaatgctttagttgtatttcgcaatgctattgaaggagcgaaactacgagagtttgttgctggggatagtgattggtgaaaataaaaatgatagttggtcataaaaaagctggcagtagtttagatggtttagccgaagaagaaatcgcgtttctaattctgtgactatgcctgcgtaacatgaaaacat--------------------------------------------------------------------------------------------------------------------------
>Jupunba_trapezifolia_Simon_1600@NODE_1_length_1147_cov_167.269231
-------------------------------------------------------------------------------------------------------------------------------------------------------------------------------------------------------------------------------------------------------------------------------------------------------------------aaaaaaacccgccacggaagaaacctccgtcgaaatgagccgatgatctctccaagagtgttactcctgtttagtttccaaagcatagcagagaccagacaggtatctgcggaatcttagtatcatagatggggagcgtgaaaattctctgcccaaagctcgtcttccaccacactgagtctggtcccggaatccactggctcgtcggatccccatttttcccgccacttaccatcgtctcctctcttagatgcatccacgcccttacttcttccgactctacttcccctgatttacgccaagaatcaggtcattattttctttaattcgttgtcactcaacttttcttcttgcctatttttctatgcattattctt-tttttcccctaacattttcagaaaatgacttaattttcgcattttgagcagaagaacttcggactttgatagtaaaaggatttgagataatcggagccttgacctttggaaactccgatttggagaagaatgcttgtaaatccatagatgctgctcgtggattaaggaagcttctttacggccaaggccaatgtgaaaatcaacccgtggtaggagctgttgcaggtttagatgccagtgacatacgatttttcatctccaaaagcggacatgaaacaagcctcgaatctgttgcgtcaattgtatacgaagatcatccagagaagtatgtatgggataagggctgtttgcttcggtgtgaacttccagttaagttgccggtgtattacgctgtgaacaatcccagtggtaggtttccttgtttcaccaatttgtttttatcactcgaacatgtaattgagcaatttaatcatcgagcgttatactatattaagttgctatactctccattgattgattagatacttcattttaatggaagaatagttatgatcttcttgaaaatactttagttgtagttcgcgatgctattgaaggagcgaaactacaagagtttgttgctagggatagtgattggtgaaaataaaaatgatagttggtcgtaaaaaggctggcagtagtttagatggtttagccaaagaagaaatcgcgtttctaattctgtaactgtgcctgcgtaacatgaaaacattagtaaattatttaggctt-------------------------------------------------------------------------------------------------------
>Punjuba_killipii_Palodorios_6252@NODE_2_length_1022_cov_34.351323
----------------------------------------------------------------------------------------------------------------------------------------------------------------------------------------------------agtttggaaa----------------------aatcacttataacataagggtaaagttgtcgatgtgaaaataattttttctgatcaatccaaacaaggta--------atattaaaatctctac--------cctccgtcgaa-----------------ccaaacagagccttaatgtttagcttacaaagcatagcagagaccagacagggatctgtggaatcttcatatcatagatggggagtgtgaaaattctctgcccaaagctcgtcttccacaacgctgattctggacccagaacccactggctcgtcggatccccatttttcctgccacttaccatcgtctcctctctaagatgtatccacgcccttacttctcccgaccccacttccctagatttacgccaagaatcaggtcattaatttttgtaattcgttatcactcaacttttctgcttgcctattttctgacgcatttttattcttgttcccctaacgttttcagaagatgactta--tttcgtattttgagcagaagaactttggattctgataattacaggatttgacataatcagagccttggcctatggaaactctgatttggagaagaatgctcgtaaatccattaatgctgctcgtggattaaggaagcttctttacagcgaaggtcaatgtgaaaaccaacccatggcaggagctgttgcagggttagatgccggcgacagacaatttttcacctccaagagaggacatgaaacaagcctcgaatctgttacatcaattgtgtacgaagatcatccaaagaagtatgtatgggagaaggactgtttgtttcggtgtgagcttccagttgagttgccaatgtattacgctgtaaacaatcccagtggt--------------------ttagggtttagggtttaaacatcaagtgaggcaatgcactccc-atttattctgctacataagcttttcacagttctaattgttgaaaatccgtgtcacctttgtttgaggattattatttat--------------------------------------------------------------------------------------------------------------------------------------------------------------------------------------------------------------------------------------------------------------------------------------------------------------------------------
>Punjuba_lehmannii_Escobar_7465@NODE_1_length_1558_cov_107.700203
-----------------------------------------------------------ccctgatataattcaccttttgcaagactttctttttttagtatacaagtagtacctttcatgttttaaattcatgtccttcttttttcattgtgtaaagctttattattgtactgctactttcattgatgcattttgatctttcataaaaaaatcagaaggggtgggtaattcatggtaaa--aaaatataaaaaataagtggggcaataaatttccaagatgaaagggaaaaaaagg----ttaaaaaaaaaaaacgccgcgaaagaaacctccgtcgaaatgagccgatgatctctccaagagtgttactcctgtttagtttacaaaggatagcagagaccagacaggtatctgcggaatcttcgtatcatagatggggagcgtgaaaattctctgcccaaagctcgtcttccaccacgctgagtctggtcccgcaatccactggctcgttggatccccatttttcccgccacttaccatcgtctcctctcttagatgcatccacgcccttacttcttccgactctacttcccctgatttacgccaagaatcaggtcattattttctgtaattcgttgtcactcaacttttcttcttgcctatttttctatgcattattcttgtttt-cccctaacattttccgaaaatgacttaattttcgtattctgagcagaagaacttcggactttgataataaaaggatttgagataatcggagccttgacctttggaaactccgatttggaggagaatgcttgtaaatccatagatgctgctcgtggattaaggaagcttctttacggccaaggccaatgtgaaaatcaacccgtggtaggagctgttgcaggttcagatgccagtgacgtacgatttttcatctccaaaagcggacatgaaacaagcctcgaatctgttacgtcaattgtatacgaagatcatccagagaagtatgtatgggagaagggctgtttgcttcggtgtgaacttccagttaagttgccggtgtattacgctgtgaacaatcccagtggtaggtttccttgtttcatcattttgtttttatcactcgaacatgtaattgagcaatttaatcatcgagcattatactatattaagatgctatactctccattgattgattagctacttcattttaatggaataatagttatgatcttattgaaaatgctttagttgtagttcgcgatgctattgaaggagcgaaactacgagagtttgttgctagggatagtgattggtgaaaataaaaatgatagttggtcataaaaaggcaggcagtagtttagatggtttagccgaagaagaaatcgcgtttctaattctgtaactgtgcctgcgtaacatgaaaacattagtaaattatttaggcttatattttaccacactgtacagacagtgaataatggataaattttgttccacagatattgagaaagcattttctcgtgcaactgaagctgttgttgccaagtta
>_R_Afrocalliandra_redacta_Germishuizen_5585@NODE_1_length_1080_cov_197.805583
-----------------------------------------------------------------------------------------------------------------------------------------------------------------------------------------------------------------------------------------------------------------------------------------------------------------------------------------------------------------ttcaactattgtagggagtactgtttagtttacgaagaatatcagagaccaggcaggtatcagcggaatcttcaaatcatagatggggagcgtgaaaattctctgccccaagctcgtcttccacattgctgattcgggtcctggatttcattggcttgttggatccccatttttcccgccattcaacatcgtctcctctctcagatgcatccgcgcccttacttcttttgactccgcttccccggatttgcgcaaagaaacaggtaatttttttctataattcgttatcactcaacttttctgctt-----tcttcaaagcctttattcttg-ttttcccggaaaattttcagaagatgacttaattttcttattctgagcagaagaacttcggactttggtaataaaaggatttgagataatcggagccttgacctttggaaactcagattttgagaagaatgctcgtaaatccatagatgctgctcgtgcattgaggaagcttctttacggggaaagccattgtgaaaatcaacctgtggtaggagcagttgcaggtttagatgccagtgatattcgatttttcatctctaagagaggacatgaaacaagcctcgaatctgttacttcaattgtatacgaagatcatccagagaagtatgtatgggagaagggctgtttgcttcggtgtgaacttccagttaagttgcccgtatattacgctgcaaacaatcccagtggtaggtttacttgtttcaccaatctgtttttatcactcgaacatgtaattgagcaatttaatcatcgagcattatactgtattaagatgctatactctccattgattgattagctactttattttaatggaagattagtgatggtcttataaaagttgctttggttgcaatttgcgatgccattgtagga-cgaaactat---------------gggatagtgattggtgaaaatgaaaataatagttggtcataaaaatgctggctgtagtttagatggtttagcctaaaaataaattgcgtttct------------------------------aacattagtgaattacgtaggcttatagttcaccacaccgtactgacagtga---------------------------------------------------------------------------
>_R_Albizia_adinocephala_FHO33_88@NODE_1_length_1621_cov_145.468264
tgtactgcac----------------------------------------tgctcttgttattaatgtatttttattttaaaaaaattttaaaatttgaatatcaaaatcttaatgataaaattaacaatataaatctttattaaattatcatatgagattttaaagatgaaattgtatttttttaaatttttttttatcttccataaaaaaatcaggaggggggcgta---catggtaaagaaa--------aaaggaaaaaggcaataaatgtccaagatgaaagggaaagaaagg---gggaaaaaaatgaaacgccgcgaaaaaaagctccgtcgaaacgagccgaagatctctccaagggtgttactcctgtttagtttacaaaggatacccgagaccagacagggatctgcggaatcttcggatcattgatggggagcgtgaaaattctctgcccaaagctcgtcttccacaacgctgagcctggtcctggaatccactggctcgtcggatccccatttttcccgccacttaccatcgtctcctctcttagatgtatccacgcccttacttcttccgactccacttcccctgatttacgccaagaatcaggtcattattttctgtaattcgttatcactcaacttttcttcttgcctatttttctatgcattattctcgttttccccctaacattttcagaaaatgacttaattgtcgtattctgagcagaagaacttaggactttgataataaaaggatttgagataatcggagccttgacctttggaaactccgatttggagaagaatgctcgtaaaaccatagatgctactcgtggattaaggaagcttctttacggccaaggccaatgtgaaaatcaacccgtggtcggagctgttgcaggtttagatgccagtgacataagatttttcatctccaagagcggacatgaaacaagcctcgaatctgtttcgtcaattgtatacgaagatcatccagagaagtatgtatgggagaagggctgtttgcttcggtgtgaacttccagtcaagttgccggtgtattacgctgtaaacaatcccagtggtagttttccttatttcaccaatttgtttttatcactcgaacatgtaattgaggaatttaatcatcgagcgttatactatattaagatgctatactctccattgattgattagttacttcattttaatggatgaatagttatgatcttatagaaaatgctttagttgtagttcgtgatgctattgaaggagagaaactacgagagtttgttgctagggatagtgattggtgaaaataaaaatgatagttggtcataaaaaggctggcagtagtttagatggtttagccgaagaagaaatcgcatttctaattctgtaactgtgcctgcgtaacatgaaaacattagtaaattatttgggcttatattttaccacactgtacggacagtgaataatggataaattttgttccacagatattgagaaagcattttctcgtgcaactgaagctgtagttgccaagtta
>_R_Albizia_coripatensis_Hughes_2433@NODE_1_length_1839_cov_191.773553
cttaaaaaacagtgtctttcaccaaagggagcgatccaggatgcggcaaatgttctcca-cttgatataattcatcttttgaaggacttcctaattttagtatacaagtagtaccctttatgttttaaattcatgtccttcttttttcattttgtaaagctttattactgcactgctcctttcattaatgcatttttatctttcataaaaaaatcaggaggggtgggcaattcatggtaaaaaaaaaaa--------------ggcaataaatttccaagatgaaagggaaaaaaaggaaaaaaaaaaaaaaaaaacgcagcgaaagcaacctccgtcgaaatgagccgatgatctctcgtagggtgttactcctgtttcgtttacacaggataacagagaccagacggggatccgcggaatcttcgtatcatagatggggagcgtgaaaattctctgcccaaagctcgtcttccataacgctgagtctggtcccggaatccactggctcgtcggatccccatttttcccgccacttaccatcgtctcctcgcttagatgcatccacgcccttacttcttccgactccacttcccctgatttacgccaagaatcaggtcatttttttctgtatttcgttgtcactcaacttttcttcttgcctatttttctatgcattgttctcgttttcccc--gacattttcagaaaatgacttaattttcgtattctgagcagaagaacttcggactttgataataaaaggatttgagataatcggagccttgacctttggaaactccgatttggagaagaatgcttgtaaatccatagatgcttctcgtggattaaggaagcttctttacggccaaggccaatgtgaaaatcaacccgtggtaggagctgttgcaggtttagatgccagtgacataagatttttcatctccaagagcggacatgaaacaagcctcgaatctgttacgtcaattgtatacgaagatcatccagagaagtatgtaagggagaagggctgtttgcttcggtgtgaacttccagttaagttgccggtgtattacgctgtaaacaatcccagtggtaggtttccttgtttcaccaatttgtttttatcactcgaacatgtaattgagcaatttaatcatcgatcgttatactatattaagatgctatactctccattgattgattagctacttcattttaatggatgaatagttataatcttattgaacatgctttagttgtagttcgcgatgctattgaaggagcgaaactacgagagtttgttgctagggatagtgattggtgaaaataaaaatgatagttggtcataaaaaggctggcagtagtttagatggtttagccgaagaagaaatcgcgtttctaattctgtaactgtgcctgcgtaacatgaaaacattagtaaattatttaggcttatattttaccacactgtacggacagtgaatagtggataaattttgttccacagatattgagaaagcattttctcgtgcaactgaagctgtagttgccaagtta
>_R_Albizia_edwallii_Dalmaso_272@NODE_1_length_958_cov_9.063123
---------------------------------------------------------------------------------------------------------------------------------------------------------------------------------------------------------------------------ggggtgggtagttcatgggttaaaaaaaaa-------------aggcactaaatttccaagatgaaagggcaaaaaagg-aaaaagaaaaaaaaaaccgccgcgaaagaaacctccgtcgaaatgagccgatgacctctcctagagtgttactcctgtttagtttacaaaggatagcagagaccagacagggatctgcggaatcttcgtatcgtagatggggagcgtgaaaattctctgcccaaagctcgtcttccacaacgctgagtctggtcccggaatccactggctcgtcggatccccatttttcccgccacttaccatcgtctcctctcttagatgcatccacgcccttacttcttccgactccacttcccctgatttacgccaagaatcaggtcattattttctgtatttcgttgtcactcaacttttcttcttgcctatttttctatgcattattctcgttttccccccaacattttcagaaaatgacttaattttcgtattctgagcagaagaacttcggactttgataataaaaggatttgagataatcggagccttgacctttggaaactccgatttggagaagaatgcttgtaaaaccatagatgctgctcgtggattaaggaagcttctttacggccaaggccaatgtgaaaatcaacccgtggtaggagctgttgcaggtttagatgccagtgacataagatttttcatctccaagagcggacatgaaacaagcctcgaatctgttacgtcaattgtatacgaagatcatccagagaagtatgtatgggagaaggggtgtttgcttcggtgtgaacttccagttaagttgccggtgtattacgctgtaaacaatcccagtggtaggtttccttgtttcaccaatttgtttttatcactcgaacatgtaattgagcaatttaatcatcgatcgttatactatattaagatgctatactct-------------------------------------------------------------------------------------------------------------------------------------------------------------------------------------------------------------------------------------------------------------------------------------------------------------------------------------------------------------------------------
>_R_Albizia_glabripetala_Lewis_1652@NODE_1_length_1040_cov_79.128764
-----------------------------------------------------------------------------------aaac--------------------------------------------------------------------------------------------------------------------------------------------------------------gaggcataatggaattgataacataaattt--atattaaaaaaaatatggggggttaaaaaaaaaaaaaaacgccgcgacagaaccctacgtcggaatgagccgatcatctctcctggagggttgctcctatttagtttacaaaggagagcagaggccagacacggatctgcggaatcttcgtatcatagatggggagcgtgaagattctctgcccgaagctcgtcttccacaacgctgagtctggtcccggaatccactggctcgtcggatccccatttttcccgccacttaccatcgtctcctctcttagatgcatccacgcccttacttcttccgactccacttcccctgatttacgccaagaatcaggtcattattttctgtaattcgttatcacttaactcttcttcttgcctatttttctatgcattattctcgttttccccctaacattttcagaaaatgacttaattttcgtattctgagcagaagaacttcggactttgataataaaaggatttgagataatcggagccttgacctttggaaactccgatttggagaagaatgcttgtaaaaccatagatgctgctcgtggattaaggaagcttctttacggccaaggccaatgtgaaaatcaacccgtggtaggagctgttgcaggtttagatgccagtgacataagatttttcatctccaagagcggacatcaaacaagtctcgaatctgttacgtcaattgtatacgaagatcatccagagaagtatgtatgggagaagggctgtttgcttcggtgtgaacttccagttaagttgccggtttattacgctgtaaacaatcccagtggtaggtttccttgtttcaccaatttgtttttatcactcgaacatgtaattgatcaatttaatcatcgagcgttatactatattaagatgctatagtctccattgattgattggctacctcatttgaatggatgaattgttgtgatcttattg-aaatgctttagttgtagtt-----------------------------------------------------------------------------------------------------------------------------------------------------------------------------------------------------------------------------------------------------------------------------------------------------
>_R_Albizia_multiflora_Hughes_3090@NODE_1_length_1142_cov_150.509859
----------------------------------------------------------------------------------------------------------------------------------------------------------------------------------------------------------------------------------------------------------------------------------------------------------aaagaaagggggaaaaaacgccgcgaaagaaacctccgtcgaaatgagccgatgatctctcctagagtgttgctgctatttagtttacaaaggatcgcagagaccagacacggatctgcggaatcttcgtatcatagatggggagcgtgaagattctctgcccaaagctcgtcttccacaacgctgagtctggtcccggaatccactggctcgtcggatccccatttttcccgccacttaccatcgtctcctctcttagatgcatccacgcccttacttcttccgactccacttcccctgatttacgccaagaatcaggtcattattttctgtaattcgctatcactcaacttttcttcttgcctatttttctatgcattattctcgtttttcccctaacattttcagaaaatgacttaattttcgtattctgagcagaagaacttcggactttgataataaaaggatttgagataatcggagccttgacctttggaaactccgatttggagaagaatgcttgtaaaaccatagatgctgctcgtggattaaggaagcttctttacggccaaggccaatgtgaaaatcaacccgtggtaggagctgttgcaggtttagatgccagtgacataagatttttcatctccaagagcggacatgaaacaagtctcgaatctgttacgtcaattgtatacgaagatcatccagagaagtatgtatgggagaagggctgtttgcttcggtgtgaacttccagttaagttgccggtttattacgctgtaagcaatcccagtggtaggtttccttgtttcaccaatttgtttttatcactcgaacatgtaattgatcaatttaatcatcgagcgttatactatattaagatgctatactctccattgattgattagctacttcatttgaatggatgaattgttatgatcttattgaaaatgctttagttgtagttcgcgatgct-----aggagcgaaactacgagattttgttgctaggggtagtgattggtgaaaataaaaatgatagttggtcataaaaaggctggcagcagtttagatggtttagccgaagaagaaatcgcgtttctaattctgtaactgtgcctgcgtaacatgaaaacattagtaa--------------------------------------------------------------------------------------------------------------------
>_R_Albizia_sinaloensis_Hughes_1576@NODE_1_length_1304_cov_102.387123
--------------------------------------------------------------------------------------------------------------------tt-----------------------taatctaagattttaaagatcaa-----------gtattgttttagactttcttttatccttaaaaaaaaagtcaggaggggtgcgtaattcatggtaaaaagaaaaaaagaaaaagaaaaaggcaataaacgtccaagatgaaagggaaagaaagg---gggaaaaaaatgaaaagccgcgaaagaaagctccgtcgaaatgagccgaagatctctcctagagtgttactcctgtttagtttacaaaggatacccgagaccagacagggatctgcggaatcttcggatcatagatggggagcgtgaaaattctctgcccgaagctcgtcttccacaacgctgagtctggtcctggaatccactggctcgtcggatccccatttttcccgccacttaccatcgtctcctctcttagatgcatccacgcccttacttcttccgactccacttcccctgatttacgccaagaatcaggtcattattttctgtaattcgttatcactcaacttttcttcttgcctatttttctatgcattattctcgttttccccctaacattttcagaaaatgac--aattttcgtattctgagcagaagaacttaggactttgataataaaaggatttgagataatcggagccttgacctttggaaactccgatttggagaagaatgcttgtaaaaccatagatgctgctcgtggattaaggaagcttctttacggccaaggccaatgtgaaaatcaacccgtggtcggagctgttgcaggtttagatgccagtgagataagatttttcatctccaagagcggacatgaaacaagcctcgaatctgtttcgtcaattgtatacgaagatcatccagagaagtatgtatgggagaagggctgtttgcttcggtgtgaacttccagtcaagttgccggtgtattacgctgtaaacaatcccagtggtaggtttccttatttcaccaatttgtttttatcactcgaacatgtaattgaggaatttaatcatcgagcgttatactatattaagatgctatactctccattgattgattagttacttcattttcatggatgaatagttatgatcttatagaaaatgctttagttgtagttcgtgatgctattgaaggagagaaactacgagagtttgttgctagggatagtgattggtgaaaataaaaatgatagttggtcataaaaaggctggcagtagtttagatggtttagctgaagaagaaatcgcatttctaattctgtaactgtgcctgcgtaacatgaaaacattagtaaatta----------------------------------------------------------------------------------------------------------------
>_R_Albizia_subdimidiata_var_minor_Gorts_341@NODE_1_length_1048_cov_41.984552
----------------------------------------------------------------------------------------------------------------------------------------------------------------------------------------------------------------actcattacccttttaataaaacttattaaaagaataaaagaataatgaaattgagaatataaatttatattaagaaaaatggggtggggtttttttaaaaaaaaaaacgccgcgacagaaacctccgtcggaatgagccgatcatctctcctagagggttgctcctatttagtttagaaaggatagcagaggccagacacggatctgcggagtcttcgtatcatagatggggagcgtgaagattctctgcccaaagctcgtcttccacaacgctgagtctggtcccggaatccactggctcgtcggatccccatttttcccgccacttaccatcgtctcctctcttagatgcatccacgcccttacttcttccgactccacttcccctgatttacgccaagaatcaggtcattattttctgtaattcgttatcacttaactcttcttcttgcctatttttctatgcattattctcgttttccccctaacattttcagaaaatgacttaattttcgtattctgagcagaagaacttcggactttgataataaaaggatttgagataatcggagccttgacctttggaaactccgatttggagaagaatgcttgtaaaaccatagatgctgctcgtggattaaggaagcttctttacggtcaaggccaatgtgaaaatcaacccgtggtaggagctgttgcaggtttagatgccagtgacgtaagatttttcatctccaagagcggacatgaaacaagtctcgaatctgttacgtcaattgtgtacgaagatcatccagagaagtatgtatgggagaagggctgtttgcttcggtgtgaacttccagttaagttgccggtttattacgctgtaaacaatcccagtggtaggtttccttgtttcaccaatttgtttttatcactcgaacatgtaattgatcagtttaatcatcgagcgttatactatactaagatgctatactctccattgattgattggctacttcatttgaatggatgaattgttgtgat--------------------------------------------------------------------------------------------------------------------------------------------------------------------------------------------------------------------------------------------------------------------------------------------------------------------------------
>_R_Albizia_subdimidiata_var_subdimidiata_Ferreira_210@NODE_1_length_1361_cov_161.409657
----------------------------------------------------------------------------------------------ttttattctataatcttaaaag--catttcttcattttatttttagtttatgactttattataattttttttaatgaaagagaattttaaaaaatattatttgaaatttaa-aaactcattacccttttaataaaacttattaaaagaataaaagaataatgaaattgagaatataaatttatattaagaaaaatggggtggggtttttttaaaaaaaaaaaacgcccgacagaaacctccgtcggaatgagccgatcatctctcctagagggttgctcctatttagtttagaaaggatagcagaggccagacacggatctgcggagtcttcgtatcatagatggggagcgtgaagattctctgcccaaagctcgtcttccacaacgctgagtctggtcccggaatccactggctcgtcggatccccatttttcccgccacttaccatcgtctcctctcttagatgcatccacgcccttacttcttccgactccacttcccctgatttacgccaagaatcaggtcattattttctgtaattcgttatcacttaactcttcttcttgcctatttttctatgcattattctcgttttccccctaacattttcagaaaatgacttaattttcgtattctgagcagaagaacttcggacattgataataaaaggatttgagataatcggagccttgacctttggaaactccgatttggagaagaatgcttgtaaaaccatagatgctgctcgtggattaaggaagcttctttacggccaaggccaatgtgaaaatcaacccgtggtaggagctgttgcaggtttagatgccagtgacgtaagatttttcatctccaagagcggacatgaaacaagtctcgaatctgttacgtcaattgtatacgaagatcatccagagaagtatgtatgggagaagggctgtttgcttcggtgtgaacttccagttaagttgccggtttattacgctgtaaacaatcccagtggtaggtttccttgtttcaccaatttgtttttatcactcgaacatgtaattgatcagtttaatcatcgagcgttatactatattaagatgctatactctccattgattgattggctacttcatttgaatggatgaattgttgtgatcttattg-aaatgctctagttgtagttcgcgatgct-----aggagcgaaactacgagagtttgttgctaggggtagtgattggtgaaaataaaaatgatagttggtcataaaaaggctggcagtagtttagatggtttagccgaagaagaaatcgcgtttcttattctgtaactgtgcctgcgtaacatgaaaacat--------------------------------------------------------------------------------------------------------------------------
>_R_Albizia_tomentosa_Hughes_648@NODE_1_length_1264_cov_136.421230
----------------------------------------------------------------------------------------------------------------------------------------------------------tcaagtt--------------gtattgttttaggctttcttttatccttcaaaaaaaagtcaggaggggtgcgtaattcatggtaaa----aaaaaagaaaaagaaaaaggcaataaacgtccaagatgaaagggaaagaaagg---gggaaaaaaatgaaacgccgcgaaagaaagctccgtcgaaatgagccgaagatctctcctagagtgttactcctgtttagtttacaaaggatacccgagaccagacagggatctgcggaatcttcggatcatagatggggagcgtgaaaattctctgcccgaagctcgtcttccacaacgctgagtctggtcctggaatccactggctcgtcggatccccatttttcccgccacttaccatcgtctcctctcttagatgcatccacgcccttacttcttccgactccacttcccctgatttacgccaagaatcaggtccttattttctgtaattcgttatcactcaacttttcttcttgcctatttttctatgcattattctcgttttccccctaacattttcagaaaatgacttaattttcgtattctgagcagaagaacttaggactttgataataaaaggatttgagataatcggagccttgacctttggaaactccgatttggagaagaatgcttgtaaaaccatagatgctgctcgtggattaaggaagcttctttacggccaaggccaatgtgaaaatcaacccgtggtcggagctgttgcaggtttagatgccagtgacataagatttttcatctccaagagcggacatgaaacaagcctcgaatctgtttcgtcaattctatacgaagatcatccagagaagtatgtatgggagaagggctgtttgcttcggtgtgaacttccagtcaagttgccggtgtattacgctgtaaacaatcccagtggtaggtttccttatttcaccaatttgtttttatcactcgaacatgtaattgaggaatttaatcatcgagcgttgtactatattaagatgctatactctccattgattgattagttacttcattttaatggatgaatagttatgatcttatagaaaatgctttagttgtagttcgtgatgctattgaaggagagaaactacgagagtttgttgctagggatattgattggtgaaaataaaaatgatagttggtcataaaaaggctggcagtagtttagatggtttagctgaagaagaaatcgcatttctaattctgtaactgtgcctgcgtaacatg---------------------------------------------------------------------------------------------------------------------------------
>_R_Balizia_elegans_Iganci_870@NODE_1_length_1553_cov_155.313008
-------aacagtttctttcaccaaaaggagcgatcaaggatgcggcaaatgttctccaccctgatataattcatcttttgcaagactttatttttttagtatacaaataggacctttcatgttttaaattcatgtccttcttttttcattttgtaaagctttattattgcactgctactttcattaatgcattttgatctttcataaaaaaatcagaaggggtgggtagttcgtggtaaaacaaaaaacaaaaaataagtggggcaataaattttcaagatgaaagggaaagaagtaaaaaaaaaaaaaaaaacccgcctcggaagaaacctccgtcgaaatgagccgatgatctctccaagagtgttactcctgtttagtttccaaagcatagcagagaccagacaggtatctgcagaatcttagtatcatagatggggagcgtgaaaattctctgcccaaagctcgtcttccaccacactgagtctggtcccgcaatccactggctcgtcggatccccatttttcccgccactcacgatcgtctcctctcttagatgcatccacgcccttacttcttccgactctacttcccctgatttacgccaagaatcaggtcattattttctttaattcgttgtcactcaacttttcttcttgcctatttttctatgcattattctt-ttttccccctaacattttcagaaaatgacttaattttcgtattttgagcagaagaacttcggactttgatagtaaaaggatttgagataatcggagccttgacctttggaaactccgatttggagaagaatgcttgtaaatccatagatgctgctcgtggattaaggaagcttctttacggccaaggccaatgtgaaaatcaacccgtggtaggagctgttgcaggtttagatgccagtgacattcgatttttcatctccaaaagcggacatgaaacaagcctcgaatctgttacgtcaattgtatacgaagatcatgcagagaagtatgtatgggagaagggctgtttgcttcggtgtgaacttccagttaagttgccggtgtattacgctgtgaacaatcccagtggtaggtttccttgtttcaccaatttgtttttatcactcgaacatgtaattgagcaatttaatcatcgagcgttatactatattaagttgctacactctacattgattgattagctacttcattttaatggaagaatagttatgatcttattgaaaatgctttagttgtagttcgcaatgctattgaaggagcgaaactacgagagtttgttgctagggatagtgattggtgaaaataaaaatgatagttggtcataaaaaggctggcagtagtttagatggtttagccgaagaggaaatcgcgtttctaattctgtaactattcctgcgtaacatgaaaacattagtaaattatttaggcttatattttacaacactgtacagacagtgaataatgaataaattttgttccacagatattgagaaagcattttctcgtgcaactgaagctgttgttgccaagtta
>_R_Balizia_leucocalyx_Aguilar_1939@NODE_1_length_1533_cov_164.569368
cttaaaaaacagtttctttcaccaaaaggagcgatcaaggatgcggcgaatgttctccaccctgatataattcatcttttgcaagactttctttttttagtatccaagtaggacctttcatgttttaaattcatgtccttcttttttcattttgtaaagctttattgttgcactgctactttcattaatgcattttgatctttcataaaaaaattagaaggggtgggtagttcgtggtaaaacaaaaaataaaaaataagtggggcaataaattttcaagatgaaagggaaagaaggaggggaaaaaaaaaaaacccgcctcggaagaatcctccgtccaaatgagccgatgatctatccaagagtgttactcctgtttagtttccaaagcatagcagagaccagacaggtatctgcggaatcttagtatcatagatggggagcgtgaaaattctctgcccaaagctcgtcttccaccacactgagtctggtcccgcaatccactggctcgtcggatccccatttttcccgccacttaccatcgtctcctctcttagatgcatccacgcccttacttcttccgactctacttcccctgatttacgccaagaatcaggtcattattttctttaattcgttgtcactcaacttttcttcttgcctatttttctatgcattattctcgttttccccctaacattttcagaaaatgacttaattttcgtattttgagcagaagaacttcggactttgatagtaaaaggatttgagataatcggagccttgacctttggaaactccgatttggagaagaatgcttgtaaatccatagatgctgctcgtggattaaggaagcttctttacggccaaggccaatgtgaaaatcaacccgtggtaggagctgttgcaggtttagatgccagtgacatacgatttttcatctccaaaagcggacatgaaacaagcctcgaatctgttacgtcaattgtatacgaagatcatccagagaagtatgtatgggagaagggctgtttgcttcggtgtgaacttccagttaagttgccggtgtattactctgtgaacaatcccagtggtaggtttccttgtttcaccaatttgtttttatcactcgaacatgtaattgagcaatttaatcatcgagcgttatactatattaagttgctacactccccattgattgattagctacttcattttaatggaagaatagttatgatcttattgaaaatgctttagttgtagttcgcaatgctattgaaggagcgaaactacgagagtttgttgctaggtatagtgattggtgaaaataaaaatgatagttggtcataaaaaggctggcagtagtttagatggtttagccgaagaagaaatcgcgtttctaattctctaactatgcctgcgtaacatgaaaacattagtaaattatttaggcttatattttacaacactgtacagacagtgaataa-----------------------------------------------------------------------
>_R_Balizia_spnov_Morim_577@NODE_1_length_511_cov_227.519737
-------------------------------------------------------------------------------------------------------------------------------------------------------------------------------------------------------------------------------------------------------------------------------------------------------------------------------------------------------------------------------------------------------------------------------------------------------------------------------------------------------------------------------------------------------------------------------------------------------------------------------------------------------------------------------------------------------------------------------------------------------------------------------------------------------------------------------------------------------------------------------------------------------------------------------------------caggtttagatgccagtgacatacgatttttcatctccaaaagcggacatgaaacaagcctcgaatctgttacgtcaattgtatacgaagatcatccagagaagtatgtatgggagaagggctgtttgcttcggtgtgaacttccagttaagttgccggtgtatttctctgtgaacaatcccagtggtaggtttccttgtttcaccaatttgtttttatcactcgaacatgtaattgagcaatttaatcatcgagcgttatactatattaagttgctatactctccattgattgattagctacttcattttaatggaagaatagttatgatcttattgaaaatgctttagttgtagttcgcgatgctattgaaggagcgaaactacgagagtttgttgctagggatagtgattggtgaaaataaaaatgatagttggtcataaaaaggctggcagtagtttagatggtttagccgaagaagaaatggcgtttctaattctgtaactgtgcc--------------------------------------------------------------------------------------------------------------------------------------------
>_R_Cathormion_rhombifolium_Deighton_3618@NODE_1_length_1499_cov_83.926160
cttaaaaaacagtttctttcaccaaaaggagcgatcaaggatgcggcaaatgttctccaccctgatataattcatcttttgcaagactttatttttttagtataccagtaggacctttcatgttttaaattcatgtccttcttttttcattttgtaaagctttattattgcactgctactttcattaatccattttgatctttcataaaaaaatcagaaggggtgggtagttcgtggtaaaacaaaaaataaaaaataagtggggcaataaattttcaagatgaaggggaaagaaggaaaaaaagaagaaaaaacccgcctcggaagaaacctccgtcgaaatgagccgatgatctctccaagagtgttactcctgtttagtttccaaagcatagcagagaccagacaggtatctgcggaatcttagtatcttagatggggagcgtgaaaattctctgcccaaagctcgtcttccaccacactgagtctggtcccgcaatccactggctcgtcggatccccatttttcccgccacttaccatcgtctcctctcttagatgcatccacgcccttacttcttccgactctacttcccctgatttacgccaagaatcaggtcattattttctttaattcgttgtcactcaacttttcttcttgcctatttttctatgcattattctcgtttcccccctaacattttcagaaaatgacttaatttttgtattttgagcagaagaacttcggactttgatagtaaaaggatttgagataatcggagccttgacctttggaaactccgatttggagaagaatgcttgtaaatccatagatgctgctcgtggattaaggaagcttctttacggccaaggccaatgtgaaaatcaacccgtggtaggagctgttgcaggtttagatgccagtgacatacgatttttcatctccaaaagcggacatgaaacaagcctcgaatctgttacgtcaattggatacgaagatcatccagagaagtatgtatgggagaagggctgtttgcttcggtgtgaacttcctgttaagttgccggtgtatttctctgtgaacaatcccagtggtaggtttccttgtttcaccaatttgtttttatcattcgaacgagtaattgagcaatttaatcatcgagcgttatactatattaagttgctatactctccattgatcgattagctacttcattttaatggaagaatagttatgatcttattgaaaatgctttagttgtagttcgcgatgctattgaaggagcgaaactacgagagtttgttgctagcgatagtgattggtgaaaataaaaatgatagttggtcataaaaaggctggcagtagtttagatggtttagccgaagaagaaatcgcgtttctaattctgtaactgtgcctgcgtaacatgaaaacattagtaaattatt--------------------------------------------------------------------------------------------------------------
>_R_Hydrochorea_corymbosa2_Iganci_862@NODE_1_length_756_cov_302.475036
-------------------------------------------------------------------------------------------------------------------------------------------------------------------------------ctactttcattaatgcattttgatctttcataaaaaaatcagaaggggtgggtagttcgtggtaaaacaaaaaataaaaaataagtggggcaataaattttcaagatgaaggggaaagaag-----gaaaaaaaaaaaacccgcctcggaagaaacctccgtcgaaatgagccgatgatctctccaagagtgttactcctgtttagtttccaaagcatagcagagaccagacaggtatctgcggaatcttagtatcatagatggggagcgtgaaaattctctgcccaaagctcgtcttccaccacactgagtctggtcccgcaatccactggctcgtcggatccccatttttcccgccacttaccatcgtctcctctcttagatgcatccacgcccttacttcttccgactctacttcccctgatttgcgccaagaatcaggtcat-----------------------------------------tatttttctatgcattattcttgttttccccctaacattttcagaaagtgacttaattttcgtattttgagcagaagaacttcggactttgatagtaaaaggatttgagataatcggagccttgacctttggaaactccgatttggagaagaatgcttgtaaatccatagatgctgctcgtggattaaggaagcttctttacggccaaggccaatgtgaaaatcaacccgtggtaggagctgttgcaggtttagatgccagtgacatacgatttttcatctccaaaagcggacatgaaacaagcctcgaatctgt-----------------------------------------------------------------------------------------------------------------------------------------------------------------------------------------------------------------------------------------------------------------------------------------------------------------------------------------------------------------------------------------------------------------------------------------------------------------------------------------------------------------------------------------------------------------------------------------------------
>_R_Hydrochorea_gonggrijpii_Tillett_45696@NODE_1_length_1205_cov_148.906915
-----------------------------------------------------------------------------------------------------------------cctttcatgttttaaattcatgtccttcttttttcattttgtaaagctttattattgcactgctactttcattaatgcattttgatctttcataaaaaaatcagaaggggtgggtagttcgtggtaaaacaaaaaataaaaaataagtggggcaataaattttcaagatgaaagggaaagaagta-aaaaaaaaaaaaaaaccggcctcggaagaaacctccgtcgaaatgagccgatgatctctccaagagtgttattcctgtttagtttccaaagcatagcagagaccagacaggtatctgcggaatcttagtatcatagatggggagcgtgaaaattctctgcccaaagctcgtcttccaccacactgagtctggtcccgcaatccactggctcgtcggatccccatttttcccgccactcaccatcgtctcctctcttagatgcatccacggccttacttcttccgactctacttcccctgatttacgccaagaatcaggtcattattttctttaattcgttgtcactcaacttttcttcttgcctatttttctatgcattattctcgtttcccccctaacattttcagaaaatgacttaattttcgtattttgagcagaagaacttcggactttgatagtaaaaggatttgagataatcggagccttgacctttggaaactccgatttggagaagaatgcttgtaaatccatagatgctgctcgtggattaaggaagcttctttacggccaaggccaatgtgaaaatcaacccgtggtaggagctgttgcaggtttagatgccagtgacatacgatttttcatctccaaaagcggacatgaaacaagcctcgaatctgttacgtcaattgtatacgaagatcatccagagaagtatgtatgggagaagggctgtttgcttcggtgtgaacttccagttaagttgccggtgtatttctctgtgaacaatcccagtggtaggtttccttgtttcaccaatttgtttttatcactcgaacatgtaattgagcaatttaatcatcgagcgttatactatattaagttgctatactctccattgattgattagctacttcattttaatggaagaataattatgatcttattgaaaatgctttagttgtagttcgcgatgctattgaaggagcgaaactacgagagtttgttgctagggatagtgat-----------------------------------------------------------------------------------------------------------------------------------------------------------------------------------------------------------------------------------------------
>_R_Hydrochorea_marginata_Morim_563@NODE_1_length_1709_cov_214.002451
cttaaaaaacagtttctttcactaaaaggagcgatcaaggatgcggcaaatgtcctccaccctgatataattcatcttttgcaaaactttctttttttagtacacaagaaggacctttcatgttttaaattcatgtaattcttttctcattttgtaaagctttattattgcactgctactttcattaatgcattttgatctttcataaaaaaatcagaaggggtgggtagttcgtggtaaaacaaaaaataaaaaataagtggggcaataaattttcaagatgaaggggaaagaaggg-aaaaaaaaaaaaaaacccgcctcggaagaaacctccgtcgaaatgagccgatgatctctccaagagtgttactcctgtttagtttcgaaagcatagcagagaccaggcaggtatctgcggaatcttagtatcatagatggggagcgtgaaaattctctgcccaaagctcgtcttccaccacactgagtctggtcccgcaatccactggctcgtcggatccccatttttcctgccacttaccatcgtctcctctcttagatgcatccacgcccttacttcttccgactctacttcccctgatctgcgccaagaatcaggtcat-----------------------------------------tatttttctatgcattattcttgttttccccctaacattttcagaaaatgacttaattttcgtattttgagcagaagaacttcggactttgatagtaaaaggatttgagataatcggagccttgacctttggaaactccgatttggagaagaatgcttgtaaatccatagatgctgctcgtggattaaggaagcttctttacggccaaggccaatgtgaaaatcaacccgtggtaggagctgttgcaggtttagatgccagtgacatacgatttttcatctccaaaagcggacatgaaacaagcctcgaatctgttacgtcaattgtatacgaagatcatccagagaagtatgtatgggagaatggctgtttgcttcggtgtgaacttccagttaagttgccggtgtattactctgtgaacaatcccagtggtaggtttccttgtttcaccaatttgtttttatcactcgaacatgtaattgagcaatttaatcattgagcgttatactatattaagttgctacacttcccattgattgattagctacttcattttaatggaagaatagttatgatcttattgaaaatgctttagttgtagttcgcaatgctattgaaggagtgaaactacgagagtttgttgctagggatagtgattggtgaaaataaaaatgttagttggtcataaaaaggctggcagtagtttagctggttcagccgaagaagaaatcgcgtttctaatcctgtaactatgcctgcgtaacatgaaaacattagtaaattatttaggcttatattttacaacactgtacagacagtgaataatgaataaattttgttccacagatattgagaaagcattttctcgtgcaactgaagctgttgttaccaagtta
>_R_Jupunba_barbouriana_Iganci_847@NODE_1_length_1525_cov_226.469613
cttaaaaaacagtttctttcaccaaaaggagcgatcaaggatgcggcaaatgttctccaccctgatataattcatcttttgcaagactttctttttttagtatacaagtagtacctttcatgttttaaattcatgtccttcttttttcattttgtaaagctttattattgcactgctactttcattaatgcattttgatctttcataaaaaaatcagaaggggtgggtagttcgtggtaaaaca-aaaataaaaaataagtggggcaataaattttcaagatgaaagggaaagaagta--aaaaaaaaaaaaaacccgccacggaagaaacctccgtctaaatgagccgatgatctctccaagagtgttactcctgtttagtttccaaagcatagcagagaccagacaggtatctgcggaatcttagtatcatagatggggagcgtgaaaattctctgcccaaagctcgtcttccaccacactgagtctggtcccggaatccactggctcgtcggatccccatttttcccgccacttaccatcgtctcctctcttagatgcatccacgcccttacttcttccgactctacttcccctgatttacgccaagaatcaggtcattattttctttaattcgttgtcactcaacttttcttcttgcctatttttctatgcattattctt-tttttcccctaacattttcagaaaatgacttaattttcgcattttgagcagaagaacttcggactttgatagtaaaaggatttgagataatcggagccttgacctttggaaactccgatttggagaagaatgcttgtaaatccatagatgctgctcgtggattaaggaagcttctttacggccaaggccaatgtgaaaatcaacccgtggtaggagctgttgcaggtttagatgccagtgacatacgatttttcatctccaaaagcggacatgaaacaagcctcgaatctgttgcgtcaattgtatacgaagatcatccagagaagtatgtatgggataagggctgtttgcttcggtgtgaacttccagttaagttgccggtgtattacgctgtgaacaatcccagtggtaggtttccttgtttcaccaatttgtttttatcactcgaacatgtaattgagcaatttaatcatcgagcgttatactatattaagttgctatactctccattgattgattagctacttcattttaatggaagaatagttatgatcttcttgaaaatactttagttgtagttcgcgatgctattgaaggagcgaaactacaagagtttgttgctagggatagtgattggtgaaaataaaaatgatagttggtcgtaaaaaggctggcagtagtttagatggtttagccaaagaagaaatcgcgtttctaattctgtaactgtgcctgcgtaacatgaaaacattagtaaattatttaggcttatattttaccacactgtacagacagtgaataatggataaattttgttccacag--------------------------------------------------
>_R_Jupunba_cochleata_Bonadeu_673@NODE_1_length_1884_cov_137.477034
tcaaatcaattccttcctctttcaaatattttggtccttgctccctctcttcttcaccacctccataccatctctttgttgctgaatctccatt----------------------ctgaacttgggggctcatctttttttctttttttaatttaaaaactgagtaaaatcccaatttaatccctattgcctttatatcctctataaatattaacaaatttttaggggttttaaaattttatatggtatttatttaagattctccggtggattttcaagatgaaagggaaagaaggg--------ggaaaaaaaccgccgcgaaagaaacctccgtcgaaatgagccgatgatccctccaggagtgttactcctgtttagtttacaagggatagcagagaccagacaggtgtctgcggaatcttagtatcatagatggggagcgtgaaaattctctgcccaaagctcgtcttccaccacgctgagtctggtcccgcaatccactggctcgtcggatccccatttttcccgccacttaccatcgtctcctctcttagatgcatccacgcccttacttcttccgattccacttcccctgatttacgccaagaatcaggtcattattttctttaattcgttgtcactcaacttttcttcttgcccatttttctatgcattattctcgttttccccctaacattttcagaaaatgacttaattttcgtattttgagcagaagaacttcggactttgataataaaaggatttgagataatcggagccttgacctttggaaactccgatttggagaagaatgcttgtaaatccatagatgctgctcgtggattaaggaagcttctttacggccgaggccaatgtgaaaatcaacccgtggtaggagctgttgcaggtttagatgccagtgacatacgatttttcatctccaaaagcggacacgaaacaagcctcgaatctgttacgtcaattgtatacgaagatcatccagagaagtatgtatgggataagggctgtttgcttcggtgtgaacttccagttaagttgccggtgtattacgctgtgaacaatcccagtggtaggtttccttgtttcaccaatttgtttttatcactcgaacatgtaattgagcaatttaatcatcgagcgttatactatattaagttgctatactctccgttgattgattagctacttcattttaatggaagaatagttatgatcttattgaaaatgctttagttgtagttctcgatgctattgaaggagcgaaactatgagagtttgttgctagggatagtgattggtgaaaataaaaatgatagttggtcataaaaaggctggcagtagtttagatggtttagccgaagaagaaatcgcgtttctaattctgtaactgtgcctgcgtaacatgaaaacattagtaaattatttaggcttatattttaccacactgtacagacagtgaataatggataaagtttgttccacagatattgagaaagcattttctcgtgcaactgaagctgttgttgccaagtta
>_R_Jupunba_idiopoda_Quesada_1718@NODE_1_length_1172_cov_103.839269
------------------------------------------------------------------------------------------------------------------------------------------------------------------------------------------------------tctttcataaaaaaatcagaaggggtgagtaattcatggtaaaacaaaaaataaaaaataagtggggcaataaattttcaagatgaaagggaaggaaggg-aaaaaaaaaaaaaaaaccgccgcgcaagtaacctccgtcgaaatgagttgatgatctctccaagagtgttactcctgtttagtttacaaaggatagcagagaccagacaggtatctgcgggatcttagtgtcatagatggggagcgtgaaaattctctgcccaaagctcgtcttccaccacgctgagtctggtcccgcaatccactggctcgtcggatccccatttttcccgccacttaccatcgtctcctctcttagatgcatccacgcccttacttcttccgactccacttcccctgatttaccccaagaatcaggtcattattttctttaattcgttgtcactcaacttttcttcttgcctatttttctatgcattattctcgttttccccctaacattttcagaaaatgacttaattttcgtattttgagcagaagaacttcggactttgataataaaaggatttgagataatcggagccttgacctttggaaactccgatttggagaagaatgcttgtaaatccatagatgctgctcgtggattaaggaagcttctttacggccaaggccaatgtgaaaaccaacccgtggtaggagctgttgcaggtttagatgccagtgacatacgatttttcatctccaaaagcggacatgaaacaagcctcgaatctgttacgtcaattgtatacgaagatcatccagagaagtatgtatgggataagggctgtttgcttcggtgtgaacttccagttaagttgccggtgtattacgctgtgaacaatcccagtggtaggtttccttgtttcaccaatttgcttttatcactcgaacatgtaattgagcaatttaatcatcgagcgttatactatattaagttgctatactctccattgattgattagctacttcattttaatggaagaatagttttgatcttattgaaaatgctttagttgtagttcgcgatgctattgaaggagcgaaactacgagagtttgttgctagggatagtgattggtgaaaataataatgatagttggtcataaaaaggctggcagtagtttaga-------------------------------------------------------------------------------------------------------------------------------------------------------------------------------------------
>_R_Jupunba_macradenia_Lourteig_3021@NODE_1_length_1310_cov_122.846715
cttaaaaaacagtttctttcaccaaagggagcgatcaaggatgcggcaaatgttctccaccctgatataattcatcttttgcaagactttctttttttagtatacaagtaggacctttcatgttttaaatgcatgtccttcttttttcattttgtaaagctttattattgcactgctactttcattaatgcattttgatctatcgtaaaaaaatcagaaggggtgggtagttcgtggtaaaacaaaaaataaaaaataagtggggcaataaattttcaagaagaaagggaaagaaggg--aaaaaaaaaaaaaacccgcctcggaagaaacctccgtcccaatgagccgatgatctctccaagagtgttactcctgtttagtttccaaagcatagcagagaccagacaggtatctgcggaatcttagtatcatagatggggagcgtgaaaattctctgcccaaagctcgtcttccaccacactgagtctggtcccgcaatccactggctcgtcggatccccatttttcccgccactcaccatcgtctcctctcttagatgcatccacgcccttacttcttccgactctacttcccctgatttacgccaagaatcaggtcattattttctttaattcgttgtcactcaacttttcttcttgcctatttttctatgcattattctcgttttccccctgacattttcagaaaatgacttaattttcgtattttgagcagaagaacttcggactttgatagtaaaaggatttgagataatcggagccttgacctttggaaactccgatttggagaagaatgcttgtaaatccatagatgctgctcgtggattaaggaagcttctttacggccaaggccaatgtgaaaatcaacccgtggtaggagctgttgcaggtttagatgccagtgacatacgatttttcatctccaaaagcggacatgaaacaagcctcgaatctgttacgtcaattgtatacgaagatcatccagagaagtatgtatgggataagggctgtttgcttcggtgtgaacttccagttaagttgccggtgtatcacgctgtgaacaatcccagtggtaggtttccttgtttcaccaatttgtttttatcactcgaacatgtaattgagcaatttaatcatcgagcgttatactatattaagttgctacgctctccattgattgattagctacttcattttaatggaagaatagttatgatcttattgaaaatgctttagttgtagttcgcaatgctattgaaggagcgaaactacgagagtttgttgctaggaa------------------------------------------------------------------------------------------------------------------------------------------------------------------------------------------------------------------------------------------------------
>_R_Jupunba_microcalyx_Iganci_855@NODE_1_length_1812_cov_155.224207
cttaaacaacagtttctttcaccaaagggagagatcaaggatgcggcaaacgttttccaccctgatataattcatcttttgcaagactttctttttttagtatacaagcagttcctttcatgttttaaattcatgtccttcttttttcattttgtaaagctttattattgcactgccactttcattaatgcgttttgatctttcataaaaaaatcag-aggggtgggtaattcatggtaaaacaaaaaataaaaaataagtggggcaataaattttcaagatgaaagggaaagaagga-aaaaaaaaaaaaaaaaccgcctcggaagaaacctccgtcgaaatgagccgatgatctctccaagagtgttactcctgtttagtttccaaagcatagcagagaccagacaggaatctgcggaatcttagtatcatagatggggagcgtgaaaattctctgcccaaagctcgtcttccaccacgctgagtctggtcccgcaatccactggctcgtcggatccccatttttcccgccacttaccatcgtctcctctcttagatgcatccacgcccttatttcttccgactccacttcccctgatttacgccaagaatcaggtcattattttctttaattctttgtcactcaacttttcttcttgcctaattttctattcattattctcgttttccccctaacattttcagaaaatgacttaattttcgtattttgagcagaagaacttcggactttgataataaaaggatttgagataatcggagccttgacctttggaaactccgatttggagaagaatgcttgtaaatccatagatgctgctcgtggattaaggaagcttctttacggccaaggccaatgtgaaaatcaacccgtggtaggagctgttgcaggtttagatgccagtgacatacgatttttcatctccaaaaacggacatgaaacaagcctcgaatctgttacgtcaattgtatacgaagatcatccagagaagtatgtatgggataagggctgtttgcttcggtgtgaacttccagttaagttgccggtgtattacgctgtgaacaatcccagtggtaggtttccttgtttcaccagtttgtttttatcactcgaacatgtaattgagcaatttaatcatcgagcgttatactatattaagttgctatactctccattgattgatttgctacctcattttattggaagaatagttatgatcttattgaaaatgctttagttgtagttcgcgatgctatggaaggagcgaaactacgagagtttgttgctagggatagtgattggtgaaaataaaaatgatagttggtcataaaaaggctggcagtagtttagatggtttagccgaagaagaaatcgcgtttctaattctgtaactatgcctgcgtaacatgaaaacattagtaaattatttaggcttatattttacctcactgtacagacagtgaataatgaataaattttgttccccagatattgagaaagcattttctcgtgcaactgaagctgttgttgccaagtta
>_R_Jupunba_oxyphyllidia_Yonker_6157@NODE_1_length_1405_cov_126.039157
-caaagaaatattatattatagtagtaataatagtaataaaaatattta--tttcaaaatcattattttgtttatcaattacaaaattcattaccttaaatatcgttaataaaattatcatataaaaaaaataaatatataaatattttacttatca---tttattatttcacatctactttcatcaatgcattttgatctttcataaaaaaatcagaaggggtgagtaattcatggtaaaacaaaaaataaaaaataagtggggcaataaattttcaagatgaaagggaaggaagg-----aaaaaaaaaaaaaccgccgcgcaagtaacctccgtcgaaa-gagttgatgatctctccaagagtgttactcctgtttagtttacaaaggatagcagagaccagacaggtatctgcggaatcttagtgtcatagatggggagcgtgaaaattctctgcccaaagctcgtcttccaccacgctgagtctggtcccgcaatccactggctcgtcggatccccatttttcccgccacttaccatcgtctcctctcttagatgcatctacgcccttacttcttccgactccacttcccctgatttacgccaagaatcaggtcattattttctttaattcgttgtcactcaacttttcttcttgcctatttttctatgcattattctcgttttccccctaacattttcagaaaatgacttaattttcgtattttgagcagaagaacttcggactttgataataaaaggatttgagataatcggagccttgacctttggaaactccgatttggagaagaatgcttgtaaatccatagatgctgctcgtggattaaggaagcttctttacggccaaggccaatgtgaaaaccaacccgtggtaggagctgttgcaggtttagatgccagtgacatacgatttttcatctccaaaagcggacatgaaacaagcctcgaatctgttacgtcaattgtatacgaagatcatccagagaagtatgtatgggataagggctgtttgcttcggtgtgaacttccagttaagttgccggtgtattacgctgtgaacaatcccagtggtaggtttccttgtttcaccaatttgcttttatcactcgaacatgtaattgagcaatttaatcatcgagcgttatactatattaagttgctatactctccattgattgattagctacttcattttaatggaagaatagttatgatcttattgaaaatgctttagttgtagttcgcgatgctattgaaggagcgaaactacgagagtttgttgctagggatagtgattggtgaaaataataatgatagttggtcataaaaaggctggcagtagtttagatggtttagccgaagaagaaatcgcgtttctaattc--------------------------------------------------------------------------------------------------------------------------------------------------------
>_R_Jupunba_villosa_Borges_423@NODE_1_length_1307_cov_202.250407
---------------------------------------------------------------------------------------------------------------------------------------------------------------------------------------------------------------------------------------------------------------------------------------------------------------------aaaaaaccgccgcgaaagaaacctccgtcgaaatgagttgatgatctctccaagagtgttactcctgtttagtttacaaaggatagcagagaccagacaggtatctgcggaatcttggtatcatagatggggagcgtgaaaattctctgcccaaagctcgtcttccaccacgctgagtctggtcccgcaatccactggctcgtcggatccccatttttcccgccacttaccatcgtctcctctcttagatgcatccacgcccttacttcttccgactccacttcccctgatttacgccaagaatcaggtcattattttctttaattcgttgtcactcaacttttcttcttgcctatttttctatgcattattctcgttttccccctaagattttcagaaaatgacttaattttcgtatgttgagcagaagaacttcggactttgataataaaaggatttgagataatcggagccttgacctttggaaactccgatttggagaagaatgcttgtaaatccatagatgctactcgtgtattaaggaagcttctttacggccaaggccaatgtgaaaatcaacccgtagtaggagctgttgcaggtttagatgccagtgacatacgatttttcatctccaaaagcggacatgaaacaagcctcgaatctgttacgtcaattgtatacgaagatcatccagagaagtatgtatgggataagggctgtttgcttcggtgtgaacttccagttaagttgccggtgtattacgctgtgaacaatcccagtggtaggtttccttgtttcaccaatttgtttttatcactcgaacatgtaattgagcaatttaatcatcgagcgttatactatattaagttgctatactctccattgattgattagctacttcattttaatggaagaatagttatgatcttattgaaaatgctttagttctagttcgcgatgctattgaaggagcgaaactacgatagtttgttgctagggatagtgattggtgaaaataaaaatgatagttggtcataaaaaggctggcagtagtttagatggtttagccgaagaagaaatcgcgtttctaattctgtaactatgcctgcgtaacatgaaaacattagtaaattatttaggcttatattttaccacactgtacagacagtgaataatgaataaattttgttccacagatattgagaaagcattttctcgtgcaactgaagctgttgttgccaagtta
>_R_Punjuba_callejasii_Daly_5935@NODE_1_length_1267_cov_38.917647
-------------------------------------aggatgcggcaaatgttctccaccctgatataattcatcttttgcaagactttctttttttagtatacaagtagtacctttcatgttttaaattcatgtccttcttttttcattgtgtaaagctttattattgtactgctactttcattgatgcattttgatctttcataaaaaaatcagaaggggtgggtaattcatggtaaa--aaaaaataaaaaataagtggggcaataaatttccaagatgaaagggcaaaaaagg---taaaaaaaaaaaaaacgccgcgaaagaaatctccgtcgaaatgagccgatgatctctccaagagtgttactcctgtttagtctacaaaggatagcagagacaagacaggtatctgcggaatcttcgtatcatagatggggagcgtgaaaattctctgcccaaagctcgttttccaccacgctgagtctggtcccgcaatccactggctcgttggatccccatttttcccgccacttaccatcgtctcctctcttagatgcatccacgcccttacttcttccgactccacttcccctgatttacgccaagaatcaggtcattattttctgtaattcgttgtcactcaacttttcttcttgcctatttttctatgcattattctt-ccccccccctaacattttcagaaaatgacttaattttcgtattctgagcagaagaacttcggactttgataataaaaggatttgagataatcggagccttgacctttggaaactccgatttggaggagaatgcttgtaaatccatagatgctgctcgtggattaaggaagcttctttacggccaaggccaatgtgaaaatcaacccgtggtaggagctgttgcaggttcagatgccagtgacatacgatttttcatctccaaaagcggacatgaaacaagcctcgaatctgttacgtcaattgtatacgaagatcatccagagaagtatgtatgggagaagggctgtttgcttcggtgtgaacttccagttaagttgccggtgtattacgctgtgaacaatcccagtggtaggtttccttgtttcagcaatttgtttttatcactcgaacatgtaattgagcaatttaatcatcgagcgttatactatattaagatgctatactctccattgattgattagctacttcattttaatggaataatagttatgatcttattgaaaatgctttagttgtagttcgcgatgctattgaaggagcga-------------------------------------------------------------------------------------------------------------------------------------------------------------------------------------------------------------------------------------------------------------------------------
>_R_Punjuba_callejasii_Daly_5935@NODE_2_length_935_cov_30.090909
--------------------------------------------------------------------------------------------------------------------------------------------------------------------------------------------cttaataaagtttggaaa----------------------aatcacttataacataagggtaaagttgtcgattagaaaataattttttctgatcaatccaaacaaggta--------atattaaaatctctcc--------cctctgtcgaa-----------------ccaaacagagccttaatgtttagcttacaaagcatagcagagaccagacaggtatttgtggaatcttcatatcatagatggggagtgtgaaaattctctgcccaaagctcgtcttccacaacgctgattctggacccagaacccactggcttgtcggatccccatttttcccgccacttaccatcgtctcttctctaagatgtatccacgcccttacttctcccgaccccacttccctagatttacgccaagaatcaggtcattaatttctgtaattctttatcactcaacttttctgcttgcctattttccgacgcatttttattcttgttccccgaacgttttcagaagatgactta--tttcgtattctgagcagaagaactttggactctgataattaaaggatttgacataatcagagccttggccgatggaaactctgatttggagaagaatgctcgtaaatccattaatgctgctcgtggattaaggaagcttctttacagcgaaggtcaatgtgaaaaccaacccgtggcaggagctgttgcagggttagatgccggcgacagacgatttttcacctctaagagaggacatgaaacaagcctcgaatctgttacatcaattgtgtacgaagatcatccaaagaagtatgtatgggtgaagtgctttttgtttctttgtgttattcttgtttttgtggtgatttttt-----------------------------------------------------------------------------------------tctttttattatataatatttttttatgttttattgtttaaattccatttttatttttgataaattttggtaattgt--------------------------------------------------------------------------------------------------------------------------------------------------------------------------------------------------------------------------------------------------------------------------------------------------------------------------------
>_R_Punjuba_killipii_Palodorios_6252@NODE_1_length_1079_cov_51.991018
-------------------------------------------------------------------------------------------------------------------------------------------------------------------------------------------------------ctttcataaaaaaatcagaaggggtgggtaattcatggtaaa--aaaaaataaaaaataagtggggcaataaatttccaagatgaaagggaaagggggg-------gggggggggaacgccgcgaaagaaacctccgtcgaaatgagccgatgatctctccaagagtgttactactgtttagtttacaaaggatagcagagaccagacaggtatctgcggaatcttcgtatcatagatggggagcgtgaaaattctctgcccaaagctcgtcttccaccacgctgagtctggtcccgcaatccactggctcgtcggatccccatttttcccgccacttaccatcgtctcctctcttagatgcatccacgcccttacttcttccgactccacttcccctgatttacgccaagaatcaggtcattattttctgtaattcgttgtcactcaacttttcttcttgcctgtttttctatgcattattctcgttttcccccttacattttcagaaaatgacttaattttcatattctgagcagaagaacttcggactttgataataaaaggatttgagataatcggagccttgacctttggaaactccgatttggagaagaatgcttgtagatccatagatgctgctcgtggattaaggaagcttctttacggccaaggccaatgtgaaaatcaacccgtggtaggagctgttgcaggtttagatgccagtgacatacgatttttcatctccaaaagcggacatgaaacaagcctcgaatctgttacgtcagttgtatacgaagatcatccagagaagtatgtatgggagaagggctgtttgcttcggtgtgaacttccagttaagttgccggtgtattacgctgtgaacaatcccagtggtaggtttccttgtttcagcaatttgtttttatcactcgaacatgtaattgagcaatttaatcatcgagcgttatactatattaagatgctatactctccattgattgattagctacttcattttaatggaataatagttatgatcttattgaaaatgctttagttgtagttcgcgatgctattgaaagcgaaa-------------------------------------------------------------------------------------------------------------------------------------------------------------------------------------------------------------------------------------------------------------------------------
>_R_Punjuba_racemiflora_Jimenez_Soares_3626@NODE_1_length_1418_cov_174.759135
-----------------------------------------tccctcagttcttcaccacctccataccatctctttgttgctggacctccattttttccgacgacaatttgat--ctgaacttggaggctcatctttcttttatttttttatttaaaaactgagtagaatcccaatttgatccctatcacttttatatcctttat--aaatattaacagacctttaagagttttgaaatttcatatagtattgttcaggattctccttaaattttaaaaaagaaagggaaaaaaagg---ttaaaaaaaaaaaaacgccgcgaaagaagcctccgtcgaaatgagccgatgatctctccaagagtgttactcctgtttagtttacaaaggatagcagaggccagacaggtatctgcggaatcttcgtatcatagatggggagcgtgaaaattctctgcccaaagctcgtcttccaccacgctgagtctggtaccgcaatccactggctcgttggatccccatttttcccgccacttaccatcgtctcctctcttagatgcatccacgcccttacttcttccgactccacttcccctgatttacaccaagaatcaggtcattattttctgtaattcgttgtcactcaacttttcttcttgcctatttttctatgcattattctcgttttcccccttacattttcaggaaatgacttaattttcgtattctgagcagaagaacttcggactttgataataaaaggatttgagataatcggagccttgacctttggaaactccgatttggagaagaatacttgtagatccatagatgctgctcgtggattaaggaagcttctttacggccaaggccaatgtgaaaatcaacccgtggtaggagctgttgcaggtttagatgccagtgacatacgatttttcatctccaaaagcggacatgaaacaagcctcgaatctgttacgtcaattgtatacgaagatcatccagagaagtatatatgggagaagggctgtttgcttcggtgtgaacttccagttaagttgccggtgtattacgctgtgaacaatcccagtggtaggtttccttgtttcagcaatttgtttttatcactcgaacatgtaattgagcaatttaatcatcgagcgttatactatattaagatgctatactctccattgattgattagctacttcattttaatggaataatagttatgatcttattgaaaatgctttagttgtagttcgcgatgctattgaaggagcgaaactacgagagtttgttgctagggatagtgattggtgaaaatacaaatgatagttggtcataaaaaggctggca-tagtttagatggtttagccgaagaagaaatcgcgtttctaattctgcaactgtg----------------------------------------------------------------------------------------------------------------------------------------------
