# Supplementary material for: A new generic circumscription of Hydrochorea (Leguminosae, Caesalpinioideae, mimosoid clade) with an amphi-Atlantic distribution
Source: PhytoKeys. 2022 Aug 22;205:401–37. doi: 10.3897/phytokeys.205.82775 (PMC9849043; doi:10.3897/phytokeys.205.82775)
Supplement: Supplementary material 1 — Supplementary data file S1 [file phytokeys-205-401_article-82775__-s001.zip › MSC_m94302_comp41509_c0_seq8_exon27.aln-cln]

>Afrocalliandra_redacta_Germishuizen_5585@NODE_1_length_1156_cov_335.860982
--------------------------------------------------------------------------------------------------------------------------------------------------------------------------------------------------------------agaaaaggaaacaaacagggggtaataagagaagcagcactgattgtatattcgtaatattagtgttagtctagaatactcggacaggtatcaccataccattcgtacacgaatattgtacatacaatcaataggcacagaaaacagaagtcctggagtctttttcatatttattgtttcccttctgtatttaaccttacattaaaacataatatacagcccacagtaacaaatcagataaaaaactcaagcatctgtgagtgaacaacatttttgccaactgctcatgaggactggagcacagttaggtagtatgtatatccaaggcacttgcctgactgtcgcctcgtttcatcttgatctccctgaccttcagccaggagaagattccaatgcaatatgtaatttgacagatcatatatcccaggagagaacacacagatctgaagaggaatttcagatgaggacatagactctaggcggatattagtcgagcttgatcgtgaccaaatgtatggggagacacttcctaatgatgaaggctttaccggctgtgttccattgatgtttgatatcactttaacttcattcactggtgtgacatgacgccaccctccttgatcatc---agaagattctgacagggccatgtttgcactgttcagatgcccaccattgacagcagaatccgaggtggtaatacgcacaaaagcagtggcatcagaggaattgtggagatgcatcttcagatttatttcacaaaatgatgcagagaaattatgatgcaaggttcgaggtccatccaataaccatgaaatagggcttgtgcttgcagtactatcaagggagaaaacaaaagatcaatataaaaccagaaaaaacatgtaaacaaggaatacaaatgactaaaatctttcacaatgtcaatcagaagccttatagttggaatagaacttgcctgcaatgacaggcataatgagatataacaagaggagggtcaacagacccagaattactatttgcccgcaatggtcgagagatcagcacaaaatcaacagtgttcagatctccctgtgccagcaacaagatgaagctctcaagctcatatcaataatacaagatcaaaaaagtgaaaataatccaaaatgt----------------------------------------------------------------------------------------------------------------------------------------------------------------------------------------------------------
>Albizia_coripatensis_Hughes_2433@NODE_1_length_1705_cov_248.791155
atttgatactcgtacttaatagaaacgtcaaatttgatactcataccaaagtatttgttgcgttaaattcaatatttgcaagaattttaagttagctagaactaaaatgagaaacaagtctactaggtcttattctaccaaactgcaattaaaacaggtccagatattcgatttctttattgcgaagagcatctgcatgcgtcccagatacccaagaaaaataagaatccaccatgctattattattcaagacctgctttcccaaactgggttggtccaaatgcatcagccggttcaatgaaaactatattgccgcaattattctgtgaacaaagaatgaatatttttatcgctttcctctccctacgtatcaaagttctttgatcctattcatatttaaccatacattgaaacagaatatacaacccacagtaacaaatcagattaagaattcaagcatctgtgagtgaacaacatttttgccaacttctcatgtggattggagcacagttaggtagtatgtatatcccaggcactttcctgactgtcgcctcatttcatcttgatctccctgaccttcagccaggagaagattccaatgcaatacgtaatttgacagatcatatatcccaggagagaacacacagatcttaagaggaatttcagctgaggacatagactctaggcagatattggtcgagcttgatcctgaccaaatatatggggagacacttcctaatgatagaggcttttccggctgtgtcccactaatgtttgatgtcacttttgcttcattcactggtgtgacgtgatgccaccctccttgatcatc---agaagattctgacagagccatgttagcactgttcagatgcccaacattgatagcagaatcagaggtggtaatgcgcacaaaagcagcggcatcagaggaattgtgaagatgcatcttcagatttatttcacaaaatgatgcagagaaattatgatgcaaggttcgagggccatccaatagccatgaaatagggcctgtgcttgcagtactatcaagagagaaaacaagagatcaatataaacccagaaaaaacaagtaaacaaagaatacaaatggctacaatctttcaaaatgtcaatcagaagccttaggtttggaatagaacttgcctgcaatggcaggcataatgagacataacaagaggaggtccaacaaacccagcattactgttactctgcaatggtcgagagatcagcacaaaatcaacagtgttcaggtctccacgtgcctgcaagaagatgaaactctcaagctcatatcaataatagaagaccgcaaaagtgaaaataatccaaaatgtaaggagtaggcaatagttaatcccacatgattcaaactcattaacgttaacaacgtttgccaacttaatccttgaacttttcatttttattcagcgttaactttaaacctattgtcgtttgagcactctacacataccattcattaatggttgaacatgtaacattaactagtcagttacacagcaacaaatgacaacata-
>Albizia_decandra_Vilhena_231@NODE_1_length_859_cov_44.632992
----------------------------------------------------------------------------------------------------------------------------------------------------------------------------------------------------------------------------------------------------------------------------------------------------------------------------------------aacaaagaatgaatatttttatcgctttcctctctctacgtatcaaagttcctggatcctattcatatttaaccatacattgaaacagaatatacaacccacagtaacagatcagattaagaattcaagcatcagtgagtgaacaacatttttgccaacttctcacgtggattggagcacagttaggtagtatgtatatccaaggcactttcctgactgtcgcctcatttcatcttgatctccctgaccttcagcccggagaagattccaatgcaatacgtaatttgacagatcatatatcccaggagagaacacacagatcttaagaggaatttcagctgaggacatagactctaggcagatattggtcgagcttgatcctgaccaaatatatggggagacacttcctaatgatagaggcttttccggctgtgtcccactaaggtttgatgtcacttttgtttcattcactggtgtgacgtgacgccaccctccttgatcatcatcagaagattctgacagagccatgttagcactgttcagatgcccaacattgatagcagaatcagaggtgataatgcgcacaaaagcagtggcatcagaggaattgtgaagatgcatcttcagatttatttcacaaaatgatgcagagaaattatgatgcaaggttcgagggccatccaatagccatgaaatagggcctgtgcttgcagtactatcaagagag--aacaagagatcaatataaacccagaaaaaacaagtaaacaaagaattcaaatgcctacaatctttcacaatgtcaatcagaagccttaggtttggaatagaacttgcctgcaatgacaggcataatgagaca--------------------------------------------------------------------------------------------------------------------------------------------------------------------------------------------------------------------------------------------------------------------------------------------------------------------------------------------------------------------------------
>Albizia_multiflora_Hughes_3090@NODE_1_length_1481_cov_145.061966
----------cgtacttaatagaaacgtcaaatttgatactcataccaaagcatttgttacgttaaattcaacatttgcaagaatttcaagttagctagaactaaaatgagaaacaagtccactaggtcttattctaccaaactgcaattaaaacaggtccagatatccgatttctttattgcgaagagcatctgcatgagccccagatacccaagaaaaataagaatccaccatgctattactattcaagacctgctttcccaaactgggttggtccaaatgcatcagccggttcaatgaaaactatattgccacaattattctgtgaacaaagaatgaatatttttatcgctttcctctctctacgtatcaaagttcttggatcctattcatatttaaccatacattgaaacagaatatacaacccacagtaacaaatcagattaagaattcaagcaccagtgagtgaacaacatttttgccaacttctcacgtggattggagcacagttaggtagtatgtatatcccaggcactttcctgactgtcgcctcatttcatcttgatctccctgaccttcagcccggagaagattccaatgcaatacgtaatttgacagatcatatatcccaggagagaacacacagatcttaagaggaatttcagctgaggacatagactctaggcagatattggtcgagcttgatcctgaccaaatatatggggagacacttcctaatgatagaggcttttccggctgtgtcccactaatgtttgatgtcacttttgcttcattcactggtgtgacgtgacgccaccctccttgatcatcattagaagactctgacagagccatgttagcactgttcagatgcccaacattgatagcagaatcagaggtgataatgcgcacaaaagcggtggcatcagaggaattgtgaagatgcatcttcagatttatttcacaaaatgatgcagagaaattatgatgcatggttcgagggccatccaatagccatgaaatagggcctgtgcttgcagtactatcaagagagaaaacaagagatcaatataaacccagaaaaaacaagtaaacaaagaattcaaatggccacaatctttcac-atgtcaataagaagccttaggtttggaatagaacttgcctgcaatgacaggcataatgagacataacaagaggaggtccaacaaacccagcattactgttactctgcaatggtcgagagatcagcacaaagtcaacagtgttcaggtctccacgtgcctgcaacaagatgaaactctcaagctcatatcaataatagaagactgcaaaagtgaaaataatccaaaatgtaaggagtaggcaatagttaatctctcatgattcaaactctttaacgttaacaacgtttgccaacttaatccttgaacttttcatttttattcagcgttaactttaaacctattgtcgtttgagcactctacacata------------------------------------------------------------------
>Albizia_niopoides_Simon_1601@NODE_1_length_1434_cov_181.150332
---------------------------------------------------cacttccaattccatttccacttctttcaaaaacttataccaaacagggcataaaatgagaaacaagtccactaggtcctattctcccaaactgcaattaaaacaggtccagatatccgatttctttattgcgaagagcatccgcatgcgtcccagatacccaagaaaaataagaatccaccatgctattactattcaagacctgctttcccaaactgggttggtccaaatgcatcagcgggttcaatgaaaactatattgccgcaattattctgtgaacaaagaatgaatattttcatcgctttcctctctctacgtatcaaagttcctggatcctattcatatttaaccatacattgaaacagaatatacaacccacagtaacaaatcagattaagaattcaagcatcagtgactgaacaacatttttgccaacttctcacgtggattgaagcacacttaggtagtatgtatatcccaggcactttcctgactgtcgcctcatttcatcttgatctccctgaccttcagcccggagaagattccaatgcaataagtaatttgacagatcatatatcccaggagagaacacacagatcttaagaggaatttcagctgaggacatagactctaggcagatattggtcgagcttgatcctgaccaaatatatggggagacacttccgaatgaaagaggcttttccggctgtgtcccaccaaggtttgatgtcacttttgcttcattcactggtgtgacgtgacgccaccctccttgatcatcatcagaacattctgacagagccatgttagcactgttcagatgcccaacattgatagcagaatcagaggtgataatgcgcacaaaagcagtggcatcagaggaattgtgaagatgcatcttcagatttatttcacaaaatgatgcagagaaattatgatgcaaggttcgagggccatccaatagccatgaaatagggcctgtgcttgcagtactataaagggagaaaacaagagatcaatataaacccagaaaaaacaagtaaacaaagaattcaaatggctacaatctttcacaatgtcaatcagaagccttaggtttggaatagaacttgcctgcaatgacaggcataatgagacataacaggaggaggtccaacaaacccagcattactgttactctgcaatggtcgagagatcagcacaaaatcaacagtgttcaggtctccacgtgcctgcaacaagatgaaactctcaagctcatatcaataatagaagactgcaaaagtgaaaataatccaaaatgtaaggagtaggcaatagttaatccctcatgattcaaactctttaacgttaacaacgtttgccaacttaatccttgaacttttcatttttattcagcgttaactttaaacctattgtcgttt----------------------------------------------------------------------------------
>Albizia_tomentosa_Hughes_648@NODE_1_length_1553_cov_112.087398
atttgattctcgtacttaatagaaacgtcaaatttcatactcataccacagtatttgttacgtcaaattaaatatttgcaagatttttaagttagctagaactaaaatgagaaacaagtccacaaggccttattctaccaaactgcaattaaaacaggtccagatatccgatttctttattgcgaagagcatctgcatgcgtcccagatacccaagaaaaataagaatccaccatgctattactattcaagacctgctttcccaaactgggttggtccaaatgcatcagccggttcaatgaaaactatattaccgcaattattctgtgaacaaagaatgaatatttgtaccgctttcctctctctacgtatcaaagttccttgatcctattcatatttaaccatacattgaaaaagaatatacaacccacagtaacaaatcagattaagaattcaagcatcagtgagtgaacaacatttttgccaacttctcatgtggattggagcacagttaggtagtatgtatatcccaggcactttcctgactgtcgcctcatttcatcttgatctccctgaccttcagcccggagaagattccaatgcaatgcgtaatttgacagatcatatatcccaggagagaacacacagatctttagaggaatttcagctgaggacatagactcaaggcagatattggtcgagcttgatcctgaccaaatatatggggagacacttcctaacgatagaggcttttcaggctgtgtcccactaatgtttgatgtcacttttgcttcattcactggtgtgacgtgacgccaccctccttgatcatcagaagaagagtctgacagagccatgttagcactgttcagatgcccaacattgatagcagaatcagaggtggtaatgcgcacaaaagcagtggcatcagaggaattgtgaagatgcatcttcagatttatttcacaaaatgatgcagagaaattatgatgcaaggttcgagggccatccaatagccatgaaatagggcctgtgcttgcagtactatcaacagagaaaacaagagatcaatataaacccacaaaactaaagtaaacaaagaatataaatgactacaatctttcacaatgtcaatcagaagccttaggtttggaatagaacttgcctgcaacgacaggcataatgagacataacaagaggaggtccaacaaacccagcattcctgttactctgcaatggtcgagagatcagcacaaaatcaacagtgttcgggtctccacgtgcctgcaacaagatgaaactctcaagctcatatcaataatagaagactgcaaaagtgaaaataatccaaaatgaaaggagtaggcaatagttaatccctcatgattcaaactctttaacgttaacaacgtttgccaacttaatccttgaacttttcatttttattcagcgttaactttaaacctattgtcgtttgagcactctacacataccattcattaatggttgaacatgtatcattaactagtcagttacacagtaccaaat------atat
>Albizia_xerophytica_Hughes_1435@NODE_1_length_1460_cov_107.419378
----------------------------------------------------------------------------------------------gctagaactagaatgagaaacaagtccactacatcttattctagcaaactgcaattaaaacaggtccagatatccgatttctttattgcgaagagcatctgcatgcgtcccagatacccaagaaaaataagaatccaccatgctattactattcaatacctgctttcccaaactgggttggcccaaatgcatccgccggttcaatgaaaactatattgccgcaattattctgtgaacaaagaatgaatttttttatcgctttcctctctctacgtatcaaagttccttgatcctattcatatttaaccatacattgaaaaagaatatacaacccacagtaacaaatcagattaagaattcaagcatcagtgagtg---aacatttttgccaacttctcatgtggattggagcacagttaggtagtatgtatatcccaggcactttcctgactgtcgcctcatttcatcttgatctccctgaccttcagcccggagaagattccaatgcaatgcgtaacttgacagatcacatatcccaggagagaacacacagatcttaagaggaatttcagctgaggacatagactctaggcagatattggtcgagcttgatcctgaccaaatatatggggagacacttcctaacgatagaggcttttccggctgtgtcccactaatgtttgatgtcacttttgcttcattcactggtgagacgtgacgccaccctccttgatcatcagaagaagattctgacagagccatgttagcactgttcagatgcccaacattgatagcagaatcagaggtggtaatgcgcaaaaaagcagtggcatcagaggaattgtgaagatgcatcttcagatttatttcacaaaatgatgcagagaaattatgatgcaaggttcgagggccatccaatagccatgaaatagggcctgtgcttgcagtactatcaacagagaaaacaagagatcaatataaacccagaaaaaacaagtaaacacagaatacaaatgactacaatctttcacaatgtcaatcagaagccttaggtttggaatagaacttgcctgcaacgacaggcataatgagacataacaagaggaggtccaacaaacccagtattactgttactctgcaatggtcgagagatcagcacaaaatcaacagtgttcaggtctccacgtgcctgcgacaagatgaaactctcaagctcatgtcaataatagaagactgcaaaagtg-aaataatccaaaatgtaaggagtaggcaatagttaatccctcatgattcaaactctttaacgttaacaacgtttgccaacttaatccttgaacttttcatttttattcagcgttaactttaaacctattgtcgtttgagcactctacacacaccattcattaatggttgaacatgtatcattaactagtcagttacacagcaacaaatgacaacagtc
>Archidendron_clypearia_Wieringa_1849@NODE_1_length_1350_cov_264.303221
----------------------------------------------------------------------------------------------------------------------------------------------ctgcaattaaaacgggtccagatatccgatttctttattgcgaagagcatcagcacacgtcccagacacccaagaaaaataagaacccaccattctattaccattcaagacctcttttcccacactgggttggtccaaatgcatcagccggttcaatgaaaactatattgccgcaattattctgtgaacaaagaatgaatatttttatccctttcctctccctacgtatcaaagttccttgatcctattcatatttaacgatacattgaaacagaatatacaacccacattaacaaatcagattacgaattcaagcatctgtgagtgaacaacttttttgccagcttctcatgtggattggagcacagttaggtagtatgtatatcccaggcactttcctgactgtcgcctcgtttcatcttgatctccctgaccttcagccaggagaagattccaatgcaatacgtaatttgacagatcatatatcccaggagagaacacacatatctggagaggaatttcagctgaggacatagactccaggcggatattggccgagcttgatcctgaccaaatgtatggggagacacttcctaatgatagaggattttccggctgtgtcccactaatgtttgatgtcacttttacttcattcactggtgtgacgtgacgccaccctccttgatcatcagaagaagattctgacagagccgtgttagcactgttcagatgcccaccattgatagcagaatcagaggtggtaatgcgcacaaaagtggtggtatcaaaggaattgtgaagatgcatcttcagatttatttcacaaaatgatgcagagaaattatgatgtaaggttcgagggccatccaatagccatgaaatagggcctgtgcttgcagtactatcaagagagaaaacaagagatcaatataaacccagaaagaacaagtaaacaaggaataaaaatggctaaaatctttcacaatgtcaatcagaagccttaggcttggaatagaacttgcctgcaatggcaggcataatgagacatgacaagaggaggtccaacaaacccggtattactgttactctgcaatggtcgagagatcagcacaaaatcaacagtgttcaggtctccctgtgcctgcaacaagatgaagctctcaagctcatatcaataatagaagactgcaaaagtgaaaataatccaaaatgtaaggagtaggcaatagtttatcccacatgattcaaactcattaacattaacaacgtttgccaaattaatccgtgaacttttcatttttattcagcgttaactttaaacccattgtcatttgagcactctacacatgc-----------------------------------------------------------------
>Balizia_pedicellaris_Queiroz_15529@NODE_1_length_881_cov_334.732446
-----------------------------------------------------------------------------------------------------------------------------------------------------------------------------------------------------------------------------------------------------------------------------------------------------------------------------------------------------------------------------------------------------------------------------------------------------------------------------------------------------------------------------------------------------------------------------------------------------------------------------------------------------------------------atctgaagaggaatttcagatgaggacatagactccaggcggatattggtcgagcttgatcctgaccaaatgtatggggagacacttcctaatgatagaggcttttccagctgcgtcccactaatgtttgatgtcactttcacttcattcactggtgtgacgtgacgccaccctccttgatcatcagaagaagattctgacagagccatgttagcactgttcagatgcccaacattgatagcagaatcagaggtggtaaggcgcacaaaagcagtagcatcagaggaattgtgaagatgcatcttcagatttatttcacaaaatgatgcagagaaattatgatgtaaggttcgagggccatccaatagccatgaaatagggcctgtgcttgcagtactatcaagagagaaaacaagagatcaatataaacccagaaaaaacaagtaaacaaggaatacaaatggctacaatctttcacaatgtcaatcagaagccttaggtttggaatagaacttgcctgcaatggcaggcataatgagacataacaagaggaggtccaacaaacccagcattactgttactctgcaatggtcgagagatcagcacaaaatcaacagtgttcaggtctccctgtgcctgcaacaagatgagactctcaagctcatatcaataatagaagactgcaaaagcgaaaataatccaaaatgtaaggagtaggcaatagttaatcccacatgattcaaactcattaacgttaacaacgttggccaacttaatccttgaactgttcatttttattcagcgttaactttaaacctattgtcgtttgagcactccacacgtaccattcattactggttgaacgtgtatcattaactagt-----------------------------
>Calliandra_bella_LPQ15696@NODE_1_length_1536_cov_235.211789
-----------------aggaagaatattgaa----------ataccaaagtatttaatagaac----------------ttaaatttatgttagcttgaactgaaatgagaaacaaggctactgggtctcattctaccatactgcaataaaaacaggtccagatatc--------------------------------------------------------------------------ctattagagtcttgcttttccgaactgtgttgatcgaaatgcatctgccggttcaatgaaaactatattcccgcaattattctgtgaacaatgaatgaatatttttatccctttcctctccctacgtatcaaagttccatgatcctattcgtatttaaccttacattaaaacataatatacaacccacagcaacagatcagactaagaattcaagcatctgtgagtgaacaacatttttgccaacttctcatgtggactggagcacagttaggtagtatgtatatccaacgcacttgcctgactgtcgcctcgttccatcttgaactccttgaccttcagccgggagaagattccaatgcaatacgtaatttgacagatcatatatcccaggagagaatacacaaatctgtagaggaattacagctgaggacagaggctctaggcggatattggtcgagcttgatcgtgaccaaatgtatggggagacacttcctaatgatgaaggctttaccagctgtgtcccactaatgttcgatatcactttaacttcattcactggtgtgacatgatgccaccctccttgatcgtcagaagaagattccgacagatccatgtttgcactgttcagatgcccaccattgataccagaatccgaggtggtaatgcgcacgaaagcagtggtatcagacaaattgtgaagatgcatcttcagatttatttcacaaaatgatgcagagaagttatgatgtaaggttcgaggtccatccaataaccatgaaatagggcctgtgcttgcagtactatcaagagagaaaacaagagatcaatataaacccagaaaaaacaaggaaactatgaatacaaatgactaaaatcttt--cagtgtcaatcagaagcctcaggtttggaatagaacttacctgcaacggcaggcataatgagacataacaggaggagggccaacaaacccagcattactattactctgcaatggttgagagatcagcacaaaatcaacagtgttcatgtctccctgcgcctgcaacaagatgaagctctcaagctcatatcaataatagaggac---------------------------------taggcaatagtcaatcctacacgattcaacctcacttacattgacgacattagccaacttaatctttgaagtttt-acttgtattcagcgttg--cttgaacctattgtcgtttgagcactctacacatgccatttattcatgattgaacatatatcattaactagtcggttatgcagcaacaaatgagaatacaa
>Cathormion_rhombifolium_Deighton_3618@NODE_1_length_1360_cov_105.809821
--------------------------------------------------------------------------------------------------------------------------------------------aactgcaattaaaacaggtccagatatccgatttctttattgcgaagagcatctgcatgcgtcccagatatccaacaaaaataagaatccaccatgctattactattcaagacctgctttcccaaactgggttggtccaaatgcatcagcc-gttcaatgaaaactatattgccgcaattattctgtgaacaaagaatgaatatttttatccctttcctcaccctacgcatcaaagttccttgatcctattcatatttaaccatatattgaaacagaatatacaacccacagtaacaaatcagattaagaattcaagcatctgtgagtgaacaacatttttgccaacttctcatgtggattggagcacagttaggtagtatgtatatcccaggcactttcctgactgtcgcctcatttcatcttgatctccctgaccttcagccaggagaagattccaatgcaatacgtaatttgacagatcatatatcccaggagagaacacacagatctgaagaggaatttcagatgaggacatagactctaggcggatattggtcgagcttgatcctgaccaaatgtatggggagacacttcctaatgatagaggcttttccagctgtgtcccacgaatgcttgatgtcacttttacttcattcactggtgtgacgtgacgccaccctccttgatcatcagaagaagattctgacagagccatgttagcactgttcagatgcccaacattgatagcagaatcagaggtggtaatgcgcacaacagcagtggcatcagaggaattgtgaagatgcatcttcagatttatttcacaaaatgatgcagagaaattatgatgtaaggttctagggccatccaatagccatgaaatagggcctgtgctggcagtactatcaagagagaaaacaagagatcaatataaacccagaaaaaacaagtaaacaaggaatacaaatggctacaatctttcacaatgtcaatcagaagccttaggtttggaatagaacttgcctgcaatggcaggcataatgagacataacaagaggaggtccaacaaatccagcattactgttactctgcaatggtcgagagatcagcacaaaatcaacagtgttcaggtctccctgtgcctgcaacaagatgaaactctcaagctcatatcaataatagtagactgcaaaagcgaaaataatccaaaatgtaaggagtaggcaatagttaatcccacatgattcaaactcattaacgttaacaacgtttgccaacttaatccttgaactgttcatttttattcagcgttaactttaaacctattgtcgtttgagcactccacacgtaccattcatta--------------------------------------------------------
>Hydrochorea_marginata_Morim_563@NODE_1_length_1683_cov_211.331880
------------------------------------------------------ttgatacgttaaattcagtaattgcaagaattttaagttagcttgaactaaagtgagaaacaagtctactaggtcttattctaccaaactgcaattaaaacaggtccagatatccgatttctttattgcgaagagcatctgcatacgtcccagatatccaacaaaaataagaatccaccatgctattactattcaagacctgctttcccaaactgggttggtccaaatgcatcagcc-gttcaatgaaaactatattgccgcaattattctgtgaacaaagaatgaatatttttatcccttccctctccctacgcatcaaagttccttgatcctattcatatttaaccatacattgaaacagaatatacaacccacagtaacaaatcagattaagaattcaagcatctgtgagtgaacaacatttttgccaacttctcatgtggattggagcacagttaggtagtatgtatatcccaggcactttcctgactgtcgcctcatttcatcttgatctccctgaccttcagccaggagaagattccaatgcaatacgtaatttgacagatcatatatcccaggagagaacacacagatctgaagaggaatttcagatgaggacatagactctaggcggatattggtcgagcttgatcctgaccaaatgtatggggagacacttcctaatgatagaggcttttccagctgtgtcccactaatgtttgatgtcacttttacttcattcactggtgtgacgtgacgccaccctccttgatcatcagaagaagattctgacagagccatgttagcactgttcagatgcccaacattgatagcagaatcagaggtggtaatgcgcacaacagcagtggcatcagaggaattgtgaagatgcatcttcagatttatttcacaaaatgatgcagagaaattatgatgtaaggttcgagggccatccaatagccatgaaatagggcctgtgctggcagtactatcaagagagaaaacaagagatcaatataaacccagaaaaaacaagtaaacaaggaatacaaatggctacaatctttcacaatgtcaatcagaagccttaggtttggaatagaacttgcctgcaatggcaggcataatgagacataacaagaggaggtccaacaaacccagcattactgttactctgcaatggtcgagagatcagcacaaaatcaacagtgttcaggtctccctgtgcctgcaacaagatgaaactctcaagctcatatcaacaatagaagactgcaaaagcgaaaataatccaaaatgaaaggagtaggcaatagttaatcccacatgattcaaactcattaacgttaacaacgtttgccaacttaatccttgaactgttcatttttattcagctttaactttaaacctattgtcgtttgagcactccacacgtaccattcattaatggttgaacatgtatcattaactagtcagttacacaccaacaaatgacaacatac
>Jupunba_abbottii_Zanoni_21220@NODE_1_length_1311_cov_151.789303
-------------------------------------------------------------------------------------------------------------------------------------------------------aaacaggtccagatatccgatttctttattgcgaagagcatctgcatacgtcccagatatccaagaaaaataagaatccaccatactattactattcaagacctgctttcccaaactgggttggtccaaatgcatcagctggttcaatgaaaactatattgccgcaattattctgtgaacaaagaatgaatatttttatccctttcctctccctacgcatcaaagttccttgatcctattcatatttaaccatacattgaaacagaatatacaacccacagtaacaaatcagattaagaattcaagcatctgtgagtgaacaacatttttgccaacttctcatgtggattggagcacagttaggtagtatgtatatcccaggcactttcctgactgtcgcctcatttcatcttgatctccctgaccttcagccaggagaagattccaatgcaatacgtaatttgacagatcatatatcccaggagagaacacacagatctgaagaggaatttcagatgaggacatagactctaggcggatattggtcgagcttgatcctgaccaaatgtatggggagacacttcctaatgatagaggcttttccagctgtgtcccactaatgtttgatgtcacttttacttcattcactggggtgacgtgacgccaccctccttgatcatcagaagaagattctgacacagccatgttagcactgttcagatgcccaacattgatagcagaatcagaggtggtaatgcgcaaaaaagcagtggcatcagaggaattgtgaagatgcatcttcagatttatttcacaaaatgatgcagagaaattatgatgtaaggttcgagggccatccaatagccatgaaatagggcctgtgcttgcagtactatcaagagagaaaacaagagatcaatataagcccagaaaaaacaagtaaacaaggaatacaaatggctacaatctttcacaatgtcaatcagaagccttaggtttggaatagaacttgcctgcaatggcaggcataatgagacataacaagaggaggtccaacaaacccagcattactgttactctgcaatggtcgagagatcagcacaaaatcaacagtgttcaggtctccctgtgcctgcaacaagatgaaactctcaagctcatatcaataatagaagactgcaaaagcgaaaataatccaaaatgtaaggagtaggcaatagttcatcccacatgattcaaactcattaacgttaacaacgtttgccaacttaatccttgaactattcatttttattcagcgttaacttgca-----------------------------------------------------------------------------------------------c
>Jupunba_brachystachya_Lima_7438@NODE_1_length_1753_cov_149.590692
atttgatactcgtacttaatagaaacgtcaaatttgatactcataccaaagtatttgacacgttaaattcagtatttgcaagaattttaagttagcttgaactaaaatgagaaacaagtctactaggtcttattctaccaaactgcaattaaaacaggtccagatatccgatttctttattgcgaagagcatctgcatacgtcccagatatccaagaaaaaaaagaagccaccatgctgttactattcaagacctgctttcccaaactgggttggtccaaatgcatcagccgattcaatgaaaactatattgccgcaattattctgtgaacaaagaatgaatatttttatccctttccgctccctacgcatcaaagttccttgatcctattcatatttaaccttacattgaaacagaatatacaacccacagtaacaaatcagattaagaattcaagcatctgtgagtgaacaacatttttgccaacttctcatgtggattggagcacagttaggtagtatgtatatcccaggcactttcctgactgtcgcctcatttcatcttgatctccctgaccttcagccaggagaagattccaatgcaatacgtaatttgacagatcatatatcccaggagagaacacacagatccgaagaggaatttcagatgaggacatagaccctaggcggatattggtcgagcttgatcctgaccaaatgtatggggagacacttcctaatgatagaggcttttccggctgtgtcccactaatgtttgatgtcacttttacttcattcaatggtgtgacgtgacgccaccctccttgatcatcagaagaagattctgacagagccatgttagcactgttcagacgcccaacattgatagcagaatcagaggtggtaatgcgcacaaaagcagtggcatcagaggaattgtgaagatgcatcttcagatttatttcacaaaatgatgcagagaaattatgatgcaaggttcgagggccatccaatagccatgaaatagggcctgtgcttgcagtactatcaagagagaaaacaagagatcaatataaacccagaaaaaacaagtaaacaaggaaaacaaatggctacaatctttcacaatgtcaatcagaagccttaggtttggaatagaacttgcctgcaatggcaggcataatgagacataacaagaggaggtccaacaaacccagcattactgttactctgcaatggtcgagagatcagcacaaaatcaacagtgttcaggtctccctgtgcctgcaacaagatgaaactcgcaagctcatatcaataatagaagactgcaaaagtgaaaataatccaaaatgtaaggagtaggcaatagttaatcccacatgattcaaactcatcaacgttaacaacgtttgccaacttaatccttgaactgttcatttttattcagcgttaactttaaacctattgtcatttgagcactccacacataccattcattaatggttgaacatgtatcattaactagtcagttacacagcaacaaatgacaacacag
>Jupunba_idiopoda_Quesada_1718@NODE_1_length_1186_cov_91.981966
-----------------------------------------------------------------------------------------------------------------------------------------------------------------------------------------------------------------------------------tccaccgtgctattactattcaaaacctgctttcccaaactgggttggtccaaatgcatcagccggttcaatgaaaactatattgccgcaattattctgtgaacaaagaatgaatatttttatccctttcctctccctacgcatcaaagttccttgatcctattcatatttaaccatacattgaaacagaatatacaacccacagtaacaaatcagattaagaattcaagcatctgtgagtgaacaacatttttgcgaacttctcatttggattggagcacagttaggtagtatgtatatcccaggcactttcctgactgtcgcctcatttcatcttgatctccctgaccttcagccaggagaagattccaatgcaatacgtaatttgacagatcatatatcccaggagagagaacacagatctgaagaggaatttcagatgaggacatagactctaggcggatattggtcgagcttgatcctgaccaaatgtatggggagacacttcctaatgatagaggcttttccggctgtgtcccactaatgtttgatgtcacttttacttcattcactggtgtgacgtgacgccaccctccttgatcatcagaagaagattctgacagagccatgttagcactgttcagatgcccaacattgatagcagaatcaaaggtggtaatgcgcacaaaagcagtggcatcagaggaattgtgaagatgcatcttcagatttatttcacaaaatgatgcagagaaattatgatgtaaggttcgcgggccatccaatagccatgaaatagggcctgtgcttgcagtactatcaagagagcaaacaagagatcaatataaacccagaaaaaacaagtaaacaaggaatacaaatggctacaatctttcacaatgtcaatcagaagccttaggtttggaatagaacttgcctgcaatggcaggcataatgagacataacaagaggaggtccaacaaacccagcattactgttactctgcaatggtcgagagatcagcacaaaatcaacagtgttcaggtctccctgtgcctgcaacaagatgaaactctcaagctcatatcaataatagaagactgcaaaagtgtgaataatccaaaatgtaaggagtaggcaatagttaatcccacatgattcaaactcattaacgttaacagcatt-------------------------------------------------------------------------------------------------------------------------------------------------
>Jupunba_laeta_Mori_25147@NODE_1_length_1209_cov_56.227032
----------------------------------------------------------------------------------------------------------------------------------------------------------------------------------------------------------cccagatatccaag-aaaataagaatccaccatgctattactattcaagacctgctttcccaaactgggttggtccaaatgaatcagccggttcaatgaaaactatattgccgcaattattctgtgaacaaagaatgaatatttttatccctttcctctccctacgcatcaaagttccttgatcctattcatatttaaccatacattgaaacagaatatacaacccacagtaacaaatcagattaagaattcaagcatctgtgagtgaacaacatttttgccaacttctcatgtggattggagcacagttaggtagtatgtatatcccaggcactttcctgactgtcgcctcatttcatcttgatctccctgaccttcagccaggagaagattccaatgcaatacgtaatttgacagatcatatatcccaggagagaacacacagatctgaagaggaatttcagatgaggacatagactctaggcggatattggtcgagcttgatcctgaccaaatgtatggggagacacttcctaatgatagaggcttttccagctgtgtcccactaatgtttgatgtcacttttacttcattcactggcgtgacgtgacgccaccctccttgatcatcagaagaagattctgacagagccatgttagcactgttcagatgcccaacattgatagcagaatcagaggtggtaatacgcacaaaagcagtggcatcagaggaattgtgaagatgcatcttcagatttatttcacaaaatgatgcagagaaattatgatgtaaggttcgagggccatccaatagccatgaaatagggcttgtgcttgcagtactatcaagagagaaaacaagagatcaatataaacccagaaaaaacaagtaaacaaggaatacaaatggctacaatctttcacaatgtcaatcagaagccttaggtttggaatagaacttgcctgcaatgacaggcataatgagacataacaagaggaggttcaacaaacccagcattactgttactctgcaatggtcgagagatcagcacaaaatcaacagtgttcaggtctccctgtgcctgcaacaagatgaaactctcaagctcatatcaataataggagactgcaaaagcgaaaataatccaaaatgtaaggagtaggcaatagttaatcccacatgattcaaactcattaacgttaacaacgtt-------------------------------------------------------------------------------------------------------------------------------------------------
>Jupunba_leucophylla_Iganci_839@NODE_1_length_1976_cov_238.685097
atttgatactcgtacttcatagaaacgtcaaatttgatactcataccaaagtatttgatacgttaaattcagtatttgcaagaattttaagttagcttgaactaaaatgagaaacaagtgtacttggtcttattctaccaaactgcaattaaaacaggtccagatatccgatttctttattgcgaagagcatctgcatacgtcccagatatccaagaaaaataagaatccaccatgctattactattcaagacctgctttcccaaaccgggttggtccaaatgcatcagccgattcaatgaaaactatattgccgcaattattctgtgaacaaagaatgaatatttttatccctttccgctccctacgcatcaaagttccttgatcctattcatatttaaccatacattgaaacagaatatacaacccacaataacaaatcagattaagaattcaagcatctgtgagtgaacaacatttttgccaacttctcatgtggattggagcacagttaggtagtatgtatatcccaggcactttcctgactgtcgcctcatttcatcttgatctccctgaccttcagccaggagaagattccaatgcaatacgtaatttgacagatcatatatcccaggagagaacacacagatctgaagaggaatttcagatgaggacatagactctaggcggatattggtcgagcttgatcctgaccaaatgtatggggagacacttcctaatgatagaggcttttccagctgtgtgccactaatgtttgatgtcacttttacttcattcactggtgtgacgtgacgccaccctccttgatcatcagaagaagattctgacagagccatgttagcactgttcagatgcccaacattgatagtagaatcagaggtggtaatacgcacaaaagcagtggcatcagaggaattgtgaagatgcatcttcagatttatttcacaaaatgatgcagagaaattatgatgtaaggttcgagggccatccaatagccatgaaatagggcctgtgcttgcagtactatcaagagagaaaacaagagatcaatataaacccagaaaaaacaagtaaacaaggaatacaaatggctacaatctttcacaatgtcaatcagaagccttgggtttggaatagaacttgcctgcaatggcaggcataatgagacataacaagaggaggtccaacaaacccagcattactgttactctgcaatggtcgagagatcagcacaaaatcaacagcgttcaggtctccctgtgcctgcaacaagaagaaactctcaagctcatatcaataatagaagactgcaaaagcgaaaataatccaaaatgtaaggagtaggcaatagttaatcccacatgattcaaactcattaacgttaacaacgtttgccaacttaatccttgaactgttcatttttattcagcgttaacttcaaacctattgtcgtttgagcactccacacgtaccattcattaatggttgaacatgtatcattaactagtcagttacacagcaacaaatgacaacataa
>Jupunba_macradenia_Lourteig_3021@NODE_1_length_1245_cov_169.159247
------------------------------------------------------------------------------------------------------------------caagtctactaggtctcattctaccaaactgcaattaaaacaggtccagatatccgatttctttattgcgaagagcatctgcattcgtcccagatatccaagaaaaataagaatccaccatgctattactattcaagacctgctttcccaaactgggttggtccaaatgcatcagccgattcaatgaaaactatattgccgcaattattctgtgaacaaagaatgaatatttttatccctttccgctccctacgcatcaaagttccttgatcctactcatatttaaccttacattgaaacagaatatacaacccacagtaacaaatcagattaagaattcaagcatctgtgagtgaacaacatttttgccaacttctcatgtggattggagcacagttaggtagtatgtatatcccaggcactttcctgactgtcgcctcatttcatcttgatctccctgaccttcagccaggagaagattccaatgcaatacgtaatttgacagatcatatatcccaggagagaacacacagatccgaagaggaatttcagatgaggacatagactctaggcggatattggtcgagcttgatcctgaccaaatgtatggggagacacttcctaatgatagaggcttttccggctgtgtcccactaatgtttgatgtcacttttacttcattcactggtgtgacgtgacgccaccctccttgatcatcagaagaagattctgacaaagccatgttagcactgttcagatgcccaacattgatagcagaatcagaggtggtaatgcgcacaaaagcagtggcatcagaggaattgtgaagatgcatcttcagatttatttcacaaaatgatgcagagaaattatgatgcaaggttcgagggccatccaatagccatgaaatagggcctgtgcttgcagtactatcaagagagaaaacaagagatcaatataaacccagaaaaaacaagtaaacaaggaaaacaaatggctacaatctttcacaatgtcaatcagaagccttaggtttggaatagaacttgcctgcaatggcaggcataatgagacataacaagaggaggtccaacaaacccagcattactgttactctgcaatggtcgagagatcagcacaaaatcaacagtgttcaggtctccctgtgcctgcaacaagatgaaactctcaagctcatatcaataatagaagactgcaaaagtgaaaataatccaaaatgtaagg------------------------------------------------------------------------------------------------------------------------------------------------------------------------------------------------------
>Jupunba_microcalyx_Iganci_855@NODE_1_length_1972_cov_149.625858
atttgatactcgtacttaatagaaacgtcaaatttgatactcataccaaagtatttgatacgttaaattcagtatttgcaagaattttaagttagcttgaactaaaatgagaaacaagtctactaggtcttattctaccaaactgcaattaaaacaggtccagatatccgatttctttattgcaaagagcatctgcatacgtcccagatatccaagaaaaataagaatccaccatgctattactattcaagacctgctttcccaaactgggttggtccaaatgcatcagccggttcaatgaaaactatattgccgcaattattctgtgaacaaagaatgaatatttttatctctttcctctccctacgcatcaaagttccttgatcctattcatatttaaccatacattgaaacagaatatacaacccacagtaacaaatcagattaagaattcaagcatctgtgagtgaacaacatttttgccaacttctcatgtggattggagcacagttaggtagtatgtatatcccaggcactttcctgactgtcgcctcatttcatcttgatctccctgaccttcagccaggagaagattccaatgcaatacgtaatttgacagatcatatatcccaggagagaacacacagatctgaagaggaatttcagatgaggacatagactctaggcggatattggtcgagcttgatcctgaccaaatgtatggggagacacttcctaatgatagaggcttttccagctgtgtgccactaatgtttgatgtcacttttacttcattcactggtgtgacgtgacgccaccctccttgatcatcagaagaagattctgacagagccatgttagcactgttcagatgcccaacattgatagtagaatcagaggtggtaatacgcacaaaagcagtggcatcagaggaattgtgaagatgcatcttcagatttatttcacaaaatgatgcagagaaattatgatgtaaggttcgagggccatccaatagccatgaaatagggcctgtgcttgcagtactatcaagagagaaaacaagagatcaatataaacccagaaaaaacaagtaaacaaggaatacaaatggctacaatctttcacaatgtcaatcagaagccttaggtttggaatagaacttgcctgcaatggcaggcataatgagacataacaagaggaggtccaacaaacccagcattactgttactctgcaatggtcgagagatcagcacaaaatcaacagtgtttaggtctccctgtgcctgcaacaagatgaaactctcaagctcatatcaataatagaagactgcaaaagcgaaaataatccaaaatgtaaggagtaggcaatagttaatcccacatgattcaaactcattaacgttaacaacgtttgccaacttaatccttgaactgttcatttttattcagcgttaactttaaacgtattgtcgtttgagcactccacacgtaccattcattaatggttgaacatgtatcattaactagtcagttacacagcaacaaatgacaacatat
>Jupunba_trapezifolia_Simon_1600@NODE_1_length_1565_cov_291.900662
atttgatactcgtactgaatagaaacgtcaaatttgatactcataccaaagtatttgatacgttaaattcagtatttgcaagaattttaagttagcttgaactaaaatgagaaacaagtctactaggtcttattctaccaaactgcaattaaaacaggtccagatatccgatttctttattgcgaagagcatctgcatacgtcccagatatccaagaaaaataagaatccaccatgctattactattcaagacctgctttcccaaactgggttggtccaaatgcatcaaccggttcaatgaaaactatattgccgcaattattctgtgaacaaagaatgaatatttttatccctttcctctccctacgcatcaaagttccttgatcctattcatatttaaccatacattgaaacagaatatacaacccacagaaacaaatcagattaagaattcaagcatctgtgagtgaacaacatttttgccaacttctcatgtggattggagcacagttagatagtacgtatatcccaggcactttcctgactgtcgcctcatttcatcttgatctccctgaccttcagccaggagaagattccaatgcaatacgtaatttgacagatcatatatcccaggagagaacacacagatctgaagaggaatttcagatgaggacatagactctaggcggatattggtcgagcttgatcctgaccaaatatatggggagacacttcccaatgatagaggcttttccagctgtgtcccactaatgtttggtgtcacttttacttcattcactggtgtgacgtgacgccaccctccttgatcatcagaagaagattctgacagagccatgttagcactgttcagatgcccaacattgatagcagaatcagaggtggtaatacgcacaaaagcagtggcatcagaggaattgtgaagatgcatcttcagatttatttcacaaaatgatgcagagaaattatgatgtaaggttcgagggccatccaatagccatgaaatagggcctgtgcttgcagtactatcaagagagaaaacaagagatcaatataaacccagaaaaaacaagtaaacaaggaatacaaatggctacaatctttcacaatgtcaatcagaagccttaggtttggaatagaacttgcctgcaatggcaggcataatgagacataacaagaggaggtccaacaaacccagcattactgttactctgcaatggtcgagagatcagcacaaaatcaacagtgttccggtctccctgtgcctgcaacaagatgaaactctcaagctcatatcaataatagaagactgaaaaagtgaaaataatccaaaatgtaaggagtaggcaatagttaatcccacatgattcaaactcattaacgttaacaacgtttgccaacttaatccttgaactgttcatttttattcagcgttaactttaaac----------------------------------------------------------------------------------------------
>Punjuba_callejasii_Daly_5935@NODE_1_length_1123_cov_27.288719
---------------------------------------------------------------------------------------------------------------------------------------------------------------------------------------------------------------------------------------------------tattcaagacctgctttcccaaactgggttggtccaaatgcatcagccggttcaatgaaaactatattgccgcaattattctgtgaacaaagaatg-atatttttatccctttcctcttcctacgtatcaaagttccttgatcgtattcatatttaaccatacattgaaacagaatatacaacccacagtaacaaatcagattaagaattcaagcatctgtgagtgaacaacatttttgccaacttctcatgtggattggagcacagttaggtagtatgtatatcccaggcactttcctgactgtcgcctcatttcatcttgatctccctgaccttcagccaggagaagattccaatgcaatacgtaatttgacagatcatatatcccaggagagaacacacagatctgaagaggaatttcagctgaggacatagactctaggcggatattggtcgagcttgatcctgaccaaatgtatggggagacacttct---agataaaggcttttccggctgtgtcccactgatgtttgatgtcacttttacttcattcactggtgtgacatgacgccaccctccttgatcatc---aaaagattctgacagagccatgttagcactgttcagatgcccaccattgatagcagaatcagcggtggtaatgcgcaaaaaagcagtggcatcagaggaattgtgaagatgcatcgtcagatttatttcacaaaatgatgcagagaaattatgatgtaaggttcgagggccatccaatagccatgaaatggggcctgtgctagcagtactatcaagagagaaaacaagagatcaaaataaacccagaaaaaacaagtaaacaaagaatacaaatggctaaaatctttcacaatgtccatcagaagccttaggtttggaatagaacttgcctgcaatggcaggcataatgagacataacaagaggaggtccaacaaacccagcattactgttactgtgcaatggtcgagagatcagcacaaaatcaacagtgttcaggtctccctgtgcctgcaaaaagatgaagctctcaagctcatatcaataatagaagactgcaaaagtgaaaataatccaaaatgtaaggagtaggcaatagtt----------------------------------------------------------------------------------------------------------------------------------------------------------------------------------------
>Punjuba_lehmannii_Escobar_7465@NODE_1_length_1651_cov_106.420584
atttgatactcgtacttaatagaaacgtcaaatttgatactcataccaaagtatttgatacgttaaattcaatatttgcaagaattttaagttagcttgaactaaaatgagaaacaagtctactaggccttgttctaccaaactgcaattaaaacaggtccagatatccgatttctttattgcgaagagcatctgcatacgtcccagatacccaagaaaaataagaatccaccatgctattcctattcaagacctgctttcccaaactgggttggtccaaatgcatcagccggttcaatgaaaactatattgccgcaattattctgtgaacaaagaatgaatatttttatccctttcctcttcctacgtatcaaagttccttgatcgtattcatatttaaccatacattgaaacagaatatacaacccacagtaacaaatcagattaagaattcaagcatctgtgagtgaacaacatttttgccaacttctcatgtggattggagcacagttaggtagtatgtatatcccaggcactttcctgactgtcgtctcatttcatcttgatctccctgaccttcagccaggagaagattccaatgcaatacgtaatttgacagatcatatatcccaggagagaacacacagatctgaagaggaatttcagctgaggacatagactctaggcggatattgatcgagcttgatcctgaccaaatgtatggggcgacacttct---agatagaggcttttccggctgtgtcccactaatgtttgatgtcacttttacttcattcactggtgtgacatgacgccaccctccttgatcatc---agaagattctgacagagccatgttagcaatgttcagatgcccaccattgatagcagaatcagcggtggtaatgcgcaaaaaagcagtggcatcagaggaattgtgaagatgcatcttcagatttatttcacaaaatgatgcagagaaattatgatgcaaggttcgagggccatccaatagccatgaaatggggcctgtgcttgcagtactatcaagagagaaaacaagagatcaaaataaacccagaaaaaacaagtaaacaaggaatacaaatggctaaaatctttcacaatgtccatcagaagccttgggtttggaatataacttgcctgcaatggcaggcataatgagacataacaagaggaggtccaacaaacccagcattactgttactctgcaatggtcgagagatcagcacaaaatcaacagtgttcaggtctccctgtgcctgcaacaagatgaagctctcaagctcatatcaataatcgaagactgcaaaagtgaaaataatccaaaatgtaaggagtaggcaatagttaatcccacatgattcaaactcatcaacgttaacaacgtttgccaacttaatccttgaacttttcatttttattcagcgttaactttaaacctattgtcgtttgagcactctacacatgccattcattaatggttgaacatgtatcattaactagtcagttacacagcaacaaatgacaacataa
>_R_Acacia_rostellifera_Murphy_466@NODE_1_length_1235_cov_264.233161
---------------------------------------------------------------------------------------------------------------------------------------------------------------------------------------------------------------------------------------------------------------------------------------------------------------------------------------gaacaaagaatgaatatttttatccctttcctctccctacgtatcaaagttccttgatcctattcatatttaaccatacattgaaacagaatatacaacccacagtaacaaatcagattacgaattcaagcatctgtgagtggacaacatttttgccagcttctcatgtggattggagcacagttaggtggtatgtatagcccgaacactttcctgactgtcgcctcatttcatcttgatctccctgaccttcagcc---agaagattccaatgcaatacgtaatttgacagatcatatatcccaggagagaacacacagatctgaagaggaatttcagctgaggacatagactctaggcggatcttggtcgagcttgatcctgaccaaatgtatggggagacacttcctaatgatagaggcttttccggctgtgtcccactaatgtttgatgtcacttttacttcattcactggtgtgacatgacgccaccctccttgatcatcagaagaagattctgacagagccgtgttagcactgttcagacgcccaccattgatagcagaatcagaggtggtaatgcgcacaaaagcagtggcatcagaggaattgtgaagatgcatcttcagatttatttcacaaaatgatgcagagaaattatgatgtaaggttcgaggtccatccaatagccatgaaatagggcctgtgctagcagtactatcaagagagaaaacaagatatcaatataaacccagaaaaaacaagtaaacaaggaatacaaatggctaaaatctttcacaatgtcaatcagaagccttaggtttggaatagaacttgcctgcagaggcaggcataatgagacatgacaagaggaggtccaacaaacccagcattactgttactctggaatggtcgagagatcagcacaaaatcaacagtgttcaggtctccctgtgcctgcaacaagatgaagctctcaagctcatatcaataatagaagaccgcacaagtgaaaataatccaaaatgtaaggagtaggcaatagttaatcccacatgattcaaactcattgggcctgttagcggtggcttattttctatctgattttttgattgtaaatgtgatttgtgtttggattgatggtggtagaag------------------------tggcggggcccatgtcaaaaagctgagagctttttaaaaaaagct---------c
>_R_Albizia_adinocephala_FHO33_88@NODE_1_length_1984_cov_131.466702
atttgattctcgtacttgatagaaacgtcaaatttcatactcataccacagtatttgttactttaaattcaatatttgcaagatttttaagttagctagaactaaaatgagaaacaagtccacgaggtcttattctaccaaactg-----aaaacaggtccagatatccgatttctttattgcgaagagcatctgcatgcgtcccagatacccaagaaaaataagaatccaccatgctat---tattcaagacctgctttcccaaactgggttggtccaaatgcatcagccgtttcaatgaaaactatattgccgcaattattctgtgaacaaagaatgaatatttgtaccgctttcctctctctacgtatcaaagttccttgatcctattcatatttaaccatacattgaaaaagaatatacaacccacagtaacaaatcagattaagaattcaagcatcagtgagtgaacaacatttttgccaacctctcatgtggattggagcacagttaggtagtatgtatatcccaggcactttcctgactgtcgcctcatttcatcttgatctccctgaccttcagcccggagaagattccaatgcaatgtgtaatttgacagatcatatatcccaggagagaacacacagatcttaagaggaatttcagctgaggacatagactctaggcagatattggtcgagcttgatcctgaccaaatatatggggagacacttcctaacgatagaggcttttcaggctgtgtcccactaatgtttgatgtcacttttgcttcattcactggtgtgatgtgacgccaccctccttgatcatc---agaagattctgacagagccatgttagcactgttcagatgcccaacattgatagcagaatcagaggtggtaatgcgcacaaaagcagtggcatcagaggaattgtgaagatgcatcttcagatttatttcacaaaatgatgcagagaaattatgatgcaaggttcgagggccatccaatagccatgaaatagggcttgtgcttgcagtactatcaacagagaaaacaagagatcaatataaacccacaaaacacaagtaaacaaagaatataaatgactacaatctttcacaatgtcaatcagaagccttaggtttggaatagaacttgcctgcaacgacaggcataatgagacataacaagaggaggtccaacaaacccagcattcctgttactctgcaatggtcgagagatcagcacaaaatcaacagtgttcaggtctccacgtgcctgcaacaagatgaaactctcaagctcatatcaataatagaagactgcaaaagtgaaattaatccaaaatgtaaggagtaggcgatagttaatccctcatgattcaaactctttaacgttaacaacgtttgccaacttaatccttgaacttttcattcttattcagcgttaactttaaacctattgtcgtttgagcactctacacataccattcattaatggttgaacatgtaccattaacgagtcagttacacagcaacaaataacaaca--t
>_R_Albizia_burkartiana_StivalSantos_678@NODE_1_length_1275_cov_12.671311
atttgatactcgtacttaatagaaacgtcaaatttgacactcataccaaagtatttgttacgttaaattcaatatttgcaagaattttaagttagctagaactaaaatgagaaacaagtccactaggtcttgttctaccaaactgcaattaaaacaggtccagatatccgatttctttattgcgaaaagcatctgcatgcgtcccagatacccaagaaaaataagaatccaccatgctattactattcaagacctgctttcccaaactgggttggtccaaatgcatcagccggttcaatgaaaactatattgccgcaattattctgtgaacaaagaatgaatatttttatcgctttcctctctctacgtatcaaagttcctggattctattcaaatttagcgatacattgaaacagaatatacaactcacagtaacaaatcagattaagaattcaagcatcagtgagtgaacaacatttttgccaacttctcacgtggattggagcacagttaggtagtatgtatatcccaggcactttcctgactgtcgcctcatttcatcttgatctccctgaccttcagcccggagaagattccaatgcaatacgtaatttgacagatcatatatcccaggagagaacacacagatcttaagaggaatttcagctgaggacatagactctaggcagatattggtcgagcttgatcctgaccaaatatatggggagacacttcctaatgatagaggcttttccggctgtgtcccactaatgtttgatgtcacttttgcttcattcactggtgtgacgtgacgccaccctccttgatcatcagaagaagattctgacagagccatgttagcactgttcagatgcccaacattgatagcagaatcagaggtggtaatgcgcacaaaagcagtggcatcagaggaattgtgaagatgcatcttcagatttatttcacaaaatgatgcagagaaattatgatgcaaggttcgagggccatccaatagccatgaaatagggcctgtgcttgcagtactatcaagagagaaaacaagagatcaatataaacccagaaaaaacaagtaaacagagaatacaaatggctacaatctttcacaatgtcaatcagaagccttaggtttggaagagaacttgcctgcaatgacaggcataatgagacataacaagaggaggtccaacaaacccagtattactgttactctgcaatggtcgagagatcag-------------------------------------------------------------------------------------------------------------------------------------------------------------------------------------------------------------------------------------------------------------------------------------------------------------------
>_R_Albizia_edwallii_Dalmaso_272@NODE_1_length_1096_cov_8.668588
---------------------------------------------------------------------------------------------------------------------------------------------------------------------------------------------------------------------------------------------------------------------------------------aatgcatcagccggttcaatgaaaactatattgccgcaattattctgtgaacaaagaatggatatttttatcgctttcctctccctacgtatcaaagttccttgaccctattcatatttaaccatacattgaaacagaatatacaacccacagtaacaaatcagattaagaattcaagcatctgtgagtgaacaacatttttgccaacttctcatgtggattggagcacagttaggtagtatgtatatcccaggcactttcctgactgtcgcctcatttcatcttgatctccctgaccttcagccaggagaagattccaatgcaatacgtaatttgacagatcatatatcccaggagagaacacacagatcttaagaggaatttcagctgaggacatagactctaggcagatattggtcgagcttgatcctgaccaaatatatggggagacacttcctaatgatagaggcttttccggctgtgtcccactaatgtttgatgtcacttttgcttcattcactggtgtgacgtgatgccaccctccttg---atcagcagaagattctgacagagccatgttagcactgttcagatgcccaacattgatagcagaatcagaggtggtaatgcgcacaaaagcagtggcatcagaggaattgtgaagatgcatcttcagacttatttcacaaaatgatgcagagaaattatgatgcaaggttcgagggccatccaatagccatgaaatagggcctgtgcttgcagtactatcaagagagaaaacaagagatcaatataaacccagaaaaaacaagtaaacaaagaatacaaatggctacaatctttcacaatgtcaatcagaagccttaggtttggaatagaacttgcctgcaatggcaggcataatgagacataacaagaggaggtccaacaaacccagcattactgttactctgcaatggtcgagagatcagcacaaaatcaacagtgttcaggtctccacgtgcctgcaagaagatgaaactctcaagctcatatcaataatagaagaccgcaaaagtgaaaataatccaaaatgtaaggagtaggcaatagttaatcc-----------------------------------------------------------------------------------------------------------------------------------------------------------------------------------
>_R_Albizia_glabripetala_Lewis_1652@NODE_1_length_1102_cov_74.447805
------------------------------------------------------------------------------------------------------------------------------------------------------------------------------ctttattgcgaagagcatctgcatgcgtcccagatacccaagaaaaataagaatccaacatgctattactattcaagacctgctttcccaaactgggttggtccaaatgcatcatccggttcaatgaaaactatattgccgcaattattctgtgaacaaagaatgaatatttttatcgctttcctctctctacgtatcaaagttcctggatcctattcatatttaaccatacattgaaacagaatatacaacccacagtaacaaatcagattaagaattcaagcatcagtgagtgaacaacatttttgccaacttctcacgtggattggagcacagttaggtagtatgtatatcccaggcactttcctgactgtcgcctcatttcatcttgatctccctgaccttcagcccggagaagattccaatgcaatacgtaatttgacagatcatatatcccaggagagaacacacagatcttaagaggaatttcagctgaggacatagactctaggcagatattggtcgagcttgatcctgaccaaatatatggggagacacttcctaatgatagaggcttttccggctgtgtcccactaatgtttgatgtcacttttgcttcattcactggtgtgacgtgacgccaccctccttgatcatcattagaagattctgacagagccatgttagcactgttcagatgcccaacattgatagcagaatcacaggtgataatgcgcacaaaagcggtggcatcagaggaattgtgaagatgcatcttcagatttatttcacaaaatgatgcagagaaattatgatgcatgcttcgagggccatccaatagccatgaaatagggcctgtgcttgcagtactatcaagagagaaaacaagagatcaatataaacccagaaaaaacaagtaaacaaagaattcaaatggctacaatcttttac-atgtcaatcagaagccttaggtttggaatagaacttgcctgcaatgacaggcataatgagacataacaagaagaggtccaacaaacccagcattactgttactctgcaatgatcgtgagatcagcacaaaatcaacagtgttcaggtct------------------------------------------------------------------------------------------------------------------------------------------------------------------------------------------------------------------------------------------------------------------------------------------
>_R_Albizia_glabripetala_Lewis_1652@NODE_2_length_518_cov_50.814059
-------------------------------------------------------------------------------------------------------------------------------------------------------------------------------------------------------------------------------------------------------------------------------------------------------------------------------------------------------------------------------------------------------------------------------------------------------------------------------------------------------------------------------------------------------------------------------------------------------------------------------------------------------------------------------------------------------------------------------------------------------------------------------------ctgtgtcccactaatgtttgatgtcacttttgcttcattcactggtgtgacgtgacgccaccctccttgatcatcatcagaagattctgacagagccatgttagcactgatcagatgcccaacattgatagcagaatcagaggtgataaggcgcacaaaagcagtggcatcagaggaattgtgaagatgcatcttcagatttatttcacaaaatgatgcagagaaattatgatgcaaggttcgagggccatccaatagccatgaaatagggcctgtgcttgcaggactatcaagagagaaaacaagagatcaatataaacccagaaaaaacaagtaaacaaagaattcaaatggctacaatctttcacagtgtcaatcagaagccttaggtttggaatagaacttgcctgcaatgacaggcataatgagacataacaagaggaggtccaacaaacccagcattactgttactctgcaatgatcgtgagatcagcacaaaatcaacagtgttcaggtct------------------------------------------------------------------------------------------------------------------------------------------------------------------------------------------------------------------------------------------------------------------------------------------
>_R_Albizia_inundata_Wood_26530@NODE_1_length_1104_cov_283.978074
-----------------------------------------------------------------------------------------------------------------------------------------------------------------------------------ttgcgaagagcatccgcatgcgccccagatacccaagaaaaatgagaatccaccatgctattactattcaagacctgctttcccaaactgggttggtccaaatgcatcagccggttcaatgaaaactatattgccgcaattattctgtgaacaaagaatgaatatttttatcgctattc-ctctctacgtatcaaagttcctggatcctattcatatttaaccatacattgaaacagaatatacaacccacagtaacaaatcaaattaagaattcaagcatcagtgagtgaacaacatttttgccaacttctcacgtggattggagcacagttaggtagtatgtatatcccaggcactttcctgactgtcgcctcatttcatcttgatctccctgaccttcagcccggagaagattccaatgcaatacgtaatttgacagatcatatatcccaggagagaacacacagatcttaagaggaatttcagctgaggacatagactctaggcagatattggtcgagcttgatcctgaccaaatatatggggagacacttcctaatgatagaggcttttccggctgtgtcccactaatgtttgatgtcacttttgcttcattcactggtgtgacgtgacgccaccctccttgatcatcattagaagattctgacagagccatgttagcactgttcagatgcccaacattgatagcagaatcacaggtgataatgcgcacaaaagcggtggcatcagaggaattgtgaagatgcatcttcagatttatttcacaaaatgatgcagagaaattatgatgcatggttcgagggccatccaatagccatgaaatagggcctgtgcttgcagtactatcaagagagaaaacaagagatcaatataaacccagaaaaaacaagtaaacaaagaattcaaatggctacaatcttttac-atgtcaatcagaagccttaggtttggaatagaacttgcctgcaatggcaggcataatgagacataacaagaggaggtccaacaaacccagcattactgttactctgcaatggtcgagagatcagcacaaaatcaacagtgttcaggtctccctgtgcc---------------------------------------------------------------------------------------------------------------------------------------------------------------------------------------------------------------------------------------------------------------------------------
>_R_Albizia_sinaloensis_Hughes_1576@NODE_1_length_1427_cov_106.162963
-----------------------------------------------------------------------------------------------ctagaactaaaatgagaaacaagtccacgaggtcttgttctaccaaactgcaattaaaacaggtccagatatccgatttctttattgcgaagagcatctgcatgcgtcccagatacccaagaaaaaaaagaatccaccatgctattactattcaagacctgctttcccaaactgggttggtccaaatgcatcagccggttcaatgaaaactatattgccgcaattattctgtgaacaaagaatgaatatttgtaccgctttcctctctctacgtatcaaagttccttgatcctattcatatttaaccatacattgaaaaagaatatacaacccacagtaacaaatcagattaagaattcaagcatcagtgagtgaacaacatttttgccaacttctcatgtggattggagcacagttaggtagtatgtatatcccaggcactttcctgactgtcgcctcatttcatcttgatctccctgaccttcagcccggagaagattccaatgcaatgcgtaatttgacagatcatatatcccaggagagaacacacagatctttagaggaatttcagctgaggacatagactcaaggcagatattggtcgagcttgatcctgaccaaatatatggggagacacttcctaacgatagaggcttttcaggctgtgtcccactaatgtttgatgtcacttttgcttcattcactggtgtgacatgacgccaccctccttgatcatcagaagaagagtctgacagagccatgttagcactgttcagatgcccaacattgatagcagaatcagaggtggtaatgtgcacaaaagcagtggcatcagaggaattgtgaagatgcatcttcagatttatttcacaaaatgatgcagagaaattatgatgcaaggttcgagggccatccaattgccatgaaatagggcctgtgcttgcagtactatcaacagagaaaacaagagatcaataaaaacccacaaaacaaaagtaaacaaagaatataaatgactacaatctttcacaatgtcaatcagaagccttaggtttggaatagaacttgcctgcaacgacaggcataatgagacataacaagaggaggtccaacaaacccagcattcctgttactctgcaatggtcgagagatcagcacaaaatcaacagtgttcaggtctccacgtgcctgcaacaagatgaaactctcaagctcatatcaatagtagaagactgcaaaagtgaaaataatccaaaatgtaaggagtaggcaatagttaatccctcatgattcaaactctttaacgttaacaacgtttgccaacttaatccttgaacttttcatttttattcagcgttaactttaaacctattgtcgtttgagcactctacacataccattcattaatggttgaacatgtatcat------------------------------------t
>_R_Albizia_subdimidiata_var_minor_Gorts_341@NODE_1_length_1223_cov_37.402269
----------------------------------------------------------------------------------------------------------------------------------------------ctgcaattaaaacaggtccagatatccgacttctttattgcgaagagcatccgcatgcgccccagatacccaagaaaaataagaatccaccatgctattactattcaagacctgctttcccaaactgggttggtccaaatgcatcagccggttcaatgaaaactatattgccgcaattattctgtgaacaaagaatgaatatttttatcgctttcctctctctacgtatcaaagttcctggatcctattcatatttaaccatacattgaaacagaatatacaacccacagtaacaaatcagattaagaattcaagcatcagtgagtgaacaacatttttgccaacttctcacgtggattggagcacagttaggtagtatgtatatcccaggcactttcccgactgtcgcctcatttcatcttgatctccctgaccttcagcccggagaagattccaatgcaatacgtaatttgacagatcatatatcccaggagagaacacacagatcttaagaggaatttcagctgaggacatagactctaggcagatattggtcgagcttgatcctgaccaaatatatggggagacacttcctaatgatagaggcttttccggctgtgtcccactaatgtttgatgtcacttttgcttcattcactggtgtgacgtgacgccaccctccttgatcatcattagaagattctgacagagccatgttagcactgttcagatgcccaacattgatagcagaatcacaggtgataatgcgcacaaaagcggtggcatcagaggaattgtgaagatgcatcttcagatttatttcacaaaatgatgcagagaaattatgatgcatggttcgagggccatccaatagccatgaaatagggcctttgcttgcagtactatcaagagagaaaacaagagatcaatataaacccagaaaaaacaagtaaacaaagaattcaaatggctaaaatcttttacaa-gtcaatcagaagccttaggtttggaatagaacttgcctgcaatgacaggcataatgagacataacaagaggaggtccaacaaacccagcattactgttactctgcaatgctcgagagatcagcacaaaatcaacagtgttcaggtctccacgtgcctgcaacaagatgaaactctcaagctcatatcaataatagaagactgcaaaagtgaaaataatccaaaatgtaaggagtagg------------------------------------------------------------------------------------------------------------------------------------------------------------------------------------------------
>_R_Albizia_subdimidiata_var_subdimidiata_Ferreira_210@NODE_1_length_1343_cov_160.788310
-----------------------------------------------------------------------------------------------------------------------------------------------------------------------------------------------------------------------------taagaatccaccatgctattactattcaagacctgctttcccaaactgggttggtccaaatgcatcagccggttcaatgaaaactatattgccgcaattattctgtgaacaaagaatgaatatttttatcgctttcctctctctacgtatcaaagttcctggatcctattcatatttaaccatacattgaaacagaatatacaacccacagtaacaaatcagattaagaattcaagcatcagtgagtgaacaacatttttgccaacttctcacgtggattggagcacagttaggtagtatgcatatcccaggcactttcctgactgtcgcctcatttcatcttgatctccctgaccttcagcccggagaagattccaatgcaatacgtaatttgacagatcatatatcccaggagagaacacacagatcttaagaggaatttcagctgaggacatagactctaggcagatattggtcgagcttgatcctgaccaaatatatggggagacacttcctaatgatagaggcttttccggctgtgtcccactaatgtttgatgtcacttttgcttcattcactggtgtgacgtgacgccaccctccttgatcatcattagaagattctgacagagccatgttagcactgttcagatgcccaacattgatagcagagtcacaggtgataatgcgcacaaaagcggtggcatcagaggaattgtgaagatgcatcttcagatttatttcacaaaatgatgcagagaaattatgatgcatggttcgagggccatccaatagccatgaaatagggcctgtgcttgcagtactatcaagagagaaaacaagagatcaatataaacccagaaaaaacaagtaaacaaagaattcaaatggctacaatcttttac-atgtcaatcagaagccttaggtttggaatagaacttgcctgcaatgacaggcataatgagacataacaagaggaggtccaacaaacccagcattactgttactctgcaatgctcgagagatcagcacaaaatcaacagtgttcaggtctccacgtgcctgcaacaagatgaaactctcaagctcatatcaataatagaagactgaaaaagtgaaaataatccaaaatgtaaggagtaggcaatagttaatccctcatgattcaaactctttaacgttaacaacgtttgccaacttaatccttgaacttttcatttttattcagcgttaactttaaacctattgtcgtttgagcactctacacataccattcattaatggttgaacatgtatcattaactagtcagttacacagtaacaaatgacaacata-
>_R_Albizia_tomentella_Leach_Dunlop_3801@NODE_1_length_1356_cov_190.862392
---------------------------------------------------------------------------------------------------------aatgagaaacaagtctactaggtcttattctaccaaactgcaattaaaacaggtccagctatccgatttcttta-tgcgaagagcatctgcatacgtcccagatacccaagaaaaataagaatccaccatgctattaccattcaagacctgttttcccaaattaggttggcccaaatgcatcagccggttcaacaaaaactatattgccgcaattattctgtgaacaaagaatgaatatttttatccctttcctctccctacgtatcgaagttccttgatcctattcgtatttaaccatacattgaaacagaatatacaacccacagtaacaaataagattaagaattcaagcatctgtgagtg---aacatttttgccaacttctcacgtggattggagcacagttaggtagtatgtatatcccaggcgctttcctgactgtcgcctcatttcatcttgatctccctgaccttcagccaggagaagattccaatgcaatacgtaatttgacagatcatatattccaggagagaacacacagatctgaagaggaatttcagctgaggacatagactctaggcggatattggtcgagcttgatcctgaccaaatgtatgaggagacacttcctaatgatagaggcttttccggctgtgtcccactaatgtttgatgtcacttttagttcattcactggcgtgacatgacgccaccctccttgatcatcagaagaagattccgacagagccatgttagcattgttcagatgcccaccattgatagcagaattggaggtggtaatgcgcacaaaagcagtggcatcagaggaattgtgaagatgcatcttcagatttatttcacaaaatgatgcagagaaattatgatgcaaggtttgagggccatccaataaccatgaaatagggcctgtgcttgcagtactggcaagaaagaaagctagatatcaatataaacccagaaaaaacaggtaaacaggggatgcaaatggctaaaatctttcacactgccaatcagaagccttaggtttggaataaaacttgcctgcaatggcaggcataatgagacataaaaagaggaggtccaacaaacccagcatgactgttactctgcaatggtcgagagatcagcacaaaatcaacagtgttcaggtctccctgtgcctgcaacaagaggaagctctcaagcttatatcaataatagaagacagccaaagtgaaaataatccaaaatgta---agtaggcaatagttaatcccacatgattcaaactcattaac---aacaacgttttccaacttaatccttgaacttttcacttttattcggtgttaaccttaaacctattgt---------------------------------------------------------------------------------------
>_R_Balizia_elegans_Iganci_870@NODE_1_length_1537_cov_153.004795
------------------atagaaacgtcaaatttgatactcataccaaagtatttgatacgttaaattcagtatttgcaagaattttaagttagcttgaactaaaatgagaaacaagtctactaggtcttattctaccaaactgcaattaaaacaggtccagatatccgatttcgttattgcgaagagcatctgcatacgtcccagatatccaagaaaaataagaatccaccatgctattactattcaagacctgctttcccaaactgggttggtccaaatgcatcagccggtttaatgaaaactatattgccgcaattattctgtgaacaaagaatgaatatttttatccctttcctctccctacgcatcaaagttccttgatcctattcatatttaaccatacatcgaaacagaatatacaacccacagtaacaaatcagattaagaattcaagcatctgtgagtgaacaacatttttgccaacttctcatgtggattggagcacagttaggtagtatgtatatcccaggcactttcctgactgtcgcctcatttcatgttgatctccctgaccttcagccaggagaagattccaatgcaatacgtaatttgacagatcatatatcccaggagagaacacacagatctgaagaggaatttcagatgaggacatcgactctaggcggatattggtcgagcttgatcctgaccaaatgtatggggagacgcttcctaatgatagaggcttttccagctgtgtcccactaatgtttgatgtcacttttacttcattcactggtgtgacgtgacgccaccctccttgatcatcagaagaagattctgacagagccatgttagcactgttcagatgcccaacattgatagcagaatcagaggtggtaatacgcacaaaagcagtggcatcagaggaattgtgaagatgcatcttcagatttatttcacaaaatgatgcagagaaattatgatgtaaggttcgagggccatccaatagccatgaaatagggcctgtgcttgcagtactatcaagagagaaaacaagagatcaatataaacccagaaaaaacaagtaaacaaggaatacaaatggctacaatctttcacaatgtcaatcagaagccttaggtttggaatagaacttgcctgcaatggcaggcataatgagacataacaagaggaggtccaacaaacccagcattactgttactctgcaatggtcgagagatcagcacaaaatcaacagtgttcaggtctccctgtgcctgcaacaagatgaaactctcaagctcatatcaataatagaagactgcaaaagcgaaaataatccaaaatgtaaggagtaggcaatagttaatcccacatgattcaaactcattaacgttaacaacgtttgccaacttaatccttgaactgttcatttttattcagcgtcaactttaaacctattgtcgtttgagcactccacacgtaccattcattaatggttgaacatgtatcattaactagtcagttacacagcaacaaatgacaacat--
>_R_Balizia_leucocalyx_Aguilar_1939@NODE_1_length_1596_cov_163.973667
---------tcgtacttaatagaaacgtcaaatttgatactcataccaaagtatttgatacgttaaattcagtatttgcaagaattttaagttagcttgaactaaaatgagaaacaagtctactagctcttattctaccaaactgcaattaaaacaggtccagatatccgatttctttattgcgaagagcatctgcatacgtcccagaaattcaagaaaaataagaatccaccatgctattactattcaagacctgctttcccaaactgggttggtccaaatgcatcagccggttcaatgaaaactatattgccgcaattattctgtgaacaaagaatgaatatttttatccctttcctctccctacgcatcaaagttccttgatcctattcatatttaaccatacattgaaacagaatatacaacccacagtaacaaatcagattaagaattcaagcatctgtgagtgaacaacatttttgccaacttctcatgtggattggagcacagttaggtagtatgtatatcccaggcactttcctgactgtcgcctcatttcatcttgatctccctgaccttcagccaggagaagattccaatgcaatacgtaatttgacagatcatatatcccaggagagaacacacagatctgaagaggaatttcagatgaggacatagactctaggcggatattggtcgagcttgatcctgaccaaatgtatggggagacacttcctaatgatagaggcttttccagctgtgtcccactaatgtttgatgtcacttttacttcattcactggtgtgacgtgacgccaccctccttgatcatcagaagaagattctgacagagccatgttagcactgttcagatgcccaacattgatagcagaatcagaggtggtaatacgcacaaaagcagtggcatcagaggaattgtgaagatgcatcttcagatttatttcacaaaatgatgcagagaaattatgatgtaaggttcgagggccatccaatagccatgaaatagggcctgtgcttgcagtactatcaagagagaaaataagagatcaatataaacccagaaaaaacaagtaaacaaggaatacaaatggctacaatctttcacaatgtcaatcagaagccttaggtttggaatagaacttgcctgcaatggcaggcataatgagacataacaagaggaggtccaacaaacccagcattactgttactctgcaatggtcgagagatcagcacaaaatcaacagtgttcaggtctccctgtgcctgcaacaagatgaaactctcaagctcatatcaataatagaagactgcaaaagcgaaaataatccaaaatgtaaggagtaggcaatagttaatcccacatgattcaaactcattaacgttaacaacgtttgccaacttaatccttgaactgttcaattttattcagcgttaactttaaacctattgtcgtttgagcactccacacgtaccattcattaatggttgaacatgtatcattaactagtcagttacacaccaacaaatgacaacataa
>_R_Balizia_spnov_Morim_577@NODE_1_length_1535_cov_413.762838
atttgatactcgtacttaatagaaacgtcaaatttgatactcataccaaagtatttgacacgttaaattcagtatttgcaagaattttaagttagcttgaactaaaatgagaaacaagtatactaggtcttattctaccaaactgcaattaaaacaggtccagatatccgatttctttattgcgaagagcatctgcatacgtcccagatatccaagaaaaataagaatccaccatgctattactattcaagacctgctttcccaaactgggttggtccaaatgcatcagccggttcaatgaaaactatattgccgcaattattctgtgaacaaagaatgaatatttttaaccctttcctctccctacgcatcaaagttccttgatcctattcatatttaaccatacattgaaacagaatatacaacccacagtaacaaatcagattaagaattcaagcatctgtgagtgaacaacatttttgccaacttctcatgtggattggagcacagttaggtagtatgtatatcccaggcactttcctgactgtcgcctcatttcatcttgatctccctgactttcagccaggagaagattccaatgcaatacgtaatttgacagatcatatatcccaggagagaacacacagatctgaagaggaatttcagatgaggacatagactctaggcggatattggtcgagcttgatcctgaccaaatgtatggggagacacttcctaatgatagaggcttttccagctgtgtcccactaatgtttgatgtcaattttacttcattcactggggtgacgtgacgccaccctccttgatcatcagaagaagattctgacagagccatgttagcactgttcagatgcccaacattgatagcagaatcagaggtggtaatgcgcacaaaagcagtggcatcagaggaattgtgaagatgcatcttcagatttatttcacaaaatgatgcagagaaattatgatgtaaggttcgagggccatccaatagccatgaaatagggcctgtgcttgcagtactatcaagagagaaaacaagagatcaacataaacccagaaaaaacaagtaaacaaggaatacaaatggctacaatctttcacaatgtcaatcagaagccttaggtttggaatagaacttgcctgcaatggcaggcataatgagacataacaagaggaggtccaacaaacccagcattactgttactctgcaatggtcgagagatcagcacaaaatcaacagtgttcaggtctccctgtgcctgcaacaagatgaaactctcaagctcatatcaataatagaagactgcaaaagcgaaaataatccaaaatgtaaggagtaggcaatagttaatcccacatgattc-aactcattaacgttaacaacgtttgccaacttaatccttgaactgttcatttttattcagcgttaactt---------------------------------------------------------------------------------------------------
>_R_Cathormion_obliquifoliolatum_Wieringa_6519@NODE_1_length_1311_cov_301.507166
-------------------------cgtcaaatttgatactcatacccaagtatttgatacgttaaattcaatattagcaagaattttaagttagcttgaactaaagtgagaaacaagtctactaggtcttattctaccaaactgcaattaaaacaggtccagatatccgatttctttattgcgaagagcatctgcatgcgtcccagatatccaacaaaaataagaatccaccatgctattactattcaagacctgctttcccaaactgggttggtccaaatgcatcagcc-gttcaatgaaaactatattgccgcaattattctgtgaacaaagaatgaatatttttatccctttcctctccctacgcatcaaagttccttgatcctattcatatttaaccatatattgaaacagaatatacaacccacagtaacaaatcagattaagaattcaagcatctgtgagtgaacaacatttttgccaacttctcatgtggattggagcacagttaggtagtatgtatatcccaggcactttcctgactgtcgcctcatttcatcttgatctccctgaccttcagccaggagaagattccaatgcaatacgtaatttgacagatcatatatcccaggagagaacacacagatctgaagaggaatttcagatgaggacatagactctaggcggatattggtcgagcttgatcctgaccaaatgtatggggagacacttcctaatgatagaggcttttccagctttgtcccactaatgcttgatgtcacttttacttcattcactggtgtgacgtgacgccaccctccttgatcatcagaagaagattctgacagagccatgttagcactgttcagatgcccaacattgatagcagaatcagaggtggtaatgcgcacaacagcagtggcatcagaggaattgtgaagatgcatcttcagatttatttcacaaaatgatgcagagaaattatgatgtaaggttctagggccatccaatagccatgaaatagggcctgtgctggcagtactatcaagagagaaaacaagagatcaatataaacccagaaaaaacaagtaaacaaggaatacaaatggctacaatctttcacaatgtcaatcagaagccttaggtttggaatagaacttgcctgcaatggcaggcataatgagacataacaagaggaggtccaacaaatccagcattactgttactctgcaatggtcgagagatcagcacaaaatcaacagtgttcaggtctccctgtgcctgcaacaagatgagactctcaagctcatatcaataatagaagactgcaaaagc----------------------------------------------------------------------------------------------------------------------------------------------------------------------------------------------------------------------------
>_R_Enterolobium_cyclocarpum_MWC9020@NODE_1_length_1455_cov_307.034107
----------------------aaacgtcaaatttgatactcataccaaagtatttgatacgttaaattcaacatttgcaagacttttaagttagcttgaactaaaatgagctacaagtctcctaggtcttattctaccaaactacaattaaaacaggtccagatatctgatttctttattgggaagattatctgcatatgtcccagatacccaagaaaaataagaatccaccacgc---tactgttcaagacctgctttcccaaaccgggttggtccaaatgcatcagccggttcaatgaaaactgtattgccgcaattattctgtgaacaaagaatgaatatttttatccctttcctctccctacgtatcaaagttccttgatcctattcatatttaaccatacattgaaacagaatatacaacccacagtaacaaatcagattaagaattcaagcatctgtgagtgaacatcatttttgccaacttctcatgtggattggagcacagttaggtagtatgtatatcccaggcgctttcctgactgtcgcctcatttcatctagatctccctgaccttcagccaggataagattccaatgcaatacgtaatttgacagatcatatatcccaggagagaacacacagatctgaagaggaatatcagctgaggacaaagactctaggcggatattggtcgagcttgatcctgaccaaatgtacggggagacacttcctaatgatagaggcttttccggctgcgtcccactactgtttgatgtcacttttacttcattcaatggtgtgacatgacgccaccctccctgatcatcagaagaagattctgacagagccatgttcgcactcttcagatgcccaccattgatagcagaatcggaggtagtaatgcgcacaaaagcagtggcatcagaggaattgtgaagatgcatcttcagatttatttcacaaaatgatgcagagaaattatgatgtaaggttcgagggccatccaatagccatgaaatagggcctgtgcttgcagtactatcaagagagaaaacaagagatcaatataaacccagaaaaaacaagtaaacaaggaatacaaatagctaaaatctttcacaatgtcaatcagaagccttgggtttggaatagaacttgcctgcaatggcaggcataatgagacataacaagaggaggtccaacaaacccagcattactgttactctgcaatggtcgagagatcagcacaaaatcaacagtgttcaggtttccctgtgcctgcaacaagatgaagcactcaagctcatatcaataatagaagacttcaaaagtgaaaataatccaaaatgtaaggagtaggcaatagttaatcccacatgattcaaactcattaacgttaacaacgtttgccaacttaatccttgaacttttcatttttattcagcattaactttaaacctattcttgtttgag-------------------------------------------------------------------------------
>_R_Hydrochorea_corymbosa1_Bonadeu_655@NODE_1_length_1220_cov_2239.916738
----------------------------------------------------------------------------------------aagttagcttgaactaaaatgagaaacaagtctactaggtcttattctaccaaactgcaattaaaacaggtccagacatccgatttctttattgcgaagagcatctgcatacgtcccagatatccaagaaaaataagaatccaccatgctattactattcaagacctgctttcccaaactgggttggtccaaatgcaccagccggttcaatgaaaactatattgccgcaattattctgtgaacaaagaatgaatatttttatccctttcctctccctacgcatcaaagttccttgatcctattcatatttaaccatacattgaaacagaatatacaacccacagtaacaaatcagattaagaattcaagcatctgtgagtgaataacatttttgccaacttctcatgtggattggagcacagttaggtagtatgtatatcccaggcactttcctgactgtcgcctcatttcatcttgatctccctgaccgtcagccaggaaaagattccaatgcaagacgtaatttgacagatcatatatcccaggagagaacacacagatctgaagaggaatttcagatgaggacatagactctaggcggatattggtcgagcttgatcctgaccaaatgtatggggagacacttcctaatgatagaggcttttccagctgtgtcccactaatgtttgatgtcacttttacttcattcactggtgtgacgtgacgccaccctccttgatcatc---agaagattctgacagagccatgttagcactgttcagatgcccaacattgatagcagaatcagaggtggtaatgcgcacaaaagcagtggcatcagaggaattgtgaagatgcatcttcagatttatttcacaaaatgatgcggagaaattatgatgtaaggttcgagggccatccaatagccatgaaatagggcccgtgcttgcagtactatcaagagagaaaacaagagatcaatataaacccagaaaaaacaactaaacaaggaatacaaatggctacaatctttcacaatgtcaatcagaagccttaggtttggaatagaacttgcctgcaatggcaggcataatgagacataacaagaggaggtccaacaaacccagcattactgttactctgcaatggtcgagagatcagcacaaaatcaacagtgttcaggtctccctgtgcctgcaacaagatgaaactctcaagctca------------------------------------------------------------------------------------------------------------------------------------------------------------------------------------------------------------------------------------------------------
>_R_Hydrochorea_corymbosa2_Iganci_862@NODE_1_length_543_cov_78.411885
----------------------------------------------------------------------------------------------------------------------------------------------------------------------------------------------------------------------------------------------------------------------------------------------------------------------------------------------------------------------------------------------------------------------------------------------------------------------------------------------------------------------------------------------------------------------------------------------------------------------------------------------------------------------------------------------------------------------------------------------------------------------------------------------------------------------------------------------------------------------------------------------------------------------------------------------------agcagtggcatcagaggaattgtgaagatgcatcttcagatttatttcacaaaatgatgcagagaaattatgatgtaaggttcgagggccatccaatagccatgaaatagggcttgtgctggcagtactatcaagagagaaaacaagagatcaatataaacccagaaaaaacaagtaaacaaggaatacaaatgactacaatctttcacaatgtcaatcagaagccttaggtttggaatagaacttgcctgcaatggcaggcataatgagacataacaagaggaggtccaacaaacccagcattactgttactctgcaatggtcgagagatcagcacaaaatcaacagtgttcaggtctccctgtgcctgcaacaagatgaaactctcaagctcatatcaataatagaagactgcaaaagcgaaaataatccaaaatgtaaggagtaggcaatagttaatcccacatgattcaaactcattaacgttaacaacgtttgccaacttaatccttgaactgttcatttttattcagcgttaacttt--------------------------------------------------------------------------------------------------
>_R_Hydrochorea_gonggrijpii_Tillett_45696@NODE_1_length_1344_cov_171.818469
-----------------------------------------------------------------------------------------------------------------------------------------ccaaactgcaattaaaacaggtccagacatccgatttctttattgcgaagagcatctgcatacgtcccagatatccaagaaaaataagaatccaccatgctattgctattcaagacctgctttcccaaactgggttggtccaaatgcaccagccggttcaatgaaaactatattgccgcaattattctgtgaacaaagaatgaatatttttatccctttcctctccttacgcatcaaagttccttgatcctattcatatttaaccatacattgaaacagaatatacaacccacactaacaaataagattaagaattcaagcatctgtgagtgaacaacatttttgccaacttctcatgtggattggagcacagttaggtagtatgtatatcccaggcactttccggactgtcgcctcatttcatcttgatctccctgaccttcagccaggagaagattccaatgcaagacgtaatttgacagatcatatatcccaggagagaacacacagatctgaagaggaatttcagatgaggacatagactctaggcggatattggtcgagcttgatcctgaccaaatgtatggggagacacttcctaatgatagaggcttttccagcagtgtcccactaatgtttgatgtcacttttacttcattcactggtgtgacctgacgccaccctccttgatcatc---aaaagattctgacagagccatgttagcactgttcagatgcccaacattgatagcagaatcagaggtggtaatgcgcacaaaagcagtggcatcagaggaattgtgaagatgcatcttcagatttatttcacaaaatgatgcagagaaattatgatgtaaggttcgagggccatccaatagccatgaaatagggcccgtgcttgcagtactatcaagagagaaaacaagagatcactataaacccagaaaaaacaagtaaacaaggaatacaaatggctacaatctttcacaatgtcaatcagaagccttaggtttggaatagaacttgcctgcaatggcaggcataatgagacataacaagaggaggtccaacaaacccagcattactgttactctgcaatggtcgagagatcagcacaaaatcaacagtgttcaggtctccctgtgcctgcaacaagatgaaactctcaagctcatatcaataatagaagactgcaaaagcgaaaataatccaaaatgtaaggagtaggcaatagttaatcccacatgattcaaactcattaacgttaacaacgtttgccaacttaatccttgaactgttcatttttattcagcgttaactttaaacctattgtcgtttgagcact---------------------------------------------------------------------------
>_R_Jupunba_asplenifolia_Ekman_6383@NODE_1_length_1105_cov_78.437743
----------------------------------------------------------------------------------------------------------------------------------------------------------------------------------attgcgaagagcatctgcatacgtcccagatatccaagaaaaataagaatccaccatactattactattcaagaactgctttcccaaactgggttggtccaaatgcatcagccggttcaatgaaaactatattgccgcaattattctgtgaacaaagaatgaatatttttatccctttcctctccctacgcatcaaagttccttgatcctattcatatttaaccatacattgaaacagaatatacaacccacagtaacaaatcagattaagaattcaagcatctgtgagtgaacaacatttttgccaacttctcatgtggattggagcacagttaggtagtatgtatatcccaggcactttcctgactgtcgcctcatttcatcttgatctccctgaccttcagccaggagaagattccaatgcaatacgtaatttgacagatcatatatcccaggagagaacacacagatctgaagaggaatttcagatgaggacatagactctaggcggatattggtcgagcttgatcctgaccaaatgtatggggagacacttcctaatgatagaggcttttccagctgtgtcccactaatgtttgatgtcgcttttacttcattcactggggtgacgtgacgccaccctccttgatcatcagaagaagattctgacacagccatgttagcactgttcagatgcccaacattgatagcagaatcagaggtggtaatgcgcaaaaaagcagtggcatcagaggaattgtgaagatgcatcttcagatttatttcacaaaatgatgcagagaaattatgatgcaaggttcgagggccatccaatagccatgaaatagggcctgtgcttgcagtactatcaagagagaaaacaagagatcaatataagcccagaaaaaacaagtaaacaaggaatacaaatggctacaatctttcacaatgtcaatcagaagccttaggtttggaatagaacttgcctgcaatggcaggcataatgagacataacaagaggaggtccaacaaacccagcattactgttactctgcaatggtcgagagatcagcacaaaatcaacagtgttcaggtctccctgtgc----------------------------------------------------------------------------------------------------------------------------------------------------------------------------------------------------------------------------------------------------------------------------------
>_R_Jupunba_barbouriana_Iganci_847@NODE_1_length_1756_cov_184.067898
atttgatactcgtactgaatagaaacgtcaaatttgatactcataccaaagtatttgatacgttaaattcagtatttgcaagaattttaagttagcttgaactaaaatgagaaacaagtctactaggtcttattctaccaaactgcaattaaaacaggtccagatatccgatttctttattgcgaagagcatctgcatacgtcccagatatccaagaaaaataagaatccaccatgctattactattcaagacctgctttcccaaactgggttggtccaaatgcatcagccggttcaatgaaaactatattgccgcaattattctgtgaacaaagaatgaatatttttatccctttcctctccctacgcatcaaagttccttgatcctattcatatttaaccatacattgaaacagaatatacaacccacagtaacaaatcagattaagaattcaagcatctgtgagtgaacaacatttttgccaacttctcatgtggattggagcacagttaggtagtacgtatatcccaggcactttcctgactgtcgcctcatttcatcttgatctccctgaccttcagccaggagaagattccaatgcaatacgtaatttgacagatcatatatcccaggagagaacacacagatctgaagaggaatttcagatgaggacatagactctaggcggatattggtcgagcttgatcctgaccaaatatatggggagacacttcccaatgatagaggcttttccagctgtgtcccactaatgttcggtgtcacttttacttcattcactggtgtgacgtgacgccaccctccttgatcatcagaagaagattctgacagagccatgttagcactgttcagatgcccaacattgatagcaaaatcagaggtggtaatacgcacaaaagcagtggcatcagaggaattgtgaagatgcatcttcagatttatttcacaaaatgatgcagagaaattatgatgtaaggttcgagggccatccaatagccatgaaatagggcctgtgcttgcagtactatcaagagagaaaacaagagatcaatataaacccagaaaaaacaaggaaacaaggaatacaaatggctacaatctttcacaatgtcaatcagaagccttaggtttggaatagaacttgcctgcaatggcaggcataatgagacataacaagaggaggtccaacaaacccagcattactgttactctgcaatggtcgagagatcagcacaaaatcaacagtgttccggtctccctgtgcctgcaacaagatgaaattctcaagctcatatcaataatagaagacagcaaaagtgaaaataatccaaaatgtaaggagtaggcaatagttaatcccacatgattcaaactcattaacgttaacaacgtttgccaacttaatccttgaactgttcatttttattcagcgttaactttaaacctattgtcgtttgagcactccacacgtaccattcattaatggttgaacatgtatcattaactagtcagttatacagcaacaaatgacaacatat
>_R_Jupunba_cochleata_Bonadeu_673@NODE_1_length_1852_cov_138.030423
atttggttctcgtacttaatagaaacgtcaaatttgatactcataccaaagtatttgatacgttcaattcagtatttgcaagaattttatgttagcttgaactaaaatgagaaactagtctaccaggtcttattctaccaaactgcaattaaaacaggtccagatatccgatttctttattgcgaagagcatctgcatacgtcccagatatccaagaaaaataagaatccaccatgccattactattcaagacctgctttcccaaactgggttggtccaaatgcatcagccggttcaatgaaaactatattgccgcaattattctgtgaacaaagaatgaatatttttatccctttcctctccctacgcatcaaagttccttgatcctattcatatttaaccatacattgaaacagaatatacaacccacagtaacaaatcagattaagaattcaagcatctgtgagtgaacaacatttttgccaacttctcatgtggattggagcacagttaggtagtatgtatatcccaggcactttcctgactgtcgcctcatttcatcttgatctccctgaccttcagccaggagaagattccaatgcaatacgtaatttgacagatcatatatcccaggagagaacacacagatctgaagaggaatttcagatgaggacatagactctaggcggatattggtcgagcttgatcctgaccaaatgtatggggagacacttcctaatgatagaggcttttccagctgtgtcccactaatgtttgatgtcacttttacttcattcactggtgtgacgtgacgccaccctccttgatcatcagaagaagattctgacagagccatgttagcactgttcagatgcccaacattgatcgcagaatcagaggtgataatacgcacaaaagcagtggcatcagaggaattgtgaagatgcatcttcagatttatttcacaaaatgatgcagagaaattatgatgtaaggttcgagggccatccaatagccatgaaatagggcctgtgcttgcagtactatcaagagagaaaacaagagatcaatataaacccagaaaaaacaagtaaacaaggaatacaaatggctacaatctttcacaatgtcaatcagaagccttaggtttggaatagaacttgcctgcaatggcaggcataatgagacataacaagaggaggtccaacaaacccagcattactgttactctgcaatggtcgagagatcagcacaaaatcaacagtgttcaggtctccctgtgcctgcaacaagatgaaactctcaagctcatatcaataatagaagactgcaaaagcgaaaataatccaaaatgtaaggagtaggcaatagttaatcccac--gattcaaactcattaacgttaacaacgtttggcaacttaatccttgaactgttcatttttattcagcgttaactttaaacctattgtcgtttgagcactccacacgtaccattcattaatggttgaacatgtatcattaactagtcagttacacagcaacaaatgacaacatag
>_R_Jupunba_commutata_Maguire_46145@NODE_1_length_1500_cov_151.015460
---------------------------tcaaatttgatactcatactaaagtatttgatacgttaaattcagtatttgcaagaattttaagttagcttgaactaaaatgagaaacaagtctactaggtcttattctaccaaactgcaattaaaacaggtccagatatccgatttctttattgcgaagagcatctgcatacgtcccagatatccaagaaaaataagaatccaccatgctattgctattcaagacctgctttcccaaactgggttggtccaaatgcatcagccggttcaatgaaaactatattgccgcaattattctgtgaacaaagaatgaatatttttatccctttcctctccctacgcatcaaagttccttgatcctattcatatttaaccatacattgaaacagaatatacaacccacagtaacaaatcagattaagaattcaagcatctgtgagtgaacaacatttttgccaacttctcatgtggattggagcacagttaggtagtatgtatatcccaggcactttcctgactgtcgcctcatttcatcttgatctccctgaccttcagccaggagaagattccaatgcaatacgtaatttgacagatcatatatcccaggagagaacacacagatctgaataggaatttcagatgaggacatagactctaggcggatattggtcgagcttgatcctgaccaaatgtatggggagacacttcctaatgatagaggcttttccagctgtgtcccactaatgtttgatgtcacttttacttcattcactggggtgacgtgacgccaccctccttgatcatcagaagaagattctgacacagccatgttagcactgttcagatgcccaacattgatagcagaatcagaggtggtaatacgcacaaaagcagtggcatcagaggaattgtgaagatgcatcttcagatttatttcacaaaatgatgcagagaaattatgatgtaaggttcgagggccatccaatagccatgaaatagggcctgtgcttgcagtactatcaagagagaaaacaagagatcaatataaacccagaaaaaacaagtaaacaaggaatacaaatggctacaatctttcacaatgtcaatcagaagccttaggtttggaatagaacttgcctgcaatggcaggcataatgagacataacaagaggaggtccaacaaacccagcattactgttactctgcaatggtcgagagatcagcacaaaatcaacagtgttcaggtctccctgtgcctgcaacaagatgaaactctcaagctcatatcaataatagaagactgcaaaagcgaaaataatccaaaatgtaaggagtaggcaatagttaatcccacatgattcaaactcattaacgttaacaacgtttgccaacttaatccttgaactgttcatttttattcagcgttcactttaaacctattgtcgtttgagcactccacacgtaccattcattaatggttgaacatgtatcattaactag------------------------------
>_R_Jupunba_filamentosa_Lima_7487@NODE_1_length_1776_cov_126.126545
--ttgagactcgtacttaatagaaacgtcaaatttgatacacataccaaagactttgatacgttaaattcagtatttgcaagaattttaagttaacttgaactaaagtgagaaacaagtctgctaggtcttattctaccaaactgcaattaaaacaggtccagatatccgatttctttattgcgaagagcatctgcatacgtcccagatatccaagaaaaataagaatccaccacgctattactattcaagacctgctttcccaaactggattggtccaaatgcatcagccggttcaatgaaaactatattgccgcaattattctgtgaacaaagaatgaatatttttatccctt-----------------aaagttccttgatcctattcatatttaaccatacattgaaacagaatatacaacccacagtaacaaatcagattaagaattcaagcatctgtgagtgaacaacatttttgccaacttctcatgtggattggagcacagttaggtagtatgtatatcccaggcactttcctgactgtcgcctcatttcatcttgatctccctgaccttcagccaggagaagattccaatgcaatacgtaatttgacagatcatatatcccaggagagaacacacagatctgaagaggaatttcagatgaggacatagactctaggcggatattggtcgagcttgatcctgaccaaatgtatggggagacacttcctaatgatagaggcttttccagctgtgtcccactaatgtttgatgtcacttttacttcattcactggtgtgacgtgacgccaccctccttgatcatcagaagaagattctgacagagccatgttagcactgttcagatgcccaacattgatagcagaatccgacgtggtaatacgcacaaaagcagtggcatcagaggaattgtgaagatgcatcttcagatttatttcacaaaatgatgcagagaaattatgatgtaaggttcgagggccatccaatagccatgaaatagggcctgtgcttgcagtactatcaagagagaaaacaagagatcaatataaacccagaaaaaacaagtaaacaaggaatacaaatggctacaatctttcacaatgtcaatcagaagccttaggtttggaatagaacttgcctgcaatggcaggcatagtgagacataacaagaggaggtccaacaaacccagcattactgttactctgcaatggtcgagagatcagcacaaaatcaacagtgttcaggtctccctgcgcctgcaacaagatgaaactctcaagctcatatcaataatagaagactgcaaaagcgaaaataatccaaaatgtaaggagtaggaaatagttaatcccacatgattcaaactcattaacgttaacaacgtttgccaacttaatccttgaactgttcatttttattcagcgttaactttaaacctattgtcgtttgagcactccacacgtaccattcattaatggttgaacatgtatcattaactagtcagttacacagcaacaaatgacaacataa
>_R_Jupunba_floribunda_Iganci_883@NODE_1_length_1931_cov_114.420712
atttgatactcgtacttaatagaaacgtcaaatttgatactcataccaaagtatttgatacgttaaattcagtatttgcaagaattttaagttagcttgaactaaaatgagaaacaagtttactaggtcttattctaccaaactgcaattaaaacaggtccagatatccgatttctttattgcgaagagcatctgcatacgccccagatatccaagaaaaataagaatccaccatgctattactattcaagacctgctttcccaaactgggttggtccaaatgcatcagccggttcaatgaaaactatattgccgcaattattctgtgaaaaaagaatgaatatttttatccctatcctctccctacgcatcaaagttccttcatcctattcatatttaaccatacattgaaacagaatatacaacccacagtaacaaatcagattaagaattcaagcatctgtgagtgaacaacatttttgccaacttctcatgtggattggagcacagttaggtagtatgtatatcccaggcactttcctgactgtcgcctcatttcatcttgatctccctgaccttcagccaggagaagattccaatgcaatatgtaatttgacagatcatatatcccaggagagaacacacagatctgaagaggaatttcagatgaggacatagactctaggcggatattggtcgagcttgatcctgaccaaatgtatggggagacacttcctaatgatagaggcttttccagctgtgtcccactaatgtttgatgtcacttttacttcattcactggtgtgacgtgacgccaccctccttgatcatcagaagaagattctgacagagccatgttagcactgttcagatgcccaacattgatagcagaatcagaggtggtaatacgcacaaaagcggtggcatcagaggaattgtgaagatgcatcttcagatttatttcacaaaatgatgcagagaaattatgatgtaaggttcgagggccatccaatagccatgaaatagggcctgtgcttgcagtactatcaagagagaaaacaagagatcaatataaacccagaaaaaacaagtaaacaaggaatacaaatggctacaatctttcacaatgtcaatcagaagccttaggtttggaatagaacttgcctgcaatggcaggcatagtgagacataacaagaggaggtccaacaaacccagcattaccgttactctgcaatggtcgagagatcagcacaaaatcaacagtgttcaggtctccctgtgcctgcaacaagatgaaactctcaagctcatatcaataatagaagactgcaaaagcgaaaataatccaaaatgtaaggagtaggcaatagttaatccgacatgattcaaactcattaacgttaacaacgtttgccaacttaatccttgaactgttcattttcattcagcgttaactttaaacctattgtcgtttgagcagtccacacgtaccattcattaat-gttgaacatgtatcattaactagtcagttacacagcaacaaatgacaacataa
>_R_Jupunba_langsdorfii_Ribeiro_728@NODE_1_length_1450_cov_148.450838
atttgatactcgtacttaatagaaacgtcaaatttgatactcataccaaagtatttgatacgttaaattcagtatttgcaagaattttaagttagcttgaactaaaatgagaaacaagtctactgggtcttattctaccaaactgcaattaaaacaggtccagatatccgatttctttattgcgaagagcatctgcatacgtcccagatatccaagaaaaataagaatccaccatgctattactattcaaaacctgctttcccaaactgggttggtccaaatgcatcagccgattcaatgaaaactatattgacgcaattattctgtgaacaaagaatgaatatttttatccctttccgctccctacgcatcaaagttcctcgatcctattcatatttaaccatacattgaaacagaatatacaacccacagaaacaaatcagattaagaattcaagcatctgtgagtgaacaacatttttgccaacttctcatgtggattggagcacagttaggtagtatgtatatcccaggcactttcctgcctgtcgcctcatttcatcttgatctccctgaccttcagccaggagaagattccaatgcaatacgtaatttgacagatcatatatcccaggagagaacacacagatccgaagaggaatttcagatgaggacatagactctaggcggatattggtcgagcttgatcctgaccaaatgtatggggagacacttcctaatgatagaggcttttccggctgtgtcccactaatgtttgatgtcacttttacttcattcactggtgtgacgtgacgccaccctccttgatcatcagaagaagattctgacagagccatgttagcactgttcagatgcccaacattgatagcagaatcagaggtggtaatgcgcacaaaagcagtggcatcagaggaattgtgaagatgcatcttcagatttatttcacaaaatgatgcagagaaattatgatgtaaggttcgagggccatccaatagccatgaaatagggcctgtgcttgcagtactatcaagagagaaaacaagagatcaatataaacccagaaaaaacaagtaaacaaggaaaacaaatggctacaatctttcacaatgtcaatcagaagccttaggtttggaatagaacttgcctgcaatggcaggcataatgagacataacaagaggaggtccaacaaacccagcattactgttagtctgcaatggtcgagagatcagcacaaaatcaacagtgttcaggtctccctgtgcctgcaacaagatgaaactctcaagctcatatcaataatagaagactgcaaaagtgaaaataatccaaaatgtaaggagtaggcaatagttaatcccacatgattcaaactcatcaacgtta---------------------------------------------------------------------------------------------------------------------------------------------------------
>_R_Jupunba_limae_Iganci_261@NODE_1_length_1840_cov_129.267158
atttgatactcgtacttaatagaaacgtcaaatttgatactcataccaaagtatttgacacgttaaattcagtatttgcaagaattttaagttagcttgaactaaaatgagaaacaagtctactaggtcttattctaccaaactgcaattaaaacaggtccagatatccgatttctttattgcgaagagcatctgcatacgtcccagatatccaagaaaaataagaatccaccatgctattactattcaagacctgctttcccaaactgggttggtcccaatgcatcagccgattcaatgaaaactatattgccgcaattattctgtgaacaaagaatgaatatttttatccctttccgctccctacgcatcaaagttccttgatcctattcatatttaaccttacattgaaacagaatatacaacccacagtaacaaatcagattaagaattcaagcatctgtgagtgaacaacatttttgccaacttctcatgtggattggagcacagttaggtagtatgtatatcccaggcactttcctgactgtcgcctcatttcatcttgatctccctgaccttcagccaggagaagattccaatgcaatacgtaatttgacagatcatatatcccaggagagaacacacagatccgaagaggaatttcagatgaggacatagaccccaggcggatattggtcgagcttgatcctgaccaaatgtatggggagacacttcctaatgatagaggcttttccggctgtgtcccactaatgtttgatgtcacttttacttcattcactggtgtgacgtgacgccaccctccttgatcatcagaagaagattctgacagagccatgttagcactgttcagacgcccaacattgatagcagaatcagaggtggtaatgcgcacaaaagcagtggcatcagaggaattgtgaagatgcatcttcagatttatttcacaaaatgatgcagagaaattatgatgtaaggttcgagggccatccaatagccatgaaatagggcctgtgcttgcagtactatcaagagagaaaacaagagatcaatataaacccagaaaaaacaagtaaacaaggaaaacaaatggctacaatctttcacaatgtcaatcagaagccttaggtttagaatagaacttgcctgcaatggcaggcataatgagacataacaagaggaggtccaacaaacccagcattactgttactctgcaatggtcgagagatcagcacaaaatcaacagtgttcaggtctccctgtgcctgcaacaagatgaaactctcaagctcatatcaataatagaagactgcaaaagtgaaaataatccaaaatgtaaggagtaggcaatagttaatcccacatgattcaaactcatcaacgttaacaacgtttgccaacttaatccttgaactgttcatttttattcagcgttaactttaaacctattgtcatttgagcactccacacataccattcattaatggttgaacatgtatcattaactagtcagttacacagcaacaaatggcaacaca-
>_R_Jupunba_longipedunculata_Cardona_2682@NODE_1_length_1146_cov_176.893358
------------------------------------------------------------------------------caagaattttaagttagcttgaactaaaatgagaaacaagtctactaggtcttattctaccaaactccaattaaaacaggtccagatatccgatttcattattgcgaagggcatctgcatacgtcccagatatccaag-aaaataagaatccaccatgctattactattcaagacctgctttcccaaactgggttggtccaaatgcatcagccggttcaatgaaaactatattgccgcaattattctgtgaacaaagaatgaatatttttatccctttcctctccctacgcatcgaagttccttgatcctattcatatttaaccatacattgaaacagaatatacaacccacagtaacaaatcagattaagaattcaagcatctgtgagtgaacaacatttttgccaacttctcatgtggattggagcacagttaggtagtatgtatatcccaggcactttcctgactgtcgcctcatttcatcttgatctccctgaccttcagccaggagaagattccaatgcaatacgtaatttgacagatcatatatcccaggagagaacacacagatctgaagaggaatttcagatgaggacatagactctaggcggatattggtcgagcttgatcctgaccaaatgtatggggagacacttcctaatgatagaggcttttccagctgtgtcccactaatgtttgatgtcacttttacttcattcactggggtgacgtgacgccaccctccttgatcatcagaagaagattctgacagagccatgttagcactgttcagatgcccaacattgatagcagaatcagaggtgataatacgcacaaaagcagtggcatcagaggaattgtgaagatgcatcttcagatttatttcacaaaatgatgcagagaaattatgatgtaaggttcgagggccatccaatagccatgaaatagggcctgtgcttgcagtactatcaagagagaaaacaagagatcaatataaacccagaaaaaacaagtaaacaaggaatacaaatggctacaatctttcacaatgtcaatcagaagccttaggtttggaatagaacttgcctgcaatggcaggcataatgagacataacaagaggaggtccaacaaacccagcattactgt--------------------------------------------------------------------------------------------------------------------------------------------------------------------------------------------------------------------------------------------------------------------------------------------------------------------------------------------
>_R_Jupunba_nipensis_Mayo_19662@NODE_1_length_920_cov_56.073547
-----------------------------------------------------------------------------------------------------------------------------------------------------------------------------------------------------------------------------------------------------------------------------------------------------ttcaatgaaaactatattgccgcaattattctgtgaacaaagaatgaatatttttatccctttcctctccctacgcatcaaagttccttgatcctattcatatttaaccatacattgaaacagaatatacaacccacagtaacaaatcagattaagaattcaagcatctgtgagtgaacaacatttttgccaacttctcatgtggattggagcacagttaggtagtatgtatatcccaggcactttcctgactgtcgcctcatttcatcttgatctccctgaccttcagccaggagaagattccaatgcaatacgtaatttgacagatcatatatcccaggagagaacacacagatctgaagaggaatttcagatgaggacatagactctaggcggatattggtcgagcttgatcctgaccaaatgtatggggagacacttcctaatgatagaggcttttccagctgtgtcccactaatgtttgatgtcacttttacttcattcactggggtgacgtgacgccaccctccttgatcatcagaagaagattctgacacagccatgttagcactgttcagatgcccaacattgatagcagaatcagaggtggtaatgcgcaaaaaagcagtggcatcagaggaattgtgaagatgcatcttcagatttatttcacaaaatgatgcagagaaattatgatgtaaggttcgagggccatccaatagccatgaaatagggcctgtgcttgcagtactatcaagagagaaaacaagagat----------------------------caaggaatacaaatggctacaatctttcacaatgtcaatcagaagccttaggtttggaatagaacttgcctgcaatggcaggcataatgagacataacaagaggaggtccaacaaacccagcattactgttactctgcaatggtcg----------------------------------------------------------------------------------------------------------------------------------------------------------------------------------------------------------------------------------------------------------------------------------------------------------------------------
>_R_Jupunba_oppositifolia_Liegier_16014@NODE_1_length_1188_cov_153.296130
------------------------------------------------------------------------------------------------------------------------------------ttctaccaaactgcaattaaaacaggtccagatatccgatttctttattgcgaagagcatctgcatacgtcccagatatccaagaaaaataagaatccaccatactatttctattcgagacctgctttcccaaactgggttggtccaaatgcatcagccggttcaatgaaaactatattgccgcaattattctgtgaacaaagaatgaatatttttatccctttcctctccctacgcatcaaagttccttgatcctattcatatttaaccatacattgaaacagaatatacaacccacagtaacaaatcagattaagaattcaagcatctgtgagtgaacaacatttttgccaacttctcatgtggattggagcacagttaggtagtatgtatatcccaggcactttcctgactgtcgcctcatttcatcttgatctccctgaccttcagccaggagaagattccaatgcaatacgtaatttgacagatcatatatcccaggagagaacacacagatctgaagaggaatttcagatgaggacatagactctaggcggatattggtcgagcttgatcctgaccaaatgtatggggagacacttcctaatgatagaggcttttccagctgtgtcccactaatgtttgatgtcacttttacttcattcactggggtgacgtgacgccaccctccttgatcatcagaagaagattctgacacagccatgttagcactgttcagatgcccaacattgatagcagaatcagaggtggtaatgcgcaaaaaagcagtggcatcagaggaattgtgaagatgcatcttcagatttatttcacaaaatgatgcagagaaattatgatgtaaggttcgagggccatccaatagccatgaaatagggcctgtgcttgcagtactatcaagagagaaaacaagagatcaatataagcccagaaaaaacaagtaaacaaggaatacaaatggctacaatctttcacaatgtcaatcagaagccttaggtttggaatagaacttgcctgcaatggcaggcataatgagacataacaagaggaggtccaacaaacccagcattactgttactctgcaatggtcgagagatcagcacaaaatcaacagtgttcaggtctccctgtgcctgcaacaagatgaaacactcaagctcatatcaataa---------------------------------------------------------------------------------------------------------------------------------------------------------------------------------------------------------------------------------------------
>_R_Jupunba_oxyphyllidia_Yonker_6157@NODE_1_length_1273_cov_156.219900
--------------------------------------------------------------------------------------------------------------------------ctaggtcttattctaccaaactgcaattaaaacaggtccagatatccgatttctttattgcgaagagcatctgcatacgtcccagatatccaagaaaaataagaatccaccgtgctattactattcaaaacctgctttcccaaactgggttggtccaaatgcatcagccggttcaatgaaaactatattgccgcaattattctgtgaacaaagaatgaatatttttatccctttcctctccctacgcatcaaagttccttgatcctattcatatttaaccatacattgaaacagaatatacaacccacagtaacaaatcagattaagaattcaagcatctgtgagtgaacaacatttttgcgaacttctcatttggattggagcacagttaggtagtatgtatatcccaggcactttcctgactgtcgcctcatttcatcttgatctccctgaccttcagccaggagaagattccaatgcaatacgtaatttgacagatcatatatcccaggagagaacacacagatctgaagaggaatttcagatgaggacatagactctaggcggatattggtcgagcttgatcctgaccaaatgtatggggagacacttcctaatgatagaggcttttccggctgtgtcccactaatgtttgatgtcacttttacttcattcactggtgtgacgtgacgccaccctccttgatcatcagaagaagattctgacagagccatgttagcactgttcagatgcccaacattgatagcagaatcaaaggtggtaatgcgcacaaaagcagtggcatcagaggaattgtgaagatgcatcttcagatttatttcacaaaatgatgcagagaaattatgatgtaaggttcgcgggccatccaatagccatgaaatagggcctgtgcttgcagtactatcaagagagcaaacaagagatcaatataaacccagaaaaaacaagtaaacaaggaatacaaatggctacaatctttcacaatgtcaatcagaagccttaggtttggaatagaacttgcctgcaatggcaggcataatgagacataacaagaggaggtccaacaaacccagcattactcttactctgcaatggtcgagagatcagcacaaaatcaacagtgttcaggtctccctgtgcctgcaacaagatgaaactctcaagctcatatcaataatagaagactgcaaaagtgtgaataatccaaaatgtaaggagtaggcaatagttaatcccacatgattcaaactca------------------------------------------------------------------------------------------------------------------------------------------------------------------
>_R_Jupunba_villosa_Borges_423@NODE_1_length_1711_cov_162.538556
atttgatactcgtacttaatagaaacgtcaaatttgatactcataccaaagtatttgacacgttaaattcagtatttgcaagaattttaagttagcttgaactaaaatgagaaacaagtctactaggtcttattctaccaaactgcaattaaaacaggtccagatatccgatttctttattgcgaagagcatctgcatacgtcccagatatccaagaaaaataagaatccaccatgctattactattcaagacctgctttcccaaactgggttggtcccaatgcatcagccgattcaatgaaaactatattgccgcaattattctgtgaacaaagaatgaatatttttatccctttccgctccctacgcatcaaagttccttgatcctattcatatttaaccttacattgaaacagaatatacaacccacagtaacaaatcagattaagaattcaagcatctgtgagtgaacaacatttttgccaacttctcatgtggattggagcacagttaggtagtatgtatatcccaggcactttcctgactgtcgcctcatttcatcttgatctccctgaccttcagccaggagaagattccaatgcaatacgtaatttgacagatcatatatcccaggagagaacacacagatccgaagaggaatttcagatgaggacatagaccccaggcggatattggtcgagcttgatcctgaccaaatgtatggggagacacttcctaatgatagaggcttttctggctgtgtcccactaatgtttgatgtcacttttacttcattcactggtgtgacgtgacaccaccctccttgatcatcagaagaagattctgacagagccatgttagcactgttcagacgcccaacattgatagcagaatcagaggtggtaatgcgcacaaaagcagtggcatcagaggaattgtgaagatgcatcttcagatttatttcacaaaatgatgcagagaaattatgatgtaaggttcgagggccatccaatagccatgaaatagggcctgtgcttgcagtactatcaagagagaaaacaagagatcaatataaacccagaaaaaacaagtaaacaaggaaaacaaatggctacaatctttcacaatgtcaatcagaagccttaggtttggaatagaacttgcctgcaatggcaggcataatgagacataacaagaggaggtccaacaaacccagcattactgttactctgcaatggtcgagagatcagcacaaaatcaacagagttcaggtctccctgtgcctgcaacaagatgaaactctcaagctcatatcaataatagaagacggcaaaagtgaaaataatccaaaatgtaaggagtaggcaatagttaatcccacatgattcaaactcatcaacgttaacaacgtttgccaacttaatccttgaactgttcatttttattcagcgttaactttaaacctattgtcatttgagcactccacacataccattcattaatggttgaacatgtatcattaactagtcagttacacagcaacaaatgacaacacat
>_R_Punjuba_killipii_Palodorios_6252@NODE_1_length_1077_cov_82.508000
-----------------------------------------------------------------------------------------------------------------------------------------------------------------------------------------------------------------------------------------------------ttcaagacctgctttcccaaactgggttggtccaaatgcatcagccggttcaatgaaaactatattgccgcaattattctgtgaacaaagaatgaatatttttatccctttcctcttcctacgtatcaaagttccttgatcgtattcatatttaaccatacattgaaacagaatatacaacccacagtaacaaatcagattaagaattcaagcatctgtgagtgaacaacatttttgccaacttctcatgtggattggagcacagttaggtagtatgtatatcccaggcactttcctgactgtcgtctcatttcatcttgatctccctgaccttcagccaggagaagattccaatgcaatacgtaatttgacagatcatatatcccaggagagaacacacagatctgaagaggaatttcagctgaggacatagactctaggcggatattggtcgagcttgatcctgaccaaatgtatggggagacacttct---agatagaggcttttccggctgtgtcccactaatgtttgatgtcacttttacttcattcactggtgtgacatgacgccaccctccttgatcatc---agaagattctgacagagccatgttagcaatgttcagatgcccaccattgatagcagaatcagcggtggtaatgcgcaaaaaagcagtggcatcagaggaattgtgaagatgcatcttcagatttatttcacaaaatgatgcagagaaattatgatgtaaggttcgagggccatccaatagccatgaaatggggcctgtgcttgcagtactatcaagagagaaaacaagagatcaaaataaacccagaaaaaacaagtaaacaaggaatacaaatggctaaaatctttcacaatgtccatcagaagccttgggtttggaatagaacttgcctgcaatggcaggcataatgagacataacaagaggaggtccaacaaacccagcattactgttactctgcaatggtcgagagatcagcacaaaatcaacagtgttcaggtctccctgtgcctgcaacaagatgaagctctcaagctcatatcaataatcgaagac-------------------------------------------------------------------------------------------------------------------------------------------------------------------------------------------------------------------------------------
>_R_Punjuba_racemiflora_Jimenez_Soares_3626@NODE_1_length_1594_cov_142.030323
atttgatactcgtacttaatagaaacgtcaaatttgatactcataccaaagtatttgatacgttaaattcaatatttgcaagaattttaagttagcttgaactgaaatgagaaacaagtctactaggccttgttctaactaactgcaattaaaacaggtccagatatccgatttctttattgcgaagagcatctgcatacgtcccagatacccaagaaaaataagaatccaccatgctattactattcaagacctgctttcccaaactgggttggtccaaatgcatcagccggttcaatgaaaactatattgccacaattattctgtgaacaaagaatg-atatttttatccctttcctctgcctacgtatcaaagttccttgatcgtattcatatttaaccatacattgaaacagaatatacaacccacagtaacaaatcagattaagaattcaagcatctgtgagtgaacaacatttttgccaacttctcatgtggattggagcacagttaggtagtatgtatatcccaggcactttcctgactgtcgcctcatttcatcttgatctccctgaccttcagccaggagaagattccaatgcaatacgtaatttgacagatcatatatcccaggagagaacacgcagatctgaagaggaatttcagctgaggacatagactctaggcggatattggtcgagcttgatcctgaccaaatgtatggggagacacttct---agatagaggcttttccggctgtgtcccactgatgtttgatgtcacttttacttcattcactggtgtgacatgacgccaccctccttgatcatc---agaagattctgacagagccatgttagcactgttcagatgcccaccattgatagcagaatcagcggtggtaatgcgcaaaaaagcagtggcgtcagaggaattgtgaagatgcatcttcagatttatttcacaaaatgatgcagagaaattatgatggaaggttcgagggccatccaatagccatgaaatggggcctgtgctagcagtactatcaagagagaaaacaagagatcaaaataaacccagaaaaaacaagtaaacaaggtatacaaatggctaaaatctttcacaatgtccatcagaagccttaggtttggaatagaacttgcctgcaatggcaggcataatgagacataacaagaggaggtccaacaaacccagcattactgttactgtgcaatggtcgagagatcagcacaaaatcaacagtgctcaggtctccctgtgcctgcaacaagatgaagctctcaagctcatatcaataatagaagactgcaaaagtgaaaataatccaaaatgaaaggagtaggcaatagttaatcccacatgattcaaactcatcaacgttaacaacgtttgccaacttaatccttgaacttttcatttttattcagcgttaactttaaacctattgtcgtttgagtacactacacatgccattcattaatggttgaacacgtatcattaa----------------------------------
