# Supplementary material for: A new generic circumscription of Hydrochorea (Leguminosae, Caesalpinioideae, mimosoid clade) with an amphi-Atlantic distribution
Source: PhytoKeys. 2022 Aug 22;205:401–37. doi: 10.3897/phytokeys.205.82775 (PMC9849043; doi:10.3897/phytokeys.205.82775)
Supplement: Supplementary material 1 — Supplementary data file S1 [file phytokeys-205-401_article-82775__-s001.zip › MSC_m96069_comp41567_c0_seq3_exon01.aln-cln]

>Acacia_rostellifera_Murphy_466@NODE_1_length_2122_cov_280.566259
agatctcagcacgtttacctgaatgcatgccattaataaatttcaaccttttcaatgctatattagagacacactcttagactgtttgaacatctatcacaaatggataaaaaagtcaaccgtatttgttacaaatataatctaatcataaaaaaaacgaattttaatcccgatccttgaacacaaggagcgtcatgaattctttcaattttttagcagaagataatggatcctcaatttcgaaatctgtcttgtctctcatacagaaccaggaaagttgccaggtggaaggtgtaaaccaatttccatggatatgagaaagcatataatgacgtttccctcatcacctctgaaggcttgaatttatggtagaatattagaggaagtccaatcaccctcaactaaccacttaggaataattttttattacaatctgtgtctgcaatttgcaggagctgtcaagcatggaagctcctacaacagaggtggaccttgggcctccgaagattgaagaagagaaaataggaggccccgtgtttcactgtgatctttatgatacagagttagttcacaaggtggctgaagaactccttcctgggttagccacatcatgtgttgataatacagcaggaggtctcttcaccacacctggttcagtggctgcagatttgagaaatgaaatgatagaatacctgacccagagaagcgagtcctttgttgcagagttagttgtgttagaaggagggccagatagtgaacttctggataacccctttgagatcatttcagtttttgtggatgactttgtgattgaaaagaggaatctgttcagtcgcttttctggttggctgctaagtgaaaaaagagaggacagaatagatgattttgttcaggagatggagaagaatggtttttggactctagagagaagacaagcggttgctggagctttagttaagaatgttgactacaagaactcgtatcattgtgacatgaagttcaactccttggaagaactttccaaccatgcgaaaaaatgtggcttcaggcctatcatttgtcataaccaagggtgtgatgctagattctgtgcaagtcattcggagaagcatgattcagaatgtcctttcaagataattccgtgtgagcagaagtgtccagagctcattatgagacgcgagatggacagacactgcataactaaatgtcccatgaagcttgtgaactgccctttctatgctgtagggtgtcggacccctattgcgcaatgtttggtcgagaaacatcgttctgatgaacttcattctcatgtcttctacgttcttaaagtcatctacaaagaagcatctgaagaagatcttaaaccacgagtggagcaacttatgcaggttagtgtctgttcggtatttatggctagtgtttgacatggtttgaaaccttttgtaatgaaatttagttagttctggaggtgataattagaaaatgccttgtaggcagagaaaaatggcattgctgagagtaggaaagaatgaatttgatatcctcattcatttaatatgcttaaattgaggcttcagagttcagttacttatctataaggatatcaaattgtaagctcttaatattagttttcttacagtactgtgccatattatttgaggattgtggtatgccaatttccctgtcattttttatattcagacctttaatctcttgctataggcatcatcaaacagcagattggcagatgctcgagatgtgagatttttaacttccgttgttaaggatctcgattccaatctagagcctctggtgatcactgtgaagacagaaaatgatgtgga
>Afrocalliandra_redacta_Germishuizen_5585@NODE_1_length_1415_cov_355.580717
-----------------------------------------------------------------------------------------------------------------------------------------------------------------------attagattaaaaaaattaattaatataattaaaattatatatattttaacacccaaaatatcatttataattcttcactctttctcttttttaattattattgaggaatatctataagttaacataaaaatataaattacctcaat------taacttctaaatattatcttataattataattagaag-gagaaggagtagaagaatactagaggaagtgctatcatcctcaacttactacttaggatgttttttttattataatctgtctctgcaatttgcaggagctgtcaagcatggaagctcctacaatagaggtggaccctgggcctgcgaagattgaagaagagaaagcaggaggccctgcgtttcattgtgatctttatgatacagaattagttcacaaggtggctgaagcttttcttcctgggttagccacagtatgtgttgataatacagcgggaggtctctttaacacacctggttcagtggctgcagatttgagaaatgaaatggtagactaccttaccaagagaagcgagtcctttgttgcagaattggttgtgttagaaggagggccagatagcgaacttctggataacccctttgagatcgtttcagtttttgtggatgactttgccgttgaaaagagaaatctcttcagtcgattttctggttggctgttaagtgaaaaaagagaggacagaatagatgattttgttcaggagatagagaagaatggtttttggactctagatcgaagacaaacagttgctgcagctttagttaagaatgttgacttcaagaatttgtatcattgtgacatgaagttcaactccttggaagaactttccaaccatgcacatgattgcggcttcaggcctatcatctgtgataaccaagggtgtgaggctagattctgtgccagtcattcggagaagcatgattcagaatgtcctttcaagataattccgtgtgagcagaagtgtccagagctcattatgaaacgtgagatggacagacactgcataactaaatgtcccatgaagcttgtgaactgccctttcaatgccgtggggtgtcggacccctattgcgcaatgtttggtcgataaacatcgttctgatgaacttcattctcatgtcttgtacgctcttaaagtcatatgcaaagaagcatctgaagaagatcttaaaccacgagtggagcaactcatgcaggtaagtgtctgttcagtgtttgtggctagtgtttgatatactttgaaacctttggtaatgatatttagttaattctgaaggtgattattagaaaattccttataggcagggaaaaatgacattgctgagagtaggaaagaatgaatttgatatccttatgcagttaatatgcttaagctgaggct-------------------------------------------------------------------------------------------------------------------------------------------------------------------------------------------------------------------------------------------------------------------------------
>Afrocalliandra_redacta_Germishuizen_5585@NODE_2_length_1110_cov_66.681510
--------------------------------------------------------------------------------------------------------------------------------------------------------------------------------------------------------------------------------------------------------------------------------------------------------------------------------------------------------------------ctggagggagtaaaagaatactaaacgaagtgcaatggtcttcgacttactacttaggatgtattttttattattatctttctctgcaatttataagagctgtgaagcatgaaagctcctacaacagaggtggaccttaggcctgtgaagattgaagaagagaaagcaggaggccctgtgtttcattgtgatctttataatacataattagtacataaggtggctaaagcattccttcctgggttagcgacaatatctgttgataatacagcaggaggtctctttaacacacctggttcagtggctacttatttggaaaatgaaatggtagactatcttactaagagaggcgagtcctttgttgcagaattggttgcgttagaaggacggctagacagtgaacttctggataacccctttgagatcgtttcagtttttgtggaagtctttgccattgaaaagataaatctcttcagtcaattttatggttggttattaagtgaagaaagagaagagataatagatgatttttttttggagatagagaagaatggcttttagactctagagtgaagataaacaattcctgaagctttagttaagaat---------------tcgtatcattctgacataaaattc-actccttagaagaactttccaaccatgcacatgattgcggcttcaggcctatcatttgtcataaccaagggtgtgaggctcgattttgtagcagtcattcaaagaagcatgatttagaatgtcctttcaagataatttcgtgtgaaca-aagcgttaagagctcattatgagacatgagatagacaaacacacaacaa-------------aaaaactgtgacatgctcat---------------------------------------------------------------gatttttttcttacggct--------------------------aaaacaactgaga-----------------------------------------------------------gtaaatttttggcgtgtcaacatatttctcgcagtgaataacagcgag----------------------------------------------------------------------aaatatgttttaattattttttttaaatacttta----------------tcacagttttaactatgaaactat--------------------------------------------------------gcctatatttttttaatttccccagtttatatattatttcaatattttaatattttttat--------------------------------------------tttttaatttccccgatttatatattttttcacaattttgaa--------------------------------------
>Afrocalliandra_redacta_Germishuizen_5585@NODE_3_length_857_cov_290.124359
--------------------------------------------------------------------------------------------------------------------------------------------------------------------------------------------------------------------------------------------------------------------------------------------------------------------------------------------------------------------------------------------------------------------------------------------------------------------------------------------------------------------------------------------------------------------------------------------------------------------------------------------------------------------------------------------------------------------------------------------------------------------------------------------------------------------------------------------------------------------------------------------------------------------------------------aagaatggtttttggactctagagcgaagacaaacagttgctgaagctttagttaagaatgttgacttcaagaattcatatcattgtgacatgaggttcaactccttggaagaactttccaaccatgcacatgattgtggcttcaggcctatcatttgtcataatcaagggtgtgaggctagattttgtgccagtcatttggagaagcatgattcagaatgtcctttcaagataattccgtgtgagcagaagtgtcaagagctcattatgagacgtgagatggatagacactgcataactaaatgtcctatgaagcttgtgaactgccctttctatgccatggggtgtcagacccctattgcgcaatgtttggtcgataaacatcgttctgatgaacttcattctcatgtcttgtacactcttaatgtcatatacaaagaagcacctgaagaagatcttaaaccacgagtggagcaacttatgcaggttagtgtctgttgtgtttgt-----------------------------------------------------------------------------------ggcagggaaaaatgacattgctgagagtaggaaagaatgaatttgatatcctcatgcacttaatatgcttaagctgaggc-------ttcagattcttatatacgaggatattaaatagtaagctcttaatattagtttcattccaatactgtgccatagtatttgaagatcgggatatcccaacttccttgttatttattatattcagtccttttatatcttgctataggcatcatcaaacagcagattagcagatgctcgagatgtgagatttttaacttctgttgtcaaggatctcgattccaagctagagcctc---tgatcactgtgaaagcagaaaacaa------
>Afrocalliandra_redacta_Germishuizen_5585@NODE_4_length_671_cov_342.683502
--------------------------------------------------------------------------------------------------------------------------------------------------------------------------------------------------------------------------------------------------------------------------------------------------------------------------------------------------------------------------------------------------------------------------------------------------------------------------------------------------------------------------------------------------------------------------------------------------------------------------------------------------------------------------------------------------------------------------------------------------------------------------------------------------------------------------------------------------------------------------------------------------------------------------------------aagaatggtttttggactctagagcgaagacaaacagttgctgaagctttagttaagaatgttgacttcaagaattcgtatcattgtgacatgaagttcaactccttggaagaactttctaaccatgcacatgattgcggcttcaggcctatcatctgtcataaccaagggtgtgaggctagattttgtgccaatcattcggagaagcatgattcagaatgtcctttcaagataattccttgtgagcagaagtgtccagagctcattatgagacgtgagatggacagacactgcataactaaatgtcccatgaagcttgtgaattgccctttctatgccatggggtgtcggacccctattgcgcaatgtttggtcaataaacatcgttctgatgaacttcatgctcatgttttgtacgctcttaaagtcatatataaagaagcatctgaagaagatcttaaagcacgagtggagcaacttatgcaggttagtgttttttcagtgtttgtggctagtgtttgatatactttaaaatctttggtaatgatatttagttaattctggaggtgattattagaaaattccttataggcagggaaaaatgacattgctgagagtaggaaagaatgaatttgatatccttatgcagttaatatgcttaagctgaggct-------------------------------------------------------------------------------------------------------------------------------------------------------------------------------------------------------------------------------------------------------------------------------
>Albizia_adinocephala_FHO33_88@NODE_1_length_2256_cov_165.545204
agatctcatcgcgtttagctg--------------------------------------------------------tagactgtttgaacatcggtcacaaatggataaaaaagtaaaccatatttgatacaaatataatctcatcatcaaaaaatcaaattctaatcctgatccttgaacacaaggagcgtcgtgaattctttcaattttttagcagatgataatggatcatcaattgcaaaatctgtcttacctcgcatacagaaccaggaaagttgccaggtggaaggtgtaaaccaatttccatggatatgagaaagcatataatgacgtttccctcgtcacctctgaaggcttgaccttatagaagaatattagacgacgtgcaatcacccttaactaaccacttaggaatagttttttattacaatctgtgtctgcaatttgcagaagctgtcaagcatggaagctcctgcaacagaggtggaccttgggcttgcgaagattgaagaagagaaattagtaggccccgtgtttcactgtgatctttatgatacagagttagttcacaaggtggctgaagcactccttcctgggttagccacatcatgtgttgataatacggcaggaggtctcttcaacacgcctggttcagtggctgcagatttgagaaatgaaatgatagagtaccttacccagagaagcgagtcctttgttgcagagttagttgtgttagaaggagggccagatagtgaacttctggataacccccttgagatcatttcagtttttgtggatgactttgcgattgaaaagagaaatctgttcagtcgcttttctggttggctgctaagtgaaaaaagagaagacagaatagatgattttgttcaggacatggagaagaatggtttttggactctagagcgaagacaagcggttgctggagctttagttaagaatgttgactacaagagctcgtatcattgtgacatgaagttcaactccttggaagaactttccaaccatgcacataattgcggctacaggcctatcatttgtcataaccaagggtgtgaggctagattctgtgcaagtcattcggagaagcatgattcagaatgtcctttcaagatagttccgtgtgagcagaagtgtccagagctcattatgagacgcgagatggacagacactgcataactaaatgtcccatgaagcttgtgaactgccctttctatgctgtggggtgtcggacccctattgcgcaatgtttggtcgagaaacatcgttctgatgaacttcattctcatgtcttctaccttcttaaaggcatctacaaagaagcatctgaagaagatcttaaacaacgagtggagcaactgatgcaggttggtgtctgttcagtattta-------tgtttgatatgctttgaaacctttgataatgaaatttagttagttctggaggtgatcactgaaaaatgccttataggcagagaaaaatggcattgctgagagtaggaaagaatgaatttgatatcctcatgcagtatatatgcttaaattgaggcttcagagttcagatacgtatctataaggatatcaaattgtaagctcttaatattagtttctttacagtactgtgccatattatttgaggactgtgatatgccaatttccctgtcattttttatattcagacctttaatctcttgctataggcatcatcaaacagcagattggcagatgctcgagatgtgagatttttaacttccgttgttaaggatctcgattccaagatagagcctctggtgatcactgtcaagacagaaaatgatgtgga
>Albizia_burkartiana_StivalSantos_678@NODE_1_length_1320_cov_16.135178
-------------------------------------------------------------------------------------------------------------------------------------------------------------------------------------------------------------------------------------------------------------------------gaaccaggaaagttgccaggtggaaggtgtaaaccaatttccatggatatgagaaagcatataatgacgtttccctcgtcacctctgaaggcttgaccttatagaagaatattagacgaagtgcaatcaccctcaactaaccacttaggaatagttttttattacaatctg----tgcaatttgcaggagctgtcaagcatggaagctcctacaacagaggtggaccttgggcctgcgaagattgaaggagagaaattaggaggccctgtgtttcactgtgatctttatgatacagagttagttcacaaggtggctgaagcactccttcctgggttagccacatcatgtgttgataatacggcaggaggtctcttcaacacacctggttcagtggctgcagatttgagaaatgaaatgatagagtaccttacccagagaagcgagtcctttgttgcagagttagttgtgttagaaggagggccagatagtgaacttctggataacccccttgagatcatttcagtttttgtggatgactttgcgattgaaaagaggaatctgttcagtcgcttttctggttggctgctaagtgaaaaaagagaagacagaatagatgattttgttcaggagatggagaagaatggtttttggactctagagcgaagacaagcggttgctggagctttagttaagaatgttgactacaagaactcgtatcattgtgacatgaagttcaaatccttggaagaactttccaaccatgcacataattgcggctacaggcctatcatttgtcataaccaagggtgtgaggttagattctgtgcaagtcattcggagaagcatgattcagaatgtcctttcaagataattccgtgtgagcagaagtgtccagagctcattatgagacgcgagatggacagacactgcataactaaatgtcccatgaagcttgtgaactgccctttctatgctgcggggtgtcggacccctattgcgcaatgtttggtcgagaaacatcgttctgatgaacttcattctcatgtcttctacgttcttaatggcatctacaaagaagcatctgaagaagatcttaaaccacgagtggagcaacttatgcaggttagagtctgttcagtatttatggctagtgtttgatatgctttgaaacctttggtaatgaaatttagttagttgtggaggtgatcattaaaaaatgccttataggcagagaaaaatggcattgctgagagtaggaaagaatgaatttgatatcctcatgcagttagtatgcttaaattgaggcttcagagttcagatac----------------------------------------------------------------------------------------------------------------------------------------------------------------------------------------------------------------------------------------------------------------
>Albizia_glabripetala_Lewis_1652@NODE_1_length_1437_cov_104.438235
-----------------------------------------------------------------------------------------------------------------------------------------------------------------------------------------aggagcatcgtgaattctttcaattttttagcagatgataatggatcctcaattgcaaaatctgtcttatctctcatacagaaccaggaaagttgccaggtggaaggtttaaaccaatttccatggatatgagaaagcatataatgacgtttccctcg-cacctctgaaggcttgaccttatagaagaatattagacgaagtgcaatcaccctcaactaaccacttaggaataagtttttattacaatctgtgtctgcaatttgcaggagctgtcaagcatggaagctcctacaacagaggtggaccttgggcttgcgaagattgaagaagagaaattaggaggccccttgtttcactgtgatctttatgatacagagttagttcacaaggtggctgaagcactccttcctgggttagccacatcatgtgttgataatacggcaggaggtctcttcaacacacctggttcagtggctgcagatttgagaaatgaaatgatagagtaccttacccagagaagcgagtcctttgttgcagagttagttgtgttagaaggagggccagatagtgaacttctggataacccccttgagatcatttcagtttttgtggatgactttgcgattgaaaagaggaatctgttcagtcgcttttctggttggctgctaagtgaaaaaagagaagacagaatagatgattttgttcaggagatggagaagaatggtttttggactctagagcgaagacaagcggttgctggagctttagttaagaatgttgactacaagaactcgtatcattgtgacatgaagttcaactccatggaagaactttccaaccatgcacataattgcggctacaggcctatcatttgtcataaccaagggtgtgaggctagattctgtacaagtcattcggagaagcatgattcagaatgtcctttcaagataattccgtgtgagcagaagtgtccagagctcattatgagacgcgagatggacaggcactgcataactaaatgtcccatgaagcttgtgaactgccctttctatgctgtggggtgtcggacccctattgcgcaatgtttggtcgagaaacatcgttctgatgaacttcattctcatgtcttctacgttcttaaaggcatctacaaagaagcatctgaagaagatcttaaaccacgagtggagcaacttatgcaggttagtgtctgttcagtatttatggctagtgtttgatatgctttgaaacctttggtaatgaaatttagttagttctggaggtgatcattgaaaaatgccttataggcagagaaaaatggcattgctgagagtaggaaagaatgaatttgatatcctcatgcagttaatatgcttaaattgaggcttcagagttcagatacttatctataaggatatcaaattgtaagctcttaat-----------------------------------------------------------------------------------------------------------------------------------------------------------------------------------------------------------------------------
>Albizia_multiflora_Hughes_3090@NODE_1_length_1759_cov_188.854340
agatctcatcaggtttacctg--------------------------------------------------------tagactgtttgaacatctatcacaaatggataaaaaagtaaaccatatttgatacaaatataatctcatcatcaaaaaaacacattctaatcctgatccttgaacacaaggagcatcgtgaattctttcaattttttagcagatgataatggatcctcaattgcgaaatctgtcttatctctcatacagaaccaggaaagttgccaggtggaaggtgtaaaccaatttccatggatatgagaaagcatataatgacgtttccctcgtcacctctgaaggcttgaccttatagaagaatattagacgaagtgcaatcaccctcaactaaccacttaggaatagttttttaatacaatctgtgtctgcaatttgcaggagctgtcaagcatggaagctcctacaacagaggtggaccttgggcctgcgaagattgaagaagagaaagtaggaggccccgtgtttcactgtgatctttatgatacagagttagttcacaaggtggctgaagcactccttcctgggttagccacatcatgtgttgataatacggcaggaggtctcttcaacacacctggttcagtggctgcagatttgagaaatgaaatgatagagtaccttacccagagaagcgagtcctttgttgcagagttagttgtgttagaaggagggccagatagtgaacttctggataacccctttgagatcatttcagtttttgtggatgactttgcgattgaaaagaggaatctgttcagtcgcttttctggttggctgctaagtgaaaaaagagaagacagaatagatgattttgttcaggagatggagaagaatggtttttggactctagagcgaaggcaagcggttgctggagctttagttaagaatgttgactacaagaactcgtatcattgtgacatgaagttcaactccttggaagaactttccaaccatgcatataattgcggctacaggcctatcatttgtcataaccaagggtgtgaggctagattctgtgcaagtcattcggagaagcatgattcagaatgtcctttcaagataattccgtgtgagcagaagtgtccagagctcattatgagacgcgagatggacagacactgcataactaaatgtcccatgaagcttgtgaactgccctttctatgctgtggggtgtcggaaccctattgcgcaatgtttggtcgagaaacatcgttctgatgaacttcattctcatgtcttctacgttcttaaaggcatctacaaagaagcatctgaagaagatcttaaaccacgagtggagcaacttatgcaggttagtgtctgttcagtagttatggctagtgtttgatatgctttgaaaactttggtaatgaaatttagttagttctggagatgatcattagaaaatgccttataggcagataaacatggtattgctgagagtaggaaagaatgaattcgatatcctcatgcagttaatatgcttaaattgaggcttcagagttcagatacttatctacaaggatatcaaattgtaagctcttaatatcagtttctttacagcactgtgccatagtatttgaggattgtgatatgccaatttctctgtcattttttatattcagagctttaatctcttgctataggcatcatcaaacagcagattggcagatgctcgagacgt------------------------------------------------------------------------------------
>Albizia_niopoides_Simon_1601@NODE_1_length_1792_cov_200.797668
------------------------------------------------------------------------------------------------------------------------------------------aatctcatcatcaaaaaaacaaattctaatcctgatccttgaacacaaggagcttcgcgaattctttcaattttttagcagatgataatggatcctcaatagcaaaatctgtcttatctctcatacagaaccaggaaagttgccaggtggtaggtgtaaaccaatttccatggatatgagaaagcatataatgacgtttccctcgtcacctctgaaggcttgaccttatagaagaatattagacgacgtgcaatcacccttaactaaccacttaggaatagttttttattacaatctgtgtctgcaatttgcaggagctgtcaagcatggaagctcctataacagaggtggaccttgggctcgcgaagattgaagaagagaaattaggaggccccgtgcttcactgtgatctttatgatacagagttagttcacaaggtggctgaagcactccttcctgggttagccacatcatgtgttgataatacggcaggaggtctcttcaacacacctggttcagtggctgcagatttgagaaatgaaatgatagagtaccttacccagagaagcgagtcctttgttgcagagttagttgtgttagaaggagggccagatagtgaacttctggataacccccttgagatcatttcagtttttgtggatgactttgctattgaaaagaggaatctgttcagtcgtttttctggttggcttctaagtgaaaaaagagaagacagaatagatgattttgtccaggagatggagaagaatggtttttggactctagagcgaagacaagcggttgctggagctttagttaagaatgttgactacaagaactcgtatcattgtggcatgaagttcaactccttggaagaactttccaaccatgcacatcattgcggctacaggcctataatttgtcataaccaagggtgtgaggctagattctgtgcaaatcattcggagaagcatgattcagaatgtcctttcaagataattccgtgtgagcagaagtgtccagagctaattatgagacgtgagatggacagacactgcataactaaatgtcccatgaagcttgtgaactgccctttctatgctgtggggtgtcggacccctattgcgcaatgtttggtcgagaaacatcgttctgatgaacttcattctcatgtcttctacgttcttaaaggcatctacaaagaagcatctgaagaagatcttaaaccacgagtggagcaacttatgcaggttagtgtctgttcagtatttatggctagtg------------------------------------------------------------------------------------------------------------------tttgatatcctcatgcagttaatatgcttaaattgaggcttccgagttcagatacttatctataaggatatcaaattgtaagctcttaatattagtttctttacagtactgtgccatattatttgaggattgtgatatgccaatttccctgtcattttttatattcagacctttaatatcttgctataggcatcatcaaacagcagattggcagatgctcgagatgtgagatttttaacttccgttgttaaggatctcgattccaagctagagcctctggtgatcactgtgaagacagaaaatgatgtgga
>Albizia_tomentella_Leach_Dunlop_3801@NODE_1_length_1903_cov_217.943045
----------------------------------------------------------------------------------------aacatctatcacaaatggataaaaaagcaaaccgtatttgatacaaatataatctaatcatcaaaaacacaaattctaatcccgatccttgaacacaaggagcgtcatgaattctttcaattttttagcagatgataatggatcctcaattgcgaaatctgtcttatctctcatacagaaccaggaaagttgccaggtggagggtgtaaaccaatttccatggatatgagaaagcatataatgacgtttccctcgtgacctctgaaggcttgaccttatagaagaatatcagacgaagtgcaatcaccct--------cacttaggaataa-tttttattacaatctgtgtctgcaatttgcaggagctgtcaagcatgaaagctcctacaacagaggtggaccttgggcctgcgaagattgaagaagagaaactagcagtccccgtgtttcactgtgatctttatgatacagagttagttcacaaggtggctgaagcactccttcctgggttagccacatcatgtgttgataatacagcaggaggcctcttcaacacacctggttcagtggctgcagatttgagaaatgaaatgatagagtaccttacccagagaagcgagtcctttgttgcagagttagttgtgttagaaggaggaccagatagtgaactactggataacccctttgagatcatttcagtttttgtggatgactttgcaattgaaaagaggaatctgttcagtcgcttttctggttggctgctaagtgaaaaaagagaagacagaatagatgattttgttcaggagatggagaagaatggtttttggactctagagcgaagacaagcggttgctggagctttagttaagaatgttgactacaagaactcgtatcattgtgacatgaagttcaactccttggaagaactttctaaccatgcacataattgcggcttcaggcctatcatttgtcataaccaagggtgtgaggctagattctgtgcaagtcattcggagaaacatgattcagaatgtcctttcaagataattccgtgtgagcagaagtgttcagagctcattatgagacgcgagatggacagacactgcataactaactgtcccatgaagcttgtgaactgccctttctatgctgtagggtgtcggacccctattgcgcaatgtttggtcgagaaacatcgttctgatgaacttcattctcatgtcttctacgttcttaagggcatctacaaagacgcatctgaagaagatcttaagccacgggtggagcaacttatgcaggttagagtctgttcagtatttatggctagtgtttgatatgctttgaaacctttggtaatgaaatttaattagttatggaggtgatcattagaagatgctgtataggcagagaaaaatggcattgctgagattaggaaagaatgaatttgataccctcatgctgttaatatgcttaaattgaggcttcagagttcagatacttatctgtaaggatatcaaattgtaatctcttaatgttagtttctttacagtactgtgccatattatttgaggattgtgatatgccaatttccctgtcattttttatattcagacctttaatctctttctataggcatcatcaaacagcagattggcagatgctcgagatgtgagatttttaacttccgttgttaaggatctcgattccaagctagagcctctggtgatcactgtgaagacagaa---gatgtgga
>Albizia_tomentosa_Hughes_648@NODE_1_length_1809_cov_147.180716
-------------------------------------------------------------------------------------------------------------------------------------------------------------------------ctgatccttgaacacaaggagcgtcgtgaattctttcaaatttttagcagatgataatggatcctcaattgcaaaatctgtcttatctcgcatacagaaccaggaaagttgcctggtggaaggtgtaaaccaatttccatggatatgagaaagcatataatgacgtttccctcgtcacctctgaaggcttgaccttatagaagaatattagacgacgtgcaatcacccttaactaaccacttaggaatagttttttattacattctgtgtctgcaatttgcaggagctgtcaagcatggaagctcctgcaacagaggtggaccttgggcttccgaagattgaacaagagaaattaggaggccccgtgtttcactgtgatctttatgatacagagttagttcacaaggtggctgaagcactccttcctgggttagccacatcatgtgttgataatacggcaggaggtctcttcaacacgcccggttcagtggctgcagatttgagaaatgaaatgatagagtaccttacccagagaagcgagtcctttgttgcagagttagttgtgttagaaggagggccagatagtgaacttctggataacccccttgagatcatttcagtttttgtggatgactttgcgattgaaaagagaaatctgttcagtcgcttttctggttggctgctaagtgaaaaaagagaagacagaatagatgattttgttcaggagatggagaagaatggtttttggactctagagcgaagacaagcggttgctggagctttagttaagaatgttgactacaagagctcgtatcattgtgacatgaagttcaactccttggaagaactttccaaccatgcacataattgcggctacaggcctatcatttgtcataaccaagggtgtgaggctagattctgtgcaagtcattcggagaagcatgattcagaatgtcctttcaagataattccgtgtgagcagaagtgtccagagctcattatgagacgcgagatggacagacactgcataactaaatgtcccatgaagcttgtgaactgccctttctatgctgtggggtgtcggacccctattgcgcaatgtttggtcgagaaacatcgttctgatgaacttcattctcatgtcttctaccttctcaaaggcatctacaaagaagcatctgaagaatatcttaaaccacgagtggagcaactgctgcaggttagtgtctgttcagtattta-------tgtttgatatgctttgaaacctttggtaatgaaatttagttagttctggaggtgatcattgcaaaatgccttataggcagagaaaaatggcattgctgagagtaggaaagaatgaatttgatatcctcatgcagtaaatatgcttaaattgaggcttcagagttcagatacttatctataaggatatcaaattgtaagctcttaatattagtttctttacaggactgtgccatattatttgaggattgtgatatgccaatttccctgtcattttttatattcagacctttaatctcttgctataggcatcatcaaacagcagattggcagatgctcgagatgtgagatttttaacttcggttgttaaggatctcgattccaagctagagcctctggtgatcactgtcaagacagaaaatgatgtgga
>Albizia_xerophytica_Hughes_1435@NODE_1_length_1522_cov_149.415917
--------------------------------------------------------------------------------------------------------------------------------------atataatctcatcatcaaaaaagcaaattctaatcctgatccttgaacacaaggagcgtcgtgaattctttcaattttttagcagatgataatggatcctcaattgcaaaatctgtcttacctcgcatacagaaccaggaaagttgccaggtggaaggtgtaaaccaatttccatggatatgagaaagcatataatgacgtttccctcgtcacctctgaaggcttgaccttatagaagaatattagacgacgtgcaatcacccttaactaaccacttaggaatagttttttattacaatctgtgtctgcaatttgcaggagctgtcaagcatggaagctcctgcaacagaggtggaccttgggtttgcgaagattgaagaagagaaattaggaggccccgtgtttcactgtgatctttatgatacagagttagttcacaaggtggctgaagcactccttcctgggttagccacatcatgtgttgataatacggcaggaggtctcttcaacacgcctggttcagtggctgcagatttgagaaatgaaatgatagagtaccttacccagagaagcgagtcctttgttgcagagttagttgtgttagaaggagggccagatagtgaacttctggataacccccttgagatcatttcagtttttgtggatgactttgcgattgaaaagagaaatctgttcagtcgcttttctggttggctgctaagtgaaaaaagagaagacagaatagatgattttgttcaggacatggagaagaatggtttttggactctagagcgaagacaagcggttgctggagctttagttaagaatgttgactacaagagctcgtatcattgtgacatgaagttcaactccttggaagaactttccaaccatgcacataattgcggctacaggcctatcatttgtcataaccaagggtgtgaggctagattctgtgcaagtcattcggagaagcatgattcagaatgtcctttcaagataattccgtgtgagcagaagtgtccagagctcattatgagacgcgagatggacagacactgcataactaaatgtcccatgaagcttgtgaactgccctttctatgctgtggggtgtcggtcccctattgcgcaatgtttggtcgagaaacatcgttctgatgaacttcattctcatgtcttctaccttcttaaaggcatctacaaagaagcatctgaagaagatcttaaaccaagagtggagcaactgatgcaggttagtgtctgtccagtattta-------tgtttgatatgctttgaaacctttggtaatgaaatttagttagttctggaggtgatcattgaaaaatgccttataggcagagaaaaatggcattgctgagagtaggaaagaatgaatttgatatcctcttgcagtaaatatgcttatattgaggcttcagagttcagatacttatctataaggatatcaaattgtaagctcttaatattagtttctttacagtactgtgccatattatttgaggat-------------------------------------------------------------------------------------------------------------------------------------------------------------------------------------
>Archidendron_clypearia_Wieringa_1849@NODE_1_length_1681_cov_368.864713
--------------------------------------------------------------------------------------tgaacatctatcacaaatggataaaaaagtcaaacgtatttgatacaaatataatctgatcatcaaaaaaa-aaattctaatcccgatcgttgagcacaaggagcgtcatgaattctttcaatttcttagaagatgataatggatcctcaattgcgaaatctgtcctatctctcatacagaactaggaaagttgccaggtggaaggtgtaaaccaatttccatggatttgagaaagcatataatgacgtttccctcatcacctctgaaggcttgaccttatggaagaatattagacgaagtgcaatcaccctcaactaaccacttaggaataattttttattgcaatctgtgtctgcaatttgcagaagctgtcaagcatggaagctcctacaacagaggtggacttcgggcctgcgaagattgaagaagagaaagtaggaggccccgtgtttcactgtgatctttatgatacagagttagttcacaaggtggctgaagcactccttcctgggttagcgacatcatgtgttgataatacagcaggaggtctcttcaacacacctggttcagtggctgcagatttgagaaatgaaatgatagagtaccttacccagagaagcgagtcctttgttgcagagttagttgtgttagaaggagggccagatagtgaacttctggataacccttttgagatcatttcagtttttgtggacgactttgcaattgaaaagaggaatcttttcagtcgcttttctggttggctgctaagtgaaaaaagagaagacagaatagatgattttgttcaggagatggagaagaatggtttttggactctagagcgaaggcaagcggttgctggagctttagttaagaatgttgactacaagaactcgtatcattgtgacatgaagttcaactccttggaagaactttccaaccatgcacataattgcgacttcaggcctatcatttgtcataaccaagggtgtgaggctagattctgtgcaagtcattcggagaagcatgattcagaatgtcctttcaagataattccgtgtgagcagaagtgtccagagctcattatgagacgcgagatggacagacactgcataactaaatgtcccatgaagcttgtgaactgccctttctatgctgtagggtgtcggacccctattgcgcaatgtttggttgagaagcattgttctgatgaacttcattctcatgtcttctacgttcttaaaggcatctacaaagaagcatctgaagaagatcttaaaccacgagtggagcaacttatgcaggttagtgtctgttcagtatttatggctagtgtttgatatgctttgaaacctttggtaatgaaatttagttagttctggaggtgatcattagaaaatgtcttataggcagagaaaaatggcattgctgagagtaggaaagaatgaatttgctatcctcatgcagttaatatacttaaattgaggcttcagagttcagatacttatctataaggatatcaaattgtaagctcttaatattagtttctttacagtactgtgccatattatttgaggattgtggtatgccaatttccctgtcattttttatattcagacctttaatctcttgctataggcatcatcaaacagcagattggcagatgctcgagatgtgagattct----------------------------------------------------------------------------
>Balizia_elegans_Iganci_870@NODE_1_length_1601_cov_190.106299
---------------------aatgcatgcgattaataaatttcaaccttttcaatgctatattagagatgcactcttagactgtttgaacatctatcacaaatggctaaaaaagtcaaccatatttgatacaaatataatcaaatcatcaaaaaaacaaattctaatcctgatccttgaacacaaggagcatcaagaattctttcaattttttggcagatgataatggatcctcaattgcgaaatctgtcttatctctcatacagaaccaggaaagttgccaggtggaaggtgtaaaccaatttccatggatatgagaaagcatataatgacgtttccctcatcacctctgaaggcttgaccttatagaagaatattagacgaagtgcaatcaccctcaactaaccacttaggaataattttttattacaatctgtgtctgcaatttgcaggagctgtcaagcatggaagctcctacaacagaggtggaccttgggcctgcgaagattgaagaagagaaggtaggaggccccgtgtttcactgtgatctttatgatacagagttagtgcacaaggtggctgaagcactccttcctgggttagccacatcatgtgttgataatacagcaggaggtctcttcaacacacctggttcagtggctgcagatttgagaaatgaaatgatagagtaccttacacagagaagcgagtcctttgttgcagagttagttgtgttagaaggagggccagatagtgaacttctggataacccctttgagatcatttcagtttttgtggatgactttgcgattgaaaggaggaatctgttcagtcgcttttctggttggctgctaagtgaaaaaagagaagacagaatagatgattttgttcaggagatggagaagaatggtttttgggctctagagcgaagacagttggttgctggagctttagttaagaatgttgactacaagaactcgtatcattgtgacatgaagttcaactccttggaagaactttccaaccatgcacataattgcggcttcaggcctatcatttgtcataaccaagggtgtgaggctagattctgtgcaagtcattcggagaagcatgattcagaatgtcctttcaagataattccgtgtgagcagaagtgtccagagctcattatgagacgcgagatggacagacactgcataactaaatgtcccatgaagcttgtgaactgccctttctatgctgtggggtgtcggacccctattgcgcaatgtttggtcgagaaacatcgttctgatgaacttcattctcatgccttctacgttcttaaaggcatctacaaagaagcatctgaagaagatcttaaaccacgagtggagcaacttatgcaggttagtgtctgttcagtatttatgtctagtgtttgatatgctttgaatcctttggtaatgaaatttagttagttctggaggtgatcattagaaagggccttataggcagagaaaaatggcattgctgagagtaggaaagaatgaatttgatatcctcatgcagttaatatacttaaattgaggcttcagagttcagatacttatctataaggatatcaaattgtaagctctca-------------------------------------------------------------------------------------------------------------------------------------------------------------------------------------------------------------------------------
>Balizia_leucocalyx_Aguilar_1939@NODE_1_length_1884_cov_201.732706
agatctcagcacgtttacctgaatgcatgcgattaataaatttcaaccttttcaatgctatattagagatgcactcttagactgtttgaacatctatcacaaatggctaaaaaagtcaaccatatttgatacaaatgtaatctaatcatcaaaaaaacaaattctaatcctgatccttgaacacaaggagcatcacgaattctttcaattttttagcagacgataatggatcctcaattgcgaaatctgtcttatctctcatacagaaccaggaaagttgccaggtggaaggtgtaaaccaatttccatggatatgagaaagcatataatgacgtttccctcatcacctctgaaggcttgaccttatagaagaatattagacgaagtgcaatcaccctcaactaaccacttaggaataattttttattacaatctgtgtctgcaatttgcaggagctgtcaagcatggaagctcctacaacagaggtggaccttgggcctgcgaagattgaagaagagaaagtaggaggccccatgtttcactgtgatctttatgatacagagttagttcacaaggtggctgaagcactccttcctgggttagccacatcatgtgttgataatacagcaggaggtctcttcaacacacctggttcagtggctgcagatttgagaaatgaaatgatagagtaccttacacagagaagcgagtcctttgttgcagagttagttgtgttagaaggagggccggatagtgaacttctggataacccctttgagatcatttcagtttttgtagatgactttgcgattgaaaagaggaatctgttcagtcgcttttctggttggctgctaagtgaaaaaagagaagacagaatagacgattttgttcaggagatggagaagaatggtttttggactctagagcgaagacaggtggttgctggagctttagttaagaatgttgactacaagaactcgtatcattgtgacatgaagttcaactccttggaagaactttccaaccatgcacataattgcggcttcaggcctatcatttgtcataaccaagggtgtgaggctagattctgtgcaagtcattcggagaagcatgattcagaatgtcctttcaagataattccgtgtgagcagaagtgtccagagctcattatgagacgcgagatggacagacactgcataactaaatgtcccatgaagcttgtgaactgccctttctatgctgtggggtgtcggacccctattgcgcaatgtttggtcgagaaacatcgttctgatgaacttcattctcatgccttctacgttcttaaaggcatctacaaagaagcatctgaagaagatcttaaatcacgagtggagcaacttatgcaggttagtgtctgttcagtatttatgtctagtgtttgatatgctttgaaacctttggtaatgaaatttagttagttctggaggtgatcattagaaaatgccttataggcagagaaaaatggcattgctgagagtaggaaagaatgaatttgatatccttgtgcagttaatatacttaaattgaggcttcagagttcagatacttatctataaggatatcaaattgtaagctctcaatattagtttctttacagtactgtgccatattatttggggattgcgatatgccaatttccctgccattttttatattcagacctttaatctcttgctataggcatcatcaaacagcagattggcagatgctcgagatgtgagatttttaacttccgttgttaaggatctcgattccaagctagagcctctggtgatcaccgtgaagacagaaaatgatgtgga
>Balizia_pedicellaris_Queiroz_15529@NODE_1_length_2398_cov_341.136150
aaatctcagcacgtttacctgaatgcatgcgattaataaatttcaaccttttcagtgctatattagagatgcactcttagactgtttgaacatctatcacaaatggctaaaaaagtcaaccatatttgatacaaatataatctaatcatcaaaaaaacaaattctaatcgtgatccttgaacacaaggagcatcatgaattctttcaattttttagcagatgataatggatcctcaattgcgaaatctgtcttatctctcatacagaaccaggaaagttgccaggtggaaggtgtaaaccaatttccatggatatgagaaagcatataatgacgtttccctcatcacctctgaaggcttgaccttatagaagaatattagacgaagtgcaatcaccctcaactaaccacttaggaataattttttattacaatctgtgtctgcaatttgcaggagctgtcaagcatggaagctcctacaacagaggtggaccttgggcctgcgaagattgaagaagagaaagtaggaggccccgtgtttcactgtgatctttatgatccagagttagttcacaaggtggctgaagcactccttcctgggttagccacatcatgtgttgataatacagcaggaggtctcttcaacacacctggttcagtggctgcagatttgagaaatgaaatgatagagtaccttacacagagaagcgagtcctttgttgcagagttagttgtgttagaaggagggccagatagtgaacttctggataacccctttgagatcatttcagtttttgtggatgactttgcgattgaaaagaggaatctgttcagtcgcttttctggttggctgctaagtgaaaaaagagaagacagaatagatgattttgttcaggagatggagaagaatcgtttttgggctctagagcgaagacaggtggttgctggagctttagttaagaatgttgactacaagaactcgtatcattgtgacatgaagttcaactccttggaagaactttccaaccatgcacataattgcggcttcaggcctatcatttgtcataaccaagggtgtgaggctagattctgtgcaagtcattcggagaagcatgattcagaatgtcctttcaagataattccgtgtgagcagaagtgtccagagctcattatgagacgcgagatggacagacactgcataactaaatgtcccatgaagcttgtgaactgccctttctatgctgtggggtgtcggacccctattgcgcaatgtttggtcgagaaacatcgttctgatgaacttcattctcatatcttctacgttcttaaaggcatctacaaagaagcatctgaagaagatcttaaaccacgagtggagcaacttatgcaggttagtgtctgttcagtatttatgtctagtgtttgatatgctttgaaacctttggtaatgaaatttagttagttctggaggtgatcattagaaaatgctttataggcagagaaaaatggcattgcggagagtaggaaagaatgaatttgatatcctcatgcagttaatatacttaaattgaggcttcagagttcagatacttatctataaggatatcaaattgtaagctctcaatattagtttctttacagtactgtgccatattatttggggattgtgatatgccaatttccctgtcattttttatattcagaccattaatctcttgctataggcatcatcaaacagcagattggcagatgctcgagatgtgagatttttaacttccgttgttaaggatctcgattccaagctagagcctct---------------------------------
>Calliandra_bella_LPQ15696@NODE_1_length_1952_cov_278.752000
agatctcaacacgtttacctgaatgcatgcgatcaataagtttcatctttttc-atgctctat--gagctgcacttttagactattcgaac---------aaatgggtaataaagtcaaccgtacttgatacaaatataatctaatcatcaaaaacaaaa---ttaatcctgatcctcaaacacaaggagcgccatgaattccctcaattctttagcagatgataatggatcctcaattgcgaaatctgtcttatctttcatacagaaccaggaaagttgtcaggtggaaggtgtaaaacaatttccatagatatgagaaagcatataacgatg-tgctcttatcacctccaaaggcttgaccttatagaagattattagacgaagtgctaccatccgcaacttactacttaggatgaattttttataacaacctgtgtctgcaatttgcaggagctgtcaagcatggaagctcctacaacagaggtggatcttgggcctgcgaagattgaagaagagaaagcaggaggccctgcgtttcattgtgatctatatgatacagaattagttcacagggtggctgaatcattccttcctgggttagccacatcttgtgttgataatacagcaggaggtctcttcaacacacctggttcagtggctgcagatttgagaaatgaaatggtagactaccttacccagagaagcgagtcctttgttgctgaattggttgttttagaaggagggccagactccgaacttctggataacccttttgagatcgtttcagtttttgtggatgactttgcaattgaaaagaggaatctgttcagtagattttctggttggctgctgagtgaaaaaagagaagacagaatagatgattttgttcaggagatagagaagaatggtttttggactctagagcgaagacaaacagttgctgcagctttagttaagaatgttgacttcaagaactcgtatcattgtgacatgaagttcaactccttggaagaacttgccaaccatacacagacctgtggcttcaggcctattgtctgtcataatgaaggctgtgaagctagattttgtgcccgtcatttagagaagcatgactcagaatgtcctttcaagataattccgtgtgagcagaagtgtccagagctcattatgagacgtgagatggacagacactgcataactaaatgtcccatgaagcttgtgaactgccctttctatgccatagggtgtcggacccctattgcacaatgtttggttgataaacatcgttctgatgaacttcattttcatgtcttctacgttcttaaaggcatatacaaagaagtgtctgaagaagatcttaaaccacgagtgcagcaacttattcaggttagtgtctgttcagtgtttgatgtga----------------aaaccgtctggtaatgagatttagttaattctgaaggtgatcattagaaaattccat---agcaggggaaaacgacatttctgagagtaggaaagaatgaatttgatatccttatgcagttaatatgctttaactgaggc-------ttcagattcttatatatgaggatatcaaatagtaagctcttaattttagtttcattgcagtactgtgccatagtatttgaagatcaggatattacaacttccttgtcattgattttattcagacctttaatctcttgttataggcatcatcaaacagcagattagcagatgcccgagatgtgagatttttaacttctgttgtcaaggatcttgattccaagctagagcctccggtgatcactgtgaagacagaaaatgatgtgga
>Cathormion_obliquifoliolatum_Wieringa_6519@NODE_1_length_1681_cov_354.756458
------------------------------------------------------------------------actcttggactgtttgaacatctatcacaaatggctaaaaaagtcaaccatatttgatacaaatataatctaatcatcaaaaaaacaaattctaatcctgatccttgaacacaaggagcatcatgaattctttcaattttttagcagacgataatggatcctcaattgcgaaatctgtcttatctctcatacagaaccaggaaagttgccaggtggaaggtgtaaaccaatttccatggatatgagaaagcatataatgacgtttccctcattacctctgaaggcttgaccttatagaagaatattagacgaagtgcaatcaccctcaactaaccacttaggaataattttttattacaatctgtgtctgcaatttgcaggagctgtcaagcatggaagctcctacaacagaggtggaccttgggcctgcgaagattgaagaagagaaagttggaggccccgtgtttcactgtgatctttatgatacagagttagttcacaaggtggctgaagcactccttcctgggttagccacatcatgtgttgattatacagcaggaggtctcttcaacacacctggttcagtggctgcagatttgagaaatgaaatgatagagtaccttacacagagaagcgagtcctttgttgcagagttagttgtgttagaaggagggccagatagtgaacttctggataacccctttgagatcatttcagtttttgtggatgactttgccattgaaaagaggaatctgttcagtcgcttttctggttggctgctaagtgaaaaaagagaagacagaatagatgattttgttcaggagatggagaagaatggtttttggactctagagcgaagacaggtggttgctggagctttagttaagaatgttgactacaagaactcgtatcattgtgacatgaagttcaactccttggaagaactttccaaccatgcacataattgcggcttcaggcctatcatttgtcataaccaagggtgtgaggctagattctgtgcaagtcattcggagaagcatgattcagaatgtcctttcaagataattccgtgtgagcagaagtgtccagagctcattatgagacgcgagatggacagacactgcataactaaatgtcccatgaagcttgtgaactgccctttctatgctgtggggtgtcggacccctattgcgcaatgtttggtcgagaaacatcgttctgatgaacttcattctcatgtcttctacgttcttaaaggcatctacaaagaagcatctgaagaagatcttaaaccacgagtggagcaacttatgcaggtcagtgtctgttcagtatttatgtctagtgtttgatatgctttgaaacctttggtaatgaaatttagttagttctggaggtgatcattagaaaatgcttgataggcagagaaaaatggcattgctgagagtaggaaagaatgaatttgatatcctcatgcagttaatatgcttaaattgaggcttcagagttcagatacttatctataaggatatcaaattgtaagctctcgatattagtttctttacagtactgtgccatattatttggggattgtgatatgccaatttccttgtcattttttatattcagacctttaatctcttgctataggcatcatcaaacagcagattgacagatgttc-------------------------------------------------------------------------------------------
>Hydrochorea_marginata_Morim_563@NODE_1_length_2125_cov_239.316895
agatctcagcacgtttacctgaatgcttgcgattgataaatttcaaccttttcaatgctattttagagatgcactcttggactgtttgaacatctataacaaatggctaaaaaagtcaaccatatttgatacaaatataatctaataataaaaaaaacaaattctaatcctgatccttgaacacaaggagcatcatgaattctttcaattttttatcagacgataatggatcctcaattgcgaaatctgtcttatctctcagacagaaccaggaaagttgccaggtggaaggtgtaaaccaatttccatggatatgagaaagcatataatgacgtttccctcatcacgtctgaaggcttgaccttatagaagaatattagacgaagtgcaatcaccct-aactaaccacttaggaataatttttaattacagtctgtgtctgcaatttgcaggagctgtcaagcatggaagctcctacaacagaggtggaccttgggcctgcgaagattgaagaagagaaagtaggaggccccgtgtttcactgtgatctttatgatacagagttagttcacaaggtggctgaagcactccttcctgggttagccacatcatgtgttgataatacagcaggaggtctcttcaacacacctggttcagtggctgcagatttgagaaatgaaatgatagagtaccttacacagagaagcgagtcctttgttgcagagttagttgtgttagaaggagggccagatagtgaacttctggataacccctttgagatcatttcagtttttgtggatgactttgcgattgaaaagaggaatctgttcagtcgcttttctggttggctgctaagtgaaaaaagagaagacagaatagatgattttgttcaggagatggagaagaatggtttttggactctagagcgaagacaggtggttgctggagctttagttaagaatgttgactacaaggactcgtatcattgtgacatgaagttcaactccttggaagaactttccaaccatgcacataattgcggcttcaggcctatcatttgtcataaccaagggtgtgaggctagattctgtgcaagtcattcggagaagcatgattcagaatgtcctttcaagataattccgtgtgagcagaagtgtccagagctcattatgagacgcgagatggacagacactgcataactaaatgtcccatgaagcttgtgaactgccctttctatgctgtggggtgtcggacccctattgcgcaatgtttggtcgagaaacatcgttctgatgaacttcattctcatgtcttctacgttcttaaaggcatctacaaagaagcatctgaagaagatcttaaaccacgagtggagcaacttatgcaggttagtgtctgttcagtatttatgtctagtgtttgatatgctttgaaacctttggtaatgaaatttagttagttctggaggtgatcattagaaaatgcttgataggcagagaaaaatggcattgctgagagtaggaaagaatgaatttgatatactcatgcagttaatatacttaaattgaggcttcagagttcagatacttatctataaggatatcaaattgtaagctctcaatattagtttctttacactactgtgccatattatttggggattgtgatatgccaatttccctgtcattttttatattcatacctttaatctcttgctataggcatcatcaaacagcagattggcagatgctcgagatgtgagatttttaacttccgttgttaaggatctcgattccaagctagagcctctggtgatcactgtgaagacagaaaatgatgtgga
>Jupunba_abbottii_Zanoni_21220@NODE_1_length_1552_cov_181.406780
------------------------------------------------------------------------------------------------------------------------------------------------------------------------------------------------------------------------cagatgataatggatcctcaattgcgaaatctgtcttatctctcatacaaaaccaggaaagttgccaggtggaaggtgtaaaccagtttccatggatatgagaaagcatataatgacgtttccctcatcaactctgaaggcttgaccttatagaagaatattagacgaagtgcaatcaccctcaactaacaacttaggaataattgtttattacaatctgtgtctgcaatttgcaggagctgtcaagcatggaagctcctacaacagaggtggaccttgggcctgcgaagattgaagaagagaaagtaggaggccccgtgtttcactgtgatctttatgatacagagttagttcacaaggtggctgaagcactccttcctgggttagccacatcatgtgttgataatacagcaggaggtctcttcaacacacctggttcagtggctgcagatttgagaaatgaaatgatagagtaccttacccagagaagcgagtcctttgttgccgagttagttgtgttagaaggagggccagatagtgaacttctggataacccctttgagatcatttcagtttttgtggatgactttgcgattgaaaagaggaatctgttcagtcgcttttctggttggctgctaagtgaaaaaagagaagacagaatagatgattttgttcaggagatggagaagaatggtttttggactttagagcgaagacaggcggttgctggagctttagttaagaatgttgactacaagaactcgtatcattgtgacatgaagttcaactccttggaagaactttccaaccatgcacataattgcggcttcaggcctatcatttgtcataaccaagggtgtgaggctagattctgtgcaagtcattcggagaagcatgattcagaatgtcctttcaagataattccgtgcgagcagaagtgtccagagctcattatgagacgcgagatggacagacactgcataactaaatgtcccatgaagcttgtgaactgccctttctatgctgtggggtgtcggacccctattgcgcaatgtttggtcgagaaacatcgttctgatgaacttcattctcatgtcttctacgttcttaaaggcatctacaaagaagcatctgaagaagatcttaaaccacgagtggagcaacttatgcaggttagtgtctgttcagtatttatgtctagtgtttgatatgctttgaaacctttggtaatgaaatttagttagttctggaggtgatcattagaaaatgccttataggcagagaaaaatggcattgctgagagtaggaaagaatgaatttgatatcctcatacagttaatatacttaaattgaggcttcagagttcagatacttatctataaggatatcaaattgtaagctctcaatattagtttctttacagtactgtgccatattatttggggattgtgatatgccagtttccctgtcattttttatattcagacctttaatctcttgctataggcatcatcaaacagcagattggcagatgctcgagatgtgaggtttt----------------------------------------------------------------------------
>Jupunba_asplenifolia_Ekman_6383@NODE_1_length_1228_cov_61.473501
--------------------------------------------------------------------------------------------------------------------------------------------------------------------------------------------------------------------------------------------------------------------gtacagaaccaggaaagttgccaggtggaaggtgtaaaccaatttccatggatatgagaaagcatataatgacgtttccctcatcaactctgaaagcttgaccttatagaagaatattaaacgaagtgcaatcaccctcaactaaccgcttaggaataattgtttattacaatctgtgtttgcaatttgcaggagctgtcaagcatggaagctcctacaacagaggtggaccttgggcctgcgaagattgaagaagagaaagtaggaggccccgtgtttcactgtgatctttatgatacagagttagttcacaatgtggctgaagcactccttcctgggttagccacatcatgtgttgataatacagcaggaggtctcttcaacacacctggttcagtggctgcagatttgagaaatgaaatgatagagtaccttacccagagaagcgagtcctttgttgcagagttagttgtgttagaaggagggccagatagtgaacttctggataacccctttgagatcatttcagtttttgtggatgactttgcgattgaaaagaggaatctgttcagtcgcttttctggttggctgctaagtgaaaaaagagaagacagaatagatgattttgttcaggagatggagaagaatggtttttggactttagagcgaagacaggcggttgctggagctttagttaagaatgttgactacaagaactcgtatcattgtgacatgaagttcaactccttggaagaactttccaaccatgcacataattgcggcttcaggcctatcatttgtcataaccaagggtgtgaggctagattctgtgcaagtcattcggagaagcatgattcagaatgtcctttcaagataattccgtgcgagcagaagtgtccagagctcattatgagacgcgagatggacagacactgcataactaaatgtcccatgaagcttgtgaactgccctttctatgctgtggggtgtcggacccctattgcgcaatgtttggtcgagaaacatcgttctgatgaacttcattctcatgtcttctacgttcttaaaggcatctacaaagaagcatctgaagaagatcttaaaccacgagtggagcaacttatgcaggttagtgtctgttcagtatttatgtctagtgtttgatatgctttgaaacctttggtattgaaatttagttagttctggaggtgatcattagaaaatgcct--------------------------------------------------------------------------------------------------------------------------------------------------------------------------------------------------------------------------------------------------------------------------------------------------------------------------------------------------------------------
>Jupunba_floribunda_Iganci_883@NODE_1_length_2264_cov_144.060357
agatctctgcacgtttacctgaatgtatgcgattaataaatttcaaccttttcaatgctattttagagatgcactcttagactgtctgaacatctatcacaaatggctaaaaaagtcaaccatatttgatacaaatataatctaatcatcaaaaaaacaaattctaatcctgatccttgaacacaaggagcatcatgaattctttcaattttttagcagatgataatggatcctcaattgcgaaatctgtcttatctctcatacagaaccaggaaagttgccaggtggaaggtgtaaaccaatttccatggatatgagaaagcatataatgacgtttccctcatcacctctgaaggcttgaccttatagaagaatattagacgaagtgcaatcaccctcaactaaccacttaggaataattctttattacaatctgtgtctgcaatttgcaggagctgtcaagcatggaagctcctacaacagaggtggaccttgggcctgcgaagattgaagaagagaaagtaggaggccccgtgtttcactgtgatctttatgatacagagttagttcacaaggtggctgaagcactccttcctgggttagccacatcatgtgttgataatacagcaggaggtctcttcaacacacctggttcagtggctgcagatttgagaaatgaaatgatagagtaccttacacagagaagcgagtcctttgttgcagagttagttgtgttagaaggagggccagatagtgaacttctggataacccctttgagattatttcagtttttgtggatgactttgcgattgaaaagaggaatctgttcagtcgcttttctggttggctgctaagtgaaaaaagagaagacagaatagatgattttgttcaggagatggagaaggatggtttttggaccctagagcgaagacaggcggttgctggagctttagttaagaatgttgactacaagaactcgtatcattgtgacatgaagttcaactccttggaagaactttccaaccatgcacataattgcggcttcaggcctatcatttgtcataaccaagggtgtgaggctagattctgtgcaagtcattcggagaagcatgattcagaatgtcctttcaagataattccgtgtgagcagaagtgttcagagctcattatgagacgcgagatggacagacactgcataactaaatgtcccatgaagcttgtgaactgccctttctatgctgtggggtgtcggacccctattgcgcaatgtttggtcgagaaacatcgttctgatgaacttcattctcatgtcttctacgttcttaaaggcatctacaaagaagcatctgaagaagatcttaaaccacgagtggagcaacttatgcaggttagtgtctgttcagtatttatgtctagtgtttgatatgctttgaaacctttggtaatgaaatttagttagttctggaggtgatcattagaaaatgccttataggcagagaaaaatggcattgctgagagtaggaaagaatgaatttgatatcctcatgcagttaatatacttaaattgaggcttcagagttcagatacttatctataaggatatcaaattgtaagctctcaatattagtttctttacagtactgtgccatattatttggggattgtgatatgccaatttccctgtcattttttatatccagacctttaatctcttgctataggcatcattaaacagcagattggcagatgctcgagatgtgagatttttaacttccgttgttaaggatctcgattccaagctagagcctctggtgatcaccgtgaagacagaaaatgatgtgga
>Jupunba_leucophylla_Iganci_839@NODE_1_length_2268_cov_292.583295
agatctcagcacgtttacctgaatgcatgcgattaataaatttcaaccttttcaatgctatattagagatgcactcttagactgtttgaacatctatcacaaatggctaaaaaagtcaaccatatttgatacaaatataatataataatcaaaaaaacaaattctaatcctgatccttgaacacaaggaccatcatgaattctttcaattttttagcagatgataatggatcctcaattgcgaaatctgtcttatctctcatacagaaccaggaaagttgccaggtggatggtgtaaaccaatttccatggatatgagaaagcatataatgacgtttccctcatcacccctgaaggcttgaccttagagaagaatattagacgaagtgcaatcaccctcgactaaccacttaggaataatttttgattacaatctgtgtctgcaatttgcaggagctgtcaagtatggaagctcctacaacagaggtggaccttgggcctgcgaagattgaagaagagaaagtaggaggccccgtgtttcactgtgatctttatgatacagagttagttcacaaggtggctgaagcactccttcctgggttagccacatcatgtgttgataatacagcaggaggtctcttcaacacacctggttcagtggctgcagatttgagaaatgaaatgatagagtaccttacccagagaagcgagtcctttgttgcagagttagttgtgttagaaggagggccggatagtgaacttctggataacccctttgagatcatttcagtttttgtagatgactttgcgattgaaaagaggaatctgttcagtcgcttttctggttggctgctaagtgaaaaaagagaagacagaattgatgattttgttcaggagatggagaagaatggtttttggactctagagcgaagacaggcggttgctggagctttagttaagaatgttgactacaagaactcgtatcattgtgacatgaagttcaactccttggaagaactttccaaccatgcacataattgcggcttcaggcctatcatttgtcataaccaagggtgtgaggctagattctgtgcaagtcattcggagaagcatgattcagaatgtcctttcaagataattccgtgtgagcagaagtgtccagggctcattatgagacgcgagatggacagacactgcataactaaatgtcccatgaagcttgtgaactgccctttctatgctgtggggtgtcggacccctattgcgcaatgtttggtcgagaaacatcgttctgatgaacttcattctcatgtcttctacgttattaaaggcatctacaaagaagcatctgaagaagatcttaaaccacgagtggagcaacttatgcaggttagtgtctgttcagtatttatgtctagtgtttgatatgctttgaaacatttggtaatgaaatttagttagttctggaggtgatcattagaaaatgccttataggcagagaaaaatggcattgctgagagtaggaaagaatgaatttgatatcctcatgcagttaatatacttaaattgaggcttcagagttcagatacttatctataaggatatcaaattgtaagctctcaatattagtttttttacagtactgtgccatattatttggggattgtgatatgccaatttccctgtcattttttatattcagacctttaatctcttgctataggcatcatcaaacagcagattggcagatgctcgagatgtgagatttttaacttccgttgttaaggatctcgattccaagctagagcctccggtgatcactgtgaagacagaaaatgatgtgga
>Jupunba_limae_Iganci_261@NODE_1_length_2486_cov_133.464508
agatctcagcacgtttacctgaaagcatgcgattaataaatttcaaccctttcaatgctatattagagatgcactcttagactgtttgaacatctatcacaaatggctaaaaaagtcaaccatatttgatacaaatataatctaatcatcaaaaaaacgaattctaatcctgatccttgaacacaaggagcatcatgaattctttcaattttttagcagatgataatggatcctcaattgcgaaatctgtcttatctctcatacagaaccaggaaagttgccaggtggaaggtgtaaaccaatttccatggatatgagaaagcatataatgacgtttccctcatcaactctgaaggcttgaccttatagaagaatattagacgaagtgcaatcaccctcaactaaccacttaggaataattgtttattacaatctgtgtctgcaatttgcaggagctgtcaagcatggaagctcctacaacagaggtggaccttgggcctgcgaagattgaagaagagaaagtaggaggccccgtgtttcactgtgatctttatgatacagagttagttcacaaggtggctgaagcactccttcctgggttagccacatcatgtgttgataatacagcaggaggtctcttcaacacgcctggttcagtggctgcagatttgagaaatgaaatgatagagtaccttacccagagaagcgagtcctttgttgcagagttagttgtgttagaaggagggccagatagtgaacttctggataacccctttgagatcatttcagtttttgtggatgactttgcgattgaaaagaggaatctgttcagtcgcttttctggttggctgctaagtgaaaaaagagaagacagaatagatgattttgttcaggagatggagaagaatggtttttggactttagaacgaagacaggcggttgctggagctttagttaagaatgttgactacaagaactcgtatcattgtgacatgaagttcaactccttggaagaactttccaaccatgcacataattgcggcttcaggcctatcatttgtcataaccaagggtgtgaggctagattctgtgcaagtcattcggagaagcatgattcagaatgtcctttcaagataattccgtgtgagcagaagtgtccagagctcattatgagacgcgagatggacagacactgcataactaaatgtcccatgaagcttgtgaactgccctttctatgctgtggggtgtcggacccctattgcgcaatgtttggtcgagaaacatcgttctgatgaacttcattctcatgtcttctacgttcttaaaggcatctacaaagaagcatctgaagaagatcttaaaccacgagtggagcaacttatgcaggttagtgtctgttcagtatttatgtcaagtgtttgatatgctt------------taatgaaatttagttagttctggaggtgatcattagaaaatgccttataggcagagaaaaatggcattgctgagagtaggaaagaatgaatttgatatcctcatgcagttaatatacttaaattgaggcttcagagttcagatacttatctataaggatatcaaattgtaagctctcaatattagtttctttacagtactgtgccatattatttggggattgtgatatgccagtttccctgtcattttttatattcagacctttaatctcttgctataggcatcatcaaacagcagattggcagatgctcgagatgtgagatttttaacttccgttgttaaggatctcgattccaagctagagcctctggtgatcactgtgaagacagaaaatgatgtgga
>Jupunba_longipedunculata_Cardona_2682@NODE_1_length_1556_cov_197.707235
----------------------------------------------------------------------------------------------------------------aagtcaaccatatttgatacaaatataatttaatcatcaaaaaaacaaattctaatcctgatccttgaacacaaggagcatcatgaattctttcaattttttagcagatgataatggatcctcaattgcgaaatctgtcttatctctcatacagaaccaggaaagttgccaggtggaaggtgtaaaccaatttccatggatatgagaaagcatataatgacgtttccctcatcacctctgaaggcttgaccttatagaagaatattagaagaagtgcaatcaccctcaactaaccacttaggaataattttttattacaatctgtgtctgcaatttgcaggagctgtcaagcatggaagctcctacaacagaggtggaccttgggcctgcgaagattgaagaagagaaagtaggaggccccgtgtttcactgtgatctttatgatacagagttagttcacaaggtggctgaagcactccttcctgggttagccacatcatgtgttgataatacagcaggaggtctcttcaacacacctggttcagtggctgcagatttgagaaatgaaatgatagagtaccttacacagagaagcgagtcctttgttgcagagttagttgtgttagaaggagggccagatagtgaacttctggataacccctttgagatcatttcagtttttgtggatgactttgcgattgaaaagaggaatctgttcagtcgcttttctggttggctgctaagtgaaaaaagagaagacagaattgatgattttgttcaggagatggagaagaatggtttttggactctagaacgaagacaggcggttgctggagctttagttaagaatgttgactacaagaactcgtatcattgtgacatgaagttcaactccttggaagaactttccaaccatgcacataattgcggcttcaggcctatcatttgtcataaccaagggtgtgaggctagaatctgtgcaagtcattcggagaagcatgattcagaatgtcctttcaagataattccgtgtgagcagaagtgtccagagctcattatgagacgcgagatggacagacactgcataactaaatgtcccatgaagcttgtgaactgccctttctatgctgtggggtgtcggacccctattgcgcaatgtttggtcgagaaacatcgttctgatgaacttcattctcatgtcttctacgttcttaaaggcatctacaaagaagcatctgaagaagatcttaaaccacgagtggagcaacttatgcaggttagtgtctattcagtatttatgtctagtgtttgatatgctttgaaacctttggtaatgaaatttagttagttctggaggtgatcattagaaaatgccttataggcagagaaaaatggcattgctgagagtaggaaagaatgaatttgatatcctcatgcagttaatatacttaaattgaggcttcagagttcagatacttatctataaggatatcaaattgtaagctctcaatattagtttctttacagtactgtgccatattatttggggattgtga--------------------------------------------------------------------------------------------------------------------------------------------------------------------------------
>Jupunba_macradenia_Lourteig_3021@NODE_1_length_1578_cov_182.011326
----------------------------------------------------------------------------------------------------------------------------------------------------------------attctaatcctgatccttgaacacaaggagcatcatgaattctttcaattttttagcagatgataatgggtcctcaattgcgaaatctgtcttatccctcatacagaaccaagaaagttgccaggtggaaggtgtaaaccaatttccatggatatgagaaagcatataatgacgtttccctcatcacctctgaaggcttgaccttatagaagaatattagacgaagtgcaatcacccttaactaacctcttaggaataatttttttgtacaatctgtgtctgcaatttgcaggagctgtcaagcatggaagctcctacaacagaggtggaccttgggcctgcgaagattgaagaagagaaagtaggaggccccgtgtttcactgtgatctttatgatacagagttagttcacaaggtggctgaagcactccttcctgggttagccacatcatgtgttgataatacagcaggaggtctcttcaacacacctggttcagtggctgcagatttgagaaatgaaatgatagagtaccttacccagagaagcgagtcctttgttgcagagttagttgtgttagaaggagggccagatagtgaacttctggataacccctttgagatcatttcagtttttgtggatgactttgcgattgaaaagaggaatctgttcagtcgcttttctggttggctgctaagtgaaaaaagagaagacagaatagatgattttgttcaggagatggagaagaatggtttttggactctagagcgaagacaggcgtttgctggagctttagttaagaatgttgactacaagaactcgtatcattgtgacatgaagttcaactccttggaagaactttccaaccatgcacataattgcggcttcaggcctatcatttgtcataaccaagggtgtgaggctagattctgtgcaagtcattcggagaagcatgattcagaatgtcctttcaagataattccgtgtgagcagaagtgtccagagctcattatgagacgcgagatggacagacactgtataactaaatgtcccatgaagcttgtgaactgccctttctatgctgtggggtgtcggacccctattgcgcaatgtttggtcgagaaacatcgttctgatgaacttcattctcatgtcttctacgttcttaaaggcatctacaaagaagcatctgaagaagatcttaaaccacgagtggagcaacttatgcaggttagtgtctgttcagtatttatgtctagtgtttgatatgctttgaaacctttggtaatgaaatttagttagttctggaggtgatcattagaaaatgccttataggcagagaaaaatggcattgctgagagtaggaaagaatgaatttgatatcctcatgcagttaatatacttaaattgaggcttcagcgttcagatacttatctataaggatatcaaattgtaagctctcaatattagtttctttacagtactgtgccatattatttggggattgtgatatgccaatttccctgtcattttttatattcagtcctttaatctcttgctataggcatcatcaaacagca----------------------------------------------------------------------------------------------------------
>Jupunba_microcalyx_Iganci_855@NODE_1_length_2092_cov_207.729529
agatctcagcacgtttacctgaatgtatgcgattaataaatttcaaccttttcaatgctatattagagatgcactcttagactgtttgaacatctatcacaaatggctaaaaaagtcaaccatatttaatacaaatataatataataatcaaaaaaacaaattctaatcctgatccttgaacacaaggaccatcatgaattctttcaattttttagcagatgataatggatcctcaattgcgaaatctgtcttatctctcatacagaaccaggaaagttgccaggtggatggtgtaaaccaatttccatggatatgagaaagcatataatgacgtttccctcatcacccctgaaggcttgaccttatagaagaatattagacgaagtgcaatcaccctcgactaaccacttaggaataatttttgattacaatctgtgtctgcaatttgcaggagctgtcaagtatggaagctcctacaacagaggtggaccttgggcctgcgaagattgaagaagagaaagtaggaggccccgtgtttcactgtgatctttatgatacagagttagttcacaaggtggctgaagcactccttcctgggttagccacatcatgtgttgataatacagcaggaggtctcttcaacacacctggttcagtggctgcagatttgagaaatgaaatgatagagtaccttacccagagaagcgagtcctttgttgcagagttagttgtgttagaaggagggccggatagtgaacttctggataacccctttgagatcatttcagtttttgtagatgactttgcgattgaaaagaggaatctgttcagtcgcttttctggttggctgctaagtgaaaaaagagaagacagaattgatgattttgttcaggagatggagaagaatggtttttggactctagagcgaagacaggcggttgctggagctttagttaagaatgttgactacaagaactcgtatcattgtgacatgaagttcaactccttggaagaactttccaaccatgcacataattgcggcttcaggcctatcatttgtcataaccaagggtgtgaggctagattctgtgcaagtcattcagagaagcatgattcagaatgtcctttcaagataattccgtgtgagcagaagtgtccagagctcattatgagacgcgagatggacagacactgcataactaaatgtcccatgaagcttgtgaactgccctttctatgctgtggggtgtcggacccctattgcgcaatgtttggtcgagaaacatcgttctgatgaacttcattctcatgtcttctacgttattaaaggcatctacaaagaagcatctgaagaagatcttaaaccacgagtggagcaacttatgcaggttagtgtctgttcagtatttatgtctagtgtttgatatgctttgaaacatttggtaatgaaatttagttagttctggaggtgatcattagaaaatgccttataggcagagaaaaatggcattgctgagagtaggaaagaatgaatttgatatcctcatgcagttaatatacttaaattgaggcttcagagtttagatacttatctataaggatatcaaattgtaagctctcaatattagtttttttacagtactgtgccatattatttggggattgtgatatgccaatttccctgtcattttttatattcagacctttaatctcttgctataggcatcatcaaacagcagattggcagatgctcgagatgtgagatttttaacttccgttgttaaggatctcgattccaagctagagcctctggtgatcactgtgaagacagaaaatgatgtgga
>Jupunba_nipensis_Mayo_19662@NODE_1_length_1329_cov_49.760383
---------------------------------------------------------------------------------------------------------------------------------------------------------------------------------------------------------------------------------------------------aatctgtcttatctctcatacagaaccaggaaagttgccaggtggaaggtgtaaaccaatttccatggatatgagaaagcatataatgacgtttccctcatcaactctgaaggcttgaccttatagaagaatatgagacgaagtgcaatcaccatcaactaacaacttaggaataattgtttattacaatctgtgtctgcaatttgcaggagctgtcaagcatggaagctcctacaacagaggtggaccttgggcctgcgaagattgaagaagagaaagtaggaggccccgtgtttcactgtgatctttatgatacagagttagttcacaatgtggctgaagcactccttcctgggttagccacatcatgtgttgataatacagcaggaggtctcttcaacacacctggttcagtggctgcagatttgagaaatgaaatgatagagtaccttacccagagaagcgagtcctttgttgcagagttagttgtgttagaaggagggccagatagtgaacttctggataacccctttgagatcatttcagtttttgtggatgactttgcgattgaaaagaggaatctgttcagtcgcttttctggttggctgctaagtgaaaaaagagaagacagaatagatgattttgttcaggagatggagaagaatggtttttggactttagagcgaagacaggcggttgctggaggtttagttaagaatgttgactacaagaactcgtatcattgtgacatgaagttcaactccttggaagaactttccaaccatgcacataattgcggcttcaggcctatcatttgtcataaccaagggtgtgaggctagattctgtgcaagtcattcggagaagcatgattcagaatgtcctttcaagataattccgtgcgagcagaagtgtccagagctcattatgagacgcgagatggacagacactgcataactaaatgtcccatgaagcttgtgaactgccctttctatgctgtggggtgtcggacccctattgcgcaatgtttggtcgagaaacatcgttctgatgaacttcattctcatgtcttctacgttcttaaaggcatctacaaagaagcatctgaagaagatcttaaaccacgagtggagcaacttatgcaggttagtgtctgttcagtatttatgtctagtgtttgatatgctttgaaacctttggtattgaaatttagttagttctggaggtgatcattagaaaatgccttataggcagagaaaaatggcattgctgagagtaggaaagaatgaatttgatatcctcatacagttaatatacttaaattgaggc--------------------------------------------------------------------------------------------------------------------------------------------------------------------------------------------------------------------------------------------------------------------------------
>Jupunba_oppositifolia_Liegier_16014@NODE_1_length_1490_cov_182.316348
-----------------------------------------------------------------------------------------------------------------------------------------------------------------------tcctgatccttgaacacaaggagcatcatgaattctttcaattttttagcagatgataatggatcctcaattgcgaaatctgtcttatctctcatacaaaaccaggaaagttgccaggtggaaggtgtaaaccagtttccatggatatgagaaagcatataatgacgtttccctcatcaactctgaaggcttgaccttatagaagaatattagacgaagtgcaatcaccctcaactaacaacttaggaataattgtttattacaatctgtgtctgcaatttgcaggagctgtcaagcatggaagctcctacaacagaggtggaccttgggcctgcgaagattgaagaagagaaagtaggaggccccgtgtttcactgtgatctttatgatacagagttagttcacaaggtggctgaagcactccttcctgggttagccacatcatgtgttgataatacagcaggaggtctcttcaacacacctggttcagtggctgcagatttgagaaatgaaatgatagagtaccttacccagagaagcgagtcctttgttgcagagttagttgtgttagaaggagggccagatagtgaacttctggataacccctttgagatcatttcagtttttgtggatgactttgcgattgaaaagaggaatctgttcagtcgcttttctggttggctgctaagtgaaaaaagagaagacagaatagatgattttgttcaggagatggagaagaatggtttttggactttagagcgaagacaggcggttgctggagctttagttaagaatgttgactacaagaactcgtatcattgtgacatgaagttcaactccttggaagaactttccaaccatgcacataattgcggcttcaggcctatcatttgtcataaccaagggtgtgaggctagattctgtgcaagtcattcggagaagcatgattcagaatgtcctttcaagataattccgtgcgagcagaagtgtccagagctcattatgagacgcgagatggacagacactgcataactaaatgtcccatgaagcttgtgaactgccctttctatgctgtggggtgtcggacccctattgcgcaatgtttggtcgagaaacatcgttctgatgaacttcattctcatgtcttctacgttcttaaaggcatctacaaagaagcatctgaagaagatcttaaaccacgagtggagcaacttatgcaggttagtgtctgttcagtatttatgtctagtgtttgatatgctttgaaacctttggtaatgaaatttagttagttctggaggtgatcattagaaaatgccttataggcagagaaaaatggcattgctgagagtaggaaagaatgaatttgatatcctcatacagttaatatacttaaattgaggcttcagagttcagatacttatctataaggatatcaaattgtaagctctcaatattagtttctttacagtactgtgccatattattt-------------------------------------------------------------------------------------------------------------------------------------------------------------------------------------------
>Jupunba_oxyphyllidia_Yonker_6157@NODE_1_length_1624_cov_204.588882
--------------------------------------------------------------------------------------------------------------------------------------------tctaatcatcaaaaaaacaaattctaatcctgatccttgaacacaaggagcatcatgaattctttcaattttttagcagatgataatggatcctcaattgcgaaatctgtcttatctctcatacagaacctggaaagttgccaggtggaaggtgtaaaccaatttccatggatatgagaaagcatataatgacgtttccctcatcacctctgaaggcttgaccttatagaagaatattagacgaagtgcaatcaccctcaactagccacttaggaataattttttatgacaatctgtgtctgcaatttgcaggagctgtcaagcatggaagctcctacaacagaggtggaccttgggcctgcgaagattgaagaagagaaagtaggaggccccgtgtttcactgtgatctttatgatacagagttagttcacaaggtggctgaagcactccttcctgggttagccacatcatgtgttgataatacagcaggaggtctcttcaacacacctggttcagtggctgcagatttgagaaatgaaatgatagagtaccttacccagagaagcgagtcctttgttgcagagttagttgtgttagaaggagggccagatagtgaacttctggataacccctttgagatcatttcagtttttgtggatgactttgcgattgaaaagaggaatctgttcagtcgcttttctggttggttgctaagtgaaaaaagagaagacagaatagatgattttgttcaggagatggagaagaatggtttttggactctagagcgaagacaagcggttgctggagctttagttaagaatgttgactacaagaactcgtatcattgtgacatgaagttcaactccttggaagaactttccaaccatgcacataattgcggcttcaggcctatcatttgtcataaccaagggtgtgagtctagattctgtgcaagtcattcggagaagcatgattcagaatgtcctttcaagataattccgtgtgagcagaagtgtccagagctcattatgagacgcgagatggacagacactgcataacaaaatgtcccatgaagcttgtgaactgccctttctatgctgtggggtgtcggacccctattgcgcaatgtttggtcgagaaacatcgttctgatgaacttcattctcatgtcttctacgttcttaaaggcatctacaaagaagcatctgaagaagatcttaaaccacgagtggagcaacttatgcaggttagtgtctgttcagtacttatgtctagtgtttgatatgctttgaaacctttggtaatgaaatttagttagttctggaggtgatcattagaaaatgccttataggcagagaaaaatggcattgctgagagtaggaaagaatgcatttgatatcctcatgcagttaatatacttaaattgaggcttcagagttcagatacttatctataaggccatcaaattgtaagctctcaatattagtttctttacagtactgtgccatattatttggggattgagatatgccaatttccctgtcattttttatattcggacctttaatctcttgctataggcatcatcaaacagcagattggcagatgctcgagatgtgaga--------------------------------------------------------------------------------
>Punjuba_callejasii_Daly_5935@NODE_1_length_1332_cov_47.652590
-----------------------------------------------------------------------------------------------------------------------------------------------------------------------------------------------------------------------------------------------------------------ctcatacagcaccaggaaagtagccaggtggaaggtgtaaaccaatttccacggatatgagaaagcatataatgacgtttccctcatcacctctgaaggcttgaccgtatagaagaatattggacgaagtgcaatcaccctcaactaaccacttaggaataattttttattacaatctgtgtctgcaatttgcaggagctgtcaagcatggaagctcctacaacagaggtggaccttgggcctgcgaagattgaagaagagaaagtaggaggccccgtgtttcactgtgatctttatgatacagagttagttcacaaggtggctgaagcactccttcctgggttagccacatcatgtgttgataatacagcaggaggtctcttcaacacacctggttcagtggctgcagatttgagaaatgaaatgatagagtaccttacccagagaagcgagtcctttgttgcagagttagttgtgttagaaggagggccagatagtgaacttctggatgacccctttgagatcatttcagtttttgtggatgactttgcgattgaaaagaggaatctgttcagtcgcttttctggttggctgctaagtgaaaaaagagaagacagaatagatgattttgttcaggagattgagaagaatggtttttggactttagagcgaagacaagcggttgctggagctttagttaagaatgttgactacaagaactcctatcattgtgacatgaagttcaattccttggaagaactttccaaccatgcacataattgcggcttcaggcctatcatttgtcataaccaagggtgtgaggctagattctgtgcaagtcattcggagaagcatgattcagaatgtcctttcaagataattccgtgtgagcagaagtgtccagagctcattatgagacgcgagatggacagacactgcataactaaatgtcccatgaagcttgtgaactgccctttctatgctgtggggtgtcggatccctattgcgcaatgttcggtcgagaaacatcgttctgatgaacttcattctcatgtcttctacgttcttaaaggcatctacaaagaagcatctgaagaagatcttaaaccacgagtggagcaacttatgcaggttagtgtctgttcagtatttatggctagtgtttgatatgctttgaaacctttggtaatgaaatttagttagttctggaggtgatcattagaaaatgccttataggcagtgaaaaatggcattgctgagagtaggaaagaatgagtttgatatcctcatgcagttaatatgcttaaattgaggcttcagagttcagatact---------------------------------------------------------------------------------------------------------------------------------------------------------------------------------------------------------------------------------------------------------------
>Punjuba_killipii_Palodorios_6252@NODE_1_length_1391_cov_102.662861
------------------------------------------------------------------------------------------------------------------------------------------------------------------------------------------------------------------------------------------------------ctgtcttatctctcatacagaaccaggaaagttgccaggtggaaggtgtaaaccaatttccatggatatgagaaagcatataatgacgtttccctcatcacctctgaaggcttgaccgtatagaagaatattagacgaagtgcaatcaccctcaactaaccacttaggaataattttttattacaatctgtgtctgcaatttgcaggagctgtcaagcatggaagctcctacaccagaggtggaccttgggcctgcgaagattgaagaagagaaagtaggaggccccgtgtttcactgtgatctttatgatacagagttagttcacaaggtggctgaagcactccttcctgggttagccacatcatgtgttgataatacagcaggaggtctcttcaacacacctggttcagtggctgcagatttgagaaatgaaatgatagagtaccttacccagagaagcgagtcctttgttgcagagttagttgtgttagaaggagggccagatagtgaacttctggagaacccctttgagatcatttcagtttttgtggatgactttgcgattgaaaagaggaatctgttcagtcgcttttctggttggctgctaagtgaaaaaagagaagacagaatagatgattttgttcaggagatggagaagaatggtttttggactctagagcgaagacaagcggttgctggagctttagttaagaatgttgactacaagaactcccatcattgtgacatgaagttcaactccttggaagaactttccaaccatgcacataattgcggcttcaggcctatcatttgtcataaccaagggtgtgaggctagattctgtgcaagtcattcggagaagcatgattcagaatgtcctttcaagataattccgtgtgagcagaagtgtccagagctcattatgagacgcgagatggacagacactgcataactaaatgtcccatgaagcttgtgaactgccctttctatgctgtggggtgtcggacccctattgcgcaatgtttggtcgagaaacatcgttctgatgaacttcattctcatgtcttctacgttcttaaaggcatctacaaagaagcatctgaagaagatcttaaaccacgagtggagcaacttatgcaggttagtgtctgttcagtatttatggctagtgtttgatatgctttgaaacctttggtaatgaaatttagttagttctggaggtgatcattagaaaatgccttatagggagtgaaaaatggcattgctgagagtaggaaagaatgagtttgatatcctcatgcagttaatatgcttaaattgaggcttcagagttcagatacttatctattgggatatcaaattgtaagctcttaatattagtttctttac---------------------------------------------------------------------------------------------------------------------------------------------------------------------------------------------------------------
>_R_Albizia_coripatensis_Hughes_2433@NODE_1_length_2062_cov_292.475063
agatctcatcacgtttacctg--------------------------------------------------------tagactgttcgaacatctatcacaaatggataaaaaagtaaaccatatttgatacaaatataatctcatcatcaaaaaaacaaattctaatcatgatccttgaacacaaggagcgtcgtgaattctttcaattttttagcagatgataatggatcctcaattgcgaaatctgtcttatctctcatacagaaccaggaaagttgccaggtggaaggtgtaaaccaatttccatggatatgagaaagcatataatgacatttcccttgtcacctctgaaggcttgaccttatagaagaatattagacgaagtgcaatcaccctcaactaaccacttaggaatagttttttattacaatctgtgtctgcaatttgcaggagctgtcattcatggaagctcctacaacagaggtggaccttgggcctgcgaagattgaagaagagaaagtaggaggccccgtgtttcactgtgatctttatgatacagagttagttcacaaggtggctgaagcactccttcctgggttagccacatcatgtgttgataatacggcgggaggtctcttcaacacacctggttcagtggctgcagatttgagaaatgaaatgatagagtaccttacccagagaagcgagtcctttgttgcagagttagttgtgttagaaggagggccagatagtgaacttctggataacccctttgagatcatttcagtttttgtggatgactttgcgattgaaaagaggaacctgttcagtcgcttttctggttggctgctaagtgaaaaaagagaagacagaatagatgattttgttcaggagatggagaagaatggtttttggactctagagcgaagacaagcggttgctggagctttagttaagaatgttgactacaagaactcgtatcattgtgacatgaagttcaactccttggaagaactttccaaccatgcacataattgcggctacaggcctatcatttgtcataaccaagggtgtgaggctagattctgtgcaagtcattcggagaagcatgattcagaatgtcagttcaagataattccgtgtgagcagaagtgtccagagctcattatgagacgcgagatggacagacactgcataactaaatgtcccatgaagcttgtgaactgccctttctatgctgtggggtgtcggacccctattgcgcaatgtttggtcgagaaacatcgttctgatgaacttcattctcatgtcttctacgttcttaaaggcatctacaaagaagcatctgaagaagatcttaaaccacgagtgcagcaacttatgcaggttagtgtctgttcagtatttatggctagtgtttgatgtgctttgaaatctttggtaatgaaatttagttagttctggaggtgatcattagaaaatgccttataggcagagaaaaatggcattgctgagagtaggaaagaatgaatttgatatcctcatgcagttaatatgcttaaattgagtcttcagagttcagatacttatctataaggatataaaattgtaagctcttaatattggtttctttacagtactttgccatagtatttgaggattgtgatatgccaatttccctgtcattttttatattcagacctttaatctcttgctataggcatcctcaaacagcagattggcagatgctcgagatgtgagatttttaacttccgttgttaaggatctcgattccaagctagagcctctggtgatcactgtgaagaccgaaaatgatgtgga
>_R_Albizia_decandra_Vilhena_231@NODE_1_length_1342_cov_39.555731
--------------------------------------------------------------------------------------------------------------------------------------------------------------------------------------------------------------------------------------tcctcaattgcgaaatctgttttatctctcatacagaaccaggaaagttgccaggtggaaggtgtaaaccaatttccatggatatgagaaagcatataatgacgtttccctcgtcacctctgaaggcttgaccttatagaagaatattagacgaagtgcaatcaccctcaactaacgacttaggaatagttttttattacaatctgtgtctgcaatttgcaggagctgtcaagcatggaagctcctacaacagaggtggaccttgggcctgcgaagattgaagaagagaaagtaggaggccccgtgtttcactgtgatctttatgatacagagttagttcacaaggtggctgaagcactccttcctgggttagccacatcatgtgttgataatacggcaggaggtctcttcaacacacctggttcagtggctgcagatttgagaaatgaaatgatagagtaccttacccagagaagcgagtcctttgttgcagagttagttgtgttagaaggagggccagatagtgaacttctggataacccctttgagatcatttcagtttttgtggatgactttgcgattgaaaagaggaatctgttcagtcgcttttctggttggctgctaagtgaaaaaagagaagacagaatagatgattttgttcaggagatggagaagaatggtttttggactctagagcgaagacaagcggttgctggagctttagttaagaatgttgactacaagaactcgtatcattgtgacatgaagttcaactccttggaagaactttccaaccatgcacataattgcggctacaggcctatcatttgtcataaccaagggtgtgaggctagattctgtgcaagtcattcggagaagcatgattcagaatgtcctttcaagataattccgtgtgagcagaagtgtccagagctcattatgagacgcgagatggacagacattgcataactaaatgtcccatgaagcttgtgaactgccctttctatgctgcggggtgtcggacccctattgcgcaatgtttggtcgagaaacatcgttctgatgaacttcattctcatgtcttctacgttcttaaatgcatctacaaagaagcatctgaagaagatcttaaaccacgagtggagcaacttatgcaggttagtgtctgttcagtatttacggctagtgtttgatatgctttgaaacctttggtaatgaaatttagttagttctggaggtgatcattagaaaatgccttataggcagattaaaatggcattgctgagagtaggaaagaatgaatttgatatcctcatgcagttaatatgcttaaattgagg---------------------------------------------------------------------------------------------------------------------------------------------------------------------------------------------------------------------------------------------------------------------------------
>_R_Albizia_edwallii_Dalmaso_272@NODE_1_length_1356_cov_13.643351
-------------------------------------------------------------------------------------------------------------------------------------------------------------------------------------------------------------------------------------------------------------------------------------ttgccaggtggaaggtgtaaaccaatttccatggatatgataaagcatataatcacatttccctcgtcacctctgaaggcttgaccttatagaagaatattagacgaagtgcaatgaccctcaactaaccacttaggaatagttttttattacaatctgtgtctgcaatttgcaggagctgtcattcatggaagctcctacaacagaggtggaccttgggcctgcgaagattgaagaagagaaagtaggaggccccgtgtttcactgtgatctttatgatacagagttagttcacaaggtggctgaagcactccttcctgggttagccacatcatgtgttgataatacggcaggaggtctcttcaacacacctggttcagtggctgcagatttgagaaatgaaatgatagagtaccttacccagagaagcgagtcctttgttgcagagttagttgtgttagaaggagggccagatagtgaacttctggataacccctttgagatcatttcagtttttgtggatgactttgcgattgaaaagaggaacctgttcagtcgcttttctggttggctgctaagcgaaaaaagagaagacagaatagatgaatttgttcaggagatggagaagaatggtttttggactctagagcgaagacaagcggttgctggagctttagttaagaatgtcgactacaagaactcgtatcattgtgacatgaagttcaactccttggaagaactttccaaccatgcacataattgcggctacaggcctatcatttgtcataaccaagggtgtgaggctagattctgtgcaagtcattcggagaagcatgattcagaatgtcagttcaagataattccgtgtgagcagaagtgtccagagctcattatgagacgcgagatggacagacactgcataactaaatgtcccatgaagcttgtgaactgccctttctatgctgtggggtgtcggacccctattgcgcaatgtttggtcgagaaacatcgttctgatgaacttcattctcatgtcttctacgttcttaaaggcatctacaaagaagcatctgaagaagatcttaaaccacgagtgcagcaacttatgcaggttagtgtctgttcagtatttatggctagtgtttggtatgctttgaaacctttggtaatgaaatttagttagttctggaggtgatcattagaaaatgcctcataggcagagaaaaatggcattgctgagagtaggaaagaatgaatttgatatcctcatgcagttaatatgcttaaattgaggcttcagagttcagatacttatctataaggatatcaaattgtaagctcttaatattagtttct-------------------------------------------------------------------------------------------------------------------------------------------------------------------------------------------------------------------
>_R_Albizia_inundata_Wood_26530@NODE_1_length_1472_cov_268.245589
------------------------------------------------------------------------------------------------------------------------------------------------------------------------------------------------tcgtgaattctttcaattttttagcagatgataatggatcctcaattgcaaaatctgtcttatatctcatacagaaccaggaaagttgccaggtggaaggtgtaaaccaatttccatggatatgagaaagcatataatgacgtttccctcgtcacctctgaaggcctgaccttatagaagaatattagacgacgtgcaatcacccttaactaaccacttaggaatagttttttattacaatctgtgtctgcaatttgcaggagctgtcaagcatggaagctcctacaacagaggtggaccttgggcttgcgaagattgaagaagaaaaattaggaggccccgtgtttcactgtgatctttatgatacagagttagttcacaaggtggctgaagcactccttcctgggttagccacatcatgtgttgataatacggcaggaggtctcttcaacacacctggttcagtggctgcagatttgagaaatgaaatgatagagtaccttacccagagaagcgagtcctttgttgcagagttagttgtgttagaaggaggaccagatagtgaacttctggataacccccttgagatcatttcagtttttgtggatgactttgcgattgaaaagaggaatctgttcagtcgcttttctggttggctgctaagtgaaaaaagagaagacagaatagatgattttgttcaggagatggagaagaatggtttttggactctagagcgaagacaagcggttgctggagctttagttaagaatgttgactacaagaactcgtatcattgtgacatgaagttcaactccttggaagaactttccaaccatgcacataattgcggctacaggcctatcatttgtcataaccaagggtgtgaggctagattctgtgcaagtcattcggagaagcatgattcagaatgtcctttcaagataattccatgtgagcagaagtgtccagagctcattatgagacgcgagatggacagacattgcataactaaatgtcccatgaagcttgtgaactgccctttccatgctgtggggtgtcggacccctattgcgcaatgtttggtcgagaaacatcgttctgatgaacttcattctcatgtcttctacgttcttaaaggcatctacaaagaagcatctgaagaagatcttaaaccacgagtggagcaacttatgcaggtcagtgtcagttcagtatttatggctagtg-----tatgctttgaaacctttggtaatgaaatttagttagttctggaggtgatcattagaaaatgccttataggcagataaaaatggcattgctgagagtgggaaagaaagaatttgatatcctcatgcagttaatatgcttgaattgaggcttcagagttcagatacttatctataaggatatcaaattgtaagctcttaatattagtttctttacagcactgtgccatagtatttgaggattgtga--------------------------------------------------------------------------------------------------------------------------------------------------------------------------------
>_R_Albizia_sinaloensis_Hughes_1576@NODE_1_length_1576_cov_145.461641
--------------------------------------------------------------------------------------------------------------aaaagtaaaccatatttgatacaaatataatctcatcatccaaaaagcaaattctaatcctgatccttgaacacaaggagcgtcgtgaattctttcaattttttagcagatgataatggatcctcaattgcaaaatctgtcttatctcgcatacagaaccaggaaagttgccaggtggaaagtgtaaaccaatttccatggatatgagaaagcatataatgacgtttccctcgtcacctctgaaggcttgaccttatagaagaatattagacgacgtgcaatcacccttaactaaccacttaggaatagttttttattacattctgtgtctgcaatttgcaggagctgtcaagcatggaagctcctgcaacagaggtggaccttgggcttccgaagattgaagaagagaaattaggaggccccgtgtttcactgtgatctttatgatacagagttagttcacaaggtggctgaagcactccttcctgggttagccacatcatgtgttgataatacggcaggaggtctcttcaacacgcctggttcagtggctgcagatttgagaaatgaaatgatagagtgccttacccagagaagcgagtcctttgttgcagagttagttgtgttagacggagggccagatagtgaacttctggataacccccttgagatcatttcagtttttgtggatgactttgcgattgaaaagagaaatctgttcagtcgcttttctggttggctgctaagtgaaaaaagagaagacagaatagatgattttgttcaggagatggagaagaatggtttttggactctagagcgaagacaagcggttgctggagctttagttaagaatgttgactacaagagctcgtatcattgtgacatgaagttcaactccttggaagaactttccaaccatgcacataattgcggctacaggcctatcatttgtcataaccaagggtgtgaggctagattctgtgcaagtcattcggagaagcatgattcagaatgtcctttcaagataattccgtgtgagcagaagtgtccagagctcattatgagacgcgagatggacagacactgcataactaaatgtctcatgaagcttgtgaactgccctttctatgctgtggggtgtcggacccctattgcgcaatgtttggtcgagaaacatcgttctgatgaacttcattctcatgtcttctaccttctcaaaggcatctacaaagaagcatctgaagaatatcttaaaccacgagtggagcaactgctgcaggttagtgtctgttcagcatttatgtttg-------atatgctttgaaacctttggtaatgaaatttagttagttctggaggtgatcattgcaaaatgccttataggcagagaaaaatggcattgctgagagtaggaaagaatgaatttgatatcctcatgcagtaaatatgcttaaattgaggcttcagagttcagatacttatctataaggatatcaaattgtaagctcttaatattagtttctttacagtactgtgccatattatttgaggattgtgatatgccaatttccctgtcatttttt-------------------------------------------------------------------------------------------------------------------------------------------------------
>_R_Albizia_subdimidiata_var_minor_Gorts_341@NODE_1_length_1380_cov_41.826554
--------------------------------------------------------------------------------------------------------------------------------------------------------------------------------------------------------------------------------------------------------------tctctcatacagaaccaggaaagttgccaggtggaaggtgtaaaccaatttccatggatatgagaaagcatataatgacgtttccctcgtcacctctgaaggcttgaccttatagaagaatattagacgacgtgcaatcacccttaactaaccacttaggaatagttttttattacaatctgtgtctgcaatttgcaggagctgtcaagcatggaagctcctacaacagaggtggaccttgggcttgcgaagattgaagaagagaaattaggaggccccttgtttcactgtgatctttatgatacagagttagttcacaaggtggctgaagcactccttcctgggttagccacatcatgtgttgataatacggcaggaggtctcttcaacacacctggttcagtggctgcagatttgagaaatgaaatgatagagtaccttacacagagaagcgagtcctttgttgcagagttagttgtgttagaaggaggaccagatagtgaacttctggataacccccttgagatcatttcagtttttgtggatgactttgcgattgaaaagaggaatctgttcagtcgcttttctggttggctgctaagtgaaaaaagagaagacagaatagatgattttgttcaggagatggagaagaatggtttttggactctagagcgaagacaagcggttgctggagctttagttaagaatgttgactacaagaactcgtatcattgtgacatgaagttcaactccttggaagaactttccaaccatgtacataattgcggctacaggcctatcatttgtcataaccaagggtgtgaggctagattctgtgcaagtcattcggagaagcatgattcagaatgtcctttcaagataattccgtgtgagcagaagtgtccagagctcattatgagacgcgagatggacagacattgcataactaaatgtcccatgaagcttgtgaactgccctttccatgctgtggggtgtcggacccctattgggcaatgtttggtcgagaaacatcgttctgatgaacttcattctcatgtcttctacgttcttaaaggcatctacaaagaagcatctgaagaagatcttaaaccacgagcggagcaacttatgcaggtca--gtcagttcagtatttatggctagtg-----tatgctttgaaacctttggtaatgaaatttagttagttctggaggtgatcattagaaaatgccttataggaagataaaaatggctttgctgagagtaggaaagaatgaatttgatatcctcatgcagttaatatacttaaattgaggcttcagagttcagatacttatctataaggatatcaaattgtaagctcttaatattagtttctttacagca-----------------------------------------------------------------------------------------------------------------------------------------------------------------------------------------------------------
>_R_Albizia_subdimidiata_var_subdimidiata_Ferreira_210@NODE_1_length_1535_cov_216.628258
-------------------------------------------------------------------------------------------------------------------------------------------------------aaaaaacaaattctgatcctgatccttgaacacaaggagcatcgtgaattctttcaattttttagcagatgataatggatcctcaattgcaaaatctgtcttatctctcatacagaaccaggaaagttgccaggtggaaggtgtaaaccaatttccatggatatgagaaagcatataatgacgtttccctcgtcacctctgaaggcttgaccttatagaagaatattagacgacgtgcaatcacccttaactaaccacttaggaatagttttttattacaatctgtgtctgcaatttgcaggagctgtcaagcatggaagctcctacaacagaggtggaccttgggctttcgaagattgaagaagagaaattaggaggccccgtgtttcactgtgatctttatgatacagagttagttcacaacgtggctgaagcactccttcctgggttagccacatcatgtgttgataatacggcaggaggtctcttcaacacacctggttcagtggctgcagatttgagaaatgaaatgatagagtaccttacacagagaagcgagtcctttgttgcagagttagttgtgttagaaggaggaccagatagtgaacttctggataacccccttgagatcatttcagtttttgtggatgactttgcgattgaaaagaggaatctgttcagtcgcttttctggttggctgctaagtgaaaaaagagaagacagaatagatgattttgttcaggagatggagaagaatggtttttggactctagagcgaagacaagcggttgctggagctttagttaagaatgttgactacaagaactcgtatcattgtgacatgaagttcaactccttggaagaactttccaaccatgcacataattgcggctacaggcctatcatttgtcataaccaagggtgtgaggctagattctgtgcaagtcattcggagaagcatgattcagaatgtcctttcaagataattccgtgtgagcagaagtgtccagagctcattatgagacgcgagatggacagacattgcataactaaatgtcccatgaagcttgtgaactgccctttccatgctgtggggtgtcggacccctattgcgcaatgtttggtcgagaaacatcgttccgatgaacttcattctcatgtcttctacgttcttaaaggcatctacaaagaagcatctgaagaagatcttaaaccacgagtggagcaacttatgcaggtcagtgtcagttcagtatttatggctagtg-----tatgctttgaaacctttggtaatgaaatttagttagttctggaggtgatcattagaaaatgccttataggcagataaaaatggctttgctgagagtaggaaagactgaatttgatatcctcatgcagttaatatgcttaaattgaggcttcagagttcagatacttatctataaggatatcaaattgtaagctcttaatattagtttctttacagcactgtgccatagtatttgaggattgtgatatgccgatttctgtgtcatttt---------------------------------------------------------------------------------------------------------------------------------------------------------
>_R_Balizia_spnov_Morim_577@NODE_1_length_2342_cov_400.840840
agatctcagcacgtttacctgaatgcttgcgattaataaatttcaaccttttcaatgctattttagagatgcactcttggactgtttgaacatctacaacaaatggctaaaaaagtcaaccatatttgatacaaatataatctaatcataaaaaaaacaaattctaatcctgatccttgaacacaaggagcatcatgaattctttcaattttttagcagacgataatggatcctcaattgcgaaatctgtcttatctctcatacagaaccaggaaagttgccaggtggaaggtgtaaaccaatttccatggatatgagaaagcatataatgacgtttccctcatcacctctgaaggcttgaccttatagaagaatattagacgaagtgcaatcaccct-aactaaccacttaggaataattttttattacagtctgtgtctgcaatttgcaggagctgtcaagcatggaagctcctacaacagaggtggaccttgggcctgcgaagattgaagaagagaaagtaggaggccccgtgtttcactgtgatctttatgatacagagttagttcacaaggtggctgaagcactccttcctgggttagccacatcatgtgttgataatacagcaggaggtctcttcaacacacctggttcagtggctgcagatttgagaaatgaaatgatagagtaccttacacagagaagcgagtcctttgttgcagagttagttgtgttagaaggagggccagatagtgaacttctggataacccctttgagatcatttcagtttttgtggatgactttgcgattgaaaagaggaatctgttcagtcgcttttctggttggctgctaagtgaaaaaagagaagacagaatagatgattttgttcaggagatggagaagaatggtttttggactctagagcgaagacaggtggttgctggagctttagttaagaatgttgactacaagaactcgtatcattgtgacatgaagttcaactccttggaagaactttccaaccatgcacataattgcggcttcaggcctatcatttgtcataaccaagggtgtgaggctagattctgtgcaagtcattcggagaagcatgattcagaatgtcctttcaagataattccgtgtgagcagaagtgtccagagctcattatgagacgcgagatggacagacactgcataactaaatgtcccatgaagcttgtgaactgccctttctatgctgtgggctgtcggacccctattgcgcaatgtttggtcgagaaacatcgttctgatgaacttcattctcatgtcttctacgttcttaagggcatctacaaagaagcatctgaagaagatcttaaaccacgagtggagcaacttatgcaggttagtgtctgttcagtatttatttctagtgtttgatatgctttgaaacctttggtaatgaaatttagttagttctggaggtgatcattagaaaatgcttgataggcagagaaaaatggcattgctgagagtaggaaagaatgaatttgatatcctcatgcagttaatatacttaaattgaggcttcagagttcagatacttatctataaggatatcaaattgtgagctctcaatattagtttctttacactactgtgccatattatttggggattgtgatatgccaatttccctgtcattttttatattcatacctttaatctcttgctataggcatcatcaaacagcagattggcagatgctcgagatgtgagatttttaacttcc--------------------------------------------------------------------
>_R_Cathormion_rhombifolium_Deighton_3618@NODE_1_length_1632_cov_127.046945
---------------------------------------------------------------------------------------------------------------------------------------tataatctaatcatcaaaaaaacaaattctaatcctgatccttgaacacaaggagcatcatgaattctttcaattttttagcagacgataatggatcctcaattgcgaaatctgtcttatctctcatacagaaccaggaaagttgccaggtggaaggtgtaaaccaatttccatggatatgagaaagcatataatgacgtttccctcattacctctgaaggcttgaccttatagaagaatattagacgaagtgcaatcaccctcaactaaccacttaggaataattttttattacaatctgtgtctgcaatttgcaggagctgtcaagcatggaagctcctacaacagaggtggaccttgggcctgcgaagattgaagaagagaaagtaggaggccccgtgtttcactgtgatctttatgatacagagttagttcacaaggtggctgaagcactccttcctgggttagccacatcatgtgttgattatacagcaggaggtctcttcaacacacctggttcagtggctgcagatttgagaaatgaaatgatagagtaccttacacagagaagcgagtcctttgttgcagagttagttgtgttagaaggagggccagatagtgaacttctggataacccctttgagatcatttcagtttttgtggatgactttgccattgaaaagaggaatctgttcagtcgcttttctggttggctgctaagtgaaaaaagagaagacagaatagatgattttgttcaggagatggagaagaatggtttttggactctagagcgaagacaggtggttgctggagctttagttaagaatgttgactacaagaactcgtatcattgtgacatgaagttcaactccttggaagaactttccaaccatgcacataattgtggcttcaggcctatcatttgtcataaccaagggtgtgaggctagattctgtgcaagtcattcggagaagcatgattcagaatgtcctttcaagataattccgtgtgagcagaagtgtccagagctcattatgagacgtgagatggacagacactgcataactaaatgtcccatgaagcttgtgaactgccctttctatgctgtggggtgtcggacccctattgcgcaatgtttggtcgagaaacatcgttctgatgaacttcattctcatgtcttctacgttcttaaaggcatctacaaagaagcatctgaagaagatcttaaaccacgagtggagcaacttatgcaggttagtgtctgttcagtatttatgtctagtgtttgatatgctttgaaacctttggtaatgaaatttagttagttctggaggtgatcattagaaaatgcttgataggcagagaaaaatggcattgctgagagtaggaaagaatgaatttgatatcctcatgcagttaatatacttaaattgaggcttcagagttcagatacttatctataaggatatcaaattgtaagctctcaatattagtttctttacagtactgtgccatattatttggggattgtgctatgccaatttccgagtcattttttatattcatacctttaatctcttgctataggcatcatcaaacagcagattggcaaatgctcgagatgtgagattt-----------------------------------------------------------------------------
>_R_Enterolobium_cyclocarpum_MWC9020@NODE_1_length_1701_cov_383.189039
--------------------------------------------------------------------------------------------------------------------aaaccgtatttgatacaaatataatctaatcatcaaaaaaacaaattctaatcccgatccttgaacacaaggagcgtcatgaattctttcaattttttagcagatgataatggatcctcaattgcgaaatctgtcttatttctcatacagaaccaggaaagttgtcgggtggaaggtgtaaaccaatttccatggatatgaggaagcatataatgacgtttccctcatcacctctgaatgcttgaccttatagaagaatattagacgaagtgctatcaccctcaactaaccgcctaggaataattttttattataatctgtgtctgcaatttgcaggagctgtcaagcatggaagctcctacaacagaggtggaccttgggcctgtgaagattgaagaagagaaagtaggaggccccgtgtttcactgtgatctttatgatacagagttagttcacaaggtggctgaagcactccttcctgggttagccacatcatgtgttgataatacagcaggaggcctcttcaacacacctggttcagtggctgcagatttgagaaatgaaatgatagagtaccttacccagagaagcgagtcctttgtcgcagagttagttgtgttagaaggggggcctgatagtgaacttctgaataaccccttggagatcatttcagtttttgtggatgactttgcgattgaaaagaggaatctattcagccgcttttctggttggctgctaagtgaaaaaagagaagacagaatagatgattttgttcaggagatggagaagaatggtttttggactctagagcgaagacaagcagttgctggagctttagttaagaatgttgactacaagaactcgtatcattgtgacatgaagttcaactccttggaagaactttccaaccatgcacataattgcggcttcaggcctatcatttgtcataaccaagggtgtgaggctagattctgtgcaagtcattcggagaagcatgattcagaatgtcctttcaagataattccgtgtgagcagaaatgtccagagcttattatgagacgcgagatggacagacactgcataactaaatgtcccatgaagcttgtgaactgccctttctatgctgtagggtgtcggacccctattgcgcaatgtttggtcgagaaacatcgttctgatgaactttattctcatgtcttctacgttcttaaaggcatctacaaagaagcatctgaagaagatcttaaaccacgggcggagcgacttatgcaggttagcgtctgttcagtatttatggctagtgtttgatatgctttgaaacctttggtaatgaaatttagttagttctggaggtgatcattagaaaatgccttataggcacagagaaatggcattgctgagggtaggaaagaatgaatttgatatccttacgcagttaatttgcttaaattgacgctccggagttcagatactaatctataaggatatcaaattgtaagctcttaatattagtttctttatagtactgtgccatattatttgaggattgtgatatgccaatatccctgttattttttatattcagacctttaatctcttgctataggcatcatcaaacagcagattggcagatgctcgagatgtgagatttttaacttccgttgttaagggtctcgattccaagctagagcctctggtgat---------------------------
>_R_Hydrochorea_corymbosa1_Bonadeu_655@NODE_1_length_560_cov_458.865347
------------------------------------------------------------------------------------------------------------------------------------------------------------------------------------------------------------------------------------------------------------------------------------------------------------------------------------------------------------------------------------------------------------------------------------------------------------------------------------------------------------------------------------------------------------------------------------------------------------------------------------------------------------------------------------------------------------------------------------------------------------------------------------------------------------------------------------------------------------------------------------------------------------------------------------------------------------------------------------------ttaagaatgttgactacaagaactcgtatcattgtgacatgaagttcaactccttggaagaactttccaaccatgcacataattgcggcttcaggcctatcatttgtcataaccaagggtgtgaggctagattctgtgcaagtcattcggagaagcatgattcagaatgtcctttcaagataattccgtgtgagcagaagtgtccagagctcattatgagacgcgagatggacagacactgcataactaaatgtcccatgaagcttgtgaactgccctttctatgctgtggggtgtcggacccctattgcgcaatgtttggtcgagaaacatcgttctgatgaacttcattctcatgtcttctacgttcttaaaggcatctacaaagaagcatctgaagaagatcttaaaccacgagtggagcaacttatgcaggttagtgtctgttcagtatttatgtctagtgtttgatatgctttgaaacctttggtaatgaaatttagttagttctggaggtgatcattagaaaatgcttgataggcagagaaaaatggcattgct------------------------------------------------------------------------------------------------------------------------------------------------------------------------------------------------------------------------------------------------------------------------------------------------------------------------------------------
>_R_Hydrochorea_corymbosa2_Iganci_862@NODE_1_length_2359_cov_344.450087
agatctcagcacgtttacctgaatgcttgcgattaataaatttcaaccttttcaatgctattttagagatgcactcttggactgtttgaacatctacaacaaatggctaaaaaagtcaaccatatttgatacaaatataatctaatcataaaaaaaacaaattctaatc---------gaacacaaggagcatcatgaattctttcaattttttagcagacgataatggatcctcaattgcgaaatctgtcttatctctcatacagaaccaggaaggttgccaggtggaaggtgtaaaccaatttccatggatatgagaaagcatataatgacgtttccctcatcacctctgaaggcttgaccttatagaagaatattagacgaagtgcaatcaccct-aactaaccacttaggaataattttttgttacagtctgtgtctgcaatttgcaggagctgtcaagcatggaagctcctacaacagaggtggaccttgggcctgcgaagattgaagaagagaaagtaggaggccccgtgtttcactgtgatctttatgatacagagttagttcacaaggtggctgaagcactccttcctgggttagccacatcatgtgttgataatacagcaggaggtctcttcaacacacctggttcagtggctgcagatttgagaaatgaaatgatagagtaccttacacagagaagcgagtcctttgttgcagagttagttgtgttagaaggagggccagatagtgaacttctggataacccctttgagatcatttcagtttttgtggatgactttgcgattgaaaagaggaatctgttcagtcgcttttctggttggctgctaagtgaaaaaagagaagacagaatagatgattttgttcaggagatggagaagaatggtttttggactctagagcgaagacaggtggttgctggagctttagttaagaatgttgactacaagaactcgtatcattgtgacatgaagttcaactccttggaagaactttccaaccatgcacataattgcggcttcaggcctatcatttgtcataaccaagggtgtgaggctagattctgtgcaagtcattcggagaagcatgattcagaatgtcctttcaagataattccgtgtgagcagaagtgtccagagctcattatgagacgcgagatggacagacactgcataactaaatgtcccatgaagcttgtgaactgccctttctatgctgtggggtgtcggacccctattgcgcaatgtttggtcgagaaacatcgttctgatgaacttcattctcatgtcttctacgttcttaaaggcatctacaaagaagcatctgaagaagatcttagaccacgagtggagcaacttatgcaggttagtgtctgttcagtatttatgtctagagtttgatatgctttgaaacctttggtaacgaaatttagttagttctggaggtgatcattagaaaatgcttgataggcagagaaaaatggcattgctgagagtaggaaagaatgaatttgatatcctcatgcagttaatatacttaaattgaggcttcagagttcagatacttatctataaggatatcaaattgtaagctctcaatattagtttctttacactactgtgccatattatttggggattgtgatatgccaatttccctgtcattttttatattcatacctttaatctcttgctataggcatcatcaaacagcagattggcagatgctcgagatgtgagatttttaacttccgttgttaaggatctcgattccaagctagagcctctggtgatcac------------------------
>_R_Hydrochorea_gonggrijpii_Tillett_45696@NODE_1_length_1436_cov_248.818985
-----------------------------------------------------------------------------------------------------------------------------------------------------------------------------------------aggagcaccatgaatactttcaattttttagcagacgataatggatcctcaattgcgaaatctgtcttatctctcatacagaaccaggaaagttgccaggtggaaggtgtaaaccaatttccatggatatgagaaagcatataatgacgtttccctcatcacctctgaaggcttgaccttatagaagaatattagacgaagtgcaatcaccct-aactaaccacttaggaataattttttattacagtctgtgtctgcaatttgcaggagctgtcaagcatggaagctcctacaacagaggtggaccttgggcctgcgaagattgaagaagagaaagtaggaggccccgtgtttcactgtgatctttatgatacagagttagttcacaaggtggctgaagcactccttcctgggttagccacatcatgtgttgataatacagcaggaggtctcttcaacacacctggttcagtggctgcagatttgagaaatgaaatgatagagtaccttacacagagaagcgagtcctttgttgcagagttagttgtgttagaaggagggccagatagtgaacttctggataacccctttgagatcatttcagtttttgtggatgactttgcgattgaaaagaggaatctgttcagtcgcttttctggttggctgctaagtgaaaaaagagaagacagaatagatgattttgttcaggagatggagaagaatggtttttggactctagagcgaagacaggtggttgctggagctttagttaagaatgttgactacaagaactcgtatcattgtgacatgaagttcaactccttggaagaactttccaaccatgcacataattgcggcttcaggcctatcatttgtcataaccaagggtgtgacgctagattctgtgcaagtcattcggagaagcatgattcagaatgtcctttcaagataattccgtgtgagcagaagtgtccagagctcattatgagacgcgagatggacagacactgcataactaaatgtcccatgaagcttgtgaactgccctttctatgctgtggggtgtcggacccctattgcgcaatgtttggtcgagaaacatcgttctgatgaacttcattctcatgtcttctacgttcttaaaggcatctacaaagaagcatctgaagaagatcttaaaccacgagtggagcaacttatgcaggttagtgtctgttcagtatttatgtctagtgtttgatatgctttgaaacctttggtaatgaaatttagttagttctggaggtgatcattagaaaatgcttgataggcagagaaaaatggcattgctgagagtaggaaagaatgaatttgatatcctcatacagttaatatacttaaattgaggcttcagagttcagatacttatctataaggatatcaaattgtaagctctca-------------------------------------------------------------------------------------------------------------------------------------------------------------------------------------------------------------------------------
>_R_Jupunba_barbouriana_Iganci_847@NODE_1_length_2031_cov_252.942682
agatctcagcacgtttaccggaatgcatgcgattaataaatttcaaccttttcaatgctatattagagatgcgctcttagactgtttgaacatctatcacaaatggctaaaaaagtcaaccatgtttgatacaaatataatctaatcatcaaaaaaacaaattctaatcctgatccttgaacacaaggagcatcataaattc-ttcaattttttagcagatgataatggatcctcaattgcgaaatctgtcttatctctcatacagaaccaggaaagttgccaggtggaaggtgtaaaccaatttccatggatatgagaaagcatataatgacgtttccctcatcacctctgaaggcttgaccttatagaagaatattagacgaagtgcaatcacccttaactaaccacttagggataatttttttttacaatctgtgtctgcaatttgcaggagctgtcaagcatggaagctcctacaacagaggtggaccttgggcctgcgaagattgaagaagagaaagtaggaggccccgtgtttcactgtgatctttatgatacagagttagttcacaaggtggctgaagcactccttcctgggttagccacatcatgtgttgataatacagcaggaggtctcttcaacacaccaggttcagtggctgcagatttgagaaatgaaatgatagagtaccttacccagagaagcgagtcctttgttgcagagttagttgtgttagaaggagggccagatagtgaacttctggataacccctttgagatcatttcagtttttgtggatgactttgcgattgaaaagaggaatctgttcagtcgcttttctggttggctgctaagtgaaaaaagagaagacagaatagatgattttgttcaggagatggagaagaatggtttttggactctagagcgaagacaagcggttgctggagctttagttaagaatgttgactacaagaactcgtatcattgtgacatgaagttcaactccttggaagaactttccaaccatgcacataattgcggcttcaggcctatcatttgtcataaccaaggttgtgaggctagattctgtgcaagtcattcggagaagcatgattcagaatgtcctttcaagataattccgtgtgagcagaagtgtccagagctcattatgagacgcgagatggacagacactgcataactaaatgccccatgaagcttgtgaactgccctttctatgctgtggggtgtcggacccctattgcgcaatgtttggtcgagaaacatcgttctgatgaacttcattctcatgtcttctacgttcttaaaggcatctacaaagaagcatctgaagaagatcttaaaccacgagtggagcaacttatgcaggttagtgtctgttcagtacttatgtctagtgtttgatatgctttgaaacctttggtaatgaaatttagttagttctggaggtgatcattagaaaatgccttataggcagagaaaaatggcattgctgagagtaggaaagaatgaatttgatatcctcatgcagttaatatacttaaattgaggcttcagagttcagatacttatctataaggatatcaaattgtaagctctcaatattagtttctttacagtactgtgccacattatttggggattgtgatatgccaatttccctgtcattttttatattcggacctttaatctcttgctataggcatcatcaaacagcagattggcagatgctcgagatgtgagatttttaacttccgttgttaaggatctcgattccaagctagagcctctggtgatcactgtgaagacagaaaatgatgtgga
>_R_Jupunba_brachystachya_Lima_7438@NODE_1_length_1814_cov_180.656880
-----------------------------------------------------------------------cactcttagactgtttgaacatctatcacaaatggctaaaaaagtcaaccatatttgatacaaatataatctaatcatcaaaaaaacgaattctaatcctgatccttgaacacaaggagcatcatgaattctttcaattttttagcagatgataatggatcctcaattgcgaaatctgtcttatctctcatacagaaccaggaaagttgccaggtggaaggtgtaaaccaatttccatggatatgagaaagcatataatgacgtttccctcatcaactctgaaggcttgaccttatagaagaatattagacgaagtgcaatcaccctcaactaaccacttaggaataattgtttattacaatctgtgtctgcaatttgcaggagctgtcaagcatggaagctcctacaacagaggtggaccttgggcctgcgaagattgaagaagagaaagtaggaggccccgtgtttcactgtgatctttatgatacagagttagttcacaaggtggctgaagcactccttcctgggttagccacatcatgtgttgataatacagcaggaggtctcttcaacacacctggttcagtggctgcagatttgagaaatgaaatgatagagtaccttacccagagaagcgagtcctttgttgcagagttagttgtgttagaaggagggccagatagtgaacttctggataacccctttgagatcatttcagtttttgtggatgactttgcgattgaaaagaggaatctgttcagtcgcttttctggttggctgctaagtgaaaaaagagaagacagaatagatgattttgttcaggagatggagaagaatggtttttggactttagaacgaagacaggcggttgctggagctttagttaagaatgttgactacaagaactcgtatcattgtgacatgaagttcaactccttggaagaactttccaaccatgcacataattgcggcttcaggcctatcatttgtcataaccaagggtgtgaggctagattctgtgcaagtcattcggagaagcatgattcagaatgtcctttcaagataattccgtgtgagcagaagtgtccagagctcattatgagacgcgagatggacagacactgcataactaaatgtcccatgaagcttgtgaactgccctttctatgctgtggggtgtcggacccctattgcgcaatgtttggtcgagaaacatcgttctgatgaacttcattctcatgtcttctacgttcttaaaggcatctacaaagaagcatctgaagaagatcttaaaccacgagtggagcaacttatgcaggttagtgtctgttcagtatttatgtctagtgtttgatatgctttgaaacctttggtaatgaaatttagttagttctggaggtgatcattagaaaatgccttataggcagagaaaaatggcattgctgagagtaggaaagaatgaatttgatatcctcatgcagttaatatacttaaattgaggcttcagagttcagatacttatctataaggatatcaaattgtaagctctcaatattagtttctttacagtactgtgccatattatttggggattgtgatatgccagtttccctgtcattttttatattcagacctttaatctcttgctataggcatcatcaaacagcagattggcagatgctcgagatgtgagatttttaacttccgttgttaaggatctcgattccaagctagagcctctggtgatcactgtgaagacagaaaatgatgtgga
>_R_Jupunba_cochleata_Bonadeu_673@NODE_1_length_1774_cov_192.101355
----------------acctgaatgcatgcgattaataaatttcaaccttttcaatgctatattagagatgcactcttagattgtttgaacatctatcacaaatggctaaaaaagtcaaccatatttgatgcaaatataatctaatcatcagaaaaacaaattctaatcctgatccttgaacacaaggagcatcatgaattctttcaattttttagcagatgataatggatcctcaattgcgaaatctgtcttatctctcatacagaaccaggaaagttgccaggtggaaggtgtaaaccaatttccatggatatgagaaagcatataatgacgtttccctcatcacctctgaaggcttgaccttatagaagaatattagacgaagtgcaatcaccctcaactaaccacttgggaataattttttattacaatctgtgtctgcaatttgcaggagctgtcaagcatggaagctcctacaacagaggtggaccttgggcctgcgaagattgaagaagagaaagtaggaggccccgtgtttcactgtgatctttatgatacagagttagttcacaaggtggctgaagcactccttcctgggttagccacatcatgtgttgataatacagcaggaggtctcttcaacacacctggttcagtggctgcagatttgagaaatgaaatgatagagtaccttacccagagaagcgagtcctttgttgcagagttagttgtgttagaaggagggccagatagtgaacttctggataacccctttgagatcatttcagtttttgtggatgactttgcgattgaaaagaggaatctgttcagtcgcttttctggttggctgctaagtgaaaaaagagaagacagaatagatgattttgttcaggagatggagaagaatggtttttggactttagagcgaagacaggcggttgctggagctttagttaagaatgttgactacaagaactcttatcattgtgacatgaagttcaactccttggaagaactttccaaccatgcacataattgcggcttcaggcctatcatttgtcataaccaagggtgtgaggctagattctgtgcaagtcattcggagaagcatgattcagaatgtcctttcaagataattccgtgtgagcagaagtgtccagagctcattatgagacgcgagatggacagacactgcataactaaatgtcccatgaagcttgtgaactgccctttctatgctgtggggtgtcggacccctattgcgcaatgtttggtcgagaaacatcgttctgatgaacttcattctcatgtcttctacgttcttaaaggcatctacaaagaagcatctgaagaagatcttaaaccacgagtggagcaacttatgcaggttagtgtctgttcagtatttatgtctagtgtttgatatgctttgaaacctttggtaatgaaatttagttagttctggaggcgatcattagaaaatgccttataggcagagaaaaatggcattgctgagagtacgaaagaatgaatttgatatcctcatgcagttaatatacttaaattgaggctttagagttcagatacttatctataaggatatcaaattgtaagctctcaatattagtttctttacagtactgtgccatattatttggggattgtgatatgccagtttccctgtcattttttatattcagacctttaatctcttgctataggcatcatcaaacagcagattggcagatgctc-------------------------------------------------------------------------------------------
>_R_Jupunba_commutata_Maguire_46145@NODE_1_length_1784_cov_216.028120
---------------------aatgcatgcgattaataaatttcaaccttttcaatgctatattagagatgcactcttag-ctgtttgaacatctatcacaaatggctaaaaaagtcaaccatatttgatacaaatataatctaaccatcaaaaaaacaaattctaatcctgatccttgaacacaaggagcatcatgaattctttcaattttttagcagatgataatggatcctcaattgcgaaatctctcttatctctcatacagaaccaggaaagttgccaggtggaaggtgtaaaccaatttccatggatatgagaaagcatataatgacgtttccctcatcacctctgaaggcttgaccttatagaacaatattagacgaagtgcaatcaccctcaactaaccacttaggaataattttttattacaatctgtgtctgcaatttgcaggagctgtcaagcatggaagctcctacaacagaggtggaccttgggcctgcgaagattgaagaagagaaagtaggaggccccgtgtttcactgtgatctttatgatacagagttagttcacaaggtggctgaagcactccttcctgggttagccacatcatgtgttgataatacagcaggaggtctcttcaacacacctggttcagtggctgcagatttgagaaatgaaatgatagagtaccttacccagagaagcgagtcctttgttgcagagttagttgtgttagaaggagggccagatagtgaacttctggataacccctttgagatcatttcagtttttgtggatgactttgcgattgaaaagaggaatctgttcagtcgcttttctggttggctgctaagtgaaaaaagagaagacagaatagatgattttgttcaggagatggagaagaatggcttttggactctagagcgaagacaggcggttgctggagctttagttaagaatgttgactacaagaactcgtatcattgtgacatgaagttcaactccttggaagaactttccaaccatgcacataattgcggcttcaggcctatcatttgtcataaccaagggtgtgaggctagattctgtgcaagtcattcggagaagcacgattcagaatgtcctttcaagataattccgtgtgagcagaagtgtccagagctcattatgagacgcgagatggacagacactgcataactaaatgtcccatgaagcttgtgaactgccctttctatgctgtggggtgtcggacccctattgcgcaatgtttggtcgagaaacatcgttctgatgaacttcattctcatgttttctacgttcttaaaggcatctacaaagaagcatctgaaaaagatcttaaaccacgagtggagcaacttatgcaggttagtgtctgttcagtatttatgtctagtgtttgatatgctttgaaacctttggtattgacatttagttagttctggaggtgatcattagaaaatgccttataggcagagaaaaatggcattgctgagagtaggaaagaatgaatttgatatcctcatgcagttaatatacttaaattgaggcttcagagttcagatacttatctataaggatatcaaattgtaagctctcaatattagtttctttacagtactgtgccatattatttggggattgtgaaatgccaatttccctgtcattttttatattcagacctttaatctcttgctataggcatcatcaaacagcagattggcagatgctcgagatgtgagatttttaacttcc--------------------------------------------------------------------
>_R_Jupunba_filamentosa_Lima_7487@NODE_1_length_1974_cov_161.762256
-----------------------------------------------------------atattagagaggcactcttagactgtttgaacatctataacaaatggctaaaaaagtcaaccatatttgatacaaatataatctaatcatcaaaaaaacaaattctaatcctgatccttgaacacaaggagcatcatgaattctttcaattttttagcagatgataatgggtcctcaattgcgaaatctgtcttatctctcatacagaaccaggaaagttgccaggtggaaggtgtaaaccaatttccatggatatgagaaagcatataatgacgtttccctcatcacctctgaaggcttgaccttatagaagaatattagacgaagtgcaatcacccttaactaaccacttaggaataatttttttttacgatctgtgtctgcaatttgcaggagctgtcaagcatggaagctcctacaacagaggtggaccttgggcctgcgaagattgaagaagagaaaataggaggccccgtgtttcactgtgatctttatgatacagagttagttcacaaggtggctgaagcactccttcctgggttagccacatcatgtgttgataatacagcaggaggtctcttcaacacacctggttcagtggctgcagatttgagaaatgaaatgatagagtaccttacccagagaagcgagtcctttgttgcagagttagttgtgttagaaggagggccagatagtgaacttctggataacccctttgagatcatttcagtttttgtggatgactttgcgaatgaaaagaggaatctgttcagtcgcttttctggttggctgctaagtgaaaaaagagaagacagaatagatgattttgttcaggagatggagaagaatggtttttggactctagagcgaagacaggcggttgctggagcgttagttaagaatgttgactacaagaactcgtatcattgtgacatgaagttcaactccttggaagaactttccaaccatgcacataattgcggcttcaggcctatcatttgtcataaccaagggtgtgaggctagattctgtgcgagtcattcggagaagcatgattcagaatgtcctttcaagataattccgtgtgagcagaagtgtacagagctcattatgagacgcgagatggacagacactgcataactaaatgtcccatgaagcttgtgaactgccctttctatgctgtggggtgtcggacccctattgcgcaatgtttgatagagaaacatcgttctgatgaacctcattctcatgtcttctacgttcttaaaggcatctacaaagaagcatctgaagaagatcttaaatcacgagtggagcaactcatgcaggttagtgtctgttcagtatttatgtctagtgtttgatatgctttgaaacctttggtaatgaaatttagtaagttctggaggtgatcattagaaaatgccttatgggcagagaaaaatggcattgctgagagtaggaaagaatgaatttgatatcctcatgcagttaatatacttaaattgaggcttcagagttcagatacttatctataaggatatcaaattgtaagctctcaatattagtttctttacagtactgagccatattatttggggattgtgatatgccaatttccctgtcattttttatattcagacctttaatctcttgctataggcatcatcaaacagcagattggcagatgctcgagatgtgagatttttaacttccgttgttaaggatctcgattccaagctagagcctctggtgatcactgtgaagacagaaaatgatgtgga
>_R_Jupunba_idiopoda_Quesada_1718@NODE_1_length_1489_cov_113.587110
--------------------------------------------------------------------------------------------------------------------------------------------------------aaaaacaaattctaatcctgatccttgaacacaaggagcatcgtgaattctttcaattttttagcagatgataatggatcctcaattgcgaaatctgtcttatctctcatacagaacctggaaagttgccaggtggaaggtgtaaaccaatttccatggatatgagaaagcatataatgacgtttccctcatcacctctgaaggcttgaccttatagaagaatattagacgaagtgcaatcaccctcaactagccacttaggaataattttttatgacaatctgtgtctgcaatttgcaggagctgtcaagcatggaagctcctacaacagaggtggaccttgggcctgcgaagattgaagaagagaaagtaggaggccccgtgtttcactgtgatctttatgatacagagttagttcacaaggtggctgaagcactccttcctgggttagccacatcatgtgttgataatacagcaggaggtctcttcaacacacctggttcagtggctgcagatttgagaaatgaaatgatagagtaccttacccagagaagcgagtcctttgttgcagagttagttgtgttagaaggagggccagatagtgaacttctggataacccctttgagatcatttcagtttttgtggatgactttgcgattgaaaagaggaatctgttcagtcgcttttctggttggttgctaagtgaaaaaagagaagacagaatagatgattttgttcaggagatggagaagaatggtttttggactctagagcgaagacaagcggttgctggagctttagttaagaatgttgactacaagaactcgtatcactgtgacatgaagttcaactccttggaagaactttccaaccatgcacataattgcggcttcaggcctatcatttgtcataaccaagggtgtgaggctagattctgtgcaagtcattcggagaagcatgattcagaatgtcctttcaagataattccgtgtgagcagaagtgtccagagctcattatgagacgcgagatggacagacactgcataacaaaatgtcccatgaagcttgtgaactgccctttctatgctgtggggtgtcggacccctattgcgcaatgtttggtcgagaaacatcgttctgatgaacttcattctcatgtcttctacgttcttaaaggcatctacaaagaagcatctgaagaagatcttaaaccacgagtggagcaacttatgcaggttagtgtctgttcagtacttatgtctagtgtttgatatgctttgaaacctttggtaatgaaatttagttagttctggaggtgatcattagaaaatgccttataggcagagaaaaatggcattgctgagagtaggaaagaatgaatttgatatcctcatgcagttaatatacttaaattgaggcttcagagttcagatacttacctataaggatatcaaattgtaagctctcaatattagtttctttacagta-----------------------------------------------------------------------------------------------------------------------------------------------------------------------------------------------------------
>_R_Jupunba_laeta_Mori_25147@NODE_1_length_1661_cov_70.159722
-----------------------------------------------------------------------------------------------------------------------------------------------------------------------------------aacacaaggagcatcatgaattctttcaattttttagcagatgataatggatcctcaat--cgaaatctgtcttatctctcatacagaaccaggaaagttgccaggtggaaggtgtaaaccaatttccatggatatgagaaagcatataatgacgtttccctcatcacctctgaaggcttgaccttatagaagaatattagacgaagtgcaatcacccttaactaaccacttaggaataatttttt-ttacaatctgtgtctgcaatttgcaggagctgtcaagcatggaagctcctacaacagaggtggaccttgggcctgcgaagattgaagaagagaaagtaggaggccccgtgtttcactgtgatctttatgatacagagttagttcacaaggtggctgaagcactccttcctgggttagccacatcatgtgttgataatacagcaggaggtctcttcaacacacctggttcagtggctgcagatttgagaaatgaaatgatagagtaccttacccagagaagcgagtcctttgttgcagagttagttgtgttagaaggagggccagacagtgaacttctggataacccctttgagatcatttcagtttttgtggatgactttgcgattgaaaagaggaatctgttcagtcgcttttctggttggctgctaagtgaaaaaagagaagacagaatagatgattttgttcaggagatggagaagaatggtttttggactctagagcgaagacaggcggttgctggagctttagttaagaatgttgactacaagaactcgtatcattgtgacatgaagttcaactccttggaagaactttccaaccatgcacataattgcggcttcaggcctatcatttgtcataaccaagggtgtgaggctagattctgtgcaagtcattcggagaagcatgattcagaatgtcctttcaagataattccgtgtgagcagaagtgtccagagctcattatgagacgcgagatggacagacactgcataactaaatgtcccatgaagcttgtgaactgccctttctatgctgtggggtgtcggacccctattgcgcaatgtttggtcgagaaacatcgttctgatgaacttcattctcatgtcttctacgttcttaaaggcatctacaaagaagcatctgaagaagatcttaaaccacgagtggagcaacttatgcaggttagtgtctgttcagtatttatgtctagtgtttgatatgctttgaaacctttggtaatgaaatttagtgagttctggaggtgatcattagaaaatgccttataggcagagaaaaatggcattgctgagagtaggaaagaatgaatttgatatcctcatgcagttaatatacttaaattgacgcttcagcgttcagatacttatctataaggatatcaaattgtaagctgtcaatattagtttctttacagtactgtgccatattattaggggattgtgatatgccaatttccctgtcattttttatattcagacctttaatctcttgctataggcatcatcaaacagcagattggcagatgctcgagatgtgagatttttaacttccgttgttaaggatctcgattccaagctagagcgtctggtgatcactgtgaagacagaaaatgatgtgg-
>_R_Jupunba_langsdorfii_Ribeiro_728@NODE_1_length_2270_cov_139.557228
agatctcagcacgtttacctgaatgcatgcgattaataaatttcaaccttttcaatgctatattagagatgcactcttagactgtttgaacatctatcacaaatggctaaaaaagtcaaccatatttgatacaaatataatctaatcatcaaaaaaacaaattctaatcctgattcttgaacacaaggagcatcatgaattctttcaattttttagcagatgataatggatcctcaattgcgaaatctgtcttatctctcatacagaaccaggaaagttgccaggtggaaggtgtaaaccaatttccatggatatgagaaagcatataatgacgtttccctcatcacctctgaaggcttgaccttatagaagaatattagacgaagtgcaatcacccttaactaaccacttaggaataagttttttttacaatctgtgtctgcaatttgcaggagctgtcaaacatggaagctcctacaacagaggtggaccttgggcctgcgaagattgaagaagagaaagtaggaggccccgtgtttcactgtgatctttatgatacagagttagttcacaagatggctgaagcactccttcctgggttagccacatcatgtgttgataatacagcaggaggtctcttcaacacacctggttcagtggctgcagatttgagaaatgaaatgatagagtaccttacccagagaagcgagtcctttgttgcagagttagttgtgttagaaggagggccagatagtgaacttctggataacccctttgagatcatttcagtttttgtggatgactttgcgattgaaaagaggaatctgttcagtcgcttttctggttggctgctaagtgaaaaaagagaagacagaatagatgattttgttcaggagatggagaaggatggtttttggactctagagcgaagacaggcggttgctggagctttagttaagaatgttgactacaagaactcgtatcattgtgacatgaagttcaactccttggaagaactttctaaccatgcacataattgcggcttcaggcctatcatttgtcataaccaagggtgtgaggctagattctgcgcaagtcattcggagaagcatgattcagaatgtcctttcaagataattccgtgtgagcagaagtgtccagagctcattatgagacgcgagatggacagacactgcataactaaatgtcccatgaagcttgtgaactgccctttctatgctgtggggtgtcggacccctattgcgcaatgtttggtcgagaaacatcgttctgatgaacttcattctcatgtattgtacgttcttaaaggcatctacaaagaagcatctgaagaagatcttaaaccacgagtggagcaacttatgcaggttagtgtctgttcagtatttatgtctagtgtttgatacgctttgaaacctttggtaatgaaatttagttagttctggaggtgatcattagaaaatgccttataggcagagaaaaatggcattgctgagagtaggaaagaatgaatttgatatcctcatgcagttaatatacttaagttgaggcttcagcgttcagatacttatctataaggatatcaaattgtaagctctcaatattagtttctttacagtagtgtgccatattatttggggattgtgacatgccaatttccctgtcagtttttatattcagacctttaatctcttgctataggcatcatcaaacagcagattggcagatgctcgagatgtgagatttttaacttccgttgttaaggatctcgattccaagctagagcctctgttgatcactgtgaagacagaaaatgatgtgga
>_R_Jupunba_trapezifolia_Simon_1600@NODE_1_length_2112_cov_277.280506
agatctcagcacgtttacatgaatgcatgcgattaataaatttcaaccttttcaatgctatattagagatgcactcttagactgtttgaacatctatcacaaatggctaaaaaagtcaaccatatttgatacaaatataatctaatcatcaaaaaaacaaattctaatcctgatccttgaacacaaggagcatcatgaattctttcaattttttagcagatgataatggatcctcaattgcgaaatctgtcttatctctcatacagaaccaggaaagttgccaggtggaaggtgtaaaccaatttccatggatatgagaaagcatataatgacatttccctcatcacctctgaaggcttgaccttatagaagaatattagacgaagtgcaatcaccctcaactaaccacttaggaataattttttattacaatctgtgtctgcaatttgcaggagctgtcaagcatggaagctcctacaacagaggtggaccttgggcctgcgaagattgaagaagagaaagtaggaggccccgtgtttcactgtgatctttatgatacagagttagttcacaaggtggctgaagcactccttcctgggttagccacatcatgtgttgataatacagcaggaggtctcttcaacacacctggttcagtggctgcagatttgagaaatgaaatgatagagtaccttacccagagaagcgagtcctttgttgcagagttagttgtgttagaaggagggccagatagtgaacttctggataacccctttgagatcatttcagtttttgtggatgactttgcgattgaaaagaggaatctgttcagtcgcttttctggttggctgctaagtgaaaaaagagaagacagaatagatgattttgttcaggagatggagaagaatggcttttggactctagagcgaagacaggcggttggtggagctttagttaagaatgttgactacaagaactcgtatcattgtgacatgaagttcaactccttggaagaactttccaaccatgcacataattgcggcttcaggcctatcatttgtcataaccaagggtgtgaggctagattctgtgcaagtcattcggagaagcatgattcagaatgtcctttcaagataattccgtgtgagcagaaatgtccagagctcattatgagacgcgagatggacagacactgcataactaaatgtcccatgaagcttgtgaactgccctttctatgctgtggggtgtcggacccctattgcgcaatgtttggtcgagaaacatcgttctgatgaacttcattctcatgtcttctacgttcttaaaggcatctacaaagaagcatctgaaaaagatcttaaaccacgagtggagcaacttatgcaggttagtgtctgttcagtatttatgtctagtgtttgatatgctttgaaacctttggtaatgaaatttagttagttctggaggtgatcattagaaaatgccttataggcagagaaaaatggcattgctgagagtaggaaagaatgaatttgatatcctcatgcagttaatatacttaaattgaggcttcagagttcagatacttatctataagaatatcaaattgtaagctctcaatattagtttctttacagtactgtgccatattatttggggattgtgatatgccaatttccctgtcattttttatattcagacctttaatctcttgctataggtatcatcaaacagcagattggcagatgctcgagatgtgagatttttaacttccgtt-----------------------------------------------------------------
>_R_Jupunba_villosa_Borges_423@NODE_1_length_2133_cov_179.241732
agatctcagcacgtttacctgaatgcatgcgattaataaatttcaaccttttcaatgctatattagagatgcactcttagactgtttgaacatctatcacaaatggctaaaaaagtcaaccatatttgatacaaatataatctaatcatcaaaaaaacgaattctaatcctgatccttgaacacaaggagcatcatgaattctttcaattttttagcagatgataatggatcctcaattgcgaaatctgtcttatctctcatacagaaccaggaaagttgccaggtggaaggtgtaaaccaatttccatggatatgagaaagcatataatgacgtttccctcatcaactctgaaggcttgaccttatagaagaatattagacgaagtgcaatcaccctcaaccaaccagttaggaataattgtttattacaatctgtgtctgcaatttgcaggagctgtcaagcatggaagctcctacaacagaggtggaccttgggcctgtgaagattgaagaagagaaagtaggaggccccgtgtttcactgtgatctttatgatacagagttagttcacaaggtggctgaagcactccttcctgggttagccacatcatgtgttgataatacagcaggaggtctcttcaacacacctggttcagtggctgcagatttgagaaatgaaatgatagagtaccttacccagagaagcgagtcctttgttgcagagttagttgtgttagaaggagggccagatagtgaacttctggataacccctttgagatcatttcagtttttgtggatgactttgcgattgaaaagaggaatctgttcagtcgcttttctggttggctgctaagtgaaaaaagagaagacagaatagatgattttgttcaggagatggagaagaatggtttttggactttagaacgaagacaggcggttgctggagctttagttaagaatgttgactacaagaactcgtatcattgtgacatgaagttcaactccttggaagaactttccaaccatgcacataattgcggcttcaggcctatcatttgtcataaccaagggtgtgaggctagattctgtgcaagtcattcggagaagcatgattcagaatgtcctttcaagataattccgtgtgagcagaagtgtccagagctcattatgagacgcgagatggacagacactgcataactaaatgtcccatgaagcttgtgaactgccctttctatgctgtggggtgtcggacccctattgcgcaatgtttggtcgagaaacatcgttctgatgaacttcattctcatgtcttctacgttcttaaaggcatctacaaagaagcatctgaagaagatcttaaaccacgagtggagcaacttatgcaggttagtgtctgtttagtatttatgtctagtgtttgatatgctttgaaacctttggtaatgaaatttagttagttctggaggtgatcattagaaaatgccttataggcagagaaaaatggcattgctgagagtaggaaagaatgaatttgatatcctcatgcagttaatatacttaaattgaggcttcagagttcagatacttatctataaggatatcaaattgtaagctctcaatattagtttctttacagtactgtgccatatgatttggggattgtgatatgccagtttccctgtcattttttatattcagacctttaatctctttctataggcatcatcaaacagcagattggcagatgctcgagatgtgagatttttaacttccgttgttaaggatctcgattccaagctagagcctctggtgatcactgtgaagacagaaaatgatgtgga
>_R_Punjuba_lehmannii_Escobar_7465@NODE_1_length_1739_cov_162.491576
---------------------------------taataaatttcaaccttttcaatgctatattagagatgcactcttagactgtttgaacatctatcacaaatggataaaaaagtcaaccatatttgatacaaatataatctaatcatcaaaaaaacaaattctaatcctgatccttgaacacaaggagcgtcatgaattctttcaatattttggcagatgataatggatcctcaattgtgaaatctgtcttatctctcatacagaaccaggaaagttgccaggtggaaggtgtaaaccaatttccatggatatgagaaagcatataatgacgtttccctcatcacctctgaaggcttgaccgtatagaagaatattagacgaagtgcaatcaccctcaactaaccacttaggaataattttttattacaatctgtgtctgcaatttgcaggagctgtcaagcatggaagctcctacaccagaggtggaccttgggcctgcgaagattgaagaagagaaagtaggaggccccgtgtttcactgtgatctttatgatacagagttagttcacaaggtggctgaagcactccttcctgggttagccacatcatgtgttgataatacagcaggaggtctcttcaacacacctggttcagtggctgcagatttgagaaatgaaatgatagagtaccttacccagagaagcgagtcctttgttgcagagttagttgtgttagaaggagggccagatagtgaacttctggagaacccctttgagatcatttcagtttttgtggatgactttgcgattgaaaagaggaatctgttcagtcgcttttctggttggctgctaagtgaaaaaagagaagacagaatagatgattttgttcaggagatggagaagaatggtttttggactctagagcgaagacaagcggttgctggagctttagttaagaatgttgactacaagaactcccatcattgtgacatgaagttcaactccttggaagaactttccaaccatgcacataattgcggcttcaggcctatcatttgtcataaccaagggtgtgaggctagattctgtgcaagtcattcggagaagcatgattcagaatgtcctttcaagataattccgtgtgagcagaagtgtccagagctcattatgagacgcgagatggacagacactgcataactaaatgtcccatgaagcttgtgaactgccctttctatgctgtggggtgtcggacccctattgcgcaatgtttggtcgagaaacatcgttcggatgaacttcattctcatgtcttctacgttcttaaaggcatctacaaagaagcatctgaagaagatcttaaaccacgagtggagcaacttatgcaggttagtgtctgttcagtatttatggctagtgtttgatatgctttgaaacctttggtaatgaaatttagttagttctggaggtgatcattagaaaatgccttataggcagtgaaaaatggcaatactgagagtaggaaagaatgagtttgatatcctcatgcagttaatatgcttaaattgaggcttcagagttcagatacttatctattaggatatcaaattgtaagctcttaatattagtttctttacagtactgtgccatattatttgaggattgtgatatgccaatttccctgtcattttttatattcagacctttaatctcttgctataggcatcatcaaacagcagattggcagattctcgagatgtgagatttttaa-------------------------------------------------------------------------
>_R_Punjuba_racemiflora_Jimenez_Soares_3626@NODE_1_length_1717_cov_203.395122
--------------------------------------------------------------------------------actgtttgaacatctatcacaaatggataaaaaagtcaaccatatttgatacaaatataatctaatcatcaaaaaaacaaattctaatcctgatccttgaacacaaggagcgtcatgaattctttcaattttttagcagatgataatggatcctcaattgcgaaatctgtcttatctctcatacagaaccaggaaagttgccaggtggaaggtgtaaaccaatttccatggatatgagaaagcatataatgacgtttccctcatcacctctgaaggcttgaccgtatagaagaatattagacgaagtgcaatcaccctcaactcaccacttaggaataattttttactacaatttgtgtctgcaatttgcaggagctgtcaagcatggaagctcctacaacagaggtggaccttgggcctgcgaaga---atgaagagaaagtaggaggccccgtgtttcactgtgatctttatgatacagagttagttcacaaggtggctgaagcactccttcctgggttagccacatcatgtgttgataatacagcaggaggtctcttcaacacacctggttcagtggctgcagatttgagaaatgaaatgatagagtaccttacccagagaagcgagtcctttgttgcagagttggttgtgttagaaggagggccagatagtgaacttctggataacccctttgagatcatttcagtttttgtggatgactttgcgattgaaaagaggaatctgttcagtcgcttttctggttggctgctaagtgaaaaaagagaagacaggatagatgattttgttcaggagatggagaagaatggtttttggactctagagcgaagacaagcggttgctggagctttagttaagaatgttgactacaagaactcctatcattgtgacatgaagttcaactccttggaagaactttccaaccatgcacataattgcggcttcaggcctatcatttgtcataaccaagggtgtgaggctagattctgtgccagtcattcggagaagcatgattcagaatgtcctttcaagataattccgtgtgagcagaagtgtccagggctcattatgagacgcgagatggacagacactgcataactaaatgtcccatgaagcttgtgaactgccctttctatgctgtggggtgtcggacccctattgcgcaatgtttggtcgagaaacatcgttctgatgaacttcattctcatgtcttctacgttcttaaaggcatctacaaagaagcatctgaagaagatcttaaaccacgagtggagcaacttatgcaggttagtgtctgttcagtatttatggctagtgtttgatatgctttgaaacctttggtaatgaaatttagttagttctggaggtgatcattagaaaatgccttataggcagtgaaaaatggcattgctgagagtaggaaagaatgagtttgatatcctcatgcagttaatatgcttaaattgaggcttcagagttcagatacttatctattaggatatcaaattgtaagctcttaatattagtttctttacagtactgtgccatattatttgaggattgtgatatgccaatttccctgtcattttttatattcagacctttaatctcttgctataggcatcatcaaacagcagattggcagatgctcgagatgtgagatttttaacttccgttgttaaggatctcgattccaag--------------------------------------------
