# Supplementary material for: A new generic circumscription of Hydrochorea (Leguminosae, Caesalpinioideae, mimosoid clade) with an amphi-Atlantic distribution
Source: PhytoKeys. 2022 Aug 22;205:401–37. doi: 10.3897/phytokeys.205.82775 (PMC9849043; doi:10.3897/phytokeys.205.82775)
Supplement: Supplementary material 1 — Supplementary data file S1 [file phytokeys-205-401_article-82775__-s001.zip › MSC_m96069_comp41567_c0_seq3_exon02.aln-cln]

>Acacia_rostellifera_Murphy_466@NODE_1_length_2278_cov_141.165834
tcaatcaaacaaaaataaaaggaaaaggatgtggcaaaacaaagtagccaatgataaaaggatagctaac-aaaggatacacacacacacacacaagaga---caagatatatctctgaataatggtagggcataccgaacaagaggaatccgcatgtgtacaagttacttgcaaagtgtaaaacttcttaagtaggtaggactatgtctcttcctttccctaatttttcactatggatgcctgaatgcttccttcactactaccattattttctgaggcatcatctccaacatctttcttctttacagtattctaggaactacccttattttgattctttttaatatttagta--tgtgtccttgatgtttctcacattaacatcttcaattgcaatagtgacttcaactttttgtaccgcacttttcatgcggtttttgtgctgtcttcattgccctcaggttttaaattaccatctgcaacatccttatccttactgcccacctgtgtagtactcacattgttgacttctgcttcatttgatgaatttgcttcctttgaagtctctataatttgtccactacccttgttgatgccactgtcttccttattcgtataatcatcaacactatctttaatcacaacggcgctaacttcaactttatccgatgaatttttcataactgacatctgtgtactctgttcactgtccttttctttgctggtactatcttctttgttttgatcattctctgcatcatttttcatctcaacagtaaattcaaccttttttgataaactttcctctgacatctgtgtattcttttcattgtccgtttccttcttgttactatcttcattcactccatcttttttcgtctccacagtgacttcagttttatttgatgaattttcctcacttgacatctgtgtatccgttttattgtccgtttccttgatgttactatctttattcactgaatgatttttcgtctctgcagtgacttcggttttatccaatgaattttccttgcttgatgtttgtatgctttgttgacagtcctcttcttttatgtcagtatctccattccctgcattattctccacatcattttctgtcttcacagtgatcaccagaggctctagattggaatcgagatccttaacaacggaagttaaaaatctcacatctcgagcatctgccaatctgctgtttgatgatgcctatagcaagagattaaaggtctgaatataaaaagtgacagggaaattggcataccacaatcctcaaataatatggcacagtactgtaagaaaactaatactaagagcttacaatttgatatccttatagataagtaactgaactctgaagcctcaatgtaagcatattaaatgcatgaggatatcaaattcattctttcctactctcagcaatgccatttttctctgtctacaaggcattttctaattatcacctccagaactaactaaatttcattaccaaaggtttcaaaccatgtcaaacactagccataaataccgaacagacactaacctgcataagttgctccactcgtggtttaagatcttcttcagatgcttctttgtagatgactttaagaacgtagaagacatgagaatgaagttcatcagaacgatgtttctcgaccaaacattgcgcaataggggtccgacaccctacagcatagaaagggcagttcacaagcttcatgggacatt
>Afrocalliandra_redacta_Germishuizen_5585@NODE_2_length_586_cov_223.732809
-----------------------------------------------------------------------------------------------------------------------------------------------------------------------------------------------------------------------------------------------------------------------------------------------------------------------------------------------------------------------------------------------------------------------------------------------------------------------------------------------------------------------------------------------------------------------------------------------------------------------------------------------------------------------------------------------------------------------------------------------------------------------------------------------------------------------------------------------------------------------------ttgtttctatcttcattcactgcacccttttcagtctccacagtgacttcagttttatttgatgaatttttctcacttgacatctgtgtatctgttttattgtccgtttccttgaagttattatctttattcactgaatctttctccgcctccaaaatgacttcggttttttccaatgaatcttccttacttgttgtttgcaagctttgttgactgtgctcttcttttatgttactatctccgttccctgcattattctccacaatgttttctgttttctcagtgaccaccagaggctctagcttggaatcgagatcattgacaacagaagttaaaaatctcacatctcgagcatctgctaatctgctgtttgatgatgcctataacaagacattaaagcactgaatatgaaaaataacaaggaagttgggatatcccgatcttcaaatactatggcacagtgctgcaatgaaactaatattaagggcttactatttgatatcctcgtatataag-------aatctgaagcctcagcttaagcatattaactgcataaggatatcaaattcattctttcctactctcag---------------------------------------------------------------------------------------------------------------------------------------------------------------------------------------------------------------------------------------------------------------------------------------------------------------------
>Albizia_adinocephala_FHO33_88@NODE_1_length_1835_cov_97.425484
taaatcaaacaaaaataaaaggaaaaagatgtggcaaagcaaagtggccaatgataaaagatctgttaacggatacacacaaacacatatacgcaagagacaagaag--atatctctgaataatggtagggcatgctgaacaagaggaatcggcatgtgtacaagtaacttgcaaagtgaaaaacttctcaagtaggtatgactacatctcttcctttccccagtttttcaccatggatgcctgaatgcttccttcactactaccattattttctgatgt-------------------------------tgctgtaaacttc-------------------------------------------------------------cttcatttgcagtagtgacttcaactttttgtaccgcacttttcatgcggtttttgtgctgtcttcattggcctcaggttttaaattaccatctgaaacatccttaccctcattgcccacctgtgtaggactcacat---------------------------------------------------tttttccactgcccttgttgatgtcactgtcttccttattggtataaacatcaacactatctatattcacaacggcggtggcttcaactttatccgatgaatttttcataattgacatctgtgtactctgttcactgtccttttctatgctggaactatcttctttgttttgatcattctgtgcatcatttttcatctcaacagtgacttcaactttttttgacaaactttcctcggacgtctgtgtattcttttcattgtccgtttccttgttgttactatcttcatttactgcatcttttttcgtctccacagtgacttcagttttatttgatgaatttttctcgcttgacatctgtgtatccgttttattgtccgtttccttgatgttactatctttattcactgaatgatttttcctccccacagtgacttctgttttatccaatgaattttccttacttgatgtttgtatgctttgttgactgtcctcttcttttatgtcagtatctccattccctgcattattctccacatcattttctgtcttgacagtgatcaccagaggctctatcttggaatcgagatccttaacaacggaagttaaaaatctcacatctcgagcatctgccaatctgctgtttgatgatgcctatagcaagagattaaaggtctgaatataaaaaatgacagggaaattggcatatcacagtcctcaaataatatggcacagtactgtaaagaaactaatattaagagcttacaatttgatatccttatagatacgtatctgaactctgaagcctcaatttaagcatatatactgcatgaggatatcaaattcattctttcctactctcagcaatgccatttttctctgcctataaggcatttttcagtgatcacctccagaactaactaaatttcattatcaaaggtttcaaagcatatcaaa-------cataaatactgaacagacaccaacctgcatcagttgctccactcgttgtttaagatcttcttcagatgcttctttgtagatgcctttaagaaggtagaagacatgagaatgaagttcatcagaacgatgtttctcgaccaaacattgcgcaataggggtccgacaccccacagcatagaaagggcagttcacaagcttcatgggacatt
>Albizia_burkartiana_StivalSantos_678@NODE_1_length_1328_cov_9.298507
----------------------------------------------------------------------------------------------------------------tctctgaatgatggtagggcatactgaacaagaggaatcggcatgtgtacaagttacttgcaaagtgaaaaacttctcaagtaggtaggactacatctcttcctttccctagtttttcaccatggatgactgaatgctt-cttcactactacccttattttctgaggcatcatctcaaacatccttcttctttacagtattctaggaactacccctatttggattctttttaatatttagtatttgtgtccttgatgtttcttacagcaacatcttcatttgcagtagtgacttcaactttttgtaccgcacttttcatgtggtttttgtgctgtcttcattgccctcaggttttaaattaccatctgaaacatccttatccttattgcccacctgtgtactactcacatttt----ttccgctgcccttgttgatgtcactgtctt-----ccttattggtataaccactgcccttgttgatgtcactgtcttccttatcggtataaccatcaacactatctatattcacaacggcggtggctgcaaccttatcagatgaatttttcaaaactgacatctgtgtactctgttcactgtcctcttctttgctggtactatcttctttgttttgatcattctgtgcatcatttttcatctcaacagtgacttcaactttttttgataaactttcctcagacatctgtgtattcttttcattgtccgtttccttgttgttactatcttcactcactgcatcttttttcgtctccacagtgacttcagttttatttgatgaattttccccacttgacatctgtgtatccgttttattgtccgtttccttgatgttactatctttatttactgaatgatttttcgtctctacagtgacttcggttttatccaatgaattttccttacttgatgtttgtatgctttgttgactgtcctcttcttttatgtcagtatctccattccctgcattattctccacatcattttctgtcttcacagtgatcaccagaggctctagcttggaatcgagatccttaacaacggaagttaaaaatctcacatctcgagcatctgccaatctgctgtttgatgatgcctatagcaagagattaaaggtctgaacataaaaaatgacagggaaattggcatatcacaatcctcaaataatatggcacagtactgtaaagaaactaatactaagagcttacaatttgatatccttatagataagtatctgaactctgaagcctcaatttaagcatactaactgcatgaggatatcaaattcattctttcctactctcagcaatgcca-------------------------------------------------------------------------------------------------------------------------------------------------------------------------------------------------------------------------------------------------------------------------------------------------------------
>Albizia_coripatensis_Hughes_2433@NODE_1_length_1980_cov_168.703100
taaatcaaaccaaaaaaaaaggaaaaagatgtggcaaagcaaagtagccaatgataaaaggatagttaacaaggacacacacacacatgtacgcaagagacaagaagacatatctctgaatgatggtagggcatactgaacaagaggaatcggcacgtgtacaagttacttgcaaagtgaaaaacttcttaagtaggtaggactatatctcttcctttccctagtttttcaccatggatgcctgaatgcttccttcactactacccttattttctgaggcataatctcaaacatctttcttctttacagtattctaggaactacccttattttggttctttttaatatttagtatttgtgtccttgatgtttctcacagcaacatcttcatttgcagttgtgacttcaactttttgtaccgcacttttcatgcggtttttgtgctgtcttcatcgccctcaggttttaaattaccatctgcaacgtccatatccttattgcccacctgagtagcactcacattgttgacttctgcttcatttgatgaatttgcttcctttgaagtctctgtactttttccactgcccttgttgatgtcactgtcttccttactggtataatcatcaacactatctttattcacaacggcggtgacttcaactctatccgatgaatttttcatacctgacatctgtgtactctgttcactgtccttttctttgctggtactatcttctttgttttgatcattctgtgcatcatttttcatctcaacagtgacttcaactttttttgataaactttcctctgacatctgtgtattcttttcgttgtccatttccttgttgttactatcttcattcactgcatcttttttcctctccacagtgacttcagttttatttgatgaattttcctcacttgccatctgtgtatccgttttattgtccgtttccttgatgttactatctttattcactgaatcatttttcgtccctacagtgacttcggttttatccaatgaattttccttacttgatgtttgaatgctttgttgactgtcctcttcttttatgtcagtatctccattccctgcattattctccacatcattttcggtcttcacagtgatcaccagaggctctagcttggaatcgagatccttaacaacggaagttaaaaatctcacatctcgagcatctgccaatctgctgtttgaggatgcctatagcaagagattaaaggtctgaatataaaaaatgacagggaaattggcatatcacaatcctcaaatactatggcaaagtactgtaaagaaaccaatattaagagcttacaattttatatccttatagataagtatctgaactctgaagcctcaatttaagcatattaactgcatgaggatatcaaattcattctttcctactctcagcaatgccatttttctctgcctataaggcattttctaatgatcacctccagaactaactaaatttcattaccaaaagtttcaaagcacatcaaacactagccataaatactgaacagacactaacctgcataagttgctgcactcgtggtttaagatcttcttcagatgcttctttgtagatgcctttaagaacgtagaagacatgagaatgaagttcatcagaacgatgtttctcgaccaaacattgcgcaataggggtccgacaccccacagcatagaaagggcagttcacaagcttcatgggacatt
>Albizia_decandra_Vilhena_231@NODE_1_length_976_cov_29.538376
-------------------------------------------------------------------------------------------------------------------------------------------------------------------------------------------------------------------------------gtttttcatcatggatgcctgaatgcttccttcactactacccttgttttctgaggcatcatctcaaacatctttctcctttacagtattctaggaactacccctattttgattctttttaatatttagtatttgtgtccttgatgtttcttacagcaacatcttcatttgcagtagtgacttcaactttttgtaccgcacttttcatgcggtttttgtgctgtcttcattgccctcaggttttaaattaccatctgaaacatccttaccattattgcccacctgtgtagtactcacat---------------------------------------------------tttttccactgcccttgttgatgtcactgtcttccttattggtataaacatcaacactatctatattcacaacggcggtggcttcagctttatccgatgaatttttcataactgacatctgtgtactctgttcactgtccttttctttgttggaactatcttctttgttttgatcattctgtgcatcatttttcatctcaacagtgacttcaactttttttgacaaactttcctcagacatctgtgtattcttttcattgtccgtttccttgttgttactatcttc------------------------------------------------------------------------------------------------------------------attcactgaatgttttttcatctccacagtgacttcggttttatccaatgaattttccttacttgatgtttgtatgctttgttgactgtcctcttcttttttgtcagtatctccattccctgcattattctccacatcattttctgtcttcacagtgatcaccagaggctctagcttggaatcgagatccttaacaacggaagttaaaaatctcacatctcgagcatctgccaatctgctgtttgatgatgcctatagcaagagattaaaggtctgaatataaaaaatgacagggaaattggcacatcacaatcctcaaataatttggcacagtgctgtaaagaaactaatattaagagcatacaatttgatatccttatagataagtatc--------------------------------------------------------------------------------------------------------------------------------------------------------------------------------------------------------------------------------------------------------------------------------------------------------------------------------------------------------------------------------------------
>Albizia_inundata_Wood_26530@NODE_2_length_630_cov_317.490435
--------------------------------------------------------------------------------------------------------------------------------------------------------------------------------------------------------------------------------------------------------------------------------------------------------------------------------------------------------------------------------------------------------------------------------------------------gtttttgtgctgtcttcattgccctcaggttttaaattaccacctgcagcatccttatccttattgcccacctgtgtagcactcacat---------------------------------------------------tttttccactgcccttgttgatgtcactgtcttccttattggtataaacatcaacactatctttattcacaacggcggtgacttcaactttatccgatgacttgttcataactgacatctgtgtgctctgttcactgtccttttctttgctggtactatcttctttgttttgatcattctgtgcatcatttttcatctcaacagtgacttcaactttttttgataaactttcctcagacatctgtgtattcttttcattgtccgtttccttgttgttactatcttcattcactgcatcttttttcgtctccacagtgacttcagttttatttgatgaattttcctcatttgacatctgtgtatccgttttattatccgtttccttgatgttactatctttattcactgaatgatttttcgtctctacagtgacttcggttttatccaatgaattttccttacttgatgcttgtatgctttgttgaccgtcctcttcttttatgtcagtatctccattccctgcattattctccacatcattt-----------------------------------------------------------------------------------------------------------------------------------------------------------------------------------------------------------------------------------------------------------------------------------------------------------------------------------------------------------------------------------------------------------------------------------------------------------------------------------------------------------------------------------------------------------------------------------------------------------------------------------------------------
>Albizia_sinaloensis_Hughes_1576@NODE_1_length_1362_cov_85.607782
------------------------------------------------------------------------atacacacaaccacatatacgcaagagacaagaagatgtatctctgaatgatggtagggcatgctgaacaagaggaatcggcatgtgtacaagtaacttgcaaagtgaaaaacttctcaagtaggtatgactacatctcttcctttccccattttttcaccatggatgcctcaattattccttcactactaccattattttctgatgt-------------------------------tgctgtaaacttc-------------------------------------------------------------cttcatttgcagtagtgacttcaactttttgtaccgcacttttcatgcggtttttgtgctgtcttcattggcctcaggttttaaattaccatctgaaacatccttaccctcattgcccacctgtgtaggactcacat---------------------------------------------------tttttccactgcccttgttgatgtcactgtcttccttattggtataaacatcaacactatctatattcacaacggcggtggcttcaactttatccgatgaatttttcataattgacatctgtgtactctgttcactgtccttttctttgctggaactatcttctttgttttgatcattctgtgcatcatttttcatctcaacagtgacttcaactttttttgacaaactttcctcagacatctgtgtattcttttc------------------------------------------------------------------------------------------------------------------attgtccgtttccttgatgttactatctttattcactgaatgatttttcgtccccacagtgacttctgttttatccaatgaatgttccttacttgatgtttgtatgctttgttgactgtcctcttcttttatgtcagtatctccattccctgcattattctccacatcattttctgtcttgacagtgatcaccagaggctctagcttggaatcgagatccttaacaacggaagttaaaaatctcacatctcgagcatctgccaatctgctgtttgatgatgcctatagcaagagattaaaggtctgaatataaaaaatgacagggaaattggcatatcacaatcctcaaataatatggcacagtactgtaaagaaactaatattaagagcttacaatttgatatccttatagataagtatctgaactctgaagcctcaatttaagcatatttactgcatgaggatatcaaattcattctttcctactctcagcaatgccatttttctctgcctataaggcattttgcaatgatcacctccagaactaactaaatttcattaccaaaggtttcaaagcatatcaaa-------cataaatgctgaacagacactaacctgcagcagttgctccactcgtggtttaagatattcttcagatgcttctttgtagatgcctttgagaaggtagaagacatgagaatgaagttcatcagaacgatgtttctcgaccaaacattgcgcaataggggtccga----------------------------------------------
>Albizia_tomentella_Leach_Dunlop_3801@NODE_1_length_1713_cov_135.594132
--------------------------------------gcaaagtagccaatgataaaaggacagttaac---agaaaaggacaacacaaatataagagacaagaagatatatctctgaatgatggtagggcataccgaacaagaggaatcggcatgtgtgcaagttacttgctaagtgaaaaacttcttaaataggtgggattatacctcttactttccctagtttttcactatggatgcctgaatgcttcctccactactacccttattttctgaggcatcatctccaacatctttcttctttacggtattctaggaactacccttattttgattctttttaatatttagtatttgagtccttgatgtttctcacagcaacagcttcatttgcagtagtgacttcaactttttgcaccgcacttttcatgcggtttttgtgttgtcttcattgccctcaggttttaaattaccatctgcaacacccttatccttagtgcccacctgtgtagtactcacattgttgacttctgcttcatttgatgaattttcttcctttgaagtctctatattctttccactgcccttgttgatgttactgtcttccttattcgtataataatcaacactatctttattcacaacggctctgactacaactttatccgatgaatttttcataactgacatctgtgtactctgttcactgtccttttctttgctggtactatcttctttgttttgatcattctctacatcatttttcacctcaacagtgacttcaactttttttgataaactttcctctgacatctgtgtattcttttcattgtccgtttccttcttgttactatcttcattcactgcatcttttctcgtctccacagtgacttcagttttattagatgaattttcctcacttgacatctgtgtatccgttttattgtccgtttccttgatgttactatctttattcactgaatgatttttcgtctctacagtgactttggttttatcaaatgaattttccttacttgatgtttgtatcctttgtcgactgtcctcttcttttatgtcagtatctccattccctgcattattctccacatc---ttctgtcttcacagtgatcaccagaggctctagcttggaatcgagatccttaacaacggaagttaaaaatctcacatctcgagcatctgccaatctgctgtttgatgatgcctatagaaagagattaaaggtctgaatataaaaaatgacagggaaattggcatatcacaatcctcaaataatatggcacagtactgtaaagaaactaacattaagagattacaatttgatatccttacagataagtatctgaactctgaagcctcaatttaagcatattaacagcatgagggtatcaaattcattctttcctaatctcagcaatgccatttttctctgcctatacagcatcttctaatgatcacctccataactaattaaatttcattaccaaaggtttcaaagcatatcaaacactagccataaatactgaacagactctaacctgcataagttgctccacccgtggcttaagatcttcttcagatgcgtctttgtagatgcccttaagaacgtagaagacatgagaatgaagttcatcagaacgatgtttctcgaccaaacattgcgcaataggggtccgacaccctacagcatagaaagggcagttcacaagcttcatgggacagt
>Albizia_tomentosa_Hughes_648@NODE_1_length_1595_cov_109.563900
taaatcaaacaaaaataaaaggaaaaagatgtggcaaagcaaagtggccaatgataaaagatttgttaacggatacacacaaccacatatacgcaagagacaagaagatgtatctctgaatgatggtagggcatgctgaacaagaggaatcggcatgtgtacaagtaacttgcaaagtgaaaaacttctcaagtaggtatgactacatctcttcctttccccattttttcaccatggatgcctcaatgcttccttcactactaccattattttctgatgt-------------------------------tgctgtaaacttc-------------------------------------------------------------cttcatttgcagtagtgacttcaactttttgtaccgcacttttcatgcggtttttgtgctgtcttcattggcctcaggttttaaattaccatctgaaacatccttaccctcattgcccacctgtgtaggactcacat---------------------------------------------------tttttccactgcccttgttgatgtcactgtcttccttattggtataaacatcaacactatctatattcacaacggcggtggcttcaactttatccgatgaatttttcataattgacatctgtgtactctgttcactgtccttttctttgctggaactatcttctttgttttgatcattctgtgcatcatttttcatctcaacagtgacttcaactttttttgacaaactttcctcagacatctgtgtattcttttcattgtccgtttccttgttgttactatcttcattcactgcatcttttttcgtctccacagtgacttcagttttatttgatgaattttcctcgcttgacatatgtgtatccgttttattgtccgtttccttgatgttactatctttattcactgaatgatttttcgtccccacagtgacttctgttttatccaatgaattttccttacttgatgtttgtatgctttgttgactgtcctcttcttttatgtcagtatctccattccctgcattattctccacatcattttctgtcttgacagtgatcaccagaggctctagcttggaatcgagatccttaacaaccgaagttaaaaatctcacatctcgagcatctgccaatctgctgtttgatgatgcctatagcaagagattaaaggtctgaatataaaaaatgacagggaaattggcatatcacaatcctcaaataatatggcacagtcctgtaaagaaactaatattaagagcttacaatttgatatccttatagataagtatctgaactctgaagcctcaatttaagcatatttactgcatgaggatatcaaattcattctttcctactctcagcaatgccatttttctctgcctataaggcattttgcaatgatcacctccagaactaactaaatttcattaccaaaggtttcaaagcatatcaaa-------cataaatactgaacagacactaacctgcagcagttgctccactcgtggtttaagatattcttcagatgcttctttgtagatgcctttgagaaggtagaagacatgagaatgaagttcatcagaacgatgtttctcgaccaaacat----------------------------------------------------------------
>Archidendron_clypearia_Wieringa_1849@NODE_1_length_1649_cov_233.097964
---------------------------------------------------------------------------------------------------------------------------tggtagggcatactgaacaagaggaatcggcatgtgcacaagttacttgcaaagtgaaaaacttcttaagtaggtaggactatgtctcttcctctccctagtttttcactatggatgcctgaatgcttccttcactactacccttattttctgaggcatcatctccaacatctttcttctttacagtattctaggaactacccttattttgattctttttaatatttaatatttgtgtccttgatgtttctcacagcaacatcttcatttgcagtagcgacttcaactttttgtaccgcaattttgatgcggtttttgcgctgtcttcattgccctcaggttttaaattaccatctgcaacatccttat------tgcccaccggtgtagtactcacattgttgaattctgcttcatt---tgaatttgcttcctttgaagtctctatactttttccactgcccttgttgatgtcactgtcttcctaattcgtataatcatcaacactatctttattcacaatggcgctgacttcaactttatccgatgaatttttcataactgacatctgtgtactctgttcactgtccttttcttcgctggtactatcttctttgttttgatcattctctgcatcatttttcatctcaacagtgacttcaaccttttttgataaactttcctctgacatctgtgtattcttttcattgtccgtctccttgttgttactatcttcattcactgcaacttttttcgtctccacagtgacttcagttttatttgatgaattttcctcacttgacatctgtgtatccgttttattgtccgtttccttgatgttactatctttattcactgaatgatttttcgtccctacagtgacttcggttttatccaatgaattttccttacttgatgtttgtatgctttgttgactgtcctcttcttttatgtcagtatctccattccctgcattattctccacatcattttctgtcttcacagtgatcaccagaggctctagcttggaatcgagatccttaacaacggaagttaagaatctcacatctcgagcatctgccaatctgctgtttgatgatgcctatagcaagagattaaaggtctgaatataaaaaatgacagggaaattggcataccacaatcctcaaataatatggcacagtactgtaaagaaactaatattaagagcttacaatttgatatccttatagataagtatctgaactctgaagcctcaatttaagtatattaactgcatgaggatagcaaattcattctttcctactctcagcaatgccatttttctctgcctataagacattttctaatgatcacctccagaactaactaaatttcattaccaaaggtttcaaagcatatcaaacactagccataaatactgaacagacactaacctgcataagttgctccactcgtggtttaagatcttcttcagatgcttctttgtagatgcctttaagaacgtagaagacatgagaatgaagttcatcagaacaatgcttctcaaccaaacattgcgcaataggggtccgacaccctacagcatagaaagggcagttcacaagcttcatgggacatt
>Balizia_leucocalyx_Aguilar_1939@NODE_1_length_1880_cov_111.030505
ttaataagggtaaaataggaacaagaagagataaaaagtgaacgttgcttataaaaaggactagccctat-aaaagaaaaagttacttataaatagaagaagaaggaatatatctctgaatgatggtagggcatactgaacaagaggaatcggcatgtgtacaagttacttgcaaagtgaaaaacttccgaagtaggtaggactatatctctccctttccctagtttttcaccaaggatgcctgactgcttcgttcactactacccttattttctgaggcatcatctccaacatctttcttctttacagtattctaggaactacccttattttgattctttttaatatttagtatttgtatccttgatgtttctcaccgcaacatcttcatttgcagtagtgacttcaactttttgtacagcacttttcatgcggtttttgtgctgtcttcattgccctcaggttttagatt-------------------------------acctgtgcagtactcacattgttgacttctgcttcatttgatgaatttgcttcctttgaagtctctatactttttccactgcccttgttgatgtcactgtcttccttattcgtataatcatcaatacaatctttattcacaacggcgctgacttcaactttatccgatgaatttttcataactgacatctgtgtgccctgttcactgtccttttctttgctggtactatcttctttgtatggatcattctctgcatcatttttcatctcaacagtgacttcaacttttttggataaactttcctctgacatctgtgtattcttttcattgtccgtttccttgttgttactatcttcattcactgcatcttttttcgtctccacagtgacttcagttttatttgatgaattttcctcacttgacatctgtgtatccgttttattgtccgtttccttgatgttactatctttattcactgaatgatttttcgtctctacagtgacttcggttttatccaatgaattttccttacttgatgtttgtatgctttgttgactgtcctcttcttttatgtcagtatctccattacctgcattattctccacatcattttctgtcttcacggtgatcaccagaggctctagcttggaatcgagatccttaacaacggaagttaaaaatctcacatctcgagcatctgccaatctgctgtttgatgatgcctatagcaagagattaaaggtctgaatataaaaaatggcagggaaattggcatatcgcaatccccaaataatatggcacagtactgtaaagaaactaatattgagagcttacaatttgatatccttatagataagtatctgaactctgaagcctcaatttaagtatattaactgcacaaggatatcaaattcattctttcctactctcagcaatgccatttttctctgcctataaggcattttctaatgatcacctccagaactaactaaatttcattaccaaaggtttcaaagcatatcaaacactagacataaatactgaacagacactaacctgcataagttgctccactcgtgatttaagatcttcttcagatgcttctttgtagatgcctttaagaacgtagaaggcatgagaatgaagttcatcagaacgatgtttctcgaccaaacattgcgcaataggggtccgacaccccacagcatagaaagggcagttcacaagcttcatgggacatt
>Balizia_pedicellaris_Queiroz_15529@NODE_1_length_1780_cov_404.386667
ttaataagggtaaaataggaaaaagaagagataaaaagtgaacgttacttataaaaaggaccagtcttat-aagagaaaaaattacttataaataagaccggaaggaatatatctctgaatgatggtagggcatactgaacaagaggaatcggcatgtgtacaagttacttgcaaagtgaaaaacttctgaagtaggtaggactatatctcttcctttccctagtttttcaccaaggatgcctgaatgcttccttcactgctacccttattttctgaggcatcatctccaacatctttcttctttacagtattctaggaactacccttattttgattctttttaatatttagtatttgtgtccttgatgtttctcaccgcaacatcttcatttgcagtagtgacttcaactttttgtaccgcacttttcatgcggtttttgtgctgtcttcattgccctcaggttttagatt-------------------------------acctgtgtagtactcacattgttgacttctgcttcatttgatgaatttgcttcctttgaagtctctatactttttccactgcccttgttgatgtcaccgtcttccttattcgtaggatcattctctgcatcatttttcatctcaacagtgacttcaactttttttnnnnnnnnnnnnnnnnctgacatctgtgtattcttttcattgtccgtttccttgttgttactatcttctttgtaaggatcattctctgcatcatttttcatctcaacagtgacttcaactttttttgataaactttcctctgacatctgtgtattcttttcattgtccgtttccttgttgttactatcttcattcactgcatcttttttcgtctccacagtgacttcagttttatttgatgaattttcctcacttgacatctgtgtatccgttttattgtccgtttccttgatgttactatctttattcactgaatgatttttcgtctctacggtgacttcggttttatccaatgaattttccttacttgatgtttgtatgctttgttgactgtcctcttcttttatgtcagtatctccatttcctgcattattctccacatcattttctgtcttcacagtgatcaccagaggctctagcttggaatcgagatccttaacaacggaagttaaaaatctcacatctcgagcatctgccaatctgctgtttgatgatgcctatagcaagagattaatggtctgaatataaaaaatgacagggaaattggcatatcacaatccccaaataatatggcacagtactgtaaagaaactaatattgagagcttacaatttgatatccttatagacaagtatctgaactctgaagcctcaatttaagtatattaactgcatgaggatatcaaattcattctttcctactctccgcaatgccatttttctctgcctataaagcattttctaatgatcacctccagaactaactaaatttcattaccaaaggtttcaaagcatatcaaacactagacataaatactgaacagacactaacctgcataagttgctccactcgtggtttaagatcttcttcagatgcttctttgtagatgcctttaagaacgtagaagatatgagaatgaagttcatcagaacgat---------------------------------------------------------------------------------
>Calliandra_bella_LPQ15696@NODE_1_length_1417_cov_147.391045
------------------------------------------------------------------------------------acatagataagagagaccagaagatatatctctgaatgatggtagggcacactgaacaagaggaatcg-------------------gcaaagtgaaaaacttctgaaacaggt---------------------------------------atactgtgatgcttccttcaccactacccttattttctgaggcatcatctccaacatctttcttctttacagtattctaggaactacccttatcttgattctttttaatatttacga--tgtgtccttgatgtttatcacagcagcatcttcatttgcagtaggacttcaatttttctttaacacacttttcatgtggcttttgtgctgtcttcattaccctcaggttttaaattaccatctgtaacatctttatccttattgccaacctgtgtagtactcacattattgacttctgcttcatttgaagaattttcttcctttgaagtctctatactttttccactgccctcgttgatagcactatgttccttattggtataatcaccaactccatctttattcacagcagcactgacttcaactttatctgatgaattgttcatacctcgcacctgtgtactctgttgactttccttttctttgctgtcactaccttctttgttttgatcattctctgcaccatttttcatctcaactgtgtcttcaactttatttgataaactttcctcagacatctgtgtattcttttcagtgtctgtttccttcttgtctctatcttcatccactgcatccttttcagtctccaccgtgacttcagttttatttgatgaatttttatcacttgacatctgtgtatctgttttattgtccgtttccttgaagttactatctttattcactgaatctttcttcgtctccatggtgacttcggttttatccaatgaaacttccttacttgttgtttgcaagctttgttgact---ctcctcttctatgttactatctccgttccctgcattattctccacatcattttctgtcttcacagtgatcaccggaggctctagcttggaatcaagatccttgacaacagaagttaaaaatctcacatctcgggcatctgctaatctgctgtttgatgatgcctatagcaagagattaaaggtctgaataaaatcaatgacaaggaagttgtaatatcctgatcttcaaatactatggcacagtactgcaatgaaactaaaattaagagcttactatttgatatcctcatatataag-------aatctgaagcctcagttaaagcatattaactgcataaggatatcaaattcattctttcctactctcagaaatgtcgttttcccctgc---tatggaattttctaatgatcaccttcagaattaactaaatctcattaccagacggttt---tcacatcaaac-------------actgaacagacactaacctgaataagttgctgcactcgtgg-----------------------------------------------------------------------------------------------------------------------------------------------------------------
>Cathormion_obliquifoliolatum_Wieringa_6519@NODE_1_length_1637_cov_293.914033
ttaataagggtaaaataagaaaaagaagagataaaaagtaaaaattacttataaaaaagactagccctat-aagagaaaaaattggttataaatagggccggagagattatatctctaaatgatggtagggcatactgaacaagaggaatcggcatgtgtacaagttacttgcaaagtgaaaaacttcttaagtaggtaggactatatctcttcctttccctagtttttcactatggatgcctgaatgcttccttcactactacccttattttctgaggcatcatctccaacatctttcttctttacagtattctaggaactacccttattttgattctttttaatatttagtatttgtgtccttgatgtttctcaccgcaacatcttcatttgcagtagtgacttcaactttttgtaccgcacttttcatgcggtttttgtgctgtcttcattgccctcaggttttagatt-------------------------------acctgtgtagtactcacattgttgacttctgcttcatttgatgaatttgcttcctttgaagtctctatactttttccactgcccttgttgatgtcactgtcttccttattcgtataatcatcaacactatctttattcacaacggcgctgacttcaactttatccgatgaatttttcataactgacatctgtgtgctctgttcactgtccttttctttgctggtactatcttctttgtatggatcattctctgcatcatttttcatctcaacagtgacttcaacttttttcgataaactttcctctgacatctgtatattcttttcattgtccgtttccttgttgttactatcctcattcactgcatcttttttcgtctccacagtgacttcagttttatttgatgaattttcctcacttgacatctgtgtacccgttttattgtccgtttccttgatgttactatctttattcactgaatgatttttcgcctcttcagtgacttcggttttatccaatgaattttccttacttgatgtttgtatgctttgttgaccgtcctcttcttttatgtcagtatctccatttcctgcattattctccacatcattttctgtcttcacagtgatcaccagaggctctagcttggaatcgagatccttaacaacggaagttaaaaatctcacatctcgagcatctgccaatctgctgtttgatgatgcctatagcaagagattaaaggtatgaatataaaaaatgacaaggaaattggcatatcacaatccccaaataatatggcacagtactgtaaagaaactaatatcgagagcttacaatttgatatccttatagataagtatctgaactctgaagcctcaatttaagcatattaactgcatgaggatatcaaattcattctttcctactctcagcaatgccatttttctctgcctatcaagcattttctaatgatcacctccagaactaactaaatttcattaccaaaggtttcaaagcatatcaaacactagacataaatactgaacagacactgacctgcataagttgctccactcgtggtttaagatcttcttcag------------------------------------------------------------------------------------------------------------------------------------------------
>Cathormion_rhombifolium_Deighton_3618@NODE_1_length_1530_cov_108.503097
------------------------------------------------------------------------------------ggttataaatagggccggagagattatatctctaaatgatggtagggcatactgaacaagaggaatcggcatgtgtacaagttacttgcaaagtgaaaaacttcttaagtaggtaggactatatctcttcctttccctagtttttcactatggatgcctgaatgcttccttcactactacccttattttctgaggcatcatctccaacatctttcttctttacagtattctaggaactacccttattttgattctttttaatatttagtatttgtgtccttgatgtttctcaccgcaacatcttcatttgcagtagtgacttcaactttttgtaccgcacttttcatgcggtttttgtgctgtcttcattgccctcaggttttagatt-------------------------------acctgtgtagtactcacattgttgacttctgcttcatttgatgaatttgcttcctttgaagtctctatactttttccactgcccttgttgatgtcactgtcttccttattcgtataatcatcaacactatctttattcacaacggcgctgacttcaactttatccgatgaatttttcataactgacatctgtgtgctctgtttactgtccttttctttgctggtactatcttctttgtatggatcattctctgcatcatttttcatctcaacagtgacttcaactttttttgataaactttcctctgacatctgtgtattcttttcattgtccgtttccttgttgttactatcctcattcactgcatcttttttcgtctccacagtgacttcagttttatttgatgaattttcctcacttgacacctgtgtacccgttttattgtccgtttccttgatgttactatctttattcactgaatgatttttcgcctcttcagtgacttcggttttatccaatgaattttccttacttgatgtttgtatgctttgttgactgtcctcttcttttatgtcagtatctccatttcctgcattattctccacgtcattttctgccttcacagtgatcaccagaggctctagcttggaatcgagatccttaacaacggaagttaaaaatctcacatctcgagcatctgccaatctgctgtttgatgatgcctatagcaagagattaaaggtttgaatataaaaaatgacacggaaattggcatagcacaatccccaaataatatggcacagtactgtaaagaaactaatattgagagcttacaatttgatatccttatagataagtatctgaactctgaagcctcaatttaagtatattaactgcatgaggatatcaaattcattctttcctactctcagcaatgccatttttctctgcctatcaagcattttctaatgatcacctccagaactaactaaatttcattaccaaaggtttcacagcatatcaaacactagacataaatactgaacagacactaacctgcataagttgctccactcgtggtttaagatcttcttcagatgcttctttgtagatgcctttaagaacgtagaagacatgagaat---------------------------------------------------------------------------------------------------
>Enterolobium_cyclocarpum_MWC9020@NODE_1_length_1564_cov_276.190989
------------------------------------------------------aaaaaggatagttaacagaaaaggttacacacacacacgcacgagacaagaagatatatctctgaatgatggtagggcatactgaacaagaggaatcggcatgtgttcaagttacttgcaaagtgaaagaattcttaagtaggtaggactatctctcttcctttccctagtttttcactatggatgcctgaatgcttccttcactacaacccttatgttctgagacatcatctccaacatctttcttctatacagtatactaggaactacccttattttgattctttttaatatttagtatttgtgt-----------------------------------------acttcaactttttgtaccgcactcttcatgcggtttttgtgctgtcttcattgccctcaggttttaagttaacatctgcaacatccttatccttattgcccacctgtgtagtactcacattgttgacttctgcttcattagatgaatttgcttcctttgaagtctctatactcattccactgcccttgttgatgtcactgtcttccttattcgtataatctgcaacactatctttattcacaacggcgctgacttcaactttatccgatgaatttttcataactgacatctgtgtactctgttctctgtcattttctttgctggtactatcttctttgttttgatcattctttgcatcatttttcatctcaacagtgacttcaactttttttgataaacttttccctgacatctgtgtattcttttcattgtccgtttccttgttgctactttcttcattcacggcatcttttttcgtctccacagtgacctcagttatatttgatgaattttcctcacttaacatctgtgtatccgttttattgtccgtttccttgatgttactctctttattcactgaatgatttttcgtctctacagtgacttcgggtttatccgatgaactttcctcacttgatgtttgtatgcttcgttgactgtcctcttcttttatgtcagtatctccattccctgcattattctccacatcattttctgtcttgacagtgatcaccagaggctctagcttggaatcgagacccttaacaacggaagttaaaaatctcacatctcgagcatctgccaatctgctgtttgatgatgcctatagcaagagattaaaggtctgaatataaaaaataacagggatattggcatatcacaatcctcaaataatatggcacagtactataaagaaactaatattaagagcttacaatttgatatccttatagattagtatctgaactccggagcgtcaatttaagcaaattaactgcgtaaggatatcaaattcattctttcctaccctcagcaatgccatttctctgtgcctataaggcattttctaatgatcacctccagaactaactaaatttcattaccaaaggtttcaaagcatatcaaacactagccataaatactgaacagacgctaacctgcataagtcgctccgcccgtggtttaagatcttcttcagatgcttctttgtagatgcctttaagaacgtagaagacatgagaataaagttcatcagaa-------------------------------------------------------------------------------------
>Hydrochorea_corymbosa1_Bonadeu_655@NODE_1_length_1450_cov_247.460215
--------ggtaaaataaaaaaaaaaacaaataaaaagtgaacgttgcttataaaaaagaccaaccctat-gagagaaaaaattgcttataaataagaccgaaatgaatatatctcagaatgatggtagggcatacggaacaagaggaatcggcatgtgtacaagttacttgcaaagtgaaaaacttctgaagtaggtaggactatatctcttcctttccctagtttttcgctaaggatgcctgaatgcttccttcactactacccttattttctgaggcatcatctccaacatctttcttctttacagtattctaggaactacccttattttgattctttttaatatttagtatttgtgtccttgatgtttctcaccgcaacatcttcatttgcagtagtgac-tcaactttttgtaccgcacttttcatgcggtttttgcgctgtcttaattgccctcaggctttagatt-------------------------------acctgtgtagtactcacattggtgacttctgcttcatttgatgaatttgcttcctttgaagtctctatactttttccactgcccttgctgacgtcactgtcttccttattcgtataatcatcaacacaatctttattcacaacggcgctgacttcaactttatccgatgaatttttcataactgacatctgtgtgccctgttcactgtccttttctttgctggtactatcttctttgtatggatcattctctgcatcatttttcatctcaacagtgacttcaactttttttgataaactttcctctgacatctgtgtattcttttcattgtccgtttccttgttgttactatcttcattcactgcatcttttttcgtctccatagtgacttcagttttatttgatgaattttcctcacttgacatctgtgtatccgttttattgtccgtttccttgatgttactatctttattcactgaatgatttttcgcctcttcagtgacttcggttttatccaatgaattttccttacttgatgtttgtatgctttgttgactgtcctcttcttttatgtcagtatctccatttcctgcattattctccacatcattttctgtcttcacagtgatcaccagaggctctagcttggaatcgagatccttaacaacggaagttaaaaatctcacatctcgagcatctgccaatctgctgtttgatgatgcctatagcaagagattaaaggtatgaatataaaaaatgacagggaaattggcatatcacaatccccaaataatatggcacagtagtgtaaagaaactaatattgagagcttacaatttgatatccttatagataagtatctgaactctgaagcctcaatttaagtatattaactgcatgaggatatcaaattcattctttcctactctcagcaatgccatttttctctgcctatcaagcattttctaatgat----------------------------------------------------------------------------------------------------------------------------------------------------------------------------------------------------------------------------------------------------------------------------
>Hydrochorea_corymbosa2_Iganci_862@NODE_1_length_1236_cov_337.630821
----------------------------------------------------------------------------------------------------------------------------------gcatactgaacaagaggaataggtatgtgtacaagttacttgcaaagtgaaaaacttctgaagtaggtaggactatatctcttcctttccctagtttttcgctaaggatgcctgaatgcttccttcactactacccttagtttctgaggcatcatctccaacatctttcttctttacagtattctaggaactacccttattttgattctttttaatatttagtatttgtgtccttgatgtttctcaccgcaacatcttcatttgcagtagtgac-tcaactttttgtaccgcacttttcatgcggtttttgcgctgtcttaattgccctcaggttttagatt-------------------------------acctgtgtagtactcacattggtgacttctgcttcatttgatgaatttgcttcctttgaagtctctatactttttccactgcccttgctgatgtcactgtcttccttattcgtataatcatcaacacaatctttattcacaacggcgctgacttcaactttatccgatgaatttttcataactgacatctgtgtgccctgttcactgtccttttctttgctggtactatcttctttgtatggatcattctctgcatcatttttcatctcaacagtgacttcaacttttttcgataaactttcctctgacatctgtgtattcttttcattgtccgtttccttgttgttactatcttcattcactgcatcttttttcgtctccacagtgacttcagttttatttgatgaattttcctcacttgacatctgtgtatccgttttattgtccgtttcctttatgttactatcttt------------------------------------------------------------------------------------------------------------------atttcctgcattattctccacatcattttctgtcttcacagtgatcaccagaggctctagcttggaatcgagatccttaacaacggaagttaaaaatctcacatctcgagcatctgccaatctgctgtttgatgatgcctatagcaagagattaaaggtatgaatataaaaaatgacagggaaattggcatatcacaatccccaaataatatggcacagtagtgtaaagaaactaatattgagagcttacaatttgatatccttatagataagtatctgaactctgaagcctcaatttaagtatattaactgcatgaggatatcaaattcattctttcctactctcagcaatgccatttttctctgcctatcaagcattttctaatgatcacctccagaactaactaaatttcgttaccaaaggt----------------------------------------------------------------------------------------------------------------------------------------------------------------------------------------------------------------------------------------
>Hydrochorea_marginata_Morim_563@NODE_1_length_1840_cov_171.167896
--------------------------acaaataaaaagtgaacgttgcttataaaaaagaccaatcctat-gagagaaaaagttgcttataaataagaccgaaatgaatatatctcagaatgatggcagggcatactgaacaagaggaatcggtatgtgtacaagttacttgcaaagtgaaaaacttctgaagtaggtaggactatacctcttcctttccctagtttttcgctaaggatgcctgaatgcttccttcactactacccttattttctgaggcatcatctccaacatctttcttctttacagtattctaggaactacccttattttgattctttttaatatttagtatttgtgtccttgatgtttctcaccgcaacatcttcatttgcagtagtgac-tcaactttttgtaccgcacttttcatgcggtttttgcgctgtcttaattgccctcaggttttagatt-------------------------------acctgtgtagtactcacattggtgacttctgcttcatttgatgaatttgcttcctttgaagtctctatactttttccactgcccttgctgacgtcactgtcttccttattcgtataatcatcaacacaatctttattcacaacggcgctgacttcaactttatccgatgaatttttcataactgacatctgtgtgccctgttcactgtccttttctttgctggtactatcttctttgtatggatcattctctgcatcatttttcatctcaacagtgacttcaactttttttgataaactttcctctgacatctgtgtattcttttcattgtccgtttccttgttgttactatcttcattcactgcatcttttttcgtctccacagtgacttcagttttatttgatgaattttcctcacttgacatctgtgtatccgttttattgtccgtttccttgatgttactatctttattcactgaatgatttttcgcctcttcagtgacttcggttttatccaaggaattttccttacttgatgtttgtatgctttgttgactgtcctcttcttttatgtcagtatctccatttcctgcattattctccacatcattttctgtcttcacagtgatcaccagaggctctagcttggaatcgagatccttaacaacggaagttaaaaatctcacatctcgagcatctgccaatctgctgtttgatgatgcctatagcaagagattaaaggtatgaatataaaaaatgacagggaaattggcatatcacaatccccaaataatatggcacagtagtgtaaagaaactaatattgcgagcttacaatttgatatccttatagataagtatctgaactctgaagcctcaatttaagtatattaactgcatgagtatatcaaattcattctttcctactctcagcaatgccatttttctctgcctatcaagcattttctaatgatcacctccagaactaactaaatttcgttaccaaaggtttcaaagcatatcaaactctagacataaatactgaacagacactaacctgcataagttgctccactcgtggtttaagatcttcttcagatgcttctttgtagatgcctttaagaacgtagaagacatgagaatgaagttcatcagaacgatgtttctcgaccaaacattgcgcaataggggtccgacaccccacagcatagaaagggcagttcacaagcttcatgggacatt
>Jupunba_abbottii_Zanoni_21220@NODE_1_length_1438_cov_106.554739
---------------------------------------------------------------------------------gttacttacaaataggacaggagggagtatatctctgaatgatgatagggcatactgaacaagaggaatcagcatgtgtacaagttacttgcaaagtgaaaaacttctcaagtaggtaggactatatctcttcctttccctagtttttcactttgtatgcgtgaatgctcccttccctactacacttattttctgagacatcatctccaacatctttcttctttacagtattctaggaactacccttattttgattctttttaatatttagtatttgtgtccttgatgtttctcaccgcaacatcttcatttgcagtagtgacttcaactttttgcaccgcacttttcatgtggtttttgtgctatcttcattgccctcaggttttagatt-------------------------------acatgtgtagtactcacattgttgtcttccgcttcatttgatgaatttgcttcctttgaagtctctatactttttccactgcccttgttgatgtcactgtcttccttattcgtataatcatcaacactatctttattcacaacggcgctggcttcaactttatcggatgaatttttcataactgacatctgtgtgctctgttcactgtccttttctttgctggtactatcttctttgtctggatcattctctgcatcatttttcatctcaacagtgacttcaacgttttttgataaactttcctctgacatctgtgtattcttttcattgtccgtttccttgttgttactatcttcattcactgcatcttttttcgtctccacagtgacttcagttttatttgatgaattttcctcacttgacatctgtgtatccgttttattgtccgtttccttgatgttactatctttattcactgaatgatttttcgtctctacagtgacttcggttttatccaacgaattttccttacttgatgtttgtatgctttgttgactgtcctcttcttttatgtcagtatctccatttcctgcattattctccacatcattttctgtcttcacagtgatcaccagaggctctagcttggaatcgagatccttaacaacggaagttaaaaacctcacatctcgagcatctgccaatctgctgtttgatgatgcctatagcaagagattaaaggtctgaatataaaaaatgacagggaaactggcatatcacaatccccaaataatatggcacagtactgtaaagaaactaatattgagagcttacaatttgatatccttatagataagtatctgaactctgaagcctcaatttaagtatattaactgtatgaggatatcaaattcattctttcctactctcagcaatgccatttttctctgcctataaggcattttctaatgatcacctccagaactaactaaatttcattaccaaaggtttcaaagcatatcaaacactagccataaatac--------------------------------------------------------------------------------------------------------------------------------------------------------------------------------------------------------
>Jupunba_barbouriana_Iganci_847@NODE_1_length_1504_cov_146.382621
-----------------------------------------------------------------------------------------------------------------------------------------------------------------------------------------------------------------tcttcctttcccttgtttttcactatggatgcctgattgcttccttcactactacccttattttctgaggcatcatctccaacatctttcttctttacagtattctaggaactacacttattttgattctttttaatatttagtatttgtgtccttgatgtttcttaccgcaacatcttcatttgcagtagtgacttcaactttttgtcccgcacttttcatgcggtttttgtgctgtcttcattgccctcaggttttagatt-------------------------------acctgtgtagtactcacattgttgacttctgcttcatttgatgaatttgcttcctttgaagtctctatactttttccactgcccttgttgatgtcactgtcttccttattcgtataatcatcaacgctatctttattcacaacggcgctgacttcaactttatccgctgaatttttcataactgacatctgtgtgctttgttcactgtccttttctttgctggtcctatcttctttgtatggatcattctctgcatcatttttcatctcaacagtgacttctactttttttgataaactttcctctgacatctgtgtattcttttcattgtccgtttccttgttgttactatcttcattcactgcatcttttttcgtctccacagtgacttcagttttatttgatgaattttcctcactcgacatctgtgtatccgttttattgtccgtttccttgatgttactatctttattcaccgaatgattttttgtctctacagtgacttcggttttatccaatgaattttccttacttgatgtttgtatgctttgttgactgtcctcttcttttatgtcagtatctccatttcctgcattattctccacatcattttctgtcttcacagtgatcaccagaggctctagcttggaatcgagatccttaacaacggaagttaaaaatctcacatctcgagcatctgccaatctgctgtttgatgatgcctatagcaagagattaaaggtccgaatataaaaaatgacagggaaattggcatatcacaatccccaaataatgtggcacagtactgtaaagaaactaatattgagagcttacaatttgatatccttatagataagtatctgaactctgaagcctcaatttaagtatattaactgcatgaggatatcaaattcattctttcctactctcagcaatgccatttttctctgcctataaggcattttctaatgatcacctccagaactaactaaatttcattaccaaaggtttcaaagcatatcaaacactagacataagtactgaacagacactaacctgcataagttgctccactcgtggtttaagatcttcttcagatgcttctttgtagatgcctttaagaacgtagaagacatgagaatgaagttcatcagaacgatgtttctcgaccaaacattgcgcaataggggtccgacaccccacagcatagaaagggcagttcacaagcttcatggggcatt
>Jupunba_brachystachya_Lima_7438@NODE_1_length_1891_cov_111.462514
ttaataagggtaaaataaaaaaaaaaagagataaaaagtaaaagttgcttataaaaaggactagccctat-aagaaaaaaagttatttataaatagaaccggaggcagtatatctctgaatgatggtagggcatgctgaacaagaggaatcggcatgtgtacaagttacttgcaaagtgaaaaacttcttaagtaggtaggactatatctcttcctttccctagtttttcaccatggatgcctgaatgcttccttcactactacccttattttatgaggcatcatctccaacatctttcttctttacagtattctaggaactacccttgttttgattctttttaatatttagtatatgtgtccttgatgtttctcaccgcaacatcttcatttgcagtagtgacttcaactttttgtaccgcacttttcatgcggtttttgtgctgtcttcattgccctcaggttttagatt-------------------------------acctgtgtagtactcacattgttgacttctgcttcatttgatgaatttgcttcctttgaagtctctatactttttccactgcccttgttgatgtcactgtcttccttattcgtataatcatcaacactatctttattcacaacggcgctgacttcaaccttatccgatgaatttttcataactgacatctgtgtgctctgttcactgtccttttctttgctggtactatcttctttgtatggatcattctctgcatcatttttcatctcaacagtgacttcaactttttttgataaactttcctctgacatctgtgtattcttttcattgtccgtttccttgttggtactatcttcattcactgcatcttttttcgtctccacagtgacttcagttttatttgatgaattttcctcacttgacatctgtgtatccgttttattgtccgtttccttgatgttactatctttattcactgaatgatttttcgtctctacagtgacttcggttttatccaatgaattttccttacttgatgtttgtatgctttgttgactgtcctcttcttttatgtcagtat---catttcctgcattattctccacatcattttctgtcttcacagtgatcaccacaggctctagcttggaatcgagatccttaacaacggaagttaaaaatctcacatctcgagcatctgccaatctgctgtttgatgatgcctatagcaagagattaaaggtctgaatataaaaaatgacagggaaactggcatatcacaatccccaaataatatggcacagtactgtaaagaaactaatattgagagcttacaatttgatatccttatagataagtatctgaactctgaagcctcaatttaagtatattaactgcatgaggatatcaaattcattctttcctactctcagcaatgccatttttctctgcctataaggcattttctaatgatcacctccagaactaactaaatttcattaccaaaggtttcaaagcatatcaaacactagacataaatactgaacagacactaacctgcataagttgctccactcgtggtttaagatcttcttcagatgcttctttgtagatgcctttaagaacgtagaagacatgagaatgaagttcatcagaacgatgtttctcgaccaaacattgcgcaataggggtccgacaccccacagcatagaaaggg-------------------------
>Jupunba_cochleata_Bonadeu_673@NODE_2_length_1055_cov_78.039877
--------ggtaaaataagaaaaagaagagacaaaaagtaaaagttgcttataaaaaggatcaaccctatgaaaaaaaaaaattacttataaataggac-cgagggggtatatctctgaatgatggtagggcatactgaacaagaggaatcggcatgtgtacaagttacttgcagagtgaaaaactccttaagtaggtaggactatatctcttcctttccctagtttttcactatggatgcctgaatgctcccttcactactacccttattttccgaggcatcatctccaacatctttcttctttacagtattctaagaactacccttattttgattctttttaatatttagtatttgtgtccttgatgtttctcaccgcaacatcttcatttgcagtagtgacttcaactttttgtaccgcacttttcatgcggtttttgtgctgtcttcattgccctcaggttttagatt-------------------------------acctgtgtagtactcacattgttgacttctgcttcatttgatgaa-ttgcttcctttgaagtctctatactttttccactgcccttgttgatgtcactgtcttccttattcgtataatcatcaacactatatttattcagaacggcgctgacttcaactttatccgatgaatttttcataactgacatctgtgtgctctgttcactgtccttgtctttgctggtactatcttctttgtatggatcaatctctgcatcatttttcatctcaacagtgacttcaacttttttcgatatactttcctctgacatctgtttattcttttcattgtccgtttccttgttgttactatcttcattcactgcatcttttttcttctccacagtgacttcagttttatttgatgaattttcctcacttgacatctgtgtatccgttttattgtccgtttccttgatgttactatctttattcactgaatgatttttcgtctctacagtgacttcggttttatccaatgaattttccttacttgatgtttgtatgctttgttgactgtcctcttcttttatgtcagtatct-----------------------------------------------------------------------------------------------------------------------------------------------------------------------------------------------------------------------------------------------------------------------------------------------------------------------------------------------------------------------------------------------------------------------------------------------------------------------------------------------------------------------------------------------------------------------------------------------------------------------------------------------------------------------------------
>Jupunba_floribunda_Iganci_883@NODE_1_length_1927_cov_110.238378
ttaataatggtaaaataggaaaaagaagagacaaaaagtaaaagttgtttataaaaaggattaaccctatgagaaaaaaaagttacttataaataggaccggagggagtatatcactaaatgattgtagggcatactgaacaagaggaatcagcatgtgtacaagttacttgcaaagtgaaaaacttcttaagtaggtaggactatatctcttcctttccctagtttttcactatggatgcctgaatgctcccttcactactacccttattttctgaggcatcatctccaacatctttcttctttacagtattctaggaactacccttattttgattatttttaatatttagtatttgtgtccttgatgtttctcaccgcaacatcttcat------tagtgacttcaactttttgtaccgcacttttcatgccgtttttgtgctgtcttcattgccctcaggttttagatt-------------------------------acctgtgtagtactcacattgttgacttctgcttcatttgatgaatttgcttcctttgaagtctctatactttttccactgcccttgttgatgtcactgtcttccttattcgtataatcatcaacactatctttattcacaacggcgctgacttcaactttatccgatgaatttttcataactgacatctgtgtgctctgttcactgtccttttctttgcgggtactatcttctttgtctggatcattctctgcatcatttttcatctcaacagtgacttcaactttttttgataaactttcctctgacatctgtgtattcttttcattgtccgtttccttgttgttactatcttcattcactgcatcttttttcgcctccacagtgacttcagttttatttgatgaattttcctcacttgacatctgtgtatccgttttattgtccgtttccttgatgttactatctttattcactgaatgatttttcgtctctacagtgacttcggttttatccaatgaattttccttacttgatgtttgtatgctttgttgactgtcctcttcttttatgtcagtatctccatttcctgcattattctccacatcattttctgtcttcacggtgatcaccagaggctctagcttggaatcgagatccttaacaacggaagttaaaaatctcacatctcgagcatctgccaatctgctgtttaatgatgcctatagcaagagattaaaggtctggatataaaaaatgacagggaaattggcatatcacaatccccaaataatatggcacagtactgtaaagaaactaatattgagagcttacaatttgatatccttatagataagtatctgaactctgaagcctcaatttaagtatattaactgcatgaggatatcaaattcattctttcctactctcagcaatgccatttttctctgcctataaggcattttctaatgatcacctccagaactaactaaatttcattaccaaaggtttcaaagcatatcaaacactagacataaatactgaacagacactaacctgcataagttgctccactcgtggtttaagatcttcttcagatgcttctttgtagatgcctttaagaacgtagaagacatgagaatgaagttcatcagaacgatgtttctcgaccaaacattgcgcaataggggtccgacaccccacagcatagaaagggcagttcacaagcttcatgggacatt
>Jupunba_idiopoda_Quesada_1718@NODE_1_length_1282_cov_78.953527
----------------------------------------------------------------------------------------------------------------------------------------------------atcggcgtgtgtacaagttacttgcaaagtgaaaaacttctcaagtaggtaggactatatctctgcctttccctagtttttcactatggatgcctgaatgcttccttcactactacccttattttctgaggcatcatctccaacatctttcttctttgcagtatactaggaactacccttattttgattctttttaatatttagtatttgtgtccttgatgtttctcaccgcaacatcttcatttgcagtagtgacttcaactttttgtaccgcacttttcatgcggtttttgtgctgtcttcattgccctcaggttttagatt-------------------------------acctgtgtggtactcacatagttgacttctgcttcatttgatgaatttgcttcctttgaagtctctatactttttccattgcccttgttgatgtcactgtcttccttattcgtataatcatcaacacaatctttattcacaacggcgctgacttcaactttatccgatgaatttttcataactgacatctgtgtgctctgttcactgtccttttctttgctggtactatcttctttgtatggatcattctctgcatcatttttcatctcaacagtgacttcaactttttttgataaactttcctctgacatctgtgtattcttttcattgtccgtttccttgttgttactatcttcattcactgcatctttttttgtctccacagtgacttcagttttatttgatgaattttcctcactcgacatctgtgtatcccttttattgtccgtttccttgatgttactatctttattcactgaatgattttttgtctctacagtgacttcggttttatccgatgaattttccttacttgatgtttgtatgctttgttgactgtcctcttcttttatgtcagtatctccatttcgtgcattattctccacatcattttctgtctttacagtgatcaccagaggctctagcttggaatcgagatccttaacaacggaagttaaaaatctcacatctcgagcatctgccaatctgctgtttgatgatgcctatagcaagagattaaaggtccga--ataaaaaatgacagggaaattggcatatcacaatccccaaataatatggcacagtactgtaaagaaactaatattgagagcttacaatttgatatccttataggtaagtatctgaactctgaagcctcaatttaagtatattaactgcatgaggatatcaaattcattctttcctactctcagcaatgccatttttctctgcctataaggc-----------------------------------------------------------------------------------------------------------------------------------------------------------------------------------------------------------------------------------------------------------------------------------------
>Jupunba_leucophylla_Iganci_839@NODE_1_length_2038_cov_153.036716
aagaaaagggtaaaataggaaaaagaagagacaaaaagtaaaaattgcttataaaaatgattaaccctatgagaaaaaaaagttgcttataaatagggccggaaggactatatctctgaatgattgtagggcatactgaacaagaggaatcagcatgtgtacaagttacttgcaaagtgaaaaacttcttaagtaggtaggactatatctcttcctttccccagtttttcaatacggatgcgtgaatgctcccttcactactacccttattttctgaggcatcat-tccaacatctttcttctttacagtattccaggaactacccttattttgattctttttaatatttagtatttgtgtccttgatgtttctcaccgcaacatcttcatttgcagtagtgacttcaactttttgtaccgcacttttcatgcggtttttgtgctgtcttcattgccctcaggctttagatt-------------------------------acctgtgtagtactcacattgttgacttctgcttcatttgatgaatttgcttcctttgaagtctctatactttttccactgcccttgttgatgtcactgtcttccttattcgtataatcatcaacactatctttattgagaacggcgctgacttcaactttatccgatgaatttttcataactgacatctgtgtgctctgttcactgtccttttctttgctggtgctatcttctttgtatggatcattctctgcatcatttttcatctcaacagtgacttcaacttttttggataaactttcctctgacatctgtgtattcttttcattgtccgtttccttcttgttactatcttcattcactgcatcttttttcgtctccacagtgacttcagttttatttgatgaattttcctcacttgacatctgtgtatccgttttattgtccgtttccttgatgttactatctttattcactgaatgatttttcgtctctacagtgacttcggttttatccaatgaattttccttacttgatgtttgtatgctttgttgactgtcctcttcttttatgtcagtatctccatttcctgcattattctccacatcattttctgtcttcacagtgatcaccagaggctctagcttggaatcgagatccttaacaacggaagttaaaaatctcacatctcgagcatctgccaatctgctgtttgatgatgcctatagcaagagattaaaggtctgaatataaaaaatgacagggaaattggcatatcacaatccccaaataatatggcacagtactgtaaagaaactaatattgagagcttacaatttgatatccttatagataagtatctgaactctgaagcctcaatttaagcatattaactgcatgaggatatcaaattcattctttcctactctcagcaatgccatttttctctgcctataaggcattttctaatgatcacctccagaactaactaaatttcattaccaaatgtttcaaagcatatcaaacactagacataaatactgaacagacactaacctgcattagttgctccactcgtggtttaagatcttcttcagatgcttctttgtagatgcctttaagaacgtagaagacatgagaatgaagttcatcagaacgatgtttctcgaccaaacattgcgcaataggggtccgacaccccacagcatagaaagggcagttcacaagcttcatgggacatt
>Jupunba_longipedunculata_Cardona_2682@NODE_1_length_1494_cov_96.265349
--------------------------------------------------------------------------------------tttcacgtaaatcgagataaaactcatctc-acatacttacctcgtataccgtaaatcacgattgaa---------aagctgcttttaagcatcccaatcgctgatccaaacagcactatatctcttcctttccctagtttttcactatggatgcctgaatgctcccttcactactacccttattttctgaggcatcatctccaacatctttcttctttacagtattctaggaactacccttattttgattctttttaatatttagtatttgtgtccttgatgtttctcaccgcaacatcttcatttgcagtagtgacttcaactttttgtaccgcacttttcatgccgtttttgtgctgtcttcattgccctcaggttttagatt-------------------------------acctgtgtagtactcacattgttgacttctgcttcatttgatgaatttgcttcctttgaagtctctatactttttccacagcccttgttgatgtcactgtcttccttattcgtataatcatcaacactatctttattcacaacggcgctgacttcaactttatccgatgaatttttcataactgacatctgtgtgctctgttcactgtccttttctttgctggtactatcttctttgtctggatcattctctgcatcatttttcatctcaacagtgacttcaaccttttttgataaactttcctctgacatctgtgtattcttttcattgtccgtttccttcttgttactatcttcattcactgcatcttttttcgtctccacagtgacttcagttttatttgatgaattttcctcacttgacatctgtgtatccgttttattgtccgtttccttgatgttactatctttattcactgaatgatttttcgtctctacagtgacttcggttttatccaatgaattttccttacttgatgtttgtatgctttgttgactgtcctcttcttttatgtcagtatctccatttcctgcattattctccacatcattttctgtcttcacggtgatcaccagaggctctagcttggaatcgagatccttaacaacggaaattaaaaatctcacatctcgagcatctgccaatctgctgtttgatgatgcctatagcaagagattaaaggtctgaatataaaaaatgacagggaaattggcatatcacaatccccaaataatatggcacagtactgtaaagaaactaatattgagagcttacaatttgatatccttatagataagtatctgaactctgaagcctcaatttaagtatattaactgcatgaggatatcaaattcattctttcctactctcagcaatgccatttttctctgcctataaggcattttctaatgatcacctccagaactaactaaatttcattaccaaaggtttcaaagcatatcaaacactagacataaatactgaatagacactaacctgcataagttgctccactcgtggtttaagatcttcttcagatgcttctttgtagatgcct----------------------------------------------------------------------------------------------------------------------------
>Jupunba_macradenia_Lourteig_3021@NODE_1_length_1577_cov_100.456000
----------------------aagaagagataaaaagtgaaagttacttataaaaaggaccagccctgtgaaaaaaaaaaattgcttatcaataggacatgagggagtatatctctgaatgatggtagggcatactgaacaagaggaatcggcatgtgtacaagttacttgcaaagtgaaaaacttctcaagtaggtaggactctatctctgcctttccctagtttttcactatggatgcctgaatgcttcctccactactacccttattttctgaggcatcatctccaacatctttcttctttacagtatactaggaactacccttattttgattctttttaatatttagtatttgtgtccttgatgtttctcaccgcaacatcttcatttgcagtagtgacttcaactttttgtaccgcacttttcatgcggtttttgtgctgtcttcattgccctcaggttttagatt-------------------------------acctgtgtagtactcacattgttgacttctgcttcatttgatgaatttgcttcctttgaagtctctatactttttccattgcccttgttgatgtcactgtcttccttattcgtataatcatcaacacaatctttattcacaacggcgctgacttcaactttatccgatgaatttttcataactgacatctgtgtgctctgttcactgtccttttctttgctggtactatcttctttgtatggatcattctctgcatcatttttcatctcaacagtgacttcaactttttttgatgaactttcctctgacatctgtgtattcttttcattgtccgtttccttgttgttactatcttcattcactgcatctttttttgtctccacagtgacttcagttttatttgatgaattttcctcacttgacatctgtgtatccgttttattgtccgtttccttgatgttactatctttattcactgaatgatttttcgtctctacagtgacttcggttttatccaatgaattttccttacttgatgtttgtatgctttgttgactgtcctcttcttttatgtcagtatctccatttcctgcattattctccacatcattttctgtcttcacagtgatcaacagaggctctagcttggaatcgagatccttaacaacggaagttaaaaatctcacatctcgagcatctgccaatctgctgtttgatgatgcctatagcaagagattaaaggactgaatataaaaaatgacagggaaattggcatatcacaatccccaaataatatggcacagtactgtaaagaaactaatattgagagcttacaatttgatatccttatagataagtatctgaacgctgaagcctcaatttaagtatattaactgcatgaggatatcaaattcattctttcctactctcagcaatgccatttttctctgcctataaggcattttctaatgatcacctccagaactaactaaatttcattacaaaaggtttcaaagcatatcaaacactagacataaatactgaacagacactaacctgcataagttgctccactcgtggtttaagatcttcttcagatgcttctttgtagatgcc-----------------------------------------------------------------------------------------------------------------------------
>Jupunba_microcalyx_Iganci_855@NODE_1_length_1936_cov_143.710597
aagataagggtaaaataggaaaaagaagagacaaaaagtaaaaattgcttataaaaaggattaaccctatgagaaaaaaaagttgcttataaatagggccggaaggactatatctctgaatgattgtagggcatactgaacaagaggaatcagcatgtgtacaagttacttgcaaagtgaaaaacttcttaagtaggtaggactatatctcttcctttccccagtttttcactacggatgcgtgaatgctcccttcactactacccttattttctgaggcatcatctccaacatctttcttctttacagtattccaggaactacccttattttgattctttttaatattt--------tgtccttgatgtttctcaccgcgacatcttcatttgcagtagtgacttcaactttttgtaccgcacttttcatgcggtttttgtgctgtcttcattgccctcaggttttagatt-------------------------------acctgtgtagtactcacattgttgacttctgcttcatttgatgaatttgcttcctttgaagtctctatactttttccactgcccttgttgatgtcactgtcttccttattcgtataatcatcaacactatctttattcacaacggcgctggcttcaactttatccgatgaatttttcataactgacatctgtgtgctctgttcactgtccttttctttgctggtactatcttctttgtctggatcattctctgcatcatttttcatctcaacagtgacttcaactttttttgataaactttcctctaacatctgtgtattcttttcattgtccgtttccttcttgttactatcttcattcactgcatcttttttcgtctccacagtgacttcagttttatttgatgaattttcctcacttgacatctgtgtatccgttttattgtccgtttccttgatgttactatctttattcactgaatgatttttcgtctctacagtgacttcggttttatccaatgaattttccttacttgatgtttgtatgctttgttgactgtcctcttcttttatgtcagtatctccatttcctgcattattctccacatcattttctgtcttcacagtgatcaccagaggctctagcttggaatcgagatccttaacaacggaagttaaaaatctcacatctcgagcatctgccaatctgctgtttgatgatgcctatagcaagagattaaaggtctgaatataaaaaatgacagggaaattggcatatcacaatccccaaataatatggcacagtactgtaaaaaaactaatattgagagcttacaatttgatatccttatagataagtatctaaactctgaagcctcaatttaagtatattaactgcatgaggatatcaaattcattctttcctactctcagcaatgccatttttctctgcctataaggcattttctaatgatcacctccagaactaactaaatttcattaccaaatgtttcaaagcatatcaaacactagacataaatactgaacagacactaacctgcataagttgctccactcgtggtttaagatcttcttcagatgcttctttgtagatgcctttaataacgtagaagacatgagaatgaagttcatcagaacgatgtttctcgaccaaacattgcgcaataggggtccgacaccccacagcatagaaagggcagttcacaagcttcatgggacatt
>Jupunba_oppositifolia_Liegier_16014@NODE_1_length_1291_cov_118.084843
------------------------------------------------------------------------------------------------------------------------------------------------------------------------------------------------gtaggtaggactatatctcttcctttccctagtttttcactttggatgcgtgaatgctcccttccctactacacttattttctgagacatcatctccaacatctttcttctttacagtattctaggaactacccttattttgattctttttaatatttagtatttgtgtccttgatgtttctcaccgcaacatcttcatttgcagtagtgacttcaactttttgcaccgcacttttcatgcggtttttgtgctgtcttcattgccctcaggttttagatt-------------------------------acatgtgtagtactcacattgttgtcttccgcttcatttaatgaatttgcttcctttgaagtctctatactttttccactgcccttgttgatgtcactgtcttccttattcgtataatcatcaacactatctttattcacaacggcgctggcttcaactttatcggatgaatttttcataactgacatctgtgtgctctgttcactgtccttttctttgctggtactatcttctttgtctggatcattctctgcatcatttttcatctcaacagtgacttcaactttttttgataaactttcctctgacatctgtgtattcttttcattgtccgtttccttgttgttactatcttcattcactgcatcttttttcgtctccacagtgacttcagttttatttgatgaattttcctcacttgacatctgtgtatccgttttattgtccgtttccttgatgttactatctttattcactgaatgatttttcgtctctacagtgacttcggttttatccaacgaattttccttacttgatgtttgtatgctttgttgactgtcctcttcttttatgtcagtatctccatttcctgcattattctccacatcattttctgtcttcacagtgatcaccagaggctctagcttggaatcgagatccttaacaacggaagttaaaaacctcacatctcgagcatctgccaatctgctgtttgatgatgcctatagcaagagattaaaggtctgaatataaaaaatgacagggaaactggcatatcacaatccccaaataatatggcacagtactgtaaagaaactaatattgagagcttacaatttgatatccttatagataagtatctgaactctgaagcctcaatttaagtatattaactgtatgaggatatcaaattcattctttcctactctcagcaatgccatttttctctgcctataaggcattttctaatgatcacctccagaactaactaaatttcattaccaaaggtt---------------------------------------------------------------------------------------------------------------------------------------------------------------------------------------------------------------------------------------
>Jupunba_oxyphyllidia_Yonker_6157@NODE_1_length_1456_cov_130.585932
----------------------------------------------------aataggccattaaattattaacaatttaagccaaatattctcataattgattcagatttacattaatttcaaaaattggctaatcaatcaaaatattatctaatagatccaaattagccttaattctcagaatagatgaataaggtgggataaaatatacaaaatttagga-tttatcat-----atgcctgaatgcttccttcactactacccttattttctgaggcatcatctccaacatctttcttctttacagtatactaggaactacccttattttgattctttttaatatttagtatttgtgtccttgatgtttctcaccgcaacatcttcatttgcagtagtgacttcaactttttgtaccgcacttttcatgcggtttttgtgctgtcttcattgccctcaggttttagatt-------------------------------acctgtgtagtactcacattgttgacttctgcttcatttgatgaatttgcttcctttgaagtctctatactttttccattgcccttgttgatgtcactgtcttccttattcgtataatcatcaacacaatctttattcacaacggcgctgacttcaactttatccgatgaatttttcataactgacatctgtgtgctctgttcactgtccttttctttggtggaactatcttctttgtatggatcattctctccatcatttttcatctcaacagtgacttcaactttttttgataaactttcctctgacatctgtgtattcttttcattgtccgtttccttgttgttactatcttcattcactgcatctttttttgtctccacagtgacttcagttttatttgatgaattttcctcactcgacatctgtgtatccgttttattgtccgtttccttgatgttactatctttattcactgaatgattttttgtctctacagtgacttcggttttatccaatgaattttccttacttgatgtttgtatgctttgttgactgtcctcttcttttatgtcagtatctccatttcctgcattattctccacatcattttctgtcttcacagtgatcaccagaggctctagcttggaatcgagatccttaacaacggaagttaaaaatctcacatctcgagcatctgccaatctgctgtttgatgatgcctatagcaagagattaaaggtccgaatataaaaaatgacagggaaattggcatatctcaatccccaaataatatggcacagtactgtaaagaaactaatattgagagcttacaatttgatggccttatagataagtatctgaactctgaagcctcaatttaagtatattaactgcatgaggatatcaaatgcattctttcctactctcagcaatgccatttttctctgcctataaggcattttctaatgatcacctccagaactaactaaatttcattaccaaaggtttcaaagcatatcaaacactagacataag-----------------------------------------------------------------------------------------------------------------------------------------------------------------------------------------------------------
>Jupunba_trapezifolia_Simon_1600@NODE_1_length_1581_cov_202.639581
taaatcaaacaaaaataaaaggaaaaag---------------------------aaaaggattgttaac----agaaaaggatacacaaacataagagacaagaagatactccctccggtcctattta---tctctgaacaagaggaatcggcatgtgtacaagttacttgcaaagtgaaaaacttctcaagtaggtaggactatatctcttcctttccctagtttttcactat-gatgcctgaatgcttccttcactactacccttattttctgaggcatcatctccaacatctttcttctttacagtattctaggaactacccttattttgattctttttaatattgagtatttgtgtccttgatgtttctcaccgcagcatcttcatttgcagtagtgacttcaactttttgtaccgcacttttcatgcggtttttgtgctgccttcattgccctcaggttttagatt-------------------------------acctgtgtagtactcacattgttgacttctgcttcatttgatgaatttgcttcctttgaagtctctatactttttccactgcccttgttgatgtcactgtcttccttattcgta------------------------------------------------------------------------------------------------------------------------------ggatcattctctgcatcatttttcatctcaacagtgacttcaactttttttgataaactttcctctgacatctgtgtattcttttcattgtccgtttccttgttgttactatcttcattcactgcatcttttttcgtctcc------------------------------------------------------------------------------------------------------------------acagtgacttcggttttatccaatgaattttccttacttgatgtttgtatgctttgttgactgtcctcttcttttatgtcagtatctccatttcctgcattattctccacatcattttctgtcttcccagtgatcaccagaggctctagcttggaatcgagatccttaacaacggaagttaaaaatctcacatctcgagcatctgccaatctgctgtttgatgatgcctatagcaagagattaaaggtctgaatataaaaaatgacagggaaattggcatatcacaatccccaaataatatggcacagtactgtaaagaaacaaatattgagagcttacaatttgatatccttatagataagtatctgaactctgaagcctcaatttaagtatattaactgcatgaggatatcgaattcattctttcctactctcagcaatgccatttttctctgcctataaggcattttctaatgatcacctccagaactaactaaatttcattaccaaaggtttcaaagcatatcaaacactacacataaatactgaacagacactaacctgcataagttgctccactcgtggtttaagatctttttcagatgcttctttgtagaagcatttaa------------------------------------------------------------------------------------------------------------------------
>Jupunba_villosa_Borges_423@NODE_1_length_1830_cov_135.313748
ttaataagggtaaaataaaaaaaagaagagataaaaagtaaaagttgcttataaaaaggactagccctat-gacagaaaaagttatttataaatagaaccgaaggcagtatatctctgaatgatggtagggcatgctgaacaagaggaatcggcatgtgtacaagttacttgcaaagtgaaaaacttcttaagtaggtaggactatatctcttcctttccctagtttttcaccatggatgcctgaatgcttccttcactactacccttattttatgaggcatcatctccaacatctttcttctttacagtattctaggaactacccttgttttgattctttttaatatttagta--tgtgtccttgatgtttctcaccgcaacatcttcatttgcagtagtgacttcaactttttgtaccgcacttttcatgcggtttttgtgctgtcttcattgccctcaggttttagatt-------------------------------acctgtgtagtactcacattgttgacttctgcttcatttgatgaatttgcttcctttgaagtctctatactttttccactgcccttgttgatgtcactgtcttccttattcgtataatcatcaacactatctttattcacaacggcgctgacttcaaccttatccgatgaatttttcataactgacatctgtgtgctctgttcactgtccttttctttgctggtactatcttctttgtatggatcattctctgcatcatttttcatctcaacagtgacttcaactttttttgataaactttcctctgacatctgtgtattcttttcattgtccgtttccttgttgttactatcttcattcactgcatcttttttcgtctccacagtgacttcagttttatttgatgaattttcctcacttgacatctgtgtatccgttttattgtccgtttccttgacgttactatctttattcactgaatgatttttcgtctctacagtgacttcggttttatccaatgaattttccttacttgatgtttgtatgctttgttgactgtcctcttcttttatgtcagtatctccatttcctgcattattctccacatcattttctgtcttcacagtgatcaccagaggctctagcttggaatcgagatccttaacaacggaagttaaaaatctcacatctcgagcatctgccaatctgctgtttgatgatgcctatagcaagagattaaaggtctgaatataaaaaatgacagggaaactggcatatcacaatccccaaataatatggcacagtactgtaaagaaactaatattgagagcttacaatttgatatccatatagataagtatctgaactctgaagccgcaatttaagtatattaactgcatgaggatatcaaattcattctttcctactctcagcaatgccatttttctctgcctataaggcattttctaatgatcacctccagaactaactaaatttcattaccaaaggtttcaaagcatatcaaacactagacataaatactaaacagacactaacctgcataagttgctccactcgtggtttaagatcttcttcagatgcttctttgtagatgcctttaagaacgtagaagacatgagaatgaagttcatcagaacgatgtttctcgaccaaacattgcgcaataggggtccgacaccccacagcatagaaagggcagttcacaagcttcatgggacatt
>Punjuba_callejasii_Daly_5935@NODE_1_length_1239_cov_20.016351
-------------------------------------------------------------------------------------------------------------------------------------------------------------------------------------------cttaagtaggtaggactatatctcttcctttcgctagtttttcactatgtatgtctgaatgcttccttcactactacccttattttctgaggcatcatctccaacatctttcttctttacagtattctaggaactacccttattttgatt-tttttaatatttagtatttgtgtcattgatgtttctcaccgcaacatcttcatttgcagtagtgacttcaactttttgtacctcacttttcatgcggtttttgtgctgtcttcattgccctcaggttttagattaccatctgcaacatccttatccttattgccctcctgtgtagtactcacattgttgacttctgcttcatttgatgaattggcttcctttgaagtttctatactttttccactgcccttgttgatgtcactgtcttccttattggtataagcatcaacactatctttattcacaacggcggtgacttcaactttatccgatgaatttttcataactgacatctgtgtactctgttcactgtccttttctttgctggtactatcttctttgttttgatcattctgtgcatcatttttcatctcaacagtgacttcaactttttttgataaactttcctctggcatctgtgtattcttttcattgtccgtttccttgttgttactatcttcattcactgcatcttttttcgtctccacagtgacttcagttttatttgatgaattttcctcacttgacatctgtgtatccgttttattgtccgtttccttgatgttactatctttattcactgaatgatttttcgtctctacagtgacttcggttttatccaatgaatttcccttacttgatgtttgtatgctttgttgactatcctcttcttttatgtcagtatcttcactccctgcattattctccacatcattttctgtcttcacagtgatcaccagaggctctagcttggaatcgagatccttaacaacggaagttaaaaatctcacatctcgagcatctgccaatctgctgtttgatgatgcctatagcaagagattaaaggtctgaatataaaaaatgacagggaaattggcatatcacaatcctcaaataatatggcacagtactgtaaagaaactaatattaagagcttacaatttgatatcctaatagataagtatctgaactctgaagcctcaatttaagtatattaactgcatgaggatatcaaactcattctttcct-----------------------------------------------------------------------------------------------------------------------------------------------------------------------------------------------------------------------------------------------------------------------------------------------------------------------------
>Punjuba_killipii_Palodorios_6252@NODE_1_length_1312_cov_74.598381
--------------------------------------------------------------------------------------------------------------------------------------------------------gcatgtgtacaagttacttgcaaagtgaaaaa---cttaagtaggtaggactatatctcttcctttcgctagtttttcaccatggatgcctgaatgcttccttcactactacccttattttctgaggcatcatctccaacatctttcttctttacagtattctaggaactacccttattttgatt-tttttaatatttagtatttgtgtccttgatgtttctcaccgcaacatcttcatttgcagtagtgacttcaactttttgtaccgcacttttcatgcggtttttgtgctgtcttcattgccctcaggttttagattaccatctgcaacatccttatccttattgcccacctgtgtagtactcacattgttgacttctgcttcatttgatgaattagcttcctttgaagtttctatactttttccactgcccttgttgatgtcactgtcttccttattggtataatcatcaacactatctttattcacaacggcggtgacttcaactttatccgatgaatttttcataactgacatctgtgtactctgttcactgtccttttctttgctggtaataacttctttgttttgatcattctgtgcatcatttttcatctcaacagtgacttcaactttttttgataaactttcgtctgacatctgtgtattcttttcattgtccgtttccttgttgttactatcttcattcactgcatcttttttcgtctccgcagtgacttcagttttatttggtgaattttcctcacttgacatctgtgtatccgttttattgtccgtttccttgatgttactatctttattcactgaatgatttttcgtctctacagtgacttcggttttatccgatgaattttccttacttgatgtttgtatgctttgttgactatcctcttcttttatgtcagtatcttcactccctgcattattctccacatcattttctgtcttcacagtgatcaccagaggctctagcttgaaatcgagatccttaacaacggaagttaaaaatctcacatctcgagcatctgccaatctgctgtttgatgatgcctatagcaagagattaaaggtctgaatataaaaaatgacagggaaattggcatgtcacaatcctcaaataatatggcacagtactgtaaagaaactaatattaagagcttacaatttgatatcctaatagataagtatctgaactctgaagcctcaatttaagcatattaactgcatgaggatatcaaactcattctttcctactctcagcaatgccatttttcactgcctataaggcatttt------------------------------------------------------------------------------------------------------------------------------------------------------------------------------------------------------------------------------------------------------------------------------------
>Punjuba_lehmannii_Escobar_7465@NODE_1_length_1741_cov_84.386418
taaatctaa-------aaaaggaaaaagatgt-gcaaagcaaagtagccaatgataaaaggatcgttaacaaggatacacacacacacatatataagagacaagaagatatatctctgaatgatggtagggcatactgaacaagaggaatcggcatgtgtacaagttacttgcaaagtgaaaaa---cttaagtaggtaggactatatctcttcctttcgctagtttttcaatatggatgcctgaatgcttccttcactactacccttattttctgaggcatcatctccaacatctttcttctttacagtattctaggaactacccttattttgatt-tttttaatatttagtatttgtgtccttgatgtttctcaccgcaacatcttcatttgcagtagtgacttcaactttttgtaccgcacttttcatgcggtttttgtgctgtcttcattgccctcaggttttagattaccatctgcaacatccttatccttattgcccacctgtgtagtactcacattgttgacttctgcttcatttgatgaatttgcttcctttgaagtttctatactttttccactgcccttgttgatgtcactgtcttccttattggtataatcatcaacactatctttattcacaacggcggtgacttcaactttatccgatgaatttttcataactgacatctgtgtactctgttcactgtccttttctttgctggtactatcttctttcttttgatcattctgtgcatcatttttcatctcaacagtgacttcaactttttttgataaactttcctctgacatctgtgtattcttttcattgtccgtttccttgttgttactatcttcattcactgcatcttttttcgtctccacagtgacttcagttttatttgatgaattttcctcacttgacatctgtgtatccgttttattatccgtttccttgatgttactatctttattcactgaatgatttttcgtctctacagtgacttcggttttatccaatgaattttccttactcgatgtttgtatgctttgttgactatcctcttcttttatgtcagtatcttcactccctgcattattctccacatcattttctgtcttcacagtgatcaccagaggctctagcttgaaatcgagatccttaacaacggaagttaaaaatctcacatctcgagaatctgccaatctgctgtttgatgatgcctatagcaagagattaaaggtctgaatataaaaaatgacagggaaattggcatatcacaatcctcaaataatatggcacagtactgtaaagaaactaatattaagagcttacaatttgatatcctaatagataagtatctgaactctgaagcctcaatttaagcatattaactgcatgaggatatcaaactcattctttcctactctcagtaatgccatttttcactgcctataaggcattttctaatgatcacctccagaactaactaaatttcattaccaaaggtttcaaagcatatcaaacactagccataaatactgaacagacactaacctgcataagttgctccactcgtggtttaagatcttcttcagatgcttctttgtagatgcctttaagaacgtagaagacatgagaatgaagttcatcagaacgatgtttctcgaccaaacattgcgcaataggggtccgacaccccacagcatagaaagggcagt---------------------
>Punjuba_racemiflora_Jimenez_Soares_3626@NODE_1_length_1500_cov_123.063949
---------------------------------gcaaagcaaagtagccaatgataaaaggattgttaacggatacacacacatatatatatataagagacaagaagatatatctctgaatgatggcagggcatactgaacaagaggaatcggcatctgtacaagttacttgcaaagtgaaaaa---cttaagtaggtaggactatatctcttcctttccctagcttttcactatggatgcctgaatgcttccttcactactacccttattttctgaggcatcatctccaacatctttcttctttacagtattctaggaactacccttattttgatt-tttttaatatttagtatttgtgtccttgatgtttctcaccacaacatcttcatttgcagtagtgacttcaactttttgtaccgcacttttcatgcggtttttgtgctgtcttcattgccctcgggttttagattaccatctgcagcatccttatccttattgcccacctgtgtagtactcacattgttgacttctgcttcatttgatgaatttgcttcctttgaagtttctatactttttccactgcccttgttgatgtcactgtcttccttattggtataatcatcaacactatctttattcacaacggcggtgacttcaactttatccgatgaatttttcataactgacatctgtgtactctgttcactgtccttttctttgctggtactatcttctttgttttgatcattctgtgcatcatttttcatctcaacagtgacttcaactttttttgataaactttcttctgacatctgtgtattcttttcgctgtccgtttccttgttgttactatcttc------------------------------------------------------------------------------------------------------------------attcactgaatgattttttgtctctacagtgacttcggttttatccaatgaattttccttacttgatgtttgtatgctttgttgactatcctcttcttttatgtcagtatcttcactccctgcattattctccacatcattttctgtcttcacagtgatcaccagaggctctagcttggaatcgagatccttaacaacggaagttaaaaatctcacatctcgagcatctgccaatctgctgtttgatgatgcctatagcaagagattaaaggtctgaatataaaaaatgacagggaaattggcatatcacaatcctcaaataatatggcacagtactgtaaagaaactaatattaagagcttacaatttgatatcctaatagataagtatctgaactctgaagcctcaatttaagcatattaactgcatgaggatatcaaactcattctttcctactctcagcaatgccatttttcactgcctataaggcattttctaatgatcacctccagaactaactaaatttcattaccaaaggtttcaaagcatatcaaacactagccataaatactgaacagacactaacctgcataagttgctccactcgtggtttaagatcttcttcagatgcttctttgtagatgcctttaagaacgtagaagacatgaga-----------------------------------------------------------------------------------------------------
>_R_Afrocalliandra_redacta_Germishuizen_5585@NODE_1_length_1132_cov_144.030332
-------------------------------------------------------------------------------------------------------------------------------------------------------------------------------------------------------------------------------------------------------------------------------------------------------------------------------------------------------------------------------------------------------------------------------------------------------------------------------ttttaaactaccatctgcaacacccttatccttattgccgatcagtgtagtactcacattactgccttctgctttttttgatgaatttgcttccttttaagtctctatactttttccactgccctcgttgacatcactatcttccttattggtataatcaccaacactatctttattcacagtggcgctgacttcaacttcatctgatgaatttttcatacctggcatctgtgtactatgttgactttccttttctttgatatttccaccttccgtgctttgatcattctcggtatcacttttcatctcaactgtgacttcaactttatttgataaactttcctctgacatctgtgtattcttttcagtgtctgtttccttgttgtttctatcttcattcactgcacccttttcagtctccacagtgacttcagttttatttgatgaatttttctcactaaacaccggtgtatccattttattgtccatttccttgaagttactatctgtattcactgaatctttctccgtctccacagtaacttccgttttatccaatgaatcttcctttcttcttgtttgcaagctttgttgactgtcctctccttttatgttactatttctgttcactgcattattctccacattgttttctgctttcacagtgat---cagaggctctagcttggaatcgagatccttgacaacagaagttaaaaatctcacatctcgagcatctgctaatctgctgtttgatgatgcctatagcaagatataaaaggactgaatattataaataacaaggaagttgggatatcccgatcttcaaatactatggcacagtattggaatgaaactaatattaagagcttactatttaatatcctcgtatataag-------aatctgaagcctcagcttaagcatattaagtgcatgaggatatcaaattcattctttcctactctcagcaatgtcatttttccctgcc-----------------------------------------------------------------------------------acaaacacaacagacactaacctgcataagttgctccactcgtggtttaagatcttcttcaggtgcttctttgtatatgacattaagagtgtacaagacatgagaatgaagttcatcagaacgatgtttat---------------------------------------------------------------------------
>_R_Albizia_edwallii_Dalmaso_272@NODE_1_length_1265_cov_5.217355
--------------------------------------------------------------------------atatacacactcatgtacacaagagacaagaagatatatctctgaatgatggtagggcatactgaacaagaggaatcggcatgtgtacaagttacttgcaaagtgaaaaacttcttaagtaggtaggactatgtctcttcctttccctagtttttcaccatggatgcctgaatgcttccttcactactacccttattttctgaggcataatctcaaacatctttcttctttacagtattctaggaactacccttattttgattctttttaatatttagtatttgtgtccttgatgtttctcacagcaacatcttcatttgcagtagtgacttcaactttttgtaccgcgcttttcatgtggtttttgtgctgtcttcattgccctcaggttttaaattaccatctgcaacatccttatccttattgcccacctgtgtagcactcacattgttgacttctgcttcatttgatgaatttgcttcctctgaagtctctatactttttccactgcccttgttgatctcactgtcttccttattggtataatcatcaacactatctttattcacaacggcggtaacttcaactttttccgatgaatttttcataactgacatctgtgtactctgttcactgtccttttctttgctggtactatcttctttgttttgatcattctgtgcatcatttttcatctcaacagtgacttcaactttttttgataaactttcctctgacatctgtgtattcttttcgttgtccatttccttgttgttactatcttcattcactgcatcttttttcgtctccacagtgacttcagttttatttgatcgattttcctcacttgacatctgtgtatccgttttattgtccgtttccttgatgatactatctttattcactgaatgatttttcgtccctacagtgacttcggttttatccaatgaattttccttacttgatgtttgtatgcttcgttgactgtcctcttcttttatgtcagtatctccattccctgcattattctccacatcattttctgtcttcacagtgatcaccagaggctctagcttggaatcgagatccttaacaacggaagttaaaaatctcacatctcgagcatctgccaatctgctgtttgaggatgcctatagcaagagattaaaggtctgaatataaaaaatgacagggaaattggcatatcacaatcctcaaataatatggcacagtactgtaaagaaactaatattaagagcttataa---------------------------------------------------------------------------------------------------------------------------------------------------------------------------------------------------------------------------------------------------------------------------------------------------------------------------------------------------------------------------------------------------------------------
>_R_Albizia_glabripetala_Lewis_1652@NODE_1_length_1131_cov_80.138520
----------------------------------------------------------------------------------------------------------------------------------------------------------------------------------------------------------------------------------------------tgcctgaatgcttccttcactactacccttattttctgagccatcatctcaaacatctttcttctttacaatattctaggaactacccctattttgattctttttaatatttagtatttgtgtcctggatgtttcttacagcaacatcttcatttgcagtagtgacttcaactttttgtaccgcacttttcatgcggtttttgtgctgtcttcattgccctcaggttttaagttaccatctgaaacatccttatccttattgcccacctgtgtagtactcacat---------------------------------------------------tttttccactgcccttgttgatgtcactgtcttccttattggtataaacatcaacgctatctatattcacaacggcggtggcttcaactttatccgatgaatttttcataactgacatctgtgtactctgttcactgtccttttctttgctggaactatcttctttgttttgatcattctgtgcatcatttttcatctcaacagagacttcaactttttttgataaactttcctcagacatctgtgtattcttttcattgtccgtttccttgttgttactatcttcattcaccgcatcttttttcgtctccacagtgacttcagttttatttgatgaattttcctcgcttgacatctgtgtatccgttttattgtccgtttccttgatgttactatctttattcactgaatgatttttcgtctctacagtgacttcggttttatccaatgaattttccttacttgatgtttgtatgctttgttgactgtcctcttcttttatgtcagtatctccattccctgcattattctccacatcattttctgtcttcacagtgatcaccagaggctctagcttggaatcgagatccttaacaacggaagttaaaaatctcacatctcgagcatctgccaatctgctgtttgatgatgcctatagcaagagattaaaggtctgaatataaaaaatgacagagaaattggcatatcacaatcctcaaataatatggcacagtgctgtaaagaaactaatattaagagcttacaatttgatatccttatagataagtatctgaactctgaagcctcaatttaagcatattaactgcatgaggatatcaaattcatt------------------------------------------------------------------------------------------------------------------------------------------------------------------------------------------------------------------------------------------------------------------------------------------------------------------------------------
>_R_Albizia_inundata_Wood_26530@NODE_1_length_1149_cov_184.561243
--------------------------------------------------------------------------------------------------------------------------------------------------------------------------------------------------------------------------------tttttcaccatggatgcctgaatgcttccttcactactacccttattttctgaggcatcatctcaaacatctttgtcctttatagtattctaggaactaccc-tattttgattctttttaatatttagtatttgtgtccttgatgtttcttacagcatcatcttcacttgcagtagtgacttcaactttttgtaccgcaactttcatgcggtttttgtgctgtcttcattgccctcaggttttaaattaccacctgcagcatcctcatccttattgcccacctgtgtagcactcacat---------------------------------------------------tttttccacggcccttgttgatgtcactgtcttccttgttggtataaacatcaacactatttttatccacaacggcggtgacttcaactttatccgatgaatttttcataactgacatctgtgtactctgttcactgtccttttctttgctggtactatctcctttgttttgatcattctgtgcatcattttccacctcaacagtgacttcaactttttttgataaactttcctcagacatctgtgtattcttttcattgtccgtttccatgttgttactatcttcattcactgcatcttttttcgtctccacagtgacttcaattttatttgatgaattttcctcacttgacatctgtgtatccgttttattatccgtttccttgatgttactgtctttattcactgaatgatttttcgtctctacactgacttcggttttatccaatgaattttccttactcgatgcttgtatgctttgttgactgtcctcttcttttatgtcagtatctccattccctgcattattctccacatcattttctgtcttcaaagtgatcatcagaggctctagcttggaatcgagatccttaacaatggaagttaaaaatctcacatctcgagcatctgccaatctgctgtttgatgatgcctatagcaagagattaaaggtccgaatataaaaaatgacagagaaattggcatatcacaatcctcaaatactatggcacagtgctgtaaagaaactaatattaagagcttacaatttgatatccttatagataagtatctgaactctgaagcctcaattcaagcatattaactgcatgaggatatcaaattctttctttc-------------------------------------------------------------------------------------------------------------------------------------------------------------------------------------------------------------------------------------------------------------------------------------------------------------------------------
>_R_Albizia_multiflora_Hughes_3090@NODE_1_length_1434_cov_86.148858
------------------------------------------------------------------------------------acatatacgcaagagacaagaagatatatctctgaatgatggtagggcatactgaacaagaggaatcggcatgtgtacaagtaacttgcaaagtgaaaaacttctcaagtaggtaggactacatctcttcctttccctagttttccaccatggatgcctgaatgcttccttcactactacccttattttctgaggcatcatctcaaacatctttctcctttacagtattctaggaactacccctattttgattctttttaatatttagtatttgtgtccttgatgtttcttacagcaacatcttcatttgc--tagtgacttcaactttttgtaccgcacttttcatgcggtttttgtgctgtcttcattgccctcaggttttacattaccatatgaaacatccttacccttattgcccacctgtgtagtactcacat---------------------------------------------------tttttccactgcccttgttgatgtctctgtcttccttattggtataaacatcaacgctatctatattcacaacggcggtggcttcaactttatccgatgaatttttcataactgacatctgtgtactctgttcactgtccttttctttgctggaactatcttctttgttttgatcattctgtgcatcatttttcatctcaacggtgacttcaactttttttgacaaactttcctcagatatctgtgtattcttttc------------------------------------------------------------------------------------------------------------------attgtccgtttccttgatgttactatctttattcactgaatgatttttcgcctctacagtgacttcggttttatccaatgaatttttcttacttgatgtttgtatgctttgttgactgtcctcttcttttatgtcagtatctccattccctgcattattctccacatcattttctgtcttcaaagtgatcaccagaggctctagcttggagtcgagatccttaacaacggaagttaaaaatctcacgtctcgagcatctgccaatctgctgtttgatgatgcctatagcaagagattaaagctctgaatataaaaaatgacagagaaattggcatatcacaatcctcaaatactatggcacagtgctgtaaagaaactgatattaagagcttacaatttgatatccttgtagataagtatctgaactctgaagcctcaatttaagcatattaactgcatgaggatatcgaattcattctttcctactctcagcaataccatgtttatctgcctataaggcattttctaatgatcatctccagaactaactaaatttcattaccaaagttttcaaagcatatcaaacactagccataactactgaacagacactaacctgcataagttgctccactcgtggtttaagatcttcttcagatgcttctttgtagatgcctttaagaacgtagaagacatgagaatgaagttcatcagaacgatgtttctcgaccaaacattgcg------------------------------------------------------------
>_R_Albizia_niopoides_Simon_1601@NODE_1_length_1658_cov_158.053131
----------------------------------------------gccaatgataaaaggattgttaacggatacacacaaacacatatacgcaatagacaataagatatatctctgaatgatggtagggcatactgaacaagaggaatcggcatgtgtacaagtaacttgcaaagtgaaaaacttctcaagttggtatgactacatctcttcctttccctagtttttcaccatggatgcctgaatgcttccttcactactacccttattttctgaggcatcatctcaaacatctttctcctttacagtattctaggaactacccctattttgattctttttaatatttagtatctgtgtccttgatgtttcttacagcaacatcttcatttgcagtagtgacttcaactttttgtaccgcacttttcatgcgttttttgtgctgtcttcattgccgtcaggttttaaattaccatctgaaacatccttacccttattgcccacctgtgtagtactcacat---------------------------------------------------tttttccactgcccttgttgatgtcactgtcttccttattggtataaacatcaacactatctatattcacaacggtggtggcttcaactttatccgatgaatttttcatgactgacatctgtgtactctgttcactgtccttttctttgctggtactatcttctttgttttgatcattctgtgcatcatttttcatctcaacagtcacttcaactttttttgataaactttcctcagacatccgtggattcttttcatcgtccgtttccttgctgttactatcttcattcactgcatcttttttcgtctccacagtgacttcagttttatttgatgaactttcctcgcttgacatctgtgtatccgttttattgtccgtttcctttatgttactatctttattcactgaatgatttttcgtctctacagcgacttcggttttatccaatgaattttccttacttgatgtttgtatgctttgttgactgtcctcttcttttatgtcagtaactccattccccgcattattctccacatcattttctgtcttcacagtgatcaccagaggctctagcttggaatcgagatccttaacaacggaagttaaaaatctcacatctcgagcatctgccaatctgctgtttgatgatgcctatagcaagatattaaaggtctgaatataaaaaatgacagggaaattggcatatcacaatcctcaaataatatggcacagtactgtaaagaaactaatattaagagcttacaatttgatatccttatagataagtatctgaactcggaagcctcaatttaagcatattaactgcatgaggatatcaaa------------------------------------------------------------------------------------------------------------------cactagccataaatactgaacagacactaacctgcataagttgctccactcgtggtttaagatcttcttcagatgcttctttgtagatgcctttaaaaacgtagaagacatgagaatgaagttcatcagaacgatgtttctcgaccaaacattgcgcaataggggtccgacaccccacagcatagaaagggcagttcacaagcttcatgggacatt
>_R_Albizia_subdimidiata_var_minor_Gorts_341@NODE_1_length_1348_cov_32.510622
--------------------------------------------------------------------------------------------------------------------------atggtagggcatactgaacaaggggaatcggcatgtgtacaagtaacgtgcaaagtgaaaaacttatcaagtaggt--gactacatctcttcctttccctagtttttcaccatggatgcctgaatgcttccttcactactaaccttattttctgaggcatcatctcaaacatctttctcctttaaagtattctaggaactacccctattttgattctttttaatatttagtatttgtgtccttgatgtttcttacagcaacatcttcatttgcagcagtgacttcaactttttttaccgcacttttcatgctgtttttgtgctgtcttcattgccctcaggttttaaattaccacctgcagcatccttatccttattgcccacctgtgtagcacacacat---------------------------------------------------tttttccactgcccttgttgatgtcactgtcttccttattggtataaacatcaacactatctttattcacaacggcggtgacttcaactttatccgatgaatttttcataactgacatctgtgtactctgttcactgtccttttctttgctggtactatcttctttgttttgatcattctgtgcatcatttttcatctcaacagtgacttcaaccttttttgataaactttcctcagacatctgtgtattcttttcattgtccgtttccttgttgttactatcttcattcactgcatcttttttcgtctccacagtgacttcagttttatttgatgaattttcctcacttgacatctgtgtatccgttttattatccatttccttgatgttactatctttattcactgaatgatttttcgtctctacagtgacttcggttttatccaatgaattttccttacttgatgcttgtatgctttgttgactgtcctcttcttttatgtcagtatctccattccctgcattattctccacatcattttctgtcttcacagtgatcaccagaggctctagcttggaatcgagatccttaacaacggaagttaaaaatctcacatctcgagcatctgccaatctgctgtttgatgatgcctatagcaagagattaaaggtccaaatataaaaaatgacacagaaatcggcatatcacaatcctcaaatactatggcacagtgctgtaaagaaactaatattaagagcttacaatttgatatccttatagataagtatctgaactctgaagcctcaatttaagtatattaactgcatgaggatatcaaattcattctttcctactctcagcaaagccatttttatcctcctataaggcattttctaatgatcacctccagaactaactaaatttcattaccaaaggtttcaaagcata-----------------------------------------------------------------------------------------------------------------------------------------------------------------------------------------------------------------------------
>_R_Albizia_subdimidiata_var_subdimidiata_Ferreira_210@NODE_1_length_1424_cov_137.327394
--------------------------------------------------------------------------------------------gcaagagacaagaagatatatctctgaatgatggtagggcatactgaacaaggggaatcggcatgtgtacaagtaacgtgcaaagtgaaaaacttatcaagtaggt--gactacatctcttcctttccctagtttttcaccatggatgcctgaatgcttccttcactactaaccttattttctgaggcatcatctcaaacatctttctcctttaaagtattctaggaactacccctattttgattctttttaatatttagtatttgtgtccttgatgtttcttacagcaacatcttcatttgcagtagtgacttcaactttttttaccgcacttttcatgctgtttttgtgctgtcttcattgccctcaggttttaaattaccacctgcagcatccttatccttattgcccacctgtgtagcactcacat---------------------------------------------------tttttccacggcccttgttgatgtcactgtcttccttgttggtataaacatcaacactatctttatccacaacggcggtgacttcaactttgtccgatgaatttttcataactgacatctgtgtactctgttcactgtccttttctttgctggtaccatcttctttgttttgatcattctgtgcatcatttttcatctcaacagtgacttcaactttttttgataaactttcctcagacatctgtgtattcttttcattgtccgtttccttgttgttactatcttcattcactgcatcttttttcgtctccacagtgacttcagttttatttgatgaattttcctcacttgacatctgtgtatccgttttattatccatttccttgatgttactatctttattcactgaatgatttttcgtctctacagtgacttcggttttatccaatgaattttccttacttgatgcttgtatgctttgttgactgtcctcttcttttatgtcagtatctccattccctgcatttttctccacatcattttctgtcttcacagtgatcgccagaggctctagcttggaatcgagatccttaacaacggaagttaaaaatctcacatctcgagcatctgccaatctgctgtttgatgatgcctatagcaagagattaaaggtccgaatataaaaaatgacacagaaatcggcatatcacaatcctcaaatactatggcacagtgctgtaaagaaactaatattaagagcttacaatttgatatccttatagataagtatctgaactctgaagcctcaatttaagtatattaactgcatgaggatatcaaattcattctttcctactctcagcaaagccatttttatcttcctataaggcattttctaatgatcacctccagaactaactaaatttcattaccaaaggtttcaaagcata-----cactagccataaatactgaactgacactgacctgcataagttgctc--------------------------------------------------------------------------------------------------------------------------------------------------------------------------
>_R_Albizia_xerophytica_Hughes_1435@NODE_1_length_1751_cov_74.970729
----------------aaaaggaaaaagatgtggaaaagcaaagtgg-cgatgataaaagatttgttaacggatacacacaaacacatatacgccagagacaagaagatatatctccgaatgatggtagggcatgctgaacaagaggcatcggcatgtgtacaagtaacttgcaatgtgaaaaacttctcaagtaggtatgactacatctcttcatctccccagtttttcaccatggatgcctgaatgcttccttcactgctaccattattttctgatgt-------------------------------tgctgtaaacttc-------------------------------------------------------------cttcatttgcagtagtgatttcaactttttgtaccgcacttttcatgcggtttttgtgcagtcttcattatcctcaggttttaaattaccatctgaaacatccttacccttattgcccacctgtgtaggactcacat---------------------------------------------------tttttccactgcccttgttgaagtcactgtcttccttattggtataaacatcaacactaactatattcacaacggcggtggcttcaactttatccgatgaatttttcataattgacatctgtgtactctgttcactgtccttttctttgctggaactatcttctttgttttgatcattctgcgcatcatttttcatctcaacagtgacttcaactttttttggcaaactttcctcggacatctgtgtattcttttcattgtccgtttccttgctgttactatcttcattcactgcatcttttttcgtctccacagtgacttcagttttatttgatgaattttcgtcgcttgacatctgtgtatcagttttattgtccgtttccttgatgttactatctttattcactgaatgatttttcgtccccacagtgacttctgttttatccaatgaattttccttacttgatgtttgtatgctttgttgactgtcctcttcttttatgtcagtatctccattccctgcattattctccacatcattttctgtcttcacagtgatcaccagaggctctagcttggaattgagatccttaacaacggaagttaaaaatctcacatctcgagcatctgccaatctgctgcttgatgatgcctatagcaagagattaaaggtctgaatataaaaaatgacagggaaattggcatatcacaatcctcaaataatatggcacagtactgtaaagaaactaatattaagagcttacaatttgatatccttatagataagtatctgaactctgaagcctcaatataagcatatttactgcaagaggatatcaaattcattctttcctactctcagcaatgccatttttctctgcctataaggcatttttcaatgatcacctccagaactaactaaatttcattaccaaaggtttcaaagcatatcaaa-------cataaatactggacagacactaacctgcatcagttgctccactcttggtttaagatcttcttcagatgcttctttgtagatgcctttaagaaggtagaagacatgagaatgaagttcatcagaacgatgtttctcgaccaaacattgcgcaataggggaccgacaccccacagcatagaaagggcagttcacaagcttcatgggacatt
>_R_Balizia_elegans_Iganci_870@NODE_1_length_1692_cov_103.348607
-------------------------------------------------------------------------------------------aataggatatgaaggaatatatctctgaatgatggtagggcatactaaacaagaagaatcggcatgtgtacaagttacttgcaaagtgaaaaacttctgaagtaggtaggactatatctcttcctttccctagtttttcaccaaggatgcctgaatgcttccttcactactacccttattttctgaggcatcatctccaacatctttcttctttacagtattctaggaactacccttattttgattctttttaatatttagtatttgtgtccttgatgtttctcaccgcaacatcttcatttgcagtagtgacttcaactttttgtaccgcacttttcatgcggtttttgtgatgtcttcattgccctcaggttttagatt-------------------------------acctgtatagtactcacattgttgacttctgcttcatttgatgaatttgcttcctttgaagtctctatactttttccactgcccttgttgatgtcaccgtcttccttattcgtataatcatcaacacaatctttattcacaacggcgctgacttcaactttatccgatgaatttttcataactgacatctgtgtgctctgttcactgtccttttctttgctggtactatcttctttgtatggatcattctctgcatcatttttcatctcaacagtgacttcaactttttttgataaactttcctctgacatctgtgtattcttttcattgtccgtttccttgttgttactatcttcattcactgcatcttttttcgtctccacagtgacttcagttttattcgatgaattttcctcacttgacatctgtgtatccgttttattgtccgtttccttgatgttactatctttgttcactgaatgatttttcgtctctacagtgacttcggttttatccaatgaattttccttacttgatgtttgtatgctttgttgactgtcctcttcttttatgtcagtttctccatgtcctgcattattctccacatcattttctgtcttcacggtgatcaccagaggctctagcttggaatcgagatccttaacaacggaagttaaaaacctcacatctcgagcatctgccaatctgctgtttgatgatgcctatagcaagagattaaaggtctgaatataaaaaatgacagggaaattggcatatcacaatccccaaataatatggcacagtactgtaaagaaactaatattgagagcttacaatttgatatccttatagataagtatctgaactctgaagcctcaatttaagtatattaactgcatggggatatcaaattcattctttcctactctcagcaatgccatttttctctgcctataaggcattttctaatgatcacctccagaactaactaaatttcattaccaaaggattcaaagcatatcaaacactagacataaatactgaacagacactaacctgcataagttgctccactcgtggtttaagatcttcttcagatgcttctttgtagatgcctttaagaacgtagaagacatgagaatgaagttcatcagaacgatgtttctcgaccaaacattgcgcaataggggtccgacaccccacagcatagaaagggcagttcacaagcttcatgggacatt
>_R_Balizia_spnov_Morim_577@NODE_1_length_1658_cov_391.587648
ttaataaagataaaatggaaaaaaaaacaaataaaaagtgaatattgcttataaaaaagaccaaccctat-gaaagaaaaagttacttataaataagaccggagggaatatatctcagaatgatggtagggcatactgaacaagaggaatcggtatgtgtacaagttacttgcaaagtgaaaaacttctgaagtaggtaggactatatctcttcctttccctagtttttccctaaggatgcctgaatgcttccttcactactacccttattttctgaggcatcatctccaacatctttcttctttacagtattctaggaactacccttattttgattctttttaatatttagtatttgtgtccttgatgtttctcaccgcaacatcttcatttgcagtagtgac-tcaactttttgtaccgcacttttcatgtggtttttgcgctgtcttaattgccctcaggttttagatt-------------------------------acctgtgtagtactcacattggtgacttctgcttcatttgatgaatttgcttcatttgaagtctctatactttttccactgcccttgctgacgtcactgtcttccttattcgtataatcatcaacacaatctttattcacaacggcgctgacttcaactttatccgatgaatttttcataactgacatctgtgtgccctgttcactgtccttttctttgctggtactatcttctttgtatggatcattctctgcatcatttttcatctcaacagtgacttcaactttttttgataaactttcctctgacatctgtgtattcttttcattgtccgtttccttgttgttactatcttcattcactgcatcttttttcgtctccacagtgacttcagttttatttgatgaattttcctcacttgacatctgtgtatccgttttattgtccgtttccttgatgttactatctttattcactgaatgatttttcgcctcttcagtgacttcggttttatccaatgaattttccttacttgatgtttgtatgctttgttgactgtcctcttcctttatgtcagtatctccatttcctgcattattctccacatcattttctgtcttcacagtgatcaccagaggctctagcttggaatcgagatccttaacaacggaagttaaaaatctcacatctcgagcatctgccaatctgctgtttgatgatgcctatagcaagagattaaaggtatgaatataaaaaatgacagggaaattggcatatcacaatccccaaataatatggcacagtagtgtaaagaaactaatattgagagctcacaatttgatatccttatagataagtatctgaactctgaagcctcaatttaagtatattaactgcatgaggatatcaaattcattctttcctactctcagcaatgccatttttctctgcctatcaagcattttctaatgatcacctccagaactaactaaatttcattaccaaaggtttcaaagcatatcaaacactagacataaatactgaacagacactaacctgcataagttgctccactcgtggtttaagatcttcttcagatgcttctttgtagatgccct---------------------------------------------------------------------------------------------------------------------------
>_R_Hydrochorea_gonggrijpii_Tillett_45696@NODE_1_length_1335_cov_156.299682
--------------------------------------------------------------------------------------------------------------tatcttagaatgatggtagggcacactgaacaagaggaatcggtatgtgtacaagttacttgcaaagtgaaaaacttctgaagtaggtaggacgatatctcttcctttccctagtttttcgctaaggatgcctgaatgcttccttcactactacccttattttctgaggcatcatctccaacatctttcttctttacagtattctaggaactacccttattttgattctttttaatatttagtatttgtgtccttgatgtttctcaccgcaacatcttc-tttgcagtagtgac-tcaactttttgtaccgcacttttcatgcggtttttgtgctgtcgtaattgccctcaggttttagatt-------------------------------acctgtgtagtactcacattggtgacttctgcttcatttgatgaatttgcttcctttgaagtctctatactttttccactgcccttgctgacgtcactgtcttccttattcgtataatcatcaacacaatctttattcacaacggcgctgacttcaactttatccgatgaatttttcataactgacatctgtgtgccctgttcactgtccttttctttgctggtactatcttctttgtatggatcattctctgcatcatttttcatctcaacagtgacttcaactttttttgataaactttcctctgacatctgtgtattcttttcattgtccgtttccttgttgttactatcttcattcactgcatcttttttcgtctccacagtgacttcagttttatttgatgaattttcctcacttgacatctgtgtatccgttttattgtccgtttccttgatgttactatctttattcactgaatgatttttcgcctcttcagtgacttcggttttatccaatgaattttccttacttgatgtttgtatgctttgttgactgtcctcttcttttatgtctgtatctccatttcctgcattattctccacatcattttctgtcttcacagtgatcaccagaggctctagcttggaatcgagatccttaacaacggaagttaaaaatctcacatctcgagcatctgccaatctgctgtttgatgatgcctatagcaagagattaaaggtatgaatataaaaaatgacagggaaattggcatatcacaatccccaaataatatggcacagtagtgtaaagaaactaatattgagagcttacaatttgatatccttatagataagtatctgaactctgaagcctcaatttaagtatattaactgtatgaggatatcaaattcattctttcctactctcagcaatgcca-ttttctctgcctatcaagcattttctaatgatcac-------------------------------------------------------------------------------------------------------------------------------------------------------------------------------------------------------------------------------------------------------------------------
>_R_Jupunba_asplenifolia_Ekman_6383@NODE_1_length_1221_cov_50.627622
--------------------------------------------------------------------------------------------------------------------------------------------------------------------------------------------------------------------------------tttttcactatggatgcgtgaatgctcccttcactactacccttattttctgaggcatcatctccaacatctttcttctttacagtattctaggaactacccttattttgattctttttaatatttagtatttgtgtccttgatgtttctcatcgcaacatcttcatttgcagtagtgacttcaactttttgcaccgcacttttcatgcgg-ttttgtgctgtcttcattgccctcaggttttagatt-------------------------------acatgtgtagtactcacattgttgtcttccgcttcatttgatgaatttgcttcctttgaagtctctatactttttccactgcccttgttgatgtcactgtcttccttattcgtataatcatcaacactatctttattcacaacggcgctggcttcaactttatcggatgaatttttcataactgacatctgtgtgctctgttcactgtccttttctttgctggtactatcttctttgtttggatcaatctctgcatcatttttcatctcaacagtgacttcaactttttttgataaactttcctctgacatgtgtgtattcttttcattgtccgtttccttgttgttactatcttcattcactgcatcttttttcgtctccacagtgacttcagttttatttgatgaattttcctcacttgacatctgtgtatccgttttattgtccgtttccttgatgttactatctttattcactgaatgatttttcgtctctacagtgacttcggttttatccaatgaattttccttacttgatgtttgtatgctttgttgactgtcctcttcttttatgtcagtatctccatttcctgcattattctccacatcattttctgtcttcacagtgatcaccagaggctctagcttggaatcgagatccttaacaacggaagttaaaaatctcacatctcgagcatctgccaatctgctgtttgatgatgcctatagcaagagattaaaggtctgaatatgaaaaatgacagggaaactggcatatcacaatccccaaataatat-gcacagtactgtaaagaaactaatattgagagcttacaatttgatatccttatagataagtatctgaactctgaagcctcaatttaagtatattaactgtatgaggatatcaaattcattctttcctactctcagcaatgccatttttctctgcctataaggcattttctaatgatca--------------------------------------------------------------------------------------------------------------------------------------------------------------------------------------------------------------------------------------------------------------------------
>_R_Jupunba_cochleata_Bonadeu_673@NODE_1_length_1623_cov_87.953428
--------------------ggaaaaaaagacaaaaagtaaaagttgtttataaaaaagactaaccctacgaggaaaaaaaattatttataaataagactggagggagtaaatctctgaatgacgatagggcatactgaacaagaggaatcagcatgtgtacaagttacttgcaaagtgaaaaactccttaagtaggtaggactatatctcttcctttccctagtttttcactatggatgcgtgaatgctcccttcactactacccttattttctgaggcatcatctccaacatctttcttctttacagtattctaggaactacccgtattttgattctttttaatatttagtatttgtgtccttgatgtttctcaccgcaacatcttcatttgcagtagtgacttcaactttttgtaccgcacttttcatgcggtttttgtgctgtcttcattgccctcaggttttagatt-------------------------------acctgtgtagtactcacattgttgacttctgcttcatttgatgaatttgcttcctttgaagtctctatactttttccactgcccttgttgatgttactgtcttccttattcgtataatcatcaacactatctttattcacaacggcgctggcttcaactttatccgatgaatttttcataactgacatctgcgtgctctgttcactgtccttttctttgctggtactatcttctttgtctggatcattccctgcatcatttttcatctcaacagtgacttcaactttttttgataaactttcctctgacatctgtgtattcttttcattgtccgtttccttcttgttactatcttcactcactgcatcttttttcgtctccacagtgacttcagttttatttgatgaattttcctcacttgacatctgtgtatccgttttattgtccgtttgcttgatgttactatctttattcactgaatggttttttgtgtctacagtgactgcggttttatccaatgaattttccttacttgatgtttgtatgctttgttgactgtcctcttcttttatgtcagtatctccatttcctgcatcattctccacatcattttctgtcttcacagtgatcaccagaggctctagcttggaatcgagatccttaacaacggaagttaaaaatctcacatctcgagcatctgccaatctgctgtttgatgatgcctatagcaagagattaaaggtctgaatataaaaaatgacagggaaactggcatatcacaatccccaaataatatggcacagtactgtaaagaaactaatattgagagcttacaatttgatatccttatagataagtatctgaactctaaagcctcaatttaagtatattaactgcatgaggatatcaaattcattctttcgtactctcagcaatgccatttttctctgcctataaggcattttctaatgatcgcctccagaactaactaaatttcattaccaaaggtttcaaagcatatcaaacactagacataaatactgaacagacactaacctgcataagttgctccactcgtggtttaagatcttcttcagatgcttctttgtagatgcctttaagaacgtagaagacatgagaatgaagtt---------------------------------------------------------------------------------------------
>_R_Jupunba_commutata_Maguire_46145@NODE_1_length_1522_cov_99.916263
taaatcaaacaaaaataaaaggaaaaag---------------------------aaaaggattgttaac--------agagatacacaaacataagagacaagaagatactccctccggtcctattta---tctctgaacaagaggaatcggcatgtgtacaagttacttgcaaagtgaaaaacttctcaagtaggtaggactatatctcttcctttccctagtttttcactat-gatgcctgaatgcttccttcactactacccttattttctgaggcatcatctccaacatctttcttctttacagtattctaggaactacccttattttgattctttttaatatttagtatttgtgtccttgatgtttctcaccgcagcatcttcatttgcagtagtgacttcaactttttgtaccgcacttttcatgcggtttttgtgctgccttcattgccctcaggttttagatt-------------------------------acctgtgtagtactcacattgttgacttctgcttcatttgatgaatttgcttcctttgaagtctctatactttttccactgcccttgttgatgtcactgtcttccttattcgtataatcatcaacactatctttattcacaacggcgctgacttcaactttatccgatgaatttttcataactgacatctgtgtgctctgttcactgtccttttctttgctggtactatcttctttgtatggatcattctctgcatcatttttcatctcaacagtgccttcaactttttttgataaactttcctctgacatctgtgtattcttttcattgtccgtttccttgttgttactatcttcattcactgcatcttttttcgtctcc------------------------------------------------------------------------------------------------------------------acagtgacttcggttttatccaatgaattttccttacttgatgtttgtatgctttgttgactgtcctcttcttttatgtcagtatctccatttcctgcattattctccacatcattttctgtcttcacagtgatcacctgaggctctagcttggaatcgagatccttaacaacggaagttaaaaatctcacatctcgagcatctgccaatctgctgtttgatgatgcctatagcaagagattaaaggtctgaatataaaaaatgacagggaaattggcatttcacaatccccaaataatatggcacagtactgtaaagaaactaatattgagagcttacaatttgatatccttatagataagtatctgaactctgaagcctcaatttaagtatattaactgcatgaggatatcaaattcattctttcctactctcagcaatgccatttttctctgcctataaggcattttctaatgatcacctccagaactaactaaatttcattaccaaaggtttcaaagcatatcaaacactagacataaatactgaacagacactaacctgcataagttgctccactcgtggtttaagatctttttcagatgcttctttgtagatgcctttaagaacgtagaagacatgagaatgaagttcatcagaacgatgtttctcgaccaaacattgcgcaataggggtccgacacc------------------------------------------
>_R_Jupunba_filamentosa_Lima_7487@NODE_1_length_1830_cov_76.826583
ttaataagggtaaaataggaaaaagaatagacaaaaagtaaaagttgcttataaaaaggactaaccctatgaaaaaaaaaagttgcttataaataggaccggagggaatatatctctgaatgattgtagggcgtactgaacaagaggaatcagcatgtgtacaagttacttgcaaagtgaaaaacttcttaagtaggtaggactatatctcttcctttccctagtttttcactatggatgcctgaatgctcccttcactactacccttattttctgaggcatcatctccaacatctttcttctttacagtattctaggaactacccttattttgattctttttaatatttagtatttgtgtccttgatgtttctcaccgcaacatcttcatttgcagtagtgacttcaactttttgtaccgcacttttcatgcggtttttgtgctgtcttcattgccctcaggttttagatt-------------------------------acctgtgtagtactcacatcgttgacttctgcttcatttgatgaatttgcttcctttgaagtct------------------------------------------------------------cactatctttattcacaacggcgctgacttcaacttcatccgatgaatttttcataactgacatctgtgtgctctgttcactgtccttttctttgctggtactatcttctttgtctggatcattctctgcatcatttttcat------------------------------------ctctgacatctgtgtattcttttcattgtccgtttccttgttgttactatcttcattcactgcatcttttttcgtctccacagtgacttcagttttatttg------------------------------------------------------------------------------------------------------------------atgaattttccttacttgatgtttgtatgctttgttgactgtcctcttcttttatgtcagtatctccatttcctgcattattctccacatcattttctgtcttcacagtgatcaccagaggctctagcttggaatcgagatccttaacaacggaagttaaaaatctcacatctcgagcatctgccaatctgctgtttgatgatgcctatagcaagagattaaaggtctgaatataaaaaatgacagggaaattggcatatcacaatccccaaataatatggctcagtactgtaaagaaactaatattgagagcttacaatttgatatccttatagataagtatctgaactctgaagcctcaatttaagtatattaactgcatgaggatatcaaattcattctttcctactctcagcaatgccatttttctctgcccataaggcattttctaatgatcacctccagaacttactaaatttcattaccaaaggtttcaaagcatatcaaacactagacataaatactgaacagacactaacctgcatgagttgctccactcgtgatttaagatcttcttcagatgcttctttgtagatgcctttaagaacgtagaagacatgagaatgaggttcatcagaacgatgtttctctatcaaacattgcgcaataggggtccgacaccccacagcatagaaagggcagttcacaagcttcatgggacatt
>_R_Jupunba_laeta_Mori_25147@NODE_1_length_1302_cov_48.937143
------------------------------------------------------------------------------------------------------------------------------------------------------------------------------------------------------aggactatatctcttcctttccctagtttttcactatggatgcgtgaatgctcccttcactactacccttattttctgaggcatcatctccaacatctttcttctttacagtattctaggaactacccttattttgattctttttaatatttagtatttgtgtccttgatgtttctcaccgcaacatcttcatttgcagtagtgacttcaactttttgtaccgcacttttcatgcggtttttgtgctgtcttcattgccctcaggttttagatt-------------------------------acctgtgtagtactcacattgttgacttctgcttcatttgatgaatttgcttcctttgaagtctctgtactttttccactgcccttgttgatgtcactgtcttccttattcgtataatcatcaacactatctttattcacaacggcgctgacttcaactttatccgatgaatttttcataactgacatctgtgtgctctgttcactgtccttttctttgccggtactatcttctttgtctggatcattctctgcatcatttttcatctcaacagtgacttcaactttttttgataaactttcctctgacatctgtgtattcttttcattgtccgtttccttgttgttactatcttcattcactgcatcttttttcgtctccacagtgacttcagttttattcgatgaattttcctcacttgacatctgtgtatccgttttattgtccgtttccttgatgttactatctttattcactgattgatttctcgtctctacagtgacttcggtgttatccaatgaattttccttacttgatgtttgtatgctttgttgactgtcctcttctttgttgtcagtatctccatttcctgcattattctccacatcattttctgtcttcacagtgatcaccagacgctctagcttggaatcgagatccttaacaacggaagttaaaaatctcacatctcgagcatctgccaatctgctgtttgatgatgcctatagcaagagattaaaggtctgaatataaaaaatgacagggaaattggcatatcacaatcccctaataatatggcacagtactgtaaagaaactaatattgagagcttacaatttgatatccttatagataagtatctgaacgctgaagcctcaatttaagtatattaactgcatgaggatatcaaattcattctttcctactctcagcaatgccatttttctctgcctataaggcattttctaatgatcacctccagaactcactaaatttcattaccaaaggtttcaaagcatatcaaacac---------------------------------------------------------------------------------------------------------------------------------------------------------------------------------------------------------------------
>_R_Jupunba_langsdorfii_Ribeiro_728@NODE_1_length_2037_cov_96.742857
ttaataagggtaaaataggaaaaagaagagataaaaagtaaaagttgcttataaaaaggaccagccctatgaaaaaaaaaaattgcttatcaataggacatgagggagtatatctctgaatgatggtagggcatactgaacaagaggaatcggcatgtgtacaagttacttgcaaagtgaaaaacttctcaagtaggtaggactatatctctgcctttccctagtttttcactatggatgcccgaatgcttccttcactactacccttattttctgaggcatcatctccaacatctttcttctttacagtatactaggaactacccttattttgattctttttaatatttagtatttgtgtccttgatgtttctcaccgcaacatcttcatttgcagtagtgacttcaactttttgtaccgcacttttcatgcggtttttgtgctgtcttcattgccctcaggttttagatt-------------------------------acctgtgtagtactcacattgttgacttctgcttcatttgatgaatttgcttcctttgaagtctctatactttttccattgcccttgttgatgtcactgtcttccttgttcgtataatcatcaacacaatctttattcacaacggcgctgacttcaactctatccgatgaatttttcataactgacatctgtgtgctctgttcactgtccttttctttgctggtactatcttctttgtatggatcattctctgcatcatttttcatctcaacagtgacttcaactttttttgataaactttcctctgacatctgtgtattcttttcattgtccgtttccttgttgttactatcttcattcactgcatcttttttcgtctccacagtgacttcagttttatttgatgaattttcctcacttgacatctgtgcatccgttttattgtccgtttccttgatgttactatctttattcactgaatgatttttcgtctctacagtgacttcggttttatccaatgaattttccttacttgatgtttgtatgctttgttgactgtcctcttcttttatgtcagtatctccatttcttgcattattctccacatcattttctgtcttcacagtgatcaacagaggctctagcttggaatcgagatccttaacaacggaagttaaaaatctcacatctcgagcatctgccaatctgctgtttgatgatgcctatagcaagagattaaaggtctgaatataaaaactgacagggaaattggcatgtcacaatccccaaataatatggcacactactgtaaagaaactaatattgagagcttacaatttgatatccttatagataagtatctgaacgctgaagcctcaacttaagtatattaactgcatgaggatatcaaattcattctttcctactctcagcaatgccatttttctctgcctataaggcattttctaatgatcacctccagaactaactaaatttcattaccaaaggtttcaaagcgtatcaaacactagacataaatactgaacagacactaacctgcataagttgctccactcgtggtttaagatcttcttcagatgcttctttgtagatgcctttaagaacgtacaatacatgagaatgaagttcatcagaacgatgtttctcgaccaaacattgcgcaataggggtccgacaccccacagcatagaaagggcagttcacaagcttcatgggacatt
>_R_Jupunba_limae_Iganci_261@NODE_1_length_2129_cov_95.803606
ttaataagggtaaaataaaaaaaagaagagataaaaagtaaaagttgtttataaaaaggactaaccttatgaaaaaaaaaagttatttataaatagaatcggaggcagtatatctctaaatgatggtagggcatgctgaacaagaggaatcggcatgtgtacaagttacttgcaaagtgaaaaacttcttaagtaggtaggactatatctcttcctttccctagtttttcaccatggatgcctgaatgcttccttcactactacccttattttatgaggcatcatctccaacatctttcttctttacagtattctaggaactacccttgttttgattctttttaatatttagtatctgtgtccttgatgtttctcaccgcaacatcttcatttgcagtagtgacttcaactttttgtaccgcacttttcatgcggtttttgtgctgtcttcattgccctcaggttttagatt-------------------------------acctgtgtggtactcacattgttgacttctgcttcatttgatgaatttgcttcctttgaagtctctatactttttccactgcccttgttgatgtcactgtcttccttattcgtataatcatcaacactatctttattcacaacggcgctgacttcaaccttatccgatgaatttttcataactgacatctgtgtgctctgttcactgtccttttctttgctggtactatcttctttgtatggatcattctctgcatcatttttcatctcaacagtgacttcaactttttttgataaactttcctctgacatctgtgtattcttttcattgtccgtttccttgttgttactatcttcattcacggcatcttttttcgtctccacagtgacttcagttttatttgatgaattttcctcacttgacatctgtgtatccgttttattgtccgtttccttgatgttactatctttattcactgaatgatttttcgtctctacagtgacttcggttttatccaatgaattttccttacttgatgtttgtatgctttgttgactgtcctcttcttttatgtcagtatctccatttcctgcattattctccacatcattttctgtcttcacagtgatcaccagaggctctagcttggaatcgagatccttaacaacggaagttaaaaatctcacatctcgagcatctgccaatctgctgtttgatgatgcctatagcaagagattaaaggtctgaatataaaaaatgacagggaaactggcatatcacaatccccaaataatatggcacagtactgtaaagaaactaatattgagagcttacaatttgatatccttatagataagtatatgaactctgaagcctcaatttaagtatattaactgcatgaggatatcaaattcattctttcctactctcagcaatgccatttttctctgcctataaggcattttctaatgatcacctccagaactaactaaatttcatt------------aaagcatatcaaacacttgacataaatactgaacagacactaacctgcataagttgctccactcgtggtttaagatcttcttcagatgcttctttgtagatgcctttaagaacgtagaagacatgagaatgaagttcatcagaacgatgtttctcgaccaaacattgcgcaataggggtccgacaccccacagcatagaaagggcagttcacaagcttcatgggacatt
>_R_Jupunba_nipensis_Mayo_19662@NODE_1_length_1471_cov_45.420373
---------------------------------------------------------------------------------------------------------------------------------------ctgaacaagaggaatcaccatgtgtacaagttacttgcaaagtgaaaaacttcttaagtaggtaggactatatctcttcctttccctagtttttcactttggatgcgtgaatgctcccttccctactacccttattttctgagacatcatctccaacatctttcttctttacagtattctaggaactacccttattttgattctttttaatatttagtatttgtgtccttgatgtttctcatcgcaacatcttcatttgcagtagtgacttcaactttttgcaccgcacttttcatgcgg-ttttgtgctgtcttcattgccctcaggttttagatt-------------------------------acatgtgtagtactcacattgttgtcttccgcttcatttgatgaatttgcttcctttgaagtctctatactttttccactgcccttgttgatgtcactgtcttccttattcgtataatcatcaacactatctttattcacaacggcgctggcttcaactttatcggatgaatttttcataactgacatctgtgtactctgttcactgtccttttctttgctggtactatcttctttgtctggatcattctctgcatcatttttcatctcaacagtgacttcaactttttttgataaactttcctctgacatctgtgtattcttttcattgtccgtttccttgttgttactatcttcattcactgcatcttttttcgtctccacagtgacttcagttttatttgatgaattttcctcacttgacatctgtgtatccgttttattgtccgtttccttgatgttactatctttattcactgaatgatttttcgtctctacagtgacttcggttttatccaacgaattttccttacttgatgtttgtatgctttgttgactgtcctcttcttttatgtcagtatctccatttcctgcattattctccacatcattttctgtcttcacagtgatcaccagaggctctagcttggaatcgagatccttaacaacggaagttaaaaacctcacatctcgagcatctgccaatctgctgtttgatgatgcctatagtaagagattaaaggtctgaatataaaaaatgacagggaaactggcatatcacaatccccaaataatatggcacagtactgtaaagaaactaatattgagagcttacaatttgatatccttatagataagtatctgaactctgaagcctcaatttaagtatattaactgtatgaggatatcaaattcattctt---------------------------------------------------------------------------------------------------------------------------------------------------------------------------------------------------------------------------------------------------------------------------------------------------------------------------------
