# Supplementary material for: A new generic circumscription of Hydrochorea (Leguminosae, Caesalpinioideae, mimosoid clade) with an amphi-Atlantic distribution
Source: PhytoKeys. 2022 Aug 22;205:401–37. doi: 10.3897/phytokeys.205.82775 (PMC9849043; doi:10.3897/phytokeys.205.82775)
Supplement: Supplementary material 1 — Supplementary data file S1 [file phytokeys-205-401_article-82775__-s001.zip › MSC_m103541_comp41848_c0_seq7_exon01.aln-cln]

>Acacia_rostellifera_Murphy_466@NODE_1_length_1889_cov_284.125828
tgaaaactcaattaaaaatattatttttaaataatttaagattttattaatatttttatatattagatttcaatctaacagtaaaaagaattgaaaaatgataggaa-------aaatgaaccataacataaccccaggttcaattgcataaattatttcaagggagtccaaacataatttttctt---tatttttcaact--------------aaaattgattttaattgaatttttaaaacaatttaattttctcccccatatctgaaacgtgtaaaaacatgcttcgcaattaactgcctccaccgaacccctagctactcctccatcccacgcttcactctgcagcgtacacccacccactcttctttcccagaaacactcaagaatatgctctcatcttccttcttcattcttcgaaccctaattctgcttcttcttcgcaccaatgaagcaacttccgtatcatgtcaaacccaccaccaacacccacttctcctccaaatttaccccaaaatttatcatcaaattcgaccctgttcttccctccaaacccggaactctcacattcaaaccctgctcctttcactctcctaattcttccccctccccctccgaaacgctaatctcaatcctccgaatagttcctgattgggctgaccgcgtgaaggagcgtggcatgcaaaagaatcgagctctttacagccacgagaaatgggttgagcacagaagctctctacgccacctccgtcacgttctgtccagtctttcttctcgcgtcatcttgtcactcgtgccgccagtgattgcttttactacgtttgctgcactgattgcgagttacaattctgcggttttaacgcattggctgccggagtttttcccggtgctgagggcttcctcattgccgtaccaattgactgcgtcggcattagcgctgctgttggtttttagaaccgaggcgtcgtatgcgaggttcatggagggaaagaaggcttggacgaaggtcatttctgggacacacgatttttctaggcaggttatggcagtggctgagtgccctagtgatttacatatcaagaaggcacttcttcagtatatcatggcatttccaatggctctcaaggtcagaatgattctaaaa-ttttctattttcatctaaaagcaaaaacgaattaaaggactacttataaagtcttgttcaaattgtgcaggattagttgtagattgataattggtagtgctactcaccaattgaaacaatttcaatgcagtgtcatgtattaaatggctcagatattaagagagacctccaacatgtgctggaagtggatgatcttgcagtacttagtaattccaaacatcgtcctcgctgtatcattgagtttatctctcaaagccttaaactgctgaagttggagggttcaatgaggaatgtcttggtaagatccttgtaattgtgaacagtttagtaatattgatagtggctaactgatattttcttatattggtatcagctaactgacgttattttaaaacaaaaaaaggcaacgtgcttttaatttgaatgggcgaga----------ctggttcttgtgtgatcatatctaagatattaatctgtcct
>Afrocalliandra_redacta_Germishuizen_5585@NODE_1_length_1440_cov_288.223037
------------------------atttaaaggcatctttgttttttcaccgaatttacatatc-----------------ataaattcatataaaaaaacctctcattcatttctcaagtttaactcaaggtcttgacaatataaatggtatttatttggaa-tttcccctactaaatttttcattaatattttc-aacttatatttataatgcgaaaatttatttaatcgtattttaaaaataatttaatatttccctccacatccgaaacgtgtaaaaacacgcttcacaattaactacatgcaccgaactgctagctactctt---tcccacgcttcactctgtagcccacactcacccacccttctttctctgaaacactgaagaatatgctctcatcttcattcctcattcttcgaaccctaattctgcttcttcttctcaccaatgaagcaacctccgtatcatatcaaatccaccaccaacaccttctacccctacaaatttaccccaaaatttatcatcaaattcgaccatgttctaccctccaaactcagaactctcacattcaaaccctgctgctctcaatcccctaattcttcttccccaccctccgaaaccataatttcaatcctccgtatagttcctgattgggctgaccgtgtgaaggagcgtggcatgcaaaagaatcgaatcctttacaaccatgagaaatggattgagcacagaagctctctacgccacctccgtcaccttatgtctagtcttacttctcgcgtcatcttgtctctggttccgcctgtgattgcttttactacgtttgctacactgattgcgagttacaattctgcggttttgacacattggctgccggagtttttcccggtgctgagggcttcctcgttgccgtaccagctaacggcgccggcattggcgctgttgttggtttttagaactgaggcctcgtatgcgaggttcatggagggaaagaaggcttggacgaaggtgatttctgggacacacgattttgctaggcaggttatggcagtggctgagtgtcctggtgatttacatattaagaaggcacttctgcagtatatcatggcatttccagtggctctcaaggttaggataattctaaattttttcccttttcatctaaaagcgaaaacgaagtaaagtactacttataaagtcttgttcaaattgtgcaggattagttgtagattgatacttggtagtgctactcaccaattaaaacaatttcaatgcagtgtcatgtattaaatggctcagatatcaagagagacctccaacatgtgctggaagtagatgatcttgcaatacttagtggttccaaacatcggcctcgttgtattattgagtttatctctcaaggccttaaactgctgaagttggagggttcaataaggaatgtcttggtaagatcc--------------------------------------------------------------------------------------------------------------------------------------------------------------------------------t
>Albizia_adinocephala_FHO33_88@NODE_1_length_1788_cov_167.101110
taccaaacacgcttagattgtcaaggaggatcaactcaagaatatgctgaa-----tat-----gagaactatgcttatttgtaaaaaaatttaaataaggtgaatatgagactcaagaaattagtacgtggtttcaggttcaattccataagttatttcaaggcagtacaaatataatttttcattaatatttttcaacttatatttataatgagaaaattgatttaattggatttttaaaataatttaattttctcccccatatctgaaatgtgtaaaaccatgctttgcaattaactgcctccaccgaacccctagctgctcctccctcccacgtttcactctgtcacacactcacactcactcttctttgcctgaaaaactcaagaatgtgctctcatcttccttcctcattcttcgaaccctaattctgcttcttcttcgcaccaatgaagcaacctccgtatcatatcaaacccaccaccaacacctacttctcctccaaattcaccccaaaatttatcgtcaaattcgaccccgttcttccctccaaacccggaactctcacattcaaaccctgctcctttcactcccctaattctacctcctccccttcggaaaccctaatctcaatcctccgattagttcctgattgggctgaccgtgtgaaggagcgtggcatgcaaaagaatcgaaccctctacaaccacgagaaatggattgagcacagaagctctctacgccacctccgtcacgttctgtccagtcttacttctcgcgtcatcttgtcgctcgtgccgccggtgattgcttttactacgtttgctgcactgattgcgagttacaactctgcggttttaacgcattggttgccggagtttttcccggtgctgagggcttcctcattgccgtaccagttgacggcgccggcattggcgctgctgttggtgtttagaactgaggcgtcgtatgcgaggttcatggagggaaagaaggcttggacgaaggtgatttctgggacacacgattttgctaggcaggttatggcagtggatgagtaccctggtgatttacatatcaagaaggcacttcttcagtatgtcatggcatttccaatggctctcaaggtcaaaaggattttaaaatttttccatttttatctaaaagcaaaaacgaagtaaaggactacttataaagtcttgttcaaattgtgcaggattagttgtagattgatacttggtagtgctactcaccaattgaaacaatttcaatgcagtgtcatgtattaaatggctcagatgttaagagagacctccaacatgtgctggaaccagatgatctcgcagtaattagtaattccaagcatcgccctcgctgtatcattgagtttatctctcaaagccttaaactgctgaagttggagggttcaataaagaatgtcttggtaagataagtgtaatggttaacagtttagtaatattgatagtggctaactgatattttctcatattggtatcagctaaccgacgttctttcaaaac-aaaaaaggcaacgtgcttttaatttgaat-------------gagactgaattcttgggtgatcattgctgagatattattgtgtccg
>Albizia_burkartiana_StivalSantos_678@NODE_1_length_1063_cov_16.980159
-----------------------------------------------------------------------------------------------------------------------------------------------------------------------------------------------------------------------------------------------------------------------------aaacgtgtaaaaccatgcttcacaattaactgcctccaccgaacccctagctactcctccgtcccacgcttcactctgtcacacactctcactcactcttctttacctgaaaaactcaagaatatgctctcatcttccttcctcattcttcgaaccctagttctgcttcttcttcgcaccaatgaagcaaccttcgtatcatatcaaacccaccaccaacacctacttctcctccaaatttaccccaaaatttatcatcaaattcgaccctgttcttccctccaaacccggaactctcacattcaaaccctgctcctttcactcacctaattcttcctcctccccctcggaagccctaatctcaatcctccgaatagttcctgattgggctgaccgtgtgaaggagcgtggcatgcaaaagaatcgaaccctctacaaccacgagaaatggattgagcacagaagctctctacgccacctccgtcacgttctgtccagtcttacttctcgcgtcatcttgtcgctcgtgccgccggtgattgcttttactacgtttgctgcactgattgcgagttacaattctgctgttttaacgcattggctgcctgagtttttcccggtgctgagggcttccacgttgccgtaccagttgacggcgccggcattggcgctgctgctggtgtttagaactgaggcgtcgtatgcaaggttcatggagggaaagaaggcttggacgaaggtgatttctgggacacacgattttgctaggcaggttatgacagtggatgagtgccctggtgatttacatatcaagaaggcacttcttcagtatatcatggcatttccaatggctctcaaggtcagaatgattctaaaatttttccattttcatctaaaagcaaaaacgaagtaaaggactacttataaagtcttgttcaaattgtgcaggattagttgtagattgatacttggtagtgctactcaccaattgaaacaatttcaatgcagtgtcatgtattaagtggctcagatgttaagagagaccttcaacatgtgctgga-------------------------------------------------------------------------------------------------------------------------------------------------------------------------------------------------------------------------------------------------------------------------------------------------------------
>Albizia_decandra_Vilhena_231@NODE_1_length_1034_cov_55.839080
-----------------------------------------------------------------------------------------------------------------------------------------------------------------------------------------------------------------------gaaaattgatttaattggatttttaaaataatttaattttc-cccccatatctgaaacgtgtaataccatgcttcacaattaactgcctccaccgaacccctagctactcctccctcccacgcttcactctgtcacacactcacactcactgttcttttactgaaaaactcgagaatatgctcccatcttccttcctcattcttcgaaccctaattctgcttcttcttcgcaccaatgaagcaacctccgtatcatatcaaacccaccaccaacacctacttctcctccaaatttaccccaaaatttatcatcaaattcgactctgttcttccctccaaacccggaactctcacattcaaaccctgctcctttcactcccctaattcttcctcctccccctcggaaaccctaatctcaatcctccgaatagttcctgattgggctgaccgcgtgaaggagcgtgggatgcaaaagaatcgaaccctctacaagcacgagaaatggattgagcacagaagctctctacgccacctccgtcacgttctgtccagtcttacttctcgcgtcatcttgtcgctcgtgccgccggtgattgcttttactacgtttgctgcactgattgcgagttacaattctgcggttttaacgcattggctgccggagtttttcccggtgctgagggcttcgtcattgccgtaccagttgacggcgccggcattggcgctgctgttggtgtttagaactgaggcgtcgtatgcgaggttcatggagggaaagaaggcttggacgaaggtgatttctgggacacacgattttgctaggcaggttatggcagtggatgagtgccctggtgatttacatatcaagaaggcacttcttcagtatatcatggcatttccaatggctctcaaggtcaaaaggattctaaaatttttccatttttatctaaaagcaaaacgaaagtaaaggactacttataaagtcttgttcaaattgtgcaggattagttgtagattgatacttggtagtgcta----------------------------------------------------------------------------------------------------------------------------------------------------------------------------------------------------------------------------------------------------------------------------------------------------------------------------------------------------------------------------------------------
>Albizia_edwallii_Dalmaso_272@NODE_1_length_1110_cov_16.174408
------------------------------------------------------------------------------------------------------------------------------------------------------------------------------------------------------------------------------------------------------------------------ttctgaaacgtgcaaaaccatgcttcacaattaactgcctccaccgaacccctagctactcctccctcccacgcttcactctgtcacacactcacactcactcttctttacctgaaaaactcaagaatatgctctcatcttccttcctcattcttcgaaccctaattctgcttcttcttcgcaccaatgaagcaacctccgtatcatatcaaacccaccaccaacacctacttctcctccaaatttaccccaaaatttatcatcaaattcgaccctgttcttccctccaaacccggaactctcacattcaaaccctgctcctttcactcccctaattcttcctcctccccctcggaaaccctaatctcaatcctccgaatagttcctgattgggctgaccgtgtgaaggagcgtggcatgcaaaagaatcgaaccctctacaaccacgagaaatggattgagcacagaagctctctacgccacctccgtcacgttctgtccagtcttacttctcgcgtcatcttgtcgctcgtgccgccggtgattgcttttactacgtctgctgcactgattgcgagttacaattctgcggttttaacgcattggctgccggagtttttcccggtgctgagggcttcctcattgccgtaccagttgacggcgccggcattggcgctgctgttggtgtttagaactgaggcgtcgtatgcgaggttcatggagggaaagaaggcttggacgaaggtgatttctgggacacacgattttgctaggcaggttatggcagtggatgagtgccctggtgatttacatatcaagaaggcacttcttcagtatatcatggcatttccaatggctctcaaggtcaaaagga-tctaaaatttttccattttcatctaaaagcaaaaacgaagtaaaggactgcatataaagtcttgttcaaattgtgcaggattagttgtagattgatacttggtagtgctactcaccaattgaaacaatttcaatgcagtgtcatgtattaaatggctcagatgttaagagagacctccaacatgtgctggaactagatgatcttgcagtaattagtaattccaaacatcgtcct------------------------------------------------------------------------------------------------------------------------------------------------------------------------------------------------------------------------------------------------------------------
>Albizia_glabripetala_Lewis_1652@NODE_1_length_1446_cov_87.866326
---------------------------------------------------------------------------------ctaatataaacccatattattatacgttgaggatgaggggtagctacgtggtttcgggttcaaatccatgagttattttgagggagtacaaacataatttttcattaatatttttcaacttatatttataatgagaaaattgatttaattggatttttaaaatattttaatttgctcccccatatctgaaacgtgtaaaaccatgcttcacaattaaatgcctccaccgaacccctagctactgctcgctcccacgcttcactctgtcacacactcacactcactcttctttacctgaaaaactcaagaaaatgctctcatcttccctcctcattcttcgaaccctaattctgcttcttcttcgcaccaatgaagcaacctccgtatcatatcaaacccaccaccaacacctacttctcctccaaatttaccccaaaatttatcatcaaattcgaccctgttcttacctccaaacccggaactctcacagtcaaaccctgctcctttcactcccctaattcttcctcctccccttcggaaaccctaatctcaatcctccgaatagttcctgattgggctgaccgtgtgaaggagcgtggcatgcaaaagaatcgaaccctctacaaccacgagaaatggattgagcacagaagctctctacgccacctccgtcacgttctgtccagtcttacttctcgcgtcatcttgtcgctcgtgccgccggtgattgcttttactacgtttgctgcactgattgcgagttacaattctgcggttttaacgcattggttgccggagtttttcccggtgctgagggcttcctcattgccgtaccagttgacggcgccggcattggcgctgctgttggtgtttagaactgaggcgtcgtatgcgaggttcatggagggaaagaaggcttggacgaaggtgatttctgggacacacgattttgctaggcaggttatggcagtggatgagtgccctggtgatttacatatcaagaaggcacttcttcagtatatcatggcatttccaatggctctcaaggtcaaaaggattcaaaaaaattttcatttttatctaaaagcaaaaacgaagtaaaggactacttataaagtctcgttcaaattgtgcaggattagttgtagattgatacttggtagtgctactcaccaattgaaacaatttcaatgcagtgtcatgtattaaatggctcagatgttaagagagacctccaacatgtgctggaactagacgatcttgcagtaattagtaattccaaacatcgccctcgctgtatcattgagtttatctcccaaagccttaaactgctgaagttggagggttcaataaagaatatcttggtaagatacgtgtagttgttaacagtttagtggtattgatagtggctaactgatattttct-----------------------------------------------------------------------------------------------------------------------------
>Albizia_inundata_Wood_26530@NODE_1_length_1131_cov_208.964684
-----------------------------------------------------------------------------------------------------------------------------------------------------------------------------------------------------------------------------------------------aaaatattttaatttgctcccccatatctgaaacgtgtaaaaccatgcttcacaattaaatgcctccaccgaacccctagctactgctcgctcccacgcttcactctgtcacacactcacactcactcttctttacctgaaaaactcaagaaaatgctctcatcttccctcctcattcttcgaaccctaattctgcttcttcttcgcaccaatgaagcaacctccgtatcatatcaaacccacaaccaacacctacttcttctccaaatttaccccaaaatttatcatcaaattcgaccctgttcttacctccaaacccggaactctcacattcaaaccctgctcctttcactcccctaattcttcctcccccccctcggaaaccctaatctcaatcctccgaatagttcctgattgggctgaccgtgtgaaggagcgtggcatgcaaaagaatcgaaccctctacaaccacgagaaatggattgagcacagaagctctctacgccacctacgtcacgttctgtccagtcttacttctcgcgtcatcttgtcgctcgtgccgccggtgattgcttttactacgtttgctgcactgattgcgagttacaattctgcggttttaacgcattggttgccggagtttttcccggtgctgagggcttcctcattgccgtaccagttgacggcgccggcattggcgctgctgttggtgtttagaactgaggcgtcgtatgcgaggttcatggagggaaagaaggcttggacgaaggtgatttctgggacacacgattttgctaggcaggttatggcagtggatgagtgccctggtgatttacatatcaagaaggcacttcttcagtatatcatggcatttccaatggctctcaaggtcaaaaggattcaaaaaatttttcatttttatctaaaagcaaaaacgaagtaaaggactacttataaagtcttgttcaaattgtgcaggattagttgtagattgatacttggtagtgctactcaccaattgaaacaatttcaatgcagtgtcatgtattaaatggctcagatgttaagagagacctccaacatgtgctggaactagacgatcttgcagtaattagtaattccaaacatc-----------------------------------------------------------------------------------------------------------------------------------------------------------------------------------------------------------------------------------------------------------------------
>Albizia_sinaloensis_Hughes_1576@NODE_1_length_870_cov_104.844893
----------------------------------------------------------------------------------------------------------------------------------------------------------------------------------------------------------------------------------------------------------------------------------------------------------------------------------------------------------------------------------------------------------------------------------------------------------------------------------------------------------------------------------------------------------------------------------------------------------------------------------------------------------------------------------------------------------------------------------------------------------------ctctacgccacctccgtcacgttctgtccagtctcacttctcgcgtcatcttgtccctcgtgccgccggtgattgcttttactacgtttgctgcactgattgcgagttacaactctgcggttttaacgcattggttgccggagttttttccggtgctgagggcttcctcattgccgtaccagttgacggcgccggcattggcgctgctgttggtgtttagaactgaggcgtcgtatgcgaggttcatggagggaaagaaggcttggacgaaggtgatttctgggacacacgattttgctaggcaggttatggcagtggatgagtaccctggtgatttacatatcaagaaggcacttcttcagtatgtcatggcatttccaatggctctcaaggtcaaaaggattttaaaatttttccatttttatctaaaagcaaaaacgaagtaaaggactacttataaagtcttgttcaaattgtgcaggattagttgtagattgatacttggtagtgctactcaccaattgaaacaatttcaatgcagtgtcatgtattaaatggttcagatgttaagagagacctccaacatgtgctggaaccagatgatctcgcagtaattagtaattccaagcatcgccctcgctgtatcattgagtttatctctcaaagccttaaactgctgaagttggagggttcaataaagaatgtcttggtaagataagtgtaattgttaacagtttagtaatattgatagtggctaactgatattttctcatattggtatcagctaaccgacgttctttcaaaac-aaaaaaggcaacgtgcgtttaatttgaat-------------gagactgaattcttgtgtgatcattgctgagata------------
>Albizia_subdimidiata_var_subdimidiata_Ferreira_210@NODE_1_length_838_cov_272.450723
-----------------------------------------------------------------------------------------------------------------------------------------------------------------------------------------------------------------------------------------------------------------------------------------------ttcacaattaaatgcctccaccgaacccctagctactcctccctcccacgcttcactctgacactcactcaccctcactcttctttacctgaaaaactcaagaatatgctctcatcttccttcctcattcttcgaaccctagttctgcttcttcttcgcaccaatgaagcaatctccgtatcatatcaaacccaccaccaacacctacttctcctccaaatttaccccaaaatttatcatcaaattcgaccctgttcttacctccaaacccggaactctcacattcaaaccctgctcctttcactcccctaattcttccttctccccctcggaaaccctaatctcaatcctccgaattgttcctgattgggctgaccgtgtgaaggagcgtggcatgcaaaagaatcgaaccctctacaaccacgagaaatggattgagcacagaagctctctacgccacctacgtcacgttctgtccagtcttacttctcgcgtaatcttgtcgctcgtgccgccggtgattgcttttactacgtttgctgcactgattgcgagttacaattctgcggttttaacgcattggttgccggagtttttcccggtgctgagggcttcctcattgccgtaccagttgacggcgccggcattggcgctgctgttggtgtttagaactgaggcgtcgtatgcgaggttcatggagggaaagaaggcttggacgaaggtgatttctgggacacacgattttgctaggcaggttatggcagtggatgagtgccctggtgatttacatatcaagaaggcacttcttcagtatatcatggcatttccaatgg-------------------------------------------------------------------------------------------------------------------------------------------------------------------------------------------------------------------------------------------------------------------------------------------------------------------------------------------------------------------------------------------------------------------------------------------------------------------------------------------------------------------------------
>Albizia_tomentosa_Hughes_648@NODE_1_length_1470_cov_149.403446
------------------------------------------------------------------------------------------------taaggtgaatatgagactcaagaaattagtacgtggtttcaggttcaattccataagttatttcaagggagtacaaacataatttttcattaatatttttcaacttatatttataatgagaaaattgatttaattggatttttaaaataatgtaattttctcccccatatctgaaacgtgcaaaaccatgcttcgcaattaactgcctccaccgaacccctagctactcctccctcccacgcttcactctgtcacacactcacactcactcttctttacctgaaaaactcaagaatatgctctcatcttccttcctcattcttcgaaccctaattctgcttcttcttcgaaccaatgaagcaacctccgtatcatatcaaacccaccaccaacacctacttctcctccaaatttaccccaaaatttatcgtcaaattcgaccccgttcttccctccaaactcggaactctcacattcaaaccctgctcctttcactcccctaattcttcctcctccccttcggaaaccctaatctcaatcctccgattagttcctgattgggctgaccgtgtgaaggagcgtggcgtgcaaaagaatcgaaccctctacaaccacgagaaatggattgagcacagaagctctctacgccacctccgtcacgttctgtccagtctcacttctcgcgtcatcttgtccctcgtgccgccggtgattgcttttactacgtttgctgcactgattgcgagttacaactctgcggttttaacgcattggttgccggagtttttcccggtgctgagggcttcctcattgccgtaccagttgacggcgccggcattggcgctgctgttggtgtttagaactgaggcgtcgtatgcgaggttcatggagggaaagaaggcttggacgaaggtgatttctgggacacacgattttgctaggcaggttatggcagtggatgagtaccctggtgatttacatatcaagaaggcacttcttcagtatgtcatggcatttccaatggctctcaaggtcaaaaggattttaaaatttttccatttttatctaaaagcaaaaacgaagtaaaggactacttataaagtcttgttcaaattgtgcaggattagttgtagattgatacttggtagtgctactcaccaattgaaacaatttcaatgcagtgtcatgtattaaatggctcagatgttaagagagacctccaacatgtgctggaaccagatgatctcgcagtaattagtaattccaagcatcgccctcgctgtatcattgagtttatctctcaaagccttaaactgctgaagttggagggttcaataaagaatgtcttggtaagataagtgtaattgttaacagtttagtaatattgatagtggctaactgatattttctcatattggtatcagctagccgacgttctttcaaaac-aaaaaagg--------------------------------------------------------------------------------
>Albizia_xerophytica_Hughes_1435@NODE_1_length_1359_cov_129.066303
---------------------------------------------------------------------------------------------------------------------------------------------------------------------------------------------------------------------------------------------------taatttaattttctcccccatatctgaaatgtgtaaaaccatgctttgcaattaactgcctccaccgaacccctagccactcctccctcccacgctt----------cacactcacactcactcttctttacctgaaaaactcaagaatgtgctctcatcttccttcctcattcttcgaaccctaattctgcttcttcttcgcaccaatgaagcaacctccgtatcatatcaaacccaccaccaacacctacttctcctccaaatttaccccaaaatttatcgtcaaattcgaccccgttcttccctccaaacccggaactctcacattcaaaccctgctcctttcactcccctaattcttcctcctccccttcggaaaccctaatctcaatcctccgattagttcctgattgggctgaccgtgtgaaggagcgtggcatgcaaaagaatcgaaccctctacaaccacgagaaatggattgagcacagaagctctctacgccacctccgtcacgttctgtccagtcttacttctcgcgtcatcttgtcgctagtgccgccagtgattgcttttactacgtttgctgcactgattgcgagttacaactctgcggttttaacgcattggttgccggagtttttcccgttgctgagggcttcctcattgccttaccagttgacggcgccggcattggcgctgctgttggtgtttagaaccgaggcgtcgtatgcgaggttcatggagggaaagaaggcttggacgaaggtgatttctgggacacacgattttgctaggcaggttatgtcagtggatgagtaccctggtgatttacatatcaagaaggcacttcttcagtatgtcatggcatttccaatggctctcaaggtcaaaaggattttaaaatttttccatttttatctaaaagcaaaaacgaagtaaaggactacttataaagtcttgttcaaattgtgcaggattagttgtagattgatacttggtagtgctactcaccaattgaaacaatttcaatgcagtgtcatgtattaaatggctcagatgttaagagagacctccaacatgtgctggaaccagatgatctcgcggtaattagtaattccaagcatcgccctcgctgtatcattgagtttatctctcaaagccttaaactgctgaagttggagggttcaataaaggatgtcttggtaagataagtgtaattgttaacagtttagtaatattgatagtggctaactgatattttctcatattggtatcagctaaccgacgttctttcaaaac-aaaaaaggcaacgtgcttttaatttgaat-------------gagactgaattcttgtgtgatcattgctgagatattattg------
>Balizia_leucocalyx_Aguilar_1939@NODE_1_length_1728_cov_200.855239
cactttctcttcatctactgtaccaaacgagaca-ttagtatttttgctctctttttataaattgacaagcatttttacatctaaataaagcttatggtaccggacgctttttttaaaaaaatatatagtcatttttacacctttagtctaagttatttcaagggagtccaaacataagttttcactaatatttttcaacttatatatataatgcg-aaattgatttaattggatttttaaaataatttaattttctcccccatatct---------aaaaacatgcttcacaattaactacctccaccgaacccctagctactcctccctcccacgcttcactctgcggcacacactcacccactcttctttccctgaaacactcaagaatatgctctcatcttccttcctcattcttcgaaccctaattctgcttcttcttcgcaccaatgaagcaacctccgtatcatatcaaacccaccaccaacacctacttatgctccaaatttaccccaaaatttatcatcaaattcgaccccgttcttcccgccaaatccagaactctcacagtcataccctgctcctttcactcccctaattcttcctcctccccctccgaaaccctaatctcaatcctccgaatagttcctgattgggctgaccgcgtgaaggagcgtggcatgcaaaggaatcgaaccctttacaaccacgagaaatgggttgagcaccgaagctctctacgccacctccgtcacgttctgtccagtcttacttctcgcgtcatcttgtcgctcgtgccgccggtgattgcttttactacgtttgctgcactgattgctagttacaattctgcggttttaacgcattggctgccggagtttttcccggtgctgagggcttcctcattgccgtaccagttgacggcgccggcattggcgctgctgttggtttttagaactgaggcgtcgtatgcgaggttcatggagggaaagaaggcttggacgaaggtgatttctgggactcacgattttgctaggcaggttatggcagtggctgagtgccctggagatttacatatcaagaaggcgcttcttcagtatatcatggcatttccaatggctctcaaggtctgaatgattctaaaatttttccattttcatctaaaagcaaaaacgaagtaaaggactacttataaagtcttgttcaaattgtgcaggattagttgtagattgatacttggtagtgctactcaccaattgaaacaatttcaatgcagtgtcatgtattaaatggctcagatgttaagagagacctccaacatgtgctggaagtagatgatcttgcagtacttagtaattccaaacatcgtcctcgctgtgtcattgagtttatctctcaaagccttaaactgctgaagttggagggttcaacaaggaatgtcttggtaagatacgtttaattgttaaaagtttagtaatattgatagtggctaactgatattttctcatattggtgtcagctaactgacgttatttcaaaacaaaaaaaggcaacgtgcttttaatttgaatgggcatgaaataagagactgaattcttgtgtgatcattgctgagatattgttg------
>Calliandra_bella_LPQ15696@NODE_1_length_1810_cov_261.321985
tagtggatttgttaaaaataatattttgaccgtgatttttttttttttttgaaattaataactaaatattcatttttataattagataagtttatttatgatt--tatgagactcaagaaa-----tagtaggtttgggttcaatagcacacgttatttcaagaaaatccaaacataatttttc-------------aactgatatttataataagaa---------aattgtattttaaaaataatttaatttttccctccatatccgaaacgtgtaaaaacacgcttcacaattaaccacctccaccgaatttcc--tagctactccttcccacgcttcactctgtagcacacactcacccgctcttctttctctgagacaatgaagaatatgctctcatctccattcctcattcttcgaaccctaattcttcttcttcttcgcaccaatgaagcaaccttcgtatcatgtcaaatccaccaccagcacctcctcctcctccaaatttacccccaaatttatcatcaaattcggccatgttcttccctccaaacccagaactctcatattcaaaccctgctgctttcactcccgtaattcttcttcctcaccctccgaaaccataatttcaatcctccgtgttgttcctgattgggctgaccgtgtcaaggagcgtggtatgcaaaaggatcgagtcctttacagccatgagaaatggattgagcatagaagctctctacgccacctccgtcatcttatgtccagtcttacttctcgtgtcattttgtctctggttccgccggttattgcttttactacgtttgctacactgattgcgacttacaattctgcggttttgacacattggctgccggattttttcccggtgctgagagcttcctcattgccgtaccagttgacggcgccggcattggcgctgttgttggtttttagaactgaggcgtcgtatgcgaggttcatggagggaaagaaggcttggacgaaggtgatttctgggacacacgattttgctaggcaggttatgacagtggctgagtgccctggtgatttacatatcaagaaggcacttctgcagtatatcatggcatttccaatggctctcaaggtcagaatggttctaaagttttcccattttcatctaaaggcaaaaacgaagtaaagggctacttataaagtcttgttcaaattgtgcaggattagttgtagattgatacttggtagtgctactca-caattgaaacaatttcaatgcagtgtcatgtattaaatggctcagatgttaatagagacctccaacatgtgctggaagtagatgatcttgcagttcttagtagttccaaacatcgtcctcgctgtatcattgggtttatctctcaaagccttaagctgctgaagttggacggttcaataaggaatgtcttggtatgatccttggaattgttaacagtttagtgatattgacagtggctaactgataatttctcatattggtatctgctaactgacgtta--------------------acgtgcttttaatttgaatgagcttaatataggggactgaattcttgtgtgatcatatctgagatattaatccatccc
>Enterolobium_cyclocarpum_MWC9020@NODE_1_length_1460_cov_324.225597
--------------------tgaggatgagggagttt--tagcttacaacaaaatttat-----gagaactaagcttatttttaaaaaaatttaaataagttgaatatgagactcacgaaattagtacgtggtttcaagttcaattgcatgagttatttcaagggagtccaaacataatttttcataaatatttttcaact---------------aaaattgatttaattcgatttttaaaataatttaattttctcccccatatctgaaacgtgtaaaaacacgcttcacaactaacggactccatcgaacccctagctactcctccctcccacgcttcactctgtagcacacactcacccactcttttttccctgaaacactcaagaatatgctctcatcttccttcctcattcttcgaaccctaattctgcttcttcttcgcaacaatgaagcaacctccgtatcatatcaaacccaccaccaacacccacttctcctccaaatttatcccacaatttatcatcaaattcgaccctgttcttccctccaaacccggaactctcacattcaaaccttgctccttcca------------------------ctccgaaaccctaatctcaatcctccgaatagttcctgattgggctgaccgcgtgaaggagcgtggcatgcaaaagaatcgaaccctttacaatcacgagaaatgggttgagcacagaagctctctacgccacctccgtcacgttctgtccagtcttacttctcgcgtcatcttgtcgctcgtgccgccggtgattgcttttactacgtttgctgcactgattgctagttacaattctgcggttttaacgcagtggctgccggagtttttcccggtgctgagggcttcctcattgccgtaccagttgacggcgccggcattggcgctgctgttggtttttagaactgaggcgtcgtatgcgaggttcatggagggaaagaaggcttggacgaaggtgatttctgggacacacgattttgctaggcaggttatggcagtggctgagtgccctggtgatttacatatcaagaaggcacttattcagtatatcatggcatttccaatggctcttaaggtcagaatgatcctaaaatttttccattttcatctaaaagcaaaaatgaagaaaaggactacttataaagtcttgttcaaattgtttaggattagttgtagattgatacttggtagtgctactcaccaattgaaacaacttcaatgcagtgtcatgtattaaatggctcagatattaagagagacctccaacatgtgctggaagtagatgatcttgcagtactcagtaattccaaacatcgtcctcgctgtatcgttgagtttatctctcaaagccttaaactgctcaagttggagggttcaataaggaatgtcttggtaagatccttgtaattgttaacagtttagtaatattgatactggctaactgatattttctcatattggta------------------------------------------------------------------------------------------------------------------t
>Hydrochorea_gonggrijpii_Tillett_45696@NODE_1_length_1389_cov_214.855183
-------------------------------------------------------------------------------------------------------------------------gctcattgtcatttttacatttttactctaatttatttcaaaggagtccaaacataatttttcactaatatttttcaacttatatagataatgtgaaaattgatttaataggatttttaaaataatttaattttctcccctatatctgaaacgtgtaaaatcatacttcacaattaactacctccaccgaacccctagctactcctccttcccacgcttcactctgcagcacacactcacccactcttcttttcctgaaacactcaagaatatgctctcatcttccttcctcattcttcgaaccctaattctgcttcttcttcgcaccaatgaagcagcatccgtatcatatcaaacccaccacgaacacctacttctcctccaaatttaccccaaaatttatcatcaaattcgaccctgttcttccctccaaacccagaactctcacattccaaccctgctcctttcactcccctaattcttcctcctccccctccgaaaccctaatctcaatcctccgaatagttcctgattgggctgaccgcgtgaaggagcgtggcatgcaaaggaatcgaaccctttacgaccacgagaaatgggttgagcacagaagctctctacgccacctccgtcacgttctgtccagtcttacttctcgcgtcatcttgtcgctcgtgccgccggtgattgcttttactacgtttgctgcactgattgctagttacaattctgcggttttaacgcattggctgccggagtttttcccggtgctgagggcttcctcattgccgtaccagttgacggcgccggcattggcgctgctgttggtttttagaactgaggcgtcgtatgcgaggttcatggagggaaagaaggcttggacgaaggtgatttctgggacacacgattttgctaggcaggttatggcagtggctgagtgccctggagatttacatatcaagaaggcacttcttcagtatatcatggcctttccaatggctctcaaggtctgaatgattctaaaatttttccattttcatctaaaagcaaaaacgaagtaaaggactacttataaagtcttgttcaaattgtgcaggattagttgtagactgatacttggtagtgctactcaccaattgaaacaatttcaatgcagtgtcatgtattaaatggctcagatgttaagagagacctccaacatgtgctggaagtagatgatcttgcagtacttagtaattccaaacatcgtcctcgctgtgtcattgagtttatctctcaaagccttaaactgctgaagttggagggttcaacaaggaatgtcttggtaagatacgtttaattgttaaaagtttagtaatattcatagtggctaactgatattttctcata-------------------------------------------------------------------------------------------------------------------------
>Hydrochorea_marginata_Morim_563@NODE_1_length_1545_cov_310.046322
--------------------------------------------------------------------------------------------------------------------------------------tttacatctttgtccgaagttattttaagggagtccaaacataatttttcactaatatttttcaacttatatatataatgcgaaaattgatttaattggatttttaaaataatttaattttctcccccatatctgaaacgtgtaaaaacatgcttcacaattaactgcctccaccgaacccctagctactcccccttcccacgcttcactctgcagcacacactcacccactcttctttccctgaaacactcaagaatatgccctcatcttccttccttattcttcgaaccctaattctgcttcttcttcgcaccaatgaagcagcatccgtatcatatcaaacccaccaccaacacctacttctcctccaaatttaccccaaaatttgtcatcaaattcgaccctgttcttccctccaaacccagaactctcacattccaaccctgctcctttcactcccctaattcttcctcctccccgtccgaaaccctaatctcaatcctccgaatagttcctgattgggctgaccgcgtgaaggagcgtggcatgcaaaggaatcgaaccctttacaaccacgagaaatgggttgagcacagaagctctctacgccacctccgtcatgttctgtccagtcttacttctcgcgtcatcttgtcactcgtgccgccggtgattgcttttactacgtttgctgcactgattgctagttacaattctgcggttttaacgcattggctgccggagtttttcccggtgctgagggcttcctcattgccgtaccagttgacggcgccggcattggcgctgctgttggtttttagaactgaggcgtcgtatgcgaggttcatggagggaaagaaggcttggacgaaggtgatttctgggacacacgattttgctaggcaggttatggcagtggctgagtgccctggagatttacatatcaagaaggcacttcttcagtatatcatggcctttccaatggctcttaaggtctgaatgattctaaaatttttccattttcatctaaaagcaaaaacgaagtaaaggactacttataaagtcttgttcaaattgtgcaggattagttgtagactgatacttggtagtgctactcaccaattgaaacaatttcaatgcagtgtcatgtattaaatggctcagatgttaagagagacctccaacatgtgctggaagtagatgatcttgcagtacttagtaattccaaacatcgtcctcgctgtgtcattgagtttatctctcaaagccttaaactgctgaagttggagggttcaacaaggaatgtcttggtaagatacgtttaattgttaaaagtttagtaatattgatagtggctaactgatattttctcatattggtgtcagctaactgacgttatttcaaaacaaaaaaaggcaacgtgcttttaatttgaatgggcatgaaataagagactgaattcttgtttgataattgctgagatattattgtgttct
>Jupunba_abbottii_Zanoni_21220@NODE_1_length_1423_cov_221.265230
---------------------------------------------------------------------------ctatttgaatttcaaaattccgctgacaagaagagtaatgggattaaca---acacaaatctttattaaagtactaatttagaattttaaaattcaaatggtatttttctggaattcttct-------tatatatattgtgaaaattgatttaattggatttttaaaataatttaattttctcccccatatctgaaacgtgtaaaaacatgcttcacaattaactacctccaccgaacccctagctactcctccttcccacgcttcactctgcagcacacactcacccactcttctttccctgaaacactcaagaatatgctctcatcttccttcctcattcttcgaaccctaattctgcttcttcttcgcaccaatgaagcagcatccgtatcatatcaaacccaccaccaacacctacttctcctccaaatttaccccaaaatttatcatcaaattcgaccctgttcttccctccaaacccagaactctcacattccaaccctgctcctttcactcccctaattcttcctcctccccctccgaaaccctaatctcaatcctccgaatagttcctgattgggctgaccgcgtgaaggagcgtggcatgcaaaggaatcgaaccctttacaaccacgagaaatgggttgagcacagaagctctctacgccacctccgtcacgttctgtccagtcttacttctcgcgtcatcttgtcgcttgtgccgccggtgattgcttttactacgtttgctgcactgattgccagttacaattctgcggttttaacgcattggctgccggagtttttcccggtgctgagggcttcctcattgccgtaccagttgacggcgccggcattggcgctgctgttagtttttagaactgaggcgtcgtatgcgaggttcatggagggaaagaaggcttggacgaaggtgatttctgggacacacgattttgctaggcaggttatggcagtggctgagtgccctggtgatttacatatcaagaaggcacttcttcagtatatcatggcctttccaatggctctcaaggtctgaatgattctaaaatttttccattttcatctaaaagcaaaaacgaagtaaaggactacttataaagtctagttcaaattgtgcaggattagctgtagattgatacttggtagtgctactcaccaattgaaacaatttcaatgcagtgtcatgtattaaatggctcagatgttaagagagacctccaacatgtgctggaagtagatgatcttgcagtactttgtaattccaaacatcgtcctcgctgtatcattgagtttatctctcaaagccttaaactgctgaagttggagggttcaataaggaatggcttggtaagatacgtgtaattgttaacagtttagtaatattgatagtggctaactgatattttctca---------------------------------------------------------------------------------------------------------------------------
>Jupunba_barbouriana_Iganci_847@NODE_1_length_1539_cov_303.666211
--------------------------------------------------------------------------------------------------tacttggtgctcttttaaaaaaaatatatagtcatttttgaacctttactctgagttatttcaagggagaccaaacataatttttcactaatatttttcaacttatatatataatgtaaaaattgatttaattggatttttaaaataatttaattttctcccccatatct---------aaaaacatgcttcacaattaactacctccaccgaacccctagcgactcctccctcccacgcttcactctgcggcccacactcacccactcttctttccctgaaacactcaagaatatgctctcatcttccttcctcattcttcgaaccctaattctgcttcttcttcgcaccaatgaagcaacctccgtatcatatcaaacccaccaccaacacctacttatcctccaaatttaccccaaaatttatcatcaaattcgaccctgttcttccctccaaacccagaactctcacattccaaccctgctcctttcactcccctaattcttcctcctccccctccgaaaccctaatctcaatcctccgaatagttcctgattgggctgaccgcgtgaaggagcgtggcatgcaaaggaatcgaaccctttacaaccacgagaaatgggttgagcacagaagctctctacgccacctccgtcacgttctgtccagtcttacttctcgcgtcatcttgtcgctcgtgccgccggtgattgcttgtactacgtttgctgcactgattgctagttacaattctgcggttttaacgcattggctgccggagtttttcccggtgctgagggcttcctcattgccgtaccagttgacggcgccggcattggcgctgctgttggtttttagaactgaggcgtcgtatgcgaggttcatggagggaaagaaggcttggacgaaggtgatttctgggacacacgattttgctaggcaggttatggcagtggctgagtgccctggagatttacatatcaagaaggcacttcttcagtatatcatggcctttccaatggttctcaaggtctgaatgattctaaaatttttccattttcatccaaaagcgaaaacgaagtaaaggactacttataaagtcttgttcaaattgtgcaggattagttgtagattgatacttggtagtgctactcaccaattgaaacaatttcaatgcagtgtcatgtattaaatggctcagatgttaagagagacctccaacatgtgctggaagtagatgatcttgcagtacttagtaattccaagcatcgtcctcgctgtatcattgagtttatctctcaaagccttaaactgctgaagttggagggttcaataaggaatgtcttggtaagatacgtgta-ttgttaacagtttagtaatattgattgtggctaactgatattttctcatattggtgtcagctaactgacgttatttcaaaacaaaaaaaggcaacgtgcttttaatttgaatgggcatgaaataagagactgaattcttgtgtgatcatttctgagatattattgtgtcct
>Jupunba_brachystachya_Lima_7438@NODE_1_length_1618_cov_199.819598
----------------------------------------------------------taagttgataagtatttttacatcaaaataaagtttatgatacttgacgttcttttaagaaaaatatatagtcatttttacacctttactctaaattatttcaaaggagttcaaacataatttttcactaatatttttcaacttacatatataatgtaaaaattgatttaattggatttttaaaataatttaattttctccgccatatctgaaacgtgtaaaaacatgcttcacaattaactacctccaccgaacccctagctactcctccctcccacgcttcactctgcagcacacactcacccactctactttcccttaaacactcaagaatatgctctcatcttccttcctcattcttcgaaccctaattctgcttcttcttcgcaccaatgaagcagcatccgtatcatatcaaacccaccaccaacacctacttctcctccaaatttaccccaaaatttatcatcaaattcgaccctgttcttccctccaaacccagaactctcacattccaaccctgctcctttcactcccctaattcttcctcctccccctccgaaaccctaatctcaatcctccgaataattcctgattgggccgaccgcgtgaaggagcgtggcatgcaaaagaatcgaaccctttacaaccacgagaaatgggttgagcacagaagctctctacgccacctccgtcacgttctgtccagtcttacttctcgcgtcatcttgtcgctcgtgccgccggtgattgcttttactacgtttgctgcactgattgcgagttacaattctgcggttttaacgcattggctgccggagtttttcccggtgctgagggcttcctcattgccgtaccagttgacggcgccggcattggcgctgctgttggtttttagaactgaggcgtcgtatgcgaggttcatggagggaaagaaggcttggacgaaggtgatttctgggacacacgattttgctaggcaggttatggcagtggctgagtgccctggtgatttacatatcaagaaggcacttcttcagtatatcatggcctttccaatggctctcaaggtctgaatgattctaaaatttttccatgttcatctaaaagcaaaaacgaagtaaaggactacttataaagtcttgttcaaattgtgcaggattagttgtagattgatacttggtagtgctactcaccaattgaaacaatttcaatgcagtgtcatgtattaaatggctcagatgttaagagagacctccaacatgtgctggaagtagatgatcttgcagtacttagtaattccaaacatcgtcctcgctgtatcattgagtttgtctctcaaagccttaaactgctgaagttggagggttcaataaggaatgtcttggtaagatacgtgttattgttaacagtttagtaatattgattgtggctaactgatattttcccatattggtgtcagctaactgacgttatttcaaaacaaaaaaaggcaacgtgcttttaatttgaatgggcatgaaataagagactgaattcttgtgtgatcattgctgagatattattgtgtcct
>Jupunba_cochleata_Bonadeu_673@NODE_1_length_1535_cov_189.214678
--------------------------------------------------------------------------------------------------------------------------------------------------------------------------------------------------------------------------------------------------------------------------------tatctaaaaacatacttcacaattaactacctccaccgaacccctagctactcctccattccacgcttcactctgcggcacacactcacccactcttctttccctgaaacacccaagaatatgctctcatcttccttcctcattcttcgaaccctaattctgcttcttcttcgcaccaatgaagcaacctccgtatcatatcaaacccaccaccaacaactacttatcctccaaatttaccccaaaatttatcatcaaattcgaccctgttcttcccgccaaacccagaactctcacattcaaaccctgctcctttcactcccctaattcttcctcctccccctccgaaactctaatctcaatcctccgaatagttcctgattgggctgaccgcgtgaaggagcgtggcatgcaaaggaatcgaaccctttacaaccacgagaaatgggttgagcacagaagctctctacgccacctccgtcacgttctgtccagtcttacttctcgcgtcatcttgtcgctcgtgccgccggtgattgcttttactacgtttgctgcactgattgctagttacaattctgctgttttaacgcattggctgccggagtttttcccggtgctgagggcttcctcattgccgtaccagttgacggcgccggcattggcgctgctgttggtttttagaactgaggcgtcgtatgcgaggttcatggagggaaagaaggcttggacgaaggtgatttctgggacacacgattttgctaggcaggttatggcagtggctgagtgccctggagatttacatatcaagaaggcactccttcagtatatcatggcctttccaatggttctcaaggtctgaatgattctaaaatttttccattttcatctaaaagcaaaaacgaagtaaaggactacttataaagtcttgttcaaattgtgcaggattagttgtagattgatacttggtagtgctactcaccaattgaaacaatttcaatgcagtgtcatgtattaaatggctcagatgttaagagagacctccaacatgtgctggaagtagatgatcttgcagtacttagtaattccaaacatcgtcctcgctgtatcattgagtttatctctcaaagccttaaactgctgaagttggagggttcaataaggaatgtcttggtaagatacgtgta-ttgttaacagtttagtaatattgaatattgattgtgggta---------actgctatttgcatactgacgttatttcaaaacaaaaaagggcaacgtgcttttaatttgaatgggcatgaaataagagactgaattcttgtgatatcatttctgagatattattgtgtcc-
>Jupunba_commutata_Maguire_46145@NODE_1_length_997_cov_84.135870
tgtggggcccactatatttatgagaattaactaacttcgtatttttgctctctttttataagttgacagacatttttgcatttaaataa--------atgcttgacgcttttctaaaaaatatatatagtcatttttgcacctttactctgagttattttaagggagtccaaacataatttttcactaatatttttcaacttatatatataatgcaaaaattgatttaattggatttttaaaataatttaattttctcccccatatct---------aaaaacatgcttcacaattaactacctccaccgaacccctagctactcctccctcccacgcttcactctgcggcacacactcacccactcttctttccctgaaacgctcaagaatatgctctcatcttccttcctcattcttcgaaccctaattctgcttcttcttcgcaccaatgaagcaacctccgtatcatatcaaacccaccaccaacacctacttatcctccaaatttaccccaaaatttatcatcaaattcgaccctgttcttcccgccaaacccagaactctcacattcaaaccctgctcctttcactcccctaattcttcctcctccccctccgaaaccctaatctcaatcctccgaatagttcctgattgggctgaccgcgtgaaggagcgtggcatgcaaaagaatcgaaccctttacaaccacgagaaatgggttgagcacagaagctctctacgccacctccgtcacgttctgtccagtcttacttctcgcgtcatcttgtcgctcgtgccgcc------------------------------------------------------------------------------------------------------------------------------------------------------------------------------------------------------------------------------------------------------------------------------------------------------------------------------------------------------------------------------------------------------------------------------------------------------------------------------------------------------------------------------------------------------------------------------------------------------------------------------------------------------------------------------------------------------------------------------------------------------------------------------------------------------------------------------------------------------------
>Jupunba_filamentosa_Lima_7487@NODE_1_length_2058_cov_129.285209
tttttggtaatctattaccatgctaaaga---------gcaaccaaacactcttctcttagtaatgcaatcatgattagcattgcaggtatgcaatggggttgaac--------caaacaggctcatagtcatttttacacctttagtctaagttatttcaagggagtccaaacataatttttcaccaatatttttcaacttatatatataatgtaaaaattgatttaattggatttttaaaataatttaattttctctcccatatct---------aaaaacatacttcacaattaactacctccaccgaacccctagctactcctccctcccacgcttcactctgcggcacacactcacccactcttctttccctgaaacacccaagaatatgctctcatcttccttcctcattcttcgaaccctaattctgcttcttcttcgcaccaatgaagcaacctccgtatcatatcaaacccacctccaacacctacttatcctccaaatttaccccaaaagttatcatcaaattcgacccagttcttcccgccaaacccagaactctcacattcaaaccctgctcctttcactcccctaattcttcctcctccccctccgaaaccctaatctcaatcctccgaatagttcctgattgggctgaccgcgtgaaggagcgtggcatgcaaaggaatcgaaccctttacaaccacgagaaatgggttgagcacagaagctctctacgccacctccgtcacgttctgtccagtcttacttctcgcgtcatcttgtcgctcgtgccgccggtgattgcttttactacgtttgctgcactgattgctagttacaattctgcggttttaacgcattggctgccggagtttttcccggtgctgagggcttcctcattgccgtaccagttgacggcgccggcattggcgctgctgttggtttttagaactgaggcgtcgtatgcgaggttcatggagggaaagaaggcttggacgaaggtgatttctgggacacacgattttgctaggcaggttatggcagtggctgagtgccctggagatttacatatcaagaaggcactccttcagtatatcatggcctttccaatggttctcaaggtctgaatgattctaaaatttttccattttcatctaaaagcaaaaacgaagtaaaggactacttataaagtcttgttcaaattgtgcaggattagttgttgattgatacttggtagtgctactcaccaattgaaacaatttcaatgcagtgtcatgtattaaatggctcagatgttaagagagacctccaacatgtgctggaagtagatgatcttgcagtacttagtaattccaaacatcgtcctcgctgtatcattgagtttatctctcaaagccttaaactgctgaagttggagggttcaataaggaatgtcttggtaaaatacgtgtaattgttaaaagtttagtaatattgatagtggctaactgatattttctcatattggtgtcagctaactgacgttatttcaaaacaaaaaaaggcaacgtgcttttaatttgaatgggcatgaaataagatactgaattcttgtgtgatcattgctgagatattattgtgtccg
>Jupunba_idiopoda_Quesada_1718@NODE_1_length_1359_cov_105.326053
----------------------------------------------------------------------------------------------------------------------------------ccacgtgtcaaacagggcctaagttatttcaagggagtccaaacataatttttcactaatatttttcaatttatatatataatgtgaaaattgatttaattggatttttaaaataatttaattttctcccccatatctgaaacgtgtaaaaacatgcttcacaattaactacctccaccgaacccctagctactcctccttcccacgcttcactctgcagcacacactcacccactcttctttccctgaaacactcaagaatatgctctcatcttccttcctcattcttcgaaccctaattctgcttcttcttcgcaccaatgaagcagcatccgtatcatatcaaacccaccaccaacacctacttctcctccaaatttaccccaaaatttatcatcaaattcgaccctgttcttccctccaaacccagaactctcacattccaaccctgctcctttcactcccctaattcttcctcctccccctccgaaaccctaatctcgatcctccgaatagttcctgattgggctgaccgcgtgaaggagcgtggcatgcaaaggaatcgaaccctttacaaccacgagaaatgggttgagcacagaagctctcaacgccacctccgtcacgttctgtccagtcttacttctcgcgtcatcttgtcgcttgtgccgccggtgattgcttttactacgtttgctgcactgattgctagttacaattctgcggttttaacgcattggctgccggagtttttcccggtgctgagggcttcctcattgccgtaccagttgacggcgccggcattggcgctgctgttggtttttagaactgaggcgtcgtatgcgaggttcatggagggaaagaaggcttggacaaaggtgatttctgggacacacgattttgctaggcaggttatggcagtggctgagtgccctggtgatttacatatcaagaaggcacttcttcagtatatcatggcctttccaatggctctcaaggtctgaatgattctaaaatttttccattttcatctaaaagcaaaaacgaagt-aaggactacttataaagtcttgttcaaattgtgcaggattagttgtagattgatacttggtagtgctactcaccaattgaaacaatttcaatgcagtgtcatgtattaaatggctcagatgttaagagagacctccaacatgtgctggaagtagatgatcttgcagtacttagtaattccaaacatcgtcctcgctgtatcattgagtttatctctcaaagccttaaactgctgaagttggagggttcaataaggaatgtcttggtaagatacgtgtaattgttaacagtttagttatattgatagtgg---------------------------------------------------------------------------------------------------------------------------------------------
>Jupunba_leucophylla_Iganci_839@NODE_1_length_2067_cov_268.631156
ttagttagtcat----------actataacgagcttttctcagcttaattctcttttgtaattcttctattatacttgtacttacacagactttcagttgaatgaaattcccataaaaaaaatatatagtcatttttgcatctttactctaagttatttcaaaggaatccaaacataatttttcactaatatttttcaacttatatatataatgtaaaaattgatttaattggatttttaaaataatttaattttctcccccatatctgaaacgtgtaaaaacatgcttcacaattaactacctccaccgaacccctagctactcctccctcccacgcttcactctgcagcacacactcacccacacttctttccctgaaacactcgagaatatgctctcatcttccttcctcattcttcgaaccctaattctgcttcttcttcgccccaatgaagcaacctccgtatcatatcaaacccaccaccaacaactacttctcctccaaatttaccccaaaatttatcatcaaattggaccctgttcttcccgccaaacccagaactctcacattcaaaccctgctcttttcactcccctaattcttcctcctccccctccgaaaccctaatctcaatcctccgaatagttcctgattgggctgaccgcgtgaaggagcgtggaatgcaaaggaatcgaaccctttacaaccacgagaaatgggttgagcacagaagctctctacgccacctccgtcacgttctgtccagtcttacttctcgcgtcatcttgtcgcttgtgccgccggtgattgcttgtactacgtttgctgcactgattgctagttacaattctgcggttttaacgcattggctgccggagtttttcccggtgctgagggcttcctcattgccgtaccagttgacggcgccggcattggcgctgctgttggtttttagaactgaggcgtcgtatgcgaggttcatggagggaaagaaggcttggacgaaggtgatttctgggacacacgattttgctaggcaggttatggcggtggctgagtgccctggtgatttacatatcaagaaggcacttcttcagtatatcatggcctttccaatggctctcaaggtctgaatgattctaaaatttttccatgttcatctaaaagcaaaaacgaagtaaaggactacttataaagtcttgttcaaattgtgcaggattagttgtagattgatacttggtagtgctactcaccaattgaaacaatttcaatgcagtgtcatgtattaaatggctcagatgttaagagagacctccgacatgtgctggaagtagatgatcttgcagtacttagtaattccaaacatcgtcctcgctgtatcattgagtttatctctcaaagccttaaactgctgaagttggagggttcaataaggaatgtcttggtaagatacgtgtaattgttaaaagtttagtaatattgatagtggctaactgatattttctcctattggtgtcagctaactgacgttatttcaaaaccaaaaaaggcaacgtgcttttaatttgaatgggcatgaaataagagactgaattcttgtgtgatcattgctgagatattattgtgtcct
>Jupunba_nipensis_Mayo_19662@NODE_1_length_1177_cov_66.600909
---------------------------------------------------------------------------------------------------------------------------------------------------------------------------------------------------------------------------------------------ccaccaacacctacttctcctccaaatttccccaaaatttatcatcaaattcgac--cctgttcttccctccaaacccctagctactcctccttcccacgcttcactctgcagcacacactgacccactcttctttccctgaaacactcaagaatatgctctcatcttccttcctcactcttcgaaccctaattctgcttcttcttcgcaccaatgaagcagcatccgtatcatatcaaacccaccaccaacacctacttctcctccaaatttaccccaaaatttatcatcaaattcgaccctgttcttccctccaaacccagaactctcacattccaaccctgctcctttcactcccctaattcttcctcctccccctccgaaaccctaatctcaatcctccgaatagttcctgattgggctgaccgcgtgaaggagcgtggcatgcaaaggaatcgaaccctttacaaccacgagaaatgggttgagcacagaagctctctacgccacctccgtcacgttctgtccagtcttacttctcgcgtcatcttgtcgcttgtgccgccggtgattgcttttactacgtttgctgcactgattgctagttacaattctgcggttttaacgcattggctgccggagtttttcccggtgctgagggcttcctcattgccgtaccagttgacggcgccggcattggcgctgctgttagtttttagaactgaggcgtcgtatgcgaggttcatggagggaaagaaggcttggacgaaggtgatttctgggacacacgattttgctaggcaggttatggcagtggctgagtgccctggtgatttacatatcaagaaggcacttcttcagtatatcatcgcctttccaatggctctcaaggtctgaatgattctaaaatttttccattttcatctaaaagcaaaaacgaagtaaaggactacttataaagtctagttcaaattgtgcaggattagctgtagattgatacttggtagtgctactcaccaattgaaacaatttcaatgcagtgtcatgtattatatggatcagatattaagagagacctccaacatatgctggaagtagatgatcttgcagtacttagcaatgcaaaacatcgtcctcgctgtatcattgagtttatctctcaaagtcttaaactgctg------------------------------------------------------------------------------------------------------------------------------------------------------------------------------------------------------------------------
>Jupunba_oxyphyllidia_Yonker_6157@NODE_1_length_1527_cov_205.172414
----------------------agaattaacagatttagtatttttgctccacttccataagttgacaggcatttttatatttaaatgaagcttatggtgctggatgttgttttaaaaaaaatatatagtcattttt-atattttactgtaagttatttcaaaggagtccaaacataatttttcactaatatttttcaacttatatatataatgcgaaaattgatttaattggatttttaaaataatttaattttctcccccatatctgaaacgtgtaaaaacatgcttcacaattaactacctccaccgaacccctagctactcctccttcccacgcttcactctgcagcacacactcacccactcctctttccctgaaacactcaagaatatgctctcatcgtccttcctcattcttcgaaccctaattctgcttcttcttcgcaccaatgaagcagcatccgtatcatatcaaacccaccaccaacacatacttctcctccaaatttaccccaaaatttataatcaaattcgaccctgttcttccctccaaacccagaactctcacattccaaccctgctcctttcactcccctaattcttcctcctccccctccgaaaccctaatctcaatcctccgaatagttcctgattgggctgaccgcgtgaaggagcgtggcatgcaaaggaatcgaaccctttacaaccacgagaaatgggttgagcacagaagctctctacgccacctccgtcacgttctgtccagtcttacttctcgcgtcgtcttgtcgcttgtgccgccggtgattgcttttactacgtttgctgcactgattgctagttacaattctgcggttttaacgcattggctgccggagtttttcccggtgctgagggcttcctcattgccgtaccagttgacggcgccggcattggcgctgctgttggtttttagaactgaggcttcgtatgcgaggttcatggagggaaagaaggcttggacgaaggtgatttctgggacacacgattttgctaggcaggttatggcggtggctgagtgccctggtgatttacatatcaagaaggcacttcttcagtatatcatggcctttccaatggctctcaaggtctgaatgattctaaaatttttccatgttcatctaaaagcaaaaacgaagtaaaggactacttataaagtcttgttcaaattgtgcaggattagttgtagattgatacttggtagtgctactcaccaattgaaacaatttcaatgcagtgtcatgtattaaatggctcagatgttaagagagacctccaacatgtgctggaagtagatgatcttgcagtacttagtaattccaaacatcgtcctcgctgtatcattgagtttatctctcaaagccttaaactgctgaagttggagggttcaataaggaatgtcttggtaagatacgtgta-ttgttaacagtttagtaatattgattgtggctaactgatattttctcatattggtgtcagctaaccgacgttatttcaaaacaaaaaaag---------------------------------------------------------------------------------
>Jupunba_trapezifolia_Simon_1600@NODE_1_length_1321_cov_262.442338
----------------------------------------------------------------------------------------------------------------------------------------------------------------------------------------------------------------------caaaaattgatttaattggatttttaaaataatttaattttcttccccatatctgaaacgtgtaaaaacatgcttcacaattaactacctccaccgaacccctagcgactcctccctcccacgcttcactctgcggcccacactcacccactcttctttccctgaaacactcaagaatatgctctcatcttccttcctcattcttcgaaccctaattctgcttcttcttcgccccaatgaagcaacctccgtatcacatcaaacccaccaccaacaagtacttctcctccaaatttaccccaaaatttatcatcaaattcgaccctgttcttcccgccaaacccagaactctcacattcaaaccctgctcttttcactcccctaattcttcctcctccccctccgaaaccctaatctcaatcctccgaatagttcctgattgggctgaccgcgtgaaggagcgtggcatgcaaaggaatcgaaccctttacaaccacgagaaatgggttgagcacagaagctctctacgccacctccgtcacgttctgtccagtcttacttctcgcgtcatcttgtcgctcgtgccgccggtgattgcttttactacgtttgctgcactgattgctagttacaattctgcggttttaacgcattggctgccggagtttttcccggtgctgagggcttcctcattgccgtaccagttgacggcgccggcattggcgctgctgttggtttttagaactgaggcatcgtatgcgaggttcatggagggaaagaaggcttggacgaaggtgatttctgggacacacgattttgctaggcaggttatggcagtggctgagtgccctggtgatttacatatcaagaaggcacttcttcagtatatcatggcctttccaatggctctcaaggtctgcatgattctaaaatttttccatgttcatctaaaagcaaaaacgaagtaaaggactacttataaagtcttgttcaaattgtgcaggattagttgtagattgatacttggtagtgctacttaccaattgaaacaatttcaatgcagtgtcatgtattaaatggctcagatgttaagagagacctccaacatgtgttggaagtagatgatcttgcagtacttagtaattccagacatcgtcctcgctgtatcattgagtttatctctcaaagccttaaactgctgaagttggagggttcaataaggaatgtcttggtaagatacgtgta-ttgttaacagtttagtaatattgattgtggctaactgatattttct-atattggtgtcagctaactgacgttatttc----------------------------------------------------------------------------------------------
>Jupunba_villosa_Borges_423@NODE_1_length_1743_cov_172.828331
tgtggggcctacaatgtttatgagaattaactaacttagtattttttctcacttctcataagttgacagacatttttgcatttaactagagcttatgatacttaactctctttttaaaaaa-aatatagtcatttttgcacctttact-taagttatttcaagggagtccaaacataatctttcactaatatttttcaacttatatatataatacaaaaattgatttaattggatttttaaaataatttaattttctcccccatatct---------aaaaacatgcttcacaattaactacctccattgaacccctagctactcctccctcccacgcttcactctgcggcacacactcacccactcttctttccctgaaacactcaagaatatgctctcatcttccttcctcattcttcgaaccctaattctgcttcttcttcgcaccaatgaagcagcatccgtatcatatcaaacccaccaccaacacctacttctcctccaaatttaccccaaaatttatcatcaaattcgaccctgttcttccctccaaacccagaactctcacattccaaccctgctcctttcactcccctaattcttcctcctccccctccgaaaccctaatctcaatcctccgaataattcctgattgggccgaccgcgtgaaggagcgtggcatgcaaaagaatcgaaccctttacaaccacgagaaatgggttgagcacagaagctctctacgccacctccgtcacgttctgtccagtcttacttctcgcgtcatcttgtcgctcgtgccgccggtgattgcttttactacgtttgctgcactgatttctagttacaattatgcggttttaacgcattggctgccggagtttttcccggtgctgagggcttcctcattgccgtaccagttgacggcgccggcattggggctgctgttggtttttagaactgaggcgtcgtatgcgaggttcatggagggaaagaaggcttggacgaaggtgatttctgggacacacgattttgctaggcaggttatggcagtggctgagtgccctggtgatttacatatcaagaaggcacttcttcagtatatcatggcctttccaatggctctcaaggtctgaatgattctaaaatttttccatgttcatctaaaagcaaaaacgaagtaaaggactacttataaagtcttgttcaaattgtgcaggattagttgtagattgatacttggtagtgctactcaccaattgaaacaatttcaatgcagtgtcatgtattaaatggctcagatgttaagagagacctccaacatgtgctggaagtagatgatcttgcagtacttagtaattccaaacatcgtcctcgctgtatcattgagtttatctctcaaagccttaaactgctgaagttggagggttcaataaggaatgtcttggtaagatacgtgtaattgttaacagtttagtaatattgattgtggctaactgatattttcccatattggtgtcagctaactgacgttatttcaaaacaaaaaaaggcaacgtgcttttaatttgaatgggcatgaaataagagactgaattcttgtgtgatcattg--------------------
>Punjuba_killipii_Palodorios_6252@NODE_1_length_1072_cov_97.767839
--------------------------------------------------------------------------------------------------------------------------------------------------------------------------------------------------------------------------------------------------------------------------------------------------------ccctgctcctttcactcccctaattcttcctcctccccctccgaaacccta------atctcaatcctccgaatagttcctgaaacactaaagaatatgctctcatctttcttcctcattcttcgaaccctaattctgcttcttcttcgcaccaatgaagcaacctccgtatcatatcaaacccaccaccaacaactacttctcctccaaatttaccccaaaatttatcatcaaattcgaacctgttcttccctccatacccagaactctcacattcaaaccctgctcctttcactcccctaattcttcctcctccccctccgaaaccctaatctcaatcctccgaatagttcctgattgggctgaccgcgtgaaggagcgtggcatgcaaaagaatcgaaccctttacaaccacgagaaatgggttgagcacagaagctctctacgccacctccgtcacgttctgtccagtcttacttctcgcgtcatcttgtcgctcgtgccgccggtgattgcttttactacttttgctgcactgattgcgagttacaattctgcggttttaacgcattggctgccggagtttttcccggtgatgaggacttcctcattgccgtaccagttgacggcgccggcattggcgctgctgttggtttttagaactgaggcgtcgtatgcgaggttcatggagggaaagaaggcttggacgaaggtgatttctgggacacacgattttgctaggcaggttatggcagtggctgagtgccctggtgatttacatatcaagaaggcacttcttcagtatatcatggcatttccagtggctctcaaggtcagaatgattctaaaatttttccattttcatctaaaagctaaaacgaagtaaaggactacttataaagtcttgttcaaattgtgcaggattagttgtagattgatacttggtagtgctactcaccaattgaaacaatttcaatgcagtgtcatgtattaaatggctcagatattaagagagacctccaacatgtgctggaagtagatgatcttgcagtacttagtaattccaaacatcgtcc-------------------------------------------------------------------------------------------------------------------------------------------------------------------------------------------------------------------------------------------------------------------
>_R_Albizia_coripatensis_Hughes_2433@NODE_1_length_1811_cov_279.678777
cattcaatacatcttgaggatgaggggagttttagcctacgatatttaacaaaatttat-----gagaattatacttatttgtaaaaaaatttaaataaggtgaatatgagactcacgaaattagtacgtggtttcaggttcaattccatgagttatttcaagggagtacaaacataatttttcattaatatttttcaacttatatttataatgagaaaattgatgtaattggatttttaaaataatttaattttctcccccatatctgaaacgtgtaaaagcatgcttcacaattaactgcctccaccgaacccctagctactcctccctcccacgcttcactctgacacacactcacacccactcttcttcccctgaaacactcaagaatatgctctcatcttccttcctcattcttcgaaccctaattctacttcttcttcgcaccaatgaagcaaactccgcatcatatcaaacccaccaccaacacctacttctcctccaaatttaccccaaaatttatcatcaaattcgaccctgttcttccatccaaacccggaactctcacattcaaaccctgctcctttcactcccctaattcttcctcctccccctcggaaaccctaatctcaatcctccgaatagttcctgattgggctgaccgtgtgaaggagcgtggcatgcaaaagaatcgaaccctctacaaccacgagaaatggattgagcacagaagctctctacgccacctccgtcacgttctgtccagtcttacttctcgcgtcatcttgtcgctcgtgccgccagtgattgcttttactacgtttgctgcactgattgcgatttacaattctgcggttttaacgcattggctgcctgagtttttcccggtgctgagggcttcctcattgccgtaccagttgacggcgccggcattggcgctgctgttggtgtttagaactgaggcgtcgtatgcgaggttcatggagggaaagaaggcttggacgaaggtgatttctgggacacacgattttgctaggcaggttatggcagtggatgagtgccctggtgatttacatatcaagaaggcacttcttcagtatatcatggcatttccaatggctctcaaggtcaaaatgattctaaaatttttccattttcatctaaaagcaaaaacgaagtaaaggactgcatataaagtcttgttcaaattgtgcaggattagttgtagattgatacttggtagtgctactcaccaattgaaacaatttcaatgcagtgtcatgtattaaatggctcagatgttaagagagacctccaacatgtgctggaactggatgatcttgcagtaattagtaattccaaacatcgtcctcgctgtatcattgagtttatctctcaaagccttaaactgctgaagttggagggttcaataaagaatgtcttggtaagatacgtgtaattgttaacagtttagtaatattgatagtggctaactgatattttctcatattggtatcagctaaccgacgttctttcaaaac-aaaaaaggcaacgtgcttttaatttgaat-------------gagactgaattcttgtgtgatcattgctgggatattaatgtgtcct
>_R_Albizia_multiflora_Hughes_3090@NODE_1_length_1514_cov_188.533751
-------------------------gtagttttaacctacgatatttaacaaaatttat-----gagaactatgcttatttgtaaaaaaatttaaataaggtgaatatgagactcaagaaattagtacgtggtttcaggttcaattccataagttatttcaagggagtacaaacataatttttcattaatatttttcaacttatatttataatgagaaaatagatttaattggatttttaaaataatttaattttctcccccatatctgaaacgtgtaaaaccatgcttcacaattaaatgcctccaccgaacacctagcaactcctccctcccacgcttcactctgtcacacactcacactcactcttctttacctgaaaaactcaagaatatgctctcatcttccttcctcattcttcgaaacctaattctgcttcttcttcgcaccaatgaagcaacctccgtatcatatcaaacccaccaccaacacctacttctcctccaaatttaccccaaaatttatcatcaaattcgaccctgttcttccctccaaacccggaactctcacattcaaaccctgctcctttcactcccctaattcttcctcctccccctcggaaaccctaatctcaatccttcgaatagttcctgattgggctgaccgtgtgaaggagcgtggcatgcaaaagaatcgaacgctctacaaccacgagaaatggattgagcacagaagctctctgcgccacctccgtcacgttctgtccagtcttacttctcgcgtcatcttgtcgctcgtgccgccggtgattgcttttactacgtttgctgcactgattgcgagttacaattctgcggttttaacgcattggctgcctgagtttttcccggtgctgagggcttcctcattgccgtaccagttgacggcgccggcattggcgctgctgttggtgtttagaactgaggcgtcgtatgcgaggttcatggagggaaagaaggcttggacgaaggtgatttctgggacacacgattttgctaggcaggttatggcagtggatgagtgccctggtgattcacatatcaagaaagcacttcttcagtatatcatggcatttccaatggctctcaaggtcaaaaggattctaaaatttttccatttttatctaaaagcaaaaacgaagtaaaggactacttataaagtcttgttcaaattgtgcaggattagttgtagattgatacttggtagtgctactcaccaattgaaacaatttcaatgcagtgtcatgtattaaatggctcagatgttaagagagacctccaacatgtgctggaactagatgatcttgcagtaattagtaattccaaacatcgccctcgctgtatcattgagtttatctctcaaagccttaaactgctgaagttggagggttcaataaggaatgtcttggtaagatacgtgtaattgttaactgtttggtaatattgatagtggctaactgatattttctcctattggtatcagctaac----------------------------------------------------------------------------------------------------------
>_R_Albizia_niopoides_Simon_1601@NODE_1_length_1516_cov_201.179986
----------------------gccatggagccacatgggagtaaagccgttccttcttgacaa--------tcaatacatgtacatataagttgggatgaggagagttttaac-------atatttaacaaatttatgaaaactatgcttatttgtagtaaaaaaatttaa--gtaatttttcattagtatttttcaacttttatttataatgagaaaattgatttaattggattttaaaagtaatttaattttctcccccatatctgaaacgtgtaaaatcatgcttcacaattaactgcctccaccgaacacctagctgggcctccctcccacgcttcactctgtcacacactcacactcactcttctttacctgaaa-actcaagaatgtgctctcatcttccttcctcattcttcgaaccctaattctgcttcttcttcgccccaatgaagcaacctccgtatcatatcaaacccaccaccaacacctacttctcctccaaatttaccccaaaatttatcatcaaattcgaccctgttcttacctccaaacccggaactctcacattcaaaccctgctcctttcactcccctaattcgtcctcctccccctcggaaaccctaatctcaatcctgcgaatagttcctgattgggctgaccgtgtgaaggagcgtggcatgcaaaagaatcgaaccctgtacaaccacgagaaatggattgagcacagaagctctctacgccacctccgtcacgttctgtctagtcttacttctcgcgtcatcttgtcgctcgtgccgcctgtgattgcttttactacgtttgctgcactgattgcgagttacaattctgcggttttaacgcattggctgcccgagtttttcccggtgctgagggcttcctcattgccgtaccagttgacggcgccggcattggcgcttctgttggtgtttagaactgaggcgtcgtatgcgaggttcatggagggaaagaaggcttggacgaaggtgatttctgggacacacgattttgctaggcaggttatggcagtggatgagtgccctggtgatttacatatcaagaaggcacttcttcagtatatcatggcatttccaatggctctcaaggtcaaaaggattctaaaatttttccattgttgtctaaaagcaaaaacgaagtaaaggactacttataaagtctcgttcaaattgtgcaggattagttgtagattgatacttggtagtgctactcaccaattgaaacaatttcaatgcagtgtcatgtattaaatggctcagatgttaagagagacctccaacatgtgctggaactagatgatcttgcagtaattagtaattccaaacatcgtcctcgctgtatcattgagtttatctctcaaagccttaaactgctgaagttggagggttcaataaagaatgtcttggtaagatacgtgtaattgctaacagtttagtaatattgatagtggctaactgatattttttcatattggtatcagctaaccgacgttc-------------------------------------------------------------------------------------------------t
>_R_Albizia_sinaloensis_Hughes_1576@NODE_2_length_688_cov_67.708674
aatgttattttgatagcctacgacatctaactaaatttat------------------------gagaactatgcttatttgtaaaaaaatttaaataaggtgaatatgagactcaagaaattagtacgtggtttcaggttcaattccataagttatttcaagggagtacaaacataatttttcattaatatttttcaacttatatttataatgagaaaattgatttaattggatttttaaaataatgtaattttctcccccatacctgaaacgtgtaaaaccatgcttcgcaattaactgcctccaccgaacccctagctactcctccctcccacgcttcactctgtcacacacttacactcactcttctttacctgaaaaactcaagaatatgctctcatcttccttcctcattcttcgaaccctaattctgcttcttcttcgaaccaatgaagcaacctccgtatcatatcaaacccaccaccaacacctacttctcctccaaatttaccccaaaatttatcgtcaaattcgaccccgttcttccctccaaacccggaactctcacattcaaaccctgctcctttcactcccctaattcttcctcctccccttcggaaaccctaatctcaatcctccga-----------------------------------------------------------------------------------------------------------------------------------------------------------------------------------------------------------------------------------------------------------------------------------------------------------------------------------------------------------------------------------------------------------------------------------------------------------------------------------------------------------------------------------------------------------------------------------------------------------------------------------------------------------------------------------------------------------------------------------------------------------------------------------------------------------------------------------------------------------------------------------------------------------------------------------------------------------------------------------------------------------------------------
>_R_Albizia_subdimidiata_var_minor_Gorts_341@NODE_1_length_1148_cov_66.364146
--------------------------------------------------------------------------------------------------------------------------------------------------------gttatttcaagggagtacaaacataatttttcattaatatttttcaacttatatttataatgagaaaattgatttaattggatttttaaaatattttaatttgctcccccatatctgaaacgtgtaaaaccatgcttcacaattaaatgcctccaccgaacccctagctactgctcgctcccacgcttcactctgtcacacactcccactcactcttctttacctgaaaaactcaagaaaatgctctcatcttccctcctcattcttcgaaccctaattctgcttcttcttcgcaccaatgaagcaacctccgtatcatatcaaacccaccaccaacacctacttctcctccaaatttaccccaaaatttatcatcaaattcgaccctgttcttacctccaaacccggaactctcacattcaaaccctgctcctttcactcccctaattcttcctcctccccctcggaaaccctaatctcagtcctccgaatagttcctgattgggctgaccgtgtgaaggagcgtggcatgcaaaagaatcgaaccctctacaaccacgagaaatggattgagcacagaagctctctacgccacctccgtcacgttctgtccagtcttacttctcgcgtcatcttgtcgctcgtgccgccggtgattgcttttactacgtttgctgcactgattgcgagttacaattctgcggttttaacgcattggttgccggagtttttcccggtgctgagggcttcctcattgccgtaccagttgacggcgccggcattggcgctgctgttggtgtttagaactgaggcgtcgtatgcgaggttcatggagggaaagaaggcttggacgaaggtgatttctgggacacacgattttgctaggcaggttatggcagtggatgagtgccctggtgatttacatatcaagaaggcacttcttcagtatatcatggcatttccaatggctctcaaggtcaaaaggattcaaaaaaattttcatttttatctaaaagcaaaaacgaagtaaaggactacttataaagtctcgttcaaattgtgcaggattagttgtagattgatacttggtagtgctactcaccaattgaaacaatttcaatgcagtgtcatgt----------------------------------------------------------------------------------------------------------------------------------------------------------------------------------------------------------------------------------------------------------------------------------------------------------------------------------------------------------
>_R_Albizia_tomentella_Leach_Dunlop_3801@NODE_1_length_1754_cov_295.000000
tatgacgtttgtcagcttcataaatat--------------tttttaatcgggatttac-----ggaatataaaataaatttgataaggattatctcaatttatata-------tattcaaatctataaatatttttaaaccataattttaaatca----aaataaataagtacataatttttcattaatatctttcagct---------------aaaattgatttaattggatttttaaaataatttagttttctcccccatatctgaaacgtgtaaaaacatgcttcacaattaacggcctccaccgaacccctagctactcctccctcccacgcttcactctgtagcacaccctcacccactcttctttacctgaaacactcaagaatatgctctcaccttccttcctcattcttcgaaccctaattctgcttcttcttcgcaccaatgaagcaacctccgtatcatatcaaacccaccaccaacacctacttttcctccaaatttaccccgaaatttatcatcaaattcgacactgttcttccctccaaacccagaactctcacattcaatccctgctcctttcactcccctaattcttccccctccccctccgaaaccctaatctcaattctccgagtagttcctgattgggctgaccgcgtgaaggagcgtggcatgcaaaagaatcgaaccctttacaatcacgagaaatgggttgaacacagaagctctctacgccacctccgtcaccttctgtccagtcttacttctcgcgtcatcttgtcgctcgtgccgccggtgattgcttttactacgtttgccgcactgattgcgagttacaattccgcggttttaacgcattggctgccggagtttttcccggtgctgagggcttcctcattgccgtaccagttgacggcgccggcattggcgctgctgttggtttttagaactgaggcgtcgtatgcgaggttcatggagggaaagaaggcttggacgaaggtgatttctgggacacacgattttgttaggcaggttatggcagtggctgagtgccctggtgatttacacatcaagaaggcacttcttcaatatatcatggcatttccaatggctctcaaggtcagaatgatcctaaaatttttccattttcatctaaaagcaaaaatgaagtaaaggactacttataaagttttgttcaaattgtgcaggattagttgtagattgatacttggtagtgctactcaccaattgaaacaatttcaatgcagtgtcatgtattaaatggctccgatattaagagagacctccaacatgtgctggacgtagatgatcttgcattacttagtaattccaaacatcgtcctcgctgtgtcgttgagtttatctctcaaagccttaaactgctgaagttggagggttcaatgaggaatgtcttggtaagatccttgtaattgttaacagtttagtaatattgatagtggctaactgatattttttcatattggtatcagctaactgacgttatttgaaaacaaaaaaaggcaacgtgcttttaatttgaatgggaatgaaatgagagactgaattctcgtgtgatcctatctaagatattaatctatcct
>_R_Archidendron_clypearia_Wieringa_1849@NODE_1_length_1656_cov_340.247625
------------aagatttgtaatcactgatccaaacacacacttatacttatacatataagttgggaactacgcctctttttaaaattttttaaataagttgaatatgagactcacgaaattagtacgtggtttcaggttcaattgcacaagttatttcaagggagcccaaacatgatttttca----------------------------actaaaattgatttaattggattttaaaaatgatttaattttctcccccatatctgaaacgtgtaaaagcatgcttcacaattaactgcctccaccgaacccctagctactcctccctcccacgcttcactctggagcacacacccacccactcttctttccctgcaacactcaagaatatgctctcatcttccttcctcattcttcgaaccctaattctgcttcttcttcgtaccaatgaagcaacctccgtatcatatcaatcccaccaccaacacctacttctcctccaaatttaccccaaaatttatcatcaaattcgaccctgttcttccctccaaacccggaactctcacattcaaaccctgctcctttcactcccctaattcttcctcccccccctccgaaaccttattctcaatcctccgaatagttcctgattgggctgaccgcgtgaaggagcgtggcatgcaaaagaatcgaaccctttacaaccacgagaaatgggttgagcacagaagctctctacgccacctccgtcacgttctgtccagtcttacttctcgcgtcatcttgtcgctcgtgccgccggtgattgcttttactacgtttgctgcactgattgcgagttacaattctgcggttttaacgcattggctgccggagtttttcccggtgctgaggacttcctcattgccgtaccagttgacggcgccggcattggcgctgctgttggtttttagaactgaggcgtcgtatgcgaggttcatggagggaaagaaggcttggacgaaggtgatttctgggacacacgattttgctaggcaggttatggcagtggctgagtgccctggtgatttacatatcaagaaggcacttcttcagtatatcatggcatttccaatggctctcaaggtcagaatgattctaaaatttttccattttcatctaaaagcaaaaacgaagtaaaggactacttataaagtcttgttcaaattgtgcaggatttgttgtagattgatacttggtagtgctactcaccaattgaaacaatttcaatgcagtgtcatgtattaaatggctcagatattaagagagacctccaacatgtgctggaagtggatgatcttgcagtactcagtaattccaaacatcgtcctcgctgcatcattgagtttatctctcaaagccttaaactgctgaagttggagggttcaataaggaatgtcttggtaagatccttgtaattgttaacagtttagtaatattgatagtggctaactgatattttctcatattggtagcagctaactgacgttatttcaaaacaaaaaaaggcaacgtgcttttaatttgaaaggccatgaaataagagactgaattcttgtgtgatcatatctaagatattaatctatcc-
>_R_Balizia_elegans_Iganci_870@NODE_1_length_815_cov_305.468835
-------------------------------------------------------------------------------------------------------------------------------------------------------------------------------------------------------------------------aaattgatttaattggatttttaaaataatttaattttctcccccatatctgaaacgtgtaaaaacatgcttcacaattaactacctccaccgaacccctagctactccttcttcccacgcttcactctgcagcacacactcacccactcttctttccctgaaacactcaagaatatgctctcatcttccttcctcattcttcgaaccctaattctgcttcttcttcgcaccaatgaagcagcatccgtatcatatcaaacccaccaccaacacctacttctcctccaaatttaccccaaaatttatcatcaaattcgaccctgttcttccctccaaacccagaactctcacattccaaccctgctcctttcactcccctaattcttcctcctccccctccgaaaccctaatctcaatcctccgaatagttcctgattgggctgaccgcgtgaaggagcgtggcatgcaaaggaatcgaaccctttacaaccacgagaaatgggttgagcacagaagctctctacgccacctccgtcacgttctgtccagtcttacttctcgcgtcatcttgtcgcttgtgccgccggtgattgcttttaccacatttgctgcactgattgctagttacaattctgcggttttaacgcattggctgccggagtttttcccggtgctgagggcttcctcattgccgtaccagttgacggcgccggcattggcgctgctgttggtttttagaactgaggcgtcgtatgcgaggttcatggagggaaagaaggcttggacgaaggtgatttctgggacacacgatttt-----------------------------------------------------------------------------------------------------------------------------------------------------------------------------------------------------------------------------------------------------------------------------------------------------------------------------------------------------------------------------------------------------------------------------------------------------------------------------------------------------------------------------------------------------------------------------------------------------------------------
>_R_Balizia_elegans_Iganci_870@NODE_2_length_621_cov_17.527574
----------------------------------------------------------------------------------------------------------------------------------------------------------------------------------------------------------------------------------------------------------------------------------------------------------------------------------------------------------------------------------------------------------------------------------------------------------------------------------------------------------------------------------------------------------------------------------------------------------------------------------------------------------------------------------------------------------------------------------------------------------------------------------------------------------------------------------------------------------------------------------------------------------------------------------------------------------------------------------------------------------------------------------------------------------------------------------------------------------------------------------------------------------------------------------------------------------------------------------------------tcttgttcaaattgtgcaggattagttgtagattgatacttggtagtgctactcaccaattgaaacaatttcaatgcagtgtcatgtattaaatggctcagatgttaagagagacctccaacatgtgctggaagtagatgatcttgcagtacttagtaattccaaacatcgtcctcgctgtgtcattgagtttatctctcaaagccttaaactgctgaagttggagggttcaataaggaatgtcttggtaagatacgtgtaattgttaaaagtttagtaatattgatagtggctaactgatattttctcatattggtgtcagctaactgacgttatttcaaaaccaaaaaaagacaacgtgatttaatttgaatgggcatgaaataagagactgaattcttatgtgatcattgctgagatattattgtgtcc-
>_R_Balizia_pedicellaris_Queiroz_15529@NODE_1_length_1578_cov_327.035456
-------------------------------------------------------------------------------------------gttatggtgttgcatgctcttttaaaacaaatatataatcatttttacatctttacccgaagttattttaagggagtccaaacataatttttcactaatatttttcaacttatatatataatgcgaaaattgatttaattggatttttaaaataatttaattttctcccccatatctgaaacgtgtaaaaacatgcttcacaattaactgcctccaccgaacccctagctactcctccttcccacgcttcactctgcagcacacactcacccactcttctttccctcaaacactcaagaatatgccctcatcttccttcctcattcttcgaaccctaattctgcttcttcttcgcaccaatgaagcagcatccgtatcatatcaaacccaccaccaacacctacttctcctccaaatttaccccaaaatttgtcatcaaattcgaccctgttcttccctccaaacccagaactctcacattccaaccctgctcctttcactcccctaattcttcctcctccccgtccgaaaccctaatctcaatcctccgaatagttcctgattgggctgaccgcgtgaaggagcgtggcatgcaaaggaatcgaaccctttacaaccacgagaaatgggttgagcacagaagctctctacgccacctccgtcacgttctgtccagtcttacttctcgcgtcatcttgtcgctcgtgccgccggtgattgcttttactacgtttgctgcactgattgctagttacaattctgcggttttaacgcattggctgccggagtttttcccggtgctgagggcttcctcattgccgtaccagttgacggcgccggcattggcgctgctgttggtttttagaactgaggcgtcgtatgcgaggttcatggagggaaagaaggcttggacgaaggtgatttctgggacacacgattttgctaggcaggttatggcagtggctgagtgccctggagatttacatatcaagaaggcacttcttcagtatatcatggcctttccaatggctctcaaggtctgaatgattctaaaatttttccattttcatctaaaagcaaagacgaagtaaaggactacttataaagtcttgttcaaattgtgtaggattagttgtagattgatacttggtagtgatactcaccaattgaaacaatttcaatgcagtgtcatgtattaaatggctcagatgttaagagagacctccaacatgtgctagaagtagatgatcttgcagtacttagtaattccaaacatcgtcctcgctgtgtcattgagtttatctctcaaagccttaaactgctgaagttggagggttcaataaggaatgtcttggtaagatacgtgtaattgttaaaagtttagtaatattgatagtggctaactgatattttctcatattggtgtcagctaactgacgttatttcaaaacaaaaaaaggcaacgtgcttttaatttgaatgggcttgaaataagagactgaattcttgtgtgatcattgctgagatattattgtgtcct
>_R_Balizia_spnov_Morim_577@NODE_1_length_1448_cov_341.631730
--------------------------------------------------------------------------------------------------------------------------catgtaatcctttttccaaacgtgctataaattatttcaa-agagtccaaacataatttttcactaatatttttcaacttatgtatataatgtgaaaattgatttaattggatttttaaaataatttaattttctcccccatatctgaaacgtgtaaaaacatgcttcacaattaactacctccaccgaacccctagctgctactccttcccacgcttcactctgcagcacacactcacccactcttctttgcctgaaacactcaagaatatgctctcatcttccttcctcattcttcgaaccctaattctgcttcttcttcgcaccaatgaagcagcatccgtatcatatcaaacccaccaccaacacctacttctcctccaaatttaccccaaaatttatcatcaaattcgaccctgttcttccctccaaacccagaactctcacattccaaccctgctcctttcactcccctaattcttcctcctccccctccgaaaccctaatctcaatcctccgaatagttcctgattgggctgaccgcgtgaaggagcgtggcatgcaaaggaatcgaaccctttacaaccacgagaaatgggttgagcacagaagctctctacgccacctccgtcacgttctgtccagtcttagttctcgcgtcatcttgtcgcttgtgccgccggtgattgcttttacaacgtttgctgcactgattgctagttacaattctgcggttttaacgcattggctgccggagtttttcccggtgctgagggcttcctcattgccgtaccagttgacggcgccggcattggcgctgctgttggtttttagaactgaggcgtcgtatgcgaggttcatggagggaaagaaggcttggacgaaggtgatttctgggacacacgatttttctaggcaggttatggcggtggctgagtgccctggtgatttacatatcaagaaggcacttcttcagtatatcatggcctttccaatggctctcaaggtctgaatgattctaaaatttttccatgttcatctaaaagcaaaaacgaagtaaaggactacttataaaatcttgttcaaattgtgcaggattagttgtagattgatacttggtagtgctactcaccaattgaaacaatttcaatgcagtgtcatgtattaaatggctcagatgttaagagagacctccaacatgtgctggaagtagatgatcttgcagtacttagtaattccacacatcgtcctcgctgtatcattgagtttatctctcaaagccttaaactgctgaagttggagggttcgataaggaatgtcttggtaagatacgtgta-ttgttaacagtttagtaatattgattgtggttaactgattttttcttatattggtgtcagctaactgacgttatttcaaaacaaaaaaaggcaacgttc-----------------------------------------------------------------------t
>_R_Cathormion_rhombifolium_Deighton_3618@NODE_1_length_1549_cov_111.657609
cgtggggcccacaatgcttatgagaattaacaaactt-gtatttttgctctccttccatgagttaacaagcatttttacatttaaataaagtttatgatgctacatgcttttttaaaataaatatatagtcatttttacatctttgcccgaagttattttaagggagtccaaacataatttttcaccaatatttttcaacttatatatataatgcgaaaattgatttaattggatttttaaaataatttaattttctcccccatatctgaaacgtgtaaaaacatgcttcacaattaactgcctccaccgaacccctagctactcctccttcccacgcttcactctgcagcacacactcacccactcttctttccctgaaacactcaagaatatgccctcatcttccttccttattcttcgaaccctaattctgcttcttcttcgcaccaatgaagcagcatccgtatcatatcaaacccaccaccaacacctacttctcctccaaatttaccccaaaatttgtcatcaaattcgaccctgttcttccctccaaacccagaactctcacattccaaccctgctcctttcactcccccaattcttcctcctccccgtccgaaaccctaatctcaatcctccgaatagttcctgattgggctgaccgcgtgaaggagcgtggcatgcaaaggaatcgaatcctttacaaccacgagaaatgggttgagcacagaagctctctacgccacctacgtcacgttctgtccagtcttacttctcgcgtcatcttgtcgcttgtgccgccggtgattgcttttactacgtttgctgcactgattgctagttacaattctgcggttttaacgcattggctgccggagtttttcccggtgctgagggcttcctcattgccgtaccagttgacggcgccggcattggcgctgctgttggtttttagaactgaggcgtcgtatgcgaggttcatggagggaaagaaggcttggacgaaggtgatttctgggacacacgattttgctaggcaggttatggcagtggctgagtgccctggagatttacatatcaagaaggcacttcttcagtatatcatggcctttccaatggctctcaaggtctgaatgattctaaaatttttccattttcatctaaaggcaaaaacgaagtaaaggactacttataaagtcttgttcaaattgtgcaggattagttgtagactgatacttggtagtgctactcaccaattgaaacaatttcaatgcagtgtcatgtattaaatggctcagatgttaagagagacctccaacatgtgctggaagtagatgatcttgcagtacttagtaattccaaacatcgtcctcgctgtgtcattgagtttatctctcaaagccttaaactgctgaagttggagggttcaacaaggaatgtcttggtaagatacgtttaattgttaaaagtttagtaatattgatagtgg---------------------------------------------------------------------------------------------------------------------------------------------
>_R_Hydrochorea_corymbosa1_Bonadeu_655@NODE_1_length_1206_cov_218.908775
-------------------------------------------------------------------------------------------------------------------------------------------------------------------------------------------------------------------------------------------------------------------------------------aaaaacatgcttcacaattaactgcctccaccgaacccctagctactcctccttcccacgcttcactctgcagcacacactcacccactcttctttccctgaaacactcaagaatatgccctcatcttccttccttattcttcgaaccctaattctgcttcttcttcgcaccaatgaagcagcatccgtatcatatcaaacccaccaccaacacctacttctcctccaaatttaccccaaaatttgtcatcaaattcgaccctgttcttccctccaaacccagaactctcacattcaaaccctgctcctttcactcccctaattcttcctcctccccctccgaaaccctaatctcaatcctccgaatagttcctgattgggctgaccgcgtgaaggagcgtggcatgcaaaggaatcgaaccctttacaaccacgagaaatgggttgagcacagaagctctctacgccacctccgtcatgttctgtccagtcttacttctcgcgtcatcttgtcactcgtgccgccggtgattgcttttactacgtttgctgcactgattgctagttacaattctgcggttttaacgcattggctgccggagtttttcccggtgctaagggcttcctcattgccgtaccagttgacggcgccggcattggcgctgctgttggtttttagaactgaggcgtcgtatgcgaggttcatggagggaaagaaggcttggacgaaggtgatttctgggacacacgattttgctaggcaggttatggcagtggctgagtgccctggagatttacatatcaagaaggcacttcttcagtatatcatggcctttccaatggctctcaaggtctgaatgattctaaaatttttccatttccatctaaaagcaaaaacgaagtaaaggactacttataaagtcttgttcaaattgtgcaggattagttgtagactgatacttggtagtgctactcaccaattgaaacaatttcaatgcagtgtcatgtattaaatggctcagatgttaagagagacctccaacatgtgctggaagtagatgatcttgcagtacttagtaattccaaacatcgtcctcgctgtgtcattgagtttatctctcaaagccttaaactgctgaagttggagggttcaacaaggaatgtcttggtaagatacgtttaattgttaaaagtttagtaat--------------------------------------------------------------------------------------------------------------------------------------------------------
>_R_Hydrochorea_corymbosa2_Iganci_862@NODE_1_length_1499_cov_305.571330
-----------------------------------------------------------------------------------------------------------------------------------------------------gaagttattttaagggagtccaaacataatttttcactaatatttttcaacttatatatataatgcgaaacttgctttaattggatttttaaaataatttaattttctcccccatatctgaaacgtgtaaaaacatgcttcacaattaactgcctccaccgaacccctagctactcctccttcccacgcttcactctgcagcacacactcacccactcttctttccctgaaacactcaagaatatgccctcatcttccttccttattcttcgaaccctaattctgcttcttcttcgcaccaatgaagcagcatccgtatcatatcaaacccaccaccaacacctacttctcctccaaatttaccccaaaatttgtcatcaaattcgaccctgttcttccctccaaacccagaactctcacattccaaccctgctcctttcactcccctaattcttcctcctccccgtccgaaaccctaatctcaatcctccgaatagttcctgattgggctgaccgcgtgaaggagcgtggcatgcaaaggaatcgaaccctttacaaccacgagaaatgggttgagcacagaagctctctacgccacctccgtcatgttctgtccagtcttacttctcgcgtcatcttgtcgctcgtgccgccggtgattgcttttactacgtttgctgcactgattgctagttacaattctgcggttttaacgcattggctgccggagtttttcccggtgctgagggcttcctcattgccgtaccagttgacggcgccggcattggcgctgctgttggtttttagaactgaggcgtcgtatgcgaggttcatggagggaaagaaggcttggacgaaggtgatttctgggacacacgattttgctaggcaggttatggcagtggctgagtgccctggagatttacatatcaagaaggcacttcttcagtatatcatggcctttccaatggctctcaaggtctgaatgattctaaaatttttccatttccatctaaaagcaaaaacgaagtaaaggactacttataaagtcttgttcaaattgtgcaggattagttgtagactgatacttggtagtgctactcaccaattgaaacaatttcaatgcagtgtcatgtattaaatggctcagatgttaagagagacctccaacatgtgctggaagtagatgatcttgcagtacttagtaattccaaacatcgtcctcgctgtgtcattgagtttatctctcaaagccttaaactgctgaagttggagggttcaacaaggaatgtcttggtaagatacgtttaattgttaaaagtttagtaatattgatagtggctaactgatattttctcatattggtgtcagctaactgacgttatttcaaaacaaaaaaaggcaacgtgcttttaatttgaatgggcatgaaataagagactgaattcttgtttgataattgctgaga--------------
>_R_Jupunba_asplenifolia_Ekman_6383@NODE_1_length_1100_cov_109.055718
----------------------------------------------------------------------------------------------------------------------------------------------------------------------------------------------------------------------agaaaattgatttaattggatttttaaaataatttaattttctcccccatatctgaaacgtgtaaaaacatgcttcacaattaactacctccaccgaacccctagctactcctccttcccacgcttcactctgcagcacacactcacccactcttctttccctgaaacactcaagaatatgctctcatcttccttcctcattcttcgaaccctaattctgcttcttcttcgcaccaatgaagcagcatccgtatcatatcaaacccaccaccaacacctacttctcctccaaatttaccccaaaatttatcatcaaattcgaccctgttcttccctccaaacccagaactctcacattccaaccctgctcctttcactcccctaattcttcctcctcccccttcgaaaccctaatctcaatcctccgaatagttcctgattgggctgaccgcgtgaaggagcgtggcatgcaaaggaatcgaaccctttacaaccacgagaaatgggttgagcacagaagctctctacgccacctccgtcacgttctgtccagtctaacttctcgcgtcatcttgtcgcttgtgccgccggtgattgcttttactacgtttgctgcactgattgctagttacaattctgcggttttaacgcattggctgccggagtttttcccggtgctgagggcttcctcattgccgtaccagttgacggcgccggcattggcgctgctgttggtttttagaactgaggcgtcgtatgcgaggttcatggagggaaagaaggcttggacgaaggtgatttctgggacacacgattttgctaggcaggttatggcagtggctgagtgccctggtgatttacatatcaagaaggcacttcttcagtatatcatggcctttccaatggctctcaaggtctgaatgattctaaaatttttccattttcatctaaaagcaaaaacgaagtaaaggactacttataaagtctagttcaaattgtgcaggattagctgtagattgatacttggtagtgctactcaccaattgaaacaatttcaatgcagtgtcatgtattaaatggctcagatgttaagagagacc-----------------------------------------------------------------------------------------------------------------------------------------------------------------------------------------------------------------------------------------------------------------------------------------------------------------------------
>_R_Jupunba_commutata_Maguire_46145@NODE_2_length_789_cov_105.498596
--------------------tgaaaattaactaacttggtatttttactctcttcttctaagttgacaagtatttttgcatctaaataaagtttatgatatttgacgatcttttaaaaaaaatatatagtcatttttgcacctttactctaagttatttcaagggagtccaaacataatttttcactaatatttttcaacttatatatataatgcaaaaatcgatttaattggatttttaaaataatttaattttctcccccatatctgaaacgtgtaaaaacatgcttcacaattaactacctccaccgaacccctagctactcctccctcccacgcttcactctgcagcacacactcacccacccttctttcccttgaacactcaagaatatgctctcatcttccttcctcattcttcgaaccctaattctgcttcttcttcgcaccaatgaagcaacctccgtatcatatcaaacccaccaccaacacctacttctcctccaaattttccccaaaatttatcatcaaattcgaccctgttcttccctccaaacccagaactctcacattccaaccctgctcctgtcactcccctaattcttcctcctcaccctccgaaaccctaatctcaatcctccgaatagttcctgattgggcggaccgcgtgaaggagcgtggcatgcaaaagaatcgaaccctttacaaccacgagaaatgggttgaacacagaagctctctacgccacctccgtcacgttctgtccagtcttacttctcgcgtcatcttgtcgctcgtgccgcc------------------------------------------------------------------------------------------------------------------------------------------------------------------------------------------------------------------------------------------------------------------------------------------------------------------------------------------------------------------------------------------------------------------------------------------------------------------------------------------------------------------------------------------------------------------------------------------------------------------------------------------------------------------------------------------------------------------------------------------------------------------------------------------------------------------------------------------------------------
>_R_Jupunba_floribunda_Iganci_883@NODE_1_length_1852_cov_165.717183
tgtggggtccacaacatttatgagaattaactaacctggta-ttttgcttttttctcataagttgacaagcatttttgcatctaaataaagcttttgatacttgacactcttttaaaaaaaatatatagtcatttttgcacctttactctaagttatttcaagggagtccaaacataatttttcactaatgtttttcaacttgtatatataatgcaaaaattgatttaattggatttttaaaataatttaattttctcccccatatct---------aaaaacatgcttcacaattaactacctccaccgaacccctagctactcctccctcccacgcttcactctgcagcacacactcacacactcttctttccctgaaacactcaagaatatgctctcatcttccttcctcattcttcgaaccctaattttgcttcttcttcgcgccaatgaagcaacctccgtatcatatcaaacccaccaccaacacctacttctccttcaaatttaccccaaaatttatcatcaaattcgaccctgttcttcccgccaaacccagaactctcacattcaaaccctgctcctttcactcccctaattcttcctcctccccctccgaaaccctaatctcaatcctccgaatagttcctgattgggctgaccgcgtgaaggagcgtggcatgcaaaggaatcgaaccctttacaaccacgagaaatggtttgagcacagaagctctctacgccacctccgtcaccttctgtccagtcttacttctcgcgtcatcttgtcgctcgtgccgccggtgattgcttttactacgtttgctgcactgattgctagttacaattctgcggttttaacgcattggctgccggagtttttcccggtgctgagggcttcctcattgccgtaccagttgacggcgccggcattggcgctgctgttggtttttagaactgaggcgtcgtatgcgaggttcatggagggaaagaaggcttggacgaaggtgatttctgggacacacgattttgctaggcaggttatggcagtggctgagtgccctggagatttacatatcaagaaggcacttcttcagtatatcatggcctttccaatggttctcaaggtctgaatgattctaaaatttttccattttcatctaaaagcaaaaacgaagtaaaggactacttataaagtcttgttcaaattgtgcaggattagttgtagattgatacttggtagtgctactcaccaattgtaacaatttcaatgcagtgtcatgtattaaatggctcagatgttaagagagacctccaacatgtgctggaagtagatgatcttgcagtacttagtaattccaaacatcgtcctcgctgtatcattgagtttatctctcagagccttaaactgctgaatttggagggttcaataaggaatgtgttggtaagatacgtgtaattgttaaaagtttagtaatattgatagtggctaactgatcttttctcatattggtgtcagctaactgacgttatttcaaaacaaaaaaaggcaacgtgcttttaatttgaatgggcatgaaataagagactgaattcttgtgtgatcattgctgagatattattgtgtcct
>_R_Jupunba_laeta_Mori_25147@NODE_1_length_1343_cov_98.812796
---------------------------------------------------------------------------------------------------------------------------------------------------------------caagggagtccaaacataatttttcactaatatttttcaacttatatatataatgtgaaaattgatttaattggatttttaaaataatttaattttctctcccatatct---------aaaaacatgcttcacaattaactacctccaccgaacccctagctactcctccc-cccatgcttcactctgcggcacacactcacccactcttctttccctgagacacccaagaatatgctctcatcttccttcctcattcttcgaaccctaattctgcttcttcttcgcaccaatgaagcaacctccgtatcatatcaaacccaccaccaacacctacttatcctccaaatttaccccaaaagttatcatcaaattcgaccatgttcttcccgccaaacccagaactctcacattcaaaccctgctcctttcactcccctaattcttcctcctctccctccgaaaccctaatctcaatcctccgaacagttcctgattgggctgaccgcgtgaaggagcgtggcatgcaaaggaatcgaaccctttacaaccacgagaaatggattgagcacagaagctctctacgccacctccgtcacgttctgtccagtcttacttctcgcgtcatcttgtcgctcgtgccgccggtgattgcttttactacgtttgctgcactgattgctagttacaattctgcggttttaacgcattggctgccggagtttttcccggtgctgagggcttcctcattgccgtaccagttgacggctccggcattggcgctgctgttggtttttagaactgaggcgtcgtatgcgaggttcatggagggaaagaaggcttggacgaaggtgatttctgggacacacgattttgctaggcaggttatggcagtggctgagggccctggtgatttacatatcaagaaggcacttcttcagtatatcatggcctttccaatggctctcaaggtctgaatgattctaaaatttttccatgttcatataaaagtaaaaacgaagtaaaggactacttataaagtcttgttcaaattgtgcaggattagttgtagattgatacttggtagtgctactcaccaattgcaacaatttcaatgcagtgtcatgtattaaatggctcagatgttaagagagacctccaacatgtgctggaagtagatgatcttgcaatacttagtaattccaaacatcgtcctcgctgtatcattgagtttatctctcaaagccttaaactgctgaagttggagggttcaataaggaatgtcttggtaagatacgtgtaattgttaacagtttagtaatattgattgtggctaactgatattttcccatatt-----------------------------------------------------------------------------------------------------------------------
>_R_Jupunba_langsdorfii_Ribeiro_728@NODE_1_length_1924_cov_152.960476
tatggggtccacaacatttatgagaattaacagactttgtatttttactctttctttataagttggcagatatttttacatctaaatataatttagggtactgaacactccttt-aaaaaaaaagataattatttttgcacctttatttcaagttaaatcaaaggagtccaagcataatttttcactaatatttttcaacttacatatataatgcaaaaattgatttaattggatttttaaaataatttaattttctccgccatatctgaaacgtgtaaaaacatgcttcacaattaactacctccaccgaacccctagctactcctccctcccacgcttcactctgcagcacacactcacccactctactttccctgaaacactaaagaatatgctctcatcttccttcctcattcttcgaaccctaattctgcttcttcttcgcaccaatgaagcaccatccgtatcatatcaaacccaccgccaacacctacttctcctccaaatttaccccaaaatttatcatcaaattcgaccctgttcttccctccaaacccagaactctcacattccaaccctgctcctttcactcccctaattcttcctcctccccctccgaaaccctaatctcaatcctccgaatagttcctgattgggctgaccgcgtgaaggagcgtggcatgcaaaagaatcgaaccctttacaaccacgagaaatgggttgagcacagaagctctctacgccacctccgtcacgttctgtccagtctttcttctcgcgtcatcttgtcgctcgtgccgccggtgattgcttttactacgtctgctgcactgattgcgagttacaattctgcggttttaacgcattggctgccggagtttttcccggtgctgagggcttcctcattgccgtaccagttgacggcgccggcattggcgctgctgttggtttttagaactgaggcgtcgtatgcgaggttcatggagggaaagaaggcttggacgaaggtgatttctgggacacacgattttgccaggcaggttatggcagtggctgagtgccctggtgatttacatatcaagaaggcacttcttcagtatatcatggcctttccaatggctctcaaggtctgaatgattctaaaatttttccatgttcatctaaaagcaaaaacgaagtaaaggactacttataaagtcttgttcaaattgtgcaggattagttgtagattgatacttggtagtgctactcaccaattgaaacaatttcaatgcagtgtcatgtattaaatggctcagatgttaagagagacctccaacatgtgctggaagtagatgatcttgcagtacttagtaattccaaacatcgtcctcgctgtatcattgagtttatctctcaaagccttaaactgctgaagttggagggttcaataaggaatgtattggtaagatacgtgtaattgttaacagtttagtaatattgattgtggctaactga------------------------------cgttatttcaaaacaaaaaaaggcaacgtgcttttaatttgaatgggcatgaaataagagactgaattcttgtgtgatcattgctgagatattgttgtgtcct
>_R_Jupunba_limae_Iganci_261@NODE_1_length_1963_cov_138.224284
catggggtccataacgtttatgagaattaattaacttggtatttttgctctcttctcataagttgacaagcatttttgtatctaaataaagcttatgatacttgacgctcttttaaaaaaaatatatagtcatttttgcacctttactctaagttatttctagggagttcaaacataattttttactaatatttttcaacttacatatataatgcaaaaattgatttaattggatttttaaaataatttaattttccccgccatatctgaaacgtgtaaaaacatgcttcacaattaactacctccaccgaacccctagctactcctccctcccacgcttcactctgcagcacacactcacccactcttctttcccttaaacactcaagaatatgctctcatcttccttcctcattcttcgaaccctaattctgcttcttcttcgcaccaatgaagcagcatccgtatcatatcaaacccaccaccaacacctacttctcctccaaatttaccccaaaatttatcatcaaattcgaccctgttcttccctccaaacccagaactctcacattccaaccctgctcctttcactcccctaattcttcctcctccccctccgaaaccctaatctcaatcctccgaataattcctgattgggccgaccgcgtgaaggagcgtggcatgcaaaagaatcgaaccctttacaaccacgagaaatgggttgagcacagaagctctctacgccacctccgtcacgttctgtccagtcttacttctcgcgtcatcttgtcgctcgtgccgccggtgattgcttttactacgtttgctgcactgattgctagttacaattctgcggttttaacgcattggctgccggagtttttcccggtgctgagggcttcctcattgccgtaccagttgacggcgccggcattggcgctgctgttggtttttagaactgaggcgtcgtatgcgaggttcatggagggaaagaaggcttggacgaaggtgatttctgggacacacgattttgctaggcaggttatggcagtggctgagtgccctggtgatttacatatcaagaaggcacttcttcagtatatcatggcctttccaatggctctcaaggtgtgaatgattctaaaatttttccatgttcatctaaaagcaaaaacgaagtaaaggactacttataaagtcttgttcaaattgtgcaggattagttgtagattgatacttggtagtgctactcaccaattgaaacaatttcaatgcagtgtcatgtattaaatggctcagatgttaagagagacctccaacatgtgctggaagtagatgatcttgcagtacttagtaattccaaacatcgtcctcgctgtatcattgagtttatctctcaaagccttaaactgctgaagttggagggttcaataaggaatgtcttggtaagatacgtgtaattgttaacagtttagtaatattgattgtggctaactgatattttcccatattggtgtcagctaactgacgttatttcaaaacaaaaaaaggcaacgtgcttttaatttgaatgggcatgaaataagagactgaattcttgtgtgatcattgctgagatattattgtgtcct
>_R_Jupunba_longipedunculata_Cardona_2682@NODE_1_length_1295_cov_295.233990
--------------------------------------------------------------------------------------------------tacttggcgctcttttaaaaaaaaaatataatcatttttacacctttactctaagttatttcaagggagtccaaacataatttttcactaatatttttcaactcatatatatattgcaaaaattgatttaattggatttttaaaataatttaattttctcccccatatct---------aaaaacatgcttcacaattaactacctccaccgaacccctagctactcctccctcccacgcttcactctgcggcacacactcacccactcttctttccctgaaacactcaagaacatgctctcatcttccttcctcattcttcgaaccctaattctgcttcttcttcgcaccaatgaagcaacctccgtatcatatcaaacccaccaccaacacctacttatcctccaaatttaccccaaaatttatcatcaaattcgaccctgttcttcccgccaaacccagaactctcacattcaaaccctgctcctttcactcccctaattcttcctcctccccctccgaaaccctaatctcaatcctccgaatagttcctgattgggctgaccgcgtgaaggagcgtggcatgcaaaggaatcgaaccctttacaaccacgagaaatgggttgagcacagaagctctctacgccacctccgtcacgttctgtccagtcttacttctcgcgtcatcttgtcgctcgtgccgccggtgattgcttttactacgtttgctgcactgattgctagttacaattctgcggttttaacgcattggctgccggagtttttcccggtgctgagggcttcctcattgccgtaccagttgacggcgccggcattggcgctgctgttggtttttagaactgaggcgtcgtatgcgaggttcatggagggaaagaaggcttggacgaaggtgatttctgggacacacgattttgctaggcaggttatggcagtggctgagtgccctggagatttacatatcaagaaggcacttcttcagtatatcatgggctttccaatggctctcaaggtctgaatgattctaaaatttttccattttcatctaaaagcaaaaacgaagtaaaggactacttataaagtcttgttcaaattgtgcaggattagttgtagattgatacttggtagtgctactcaccaattgaaacaatttcaatgcagtgtcatgtattaaatggctcagatgttaagagagacctccaacatgtgctggaagtagatgatcttgcagtacttagtaattccaaacatcgtcctcgctgtatcattgagtttatctctcaaag-------------------------------------------------------------------------------------------------------------------------------------------------------------------------------------------------------------------------------------
>_R_Jupunba_macradenia_Lourteig_3021@NODE_1_length_1321_cov_245.390675
--------------------------------------------------------------------------------------------------------------------------------gtgatttttacacctttagtctaagttatttcaagggagtccaaacataatttttcactaatatttttcatcttatatatataatgtg-aaattgatttaattggatttttaaaataatttaattttctcccccatatct---------aaaaacatgcttcacaattaactacctccaccgaacccctagctactcctccctcccacgcttcactctgcggcacacactcacccactc--ctttccccgaaacactcaagaatatgctctcatcttccttcctcattcttcgaaccctaattctgcttcttcttcgcaccaatgaagcaacctccgtatcatatcaaacccaccaccaacacctacttatcctccaaatttatcccaaaatttatcatcaaattcgaccctgttcttcccgccaaacccagaactctcacattcaaaccctgctcctttcactcccctaattcttcctcctccccctccgaaaccctaatctcaatcctccgaatagttcctgattgggctgaccgcgtgaaggagcgtggcatgcaaaggaatcgaaccctttacaaccacgagaaatgggttgagcacagaagctctctacgccacctccgtcacgttctgtccagtcttacttctcgcgtcatcttgtcgctcgtgccgccggtgattgcttttactacgtttgctgcactgattgctagttacaattctgcggttttaacgcattggctgccggagtttttcccggtgctgagggcttcctcattgccgtaccagttgacggcgccggcattggcgctgctgttggtttttagaactgaggcgtcgtatgcgaggttcatggagggaaagaaggcttggacgaaggtgatttctgggacacacgattttgctaggcaggttatggcagtggctgagtgccctggtgatttacatatcaagaaggcacttcttcagtatatcatggcctttccaatggctctcaaggtctgaatgattctaaaatttttccattttcatctaaaagcaaaaacgaagtaaaggaccacttataaagtctcgttcaaattgtgcaggattagttgtagattgatacttggtagtgctactcaccaattgaaacaatttcaatgcagtgtcatgtattaaatggctcagatgttaagagagacctccaacatgtgctggaagtagatgatcttgcagtacttagtaattccaaacatcgtcctcgctgtatcattgagtttatctctcaaagccttaaactgctgaagttggagggttcaataaggaatgtcttggtaagatacatgtaat--------------------------------------------------------------------------------------------------------------------------------------------------------------------------
>_R_Jupunba_microcalyx_Iganci_855@NODE_1_length_1946_cov_208.397004
atcgcattgcacttgggatcgaaccaaacgggcccttagtatttttgctctcttctcataagctgacagacatttttgtatttaaataaagcttatgatacttggtgctctttt-aaaaaaatatatagtcatttttgcacctttactctgagttatttcaagggagtccaaacataatttttcactaatatttttcaacttatatatataatgcaaaaattgatttaattggatttttaaaataatttaattttctcccccatatc---------taaaaacatgcttcacaattaactacctccaccgaacccctagcgactcctccctcccacgcttcagtctgcggcccacactcacccactcttctttccctgaaacactcaagaatatgctctcatcttccttcctcattcttcgaaccctaattctgcttcttcttcgccccaatgaagcaacctccgtatcatatcaaacccaccaccaacaactacttctcctccaaatttaccccaaaatttatcatcaaattcgaccctgttcttcccgccaaacccagaactctcacattcaaaccctgctcttttcactcccctaattcttcctcctccccctccgaaaccctaatctcaatcctccgaatagttcctgattgggctgaccgcgtgaaggagcgtggaatgcaaaggaatcgaaccctttacaaccacgagaaatgggttgagcacagaagctctctacgccacctccgtcacgttctgtccagtcttacttctcgcgtcatcttgtcgcttgtgccgccggtgattgcttgtactacgtttgctgcactgattgctagttacaattctgcggttttaacgcattggctgccggagtttttcccggtgctgagggcttcctcattgccgtaccagttgacggcgccggcattggcgctgctgttggtttttagaactgaggcgtcgtatgcgaggttcatggagggaaagaaggcttggacgaaggtgatttctgggacacacgattttgctaggcaggttatggcggtggctgagtgccctggtgatttacatatcaagaaggcacttcttcagtatatcatggcctttccaatggctctcaaggtctgaatgattctaaaatttttccatgttcatctaaaagcaaaaacgaagtaaaggactacttataaagtcttgttcaaattgtgcaggattagttgtagattgatacttggtagtgctactcaccaattgaaacaatttcaatgcagtgtcatgtattaaatggctcagatgttaagagagacctccaacatgtgctggaagtagatgatcttgcagtacttagtaattccaaacatcgtcctcgctgtatcattgagtttatctctcaaagccttaaactgctgaagttggagggttcaataaggaatgtcttggtaagatacgtgtaattgttaaaagtttagtaatattgatagtggctaactgatattttctcctattggtgtcagctaactgacgttatttcaaaaccaaaaaaggcaacgtgcttttaatttgaatgggcatgaaataagagactgaattcttgtgtgatcattgctgagatattattgtgtcct
>_R_Jupunba_microcalyx_Iganci_855@NODE_2_length_506_cov_23.937063
tgtggggcccacc-------tgacatttaactaacttggtatttttgctctcttctcgcaagttgacaggcatttttacatctaaatacaacttatgatacttgacgctcttttaaaaaaaatatatagtcatttttgcatctttactctaagttatttcaaaggagtccaaacataatttttcactaatatttttcaacttatatatataatgtaaaaattgatttaattggatttttaaaataatttaattttctcccccatatctgaaacgtgtaaaaacatgcttcacaattaacta------------gcctagctactcctccctcccacgcttcactctgcagcacacactcacccactcttctttccctgaaacactcaagaatatgctctcatcttccttcctcattcttcgaaccctaa--------------------------------------------------------------------------------------------------------------------------------------------------------------------------------------------------------------------------------------------------------------------------------------------------------------------------------------------------------------------------------------------------------------------------------------------------------------------------------------------------------------------------------------------------------------------------------------------------------------------------------------------------------------------------------------------------------------------------------------------------------------------------------------------------------------------------------------------------------------------------------------------------------------------------------------------------------------------------------------------------------------------------------------------------------------------------------------------------------------------------------------------------------------------------------------------------------------------------------------------------
>_R_Jupunba_oppositifolia_Liegier_16014@NODE_1_length_1348_cov_242.943352
---------------------------------------------------------------------------------------gaactgt---gtgttcctcgcttctatcaatggggagaggga---------------gagggagagttgagaaattgggggacgtgcataatttttcactaatatttttcaacttatatatataatgcgaaaattgatttaattggatttttaaaataatttaattttctcccccatatctgaaacgtgtaaaaacatgcttcacaatgaactacctccaccgaacccctagctactcctccttcccacgcttcactctgcagcacacactcacccactcttccttccctgaaacactcaagaatatgctctcatcttccttcctcattcttcgaaccctaattctgcttcttcttcgcaccaatgaagcagcatccgtatcacatcaaacccaccaccaacacctacttctcctccaaatttaccccaaaatttatcatcaaattcgaccctgttcttccctccaaacccagaactctcacattccaaccctgctcctttcactcccctaattcttcctcctccccctccgaaaccctaatctcaatcctccgaatagttcctgattgggctgaccgcgtgaaggagcgtggcatgcaaaggaatcgaaccctttacaaccacgagaaatgggttgagcacagaagctctctacgccacctccgtcacgttctgtccagtcttacttctcgcgtcatcttgtcgcttgtgccgccggtgattgcttttactacgtttgctgcactgattgccagttacaattctgcggttttaacgcattggctgccggagtttttcccggtgctgagggcttcctcattgccgtaccagttgacggcgccggcattggcgctgctgttagtttttagaactgaggcgtcgtatgcgaggttcatggagggaaagaaggcttggacgaaggtgatttctgggacacacgattttgctaggcaggttatggcagtggctgagtgccctggtgatttacatatcaagaaggcacttcttcagtatatcatggcctttccaatggctctcaaggtctgaatgattctaaaatttttccattttcatctaaaagcaaaaacgaagtaaaggactacttataaagtctagttcaaattgtgcaggattagctgtagattgatacttggtagtgctactcaccaattgaaacaatttcaatgcagtgtcatgtattaaatggctcagatgttaagagagacctccaacatgtgctggaagtagatgatcttgcagtactttgtaattccaaacatcgtcctcgctgtatcattgagtttatctctcaaagccttaaactgctgaagttggagggttcaataaggaatggcttggtaagata----------------------------------------------------------------------------------------------------------------------------------------------------------------------------------
>_R_Punjuba_callejasii_Daly_5935@NODE_1_length_1333_cov_86.802548
---------------------------------------------------------------------------------------------------------------------------------------------------------------------------------------------------------tatatttataatgcgaaaattgatttaattggatttttaaaatagtttaattttctcccccatatctgaaacgtgtaaaaccatgcctcacaattaactgcctccaccgaaccactagctactcctccctcccacgcttcactctg---------ctcacccactcttctttccctggaacactaaagaatatgctctcatctttcttcctcattcttcgaaccctaattctgcttcttcttcgcaccaatgaagcaacctccgtatcatatcaaacccaccaccaacaactacttctcctccaaatttaccccaaaatttatcatcaaattcgaccctgttcttccctccaaacccagaactctcacattcaaaccctgctcctttcactcccataattcttcctcctccccctctgaaaccctaatctcaatcctccgaatagttcctgattgggctgaccgcgtgaaggagcgtggcatgcaaaagaatcgaaccctttacaaccacgagaaatgggttgagcacagaagctctctacgccacctccgtcacgttctgtccagtcttacttctcgcgtcatcttgtcgctcgtgccgccggtgattgcttttactacttttgctgcactgattgcgagttacaattctgcggttttaacgcattggctgccggagtttttcccggtgatgaggacttcctcattgccgtaccagttgacggcgccggcattggcgctgctgttggtttttagaactgaggcgtcgtatgcgaggttcatggagggaaagaaggcttggacgaaggtgatttctgggacacacgattttgctaggcaggttatggcagtggctgagtgccctggtgatttacatatcaagaaggcacttcttcagtatatcatggcatttccagtggctctcaaggtcagaatgattctaaaatttttccattttcatctaaaagctaaaacgaagtaaaggactacttataaagtcttgttcaaattgtgcaggattagttgtagattgatacttggtagtgctactcaccaattgaaacaatttcaatgcagtgtcatgtattaaatggctcagatattaagagagacctccaacatgtgctggaagtagatgatcttgcagtacttagtaattccaaacatcgtcctcgctgtatcattgagtttatctctcaaagccttaaactgctgaagttggagggttcaataaggaatgtcttggtaagataagtgtaattgttaacagtttggtaatattgatagtggccaactgatattttctcataatggtatcagctaactgacgttat------------------------------------------------------------------------------------------------t
>_R_Punjuba_lehmannii_Escobar_7465@NODE_1_length_1533_cov_167.640797
tattagttgagg-atgaggatgaggggagttttagcctacgatgtttaacaaaatttat-----gagaactatgtttatttttaaaaagatttaaataaggtgaatatgagactcacgaaatcagt------------------------acgtggtttcaagaatttccaaacataatttttcattaatatttttcaacttatatttataatgcgaaaattgatttaattggatttttaaaatagtttaattttctcccccatatctgaaacgtgtaaaaccatgcctcacaattaactgcctccaccgaacccctagctactcctccctcccacgcttcactctg---------ctcacccactcttctttccctgaaacactaaagaatatgctctcatctttcttcctcattcttcgaaccctaattctgcttcttcttcgcaccaatgaagcaacctccgtatcatatcaaacccaccaccaacaactacttctcctccaaatttaccccaaaatttatcatcaaattcgaacctgttcttccctccaaacccagaactctcacattcaaaccctgctcctttcactcccctaattcttcctcctccccctccgaaaccctaatctcaatcctccgaatagttcctgattgggctgaccgcgtgaaggagcgtggcatgcaaaagaatcgaaccctttacaaccacgagaaatgggttgagcacagaagctctctacgccacctccgtcacgttctgtccagtcttacttctcgcgtcatcttgtcgctcgtgccgccggtgattgcttttactacttttgctgcactgattgcgagttacaattctgcggttttaacgcattggctgccggagtttttcccggtgatgaggacttcctcattgccgtaccagttgacggcgccggcattggcgctgctgttggtttttagaactgaggcgtcgtatgcgaggttcatggagggaaagaaggcttggacgaaggtgatttctgggacacacgattttgctaggcaggttatggcagtggctgagtgccctggtgatttacatatcaagaaggcacttcttcagtatatcatggcatttccagtggctctcaaggtcagaatgattctaaaatttttccattttcatctaaaagctaaaacgaagtaaaggactacttataaagtcttgttcaaattgtgcaggattagttgtagattgatacttggtagtgctactcaccaattgaaacaatttcaatgcagtgtcatgtattaaatggctcagatattaagagagacctccaaaatgtgctggaagtagatgatcttgcagtacttagtaattccaaacatcgtcctcgctgtatcattgagtttatctctcaaagccttaaactgctgaagttggagggttcaataaggaatgtcttggtaagataagtgtaattgttaacagtttggtaatattgatagtggccaactgatattttctcataatggtatcagctaactgacg----------------------------------------------------------------------------------------------------t
>_R_Punjuba_racemiflora_Jimenez_Soares_3626@NODE_1_length_1576_cov_159.351568
------------cttgaggatgaggggagttttagcctacgatgtttaacaaaatttat-----gagaactatgtttatttttaaaaagatttaaataaggtgaatatgagactcacgaaattagt------------------------aagtggtttcaagaatttccaaacataatttttcattaatatttttcaacttatatttataatgcgaaaattgatttaattggatttttaaaatagtttaattttctcccccatatctgaaacgtgtaaaaccatgcctcacaattaactgcctccaccgaacctctggctactcctccctcccacgcttcactctg---------ctcacccactcttctttccctgaaacactaaagaatatgctctcatctttcttcctcattcttcgaaccctaattctgcttcttcttcgcaccaatgaagcaacctccgtatcgtatcaaacccaccaccaacaagtacttctcctccaaatttaccccaaaatttatcatcaaattcgaacctgttcttccctccaaacccag-------------------------------------------------------------------atctcaatcctccgaatagttcctgattgggctgaccgcgtgaaggagcgtggcatgcaaaagaatcgaaccctttacaaccacgagaaatgggttgagcacagaagctctctacgccacctccgtcacgttctgtccagtcttacttctcgcgtcatcttgtcgctcgtgccgccggtgattgcttttactacgtttgctgcactgatcgcgagttacaattctgcggttttaacgcattggctgccggagtttttcccggtgatgaggacttcctcattgccgtaccagttgacggcgccggcattggcgctgctgttggtttttagaactgaggcgtcgtatgcgaggttcatggagggaaagaaggcttggacgaaggtgatttctgggacacacgattttgctaggcaggttatggcagtggctgagtgccctggtgatttacttatcaagaaggcacttcttcagtatgtcatggcatttccaatggctctcaaggtcagaatgattctaaaatttttccattttcatctaaaagctaaaacgaagtaaaggactacttataaagtcttgttcaaattgtgcaggattagttgtagattgatacttggtagtgctactcaccaattgaaacaatttcaatgcagtgtcatgtattaaatggctcagatattaagagagacctccaacatgtgctggaagtagatgatcttgcagtacttagtaattccaaacatcgtcctcgctgtatcattgagtttatctctcaaagccttaaactgctgaagttggagggttcaataaggaatgtcttggtaagataagtgtaattgttaacagtttggtaatattgatagtggctaactgatattttctcataatggtatcagctaactgacgttatttcaaaacaaaaaaaggcaacgtgcttttaatt---------------------------------------------------------------t
