# Supplementary material for: A new generic circumscription of Hydrochorea (Leguminosae, Caesalpinioideae, mimosoid clade) with an amphi-Atlantic distribution
Source: PhytoKeys. 2022 Aug 22;205:401–37. doi: 10.3897/phytokeys.205.82775 (PMC9849043; doi:10.3897/phytokeys.205.82775)
Supplement: Supplementary material 1 — Supplementary data file S1 [file phytokeys-205-401_article-82775__-s001.zip › MSC_m106622_comp41980_c1_seq2_exon01.aln-cln]

>Acacia_rostellifera_Murphy_466@NODE_2_length_1160_cov_87.545706
tag------------------------------gatatacttaaaaaatattttaaggtctttatgtttaaaaaaa----taatctataatactggac-ctaaaaaa-----------------------------------aaaaaatcaagatagtaaatatgtcaca--------aaatattttaagac---aaataa-------------aacacatcaagggctatgcaccttttatgc--------caagaaaagattaattaagtgcaaactacacaatcataattttagaacttttttttgctggtcaaaataaaatttctcttac-------gtaaaaga-gaga-------taaggtgttgccaccggtt--attaccggctt-cggcaggtg----ggttggattatagattataaatttatattttg---------tccatacagt---atacaga--tgcagactgaagact--gaagcggacctgactggcgtcttcttcg-----------------ttcttca---------------------tcaacg----accacgcttcaatctgtgagtttctgta-tttcccctacaa------------------tcagatga---------------tcaaagcagcagtttttcatcagcaatgggcgcttccttcttctattcaacctttgcgcaagtttccttcttgtttggttcattctcctctcaaatttggttttgc--cgatgctgagttt---------------------------------------cctactcttatgtctacctttgttgcttccgcttcttcagctccatcat---ttagtggctcaggtgctggatattctggtaatttttatt--ccatctcgctgttagcttcttcaaatct-----------------gttttttgtgtgcgtgttgtgt---ggattttttgtttatctataatttccccaccttcctatcagcctaagccgaaattatgtgaattaccattttgttgggcttctatcaaaactaccta--------atctaggtag-------------------------------------gagatcatcacatt------------tcaacttacaattttttcttcaatta-------------------------aatatcctcaccttttaataa---------gaaag--aatcagtcttaacaagctgacttggttacacttatgctgttatgctgcctacatattttatgtatggttctgttctcacctatccc----------------gaccactgagtttttacacatccctagatgttaatattataatatttagat
>Afrocalliandra_redacta_Germishuizen_5585@NODE_1_length_1141_cov_180.865602
--------agacatgatatgaacttttaa-----------------------------------ggcatttatgagttggcgtttcatgctttctgttcgtcaattatacataaggtcctctgtctagttttaagggcatgcattatcctcaatttctgtatgttctgtcctttattgtagtcttctc-----aaggaaagatagatatggaacaatgacgaaaatgcaacatcc---tcatttttattatcttataggaatgtacttggaaacggattactgattagtgtttatctt------------------------------------------------------------------cttttggtcactagagcaatggtcggctattgaaaaaaagaagaaaaaga-------------------------aggggatagctggcatagatcaggatgaattagtagatccaaagattttagctgatccagacagttgtttttgtgagttcaaaggagtacacatacaccataagatatatgatggggaatctcaagcacatagcacgttcaataatcagactgattctcagctccctcataaaactaaggagctgggttttcctatgattttgttgcatggctttggagcatcagttttctcatggaaaaggg------------ttatgaagcttttggctgaggtttctggttcaaaagttcttgcttttgacaggccagcctttggattgacatcaagagtgaatttttcttcaggaactaatgactcaaagtctttgaatccatactcaatggcattttcagtgcttgctaccttgtacttcattgatctattaaatgccgacaaggtgatcctggtggggtatgtgaatatctaataatctgttttcaaacgtggcattatattgaggtagcaggtgatattcat-------------aaaagaattatacttt--ctgtaattgccatgacaagatgctaactcaatagacaataatatat-------tgcaatcctgcatt---------------------------------------------------------------------------------------------------------------------------------------------------tgttccaaaattgcttgtttgtatgtgtcagcaagcaaaaaagttgtgata------cttctgttccctttcgttttttttctatcttactcttttgaagctgatattttctcaaaatgacatgtcaggcactcagctggatcagcatattttgaagctcctgaacgggtcgctgctttaattcttattg
>Albizia_adinocephala_FHO33_88@NODE_1_length_2314_cov_77.502459
aaaataacagatatggtatgattttttaagacagttatctttatcagatatgtaaaggcttgcagacatttatgagttggtgttttgtgctttctgtttgtcaattatacattaggttctctgtcttgttataaggtcatgccttatcctcaatttctgtatactctttcctttattgtggtcttcttttatcaagagaagatagtcatggaacaatgactaaaaagcagcatcttcctcattttctttatcttgtaagaatgtgcttggagatggattactgattagtgtttatcactttatcttcttatggtcaagtgagtattgttgcaatgtggcttac---ttatagctttatgttgaacctcttttcaccagagcaattggcggagattgtaacaaagaagaaaagga-------------------------agggtatagctggcatagatcaggatgaattagtagacccaaagcttttagctgatccggacagttgtttttgtgagttcaaaggtgtacacgtacaccataagatatatgatgtggaatctcaagcacatagcacattcaagaatcagactctttctcagctccctcataaaactaaggaactaggttttcccatgattctattacatggctttggagcgtcagttttctcatggaaaaagg------------ttatgaagcttttggctgaggtttctggttcaaaagttcttgcttttgacaggccagcctttggattgacatcaagagcgaatttttcttcaggaactgatgtctcaaaatctttaaatccatactcaatggcgttttcagtgcttgctaccttgcacttcattgatatgttaaatgctgacaaggcgatcctggtggggtatgtgaatgtctaatcatctgtttggttaagtgactttatattgagggagcaggtgatattcata----------aaaaaaaaatcatacttt--ccaccattgccatgacaagatgcaaacttaataagcaattatatat-------tgcagtcctgcatccacatgtcttgcttttgatgttt--------------------------------------------------------------------------------------------------------------------------------------------------------------------------------------------------------------------------------------------------------------------------------------------------------------------------
>Albizia_burkartiana_StivalSantos_678@NODE_1_length_826_cov_9.411154
---------------------------------------------------------------------------------------------------------------------------------------------------------------------------------------------------------------atggaacaatgactaaaaagcaacatcttccccattttctttatcttgtaagaatgtgcttggagatggattcctgattagtgtttatcactttatcttcttatgatcaagtgagtattgttgcaatgtggcttac---ttatagcattatgttgaacctcttttcaccagagcaattgtcggatattggaacaaagaagaaaagga-------------------------aggggatagctggcatagatcaggatgaattagtagacccaaagcttttagctgatcctgacagttgtttttgtgagttcaaaggtgtacacatacaccataagatatatgatgtggaatctcaagcacatagcatgttcaagaatcagactctttctcagctccctcataaaactaaggagctaggttttcccatgattctattacatggctttggagcatcagttttctcatggaaaaagg------------ttatgaagcttttggttgagatttctggttcaaaagttcttgcttttgacaggccagcctttggattgacatcaagagtgaatttttcttcaggaactgatgtctcaaaatctttaaatccatactcaatggcgttttcggtgcttgctaccttacacttcattgatatgttaaatgctgacaaggcgatcctggtggggtatgtgaatgtctaatcatctgtttggttaagtgtctttatattgaggtagcaggtgatattcat-------------aaaaaaatcatacttt--ctaccgttgccatgacaagatgcaaacttaataagcaatcatatat-------tgcagtcctgcatctgcgtgtcttgcatttgatatttatccaattatcctag-----------------------------------------------------------------------------------------------------------------------------------------------------------------------------------------------------------------------------------------------------------------------------------------------------------
>Albizia_coripatensis_Hughes_2433@NODE_1_length_1369_cov_200.482972
aaaataacagatatggtatgattttttaagacagttatctttatcagatatgtaaaggcttgcagacatttaagagttggtgttttgtgctttctgtttgtcaattatacattaggttctctgtcttgttataagggcatgccttatcctcaatttctgtatactctttcctttattgtagtcttcttttatcaaggaaagatagacatggaacaatgactaaaaagcaacatcttcctcattttctttatcttgtaagaatgtgcttggagatggattactgattagtgtttatcactttatcttcttatgatcaagtgagtattgttgcaatgtggcttac---ttatagcattatgttgaacctcttttcaccagagcaactgtcggatattggaacaaagaagaaaagga-------------------------aggggatagctggcatagatcaggatgaattagtagacccaaagcttttagctgatccagacagttgtttttgtgagttcaaaggtgtacacatacaccataagatatatgatgcggaatctcaagcacatagcatgttcaagaatcagactctttctcagctccctcataaaactaaggagctaggttttcccatgattctattacatggctttggagcatcggttttctcatggaaaaagg------------ttatgaagcttttggctgaggtttctggttcaaaagttcttgcttttgacaggccagcctttggattgacatcaagagtgaatttttcttcaggaactgatgtctcaaaatctttaaatccatactcaatggcgttttcagtgcttgctaccttacacttcattgatatgttaaatgctgacaaggcgatcctggtggggtatgttaatgtctaatcatctgtttggttaagtgactttatattgaggtagcaggtgatattcat-------------aaaaaaatcatacttt--ccatagttgccatgacaagatgcaaacttaacaagcaatcatatat-------tgcagtcctgcatccgcgtgtcttgcatttgatatttatccaattatcctagttgttttattgaatagttgttgtattgaaaagaaggtgattccattggtctcaagcattaaattaataactttgtgtttcaccactcgagaatggtagtctagtgtaggggttccaaaattgcctttttggatgtgtctgcaagcaaataagttgtgata------cttttgttggc--------------------------------------------------------------------------------------------------------------------------
>Albizia_decandra_Vilhena_231@NODE_1_length_815_cov_28.433604
-----------------------------------------------------------------------------------------------------------------------------------------------------------------------------------------------------------------------------------caacatcttcctcattttctttatcttgtaagaatgtgcttggagatggattaatgattagtgtttatcactttatcttcttatgatcaagtgagaattgttgcaatgtggcttac---ttatagcattatgttgaacctcttttcaccagagcaattgttggatattggaacaaagaagaaaagga-------------------------agggcatagccggcatagatcaggatgaattagtagacccaaagcttttagctgatccagatagttgtttttgtgagttcaaaggtgtacacatacaccataagatatatgatgtggaatctcaagcacatagcatgttcaagaatcagactctttctcagctccctcataaaactaaggagctaggttttcccatgattctattacatggctttggagcatcagttttctcatggaaaaagg------------ttatgaagcttttggatgaggtttctggttcaaaagttcttgcttttgacaggccagcctttggattgacatcaagagtgaatttttcttcaggaactgatgtctcaaaatctttaaatccatactcaatggcgttttcagtgcttgctaccttacacttcattgatatgttaaatgctgacaaggcgatcctggtggggtatgtgaatgtctaatcatctgtttggttaagtgactttatattaaggtagcaggtgatattcat-------------aaaaaaatcatacttt--ccaccgttgccatgacaagatgcaaacttaataagcaatcatatat-------tgcagt----catccgcttgtcttgcatttgatatttatccaaatatcctagttgttttattgaa----------------------------------------------------------------------------------------------------------------------------------------------------------------------------------------------------------------------------------------------------------------------------------------------
>Albizia_decandra_Vilhena_231@NODE_2_length_527_cov_34.108889
------------------------------------------------------------------------------------------------------------------------------------------------------------------------------------------------------------------------------------------------------------------------------------------------------------------------------------------------------------------------------------------------------------------------------------------aatttatatttta---------tccacacatacgatgaagac--tgaagactgaagact--gaagtggacccgactggcgtcttcgttg-----------------ttcttcc---------------------tcaacg----tccacgcttcaatctgtgagtttctgtg-tttcccgcataa------------------tctgatga---------------ccaaagcagcggtttttcatcagcaatgggcgcttccttcttccactcaacctttgcgcaagtttccttcttgtttggttcattctcctctcaaatttggtttcgg--tgacgctgagtat---------------------------------------cctacccttacgtctacctttgttgcttccgcttcttcagctccttcat---ttagtggctcaggtgccgaatattctggtaatttttattccccatctcgcttttagcttcatcaagtct-----------------gttatttgtgtgcgtgttttgt---ggaatttttgcttatcaatagttttcctaccctccgaccagcccaagccgaaaatatgtgaattaccattttgttttgcttctatcaaacttac------------tctagtcag---------------------------------------tatcatcacatt------------tgaacttacaat-------------------------------------------------------------------------------------------------------------------------------------------------------------------------------------------------------------------------------------
>Albizia_glabripetala_Lewis_1652@NODE_2_length_637_cov_37.560714
t------------------------------------------------------------------------------------------------------------------------------------------------------------------------------------------------------------------------------------------------------------------------------------------------------------------------------------------------------------------------tcagataagtgtggaagga--aagagaacggg-ggaaaggtcgaatgaattaattatagattataaatttatatttta---------tccataccac-----acata--cgacgactgaagact--gaagtggacctgactggcgtcttcgttg-----------------ttcttcc---------------------tcaacg----tccacgcttcaatctgtgagtttctgtg-tttcccgcataa------------------tctgatga---------------ccaaagcagcggtttttcatcagcaatgggcgcttccttcttctactcaacctttgcgcaagtttccttcttgtttggttcattctcctctcaaatttggtttcgg--tgacgctgagtat---------------------------------------cctacccttacgtctacctttgttgcttctgcttcttcagctccttcat---ttagtggctcaggtgccgaatattctggtaatttttatt-ccgatctcgcttttagcttcatcaagtct-----------------gttatttg-----------------------------tatcaatagttttcctaccttccgaccagcccaagccgaaaatacgtgaattgccattttgttttgcttctatcaaacttag------------tctagttag---------------------------------------tatcatcacatt------------tgaacttgcaattttttcctcaatta-------------------------aatttccataccttttaacaagaaactgccgaaag--aatcagtcctaacaagttgacttggttacactta-----------------------------------------------------------------------------------------------------------------------
>Albizia_inundata_Wood_26530@NODE_1_length_854_cov_125.787234
------------------------------------------------------------------------------------------------------------------------------------------------------------ctgtatactctttcctttattgtagtcttcttttatcaagaaaagatagacatggaacaaagactaaaaagcaacatcttcctcattttctttatcttgt-agaatgtgcttggagatggattact-attagtgtttatcactttatcttcttatgatcaagtgagcattgttgcaatgtggcttac---ttatagcataatgttgaacctcttttcaccagaccagttgtcggatattggaacaaagaagaaaagga-------------------------aggggatagctggcatagatcaggatgaattagtagacccaaagcttttagctgatccagacagttgtttttgtgagttcaaaggtgtacacatacaccataagatatatgatgtggaatctcaagcacatagcatgttcaagaatcatactctttctcagctccctcataaaactaaggagctaggttttcccatgattctattacatggctttggagcatcagttttctcatggaaaaagg------------ttatgaagcttttggctgaggtttctggttcgaaagttcttgcttttgacaggccagcctttggattgacatcaagagtgaatttttcttcaggaactgacgtctcaaaatctttaaatccatactcaatggcgttttcagtgcttgctaccttacacttcattgatatgttaaatgctgacaaggcgatcctggtggggtatgtgaatgtctaatcatctgtttggttaagtgactttatattgaggtagcaggtgatattcat-------------aaaaaaatcatacttt--caaccgttgccatgacaagatgcaaacttaataagcaatcatatat-------tgcagtcctgcatccgcttgtcttgcattt---------------------------------------------------------------------------------------------------------------------------------------------------------------------------------------------------------------------------------------------------------------------------------------------------------------------------------
>Albizia_inundata_Wood_26530@NODE_2_length_551_cov_65.306452
-------------------------------------------------------------------------------------------------------------------------------------------------------------------------------------------------aatttcaa-------------------------------------taaagt--------tcagataag------------------------------------------------------------------------------tgtggaagga-aaaa-------gaacgggggaatgcacacc--cttgccggcttccggaaggtcgaatgaattaattatagattacaaatttatatgtta---------tccacgcata---cgacgac--tgaggactgaagact--gaagtggacctgactcgcgtcttcgtcg-----------------ttcttcacttctt-------------cctctacg----tccacgcttcaatctgtgagtt--tgtg-tttcccgcataa------------------tctgatga---------------ccaaagcagcggtttttcatcagcaatgggcgcttccttcttctactcaacctttgcgcaagtttccttcttgtttggttcattctcctctcaaatttggtttcgg--tgatgctgagtat---------------------------------------cctacccttacgtctacctttgttgcttccgcctcttcagctccttcat---ttagtggctcaggtgccgaatattctggtaatttttattccccatctcgcttttagcttcatcaagtct-----------------gttatttgtgtgcgtgttttgt---ggaatttttgtttatcaatagttttcataccttccgaccagcccaagccgaa-------------------------------------------------------------------------------------------------------------------------------------------------------------------------------------------------------------------------------------------------------------------------------------------------------------------------------------------------------------------------------
>Albizia_multiflora_Hughes_3090@NODE_1_length_1349_cov_130.183176
aaaataacagatatggtatgattttttaagacagttgtctttatcagatatttaaaggcttgcagacatttatgagttggtgttttgtgctttctgtttgtcaattatacattaggttctctgtcttgttataagggcatgccttatcctcaatttctgtatactctttcctttactgtagtcttcttttatcaagaaaagatagacatggaagaaagactaaaaagcaacatcttcctcattttctttatcttgtaagaatgtacttggagatggattactgattagtgtttatcactttatcttcttatgatcaagtgagcattgttgcaatgtggcttac---ttatagcattatgttgaacctcttttgaccagagcaattgtcgtatattggaacaaagaagaaaagga-------------------------aggggatagctggcatagatcaggatgaattagtagacccaaagcttttagctgatccagacagttgtttttgtgagttcaaaggtgtacacatacaccataagatatatgatgtggaatctcaagcacatagcatgttcaagaatcagactctttctcagctccctcataaaactaaggagctaggttttcccatgattctattacatggctttggagcatcagttttctcatggaaaaagg------------ttatgaagcttttggctgaggtttctggttcaaaagttcttgcttttgacaggccagcctttggattgacgtcaagagtgaatttttcttcaggaactgatgtctcaaaatctttaaatccatactcaatggcgttttcagtgcttgctaccttacacttcattgatatgttaaatgctgacaaggcgatcctggtggggtatgtgaatgtctaatcatctgtttggttaagtgactttatattgaggtagcaggtgatattcat-------------aaaaaaatcatacttt--ccaccgttgccatgacaagatgcaaacttaataagcaatcatatat-------tgcagtcctgcatccgcttgtcttgcatttgatgtttgtccaattatcctagttgttttattgaatagttgttgtattgaaaagaaggtgattccattggtctcaatcattaaattaataactttgtgtttcaccactcgagaatggtagtctagtgtaggggttccaaaattgcctttttggatgtgtctgcaagcaaataagttgtgata------cttttgttggcttttg-----------------tctttt----------------------------------------------------------------------------------------------
>Albizia_multiflora_Hughes_3090@NODE_2_length_1019_cov_68.669851
taa------aattaagac----aatttaa-------------ttaagctcttatgaaatttaaccatttatattta-------------------------------aattttataaaaatatta---ataaaatattaaat----tattaaaaaaataaatgaat------gaattcaaaaactagaatgt-aataaaaata----------ttaaatccatgcagctaaatttcaataaagt--------tcagataag------------------------------------------------------------------------------tgtggaagga-aaga-------gaacgggggaatgcacacc--cttgccggcttccggaaggtcgaatgaattaattatagattataaatttatatttta---------tccacacata---cgaagac--tgaagactgaagact--gaagtggacctgacaggcgtcttcgttg-----------------ttctttc---------------------tcaacg----tccacgctacaatctgtgagtttctgtg-tttcccgcataa------------------tctgatga---------------ccaaagcagcggtttttcgtcagcaatgggcgcttccttcttctactcaacctttgcgcaagtttccttcttgtttggttcattcttctctcaaatttggtttcgg--tgacgctgagtat---------------------------------------cctacccttacgtctacctttgttgcttccgcttcttcagctccttcat---ttagtggctcaggtgccgaatattctggtaatttttattccccatctcgcttttagcttcatcaagtct-----------------gctatttgtgtgcgtgttttat---ggaatttttgtttatcaatagttttcctaccttccgaccagcccaagccgaaaatatgtgaattaccattttgttttgcttctatcaaacttac------------tctagttag---------------------------------------tatcatcacatt------------tgaacttacaattttttcctcaatta-------------------------aatttccataccttttaacaagaaactgctgaaag--aatcagtcctaacaagttgacttggttacacttatgcagttattctgcctatatatgttgtgcttagttctattctcacctaacttctcacatgattcatccaatcaatgctctctagaattccatcatgtctccccac--------------
>Albizia_niopoides_Simon_1601@NODE_2_length_916_cov_101.568534
--------------------------------------------------------------------------------------------------------------------------------ataaaataataaat----tattaaaaaa--aaaaaaat------aaatttaaaaactagaatgt-aataaaaata----------ttaaatctatgcagctaaatatcaatgaagt--------tcatataag------------------------------------------------------------------------------tgtggaagga-aaga-------gaacgggggaatgcacacc--cttgccggcttccggaaggtcgaatgagttaattatagattataaatttatatttta--tccacagtccacacata---cgaagac--tgaagactgaagact--gaagtggacctgactggcgccttcgttg-----------------ttcttcc---------------------tcaacg----tccacgcttcaatctgtgagtttctgtg-tttcccgcataa------------------tctgatga---------------ccaaagcagcggtttttcatcagcaatgggcgcttccttcttctactcaacctttgcgcaagtttccttcttgtttggttcattctcctctcaaatttggtttcgg--tgacgctgagtat---------------------------------------cctacccttacgtctacctttgttgctcccgcttcttcagctccttcat---ttagtggctcaggtgccgaatattctggtaatctttattccgcatctcgcttttagcttcattaagtct-----------------gttgttagtgtgcgtg-tttgt---ggaatttttgtttatcaatagttttcctaccttccgaccagcccaagccgaaaatatgtgaattaccattttgttttgcttctatcgaacttac------------tctagttag---------------------------------------tatcatcacgtc------------tgaacttacaattttttcctcaacta-------------------------aatttccataccttttaacaagaaactgctgaaag--aatcagtcctaacaagttgacttggttacacttatgcagttattctgactatatatgttgtgcttggttctattctcacctaacttctcacatgattcatccaatcaatgctctctagaattccatcatgtctccccac--------------
>Albizia_sinaloensis_Hughes_1576@NODE_2_length_1012_cov_44.265241
---------------tattcagtgtttaacgtagatgaccttaaaaattgt-------cacatatgcatttaatag----ggtttgatgaaattactt-ataagga--------taaaattattc---atataaaaataatt----ttccccctcatc--------------ctttttaaatcaaataaaat-aatattaa-------------aattcctttgttccccctccactcttaatc--------catccaaac-----------------------------------------------------------------------------------aaaat-aacg-------taaaatctctacactcccc-aacagagcgctt-cggaaggtcgaatggattaattatagattataaatttatatttta---------tccatacaga------------cgaagagtgaagagt--gaagtggacctgactgtcgtcttcgt----------------------ttca---------------------tcaacg----tccacgcttcaatctgtgaatttctgtg-tttcccgcacaa------------------tctgatga---------------tcaaagcagcggtttttcatcagcaatgggcgcttccttcttctattcaacctttgcgcaagtttccttcttgtctggttcattctcctctcaaatttggtctcgg--tgacgctgagtat---------------------------------------cctactcctacgcctacctttgttgcttccgcttcttcagctccttcat---ttagtggctcaggtgccgaatattctggtaatttttattccccatctctcttttagcttcatcaagtct-----------------gttatttgtgtgcgtgttttgt---ggaatttttgtttatcaatagttttcctaccttccgaccagcccaagctgaaattatgtgaattagcattttgttttgcttctatcaaacttac------------tctagttag---------------------------------------gatcatcacatt------------tgaacttacaattttttcttcaatta-------------------------aatttccatgccttttaacgagaaactgctgaaag--aatcagtcctaacaagttgacttggttacacttatgcagttatgctgcctatatatgttgtgcttggttctattctcacctaacttctcatatgattcatccaatcaatgctctctagaattccatcatgtgtccccac--------------
>Albizia_subdimidiata_var_minor_Gorts_341@NODE_2_length_628_cov_20.854809
----------------------------------------------------------------------------------------------------------------------------------------------------------------------------aaattcaaaaactagaatgt-aataaaaata----------ttaaatttatgcagctaaatttcaataaagt--------tcagataag------------------------------------------------------------------------------tgcggaagga-aaga-------gaacgggggaatgcacacc--cttgccggcttccggagggtcgaatgaattaattatagattataaatttatatatta---------tccacgcata---cgacgac--tgaggactgaagact--gaagtggacctgactggcgtcttcgttg-----------------ttcttcacttctt-------------cctcaacg----tccacgcttcaatctgtgagtt--tgtg-tttcccgcataa------------------tctgatga---------------ccaaagcagcggtttttcatcagcaatgggcgcttccttcttctactcaacctttgcgcaagtttccttcttgtttggttcattctcctctcaaatttggtttcgg--tgatgctgagtat---------------------------------------cctacccttacgtctacctttgttgcttccgcctcttcagctccttcat---ttagtggctcaggtgccgaatattgt-------------------------------------------------------------------------------------ggaatttttgtttatcaatagttttcctaccttccgaccagcccaagccgaaaatatgtgaattaccattttgttttacttctatcaaacttac------------tctagtttg---------------------------------------tatcatcacatt------------tgaacttacaattttttcctcaatta-------------------------aatttc----------------------------------------------------------------------------------------------------------------------------------------------------------------------------------------
>Albizia_subdimidiata_var_subdimidiata_Ferreira_210@NODE_1_length_1306_cov_149.756713
----taacagatatggtatgattttttaagacagttatctttatcagacatgtaaaggcttgcagacatttatgagttggtgttttgtgctttctgtttgtcaattatacattaggttctctgtcttgttataagggcatgccttatcctcaatttctgtatactctttcctttattgtagtcttcttttatcaagaaaagatagacatggaacaaagactaaaaagcaacatcttcctcattttctttatcttgtaagaatgtgcttggagatggattact-attagtgtttatcactttatcttcttatgatcaagtgagcattgttgcaatgtggcttac---ttatagcataatgttgaacctcttttcaccagagcaattgtcggatgttggaacaaagaagaaaagga-------------------------aggggatagctggcatagatcaggatgaattagtagacccaaagcttttagctgatccagacagttgtttttgtgagttcaaaggtgtacacatacaccataagatatatgatgtggaatctcaagcacatagcatgttcaagaatcagactctttctcagctccctcataaaactaaggagctaggttttccaatgattctattacatggctttggagcatcagttttctcatggaaaaagg------------ttatgaagcttttggctgaggtttctggttcgaaagttcttgcttttgacaggccagcctttggattgacatcaagagtgaatttttcttcaggaactgatgtctcaaaatctttaaatccatactcaatggcgttttcagtgcttgctaccttacacttcattgatatgttaaatgctgacaaggcgatcctggtggggtatgtgaatctctaatcatctgtttggttaagtgactttatattgaggtagcaggtgatattcat-------------aaaaaaatcatacttt--caaccgttgccatgacaagatgcaaacttaataagcaatcatatat-------tgcagtcctgcatccgcttgtcttgcatttgatatttatccaattatcctagttgttttattgaattgttgttgtattgaaaagaaggtgattccattggtctcaagcattaaattaataactttgtgtttcaccactcgagaatggtagtctagtgtaggggttccaaaattgcctttttggatgtgtctgcaagcaaataagttgtgata------cttttgttggcttttg-----------------tcttttgaagctgatattttctcacaatgacatgtcaggcactcagctggatcaacattttttgaagctcccgaacgtgttgc-----------------
>Albizia_subdimidiata_var_subdimidiata_Ferreira_210@NODE_2_length_886_cov_81.698393
--------------------------------------------------------------------------------------------------------------------------------atacaatattaaat----tattaaaaaat-aaataaat------aaatttaaaaactagaagc--aataaagata----------ttaaatctatgcagctaaatttcaataaagt--------tcggataag------------------------------------------------------------------------------tgtggaagga-aaga-------gaacgggggaacgcacacc--cttgccggcttccggaaggtcgaatgaattaattatagattataaatttatatatca---------tccacgcata---cgacgac--tgaggactgaagact--gaagtggacctgactggcgtcttcgttggtcttca---------cttcttcc---------------------tcaacg----tccacgcttcaatctgtgagtt--tgtg-tttcccgcataa------------------tctgatga---------------ccaaagcagcggtttttcatcagcaatgggtgcttccttcttctactcaacctttgcgcaagtttccttcttgtttggttcattctcctctcaaatttggtttcgg--tgatgctgagtat---------------------------------------cctacccttacgtctacctttgttccttccgcctcttcagctccttcat---ttagtggctcaggtgccgaatattctggtaatttttattccccatctcgcttttagcttcatcaagcct-----------------gttatttgtgtgcgttttttgt---ggaatttttgtttatcaatagttttcctaccttccgaccagcccaagccgaaaatatgtgaattaccattttgttttgcttctatcaaacttac------------tctagttag---------------------------------------tatcatcacatt------------tgaacttacaattttttcctcaatta-------------------------aatttccgtaccttttaacaagaaactgctgaaag--aatcagtcctaacaagttgacttggttacacttatgcagttattctgcctatatatgttgtgcttggttctattctcacctaacttctcacatgattcatccaatcaatgctctctagaattccatcatgtc---------------------
>Albizia_tomentella_Leach_Dunlop_3801@NODE_2_length_988_cov_108.079034
agc-----------------------------------------------------------------------------------------------------------------------------------------------------------aaaaaata-------taagtaaatatataaaaat-aaaataataaa----ttaattattatctcttattttatatcttttttaatt--------aaataaaaa--------------------------------------------------------------------------------atcattaa---------------------------------------------aaaaatattatcaaatcaaataaaatcccccaaactcaataatta---------ttatccccga---tgaacac--ggaagactgaagact-----gggcacctgactggcgtct---ttg-----------------ttcttca---------------------tcagcg----tccacgcttcaatctgtgagtttctgtgctctcccccacaa------------------tcagatga---------------ccaaagcagcggtttttcatcagcaatgggcgcttccttcttctatgcaacctttgcttaagtttccttcttgtttggttcattctcctctcaaatttggtttagg--cgacgctgagtat---------------------------------------cctactcttacgtctacctttgttgcttccgcttcttcagctccttcat---ttagtggctcaggtgccgaatattctggtattttttattccccatctcgcttttagcttcatcaagtct-----------------gttatttgtgtgcgtgttttgt---ggaatttttgtttatcaatagttttccgaccttccgaccagcccaagctgaaa-tatgtgaattaccattttgttttgcttctatcaaacttac------------tctagttag---------------------------------------gatcatctcatt------------tgaacttataattttttcttcaatta-------------------------aatttccatacctttt-----gaaactgctgaaag--aatcagtcctaacaagttgactt-gttacacttatgcagttatgctacctatatatgttgtgtttggttctgttctcacctaaattctcacatgattcatccaatcaatgctctctagaattccatc--gtgtctctaccttggtctctgaca
>Albizia_tomentosa_Hughes_648@NODE_2_length_799_cov_66.317175
-----------------------------------------------------------------------------------------------------------------------ttattc---atataaaaataatt----tgccccctcatc--------------ttttataaatcaaataaaat-aatattaa-------------aatccctttactcccccacccctcttaatc--------catccaaac-----------------------------------------------------------------------------------aaaat-aacg-------taaaatctctacactcccc-aacagagggctt-cgaaaggtcgaatggattaattatagattataaatttatatttta---------tccatacaga------------cgaagactgaagact--gaagtggacctgactggcgtcttcgt----------------------ttca---------------------tcaacg----tccacgcttcaatctgtgaatttctgtg-tttcccgcacaa------------------tctgatga---------------tcaaagcagcggtttttcatcagcaatgggcgcttccttcttctattcaacctttgcgcaagtttccttcttgtctggttcattctcctctcaaatttggtctcgg--tgacgctgagtat---------------------------------------cctactcctacgcctacctttgttgcttccgcttcttcagctccttcat---ttagtggctcaggtgccgaatattctggtaatttttattccgcgtctctcttttagcttcatcaagtct-----------------gttatttgtgtgcgtgttttgt---agaatttttgtttatcaatagttttcctaacttccgaccagcccaagctgaaattatgtgaattagcattttgttttacttctatcaaacttac------------tctagttag---------------------------------------gatcatcacatt------------tgaacttacaaatttttcttcaatta-------------------------aatttccatgccttttaacgagaaactgctgaaag--aatcagtcctaacaagttgacttggttacacttatgcagttatgc------------------------------------------------------------------------------------------------------------
>Albizia_xerophytica_Hughes_1435@NODE_2_length_1043_cov_72.824017
ggt--cacgcacacatatttagtgtgtaacacaggtagccttcagaattgt-------catatatgcatttaatag----aatttgataaaatcaatt-ataaaaa--------taaaattattc---atataaaaataatt----ttcctcttctct--------------cctcctgaacaaaataaaat-aatattaa-------------aatacctctgcag-tccgcccctcttaatc--------catccaaac-----------------------------------------------------------------------------------aaaat-aacg-------taaaatctctacactcccc-atcagagggctt-cggaaggtcgaatggattaactatagattataaatttatatttta---------tccatacaga---cgaagac--tggagactgaagact--gaagtggacctgactggcgtcttcgt----------------------ttca---------------------tcaacg----tccacgattcaatctgtgaatttctgtg-tttcccgcacaa------------------tctgatga---------------tcaaagcagcggtttttcatcagcaatgggcgcttccttcttctattcaacctttgcgcaagtttccttcttgtctggttcattctcctctcaaatttggtctcgg--tgacgctgagtat---------------------------------------cctactcctacgtctacctttgttgcttccgcttcttcaactccttcat---ttagtggctcaggtgccgaatattctggtaatttttattccccatcttgcttttagcttcatcaagtct-----------------gttatttgtgtgcgtgttttgt---ggaatttttgtttatcaatagttttcctaccttccgaccagcccaagctgaaattatgtgaattagcattttgttttgcttctatcaaacttac------------tctagttag---------------------------------------gatcatcacatt------------tgaacttacaa-tttttcttcaatta-------------------------aatttccatgccttttaacgagaaactgctggaag--aatcagtcctaacaagttgacttggttacacttatgcagttatgctgcctatatatgttgtgcttggttctattctcacctaacttctcaaatgattcatccaatcaatgctctctagaattccatcatgtgtccccac--------------
>Balizia_elegans_Iganci_870@NODE_1_length_1947_cov_84.359893
aaaataacagatatggtatgatattttaagacagttatctttatcagatatgaaaaggcttgcaggcatttatgagttggtgttttgtgctttctgcttgtcaattatacattaggttctccgtcttgttataagggcgtgccttatcctcaatttctgtattctctttcctttattgtagtcttcttttatcaagaaaagatagacatggaacaatgactaaaaagcaacatcttcctcattttctttatcttgtaagaatgtgcttggagatggattactgattagtgtttatcactttatcttcttatggtcaagtgagtattgttgcaatgtggcttac---ttatagcattatgttgaacctcttttcaccagagcaattgtcggatattggaacaaagatgaaaagga-------------------------aggggatagctggcatagatcaggatgaattagtagacccgaagcttttagctgatccagacagttgtttttgtgagttcaaaggtgtacacatacaccataagatatatgatgcggaatctcaaacacatagcacgttcaagaatcagactctttctcagctccctcataaaactaaggagctaggttttcccatgattctattacatggctttggagcatcagttttctcatggaaaaagg------------ttatgaagcttttggctgaggtttctggttccaaagttcttgcttttgacaggccagcctttggattgacatcaagagtgaatttttcttcaggaactgatgtctcaaaatctttaaatccatactcaacggcgttttcagtgcttgctacctttcacttcattgatatgttaaatgctgacaaggcgatcctggtggggtatgtgaatatctaatcatctgtttggttaagtgactttatattgaggtagcaggtgatattcat-------------aaaaaaatcatacttt--ccaccgttgccatgacaagatgcaaacttaataggcaatcatatat-------tgcagtcctgcatccacatgtcttgtatttgatatttatccaattatcctagttgttttattgaatagttgttgtgttgaaaagaaggtgattccattggtctcaagcattaaattaataactttgtgtttcgccactcaagaatggtagtctagtataggggttccaaaattgcctttttggatgtgtcggcaagcaaataagttgtgata------cttttgttggcttttg-----------------tcttttgaagctgatattttctcaaaatgacatgtcaggcactcagctggatcaacatattttgaagctcctgaacgtgttgctgctctaattcttattg
>Balizia_leucocalyx_Aguilar_1939@NODE_2_length_994_cov_49.441658
gga--------tttaggtta-aaatcaaggata--tttgtcttaaaaatattttaagtaaggtatttttgtctcac----aattttgcaatccc----gggaaacacaataccaggggggaggtg---gctttgcaacaatcctgattattcgtagttcctcgtac-------caaacacatattttaactc----------------------aatccctcattcaccctaccctct----------------------------------------------------------------------ggtactt------------------------taccaaacat-ggcc-------taaggtgttgccaccggtt--actaccggctt-cggaaggtcgaatggattaattatagattataactttatatttta---------tccatacaga------------tgaagactgaagact--gaagtggacctgactggcgtcttcgttg-----------------ttcttca---------------------tcaacg----tcaacacttcaatctgtgagtttgtgtg-tttcctccacaa------------------tctgatga---------------ccaaagcagcggtttttcatcagcaatgggcgcttccttcttctatccaacctttgcgcaagtttccttcttttttggttcattctcctctcaaatttggtttcgg--tgacactgagtat---------------------------------------cctactcttacgtctacctttgttgcttccgcttcttcagctccttcat---ttagtggctcaggtgccgaatattctggtaatttttattccccatctcgcttttagcttcatcaagtct-----------------gttatttgtgtgcgtgttttgt---ggaatttttgtttgtcaatagttttcctaccttccgaccagcccaagccgaaattatgtgaattaccattttgttatgcttctatcaaacttac------------tctagttac---------------------------------------gatcatcacatt------------tgaacttacaattttttcttcaatta-------------------------aatttccataccttttaacaagagactgctgaaag--aatcagtcctaacaagttaacttggttacacttatgcagttatgctgcctatatatgttgtgcttggttctattctcacctaacttctgacatgattcatccaatcaatgctc----------------------------------------
>Balizia_leucocalyx_Aguilar_1939@NODE_3_length_616_cov_56.478664
---------------------------------------------------------aaatgaaggcataaaaaaa----taatttatgatatcatat-gtaaaaaatattttaaaatattagag---gcatgaaaataaat----atttcagggattaaatgcgc-------cacttaaatattttaaggg-aaaaaaaa-------------ggcacctcaggtgctacgccccttttaagc--------caacaagaa--------------------------------------------------------------------------------accaagcgtaaggt----gctaaggtgttgccaccgggt--actaccggctt-tggaaggtcgaatggattaattatagattataaatttatatttta---------tccatacaga---tgaagac--cgaagactgaagact--gaagtggacctgactggcgtcttcgttg-----------------ttcttca---------------------tcaatg----tccacgcttcaatctgtgagtttctgtg-tttcccccacaa------------------tatgatga---------------ccaaagcagcggtttttcatcagcgatgggcgcttccttcttctatccaacctttacgcaagtttccttcttgtttggttcattctcctctcaaatttggtttcgg--tgacgctgagtat---------------------------------------cctactcttacgtctacctttgttgcttccgcttcctccgctccttcat---ttagtggctcaggtgccgaatattctggtaatttttattccccatctcgcttttagcttcatcaagt-------------------------------------------------------------------------------------------------------------------------------------------------------------------------------------------------------------------------------------------------------------------------------------------------------------------------------------------------------------------------------------------------------------------------------------------------------------------------------
>Balizia_spnov_Morim_577@NODE_1_length_1145_cov_235.195413
---aaaacagatatggtatgattttttaagacagttatctttatcagatatgaaaaggcttgcagacatttatgagttggtgttttgtgctttctgtttgtcaattatacattaggttctctgtctggttataagggcatgccttatcctcaatttctgtatactctttcctttattgtagtcttcttttatcaagaaaagatagtcatggaacaatgactaaaaagcaacatcttcctcattttctttatcttgtaagaatgtgcttggagatggattactgattagtgtttatcactttatcttcttatcgtcaagtgagtatggttgcaatgtggcttac---ttatagcattatgttgaacctcttttcaccagagcaattgtcggatattggaacaaagaagaaaagga-------------------------aggggatagctggcatagatcaggatgaattagtagacccaaagcttttagctgatccagacagttgtttttgtgagttcaaaggtgtacacatacaccataagatatatgatgcggaatctcaagcacatagcacgttcaagaatcagactctttctcagctccctcatacaacgaaggagctaggttttcccataattctattacatggctttggagcatcagttttctcatggaaaaagg------------ttatgaagattttggctgaggtttctggttcaaaagttcttgcttttgacaggccagcctttggattgacatcaagagcgaatttttcttcaggaactgatgtctcaaaatctataaatccatactcaatggcgttttcagtgcttgctacgttgcacttcattgatatgttaaatgctgacaaggcgatcctggtggggtatgtgaatgtctaatcatctgtttggttaagtgactttatattgaggtagcaggtgatattcat-------------aaaaaaaattttcttt--ccaccgttgccatgacaagatgcaaacttaataggcaatcatatat-------tgcagtcctgcatccacatgtcttgtatttgatatttatccaattatcctagttgttttattgaataattgttgtattgaaaagaaggtgattccattggtctcaagcattaaattaataactttgtgtttcaccactcgagaatggtagtctagtataggggtt------------------------------------------------------------------------------------------------------------------------------------------------------------------------------------------
>Balizia_spnov_Morim_577@NODE_2_length_848_cov_161.331652
------------------------------------------------------------------------------------------------------------------aaatattaaag---gcatgaaaataaat----atttcaggggttaaatgcgc-------cacttaaatattttaagggggaaaaaaa-------------ggcacctcgggtgctacgccccttttaagc--------caacaaaaa--------------------------------------------------------------------------------accaagcgcatggt----actaaggtgttgccaccggtt--cccaccggctt-cggaaggtcgaatggattaattatagattataaatttatatttta---------tccatacaga---tgaagac--tgaagactgaagact--gaagtggacctgactggcgtcttcgttg-----------------ttcttca---------------------tcaacg----tccacgcttcaatctgtgagtttctgtg-tttcccccacaa------------------tctgatga---------------ccaaagcagcggtttttcatcagcaatgggcgcttccttcttctatccaacctttgcgcaagtttccttcttgtttggttcattctcctctcaaatttggtttcgg--tgacgctgagtat---------------------------------------cctactcttatgtctacctttgttgcttccgcttcttcagctccttcat---ttagtggctcaggtgccgaatattctggtaatttttattccccatctcgcttttagctcaatcaattct-----------------gttatttgtgt--gtgttttgt---ggaa-ttttgtttatcaatagttttcctaccttccgaccagcccaagccgaaattatgtgaattaccattttgttttgcttctatcaaacttac------------tctagttgg---------------------------------------gatcatcacatt------------tgaacttacaattttttcttcaatta-------------------------aatttccataccttttaacaagacactgccgaaag--aatcagtcctaacaagttgacttggttacacttatgcagttatgctgcctatatatgttgtgcttggttctattctcacctaacttctcaca-------------------------------------------------------------
>Calliandra_bella_LPQ15696@NODE_2_length_571_cov_7.848178
-------------------------------------------------------------------------------------------------------------------------------------------------------------------------------------------------------------------------------------------------------------------------------------------------------------------------------------------------------------------------------------------------------------------------------------------------------------------------------ataaa--agaagtctgaagact--gtagtggacctgattggcgtcttcttca-----------------ttcttca---------------------ccaaca----cccactcttcaatccctgaatttctgtg-ctt-ccccacaa------------------tcaaatga---------------tcaaggcagcgggttttcatcagcaatggaagcttccttcttccattcaacctttgcacaaatttccttcttatttagttcattccccactcaaatttggtttgac--tgatgctgagttt---------------------------------------cctactctaatgtcttcctttgttgcttccgcttcctcctcctcttcat---ttagtggctcaggcgccgaatattccggtaatttt--ccccctatctcacttccagcttcttcaattct-----------------gatatttgcgtgcgagttttct---ggaattatttt-------tcagttctctactttccaacaagttcaagctgaaatcagttagatgagcaatttgttgggcttataacaaac-tag------------tctggctag---------------------------------------gataatcacata------------tgaacttaaaatttgttctttaatta-------------------------aatat-----------------------------------------taaatatccaaatcggtaatgttggtgcaatgtga-----tatgaatgttgaaattg---------------------------------------------------------------------------------------
>Cathormion_rhombifolium_Deighton_3618@NODE_1_length_1044_cov_97.240951
-------------------------------------------------------------------------------------------------------------------gttctctgtctggttataagggcatgccttatcctcaatttctgtatactctttcctttattgtagtcttcttttatcaagaaaagatagacatggaacaatgactaaaaagcaacatcttcctcattttctttatcttgtaagaatgtgctcggagatggattactgattagtgtttatcactttatcttcttatggtcaagtgagtattgttgcaacgtggcttac---ttatagcattatgttgaacctcttttcaccagagcaattgccggatattggaacaaagatgaaaagga-------------------------aggggatagctggcatagatcaggatgaattagtagacccaaagcttttagctgatccagacagttgtttttgtgagttcaaaggtgtacacatacaccataagatatatgatgtggaatctcaagcacatagcacgttcaagaatcagactctttctcagcttcctcataaaactaaggagctaggttttcccatgattctattacatggctttggagcatcagttttctcatggaaaaagg------------ttatgaagcttttggctgaggtttctggttcaaaagttcttgcttttgacaggccagcctttggattgacatcaagagtgaatttttcttcaggaactgatgtctcaaaatctttaaatccatactcaatggcgttttcagtgctttctaccttgcacttcattgatatgttaaatgctgacaaggcgatcctggtggggtatgtgaatatctaatcatctgtttggttaagtgactttatattgaggtagcaggtgatattcat-------------aaaaaaatcatacttt--ccaccgttgccatggcaagatgcaaacttaataggcaatcatatat-------tgcagtcctgcatccacatgtcttgtatttgatatttatccaattatcctagttgttttattgaatagttgttgtattgaaaagaaggtgattccattggtctcaagcattaaattaataactttatgtttcaccactcgagaatggtagtctagtataggggttccaaaattgcctt-----------------------------------------------------------------------------------------------------------------------------------------------------------------------------
>Cathormion_rhombifolium_Deighton_3618@NODE_2_length_1027_cov_44.737895
cga----------------------------------actctactcactactttattacttgttacgacagtgtacattacacttttctacaccattttcacaatgctttcttgtgctatcatag---gcatgaaaataaat----acttcaggggttaaatgcgc-------catttaaatattttaaggg-aacaaaaa-------------ggcacctcgggtgctacgccccttttaagc--------caacaaaaa--------------------------------------------------------------------------------accaagcgtaaggt----actaaggtgttgccaccggtt--actaccggctt-cggaaggtcgaatggattaattatagattataaatttatatttta---------tccatacaga------------tgaagactgaagact--gaagtggacttgactggcgtcttcgttg-----------------ttcttca---------------------tcaacg----tccacgcttcaatctgtgagtttctgtg-ttccccccacaa------------------tctgatga---------------ccaaagcagcggtttttcatcagcaatgggcgcttccttcttctatccaacctttgcgcaagtttccttcttgtttggttcattctcctctcaaatttggtttcgg--tgacgctgagtat---------------------------------------cctactcttatgtctacctttgttgcttccgcttcttcagctccttcat---ttagtggctcaggtgccgaatattctggtaatttttattccccatctcgcttttagctcaatcaattct-----------------gttatttgtgtgtgtgttttgt---ggaa-ttttgtttatcaatagttttcctaccttccgtccagctcaagccgaaattatgtgaattaccattttgttatgcttctatcaaacttac------------tctagttag---------------------------------------gatcatcacatt------------tgaacttacaattttttcttcaatta-------------------------aatttccataccttttaacaagacactgctaaaag--aatcaatcctaacaagttgacttggttacacttatgcagttatgctgcctatatatgttgtgcttggttctattctcacctaacttctcacatgattcatccaatcaatgctctctagaattccatcatgtgtccctac--------------
>Enterolobium_cyclocarpum_MWC9020@NODE_2_length_1025_cov_130.968354
gac------------------------------gatatcattgggcttgacattttgaactatagacttggagtct----tgacttttgggaaattgt-ctacaagg---------------------taaaaaaaatgggtcaccaacctggtggtccaacccaccacgtgggaccaatggattcgaacct-aaaagaactactccaatgatcccaattttataaaacctatttcattggatt---------------------------------------------------------------------------------------------------------------------------aaccccaaccaat--attaccaactc----tatctggatgtaattaattatagattataaatgtataaatta---------tccatgcagatgatgaaggc--tgaagactgaagact--aaaggggacctgactggcgtcttctttg-----------------ctcttcg---------------------tcaacg----tccacgcttcattctgtgagtttccggg-tttccccc-caa------------------tcagatga---------------ccaaagcagcggtttttcatcagcaatgggcgattccttcttcgattcaacctttgcgcaagtttccttcttgtttggttcattcgcctctcaaatttcgtttcgg--cgacgctgagtat---------------------------------------cctactcttacgtctacccttgttgcttccgcttcttcagctccttcat---ttagtggctcaggcgccgaatattctggtaattgttatccctcatctcgcttttagcttcatcaagtct-----------------gttatttgtgtgcgtgttttgt---ggaattcttggttatctatagttttcctaccttccgaccagcccaagctgaaattatttgaattaccttcttgttttgcatctatcaaacttac------------tctagttag---------------------------------------gatcatcacatt------------taaacttacaattttttcttccatta-------------------------aatttccataccttttaacaagaaactgctgaaag--aatcagtcctaacaagttgacttggttacacttatgcagttatgctgtctatatatcttgtgcttggttctgttctcacctaacttctcacatgattcatccaatcaatgctctctagaattccatcatgtgtccccac--------------
>Hydrochorea_corymbosa1_Bonadeu_655@NODE_1_length_997_cov_109.421444
---------------------------------------------------------------------------------------tgctttctgtttgtcaattatacattaggttctctgtctggttataagggcatgccttatcctcaatttctgtatactctttcctttattgtagtcttcttttatcaagaaaagatagacatggaacaatgactaaaaagcaacatcttcctcattttctttatcttgtaagaatgtgcttggagatggattactgattagtgtttatcactttatcttcttatggtcaagtgagtattgttgcaatgtggcttac---ttatagcattatgttgaacctcttttcaacagagcaattgtcggatattggaacaaagaagaaaagga-------------------------aggggatagctggcatagatcaggatgaattagtagacccaaagcttttagctgatccagacagttgtttttgtgagttcaaaggtgtacacatacaccataagatatatgatgcggaatctcaagcacatagcacgttcaagaatcagactctttctcagctccctcatacaactaaggagctaggttttcccatgattctattacatggctttggagcatcagttttctcatggaaaaagg------------ttatgaagattttggctgaggtttctggttcaaaagttcttgcttttgacaggccagcctttggattgacatcaagagcgaatttttcttcaggaactgatgtctcaaaatctttaaatccatactcaatggcgttttcagtgcttgctacgttgcacttcattgatatgttaaatgctgacaaggcgatcctggtggggtatgtgaatgtctaatcatctgtttggttaagtgactttatattgaggtagcaggtgaagttcat-------------aaaaaaatctttcttt--ccaccgttgccatgacaagatgcaaacttagtaggcaatcatatat-------tgcagtcctgcatccacatgtcttgtatttgatattaatccaattatcctagttgttttattgaatagttgttgtattgaaaagaaggtgattcctttggtct--------------------------------------------------------------------------------------------------------------------------------------------------------------------------------------------------------------------------------------------------------
>Hydrochorea_corymbosa1_Bonadeu_655@NODE_2_length_598_cov_62.836096
--------------------------------------------------------------------------------------------------------------------------------------------------------------------------------------------------------------------------------------------------------------------------------------------------------------------attacac------------------------tcattgtttg-aatt-------tactgcatcatcattctct--attaatcatat-cacccaagttaagggg-----tgtaaacttaaagcatctatttta---------tccatacaga---tgaagac--tgaagactgaacact--gaagtggacctgactggcgtcttcgttg-----------------ttcttca---------------------tcaacg----tccacgcttcaatctgtgagtttctgtg-tttcccccacaa------------------tctgatga---------------ccaaagcagcggtttttcatcagcaatgggcgcttccttcttctatccaacctttgcgcaagtttccttcttgtttggttcattctcctctcaaatttggtttcgg--tgacgctgagtat---------------------------------------cctactcttacgtctacctttgttgcttccgcttcttcagctccttcat---ttagtggctcaggtgccgaatattctggtaatttttattccccgtctcgcttttagcttcatcaattct-----------------gttatttgtgtgcgtgttttgt---ggaa-ttttgtttatcaatagttttcctaccttccgaccagcccaagccgaaattatgtgaattaccattttgttttgcttctatcaaacttac------------tctagttag---------------------------------------gatcatcacatt------------tgaacttacaa--------------------------------------------------------------------------------------------------------------------------------------------------------------------------------------------------------------------------------------
>Hydrochorea_corymbosa2_Iganci_862@NODE_1_length_1183_cov_209.720745
-----------tatggtatgattttttaagacagttatctttatcagatatggaaaggcttgcagacatttatgagttggtgttttgtgctttctgtttgtcaattatacattaggttctctgtctggttataagggcatgccttatcctcaatttctgtatactctttcctttattgtagtcttcttttatcaagagaagatagacatggaacaatgactgaaaagcaacatcttcctcattttctttatcttgtaagaatgtgcttggagatggattactgattagtgtttatcactttatcttcttatggtcaagtgagtattgttgcaatgtggcttac---ttatagcattatgttgaacctcttttcaacagagcaattgtcggatattggaacaaagaagaaaagga-------------------------aggggatagctggcatagatcaggatgaattagtagacccaaagcttttagctgatccagacagttgtttttgtgagttcaaaggtgtacacatacaccataagatatatgatgcggaatctcaagcacatagcacgttcaagaatcagactctttctcagctccctcatacaactaaggagctaggttttcccatgattctattacatggctttggagcatcagttttctcatggaaaaagg------------ttatgaagattttggctgaggtttctggttcaaaagttcttgcttttgacaggccagcctttggattgacatcaagagcgaatttttcttcaggaactgatgtctcaaaatctttaaatccatactcaatggcgttttcagtgcttgctacgttgcacttcattgatatgttaaatgctgacaaggcgatcctggtggggtatgtgaatgtctaatcatctgtttggttaagtgactttatattgaggtagcaggtgatgttcat-------------aaaaaaatctttcttt--ccaccgttgccatgacaagatgcaaacttaataggcaatcatatat-------tgcagtcctgcatccacatgtcttgtatttgatatttatccaattatcctagttgttttattgaatagttgttgtattgaaaagaaggtgattccattggtctcaagcattaaattaataactttgtgttttaccactcgagaatggtagtctagtataggggttccaaaattgcctttatggatgtgtcggcaagcaaataagttgtgata------c------------------------------------------------------------------------------------------------------------------------------------
>Hydrochorea_corymbosa2_Iganci_862@NODE_2_length_776_cov_111.346741
-------------------------------------------------------------------------------------------------------------------------------------------------------------------------------------------------------------------------acctcgggtgctacgccccttttaagc--------caacaaaaa--------------------------------------------------------------------------------accaagcgtaaggt----actaaggtgttgccaccggtt--actaccggctt-ccgaaggtcgaatggattaattatagattataaatttatatttta---------tccatacaga---tgacgac--tgaagactgaacact--gaagtggacctgactggcgtcttcgttg-----------------ttcttca---------------------tcaacg----tccacgcttcaatctgtgagtttctgtg-ttccccccacaa------------------tcagatga---------------ccaaagcagcggtttttcatcagcaatgggcgcttccttcttctatccaacctttgcgcaagtttccttcttgtttggttcattctcctctcaaatttggtttcgg--tgacgctgagtat---------------------------------------cctactcttacgtctacctttgttgcttccgcttcttcagctccttcat---ttagtggctcaggtgccgaatattctggtaatttttattccccgtctcgcttttagcttcatcaattct-----------------gttatttgtgtgcgtgttttgt---ggaa-ttttgtttatcaatagttttcctaccttccgaccagcccaagccgaaattatgtgaattaccattttgttttgcttctatcaaacttac------------tctagttag---------------------------------------gatcatcacatt------------tgaacttacaattttttcttcaatta-------------------------aatttccataccttttaacaagacactgctgaaag--agtcagtcctaacaagatgacttggttacacttatgcagttatgctgcctatatatgttgtgcttggttctattctcacctaacttctcacatg-----------------------------------------------------------
>Hydrochorea_gonggrijpii_Tillett_45696@NODE_2_length_777_cov_117.012857
----------------------------------------------------------------------------------------------------------------------------------------------------------------------------------------------------------------------ggcacctcgggcgctacgccccttttaagc--------caaccaaaa--------------------------------------------------------------------------------accaagcgtaaggt----actaaggtgttgccaccggtt--actaccggctt-cggaaggtcgaatggattaattatggattataaatttatatttta---------tccatacaga---tgaagac--tgaagactgaacact--gaagtggagctgactggcgtcttcgttg-----------------ttcttca---------------------tcaacg----tccacgcttcaatctgtgagtttctgtg-tttcccccacaa------------------tctgatga---------------ccaaagcagcggtttttcatcagcaatgggcgcttccttcttctatccaacctttgcgcaagtttccttcttgtttggttcattctcctctcaaatttggtttcgg--tgacgctgagtat---------------------------------------cctactcttatgtctacctttgttgcttccgcttcttcagctccttcat---ttagtggctcaggtgccgaatattctggtaatttttattccccgtctcgcttttagcttcatcaattct-----------------gttatttgtgtgcgtgttttgt---ggaa-ttttgtttatcaatagttttcctaccttccgaccagcccaagccgaaattatgtgaattaccattttgttttgcttctatcaaacttac------------tctagttag---------------------------------------gatcatcacatt------------tgaacttacaattttttcttcaatta-------------------------aatttccataccttttaacaagacactgctgaaag--aatcagtcctaacaagttgacttggttacgcttatgcagttatgctgcctatatatgttgtgcttggttctattctcacctaacttctcaca-------------------------------------------------------------
>Hydrochorea_marginata_Morim_563@NODE_1_length_1632_cov_165.551768
aaaataacagatatggtgtgattttttaagacagttatctttatcagatatgagaaggcttgcagacatttatgagttggtgttttgtgctttctgtttgtcaattatacattaggttctctgtctggttataagggcatgccttatcctcaatttctgtatactctttcctttattgtagtcttcttttatcaagaaaagatagacatggaacaatgactaaaaagcaacatcttcctcattttctttatcttgtaagaatgtgcttggagatggattactgattagtgtttatcactttatcttcttatggtcaagtgagtattgttgcaatgtggcttac---ttacagcattatgttgaacctcttttcaccagagcaattgtcggatattggaacaaagaagaaaagga-------------------------aggggatagctggcatagatcaggatgaattagtagacccaaagcttttagctgatccagacagttgtttttgtgaattcaaaggtgtacacatacaccataagatatatgatgcggaatctcaagcacatagcacgttcaagaatcagactctttctcagctccctcatacaactaaggagctaggttttcccatgattctattacatggctttggagcgtcagttttctcatggaaaaagg------------ttatgaagattttggctgaggtttctggttcaaaagttcttgcttttgataggccagcctttggattgacatcaagagcgaatttttcttcaggaactgatgtctcaaaatctttaaatccatactcaatggcgttttcagtgcttgctacgttgcacttcattgatatgttaaatgctgacaaggcgatcctggtggggtatgtgaatgtctaatcatctgtttggttaagtgactttatattgaggtagcaggtgatattcat-------------aaaaaaatctttcttt--ccaccgttgccatgacaagatgcaaacttaataggcaatcatatat-------tgcagtcctgcatccacatgtcttgtatttgatattaatccaattatcctagttgttttattgaatagttgttgtattgaacagaaggtgattccattggtctcaagcattaaattaataactttgtgttttaccactcgagaatggtagtctagtataggggttccaaaattgcctttatggatgtgtcggcaagcaaataagttgtgata------cttttgttggcttttg-----------------tcttttgaagctgatattttctcaaaatgacatgtcaggcactcagcgggatcaacatattttgaagctcctgaacgtgttgctgctctaattcttattg
>Hydrochorea_marginata_Morim_563@NODE_2_length_1214_cov_101.357080
agtcacacatatacgtgttaagtgtcttctgtagatgctcctcgatatcgtggtaggaaggatatccgacacaaaa----tgtgttagcagcatgcac-atttaaagttcacttatttactctcg---ggatgggagtgcac----aactcaaggatcaaatgcat------------taacaagaaaagat-aaacttaa-------------aatccttaagaggaattatttcctcaaatt-------ttaacataatt----------------------------------------------------------------------------------------tacgt---catgagggattatacactcatt--ataataattat-ctgagaaaggtaactattaccttgtgatgttggattcatgtgagc---------aagaggtcgg---ggagtccggtatcatctgaacact--gaagtggacctgactggcgtcttcgttg-----------------ttcttca---------------------tcaacg----tccacgcttcaatctgtgagtttctgtg-tttccccgacaa------------------tctgatga---------------ccaaagcagcggtttttcatcagcaatgggcgcttccttcttctatccaacctttgcgcaagtttccttcttgtttggttcattctcctctcaaatttggtttcgg--tgacgctgagtat---------------------------------------cctactcttatgtctacctttgttgcttccgcttcttcagctccttcat---ttagtggctcaggtgccgaatattctggtaatttttattccccatctcgcttttagctcaatcaattct-----------------gttatttgtgt--gtgttttgt---ggaa-ttttgtttatcaatagttttcctaccttccgaccagcccaagccgaaattatgtgaattaccattttgttttgcttctatcaaacttac------------tctagttag---------------------------------------gatcatcacatt------------tgaacttacaattttttcttcaatta-------------------------aatttccataccttttaacaagacactgctgaaag--aatcagtcctaacaagttgacttggttacacttatgcagttatgctgcctatatatgttgtgcttggttctattctcacctaacttctcacatgattcatccaatcaatgctctctagaattccatcatgtgtccccaccttgatctctaaca
>Jupunba_abbottii_Zanoni_21220@NODE_1_length_1062_cov_103.360406
---------------------------------------------------------------------------------------------------------------------------------------ggcatgccttatcctcaatttctgtatactctttccttcattgtagtcttcttttatcaagaaaagatagacatggaacaatgactaaaaagcaacatcttcctcattttctttatcttgtaagaatgtgcttggagatggattactgattagtgtttatcactttatcttcttatggtcaagtgagtattgttacaatgtggcttac---ttatagcattat-ttgaacctcttttcaccagagcaattgtcggatattggaacaaagaagaaaagga-------------------------aggggatagctggaatagatcaggatgaattagtagacccaaagcttttagctgatccagacagttgtttttgtgagttcaaaggtgtacacatacaccataagatatatgatgccgaatctcaagcacatagcacgttcaagaatcagactctttctcagctccctcatacaactaaggagctaggttttcccatgattctattacatggctttggagcatcagttttctcgtggaaaaagg------------ttatgaagcttttggctgaggtttctggttcaaaagttcttgcttttgacagaccagcctttggattgacatcaagagtgaatttttcttcaggaactgatgtctcaaaatctttaaatccatactcaatggcgttttcagtgcttgctaccttgcacttcattgatatgttaaatgctgacaaggcgatcctggtggggtatgtgaatgtctaatcatctgtttggttaagtgactttatattgaggtagcaggtgatattcat-------------aaaaaaatcattctttccccaccgttgccatgacaagatgcaaacttaataggcaatcatatat-------tgcagtcctgcatccacatgtcttgtatttgatatttatccaattatcctagttgttttattgaatagttgttgtattgaaaagaaggtgattccattggtctcaagcattaaattaataactttgtgttttaccattcgagaatggtagtctagtataggggttccaaaattgcctttatggatgtgtcggcaagaaaataatttgtggta------ct-----------------------------------------------------------------------------------------------------------------------------------
>Jupunba_abbottii_Zanoni_21220@NODE_2_length_785_cov_90.741525
----------------------------------------------------------------------------------------------------------atattttaaaatactatag---acatgaaaataaat----atttcaggggttaaatgcgc-------cacttaaatattttaaggg-aaaaaaaa-------------ggcacctcgggtgctacgccccttttaagc--------caacgaaaa--------------------------------------------------------------------------------accaatta-agcg-------caaggtgttgccaccggtt--attaccggctt-cggaaggtcgaatggattaattataaattataaatttatatttta---------tccatacaga------------cgaagactgaagact--gaagtgggcttgactggggtcttcgttg-----------------ttcttca---------------------tcaacg----tccacgcttcaatctgtgagtttccgtg-tttcccccacaa------------------tctaatga---------------ccaaagcagcggtttttcatcagcaatgggcgcttccttcttctatccaacctttgcgcaagtttccttcttgtttggttcattctcctcccaaatttggtttcgg--tgacgctgactat---------------------------------------cctactcttacgtctacctttgttgcttccgcttcttcagctccttcat---ttagtggctcaggtgccgagtatgctggtaatttttattccccatctcgcttttagcttcatcaagtct-----------------gttatttgtgtgcgtgttttgt---ggaa-ttttgtttatcaatagttttcctaccttccgaccagcccaagccgaaattatgtgaattaccatattgttttgcttctatcaaacttac------------tctagttag---------------------------------------gatcatcacatt------------tgaacttacaattttttcttcaatta-------------------------aatttccataccttttaacaagacactgctgaaag--aatcagtcctaacaagttgacttggttacac--------------------------------------------------------------------------------------------------------------------------
>Jupunba_asplenifolia_Ekman_6383@NODE_2_length_572_cov_36.381818
-----------------------------------------------------------------------------------------------------------------------------------------------------------------------------------------------------------------------------------------------------------------------------------------------------------------------------------------------------------------------------------------------------------------------gaaggtcttatatattataaatttatatttta---------tccatacagccgatgaagac--tgaagactgaagact--gaagtgggcctgactggcgtcttcgttg-----------------ttcttca---------------------tcaacg----tccacgcttcaatctgtgagtttctgtg-tttcccccacaa------------------tctgatga---------------ccaaagcagtggtttttcatcagcaatgggcgcttccatcttctatccaacctttgcgcaagtttccttcttgtttggttcattctcctcccaaatttggtttcgg--tgacgctgagtat---------------------------------------cctactcttacgtctacctttgttgcttccgcttcttcagctccttcat---ttagtggctcaggtgccgagtattctggtaatttttattccccatctcgcttttagcttcatcaagtct-----------------gttatttgtgtgcgtgttttgt---ggaa-ttttgtttatcaatagttttcctaccttccgaccagcccaagccgaaattatgtgaattaccattttgttttgcttctatcaaacttac------------tctagttag---------------------------------------gatcatcacatt------------tgaacttacaattttttcttcaatta-------------------------aatttccatacct---------------------------------------------------------------------------------------------------------------------------------------------------------------------------------
>Jupunba_barbouriana_Iganci_847@NODE_1_length_1058_cov_92.441386
----------------------------------------------agtggtatttttctgaattcttctaaaaaa----taatttatgatactaaat-gtaaaaaccattttaggatacttagt--ggcatgaaaataaat----atttcagtggttaaatgcgc-------cacttaaatattttaaggg-gaaaaaag-------------ggcacctcgggtgctacgccccttttaagc--------caacaaaaa--------------------------------------------------------------------------------acccatta-agcg-------taaggtgttgccaccggtt--attaccggctt-cggaaggtcgaatggattaattatagattataaatttatatttta---------tccatacaga------------tcaagactgaagact--gaagtggacctgactggcgtcttcgttg-----------------ttcttca---------------------tcaacg----tccacgcttcaatctgtgagtttctgtg-tttcccccacaa------------------tctgatga---------------ccaaagcagcggtttttcatcagcaatgggcgcttccttcttctatccaacctttgcgcaagtttccttcttgtttggttcattctcctctcaaatttggtttcgg--tgacgctgagtat---------------------------------------cctactcttacgtctacctttgttgcttccgcttcttcagctccttcat---ttagtggctcaggtgccgagtattctggtaatttttattccccatctcgcttttagcttcatcaagtct-----------------gttatttgtgtgcgtgttttgt---ggga-ttttgtttatcaatagttttcctaccttccgaccagcccaagccgaaattatgtgaattaccattttgttttgcttctatcaaacttac------------tctagttag---------------------------------------gatcatcacatt------------tgaacgtacaattttttcttcaatta-------------------------aatttccataccttttaacaagacactgctgaaag--aatcagtcctaacaagttgacttggttacacttatgcagttatgctgcctatatatgttgtgcttggttctattctcacctaacttctaacatgattcatccaatcaatgctctctagaattccatcatgtgtccccaccttgatctctaaca
>Jupunba_barbouriana_Iganci_847@NODE_3_length_573_cov_10.362903
----------------------------------------------------------------------------------------------------------------------------------------------------------------------------------------------------------------------attgctttaagagcactgtcttccccaagg-----------------------------------------------------------------------------------------------tcatcatcga------------tatcttctttccattcatt--------------------------------------------------------------------ttcatgtatttggagaaaaatgcggagaacaaggccc--ggcaaaaactaaaaatacacctttctag----------------ctgtgttgaaattgg--------------ttaaag---------------------------------------------------------------tctaatgc---------------ctgaagtttcagc--------------------------------------------------------------------------------aattaatttttgg------------------------------------------------------agtaaatttacagttctttatattttttcc--------------------tatcaggatcttcaataacagatatggtatgattttttaggacagttatctttgtcagatatgaaaaggct-------------tgcagacatttatgagttggtgtttt---gtgctttctgtttgtcaattata-----------------------------------------------------------cattaggttctc----------tgtcttgttat-----------------------------------aagggcatgccttatc-----------ctcaatttctg-tttactctttccttc-------------------------attgtagtcttcttttatcaagaaaagatagacatggaacaatgactaaaaagtaacatcttcctcattttctttatcttgt--------aagaatgtgcttggtgatggatta-----------------------ctgattagtgtttatcactttatcttcttatggtcaagt--------------
>Jupunba_brachystachya_Lima_7438@NODE_2_length_1145_cov_65.795880
-------------tagat----aatttagggtaaacggacctaaaaaatattttaagacatggatacataaaataa----taatttatgataccaaac-acaaaaaatatttc-agatactaaat---acatagggaaaaat----acgtcaggggttcaataagt-------caccaaaatattttaagg--aaaaaaga-------------gacaccgcgggtgctatgcaccttttaagcgtaagttttgccaaaaa--------------------------------------------------------------------------------gctaatta-agcg-------taaggtgttgccacc--tt--attaccggctt-cggaaggtcgaatggattaattatagattataaatttatatttta---------tccatacagatgatgcagac--tgaagactcaagact--gaagcggacctgactggcgtcttggttg-----------------ttcttca---------------------tcaacgtc-ctccacgcttcaatctgtgagtctgtgtg-tttcccccacaa------------------tctgatga---------------ccaaagcagcggtttttcttcagcaatgggcttttccttcttctattcaacctttgcgcaagtttccttcttgtttggttcattctcctctcaaatttggtttcgg--tgacgctgagtat---------------------------------------cctactcttacgtctatctttgttgcttccgcttcttcagctccttcat---ttagtggctcaggtgccgaatattctggtaatttttattccccatctcgcttttagcttcatcaagtct-----------------gttatttgtgtgcgtgttttgt---ggaatttttgtttatcaatagttttcctaccttccgaccaggccaagccgaaattatgtgaattaccattttgttatgcttctatcaaacttac------------tctagttag---------------------------------------gatcatcacatt------------tgaacttgcaattttttcttcaatta-------------------------aatttccataccttttaacaagaaactgctgaaag--aatcagtcctaacaagttgacttggttacacttatgcagttatgctgcctatatatgttgtgcttggttctattctcacctaacttctgacatgattcatccaatcaatgctctctagaattccatcatgtgtccccacctttatctctaaca
>Jupunba_cochleata_Bonadeu_673@NODE_1_length_2559_cov_94.271555
aaaataacagatatggtatgattttttaggacagttatctttatcagatatgaaaaggcttgcagacatttatgagttggtgttttgtgctttctgtttgtcaattatacattaggttctctgtcttgttataagggcatgccttatcctcaatttctgtatactctttcctttattgtagtcttcttttatcaagaaaagatagacatggaacaatgaataaaaagcaacatcttcctcattttctttatcttgtaagaatgtgcttggagatggattactgattagtgtttatcactttatcttcttatggtcaagtgagtattgttgcaatgtggcttac---ttatagcattatgttgaacctcttttcaccagagcaattgtcggatattggaacaaagatgaaaagga-------------------------aggggatagctggcatagatcaggatgaattagtagacccaaagcttttagctgatccagacagttgtttttgtgagttcaaaggtgtacacatacaccataagatatatgatgcggaatctcaagcacatagcacgttcaagaatcagactctttctcagctccctcatacaactaaggagctagatttttccatgattctattacatggctttggagcatcagttttctcatggaacaagg------------ttatgaagcttttggctgaggtttctggttcaaaagttcttgcttttgacaggccagcctttggattgacatcaagagtgaatttttcttcaggaactgatgtctcaaaatctttaaatccatactcaatggcgtttgcagtgcttgctaccttgcacttcattgatatgttaaatgctgacaaggcaatcctggtggggtatgtgaatgtctaatcatctgtttggttaagtgactttacattgaggtagcaggtgatattcat-------------aaaaaaatcattcttt--ccaccgttgccatggcaagatgcaaacttaataggcaatcatatat-------tgcagtcctgcatccac--gtcttgtatttgatatttatccaattatccttgttgttttattgaatagttgttgtattgaaaagaaggtgattccattggtctcaagcattaaattaataactttgtgttttaccactcgagaatggtagtctagtataggggttccaaaattgccgttatggatgtgtcggcaagcaaataagttgtgata------cttttgttggcttttg-----------------tcttttgaagctgatattttctcaaaatgacatgtcaggcactcagctggatcaacatattttgaagctcctgaacgtgttgctgctctaattcttattg
>Jupunba_commutata_Maguire_46145@NODE_2_length_739_cov_117.818731
--------------------------------------------------------------------------------------------------------------------------------------------------------------------------------------------------------------------------------------------------------------------------------------------------------------------------------------------------------------------------------------------------------t-cggaaggtcgaatggattaattatagattataaatttatatttta---------tccatacaga---tgaagac--tgaagactgaagacc--gaagtggagctgactggcgtcttcgtcg-----------------ttcttca---------------------tcaacg----tccacgcttcaatctgtgagtttctgtg-tttcccccacaa------------------tctgatga---------------ccaaagcagcggtttttcatcagcaatgggcgcttccttcttctatccaacctttgcgcaagtttccttcttgtttggttcattctcctctcaaatttggtttcgg--tgacgctgagtat---------------------------------------cctactcttacgtctacctttgttgcttccgcttcttcagctccttcat---ttagtggctcaggtgccgagtattctggtaatttttattccccatctcgcttttagcttcatcaagtct-----------------gttatttgtgtgcgtgttttgt---ggaa-ttttgtttatcaatagttttcctaccttccgaccagcccaagccgaaattatgtgaattaccattttgttttgcttctatcaaacttac------------tctagttag---------------------------------------gatcatcacatt------------tgaacttacaattttttcttcaatta-------------------------aatttccataccttttaacaagacactgctgaaag--aatcagtcctaacaagttgacttggttacacttatgcagttatgctgcctatatatgttgtgcttggttctattctcacctaacttctcacatgattcatccaatcaatgctctctagaatcccatcatgtgtcccca---------------
>Jupunba_floribunda_Iganci_883@NODE_1_length_1637_cov_29.298077
aagtttaacaatttagat----aatttaaggtaaatatatctgaaaagtattgtaaggtatataggtataaaaaaa----taatttataataccaaat-ataaaaaatattttaaaatattagag---acatgaaaataaat----atttcaggggttaaatgcgc-------cacttaaatattttaaagg-aaaaaaaa-------------ggcacctcgggtgctacgccccctttaagc--------caacaaaaa--------------------------------------------------------------------------------accaatta----------agcaaggtgatgccaccggtt--attaccggctt-cggaaggtcgaatggattaattataggttataaatttatatttta---------tccatacaga---tgaagac--tgaagactgaagact--gaagtggacctgactggcgtcttcgttg-----------------ttcttca---------------------tcaacg----tccacgcttcaatctgtgagttcctgtg-tttcccccacaa------------------tctgatga---------------ccaaagcagcggtttttcatcagcaatgggcgcttccttcttctatccaacctttgcgcaagtttccttcttgtttggttcattctcctctcaaatttggtttcgg--ggacgctgagtat---------------------------------------tctactcttacgtctacctttgttgcttccgcttcttcagctccttcat---ttagtggctcaggtgccgagtattctggtaatttttattccccatctcgcttttagcttcatcaagtct-----------------gttatttgtgtgcgtgttttgt---ggaa-ttttgtttatcaatagttttcctaccttccgaccagcccaagccgaaattatgtggattaccattttgtttttcttctatcaaacttac------------tctagttag---------------------------------------gattatcacatt------------tgaacttataattttttcttcaatta-------------------------aatttccataccttttaacaagaaactgctgaaag--aatcagtcctaataagttgacttggttacacttatgcagttatgctgcctatatatgttgtgtttggttctattctcacctaacttctcacatgattcatccaatcaatgctctctagaattccatcatgtgtccccaccttgatctctaaca
>Jupunba_floribunda_Iganci_883@NODE_2_length_1260_cov_68.351648
-------------------------------------------------------------------------------------------------------------------------------------------tgccttatcctcaatttctgtatactctttcctttattgtagtcttcttttatcaagaaaagatagacatggaacaaagactaaaacgcaacatctgcctcaatttctttatcttgtaaaaatgtgcttggagatggattactgattagtgtttatcactttatcttcttatggtcaagtgagtattgttgcagtgtggcttac---ttatagcattatgttgaacctcttttcaacagagcaattgtcggatattggaacaaagaagaacatga-------------------------aggggatagctggcatagatcaggatgaattagtagaaccaaagcttttagctgatccagacagttgtttttgcgagttcaaaggtgtacacatacaccataagatatatgatgcggaatctcaaacgcatagcacgttcaagaatcagactctttctcagctccctcataaaactaaggagctaggttttcccatggttctattacatggctttggagcatcagttttctcatggaaaaagg------------ttatgaagcttttggctgagctttctggttcaaaagttcttgcttttgacaggccagcctttggattgacatcaagagtgaatttttcttcagggactgatgtctcaaaatctttaaatccatactcaatggcgttttcagtgcttgctaccttgcacttcattgatatgttaaatgctgacaaggtgatcctggtggggtatgtgaatgtctaatcatctgtttggttaagtgactttatattgaggtagcaggtgatattcat-------------aaaaaaatcattcttt--ccaccgttgccatgacaagatgcaaacttaataggcaatcgtatat-------tgcagtcctgcatccacatgtcttgtatttgatatttatccaattatcctagttgttttattgaatagttgttgtattgaaaagaaggtgattccattggtctcaagcattaaattaataactttgtgttttaccattcgagaatggtagtctagtataggggttccaaaattgcctttatggatgtgtcggcaagcaaataagttgtgata------cttttgttggcttttg-----------------tcttttgaagctgatattttctcaaaatgacatgtcaggcactcagctggatcaacatattttgaagctcctgaacgtgttgctgctctaattcttattg
>Jupunba_floribunda_Iganci_883@NODE_3_length_779_cov_115.180912
-------------------------------------------------------------------------------------------------------------------------------------------tgccttatcctcaatttctgtatactctttcctttattgtagtcttcttttatcaagaaaagatagacatggaacaatgactaaaaagcaacatcttcctcattttctttatcttgtaagaatgtgcttggagatggattactgattagtgtttatcactttatcttcttatggtctagtgagtattgttgcaatgtggcttac---ttatagcattatgttgaacctcttttcaccagagcaattgtcggatattggaacaaagaagaaaagga-------------------------aggggatagctggcatagatcaggatgaattagtagacccaaagcttttagctgatccagacagttgtttttgtgagttcaaaggtgtacacatacaccataagatatatgatgcggaatctcaagcacatagcacgttcaagaatcagactctttctcagctccctcatacaactaaggagctaggttttcccatgattctattacatggctttggagcatcagttttctcatggaaagagg------------ttatgaaggttttggctgaggtttctggttcaaaagttcttgcttttgacaggccagcctttggattgacatcaagagtgaatttttcttcaggaactgatgtctcaaaatctttaaatccatactcaatggcgttttcagtgcttgctaccatgcacttcattgatatgttaaatgctgacaaggcgatcctggtggggtatgtgaatgtctaatcatctgtttggttaagtgactttatattgaggtagcaggtgatattca----------------------------------------------------------------------------------------------------------------------------------------------------------------------------------------------------------------------------------------------------------------------------------------------------------------------------------------------------------------------------------------------------------------------------------------------------
>Jupunba_laeta_Mori_25147@NODE_2_length_802_cov_20.331034
tat-----------------------------------------------------------------------------------------------------------------aaaataagc---atacgagaagagtg----ttgtctcgacttatatacata----aacacttataaacttttaaaa-aactaa----------------------------ccaaacatactttaagc--------cagcaaaaa-------------------------------------------------------------------------------aaccaatta-agca-------taaggtgttgccaccggtt--attaccggctt-cggaaggtcgaatggattaattacagattataaatttatatttta---------tccatacaga---tgaagac--tgaagactgaagact--gaagtggacctgactggcgtcttcgttg-----------------ttcttca---------------------tcaacg----tccacgcttcaatttgtgagtttctgtg-ttttccccacaa------------------tctgatga---------------ccaaagcagcggtttttcatcagcaatgggcgcttccttcttctatccaacctttgcgcaagtttccgtcttgtttggttcattctcctctcaaatttggtttcag--tgacgctgagtat---------------------------------------cctactcttacgtctacctttgttgcttccgcttcttcagctccttcac---ttagtggctcaggtgccgagtattctggtaatttttattccccatctcgcttttagcttcatcaagtct-----------------gttatttgtgtgcgtgttttgt---ggaa-ttttgtttatcactagttttcctaccttccgaccagccctagcccaaattatgtgaattaccattttgttttgcttctatcaaactcac------------tctagttag---------------------------------------gatcatcacatt------------tgaacttacagttttttcttcaatta-------------------------aatttccataccttttaacaagaaactgctgaaag--aatcagtcctaacaagttgacttggttacacttatgcagttatgctgcctatatatgt-----------------------------------------------------------------------------------------------
>Jupunba_langsdorfii_Ribeiro_728@NODE_1_length_2993_cov_79.299726
aaaataacagatatggtatgattttttaggacagttatctttatcagatttgaaaaggcttgcagacatttatgagttggtgttttgtgctttctgtttgtcaattatacattaggttctctgtcttgttataagggcatgccttatcctcaatttctgtatactctttcctttattgtagtcttcttttatcaagaaaagatagacatggaagaatgactaaaaagcaacatcttcctcatgttctttatcttgtaagaatgtgcttggagatggattactgattagtgtttatcactttatcttcttatggtcaagtgagtattgttgcaatgtggcttac---ttgtagcattatgttgaacctcttttcaccagagcaattgtcggatattggaacaaagaagaaaagga-------------------------aggggatagctggcatagatcaggatgagttagtagacccaaagcttttagctgatccagacagttgtttttgtgagttcaaaggtgtacagatacaccataagatatatgatgcggaatctcaagcacatagcacgttcaggaatcagactctttctcagctccctcatacaactaaggagctaggttttcccatgattctattacatggctttggagcatcagttttctcatggaaaaagg------------ttatgaaggttttggctgaggtttctggttcaaaagttcttgcttttgacaggccagcctttggattgacatcaagagtgaatttttcttcaggaactgatgtctcaaaatctttaaatccatactcaatggcgttttcagtgcttgctaccttgcacttcattgatatgttaaatgctgacaaggcgatcctggtggggtatgtgaatgtctaatcatctgtttggttaagtgactttatattgaggtagcaggtgatattcat-------------aaaacaatcattcttt--ccaccgttgccatgacaagatgcaaacttaataggcaatcatatat-------tgcagtcctgcatccacatgtcttgtatttgatatttatccaattatcctagttgttttattgaatagttgttgtattgaaaagaatgtgattccattggtctcaagcattaaattaataactttgtgttttaccactcgagaatggtagtctagtataggggttccaaagttgcctttatggatgggtcggcaagcaaataagttgtgata------cttttgttggcttttg-----------------tcttttgaagctgatattttctcaaaatgacatgtcaggcactcagctggatcaacatattttgaagctcctgaacgtgtggctgctctaattcttattg
>Jupunba_leucophylla_Iganci_839@NODE_1_length_1303_cov_99.093801
aactctaacaatttagat----aatttaggataaatacatcttaaaagtattttaagatataaagacataaaaaaa----taatttatgatatcagat-gtaaaaaatattttaaaataccataa---gcatgaaactaaat----atttcaggggttaaatgcgc-------cacttaaatattttaggga-aaaaaaaa-------------ggcacctcgggtgctacgccccttttaagc--------caacaaaaa--------------------------------------------------------------------------------accaatta-agcg-------taagatgttgccaccggtt--attaccggctt-cggaaggtcgaatggattaattatagattataaatttatatttta---------tccatacaga---tgaagac--tgaagactggagact--ggagtggacctgactggcgtcttcgttg-----------------ttcttca---------------------tcaacg----tccacgcttcaatgtgtgagtttctgtg-tttcccccacaa------------------tctgatga---------------ccaaagcagcggtttttcatcagcaatgggcgcttccttcttctatccaacctttgcgcaagtttccttcttgtttggttcattctcctcttaaatctggtttcgg--tgacgctgagtat---------------------------------------cctactcttacgtctacctttgttgcttccgcttcttcagctccttcat---ttagtggctcaggtgccgagtattctggtaatttttattccccatctcgcttttagcttcatcaagtct-----------------gttatttgtgtgcgtgttttgt---ggaa-ttttgtttatcaatagttttcctaccttccgaccagcccaagccgaaattatgtgaattaccattttgttttgcttctatcaaacttac------------tctagttag---------------------------------------gatcatcacatt------------tgaacttacaattttttcttcaatta-------------------------aatttccataccttttaacaagacactgctgaaag--aatcagtcctaacaagttgacttggttacacttatgcagttatgctgcctatatatgttgtgcttggttctattctcacctaacttctcacatgattcatccaatcaatgctctctagaattccatcatgtgtccccaccttgatctctaaca
>Jupunba_macradenia_Lourteig_3021@NODE_1_length_1160_cov_91.132041
--------------------------------------------------------ggcttgcagatatttatgagttggtgttttgtgctttctgtttgtcaattatacattaggttctctgtcttgttataagggcatgccttatcctcaatttctgtatactctttcctttattgtagtcttcttttatcaagaaaagatagacatggaacaatgtctaaaaagcaacatcttcctcattttctttatcttgtaagaatgtgcttggagatggattactgattagtgtttatcactgtatcttcttatggtcaagtgagtattgttgcaatgtggcttac---ttatagcattatgtagaacctcttttcaccagagcaattgtcggatattggaacaaagaagaaaagga-------------------------aggggatagctggcatagatcaggatgaattagtagacccaaagcttttagctgatccagacagttgtttttgtgagttcaaaggtgtacacatacaccataagatatatgatgcggaatctcaagcacatagcacgttcaagaaccagactctttctcagctccctcatacaactaaggagctaggttttcccatgattctattacatggctttggagcatcagttttctcatggaaaaagg------------ttatgaagcttttggctgaggtttctggttcaaaagttcttgcttttgacaggccagcctttggattgacatcaagagtgaatttttcttcaggaactgatgtctcaaaatctttaaatccatactcaatggcgttttcagtgcttgctaccttgcacttcattgatatgttaaatgctgacaaggcgatcctggtggggtatgtgaatgtctaatcatctgtttggttaagtgactttatattgaggtagcaggtgatattcat-------------aaaaaaatcattcttt--ccaccgttgccatgacaagatgcaaacttaataggcaatcatatat-------tgcagtcctgcatccacatgtcttgtatttgatatttatccaattatcctagttgttttattaaatagttgttgtattgaaaagaaggtgattccattggtctcaagcattaaattaataactttgtgtttcaccactcgagaatggaagtctagtataggggttccaaaattgcctttttggatgtgtcggcaagcaaataagttgtgata------cttttgttggctttta-----------------tctt------------------------------------------------------------------------------------------------
>Jupunba_macradenia_Lourteig_3021@NODE_2_length_872_cov_81.555975
-----------------------------------------------------aaaagtataaaggcataaaaaaa----taatttatgatattaaat-ataaaaaatattttaaaatgctagac---ggataaaaaaaaaa----aattc-ttggttgaacgcgc-------cacttaaatattttaaggg-aaaaaaaa-------------ggcacctcgggtgctacgccccttttaagc--------caacaaaaa--------------------------------------------------------------------------------accaatta-agcg-------taaggtgttgccaccggt-------ccggctt-cagaaggtcgaatggattaattatagattataaatttatatttta---------tccatacaga---tgaagac--ggaagactgaagact--gaagtggccctgactggcgtcttcgttg-----------------ttcttca---------------------tcaacg----tccacgcttcaatctgtgagtttctgtg-tttcccccacaa------------------tctgatga---------------ccaaagcagcggtttttcatcagcaacgggcgcttccttcttctatccaacctttgcgcaagtttctttcttgtttggttcattctcctctcaaatttggtttcgg--tgacgctgagtat---------------------------------------cctactctcacgtctacctttgttgcttccgcttcttcagctccttcat---ttagtggctcaggtgccgagtattctggtaatttttattccccatctcgcttttagcttcatcaagtct-----------------gttatttgtgtgcgtgttttgt---ggaa-ttttgtttatcaatagttttcctaccttccgaccagcccaagccgaaattatgtgaattaccattttgtttcgcttctatcaaacttac------------tctagttag---------------------------------------gatcatcacatt------------tgaacttacaattttttcttcaatta-------------------------aatttccataccttttaacaagatactgctgaaag--aatcagtcctaacaagttgacttggttacacttatgcggttatgctgcctatatatgttgtgc------------------------------------------------------------------------------------------
>Jupunba_oxyphyllidia_Yonker_6157@NODE_2_length_966_cov_72.852643
-------------------------------------------------------------------------------------------------------------------------------tatatgaaaataaat----atttcaggggttaaatgcgc-------cacttaaatattttatga--gaaaaaaa-------------ggcaccttgggtgctgttttttacgtaaat--------cgagataaaattcct-----------------------------------------ttcacat------------------------ttacctaccgtaaatc----tcgattaaaaaactacttatttcaataccggttt-cggaaggtcgaatggattaattatagattataaatttatatttta---------tccatacaga------------cgaagactgaagact--gaagtgggactgactggcgtcttcgtcg-----------------ttcttca---------------------tcaacg----tccacgcttcaatctgtgagtttctgtg-tttcccccacaa------------------tctgatga---------------ccaaagcagcggtttttcatcagcaatgggcgcttccttcttctatccaacctttgcgcaagtttccttcttgtttggttcattctcctcccaaatttggtttcgg--tgacgctgagtat---------------------------------------cctactcttacgtctacctttgttgcttccgcttcttcagctccttcat---ttagtggctcaggtgccgagtattctggtaatttttattccccatctcgcttttagcttcatcaagtct-----------------gttatttgtgtgcgtgttttgt---ggaa-ttttgtttatcaatagttttcctaccttccgaccagcccaagccgaaattatgtgaattaccactttgttttgcttctatcaaacttac------------tctagtttg---------------------------------------gatcatcacatt------------tgaacttaaaattttttcttcaatta-------------------------aatttccataccttttaacaagacaccgctgaaag--aatcagtcctaacaagttgacttggttacacttatgcagttatgctgcctatatatgttgtgcttggttctattctcacctaacttctcacatgattcatccaatcaatgctctctagaattccatcatgtgtccccac--------------
>Jupunba_trapezifolia_Simon_1600@NODE_1_length_1240_cov_125.730802
---ataacagatatggtatgattttttaagacagttatctttatcagatatgaaaaggcttgcagacatttatgagttggtgttttgtgctttctgtttgtcaattatacattaggttctctgttttgttataagggcatgccttatcctcaatttctgtatactctttcctttattgtagtcttcttttatcaagaaaagatagacatggaacaatgactaacaagcaacatcttcctcattttctttatcttgtaagaatgtacttggagatggattactgattagtgtttatcactttatcttcttatggtcaagtgagtattgttgcaatgtggcttacttattatagcattatgttgaacctcttttcaccagagcaattgtcggatattggaacaaagaagaaaagga-------------------------aggggatagctggcatagatcaggatgaattagtagacccaaagcttttagctgatccagacagttgtttttgtgagttcaaaggtgtacacatacaccataagatatatgatgcggaatctcaagcacatagcacgttcaagaatcagactctttctcagctccctcatacaactaaggagctaggttttcccatgattctattacatggctttggagcatcagttttctcatggaaaaagg------------ttatgaagcttttggctgaggtttctggttcaaaagttcttgcttttgacaggccagcctttggattgacatcaagagtgaatttttcttcaggaactgatgtctcaaaatctttaaatccatactcaatggcgttttcagtgcttgctaccttgcacttcattgatatgttaaatgctgacaaggcgatcctggtggggtatgtgaatgtctaatcatctgtttggttaagtgactttatattgaggtagcaggtgatattcat-------------aaaaaaatcattcttt--ccaccgttgccatgacaagatgcaaacttaataggcaatcatatat-------tgcagtcctgcatccacatgtcttgtatttgatatttatccaattatcctagttgttttattgaatagttgttgtattgaaaagaaggtgattccattggtctcgagcattaaattaataactttgtgtttcaccactcgagaatgatagtctagtataggggttccaaaattgcctttttggatgtgtcggcaagcaaataagttgtgata------ct-----------------------------------------------------------------------------------------------------------------------------------
>Jupunba_villosa_Borges_423@NODE_2_length_1330_cov_59.857143
aaatctaataatttagat----aatttagggtaaacggacctgaaaaatattttaagacatggatacataaaataa----taatttatgataccaaac-acaaaaaatatttc-agatactaaat---ccacaggtaaaaat----acgtcaggggt-aaatgcgt-------caccaaaatattttaagg--aaaaaaga-------------gacaccgcgggtgctatgcaccttttaagcgtaagttttgccaaaaa--------------------------------------------------------------------------------gctaatta-agcg-------taaggtgttgccacc--tt--attaccggctt-cggaaggtcgaatggattaattatagattataaatttatatttta---------tccatacagatgatgcagac--tgaagactcaagact--gaagcggacctgactggcgtcttggttg-----------------ttcttca---------------------tcaacgtc-ctccacgcttcaatctgtgagtctgtgtg-tttcccccacaa------------------tctgatga---------------ccaaagcagcggtttttcatcagcaatgggcttttccttcttctattcaacctttgcgcaagtttccttcttgtttggttcattctcctctcaaatttggtttcgg--tgacgctgagtat---------------------------------------cctactcttacgtctatctttgttgcttccgcttcttcagctccttcat---ttagtggctcaggtgccgaatattctggtaatttttattccccatctcgcttttagcttcatcaagtct-----------------gttatttgtgtgcgtgttttgt---ggaatttttgtttatcaatagttttcctaccttccgaccaggccaagccgaaattatgtgaattaccattttgttatgcttctatcaaacttac------------tctagttag---------------------------------------gatcatcacatt------------tgaacttgcaattttttcttcaatta-------------------------aatttccataccttttaacaagaaactgctgaaag--aatcagtcctaacaaattgacttggttacacttatgcagttatgctgcctatatatgttgtgcttggttctattctcacctaacttctgacatgattcatccaatcaatgctctctagaattccatcatgtgtccccacctttatctctaaca
>Punjuba_callejasii_Daly_5935@NODE_2_length_826_cov_19.740988
t-----------------------------------------agcaaaacccccaaatttggggttttaaaatgga-------tgggaggttaccact-aaaaaaaacctccccccacctcccct---ccttccaaccaaac-----actcatttttaatctccaa-------ccctcacctaacctaacct-aataaaac--------------------------ccaaacacaccctaagc--------caacaaaaa-------------------------------------------------------------------------------aactaatta-agcg-------taagttttgccaaaaagct---------------------------------------------aattaagcgtaagg---------tccatacagatggtggagac--tggagactggagact--ggagtggacctgattggcgtcttcgttg-----------------ttcttcg---------------------tcaacg----tccacgcttcaatctgtgagtttctgtg-tttcccccacaa------------------tctgatga---------------ccaaagcagcgatttttcatcagcaatggacttttccttcttctattcagcctttgcgcaagtttccttcttgtttggttcattctcctctcaaatttggtttcgg--tgacgctgagtat---------------------------------------cctactcttacgtctatctttgttgcttccgcttcttcagctccttcat---ttggtggctcaggtgccgaatattctggtaatttttattccccagctcgcttttagcttcatcaagtct-----------------gttatttgtgtgcgtgttttgt---ggaatttttgtttatcaatagttttcctaccttccgaccagcccaagccgaaattatgtgaattaccattttgttatgcttctatcaaacttac------------tctagttag---------------------------------------gatcatcacatt------------tgaacttacaattttttcttcaatta-------------------------aatttccataccttttaacaagaaactgctgaaag--aatcagtcctaacaagttgacttggttacacttatgcagttat--------------------------------------------------------------------------------------------------------------
>Punjuba_killipii_Palodorios_6252@NODE_1_length_925_cov_86.454009
----------------------------------------------------------------------------------------------------------------------------------------------------------------------------------------------------------------tggaacaatgactaaaaagcaacatcttcctcattttctttatcttgtaagaatgtgcttggagatggattactgattggtgtttatcactttatcttcttatggtcaagtgagtattgttgcaatgtggcttac---ttatagcattatgttgaacctcttttcaccagagcaattgttggatattggaacaaggaagaaaagga-------------------------aggggatagctggcatagatcaggatgaattagtagacccaaagcttttagctgatccagacagttgtttttgtgagttcaaaggtgtacacatacaccataagatatatgatgcggaatctcaagcacatagcacgttcaagaatcagaccctttctcagctccctcataaaactaaggagctaggttttcccatgattctattacatggctttggggcatcagttttttcatggaaaaagg------------ttatgaagcttttggctgaggtttctggttcaaaagttcttgcttttgacaggccagcctttggattgacatcaagagtgaatttttcttcaggaactcatgtctcaaaatctttaaatccatactcgatggtgttttcagagcttgctaccttgcacttcattgatatgttaaatgctgacaaggcgatcctggtggggtatgtgaatatctaatcatctgtttggttaagtgactttatattgaggtagtaagtgatattcat-------------aaaaaaatcatacttt--ccaccgttgccatgacaagatgcaagcttaataggcaatcatatat-------tgcagtcctgtatccacatgtcttgcatttgatatttatccaattatcctagttgttttattgaatagttgttgtattgaaaagaaggtgattacattggtctcaagcattaaattaataactttgtgtttccccactcgagaatggtagtc-------------------------------------------------------------------------------------------------------------------------------------------------------------------------------------------------------
>Punjuba_killipii_Palodorios_6252@NODE_2_length_729_cov_22.414110
-----------------------------------------------------------------------------------------------------------------------------------------------------------------------------------aatattttaagg--aaaaaaaa-------------gacacctcgggtgctatgcacc--ttaagc--------caacaaaaaactaattaagcgt----------------------------------tttgcca------------------------aagctaatta-agcg-------taaggtgttgccaccggtt--attaccggctt-cggaaggtcgaatggattaattatagattataaatttatatttta---------tccatacggatgatgaagac--tgaagactgaagact--gaagtggacctgactggcgtcttcgttg-----------------ttcttca---------------------tcaact----tccacgcttcaatctgtgagtttctgtg-tttcccccacaa------------------tctgatga---------------ccaaagcagcggtttttcatcagcaatggacttttccttcttctattcaacctttgcgcaagtttccttcttgtttgtttcattctcctctcaaatttggtttcgg--tgacgctgagtat---------------------------------------cctactcttacgtctatctttgttgcttccgcttcttcagctccttcat---ttggtggctcgggcgccgaatattctggtaatttttatttcccatctcgcttttagcttcatcaagtct-----------------gttatttgtgtgcgtgttttgt---gaaatttttgtttatcaatagttttcctaccttccgaccagcccaagccgaaattatgtgaattaccattttgttatgcttctatcaaacttac------------tctagttag---------------------------------------gatcatcacatt------------tgaacttacaattttttcttcaatta-------------------------aatttccttaccttttaacaagaaactgc-----------------------------------------------------------------------------------------------------------------------------------------------------------------
>Punjuba_racemiflora_Jimenez_Soares_3626@NODE_2_length_1012_cov_74.967914
tactctaataatttagat----aatttatagtaaatatacctaaaaaatattttaagatatagatatataaaaaaat---tagtttataatatcaaat-ataaaaaatattttaaaatattag-----acacaatagcaaaa----atttcaggggttgaatgcgc-------caccaaaatattttaaggt---aaaaag-------------gacacctcgggggctatgcacc--ttaagc--------caacaaaaa--------------------------------------------------------------------------------actaatta-agcg-------taagttttgccaaaaagct---------------------------------------------aattaagcgtaagg---------tccatacaga---agaagac--tgaagactgaagact--gaagtggacctgactggcgtcttcgttg-----------------ttcttca---------------------ccaacg----tccacgcttcaatctgtgagtttctgtg-tttcccccacaa------------------tctgatga---------------ccaaagcagcggtttttcatcagcaatggacttttccttcttctattcagcctttgcgcaagtttccttcttgtttggttcattctcctctcaaatttggtttcgg--tgacgctgagtat---------------------------------------cctactcttacgtctatctttgttgcttccgcttcttcagctccttcat---ttggtggctcaggtgccgaatattctggtaatttttattccccatctcgcttttagcttcatcaagtct-----------------gttatttgtgtgcgtgttttgt---ggaatttttgtttatcaatagttttcctaccttccgaccagcccaagccgaaattatgtgaattaacattttgttatgcttctatcaaacttac------------tctagttag---------------------------------------gatcatcacatt------------tgaacttacaattttttcttcaatta-------------------------aatgtccataccttttaacaagaaactgctgaaag--aatcagtcataacaagttgacttggttacacttatgcagttatgctgcctatatatgttgtgcttggttctattctcacctaacttctcacatgattcatccaatcaatgctctctagaattccatcatgt----------------------
>_R_Acacia_rostellifera_Murphy_466@NODE_1_length_1290_cov_81.118714
aagataaaagatatgatatgattttttgagacagttatcttcatcagatatgcaaaggtttgcagacatttaagagttagtgttttatgctttctgttcgtcaattatacataaggttctttgtcttgttatgagggcatgcattatcctcaatttctatatactctatcctttattgtagtctt-----atcaagaaaagatagacatcgaacaatgactaagaggcggcatcttcctcattctctttatattataagaatgtagttggagatggattactaattagtg--------tttatcttcttttggtctagtgagtattgttgcaatgtggcttac---ttatagcattatgttgaacttcttttcaccagagcaattgtcggatattggaacaaagaagaaaagga-------------------------aggggatagctggcatagatcaggatgaattagtagatccaaagcttttagctgatccagacagttgtttttgtgagttcaaaggagtacacatacaccataagatatatgagggagaatctcaagcacatagcacgttcaagaatcacactgtttctcagctccctcataaaaataaggagctaggttttcctatgattcttttacatggctttggagcatcagttttctcatggaaaaagg------------ccatgaagcttttggctgaggtttctggttcaaaagttcttgcttttgaccggccagcctttggattgacgtcaagagtaaatttttcttcaggaactgatgtcccaaaatctttaaatccatactcgatggcgttttcagtgcttgccaccttgtacttcattgatctattaaatgctgacaaggcgatcctggtggggtatgtgaatgtctaatcatctgtttggtgaagtgactttatattgatgtagctggtgatattcat-------------aaaaaaatcatacttt--ccatcgttgccatgaaaagatgcaaacttcataggcaatcatatat-------tgcagtcctgcatccacatgtcttgcatttgttatttatccaattatcttagttgttttatggaagagttgttgtattaaaatgaaggttatttcattggtctcaagcattaaattagtaactttatgtttcaccactggagaatggtagtctaggataggggttccaaaattgcctttctggatgtgtctgcaagcaaataagttg------------------------------------------------------------------------------------------------------------------------------------------------
>_R_Albizia_adinocephala_FHO33_88@NODE_2_length_511_cov_15.582949
------------------------------------------------------------------------------------------------------------------------------------------------------------------------------------------------------------------------------------------------------------------------------------------------------------------------------------------------------------------------------------------------------------------------------------------------------------------------------------------------------------------------------------------------------------------------------------------------------------------------------------------------------------------------------------------------------------------------------------------------------------------------------------------------------------------------------------------------------------------------------------------------------------------------------------------------------------------------------------------------------------------------------------ttgccatgacaagatgcaaacttaataagcaattatatat-------tgcagtcctgcatccacatgtcttgcttttgatgtttatccaattgtcctagttgttttattgaatagttgttgtattgaaaagaaggtgattccattggtctcaagcattaaattaataacttcgtgtttcaccactcgagaatggtagtctagtataggggtttcaaaattgcctttttggatgtgtctgcaggcaaataagttgtgata------cttttgttggcttttg-----------------tcttttgaagctgatattttctcacaatgacatgtcaggcactcagctggatcaacgtattttgaagctcctgaacgtgttgctgctctaattcttattg
>_R_Albizia_coripatensis_Hughes_2433@NODE_2_length_880_cov_55.958904
-------------------------------------------------------------------------------------------------------------------------------------------------------------------------------------------------------------------------------------------------------------------------------------------------------------------------------------------------------------------------------------------------ccggcttc-cggaaggtcgaatggattaattatagattataaatttatatttta---------tccatacata---cgaagac--tgaagactgaagact--gaagtggacctgactggcgtcttcgttg-----------------ttcttcc---------------------tcaacg----tccacgcttcaatctgtgagtttctgtg-tttcccgcataa------------------tctgatga---------------ccaaagcggcggtttttcatcagcaatgggcgcttccttcttctactcaacctttgcgcaagtttccttcttgtttggttcattctcctctcaaatttggtttcgg--tgacgctgagtat---------------------------------------cctactctcacgtctacctctgttgcttccgcttcttcagccccttcat---ttagtggctcaggtgctgaatattctggtaatttttattccccatctcgcttttagcttcaccaagtct-----------------gttatttgtatgcgtgttttgt---ggaatttttgtttatcaatagttttcctaccttccgaccagcccaagccgaaattatgtgaattaccattttgttttgcttctatcaaacttac------------tctagttag---------------------------------------tatcatcacatt------------tgaacttgcaattttttcttcaatta-------------------------aatttccataccttttaacaagaaactgctgaaag--aatcagtcctaacaagttaacttggttacacttatgcagttattctgcctatatatgttgtgcttggttctattctcacctaacttctcacatgattcatccaatcaatgctctctagaattccatcatgtgtccccaccttgatctctaaca
>_R_Albizia_edwallii_Dalmaso_272@NODE_1_length_902_cov_6.767414
--------------------------------------------------------------------------------------------------------------------------gtcttgttataagggcatgccttatcctcaatttctctatactctttcctttattgtagtcttcttttatcgaggaaagatagacatggaacaatgactaaaaagcaacatcttcctcattttctttatcttgtaagaatgtgcttggagatggattactgattagtgtttatcactttatcttcttataatcaagtgagtattgttgcaatgtggcttac---ttatagcattatgttgaacctcttttcaccagagcaactgtcggatattggaacaaagaagaaaagga-------------------------aggtgatagctggcatagatcaggatgaattagtagactcaaagcttttagctgatccagacagttgtttttgtgagttcaaaggtgtacacatacaccataagatatatgatgcggaatcccaagcacatagcatgttcaagaatcagactctttctcagctccctcataaaactaaggagctaggttttcccatgattctattacatggctttggagcatcggttttctcatggcaaaagg------------ttatgaagcttttggctgaggtttctggttcaaaagttcttgcttttgacaggccagcctttggattgacatcaagagtgaatttttcttcaggaactgatgtctcaaaatctttaaatccatactcaatggcgttttcagtgcttgctaccttacacttcattgatatgttaaatgctgacaaggcgatcctggtggggtatgttaatgtctaatcatctgtttggttaagtgactttatattgaggtagcaggtgatattcat-------------aaaaaaatcatacttt--ccaccgttgccatgacaagatgcaaacttaataagcaatcatatat-------tgcagtcctgcatccgcgtgtcttgcatttgatatttatccaa--------------------------------------------------------------------------------------------------------------------------------------------------------------------------------------------------------------------------------------------------------------------------------------------------------------------
>_R_Albizia_glabripetala_Lewis_1652@NODE_1_length_1037_cov_67.034375
------------------------------------------------------------------catttatgagttggtgttttgtgctttctgtttgtcaattatacattaggttctctgtcttgttataagggcatgccttatcctcaatttctgtatactctttcctttattgtagtcttcttttatcaagaaaagatagacatggaacaaagactaaaaagcaacatcttcctcattttctttatcttgtaagaatgtgcttgcagatggattactgattagtgtttatcactttatcttcttatgatcaagtgagcattgttgcaatgtggcttac---ttatagcattatgttgaacctcttttcaccagagcaattgttggatattggaacaaagaagaaaagga-------------------------aggggatagctggcatagatcaggatgaattagtagacccaaagcttttagctgatccagatagttgtttttgtgagttcaaaggtgtacacatacaccataagatatatgatgtggaatctcaagcacatagcatgttcaagaatcagactctttctcagctccctcataaaactaaggagctaggttttcccatgattctattacatggctttggagcatcagttttctcatggaaaaagg------------ttatgaagcttttggctgaggtttctggttcaaaagttcttgcttttgacaggccagcctttggattgacatcaagagtgaatttttcttcaggaactgatgtctcaaaatctttaaatccatactcaatggcgttttcagtgcttgctaccttacacttcattgatatgttaaatgctgacaaggcgatcctggtggggtatgtgaatgtctaatcatctgtttggttaagtgactttatattaaggtagcaggtgatattcat-------------aaaaaaatcatacttt--ccaccgttgccatgacaagatgcaaacttaataagcaatcatatat-------tgcagtcctgcatcagcttgtcttgcatttgatatttatccaattatcctagttgttttattgaatagttgttgtattgaaaagaaggtgattccattggtctcaagcattaaattaataac-------------------------------------------------------------------------------------------------------------------------------------------------------------------------------------------------------------------------------------
>_R_Albizia_niopoides_Simon_1601@NODE_1_length_1343_cov_148.867299
---ataacagatatggtatgattttttaagaca-----------------tgtaaaggcttgcagacatttatgagttggtgttttgtgcttcctgtttgtcaattatacattaggttctctgtctggttataagggcatgcctgatcctcaatttctgcatactctttcctttattgtagtcttcttttatcaagaaaagatagacattgaacaaagactaaaaagcaacatcttcctcatttt-tttatcttgtaagaatgtgcttggagatggattactgattagtgtttatcactttatcttcttatgatcaaatgagcatggttgcaatgtggcttac---ttatagcattatgttgaacctcttttcaccagagcaattgtcggatattggaacaaagaagaaaagga-------------------------agggggtagctggcatagatcaggatgaattagtggacccaaagcttttagctgatccagacagttgtttttgtgagttcaaaggtgtacacatacaccataagatatatgatatggaatctcaagcacatagcatgttcaagaatcagactctttctcagctccctcataaaactaaggagctaggttttcccatgattctattacatggctttggagcatcagttttctcatggaaaaagg------------ttatgaagcttttggctgaggtttctggttcaaaagttcttgcttttgacaggccagcctttggattgacatcaagagtgaattttacttcaggaactgatgtctcaaaatctttaaatccatactcaatggcgttttcagtgcttgctaccttacacttcattgatatgttaaatgctgacaaggcgatcctggtggggtatgtgaatttctaatcatctgtttggttaagtgactttatattgaggtagcaggtgatattcat-------------aaaaaaatcatacttt--ccacccttgccatgacaagatgcaaacttaataagcaatcatatat-------tgcagtcctgcatccgcttgtcttgcatttgatatttatccaattatcctagttgttttattgaatagttgttgtattgaaaagaaggtgattcctttggtctcaagcattaaattaataactttgtgtttcaccactcgagactggtagtctagtgtaggggttccaaaattgcctttttggatgtgtctgcaagcaaataagttgtgata------cttttgttggtttttg-----------------tcttttgaagctgatattttctcacaatgacatgtcaggcactcagctggatcaacatattttgaagctcct----------------------------
>_R_Albizia_sinaloensis_Hughes_1576@NODE_1_length_1355_cov_77.052426
--------agatatggtatgattttttaagacaattatctttatcagatatgtaaaggcttgcagacatttatgagttggtgttttgtgctttctgtttgtcaattatacattaggttctctgtcttgttataagggcatgccttatcctcaatttctgtatactctttcctttattgtggtcttcttttatcaagagaagatagacatggaacaatgactaaaaagcagcatcttcctcattttctttatcttgtaagaatgtgcttggagatggattactgattagtgtttatcactttatcttcttatggtcaagtgagtattgttgcaatgtggcttac---ttatagctttatgttgaacctcttttcaccagagcaattggcggagattggaacaaagaagaaaagga-------------------------agggtatagctggcatagatcaggatgaattagtagacccaaagcttttagctgatccggacagttgtttttgtgagttcaaaggtgtacacatacaccataagatatatgatgtggaatctcaagcacatagcacattcaagaatcagactctttctcagctccctcataaaactaaggaactaggttttcccatgattctattacatggctttggagcatcagttttctcatggaaaaagg------------ttctgaagcttttggctgaggtttctggttcaaaagttcttgcttttgacaggccagcctttggattgacatcaagagtgaatttttcttcaggaactgatgtctcaaaatctttaaatccatactcaatggcgttttcagtgcttgctaccttgcacttcattgatattttaaatgctgacaaggcgatcctggtggggtatgtgaatgtctaatcatctgtttggttaagtgactttatattgaggtagcaggtgatattcat-----------aaaaaaaaatcatacttt--ccaccattgccatgacaagatgcaaacttaataagcaattatatat-------tgcagtcctgcatccacatgtcttgcttttgatgtttatccaactgtcctagttgttttattgaatagttgttgtattgaaaagaaggtgattccattggtctcaagcattaaattaata-----gtgtttcaccactcgag--------------------------------------------------------aataagttgtgata------cttttgttggcttttg-----------------tcttttgaagctgatattttctcaaaatgacatgtcaggcactcagctggatcaacgtattttgaagctcctgaacgtgttgctgctctaattcttattg
>_R_Albizia_subdimidiata_var_minor_Gorts_341@NODE_1_length_880_cov_34.364882
----------------------------------------------------------------------------------------------------------------------------------------------------------------------------------tagtcttcttttatcaagaaaagatagacatggaacaaagactaaaaagcaacatcttcctcattttctttatcttgtaagaatgtgcttggagatggattact-attagtgtttatcactttatcttcttatgatcaagtgagcattgttgcaatgtggcttac---ttatagcataatgttgaacctcttttcaccagagcaattgtcggatattggaacaaagaagaaaagga-------------------------aggggatagctggcatagatcaggatgaattagtagacccaaagcttttagctgatccagacagttgtttttgtgagttcaaaggtgtacacatacaccataagatatatgatgtggaatctcaagcacatagcatgttcaagaatcagactctttctcagctccctcataaaactaaggagctaggttttcccatgattctattacatggctttggagcatcagttttctcatggaaaaagg------------ttatgaagcttttggctgaggtttctggtttgaaagttctcgcttttgacaggccagcctttggattgacatcaagagtgaatttttcttcaggaactgacgtctcaaaatctttaaatccatactcaatggcgttttcagtgcttgctaccttacacttcattgatatgttaaatgctgacaaggcgatcctggtggggtatgtgaatgtctaatcatctgtttggttaagtgactttatattgaggtagcaggtgatattcat-------------aaaaaaatcatacttt--caaccgttgccatgacaagatgcaaacttaataagcaatcatatat-------tgcagtcctgcatccgcttgtcttgcatttgatatttatccaattatcctagttgttttattgaattgttgttgtatt---------------------------------------------------------------------------------------------------------------------------------------------------------------------------------------------------------------------------------------------------------------------------------
>_R_Albizia_tomentella_Leach_Dunlop_3801@NODE_1_length_1339_cov_143.961965
---ataacagatatggtatgattttttaagacagttatctttatcagatatgcaaagttttgcagacatttatgagttggtgttttgtgcattctgtttgtcaattatatattaggttctctgtcttgttgtaagggcatgccttatccacaatttctgtatattctttcctttattctagtcttcttttatcaagagaacatagacatggaacaatgactaaaaagaaacttcttcctcattttctttatcttgtaagaatgtgcttgaagatggattactgattagtgtttatcactttatcttcttatggtcaagtgagtattgttgcaatgtggcttac---ttatagcattatgttgaacctcttttcaccagagcaattgtcggatattggaacaaagaagaaaagga-------------------------aggggatagctggcgtagatcaggatgaattagtagacccaaagcttttagctgatccagacagttgtttttgtgagttcaaaggtgtacacatacaccataagatatataatgcggaatctcaagcacaaagcacgtttgagaatcagactctttctcagctccctcataaaactaaggagctaggttttcccatgattctattacatggctttggagcatcagttttctcatggaaaaagg------------ttatgaagcttttggctgaggtttctggttcaaaagttcttgcttttgacaggccagcctttggattgacatcaagagtgaatttttcttcaggaactgatgtctcaaaatctttaaatccatactcaatggcgttttcagtgcttgctaccttgcacttcattgatatgttaaatgctgacaaggcgatcttggtggggtatgtgaatgtctaatgatctgtttggttaagtgactttatattgaggtagcaggtgatattaaa-------------aaaaaaagtagacttt--ccaccgttgccatgacaagatgcaaacttaacagacaatcatatat-------tgcagtcctgcatccacatatcttgcatttgatatttatccaattatcctagttgttttattgaatagttgttgtattgaaatgaaggtgattccattggtctcaagcattaaattaataactttgtgtttcaccactcgagaatggtagtctagtataggggttccaaaattgcctttttggatgtgtccgcaagcaaataagttgtgata------cttttgttggcttttg-----------------tctttccattgtgccttattcc----------tgctgaggtcagatcttagtttattttctctaaatgacatg---------------------------
>_R_Albizia_tomentosa_Hughes_648@NODE_1_length_1466_cov_95.866811
aaaataacagatatggtatgattttttaagacaattatctttatcagatatgtaaaggcttgcagacatttatgagttggtgttttgtgctttctgtttgtcaattatacattaggttctctgtcttgttataagggcatgccttatcctcaatttctgtatactctttcctttattgtggtcttcttttatcaagagaagatagacttggaacaatgactaaaaagcagcatcttcctcattttctttatcttgaaagaatgtgcttggagatggattactgattagtgtttatcactttatcttcttatggtcaagtgagtattgttgcaatgtggcttac---ttatagctttatgttgaacctcttttgaccagagcaattggcggagattggaacaaagaagaaaagga-------------------------agggtatagctggcatagatcaggatgaattagtagacccaaagcttttagctgatccggacagttgtttttgtgagttcaaaggtgtacacatacaccataagatatatgatgtggaatctcaagcacatagcacattcaagaatcagactctttctcagctccctcataaaactaaggaactaggttttcccatgattctattacatggctttggagcatcagttttctcatggaaaaagg------------ttatgaagcttttggctgaggtttctggttcaaaagttcttgcttttgacaggccagcctttggattgacatcaagagtgaatttttcttcaggaactgatgtctcaaaatctttaaatccatactcaatggcgttttcagtgcttgctaccttgcacttcattgatatgttaaatgctgacaaggcgatcctggtggggtatgtgaatgtctaatcatctgtttagttaagtgactttatattgaggtagcaggtgatattcat-------------aaaaaaatcatacttt--ccaccgttgccatgacaagatgcaaacttaataagcaattatatat-------tgcagtcctgcatccacatgtcttgcttttgatgtttattcaactgtcctagttgttttattgaatagttgttgtattgaaaagaaggtgattccattggtctcaagcattaaattaata-----gtgtttcaccactcgag--------------------------------------------------------aataagttgtgata------cttttgttggcttttg-----------------tcttttgaagctgatattttctcaaaatgatatgtcaggcactcagctggatcaacgtattttgaagctcctgaacgtgttgctgctctaattcttattg
>_R_Albizia_xerophytica_Hughes_1435@NODE_1_length_1098_cov_125.013712
------------------------------------------------------------------------------------------------------------------------------------------------------------------------------------------------------------------------------------------------------------------------------------------------------------------------------------------------------------------------------------caccagagcaattggcggagattggaacaaagaagaaaagga-------------------------agggtatagctggcatagatcaggatgaattagtagacccaaagcttttagctgatccggacagttgtttttgtgagttcaaaggtgtacacatacaccataagatatatgatgtggaatctcaagcacatagcacattcaagaatcagact------------cctcacaaaactaaggaactaggttttcccatgattctattacatggctttggagcatcagttttctcatggaaaaagg------------ttatgaagcttttggctgaggtttctggttcaaaagttcttgcttttgacaggccagcctttggattgacatcaagagtgaatttttcttcaggaactgatgtctcaaaatctttaaatccatactcaatggcattttcagtgcttgctaccttgcacttcattgatatgttaaatgctgacaaggcgatcctggtggggtatgtgaatgtctaatcatctgtttggttaagtgactttatattgaggtagcgggtgatattcat------------aaaaaaaatcatacttt--ccaccgttgccatgacaagatgcaaacttaataagcaattatatat-------tgcagtcctgcatccacatgtcttgcttttgatgtttatccaattgtcctagttgttttattgaatagttgttgtattgaaaagaaggtgattcgattggtctcaagcattaaattaataactttgtgtttgaccactcgagaatggtagtctagtataggggtttcaaaattgcctttttggatgtgtctgcaggcaaataaattgtgata------cttttgttggcttttg-----------------tcttttgaagctgatattttctcaaaatgacatgtcaggcactcagctggatcaacgtattttgaagctcctgaacgtgttgctgctctaattcttattg
>_R_Archidendron_clypearia_Wieringa_1849@NODE_1_length_1087_cov_178.071287
-------------------------------------------------------------------------------------------------------attatacataaggttcttagtcttcttataagggcactcattatcctcaatttctatatactctatcctttattgtagtcttctc------aagaaaagtagacatggaacaatgactaagaggcggcatcttcctcattttctttatattataagaatgtagttggagctggattactgattagtg--------ttcatcttcttttggtctagtgagtattgttgcaatgtggcttac---ttatagcattatgttgaacctcttttcaccagagcaattgtcggatattggaacaaagaagaaaagga-------------------------aggggatagctggcatagatcaggatgaattagtagatccaaagcttttagctgatccagacagttgtttttgtgagttcaaaggagtacacatacaccataagatatatgagggagaatctcaagcacatagcacgttcaagaatcagactgtttctcagctccctcataaaactaaggagctaggttttcctatgattctattacatggttttggagcatcagttttctcctggaaaaagg------------tcatgaagcttttggctgaggtttctggttcaaaacttcttgcttttgacaggccagcctttggattgacatcaagagtacatttttcttcaggaactgatgtctcaaattctttaaatccatactcgatggcattttcagtgcttgccaccttgtccttcattgatctattaaatgctgacaaggcgatcctggtggggtatgtgaatgtttaatcatctgtttggtaaagtgacttcatattgatgtagctggtgatattcat-------------aaaaaaattatacttt--ccatcgtagccatgacaagatgcaaacttcataggcaatcatatat-------tgcagtcctgcatccacatgtcttgcatttgttatttatccaattatcctagttgtttcatggaagagttgttgtattaaaatgaaggttatttcattggtctcaagcattaaattaataacgttgtgtttcaccactggagaatggtagtctagtataggggttccaaaattgcctttttggatgtgtctgtaagcaaagaagttgtgata------cttttg-------------------------------------------------------------------------------------------------------------------------------
>_R_Archidendron_clypearia_Wieringa_1849@NODE_2_length_974_cov_116.459309
------------------------------------------------------------------------------------------------------------------------------------------------------------------atgccaca--------aaatattttaagac--aaaacaa-------------aacaccttgaaggtcatgcaccttttatgc--------cagtgaaaaacactttaaatacaaatctaagaatcgtgatcttaaaaattttttttgttagtaaagataaaattttttttatatattaagacaaaga-agga-------taaggtgttgccaccggtt--attaccggctt-cggaaggtg----gaatcgattttagattataagtttatatttta---------tccatacag-------------tgcagactgaagact--gaagcggacctgactggcgtcttcttcg-----------------ttcttca---------------------tcaacg----accacgcttcaatctgtgattttctgtg-tttcccccacaa------------------tcagatga---------------tcgaagcagcggtttttcatcagcaatgggcgcttccttcttctatccaacctttgcgcaagtttccttcttgtttggttcattctcctctcaaatttggtttcgg--cgacgctgagttt---------------------------------------cctactcttatgtccacctttgttgcttccgcgtcttcagctccatcat---ttagtggctcaggtgccgaatattctggtaatttttatt--ccatctcgctgttagcctcttcaagtct-----------------gtt-tttgtgtgcgtgttgtgt---ggattttttgtttatctataatttccccaccttcctatcagcttaagccgaaattatgtgaattaccattttgttgggcttctatcaaaactaccct--------atctagttag---------------------------------------gatcatcacatt------------tgaacttacaatttttccttcaatta-------------------------aatatacacaccttttaataagaaaccactgaaag--aatcagtcttaacaagctgacttggtttcacttatgctgttgtgctgcctatatatattatgtatggttctgttctcagctaacttctcacatgattcatccaatcaacgcgcactagaattc------------------------------
>_R_Balizia_elegans_Iganci_870@NODE_2_length_866_cov_67.288973
ggcccaaccattatctat----tcttttcaaataatgaactt---------------ttatagttttgttaattca----tatagtattttaacaa---aatataaatattttgggatact-------agatgaaaataaat----atgttagcggttaaatgcac-------cacgtaaatattttaagga-aaaaaaaa-------------ggcacctcgggtgcgacgccctttttaagc--------caacaaaaa--------------------------------------------------------------------------------accaatta-agcg-------tcaggtgttgccaccggtt--ataaccggctt-cggaaggtcgaatggattaattatagattataaatttatatttta---------tccatacaga---tgaagac--tgaagactgaagact--gaagtggacctgactggcgtcttcgttg-----------------ttcttca---------------------tcaacg----tccacgcttcaatctgtgagtttctgtg-tttcccccacaa------------------tctgatga---------------ccaaagcagcggtttttcatcagcaatgggcgcttccttcttctatccaacctttgcgcaagtttccttcttgtttggttcattctcctctcaaatttggtttcgg--tgacgctgagtat---------------------------------------cctactcttacgtctacctttgttgcttccgcttcttcagctccttctt---ttagtggctcaggtgccgaatattctggtaatttttattccccatctcgcttttagcttcatcaagtct-----------------gttatttgtgtgcgtgttttgt---ggaa-ttttgtttatcaatagttttcctaccttccgaccagtccaagccgaaattatgtgaattaccattttgttttgcttctatcaaacttac------------tctagttag---------------------------------------gatcatcacatt------------tgaacttacaattttttcttcaatta-------------------------aatttccatacc----------------------------------------------------------------------------------------------------------------------------------------------------------------------------------
>_R_Balizia_leucocalyx_Aguilar_1939@NODE_1_length_1123_cov_114.830784
--------------------------------------------------------------------------------------------------------------------------------------------------------------------------------------------------------------------------------------------------------------------------------------------------------------------------------------------------------------agcattatgttgaacctcttttcaccagagcaattgtcggatattggaacaaagaagaaaagga-------------------------aggggatagctggcatagatcaggatgaattagtggacccaaagcttttagctgatccagacagttgtttttgtgagttcaaaggtgtacacatacaccataagatatatgatgcggaatctcaaacacatagcacgttcaagaatcagactctttctcagctccctcataaaactaaggagctaggttttcccatgattctattacatggctttggagcatcagttttctcgtggaaaaagg------------ttatgaagcttttggctgaggtttctggttcaaaagttcttgcttttgacaggccagcctttggattgacatcaagagtgaatttttctccaggaactgatgtctcagaatctttaaatccatactcaatggcgttttcagtgattgctaccttacacttcattgatatgttaaatgctgacaaggcgatcctggtggggtatgtgaatatctaatcatctgtttggttaagtgactttatattggggtagcaggtgatattcat-------------aaaaaaatcatacttt--ccaccgttgccatgacaagatgcaaacttaataggcaatcatacat-------tgcagtcctgcatccacatgtcttgtatttgatatttatccaattatcctagttcttttattgaatagttgttgtattgaaaagaaggtgattccattggtctcaagcattaaattaataactttgtgtttcgccactcgagaatagtagtctagtataggggttccaaaattgtctttttggatgtgttggcaagcaaataagttgtgata------cttttgttggcttttg-----------------tcttttgaagctgatattttctcaaaatgacatgtcaggcactcagctggatcaacatattttgaagctcctgaacgtgttgctgctctaattcttattg
>_R_Balizia_pedicellaris_Queiroz_15529@NODE_1_length_1331_cov_231.645768
---ataacagatatggtatgattttttaagacagttatctttatcagatatgaaaaggcttgcagacatttatgagttggtgttttgtgctttctgtttgtcaattatacattaggttctctgtctggttataagggcatgccttatcctcaatttctgtatactctttcctttattgtagtcttcttttatcaagaaaagatagacatggaacaatgactaaaaagcaacatcttcctcattttctttatcttgtaagaatgtgcttggagatggattactgattagtgtttatcactttatcttcttatggtcaagtgagtattgttgcaatgtggcttac---ttatagcattatgttgaacctcttttcaccagagcaattgtcggatattgtaacaaagaagaaaagga-------------------------aggggatagctggcatagatcaggatgaattagtagacccaaagcttttagctgatccagacagttgtttttgtgagttcaaaggtgtacacatacaccataagatatatgatgcggaatctcaagcacatagcacgttcaagaatcagactctttctcagctccctcatacaactaaggagctaggttttcccatgattctattacatggctttggagcatcagttttctcatggaaaaagg------------ttatgaagattttggctgaggtttctggttcaaaagttcttgcttttgacaggccagcctttggattgacatcaagagcgaatttttcttcaggaactgatgtctcaaaatctttaaatccatactcaatggcgttttcagtgcttgctacgttgcacttcattgatatgttaaatgctgacaaggcgatcctggtggggtatgtgaatgtctaatcatctgtttggttaagtgactttatattgaggtagcaggtgatattcat-------------aaaaaaatctttcttt--ccaccgttgccatgacaagatgcaaacttaataggaaatcatatat-------tgcagtcctgcatccacatgtcttgtatttgatatttatccaattatcctagttgttatattgaatagttgttgtattgaaaagaaggtgattccattggtctcaagcattaaattaataactttgtgttttaccactcgagaatggtagtcttgtataggggttccaaaattgcctttatggatgtgtcggcaagcaaataagttgtgata------cttttgttggcttttg-----------------tcttttgaagctgatatttcctcaaaatgacatgtcaggcactcagcgggatcaacatattttgaagctcctgaacgtgttgctgctctaattcttattg
>_R_Balizia_pedicellaris_Queiroz_15529@NODE_2_length_929_cov_123.486270
at-----------------------------------aacttgaagtattttttaagatgtgtcatcactacaaag----tgctttcttgtgtaatttaacaaataatttagaataatatcagag---gcataaaaataaat----aattcaggggttaaatgcgc-------cacttaaatattttaagggaaaaaaaaa-------------ggcacctcgggtgctacgccccttttaagc--------caacaaaaa--------------------------------------------------------------------------------accaagcgtaagg-------tactatgttgccaccggtt--actaccggctt-cggaaggtcgaatggattaattatagattataaatttatatttta---------tccatacagatgatgaagac--tgaagactgaagact--gaagtggacctgactggcgtcttcgttg-----------------ttcttca---------------------tcagcg----tccacgcttcaatctgcgagtttctgtg-tttcccccacaa------------------tctgatga---------------ccaaagcagcggtttttcatcagcaatgggcgcttccttcttctatccaacctttgcgcaagtttccttcttgtttggttcattctcctctcaaatttggtttcgg--tgacgctgagtat---------------------------------------cctactcttacgtctacctttgttgcttccgcttcttcagctccttcat---ttagtggctcaggtgccgaatattctggtaatttttattccccatctcgcttttagcttcatcaagtct-----------------gttatttgtgtccgtgttttgt---ggaa-ttttgtttatcaatagttttcctaccttccgaccagcccaagccgaaattatgtgaattagcattttgttttgcttctatcaaacatac------------tctagttag---------------------------------------gatcatcacgtt------------tgaacttacaattttttcttcaatta-------------------------aatttccataccttttaacaagacactgctgaaag--aatcagtcctaacaagttgacttggttacacttatgcagttatgctgcctatatatgttgtgcttggttctattctcac--------------------------------------------------------------------------
>_R_Calliandra_bella_LPQ15696@NODE_1_length_1424_cov_177.252413
aaagtaacagatatgaggtgattttttaagacagttatcttt----ttcatgcaaaggtttgctgacatttaagagttggtattttatgctttctgtttgtcaattatacataaggttctttgtcttgttataagggcattcgttatcctcaatttttgtatactctgtcctttattctagtcttgtc-------aagaaaagagagattgaacaatgacta---------------------------------------------------------------------------------------------tagcgagtattgtttcaatgtggctgcc---ttatagttttatgttgaacctcttttaaccagggcaattgtcggatattggaacaaagaagaaaagga-------------------------aggggatagctggcatagatcaagatgaactagtagatccaaagcttttagctgatccagacagttgtttttgtgagttcaaaggagtacacatacaccataaaatatatgacgggaaatctcaagcacatagcatgttcaacaatcagactgtttcccagctccaacataaaaccaaggagccagggtttcccatgattttgttacatggcttcggagcatcaattttctcatggaaaaagg------------tcatgaagcttttggctgaggtttctggctcaaaagttcttgcttttgacaggccagcctttggattgacatcaagagtgaatttttcttcaggaactgatgtcccaaaatctttaaatccatactccatggcgttttcagtgcttgccaccttgtacttcattgatcaattaaatgctgacaaggtgatcctggtggggtatgtgaatgtttattaatc--ttcggtaaagtgactttatattgaggtagcaggtgaaattcat-------------taaagaatcatacttc--ccatcattgccatgacaaggttctaactcaatatgcaatcatatat-------agcagc------------aatcttgcat----------------------------------------tagttgtattaaattgaaggttatttctttggtctcaagcattaaattaataagtttgtgtttcaccacttgtgaatggtagtgtagt-----ggctccaaagttgcttgtttagatgtgtctgcaagtgaatacgttgtgata------cttttgttggcttttgttttctttcaatcttactcttttgaagctgatattttctcaaaatgacttgtcaggcactcagctggatcaacatattttgaagctcctgaacgtgttgctgctttaattcttattg
>_R_Cathormion_obliquifoliolatum_Wieringa_6519@NODE_1_length_1197_cov_77.209282
---ataacagatatggtatgattttttaagacagttatctttatcagatatgaaaaggcttgcagacatttatgagttggtgttttgtgctttctgtttgtcaattatacattaggttctctgtctggttataagggcatgccttatcctcaatttctgtatactctttcctttattgtagtcttcttttatcaagaaaagatagacatggaacaatgactaaaaagcaacatcttcctcattttctttatcttgtaagaatgtgctcggagatggattactgattagtgtttatcactttatcttcttatggtcaagtgagtattgttgcaacttggcttac---ttatagcattatgttgaacctcttttcaccagagcaattgccggatattggaacaaagatgaaaagga-------------------------aggggatagctggcatagatcaggatgaattagtagacccaaagcttttagctgatccagacagttgtttttgtgagttcaaaggtgtacacatacaccataagatatatgatgtggaatctcaagcacatagcacgttcaagaatcagactctttctcagcttcctcataaaactaaggagctaggttttcccatgattctattacatggctttggagcatcagttttctcatggaaaaagg------------ttatgaagcttttggctgaggtttctggttcaaaagttcttgcttttgacaggccagcctttggattgacatcaagagtgaatttttcttcaggaactgatgtctcaaaatctttaaatccatactcaatggcgttttcagtgctttctaccttgcacttcattgatatgttaaatgctgacaaggcgatcctggtggggtatgtgaatatctaatcatctgtttggttaagtgactttatattgaggtagcaggtgatattcat-------------aaaaaaatcatacttt--ccaccgttgccatggcaagatgcaaacttaataggcaatcatatat-------tgcagtcctgcatccacatgtcttgtatttgatatttatccaattatcctagttgttttattgaatagttgttgtattgaaaagaaggtgattccattggtctcaagcattaaattaataactttatgtttcaccactcgagaatggtagtctagtataggggttccaaaattgccttt----------------------------------------------------------------------------------------------------------------------------------------------------------------------------
>_R_Cathormion_obliquifoliolatum_Wieringa_6519@NODE_2_length_732_cov_55.601182
-------------------------------------------------------------------------------------------------------------------------------------------------------------------------------tttaaatattttaaggg-aacaaaaa-------------ggcacctcgggtgctacgccccttttaagc--------caacaaaaa--------------------------------------------------------------------------------accaagcgtaaggt----actaaggtgttgccaccggtt--actaccggctt-cggaaggtcgaatggattaattatagattataaatttatatttta---------tccatacaga---tgaagac--tgaagactgaagact--gaagtggacttgactggcgtcttcgttg-----------------ttcttca---------------------tcaacg----tccacgcttcaatctgtgagtttctgtg-ttccccccacaa------------------tctgatga---------------ccaaagcaggggtttttcatcagcaatgggcgcttccttcttctatccaacctttgcgcaagtttccttcttgtttggttcattctcctctcaaatttggtttcgg--tgacgctgagtat---------------------------------------cctactcttatgtctacctttgttgcttccgcttcttcagctccttcat---ttagtggctcaggtgccgaatattctggtaatttttattccccatctcgcttttagctcaatcaattct-----------------gttatttgtgtgtgtgttttgt---ggaa-ttttgtttatcaatagttttcctaccttccgtccagctcaagccgaaattatgtgaattaccattttgttatgcttctatcaaacttac------------tctagttag---------------------------------------gatcatcacatt------------tgaacttacaattttttcttcaatta-------------------------aatttccataccttttaacaagacactgctaaaag--aatcaatcctaacaagttgact-----------------------------------------------------------------------------------------------------------------------------------
>_R_Enterolobium_cyclocarpum_MWC9020@NODE_1_length_1400_cov_225.193500
aaaataacagatatagtatgattttttaagacagtaatctttattagatatgcaaaggtttgcagacatttatgagttggtgttttctgctttctgtttgtcaattatacattaggttctctgtcttgttataagggcatgccttatcctctatttctgtatactctttcctttattgtagtcttcttttatcgagaaaagatagacatggaacaatgactaaaaagcaacctcttcctcattttctttatcttgtaagaatgtgcttggagatggattactgattagtgtttatcactttatcttcttatggtcaagtgagtattgttgcaatgtggcttac---ttatagcactatgttgaacctcttttcaccagagcaattgtcagatattggaacaaagaagaaaagga-------------------------aggggatagctggcatagatcaggatgaattagtagacccaaagcttttagctgatccagacagttgtttttgtgagttcaaaggtgtacacatacaccataagatatatgatgcggaatctcaagcacatagcatgttcaagaatcagactctttctcagctccctcaaaaaactaaggaactaggttttcccatgattctattacatggctttggagcatcagttttctcatggaaaaagg------------ttattaagcttttggccgaggtttctggttcaaaagttcttgcttttgacaggccagcctttggattgacatcaagagtgaatttttcttcaggaactgatgtctcaaaatctttaaatccatactcaatggtgttttcagtgcttgctaccttgcacttcattgatatgttaaatgctgacaaggcgatcctggtggggtatgtgaatgtctaatcatctgtttggttaagtggctttatattgaggtagcaggtgatattcat-------------aaaaaaatcatacttt--ccaccattgccatgacaagatgcaaacttaataggcaatcatatat-------tgcagtcctgcatccacatgtcttgcgtttgatatttatccaattatcc----------------tagttgttgtattgaaaagaagatgattccattggtctcaagcattagattaataact--gtgtttcaccactcgagaatggtagtctagtataggggttccaaaatttcctttttggatgtgtctgcaagcaaataagttgtgatact---tcttctgttagcttttg-----------------tcttttgaagctgatattttctcaaaatgacgtgtcaggcactcggctggatcaacatattttgaagctcctgaacgtgtcgctgctctaattcttat--
>_R_Hydrochorea_gonggrijpii_Tillett_45696@NODE_1_length_1131_cov_145.186907
---ataacagatatggtatgattttttaagacagttatctttatcagatatgaaaaggcttgcagacatttatgagttggtgttttgtgctttctgtttgtcaattatacattaggttctctgtctggttataagggcatgccttatcctcaatttctgtatactctttcctttattgtagtcttcttttatcaagaaaagatagacatggaacaatgactaaaaagcaacatcttcctcattttctttatcttgtaagaatgtgcttggagatggat-----attagtgtttatcactttatcttcttatggtcaagtgagtattgttgcaatgtggcttac---ttacagcattatgttgaacctcttttcaccagagcaattgtcggatattggaacaaagaagaaaagga-------------------------aggggatagctggcatagatcaggatgaattagtagacccaaagcttttagctgatccagacagttgtttttgtgaattcaaaggtgtacacatacaccataagatatatgatgcggaatctcaagcacatagcacgttcaagaatcagactctttctcagctccctcatgcaactaaggagctaggttttcccatgattctattacatggctttggagcatcagttttctcatggaaaaagg------------ttatgaagattttggctgaggtttctggttcaaaagttcttgcttttgataggccagcctttggattgacatcaagagcgaatttttcttcaggaactgatgtctcaaaatctttaaatccatactcaatggcgttttcagtgcttgctacgttgcacttcattgatatgttaaatgctgacaaggcgatcctggtggggtatgtgaatgtctaatcatctgtttggttaagtgactttatattgaggtagcaggtgatattcat-------------aaaaaaatctttcttt--ccaccgttgccatgacaagatgcaaacttagtaggcaatcatatat-------tgcagtcctgcatccacatgtcttgtatttgatattaatccaattatcctagttgttttattgaatagttgttgtattgaaaagaaggtgattccattggtctcaagcattaaattaataactttgtgttttaccactcgagaatggtagt--------------------------------------------------------------------------------------------------------------------------------------------------------------------------------------------------------
>_R_Jupunba_asplenifolia_Ekman_6383@NODE_1_length_810_cov_56.231924
---------------------------------------------------------------------------------------------------------------------------------------------------cctcaatttctgtatactctttccttcattgtagtcttcttttatcaagaaaagatagacatggaacaatgactaaaaagcaacagcttcctcattttctttatcttgtaagaatgtgcttggagatggattactgatcagtgtttatcactttatcttcttatggtc----gagtattgttacaatgtggcttac---ttatagcattatgttgaacctcttttcaccagagcaattgtcggatattggaacaaagaagaaaagga-------------------------aggggatagctggaatagatcaggatgaattagtagacccaaagcttttagctgatccagacagttgtttttgtgagttcaaaggtgtacacatacaccataagatatatgatgcggaatctcaagcacatagcacgttcaagaatcagactctttctcagctccctcatacaactaaggagctaggttttcccatgattctattacatggctttggagcatcagttttctcgtggaaaaagg------------ttatgaagcttttggctgaggtttctggttcaaaagttcttgcttttgacagaccagcctttggattgacatcaagagtgaatttttcttcaggaactgatgtctcaaaatctttaaatccatactcaatggcgttttcagtgcttgctaccttgcacttcattggtatgttaaatgctgacaaggcgatcctggtggggtatgtgaatgtctaatcatctgtttggttaagtgactttatattgaggtagcaggtgatattcat-------------aaaaaaatcattctttccccaccgttgccatgacaagatgc---------------------------------------------------------------------------------------------------------------------------------------------------------------------------------------------------------------------------------------------------------------------------------------------------------------------------------------------------------------------------------------------
>_R_Jupunba_barbouriana_Iganci_847@NODE_2_length_755_cov_79.589971
-------------------------------------------------------------------------------------------------------------------------------------------------------------------------------------------------------------------------------------------------------------------------------------------------------------------------------------------------------------------------------------------------------------------------------------------------------------------------------------------------------------------------------------------------------------------------------------------------------------------------------------ctaaggagctaggttttcccatgattctattacatggctttggagcatcagttttctcatggaaaaagg------------ttatgaaggttttggctgaggtttctggttcaaaagctcttgcttttgacaggccagcctttggattgacatcaagagtgaatttttcttcaggaactggtgtctcaaaatctttaaatccatactcaatggcgttttccgtgcttgctaccatgcacttcattgatatgttaaatgctgacaaggcgatcctggtggggtatgtgaatgtctaatcatctgtttggttaagtgactttatattgaggtagcaggtgatattcat-------------aaaaaactcattcttt--ccaccgttgccatgacaagatgcaaacttaataggcaatcatatat-------tgcagtcctgcatccacatgtcttgtatttgatatttatccaattatcctagttgttttattgaatagttgttgtattgaaaagaaggtgattccattggtctcaagcattaaattaataactttgtgttttaccactcgagaatggtagtctag-ataggggttccaaaattgcctttatggatgtgtcggcaagcaaataagttgtgata------cttttgttggcttttg-----------------tcttttgaagctgatattttctcaaaatgacatgtcaggcactcagctggatcaacatattttgaagctcctgaacgtgttgctgctctaattcttattg
>_R_Jupunba_brachystachya_Lima_7438@NODE_1_length_1544_cov_112.811179
aaaataacagatatggtatggttttttaagacagttatctttatcagatatgaaaaggcttgcagacatttatgagttggtgttttgtgctttctgcttgtcaattatacattaggttctctgtcttgttataagggcatgccttatcctcaatttctgtatgctctttcctttattgtagtcttcttttatcaagaaaagatagacatggaacaatgactaaaaagcaacatcttcctcattttctctatcttgtaagaatgtgcttggagatggattactgattagtgttgatcactttatcttcttatggtcaagtgagtattgttgcaatgtggcttac---ttatagcattatgttgaacctcttttcaccagagcaattgtcggatattggaacaaagaagaaaagga-------------------------aggggatagctggcatagatcaggatgaattagtagacccaaagcttttagctgatccagacagttgtttttttgagttcaaaggtgtacacatacaccataagatatatgatgcggaatctcaagcacatagcacgttcaagaatcagactctttctcagctccctcataaaactaaggagctaggttttcccatgattctattacatggctttggagcatcagttttctcatggaaaaagg------------ttatgaagcttttggctgaggtttctggttcaaaagttcttgcttttgacaggccagcctttggattgacatcaagagtgaatttttcttcaggaaccgatgtctcaaaatctttaaatccatactcaatggcgttttcagtgcttgccaccttgcacttctttgatatgttaaatgctgacaaggcgatcctggtggggtatgtgaatatctaatcatctgtttggttacgtgactttataatgaggtagcaggtgatattcat-------------aaaaaaatcatacttt--ccaccgttgccatgacaagatgcaaacttaataggcaatcatgtat-------tgcagtcctgcatccatatgtcttgtagttgatatttatccaattatcctagttgttttattgaatagttgttgtattgaaaagaaggtgattccattggtctcaagcattaaattaataactttgtgtttcaccactcgagaatggtagtctagtataggggttccaaaattgccttt-tggatgtgtcggcaagcaaataagttgtgata------cttttgttggcttttg-----------------tcttttgaagctgatattttctcaaaatgacatgtcaggcactcagctggatcaacatattttgaagctcctgaacgtgttgctgctctaattctaattg
>_R_Jupunba_commutata_Maguire_46145@NODE_1_length_1776_cov_88.477340
aaaataacagatatggtatgattttttaggacagttatctttatcagatatgaaaaggcttgcggacatttatgagttggtgttttgtgctttctgtttgtcaatcatacatttggttctctgtcttgttataagggcatgccttatcctcaatttctgtatactctttcctttattgtagtcttcttttatcaagaaaagatagacatggaacaatgactaaaaagcaacatcttcctcattttctttatcttgtaagaatgtgcttggagatggattactgattagtgtttatcactttatcttcttatggtcaagtgagtattgttgcaatgtggcttac---ttatagcattattttgaacctcttttcaccagagcaattgtcggatattggaacaaagaagaaaagga-------------------------aggggatagctggcatagatcaggatgaattagtagacccaaagcttttagctgatccagacagttgtttttgtgagttcaaaggtgtacacatacaccataagacatatgatgcggaatctcaagcacatagcacgttcaagaatcagactctttctcagctccctcatacatctaaggagctaggttttcccatgattctattacatggctttggagcatcagttttctcatggaaaaagg------------ttatgaaggttttggctgaggtttctggttcaaaagttcttgcttttgacaggccagcctttggattgacatcaagagtgaatttttcttcaggaactgatgtctcaaaatctttaaatccatactcaatggcgttttcagtgcttgctaccatgcacttcattgatatgttaaatgctgacaaggcgatcctggtggggtatgtgaatgtctaatcatctgtttggttaagtgactttatattgaggtagcaggtgatattcat-------------aaaaaaatcattcttt--ccaccgttgccatgacaagatgcaaacttaataggcaatcatatat-------tgcagtcctgcatccacatgtcttgtatttgatatttatccgattatcctagttgttttattgaatagttgttgtattgaaaagaaggtgattccattggtctcaagcattaaattaatgactttgtgttttaccactcgagaatggtagtctagtataggggttccaaaattgcctttatggatgtgtcggcaagcaaataagttgtgata------cttttgttggcttttg-----------------tcttttgaagctgatattttctcaaaatgacatgtcaggcactcagctggatcaacatattttgaagctcctgaacgtgttgctgctctaattcttattg
>_R_Jupunba_filamentosa_Lima_7487@NODE_1_length_2968_cov_80.010723
aaaataccagatatggtgtgattttttaagacagttatctttatcagatatgaaaaggcttgcagacatttatgagttggtgttttgtgctttctgcttgtcaattatacattaggttctctgtcttgttataaaggcatgccttatcctcaatttctgtatgctctttcctttattgtagtcttcttttatcaagaaaagatagacatggaacaatgactaaaaagcaacatcttcctcattttctctatcttgtaagaatgtgcttggagatggattactgattagtgtttatcactttatcttcttatggtcaagtgagtattgttgcaatgtggcttac---ttatagcattatgttgaacctcttttcaccagagcaattgtcggatattggaacaaagaagaaaagga-------------------------aggggatagctggcatagatcaggatgcattagtagacccaaagcatttagctgatccagacagttgtttttgtgagttcaaaggtgtacacatacaccataagatatatgatgcggaatctcaagcacatagcacgttcaagaatcagactctttctcagctcccttataaaactaaggagctaggttttcccatgattctattacatggctttggagcatcagttttctcatggaaaaagg------------ttatgaagcttttggctgaggtttctggttcaaaagttcttgcttttgacaggccagcctttggattgacatcaagagtgaatttttcttcaggaactgatgtctcaaaatctttaaatccatactcaatggcgttttcagtgcttgccaccttgcacttctttgatatgttaaattctgacaaggcgatcctggtggggtatgtgaatatctaatcatatgtttggttacgtgactttatattgaggtagcaggtgatattcat-------------aaaaaaatcatacttt--ccaccgatgccatgacaagatgcaaacttaataggcaatcatgtat-------tgcagtcctgcatccacatgtcttgtatttgatatttatccaatcatcctagttgttttattgaatagttgttgtattgaaaagaaggtgattccattggtctcaagcattaaattaataactttgtgtttcaccactcgagaatggtagtctagtataggggttccaaaattgcctttttggatgtgtcggcaagcaaataagttgtgata------cttttgtttgcttttg-----------------tcttttgaagctgatattttctcaaaatgacatgtcaggcactcagctggatcaacatattttgaagctcctgaacgtgttgctgctctaattctaattg
>_R_Jupunba_idiopoda_Quesada_1718@NODE_1_length_1026_cov_106.532139
--------------------------------------------------------------------------------------------------------------------ttctctgtcttgttgtaagggcatgccttatcctcaatttctgtatactctttccttcattgtagtcttcttttatcaagaaaagataaacatggaacaatgactaaaaagcaacatcttcctcattttctttatcttgtaagaatgtgcttggagatggattactgattagtgtttatcactttatcttcttatggtcaagtgagtattgttgcaatgtggcttac---ttatagcattatgttgaacctcttttcaccagagcaattgtcggatattggaacaaagaagaaaagga-------------------------aggggatagctggaatagatcaggatgaattagtagaaccaaagcttttagctgatccagacagttgtttttgtgagttcaaaggtgtacacatacaccataagatatatgatgcggaatctcaagcacatagcacgttcaagaatcagactctttctcagctccctcatacaactaaggagctaggttttcccatgattctattacatggctttggagcatcagttttctcgtggaagaagg------------ttatgaagcttttggctgaggtttctggttcaaaagttcttgcttttgacagaccagcctttggattgacatcaagagtgaatttttcttcaggaactgatgtctcaaaatctttaaatccatactcaatggcgttttcagtgcttgctaccttgcacttcattgatatgttaaatgctgacaaggcgatcctggtggggtatgtgaatgtctaatcatctgtttggttaagtgactttatattgaggtagcaggtgatattcat-------------aaaaaaatcattctttccccaccgttgccatgacaagatgcaaacttaataggcaatcatatat-------tgcagtcctgcatccacatgtcttgtatttgatatttatccaattatcctagttgttttattgaatagttgttgtattgaaaagaaggtgattccattggtctcaagcattaaattaataactttgtgttttaccactcgagaatggcagtctagtat-------------------------------------------------------------------------------------------------------------------------------------------------------------------------------------------------
>_R_Jupunba_idiopoda_Quesada_1718@NODE_2_length_793_cov_50.068436
ctc----------------------------------------------------------------------------------------------------------------------------------------------------------------tct-------cacgtacttatctc------atatacca-------------taaatcacgattaaaaaattacttttaaat--------attccaatc--------------------------------------------------------------------------------gccctccg-aacg---------------------------caatctcccttt-cggagggtcgaatggattaattatagattataaatttatatttta---------tccatacaga-------------------cgaagact--gaagtgggcctgactggcgtcttcgttg-----------------ttcttca---------------------tcaacg----tccacgcttcaatctgtgagtttctgtg-tttcccccacaa------------------tctgatga---------------ccaaagcagcggtttttcatcagcaatgggcgcttccttcttctatccaacctttgcgcaagtttccttcttgtttggttcattctcctcccaaatttggtttcgg--tgacgctgagtat---------------------------------------cctactcttacgtctacctttgttgcttccgcttcttcagctccttcat---ttagtggctcaggtgcggagtattctggtaatttttattccccatctcgcttttagcttcatcaagtct-----------------gttatttgtgtgcgtgttttgt---ggaa-ttttgtttatcaatagttttcctaccttccgaccagcccaagccgaaattatgtgaattaccattttgttttgcttctatcaaacttac------------tctagtttg---------------------------------------gatcatcacatt------------tgaacttacaattttttcttcaatta-------------------------aatttccataccttttaacaagacactgctgaaag--aatcagtcctaacaagttgacttggttacacttatgcagttatgctgcctatatatgttgtgcttggttctattctcacctaacttctcacatgattcatccaatcaatgc------------------------------------------
>_R_Jupunba_laeta_Mori_25147@NODE_1_length_1050_cov_25.375128
------------------------------------------------------------------------------------------------------------------------ctgtcttgttataagggcatgccttatcctcaatttctgtatgctctttcctttattgtagtcttcttttatcaagaaaagatagacatggaacaatgactaaaaagctacatcttcctcattttctctatcatgtaagaatgtgcttggagatggattactgattagtgtttatcactttatcttcttatggtcaagtgagtattgttgcaatgtggcttac---ttatagcattatgttgaacctcttttcaccagagcaattgtcggatattggaacaaagaagaaaagga-------------------------aggggatagctggcatagatcaggatgaattagtagacccaaagcttttagctgatccagacagttgtttttgtgagttcaaaggtgtacacatacaccataagatatatgatgcggaatctcaagcacaaagcacgttcaagaatcagactctttctcagctccctcataaaactaaggagctaggttttcccatgattctattacatggctttggagcatcagttttctcatggaaaaagg------------ttatgaagcttttggctgaggtttctggttcaaaagttcttgcttttgacaggccagcctttggattgacatcaagactgaatttttcttcaggaactgatgtctcaaaatcttcaagtccatactcaatggcgttttcagtgcatgccaccttgcacttctttgatatgttaaatgctgacaaggcgatcctggtggggtatgtgaatatctaatcatctgtttggttacgtgactttatattgaggtagcaggtgatattcat-------------aaaaaaatcatacttt--ccaccgttgccatgacaagatgcaaacttaataggcaatcatgtat-------tgcagtcctgcatccacatgtcttgtatttgatatttatccaattatcctagttgttttatggaatagttgttgtattgaaaagaaggtgattccattggtctcatgcattaaattactaactttgtgtttctccactcgagaatggtagtctagtata-gggttccaaaattgcctttttggatgtgtc-----------------------------------------------------------------------------------------------------------------------------------------------------------------
>_R_Jupunba_leucophylla_Iganci_839@NODE_2_length_1264_cov_194.266217
----------------------------------------------------------------------tatgagttggtgttttgtgctttctgtttgtcaattatacattaggttctctgtcttgttataagggcatgccttatcctcaatttctgtatactctttcctttattgtagtcttcttttatcaagaaaagatagacatggaacaatgactaaaaagcaacatcttcctcattttctttatcttgtaagaatgtgcttggagatggattactgattagtgtttatcactttatcttcttatggtcaagtgagtattgttgcaatgtggcttac---ttatagcattattttgaacctcttttcagcagagcaattgtcggatattggaacaaagaagaaaagga-------------------------aggggatagctggtatagatcaggatgaattagtagacccaaagcttttagctgatccagacagttgtttttgtgagttcaaaggtgtacacatacaccataagatatatgatgcggaatctcaagcacatagcacgttcaagaatcagactctttctcagctccctcatacaactaaggagctaggctttcccatgattctattacatggctttggagcatcagttttctcatggaaaaagg------------ttatgaaggttttggctgaggtctctggttcaaaagttcttgcttttgacaggccagcctttggattgacatcaagagtgaatttttcttcaggaactgttgtctcaaaatctttaaatccatactcaatggcgttttcagtgcttgctaccatgcacttcattgatatgttaaatgctgacaaggcggtcctggtggggtatgtgaatgtctaatcatctgtttggttaagtgactttatattgaggtagcaggtgatattcat-------------aaaaaaatcattcttt--ccaccgttgccatgacaagatgcaaacttaataggcaatcatatat-------tgcagtcctgcatccacatgtcgtgtatttgatatttatccaattatcctagttgttttattgagtagttgttgtagtgaaaagaaggtgattccattggtctcaagcattaaattaataactttgtgttttaccactcgagaatggtagtctagtataggggttccaaaattgcctttatgggtgtgtcggcaagcaaataagttgtgata------cttttgttggcttttg-----------------tcttttgaagctgatatcttctcaaaatgacatgtcaggcactcagctggatcaacatattttgaagctcctgaacgtgttgctgctctaattcttattg
>_R_Jupunba_limae_Iganci_261@NODE_1_length_2955_cov_87.084086
aaaataacagatatggtatgattttttaagacagttatctttatcagatatgaaaaggcttgcagacatttatgagttggtgttttgtgctttctgcttgtcaattatacattaggttctctgtcttgttataagggcatgccttatcctcaatttctgtatgctctttcctttattgtagtcttcttttatcaagaaaagatagacatggaacaatgactaaaaagcaacatcttcctcatttcctctatcttgtaagaatgtgcttggagatggattactgattagtgttgatcactttatcttcttatggtcaagtgagtattgttgcaatgtggcttac---ttatagcattatgttgaacctcttttcaccagagcaattgtcggatattggaacaaagaagaaaagga-------------------------aggggatagctggcatagatcaggatgaattagtagacccaaagcttttagctgatccagacagttgtttttgtgagttcaaaggtgtacacatacaccataagatatatgatgcggaatctcaagcacatagcacgttcaagaatcagactctttctcagctccctcataaaactaaggagctaggttttcccatgattctattacatggctttggagcatcagttttctcatggaaaaagg------------ttatgaagcttttggctgaggtttctggttcaaaagttcttgcttttgacaggccagcctttggattgacatcaagagtgaatttttcttctggaactgatgtctcaaaatctttaaatccatactcaatggcgttttcagtgcttgccaccttgcacttctttgatatgttaaatgctgacaaggcgatcctggtggggtatgtgaatatctaatcatctgtttggttacgtgactttataatgaggtagcaggtgatattcat-------------aaaaaagtcatacttt--ccaccgttgccatgacaagatgcaaacttaataggcaatcatgtgt-------tgcagtcctgcatccacatgtcttgtatttgatatttatccaattatcctagttgttttattgaatagttgttgtattgaaaagaaggtgattccattggtctcaagcattaaattaataactttgtgtttcaccactcgagaatggtagtctagtataggggttccaaaattgccttt-tggatgtgtcggcaagcaaataagttgtgata------cttttgttggcttttg-----------------tcttttgaagctgatattttctcaaaatgacatgtcaggcactcagctggatcaacatattttgaagctcctgaacgtgttgctgctctaattctaattg
>_R_Jupunba_longipedunculata_Cardona_2682@NODE_1_length_1145_cov_110.279026
--------------------------------------------------------------------------------tgttttgtgctttctgtttgtcaattatacattaggttctctgtcttgttataagggcatgccttatcctcaatttctgtatactctttccttcattgtagtcttcttttatcaagaaaagatagacatggaacaatgactaaaaagcaacatcttcctcattttctttatcttgtaagaatgtgcttggagatggattactgattagtgtttatcactttatcttcttatggtcaagtgagtattgttgcaatgtggcttac---ttatagcattatgttgaacctcttttcaccagagcaattgtcggatattggaacaaagaagaaaagga-------------------------aggggatagctggcatagatcaggatgaattagtagacccaaagcttttagctgatccagacagttgtttttgtgagttcaatggtgtacacatacaccataagatatatgatgcggaatctcaagcacatagcacgttcaagaatcagactctttctcagctccctcataaaactaaggagctaggttttcccatgattctattacatggctttggagcatcagttttctcatggaaaaagg------------ttatgaagcttttggctgaggtttctggttcaaaagttcttgcttttgacaggccagcctttggattgacatcaagagtgaatttttcttcaggaactgatgtctcaaaatctttaaatccatactcaatggcgttttcagtgcttgctaccttgcacttcattgatatgttaaatgctgacaaggcgatcctggtggggtatgtgaatgtctaatcatctgtttggttaagtgactttatattgaggtagcaggtgatattaaa-------------aaaaaaatcattcttt--ccaccgttgccatgacaagatgcaaacttaataggcaatcatatat-------tgcagtcctgcatccacatgtcttgtatttgatatttatccaattatcctagttgttttattgaatagttgtcgtattgaaaagaaggtgattccattggtctcaagcattaaattaataactttgtgttttaccactcgagaatggtagtctagtataggggttccaaagttgcctttatggatgtgtcggcaagcaaataagttgtgata------cttttgttggctattt-----------------tcttttgaagctg---------------------------------------------------------------------------------------
>_R_Jupunba_longipedunculata_Cardona_2682@NODE_2_length_741_cov_76.463855
-----------------------------------------------------------------------------------------------------------------------ctagat---ccttggaagaaaat----acgtcaggggttgaatgcgc-------caccaaaatattttaagg--aaaaaaaa-------------gacacctc-ggtgctatgcacc--ttaagg--------caacaaaaaactaattcagcgt----------------------------------tttgcca------------------------aagctaatta-agcg-------taaggtgttgccaccggtt--attaccggctt-cggaaggtcgaatggattaattatagattataaatttatatttta---------tccatacaga------------tgaagaccgaagact--gaagtggacctgactggcgtcttcgttg-----------------ttcttca---------------------tcaacg----tccacgcttcaatctgtgagtttctgtg-tttcccccacaa------------------tctgatga---------------ccaaagcagcggtttttcatcagcaatgggcttttccttcttctattcaacctttgcgcaagtttccttcttgtttggttcattctcctctcaaatttggtttcgg--tgacgctgagtat---------------------------------------cctactcttacgtctacctttgttgcttccgcttcttcagctccttcat---ttagtggctcaggtgccgagtattctggtaa-ttttattccccatctcgcttttagcttcatcaagtct-----------------gttatttgtgtgcgtgttttgt---ggaa-ttttgttaatcaatagttttcctaccttccgaccagcccaagccgaaattatgtgaattaccattttgttttgcttctatcaaacttac------------tctagttag---------------------------------------gatcatcacatt------------tgaacttacaattttttcttcaatta-------------------------aatttccatacc----------------------------------------------------------------------------------------------------------------------------------------------------------------------------------
>_R_Jupunba_microcalyx_Iganci_855@NODE_1_length_2813_cov_114.302266
aaaataacagatatggtatgattttttaggacagttatctttatcagatatgaaaaggcttgcagacatttatgagttggtgttttgtgctttctgtttgtcaattatacattaggttctctgtcttgttataagggcatgccttatcctcaatttctgtatactctttcctttattgtagtcttcttttatcaagaaaagatagacatggaacaatgactaaaaagcaacatcttcctcattttctttatcttgtaagaatgtgcttggagatggattactgattagtgtttatcactttatcttcttatggtcaagtgagtattgttgcaatgtggcttac---ttatagcattattttgaacctcttttcagcagagcaattgtcggatattggaacaaagaagaaaagga-------------------------aggggatagctggtatagatcaggatgaattagtagacccaaagcttttagctgatccagacagttgtttttgtgagttcaaaggtgtacacatacaccataagatatatgatgcggaatctcaagcacatagcacgttcaagaatcagactctttctcagctccctcatacaactaaggagctaggctttcccatgattctattacatggctttggagcatcagttttctcatggaaaaagg------------ttatgaaggttttggctgaggtttctggttcaaaagttcttgcttttgacaggccagcctttggattgacatcaagagtgaatttttcttcaggaactgttgtctcaaaatctttaaatccatactcaatggcgttttcagtgcttgctaccatgcacttcattgatatgttaaatgctgacaaggcggtcctggtggggtatgtgaatgtctaatcatctgtttggttaagtgactttatattgaggtagcaggtgatattcat-------------aaaaaaatcattcttt--ccaccgttgccatgacaagatgcaaacttaataggcaatcatatat-------tgcagtcctgcatccacatgtcgtgtatttgatatttatccaattatcctagttgttttattgaatagttgttgtagtgaaaagaaggtgattccattggtctcaagcattaaattaataactttgtgttttaccactcgagaatggtagtctagtataggggttccaaaattgcctttatgggtgtgtcggcaagcaaataagttgtgata------cttttgttggcttttg-----------------tcttttgaagctgatatcttctcaaaatgacatgtcaggcactcagctggatcaacatattttgaagctcctgaacgtgttgctgctttaattcttattg
>_R_Jupunba_nipensis_Mayo_19662@NODE_1_length_807_cov_35.600000
----------------------------------------------------------------------------------------------------------------------------------------------------------------------------------------------------------------------------------gcaacatcttcctcattttctttatcttgtaagaatttgcttggagatggattactgattagtgtttatcactttatcttcttatggtcaagtgagtattgttacaatgtggcttac---ttacagcattatgttgaacctcttttcaccagagcaattgtcggatattggaacaaagaagaaaagga-------------------------gggggatagctggaatagatcaggatgaattagtagacccaaagcttttagctgatccagacagttgtttttgtgagttcaaaggtgtacacatacaccataagatctatgatgcggaatctcaagcacatagcacgttcaagaatcagactctttctcagctccctcatgcaactaaggagctaggttttcccatgattctattacatggctttggagcatcagttttctcgtggaaaaagg------------ttatgaagcttttggctgaggtttctggttccaaagttcttgcttttgacagaccagcctttggattgacatcaagagtgaatttttcttcaggcactgatgtctcaaaatctttaaatccatactcaatggcgttttcagtgcttgctaccttgcacttcatggatatgttaaatgctgacaaggcgatcctggtggggtatgtgaatgtctaatcatctgtttggttaagtgactttatattgaggtagcaggtgatactcat-------------aaaaaaatcattctttccccaccgttgccatgacaagatgcaaacttaataggcaatcatatat-------tgcagtcctgcatccacatgtcttgtatttgatatttatccaattatcc--------------------------------------------------------------------------------------------------------------------------------------------------------------------------------------------------------------------------------------------------------------------------------------------------------------
>_R_Jupunba_nipensis_Mayo_19662@NODE_2_length_709_cov_19.112342
------------------------------------------------------------------------------------------------------------------------------------------------------------------------------------------------------------------------------------------------------------------------------------------------------------------------------------------------------ccaatta-agcg-------caaggtgttgccaccggtt--attaccggctt-cggaaggtc-----------ttatatattataaatttatatttta---------tccatacagccgatgaagac--tgaagactgaagact--gaagtgggcctgactggcgtcttcgttg-----------------ttcttca---------------------tcaacg----tccacgcttcaatctgtgagtttctgtg-tttcccccacaa------------------tctgatga---------------ccaaagcagtggtttttcatcagcaatgggcgcttccatcttctatccaacctttgcgcaagtttccttcttgtttggttcattctcctcccaaatttggtttcgg--tgacgctgagtat---------------------------------------cctactcttacgtctacctttgttgcttccgcttcttcagctccttcat---ttagtggctcaggtgccgagtattctggtaatttttattccccatctcgcttttagcttcatcaagtct-----------------gttatttgtgtgcgtgttttgt---ggaa-ttttgtttatcaatagttttcctaccttccgaccaggccaagccgaaattatgtgaattaccattttgttttgcttctatcaaacttac------------tctagttag---------------------------------------gatcatcacatt------------tgaacttacaattttttcttcaatta-------------------------aatttccataccttttaacaagacactgctgaaag--aatcagtcctaacaagttgacttggttacacttatgcagttatgctgcctatatatgttgtgcttggttcta---------------------------------------------------------------------------------
>_R_Jupunba_oppositifolia_Liegier_16014@NODE_1_length_958_cov_121.054484
--------------------------------------------------------------------------------------------------------------------------------ttataagggcatgccttatcctcaatttctgtatactctttccttcattgtagtcttcttttatcaagaaaagatagacatggaacaatgactaaaaagtaacatcttcctcattttctttatcttgtaagaatgtgcttggagatggattactgatcagtgtttatcactttatcttcttatggtcaagtgagtattgttacaatgtggcttac---ttatagcattatgttgaacctcttttcaccagagcaattgtcggatattggaacaaagaagaaaagga-------------------------aggggatagctggaatagatcaggatgaattagtagacccaaagcttttagctgatccagacagttgtttttgtgagttcaaaggtgtacacatacaccataagatatatgatgccgaatctcaagcacatagcacgttcaagaatcagactctttctcagctccctcatacaactaaggagctaggttttcccatgattctattacatggctttggagcatcagttttctcgtggaaaaagg------------ttatgaagcttttggctgaggtttctggttcaaaagttcttgcttttgacagaccagcctttggattgacatcaagagtgaatttttcttcaggaactgatgtctcaaaatctttaaatccatactcaatggcgttttcagtgcttgctaccttgcacttcattgatatgttaaatgctgacaaggcgatcctggtggggtatgtgaatgtctaatcatctgtttggttaagtgactttatattgaggtagcaggtgatattcat-------------aaaaaaatcattctttccccaccgttgccatgacaagatgcaaacttaataggcaatcatatat-------tgcagtcctgcatccacatgtcttgtatttgatatttatccaattatcctagttgttttattgaatagttgttgtattgaaaagaaggtgattccattggtc---------------------------------------------------------------------------------------------------------------------------------------------------------------------------------------------------------------------------------------------------------
>_R_Jupunba_oppositifolia_Liegier_16014@NODE_2_length_759_cov_79.131965
-----------------------------------------------------------------------------------------------------------------------------------------------------------------------------------------ttaaggg-aaaaaaaa-------------ggcacctcgggtgctacgccccttttaagc--------caacgaaaa--------------------------------------------------------------------------------accaatta-agcg-------caaggtgttgccaccggtt--attaccggctt-cggaaggtcgaatggattaattataaattataaatttatatttta---------tccatacaga------------cgaagactgaagact--gaagtgggcttgactggggtcttcgttg-----------------ttcttca---------------------ttaacg----tccacgcttcaatctgtgagtttccgtg-tttcccccacaa------------------tctaatga---------------ccaaagcagcggtttttcatcagcaatgggcgcttccttcttctatccaacctttgcgcaagtttccttcatgttgggttcattctcctcccaaatttggtttcgg--tgacgctgactat---------------------------------------cctactcttacgtctacctttgttgcttccgcttcttcagctccttcat---ttagtggctcaggtgccgagtatgctggtaatttttattccccatctcgcttttagcttcatcaagtct-----------------gttatttgtgtgcgtgttttgt---ggaa-ttttgtttatcaatagttttcctaccttccgaccagcccaagccgaaattatgtgaattaccattttgttttgcttctatcaaacttac------------tctagttag---------------------------------------gatcatcacatt------------tgaacttacaattttttcttcaatta-------------------------aatttccataccttttaacaagacactgctgaaag--aatcagtcctaacaagttgacttggttacacttatgcagttatgctgcctatatatgttgtgcttggttc-----------------------------------------------------------------------------------
>_R_Jupunba_oxyphyllidia_Yonker_6157@NODE_1_length_1172_cov_110.386301
---ataacagatatggtatgatttgttaggacagttatctttatcagatatgaaaaggcttgcagacatttatgagtttgtgttttgtgctttctgtttgtcaattatacattaggttctctgttttgttataagggcatgccttatcctcaatttctgtatactctttccttcattctagtcttcttttatcaagaaaagataaacatggaacaatgactaaaaagcaacatcttcctcattttctttatcttgtaagaatgtgcttggagatggattactgattagtgtttatcactttatcttcttatggtcaagtgagtattgttgcaatgtggcttac---ttatagcattatgttgaacctcttttcaccagagcaattgtcggatattggaacaaagaagaaaagga-------------------------aggggatagctggaatagatcaggatgaattagtagaaccaaagcttttagctgatccagacagttatttttgtgagttcaaaggtgtacacatacaccataagatatatgatgcggaatctcaagcacatagcacgttcaagaatcagactctttctcagcttcctcatacaactaaggagctaggttttcccatgattctattacatggctttggagcatcagttttctcgtggaagaagg------------ttatgaagcttttggctgaggtttctggttcaaaagttcttgcttttgacagaccagcctttggattgacatcaagagtgaatttttcttcaggaattgatgtctcaaaatctttaaatccatactcaatggtgttttcagtgcttgctaccttgcacttcattgatatgttaaatgctgacaaggcgatcctggtggggtatgtgaatgtctaatcatctgtttggttaagtgactttatattgaggtagcaggtgatattcat-------------aaaaaaatcattctttccccaccgttgccatgacaagatgcaaacttaataggcaatcatatat-------tgcagtcctgcatccacatgtcttgtatttgatatttatccaattatcctagttgttttattgaatagttgttgtattgaaaagaaggtgattccattggtctcaagcattaaattaataactttgtgttttaccactcgagaatggtagtctagtataggggttccaaaattgcctttatggatg---------------------------------------------------------------------------------------------------------------------------------------------------------------------
>_R_Jupunba_trapezifolia_Simon_1600@NODE_2_length_853_cov_117.958647
-----------------------------------------------------------------------------------------------------------tattttaagatattaatg---gcatgaaaataaat----atttcagtggttaaatgcga-------cacttaaatattttaaagg-aaaaaaag-------------ggcacctcaggtgcgacgccccttttaagc--------caacaaaaa--------------------------------------------------------------------------------acccatta-agcg-------taaggtgttgccaccggtt--attaccggctt-cggaaggtcgaatggattaattatagattataaatttatatttta---------tccatacagatcatgaagac--tgaagactgaagact--gaagtggacttgactggcgtcttcgttg-----------------ttcttca---------------------tcaacg----tccacgcttcaatctgtgagtttctgtg-tttcccccacaa------------------tctgatga---------------ccaaagcagcggtttttcatcagcaatgggcgcttccttcttctatccaacctttgcgcaaggttccttcttgtttggttcattctcctctcaaatttggtttcgt--tgacgctgagtat---------------------------------------cctactcttacgtctacctttgttgcttccgcttcttcagctccttcat---ttagtggctcaggtgccgagtattctggtaatttttattccccatcttgcttttagcttcatcaagtct-----------------gttatttgtgtgcgtgttttgt---ggaa-ttttgtttatcaatagttttcctaccttccgaccagcccaagccgaaattatgtgaattaccattttgttttgcttctatctaacttac------------tctagttag---------------------------------------gatcatcacatt------------tgaacttacaattttttcttcaatta-------------------------aatttccataccttttaacaagacactgctgaaag--aatcagtcctaacaagttgacttggttacacttatgcagttatgctgcctatatatgttgtgcttggttctattctcacctaactt-------------------------------------------------------------------
>_R_Jupunba_villosa_Borges_423@NODE_1_length_1545_cov_138.591281
aaaataacagatatggtatggtttttaaagacagttatctttatcagatatgaaaaggcttgcagacatttatgagttggtgttttgtgctttctgcttgtcaattatacattaggttctctgtcttgttataagggcatgccttatcctcaatttctgtatgctctttcctttattgtagtcttcttttatcaagaaaagatagacatggaacaatgactaaaaagcaacatcttcctcattttctctatcttgtaagaatgtgcttggagatggattactgattagtgttgatcactttatcttcttatggtcaagtgagtattgttgcaatgtggcttac---ttatagcattatgttgaacctcttttcaccagagcaattgtcggatattggaacaaagaagaaaagga-------------------------aggggatagctggcatagatcaggatgaattagtagacccaaagcttttagctgatccagacagttgtttttgtgagttcaaaggtgtacacatacaccataagatttatgatgcggaatctcaagcacatagcacgttcaagaatcagactctttctcagctccctcataaaactaaggagctaggttttcccatgattctattacatggctttggagcatcagttttctcatggaaaaagg------------ttatgaagcttttggctgaggtttctggttcaaaagttcttgcttttgacaggccagcctttggattgacatcaagagtgaatttttcttcaggaactgatgtctcaaaatctttaaatccatactcaatggcgttttcagtgcttgccaccttgcacttctttgatatgttaaatgctgacaaggcgatcctggtggggtatgtgaatatctaatcatctgtttggttacgtgactttataatgaggtagcaggtgatattcat-------------aaaaaaatcatacttt--ccaccgttgccatgacaagatgcaaacttaataggcaatcatgtat-------tgcagtcctgcatccatatgtcttgtatttgatatttatccaattatcctagttgttttattgaatagttgttgtattgaaaagaaggtgattccattggtctcaagcattaaattaataactttgtgtttcaccactcgagaatggtagtctagtataggggttccaaaattgccttt-tggatgtgtcggcaagcaaataagttgtgata------cttttgttggcttttg-----------------tcttttgaagctgatattttctcaaaatgacatgtcaggcactcagctggatcaacatattttgaagctcctgaacgtgttgctgctctaattctaattg
>_R_Punjuba_callejasii_Daly_5935@NODE_1_length_952_cov_20.532571
----------------------------------------------------------------------------------------------------tcaattatgcattaggttctctgtcttgttagaagggcatgccttatcctcaatttctgtatactctttcccttattgtagtcttcttttatcaagaaaagatagacatggaacaatgactaaaaagcaacatcttcctcattttctttgtcttgtaagaatgtgcttggagatggattactgattagtgtttatcactttatcttcttatggtcaagtgagtattgttgcaatgtggcttac---ttatagcattatgttgaacctcttttcaccagagcaattgtcggatattggaacaaggaagaaaagga-------------------------aggggatagctggcatagatcaggatgaattagtagacccaaagcttttagctgatccagacagttgtttttgtgagttcaaaggtgtacacatacaccataagatatatgatgcggaatctcaagcacatagcacgttcaataatcagaccctttctcagctccctcataaaactaaggagctaggttttcccatgattctattacatggctttggagcatcagttttctcatggaaaaagg------------ttatgaaacttttggctgaggtttctggttcaaaagttcttgcctttgaccggccagcctttggattgacatcaagagtgaatttttcttcaggaactgatgtctcaaaatctttaaatccatactcaatggcgttttcagagcttgctaccttgcacttcattgatttgttaaatgctgacaaggcgatcctggtggggtatgtcagtatctaatcatctgtttggttaagtgactttatattgaggtagtaggtgatattcat-------------aaaaaaatcattcttt--ccaccgttgccatgacaagatgcaagcttaataggcaatcatatat-------tgcagtcctgcatccacatgtcttgcatttgatatttatccaattatcctagttgttttattgaatagttg----------------------------------------------------------------------------------------------------------------------------------------------------------------------------------------------------------------------------------------------------------------------------------------
>_R_Punjuba_lehmannii_Escobar_7465@NODE_1_length_1298_cov_100.645373
-----------------------------------------------------------------------------------------ctttctgtttgtcaattatacattaggttctctgtcttgttataagggcatgccttatcctcaatttctgtatactctttcctttattgtagtcttcttttatcaagaaaagatagacatggaacaatgactaaaaagcaacatcttcctcattttctttatcttgtaagaatgtgcttggagatggattactgattagtgtttatcactttatcttcttatggtcaagtgagtattgttgcaatgtggcttac---ttatagcattatgttgaacctcttttcaccagagcaattgttggatattggaacaaggaagaaaagga-------------------------aggggatagctggcatagatcaggatgaattagtagacccaaagcttttagctgatccagacagttgtttttgtgagttcacaggtgtacacatacaccataagatatatgatacggaatctcaagcacatagcacgttcaagaatcagaccctttctcagctccctcataaaactaaggagctaggttttcccatgattctattacatggctttggagcatcagttttctcatggaaaaagg------------ttatgaagcttttggctgaggcttctggttcaaaagttcttgcttttgacaggccagcctttggattgacatcaagagtgaatttttcttcaggaactgatgtctcaaaatctttaaatccatactcaatggcgttttcagagcttgctaccttgcacttcattgatatgttaaatgctgacaaggcgatcctggtggggtatgtgaacatctaattatctgtttggttaagtgactttatattgaggtagtaggtgatattcat-------------aaaaaaatcatacttt--ccaccgttgccatgacaagatgcaagctcaataggcaatcatatat-------tgcagtcctgcatccacatgtcttgcatttgatatttatccaattatcctagatgttttattgaatagttgttgtattgaaaagaaggtgattccattggtctcaagcattaaattaataactttgtgtttccccactcgagaatggtagtctagtataggggttccaaaattgcctttttggatgtgtctgcaagcaaataagttgtgata------cttttgttggcttttg-----------------tcttttgaagctgatgttttctcaaaatgacttgtcaggcactcagctggatcaacatattttgaagctcctgaacgtgttgctgctctaattcttattg
>_R_Punjuba_lehmannii_Escobar_7465@NODE_2_length_852_cov_57.656774
--------------------------------------------------------------------------------------------------------------------------------------------------------------------------------------------------------------------------------------------------------------------------------------------------------------------------------------------------------------------------------------------------------------aggttgaatggattaattctagattataaatttatattgta---------tccatacaga---tgaagac--tgaagactgaagact--gaagtggacctgactggcgtcttcgttg-----------------ttcttca---------------------tcaacg----tccacgcttcaatctgtgagtttctgtg-tttcccccacaa------------------tctgatga---------------ccaaagcagcggtttttcatcagcaatggacttttccttcttctattcaacctttgcgcaagtttccttcttgtttggttcattctcccctcaaatttggtttcgg--tgacgctgagtat---------------------------------------cctactcttacgtctatctttgttgcttccgcttcttcagctccttcat---ttggtggttcaggtgccgaatattctggtaatttttattccccatctcgcttttagcttcatcaagtct-----------------gttatttgtgtgcgtgttttgt---ggaatttttgtttatcaatagttttcctaccttccgaccagcccaagccgaaattatgtgaattaccattttgttatgcttctatcaaacttac------------tctagttag---------------------------------------gatcatcacatt------------tgaacttgcaattttttcttcaattg-------------------------aatttccataccttttaacaagaaactgctgaaag--aatcagtcctaacaagttgacttggttacacttatgcagttatgctgcctatatatgttgtgcttggttctattctcacctaacttctcacatgattcatcgaagcaatgctctctagaattccatcatgtgtccccaccttgatctctaaca
>_R_Punjuba_racemiflora_Jimenez_Soares_3626@NODE_1_length_1215_cov_131.500879
---ataacagatatggtatgattttttaagacagttatctttatcagatatgaaaaggctttcagacatttatgagttggcgttttgtgctttctgtttgtcaattatacattaggttctttgtcttgttagaagggcatgccttatcctcaatttctgtatgctctttcctttattgtagtcttcttttatcaagaaaagatagacatggaacaatgactaaaaagcaacatcttcctcattttctttatcttgtaagaatgtgcttggagatggattactgattagtgtttatcactttatctgcttatggtcaagtgagtattgttgcaatgtggcttac---ttatagcattatgttgaacctcttttcaccagagcaattgtcggatattggaacaaggaagaaaagga-------------------------aggggatagctggcatagatcaggatgaattagtagatccaaagcttttagctgatccagacagttgtttttgtgagttcaaaggtgtacacatacaccataagatatatgatgcggaatctcaagcacatagcacgttcaagaatcagaccctttctcagctccctcataaaactcaggagctaggttttcccatgattctattacatggctttggagcatcagttttctcatggaaaaagg------------ttatgaagcttttggctgaggtttctggttcaaaagttcttgcttttgaccggccagcctttggattgacgtcaagagtgaatttttcttcaggaactgatgtctcaaaatctttaaatccatactcaatggcgttttcagagcttgctaccttgcacttcattgatttgttaaatgctgacaaggcgatcctggtggggtatgtcaatatctaatcatctgtttggttaagtggctttatattgaggtagtaggtgatattcat-------------aaaaaaatcatacttt--ccaccgttgccatg-caagatgcaagcttaataggcaatcatatat-------tgcagtcctgcatccacatgtcttgcatttgatatttatccaattatcctagttgttttattgaatagttgttgtattgaaaagaaggtgattccattggtctcaagcattcaattaataactttgtgtttccccactcgagaatggtagtctagtataggggttccaaaattgcctttttggatgtgtctgcaagcaaataagttgtgata------cttttgttggcttttg-----------------tctttt----------------------------------------------------------------------------------------------
