# Supplementary material for: A new generic circumscription of Hydrochorea (Leguminosae, Caesalpinioideae, mimosoid clade) with an amphi-Atlantic distribution
Source: PhytoKeys. 2022 Aug 22;205:401–37. doi: 10.3897/phytokeys.205.82775 (PMC9849043; doi:10.3897/phytokeys.205.82775)
Supplement: Supplementary material 1 — Supplementary data file S1 [file phytokeys-205-401_article-82775__-s001.zip › MSC_m106792_comp41991_c2_seq1_exon05.aln-cln]

>Acacia_rostellifera_Murphy_466@NODE_1_length_1136_cov_255.627007
-----------------------------------------------------------------------------------------------------------------------------------------------------------------------------------------------------------------------------------gcaggggcagataatggagctgcatcaagagggaaggccataacacaggttgtgaagaagggtcttattcagaacacagtccccatctttatagagttaaaacggatattagaaagcaagaacagtcccctcatagggtcactcatggagtgcctgcgagtacttctcaaggattacaaaaatgaaattgatgacatattagttgctgacaagcagctacagaaagagcttatctatgacatgcaaaaatatgaagcagcaaaagccaaagccacagttgctgccgccgtgccaaaatcaagtgcacatcgatcacctgaagcttcttctgagactctggccaagactcggggacaaaataatctgaaagtcaaggatgagagcagtaagaaagtcgcttctgcaatggcggatgcagcagctgcagcaacagctcgtgctgtgctcagggaagtgaacaaggggacagggacaccaccactgagttctttgggtgttcctaaggtaaagtctcgaacgattgtgtccagttcaattagtgatcggcgcccggatgttatagaatctttgaggaaacgacaatcttttgactccgacgatgaaaactagcatcacttggcgttgaagcccggatctttttgagacaagcaaagtcaagagctgatttttctttgtttattgtttcttgaactt-gcagtttgcagtattagttggttttctcttcctcgtttttttggaagagtttgtacctaggtgaaacctggcccaccaccgaacttataaggt---tgtgaatatagtttatgtaaatattgtttagttcagaaacttgtcttaatttgaagacaatgtgagagcttaagggcaccttttt--------------------------------------------------------------agctcag-----------------tgattttgattaaaacaaaaga-------cccaatggttaataaaagtaaattattatgaaatatacatgtaatatttatggaa-----------------------------ctaaataatacgaaggacatgggcttggagtcgaagctct
>Afrocalliandra_redacta_Germishuizen_5585@NODE_1_length_986_cov_288.233223
--------------------------------------------------------------------------------------------------------------------------------------------------------------------------------------------------------tctgaatcagctgacattgaagaggaagcaggggcagataatggagctgcatcaaaagggaaggccataactcatgt--------------ttattcagaacacagtccccatcttcatagagctaaaacggatattagaaagcaagaatagtcccctcataggatcactgatggaatgcctgcgagttctccttaaggactataagaatgaaattgatgaaatattagttgctgacaagcagttacagaaagagcttatctatgacatgcaaaaatatgaagcagcaaaagccaaagccacagttgctgccactatgccaaaaccaagtgcacatcggtcaccggaaacttcttctgacactctggccaagactcagggtcaacgtaagctcaaaggcaaggatgagaacagtaaaaaagttgcttctgctatggcagacgcagcagctgcagcaacagctcgtgctgtgctcagggaagtgaacaagggaacagggacaccgccattgagttctttgggtgttcctaaggtaaagtctcgaacgattgtgtccagttcaaaaagtgatcggcgcctagatgttatagaatctttgaggaaaagacaatcctttgactcagacgatgaaagctagca-----agaaagagaagcccggatcattttgagacacgcataat---gagctgatttatctttgtttaccgtttcttgtac-------tttactgcattagttggttttctttttcctgtttttttggaagagtttgtatgcaggtgaa---------------gagttcataaggttactgtatatgtagctaatgtaaatattgtttagttcagaaactcatcttaattttatgaaagtttatgttattagaagtagt------------------------------------------gtatcaaaactattggaaagatccgtttttggtaggtcagac---tatttgactc----aagaaataagtggctttattaaaaaataat-------tagataaaaat-------------------------------------------------------aaaataaaataattaattgc-------------------a
>Albizia_adinocephala_FHO33_88@NODE_1_length_1221_cov_178.717657
tgctctaaggaatatatttgttatagtacatccatagatatagttggaagtaaagattccattattat--tcttattttgcaaggaactcttcccttatttgttgtgctgagaattacaacatttagttctggaacgcaggatgcgtttcatattctcgcttgcaaagagatacgaatctcatcgacgcgcttgtcgacatctgaatcagcagacattgaagaggaatcaggggcagaaaatgcagctgcatcaaaagggaaggccataactcaggttgtgaagaagggtcttattcagaacacagtccccatctttatagagctaaaacggatattagaaagcaagaatagtccccttataggatcacttatggagtgcctgcgagtccttctcaaggactataagaatgaaattgatgacatattagtggctgacaagcagctacagaaagagcttatctacgacatgcaaaaatatgaagcagcaaaagccaaagccacagttgccgccaccatgccaaaaccaagtgtacaccgatcacctgatgcttcttctgagactctggccaagactcagggacaaagtaagctcaaagacaaggatgagaacagtaagaaagtcgcttctgcaatggcggatgcagcagctgcagcaaccgctcgtgctgtgctcagggaagtgaacaaggggacagggacaccgccactgagttctttgggtgttcctaaggtaaagtctcgaacgattttgtccagttcaataagtgatcggcgcccggatgttatagaatctttgaggaaaagacaatcctttgactccgacgatgaaaactagcatcacttggcgttgaagcccgtatctttttgagacaagcaaagtcaagagctgatttttctttgtttattgtttcttgtgctcggcagtttgcagtattagttggttttctctttctcgtttatttagaagagtttgtatctaggtgaaaccttgctcaccaccgagtttacaaggttgatgtaaatatagttgatgtaaatattgtttggttcagaaac--------------------------------------------------------------------------------------------------------------------------------------------------------------------------------------------------------------------------------------------------------------------------------------------
>Albizia_adinocephala_FHO33_88@NODE_2_length_541_cov_14.133621
------------------------------------------------------------------------------------------------------------------------------------------------------------------------------------------------t-----------------------------------------------------------------------------------------------------------------------------------------------------------------------------------------------------------------------------------------------------------------------------------------------------------------------------------------------------------------------------------------------------------------------------------------------------------------------------------------------------------------------------------------------------------------------------------------------------------------------------------------------------------------------------------------------------------------------------------------------------------------------------------------------------------------------------------------------------------aaatatagttgatgtaaatattgtttggttcagaaacttgtcttaatttgaagacaatgtaagagcttgagggaaacccttttctttttttcactttctttgagtgcttcttagggcatgtaccaactctacttgatgaacatagactcactggcgtaggcatggatttgcgtctgataaagaacgtagagcattgttgcaatatgatatgtgaatgggttcgagcatggccgaattggactgtccggctttctttttgccttcgttttccgcactactgcacagcgggggtgttagctgccctccctcatatgcgccctt
>Albizia_burkartiana_StivalSantos_678@NODE_1_length_823_cov_12.959635
----------------------------------------------------------------------------------------------------------------------------------------------------------------------agagatacgaatatcatcgacgcgcttgtcgacatctgaatcagcagacattgaagaggaatcaggggcagataatggagctgcatcaaaagggaaggccataactcaggttgtgaagaagggtcttattcagaacacagtccccatctttatagagctaaaacggatattagaaagcaagaatagtccccttataggatcacttatggagtgcctgcgagtccttctcaaggactacaagaatgaaattgatgacatattagttgctgacaagcagctacagaaagagcttatctacgacatgcaaaaatatgaagcagcaaaagccaaagccacagttgccgccaccatgccaaaaccaagtgtacaccgatcacctgatgcttcatctgagactctggccaagactcagggacaaagtaagctcaaagacaaggatgagaacagtaagaaagtcgcttctgcaatggcggatgcagcagctgcagcaacagcccgtgctgtgctcagggaagtgaacaaggggacagggacaccgccactgagttctttgggtgttcctaaggtaaagtctcgaacgattgtgtccagttcaataagtgatcggcgcccggatgttatagaatctttgaggaaaagacaatcctttgactccgacgatgaaaactagcatcacttggcgttgaagctcggatctttttgagacaagcaaagtcaagagctgatttttctttg----ttgtttcttgtgcttggcagtttgcgctattagttggttttctctttctcgtttattcagaagagtttgtatctaggtgaaacctcgc------------------------------------------------------------------------------------------------------------------------------------------------------------------------------------------------------------------------------------------------------------------------------------------------------------------------------------------------------------
>Albizia_coripatensis_Hughes_2433@NODE_1_length_1589_cov_200.663360
tactctagggaatatatttgttatagtgcatccatagataaagttggaagtaaggattccattattattgtcttattttgcaaggaactcttcccttatttgttgtgttgagaattacaacatttagttctggaacgcaggatgcgtttcatattctcgcttgcaaagagatacgaatctcatcgacgcgcttgtctacatccgaatcagcagacattgaagaggaatcaggggcagataatggagctgcatcaaaagggaaggccataactcaggttgtgaagaagggtcttattcagaacacagtccccatctttatagagctaaaacggatattagaaagcaagaatagtccccttacaggatcacttatggagtgcctgcgagtccttctcaaggactataagaatgaaattgatgacatattagttgctgacaagcagctacagaaagagcttatctacgacatgcaaaaatatgaagcagcaaaagccaaagccacagttgccgccaccatgccaaaaccaagtgtacaccgatcacctgaagcttcttctgagactctggccaagacacagggacaaagtaagctcaaggacaaggatgagaacagtgagaaagtcgcttctgcaatggcggatgcagcagctgcagcaacagctcgtgctgtgctcagggaagtgaacaaggggacagggacacccccactgagttctttgggtgttcctaaggtaaagtctcgaacgattgtgtccagttcaataagtgatcggcgcccggatgttatagaatctttgaggaaaagacaatcctttgactccgacgatgaaaactagcatcacttggcgttgaagcccggatctttttgagacaagcaaagtcaagagctgatttttctttgtttattgtttcttgtgcttggcagtttgcagtgttagttggttttctctttctcgtttattcagaagagttcgtatctaggtgaaacctggctcaccaccgagtttat-aggttgatgtaaatatagttgatgtaaatattgttttgttcaaaaacttgtcttaatttgaagacaatgcaagagcttaagggcaaccatttttaatcgtacactttctttgtgtgcttctcagggcatataccaactctatttgatgaacatagactcactagcataggcatggatttgagtctgataaagaacgtagagcattgttgcaatatgacatgtgaataggttcgagtatggccgaattggactgtccagtttc-tttttaccttcattttccgcactccctcgta----------------------------tgcaccacg
>Albizia_edwallii_Dalmaso_272@NODE_1_length_917_cov_11.656613
------------------------------------------------------------------------------------------------------------------------------------------------------------------------------------catcgacgcgcttgtctacatccgaatcagcagacattgaagaggaatcaggggcagataatggagctgcatcaaaagggaaggccataactcaggttgtgaagaagggtcttattcagaacacagtccccatctttatagagctaaaacggatattagaaagcaagaatagtccccttacaggatcacttatggagtgcctgcgagtccttctcaaggactataagaatgaaattgatgacatattagttgctgacaagcagctacagaaagagcttatctacgacatgcaaaaatatgaagcagcaaaagccaaagccacagttgccgccaccatgccaaaaccaagtgtacaccgatcaccagaagcttcttctgagactctggccaagactcagggacaaagtaagctcaaggacaaggatgagaacagtaagaaagtcgcttctgcaatggcggatgcagcagctgcagcaacagctcgtgctgtgctcagggaagtgaacaaggggacagggacaccgccactgagttctttgggtgtccctaaggtaaagtctcgaacgattgtgtccagttcaataagtgatcggcgcccggatgttatagaatctttgaggaaaagacaatcctttgactccgacgatgaaaactagcatcacttggcgttgaagcccggatcttttcgagacaagcaaagtcaagagctgatttttctttgtttattgtttcttgtgcttggcagtttgtagtgttagttggttttctctttctcgtttattcagaagagtttgtatctaggtgaaacctcgctcaccaccgagtttataag---------------gttgatgtaaatattgtttagttcagaaacttgtcttaatttgaagacaatgtcagagcttaagggcaacttttt----------------------------------------------------------------------------------------------------------------------------------------------------------------------------------------------------------------------------------------------t
>Albizia_multiflora_Hughes_3090@NODE_1_length_1200_cov_141.389136
tactctagggaatatatttgttatggtacatccatagatatagttggaagtaaagattccattattat--tcttattttgcaaggaactcttcccttatttgttgtgttgagaattacaacatttagttctggaacgcaggatgcgtttcatattctcgcttgcaaagagatacgaatctcatcgacgcgcttgtcgacatctgaatcagcagacattgaagaggaatcaggggcagataatggagctgcatcaaaagggaaggccataactcaggttgtgaagaagggtcttattcagaacacagtccccatctttatagagctaaaacggatattagaaagcaagaatagtccccttataggatcacttatggagtgccttcgagtccttctcaaggactataagaatgaaattgatgacatattagttgctgacaagcagctacagaaagagcttatctacgacatgcaaaaatatgaagcagcaaaagccaaagccacagttgccgccaccatgccaaaaccaagtgtacaccgatcacctgatgcttcttctgagactctggccaagactcagggacaaagtaagctcaaagagaaggatgagaacagtaagaaagtcgcttctgcaatggcggatgcagcagctgcagcaacagctcgtgctgtgctcagggaagtgaacaaggggacagggacaccgccactgagttctttgggtgttcctaaggtaaagtctcgaacgattgtgtccagttcaataaatgatcggcgcctggatgttatagaatctttgaggaaaagacagtccttcgactcggacgatgaaaactagcatcacttggcgttgaagcccggatctttttgagacaagcaaagtcaagagctcatttttctttgtctattgtttcttgtgcttggcagtttgcggtattagttggttttctatttctcgtttattcagaagagtttgtatctaggtgaaacctcgctcaccaccgagtttataaggttgatgtaaatatagttgatgtaaatattgtttagttcagaaacttgtcttaatttgaagataatgtaggagcttgagggcaaccccccaaaatcgtacactttctttgtgtgcttctcagggcatatgccaactctacttgatgaacgtagactcac-------------------------------------------------------------------------------------------------------------------------------------------------------------------------c
>Albizia_niopoides_Simon_1601@NODE_1_length_1172_cov_166.876712
tactctagggaatatgtttgttatagtacatccatagatatagttggaagtaaagattccattattat--tcttattttgcaaggaactcttcccttatttgttgtgttgagaattacaacatttagttctggaacgcaggatgcgtttcatattctcgcttgcaaagagatacgaatctcatcgacgcgcttgtcgacatctgaatcagcagatattgaagaggaatcaggggcagataatggagctgcatcaaaagggaaggccataactcaggttgtgaagaagggtcttattcaaaacacagtccccatctttatagagctaaaacggatattagaaagcaagaatagtccccttataggatcacttatggagtgccttcgagtccttctcaaggactataagaatgaaattgatgacatattagttgctgacaagcagctacagaaagagcttatctacgacatgcaaaaatatgaagcagcaaaagccaaagccacagttgccgccaccatgccaaaaccaagtgtacaccgatcacctgatgcttcttctgagactctggccaagactcagggacaaagtaagctcaaagacaaggatgagaacagtaagaaagtcgcttctgcaatggcggatgcagcagctgcagcaacagctcgtgctgtgctcagggaagtgaacaaggggacagggacaccgccactgagttctctgggtgttcctaaggtaaagtctcgaacgattgtgtccagttcaataagtgatcggcgcctggatgttatagaatctttgaggaaaagacagtccttcgactcagacgatgaaaactagcatcacttggcgttgaagcccggatctttttgagacaagcagagtcaagagctgatttttctttgtttattgtttcttgtgcttggcagtttgcggtattagttggttttctctttctcttttattcagaagagtttgtatctaggtgaaacctcgctcaccaccgagtttataaggttgatgtaaatatagtttatgtaaatattgtttagttcagaaacttgtcttaatttgaagacaatgtaagagcttaagggcaacattttttaatcgcacactttctttgtgtgcttc-------------------------------------------------------------------------------------------------------------------------------------------------------------------------------------------------------------------
>Albizia_subdimidiata_var_subdimidiata_Ferreira_210@NODE_1_length_1195_cov_138.966011
tactctagggaatatatttgttatagtacatccatagataaagttggaagtaaagattccattattat--tcttattttacaaggaactcttcccttatttgttgtgttgagaattacaacatttagttctggaacacaggatgcgtttcatattctcgcttgcaaagagatacgaatctcatcgacgcgcttgtcgacatctgaatcagcagacattgaagaggaatcaggggcagataatggagctgcatcaaaagggaagaccataactcaggttgtgaagaagggtcttattcagaacacagtccccatctttattgagctaaaacggatattagaaaacaagaatagtccccttataggatcacttatggagtgccttcgagtccttctcaaggactataagaatgaaattgatgacatattagttgctgacaagcagctacagaaagagcttatctacgacatgcaaaaatatgaagcagcaaaagccaaagccacagttgccgccaccatgccaaaaccaagtgtacaccgatcacctgatgcttcttctgagactctggccaagactcagggacaaagtaagctcaaagagaaggatgagaacagtaagaaagtcgcttctgcaatggcggatgcagcagctgcagcaacagctcgtgctgtgctcagggaagtgaacaaggggacagggacaccgccactgagttctttgggtgttcctaaggtaaagtctcgaacgattgtgtccagttcaataaatgatcggcgcctggatgttatagaatctttgaggaaaagacaatccttcgactcggacgatgaaaactagcatcacttggcgttgaagcccggatctttttgagacaagcaaagtcaagagctcatttttcttcgtttcttgtttcttgtgcttggcagtttgtggtattagttggttttctctttctcgtttattcagaagagtttgtatctaggtgaaacctcgctcagcaccgagtttataaggttgatgtaaatgtagttgatgtaaatattgtttagttcagaaacttgtcttaatttgaagataatggaggagcttgagggcaacccccctaaatcgtacgcttcctttgtgtgcttctcag---------------------------------------------------------------------------------------------------------------------------------------------------------------------------------------------------------------
>Albizia_tomentella_Leach_Dunlop_3801@NODE_1_length_1387_cov_209.010687
taatctagggaatataattgatgttgtatatccataaataaagttgggagcaaggattgtattattgttgtcttattttgcaaggaactcttcccttaattgttgtgttgagaattacaacatttaatattggaaagcaggatgcgtttcatattcttgcttgcaaagagatacgaatctcatcggcgcgcctgtcaacatctgaatcagcagacattgaagaggaatcaggggcagataatggagctgcattaaaagggaaggccataactcaggttgtgaagaagggtcttgttcagaacacagtccccatttttgtagagctaaaacggatattagaaagcaagaatagtcccctcataggatcactcatggaatgcctgcgagtccttctcaaggactacaagaatgaaattgatgacatattagttgctgacaagcagctacagaaagagcttatctacgacatgcaaaaatatgaagcagcaaaagccaaagccacagttgccgccaccatgccaaaaccaagtgtacaccgatcacctgaagcttcttctgaggctctggccaagactcagggacaaagaaagctcaaggacaaggatgaggacagtaagaaagtcgcttctgcaatggcggatgcagcagctgcagcgacagctcgtgctgtgctcagggaagtgaacaaggggactgggacaccaccactgagttctttgggtgttcctaaggtaaagtctcgaacgattgtgtccagttcaataagtgatcggcgcccggatgttatagaatctttgaggaaaagacaatcctttgactccgacgatgaaaactagcatcacttggcgttgaagccctgatctttttgagacaagcaaagtcaaaagctgatttttctttg----ttatttcttgtgcttggcagtttacagtattagttggttttctcttcctcgttttttcggaagagtttgt------------------tcaccaccgagtttatgaggttggtgtaaatatagttgatgtaaatatcgtttagttcagaaacttgtttcaatttgaagacaatgtaggagcttaagggtgccttg--tttatcctacacttactttgcgtgcttctaaggggcg------------------gaaagggagctcag-----------------tgattttgattaaaagaaaaga-------cccaatggctaataaaagtaaattattatgaaatatacatgtagtatttatggaa-----------------------------ttaaatggtatgaaaaacatggcgttggagttgaagctca
>Albizia_xerophytica_Hughes_1435@NODE_1_length_1315_cov_80.887722
tactgtaaggaatatatttgttatagtacatccatagatatagttggaagtaaagattccattattat--tcttattttgcaaggaactcttcccttatttgttgtgctgagaattacaacatttagttctggaacgcaggatgcgtttcatattctcgcttgcaaagagatacgaatctcatcgacgcgcttgtcgacatctgaatcagcagacattgaagaggaaccaggggcagaaaatggagctgcatcaaaagggaaggccataactcagggtgtgaagaagggtctcattcagaacacagtccccatctttatagagctaaaacggatattagaaagcaagaatagtccccttataggatcacttatggagtgcctgcgagtccttctcaaggactataagaatgaaattgatgacatattagtggctgacaagcagctacagaaagagcttatctacgacatgcaaaaatatgaagcagcaaaagccaaagccacagttgccgccaccatgccaaaaccaagtgtacaccgatcacctgatgcttcttctgagactctggccaagactcagggacaaagtaagctcaaagacaaggatgagaacagtaagaaagtcgcttctgcaatggcggatgcagcagctgcagcaacagctcgtgctgtgctcagggaagtgaacaaggggacagggacaccgccactgagttctttgggtgttcctaaggtaaagtctcgaacgattttgtccagttcaataagtgatcggcgcccggatgttatagaatctttgaggaaaagacaatcctttgactccgacgatgaaaactagcatcacttggcgttgaagcccggatctttttgagacaagcaaagtcaagagctgatttttctttgtttattgtttcttgtgctcggcagtttgcagtattagttggttttctctttctcgtttatttagaagagtttgtatctaggtgaaacctcgctgaccaccgagtttataaggttgatgtaaatatagttgatgtaaatattgtttggtacagaaacttgtcttaatttgaagacaatgtaagagcttgagggaaacccttttctttttttcactttctttgagtgcttctcagggcatgtaacaactctacttgatgaacatagactcactggcgtaggcatggatttgcgtctgataaagaacgtagagcattgttgcaatatgacatgtgaataggttcgagcatggccgaattggactgtccggctttctttttgccttca--------------------------------------------------------
>Archidendron_clypearia_Wieringa_1849@NODE_1_length_1325_cov_292.991987
--------------------ttattgtacatccatacattaagttggaagtaaggattccattatcattgtcttattttgcaaggaactcttcccttatttgttgtgttgagaattacaacatttaattttggaaagcaggatgcgtttcatattctcgcttgcaaagagatacgaatctcatcgacccgcttgtcgacgtctgaatcagcagacattgaagaggaagcaggggcagataatggagctgcatcaagagggaaggccataacacaggttgtgaagaagggtcttattcagaacacagtccccatctttatagagttaaaacggatattagaaagcaagaacagtcccctcatagggtcactcatggagtgcctgcgagtacttctcaaggattacaaaaatgaaattgatgacatattagttgctgacaagcagcttcagaaagagcttatctacgacatgcaaaagtatgaagcagcaaaagccaaagccacagttgctgccgccatgccaaaatcaagtgcacatcgatcacctgaagcttcttttgagactctggccaagactcagggacaaagtaagctcaaagacaaggatgagaacagtaagaaagtcgcttctgcaatggcggatgcagcagctgcagcaacagctcgtgctgtgctcagggaagtgaacaaggggacagggacaccaccactgagttctttgggtgttcctaaggtaaagtctcgaacgattgtgtccagttcaataagtgatcggcgcccggatgttatagaatctttgaggaaaagacaatccttcgactcggacgatgaaaactagcatcacttggcgttgaagcccggatctttttgagacaagcaaagtcaagagctgatttttctttgttttttgtttcttgtgcttggcagtttgcagtattagttggttttgtcttcctcgttttttcga---agtttgtatctaggtgaaacctggctcaccaccgagtttataaggttggtgtaaatatagtttatgtaaatattgtttagttcagaaacttgtcttaatttgaagacaaagtaagagctcaagggtaacttttttttatcgtacactttctttgtgtgcttctcagggcatataccaactctacttgattaacatagactcactagcgtaggcatggatttgagtccgataaagaacgtagagcattgttgcaatatgacatgtgtctaggttcgagcatggcctaattggactgtccagcttt-tttttgccttcagtttctgcactactccacaacaggggtgtcacctgtcctccctcagttgcgccctt
>Archidendron_clypearia_Wieringa_1849@NODE_2_length_1287_cov_264.088430
------------------------------------gataaagttggaagtaagaattccattatcattgttttattttgcatgaaactcttcccttatttgttgtgttgagaattacaacatttaattttggaaagcaggatgcatttcatattctcgcttgcagagagatacggatctcatcgacgcgcttgtccacgtctgaatcgtcagacattgaagaggaagcaggggtagataatggagctgcatcaagagggaaggccataacacaggctgtgaagaagggtcttattcagaacacagtccccatctttaaagagttaaaacggatattagaaagcaaaaacagtcccctcatagggtcactcatggagtgcctgcgagtacttctcaaggattacaaaaatgaaattgatgacatattagttgctgacaagcagctacag-aagagcttatctacgacatgcaaaaatatgaagcagcaaaagccaaagccacagttgctgccgccatgccaaaatcaagtgcacatc---------aagcttcttctgagactctggccaagactcagggacaaagtaagctcaaagacaaggatgagaacagtaagaaagttgcttctgcaatggcggatgcagcagctgcagcaacagctcgtgctgtgctcagggaagtgaacaaggggacagggacaccaccactgagttctttgggtgttcctaaggtaaagtctcgaacgattgtgtccagttcaataagtgatcggcgcccggatgttatagaatctttgaggaaaagacaatcctttgactccgacgatgaaaactagcctcacttggcgttgaagcccggatctttttgagacaagcaaagtcaagagctgattttttcttgtttattgtttcttgtgcttggcagtttgcagtgttagttggttttctcttcctcgttttttcggaagagtttgtatctaggtgaaacctggctcaccaccaagtttataaggttggtgtaaatatagttgatgtaaatattgtttagttcagaagcttgtcttaatttgaagacaatgtaagagattaagggcaccttt--tttatcctacaatttctttgtgtgcatctcaggggcgtaggtgactccccaacccgaaaggaagctcag-----------------tgattttgattaaaagaaaaga-------cccaatggttaataaaagtaaattattatgaaatatacatgtaatatttaaggaa-----------------------------ttaaatggtatgaaggacatggggttgcagtggaagctct
>Balizia_leucocalyx_Aguilar_1939@NODE_1_length_1145_cov_172.877341
---------------------------------------------------------------------------------------------------------------------------------------------------------------------------------------------------------------cagcagactttgaagaggaatcaggggcagataatggagctgcatcaaaagggaaggccataactcaggttgt---gaagggtcttatttagaatacagtccccatctttatagagctaaaacggatattagaaagcaagaatagtcccctcataggatcactcatggagtgcttgcgagtccttctcaagcactataaaaatgaaattgacgacatattagttgctgataagcaactacagaaagagcttatctacgacatgcaaaaatataaagcagcaaaagccaaagccacagttgccgccaccataccaaaacgaagtgtacaccgatcacctgaagcttcttctgagactctggccaagactcagggacaaagtaagctcaaagacaaggatgagaatagtaagaaagtcgcttctgcaatggcggatgcagcagctgcagcaacagctcgtgctgtgctcagggaagtgaacaaagggatagggacaccgccactgagttctttgggcattcctaaggtaaagtctcgaacgattgtgtctagttcaataagtgatcagcgcccggatgttatagaatctttgaggaaaagacagtccttcgaatcggacaatgaaaactagcatcacttggcgttgaagcccggatcctttcgagacgagcaaagtcaagagctgatttttctttgtttattgtttcttgtgcttggcagtttgcagtattagttggttttctctttctcgtttattcagaagagtttgtatctaggtgaaacctggctcaccaccgagtttataaatttgatgtaaatatagttgatgtaaatattgtttagttcagaaacttgtcttaatttgaagacaatgcaagagcttaagggcaaccctttttaatcgtacactttctttgtgtgcttctcagggcatattccaactctacttgattaacatagaatcactagcgtaggcatggatttgagtctgataaagaacgtagagcattgttgcaatatgacatgtgactaggtttgagcatggccgaattggactgtccagcttt-tttttgaaaaagaattccgtactactgcacaccaggggtgtcagctgccctcctttagatgtgtcctt
>Balizia_spnov_Morim_577@NODE_1_length_773_cov_153.515320
----------------------------------------------------------------------------------------------------------------------------------------------------------------------------------------------------------------------------------------------------------------------------------------------------------------------------------------------------------------------------------------------------------------------------------------------------------------------------------------------------------------agccacagttgccgccaccatgccaaaaccaagtgtacaccgatcacctgaagcgtcttctgagactctggccaagattcagggacaaagtaagctcaaagacaaggatgagaacagtaagaaagtcgcttctgcaatggcggatgcagcagctgcagcaacagctcgtgctgtgctcagggaagtgaacaagaggacagcgacaccgccactgagttctttgggggttcctaaggtaaagtctcgaaccgttgtgtccagttcaataagtgatcggcgcccggatgttatagaatctttgaggaaaagacaatccttcgactcagatgatgaaaactagcatcactgggcgttgaagccgggatcttttctagacaagcaaagccaagagctgatttttctttgtttattgtttcttgtgcttggcagtttgcagtattagttggttttctctttctcgttttttcggaagagtttgtatctagg-gaaacctggctcactaccgagtttataaggttgatgtaaatattgtttagttcagaaactttttttatcgtacactttatcaatttgaagacaatgtaagagcttaaggacaacttttttttatc--acactttctttgtgtgccgcccaggccatataccaactctacttgactagcatagactcgccagcgtaggcatggatttgagtctgataaagaacgtagagcattgttgcaatatgacatgtgattaggttcgagcatgaccgaattggactgtccagctct---------------------------------------------------------------------
>Hydrochorea_corymbosa1_Bonadeu_655@NODE_1_length_868_cov_181.564576
--------------------------------------------------------------------------------------------------------------------------------------------------------------------------------atctcatcgacgcgcttgtcgacatctgaatcagcagacattgaagaggaatcaggggcagataatggagctgcatcaaaagggaaggccataactcaggttgtgaagaagggtcttattcagaatacagtccccatctttatagagctaaaacggatattagaaagcaagaatagtcccctcataggatcactcatggagtgcctgcgagtccttctcaaggattataagaatgaaattgatgacatattagttgctgacaagcagctacagaaagagcttatctacgacatgcaaaaatatgaagcagcaaaagccaaagccacagttgccgccaccatgccaaaaccaagtgtacaccgatcacctgaagcgtcttctgagactctggccaagattcagggacaaagtaagctcaaagacaaggatgagaacagtaagaaagtcgcttctgcaatggcggatgcagcagctgcagcaacagctcgtgctgtgctgagggaagtgaacaagaggacagcgacaccgccactgagttctttgggggttcctaaggtaaagtctcgaaccgttgtgtccagttcaataagtgatcggcgcccggatgttatagaatctttgaggaaaagacaatccttcgactcagatgatgaaaactagcatcacttggcgttgaagccgggatcttttctagacaagcaaagccaagagctgatttttctttgtttattgtttcttgtgcttggcagtttgcagtattagttggttttctctttctcgttttttcggaggagtttgaatctaggggaaacctggctcaccaccgagtttataagcttgatgtaaatattgtttagttcagaaactt---------------------------------------------------------------------------------------------------------------------------------------------------------------------------------------------------------------------------------------------------------------------------------------------------------
>Hydrochorea_marginata_Morim_563@NODE_1_length_1599_cov_176.068988
taatttagctagtatatttgttattgtttatccatagatgaagttggaagtaaggatttcattattattgtcttatttggcaaggaactcttcccttatttgttgtgttgagaattacaacatttaattctggatagcaggatgcgtttcatattctcgctggcaaagagatacgaatctcgtcgacgcgcttgtcgacatctgaatcagcagactttgaagaggaatcaggggcagataatggagctgcatcaaaagggaaggccataactcaggttgtgaagaagggtcttattcagaatacagtccccatctttatagagctaaaacggatattagaaagcaagaatagtcccctcataggatcactcatggagtgcctgcgagtccttctcaaggattataagaatgaaattgatgacatattagttgctgacaagcagctacagaaagagcttatctacgacatgcaaaaatatgaagcagcaaaagccaaagccacagttgccgccaccatgccaaaaccaagtgtacaacgatcacctgaagcgtcttctgagactctggccaagattcagggacaaagtaagctcaaagacaaggatgagaacagtaagaaagtcgcttctgcaatggcggatgcagcagctgcagcaacagctcgtgctgtgctcagggaagtgaacaagaggacagcgacaccgccactgagttctttgggggttccaaaggtaaagtctcgaaccgttgtgtccagttcaataagtgatcggcgcccggatgttatagaatctttgaggaaaagacaatccttcgactcagatgatgaaaactagcatcacttggcgttgaagccgggatcttttctagacaagcaaagccaagagctgatttttctttatttattgtttcttgtgcttggcagtttgcagtattagttggttttctctttctcgttttttcggaggagtttgaatctagg-gaaacctggctcaccaccgagtttataaggttgatgtaaatattgtttagttcagaaactttttttatcgtacactctcttaatttgaagacaatgtaagagcttaaggacaacttttttttatc--acactttctttgtgtgccgcccaggccatataccaactctacttgactagcatagactcgccagcgtaggcatggatttgagtctgataaagaacgtagagcattgttgcaatatgacatgtgattaggtttgagcatggccgaattggactgtccagctctttttttgccttcagtttccacactactgcaccacaagggtgttagttgccttttctcaattgtgccctg
>Jupunba_abbottii_Zanoni_21220@NODE_1_length_1232_cov_99.204329
taatttagctagtatatttgttcttgtttatctatagataaagttggaagtaaggatttcattattattgtcttattttgcaaggaacttttcccttatttgttgtgttgagaattacaacatttaattctggaaagcaggatgcgtttcatattctcgcgggcaaagagatacgaatctcgtcgacgcgcttgttgacatctgaatcagcagacattgaagaggaatcaggggcagataatggagctgcatcaaaagggaaggccataactcaggttgtgaagaagggtcttattcagaatacagtccccatctttatagagctaaaacggatattagaaagcaagaatagtcccctcataggatcactcatggagtgcctgcgagtccttctcaaggactataagaatgaaattgatgacatattagttgctgacaagcagctacagaaagagcttatctacgacatgcaaaaatatgaagcagcaaaagccaaagccacagtcgccgccaccatgccaaaaccaagtgtacaccgatcacctgaagcttcttctgagactctggccaagattcagggacaaagtaagctcaaagacaaggatgagaacagtaagaaagtcgcttctgcaatggcggatgcagcagctgcagcaacagctcgtgctgtgctcagggaagtgaacaaggggacagggacaccgccactgagttctttgggggttcctaaggtaaagtctcgaacggttgtgtccagttcaataagtgatcggcgcccggatgttatagaatctttgaggaaaagacaatccttcgactcagatgatgagaactagcaccacttggcgttgaagccgggatcttttctagtcaagcaaagtcaagagctgatttttctttgtttattgtttcttgtgcttggcagtttgcagtattagttggttttctctttctcgttttttcggaagagtttgtgtctaggtgaaacctggctcaccaccgagtttataaggttgatgtaaatattgtttagttcagaaactttttttatggtacactttcttaatttgaagacaatgtaagaacttaagggcaacttttttttatcgtacactttctttgtgtgcttctcaggccatatactaactctacttgatttatat----------------gtgtgtgtttgggatagcggtaggaaaaatgacttatttataagttgatttg--------------------------------------------------------------------------------------------------------------
>Jupunba_asplenifolia_Ekman_6383@NODE_1_length_868_cov_45.402023
--------------------------------------------------------------------------------------------------------------------------------------------------------------------------------------------cgcttgttgacatctgaatcagcagacattgaagaggaatcatgggcagataatggagctgcatcaaaagggaaggccataactcaggttgtgaagaagggtcttattcagaatacagtccccatctttatagagctaaaacggatattagaaagcaagaatagtcccctcataggatcactcatggagtgcctgcgagtccttctcaaggactataagaatgaaattgatgacatattagttgctgacaagcagctacagaaagagcttatctacgacatgcaaaaatatgaagcagcaaaagccaaagccacagttgccgccaccatgccaaaaccaagtgtacaccgatcacctgaagcttcttctgagactctggccaagactcagggacaaagtaagctcaaagacaaggatgagaacagtaagaaagtcgcttctgcaatggcggatgcagcagctgcagcaacagctcgtgctgtgctcagggaagtgaacaaagggacagggacaccgccactgagttctttgggcgttcctaaggtaaagtctcgaacgattgtgtccagttcaataagtgatcggcgcctggatgctataaaatctttgaggaaaagacagtccttcgactcggacaatgaaaactagcatcacttggcgttgaagcccggatcttttcgagacatgcaaagtcaagagctgatttttctttgtttattgtttcttgtgcttggcagtttgcagtattagttggttttctctttctcgttttttcgaaagagtttgtgtctaggtgaaacctggctcaccaccgagtttataag---------------gttgatgtaaattttgtttagttcagaaactttttttatcgta-------------------------------------------------------------------------------------------------------------------------------------------------------------------------------------------------------------------------------------------------------------------------------
>Jupunba_brachystachya_Lima_7438@NODE_1_length_1206_cov_144.116032
-------------------------------------------------------------------------------------------------------------------------------------------------------------------caaagagatacgaatctcgtcgacgcgcttgtcgacatctgaatcagcagactttgaagaggaatcaggggcagataatggagctgcatcaaaagggaaggccataactcaggttgtgaagaagggtcttattcagaatacagtccccatctttatagagctaaaacggatattagaaagcaagaatagtcccctcataggatcactcatggagtgcctgcgagtccttctcaaggactataagaatgaaattgatgacatattagttgctgacaagcagctacagaaagagcttatctacgacatgcaaaaatatgaagcagcaaaagccaaagccacagttgccgccaccatgccaaaaccaagtgtacaccgatcacctgaagcttcttctgagactctggccaagattcagggacaaagtaagctcaaagacaaggatgagaacagtaagaaagtcgcttctgcaatggcggatgcagcagctgcagcaacagctcgtgctgtgctcagggaagtgaacaagtggacagggacaccgccactgagttctttgggggttcctaaggtaaagtcgcgaacggttgtgtccagttcagtaagtgatcggcgcccggatgttatagaatctttgaggaaaagacaatccttcgactcagatgatgaaaactagcatcacttggcgttgaagcctggatcttttctagacaagcaaagtcaagagctgatttttctttgtttattgtttcttgtgcttggcagtttgcagtattagttggttttctctttctcgttttttcggaagagtttgtatctaggtgaaacctggctcagcaccgagtttataaggttgatgtaaatattgtttagttcagaaactttttttatcgtacactttctcaatttgaagacaatgtaagagcttaaggacaac-tttttttatcgtacactttccttgtgtgctcctcaggccatataccaactctacttgactagcatagactcgctagcgtaggcatggatttgagtctgataaagaacgtagagcattgttgcaatatgacatgtgattaggttcgagcatggccgaattggactgtccagctctttttttgccttcagtttccacactactgcacaacaagggtgttagttgccttttctcagttgtgcccta
>Jupunba_brachystachya_Lima_7438@NODE_2_length_1138_cov_110.586239
------------------------------------------------------------------------------------------------------------------------------------------------------------------------------------------------------------------------------------------cagatactggagctgcatcaaaagggaaggccataactcaggttgtgaagaagggtcttattcagaacacagtccccatctttatagagctaaaacgggtattagaaagcaagaatagtcccctcataagatcactcatggagtgcctgcgagtccttctcaagcactataaaaatgaaattgacgacatattagttgctgacaagcagctacagaaagagcttatctacgacctgcaaaaatatgaggcagcaaaagccaaagccacagttgccgccaccatgccaaaaccaagtgtacaccgatcacctgaaggttcttctgagactctggccaagactcagggacaaagtaagctcaaagacaaggatgagaacagtaagaaagtcgcttctccaatggcggatgcagcagctgcagcaacagttcgtgctgtgccccgggaagtgaacaaagggacagggacaccgccactgagttctttgggtgttcctaaggtaaagtctcgaacgattgtgtccagttcaataagtgatcggcgcccggatgttatagaatctttgaggaaaga------tttcgactcggacgatgaaaactagcatcacttggcgttgaagcccggatcatttcgagacaagcaaagtcaagagctgatttttctttgtttattgtttcttgtgcttggcagtttgcagtattagttggttttctc--tctcgtttattcagaagagtttgtc---------------------------------------------------------------------------------ttttttt---------------------------------ttatttttatcgtacactttctttgtgtgcttctcagggcatataccaactctacttgattaacacagactcactagcgtaggcatggatttgaggctgataaagaacgtagagcattgttgtaatatgacatgtgactaggttcgagcatggccgaattggactgtccagcgtt-tttttgataaagaattccgcactactgcacaccacgggtgtcagctgccctcccttagatgcgtcccc
>Jupunba_cochleata_Bonadeu_673@NODE_1_length_1775_cov_108.624853
taatttagctagtatatttgttattgtttatccatagataaagttggaagtaaggatttcattgttattgtcttattttgcaaggaactcttcccttatttgttgtgttgagaattacaacatttaattctgaaaagcaggatgcgtttcatattctcgctggcaaagagatacgaatctcgtcgacgcgcttgtcgacatctgaatcagcagactttgaagaggaatcgggggcagataatggagctgcatcaaaagggaaggccataactcaggttgtgaagaagggtcttattcagaatacagtccccatctttatagagctaaaacggatattagaaagcaagaatagtcccctcataggatcactcatggagtgcctgcgagtccttctcaaggactataagaatgaaattgatgacatattagttgctgacaagcagctacagaaagagcttatctacgacatgcaaaaatatgaagcagcaaaagccaaagccacagttgccgccaccatgccaaaaccaagtgtacaccgatcacctgaagcttcttctgaggctctggccaagattcagggacaaagtaagctcaaagacaaggatgagaacagtaagaaagtcgcttctgcaatggcggatgcagcagctgcagcaacagctcgtgctgtgctcagggaagtgaacaagtggacagggacaccgccactgagttctttgggggttcctaaggtaaagtctcgaacggttgtgtccagttcaataagtgatcggcgcccggatgttatagaatctttgaggaaaagacaatccttcgactcagatgatgaaaactagcatcacttggcgttgaagccgggatcttttctagacaagcaaagtcaagagctgatttttctttgtttattgtttcttgtgcttggcagtttgcagtattagttggttttctctttctcgttttttcggaagagtttgtatctaggtgaaacctggctcaccaccgagtttataacgttgatgtaaatattgtttagttcagaaactttttttatcgtacactttctcaatttgaagacgatgtaagagcttaaggacaac-tttttttatcgtacactttctttgtgtgcttctcaggccatataccaactctacttgactagcatagactcgctagcgtaggcatggatttgagtctgataaagagcgtagagcattgttgcaatatgacatgtgattaggttcgagcatggccgaattggactgtccagctctttttttgccttcagtttccacactactgcacaacaagggtgttagttgccttttcttagttgtgcctta
>Jupunba_cochleata_Bonadeu_673@NODE_2_length_536_cov_20.938998
------------------------------------------------------------------------------------------------------------------------------------------------------------------------------------------------------------------------------------------------------------------------------------------------------------------------------------------------------------------------------------------------------------------------------------------------------------------------------------------------------------------------------------------------------------------------------------------------------------------------------------------------------------------------------------------------------------------------------------------------------------------------------------------------------------------------------------------------------------------agcatcacttggcgttgaagccgggatcttttctagacaagcaaagtcaagagctgatttttctttgtttattgtttcttgtgcttggcagtttgcagtattagttggttttctctttctcgctttttccgg-aagtttatatctaggtgaaacctggctcaccaccgagtttataaggttgatgtaaatattgtttagttcagaaactttttttatcttacactttcttagtttgaagacaatgtaagaacttaagtgcaacttttttttatcgtacactttctttgtgtgcttctcaggccaaatactaactctacttgattaacatagactcgctagcgtaggcatggacttgagtctgataaagaacgtagagcattgttgcaatatgacatgtgactaggttccagcttggccgaattggactatccagctttttttttgccttcagtttccacactactgcacaacatgagtgtcagctgccttttctcagtcacgcctta
>Jupunba_commutata_Maguire_46145@NODE_1_length_1330_cov_207.633679
taatttagcgagtatatttgttattgtttatccatggataaagttggaagtaaggatttcattattattgtcttagtttgcaa-gaactcttcccttatttgttgtgttgagaattacaacatttaattctggaaagcaggatgcgtttcatattctcgctggcaaagagatacgaatctcgtcgacgcgcttgtcgacatctgaatcagcagactttgaagaggaatcaggggcagataatggagctgcatcaaaagggaaggccataactcaggttgtgaagaagggtcttattcagaatacagtccccatctttatagagctaaaacggatattagaaagcaagaatagtcccctcataggatcactcatggagtgcctgcgagtccttctcaaggactataagaatgaaattgatgacatattagttgctgacaagcagttacagagagagcttatctacgacatgcaaaaatatgaagcagcaaaagccaaagccacagttgccgccaccgtgccaaaaccaagtgtacaccgatcacctgaagcttcttctgagactctggccaagactcagggacaaagtaagctcaaagacaaggatgagaacagtaagaaagtcgcttctgcaatggcggatgcagcagctgcagcaacagctcgtgctgtgctcagggaagtgaacaaggggacagggacaccgccactgagttctttgggggttcctaaggtaaagtctcgaacgattgtttccagttcaataagtgatcggcgcccggatgttatagaatctttgaggaaaagacaatccttcgactcagatgatgaaaactagcatcacttggagttgaagccgggatcttttcgagacaagcaaagtcaagagctgatttttctttgtttattgtttcttgtgcttggcagtttgcagtattagttggttttgtctttctcgttttttcggatgagtttgtatctaggtgaaacctggctcaccaccgagtttataaggttgatgtaaatattgtttagtgcagaaactttttttatcgtacactttcttaatttgaagacgatgtaagaacttaagggcaacttttttttatcgtacactttctttgtgtgcttctcaggccatatactaactctacttgattaacatagactcgctagcgtaggcatggatttgagtctgataaagaacgtagagcattgttgcaatatgac--gtgactgggttcgagcatggccgaattggactgtccagctttttttttgccttcagt-----------------------------------------------------t
>Jupunba_filamentosa_Lima_7487@NODE_1_length_1202_cov_139.153778
-------------------------------------------------------------------------------------------------------------------------------------------------------------------caaagagatacgaatctcgtcgacgcgcttgtcgacatctgaatcagcagactttgaagaggaatcaggggcagataatggagctgcatcaaaagggaaggccataactcaggttgtgaagaagggtcttattcagaatacagtccccatctttatagagctaaaacggatattagaaagcaagaatagtcccctcataggatcactcatggagtgcctgcgagtccttctcaaggactataagaatgaaattgatgacatattagttgctgacaagcagctacagaaagagcttatctacgacatgcaaaaatatgaagcagcaaaagccaaagccacagttgccgccaccatgccaaaaccaagtgtacaccgatcacctgaagcttcttctgagactctggccaagactcagggacaaagtaagctcaaagacaagtatgagaacagtaagaaagtcgcttctgcaatggcggatgcagcagctgcagcaacagctcgtgctgtgctcagggaagtgaacaaggggacagggacaccgccactgagttctttgggggttcctaaggtaaagtctcgaacgattgtgtccagttcaataagtgatcggcgcccggatgttatagaatctttgaggaaaagacaatccttcgactcagatgatgaaaactagcatcacttggcgttgaagccgggatcttttcgagacaagcaaagtcaagagatgatttttctttgtttattgtttcttgtgcttggcagtttgcagtattagttggttttctctttctcgttttttcggaagagtttgtatctaggtgaaacctggctcaccaccgagtttataaggttgatgtaaatattgtttatttcagaaactttttttatcgtacactttcttaatttgaagacaatgtaagaacttaagggcaacttttttttatcgtacactttctttgtgtgcttctcaggccatatactaactctacttgattaac--agactcgctagcgtaggcatggatttgagtctgataaagaacgtagagcattgttgcaatatgacatgtgactaggttcgagcatggccgaattggactgtccagctttttttttaccttcagtttccacactactgcacaacaggagtgtcagcta-cttttttcagttgtgcccca
>Jupunba_floribunda_Iganci_883@NODE_1_length_1223_cov_202.237347
----------------------------------------------------------------------------------aggaactcttcccttatttgttgtgttgagaattacaacatttaattctggaaagcaggatgcgtttcatattctcgttggcaaagagatacgaatctcgtcgacgcccttgtcgacatctgaatcagctgactttgaagaggaatcaggggcagataatggagctgcgtcaaaagggaaggccataactcaggttgtgaagaagggtcttattcagaacacagtccccatcgtcatagagctaaagcggatattagaaagcaagaatagtcccctcataggatcactcatggagtgcctgcgagtccttctcaagcactataaaaatgaaattgacgacatattagttgctgacaagcagctacagaaagagcttatctacgacatgcaaaaatatgaagcagcaagagccaaagccacagttgccgccaccatgccaaaaccaagtgtacaccgatcacctgaagcttcttctgagactctggccaagactcagggacaaagtaagctcaaagacaaggatgagaacagtaagaaagtcgcttctgcaatggcggatgcagcagctgcagcaacagctcgtgctgtgcccagggaagtgaacaaagggacagggacaccgccactgagttctttgggtgttcctaaggtaaagtctcgaacgattgtgtccagttcaataagtgatcggcgcccggatgttatagaatctttgaggaaaagacaatccttcgactcagatgatgaaaactagcatcacttggcgttgaagccgggatcttttcgagccaagcaaagtcaagagctgatttttctttgtttattgtttcttgtgcttggcagtttgcagtattagttggttttctctttctcgttgattcagaagagtttgtatctaggtgaaacctggctcaccaccgagtttataaggttgatgtaaatacagttgatgtaaatattgtttagttcagaaacttgtcttaatttgaagacaatgtaagagcttaagggcaacttttttttatcgtacactttctttgtgtgcttctcagggcatataccaactctacttgattaacatagactcactagcgtaggcatggatttgaggctgataaagaacgtagagcattgttgcagtatgacatgtgactaggttcgagcatggccgaattggactgtccagcttttttttggccatcagtttccatacta-------------------------------------------t
>Jupunba_idiopoda_Quesada_1718@NODE_1_length_1005_cov_141.273707
-------------------------------------------------------------------------------------------------------------------------------------------------------------------caaagagatacgaatctcgtcgacgcgcttgtcgacatctgaatcagcagactttgaagaggaatcaggggcagatattggagctgcatcaaaagggaaggccataactgaggttgt---gaagggtcttattcagaatacagtccccatctttatagagcaaaaacggatattagaaagcaaggatagtcccctcataggatcactcatggagtgcctgcgagtccttctcaagcactataaaaatgaaattgacgacatattagttgctgacaagcaactacagaaagagcttatctacgacatgcaaaaatatgaagcaacaaaagccaaagccacagttgccgccaccatgccaaaaccaagtgtacaccgatcacctgaagcttcttctgagactctggccaagactcagggacaaagtaagctcaaagacaaggatgagaacagtaagaaagtcgcttctgcaatggcggatgcagcagctgcaacaacagctcgtgctgtgctcagggaagtgaacaaagggacagggacaccgccactgaattctttgggcgttcctaaggtaaagtctcgaacgattgtgtccagttcaataagtgatcggcgcccggatgttatagaatcgttgaggaaaagacagtccttcgactcgggcaatgaaaactagcatcacttggcattgaagcccggatcttttcgagacaagcaaagtcaagagctgatttttctttgtttattgtttcttgtgcttggcagtttgcagtattagttggttttctctttctcgtttattcagaagagtttgtatctaggtgaaacctggctcaccaccgagtttataaggttgatgtaaatatagttgatgtaaatattgtttagttcagaaacttgtcttaatttgaagacaatgtaagagcttaagggcaacttttttttatcgtacactttctttgtgtgcttctcagggcatataccaactctacttg------------------------------------------------------------------------------------------------------------------------------------------------------------------------------------------
>Jupunba_limae_Iganci_261@NODE_1_length_1327_cov_109.049600
-------------------------------------------------------------------------------------------------------------------------------------------------------------------caaagagatacgaatctcgtcgacgcgcttgtcgacatctgaatcagcagactttgaagaggaatcaggggcagatactggagctgcatcaaaagggaaggccataactcaggttgtgaagaagggtcttattcagaacacagtctccatctttatagagctaaaacgggtattagaaagcaagaatagtcccctcataggatcactcatggagtgcctgcgagtccttctcaagcactataaaaatgaaattgacgacatattagttgctgacaaccagctacagaaagagcttatctacgacctgcaaaaatatgaggcagcaaaagccaaagccacagttgccgccaccatgccaaaaccaagtgtacaccgatcacctgaaggttcttctgagactctggccaagagtcagggacaaagtaagctcaaagacaaggatgagaacagtaagaaagtcgcttctccaatggcagatgcagcagctgcagcaacagctcgtgctgtgccccgggaagtgaacaaagggacagggacaccgccactgagttctttgggtgttcctaaggtaaagtctcgaacgattgtgtccagttcaataagtgatcggcgcccggatgttatagaatctttgaggaaaga------tttcgactcggacgatgaaaactagcatcacttggcgttgaagcccggatcatttcgagacaagcaaagtcaagagctgatttttctttgtttattgtttcttgtgctacgcagtttgcagtattagttggttttctctctctcgtttattcagaagagtttgtct--------------------------------------------------------------------------------ttttttt---------------------------------ttttttttatcgtacactttctttgtgtgcttctcagggcatataccaactctacttgattaacacagactcactagcgtaggcatggatttgaggctgataaagaacgtagagcattgttgtaatatgacatgtgactaggttcgagcatggccgaattggactgtccagcgtt-tttttgataaagaattccgcactactgcacaccaggggtgtcagctgccctcccttagatgcgtcccg
>Jupunba_limae_Iganci_261@NODE_2_length_1176_cov_148.669700
-------------------------------------------------------------------------------------------------------------------------------------------------------------------caaagagatacgaatctcgtcgacgcgcttgtcgacatctgaatcagcagactttgaagaggaatcaggggcagataatggagctgcatcaaaagggaaggccataactcaggttgtgaagaagggtcttattcagaatacagtccccatctttatagagctaaaacggatattagaaagcaagaatagtcccctcataggatcactcatggagtgcctgcgagtccttctcaaggactataagaatgaaattgatgacatattagttgctgacaagcagctacagaaagagcttatctacgacatgcaaaaatatgaagcagcaaaagccaaagccacagttgccgccaccatgccaaaaccaagtgtacaccgatcacctgaagcttcttctgagactctggccaagattcagggacaaagtaagctcaaagacaaggatgagaacagtaagaaagtcgcttctgcaatggcggatgcagcagctgcagcaacagctcgtgctgtgctcagggaagtgaacaagtggacagggacaccgccactgagttctttgggggttcctaaggtaaagtcgcgaacggttgtgtccagttcagtaagtgatcggcgcccggatgttatagaatctttgaggaaaagacaatccttcgactcagatgatgaaaactagcatcgcttggcgttgaagcctggatcttttctagacaagcaaagtcaagagctgatttttctttgtttattgtttcttgtgcttggcagtttgcagtattagttggttttctctttctcgttttttcggaagagtttgtatctaggtgaaacctggctcagcaccgagtttataaggttgatgtaaatattgtttagttcagaaactttttttatcgtacactttctcaatttgaagacaatgtaagagcttaaggacaac-tttttttatcgtacactttctttgtgtgctcctcaggccatataccaactctacttgactggcatagactcgctagcgtaggcatggatttgagtctgataaagaacgtagagcattgttgcaatatgacatgtgattaggttcgagcatggccgaattggactgtccagctctttttttgccttcagtttccacactactgcacaacaagggtgttagttgccttttctcagttgtgcc---
>Jupunba_macradenia_Lourteig_3021@NODE_1_length_987_cov_163.532967
------------------------------------------------------------------------------------------------------------------------------------------------------------------------------gaatctcgtcgacgcgcttgtcgacatctgaatcagcagactttgaagaggaatcaggggcagataatggagctgcatcaaaagggaaggccataactcaggttgtgaagaagggtcttattcagaatacagtccccatctttatagagctaaaacggatattagaaagcaagaatagtcccctcataggatcactcatggagtgcctgcgagtccttctcaaggactataagaatgaaattgatgacatattagttgctgacaagcagctacagaaagagcttatctacgacatgcaaaaatatgaagcagcaaaagccaaagccacagttgccgccaccatgccaaaaccaagtgtacaccgatcacctgaagcttcttctgagactctggccaagattcagggacaaagtaagctcaaagacaaggatgagaacagtaagaaagtcgcttctgcaatggcggatgcagcagctgcagcaacagctcgtgctgtgctcagggaagtgaacaaggggacagggacaccgccactgagttctttgggggttcctaaggtaaagtctcgaacggttgtgtccagttcaataagtgatcggcgcccggatgttatagaatctttgaggaaaagacaatccttcgactcagatgatgaaaactagcatcacttggcgttgaagccgggatcttttctagacaagcaaagtcaagagctgatttttct-------ttgtttcttgtgcttggcagtttgcagtattagttggttttctctttctcgttttttcggaagag--tgtgtctaggtgaaacctggctcaccaccgagtttataaggttgatgtaaatattgtttagttcagaaactttttttatcgtacactttcttaatttgaagacaatgtaagaacttaagggcaacttttttttatcgtacactttctttgtgtgcttctcaggccatatactaactctacttgattaacatagactcg---------------------------------------------------------------------------------------------------------------------------------------------------------------------------
>Jupunba_microcalyx_Iganci_855@NODE_2_length_775_cov_112.213467
----------------------------------------------------------------------------------------------------------------------------------------------------------------------------------------------------------------------------------------------------------------------------------------------------------------------------------------------------------------------------------------------------------------------------------------------------------------------------------------------------------------------------------------------------------------------ttcttctgagactctggccaagactcagggacaaagtaagctcaaagacaaggatgagaacagtaagaaagtcgcttctgcaatggcggatgcagcagctgcagcaacagctcgtgctgtgcccagggaagtgaacaaagggacagggacaccgccactgagttctttcggtgttcctaaggtaaagtctcgaacgattgtgtccagttcaataagtgatcggcgcccggatgttagaaaatctttgaggaaaagacagtccttcgactcggacgatgaaaactagcatcacttggcgttgaagcccggatcttttcgagacaagcaaagtcaagagctgatttttctttgtttattgtttcttgtgcttggcagtttgcagttttagttggttttctctttctcgtttattcagaagagtttgtatctaggtgaaacctggctccccaccgagtttataaggttgatgtaaatacagttgatgtaaatattgtttagttcagaagcttgtcttaatttgaagacaatgtaatagcttaagggcccgttt--ggtagcatggaattggtttgtgtgtttggtagagctggtgata--------------------------gggtttagaccgtgggccgagcccgcctaag--------------------ccgataatatgggcggtttgggttctgtaaaactgggaccatttggaaatttttatgcccgaacccatatggtcccaacccgcggcgggttggaccaccgggttggcggttgg-----c
>Jupunba_oppositifolia_Liegier_16014@NODE_1_length_1080_cov_130.069791
----------------------------------------------------aggatttcattattattgtcttattttgcaaggaacttttcccttatttgttgtgttgagaattacaacatttaattctggaaagcaggatgcgtttcatattctctctggcaaagagatacgaatctcgtcgacgcgcttgtcgacatctgaatcagcagactttgaagaggaatcaggggcagataatggagctgcatcaaaagggaaggccataactcaggttgtgaagaagggtcttattcagaatacagtccccatctttatagagctaaaacggatattagaaagcaagaatagtcccctcataggatcactcatggagtgcctgcgagtccttctcaaggactataagaatgaaattgatgacatattagttgctgacaagcagctacagaaagagcttatctacgacatgcaaaaatatgaagcagcaaaagccaaagccacagttgccgccaccatgccaaaaccaagtgtacaccgatcacctgaagcttcttctgagactctggccaagattcagggacaaagtaagctcaaagacaaggatgagaacagtaagaaagtcgcttctgcaatggcggatgcagcagctgcagcaacagctcgtgctgtgctcagggaagtgaacaaggggacagggacaccgccactgagttctttgggggttcctaaggtaaagtctcgaacggttgtgtccagttcaatacgtgatcggcgcccggatgttatagaatctttgaggaaaagacaatccttcgactcagatgatgaaaactagcatcacttggcgttgaagccgggatcttttctagacaagcaaagtcaagagctgatttttctttgtttattgtttcttgtgcttggcagtttgcagtattagttggttttctctttctcgttttttcgaaagagtttgtgtctaggtgaaacctggctcaccaccgagtttataaggttgatgt-------------------aactttttttatcgtacactttcttaatttgaagacaatgtaagaacttaagggcaac-ttttttaatcgtacagtttctttgtgtgcttctcaggccatatactaactctac---------------------------------------------------------------------------------------------------------------------------------------------------------------------------------------------
>Jupunba_oxyphyllidia_Yonker_6157@NODE_1_length_987_cov_151.652747
---------------------------------------------------------------------------------------------------------------------------------------------------------------------------------------------------------------cagcagactttgaagaggaatcaggggcagataatggagctgcatcaaaagggaaggccataactcaggttgtgaagaagggtcttattcagaatacagtccccatctttatagagctaaaacggatattagaaagcaagaatagtcccctcataggatcactcatggagtgcctgcgagtccttctcaaggactataagaatgaaattgatgacatattagttgctgacaagcagctacagaaagagcttatctacgacatgcaaaaatatgaagcagcaaaagccaaagccacagttgccgccaccatgccaaaaccaagtgtacaccgatcacctgaagcttcttctgagactctggccaagactcagggacaaagtaagctcaaagacaaggatgagaacagtaagaaagtcgcttctgcaatggcggatgcagcagctgcagcaacagctcgtgctgtgctcagggaagtgaacaaggggacagggacaccgccactgagttctttgggggttcctaaggtaaagtctcgaacggttgtgtccagttcaataagtgatcggcgcccggatgttatagaatctttgaggaaaagacaatccttcgactcagatgatgaaaactagcatcacttggcgttgaagccgggatcttttctagacaagcaaagtcaagagctgatttttctttgtttattgtttctagtgcttggcagtttgcagtattagttggttttctctttctcgttttttcggaagagtttgtgtctaggtgaaacctggctcaccaccgaatttataaggttgatgtaaatattgtttagttcagaaactttttttatcgtacactttcttaatttgaagacaatgtaagaacttaagggcaacttttttttatcgtacactttctttgtgtgcttctcagaccatatactaactctacttgattaacatagactcgctagcgtaggcatggatttgagtc---------------------------------------------------------------------------------------------------------------------------------------------------
>Punjuba_lehmannii_Escobar_7465@NODE_1_length_1543_cov_92.384038
taatttaggaagtatatttgttattgtttattcatagataaagttggaagcaaggattccattattgttgtcttattttgcaaggaactcttcctttatttgttgtgttgagaattacaacatttaattctggaaagcaggatgcgtttcatattctcgcttgcaaagagatacgaatctcatcgacgcgcttgtcgacatctgaatcagcagactttgaagaggaatcaggggcagataatggagctgcatcaaaagggaaggccataactcaggttgtgaagaagggtcttattcagaacaccgtccccatctttatagagctaaaacggatattagaaagcaagaatagtcccctcataggatcactcatggagtgcctgcgagtccttctcaaggactataagaatgaaattgatgacatattagttgctgacaagcagctacagaaagagcttatctacgacatgcaaaaatatgaagcagcaaaagccaaagccacatttgccgccaccatgccaaaaccaagtgtacaccgatcacctgaagcttcttctgagactctggccaagactcagggacaaagtaagctcaaagacaaggatgagaacagtaagaaagtcgcttctgcaatggcggatgcagcagctgcagcaacagctcgtgctgtgctcagggaagtgaacaaggggacagggacaccaccactgagttctttgggggttcctaaggtaaagtctcgaacgattgtgtccagttcaataagtgatcggcgcccggatgttatagaatctttgaggaaaagacaatccttcgactcagatgatgaaaactagcaccacttggcgttgaagccgggatcttttcgagacaagcaaagtcaagagatgatttttctttgtttattgtttcttttgattggcagtttgcagtattatttggttttctctttctcgttttttcggaagagttt-------------acctggctcaccaccgagtttataaggttgatgt---------------aaatattgtttagttcagaaacttgtcttaatttgaagacaatgaaagagcttaagggcaacctttttttatcgtacactttctttgtgtgcttctcaggccatataccaactctacttgattaacatagactcgctagcgtaggcgtggacttgagtctgataaagaacgcagagcattgttgcaatatgatatgtgattaggttcgagcatggtcgaattgcactgtccagctttttttttgccttcagtttccacactaatgcacatca-gggtgtcagctgcaattcctcagttgcgcactt
>Punjuba_racemiflora_Jimenez_Soares_3626@NODE_1_length_1516_cov_142.735233
taatttaagaagtatatttgttattgtttattcatagataaagttggaagtaaggattccattattgttgtcttattttgcaaggaactcttcccttatttgttgtgttgagaattacaacatttaattctggaaagcaggatgcgtttcatattctcgcttgcaaagagatacgaatctcatcaacgcgcttgtcgacatctgaatcagcagactttgaagaggaatcgggggcagataatggagctgcatcaaaagggaaggccataactcaggttgtgaagaagggtcttattcagaacaccgtccccatctttatagagctaaaacggatattagaaagcaagaatagtcccctcataggatcactcatggagtgcctgcgagtccttctcaaggactataagaatgaaattgatgacatattagttgctgacaagcagctacagaaagagcttatctacgacatgcaaaaatatgaagcagcaaaagccaaagccacatttgccgccaccatgccaaaaccaagtgtacaccgatcacctgaagcttcttctgagactctggccaagattcagggacaaagtaagctcaaagacaaggatgagaacagtaagaaagtcgcttctgcaatggcggatgcagcagctgcagcaacagctcgtgctgtgctcagggaagtgaacaaggggacagggacaccgccactgagttttttgggggttcctaaggtaaagtctcgaacgattgtgtccagttcaataagtgatcggcgcccggatgttatagaatctttgaggaaaagacaatccttcgactcagatgatgaaaactagcatcacttggcgttgacgccgggatcttttcgagacaagcaaagtcaagagatgatttttctttgtttattgtttcttttgcttggcagtttgcagtattatttgttttt--------------------------------taggtgaaacctggctcaccaccgactttataaggttgatgt---------------aaatattgtttagttcagaaacttgtcttaatttgaagacaatgaaagagcttaagggcaacctttttttatagtacactttctgtgtgcgcttctcaggccatataccaactctacttgattaacatagactcgctagcgtaggcgtggacttgagtctgatacagaacgtagagcattgttgcaatatgacatgtgactaggttcgagcatggccgaattggattgtccagctttttttttgccttcagtttccacactaatgcacaacaggggtgtcagctgccattcctcagttgca-cctt
>_R_Albizia_decandra_Vilhena_231@NODE_1_length_784_cov_48.809052
------------------------------------------------------------------------------------------------------------------------------------------------------------------------------------------------------------------------------aggaaccaggggcagataatggagctgcatcaaaagggaaggccataactcaggttgtgaagaagggtcttattcagaacacagtccccatctttatagagctaaaacggatgttagaaagcaagaatagtccccttataggatcacttatggagtgcctgcgagtccttctcaaggactataagaatgaaattgatgacatattagttgctgacaagcagctacagaaagagcttatctacgacatgcaaaaatatgaagcagcaaaagccaaagccacagttgccgccaccatgccaaaaccaagtgtacaccgatcacctgatgcttcttctgagactctgaccaagactcagggacaaagtgagctcaaagacaaggatgagaacagtaagaaagtcgcttctgcaatggcggatgcagcagctgcagcaacagctcgtgctgtgctcagggaagtgaacaaggggacagggacaccgccactgagttctttgggtgttcctaaggttaagtctcgaacgattgtgtccagttcaataagtgatcggcgcccggatgttatagaatctttgaggaaaagacaatcctttgactccgacgatgaaaactagcatcacttggcattgaatcccggatctttttgagacaagcaaagtcaagagctgatttttctttgtttattgtttcttgtgctctgcagtttgcggtattagttggttttctttttctcgtttattcagaagagtttgtatctcggtgaaacctcgctcaccaccgagt------------------------------------------------------------------------------------------------------------------------------------------------------------------------------------------------------------------------------------------------------------------------------------------------------------------------------------------------
>_R_Albizia_glabripetala_Lewis_1652@NODE_1_length_1129_cov_40.811787
--------------------------tacatccatagatatagttggaagtaaagattccattattat--tctta-tttgcaaggaact-----cttatttgttctgttgagaattacaacatttagttctggaacgcaggatgcgtttcatattctcgcttgcaaagagatacgaatctcatcgacgcgcttgtcgacatctgaatcagcagacattgaagaggaatcaggggcagataatggagctgcatcaaaagggaaggccataactcaggttgtgaagaagggtcttattcagaacacagtccccatctttatagagctaaaacggatattagaaaacaagaatagtccccttataggatcacttatggagtgccttcgagtccttctcaaggactataagaatgaaattgatgacatattagttgctgacaagcagctacagaaagagcttatctacgacatgcaaaaatatgaagcagcaaaagccaaagccacagttgccgccaccatgccaaaaccaagtgtacaccgatcacctgatgcttcttctgagactctggccaagactcagggacaaagtaagctcaaagacaaggatgagaacagt------gtcgcttctgcaatggcggatgcagcagctgcagcaacagctcgtgctgtcctcagggaagtgaacaaggggacagggacaccgccactgagttctttgggtgttcctaaggtaaagtctcgaacgattgtgtcgagttcaataaatgatcggcgcctggatgttatagaatctttgaggaaaagacagtccttcgactcggacgatgaaaactagcatcacttggtgttgaagcccggatctttttgagacaagcaaagtcaagagctcatttttcttcgtttcttgtttcttgtgcttggcagtttgcggtattagttggttttctctttctcgtttattcagaagagtttgtatctaggtgaaacctcgctcaccaccgagtttataag---------------gttgatgtaaatattgtttagttcagaaacttgtcttaatttgaagatagtgtaggagcttgagggcaaacccccaaaatcgtacactttctttgtgtgcttctcagggcatataccaactctacttgatgaacatagactcac--------------------------------------------------------------------------------------------------------------------------------------------------------------------------
>_R_Albizia_inundata_Wood_26530@NODE_1_length_1049_cov_123.994970
--------------------------------------------------------------------------------------------------------------------------------------------------------------------------------atctcatcgacgcgcttgtcgacatctgaatcagcagacattgaagaggaatcaggggcagataatggagctgcatcaaaagggaaggccataactcaggttgtgaagaagggtcttattcagaacacagtccccatctttatagagctaaaacggatattagaaaggaagaatagtccccttataggatcacttatggagtgccttcgagtccttctcaaggactataagaatgaaattgatgacatattagttgctgacaagcagctacagaaagagcttatctacgacatgcaaaaatatgaagcagcaaaagccaaagccacagttgccgccaccatgccaaaaccaagtgtacaccgatcacctgatgcttcttctgagactctggccaagactcagggccaaagtaagttcaaagagaaggatgagaacagtaagaaagtcgcttctgcaatggccgatgcagcagctgcagcaacagctcgtgctgtgctcagggaagtgaacaaggggacagggacaccgccactgagttctttgggtgttcctaaggtaaagtctcgaacgattgtgtccagttcaataaatgatcggcgcctggatgttatagaatctttgaggaaaagacagtccttcgactcggacgatgaaaactagcatcacttggcgttgaagcccggatctttttgagacaagcaaagtcaagagctcatttttcttcgtttcttgtctcttgtgcttggcagtttgtggtattagttggttttctctttctcgtttattcagaagagtttgtatctaggtgaaacctcgctcaccaccgagtttataaggttgatgtaaatatagttgatgtaaatattgtttagttcagaaacttgccttaatttgcagataatggaggagcttgagggcaacccccctaaatcgtacacttactgtgtgtgcttctcagggcatataccaactctacttgatgaacatagactcactagcgtcggcatggatttgagtctgatgtaa-------------------------------------------------------atattgtttag------------------------------------------------------------------------t
>_R_Albizia_sinaloensis_Hughes_1576@NODE_1_length_1190_cov_81.075472
---------------------------acctccatagatatagttggaagtaaagattccattattat--tcttattttgcaaggaactcttcccttatttgttgtgctgagaattacaacatttagttctggaacgcaggatgcgtttcatattctcgcttgcaaagagatacgaatctcatcgacgcgcttgtcgacatctgaatcagcagacattgaagaggaatcaggggcagaaaatggagctgcatcaaaagggaaggccataactcaggttgtgaagaagggtcttattcagaacacagtccccatctttatagagctaaaacggatattagaaagcaagaatagtccccttataggatcacttatggagtgcctgcgagtccttctcaaggactataagaatgaaattgatgacatattagtggctgacaagcagctacagaaagagcttatctacgacatgcaaaaatatgaagcagcaaaagccaaagccacagttgccgccaccatgccaaaaccaagtgtacaccgatcacctgatgcttcttctgagactctggccaatactcagggacaaagtaagctcaaagacaaggatgagaacagtacgaaagtcgcttctgcaatggcggatgcagcagctgcagcaacagctcgtgctgtgctcagggaagtgaacaaggggacagggacaccgccattgagttctttgggtgttcctaaggtgaagtctcgaacgattttgtccagttcaataagtgatcggcgcccggatgttatagaatctttgaggaaaagacaatcctttgactccgacgatgaaaactagcatcacttggcgttgaagcccggatctttttgagacaagcaaagtcaagagctgatttttctttgtttattgtttcttgtgctcggcagtttgcagtattagttggttctctctttctcgtttatttagaagagtttgtatctagaagaaacctcgctcgccaccgagtttataaggttgatgtaaatatagttgatgtaaatagtgtttagttcagaaacttgtcttaatttgaagacaatgtaagcgcttgagggaaacccttttctttttttcactttctttgagtgcttctcagggcatataccaaccccacttgatgaacatagactcactggcgtaggcatggatttgcgtctgataaagaacgtagagcattgtt---------------------------------------------------------------------------------------------------------------------------
>_R_Albizia_subdimidiata_var_minor_Gorts_341@NODE_1_length_891_cov_41.652334
-------------------------------------------------------------------------------------------------------------------------------------------------------------------------------------atcgacgcgcttgtcgacatctgaatcagcagacattgaagaggaatcaggggcagataatggagctgcatcaaaagggaaggccataactcaggttgtgaagaagggtcttattcagaacacagtccccatctttatagagctaaaacggatattagaaaacaagaatagtccccttataggatcacttatggagtgccttcgagtccttctcaaggactataagaatgaaattgatgacatattagttgctgacaagcagctacagaaagagcttatctacgacatgcaaaaatatgaagcagcaaaagccaaagccacagttgccgccaccatgccaaaaccaagtgtacaccgatcacctgatgcttcttctgagactctggccaaggctcagggacaaagtaaactcaaagagaaggatgagaacagtaagaaagtcgcttctgcaatggccgatgcagcggctgcagcaacagctcgtgctgtgctcagggaagtgaacaaggggacagggacaccgccactgagttctttgggtgttcctaaggtaaagtctcgaacgattgtgtccagttcaacaaatgatcggcgcctggatgttatagaatctttgaggaaaagacagtccttcgactcggacgatgaaaactagtatcacttggcgttgaagcccggatctttttgagacaagcaaagtcaagagctcatttttcttcgtttcttgtttcttgtgcttggcagtttgtggtattagttggttttctctttctcgtttattcagaagagtttgtatctaggtgaaacctcgctcaccaccgagtttataag---------------gttgatgtaaatattgtttagttcagaaacttgtcttaatttgaagataatggaggagct--------------------------------------------------------------------------------------------------------------------------------------------------------------------------------------------------------------------------------------------------------------
>_R_Albizia_tomentosa_Hughes_648@NODE_1_length_1308_cov_90.525589
------------------tgttttagtacctccatagatatagttggaagtaaagattccattattat--tcttattttgcaaggaactcttcccttatttgttgtgctgagaattacaacatttagttctggaacgcaggatgcgtttcatattctcgcttgcaaagagatacgaatctcatcgacgcgcttgtcgacatctgaatcagcagacattgaagaggaatcaggggcagaaaatggagctgcatcaaaagggaaggccataactcaggttgtgaagaagggtcttattcagaacacagtccccatctttatagagctaaaacggatattagaaagcaagaatagtccccttataggatcacttatggagtgcctgcgagtccttctcaaggactataagaatgaaattgatgacatattagtggctgacaagcagctacagaaagagcttatctacgacatgcaaaaatatgaagcagcaaaagccaaagccacggttgccgccaccatgccaaaaccaagtgtacaccgatcacctgatgcttcttctgagactctggccaatactcagggacaaagtaagctcaaagacaaggatgagaacagtaagaaagtcgcttctgcaatggcggatgcagcagctgcagcaacagctcgtgctgtgctcagggaagtgaacaaggggacagggacaccgccactgagttctttgggtgttcctaaggtgaagtctcgaacgattttgtccagttcaataagtgatcggcgcccggatgttatagaatctttgaggaaaagacaatcctttgactccgacgatgaaaactagcatcacttggcgttgaagcccggatctttttgagacaagcaaagtcaagagctgatttttctttgtttattgtttcttgtgctcggcagtttgcagtattagttggttttctctttctcgtttatttagaagagtttgtatctagaagaaacctcgctcaccaccgagtttataaggttgatgtaaatatagttgatgtaaatagtgtttagttcagaaacttgtcttaatttgaagacaatgtaagcgcttgagggaaacccttttctttttttcactttctttgagtgcttctcagggcatataccaaccccacttgatgaacatagactcactggcgtaggcatggatttgcgtctgataaagaacgtagagcattgttgcaatatgacatgtgaataggttcgagcatggccgaattggactgtccggctttctttttgccttca-tttccgcactactgcacagcgggggtgttagcccccccccc-------------c
>_R_Balizia_elegans_Iganci_870@NODE_1_length_1464_cov_123.684932
taatttaactagtatatttgttattgtttatccatagataaagttggaagtaaggatttc---------------ttttgcaaggaactcttcccttatttgttgtgttgagaattacaacatttaattctggaaagcaggatgcgtttcatattcttgctggcaaagagatacgaatctcgtcgacgcgcttttcgacatctgaatcagcagactttgaagaggaatcaggggcagataatggagctgcatcaaaagggaaggccataactcaggttgtgaagaagggtcttattcagaatacagtccccatctttatagagctaaaacggatattagaaagcaagaatagtcccctcataggatcactcatggagtgcctgcgagtccttcttaaggactataagaatgaaattgatgacatattagttgctgacaagcagctacagaaagagcttatctacgacatgcaaaaatatgaagcagcaaaagccaaagccacagttgccgccaccatgccaaaaccaagtgcacaccgatcacctgaagcttcttctgagactctggccaagattcagggacaaagtaagctcaaagacaaggatgagaacagtaagaaagtcgcttctgcaatggcggatgcagcagctgcagcaacagctcgtgctgtgctcagggaagtgaacaaggggacagggacaccgacactgagttctttgggggttcctaaggtaaagtctcgaacggttgtgtccagttcaataagtgatcggcgcccggatgttatagaatctctgaggaaaagacaatccttcgactcagatgatgaaaactagcatcacttggcgttgaagccgggatcttttctagacaagcaaagtcaagagctgatttttctttgtttattatttcttgtgcttggcagtttgcagtattagttcgttttctctttctcgttttttcggaagagtttgtgtctaggtgaaacctggctcaccaccgagtttacaagggtgatgtaaatattgtttagttcagaaactttttttatcgtacactttcttaatttgaagacaatgtaagaacttaagggcaactatttttaatcgtacactttctttgtgtgcttctcaggccatatactaactctacttgattaacatagactcgctagcgtaggcatggatttgagtctgataaagaacgtagagcattgttgcactatgacatgtgactaagttcgagcatggccgaattgggccgtccagctttttttttgccttcagtttcgacactactgcacaacaagagtgtcagctgccttttctcagttgtattcta
>_R_Balizia_leucocalyx_Aguilar_1939@NODE_2_length_1105_cov_197.300584
---------------------------------------------------------------------------------------------------------------------------------------------------------------------------------------------------------------cagcagactttgaagaggaatcaggggcagataatggagctgcatcaaaagggaaggccataactcaggttgtgaagaagggtcttattcagaatacagtccccatctttatcgagctaaaacggatattagaaagcaagaatagtcccctcataggatcactcatggagtgcctgcgagtccttctcaaggactataagaatgaaattgatgacatattagttgctgacaagcagctacagaaagagcttatctacgacatgcaaaaatatgaagcagcaaaagccaaagccacagttgccgccaccatgccaaaaccaagtgtacaccgatcacctgaagcttcttctgagactctggccaagattcagggacaaagtaagctcaaagacaaggatgagaacagtaagaaagtcgcttctgcaatggcggatgcagcagctgcagcaacagctcgtgctgtgctcagggaagtgaacaaggggacagggacaccgccactaagttctttgggggttcctaaggtaaagtctcgaacgtttgtgtccagttcaataagtgatcggcgcccggatgttatagaatctttgaggaaaagacaatccttcgactcagatgatgaaaactaacatcacttggcgttgaagccgggatcttttctagacaagcaaagtcaagagctgatttttctttgtttattgtttcttgtgcttggcagtttgcagtattagttggttttctctttctcgttttttcggaagggtttgtgtctaggtgaaacctggctaaccaccgagtttataaggttgatgcaaatattgtttagttcagaaactttttttatcgtacactttcttaatttgaagacaatgtaagaacttaagagcaacttttttttatcgtgcactttctttgtgtgcttttcaggccatatactaactctacttgattaacatagactcgctagcgtaggcatggatttgagtctggt-aagaacgtagagcattgttgcaatatgacatgtgactaggttcgagcatggccgaattggactgtccagctttttttttgccttcagtttcgacactactgcacaac----------------------------------a
>_R_Balizia_leucocalyx_Aguilar_1939@NODE_3_length_527_cov_6.813333
--------------------------------------------------------------------------------------------------------------------------------------------------------------------------------------------------------------------------------------------------------atgctcagcatagaagatgtaactcaatctgttcacaggtgcaatactacttcctctgttcctaaatatatggccttgaagtgaattttgg-------------------------------------------------------------ttctaaatataagaatttttttattttattttgtttcttatgtttgttaaattaaattgcctgaattgtaaattgatat---------------------gtaat-------------------------------------------------------------------aatgaagcaaaaaagtatttcagaatcatgtacatatactataattaagt---------ga-----------------------------------------------------------------------ctatttaacttttttaatcttttcaaattaaa-------------------------------------taaatagatcttata-----------------------tttagcagccagtatagtatatttgtt---------------------attgtttatccgtagataaagttggaagtaaggatttcattatt--ttgtttattttgcatggaac-----------------tcttccctttgttgtgtt-----gagaatt-----------------------------------------------------------------------------------------------------acaacatttaattctggaaggcagcgttt--------atattctc---------------------------------------tggcaaagagatacacgcgcttgtcgacatctgaatcagcagact--------------------------ttgaag----------------------------------------------------------------------------------------------------------a
>_R_Balizia_pedicellaris_Queiroz_15529@NODE_1_length_1322_cov_376.867403
taaattagctagaatatttgttattgtttatccatagataaagttggaagtaaggatttcattattattgtctcattttgcaaggaactcttcccttatttgttgtgttgagaattacaacatttaattctggaaagcaggatgcgtttcatattctcgctggcaaagagatacgaatctcgtcgacgcgcttgtcgacatctgaatcagcagaatttgaagaggaatcaggggcagataatggagctgcatcaaaagggaaggccataactcaggttgtgaagaagggtcttattcagaatacagtccccatctttatagagctaaaacggatattagaaagcaagaatagtcccctcataggatcactcatggagtgcctgcgagtccttctcaaggactataagaatgaaattgatgacatattagttgctgacaagcagctacagaaagagcttatctacgacatgcaaaaatatgaagcagcaaaagccaaagccacagttgccgccaccatgccaaaaccaagtgcacaccgatcacctgaagcttcttctgagactctggccaagattcagggacaaagtaagctcaaagacaaggatgagaacagtaagaaagtcgcttctgcaatggcggatgcagcagctgcagcaacagctcgtgctgtgctcagggaagtgaacaaggggacagggacaccgccactgagttctttgggggttcctaaggtaaagtctcgaacggttgtgtccagttcaataagtgatcggcgcccggatgttatagaatctttgaggaaaagacaatccttcgactcagatgatgaaaactagcatcacttggcgttgaagccgggatcttttctagacaagcaaagtcaagagctgatttttctttgtttattatttcttgtgcttggcagtttgcagtattagttggttttctctttctcgttttttcggaagtgtttgtgtctaggtgaaacctggctcaccaccgagtttataaggttgatgtaaatattgtttagttcagaaactttttttatcgtacactttcttaatttgaagacaatgtaagaacttaagggcaactattttttatcatacactttctttgtgtgcttctcaggccatatacaaactctacttgattaacatagactcgcgagcgtaggcatggatttgagtcagataaagaacgtagagcattgttgcaatatgacatgtgactaggttcgagcatggccgaattggactgtccagcttt---------------------------------------------------------------------
>_R_Calliandra_bella_LPQ15696@NODE_1_length_1058_cov_71.038736
------------------------------------------------------------------------------------------------------------------------------------------------catttcaaattcttgcttgcaaagagatacgaatctcatcaacacgcttatcagcatccgaatcagcagacattgaagaggaagcaggggcagataatggagcagcatcaaaagggaaggccataactcaggtagtgaagaaaggacttattcagaacacagtccccatcttcatagagctaaaacgaatattagaaagcaagaatagtcccctcataggatcacttatggaatgcctgcgagttcttctcaaggactacaagaatgaaattgatgagatattagttgcagacaagcagttacagaaagagcttatctatgacatgcaaaaatatgatgcagcaaaagccaaagccacagttgctgccactatgccaaaaccaagtgcacaccgatcaccagaaacttcttctgagactctggctaagactcagggacaaagtaagctcaaagacaatgatgagaacatcaagaaagttgcttctgcaatggctgacgcagcagctgctgcaacagctcgtgctgtgcttaaggaagtgaacaagggaacagggacaccaccattgagttctttgggtgttcctaaggtaaagtctcgaacga---tgtccagtttaaaaagcgatcggcgcttagatgttatagaatctttgaggaaaagacaatcctttgactcagatgatgaaagctagcatca-----aaaagaagcctggatcatttccagacaagaaaagt---gagctgatttagctttgtttgttgt--------------acttttctgtattagttgattttgtttttcttgttttttcggaagagtttgtatgtaggtgaaa-ctagctcatcaccgagttcataaggttggtgtatatatagttgatgtaaatattgtttagttcagaaacttgtcttaatttgaagacgatgtaatcgctttagtatggc-------------taaatttgtttgtttttttttttccccaattaaattcttgataagattgacat--------taatatatttagggtattaaatctttgaaaa-----------ttattaaactgtagcgt--------------------------------------------------------------------------------------------------------------a
>_R_Cathormion_obliquifoliolatum_Wieringa_6519@NODE_1_length_1124_cov_262.475210
-------------------------------ccatagatgaagttggaagtaaggatttcattattattgtcttattttgcaagaaactcttcccttatttgttgtgtcgagaattacaacatttaattctggatagcaggatgcgtttcatattctcgctggcaaagagatacgaatctcgtcgacgcgcttgtcgacatctgaatcagcagactttgaagaggaatcaggggcagataatggagctgcatcaaaagggaaggccataactcaggttgtgaagaagggtcttattcagaatacagtccccatctttatagagctaaaacggatattagaaagcaagaatagtcccctcataggatcactcatggagtgcctgcgagtccttctcaaggattataagaatgaaattgatgacatattagttgctgacaagcagctacagaaagagcttatctacgacatgcaaaaatatgaagcagcaaaagccaaagccacagttgccgccaccatgccaaaatcaagtgtacaccgatcacctgaagcgtcttctgagactctggccaagattcagggacaaagtaagctcaaagacaaggatgagaacagtaagaaagtcgcttctgcaatggcggatgcagcagctgcagcaacagctcgtgctgtgctcagggaagtgaacaagaggacagcgacaccgccactgagttctttgggggttcctaaggtaaagtctcgaaccgttgtgtccagttcaataagtgatcggcgcccggatgttatagaatctttgaggaaaagacaatccttcgactcagatgatgaaaactagcatcacttggcgttgaagccgggatcttttctagacaagcaaagccaagagctgatttttctttgtttattgtttcttgtgcttggcagtttgcagtattagttggttttctctttctcgttttttcggaggagtttgaatctaggggaaacctggctcaccaccgagtttataaggttgatgtaaatattgtttagttcagaaactttttttatcgtacactctcttaatttgaagacaatgtaagagcttaaggacaacttttttttatc--acactttctttgtgtgccgcccaggccatataccaactctacttgac----------------------------------------------------------------------------------------------------------------------------------------------------------------------------------------
>_R_Cathormion_rhombifolium_Deighton_3618@NODE_1_length_1087_cov_95.850495
----------------------------------------------------------------------------------------tcttcccttatttgttgtgtcgagaattacaacatttaattctggatagcaggatgcgtttcatattctcgctggcaaagagatacgaatctggtcgacgcgcttgtcgacatctgaatcagcagactttgaagaggaatcaggggcagataatggagctgcatcaaaagggaaggccataactcaggttgtgaagaagggtcttattcagaatacagtccccgtctttatagagctaaaacggatattagaaagcaagaatagtcacctcataggatcactcatggagtgcctgcgagtccttctcaaggattataagaatgaaattgatgacatattagttgctgacaagcagctacagaaagagcttatctacgacatgcaaaaatatgaagcagcaaaagccaaagccacagttgccgccaccatgccaaaatcaagtgtacaccgatcacctgaagcgtcttctgagactctggccaagattcagggacaaagtaagctcaaagacaaggatgagaacagtaagaaagtcgcttctgcaatggcggatgcagcagctgcagcaacagctcgtgctgtgctcagggaagtgaacaagaggacagcgacaccgccactgagttctttgggggttcctaaggtaaagtctcgaaccgttgtgtccagttcaataagtgatcggcgcccggatgttatagaatctttgaggaaaagacaatccttcgactcagatgatgaaaactagcatcacttggcgttgaagccgggatcttttctagacaagcaaagccaagagctgatttttctttgtttattgtttcttgtgcttggcagtttgcagtattagttagttttctctttctcgttttttcggaggagtttgaatctaggggaaaccttgctcaccaccgagtttataaggttgatgtaaatattgtttagttcagaaattttttttatcgtacactctcttaatttgaagacaatgtaagagcttaaggacaacttttttttatc--acactttctttgtgtgccgcccaggccatataccaactctacttgactagcatagactcgccagcgt--------------------------------------------------------------------------------------------------------------------------------------------------------------------
>_R_Enterolobium_cyclocarpum_MWC9020@NODE_1_length_1299_cov_232.698854
aaatctagggaatatatttgttactgtacatccatagataaagttgaaagtgaggattctattattattgtcttgttttgcaaggaactcttcccttatttgttgtgttgagaattacaacatttaatattggaaatcaggatgcgtttcatattctcgcttgcaaagagatacgaatctcatcaacgcgcttgtcgacatctgaatcagcagacattgaagaggaatcaaggccagataatggagctgcattaaaagggaaggccataactcaggttgtgaagaagggtcttattcagaacacagtccccatctttatagagctaaaacggatattagaaagcaagaatagtcccctcataggatcacttatggagtgcctgcgagtccttctcaaggactacaagaatgaaattgatgacatactagttgctgacaagcagctacagaaagagcttatctacgacatgcaaaaatatgaagcagcaaaagctaaagccacacttgctgctgccatgccaaaatcaagtgcacatcgatcacctgaagcttcttctgagacaatggccaagactcagggacaaagtaagctcaaagacaaggatgggaacagtaagaaagttgcttctgcaatggcggatgcagcagctgcagcaacagctcgtgctgtgctcagggaagtgaacaaggggacagggacaccgccactgagttctttgggtgttcctaaggtaaagtctcgaacgattgtgtccagttcaataagtgatcagcgcccagatgttatagaatctttgaagaaaagacaatccttcgactccgacgatgaaaactagcatcacttggcgttcaagcccggaagttttcgagacaagcaaagtcaagagctgatttttc--tgtttattgtttattgtgattggcagtttgcagtattagttagttttctctttttttcttttccggaagagtatgta---aggtgaagcctgactcaccaccgagtttataaggttgatgtaa--atagttgatgtaaatattgtttaattcagaaacttttcttaatttgaagacaatgtaagagcttaagggcaat-----------------------------------------------------------------------------------------------------------------gtactgggaaaacgggccagcccgcgggttgggggctggcacgagcctgccagcccgtgagtttttttatttt------------------tttaaaaaaatttttactcttttttct------------c
>_R_Hydrochorea_corymbosa2_Iganci_862@NODE_1_length_1132_cov_284.717734
--atttagctagtatatttgttattgtttatccatagatgaagttggaagtaaggatttcattattattgtcttattttgcaaggaactcttcccttattcgttgtgttgagaattacaacatttaattctggatagcaggatgcgtttcatattctggctggcaaagagatacgaatctcgtcgacgcgcttgtcgacatctgaatcagcagactttgaagaggaatcaggggcagataatggagctgcatcaaaagggaaggccataactcaggttgtgaagaagggtcttattcagaatacagtccccatctttatagagctaaaacggatattagaaagcaagaatagtcccctcataggatcactcatggagtgcctgcgagtccttctcaaggattataagaatgaaattgatgacatattagttgctgacaagcagctacagaaagagcttatctacgacatgcaaaaatatgaagcagcaaaagccaaagccacagttgccgccaccatgccaaaaccaagtgtacaccgatcacctgaagcgtcttctgagactctggccaagattcagggacaaagtaagctcaaagacaaggatgagaacagtaagaaagtcgcttctgcaatggcggatgcagcagctgcagcaacagctcgtgctgtgctgagggaagtgaacaagaggacagcgacaccgccactgagttctttgggggttcctaaggtaaagtctcgaaccgttgtgtccagttcaataagtgatcggcgcccggatgttatagaatctttgaggaaaagacaatccttcgactcagatgatgaaaactagcatcacttggcgttgaagccgggatcttttctagacaagcaaagccaagagctgatttttctttgtttattgtttcttgtgcttggcagtttgcagtattagttggttttctctttctcgttttttcggaggagtttgaatctaggggaaacctggctcaccaccgagtttataagcttgatgtaaatattgtttagttcagaaactttttttatcgtacactctcttaatttgaagacaatgtaagagcttaaggacaacttttttttatc--acactttctttgtgtgccgc-------------------------------------------------------------------------------------------------------------------------------------------------------------------------------------------------------------------
>_R_Hydrochorea_gonggrijpii_Tillett_45696@NODE_1_length_1127_cov_139.858095
taatttagctagtatatttgttattgtttatccatagataaagttggaagtaaggatttcattgttattgtcttattttgcaaggaaatcttcccttatttgttgtgttgagaattacaacatttaattctggatagcaggatgcgtttcatattctcgctggcaaagagatacgaatctcgtcgacgcgcttgtcgacatctgaatcagcagactttgaagaggaatcaggggcagataatggagctgcatcaaaagggaaggccataactcaggttgtgaagaagggtcttattcagaatacagtccccatctttatagagctaaaacggctattagaaagcaagaatagtcccctcataggatcactcatggagtgcctgcgagtccttctcaaggattataagaatgaaattgatgacatattagttgctgacaagcagctacagaaagagcttatctacgacatgcaaaaatatgaagcagcaaaagccaaagccacagttgccgccaccatgccaaaaccaagtgtacaccgatcacctgaagcgtcttctgagactctggccaagattcagggacaaagtaagctcaaagacaaggatgagaacagtaagaaagtcgcttctgcaatggcggatgcagcagctgcagcaacagctcgtgctgtgctcagggaagtgaacaagaggacagcgacaccgccactgagttctttgggggttcctaaggtaaagtctcgaaccgttgtatccagttcaataagtgatcggcgcccggatgttatagaatctttgaggaaaagacaatccttcgactcagatgatgaaaactagcatcacttggcgttgaagccgggatcttttctagacaagcaaagccaagagctgatttttctttgtttattgtttcttgtgcttggcagtttgcagtattagttggttttctctttctcgtttattcagaagagtttgtatctaggtgaaacctggctcaccaccgagtttataaggttgatgtaaatattgtttagttcataaact---------------tgtcttaatttgaagacaatgt---------------------------------------------------------------------------------------------------------------------------------------------------------------------------------------------------------------------------------------------------------------------
>_R_Hydrochorea_gonggrijpii_Tillett_45696@NODE_2_length_754_cov_85.283604
------------------------------------------------------------------------------------------------------------------------------------------------------------------------------------------------------------------cagactttgaagaggaatcaggggcagataatggagctgcatcaaaaggg-aggccataactcaggttgt---gaagggtcttattcagaatacagtccccatctttatagagctaaaacggatgttagaaagcaagaataatcccctcttaggatcactcatggagtgcctgagagtccttctcaagcactataaaaatgaaattgacgacatattagttgctgacaagcaactacagaaagaccttatctacgacctgcaaaaatatgaagcagcaaaagccaaagccacagttgccgccaccatgccaaagccaagtgtacaccgatcacctgaagcttcttctgagactctggccaagactcagggacaaagtaagctcaaagacaaggatgagaacagcaagaaagttgcttctacaacagcagctgcagcagctgcagcaacagcttgtgctgtgctcagggaagtgaacaaagggacagggacaccgccactgagttctttgggctttcctaaggtaaagtctcgaacgattgtgtccagttcaataagtgattggcgcccggattttatagaatctttgaggaaaagacagtccttcgattcggacaatgaaaactagcatcacttggcgttgaagcccggatcttttcgagacaagcaaagtcaagagctgatttttctttgtttattgtttcttgtgcttggcagtttgcagtattagttggttttctctttctcgtt-----------------------------------------------------------------------------------------------------------------------------------------------------------------------------------------------------------------------------------------------------------------------------------------------------------------------------------------------------------------------------------------------
>_R_Jupunba_barbouriana_Iganci_847@NODE_1_length_1413_cov_181.053892
taatttagcgagtatatttgttattgtttatccatggataaagttggaagtaaggatttcattattattgtcttattttgcaaggaactcttcccttatttgttgtgttgagaattacaacatttaattctggaaagcaggatgcgtttcatattctcgctggcaaagagatacgaatctcgtcgacgcgcttgtcgacatctgaatcagcagactttgaagaggaatcaggggcagataatggagctgcatcaaaagggaaggccataactcaggttgtgaagaagggtcttattcagaatacagtccccatctttatagagctaaaacggatattagaaagcaagaatagtcccctcataggatcactcatggagtgcctgcgagtccttctcaaggactataagaatgaaattgatgacatattagttgctgacaagcagttacagagagagcttatctacgacatgcaaaaatatgaagcagcaaaagccaaagccacagttgccgccaccgtgccaaaaccaagtgtacaccgatcacctgaagcttcttctgagactctggccaagactcagggacaaagtaagctcaaagacaaggatgagaacagtaagaaagtcgcttctgcaatggcggatgcagcagctgcagcaacagctcgtgctgtgctcagggaagtgaacaaggggacagggacaccgccacttagttctttgggggttcctaaggtaaagtctcgaacgattgtttccagttcaataagtgatcggcgcccggatgttatagaatctttgaggaaaagacaatccttcgactcagatgatgaaaactagcatcacttggcgttgaagccgggatcttttcgagacaagcaaagtcaagagctgatttttctttgtttattgtttcttgtgcttggcagtttgcagtattagttggttttctctttctcgttttttcggatgagtttgtatctaggtgaaacctggctcaccaccgagtttataaggttgatgtaaatattgtttagttcagaaactttttttatcgtacactttcttaatttgaagacgatgtaagaacttaagggcaacttttttttatcgtacactttctttgtgtgcttctcaggccatatactaactctacttgattaacatagactcgctagcgtaggcatggatttgagtctgataaagaacgtagagcattgttgcaatatgac--gtgactaggtttgagcatggccgaattggactgtccagctttttttttgccttcagtttccacactactgcacaacaggagtgtcagctgc-------------------c
>_R_Jupunba_barbouriana_Iganci_847@NODE_2_length_1379_cov_90.788018
ca-------ggaaaagacggccgccttttttccataggtgaagtctaaggcaactattgagtaattgagttgtgcttacataaaagtttgaattttttttttcaggggcaacgatgaaaattcaaggtctaagaa------------tgcacatttatgtttccttgctaaaacaaatggctcctgagcaccttctaacaacctttgccaagttatgtgcggagatccttgctgcagcttctgatggaatgctcaatatagaagatgtaactcaatctgttcacaggtgcaatgctacttcctctgttcctaaatatatggccttgaagggaattttagaaagcaagaatagtcccctcataggatcactcatggggtgcctgcgagtccttctcaagcactataaaaatgaaattgacgacatattagttgctgacaagcagctacagaaagagcttatctacgacatgcaaaaatatgaagcagcaaaagccaaagccacagttgccgccaccatgccaataccaagtgtacaccgatcacctgaagcttcttctgagactctggccaagactcagggacaaagtaagctcaaagacaaggatgagaacagtaagaaagtcgcttctgcaatggcggatgcagcagctgcagcaacagctcgtgctgtgctcagggaagtgaacaaagggacagggacaccgcccccgagttctttgggcgttcctaaggtaaagtctcgaacgattgtgtccagttcaataagtgatcggcggccggatgttatagaatctttgaggaaaagacagtccttcgactcggacaatgaaaactagcatcacttggcgttgaagcccggatcttttcgagacaagcaaagtcaagagccgagttttctttgtttattgtttcttgtgcttggcagtttgcagtattagttggttttctctttctcgtttattcaggagagtttgtatctaggtgaaacctggctgaccaccgagtttataaggttgatgtaaatatagttgatgtaaatattgtttagttcagaaacttgtcttaatttgaagacaatgtaagagcttgagggcaactttttttaatcgtaaactttctttgtgtacttctcagggcatataccaactctacttgattaacatagactcactagcg--------------------------------------------------------------------------------------------------------------------------------------------------------------------t
>_R_Jupunba_filamentosa_Lima_7487@NODE_2_length_594_cov_152.034816
-------------------------------------------------------------------------------------------------------------------------------------------------------------------caaagagatacgaatctcgtcgacgcgcttgtcgacatctgaatcagcagactttgaagaggaatcaggggcagatactggagctgcatcaaaagggaaggccataactcaggttgtgaagaagggtcttattcagaacacagtctccatctttatagagctaaaacgggtattagaaagcaagaatagtcccctcataggatcactcacggagagcctgcgagtccttctcaagcactataaaaatgaaattgacgacatattagttgctgacaagcagctacagaaag-------------------------------------------agccacagttgccgccaccatgccaaaaccaagtgtacaccgatcacctgaaggttcttctgagactctggccaagactcagggacaaagtaagctcaaagacaaggatgagaacagtaagaaagtcgcttctccaatggcggatgcagcagctgcagcaacagctcgtgctgtgccccgggaagtgaacaaagggacagggacaccgccactgagttcttcgggtgttcctaaggtaaagtctcgaacgattgtgtccagttcaataagtgatcggcgcccggatgttatagaatctttgag--------------------------------------------------------------------------------------------------------------------------------------------------------------------------------------------------------------------------------------------------------------------------------------------------------------------------------------------------------------------------------------------------------------------------------------------------------------------------------------------------------------------------------------------------------------
>_R_Jupunba_floribunda_Iganci_883@NODE_2_length_1217_cov_207.127193
----------------------------------------------------------------------------------aggaactcttcccttatttgttgtgttgagaattacaacatttaattctggaaagcaggatgcgtttcatattctcgccggcaaagagatacgaatctcgccgacgcgcttgtcgacatctgaatcagcagactttgaagaggaatcaggggcagataatggagctgcatcaaaagggaaggccataactcaggttgtgaagaagggtcttattcagaatacagtccccatctttatagagctaaaacggatattagaaagcaagaatagtcccctcataggatcactcatggagtgcctgcgagtccttctcaaggactataagaatgaaattgatgacatattagttgctgacaagcagttacagagagagcttatctacgacatgcaaaaatatgaagcagcaaaagccaaagccacagttgccgccaccatgccaaaaccaagtgtacaccgatcacctgaagcttcttctgagactctggccaagactcagggacaaagtaagctcaaagacaaggatgagaacagtaagaaagtcgcttctgcaatggcggatgcagcagctgcagcaacagctcgtgctgtgctcagggaagtgaacaaggggacagggacaccgccactgagttctttgggggttcctaaggtaaagtctcgaacgattgtgtccagttcaataagtgatcggcgcccggatgttatagaatctttgaggaaaagacaatccttcgactcagatgatgaaaactagcatcacttggcgttgaagccgggatcttttcgagccaagcaaagtcaagagctgatttttctttgtttattgtttcttgtgcttggcagtttgcagtattagttggttttctctttctcgttttttcggaagagtttgtatctaggtgaaacctgtctctccaccgagtttataaggttgatgtaaatattgtctagttcagaaactttttttatcgtacactttcttaatttgaagacgatgtaagaacttaagggcaacttttttttatcgtacactttctttgtgtgcttctcaggccatatactaactctacttgattaacatagactcgctagcgtaggcatggatttgagtctgatatagaacgtagagcattgttgcaatatgacatgtgactaggttcgagcatggccgaattggactgtccagcttttttttggccatcagtttccatacta-------------------------------------------t
>_R_Jupunba_floribunda_Iganci_883@NODE_3_length_526_cov_4.187082
--------------------------------------------------------------------------------------------------------------------------------------------------------------------------------------------------------------------------------------gctgcagcttctgatggaatgctcaatatagaagatgtaactcaatctgtccgcaggtgcaattctacttcccctgttcctaaatatatggccttgaagggaattttag-------------------------------------------------------------ttctatatataagata---tttttttaattttatctcttatatttataaaattattttgtctgacttataaattgatat---------------------ataat-------------------------------------------------------------------aatgaagcacaaaagtatttcagaatcatgtacatatactataattaagt---------ga-----------------------------------------------------------------------ctatttatcttctttaatctccccaaattaaa-------------------------------------taaatagatcttata-----------------------tttagcatcgaatggagtatatttgtt---------------------attgtttatccatagataaagttggaagtaaggattttattatt--ttgtctattttgcaaggaac-----------------tcttccctttgttgtgtt-----gagaatt--------------------------------------------------------------------------------------------------------atgtcttattttgcaaggaacccctt--------tttgttgt---------------------------------------tgagaattaca---------------acatttaattctggaaagc-----------------------------aggatgcgtttcata----------------------------------------------------------------------------------------------g
>_R_Jupunba_idiopoda_Quesada_1718@NODE_2_length_946_cov_156.563867
-------------------------------------------------------------------------------------------------------------------------------------------------------------------caaagagatacgaatctcgtcgacgcgcttgtcgacatctgaatcagcagactttgaagaggaatcaggggcagataatggagctgcatcaaaagggaaggccataactcaggttgtgaagaagggtcttattcagaatacagtccccatctttatagagctaaaacggatattagaaagcaagaatagtcccctcataggatcactcatggagtgcctgcgagtccttctcaaggactataagaatgaaattgatgacatattagttgctgacaagcagctacagaaagagcttatctacgacatgcaaaaatctgaagcagcaaaagccaaagccacagttgccgccaccatgccaaaaccaagtgtacaccgatcacctgaagcttcttctgagactctggccaagactcagggacaaagtaagctcaaagacaaggatgagaacagtaagaaagtcgcttctgcaatggcggatgcagcagctgcggcaacagctcgtgctgtgctcagggaagtgaacaaggggacagggacaccgccactgagttctttgggggttcctaaggtaaagtctcgaacggttgtgtccagttcaataagtgatcggcgcccggatgttatagaatctttgaggaaaagacaatccttcgactcagatgatgaaaactagcatcacttggcgttgaagccgggatcttttctagacaagcaaagtcaagagctgatttttctttgtttattgtttcttgtgtttggcagtttgcagtattagttggttttctctttctcgttttttcggaagagtttgtgtctaggtgaaacctggctcaccaccgggtttataaggttgatgtaaatattgtttagttcagaaactttttttatcgtacactttcttaatttgaagacaatgtaagaacttaagggcaacttttttttatag----------------------------------------------------------------------------------------------------------------------------------------------------------------------------------------------------------------------------------------
>_R_Jupunba_laeta_Mori_25147@NODE_1_length_1261_cov_45.885980
------------------------------------------gttggaagtaaggatttcattattattgtcttattttgcaaggaactcttcccttatttgttgtgttgagaattacaacatttaattctggaaagcaggatgcgtttcatattctcgctggcaaagagatacgaatctcgtcgacgcgcttgtcgacatctgaatcagcagactttgaagaggaatcaggggcagataatggagctgcatcaaaagggaaggccataactcaggttgtgaagaagggtcttattcagaatacaatccccatctttatagagctaaaacggatattagaaagcaagaatagtcccctcataggatcactcatggagtgcctgcgagtccttctcaaggactataagaatgaaattgatgacatattagttgctgacaagcagctacagaaagagcttatctacgacatgcaaaaatatgaagcagcaaaagccaaagccacagtagccgccaccatgccaaaaccaagtgtacaccgatcacctgaagcttcttctgagactctggccaagattcagggacaaagtaagctcaaagacaaggatgagaacagtaagaaagccgcttctgcaatggcggatgcagcagctgctgcaacagctcgtgctgtgctcagggaagtgaacaaggggacagggactccgccactgagttctttgggggttcctaaggtaaagtctcgaacggttgtgcccagttcaataagtgatcggcgcccggatgttatagaatctttgaggaaaagacaatccttcgactcagatgatgaaaactagcatcacttggcgttgaagccgggatcttttctagacaagcaaagtcaagagctgatttttctttgtttattgtttcttgtgcttggcagtttgcagtattagttggttttctctttctcgttttttcggaagagtttgtatctaggtgaaacctggctcaccaccgagtttataaggttgatgtaaatattgtttagttcagaaactttttttatcgtacactttcttaatttgaagacaatgtaagagcttaaggacaacttttgtttatcgtacactttctttgtgtgcttctcaggccatataccaactctacttgactagcatagactcgctagcgtaggcatggatttgaatctgataaagaacatagagaattgttgcaatatggcatgtgattacgttcgagcatggctgaattggactgtccagctctttttttgccttcactttcc-------------------------------------------------a
>_R_Jupunba_langsdorfii_Ribeiro_728@NODE_1_length_1641_cov_127.459719
taatttagcgagtatatttgttattgtttatccatagataaagtgggaagtaaggatttcattattattgtcttattttgcaaggaactcttcccttatttgttgtgttgagaattacaacatttaattctggaaagcaggatgcgtttcatattctcgctggcaaagagatacgaatctcgtcgacgcgcttgtcgacatctgaatcagcagactttgaagaggaatcaggggcagataatggagctgcatcaaaagggaaggccataactcaggttgtgaagaagggtcttattcagaatacagtccccatctttatagagctaaaacggatattagaaagcaaaaatagtcccctcataggatcactcatggagtgcctgcgagtccttctcaaggactataagaatgaaattgatgacatattagttgctgacaagcagctacagaaagagcttatctacgacatgcaaaaatatgaagcagcaaaagccaaagccacagttgccgccaccatgccaaaaccaagtgtacaccgatcacctgaagcttcttctgagactctggccaagactcagggacaaagtaagctcaaagacaaggatgagaacagtaagaaagtcgcttctgcaatggcggatgcagcagctgcagcaacagctcggactgtgctcagggaagtgaacaaggggacagggacaccgccactgagttctttgggggttcctaaggtaaagtctcgaacgattgtgtccagttcaataagtgatcggcgcccggatgttatagaatctttgaggaaaagacaatccttcgactcagatgatgaaaactagcatcacttggcgttgaagccgggatctttttgagacaagcaaagtcaagagctgatttttctttgtttattgtttcttgtgcttggcagtttgcagtattagttggttttctctttctcgttttttcggaagagtttgtatctaggtgaaacctggctcaccaccgagtttataaggttgatgtaaatattgtttagttcagaaactttttttatcgtacactttcttaatttgaagacgatgtaagaacttaagggcaacttttttttatcgtacactttctttgtgtgcttctcaggccatatactaactctacttgattaacatagactcgctagcgtaggcatggatttgagtctgataaagaacgtagagcattgttgcaatatgacatgtgactaggttcgagcatggccgaatcggactgtctagctgtctttttgccttcagtttccacactaatacacaacaggagtgtcagttgccttttcacagttgtgccctt
>_R_Jupunba_leucophylla_Iganci_839@NODE_1_length_1383_cov_245.960949
----------------------------------------------------------------------------------------------------------------------aacatttaattctggaaagcaggatgcgtttcatatcctcgctggcaaagagatacgaatctcgtcgacgcgcttgtcgacatctgaatcagcagactttgaagaggaatcaggggcagataatggagctacatcaaaagggaaggccataactcaggttgtgaagaagggtcttattcagaatacagtccccatctttatagagctaaaacggatattagaaagcaagaatagtcccctcataggatcactcatggagtgcctgcgagtccttctcaaggactataagaatgaaattgatgacatattagttgctgacaagcagctacagaaagagcttatctacgacatgcaaaaatatgaagcagcaaaagccaaagccacagttgccgccaccatgccaaaaccaagtgtacaccgatcacctgaagcttcttctgagactctggccaagactcagggacaaagtaagctcaaagacaaggatgagaacagtaagaaagtcgcttttgcaatggcggatgcagcagctgcagcaacagctcgtgctgtgctcagggaagtgaacaaggggacagggacaccgccactgagttctttgggggttcctaaggtaaagtctcgaacgattgtgtccagttcaataagtgatcggcgcccggatgttatagaatctttgaggaaaagacaatccttcgactcagatgatgaaaactagcatcacttggcgttgaagccgggatcttttcgagacaagcaaagtcaagagctgatttttctttgtttattgtttcttgagcttggcagtttgcagtattagttggttttctctttctcgttttttcggaagagtttgtatctaggtgaaacctggctcaccaccgagtttataaggttgatgtaaatattgtttagttcagaaactttttttatcttacactttcttaatttgaagacaatgtaagaacttaagggcaacttttttttatcgtacactttctttgtgtgcttctcaggccatatactaactctacttgcttaacatagactcgctagcgtaggcatggatttgagtctgataaaggacgtagagcattgttgcaatatgacatgtgactaggttcgagcatggccgaattggactgtccagctttttttttgccttcagtttccacactactgcacaacaggagtgttagctgccttttctcagttgtgtcctt
>_R_Jupunba_leucophylla_Iganci_839@NODE_2_length_1221_cov_104.527098
---------------------------------------------------------------------------------------------------------------gaattacaacatttaattctggaaagcaggatgcgtttcatatcctcgctggcaaagagatacgaatctcgtcgacgtgcttgttgacatctgaatcagcagactttgaagaggaatcaggggcagataatggagttgcatcaaaagggaaggccataactcaggttgtgaagaagggtcttattcagaatacggtccccatctttatagagctaaaacggatattagaaagtaagaatagtcccctcataggatcactcatggagtgcctgcgagtccttctcaaggactataagaatgaaatcaaagacatattagttgctgacaagccactacagaaagagcttatctacgacatgcaaaaatatgaagtagcaaaagccaaaggcacagttgccgccatcatgccaaaaccaagtgtactccgatcacctgaagcttcttttgagactctggccaagactcagggacaaagtaagctcaaagacaaggatgagaacagtaagaaagtcgcttctgcaatggcggatgcagcagctgcagcaatagctcgtgctgtgcccagggaagtgaacaaagggacagggacaccgccactgagttctttcagtgttcctaaggtaaagtctcgaacgattgtgtccagttcaataagtgatcggcgcccggatgttagaaaatctttgaggaaaagacagtccttcgactcggacgatgaaaactagcatcacttggcgttgaagcccggatcttttcgagacaagcaaagtcaagagctgatttttctttgtttattgtttcttgtgcttggcagtttgcagtattagttggttttctctttctcgtttattcagaagagtttgtatctaggtgaaacctggctccccaccgagtttataaggttgatgtaaatacaattgatgtaaatattgtttagttcagaagcttgtcttaatttgaagacaatgtaagagcttaagggctcgttt--ggtagcatggaattggtttgtgtgtttggtagagctggtaata--------------------------aggtttagacagtgggccgagcccgcccaac--------------------ccgataatatgggcggtttgggttctgtaaaattgggaccatttggaaatttttatgcccgaacccatatggtcccaacccgcggcgggttggaccaccgggttggcgggttgg----t
>_R_Jupunba_limae_Iganci_261@NODE_3_length_600_cov_11.160612
----------------------------------------------------------------------------------------------------------------------------------------------------------------------------------------------ct-tctagcaacctttgccaagttatgtgcggagatccttgctgcagcttctgatggaatgctcaatatagaagatgtaactcaatctgttcacaggtgcaatactacttcctcagttcctaaatatatagccttgaagtgaattttgg-------------------------------------------------------------ttccaaatataagatatattttttttaattttatctcttatatttattaaattaatttgtctgacttataaattgatat---------------------ataat-------------------------------------------------------------------aatgaagcacaaaagtatttcagaatcatgtacatatattataattaagt---------ga-----------------------------------------------------------------------ctatttagcttctttaattttcccaaattaaa-------------------------------------taaatagattttata-----------------------tttagcatcgaatagagtatatttgtt---------------------attgtttatccatagataaagttggaagtaaggatttcattatt--ttgtctattttgcaaggaac-----------------tcttccctttgttgtgtt-----gagaatt-----------------------------------------------------------------------------------------------------acaacatttaattctggaaagcagcgttt--------atattctc---------------------------------------tggcaaagagatacacgcgcttgtcgacatctgaatcagcagact--------------------------ttgaagaggaatcagggg----------------------------------------------------------------------------------------------a
>_R_Jupunba_longipedunculata_Cardona_2682@NODE_1_length_1119_cov_163.394434
------------------------------------------------agtaaggattttattattattgtcttattttgcaaggaactctgcccttatttgttgtgttgagaattacaacatttaattctggaaagcaggatgcgtttcatattctcgctggcaaagagatacgaatctcgtcgacgcgcttgtcgacatctgcatcagctgactttgaagaggaatcaggggcagataatggagctgcatcaaaagggaaggccataactcaggttgtgaagaagggtcttattcagaacacagtccccatcgttatagagctaaaacggatattagaaagcaaggatagtcccctcataggatcactcatggagtgcctgcgagtccttctcaagcactataaaaatgaaattgacgacatattagttgctgacaagcagctacagaaaaagcttatctacgacatgcaaaaatatgaagcagcaaaagccaaagccacagttgccgccaccatgccaaaaccaagtgtacaccgatcacctgaagcttcttctgagactctggccaagactcagggacaaagtaagctcaaagacaaggatgagaacagtaagaaagtcgcttatgcaatggcggatgcagcagctgcagtaacagctcgtgctgtgctcagggaagtgaacaaagggacagggacaccgccactgagttctttgggtgttcctaaggtaaagtctcgaacgattgagtccagttcaataagtgatcggcgcccggatgttatagaatctttgaggaaaagacagtccttcgactcggacgatgaaaactagcatcacttggcgttgaagcccggatcttttcgagacaagcaaagtcaagagctgatttttctttgtttattgtttcttgtgcttggcagtttacagtattagttggttttctctttctcgtttattcagaagagtttgtatctaggtgaaacctggctcaccaccgagtttataaggttgatgtaaatacagttgatgtaaatattgtttagttcagaaacttgtcttaatttgaagacaatgtaagagcttaagggcaacttttttaaatcgtacactttctttgtgtgcttctcagggcatataccaactctacttgattaa-------------------------------------------------------------------------------------------------------------------------------------------------------------------------------------
>_R_Jupunba_longipedunculata_Cardona_2682@NODE_2_length_1069_cov_193.476815
--------------------------------------------------------------------------------------actcttcccttatttgttgtgttgagaattacaacatttaattctggaaagcaggatgcgtttcatattctcgccggcaaagagatacgaatctcgccgacgcgcttgtcgacatctgaatcagcagactttgaagaggaatcaggggcagataatggagctgcatcaaaagggaaggccataacacaggttgtgaagaagggtcttattcagaatacagtccccatctttatagagctaaaacggatattagaaagcaagaatagtcccctcataggatcactcatggagtgcctgcgagtccttctcaaggactataagaatgaaattgatgacatattagttgctgacaagcagttacagagagagcttacctacgacatgcaaaaatatgaagcagcaaaagccaaagccacagttgccgccaccatgccaaaaccaagtgtacaccgatcacctgaagcttcttctgagactctggccaagactcagggacaaagtaagctcaaagacaaggatgagaacagtaagaaagtcgcttctgcaatggcggatgcagcagctgcagcaacagctcgtgctgtgctcagggaagtgaacaaggggacagggacaccaccactgaattctttgggggttcctaaggtaaagtctcgaacgattgtgtccagttcaataagtgatcggcgcccggatgttatagaatctttgaggaaaagacaatccttcgactcagatgatgaaaactagcatcacttggcgttgaagccgggatcttttcgagacaagcaaagtcaagagctgatttttctttgtttattgtttcttgtgcttggcagtttgcagtattagttggttttctctttctcgttttttcggaagagtttgtatctaggtgaaacctggctcaccaccgagtttataaggttgatgtaaatattgtttagttcagaaactttttttatcgtacactttcttaatttgaagacaatgtaagaacttaagggcaacttttttttatcgtacactttctttgtgtgcttctcaggccatatactaactctacttg------------------------------------------------------------------------------------------------------------------------------------------------------------------------------------------
>_R_Jupunba_microcalyx_Iganci_855@NODE_1_length_1516_cov_181.539958
taatttagcgagtatatttgttattgtttatccatagataaagttggaagtaaggatttcattattattgtcttattttgcaaggaactcttcccttatttgttgtgttgagaattacaacatttaattctggaaagcaggatgcgtttcatatcctcgctggcaaagagatacgaatctcgtcgacgcgcttgtcgacatctgaatcagcagactttgaagaggaatcaggggcagataatggagctacatcaaaagggaaggccataactcaggttgtgaagaagggtcttattcagaatacagtccccatctttatagagctaaaacggatattagaaagcaagaatagtcccctcataggatcactcatggagtgcctgcgagtccttctcaaggactataagaatgaaattgatgacatattagttgctgacaagcagctacagaaagagcttatctacgacatgcaaaaatatgaagcagcaaaagccaaagccacagttgccgccaccatgccaaaaccaagtgtacaccgatcacctgaagcttcttctgagactctggccaagactcagggacaaagtaagctcaaagacaaggatgagaacagtaagaaagtcgcttttgcaatggcggatgcagcagctgcagcaacagctcgtgctgtgctcagggaagtgaacaaggggacagggacaccgccactgagttctttgggggttcctaaggtaaagtctcgaacgattgtgtccagttcaataagtgatcggcgcccggatgttatagaatctttgaggaaaagacaatccttcgactcagatgatgaaaactagcatcacttggcgttgaagccgggatcttttcgagacaagcaaagtcaagagctgatttttctttgtttattgtttcttgagcttggcagtttgcagtattagttggttttctctttttcgttttttcggaagagtttgtatctaggtgaaacctggctcaccaccgagtttataaggttgatgtaaattttgtttagttcagaaactttttttatcgtacactttcttaatttgaagacaatgtaagaacttaagggcaacttttttttatcgtacactttctttgtgtgcttctcaggccatatactaactctacttgcttaacatagactcgctagcgtaggcatggatttgagtctgataaaggacgtagagcattgttgcaatatgacatgtgactaggttcgagcatggccgaattggactgtccagctttttttttgccttcagtttccacactactgcacaacaggagtgttagctgccttttctcagttgtgtccta
>_R_Jupunba_nipensis_Mayo_19662@NODE_1_length_802_cov_63.176552
--------------------------------------------------------------------------------------------------------------------------------------------------------------------------------------------------ttgacatctgaatcagcagacattgaagaggaatcaggggcagataatggagctgcatcaaaagggaaggccataactcaggttgtgaagaagggtcttattcagaatacagtccccatcttcatagagctaaaacggatattagaaagcaagaatagtcccctcataggatcactcatggagtgcctgcgagtccttctcaaggactataagaatgaaattgatgacatattagttgctgacaagcagctacagaaagagcttatctacgacatgcaaaaatatgaagcagcaaaagccaaagccacagttgccgccaccatgccaaaaccaagtgtacaccgatcacctgaagcttcttctgagactctggccaagactcagggacaaagtaagctcaaagacaaggatgagaacagtaagaaagtcgcttctgcaatggcggatgcagcagctgcagcaacagctcgtgctgtgctcagggaagtgaacaaagggacagggacaccgccactgagttctttgggcgt----------------------------tccagttcaataagtgatcggcgcctggatgctataaaatctttgaggaaaagacagtccttcgactcggacaatgaaaactagcatcacttggcgttgaagcccggatcttttcgagacatgcaaagtcaagagctgatttttctttgtttattgtttcttgtgcttggcagtttgcagtattagttggttttctctttctcgtttattcagaagagtttgtatctaggtgaaacctggctcaccaccgagtttataaggttgatgtaaa------------------------------------------------------------------------------------------------------------------------------------------------------------------------------------------------------------------------------------------------------------------------------------------------------------------------------
>_R_Jupunba_oxyphyllidia_Yonker_6157@NODE_2_length_971_cov_163.187919
---------------------------------------------------------------------------------------------------------------------------------------------------------------------------------------------------------------cagcagactttgaagaggaatcaggggcagataatggagctgcatcaaaagggaaggccataactcaggttgt---gaagggtcttattcagaatacagtccccatctttatagagctaaaacggatattagaaagcaaggatagtcccctcataggatcactcatggagtgcctgcgagtccttctcaatcactataaaaatgaaattgatgacatattagttgctgacaagcaactacagaaagagcttatctacgacatgcaaaaatatgaagcaacaaaagccaaagccacagttgccgccaccatgccaaaaccaagtgtacaccgatcacctgaagcttcttttgagactctggccaagactcagggacaaagtaagctcaaagacaaggatgagaacagtaagaaagtcgcttctggaatggcggatgcagcagctgcagcaacagctcgtgctgtgctcagggaagtgaacaaaggaacagggacaccgccactgagttttttgggcgttcctaaggtaaagtctcgaacgattgtgtccagttcaataagtgatcggcgcccggatgtcatagaatctttgaggaaaagacagtccttcgactcggacaatgaaaactagcatcacttggcgttgaagcccggatcttttcgagacaagcaaagtcaagagctgatttttctttttttattgtttcttgtgcttggcagtttacagtattagttggttttctctttctcgtttattcagaagagtttgtgtctaggtgaaacctggctaaccaccgagtttataaggttgatgt---------------aaatattgtttagttcagaaacttgtcttaatttgaagacaatgtaagagcttaagggcaacttttttttatcgtacactttctttgtgtgcttctcagggcatataccaactctacttgattaacatagactcactagcgtaggcatgga----------------------------------------------------------------------------------------------------------------------------------------------------------t
>_R_Jupunba_trapezifolia_Simon_1600@NODE_1_length_1342_cov_255.895105
tgttaccgaaaccaggtttgtaggatatctgcctcagggatagg-----atagggttcttgtgaacgtcctctggttgttcaagcccttcttcctgcct---------------------cactaagttttctagtctgttctgcctctcctgcagct-ctcgcaggtctgtccgaatctcgtt--catagtgccttgctgctgagtcagcatattcagaatttggtatcggatcaggtcttgggttaggttcttgattattgtgccccgcacgtggtcttcctcgtggtcttcctcgctccatggtagtaatctgcaaaaagactatatcagtatactatttcaataatgccagaactactttaaagctctgccagaaccgttttaattttgtcaaggactataagaatgaaattgatgacatattagttgctgacaagcagttacagagagagcttatctacgacatgcaaaaatatgaagcagcaaaagccaaagccacagttgccgccaccgtgccgaaaccaagtgtacaccgatcacctgaagcttcttctgagactctggccaagactcagggacaaagtaagctcaaagacaaggatgagaacagtaagaaagtcgcttctgcaatggcggatgcagcagctacagcaacagctcgtgctgtgctcagggaagtgaacaaggggacagggacaccgccactgagttctttgggggttcctaaggtaaagtctcgaacgattgtttccagttcaataagtgatcggcgcccggatgttatagaatctttgaggaaaagacaatccttcgactcagatgatgaaaactagcatcacttggcgttgaagccgggatcttttcgagacaagcaaagtcaagagctgatttttctttgtttattgtttcttgtgcttggcagtttgcagtattagttggttttctctttctcgttttttcggatgagtttgtatctaggtgaaacctggctcaccaccgagtttataaggttgatgtaaatattgtttagttcagaaactttttttatcgtacactttcttaatttgaagacgatgtaagaacttaagggcaacttttttttatcgtacactttctttgtgtgcttctcaggccatatactaactctacttgattaacatagactcgctagcgtaggcatggatttgagtctgataaagaacgtagagcattgttgcaatatgac--gtgactaggttcgagcatggccgaattggactgtccagcttt-ctttggataaagaattccgcactactgcacacca--ggtgtcagctgccctcccttagatgcgtcctt
>_R_Jupunba_villosa_Borges_423@NODE_1_length_1333_cov_109.863854
tgattaaca---------tagaattgcttgaccttggaagaggctagtaattaaattagagaatcgactatcaatcttgttgaataaattggactagaatagataagtgattcaatccgaaatttgctaagtgaaatcaa-----atccctaggactttttctcataattgttttcatattatttgcattcatatttaatcatttttcttttgtactc-----tcaatcaccaactaatcgatcaaccaaatagaattaaaattattgattttggtacttagtgatcaatccccgtgggaacgatactttactcactcttta--ttacttgattacgataatgtatacttgcactttttaatacaccatttacactcgtaacacgagtccttctcaagcactataaaaatgaaattgacgacatattagttgctgacaagcagctacagaaagagcttatctacgacctgcaaaaatatgaggcagcaaaagccaaagccacagttgccaccaccatgccaaaaccaagtgtacaccgatcacctgaaggttcttctgagactctggccaagactcagggacaaagtaagctcaaagacaaggatgagaacagtaagaaagtcgcttctccaatggcggatgcagcagctgcagcaacagctcgtgctgtgccccgggaagtgaacaaagggacagggacatcgccactgagttctttgggtgttcctaaggtaaagtctcgaacgattgtgtccagttcaataagtgatcggcgcccggatgttatagaatctttgaggaaaga------tttcgactcggacgatgaaaactagcatcacttggcgttgaagcccggatcatttcgagacaagcaaagtcaagagctgatttttctttgtttattgtttcttgtgcttggcagtttgcagtattagttggttttctctctctcttttattcagaagagtttgtc--------------------------------------------------------------------------------------tt---------------------------------ttttttttatcgtacactttctttgtgtgcttctcagggcatataccaactctacttgattaacacagactcactagcgtaggcatggatttgaggctgataaagaacgtagagcattgttgtaatatgacatgtgactaggttcgagcatggccgaattggactgtccagcgtt-tttttgataaagaattccgcactactgcacaccaggggtgtcagctgccctcccttagatgcgtccc-
>_R_Jupunba_villosa_Borges_423@NODE_2_length_1308_cov_128.873274
-------------------------------------------------------------------------------------------------------------------------------------------------------------------caaagagatacgaatctcgtcgacgcgcttgtcgacatctgaatcagcagactttgaagaggaatcaggggcagataatggagctgcatcaaaagggaaggccataactcaggttgtgaagaagggtcttattcagaatacagtccccatctttatagagctaaaacggatattagaaagcaagaatagtcccctcataggatcactcatggagtgcctgcgagtccttctcaaggactataagaatgaaattgatgacatattagttgctgacaagcagctacagaaagagcttatctacgacatgcaaaaatatgaagcagcaaaagccaaagccacagttgccgccaccatgccaaaaccaactgtacaccgatcacctgaagcttcttctgagactctggccaagattcagggacaaagtaagctcaaagacaaggatgagaacagtaagaaagtcgcttctgcaatggcggatgcagcagctgcagcaacagctcgtgctgtgctcagggaagtgaacaagtggacagggacaccgccactgagttctttgggggttcctaaggtaaagtctcgaacggttgtgtccagttcaataagtgatcggcgcccggatgttatagaatctttgaggaaaagacaatccttcgactcagatgatgaaaactagcatcacttggcgttgaagccgggatcttttcgagacaagcaaagacaagagctgatttttctttgtttattgtttcttgtgcttggcagtttgcagtattagttggttttctctttctcgttttttcgcaagagtttgtatctaggtgaaacctggctcaccaccgagtttataaggttgatgtaaatattgtttagttcagaaactttttttatcttacactttcttaatttgaagacaatgtaagaacttaagggcaacttttttttatcgtgcactttctttgtgtgcttctcaggccatatactaactctacttgatgaaacaagagtcagtggttctaaagcggatttgatcatgaggaag------------------ttaggctttgataactggattcgcttggaagctacagggtatgctggtggga-----------------------------tggggcctttggaatgacactgagttaccggtcaggtata
>_R_Punjuba_callejasii_Daly_5935@NODE_1_length_990_cov_56.283680
---------------------------------------------------------------------------------------ctcttcccttatttgttgtgttgagaattacaacatttaattctggaaagcaggatgcgtttcatattctcgcttgcaaagagatacgaatctcatcgacgcgcttgtcgacatctgaatcagcagactttgaagaggaatcgggggcagataatggagctgcatcaaaagggaaggccataactcaggttgtgaagaagggtcttattcagaacaccgtccccatctttatagagctaaaacggatattagaaagcaagaatagtcccctcataggatcactcatggagtgcctgcgagtccttctcaaggactataagaatgaaattgatgacatattagttgctgacaagcagctacagaaagagcttatctacgacatgcaaaaatatgaagcagcaaaagccaaagccacatttgccgccaccatgccaaaaccaagtgtacaccgatcacctgaagcttcttctgagactctggccaagactcagggacaaagtaagctcaaagacaaggatgagaacagtaagaaagtcgcttctgcaatggcggatgcagcagctgcagcaacagctcgtgctgtgctcagggaagtgaacaaggggacagggacaccgccactgagttctttgggggttcccaaggtaaagtctcgaatgattgtgtccagttcaataagtgatcggcgcccggatgttatagaatctttgaggaaaagacaatccttcgactcagatgatgaaaactagcatcacttggcgttgaagccgggatcttttcgagacaagcaatgtcaagagatga-tttgctttgtttattgtttcttttgcttggcagttggcagtattatttggttt--tctttctcgttttttcggaagagtttggatctaggtgaaacctggctcaccaccgagtttataag---------------gttgatgtaaatattgtttagttcagaaacttgtcctaatttgaagacaatgaaagagcttaagg---------------------------------------------------------------------------------------------------------------------------------------------------------------------------------------------------------------------------------------------------------
>_R_Punjuba_killipii_Palodorios_6252@NODE_1_length_1042_cov_62.155440
----------------------------------------------------------------------------------------tcttcccttatttgttgtgttgagaattacaacatttaattctggaaagcaggatgcgtttcatattctcgcttgcaaagagatacgaatctcatcgacgcgcttgtcgacatctgaatcagcagactttgaagaggaatcaggggcagataatggagctgcatcaaaagggaaggccataactcaggttgtgaagaagggtcttattcagaacaccgtccccatctttatagagctaaaacggatattagaaagcaagaatagtcccctcataggatcactcatggagtgcctgcgagtccttctcaaggactataagaatgaaatggatgacatattagttgctgacaagcagctacagaaagagcttatctacgacatgcaaaaatatgaagcagcaaaagccaaagccacatttgccgccaccatgccaaaaccaagtgtacaccgatcacctgaagcttcttctgagactctggccaagactcagggacaaagtaagctcaaagacaaggatgagaacagtaagaaagtcgcttctgcaatggcggatgcagcagctgcagcaacagctcgtgctgtgctcagggaagtgaacaaggggacagggacaccgccactgagttctttgggggttcctaaggtaaagtctcgaacgattgtgtccagttcaataagtgatcggcgcccggatgttatagaatctttgaggaaaagacaatccttcgactcagatgatgaaaactagcatcacttggcgttgaagccgggatcttttcgagacaagcaaagtcaagagatgatttttctttgtttattgtttcttttgcttggcagtttgcagtatcatttggttttctctttctctttttttcggaagagtttggatctaggtgaaacctggctcaccaccgagtttataag---------------gttgatgtaaatattgttttgttcagaaacttgtcttaatttgaagacaatgtaagagc--aagggcaacctttttttatcgtaccctttctttgtgtgcttctcaggccatatgccaa---------------------------------------------------------------------------------------------------------------------------------------------------------------------------------------------------
