# Supplementary material for: A new generic circumscription of Hydrochorea (Leguminosae, Caesalpinioideae, mimosoid clade) with an amphi-Atlantic distribution
Source: PhytoKeys. 2022 Aug 22;205:401–37. doi: 10.3897/phytokeys.205.82775 (PMC9849043; doi:10.3897/phytokeys.205.82775)
Supplement: Supplementary material 1 — Supplementary data file S1 [file phytokeys-205-401_article-82775__-s001.zip › MSC_m111912_comp42158_c1_seq10_exon01.aln-cln]

>Acacia_rostellifera_Murphy_466@NODE_1_length_1211_cov_187.619929
ctt---------------------------------------tgcagtttcggtgcatctatcttacttaacatttggcttctgagaaaattctctgactttcatttcattgtctggactgaggttgatttaatcaaattgtggtgtagtttttactgggatcattattttctttgctgcattttctaatttccgctatctgaatatgttttttgttggatttttctcaaatttaatgctgggaaatgggtatgaaaagag-tttttaaccaattgtgaggattggagagggggcgggaacaaggaatgcactcttctactgtcctgcatggtgaccatctctaagcttgttcctctgcaagactctagatcacgaaactgatcatttctattgtacttaaacccttaatgacagtgattttaccagtaaaagcaatatgctgagaaggagactatgtattctctcatcaatgtttggaaattcaattggtgtcaaatccgttcacagtcatgctcgcccatctctacaatttcatctgctgaggcatcctcaatcccttggctctcatgcaacctttaatcatattgggctcatggattctcatggtcttagagcttacagtcttcttagcttgaatgatctgagagataaggtgccaagaaaacagaaaaccaggaagggtcgtgggattggatctggaaagggtaagactgctgggagaggtcacaagggtcagaaggccagaggacatgggaaattgggttttgaaggaggtcagactccacttcgacgaaggttgccaaaacgtggattcaagaatccattcagcctcacttttcaggtactcatttttgtagttatacatatttgttgcctttcttccgtt---tgtagtgggacatatgtgattcagaatgtgcagcatttgtg----cttgtaaagaaaatgcacccttcccaacatttaaatttcattctctaatgggagaggcatgagggatagtgaattatgttagggttctgaggaccactgatgaatgtgtgattgttgtg----------------------------------------------------------------------------------------------------------------------------------------------------------------------------------------------------------------
>Albizia_adinocephala_FHO33_88@NODE_1_length_1765_cov_99.638033
ctttgcagtttcgctacatatgtacttgcttcgagttcaaaatgcagtttcggtgcatttctcttacttagcatttggcttctgagaaaattctctgactttcatatcattgtctggactgaggttgatttaatcaaattttggtgtagtttttactgggatcaggattttctttgctgcattttctaatttccgctctctgaattttttttttgttggatttttctcatatttaatactgggaaatgggtatgagaagagttttttaaccaattgtgaggattagagagggggcgggaacaaggaatgcactcttctactgtcctgcatggtgaccatctctaagcttgttcctctgcaagactctagatcacgaaactgataatttctattgtacttaaacccttaatgacaatgattttaccagtaaaagcaatatgctgagaaggagactatgtattctctcatcaatgtttggaaattcaattggtggcaaatccgttcacagtcatgctcgcccatctgtacaatttcatctgctgaggcaccctcaatcccttggctctcttgcaacctttaatcataatggactcatggattctcatggtcttagagcgtacagtcttctgagcttgaatgatctgagagataaggtgccaagaaaacagaagaccaggaagggtcgtgggattggatctgggaagggtaagactgctgggagaggtcacaagggtcagaaggccagagggcatgggaaattgggttttgaaggaggtcagactccacttcgacggaggttgccaaaacgaggattcaagaatccattcagcctcacttttcaggtactcatttttgtatttatacata-ttgttgcctttcttctgtt---tgtagtgggacatatgtgattcagaatgtgcagcatttgtgacaccttgtaaagaaaatgcaccattcccaacatttaaatttcattctctaatgggagaggcatgagggatagtgagttatgttaggattctgaggaccaatgatgaatgtgtgattgttgtgataagtctttttcttctgttactcccgctccccctctcttctgtcctctgcttctt-cccttttgtgctttctatttcccttttctatgtaagttgcggccaactactgtaatcgaacactgatggccattaaagcatcgaaatatgctgtcatgtttgttaaactcaagggtctttcatgcagtgattgtttggggtgtagaatgta
>Albizia_burkartiana_StivalSantos_678@NODE_1_length_822_cov_10.155150
-----------------------------------------------------------------------------------------------------------------------------------------------------------------------------------------------------------atatgttttttgttggatttttctcatatttaatactgggaaatgggtatgagaagagttttttaaccaattgtgaggattagagagggggcgggaacaaggaatgcactcttctactgtcctacatggtgaccatctctaagcttgttcctctgcaagactctagatcacgaaactgataatttctgttgtacttaaacccttaatgacaatgattttaccagtaaaagcaatatgctgagaaggagactatgtattctgtcatcaatgtttggaagttcaattggtggcaaatccgttcacagtcatgctcgcccatctgtacaatttcatctgctgaggcaccctcaatcccttggctctcatgcaacctttaatcataatggactcatggattctcatggtcttagagcgtacagtcttctgagcttgaatgatctgagagataaggtgccaagaaaacagaaaaccaggaagggtcgtgggattggatctggaaagggtaagactgctgggagaggtcacaagggtcagaaggccagagggcatgggaaattgggttttgaaggaggtcagactccacttcgacggaggttgccaaaacgaggattcaagaatccattcagcctcacttttcaggtactcatttttgtatttatacatatttgttgcctttcttctgtt---tgctgtaggacatatgtgattcagaatgtgcagcatttgtgacaccttgtaaagaaaatgcaccattc---------aaatttcattctctaatgggagaggcatgagggatagtgagttatgttaggattctgaggaccaatgat----------------------------------------------------------------------------------------------------------------------------------------------------------------------------------------------------------------------------------
>Albizia_decandra_Vilhena_231@NODE_1_length_671_cov_53.569024
-------------------------------------------------------------------------------------------------------------------------------------------------------------------------------------------------------------------------------------------------------------------------------------------------------------------------cttatactgtcctgcatcgtgaccatctctaagcttgttcctctgcaagactctagatcacgaaactgataatttctattgtacttaaaccctttatgacaattattttaccagtaaaagcaatatgctgagaaggagactatgtattctctcatcaatgtttggaaattcaattggtggcaaatccgttcacagtcatactggcccatctgtacaatttcatctgctgaggcaccctcaatcccttggctctcatgcaacctttaatcataatggactcatggattctcatggtcttagagcgtacagtcttctgagcttgaatgatctgagagataaggtgccaagaaaacagaaaaccaggaagggtcgtgggattggatctggaaagggtaagactgctgggagaggtcacaagggtcagaaggccagagggcatgggaaattgggttttgaaggaggtcagactccacttcgacggaggttgccaaaacgaggattcaagaatccattcagcctcacttttcaggtactcatttttgtatttatacatatttgttgcctttcttctgtg---tgtagtgggacatatgtgattcagaatgtgcagcatttgtgaaaccttgtaaagaaaatgcaccattcccaacatttaa-----attctctaatgggagagg------------------------------------------------------------------------------------------------------------------------------------------------------------------------------------------------------------------------------------------------------------------------------
>Albizia_glabripetala_Lewis_1652@NODE_1_length_808_cov_82.247606
----------------------------------------------------------------------------------------------------------------------------------------------------------------------------------------------------------------------------------------------ctgggaaatgggtatgagaagagttttttaaccaattgtgaggattagagaggaagcgagaacaaggaatgcactcttctactgtcctgcatggtgaccatctctaagcttgttccactgcaagactctagatcacgaaactgatcatttctattatacttaaacccttaatgacaattattttaccagtaaaagcaatatgctgagaaggagactatgtattctctcatcaatgtttggaaattcaattggtggcaaatccgttcacagtcatgctggcccatctgtacaatttcatctgctgaggcaccctcaatcccttggctttcatgcaacctttaatcataatggactcatggattctcatggtcttagagcgtacagtcttctgagcttgaatgatctgagagataaggtgccaagaaaacagaaaaccaggaagggtcgtgggattggatctggaaagggtaagactgctgggagaggtcacaagggtcagaaggccagagggcatgggaaattgggttttgaaggaggtcagactccacttcgacggaggttgccaaaacgaggattcaagaatccattcagcctcacttttcaggttctcatttttgtttttatacatatttgttgccttgcttctgtg---tgtagtgggacatatgtgattcagaatgtgcagcatttgtgacaccttgtaaagaaaatgcaccattcccaacatttaa-----attctctaatgggagaggcatgaaggatagtgagttatgttaggattctgaggaccaatgatgaatgtgtaattgttgtg----------------------------------------------------------------------------------------------------------------------------------------------------------------------------------------------------------------
>Albizia_inundata_Wood_26530@NODE_1_length_802_cov_2137.673360
-----------------------------------------------------------------------------------------------------------------------------------------------------------------------------------------------------------------------------------------------------------------------ttttaaccaattgtgaggattagagagggggcgggaacaaggaatgcactcttctactgtcctgcatggtgaccatctctaagcttgttcctctgcaagactctagatcacgaaactgataatttctattgtacctcaacccttaatgacaattattttaccagtaaaagcaatatgctgagaaggagactatgtattctctcatcaatgtttggaaattcaattggtggcaaatccgttcacagtcatgctcgcctacctgtacaatttcatctgctgaggcaccctcaatcccttggctctcatgcaacctttaatcataatggactcatggattctcatggtcttagagcgtacagtcttctgagcttgaatgatctgagagataaggtgccaagaaaacagaaaaccaggaagggtcgtgggattggatctggaaagggtaagactgctgggagaggtcacaagggtcagaaggccagagggcatgggaaattgggttttgaaggaggtcagactccacttcgacggaggttgccaaaacgaggattcaagaatcctttcagcctcacttttcaggtactcatttttgtatttatacatatttgttgcctttcttctgtt---tgtagtgggacgtatgtgattcagaatgtgcagcatttgtgacaccttgtaaagaaaatgcaccattcccaacatttaaatttcattctctaatgggagaggcatgaaggatagtgagttatgttaggattctgaggaccaatgatgaatgtgtaattgctgtgataagtctttttct--------------------------------------------------------------------------------------------------------------------------------------------------------------------------------------------------
>Albizia_multiflora_Hughes_3090@NODE_1_length_1327_cov_103.582400
ctttgaagtttcgctacgtatgtacttgcttcgagttcaaaatgcagtttcggtgcatttatcttactcagcatttggcttctgagaaaattctctgactttcatttcattgtctggactgaggttgatttaatcaaattgtggtgtcgtttttactgggatcaggattttctttgctgcattttctaatttccgctatctgaatttgttttttgttggatttttctcatatttaatgct-ggaaatgggtaggagaagagttttttaaccaattgtgaggatttgagagggggcgggaataaggaatgcactcttctactgtcctgcatggtgaccatctctaagcttgttcctctgcaagactctagatcacgaaactgataatttctattgtacttaaacccataatgacaatgattttaccagtaaaagcaatatgctgagaaggagactatgtattctctcatcaatgtttggaaattcaattggtggcaaatccgttcacagtcatgctcgcccatctgtacaatttcatctgctgaggcaccctcaatcccttggctatcatgcaacctttaatcataatggactcatggattctcatggtcttagagcgtacagtcttctgagcttgaatgatctgagagataaggtgccaagaaaacagaaaaccaggaagggtcgtgggattggatctggaaagggtaagactgctgggagaggtcacaagggtcagaaggccagagggcatgggaaattgggttttgaaggaggtcagaccccacttcgacggaggttgccaaaacgaggattcaaaaatccattcagcctcacttttcaggtactcatttttgtatttatacgta-ttgttgcctttcttctgtt---tgtagtgggacatatgtgattcagaatgtgcagcatttgtgacaccttgtaaagaaaatgcaccattcccaacatttaaatttcattctctaatgggagaggcatgagggatagtgagttatgttaggattctgaggaccaatgatgaatgtgtgattcttgtgataagtctttttcttctgttactccccctccccctctcttctgtcctctgcttcttccccttttgtgctttctatttcccttttctatgtaagttgcggccaactactataatcgaacactgatggccattaaagcatcgaaatatgctgtcatgtttgttaaacttaagggtcattcatgcagtgattg------------------
>Albizia_subdimidiata_var_minor_Gorts_341@NODE_1_length_755_cov_43.169617
--------------------------------------------------------------------------------------------------------------------------------------------------------------------------------------------------------------------------------------------------------------------------------------------------------agaacaaggaatgcactcttctactgtcctgtatggtgaccatctctatgcttgttcctctgcaagactctagatcacgaaactgataatttctattgtacttaaaccgttaatgacaattattttaccagtaaaagcaatatgctgagaaggagactatgtattctctcatcaatgtttggaaattcaattggtggcaaatccgttcacagtcatgctggcccatctgtacaatttcatctgctgaggcaccctcaatcccttggctttcatgcaacctttaatcataatggactcatggattctcatggtcttagagcgtacagtcttctgagcttgaatgatctgagagataaggtgccaagaaaacagaaaaccaggaagggtcgtgggattggatctggaaagggtaagactgctgggagaggtcacaagggtcagaaggccagagggcatgggaaattgggttttgaaggaggtcagactccacttcgacggaggttgccaaaacgaggattcaagaatccattcagcctcacttttcaggttctcatttttgtttttatacatatttgttgccttgcttctgtg---tgtagtgggacatatgtgattcagaatgtgcagcatttgtgacaccttgtaaagaaaatgcaccattcccaacatttaa-----attctctaatgggagaggcatgaaggatagtgagttatgttaggattctgaggaccaatgatgaatgtgtaattgttgtgataag-----------------------------------------------------------------------------------------------------------------------------------------------------------------------------------------------------------
>Balizia_pedicellaris_Queiroz_15529@NODE_1_length_1263_cov_392.189570
ctttgcagtttcggtatatatgtactcgcttcgagttcaaaatgcagtttcggtgcatttat----cttagcatttagcttctgagaaaattctctgactttcattttgttgtctggactgaggttgttgtaatcaaattgtggtgtagtttttactgggatcaggattttctttgctgcattttctaatttccgctatatgaatctgttttttattggatttttctcatatttaatactgggaaatgggtatgagaagagttttttaaccagttgtgaggattagagagggggcgggaacaaggaatgcacttttctactgtcctgcatggtgaccatctctaagcttgttcctctgcaagactctagatcacgaaactgacaagttctattgtacttaaacccttaatgacaatgattttaccagtaaaagcgatatgctgagaaggagactatgtattctctcatcaatgattggaaattcaattggtggcaaatccgttcacagtcatgctcgcccatctgtacaacttcatctgctgagacatcctcaatccattggctctcatgcaacctttaatcataatgggctcatggattctcatggtcttagagcttacagtcttctgagcttgaatgatctgagagataaggtgccaagaaaacagaaaaccaggaagggtcgtgggattggatctggaaagggtaagactgctgggagaggtcacaagggtcagaaggccagagggcatgggaaattgggttttgaaggaggtcagactccacttcgacgaaggttgccaaaacgtgggttcaagaatccattcagcctcacttttcaggtactcatttttgtatttatacatatttgttgcctttcctatgtttgatgtagtgggacatatgtgattcagaatgtgcagcatttgtgacaccttgtaaagaaaatgcaccattcccaacatttaaatttcattctctaacgagagaggcttgagggatagtgagttatgttagggttctgaggaccactgatgaatgtgtgattgttgtgataagtctttttcttctgttactccccctccccctc-tgtctgtcctctgcttcttccccttttgtgctttctatttcccttttctttgtatgtcgcggccaactactataatcgaacactgatagccatgaaagcatctaaatatgctgtcatatttgttaaactcaagggtctttcgtgctgtgattgtttgaggtgtggaatgta
>Balizia_spnov_Morim_577@NODE_1_length_1209_cov_263.872617
---------------------------------------------------------------------------tagcttctcagaaaattctctgactttcatttcgttgtccggactgaggttgttgtaatcaaattgtggtgtagtttttactggggtcaggattttctttgctgcattttctaatttccgctatgtgaatctgttttttattggatttttcgcatatttaatactgggaaatgggtatgagaagagttttttaaccagttgtgaggattagagagggggcgggaacaaggaatgcactcttctactgtcctgcttggtgaccatctctaagcctgttcctctgcaagactctagatcacgaaactgacaagttctattgtacttaaacccttaatgacaatgattttaccagtaaaagcgatatgctgagaaggagactatgtattctctcatcaatgattggaaattcaattggtggcaaatccgttcacagtcacactcgcccatctgtacagcttcatctgctgagacatcctcaatccattggctctcatgcaacctttaatcataatgggctcatggattctcatggtcttagagcttacagtcttctgagcctgaatgatctgagagataaggtgccaagaaaacagaaaaccaggaagggtcgtgggattggatctggaaagggtaagactgctgggagaggtcacaagggtcagaaggccagagggcatgggaaattgggttttgaaggaggtcagactccacttcgacgaaggttgccaaaacgtggattcaagaatccattcagcctcacttttcaggtgctcatttttgtatttatacatatttgttgcctttcctctgtttgatgtagtgggacatatgcgattcagaatgtgcagcatttgtgacaacttgtaaagaaaatgcaccattcccaacatttgaatttcattctctaacgagagaggcttcagggatagtgagttatgttagggttctgaggaccaatgatgaatgtgtgattgttgtgataagtctttttcttctgttactccccctccccctcttgtctgtcctctgcttcttccccttgtgtgctttctatttcccttttctttgtatgttgcagccaactactataatcgaacactgatagccatgaaagcatctaaatatgctgtcatatttgttaaactcaagggtctttcgtgctgtgattgtttgaggtgtagaatgta
>Calliandra_bella_LPQ15696@NODE_1_length_1171_cov_202.555759
----------------------------------------------------------------------------------------------------ttcatttcattatctgaattgaagtcggtttaagcaaa---tagtgtagtttatactgagctcaggattttcttcgttgcattttttaatctccgcaatctgaa-atgtttttaattggatttttctcatattttacactgggaaatgggtatgagaagagttttgtttttaact-----aattatgagtagggcgggaataagtaatgcggattactgctgtcctgcatggtggtcatctctgagtttgttcttctgtcatactctatatcatgaaattgaaaagtcagattgtacttaaacccttaatgacaatgatttttccagtaaaagcaatatgctgagaaggagactatgtgttctctcatcaatgattggaaattcaattggtggcaaatccgtttactgtcatgcctgcccatccgtacactttcatctgctgaggcatcctcaatcatttgactctcatgcaacctttaattataatgggttcatgaattctaatggtcttagagcttacagtcttctgagcttgaatgatctgagagataaggttccaagaaaacagaaaaccaggaagggtcgtggtattggatctggaaagggtaagactgctgggagaggtcacaaaggtcagaaggccagagggcatgggaaattaggttttgaaggaggtcagacaccacttcggcgaaggctaccaaaacgtggattcaagaatccatttagcctcacttttcaggtgctcatttttgta--catttatatttgttgtttctattatgtttgatgtattgggac--atgtggttcagaatgtgaagcttatgtgacaccttgtaaagaaaatgaatcattccaaacatttaaatttccttatcttacaggagaggcttgaggattagtgagtcatgtaaggtttctaaggaccaatgtcgcatgtgtgattgttgtgatcagtctttttcttctgttacccccctccgctttttgtgctctccacacccccttttgcatgtgtagct---------------------------------ctactataatggaacactgatggccactaaagcaccaaaatatgcttgcatgtttgttaaagtcaagggtctcttgtgtagtgatcattttagttgtagaatgtg
>Cathormion_obliquifoliolatum_Wieringa_6519@NODE_1_length_1051_cov_295.251004
-----------------------------------------------------------------------------------------------------------------------------------gatcggaaacgcgtgtagtttttgctgggatcaggattttctttgctgcattttctaatttccgctatgtgaatctgttttttattggatttttctcatatttaatactgggaaatgggtatgagaagagttttttaaccatttgtgaggattagagagggggcgggaacaaggaatgcactcttctactgtcctgcatggtgaccatctctaagcttggtcctctgcaagactctagatcacgaaactgacaagttctattgtacttaaacccttaatgacaatgattttaccagtaaaagcgatatgctgagaaggagactatgtattctctcatcaatgattggaaattcaattggtggcaaatccgttcacagtcatactcgcccatctgtacaacttcatctgctgagacatcctcaatccattggctctcatgcaacctttaatcataatgggctcatggattctcatggtcttagagcttatagtcttctgagcttgaatgatctgagagataagttgccaagaaaacagaaaaccaggaagggtcgtgggattggatctggaaagggtaagactgctgggagaggtcacaagggtcagaaggccagagggcatgggaaattgggttttgaaggaggtcagactccacttagacgaaggttgccaaaacgtggattcaagaatccattcagcctcacttttcaggtactcatttttgtatttatacatatttgttgcctttcctctgtttgatgtagtggcacatatgtgattcagaatgtgcagcatttgtgacaccttgtaaagaaaatgcaccattcccaacatttaaatttcattctctaacgaaagaggcttgagggatagtgagttatgttagggttctgaggaccaatgatgaatgtgtgattgttgtgataagtctttttcttctgttactccccctccccctcttgtctgtcctctgcttcttccccttttgtgctttcttgttcccttttctttgtatgttgcggccaactactataatcgaacactgatagcc--------------------------------------------------------------------------------
>Cathormion_rhombifolium_Deighton_3618@NODE_1_length_1010_cov_84.367631
-----------------------------------------------------------------------------------------------------------------------------------------------------------------------------------tctctattgatgagggcaagtttgtgttgttaaaccataaggctaaatttgggtgtgtttagtaaaatgggtatgaggagagttttttaaccatttgtgaggattagagagggggcgggaacaaggaatgcactcttctactgtcctgcatggtgaccatctctaagcttgttcctctgcaagactctagatcacgaaactgacaagttctattgtacttaaacccttaatgacaatgattttaccagtaaaagcgatatgctgagaaggagactatgtattctctcatcaatgattggaaattcaattggtggcaaatccgttcacagtcatactcgcccatctgtacaacttcatctgctgagacatcctcaatccattggctctcatgcaacctttaatcataatgggctcatggattctcatggtcttagagcttatagtcttctgagcttgaatgatctgagagataagttgccaagaaaacagaaaaccaggaagggtcgtgggattggatctggaaagggtaagactgctgggagaggtcacaagggtcagaaggccagagggcatgggaaattgggttttgaaggaggtcagactccacttcgacgaaggttgccaaaacgtggattcaagaatccattcagcctcacttttcaggtactcatttttgtatttatacatatttgttgcctttcctctgtttgatgtagtggcacatatgtgattcagaacgtgcagcatttgtgacaccttgtaaagaaaatgcaccattcccaacatttaaatttcattctctaacgagagaggcttgagggatagtgagttatgttagggttctgaggaccaatgatgaatgtgtgattgttgtgataagtctttttcttctgttactccccctccccctcttgtctgtcctctgcttcttccccttttgtgctttctttttcccttttctttgtatgttgcggccaactactataatcgaacactgatagccatgaaag-------------------------------------------------------------------------
>Enterolobium_cyclocarpum_MWC9020@NODE_1_length_1087_cov_232.767327
----------------------------------------------------gtgcatttatcttacttagcatttagcttctgagaaaattctctgactttcatttcattgtctggactgaggttgttttaatcaaat-----tgtagtttttactgggatcaggattttctttgctgcattttctaatttccgctatccaaatatgttttttatttgatttttctcatatttaatactgggaaatgggtatgagaagagttttttaatcagttgtgagggttaga---------ggaacaaggaatgcactcttctgctgtcctgcatggtgaccatctctaagcttgttcctctgcaagactctatatcacgaaactgacaagttctattgtacttaaacccttaatgacaatgattttaccagtgaaagcaatatgctgagaaggagactatgtgtgctctcatcaatgattggaaattcaattggtggcaaatccgttcacagtcatactcgcccatctgtacaatttcatctgctgaggcatcctcaatcccttggctctcatgcaaccttcaatcataatgggctcatggattctcatggtcttagagcttacagtcttctgagcttgaatgatctaagagataaggtgccaagaaaacagaaaaccaggaagggtcgtgggattggatctggaaaaggtaagactgctgggagaggtcacaaaggtcagaaggccagagggcatgggaaattgggttttgaaggaggtcagactccacttcgacgaaggttgccaaaacgtggattcaagaatccattcagcctcacttttcaggtactcatttttgtatttatacatctttgttgcctttcttctgtttgatgtagtgggacatatgtgattcagaatgtgcagcgtttg--------------------------ttccctacatttaaatttcattctctaacgagagaggcatgggcgatagtgagttatgttagggttctgaggaccaatgatgaatttgtgattgttgtgataagtctttttcttctgttactccccctccccctcttgtctgttctctgcttcttccccttttgtgctttctatttcccctttctatgtaagttgcggccaattactgtaatcaaacactgat------------------------------------------------------------------------------------
>Hydrochorea_corymbosa1_Bonadeu_655@NODE_1_length_869_cov_247.861179
----------------------------------------------------------------------------------------------------------------------------------------------------------------------------------------------------------------------------------------------------------------------------accaattgtgaggattagagagggggcgggaacaaggaatgcactcttctactgtcctgcatggtgaccatctctaagcttgttcctctgcaagactctagatcacgaaactgacaagttctattgtacttaaacccttaatgacaatgattttaccagtaaaagcgatatgctgagaaggagactatgtattctctcatcaatgattggaaattcaattggtggcaaatccgttcacagtcatactcgcccatctgtacagcttcatctgctgagacatcctcaatccattggctctcatgcaacctttaatcataatgggctcatggattctcatggtcttagagcttacagtcttctgagcttgaatgatctgagagataaggtgccaagaaaacagaaaaccaggaagggtcgtgggattggatctggaaagggtaagactgctgggagaggtcacaagggtcagaaggccagagggcatgggaaattgggttttgaaggaggtcagactccacttcgacgaaggttgccaaaacgtggattcaagaatccattcagcctcacttttcaggtactcatgtttgtatttatacatatttgttgcctttcctctgtttgatgtagtgggacatatgtgattcagaatgtgcagcattaatgacaacttgtaaagaaaatgcaccattcccaacatttaaatttcattctctaacgagagaggcttgagggatagtgagttatgttagggttctgaggaccaatgatgaatgtgtgattgttgtgataagtctttttcttctgttactccccctccccctcttgtctgtcctctgcttcttccccttgtgtgctttctatttcccttt-----------------------------------------------------------------------------------------------------------------------------
>Hydrochorea_corymbosa2_Iganci_862@NODE_1_length_1184_cov_260.191320
-------------gtatatatgtacctgcttcgagttcaaaatgcagtttcggtgcatttat----cttagcatttagcttctgagaaaattctctgactttcatttcgttgtccggactgaggttgttgtaatcaaattgtggtgtagttttaactgggatcaggattttctttgctgcattttctaatttccgctatgtgaatctgttttttattggatttttctcatatttaatactgggaaatgggtatgagaagagttttttaaccagttgtgaggattagagagggggcgggaacaaggaatgcactcttctactgtcctgcatggtgaccatctctaagcttgttcctctgcaagactctagatcacgaaactgacaagttctattgtacttaaacccttaatggcaatgattttaccagtaaaagcgatatgctgagaaggagactatgtattctctcatcaatgattggaaattcaattggtggcaaatccgttcacagtcatactcgcccatctgtacaacttcatctgctgagacatcctcaatccattggctctcatgcaacctttaatcataatgggctcatggattctcatggtcttagagcttacagtcttctgagcttgaatgatctgagagataaggtgccaagaaaacagaaaaccaggaagggtcgtgggattggatctggaaagggtaagactgctgggagaggtcacaagggtcagaaggccagagggcatgggaaattgggttttgaaggaggtcagactccacttcgacgaaggttgccaaaacgtggattcaagaatccattcagcctcacttttcaggtactcatgtttgtatttatacatatttgttgcctttcctctgtttgatgtagtgggacatatgtgattcagaatgtgcagcatttgtgacaacttgtaaagaaaatgcaccattcccaacatttaaatttcattctctaacgagagaggcttgagggatagtgagttgtgttagggttctgaggaccaatgatgaatgtgtgattgttgtgataagtctttttcttctgttactccccctccccctcttgtctgtcctctgcttcttccccttgtgtgctttctatttcccttttctttgtatgttgcagccaactgctataatcgaacactgatagccatgaaagcatctaaata---------------------------------------------------------------
>Hydrochorea_gonggrijpii_Tillett_45696@NODE_1_length_886_cov_162.715698
---------------------------------------------------------------------------------------------------------------------------------------------------------------------gattttctttgctgcattttctaatttccgctatgtgaatctgttttttattggatttttctcatatttaatactgggaaatgggtatgagaagagttttttaaccagttgtgaggattagagagggggcgggaacaaggaatgcactcttctactgtcctgcatggtgaccatctctaagcttgttcctctgcaagactctagatcacgaaactgacaagttctattgtacttaaacccttaatgacaatgattttaccagtaaaagcgatatgctgagaaggagactatgtattctctcatcaatgattggaaattcaattggtggcaaatccgttcacagtcatgctcgcccatctgtacagcttcatctgctgagacatcctcaatccattggctctcatgcaacctttaatcataatgggctcatggattctcatggtgttagagcttacagtcttctgagcttgaatgatctgagagataaggtgccaagaaaacagaaaaccaggaagggtcgtgggattggatctggaaagggtaagactgctgggagaggtcacaagggtcagaaggccagagggcatgggaaattgggttttgaaggaggtcagactccacttcgacgaaggttgccaaaacgtggattcaagaatccattcagcctcacttttcaggtactcatttttgtatttatacatatttgttgcctttcctctgtttgatgtagtgggacatatgtgattcagaatgtgcagcatttgtgacaacttgtaaagaaaatgcaccattcccaacatttaaatttcattctctaacgagagaggcttgagggatagtgagttatgttagggttctgaggaccaatgatgaatgtgtgattgtt-------------------------------------------------------------------------------------------------------------------------------------------------------------------------------------------------------------------
>Hydrochorea_marginata_Morim_563@NODE_1_length_1609_cov_130.962794
ctttgcagtttcggtatatatgtacttgcttcgagttcaaaatgcagtttcggtgcatttat----cttagcatttagcttctgagaaaattctctgactttcatttcgttgtctggactgaggttgttgtaatcaaattgtggtgtagtttttactgggatcaggattttctttgctgcattttcaaatttccgctatgtgaatctgttttttattggatttttctcatatttaatactgggaaatgggtatgagaagagttttttaaccatttgtgaggattagagagggggcgggaacaaggaattcactcttctactgtcctgcaatgtgaccatctctaagcttgttcctctgcaagactctagatcacgaaactgacaagttctattgtacttaaacccttaatgacaatgattttaccagtaaaaacgatatgctgagaaggagactatgtattctctcatcaatgattggaaattcaattggtggcaaatccgttcacagtcatactcgcccatctgtacaacttcatctgctgggacatcctcaatccattggctctcatgcaacctttaatcataatgggctcatggattctcatggtcttagagcttatagtcttctgagcttgaatgatctgagagataagttgccaagaaaacagaaaaccaggaagggtcgtgggattggatctggaaagggtaagactgctgggagaggtcacaagggtcagaaggccagagggcatgggaaattgggttttgaaggaggtcagactccacttcgacgaaggttgccaaaacgtggattcaagaatccattcagcctcacttttcaggtactcatttttgtatttatacatatttgttgcctttcctctgtttgatgtagtggcacatatgtgattcagaatgtgcagcatttgtgacaacttgtaaagaaaatgcaccattcccaacatttaaatttcattctctaacgagagaagcttgagggatagtgagttgtggtagggttctgaggaccaatgatgaatgtgtgattgttgtgataagtctttttcttctgttactccccctc--------------------------ccccttttgtgctttctttttcccttttctttgtatgttgcagccaactactataatcgaacactgatagccatgaaagcatctaaatatgctgtcatatttgttaaactcaagggtctttcgtgctgtgattgtttgaggtgtagaatcta
>Jupunba_abbottii_Zanoni_21220@NODE_1_length_1033_cov_113.001046
------------------------------------------------------------------------------------------------------------------------------------------ttgtggtgtagtttttactgggatcaggattttctttgctgcattttctaatttccgctatgtgaatctgttttttattggatttttctcatatttaatactgggaaatgggtatgagaagagttttttaaccagttgtgaggattagagagggggcgggaacaaggaatacactcttctactgtcctgcatggtgaccatctctaagcttgttcctctgcaagactctaaatcacgaaactgacaagttctattgtacttaaacccttaatgacaattattttaccagtaaaagcgatatgctgagaaggagactatgtattctctcatcaatgattggaaattcaattggtggcaaatccgttcacagtcatactcgcccatctgtacaacttcatctgctgagacatcctcaatccattagctctcatgcaacctttaatcataatgggctcatggattctcatggtcttagagcttacagtcttctgagcttgaatgatctgagagataaggtgccaagaaaacagaaaaccaggaagggtcgtgggattggatctggaaagggtaagactgctgggagaggtcacaagggtcagaaggccagagggcatgggaaattgggttttgaaggaggtcagactccacttcgacgaaggttgccaaaacgtggattcaagaatccattcagcctcacttttcaggtactcatttttgtatttgtacatatttgttgcctttcctctgtttgatgtagtgggacatatgtgattcagaatgtgcagcatttgtgacagcttgtaaagaaaatgcaccattcccaacatttaaatttcattctctaacgagagaggcttgagggatagtgagttatgttagggttctgaggaccaatgatgaatgtgtgattgttgtgataagtctttttcttctgttactccccctccccctcttgtctgtcctctgcttcttccctttttgtgctttctatttcccttttctttgtatgttgcggccaactactataatcgaa-------------------------------------------------------------------------------------------
>Jupunba_barbouriana_Iganci_847@NODE_1_length_1335_cov_148.286169
ctttgcagtttcggtatatatgtaattgtttcgaattcaaaatgcagtttcggtgcatttatcttacttagcatttggcttctgagaaaattctc-gactttcatttcattgtctggactgaggttgatttaatcaaattgtggtgtagtttttattgggatcaggattttctttgctgcattttctaatttccgctatctgaatatgttttttgttggatttttctcatatttaatactgggaaatgggtatgagaagagttttttaaccaattgtgaggattagagaggggtcgggaacaaggaatgcactcttctactgtcctgcatggtgaccatctctaagcttgttcctctgcaagactctagatcacgaaactgacaagttctattgtacttaaacccttaatgacaatgattttaccagtaaaagcaatatgctgagaaggagactatgtattctctcatcaatgtttggaaattcaattggtggcgaatccgttcacagttatgctcgcccatctgtacaatttcatctgctgaggcatcgtcaatcccttggctctcatgcaacctttaatcataatgggctcatggattctcatggtcttagagcttacagtcttctgagcttgaatgatctgagagacaaggtgccaagaaaacagaaaaccaggaagggtcgtgggattggatctggaaagggtaagactgctgggagaggtcacaagggtcagaaggccagagggcatgggaaattgggttttgaaggaggtcagactccacttcgacgaaggttgccaaaacgtggattcaagaatccatttagcctcacttttcaggtacccatttttgtatttttacatatttgttgcctttcttctgtttgatgtagcgggacatatgtgattcagaatgtgcagcatttgtgacaccttgtaaagaaaatgcaccattcccaacatttaaatttcattctctaacgggagaggcatgagggatagtgagttatgttagggttctgaggaccaatgatgaatgtgtgattgttgtgataagtctttttcttcggttactccccccccctctcttgtctgtcctctgcttcttccccttttgcgctttctatttcccttttccatgtaagttgcggccaactactataatcgaccactgatggccattaaaacatctaaatatgctgtcatgtttgttaaactcaagggtcttttgtgcagtgattgtttgaggtgtagaatgta
>Jupunba_barbouriana_Iganci_847@NODE_2_length_540_cov_22.853132
-----------------------------------------------------------------------------------------------------------------------------------------------------------------------------------------------------------------------------------------------------------------------------------------------------------------------------------------------------------------------------------------------------------------------------------------------------------------------------------------------------------------------------------------------------------------------------------------------------------------------------------------------------------------------------------------------------------------------------------------------------cacaagggtcagaaggccagagggcatgggaaattgggttttgaaggaggtcagactccacttcgacgaaggttgcccaaacgtgggttcaagaatccatttagcctcacttttcaggtactcatttttgtattttcacatatttgttgcctttcttctgtttgatgtagcgggacatatgtgattcagaatgtgcagca-ttgtgacaccttggaaagaaaatgcaccattcccaacatttaaatttcattctctaacggaagaggcatgagggatagtgagttatgttagggttttgaggaccaatgatgaatgtgtgattgttgtgataagtctttttcttcggttcctccccatccccctcttgtctgtcctctgtttcttccccttttgtgctttctgtttcccttttccatgtaagttgcggccaactactataatcgaacactgatggccattaaagcatctaaatatgctgtcatgtttgttaaactcaagggtcttttgtgcagtgattgtttgaggtgtagaatgta
>Jupunba_brachystachya_Lima_7438@NODE_1_length_1395_cov_105.396813
ctttgcagtttcggtatatatgtacttgcttcgatttcaaaatgcagtttcggtgcatttatcttacttagcatttggcttctgagaaaattctc-gactttcatttcattgtctggactgaggttgatttaatcaaattgtggtgtagtttttactgggatcaggattttctttgctgcattttctaatttccgctaactgaatatgttttttgttggatttttctcatatttaatactgggaaatgggtatgagaagagttttttaaccaattgtgaggattagagaggggtcgggaacaaggaatgcgctcttctactgtcctgcatggtgaccatctctaagcttgttcctctgcaagactctagatcacgaaactgacaagttctattgtacttaaacccttaatgacaatgattttaccagtaaaagcaatatgctgagaaggagactatgtattctctcatcaatgtttggaaattcaattggtggcaaatccgttcacagtcatgctcgcccatctgtacaatttcatctgctgaggcatcctcaatcccttggctctcatgcaacctttaatcataatgggctcatggattctcatggtcttagagcttacagtcttctgagcttgaatgatctgagagataaggtgccaagaaaacagaaaaccaggaagggtcgtgggattggatctggaaagggtaagactgctgggagaggtcacaagggtcagaaggccagagggcatgggaaattgggttttgaaggaggtcagactccacttcgacgaaggttgccaaaacgtggattcaagaatccattcagcctcacttttcaggtactcatttttgtatttatacatatttgttgcctttcttctgtttgatgtagcgggacatatgtgattcagaatgcgcagcatttgtgacaccttgtagagaaaatgcaccattcccaacatttaaatttcattctctaacgggagaggcatgagggatagtgagttatgttagggttctgggggctaatgatgaatgtgtgattgttgtgataagtctttttcttcggttactccccctccccctcttgtctgtcctctgc-------------------------------------------------------------------------------------------------------------------------------------------------------------
>Jupunba_cochleata_Bonadeu_673@NODE_2_length_501_cov_28.450472
-----------------------------------------------------------------------------------------------------------------------------------------------------------------------------------------------------------------------------------------------------------------------------------------------------------------------------------------------------------------------------------------------------------------------------------------------------------------------------------------------------------------------------------------------------------------------------------------------------------------------------------------------------------------------------------------------------------------------------------------------------cacaagggtcagaaggccagagggcatgggaaattgggttttgaaggaggtcagactccacttcgacgaaggttgccaaaacgtggattcaagaatccatttagcctcacttttcaggtacccatttttgtattt-tacatatttgttgcctttcttctgtttgatgtagcgggacatatgtgattcagaatgtgctgcatttgtgacaccttgtaaagaaaatgcaccattcccaacatttaaatttcattctctaacgggagaggcatgagggatagtgagttatgtcagggttctgaggaccaatgatgaatgtgtgattgttgtgataagtctttttcttcggttactccccctccctctcttgtctgtcctctgcttcttccccttttgcgctttctatttcccttttccatgtaagttgcggccaactactataatcgaacactgatggccattaaagcatctaaatatgctgtcatgtttgttaaactcaaggg------------------------------------
>Jupunba_filamentosa_Lima_7487@NODE_1_length_1543_cov_92.235334
ctttgcagtttcggtatatatgtacttgcttcgatttcaaaatgcagtttcggtgcatttatcttacttagcatttggcttctgagaaaattctc-gactttcatttcattgtctggactgaggttgatttaatcaaattgtggtgtagtttttactgggatcaggattttctttgctgcattttctaatttccgctaactgaatatgttttttgttggatttttctcatatttaatactgggaaatgggtatgagaagagttttttaaccaattgtgaggattagagaggggtcgggaacaaggaatgcgctcttctactgtcctgcatggtgaccatctctaagcttgctcctctgcaagactctagatcacgaaactgacaagttctattgtacttaaacccttaatgacaatgattttaccagtaaaagcaatatgctgagaaggagactatgtattctctcatcaatgtttggaaattcaattggtggcaaatccgttcacagtcatgctcgcccatctgtacaatttcatctgctgaggcatcctcaatcccttggctctcacgcaacctttaatcataatgggctcatggattctcatggtcttagagcttacagtcttctgagcttgaatgatctgagagataaggtgccaagaaaacagaaaaccaggaagggtcgtgggattggatctggaaagggtaagactgctgggagaggtcacaagggtcagaaggccagagggcatgggaaattgggttttgaaggaggtcagactccacttcgacgaaggttgccaaaacgtggattcaagaatccattcagcctcacttttcaggtactcatttttgtatttatacttatttgttgcctttcttctgtttgatgtagcgggacatttgtgattcagaatgcgcagcatttgtgacaccttgtagagaaaatgcaccattcccaacatttaaatttcattctctaacgggagaggcatgagggatagtgagttatgttagggttctggggactaatgatgaatgtgtgattgttgtgataagtctttttcttcggttactccccctccccctcttgtctgtcctctgcttcttccccttttgtgctttctatttcccttttccatataagttgcggccaactactataatcgaacactgatggccattaaagcatctaaatatgctgtcatgtttgttaaactcaagggtctttcgtgcagtgattatttgaggtgtagaatgta
>Jupunba_laeta_Mori_25147@NODE_1_length_791_cov_56.633053
-----------------------------------------------------------------------------------------------------------------------------------------------------------------------------------------------------------------------------------------------------------------agagttttttaaccagttgtgaggattagagagggggcgggaacaaggaatgcactcttctactgtcctgcatggtgaccatctctaagcttgttcctctgcaagactctaaatcacgaaactgacaagttctattgtacttaaacccttaatgacaatgattttaccagtaaaagcgatatgctgagaaggagactatgtattctctcatcaatgattggaaattcaattggtggcaaatccgttcacagtcatactcgcccatctgtacaacttcatctgctgagacatcctcaatccattggctctcatgcaacctttaatcataatgggctcatggattctcatggtcttagagcttacagtcttctgagcttgaatgatctgagagataaggtgccaagaaaacagaaaaccaggaagggtcgtgggattggatctggaaagggtaagactgctgggagaggtcacaagggtcagaaagccagagggcatgggaaattgggttttgaaggaggtcagactccacttcgacgaaggttgccaaaacgtggattcaagaatccattcagcctcacttttcaggtactcatttttgtatttatacatatttgttgcctttcctctgtttgatgtagtgggacatatgtgattcagaatgtgca------gtgacaccttgtaaagaaaatgcaccattcccaacatttaaatttcattctctaacgagagaggcttgagggatagtgagttatgttagggttctgaggaccaatgatgaatgtgtgattgttgtg----------------------------------------------------------------------------------------------------------------------------------------------------------------------------------------------------------------
>Jupunba_langsdorfii_Ribeiro_728@NODE_1_length_1537_cov_103.815068
ctttgcagtttcggtgtatatgtacttgcttcgagttcaaaatgcagtttcggtgcatttat----cttagcatttagcttctgagaaaattctctgactttcatttcgttgtctggactgaggttgttgtaatcaaattgtggtgtagtttttactgggatcaggattttctttgctgcattttctaatttccgctatgtgaatctgttttttattggatttttctcatatttaatactgggaaatgggtatgagaaaagttttttaaccagttgttaggattagagagggggcaggaacaaggaatgcactcttctactgtcctgcatggtgaccatctctaagcttgttcctctgcaagactctaaatcacgaaactgacaagttctattgtacttaaacccttaatgacaatgattttaccagtaaaagcgatatgctgagaaggagactatgtattctctcatcaatgattggaaattcaattggtggcaaatccgttcacagtcatactcgcccatctgtacaacttcatctgctgagacatcctcaatccattggctctcatgcaacctttaatcataatgggctcatggattctcatggtcttagagcttacagtcttctgagcttgaatgatctgagagataaggtgccaagaaaacagaaaaccaggaagggtcgtgggattggatctggaaagggtaagactgctgggagaggtcacaagggtcagaaggccagagggcatgggaaattgggttttgaaggaggtcagactccacttcgacgaaggttgccaaaacgtggattcaagaatccattcagcctcacttttcaggtactcatttttgtatttatacatatttgttgcctttcctctgtttgatgtagtgggacatatgtgattctgaatgtgcagcatttgtgacaccttgtaaagaaaatgcaccattcccaacatttaaatttcattctctaacgagagaggcttgagggatagtgagttatgttagggttctgaggaccaatgatgaatgtgtgattgttgtgataagtctttttcttctattactccccctccccctcttgtctttcctctgcttcttccccttttgtgctttctatttcccttttctttgtatgttgcggccaactactataatcgaacactgatagccatgaaagcatctaaatatgctgtcatatttgttaaactcaagggtcttttgtgctgtgattgtttgaggtgtagaatgta
>Jupunba_leucophylla_Iganci_839@NODE_1_length_1113_cov_231.418919
-------------------------------------------------------------------------------------------------------------------ggactgaggttgatttaatcaaattgtggtgtagtttttactgggatcaggattttctttgctgcattttctaattttcgctatctgaatatgttttttgttggatttttctcatatttaatactgggaaatgggtatgagaagagttttttaactaattgtgaggattagagagggggcgggaacaaggaatgcactcttctactgtcctgcatggtgaccatctctaagcttgttcctctgcaagactctagatcacgaaactgacaagttctattgtacttaaacccttgatgacaatgattttaccagtaaaagcaatatgctgagaaggagtctatgtattctctcatcaatgtttggaaattcaattggtgggaaatccgttcacagtcatgctcgcccatctgtacaatttcatctgctgaggcatcctcaatcctttggctctcatgcaacctttaatcataatgggctcatggattctcatggtcttagagcttacagtcttctgagcttgaatgatctgagagataaggtgccaagaaaacagaaaaccaggaagggtcgtgggattggatctggaaaaggtaagactgctgggagaggtcacaagggtcagaaggccagagggcatgggaaattgggttttgaaggaggtcagactccacttcgacgaaggttgccgaaacgtggattcaagaatccattcagcctcacttttcaggtactcatttttgtatttatacatatttgttgcctttcttctgtttgatgtagtgggacatatgtgattcagaatgtgcagca-ttgtgacaccttctaaagaaaatgcaccattcccaacattcaaatttcattctctaacgggagaggcatgagggatagcgagttatgttagggttttgaggaccaatgatgaatgtgtgattgttgtgacaagtctttttcgtcagttactcccgctccccctcttgtctgtcctcagcttcttccccttttgtgctttctatttcccttttccatgtaagttgcggccaactactataatcaaacactgatggccatcaaagcatctgaatatactgtcatgattgttaaactcaagggtct---------------------------------
>Jupunba_limae_Iganci_261@NODE_1_length_2031_cov_69.877687
ctttgcagtttcggtatatatgtacttgcttcgatttcaaaatgcagtttcggtgcatttatcttacttagcatttgtcttctgagaaaattctc-gactttcatttcattgtctggactgaggttgatttaatcaaattgtggtgtagtttttactgggatcaggattttctttgctgcaatttctaatttccgctaactgaatatgttttttgttggatttttctcatatttaatactgggaaatgggtatgagaagagttttttaaccaattgtgaggattagagaggggtcgggaacaaggaatgcgctcttctactgtcctgcatggtgaccatctctaagcttgttcctctgcaagactctagatcacgaaactgacaagttctattgtacttaaacccttaatgacaatgattttaccagtaaaagcaatatgctgagaaggagactatgtattctctcatcaatgtttggaaattcaattggtggcaaatccgttcacagtcatgctcgcccatctgtacaatttcatctgctgaggcatcctcaatcccttggctctcatgcaacctttaatcataatgggctcatggattctcatggtcttagagcttacagtcttctgagcttgaatgatctgagagataaggtgccaagaaaacagaaaaccaggaagggtcgtgggattggatctggaaagggtaagactgctgggagaggccacaagggtcagaaggccagagggcatgggaaattgggttttgaaggaggtcagactccacttcgacgaaggttgccaaaacgtggattcaagaatccattcagcctcacttttcaggtactcatttttgtatttatacatatttgttgcctttcttctgtttgatgtagcgggacacatgtgattcagaatgcgcagcatttgtgacaccttgtagagaaaatgcaccattcccaacatttaaatttcattctctaacgggagaggcatgagggatagtgagttatgttagggttctggagactaatgatgaatgtgtgattgttgtgataagtctttttattcggttactccccctccccctcttgtctgtcctctgcttcttccccttttgtgctttctatttcccttttccatataagttgcagccaactactataatcgaacactgatggccattaaagcatctaaatatgctgtcatgtttgttaaactcaagggtctttcgtacagtgattatttgaggtgtagaatgta
>Jupunba_macradenia_Lourteig_3021@NODE_1_length_877_cov_132.560000
--------------------------------------------------------------------------------------------------------------------------------------------------------------------------------------------------------------------------gatttttctcatatttaatactgggaaatgggtatgagaagagttttttaaccagttgtgaggattagagagggggcgggaacaaggaatgcactcttctactgtcctgcatggtgaccatctctaagcttgttcctgtgcaagactctagatcacgaaactgacaagttctattgtacttaaacccttgatgacaatgattttaccagtaaaagcgatatgctgagaaggagactatgtattctctcatcaatgattggaaattcaattggtggcaaatccgttcacagtcatactcgcccatctgtacaacttcatctgctgagacatcctcaatccattggctctcatgcaacctttaatcataatgggctcatggattctcatggtcttagagcttacagtcttctgagcttgaatgatctgagagataaggtgccaaggaaacagaaaaccaggaagggtcgtgggattggatctggaaagggtaagactgctgggagaggtcacaagggtcagaaggccagagggcatgggaaattgggttttgaaggaggtcagactccacttcgacgaaggttgccaaaacgtggattcaagaatccattcagcctcacttttcaggtgctcattttcgtatttatacatatttgttgcctttcctctgtttgatgtagtgggacatatgtgattcagaatgtgcagcatttgtgacaccttgtaaagaaaatgcaccattcccaacatttaaatttcattctctaacgagagaggcttgagggatagtgagttatgttagggttctgaggaccaatgatgaatgtgtgattgttgtgataagtctttttcttctgttactcccccttcccgtcttgtc-----------------------------------------------------------------------------------------------------------------------------------------------------------------------
>Jupunba_nipensis_Mayo_19662@NODE_1_length_691_cov_37.260586
-------------------------------------------------------------------------------------------------------------------------------------------------------------------------------------------------------------------------------------------atactgggaaatgggtatgagaagagttttttaaccagttgtgaggattagagagggggcaggaacaaggaatgcactcttctactgtcctgcatggtgaccatctctaagcttgttcctctgcaagactctaaatcacgaaactgacaagttcttttgtacttaaacccttaatgacaattattttaccagtaaaagcgatatgctgagaaggagactatgtattctctcatcaatgattggaaattcaattggtggcaaatccgttcacagtcatactcgcccacctgtacaacttcatatgctgagacatcctcaatccattggctctcatgcaacctttaatcataatgggctcatggattctcatggtcttagagcttacagtcttctgagcttgaatgatctgagagataaggtgccaagaaaacagaaaaccaggaagggtcgtgggattggatctggaaagggtaagactgctgggagaggtcacaagggtcagaaggccagagggcatgggaaattgggttttgaaggaggtcagactccacttcgacgaaggttgccaaagcgtggattcaagaatccattcagcctcacttttcaggtactcatttttgtatttatacatatttgttgcatttcctctgtttgatgtagtgggacatatgtgattcagaatgtgcagcat------------------------------------------------------------------------------------------------------------------------------------------------------------------------------------------------------------------------------------------------------------------------------------------------------------------------------------------------
>Jupunba_oppositifolia_Liegier_16014@NODE_1_length_859_cov_135.575448
------------------------------------------------------------------------------------------------------------------------------------------------------------------------------------------------------------tctgttttttattggatttttctcatatttaatactgggaaatgggtatgagaagagttttttaaccagttgtgaggattagagagggggcgggaacaaggaatgcactcttctactgtcctgcatggtgaccatctctaagcttgttcctctgcaagactctaaatcacgaaactgacaagttctattgtacttaaacccttaatgacaattattttaccagtaaaagcgatatgctgagaaggagactatgtattctctcatcaatgattggaaattcaattggtggcaaatccgttcacagtcatactcgcccatctgtacaacttcatctgctgagacatcctcaatccattggctctcatgcaacctttaatcataatgggctcatggattctcatggtcttagagcttacagtcttctgagcttgaatgatctgagagataaggtgccaagaaaacagaaaaccaggaagggtcgtgggattggatctggaaagggtaagactgctgggagaggtcacaagggtcagaaggccagagggcatgggaaattgggttttgaaggaggtcagactccacttcgacgaaggttgccaaaacgtggattcaagaatccattcagcctcacttttcaggtactcatttttgtatttgtacatatttgttgcctttcctctgtttgatgtagtgggacatatgtgattcagaatgtgcagcatttgtgacagcttgtaaagaaaatgcaccattcccaacatttaaatttcattctctaacgagagaggcttgagggatagtgagttatgttagggttctgaggaccaatgatgaatgtgtgattgttgtgataagtctt-------------------------------------------------------------------------------------------------------------------------------------------------------------------------------------------------------
>Jupunba_oxyphyllidia_Yonker_6157@NODE_1_length_1002_cov_140.358919
--------------------------------------------------------------------------------------------------------------------------------------------------------------ggatcaggattttctttgctgcattttctaatttccgctatgtgaatctgttttttattggatttttctcatatttaatactgggaaatgggtatgagaagagttttttaaccagttgtgaggattagagagggggcgggaacaaggaatgcactcttctactgtcctgcatggtgaccatctctaagcttgttcctctgcaagactctaaatcacgaaactgacaagttctattgtacttaaacccttaatgacaatgattttaccagtaaaagcgatatgctgagaaggagactatgtattctctcatcagtgattggaaattcaattggtggcaaatccgttcacagtcatactcgcccatctgtacaacttcatctgctgagacatcctcaatccattggctctcatgcaacctttaatcataatgggctcatggattctcatggtcttagagcttacagtcttctgagcttgaatgatctgagagataaggtgccaagaaaacagaaaaccaggaagggtcgtgggattggatctggaaagggtaagactgctgggagaggtcacaagggtcagaaggccagagggcatgggaaattgggttttgaaggaggtcagactccacttcgacgaaggttgccaaaacgtggattcaagaatccattcagcctcacttttcaggtactcatttttgtatttatacatatttgttgcctttcctctgtttgatgtagtgggacatatgtgattcagaatgtgcagcatttgtgacaccttgtaaagaaaatgcaccattgccaacatttaaatttcattctctaacgagagaggcttgagggatagtgagttatgttagggttctgaggaccaatgatgaatgtgtgattgttgtgataagtctttttcttctgtcactccccctccccctcttgtctgtcctctgcttcttccccttttgtgctttctatttcccttttctctgtatgttgcggccaacta------------------------------------------------------------------------------------------------------
>Punjuba_callejasii_Daly_5935@NODE_1_length_913_cov_39.761962
------------------------------------------------------------------------------------------------------------------------------------------------------------------------------------------------------tctgaatatgttttttgttggatttttctcatatttaatactgggaaatgggtatgagaagagctttttaaccaattgtgaggattagagagggggcgggaacagggaatgcactcttctactgtcctgcatggtgaccatctctaagcttgttcctctgcaagactctagatcacgaaactgacaagttctattgtacttaaacccttaatgacaatgattttaccagtaaaagcaatatgctgagaaggagactatgtattctctcatcaatgtttggaaattcaattggtggcaaatccgttcacagtcatgcacgcccatctgtacaatttcatctgctgaggcatcctcaatcccttggctctcatgcaacctttaatcataatgggctcatggattctcatggtcttagagcttacagtcttctgagcttgaatgatctgagagataaggtgccaagaaagcagaaaaccaggaagggtcgtgggattggatctggaaagggtaagactgctgggagaggtcacaagggtcagaaggccagagggcatgggaaattgggttttgaaggaggtcagactccacttcgacgaaggttgccgaaacgtggattcaagaatccattcagcctcacttttcaggtactcattcttgtatttatacatatttgttgcctttcttctgtttgatgtagtgggacatatgtgattcagaatgtgcagca-ttgtgacaccttgtaaagaaaatgcaccattcccaacatttaaatttcattctctaacgggagaggcatgagggatagcgagtgatgttagggttctgaggaccaatgatgaatgtgtgattgttgtgataagtctttttcttcggttactccccctccccctcttgtctgtcctctgcttcttcc------------------------------------------------------------------------------------------------------------------------------------------------------
>_R_Afrocalliandra_redacta_Germishuizen_5585@NODE_1_length_980_cov_226.759690
-------------------------------------------------------------------------------------------------------------------------------------------------------------------------------------------------------------atgtttttc-------tgtccttatggattccactgggacttgggtatgaggaga-tttttaaactaattgggatttttttggggggggggggggtaaggaatgcactctactactgtcctgcatggtggccacctttgagcttgttgattt-------tctgtatcatgaagttggtaagttatattgtgcttaaacccttaatgacaatgattttaccagtaaaagcaatatgctgagaagaagactatgtattctctcatcaatgatgggaaattcaattggtggcaaatcctcctacagtcatattcgcccatctgtacaatctcatctgctgaggcatcctcaatcccttgactctcatgcaacctttaatcatcatgggttcatatattctcatggtcttagagcttacagtcttctgagcttgaatgatctgagagataaggtaccgaggaaacagaaaaccaggaagggtcgcggtattggatctggaaagggtaagactgctgggagaggtcacaagggtcagaaggccagagggcatgggaaattgggctttgaaggaggtcagacaccacttcgacgaaggttgccaaaacgtggattcaagaatccattcagtctcacttttcaggt-ttcatttttgtattgattcatgtttgttgcctttcttctgtttgatgtagtggggcatatgtgattcagaatgtgcagcatttgtgacaacttgtaaagaaaatgcaccatgccgaacaattcaatttcattctctaaagggagaggcatgagggatagtgagttatgttaggcttctgaggaccaatgatgtatgtgtgattgttctgataagtccttttcttctgttacccc---tgcccccccggtctatcctctgcttattctccttttgtgctttctgtttcctttttctgtttaagttgtggctaactac-----------------------------------------------------------------------------------------------------
>_R_Albizia_coripatensis_Hughes_2433@NODE_1_length_1447_cov_169.943066
ctttgcagtttcgctacatatgtacttgcttcgagttcaaaatgcagtttcggtgcatttatcttacttagcatttggcttctgagaaaattctctgactttcatttcattgtctggactgagattgatctaatcaaattgtggtgtagtttttactgggatcaggattttctttgctgcattttctaatttccgctctctgaatatgttttttgttggatttttctcatatttaatactgggaaatgggtatgagaagagttttttaaccaattgtgaggattagagagggggcgggaacaaggaatgcactcttctactgtcctgcatggtgaccatctctaagcttgttcctctgcaagactctagatcacgaaactgataatttctattgtacttaaacccttaatgacaatgattttaccagtaaaagcaatatgctgagaaggagactatgtattctctcatcaatgtttggaaattcaattggtggcaaatccgttcacagtcatgctcgcccatctgtacaatttcatctgctgaggcaccctcaatcccttggctctcatgcaacctttaatcataatggactcatggattctcatggtcttagagcgtacagtcttctgagcttgaatgatctgagagataaggtgccaagaaaacagaaaaccaggaagggacgtgggattggatctggaaagggtaagactgctgggagaggtcacaagggtcagaaggccagagggcatgggaaattgggttttgaaggaggtcagactccacttcgacggaggttgccaaaacgaggattcaagaatccattcagcctcacttttcaggtactca-ttttgtatttatacatatttgttgcctttcctctgtt---tgtagtgggacatatatgattcagaatgtgcagcatttgtgacaccttgtaaagaaaatgcaccattcccaacatttaaatttcattctctaatgggagaggcatgagggatagtgagttatgttaggattctgaggaccaatgatggatgtgtgattgttttgacaagtctttttcttctgttactccccctccccctctcttctgtcctctgcttcttccccttttatgctttctatttcccttttctatgtaagttgcggccaactactataatcgaacactgatggccattaaagcatcgaaatatgctgtcatgtttgttaaactcaagggtctttcgtgcagtgattgtttgaggtgtagaatgta
>_R_Albizia_edwallii_Dalmaso_272@NODE_1_length_825_cov_9.672727
-----------------------------------------------------------------------------------------------------------------------------------------------------------------------------------------------------------------------------------------------------------------------------------ttgaggattagagagggggcgggaacaaggaatgcactctt---ctgtcctgcatggtgaccatctctaagcttgttcctctgcaagactctagatcacgaaactgataatttctattgtacttaaacccttaatgacaatgattttacctgtaaaagcaatatgctgagaaggagactatgtattctctcatcaatgtttggaaattcaattggtggcaaatccgttcacagtcatgctcgcccatctgtacaatttcatctgctgaggcaccctcaatcccttggctctcatgcaacctttaatcataatggactcatggattctcatggtcttagagcgtacagtcttctgagcttgaatgatctgagagataaggtgccaagaaaacagaaaaccaggaagggtcgtgggattggatctggaaagggtaagactgctgggagaggtcacaagggtcagaaggccagagggcatgggaaattgggttttgaaggaggtcagactccacttcgacggaggttgccaaaacgaggattcaagaatccattcagcctcacttttcaggtactca-ttttgtatttatacatatttgttgcctttcttctgtt---tgtagtgggacatatgtgattcagaatgtgcagcatttgtgacaccttgtcaagaaaatgcaccattcccaacatttaaatttcattctctaatgggagaggcatgagggatagtgagtgatgttaggattctgaggaccaatgatgaatgtgtgattgttgtgacaagtctttttcttctgtaactccccctccccctctcttctgt--------------------------------------------------------------------------------------------------------------------------------------------------------------------
>_R_Albizia_niopoides_Simon_1601@NODE_1_length_1039_cov_143.615385
-----------------------------------------------------------------------------------------------------------------------------------------------------tttttactgggatcaggattttctttgctgcattttctaatttccgctatctgaattttatttttgttggatttttctcatatttaatactgggaaatgggtatgagaagagttttttaaccaattgtgaggattagagaggaggcgggaacaaggaatgcactcttctactgtcctgcatggtgaccatctctaagcttgttcctctgcaagactctagatcacgaaactgataatttctattgtacttaaacccttaatgacaattattttaccagtaaaagcaatatgctgagaaggagactatgtattctctcatcaatgtttggaaattcaattggtggcaaatccgttcacagtcatgctggcccatctgtacaatttcatctgctgaggcaccctcaatcccttagctctcatgcaacctttaatcataatggactcatggattctcatagtcttagagcgtacagtcttctgagcttgaatgatctgagagataaggtgccaagaaaacagaaaaccaggaagggtcgtgggattggatctggaaagggtaagactgctgggagaggtcacaagggtcagaaggccagaggacatgggaaattgggttttgaaggaggtcagactccacttcgacggaggttgccaaaacgaggattcaagaatccattcagcctcacttttcaggtactcatttttgtatttatacatatgtgttgcctttcttctgtg---tgtagtgggacatatgtgattcagaatgtgcagcatttgtgacaccttgtaaagaaaatgtaccattctcaacatttaaatttcattctctaatgggagaggcatgaaggatagtgagttatgttaggattctgaggaccaatgatgaatgtgtaattgttgtgataagtctttttctctgttactcccccctccccgtctcttctgtcctctgcttcttccccttttgtgctttctatttcccttttccacgtaacttgcggccaactactataatcgaacactgatggccattaa---------------------------------------------------------------------------
>_R_Albizia_sinaloensis_Hughes_1576@NODE_1_length_1096_cov_102.033366
-tttgcagtttcgctacatttgtacttgcttcgagttcaaaatgcagtttcggtgcatttctcttacttagcatttggcttctgagaaaattctctgactttcatttcattgtctggactgaggttgatttaatcaatttttggtgtagtttttactgggaacaggattttctttgctgcattttctaatttccgctatctgaattttttttttgttggatttttctcatatttaatactgggaaatgggtatgagaagagtcttttaaccaattgtgaggattagagagggggcgggaaccaggaatgcactcttctactgtcctgcatggtgaccatctctaagcttgttcctctgcaagactctagatcacgaaactgataatttctattgtacttaaacccttaatgacaatgattttaccagtaaaagcaatatgctgagaaggagactatgtattctctcatcaatgtttggaaattcaattggtggcaaatccgtttacagtcatgctcgcccatctgtccaatttcatctgctgcggcaccctcaatcccttgtctctcatgcaacctttaatcataatggactcatggattctcatggtcttagagcgtacagtcttctgagcttgaatgatctgagagataaggtgccaagaaaacagaaaaccaggaagggtcgtgggattggatctggaaagggtaagactgctgggagaggtcacaagggtcagaaggccagagggcatgggaaattgggttttgaaggaggtcagactccacttcgacggaggttgccaaaacgaggattcaagaatccattcagcctcacttttcaggtactcatttttgtatttatacata-ttgttgcctttcttctgtt---tgtagtgggacatatgtgattgagaatgtgcagcatttgtgacaccttgtaaagaaaatgcaccattcccaaaatttaaatttcattctctaatgggagaggcatgagggatagtgagttatgttaggattctgaggaccaatgttgaatgtgtgattgttgtgataagtctttttcttctgttactccccctccccctctcttctg---------------------------------------------------------------------------------------------------------------------------------------------------------------------
>_R_Albizia_subdimidiata_var_subdimidiata_Ferreira_210@NODE_1_length_1032_cov_134.859686
--------------------------------------------------------------------------------------gaaattctctgactttcatttcattgtctggactgaggttgatttaatcaaatttttgtgtagcttttactgggatcaggattttccttgctgcattttctaatttccgctatgtgaattt-ttttttattggatttttctcatatttaatactgggaaatgggtatgagaagagttttttaaccaatagtgaggattagagaggaagcgggaacaaggaatgcactcttctactgtcctgcatggtgaccatctctaagcttgttcctctgcaagactctagatcacgaaactgataatttctattgtacttaaaccgttaatgacaattattttaccagtaaaagcaatatgctgagaaggagactatgtattctctcatcaatgtttggaaattcaattggtggcaaatccgttcacagccatgctggcccatctgtacaatttcatctgctgaggcaccctcaatcccttggctctcatgcaacctttaatcataatggactcatggattctcatggtcttagagcgtacagtcttctgagcttgaatgatctgagagataaggtgccaagaaaacagaaaaccaggaagggtcgtgggattggatctggaaagggtaagactgctgggagaggtcacaagggtcagaaggccagagggcatgggaaattgggttttgaaggaggtcagactccacttcgacggaggttgccaaaacgaggattcaagaatccattcagcctcacttttcaggttctcatttatgtatttatacatatttgttgcctttcttctgtg---tgtagtgggacatatgtgattcagaatgtgcagcatttgtgacaccttgtaaagaaaatgcaccattcccaacatttaa-----attctctaatgggagaggcatgaaggatagtgagttatgttaggattctgaggaccaatgatgaatgtgtaattgttgtgataagtctttttcttctgttactccccctccccgtctcttctgtcctctgcttctttcccttttgtgcttt-----------------------------------------------------------------------------------------------------------------------------------------
>_R_Albizia_tomentella_Leach_Dunlop_3801@NODE_1_length_1209_cov_201.572438
cttcacagtttcggtatatatgtacttgctttgagttcaaactgcagttttggtgcatttatctttcttagcatttggcttctgagaatattctctgacttttatttcattgtctgtactgaggttgattcaatcaaattatggtgtagtttttactggggtcagtattttctttgctgcattttctaatttccgctatctgaatatgttttctgttggatttttctcatatttaatactgggaaatgagtatgagaagag-tttttaaccaattgtgaggattagagagggggcgggaacaaggaatgcactcttctactatcctgcatggtgaccatctttaagcttgttcctctgcaagactctagatcactaaactgataatttcttttgtacttaaacccttaatgacaatgattttaccagtaaaagcaatatgctgagaaggagactatgcattctctcatcaatgtttggaaattcaattcgtggcaaatccgttcacagtaatgctcgcccatctgtacaatttcatctgctgaggcatcctcaatcccttggctctcatgcaacctttaatcataatgggctcatggattctcatggtcttagagcttacagtcttctgagcttgaatgatctgagagataaggtgccaagaaaacagaaaaccaggaagggtcgtgggattggatctggaaagggtaagactgctgggagaggtcacaagggtcagaaggccagagggcatgggaaattgggttttgaaggaggtcagactccacttcgacgaaggttgccaaaacgtggattcaagaatccattcagcctcacttttcaggtactcatttctgtatttatatatatttgttgcctttcttctgtt---tgtagtaggacatatgtgattcagaatgtgcagcatttgtgactccttgtgaagaaaatgcaccattcccaacatttaaatttcattctctaatgggagaggcataagggatagtgggttatgttagggttctgaggaccaatgatgaatgtgtgattggtgtgataagtctttttcttctgttactcccccttcccctcttgtctggcctctgcttcttccccttttgtgctttctatttcccttttctatgtaagtttcggccaactactataatcttacactgatggccattaaagcatctaaatatgctgtcatg-----------------------------------------------------
>_R_Albizia_tomentosa_Hughes_648@NODE_1_length_1139_cov_86.401130
------------------------------------------------------------------------------------------------------catttcattgtctggactgaggttgatttaatcaatttttggtgtagtttttactgggatcaggattttctttgctgcattttctaatttccgctatctgaattttttttttgttggatttttctcatatttaatactgggaaatgggtatgagaagagtcttttaaccaattgtgaggattagagagggggcgggaaccaggaatgcactcttctactgtcctgcatggtgaccatctctaagcttgttcctctgcaagactctagatcacgaaactgataatttctattgtacttaaacccttaatgacaatgattttaccagtaaaagcaatatgctgagaaggagactatgtattctctcatcaatgtttggaaattcaattggtggcaaatccgtttacagtcatgctcgcccatctgtacaatttcatctgctgaggcaccctcaatcccttggctctcatgcaacctttaatcataatggactcatggattctcatggtcttagagcgtacagtcttctgagcttgaatgatctgagagataaggtgccaagaaaacagaaaaccaggaagggtcgtgggattggatctggaaagggtaagactgctgggagaggtcacaagggtcagaaggccagagggcatgggaaattgggttttgaaggaggtcagactccacttcgacggaggttgccaaaacgaggattcaagaatccattcagcctcacttttcaggtactcatttttgtatttatacata-ttgttgcctttcttctgtt---tgtagtgggacatatgtgattcagaatgtgcagcatttgtgacaccttgtaaagaaaatgcaccattcccaacatttaaatttcattctctaatgggagaggcatgagggatagtgagttatgataggattctgaggaccaatgatgaatgtgtgattgttgtgataagtctttttcttctgttactccccctccccctctcttctgtcctctgctt------cttttgtgctttctatttcccttttctatgtaagttgcggctaactactgtaatcgaacactgatggtcattaaagcatcaaaatatgctgtcatgtttgttaaactcaagggtctttcatgcagtgattgttt---------------
>_R_Albizia_xerophytica_Hughes_1435@NODE_1_length_1245_cov_63.349315
--------tttcgctacatatgtacttacttcgagttcaaaatgctgtttcggtgcatttatcttacttagcatttggcttctgagaaaattctctgactttcatttcattgtctggactgaggttgatttaatcaaattgtgatgcagtttttaccgggatcagggttttctttgctgcattttctaatttccgctatctgaatatgttttttgttggatttttctcatatttaatactgggaaatgggtatgagaagag-tttttaaccaattgtgaggattagagagggggcgggaacaaggaatgcactcttctactgtcctacatggtgaccatctctaagcttgttcctctgcaagactctagatcacgaaactgataatttctattgtacctaaacccttaatgacaatgattttactagtaaaagcaatatgctgagaaggagactatgtattctgtcatcaatgtttggaaattcaattggtggcaaatccgttcacagtcatgctcgcccatctgtacaatttcatctgctgaggcaccctcaatcccttggctctcatggaacctttaatcataatggactcatggattctcatggtcttagagcgtacagtcttctgagcttgaatgatctgagagataaggtgccaagaaaacagaaaaccaggaagggtcgtgggattggatctggaaagggtaagactgctgggagaggtcacaagggtcagaaggccagaggacatgggaaattgggttttgaaggaggtcagactccacttcgacggaggctgccaaaacgaggattcaagaatccattcagcctcacttttcaggtactcatttttgtatttatacatatttgttgcctttcttctgtt---tgtagtgggacatatgtgattcagaatgtgcagcatttgtgacaccttgtaaagaaaatgcaccattcccaaaatttaaatttcattctctaatgggagaggcatgagggatagtgagttatgttaggattctgaggaccaatgatgaatgtgtgattgttgtgataaggctttttctcctgttactccccctccccctctcttctgtcctctgcttcttccccttttgtgctttctatttcccttctctatgtaagttgcggccaactactataatcaaacactgatggccattaaagcatcgaaatatgctgtcatgtttgttaaactcaagggtctttcatgcattgattgtctgagg-----------
>_R_Archidendron_clypearia_Wieringa_1849@NODE_1_length_1228_cov_214.251955
ctttgcaggttcggtatatatgtacttgcttcgagttcaaaatgcagtttcggtgcatttatcttacttagcatttggcttctgagaaaattctctgactttcatttcattttctggactgaggttgatttaatcaaattgtggtgtagtttttactgggatcaggattttctttgatgcattttctaatttccgctatcggaatatgttttttgtcggatttttctcatatttaatactgggaaatgggtatgagaagagttttttaaccaattgtgaggattagagagggggcgggaacaaggaatgcactcttctactgtcctgcatggtgaccatctctaggcttgttcctctgcaagactctagatcacgaaactgataatttctattgtacttaaacccttaatgacaatgattttaccagtaaaagcaatatgctgagaaggagactatgtattctctcatcaatgtttggaaattcaattggtggcaaatccgttcacagtcatgctcgcccatctgtacaatttcatctgctgaggcatcctcaatcccttggctctcatgctacctttaatcataatgggctcatggattctcatggtcttagagcttacagtcttctgagcttgaatgatctgagagataaagtgccaagaaaacagaaaaccaggaagggtcgtgggattggatctggaaagggtaagactgctgggagaggtcacaagggtcagaaggccagagggcatgggaaattgggttttgaaggaggtcagactccacttcgacgaaggttgccaaaacgtggattcaagaatccattcagcctcacttttcaggtactcatttttgtatttatacatatttgttgcctttcttctgtt---tgtagtgggacatatgtgattcagaatgtgcagcattagtgacaccttgtaaagaaaatgcaccattcccaacatttaaatttcattctctaacgggagaggcatgagggatagtgagttatgttagggttctgaggaccaatgatgaatgtgtgattgttgtgataagtctttttcttctgttactccccctccccctcttgtctgtcctctgcttcttccccttttgtgctttctatttccgttttctatgtaagttgcggccaactactataatcgaaca-----------------------------------------------------------------------------------------
>_R_Balizia_elegans_Iganci_870@NODE_1_length_1188_cov_123.149415
--------------------------------------------------------------------------------------------ctctgactttcattttgttgtctggactgaggttgttgtaatcaaattgtggtgtagtttttactgggatcaggattttctttgctgcattttctaatttccgctatgtgaatctgttttttattggatttttctcatatttaatactgggaaatggctatgagaagagttttttaaccagttgtgaggattagagagggggcgggaacaaggaatgcacttttctactgtcctgcatggtgaccatctctaagcttgttcctctgcaagactctagatcacgaaactgacaagttctattgtacttaaacccttaatgacaatgattttaccagtaaaagcgatatgctgagaaggagactatgtattctctcatcaatgattggaaattcaattggtggcaaatccgttcacagtcatactcgcccatctgtacaacttcatctgctgagacatcctcaatccattggctctcatgcaacctttaatcataatgggcttatggattctcatggtcttagagcttacagtcttctgagcttgaatgatctgagagataaggtgccaagaaaacagaaaaccaggaagggtcgtgggattggatctggaaagggtaagactgctgggagaggtcacaagggtcagaaggccagagggcatgggaaattgggttttgaaggaggtcagactccacttcgacgaaggttgccaaaacgtgggttcaagaatccattcagcctcacttttcaggtactcatttttgtatttatacatatttgttgcctttcctctgtttgatgtagtgggacatatgtgattcagaatgtgcagcatttgtgacaccttgtaaagaaaatgcaccattcccaacatttaaatttcattctctaacgagagaggcttgagggatagtgagttatgttagggttctgaggaccactgatgaatgtgtgattgttgtgataagtctttttcttctgttactccccctccccctc-tgtctgtcctctgcttcttccccttttgtgctttctatttcccttttctttgtatgttgcggccaactactataatcgaacactgatagccatgaaagcatctaaatatgctgtcatatttgttaaactcaagggtctttcgtgctgtgattgtttgaggtgtagaatgta
>_R_Balizia_leucocalyx_Aguilar_1939@NODE_1_length_1287_cov_140.343802
ctttgcagtttcggtatatatgtgcttgcttcgagttcaaaatgcagtttcggtgcatttat----cttagcatttagcttctgagaaaactctctgactttcatttcgttgtctggactgaggttgttgtaatcaaattgtggtgtagtttttactgggatcaggattttctttgctgcattttctaatttccgctatgtgaatctgttttttattggatttttctcatatttaatactgggaaatgggtatgagaagagttttttaaccagttgtgaggattagagagggggcggtaacaaggaatgcactcttctactgtcctgcatggtgaccatctctaagcttgttcccctgcaagactctagatcacgaaactgacaagttctattgtacttaaacccttaatgacaatgattttaccagtaaaagcgatatgctgagaaggagactatgtattctttcatcaatgattggaaattcaattggtggcaaatccgttcacagtcatactcgcccatctgtacaacttcatctgctgagacatcctcaatccattggctctcatgcaacctttaatcataatgggctcatggattctcatggtcttagagcttacagtcttctgagcttgaatgatctgagagataaggtgccaaggaaacagaaaaccaggaagggtcgtgggattggatctggaaagggtaagactgctgggagaggtcacaagggtcagaaggccagagggcatgggaaattgggttttgaaggaggtcagactccacttcgacgaagattgccaaaacgtggattcaagaatccattcagcctcacttttcaggtactcatttttgtattgatacatatttgttgcctttcctctgtttgatgtagtgggacatatgtgattcagaatgtgcagcatttgtgacaccttgtaaagaaaatgcaccattcccaacatttaaatttcattctctaacgagagaggcttgagggatagtgagttatgttagggttctgaggaccaatgatgaatgtgtggttgttgtgataagtctttttcttctattactccccctccccctcttgtctgtcctctgcttcttccccttgtgtgctttctatttcccttttctttgtatgttgcagcctactactataatcaaacactgatagccataaaagcatctatatatgctgtcatatttgttaaactcaagggtctttcgtgctgtgattgtttgaggtgtagaatgta
>_R_Jupunba_asplenifolia_Ekman_6383@NODE_1_length_687_cov_68.100000
------------------------------------------------------------------------------------------------------------------------------------------------------------------------------------------------------------------------------------------------------------------------------------------------------------------------------------------------------------------------agactctaaatcacgaaactgacaagttctattgtacttaaacccttaatgacaattattttaccagtaaaagcgatatgctgagaaggagactatgtattctcttatcaatgattggaaattcaattggtggcaaatccgttcacagtcatactcgcccatctgtacaacttcatctgctgagacatcctcaatccattggctctcatgcaacctttaatcataatgggctcatggattctcatggtcttagagcttacagtcttctgagcttgaatgatctgagagataaggtgccaagaaaacagaaaaccaggaagggtcgtgggattggatctggaaagggtaagactgctgggagaggtcacaagggtcagaaggccagagggcatgggaaattgggttttgaaggaggtcagactccacttcgacgaaggttgccaaaacgtggattcaagaatccattcagcctcacttttcaggtactcatttttgtatttgtacatatttgttgcctttcctctgtttgatgtagtgggacatatgtgattcagaatgtgcagcatttgtgacagcttgtaaagaaaatgtaccattaccaacatttaaatttcattctctaacgagagaggcttgaggaatagtgagttatgttagggttctgaggaccaatgatgaatgtgtgat-----------------------------------------------------------------------------------------------------------------------------------------------------------------------------------------------------------------------
>_R_Jupunba_cochleata_Bonadeu_673@NODE_1_length_1074_cov_95.247743
-------------------------------------------------------------------------------------------------------------------------------------------------------------------------------gctgcattttctaatttccgctatctgaatatgttttttgttggatttttctcatatttaatactgggaaatgggtacgagaagagttttttaatcaattgtgaggattagagagggggcaggaacaaggaatgcactcttctactgt-ctgcatggtgacc-tctctaagcttgttcctctgcaagactctagatcatgaaactgacaagttctgttgtacttaaactcttgatgacaatgattttaccagtaaaagcaatatgctgagaaggagtctatgtattctctcatcaatgtttggaaattcaattggtgggaaatccgttcgcagtcatgttcgcccatctgtacaatttcatctgctgaggcatcctcaatcccttggctctcatgcaacctttaatcataatgggctcatggattctcatggtcttagagcttacagtcttctgagcttgaatgatctgagagataaggtgccaagaaaacagaaaaccaggaagggtcgtgggattggatctggaaagggtaagactgctgggagaggtcacaagggtcagaaggccagagggcatgggaaattgggttttgaaggaggtcagactccacttcgacgaaggttgccgaaacgtggattcaagaatccattcagcctcacttttcaggtactcatttttgtatttatacatatttgttacctttcttctgtttgatgtagtgggacatatgtgattcagaatgtgcagca-ttgtgacaccttctaaagaaaatgcaccattcccaacatttaaatttcattctctaacaggagaggcatgagggatagcgagttatgttagggttttgaggaccaatgatgaatgtgtgattattgtgagaagtctttttcttcggttactctcgctccccctcttgtctgtcctctgcttctttcccttttgtgctttctatttcccttttccatgtaagttgcggccaactactataatcgaacactgatggccatcaaagcatctgaatatgctgtcatgtttgttaaactcaagggtctttcgtgcagttattatttgagg-----------
>_R_Jupunba_commutata_Maguire_46145@NODE_1_length_1329_cov_115.485623
ctttgcagtttcggtatatatgtaattgtttcgaattcaaaatgcagtttcggtgcatttatcttacttagcatttggcttctgagaaaattctc-gactttcatttcattgtctggactgaggttgatttaatcaaattgtggtgtagtttttactgggatcaggattttctttgctgcattttctaatttccgctatctgaatatgttttttgttggatttttctcatatttaatactgggaaatgggtatgagcagagttttttaaccaattgtgaggattagagaggggttgggaacgaggaatgcactcttctactgtcctgcatggtgaccatctctaagcttgttcctctgcaagactctagatcacgaaactgacaagttctattgtacttaaacccttaatgacaattattttaccagtaaaagcaatatgctgagaaggagactatgtattctctcatcaatgtttggaaattcaattggtggcaaatccgttcacagtcatgctcgcccatctgtacaatttcatctgctgaggcatcctcaatcccttggctctcatgcaacctttaatcataatgggctcatggattctcatggtcttagagcttacagtcttctgagcttgaatgatctgagagataaggtgccaagaaaacagaaaaccaggaagggtcgtgggattggatctggaaagggtaagactgctgggagaggtcacaagggtcagaaggccagagggcatgggaaattgggttttgaaggaggtcagactccacttcgacgaaggttgccaaaacgtggattcaagaatccatttagcctcacttttcaggtactcatttttgtattttcacatatttgttgcctttcttctgtttgatgtagcgggacatatgtgattcagaatgtgcagca-ttgtgacaccttggaaagaaaatgcaccattcccaacatttaaatttcattctctaacggaagaggcatgagggatagtgagttatgttagggttctgaggaccaatgatgaatgtgtgattgttgtgataagtctttttcttcggttcctccccctccccctcttgtctgtcctctgtttcttccccttttgtgctttctgtttcccttttccatgtaagttgcggccaactactataatcgaacactgatggccattaaagcatctaaatatgctgtcatgtttgttaaactcaaggg------------------------------------
>_R_Jupunba_floribunda_Iganci_883@NODE_1_length_1490_cov_97.340410
ctttgcagtttcggtatatatgtacttgcttcgaattcaaaatgcagtttcggtgcatttatcttacttagcaattggcctctgagaaaattctc-gactttcatttcattgtctggactgaggttgatttaatcaaattgtggtgtagtttttaccgggatcaggattttctttgctgcattttctaatttccgctatctgaatatgttttttgttggatttttctcatatttaatactgggaaatgggtacgagaagagttttttaaccaattgtgaggattagagagggggcgggaacaaggaatgcactcttctactgtcctgcatggtgaccatctctaagcttgttcctctgcaagactcgagatcacgaaactgacaagttctattgtacttaaacccttgttgacaatgattttaccagtaaaagcaatatgctgagaaggagtctatgtattctctcatcaatgtttggaaattcaattggtgggaaatccgttcacagtcatgctcgcccatctgtacaatttcatctgctgaggcttcctcaatcccttggctctcatgcaacctttaatcgtaatgggctcatggatactcatggtcttagagcttacagtcttctgagcttgaatgatctgagagataaggtgccacgaaaacagaaaaccaggaagggtcgtgggattggatctggaaagggtaagactgctgggagaggtcacaagggtcagaaggccagagggcatgggaaattgggttttgaaggaggtcagactccacttcgacgaaggttgccgaaacgtggattcaagaatccattcagcctcacttttcaggtactcatttttgtacttatacatatttgttacctttcttctgtttgatgtagtgggacatatgtgattcagaatgtgcagca-ttgtgacaccttctaaagaaaatgcaccattcccaacatttaaatttcattctctaacgggagaggcatgagggatagcgagttatgttagggttttgaggaccaatgatgaatgtgtgattgttgtgacgagtctttttcttcggttacttccactccccctcttgtctgtcctctgtttcttccccttttgtgctttctatttcccttgtccatgtaagttgcggccaactactataatcgaacactgatggccatcaaagcatctgaatatactgtcatgtttgttaaactcaagggtctttcgtacagtgattatttgaggtgtagaatgta
>_R_Jupunba_idiopoda_Quesada_1718@NODE_1_length_912_cov_85.487425
-----------------------------------------------------------------------------------------------------------------------------------------------------------------------------ttgctgcattttctaatttccgctatgtgaatctgttttttattggatttttctcatatttaatactgggaaatgggtatgagaagagttttttaaccagttgtgaggattagagagggggcgggaacaaggaatgcactcttctactgtcctgcatggtgaccatctctaagcttgttcctctgcaagactctaaatcacgaaactgacaagttctattgtacttaaacccttaatgacaatgattttaccagtaaaagcgatatgctgagaaggagactatgtattctctcatcaatgattggaaattcaattggtggcaaatccgttcacagtcatactcgcccatctgtacaacttcatctgctgagacatcctcaatccattggctctcatgcaacctttaatcataatgggctcatggattctcatggtcttagagcttacagtcttctgagcttgaatgatctaagagataaggtgccaagaaaacagaaaaccaggaagggtcgtgggattggatctggaaagggtaagactgctgggagaggtcacaagggtcagaaggccagagggcatgggaaattgggttttgaaggaggtcagactccacttcgacgaaggttgccaaaacgtggattcaagaatccattcagcctcacttttcaggtactcatttttgtatttatacatatttgttgcctttcctctgtttgatgtagtgggacatatgtgattcagaatgtgcagcatttgtgacaccttgtaaagaaaatgcaccattgccaacatttaaatttcattctctaacgagagaggcttgagggatagtgagtcatgttagggttctgaggaccaatgatgaatgtgtgattgttgtgataagtctttttcttctgtcactccccctcc---------------------------------------------------------------------------------------------------------------------------------------------------------------------------------
>_R_Jupunba_longipedunculata_Cardona_2682@NODE_1_length_1083_cov_230.136183
--------------------------------------------------------------------------------------aaaattctc-gactttcatttcattgtctggactgaggttgatttaatcaaattgtggtgtagtttttactgggatcaggattttctttgctgcattttctaatttccgctatctgaatatgttttttgttggatttttcttatatttaatactgggaaatgggtatgagaagagttttttaactaattgtgaggattagagagggggcgggaacaaggaatgcactcttctactgtcctgcatggtgaccatctctaagcttgttcctctgcaagactctagatcacgaaactgacaagttctattgtacttaaacccttgatgacgatgatttttccagtaaaagcaatatgctgagaaggagtctatgtattctctcatcaatgtttggaaattcaattggtgggaaatccgttcacagtcatgctcgcccatctgtacaatttcatctgttgaggcatcctcaatcccttggctctcatgcaacctttaatcataatgggctcatggattctcatggtcttagagcttacagtcttctgagcttgaatgatctgagagataaggtgccaagaaaacagaaaaccaggaagggtcgtgggattggatctggaaagggtaagactgctgggagaggtcacaagggtcagaaggccagagggcatgggaaattgggttttgaaggaggtcagactccacttcgacgaaggttgccgaaacgtggattcaagaatccattcagcctcacttttcaggtactcatttttgtatttatacatatttgttgcctttcttctgtttgatgtagtgggacacatgtgattcagaatgtgcagca-ttgtgacaccttctaaagaaaatgcaccattcccaacatttaaatttcattctctaacgggagaggcatgagggatagcgagttatgttagggttttgaggaccaatgatgaatgtgtgattgttgtgacaagtctttttcttcagttactcccgctccccctcttgtctgtcctcagcttcttccccttttgtgctttctatttcccttttccatgtaagttgcggccaactactataatcgaa-------------------------------------------------------------------------------------------
>_R_Jupunba_microcalyx_Iganci_855@NODE_1_length_1327_cov_96.538400
----------tcggtatatatgtacttgcttcgaattcaaaatgcagtttcggtgcatttatcttacttagcatttggcttctgagaaaattctc-gactttcatttcattgtctggactgaggttgatttaatcaaatcgtggtgtagtttttactgggatcaggattttctttgctgcattttctaatttccgctatctgaatatgttttttgttgga-ttttctcatatttaatactgggaaatgggtacgagaagagttttttaaccaattgtgaggattagagagggggcgggaacaaggaatgctctcttctactgtcctgcatggtgaccatctctaagcttgttcctctgcaagactctagatcacgaaactgacaagttctattgtacttaaacccttgatgacgatgattttaccagtaaaagcaatatgctgagaaggagtctatgtattctctcatcaatgtttggaaattcaattggtgggaaatccgttcacagtcatgctcgcccatctgtgcaatttcatctgctgaggcatcctcaatcccttggctctcatgcaacctttaatcataatgggctcatggatactcatggtcttagagcttacagtcttctgagcttgaatgatctgagagataaggtgccacgaaaacagaaaaccaggaagggtcgtgggattggatctggaaagggtaagactgctgggagaggtcacaagggtcagaaggccagagggcatgggaaattgggttttgaaggaggtcagactccacttcgacgaaggttgccgaaacgtggattcaagaatccattcagcctcacttttcaggtactcatttttgtatttatacatatttgttgccattcttctgtttgatgtagtgggacatatgtgattcagaatgtgtagca-ttgtgacaccatctaaagaaaatgcaccattcccaacacttaaatttcattctctaacgggagaggcatgagggatagcgagttatgttagggttttgaggaccaatgatgaatgtgtgattgttgtgacaagtctttttcttcggttactcccactccccctcttgtctgtcctctgcttcttccccttttgtgctttctatttcccttttccatgtaagtcgcggccaactactataatcgaacactgatggccatcaaagcatctgaatatactgtcatgtttgttaaactcaagggtctttcgtgcagtgattatttgaggtgtagaatgta
>_R_Jupunba_villosa_Borges_423@NODE_1_length_1548_cov_113.859279
ctttgcagtttcggtatatatgtacttgcttcgatttcaaaatgcagtttcggtgcatttatcttacttagcatttggcttctgagaaaattctc-gactttcatttcattgtctggactgaggttgatttaatcaaattgtggtgtagtttttactgggatcaggattttctttgctgcattttctaatttccgctaactgaatatgttttttgttggatttttctcatatttaatactgggaaatgggtatgagaagagttttttaaccaattgtgaggattagagaggggtcgggaacaaggaatgcgctcttctactgtcctgcatggtgaccatctctaagcttgttcctctgcaagactctagatcacgaaactgacaagttctattgtacttaaacccttaatgacaatgattttaccagtaaaagcaatatgctgagaaggagactatgtattctctcatcaatgtttggaaattcaattggtggcaaatccgttcacagtcatgctcgcccatctgcacaatttcatctgctgaggcatcctcaatcccttggctctcatgcaacctttaatcataatgggctcatggattctcatggtcttagagcttacagtcttctgagcttgaatgatctgagagataaggtgccaagaaaacagaaaaccaggaagggtcgtgggattggatctggaaagggtaagactgctgggagaggtcacaagggtcagaaggccagagggcatgggaaattgggttttgaaggaggtcagactccacttcgacgaaggttgccaaaacgtggattcaagaatccattcagcctcacttttcaggtactcatttttgtgtttatacttatttgttgcctttcttctgtttgatgtagcgggacatttgtgattcagaatgcgcagcatttgtgacaccttgtagagaaaatgcaccattcccaacatttaaatttcattttctaacgggagaggcatgagggatagtgagttatgttagggttctggggactaatgatgaatgtgtgattgttgtgataagtctttttcttcggttactccccttccccctcttgtctgtcctctgcttcttccccttttgtgctttctatttcccttttccatataagttgcagccaactactataatcgaacactgatggccattaaagcatcgaaatatgctgtcatgtttgttaaactcaagggtctttcgtgcagtgattatttgaggtgtagaatgta
>_R_Punjuba_killipii_Palodorios_6252@NODE_1_length_807_cov_49.017808
-------------------------------------------------------------------------------------------------------------------------------------------------------------------------------------------------------------------------------------------------------------gagaagagttttttaaccaattgtgaggattagagatggggcgggaacaaggaatgcactcttctactgtcctgcatggtgaccatctctaagcttgttcctctgcaagactctagatcacgaaactgacaagatctattgtacttaaacccttaatgacaatgattttaccagtaaaagcaatatgctgaggaggagactatgtattctctcatcaatgtttggaaattcaattggtggcaaatccgttcacagtcatgctcgcccatctgtacaatttcatctgctgaggcatcctcaatcccttggctctcatgcaacctttaatcataatgggctcatggattctcatggtcttagagcttacagtcttctgagcttgaatgatctgagagataaggtgccaagaaaacagaaaaccaggaagggtcgtgggattggatctggaaagggtaagactgctgggagaggtcacaagggtcagaaggccagagggcatgggaaattgggttttgaaggaggtcagactccacttcgacgaaggttgccaaaacgtggattcaagaatccattcagcctcacttttcaggtacacatttttgtatttatacatatttgttgcctttcttctgtttgatgtagcgggacatatgtgattcagaatgtgcagca-ttgtgacaccttgtaaagaaaatgcaccattcccatcatttaaatttcattctctaacgggagaggcatgagggatagcgagttatgttagggttctgaggaccaatgatgaatgtgtgattgttgtgataagt----------------------------------------------------------------------------------------------------------------------------------------------------------------------------------------------------------
>_R_Punjuba_lehmannii_Escobar_7465@NODE_1_length_1151_cov_94.790503
----------------------------------------------------------------------------------------------------------tcattgtctggactgaggttgatttaatcaaattgtggtgtagtttttactgggatcaggattttctttgctgcattttctaatttccgctatctgaatatgttttttgttggatttttctcatatttaatactggtgaatgggtatgagaagagttttttaaccaattgtgaggattagagagggggcgggaacaaggaatgcactcttctactgtcctgcatggtgaccatctctaagcttgttcctctgcaagactctagatcacgaaactgacaagatctattgtacttaaacccttaatgacaatgattttaccagtaaaagcaatatgctgagaaggagactatgtattctctcatcaatgtttggaaattcaattggtggcaaatccgttcacagtcatgctcccccatctgtacaatttcatctgctgaggcatcctcaatcccttggctctcatgcaacctttaatcataatgggctcatggattctcatggtcttagagcttacagtcttctgagcttgaatgatctgagagataaggtgccaagaaaacagaaaaccaggaagggtcgtgggattggatctggaaagggtaagactgctgggagaggtcacaagggtcagaaggccagagggcatgggaaattgggttttgaaggaggtcagactccatttcgacgaaggttgccgaaacgtggattcaagaatccattcagcctcacctttcaggtactcatttttgtatttatacatatttgttgcctttcttctgtttgatgtagcgggacatatgtgattcagaatgtgcagca-ttgtgagaccttgtaaagaaaatgcaccattcccaacatttaaatttcattctctaacgggagaggcatgagggatagcgagttatgttagggttctgaggaccaatgatgaatgtgtgattgttgtgataagtatttttcttcttttactccccctccccctcttgtctgtcctctgcttcttccccttttgtgctttctattt-ccttttccatgtaagttg----caactactataatcgaacactgatggccatcaaagcatctaaatatactgtcatgtttgttaaagtcaagggtctttcgtgctgtgattatttgaggtgttgaatgta
>_R_Punjuba_racemiflora_Jimenez_Soares_3626@NODE_1_length_1145_cov_136.395131
--------------------------------------------------------------------------------------------------------------tgtctggactgaggttggtttaatcaaattgtggtgtagtttttactgggatcaggattttctttgctgcattttctaatttccgctatctgaatatgttttttgttggatttttctcatatttaatactgggaaatgggtatgagaagagttttttaaccaattgtgaggattagagagggggcgggaacaaggaatgcactcttctactgtcctgcatggtgaccatctctaagcttgttcctttgcaagactctagatcacgaaactgacaagttctattgtacttaaaccattaatgacaattattttaccagtacaagcaatatgatgagaaggagactatgtattctctcatcaatgtttggaaattcaattggtggcaaatccgttcacagtcatgctcgcccatctgtgcaatttcatctgctgaggcatcctcaatcccttggctctcatgcaacctttaatcataatgggctcatggattctcatgttcttagagcttacagtcttctgagcttgaatgatctgagagataaggtgccaagaaaacagaaaaccaggaagggtcgtgggattggatctggaaagggtaagactgctgggagaggtcacaagggtcagaaggccagagggcatgggaaattgggttttgaaggagggcagactccacttcgacgaaggttgccaaaacgtggattcaagaatccattcagcctcacttttcaggtactcatttttttatttatacatatttgttgcctttcttctgtttgatgtagcgggacatatgtgattcagaatgtgcagca-ttgtgacaccttgtaaagaaaatgcaccattcccaacatttaaatttcattctctaacgggagaggcatgagggatagcgagttatgttagggttctgaggaccaatgatgaatgtgtgattgttgtgatgagtctttttcttcggttactccccctccccctcttgtctgtcctctgcttcttccccttttgtgctttctatttcccttttccatgtaagttgcggccaactactataatcgaacactgatggccatcaaagcatctaaatatgctgtcatgtttgttaaactcaagggtctttcgtgcagtgattatttgaggtgta-------
