# Supplementary material for: A new generic circumscription of Hydrochorea (Leguminosae, Caesalpinioideae, mimosoid clade) with an amphi-Atlantic distribution
Source: PhytoKeys. 2022 Aug 22;205:401–37. doi: 10.3897/phytokeys.205.82775 (PMC9849043; doi:10.3897/phytokeys.205.82775)
Supplement: Supplementary material 1 — Supplementary data file S1 [file phytokeys-205-401_article-82775__-s001.zip › MSC_m111912_comp42158_c1_seq10_exon04.aln-cln]

>Albizia_adinocephala_FHO33_88@NODE_1_length_1343_cov_62.086098
aaaaaaggagaagtaggattaaaatattttaattaatttttcttactcttttgtcttgcattttc-----------------------------------------------------------tcttccctcctctctcggcacctccaaatccctcataccacacagccccttaaagaaatcagattgaagggttttgcattaattttttttagtcatcacagtgttctttctttctctctgaatccctcttgttctttgaactttgaaggaattttgaaaccattgaagtgttttttggctgattatcagtttagccttttattttactagaaggaatctaagatgtgttccctgcttagataaactctcaaaaaatacttgaatatcatgatggcgcattgtgcttttgttgatgcatggcaaaaaaagttatgcaaaatgtgtcttgtaattctttgaatttacaggtatcaagggtcactgtaagggccaaggaagcagttgaagcagccggtgggtctgtgagaagggtatattacaataagctgggcttgcgtgcactcttaaagccagagtggtttgagaagaagggaaggttgttgccaaaagcagctagacctcctcccaaacaaatagataaagttgacagcatcggtcggctccctgctccaactaagccgattccattttcggttgaagaaaaggaagcacctttgaattcataagtcaaaatattaataataaatcccatgaggtgtgttgaattcaggttgaagccatagcatatccattcaaacatccgatgatggaacgagaagattttgtttgttgtgatgatttcaaggcacagtttttggttactcagataatttagagcttagttcttacttgtagtatttcagtcgtaattggaactttgttacatgtctagggaaggaaaaacagcaagaactaggcggagttttcatttttatgtgggtcctttttcctttgaattcaaatcaaacttctgtctttcctttttttcttttttggtggtttttttgtgacactgactacgcaaatattggctttcaagatgaactgacctactcaagaaatcatctggaagagcactcgaatggatcaaaggagaaaatcagggttttatggttttgaaatattgtaattgccatcaattctc-
>Albizia_edwallii_Dalmaso_272@NODE_1_length_908_cov_4.985932
-----------------------------------------------------------------------------------------------------------------------------------------------------------------------------------------------------------------------------------------------ctctgaatccctcttgttctttgaactttgaaggaattttgaaaacattgaagtgttttttggctgattatcagtttagccttttattttgctagaaggaatctaagatgtgttccctgcttagttaaactcccaaaaaatacttgaatatcatgatggcgcattgtgcttttgttgatgcatgac-aaaaaagttatgcaaaatgtgtcttgtaattctttgaatttacaggtatcaagggtcactgtaagggccaaggaagcagttgaagcagccggtgggtctgtgagaagggtatattacaataagctgggcttgcgtgcactcttaaagccagagtggtttgagaagaagggaaggttgttgccaaaagcagctagacctcctcccaaacaaaaagataaagttgacagcatcggtcggctccctgctccaactaagccgattccattttcggttgaagaaaaggaagcacctttgaattcataagtcaaaatattaataataaatcccatgagttgtggtgaattcaggttgaaaccatagcatatccattcacacatccgatgatggaacgagaagattttgtttgttgtgatgatttcaaggcgcagttgttggttactcagataatttagagcttagttcttacttatagtatttcagtcgtaattggaactttgttttatgtctagggaaggaaaaacagcaagaactaggcggagttttcatttttattggggtcctttttcctttgaattcaaattaaacttctgtctttcctttttttttttttt-gggtggtttttgtgacactgactacgcaaatattggctttcttgatgatctgacctactcttgatatcatctggaagagcactcgaatggatcaaaggagaaaaacagggt---------------------------------------
>Albizia_glabripetala_Lewis_1652@NODE_1_length_795_cov_26.371866
--------------------------------------------------------------------------------------------------------------------------------ccctcctctctccagacctccaaatccctcataccacacagccccttaaagaaatcggattgaagggttttgcattaacttttgttagtcatcacagtgttctttgtttctctctgaatccctcttgttctttgaactttgaaggaattttgaaaacaatgaagtgttttttggctgattatcagtttagccttttattttactagaaggaatctaagatgtgttccctgcttagataaactctcgaaaaatacttgaatatcatgatggcgcattgtgcttttgttgatgcatgacaaaaaaagttatgcaaaatgtgtcttgtaattctttgaatttacaggtatcaagggtcactgtaagggccaaggaagcagttgaagcagccggtgggtctgtgagaagggtatattacaataagctgggcttgcgtgcactcttaaagccagagtggtttgagaagaagggaaggttgttgccaaaagcagctagacctcctcccaaacaaatagataaagttgacagcatcggtcggctccctgctccaactaagccgattccattttcggttgaagaaaaggaagcacctttgcattcataagtcaaaatattaataataaatcccatgaggtgtgttgaattcaggttgaagccatagcatatccattcaaacatccgatgatggaacgagaagattttgtttgttgtgatgatttcaaggcacagttgttggttactcagataatttagagcttagttcttacttgtagtatttcagtcgtaattggaactttg-------------------------------------------------------------------------------------------------------------------------------------------------------------------------------------------------------------------------------------------------------------------------
>Albizia_inundata_Wood_26530@NODE_1_length_795_cov_135.301351
--------------------------------------------------------------------------------------------------------------------------------------------------------------------------------------------------------------------------------------------------------------tttctttgaactttgaaggaattttgaaaacattgaagtgttttttggctgattatcagtttagcctttcattttactagaaggaatctaagatgtgttccctgcttagataaactctcaaaaaataaatgaatatcatgatggcgcattgtgcttttgttgatgcatgaccaaaaaagat-tgcaaaatgtgtgttgtaattctttgaatttacaggtatcaagggtcactgtaagggccaaggaagcagttgaagcagccggtgggtctgtgagaagggtatattacaataagctgggcttgcgtgcactcttaaagccagagtggtttgagaagaagggaaggttgttgccaaaagcagctagacctcctcccaaacaaatagataaagttgacagcatcggtcggctccctgctccaactaagccgattccattttcggttgaagaaaaggaagcacctttgcattcataagtcaaaatattaataataaatcccatgaggtgtgttgaattctggttgaagccatagcatatccattcaaacatccgatgatggaacgagaagattttgtttgttgtgatgatttcaaggcacagttgttggttactcagataatttagagcttagttcttacttgtagtatttcagtcgtaattggaactttgttatatgtctagggaagtaaaaacagcaagaaccaggcggagttttcatttttatgtgggtcctttttcctttgatttcaaatcaaacttctgtctttccttttttttttttt-ggttgtttttttgt-----------------------------------------------------------------------------------------------------------------------------------------
>Albizia_multiflora_Hughes_3090@NODE_1_length_918_cov_75.227111
----------------------------------------------------------------------------------------------------------------------------------------------------------------------cagccccttaaagaaaccagattgaagggttttgcattaatttttgttagacatcacagtgttctttctttctctctgaatccctcttgctctttgaactttgaaggaattttgaaaacattgaagtgttttttggctgattatcagtttagccttttattttactagaaggaatctaatatgtgttccctgctcagataaactctcaaaaaatacttgaatatcattatggcgcattgtgcttttgttgatgcatgacaaaaaaagttatgcaaaatgtgtcttgtaattctttgaatttacaggtatcaagggtcactgtaagggccaaggaagcagttgaagcagccggtgggtctgtgagaagggtatattacaataagctgggcttgcgtgcactcttaaagcccgagtggtttgagaagaagggaaggttgttgccaaaagcagctagacctcctcccaaacaaatagataaagttgacagcattggtcggctccctgctccaactaagccgattccattttcggttgaagaaaaggaagcacctttgaattcataagtcaaaatattaataataaatcccatgaggtgtgttgaattcaggttgaagccatagcatatccattcaaacatccgatgatggaacgagaagattttgtttgttgtgatgatttcaaggcatagttgttggttactcagataatttagagcttagttcttacttgtagtatttcagtcgtaattggaactttgttatatgtctagggaaggaaaaacagcaagaactaggcggagttttcatttttatgtgggtcccttttcctttgatttcaaatcaaacttctgtctttcctcttttttttttttgatggtttttttgtgacactgactccgcaaatattggctttcatg----------------------------------------------------------------------------------------------------------
>Albizia_sinaloensis_Hughes_1576@NODE_1_length_1257_cov_52.573729
aaaaaagttgaagtaggattaaaatattttaattaatttttcttactcttttgtcttgcattttc-----------------------------------------------------------tcttccctcctctctcgtcccctccaaatccctcataccacacagccccttaaagaaatcagattgaagggttttacattaatttttgttagtcatcacagtgttctttctttccctctgaatccctcttgttctttgaactttgaaggaattttgaaaacattgaagtgtttttcgactgattatcagtttagccttttattttactagaaggaatgtaagatgtgttccctgcttagataaactctcaaaaaatacttgaatatcatgatggcgcattgtgcttttgttgatgcatggcaaaaaaagttatgcaaaatgtgtcttgtaattctttgaatttacaggtatcaagggtcactgtaagggccaaggaagtagttgaatcagccggtgggtctgtgagaagggtatattacaataagctgggcttgcgtgcactcttaaagccagagtggtttgagaagaagggaaggttgttgccaaaagcagctagacctcctcccaaacaaatagataaagttgacagcatcggtcggctccctgctccaactaagccgattccattttcggttgaagaaaaggaagcacctttgaattcataagtcaaaatattaataataaatcccatgaggtgtgttgaattcaggttgaagccatagcatatccattcaaacatccgatgatggaacgagaagattttgtttgttgtgatgatttcaaggcacagttgttggttactcagataaattagagctttgttcttacttgtagtatttcagtcgtaattggaactttgttatatgtctagggaaggaaaaacagcaagaactaggcggagttttcactcttatgtgggccctttttcctttgaattcaaatcaaacttctgtctttccttttttttttttttggtggtatttttgtgacactgactacgcaaatattggctttcaagatgaactgacctactcaagaaatcatctggaagagcactcgaatggatcaaaggagaaaagcagggttttatggttttgaaatattgtaattgccatcaattctc-
>Albizia_xerophytica_Hughes_1435@NODE_1_length_1176_cov_35.898089
aaaaaaggagaagtagggttaaaatattttaattaatttttcttactcttttgtcttacattttc-----------------------------------------------------------tcttccctcctctctcctcccctccaaatccctcataccaaacagctccttaaagaaatcagattgaagggttttgcattattttttgttagtcatcacagtgttctttctttctctctgaatccctctagttctttgaactttgaaggaattttgaaaacattgaagtgttttttggctgattatcagtttagccttttattttactagaaggaatctaagatgtgttccctgcttagataaactctcaaaaaatacttgaatatcatgatggcgcattgtgcttttgttgatgcatgacaaaaaaagttatgcaaaatgtgtcttgtaattctttgaatttacaggtatcaagggtcactgtaagggccaaggaagcagttgaagcagccggcgggtctgtgagaagggtatattacaacaagctgggcttgcgtgcactcttaaagccagagtggtttgagaagaagggaaggttgttgccaaaagcagctagacctcctcccaaacaaaaagataaagttgacagcatcggtcggctccctgctccaactaagccaattccattttcggttgaagaaaaggaagcacctttgaattcataagtcaaaatattaataataaatcccttgaggtgtgttgaattcaggttgaagccatagcatatccattcaaacatccgatgatggaacgagaagattttgtttgttgtgatgatttcaaggcacagttgttggttactcagataatttagagcttagttcttacttgtagtatttcagtcgtaattggaactttgttatatgtctagggaaggaaaaacagcaagaactaggcggagttttcatttttatgtgtgtcctttttcctttgaattcaaatcaaacttctgtcttcccttttttttttt---ggcggtttttttgtgacactgacaacgcaaatattggctttcaagatgaactgacctactcaagaaatcatctggaagagcactcgaatggatcaaaggagaaaagcagggttttatggttttgaaatattgtaattgccatcaattctc-
>Archidendron_clypearia_Wieringa_1849@NODE_1_length_1233_cov_96.375433
--------------------------ttttaattaatttttcttacttttttgtcttacattttctcttcactaaaattttacaaccccacttctccaatttttttaaattcaactcataaaaattttccctcctctcttcttccctccaaatccctcataccaaacagtcccttgaagaaatcagattgaagggttttgcattaatttttgttagtcatcacagtgttctttctttctctctcaatccctcttgttctttgaactttgaaggaattttgaagacattgaagtgttttttggctgataatcagttcagccttttatttttctagaaggaatctaagatgtgttccctgcttagataaactctcaaaaaatacttgaatgtcatgatggcgcactgtgcttttattgatgcataacaaaaaaagttatgcaaaatgtgtctggtaattctttgaatttacaggtatcaagggtcactgtaagggccaaggaagcagttgaagcagccggtgggtctgttagaagggtatattataataagctgggcttgcgtgcactcttaaagccagagtggtttgagaagaagggaaggttgttgccaaaagcagctagacctcctcccaaacaaaaagataaagttgacagcatcggtcggctccctgctccaactaagccgattccattttcggttgaagaaaaggaagcacctttgaattcataagtcaaaatattaataataaatcccatgaggtgtggtgaattcaggttgaaaccatagcgtatccattcaaacatccgatgatggaacaagaagattttgtttgttgtgatgatttcaaggcacagttgctggttactcagataatttagagcttagtt----cttgtagtatttcagtcgtaattggaactttgttaaatgtctagggaaggaaaaacagcaagaactaggcggagttttcatttttatttgggtcctctttcctttgaattcaaattaaacttctgcctttcctttttttttt-----ggtgtttttatgtgacactgactatgcaaatatgggttttcaagatgaactgacctactc-agaaatcatcaggaagagcactcgaatggattaaaggagaaaaacagggttttatggttttgaaatattgtaattggcatcaattctc-
>Balizia_elegans_Iganci_870@NODE_1_length_1317_cov_44.615323
aaaaaaagagaagtagggttaaaatattttaattaatttttcttattcttttgtcttacattttctcttcactaaaattttacaaccctacttctccaatttttttaaattcaacccataaaaatttcccctcctcgctcctcccctccaaatccctcataccaaacagtcccttaaagaaatcagattgaagggttttgcattaatttttgttagtcatcacagtgttctttctttctctctgaatccctgttgttctttgaactttgaaggaattttgaaaacattgaagtgtttttcggctgataatcagtttagccttttattttactagaaggaatc---------------------------------------------tatcatggtggcgcattgtgcttttgttgatgcataacaaaaaaagttatgcaaaatgtgtcttgtaattctttgaatttacaggtatcaagggtcactgtaagggccaaggaagcagtggaaggagctggtgggtctgtgagaagggtatattacaataagctgggcttgcgtgcactcttaaagccagagtggtttgagaagaagggaaggttgttgccaaaagcagctagacctcctcccaaacaaaaagataaagttgacagcatcggtcggctccctgctccaactaagccgattccattttcagttgaagaaaaggaaccacctttgaattcataagtcaaaatattaataataaatcccatgaggtgtggtgaattcaggttgaaaccatagcatatccattcaagcatccgatgatggaacgagaagattttgtttgttgtgatgatttcaaggcacagttgttggttactcagataatttagagcttagttcttacttgtagtatttcagtcgtaattggaactttgttaaatgtctagggaaggaaaaacagcaagaactaggtggagttttcatttttatttgggtcctttttcctttgaattcaaatcaaacttctgtctttcctttttttttttttgttttttttttttgtgacactgactatgcaaatattggctttcaagatgaactgacctatgcaaata----------------------------------------------tttatggttttgaaatattgtaattggcatcaattctt-
>Balizia_pedicellaris_Queiroz_15529@NODE_1_length_945_cov_172.125843
----------------------------------------------------------------ctcttcactaaaattgtacaaccctacttctccaatttttttaaattcaacccattaaaatttcccctcctctctcctcccctccaaatccctcacaccaaacagtcccttaaagatatcagattgaagggttttgcattaatttttgttagtcatcacagtgttctttctttctctctgaatccctcttgttctttgaactttgaaggaattttgaaaacattgaagtgttttttggctgataatcagtttagccctttattttactagaaggaatc---------------------------------------------tatcatgatggcgcattgtgcttttgttgatgcataacaaaaaaagttatgcaaaatgtgtcttataattctttgaatttacaggtatcaagggtcactgtaagggccaaggaagcagtggaaggagctggtgggtctgtgagaagggtatattacaataagctgggcttgcgtgcactcttaaagccagagtggtttgagaagaagggaaggttgttgccaaaagcagctagacctcctcccaaacaaaaagataaagttgacagcatcggtcggcttcctgctccaactaagccgattccattttcggttgaagaaaaggaaccacctttgaattcataagtcaaaatattaataataaatcccatgaagtgtggtgaattcaggttgaaaccatagcatatccattcaagcatccgatgatggaacgagaagattttgtttgttgtgatgatttcaaggcacagctgttggttactcagataattcagagcttagttcttacttgtaggatttcagtcgtaattggaactttgttaaatgtcttgggaaggaaaaacagcaagaactaggtggagtttttatttttatttgggtcctttttcctttgaattcaaatcaaacttctgtctttccttttttttttt---gggtgtttttttgtgacac-----------------------------------------------------------------------------------------------------------------------------------t
>Balizia_spnov_Morim_577@NODE_1_length_1181_cov_164.484902
-----------------------------------------------------------attttcttttcactaaaattttacaaccctacttctccaatttttttaaattcaacccataaaaattttccctcttctctcctcccctccaaatcccttataccaaacagtcccttaaagaaatcagattgaagggttttgcattaatttttgttagtcat--cagtgttctttctttctctctgaatccctcttgttctttgaactttgaaggaattttgaaaacattgaagtgttttttggctgataatcagtttagccttttattttactagaaggaatc---------------------------------------------tatcatgatggcgcagtgtgcttttgttgatgcataacaaaaaaagttatgcaaaatgtgtcttgtaattctttgaatttacaggtatcaagggtcactgtaagggccaaggaagcagtggaaggagctggtgggtctgtgagaagggtatattacaataagctgggcttgcgtgcactcttaaagccagagtggtttgagaagaagggaaggttgttgccaaaagcagctagacctcctcccaaacaaaaagataaagttgacagcatcggtcggctccctgctccaactaagccgattccattttcggttgaagaaaaggaaccacctttgaattcataagtcaaaatattaataataaatcccatgtggtgtggtgaattcaggttgaaaccatagcatatccattcaagcatccggtgatggaacgagaatattttgtttgttgtgatgatttcaaggcacagctgttggttactcagataatttagagcttagttcttacttgtagtatttcagtcgtaattggaactttgttaaatgtcttgggaaggaaaaacagcaagaactaggtggagttttcatttttatttgggtcctttttcctttgaattcaaatcaaacttctgtctttccttt----------------tttttttgtgacactgactatgcaaatattggctttcaagatgaactgacctactcaagaaatcatctggaagagcactcgaatggatcaaaggataaaaacagggttttatggttttgaaatattgtaactggcatcaattcttt
>Calliandra_bella_LPQ15696@NODE_1_length_1094_cov_116.682399
gatggagaaagagaaaaacaggattttggtcttaaaatatttatccaaattcatatttgaccctttcttttgaaaacatttgcatttgtaactaatatgtgactcaaaattcagtgttggaagggatttaaaaattcataggcccattcgacttgtc---------cagttttttgaagaaatcagattgaaggtttttgcattgatttctgttagtcattagagt----ttcctttctctctggatctctctccttctttgaactttgaaggaatttttaaaacattgaagagtattttggctgataattagtttacccttttattttgcttgaaggaat-taagatgcgttccttgcttagataaactctc-aaaaatactttaatgtc----cgacggttcgcgctcaagtttctgcataacaaaaaaatttttgccaaaagtgtattgtaattctttgaatttgcaggtgtcaagggtcactgtaagggccaaggaagcagttgaagcagctggtgggtctgtaagaagagtatattacaataagctgggcttgcgtgcactcttaaagccagagtggtttgagaagaagggaagattgttgccaaaagcagctagacctcctcccaaacaaaaggataaagttgacagcattggtcggcttcctgctccaattaagccgattccattttcagttgaagaaaaggaagcacttttgaattcataagtcagaatattaataataaatcccatgaggtatggtgatttcaggttgaaaccatagcatatccattcaaacatcgaatgatggaacgagaagattttgtttgttgtgatgatttcaaagtacagttgttggttactcagataatttagagcttagttcttacttgtagtatttcatttgtgattggaactttgtcaaatgtctagggaaggaaaaacaacaagaactaggtggagttttcatttttgtttggttctttttgcctttgaattcagattgaacttctatctttcctcctttttgtttgt---tgtttgtttgt-------------------------------------------------------------------------------------------------------ttttttttttttttttgggtgacat---------
>Cathormion_obliquifoliolatum_Wieringa_6519@NODE_1_length_960_cov_143.564641
-----------------------------------atagttctgactcttttgtcttacgttttatcttcactaaaattttacaaccctacttctccaatttttttaaattcaacccataaaaattttccctcctctctccccccttccaaatctctcataccaaacagtcccttaaagaaatcagattgaagggttttgcattaatttttgttagtcatcacagtgttctttctttctctctgaatccctcttgttctttgaactttgaaggaattttgaaaacattgaagtgttttttggctgataatcagtttagccttttattttactaggaggaatc---------------------------------------------tatcatgatggcgcagtgtgcttttgttgatgcataacaaaaaaagttatgcaaaatgtgtcttgtaattctttgaatttacaggtatcaagggtcactgtaagggccaaggaagcagtggaaggagctggtgggtctgtgagaagggtatattacaataagctgggcttgcgtgcactcttaaagccagagtggtttgagaagaagggaaggttgttgccaaaagcagctagacctcctcccaaacaaaaagataaagttgacagcatcggtcggctccctgctccaactaagccgattccattttcggttgaagaaaaggaaccacctttgaattcataagtcaaaatattaataataaatcccatgtggtgtggtgaattcaggttgaaaccatagcatatccattcaagcatccgatgatggaacgagaagattttgtttgttgtgatgatttcaaggcacagctgttggttactcagataatttagagcatagttcttacttgtagtatttcagttgtaattggaactttgttaaatgtcttgggaaggaaaaacggcaagaactaggtggggttttcatttttatttgggtcctttttcctttgaattcaaatcaaacttctgtctttccttttttttttt----------ttttt------------------------------------------------------------------------------------------------------------------------------------------t
>Cathormion_rhombifolium_Deighton_3618@NODE_1_length_962_cov_41.092655
--------------------------------------------------------------------------------------cctacttctccaatttttttaaattcaacctataaaaattttctctcctctctccccccttccaaatccctcataccaaacagtcccttaaagaaatcagattgaagggttttgcattaatttttgttagtcatcacagtgttctttctttctctctgaatccctcttgttctttgaactttgaaggaattttgaaaacattgaagtgttttttggctgataatcagtttagccttttattttactaggaggaatc---------------------------------------------tatcatgatggcgcagtgtgcttttgttgatgcataacaaaaaaagttatgcaaaatgtgtcttgtaattctttgaatttacaggtatcaagggtcactgtaagggccaaggaagcagtggaaggagcaggtgggtctgtgagaagggtatattacaataagctgggcttgcgtgcactcttaaagccagagtggtttgagaagaagggaaggttgttgccaaaagcagctagacctcctcccaaacaaaaagataaagttgacagcatcggtcggctccctgctccaactaagccgattccattttcggttgaagaaaaggaaccacctttgaattcataagtcaaaatattaataataaatcccatgtggtgtggtgaattcaggttgaaaccatagcatatccattcaagcatccgatgatggaacgagaagattttgtttgttgtgatgatttcaaggcacagctgttggttactcagataatttagagcttagttcttacttgtagtatttcagttgtaattggaactttgttaaatgtcttgggaaggaaaaacatcaagaactaggtggggttttcatttttatttgggtcctttatcctttgaattcaaatcaaacttctgtctttccttttttttttg--------------tgtgacagtgactatgcaaatattggctttcaagatgaactgacctactcaagaaat----------------------------------------------------------------------------------t
>Enterolobium_cyclocarpum_MWC9020@NODE_1_length_1025_cov_131.830169
----------aaagaagactcgaggctgcatctaagtgcatgctattttttcaaagaaaattgtcgtc---------------------acacagctcagactgttcagtgcagcttctcaagttttgtgcaaat---------tcataagtccattcaggttgtccaaatttttgaagaaatcggattaaagggttttgcattaatttttgttactcatcacagtgttctttc--tctctctgaattcttcttgctctttgaaagttgaagaaaatttgaaaacatggaagag-----------------------------tatcttgctagaaggaatctaagatgtgttccctgcttagataaactctc-agatatacttgaatgtcatgacggtgcattgttctttagtttatgtat--taaaaaaaattatgcaaaatttgtctttta---ctttgaatttacaggtatcaagggtcactgtaagggccaaggaagcagttgaagcagccggtgggtctgtgagaagggtttattacaataagctgggcttgcgtgctctcttaaagccagagtggtttgagaaaaagggaaggttgttgccaaaagcagctagacctcctcccaaacaaaaagataaagttgacagcatcggtcggctccctgctccaactaagccgattccatttttggttgaagaaaatgaagcacctttgaattcataagtcaaaatattagtaataaatcccatggggtttggtgagttcaggttgaaaccgtagcatatccattcaaacatccgatgatggaacgagaagattttgtttgttgtgatgatttcaaggcacggttgttggttactcagataatttagagcttagttcttgcttgtagtatttcagtcgtaattgaaacttcgttaaatgtctagggaaggaaaaacagcaagaactaggcggatttttcatttttatttgggtcctttttcctttgaattcaaatcaaacttctgtatttcctttttttttttttggggtgtatttttgtgacactgactatgcaaatattggctttcaagatgaacttacctactcag----------------------------------------------------------------------------------------
>Jupunba_abbottii_Zanoni_21220@NODE_1_length_931_cov_61.879391
------------------------------------------------------------------------------------------------------------------------aaaattttccctcctctctccttccctccaaatccatcataccaaacactcccttaaagaaatcagattgaagggttttgcattaatttttgttagtcatcacagtgttctttctttcactctgaatccctcgtgttctttgaactttgaaggaattttgaaaacattgaagtgttttttggctgataatcagtttagccttttatttcactagaaggaatc---------------------------------------------tatcatgatggcgcattgtgcttttgttgatgcataacaaaaaaagttatgcaaaatgtgtcttgtaattctttgaatttacaggtatccagggtcactgtaagggccaaggaagcagtggaaggagctggtgggtctgtgagaagggtatattacaataagctgggcttgcgtgcactcttaaagccagagtggtttgagaagaagggaaggttgttgccaaaagcagctagacctcctcccaaacaaaaagataaagttgacagcatcggtcggctccctgctccaactaagccgattccattttcggttgaagaaaaggaaccacctttgaattcataagtcaaaatattaataataaatcccatgaggtgtggtgaattcaggttgaaaccatagcatatccattcaagcatccgatgatggaacgagaagattttgtttgttgtgatgatttcaaggcacagctgttggttactcagataatttagagcttagttcttacttgtagtatttcagtcgtaattggaactttgttaaatgtcttgggaaggaaaaacagcaagaactaggtcgagttttcatttttatttgggtccttcttcctttgaattcaaatcaaacttctgtctttcttcttttattttttggtttttttttttgtgacactgactatgcaaatattgggtttcaagatgaactgac-----------------------------------------------------------------------------------------------c
>Jupunba_asplenifolia_Ekman_6383@NODE_1_length_590_cov_33.783626
---------------------------------------------------------------------------------------------------------------------------------------------------------------------------------------------------------------------------------------------------------------------------------aattttgaaaacattgaagtgttttttggctgataatcagtttagccttttatttcagtagaaggaatc---------------------------------------------tatcatgatggcgcattgtgcttttgttgatgcataacaaaaaaagttatgcaaaatgtgtcttgtaattctttgaatttacaggtatcaagggtcactgtaagggccaaggaagcagtggaaggagctggtgggtctgtgagaagggtatattacaataagctgggcttgcgtgcactcttgaagccagagtggtttgagaagaagggaaggttgttgccaaaagcagctagacctcctcccaaacaaaaagataaagttgacagcatcggtcggctccctgctccaactaagccgattccattttcggttgaagaaaaggagccacctttgaattcataagtcaaaatattaataataaatcccatgaggtgtggtgaattcaggttgaagccatagcatatccattcaagcatccgatgatggaacgagaagattttgtttgttgtgatgatttcaaggcacagctgttggttactcagataatttagagcttagttcttacttgtagtatttcagtc----------------------------------------------------------------------------------------------------------------------------------------------------------------------------------------------------------------------------------------------------------------------------------------
>Jupunba_brachystachya_Lima_7438@NODE_1_length_890_cov_75.167282
--------------------------------------------------------------------------------------------------------------------------------------------------------------------------------------------------------------------------------------------------------------------------------------------cattgaagtgttttttggctgataatcagtttagccttttattttgctagaaggaatctaaggtgtgttccctgcttagataaactctcaaaaaatacttgaataccatgatggcgcattgtgctttcgttgatgcctaacaaaaaaagttatgcaaaatgtgtcttgtaattctttggatttgcaggtatcaagggtcactgtaagggccaaggaagcagttgaagcagctggtgggtctgtgagaagggtatattacaataagctgggcttgcgtgcactcttaaagccagagtggtttgagaagaagggaaggttgttgccaaaagcagctagacctcctcccaaacaaaaagataaagttgacagcatcggtcggctccctgctccaactaagccgattccattttcggttgaagaaaaggaagcacctttgaattcataagtcaaaatattaataataaatcccatgaggtgtggtgaattcaggttgaagccatagcatatccattcaaacatccgatgatggaacgagaagattttgtttgttgtgatgatttcaaggcacagttgttggttactcagataatttagagcttagttcttacttgtagtatttcagtcgtaattggaactttgttaaatgtctaggaaaggaaaaacagcaagaactaggcggcgttttcatttttatttgggtcctttgtcctttgaattcaaatcaaacttctgtcttccttttttttgtt-----gttgtttttttgtgacactgactatgcaaatattggctttcaagatgaactgacctactcaagaaatcttctggaagagcactcgaatggatcaaaggagaaaaacagggttttatggttttgaaatattgttattggcat---------
>Jupunba_cochleata_Bonadeu_673@NODE_2_length_828_cov_42.741678
taaaaagaagaagtagggttaaaatattttaattaatttttcttactcttttgtcttacattttctcttcactaaaattttacaaccccacttctccaatttttttaaattcaacttttaaaaattttccctcctctctcctcccctccaaatccctcataccagacagccccttaaagaaatcagattgaagggttttgcattaatttttgtttgtcatcacagtgttctttctttctctctgaatccttcttgttctttgaactctgaaggaattttgaaaacattgaagtgttttttggctgataatcagtttagccttttattttgctagaagaaatctaagatgtgttccctgcttagataaactctcaaaaaatatttgaatattatgatggcgcattgtgtttttgttgatgcataacaaaaaaagttatgcaaaatgtgtcttgtaattctttgaatgtacaggtatcaagggtcactgtaagggccaaggaagcagttgaagcagccggtgggtctgtgagaagggtatattacaataagctgggctttcgtgcactcttaaagccagagtggtttgagaagaagggaaggttgttgccaaaagcagctagacctcctcccaaacaaaaagataaagttgacagcatcggtcggctccctgctccaactaagccgattccattttcggttgaagaaaaggaagcacctttgaattcataagtcaaaatattcataataaatcccatgaggtgtggtgaattc---------------------------------------------------------------------------------------------------------------------------------------------------------------------------------------------------------------------------------------------------------------------------------------------------------------------------------------------------------------------------------------------------------------------------------
>Jupunba_commutata_Maguire_46145@NODE_1_length_948_cov_44.960964
--------------------------------------------------------------------------------------------------------------------------------------------------------------------------------------------------------------------------------------------------------------------------ttgaaggaattttgaaaacattgaagtgttttttggctgataatcagtttagccttttattttgctagaaggaatcttagatttgttccctgcttagataaactctgaaaaaatacttgaatatcatgatggcgcattgtgcttttgttgatgcatgacaaaaaaagttatgcaaaatatgtcttgtaattctttgaatttacagatatcaagggtcactgtaagggccaaggaagcagttgaagcagccggtgggtctgtgagaagggtatattacaataagctgggcttccgtgcactcttaaagccagagtggtttgagaagaagggaaggttgttaccaaaagcagctagacctcctcccaaacaaaaagataaagttgacagcatcggtcggctccctgctccaactaagccgattccatttgcggttgaagaaaaggaagcacctttgaattcataagtcaaaatattaagaataaatcgcatgaggtgtggtgagttcaggttgaaaccatagcatatccattcaaacatccgatgatggaacgagaagattttgtttgttgtgatgatttcaaggcacagttgttggtgactcagataatttagagcttagttcttacttgtagcatttcagtcgtaattgtaactttgttaaatgtctagggaaggaaaaacagcaagaactaggcggagttttcatttttatttgggtcctttttcctttgaattcaaatcaaacttctgtctttcctttttttttt--------gtttttttgtgacactgactatgcaaatattggctttcaagatgaactgacctactcaagaaatcatctggaagagcactcgaatggatcaaaggag-aaaacagggttttatggttttgaaatattgtaattggcatcaattctc-
>Jupunba_commutata_Maguire_46145@NODE_2_length_749_cov_57.077381
--------------------------------------------------------------------------------------------------------------------------------------------------------------------------------------------------------------------------------------------------------------------------ttgaaggaattttgaaaacattgaagtgttttttggctgataatcagtttagccttttattttgctagaaggaatctaagatgtgttccctgcttagataaactctcaaaaaatacttgaatattatgatggcgcattgtgtttttgttgatgcataacaaaaaaagttatgcaaaatgtgtcttgtaattctttgaatttacaggtatcaagggtcactgtaagggccaaggaagcagttgaagcagccggtgggtctgtgagaagggtatactacaataagctgggcttgcgtgcactcttaaagccagagtggtttgagaagaagggaaggttgttgccaaaagcagctagacctcctcccaaacaaaaagataaagttgacagcatcggtcggctccctgctccaactaagccgattccattttcggttgaagaaaaggaagcacctttgaattcataagtcaaaatattcataataaatcccatgaggtgtggtgaattcaggttgaagccatagcatatccattcaaacatccgatgatggaacgagaagattttgtttgttgtgatgatttcaaggcacggttgttggttacttagataatttagagcttagttctt-------gtatttcagtcgtaattggaactttgttaaatgtctagggaaggaaaaacagcaagaactaggcggcgttttcatttttatttgggtcctttttcctttgaattcaaatcagacttctgtcttcc----------------------------------------------------------------------------------------------------------------------------------------------------------------------
>Jupunba_filamentosa_Lima_7487@NODE_1_length_1421_cov_62.258185
aaaaaaggaaaagtagggttaaaatattttaattaatttttcttattcttttgtcttacattttctcttcactaaaattttataaccccacttctctaattttttaaaattcaactcataaaaattttccctcctctctccttccctccaaatccctcataccaaacagccccataaagaaatcagattgaagggttttgcattaatgtttgttagtcatcactgtgttctttctttctctctgaatccctcttgttcttt-----------gaattttgaaaacattgaagtgttttttggctgataatcagtttagccttttattttgctagaaggaatctaaggtgtgttccctgcttagataaactctcaaaaaatacttgaataccatgatggcgcattgtgctttcgttgatgcctaacaaaaaaagttatgcaaaatgtgtcttgtaattctttgaatttgcaggtatcaagggtcactgcaagggccaaggaagcagttgaagcagccggtgggtctgtgagaagggtatattacaataagctgggcttgcgtgcactcttaaagccagagtggtttgagaagaagggaaggttgttgcctaaagcagctagacctcctcccaaacaaaaagataaagttgacagcatcggtcggctccctgctccaactaagccgattccattttcggttgaagaaaaggaagcacctttgaattcataagtcaaaatattaataataaatcccatgaggtgtggtgaattcaggttgaagccatagcatatccattcaaacatccgatgatggaacgagaagattttgtttgttgtgatgatttcaaggcacagttgttggttactcagataatttagagcttagttcttacttgtagtatttcagtcgtaattggaactttgttaaatgtctagggaaggaaaaacagcaagaactaggcggcgttttcatttttatttgggtcctttttcctttgaattcaaatcaaacttctgtcttccctttttttttgtt---gttgtttttttgtgacactgactatgcaaatattggctttcaagatgaactgacctactcaagaaatcatctagaagagcactcgaatggatcaaaggagaaaaacagggttttatggttttgaaatattgtaattggcatcaattctc-
>Jupunba_idiopoda_Quesada_1718@NODE_1_length_861_cov_46.770408
------------------------------------------------------------------------------------------cttctccaatttttttaaattcaacccataaaaattttccctcctctctcctcccctctaaatccatcataccaaacagtcccttaaagaaatcagattgaagggttttgcattaatttttgttagtcatcacagtgttctttctttctctctgaatccctcttgttctttgaactttgaaggaattttgaaaacattgaagtgttttttggctgataatcagtttagccttttatttcactagaaggaatc---------------------------------------------tatcatgatggcgcattgtgcttttgttgatgcataacaaaaaaagttatgcaaaatgtgtcttgtaattctttgaatttacaggtatcaagggtcactgtaagggccaaggaagcagtggaaggagctggtgggtctgtgagaagggtatattacaataagctgggcttgcgtgcactcttaaagccagagtggtttgagaagaagggtaggttgttgccaaaagcagctagacctcctcccaaacaaaaagataaagttgacagcatcggtcggctccctgctccaactaagccgattccattttcggttgaagaaaaggaaccacctttgaattcataagtcaaaatattaataataaatcccatgaggtgtggtgaattcaggttgaaaccatagcatatccattcaagcatccgatgatggaacgagaagattttgtttgttgtgatgatttcaaggcacagctgttggttactcagataatttagagcttagttcttacttgtagtatttcagtcgtaattggaactttgttaaa--------------------------------------------------------------------acatataaatca--------------------------------------------ttattagtgttaggtataccggttaacaagatattattaactatgtaaca------------------------------------------------------------------tca----------------t
>Jupunba_macradenia_Lourteig_3021@NODE_1_length_991_cov_61.043764
aaaaaaagagaagtagggttaaaatattttaattaatttttcttactcttttgtcttacattttcttttcactaaaattttacaaccctatttctccaatttttttaaatttaacccataaaaattttccctcctctctcctcccctccaaatcccttataccaaacagtcccttaaagaaatcagattgaagggttttgcattaatttttgttagtcatcacagtgttctttctttctctctgaatccctcttgttctttgaactttgaaggaattttgaaaacattgaagtgtttttgggctgataatcagtatagccttttattttactagaaggaatc---------------------------------------------tatcatgatggcgcattgtgtttttgttgatgcataacaaaaaaagttatgcaaaatgtgtcttgtaattctttgaatttacaggtatcaagggtcactgtaagggccaaggaagcagtggaaggagctggtgggtctgtgagaagggtatattacaataagctgggcttgcgtgcactcttaaagccagagtggtttgagaagaagggaaggttgttgccaaaagcagctagacctcctcccaaacaaaaagataaagttgacagcatcggtcggctccctgctccaactaagccgattccattttcggttgaagaaaaggaaccacctttgaattcataagtccaaatattaataataaatcccatgaggtgtggtg--ttcaggttgaaaccatagcatatccattcaagcatccgatgatggaacgagaaga-tttgtttgttgtgatgatttcaaggcacagctgttggttactcagataatttagagcttagttcttacttgtaggatttcagtcgtaattggaactttgttaaatgtcttgggaaggaaaaacagcaagaactaggtggagtttttatttttatttgggtcctttttcctttgaattcaaatcaaactactgtctttccttattttttttt--------------------------------------------------------------------------------------------------------------------------------------------------------t
>Punjuba_callejasii_Daly_5935@NODE_1_length_663_cov_24.363481
---------------------------------------------------------------------------------------------------------------------------------------------------------------------------------------------------------------------------------------------------------ctcttgttctttgaactttgaaggaattttgaaaacattgaagtgttttttggcttataatcagtttagccttttattttgctagaaggaatctaagatgtgttccctgcttagataaactctcaaaaaatacttgaatatcatgatggcgcattgtgcttttgttgatgcataacaaaaaaagttatgcaaaatgtgtcttgtaattctttgaatttacaggtatcaagggtcactgtaagggccaaggaagcagttgaagcagctggtgggtctgtgagaaggatatattacaataagctgggcttgcgtgcactcttaaagccagagtggtttgagaagaagggaaggttgttgccaaaagcagctagacctcctcccaaacaaaaagataaagttgacagcatcggtcggctccctgctccaactaagccgattccattttcggttgaagaaaaggaagcacctttgaactcataagtcaaaatattaagaataaatcccatgagttgtggtgagttcaggttgaaaccatagcatatccattcaaacatccgatgatggaacgagaagattttgtttgttgtgatgatttcaaggcacagttgttggttactcagataatttagagcttagttcttacttgtagtatttcagtcgtaa------------------------------------------------------------------------------------------------------------------------------------------------------------------------------------------------------------------------------------------------------------------------------------
>Punjuba_killipii_Palodorios_6252@NODE_1_length_774_cov_34.030129
--------------------------------------------------------------------------------------------------------------------------------------------------------------------------------------------------------------------------------gtgttctttctttatctctgaatccctcttgttctttgaactttgaaggaattttgaaaacattgaagtgttttttggctgataatcagtttagccttttatttttctagaaggaatctaagatgtgttccctgcttagataaactcacaaaaaatacttgaatatcatgatggcgcattgtgcttttgttgatgcataacaaaaaaaggtatgcaaaatgtgtcttgtaattctttgaatttacaggtatcaagggtcactgtaagggccaaggaagcagttgaagcagccggtgggtctgtgcgaagggtatattacaataagctgggcttgcgtgcactcttaaagccagagtggtttgagaagaagggaaggttgttgccaaaagcagctagacctcctcccaaacaaaaagataaagttgacagcatcggtcggctccctgctccaaataagccgattccattttcggttgaagaaaaggaagcacctttgaattcataagtcaaaatattaataataaataccatgagttgtggtgagttcaggttgaaaccatagcatatccattcaaacatccgatgatggaacgagaagattttgtttgttgtgatgatttcaaggcacagttgttggttactcagataatttagagcttagttcttacttgtagtatttcagtcgtaattggaactttgttaaatgtctagggaaggaaaaacagcaagaactaggcggagttttcatttttatttgggtcctttttcctttg-----------------------------------------------------------------------------------------------------------------------------------------------------------------------------------------------
>Punjuba_lehmannii_Escobar_7465@NODE_1_length_1138_cov_52.631480
aaaaaaggagaagtagggttaaaatattttatttaatttttcttactcttttgtcttacattttctcttcactaaaattttacaaccccacttctccaattttttaaaattcaactcataaaaattttc----------cctcccctccaaatctctcataccaaacagccctttaaagaaatcagatggaagggttttgcattaatttttgttagtcatcacagtgttctttctttatctctgactccctgttgttctttgaactttgaaggaattttgaaaacattgaagtgttttttggctgataatcagtttagccttttattttgctagaaggaatctaagatgtgttccctgcttagataaactctcaaaaaatacttgaatatcatgatggcgcattgtgcttttgttgatgcataacaaaaaaagttatgcaaaatgtgtcttgtaattctttgaatttacaggtatcaagggtcactgtaagggccaaggaagcagttgaagcagccggtgggtctgtgagaagggtatattacaataagctgggcttgcgtgcactcttaaagccagagtggtttgagaagaagggaaggttgttgccaaaagcagctagacctcctcccaaacaaaaagataaagttgacagcatcggtcggctccctgctccaactaagccgattccattttcggttgaagaaaaggaagcacctttgaattcataagtcaaaatattaagaataaatcccatgagttgtggtgagttcaggttgaaaccatagcatatccattcaaacatccgatgatggaacgagaagattttgtttgttgtgatgatttcaaggcacagttgttggttactcagataatttagagcttagttcttacttatagtatttcagtcgtaattggaactttgttaaatgtctagggaaggaaaaacagcaagaactaggcggagttttcatttttatttgggtcctttttcctttgaattcaaatcaaacttgttttttcttttt----------------cttttttgtgacactgactgtgcaaatattggctttcaagatgaactgacctactcaagaaatcatctggaagagcactcgaatggatcaaaggagaaaaacagggttt-------------------------------------
>Punjuba_racemiflora_Jimenez_Soares_3626@NODE_1_length_1061_cov_79.485772
---------------------------------------------------------------------------------------------------------------------------------aaaacttttccctcccctccaaatccctcataccaaacagccccttaaagaaatcagatggaagggttttgcattaatttttgttagtcatcacagtgttctttctttatctctgaatccctcttgttctttgaactttgaaggaattttgaaaacattgaagtgttttttggctgataatcagtttagccttttattttgctataaggaatctaagatgtgttccctgcttagataaactctcaaaaaatacttgaatatcatgatggcgcattgtgcttttgttgatgcataacaaaaaaagttatgcaaaatgtgtcttgtaattctttgaatttacaggtatcaagggtcactgtaagggccaaggaagcagttgaagcagccggtgggtctgtgagaagggtatattacaataagctgggcttgcgtgcactcttaaagccagagtggtttgagaagaagggaaggttgttgccaaaagcagctagacctcctcccaaacaaaaagataaagttgacagcatcggtcggctccctgctccaactaagccgattccattttcggttgaagaaaaggaagcacctttggactcataagtcaaaatattaagaataaatcccatgagttgtggtgagttcaggtggaaaccatagcatatccattcaaacatccgatgatggaacgagaagattttgtttgttgtgatgatttcaaggcacagttgttggttactcatataatttagagcttagttcttacttgtagtatttcagtcgtaattggaactttgttaaatgtctagtgaaggaaaaacagcaaggactaggcggagttttcatttttatttgggtcctttttcctttgaattcaaatcaaacttctgtctttcctttttttttt-----------tttttttgacactgacgatgcaaatattggccttcaagatgaactgacctactcaagaaatcatctggaagagcactcgaatggatcaaaggagaaaaacagggttttatggttttgaaatattgatattggcatcaattctc-
>_R_Acacia_rostellifera_Murphy_466@NODE_1_length_1072_cov_94.236181
----------------------------------------------------------------------------------------------------------------------------------------------------------------------------------------------aagggttttgcattaatttttgttggtcatcacagtgttctttctttctctctaaatccctcttgttctttgaactttgaaggaattttgaaaacattgaagtgttttttggctgataataagtttagcctttta-tttgctagaaggaatctaagatgtgttccctgcttagataaactctgaaaaaatatttgaatatcatgatggcgcattgtgcttttgttgaggcataa-gaaaaaggttatgcaaaatgtgtcttgaaattctttgaatttacaggtatcaagggtcactgtaagggccaaggaagcagttgaagcagccggtgggtctgttagaagggtatattacaataagctgggcttccgtgcactcttaaagccagagtggtttgagaagaagggaaggttgttgccaaaagcagctagacctcctcccaaacaaaaagataaagttgacagcatcggtcggcttcctgctccaactaagccgattccattttccgttgaagaaaaggaagcacctttgatttcataagtcaaaatattaataataaatcccatgaggtgtggtgaattcaggttgaaaccagagcatatccattcaaacatccgatgatggaacgagaagattttgtttgttgtgattatttcaaggcacagttgttggttactcagataatttagagcttagttcttacttgtag-----cagtcgtaattgggactttgttaaatgtctagggaaggaaaaacagcaagaactgggcggagttttcatttttatatgggtcctt------------tcaaattaaacttgtctttccattttttattttt---gggtgtttttttgtgacactgactatgcaaatattggctttcaaggagaactgacctacgc-agtaataatctggaagagcactcgaatggatcaagggagaaaaacagggttttatggttttaaaatattgtaattgggcttgtttgggg
>_R_Afrocalliandra_redacta_Germishuizen_5585@NODE_1_length_961_cov_104.983032
----------------------------------------------------------------------------------------------------------------------------------------------attcattggcccattcatgttgtcctattttttgaagaaatcaaattgaagggtttttcattactttctgtcaatcatcacagtgttctttctttctctctgaatctgcctccttct-------ttgaaggaattttaaa-------acgagtattttggctggtaatcagtttagccttttattttgctagaaggaatctaagatgtgttccttgcttagatgaactctc-aaaaatacttgaatgtcatgatggtgcattgcgcttatgtttgtgtataacaaaagaaattgtgccaaaagtatcttgtaattctttgaacttacaggtatcaagggtcactgtaagggccaaggaggcagttgaagcagccggcgggtctgtaagaagggtatattacaataagctgggctttcgtgcactcttaaagccagagtggtttgagaagaagcgaagattgttgccaaaagcagctagacctcctcccaaacaaaaggataaagttgacagcatcggtcggcttcctgctccgactaagccgattccattttcggttgaagaaaaggaagcacctttgaattcgtaagtcaaaatactactaataaatcctacgaggtatggtgatttcaagttgaaaccatagcatgtccattcaaacatcggatgatggaacgagaagattttgtttgttgtgatgatttcaaggcacagttgttggttactcagataatttagagcttacttctttcttcttcttcttcttcttttttttttttttttttgtgtgtgtgatattgactat---gcaaatactacttttggcttaaatatttagttgacttttttta---tagagattatagaaaataaataagttgtctaatcatatatcgtacatatcattttataagataaacagtataattttta--------------------------aataattat-------------------------------------agatttaaatgtttttaaataatttaattaattt---------
>_R_Albizia_burkartiana_StivalSantos_678@NODE_1_length_825_cov_6.120779
-----------------------------------------------------------------------------------------------------------------------------------------------------------------------------------------------------------------------------------------------------------------------------------------aaacattgaagtgttttttggctgattatcagtttagccttttattttactagaaggaatctaagatgtgttccctgcttagataaactctcaaaaaatacttgaatatcatgatggcgcattgtgcttttgttgatgcatgac--------ttattcaaaatgtgtcttgtaattctttgaatttacaggtatcaagggtcactgtaagggccaaggaagcagttgaagcagctggtgggtctgtgagaagggtatattacaataaactgggcttgcgtgcactcttaaagccagagtggtttgagaagaagggaaggttgttgccaaaagcagctagacctcctcccaaacaaaaagataaagttgacagcatcggtcggctccctgctccaactaagccgattccattttcggttgaagaaaaggaagcacctttgaattcataagtcaaaatattaataataaatcccatgagttgtggtggattcaggttgaaaccatagcatatccattcacacatccgatgatggaacgagaagattttgtttgttgtgatgatttcaaggcgcagttgttggttactcagataatttagagcttagtt----cttgtagtatttcagt-gtaattggaactttgttatatgtctagggaaggaaaaacagcaagaactaggcggagttttcatttttatttggatcctttttcctttgaattcaaatcaaacgtctgtctttccttttttttttttttggtggtttttttgtgacacagactacgcaaatattggctttcaagatgaactgacctactcaagaaatcatctggaagagca---------------------------------------------------------------------
>_R_Albizia_coripatensis_Hughes_2433@NODE_1_length_1271_cov_115.059464
aaaaaaggagaagtagggttaaaatattttaattaatctttcttactcttttgtcttatatttta-----------------------------------------------------------tcttccctcctctctcctcccctccaaatccctcataccaaacagccctttaaagaaatcagatcgaagagttttgcatcaatttttgttagccatcacagtgttctttctttctctctgaatccctcttgttctttgaactttgaaggaattttgaaaacattgaagtgttttttggctgattatcagtttagccttttattttgctagaaggaatctaagatgtgttccctgcttaaataaactctcaaaaaatacttgaatatcatgatggcgcattgtgcttttgttgatgcatgacaaaaaaagttatgcaaaatatgtcttgtaattctttgaatttacaggtatcaagggtcactgtaagggccaaggaagcagttgaagcagccggtgggtctgtgagaagggtatattacaataagctgggcttgcgtgcactcttaaagccagagtggtttgagaagaagggaaggttgttgccaaaagcagctagacctcctcccaaacaaaaagataaagttgacagcatcggtcggctccctgctccaactaagccgattccattttcggttgaagaaaaggaagcacctttgaattcataagtcaaaatattaataataaatcccatgagttgtggtgaattcaggttgaaaccatagcatatccattcacacatccgatgatggaacgagaagattttgtttgttgtgatgatttcaaggcgcagttgttggttactcagataatttagggcttagttcttacttatagtatttcagtcgtaattggaactttgttatatgtctagggaaggaaaaacagcaagaactaggcggagttttcatttttatttgggtcctttttcctttgaattcaaatcaaacttgtctttccttttttttttttttttggtggtttttttgtgacactgactacgcaaatattggctttcaagatgaactaacctactcaagaaatcatctggaagagcactcgaatggatcaaaggagaaaaacagtgttttatggtttttaaatattgtaattgccatcaattctcc
>_R_Albizia_decandra_Vilhena_231@NODE_1_length_695_cov_20.454693
---------------------------------------------------------------------------------------------------------------------------------------------------------------------------------------------------------------------------------------------ctctctgaatccctcttgttctttgaactttgaaggaattttgaaaacattgaagtgttttttggctgattatcagtttagccttttattttactagaaggaatctaagatgtgttccctgcttagataaactctcaaaaaatacttgaatatcatgatggcgcattgtgcttttgttgatgcatgacgaaaaaagttatgcaaaatgtgtcttgtaattctttgaatttacaggtatcaagggtcactgtaagggccaaggaagcagttgaagcagccggtgggtctgtgagaagggtatattacaataagctgggcttgcgtgcactcttaaagccagagtggtttgagaagaagggaaggttgttgccaaaagcagccagacctcctcccaaacaaatagataaagttgacagcatcggtcggctccctgctccaactaagccgattccattttcggttgaagaaaaggaagcacctttgcattcataagtcaaaatgttaataataaatcccatgaggtgtgttgaattcaggttgaagccatagcatatccattcaaacatccgatgatggaacgagaagattttgtttgttgtgatgatttcaaggcacagttgttggttactcagataatttagagcttagttcttacttgtagtatttcagtcgaaattggaactttgttatatgtc----------------------------------------------------------------------------------------------------------------------------------------------------------------------------------------------------------------------------------------------------------------
>_R_Albizia_niopoides_Simon_1601@NODE_1_length_1075_cov_76.437876
---------------------aaatattttaattaatttttcttacccttttgtcttatattttc-----------------------------------------------------------ttttccctcctctctcctcacctccaaatccctcataccacacagccccttgaagaaatcagattgaagggttatgcattaatttttgttagtcatcacagtgctctttccttctctctgaatccctcttgttctttgaacttcgaaggaattttgaaaacattgaagtgttttttggctgattatcagtttagccttttattttactagaaggaatctaagatgtgttccctgcttagataaactctcaaaaaatacttgaatatcataatggcgcattgtgcttttgttgatgcatgacaaaataagttatgcaaaatgtgtcttgtaattctttgaatttacaggtatcaagggtcactgtaagggccaaggaagcagttgaagcagccggtgggtctgtgagaagggtatattacaataagctgggcttgcgtgcactcttaaagccagagtggtttgagaagaagggaaggttgttgccaaaagcagctagacctcctcccaaacaaatagataaagttgacagcatcggtcggctccctgctccaactaagccgattccattttcggttgaagaaaaggaagcacctttgcattcataagtcaaaatattaataataaatcccattaggtgtgttgaattctggttgaagccatagcatatccattcaaacatccgatgatggaacgagaagattttgtttgttgtgatgatttcaaggcacagttgttggttactcagataatttagagcttagttctcactcgtagtatttcagtcctaattggaactttgttatatgtctagggaaggaaaaacagcaagaactaggcggagttttcatttttatgtgggtcctttttcctttgaattcaaatcaaacttctgtctttccttttttttttttttggtggtttttttgtgacactgactacgcaaatattggctttcaagatggactgacctactcaagaaatcatctggaagagcactcgaatggatcaaaggagaaaaacagggttttat----------------------------------
>_R_Albizia_subdimidiata_var_minor_Gorts_341@NODE_1_length_694_cov_13.698541
-----------------------------------------------------------------------------------------------------------------------------------------------------------------------------------------------------------------------------------------------------------------------------------------------------------------------------------------------------------------ccctgcttagataaactctcgaaaaatacttgaatatcatgatggcgcattgtgcttttgttgatgcatgacaaaaaaagttatgcaaaatttgtcttgtaattctttgaatttacaggtatcaagggtcactgtaagggccaaggaagcagttgaagcagccggtgggtctgttagaagggtatattacaataagctgggcttgcgtgcactcttaaagccagagtggtttgagaagaagggaaggttgttgccaaaagcagctagacctcctcccaaacaaatagataaagttgacagcatcggtcggctccctgctccaactaagccgattccattttcggttgaagaaaaggacgcacctttgcattcataagtcaaaatattaataataaatcccatgaggtatgttgaattcaggttgaagccatagcatatccattcaaacatccgatgatggaatgagaagattttgtttgttgtgatgatttcaaggcacagttgttggttactcagataatttagagcttagtt----cttgtagtatttcagtcgtaattggaactttgttatttgtctggggaaggaaaaacagcaagacctaggcggagttaacatttttatgtgggtcctttttcctttgatttcaaatcaaacttctgtatttccttttttttttttggggaggtct----------------------------------------------------------------------------------------------------------------------------------------------t
>_R_Albizia_subdimidiata_var_subdimidiata_Ferreira_210@NODE_1_length_905_cov_74.679952
-------------------------------------------------------------------------------------------------------------------------------------------------------------------------ccccttaaagaaatcagattgaagggttttgcattaatttttgttagtcatcacagtgttctttctttctctctgaatccctcttgttctttgaactttgaaggaattttgaaaacattgaagtgttttttggctgattatcagtttagccttttattttactagaaggaatctaagatgtgttccctgcttagataaactctcgaaaaatacttgaatatcatgatggcgcattgtgcttttgttgatgcgtgacaaaaaaagttatgcaaaatttgtcttgtaattctttgaatttacaggtatcaagggtcactgtaagggccaaggaagcagttgaagcagccggtgggtctgtgagaagggtatattacaataagctgggctttcgtgcactcttaaagccagagtggtttgagaagaagggaaggttgttgccaaaagcagctagaccccctcccaaacaaatagataaagttgacagcattggtcggctccctgctccaactaagccgattccattttcggttgaagaaaaggaagcacatttgcattcataagtcaaaatattaataataaatcccatgaggtgtgttgaattcaggttgaagccatagcatatccattcaaacatccgatgatggaacgagaagattttgtttgttgtgatgatttcaaggcacagttgttggttactcagataatttagagcttagtt----cttgtagtatttcagtcgtaattggaactttgttatatgtctggggaaggaaaaacagcaagaactaggcggagttttcacttttatgtgggtcctttttcctttgatttcaaatcaatgtttt--------------------------------------------------aaaagccggaccggacgtcgagcc----------------------------------------------ggaaagaccagcgggtcatggttcaaacggtt--------------------c
>_R_Albizia_tomentella_Leach_Dunlop_3801@NODE_1_length_1101_cov_87.049805
----------------------------------------------------------------------------------------------------------------------aagggtatattacaataagctgggcttgcgtgcactcttaaagccagagtggtttgagaagaa------gggaaggttgttgcattaatttttgttattcatcacagtgttctttctttctctctgaatccctcttgttctttgaactttgaggggattttgaaaacattgaagtgttttttggctgataatcagtttagccttttattttgcttgaaggaatctaagatgtgttccctgcttagataaactctgaaaaaacacttgaatatcatgatggcgcattgtgcttttgttgatgcataacaaaaaaagttatgcaaaatgtgtcttgtaattctttgaatttacaggtatccagggtcactgtaagggccaaggaagcagttgaagcagccggtgggtctgtgagaagggtatattacaataagctgggcttgcgtgcactcttaaagccagagtggtttgagaagaagggaaggttgttgccaaaagcagctagacctcctcccaaacaaatagataaagttgacagcatcggtcggctccctgctccaactaagccgattccattttcagttgaagtaaaggaagcacctttgaattcataagtcaaaatattaataataaatcccatgaggtgtggtgaattcaggttgaaaccgtagcatatcca-tcaaacatccgatgatggaacaagaagattttgtttgttgtgatgatttcaaggcatagttgttggttactcagataatttagagcttagttcttacttgtagtattccagtcgtcgttggaactttgttaaatgtctagggaaggaaaaacagtaagaactaggcggagttttcatttttatttgggtcccttttcctttgaattcaaatctgacttctgcccccccccctccct-------ggtgtttttttgtgacactgactatgcaaatattggctttcaagatgaacttacctactc-agaaatcatctggaaaagcactcgaatggattaaaggagaacaacagggttttatggttttgcaatattgtaattggcatcaattctta
>_R_Albizia_tomentosa_Hughes_648@NODE_1_length_992_cov_49.040437
----------------------------------------------------------------------------------------------------------------------------tcttccctcctctctcgtcccctccaaatccctcataccacacagccccttaaagaaatcagattgaagggttttacattaatttttgttagtcatcacagtgttctttctttccctctgaatccctcttgttctttgaactttgaaggaattttgaaaacattgaagtgttttttggctgattatcagtttagcctgttattttactagaacgaatctaagatgtgttccctgcttaggtaaactctcaaaaaatacttgaatatcatgatggcgcattgtgcttttgttgatgcatggcaaaaaaagttatgcaaaatgtgtcttgtaattctttgaatttacaggtatcaagggtcactgtaagggccaaggaagcagttgaagcagccggtgggtctgtgagaagggtatattacaataagctgggcttgcgtgcactcttaaagccagagtggtttgagaagaagggaaggttgttgccaaaagcagctagacctcctcccaaacaaatagataaagttgacagcatcggtcggctccctgctccaactaagccgattccattttcggttgaagaaaaggaagcacctttgaattcataagtcaaaatattaataataaatcccatgaggtgtgttgaattcaggttgaagccatagcatatccattcaaacatccgacgatggaacgagaagattttgtttgttgtgatgatttcaaggcacagttgttggttactcagataatttagagcttagttctaacttgtagtatttcagtcgtaattggaactttgttatatgtctagggaaggaaaaacagctagaactaggcggagttttcatttttatgtgggtcctttttcctttgaattcatatcaaacttctgtctttccttttttttttttttggtggtttttttgtgacactgactacgcaaatgttggctttcaagatgaactgacctactcaagaaatcatctgg----------------------------------------------------------------------------
>_R_Balizia_leucocalyx_Aguilar_1939@NODE_1_length_1175_cov_68.352459
aaaaagagagaagtagggttaaaatattttaattaatttttcttactcttttgtcttacattttcttttcactaaaattttacaaccctacttctccaatttttttaaattcaacccataaaaa-tttctctcctctctcctcccctccaaatccctcataccaaacagtcccttaaagaaatcagatcgaagggttttgcattaatttttgttagtcatcacagtgttctttctttctctctgaatccctcttgttctttgaactttgaaggaattttgaaaacattgaagtgttttttggctgataatcagtttagccttttattttactagacggaatc---------------------------------------------tatcatgatggcgcattgtgcttttgttgatgcataacaaaaaaaattatgcaaaatgtgtcttgtaattctttgaatttacaggtatcaagggtcactgtaagggccaaggaagcagtcgaaggagctggtgggtctgtgagaagggtatattacaataagctgggcttgcgtgcactcttaaagccagagtggtttgagaagaagggaaggttgttgccaaaagcagctagacctcctcccaaacaaaaggataaagttgacagcatcggtcggctccctgctccaactaagccgattccattttcggttgaagaaaaggaaccacctttgaattcataagtcaaaatattaataataaatcccatgaggtgtggtgaattcaggttgaaaccatagcatatccattcaagcatccgatgatggaacgagaagattttgtttgttgtgatgatttcaaggcacagctgttggttactcagataatttagagcttaattcttacctgtagtatttcagtcgtaatgggaactttgttaaatgtcttgggaaggaaaaacagcaagaactaggtggagttttcatttttatttgggtcctttttcctttgaattcaaatcaaacttctgtctttcctttttttttttgtgtttttttttcttgtgacactgactatgcaaatattggctttcaagatgaactgacctactcaagaaatcatctggaagagcactcgaatggatcaaaggataaaaacagggttttatggatttgaaatattgtaa---------------t
>_R_Hydrochorea_corymbosa1_Bonadeu_655@NODE_1_length_794_cov_96.238160
----------------------------------------------------------------------------------------------------------------------------------------------------------------------------------------agattgaagggttttgcattaatttttgttagtcatcacagtgttcttgctttctctctgaatccctctcgttctttgacctttgaaggaattttgaaaacattgaagtgttttttggctgataatcagtttagccttttattttactagaaggaatc---------------------------------------------tatcatgatggcgcattgtccttttgttgatgcataacaaaaaaagttatgcaaaatgtgtcttgtaattctttgaatttacaggtatcaagggtcactgtaagggccaaggaagcagtggaaggagctggtgggtctgtgagaagggtatattacaataagctgggcttgcgtgcactcttaaagccagagtggtttgagaagaagggaaggttgttgccaaaagcagctagacctcctcccaaacaaaaagataaagttgacagcattggtcggctccctgctccaactaagccgattccattttcggttgaagaaaaggaaccacctttgaattcataagtcaaaatattaataataaatcccatgtggtgtggtgaattcaggttgaaaccatagcatatccattcaagcatccgatgatggaacgagaagattttgtttgttgtgatgatttcaaggcacagctgttggttactcagataatttagagcttagttcttacttgtagtatttcagtcgtaattggaactttgttaaatgtcttgggaaggaaaaacagcaagaactaggtggagttttcatttttagttgggtcctttttcctttgaattcaaatcaaacttctgtctttcc---------------------------------------------------------------------------------------------------------------------------------------------------------------------
>_R_Hydrochorea_corymbosa2_Iganci_862@NODE_1_length_871_cov_137.215686
-----------------------------------------------------------------------------------------------------------------------------tttccctctgctctcctcccctccaaatcccttataccaaacagtcccttaaagaaatcagattgaagggttttgcattaatttttgttagtcatcacagtgttctttctttctctctgaatccgtcttgttctttgaactttgaaggaattttgaaaacattgaagtgttttttggctgataatcagtttagccttttattttactagaaggaatc---------------------------------------------tatcatgatggcgcattgtgcttttgttgatgcataacaaaaaaagttatgcaaaatgtgtcttgtaattctttgaatttacaggtatcaagggtcactgtaagggccaaggaagcagtggaaggagctggtgggtctgtgagaagggtatattacaataagctgggcttgcgtgcactcttaaagccagagtggtttgagaagaagggaaggttgttgccaaaagcagctagacctcctcccaaacaaaaagataaagttgacagcattggtcggctccctgctccaactaagccgattccattttcggttgaagaaaaggaaccacctttgaattcataagtcaaaatattaataataaatcccatgtggtgtggtgaattcaggttgaaaccatagcatatccattcaagcatccgatgatggaacgagaagattttgtttgttgtgatgatttcaaggcacagctgttggttactcagataatttagagcttagttcttacttgtagtatttcagtcgtaattggaactttgttaaatgtcttgggaaggaaaaacagcaagaactaggtggagttttcatttttatttgggtcctttttcctttgaattcaaatcaaacttctgtcttcccttttttttttt----------tttttg-----------------------------------------------------------------------------------------------------------------------------------------t
>_R_Hydrochorea_gonggrijpii_Tillett_45696@NODE_1_length_893_cov_68.895833
-------------------------------------------------------------------------------------ccctacttccccaatttttttaaattcaacccataaaaattttccctcttctctcctcccctccaaatcccttatgccaaacagtcccttaaagaaatcagattgaagggttttgcattaatttttgttagtcatcacagtgttctttctt--tctctgaatccctcttgttctttgaactttgaaggaattttgaaaacattgaagtgttttttggctgataatcagtttagccttttattttactagaaggaatc---------------------------------------------tatcgtgatggcgcattgtgcttttgttgatgcataacaaaaaaagttatgcaaaatgtgtcttgtaattctttgaatttacaggtatcaagggtcactgtaagggccaaggaagcagtggaaggaactggtgggtctgtgagaagggtatattacaataagctgggcttgcgtgcactcttaaagccagagtggtttgagaagaagggaaggttgttgccaaaagcagctagacctcctcccaaacaaaaagataaagttgacagcatcggtcggctccctgctccaactaagccgattccattttcggttgaagaaaaggaaccacctttgaattcataagtcgacatattaataataaatcccatgaggtgtggtgaattcaggttgaaaccatagcatatccattcaagcatccgatgatggaacgagaagattttgtttgttgtgatgatttcaaggcacagctgttggttgctcagataatttagagcttagttcttacttgtagtatttcagtcgtaattggaactttgttaaatgtcttgggaaggaaaaacagcaagaactaggtggagttttcatttttatttgggtcc-ttttcctttgaattcaaatcaaacttctgtctttcctt------------------------------------------------------------------------------------------------------------------------------------------------------------------t
>_R_Hydrochorea_marginata_Morim_563@NODE_1_length_1435_cov_82.202504
aaaaaaagagaagtagggttaaaatattttaattaatttttctgactcttttgtcttacattttctcttcactaaaattttacaaccctacttctccaatttttttaaattcaacccataaaaattttccctcctctcttcccccttccaaatccctcataccaaacagtcccttaaagaaatcagattgaagggttttgcattaatttttgttagtcat--cagtgttctttctttctctctgagtccctcttgttctttgaactttgaaggaattttgaaaacattgaagtgttttttggctgataatcagtttagccttttatttttctagaaggaatc---------------------------------------------tatcatgatggcgcagtgtgcttttgttgatgcataacaaaaaaagttatgcaaaatgtgtcttgtaattctttgaatttacaggtatcaagggtcactgtaagggccaaggaagcagtggaaggagctggtgggtctgtgagaagggtatattacaataagctgggcttgcgtgcactcttaaagccagagtggtttgagaagaagggaaggttgttgccaaaagcagctagacctcctcccaaacaaaaagataaagttgacagcatcggtcggctccctgctccaactaagccgattccattttcggttgaagaaaaggaaacacctttgaattcataggtcaaaatattaataataaatcccatgtggtgtggtgaattcaggttgaaaccatagcatatccattcaagcatccgatgatggaacgagaagattttgtttgttgtgatgatttcaaggcacagctgttggttactcagataatttagagcttagttcttacttgtagtatttcagtcgtaattggaactttgttaaatgtcttgggaaggaaaaacagccagaactaggtggagttttcatttttatttgggtcctttttcctttgaattcaaatcaaacttctgtctttccttttttttttttgttgttttttttttgtgacactgactatgcaaatattggctttcaagatgaactgacctactcaagaaatcatctggaagagcactcgaatggatcaaaggataaaaacagggttctatggttttgaaatattgtaattggcatcaattcttt
>_R_Jupunba_barbouriana_Iganci_847@NODE_1_length_727_cov_38.286154
--------------------------------------------------------------------------------------------------------------------------------------------------------------------------------------------------------------------------------------------------------------------------ttgaaggaattttgaaaacattgaagtgttttttggctgataatcagtttagccttttattttgctagaaggaatcttagatttgttccctgcttagataaactctcaaaaaatacttgaatatcatgatggcgcattgtgcttttgttgatgcatgacaaaaaaagttatgcaaaatgtgtcttgtaattctttgaatctacagatatcaagggtcactgtaagggccaaggaagcagttgaagcagccggtgggtctgtgagaagggtatattacaataagctgggcttgcgtgcactcttaaagccagagtggtttgagaagaagggaaggttgttaccaaaagcagctagacctcctcccaaacaaaaagataaagttgacagcatcggtcggctccctgctccaactaagccgattccatttgcggttgaagaaaaggaagcacctttgaattcataagtcaaaatattaagaataaatcccatgaggtgtggtgagttcaggttgaaaccatagcatatccattcaaacatccgatgatggaacgagaagattttgtttgttgtgatgatttcgaggcacagttgtcggtgactcagataatttagagcttagttcttacttgtagcatttcagtcgtaattgtaactttgttaaatgtctagggaaggaaaaacagcaagaactaggcggcgttttcatttttatttgggtcctttttcc---------------------------------------------------------------------------------------------------------------------------------------------------------------------------------------------------
>_R_Jupunba_barbouriana_Iganci_847@NODE_2_length_724_cov_124.534776
--------------------------------------------------------------------------------------------------------------------------------------------------------------------------------------------------------------------------------------------------------------------------ttgaaggaattttgaaaacattgaagtgttttttggctgataatcagtttagccttttattttgctagaaggaatctaagatgtgttcccggcttagataaactctcaaaaaatacttgaatattatgatggcgcattgtgtttttgttgatgcataacaaaaaaagttatgcaaaatgtgtcttgtaattctttgaatttacaggtatcaagggtcactgtaagggccaaggaagcagttgaagcagccggtgggtctgtgagaagggtatactacaataagctgggcttgcgtgcactcttaaagccagagtggtttgagaagaagggaaggttgttgccaaaagcagctagacctcctcccaaacaaaaagataaagttgacagcatcggtcggctccctgctccaactaagccgattccattttcggttgaagaaaaggaagcacctttgaattcataagtcaaaatattcataataaatcccatgaggtgtggtgaattcaggttgaagccatagcatatccattcaaacgtccgatgatggaacgagaagattttgtttgttgtgatgatttcaaggcacagttgttggttactcagataatttagagcttagttcttactt---gtatttcagtcgtaattggaactttgttaaatgtctagggaaggaaaaacagcaagaactaggcggcgttttcatttttatttgggtcctttttcc---------------------------------------------------------------------------------------------------------------------------------------------------------------------------------------------------
>_R_Jupunba_cochleata_Bonadeu_673@NODE_1_length_1297_cov_35.111475
cgaaaggaagaaaagaagacttaagactgcatctaactgcaactatttttacaaagaaaattgtcgtcttaatatatttatgaaagctgtaagaagccatacagttcagtgtagcttgtcaagttttgtgcaactttataggcccattcaagttg-----tccaaa-------tttttttaatccgatggaagggttttgcattaatttttgttagtcatcatattgttctttctttatctctgaatccctcttgttctttgaactttgaaggaattttgaaaacattgaagtgttttttggctgataatcagtttagccttttattttgctagaaggaatctaagatttgttccctgcttagataaactctcaaaaaatacttgaatatcatgatggcgcattgtgctttttttgatgcataacaaaaaaagttatgcaaaatgtgtcttgtaattctttgaatttacaggtatcaagggtcactgtaagggccaaggaagcagttgaagcagccggtgggtctgtgagaagggtttattacaataagctgggcttgcgtgcactcttaaagccagagtggtttgagaagaagggaaggttgttaccaaaagcagctagacctcctcccaaacaaaaagataaagttgacagcatcggtcggctccctgctccaactaagacgattccatttgcggttgaagaaaaggaagcacctttgaattcataagtcaaaatattcataataaatcccatgaggtgtggtgaattcaggttgaagccatagcatatccattcaaacatccgatgatggaacgagaagattttgtttgttgtgatgatttcaaggcatagttgttggttactcagataatttagaacttagttcttactt---gtatttcagtcgtaattggaactttgttaaatgtctagggaaggaaaaacagcaagaactaggcggcgttttcatttttatttgggtcctttttcctttgaattcaactcaaacttctgtcttccttttttttttttttt----ttttttttgtgacactgactatgcaaatattgtctttcaagatgaactgacctactcaagaaatcatctggaagagcactcgaatggatcaaaggagaaaaacagggttttatggttttgaaatattgtaattggcatcaattctct
>_R_Jupunba_floribunda_Iganci_883@NODE_1_length_1207_cov_62.039823
aaaaaaggaaaaatagggttaaaatattttaattaatttttcttactcttttgtcttacattttctcttcactaaaattttacaaccccacttctccaatttttttaaattcaacttataaaaattttc----------ccacccctccaaatccctc---------------------------------aaggttttgca-taattttggttagtcatcacattgttctttctttatctctgaatccctcttgttctttgaacttggacggaattttgaaaatattgaagtgttttttggctgataatcattttagccttttattttgctagaaggaatctaagatgtgttccctgcttagataaactttcaaaaaatacttgaatatcatgatggcgcattgtgcttttgttgatgcataacaaaaaaggttatgcaaaatgtgtcttgtaattctttgaatttacaggtatcaagggtcactgtaagggccaaggaagcagttgaagcagccggtgggtctgtgaggagggtatattacaataagctgggcttccgtgcactcttaaagccagagtggtttgagaagaagggaaggttgttaccaaaagcagctagacctcctcccaaacaaaaagataaagttgacagcatcggtcggctccctgctccaactaagccgattccatttgcggttgaagaaaaggaagcacctttgaattcataagtcaaaatattaagaataaatcccatgaggtgtggtgagttcaggttgaaaccatagcatatccattcaaacatccgatgatggtacgagaagattttgtttgttgtgatgatttcgaggcacagttgttggtgactcagataatttagagcttagttcttacttgtagcatttcagtcgtaattgtaactttgttaaatgtctagggaaggaaaaacagcaagaactaggcggagttttcatttttatttgggtcctttttcctttgaattcaaatcaaacttctgtctttcctttttttttattt-----gtttttttgtgacactgactatgcaaatattgtctttcaagatgaactgacctactcaagaaatcatctggaagagcactcgaatggatcaaaggagaa------------------------------------------------
>_R_Jupunba_laeta_Mori_25147@NODE_1_length_935_cov_21.385781
----------------------------------------------------------------------------------------tacttctccaatttttttacattcaacccataaaaattttccctcctctctcctcccctccaaatccatcataccaaacagtcccttaaagaaatcagattgaagggttttgcattaatttttgttggtcatcacagtgttctttctttctctctgaatccctcttgttctttgaactttgaaggaattttgaagacattgaagtgttttttggctgataatcagtttagccttttattttactagaaggaata---------------------------------------------tatcatgatggcgcattgcgcttttgttgatgcataacaaaaaaagttatgcaaaatgtgccttgtaattctttgaatttacaggtatcaagggtcactgtgagggccaaggaagcagtggaaggagctggtgggtctgtgagaagggtatattacaataagctgggcttgcgtgcactcttaaagccagagtggtttgagaagaagggaaggttgttgccaaaagcagctagacctcctcccaaacaaaaagataaagttgacagcatcggtcggctccctgctccaactaagccgattccattttcggttgaagaaaaggaaccacctttgaattcataagtcaaaatattaatattaaatcccatgaggtgtggtgaattcaggttgaaaccatagcatatccattcaagcatccgatgatggaacgagaagactttgtttgttgtgatgatttcaaggcacagctgttggttactcagataatttagagcttagttcttacttgtagtatttcagtcgtaattggaactttgttaaatgtcttgggaaggaaaaacagcaagaactaggtcgagttttcatttttatttgggtcctttttcctttgaattcaaatcaaacttctgtctttccttcttttattttttggttttttttttgtgacactga--------------------------------------------------------------------------------------------------------------------------------t
>_R_Jupunba_langsdorfii_Ribeiro_728@NODE_1_length_1325_cov_49.869391
aaaaaaagagaagtagggttaaaatattttaattaatttttcttactcttttgtcttacattttctcttcactaaaattttacaaccctacttctccaatttttttaaattcaacccataaaaattttccctcctctctcctcccctccaaatccatcataccaaacactcccttaaagaaatcagattgaagggttttgcattaatttttgttagtcatcacagtgttctttctttctctctgaatccctcttgttctttgaactttgaaggaattttgaaaacattgcagtgttttttggctgataatcagtttagccttttatttcactagaaggaatc---------------------------------------------tatcatgatggcgcattgtgcttttgttgatgcataacaaaaaaagttatgcaaaatgtgtcttgtaattctttgaatttacaggtatcaagggtcactgtaagggccaaggaagcagtggaaggagctggtgggtctgtgagaagggtatattacaataagctgggcttgcgtgcactcttaaagccagagtggtttgagaagaagggaaggttgttgccaaaagcagctagacctcctcccaaacaaaaagataaagttgacagcatcggtcggctccctgctccaactaagccgattccattttcggttgaagaaaaggaaccacctttgaattcataagtcaaaatattaataataaatcccatgaggtgtggtgaattcaggttgaaaccatagcatatccattcaagcatccgatgatggaacgagaagattttgtttgttgtgatgatttcaaggcacagctgttggttactcagataatttagagcttagttcttacttgtagtatttcagtcgtaattggaaccttgttaaatgtcttgggaaggaaaaacagcaagaactaggtcgagttttcatttttatttgggtcctttttcctttgaattcaaatcaaacttctgtctttccttcttttattttttggttttttttttgtgacactgactatgcaaatattggctttcaagatgaactgacctactcgagaaatcatctggaagagcactcgaatgga----------------------------------------------------------g
>_R_Jupunba_leucophylla_Iganci_839@NODE_1_length_1339_cov_111.927100
aaaaaaggaaaagtagggttaaaatattttaattaatttttcttactcttttgtcttacattttctcttcactaaaattttacaacctcacttctccaatttttttaaattcaacttataaaaattttc----------cctcccctccaaatccctcataccaaacagcc----aaagaaatcagatggaagggttttgcattaatttttgttagtcatcacattgttctttctttatctctgaatccctcttgttctttggactttgaaggaattttgaaaacattgaagtgttttttggctgataatcagtttagccttttattttgctagaaggaatctaagatgtgttccctgcttagataaactctcaaaaaatacttgaatattatgctggcgcattgtgcttttgttgatgcataacaaaaaaagttatgcaaaatgtgtcttgtaattctttgaatttacaggtatcaagggtcactgtaagggccaaggaagcagttgaagcagccggtgggtctgtgagaagggtatattacaataagctgggcttgcgtgcactcttaaagccagagtggtttgagaagaagggaaggttgttgccaaaagcagctagacctcctcccaaacaaaaagataaagttgacagcatcggtcggctccctgctccaactaagccgattccatttgcggttgaagaaaaggaagcacctttgaattcataagtcaaaatattgagaataaatcccatgaggtgtggtgagttcaggttgaaaccatagcatatccattcaaacatccgatgatggaacgagaaggttttgtttgttgtgatgatttcaaggcacagttgttggtgtctcagataatttagagcttagttcttacttgtagcatttcagtcgtaattgtaactttgttaaatgtctagggaaggaaaaacagcaagaactaggcggagttttcatttttatttgggtcctttttcctttgaattcaaatcaaacttctgtctttccttttttttt----------tttttttgtgacactgactatgcaaatattggctttcaagatgaactgacctactcaagaaatcatctggaagagcactcgaatggatcaaaggagaaaaacagggttttatggttttgaaatattgtaattggcatcaattctct
>_R_Jupunba_limae_Iganci_261@NODE_1_length_1353_cov_59.579937
aaaaaaggaaaagtagggttaaaatattttaattaatttttcttactcttttgccttacattttctcttcactaaaattttataaccccacttctccaatttttttaaattcaactcataaagatttttcctcctctctccttccctccaaatccctcataccaaacagccccataaagaaatcagattgaaggg-tttgcattaatgtttgttagtcatcactgtgttctttctttctctctgaatccctcttgttcttt-----------gaattttgaaaacattgaagtgttttttggctgataatcagtttagccttttattttgctagaaggaatctaaggtgtgttccctgcttagataaactctcaaaaaatacttgaataccatgatggcgcattgtgctttcgttgatgcctaacaaaaaaagttatgcaaaatgtgtcttgtaattctttgaatttgcaggtatcaagggtcactgtaagggccaaggaagcagttgaagcagctggtgggtctgtgagaagggtatattacaataagctgggcttgcgtgcactcttaaagccagagtggtttgagaagaagggaaggttgttgccaaaagcagctagacctcctcccaaacaaaaagataaagttgacagcatcggtcggctccctgctccaactaagccgattccattttcggttgaagaaaaggaagcacctttgaattcataagtcaaaatattaataataaatcccatgaggtgtggtgaattcaggttgaagccatagcatatccattcaaacatccgatgatggaacgagaagattttg-ttgttgtgatgatttcaaggcacagttgttggttactcagataatttagagcttagttcttacttgtagtatttcagtcgtaattggaactttgttaaatgtctagggaaggaaaaacagcaagaactaggcggcgttttcatttatatttgggtcctttttcctttgaattcaaatcaaacttctgtcttccttttttttttt-----gttgtttttttgtgacactgactatgcaaatattggctttcaagatgaactgacctactcaagaaatcatctggaagagcactcgaatggatcaaaggagaaaaacagggttttatggttttgaaatattgttattggctt---------
>_R_Jupunba_longipedunculata_Cardona_2682@NODE_1_length_970_cov_138.819709
------------------------------------------------------------------------------------------------ccatacagttcagtgtagcttgtcaagttttgtgcaactttataggcccattcaagttg--------------------------------tccaaatatttagcattaatttttgttagtcatcacattgttctttcgttatctctgaatccctcttgttctttggactttgaaggaattttgaaaacattgaagtgttttttggctgataatcagtttagccttttattttgctagaaggaatctaagatgtgttccctgcttagataaactctcaaaaaatacttgaatatcatgatggcgcattgtgcttttgttgatgcataacaaaaaaagttatgcaaaatgtgtcttgtaattctttgaatttacaggtatcaagggtcactgtaagggccaaggaagcagttgaagcagccggtgggtctgtgagaagggtatattacaataagctgggcttccgtgcactcttaaagccagagtggtttgagaagaagggaaggttgttaccaaaagcagctagacctcctcccaaacaaaaagataaagttgacagcatcggtcggctccctgctccaactaagccgattccatttgcggttgaagaaaaggaagcacctctgaattcataagtcaaaatattaagaataaatcccatgaggtgtgttgagttcagtttgaaaccatagcatatccattcaaacatccgatgatggaacgagaagattttgttcgttgtgatgatttcaaggcacagttgttggtgactcaaataatttagagcttagttcttacttgtagcatttcagtggtaattgtaactttgtttaatgtctagggaaggaaaaacagcaagaactaggcggagttttcatttttatttgggtcctttttcctttgaattcaaatcaaacttctgtctttcctttttttttttaat--ttgtttttttgtgacactgactatgcaaagattggctttcaagatgaactgacctactc------------------------------------------------------------------------------------------
>_R_Jupunba_microcalyx_Iganci_855@NODE_1_length_1298_cov_77.141687
--------------------ggactgttattgcttgagaatcatgatcatgcgttttgcttcctaactataaaatgattttacaattttgcctaatcactatcactgatcacttatcacaagtgttgcttgtgttaagtagaagtaggcagattc--------------taacctcagtaactggggggaagggtgtatatgtttggtttcttcgaaagtggaagaaaagaagacttgagactgcatctaactgcatactatttttacaaagaaaattcattatcattaatatatttatgaagctgtaatcagtttagccttttattttgctagaaggaatctaagatgtgttccctgcttagataaactctcaaaaaatacttgaatatcatgatggcgcattgtgcttttgttgatgcataacaaaaaaagttatgcaaaatgtgtcttgtaattctttgaatttacaggtatcaagggtcactgtaagggccaaggaagcagtagaagcagccggtgggtctgtgagaagggtatattacaataagctgggcttgcgtgcactcttaaagccagagtggtttgagaagaaggaaaggttgttgccaaaagcagctagacctcctcccaaacaaaaagataaagttgacagcatcggtcgtctccctgctccaactaagccgattccatttgcggttgaagaaaaggaagcacctttgaattcataagtcaaaatattgagaataaatcccatgaggtgtggtgagttcaggttgaaaccatagcatatccattcaaacatccgatgatggaacgagaagattttgtttgttgtgatgatttcaaggcacagttgttggtgactcacataatttagagcttagtt----cttgtagcatttcagtcgtaattgtaactttgttaaatgtctagggaaggaaaaacagcaagaactaggcggagttttcatttttatttgggtcctttttcctttgaattcaaatcaaacttctgtctttcctttttttttt---------tttttttgtgacactgactatgcaaatattggctttcaagatgaactgacctactcaagaaatcatctggaagagcactcgaatggatcaaaggagaaaaacagggttttatggttttgaaatattgtaattggcatcaattctc-
>_R_Jupunba_nipensis_Mayo_19662@NODE_1_length_689_cov_15.235294
--------------------------------------------------------------------------------------------------------------------------------------------------------------------------------------------------------------------------------gtgttctttctttctctctgaat-cctcttgttctttgaactttgaaggaattttgaaaacattgaagtgttttttggctgataatcagtttagccttttatttcagtagaaggaatc---------------------------------------------tatcatgatggcgcattgtgcttttgttgatgcataacaaaaaaagttatgcaaaatgtgtcttgtaattctttgaatttacaggtatcaagggtcactgtaagggccaaggaagcagtggaaggagctggtgggtctgtgagaagggtatattacaataagctgggcttgcgtgcactcttgaagccagagtggtttgagaagaagggaaggttgttgccaaaagcagctagacctcctcccaaacaaaaagataaagttgacagcatcggtcggctccctgctccaactaagccgattccattttcggttgaagaaaaggagccacctttgaattcataagtcaaaatattaataataaatcccatgaggtgtggtgaattcaggttgaagccatagcatatccattcaagcatccgatgatggaacgagaagattttgtttgttgtgatgatttcaaggcacagctgttggttactcagataatttagagcttagttcttacttgtagtatttcagtcgtaattggaactttgttaaatgtcttgggaaggaaaaacagcaagaactag-------------------------------------------------------------------------------------------------------------------------------------------------------------------------------------------------------------------------------------
>_R_Jupunba_oppositifolia_Liegier_16014@NODE_1_length_807_cov_72.057534
-----------------------------------------------------------------------------------------------------------------------------------------ctccttccctccaaatccatcatatcaaacactcccttaaagaaatcagattcaagggttttgcattaatttttgttagtcatcacagtgttcgttctttcactctgaatcccttgtgttctttgaactttgaaggaattttgaaaacattgaagtgttttttggctgataatcagtttagccttttatttcactagaaggaatc---------------------------------------------tatcatgatggcgcattgtgcttttgttgatgcataacaaaaaaagttatgcaaaatgtgtcttgtaattctttgaatttacaggtatcaagggtcactgtaagggccaaggaagcagtggaaggagctggtgggtctgtgagaagggtatattacaataagctgggcttgcgtgcactcttaaagccagagtggtttgagaagaagggaaggttgttgccaaaagcagctagacctcctcccaaacaaaaagataaagttgacagcatcggtcggctccctgctccaactaagccgattccattttcggttgaagaaaaggaaccacctttgaattcataagtcaaaatattaataataaatcccatgaggtgtggtgaattcaggttgaaaccatagcatatccattcaagcatccgatgatggaacgagaagattttgtttgttgtgatgatttcaaggcacagctgttggttactcagataatttagagcttagttcttacttgtagtatttcagtcgtaattggaactttgttaaatgtcttgggaaggaaaaacagcaagaactaggtcgagttttcatttttatttgggtcctt-------------------------------------------------------------------------------------------------------------------------------------------------------------------------------------------------------c
>_R_Jupunba_oxyphyllidia_Yonker_6157@NODE_1_length_986_cov_63.264026
--------------------------------ttaatttttcttactcttttgtcttacattttctcttcactaaaattttacaaccctacttctccaatttttttaaattcaacccataaaaattttccctcctctctcctcccctctaaatccatcataccaaacagtcccttaaagaaatcagattgaagggttttgcattaatttttgttagtcatcacagtgttctttctttctctctgaatccctcttgttctttgaactttgaaggaattttgaaaacattgaagtgttttttggctgataatcagtttagccttttatttcactagaaggaatc---------------------------------------------tatcatgatggcgcattgtgcttttgttgatgcataacaaaaaaagttatgcaaaatgtgtcttgtaattctttgaatttacaggtatcaagggtcactgtaagggccaaggaagcagtggaaggagctggtgggtctgtgagaagggtatattacaataagctgggcttgcgtgcactcttaaagccagagtggtttgagaagaagggtaggttgttgccaaaagcagctagacctcctcccaaacaaaaagataaagttgacagcatcggtcggctccctgctccaactaagccgattccattttcggttgaagaaaaggaaccacctttgaattcataagtcaaaatattaataataaatcccatgaggtgtggtgaattcaggttgaaaccatagcatattcattcaagcatccgatgatggaacgagaagattttgtttgttgtgatgatttcaaggcacagctgttggttactcagataatttagagcttagttcttacttgtagtatttcagtcgtaattggaactttgttaaatgtcttgggaaggaaaaacagcaagaactaggtcgagttttcatttttatttgggtcctttttcctttgaattcaaatcaaacttctgtctttgcttcttttattttttggttttttttttgtgtgac-----------------------------------------------------------------------------------------------------------------------------------c
>_R_Jupunba_trapezifolia_Simon_1600@NODE_1_length_1244_cov_188.481918
----------------------------------------------------------------------------------------------------------------------taaaaattttccctcctctctcctcccctccaaatccctcataccagacagccccttaaagaaatcagattgaaaggttttgcattaatttttgttagtcatcaaa-----ctttctttatctctgaatccctcttgttctttggactttgaaggaattttgaaaacattgaagtgttttttggctgataatcagtttagccttttattttgctagaaggaatctaagatgtgttccctgcttagataaactctcaaaaaatacttgaatatcatgatggcgcattgtgcttttgttgatgcataacaaaaaaagttatgcaaaatgtgtcttgtaattctttgaatttacaggtatcaagggtcactgtaagggccaaggaagcagttgaagcagccggtgggtctgtgagaagggtatattacaataagctgggcttgcgtgcactcttaaagccagagtggtttgagaagaagggaaggttgttgccaaaagcagctagacctcctcccaaacaaaaagataaagttgacagcatcggtcggctccctgctccaactaagccgattccatttgcggttgaagaaaaggaagcacctttgaattcataagtcaaaatattaagaataaatcccatgaggtgtggtgagttcaggttgaaaccatagcatatccattcaaacatccgatgatggaacgagaagattttgtttgttgtgatgatttcgaggcacagttgtcggtgactcagataatttagagcttagttcttacttgtagcatttcagtcgtaattgtaactttgttaaatgtctagggaaggaaaaacagcaagaactaggcggagttttcatttttatttgggtcctttttcctttgaattcaaatcaaacttctgtctttccttttgttttttt------gtttttttgtgacactgactatgcaaatattggctttcaagatgaactgacctactcaagaaatcatctggaagagcactcgaatggatcaaaggagaaaaacagggttttatggttttgaaatattgtaattggcatcaattctct
>_R_Jupunba_villosa_Borges_423@NODE_1_length_1418_cov_71.806861
aaaaaaggaaaagtagggttaaaatattttaattaatttttcttactcttttatcttacattttctcttcactaaaattttataaccccacttctccaatttttttaaattcaactcataaagatttttcctcctctctccttctctccaaatccctcataccaaacagccccataaagaaatcagattgaaggg-tttgcattaatgtttgttagtcatcactgtgttctttctttctctctgaatccctcttgttcttt-----------gaattttgaaaacattgaagtgttttttggctgataatcagtttagccttttattttgctagaaggaatctaaggtgtgttccctgcttagataaactctcaaaaaatacttgaataccatgatggcgcattgtgctttcgttgatgcctaacaaaaaaagttatgcaaaatgtgtcttgtaattctttgaatttgcaggtatcaagggtcactgtaagggccaaggaagcagttgaagcagctggtgggtctgtgagaagggtatattacaataagctgggcttgcgtgcactcttaaagccagagtggtttgagaagaagggaaggttgttgccaaaagcagctagacctcctcccaaacaaaaagataaagttgacagcatcggtcggctccctgctccaactaagccgattccattttcggttgaagaaaaggaagcacctttgaattcataagtcaaaatattaataataaatcccatgaggtgtggtgaattcaggttgaagccatagcatatccattcaaacatccgatgatggaacgagaagattttgtttgttgtgatgatttcaaggcacagttgttggttactcagataatttagagcttagttcttacttgtagtattccagtcgtaattggaactttgttaaatgtctagggaaggaaaaacagcaagaactaggcggcgttttcatttttatttgggtcctttttccattgaattcaaatcaaacttctgtcttcctcttt---------------tttttttgtgacactgactatgcaaatattggctttcaagatgaactgacctactcaagaaatcatctggaagagcactcgaatggatcaaaggagaaaaacagggttttatggttttgaaatattgtaattggcatcaattctct
