# Supplementary material for: A new generic circumscription of Hydrochorea (Leguminosae, Caesalpinioideae, mimosoid clade) with an amphi-Atlantic distribution
Source: PhytoKeys. 2022 Aug 22;205:401–37. doi: 10.3897/phytokeys.205.82775 (PMC9849043; doi:10.3897/phytokeys.205.82775)
Supplement: Supplementary material 1 — Supplementary data file S1 [file phytokeys-205-401_article-82775__-s001.zip › MSC_m117190_comp42331_c0_seq1_exon01.aln-cln]

>Acacia_rostellifera_Murphy_466@NODE_1_length_1542_cov_328.524915
---------------------------------------------------------------------------------------------------------------------------------------------------------------------------------------------------------------------------------------------------------------------------------------------------------attttcatgattgatgattggcacgataatagcatgttggtttctttagaagatatggaatccgggatgtctagtttatgaaatagcactactaaatagagtttctgagagacattgtctgttatcttcttgtttagtaattggaagcatagtttagtatagctggagcaacttatggaactgactggtcgtagaggtattatgaatggggaaagagaggcaatagacaatgaaccttcttcaaccatgcctctgaggtcgcgccaaatcttcccgacatatcctgcaggcttagtgaagaagacagcctatatatttgacggcttagggaattttttcaataaggaatgggatctagcagatcttcatcaaaacagaaaaagagaatcaaagctagtagatggaagagggaatgagttttcttggtaccatgtggagctcccaaaagaaaatcaaaaaatgtcacagtctgcacaggatctaattggtgttctttgtccacctctgaaactccaggacattctttctcttgttagcaatggacctttttgtgcacatgttgatggggcgcttgtattcagggttaattcacctggtcctcccaccagtgactttacatttaagattgctgctagagtcactgaaaattcagtaattactgtgtctttggggcgagttccccgactaggtttttcacggatgggagagtctcttctctctgagattcctaccgtggaaagttcccctcatttcggagatcagcagaagcaggggaataggattgtgattaaggagcatgttcttgaattcttattgactatgaatcattctgaggaagctgacaatccagttcccagatctgtctcaaaccttgtagttcatataattgacacacacgtggatcagcttcaagatcttgtaactaaacttgagatggagttggactctgtggagcttgccttggataaaggtaatttctgtcaatgacatctttatcccaatctcattactttacaatggaacaaaacgagaactttatttgctagtagtagttgatggacggacttactagtgctgattatcttatgtaaccaatatttagttgctgtacatttcagcagatgtctcaagtcaatataatttacgccttctgtcactaacttcatttttggggtattctgtgtaattcattccatatttataattttattaatttgggaataaaatgaaaaaaattcaataaacaaatggcattataaaatatattcatctgtaagtgtcagttgtcaagatctacttaatattttagctctggctaggtattttaactgaatcttttatgcaaaaatgttttgacttgactgattttaggaatccatagtgccttggaatggtgctaatactaacctaaaacatttgtaact
>Afrocalliandra_redacta_Germishuizen_5585@NODE_1_length_1386_cov_329.284950
---------------------------------------------------------------------------------------------------------------------------------------------------------------------------------------------------------------------------tttagtgattggtggggcttgtttaaattttgggtgcctgagtctctctttgccccttttgaagctatttacgggttatttttcatgattgatgatgcgcacaataatagcaggtaggttgctttagaagacatggaatctgagatgtctagtttatgacatagcaatattagacacagtttctgggagacattgtgtgtgatctatttgtttagtgactggaatcatagtttagcataactggaacaagttatggaactgactggtcgtagagttatgatgaatggggggagagaggcaatggacagtgcaccttctgcaagcatgactataaggtcacgccaaatcttcccaacatatcctgcaggcttagtgaagaagacagcttatatatttgacggcttagggaattttttcaataaggaatgggatctagcagacctacatcaaagcagaaaaagagaatcaaagtctgtagttggtagggggaatgagttttcttggtaccatgtggagctcccaaaagaaaatcaaaaattgtcacagtctgcacaggatctaattggtgttctttgcccacctttgaaactccaggacattctttctcttgttagcaatggacccttttgtgcacatgttgatggggcccttgtatttagggttaattcacctggtcctccctccagtgactttacatttaggattgcagctagagtcacagaaaattcagtaattactgtgtctttggggcgtgttccccgattagaattttcacggatgggagagtctcttctttctgagattccttctgtggaaggttccccccattatggagatcaacagaagcaggggaatgggattgtgattaaggagcatgttcttgaattcttattgactatgaaccattctgaggaagctgacaatccagttcccagatctgtatcaaaccttgttgttcatataattgacacacatgtggatcagcttcaagatcttgtagctaaacttgagatggagctggactctgtggagcttgccttggataaaggtaatggatctcattgacatctttatcccaatctcatttccttgcaatggaacataatgaaaactttatttgctgatattggtttat------------------------------------------------------------------------------------------------------------------gggaattctgtgtaagtcattccttatttatatttttacttattttg---------gaataaaatttaataaaaaaatgacattaggaaacgtagtctcctataagtgtcagtt-----gatctacttgacattttagctttggctaggtattttaactg-atcttttatgtaaaaatgttttgactttactgattttaggaatcaagagtgccttggaatggtgctaaaagaaacctaaaacatttgtaact
>Albizia_burkartiana_StivalSantos_678@NODE_1_length_1209_cov_13.577990
-----------------------------------------------------------------------------------------------------------------------------------------------------------------------------------------------------------------------aggtttcagtgactggcggggcttatttgaattttgtgtgcctgagtttgcctttgcccctattgaagctacatgtgggttaattttcatgattgatgattggcacgataatagtatgttggtttctttagaagatatggaatctgggatgtctagtttacgaaatagcagtactaaatagagtttctgggagacattgtctgttatcttcttgtttagtaattggaagcatagtttagcatagctggtg---tttatggaactgactggtcgtagaggtattatgaatggggagagagaggcaatggacaatgaaccttctgcaagcatgcctctaaggtcgcgccagatcttcccgacatatcctgcaggcttagtgaagaagacagcctatatatttgacggcttagggaattttttcaataaggaatgggatctagcagatcttcatcaaagcaaaaaaagagaatcgaagctagtagatggaagagggaatgagttttcttggtaccatgtggagcttccaaaagaaaatcaaaaattgtcacagtctgcacaggatctaattggtgttctttgcccacctctgaaactccaggacattctttctctcgttagcaatggacccttttgtgcacatgttgatggagcgcttgtattcagggttaattcacctggtcctcccaccagtgactttacatttaggattgctgctagagtcacagaaaattcagtaattaccgtgtctttggggagagttcccagattaggtttttcacggatgggagagtctcttctttctgagattcctaccatggaaagttccgctcattttggagatcagcaaaagcaggggaatgggattgtgattaaggagcatgttcttgaattcttattgactatgaatcattctgaggaagctgacaatccagttcccagatctgtctcaaaccttgtagttcatataattgacacacacgtggatcagcttcaagatcttgtaactaaacttgagatggagttggactctgtggagcttgccttggataaaggtaatttctgtcgatgacatctttatccaaatctcattactttacaatggaacaggacgagaactttatttgctaatattagatgatggacagacttactagtactgattatcctatgcaaccaatatttagttgctgtacatttcagccgatgtctcc-------------------------------------------------------------------------------------------------------------------------------------------------------------------------------------------------------------------------------------------------------------------------------------------------------
>Albizia_coripatensis_Hughes_2433@NODE_1_length_1707_cov_296.398773
--------------------------------------------------------------------------ttccttttttattttttggtttgcatggaattgttcatattgttgaagttgtatttggattcttttcctgcatgctcctgtatatgtttcaattggtctttatgagcctaagtagattctgaaat-ttccgattttgtttctcgttatagtgtctggcggggcttgtttgaattttgggtgcctgagtttgcctttgctccttttgaagctacttgtgggttaattttcatgattgatgattggcaggataatagcatgtgggtttctttagaagatatggaatctgggatgtctagtttacgaaatagcaatactaaatagagtttctgggagacattgtctgttatcttcttgtttagtaattggaagcatagtttggtatagctggaggaacttatggaactgactggtcgtagaggtattatgaatggggagagagaggcaatggacaatgaaccttctgcaagcatgcctctaaggtcacgccaaatcttcccgacatatcctgcaggcttagtgaagaagacagcctatatatttgacggcttggggaattttttcaataaggaatgggatctagcagatcttcatcaaaacaaaaaacgagaatcaaagctagtagatggaagagggaatgagttttcttggtaccatgtggagctcccaaaagaaaataaaaaattgtcacagtctgcacaggatctcattggtgttctttgcccacctctgaaactccaggacattctttctcttgttagcaatggacctttttgtgcacatgttgatggagcgcttgtattcagggttaattcacctggtcctcccaccagtgactttacatttaggattgctgctagagtcacagaaaattcagtaattactgtgtctttggggagagttcccagattaggtttttcacggatgggagagtctcttctttctgagattcctaccatggaaagttcccctcattttggagatcagcaaaagcaggggaatgggattgtgattaaggagcatgttcttgaattcttattgactatgaatcattctgaggaagctgacaatccagttcccagatctgtctcaaaccttgtagttcatattatcgacacacacgtggatcaacttcaagatcttgtaactaaacttgagatggagttggactctgtagagcttgccttggataaaggtaatttctgtcgatgacatctttatccgaatctcattactttacaatggaacagaacgagaactttatttgctaatattagatgatggacagacttactagtactgattatcctatgcaaccaatatttagttgctgtacatttcagccgatgtctccagtcaatataatttatgccttctgtgactaacttcatttttggggtattctgtgtaattcattccatatttatatttttattaatttgggaataaaatgaataaaatttaataaacaaatggctgtataaaatgtattcatctgtaactgtcagttgtgaagatctacttaattttttagctctggctaggtattttaactgaatcttttatgcaaaaatattttgacttgactgattttcggaatccatagtgccttggaatggtgctaatagaaacctaaaacatttgtaact
>Albizia_decandra_Vilhena_231@NODE_1_length_1133_cov_65.105114
--------------------------------------------------------------------------------------------------------------------------------------------------------------------------------------------------------------------------------------------------------------------------------------------------------------------------------------------------------------------atctgggatggctggtttacgaaatagcaatactaaatagagtttctgggagacattgtctgttatcttcttgtttaataattggaagcatagtttggtatagctggaggaacttatggaactgactggtcgtagaggtactatgaatggggagagagaggcaatggacaatgaaccttctgcaagcatgcctctaaggtcgcaccaaatcttcccgacatatcctgcaggcttagtgaagaagacagcctatatatttgacggcttagggaattttttcaataaggaatgggatctagcagatcttcatcaaaaccaaaaaagagaatcaaagctagtagatggaagagggaatgagttttcttggtaccatgtggagctcccaaaagaaaataaaaaattgtcacagtctgcacaggatctaattggtgttctttgcccacctctgaaactccaggacattctttctcttgttagcaatggacctttttgtgcacatgttgatggagcgcttgtattcagggttaattcacctggtcctcccaccagtgactttacatttaggattgctgctagagtcacagaaaattcagtaattactgtgtctttggggagagttcccagattaggtttttcacggatgggagagtctcttctttctgagattcctaccatggaaagttcccctcattttggagatcagcaaaagcaggggaatgggattgtgattaaggagcatgttcttgaattcttattgactatgaatcattctgaggaagctgacaatccagttccgagatctgtctcaaaccttgtagttcatataattgacacacacgtggatcagcttcaagatcttgtaactaaacttgagatggagttggactctgtggagcttgccttggataaaggtaatttctgttgatgacatctttatccgaatctcattactttacaatggaacagaacgagaactttatttgctaatgttagatgatggacagacttactagtactgattatcctatgcgaccaatatttagttgctgtacatttcagccgatgtctccagtcaatattatttatgccttctgtcactagctttattttcggggtattctgtgtaattca------------------------------------------------------------------------------------------------------------------------------------------------------------------------------------------------------------------------------------------
>Albizia_edwallii_Dalmaso_272@NODE_1_length_1320_cov_8.818182
------------------------------------------------------------------------------------------------------------------------------------------ttcctgcatgctcctgtatatgttaccattggtctttatgagcctcagtagattctgaaat-ttccgattttgtttctcgttatagtgtctggcgggccttgtttgaattttgggtgcctgagtttgcctttgccccttttgaagctacttgtgggttaattttcatgattgatgattggcaggataatagcatgttggtttctttagaagatatggaatctgggatgtctagtttacgaaatagcaatactaaatagagtttctgggagacattgtctgttatcttcttgtttagtaattggaagcatagtttggtatagctggaggaacttatggaactgactggtcgtagaggtattatgaatggggagagagaggcaatggacaatgaaccttctgcaagcatgcctctaaggtcacgccaattcttcccgacatatcctgcaggcttagtgaagaagacagcctatatatttgacggcttggggaattttttcaataaggaatgggatctagcagatcttcatcaaaacaaaaaacgagaatcaaagctagtagatggaagagggaatgagttttcttggtaccatgtggagctcccaaaagaaaatcaaaaattgtcacagtctgcacaggatctcattggtgttctttgcccacctctgaaactccaggacattctttctcttgttagcaacggacctttttgtgcacatgttgatggagcgcttgtattcagggttaattcacctggtcctcccaccagtgactttacatttaggattgctgctagagtcacagaaaattcagtaattactgtgtctttggggagagttcccagattaggtttttcacggatgggagagtctcttctttctgagattcctaccatggaaagttcccctcattttggagatcagcaaaagcaggggaatgggattgtgattaaggagcatgttcttgaattcttattgactatgaatcattctgaggaagctgacaatccagttcccagatctgtctcaaaccttgtagttcatataattgacacacacgtggatcagcttcaggatcttgtaactaaacttgagatggagttggactctgtggagcttgccttggataaaggtaatttctgtcgatgacatctttatcctaatctcattactttacaatgaaacagaacgagaactttatttgctaatattagatgatggacagacttactagtactgattatcttatgcaaccaatatttagttgctgtacatttcagccgatgtctccagtcaatataatttatgccttctgtcactaac-----------------------------------------------------------------------------------------------------------------------------------------------------------------------------------------------------------------------------------------------------------------------
>Albizia_multiflora_Hughes_3090@NODE_1_length_1545_cov_193.806540
------------------------------------------------------------------------------------------------------agttgttcatattgtttaagttgtatttggattcgtttcctgcatgctcctgtatatgttacaattggtctttgtgagcgtaagtagattctgaaatcttccaattttgtttcacgtgatagtgtctggcggggcttgtttgaattttgggtgcctgagtttgcctttgccccttttgaagctacttgtgggttaattttcatgattgatgattggcaggataataggatgttggtttctttagaagatatggaatctgggatgtctagtttacgaaatagcaatactaaatagagtttctgggagacattgtctgttatcttcttgtttagtaattggaagcatagtttggtatagctggaggaacttatggaactgactggtcgtagaggtattatgaatggggagagagaggcaatggacaatgaaccttctgcaagcatgcctctaaggtcgcaccaaatcttcccgacatatcctgcaggcttagtgaagaagacagcctatatatttgacggcttagggaattttttcaataaggaatgggatctagcagatcttcatcaaaaccaaaaaagagaatcaaagctagtagatggaagagggaatgagttttcttggtaccatgtggagctcccaaaagaaaataaaaaattgtcacagtctgcacaggatctaattggtgttctttgcccacctctgaaactccaggacattctttctcttgttagcaatggacctttttgtgcacatgttgatggagcgcttgtattcagggttaattcacctggtcctcccaccagtgactttacatttcggattgctgctagagtcacagaaaattcagtaattactgtgtctttggggagagttcccagattaggtttttcacggatgggagagtctcttctttctgagattcctaccatggaaagttcccctcattttggagatcagcaaaagcaggggaatgggattgtgattaaggagcatgttcttgaattcttattgactatgaatcattctgaggaagctgacaatccagttcccagatctgtctcaaaccttgtagtgcatataattgacacacacgtggatcagcttcaagatcttgtaactaaacttgagatggagttggactctgtggagcttgccttggataaaggtaatttctgtcgatggcatc-ttatccgaatctcattactttacaatggaacagaacgagaactttatttgctaatattagatgatggaaagacttactagtactgattatcctatgcgaccaatatttagttgcagtacatttcagccgatttctccagtcaatataatttatgccttctgtcactagcttcatttttggggtattctgtgtaattcattccatatttatatttttattaatttgggaataaaatgaataaaatttaataaacaaatggctttataaaatgtattcatctgtaactgtcagttgtgaagatctacttaatatttgagctctggctaggtattttaactgaatcttttatgcaaaaa----------------------------------------------------------------------------
>Albizia_niopoides_Simon_1601@NODE_1_length_1618_cov_207.070733
--------------------------------------------------------------------------ttccttttttattttttggtttgcatggagttgttcatattgtttaagttgtatttggattcgtttcctgcatgctcctgtatatgttacaattggtctttgtgagcgtaagtagattctgaaatcttccaattttgtttcacgtgatagtgtctggcggggcttgtttgaattttgggtgcctgagtttgcctttgccgcttttgaagctacttgtgggttaattttcatgattgatgattggcaggatgatagcatgttggtttctttagaagatatggaatctgggatgtctagtttacgaaatagcaatactaaatagagcttctgggagacattgtatgttatcttcttgtttagtaattggaagcatagtttggtatagctggaggaacttatggaactgactggtcgtagaggtactatgaatggggagagagaggcaatggacaatgaaccttctgcaagcatgcctctaaggtcgcaccaaatcttcccgacatatcctgcaggcttagtgaagaagacagcctatatatttgacggcttagggaattttttcaataaggaatgggatctagcagatcttcatcaaaaccaaaaaagagaatcaaagctagtagatggaagagggaatgagttttcttggtaccatgtggagctcccaaaagaaaataaaaaattgtcacagtctgcacaggatctaattggtgttctttgcccacctctgaaactccaggacattctttctcttgttagcaatggacctttttgtgcacatgttgatggagcgctcgtattcagggttaattcacctggtcctcccaccagtgactttacatttaggattgctgctagagtcacagaaaattcagtaattactgtgtctttgggaagagttcccagattaggtttttcacggatgggagagtctcttctttctgagattcctaccatggaaagttcccctcattttggagatcagcaaaagcaggggaatgggattgtgattaaggagcatgttcttgaattcttattgactatgaatcattctgaggaagctgacaatccagttcccagatctgtctcaaaccttgtagttcatataattgacacacacgtggatcagcttcaagatcttgtaactaaacttgagatggagttggactctgtggagcttgccttggataaaggtaatttccgtcgatgacatctttatctgaatctcaatactttacaatggaacaaaacgagaactttatttgctaatattagatgatggacagacttactagtactgattatcctatgcgaccaatattttgttgctgtacatttcagccgatgtctccagtcaatattatttatgccttctgtcactagcttcattttcggggtattctgtgtaattcatttcatatttatattttaatcatacaccttatatcttcagattttgtacccacataattgattatccaagatgtcagtgcttcaagcagctccttgagaacttttatttattttgttttt--------------------------------------tgtttttgcttttgtgttattcactatttat----ctccaagaatgttttgacaggctgcaaaagtattttcatct
>Albizia_subdimidiata_var_subdimidiata_Ferreira_210@NODE_1_length_1294_cov_340.255546
--------------------------------------------------------------------------------------------------------------------------------------------------------------------------------------taagtagattctgaaatcttccaattttgtttcacgtgatagtgtctggcggggcttgtttgaattttgggtgcccgagtttgcctttgccccttttgaagctacttgtgggttaattttcatgattgatgattggtaggataatagcatgttggtttctttagaagatatggaatctgggatgtctagtttacgaaatagcaatactaaatagagtttttgggagacattgtctgttatcttcttgtttagtcattggaagcatagtttggtatagctggaggaacttatggaactgactggtcgtagaggtgttatgaatggggagagagaggcaatggacaatgaaccttctgcaagcatgcctctaaggtcgcaccaaatcttcccggcatatcctgcaggcttagtgaagaagacagcctatatatttgacggcttagggaattttttcaataaggaatgggatctagcagatcttcatcaaaaccaaaaaagagaatcaaagctagtagatggaagagggaatgagttttcttggtaccatgtggagctcccaaaagaaaataaaaaattgtcacagtctgcacaggatctaattggtgttctttgcccacctctcaaactccaggacattctttctcttgttagcaatggacctttttgtgcacatgttgatggagcgcttgtattcagggttaattcacctggtcctcccaccagtgactttacatttaggattgctgctagagtcacagaaaattcagtaattactgtgtctttggggagagttcccagattaggtttttcacggatgggagagtctcttctttctgagattcctaccatggaaagttcccctcattttggagatcagcaaaagcaggggaatgggattgtgattaaggagcacgttcttgaattcttattgactatgaatcattctgaggaagctgacaatccagttcccagatctgtctcaaaccttgtagttcatataattgacacacacgtggatcagcttcaagatcttgtaactaaacttgagatggagttggactctgtggagcttgccttggataaaggtaatttctgtcgatgacatctttatctgaatctcattactttacaatggaacagaacgagaactttatttcctaatattagatgatggacagacttactagtactgattatcctatgcgaccaatatttagttgctgtacatttcagccgatgtctccagtcaatattatttatgccttctgtcactagcttcattttcggggtat-------------------------------------------------------------------------------------------------------------------------------------------------------------------------------------------------------------------------------------------------------
>Albizia_tomentella_Leach_Dunlop_3801@NODE_1_length_1394_cov_214.101746
---------------------------------------------------------------------------------------------------------------------------------------------------------------------------------------------------------------------------------------------------------------------------------------------------------------------------------gataattgcatgttggtttctttagaagatatggaatctgggatgtctggtttatgaaataacaatactgaatagagtttctgggggacattgtttgtta---tcttgtttagtaattggaagcacagtttggtatagctggagcaacttatggaactgactggtcgtagtggtgttatgaatggggagagagaggcaatggacaatgaaccttctgcaagcatgcctctaaggtcgcgtcaaatcttcccgacatatcctgcgggcttagtgaagaagacagcctatatatttgacggcttggggaattttttcaataaggaatgggatctagtagatcttcatcaaaacagaaaaaaagaatcaaagctagtagttggaagagggaatgagttttcttggtaccatgtggagctcccaaaagaaaatcaaaaattgtcacagtctgcacaggatctaattggtgttctttgcccacctctgaaactccaggacattctttctcttgttagcaatggacctttttgtgcacatgttgatggggctcttgtattcagggttaattcacctggtcctcccaccagtgactttacatttaggattgctgctagagtcacagaaaattcagtaattactgtgtctttggggagagttccccgattaggtttttcacggatgggagagtctcttctttctgagattcctaccgtggaaagttcccctcattttggagatcagcaaaagcaggggaatgggattgtgattaaagagcatgttcttgaattcttattgactatgaatcattctgaggaagctgacaatccagttcccagatctgtctcaaaacttgtagttcatataattgacacacacgtggatcagcttcaagatcttgtaactaaacttgagatggagttggactctgtggagcttgccttggataaaggtaatttctgtctatta---cttcatcccaatcgcattaccttacaatggaactgaacgagaactttatttgctaatgttagttgatggacagactttctagtactgattgtcgtatgcaaccaatatgtagttgctgtacatttcagcagatgtctcaagtcaatgtaatttatgccttatgtcgctaacttcatttaggggatattctgtgtagttcattccatatttatatttgtctgtatttgggaataaaatgaataaaatttgataaaccagtgacattataaaatgtattcatctgtaagtgtcaattgtcaagatctactcaatattttagctctggctaggtattttaattgaatcttttatgcaaaaaagttttgacttgactgattttaggagtccatagtgcctaggaattatgctgaaagaaaccttaaacacttgtaact
>Albizia_tomentosa_Hughes_648@NODE_1_length_1438_cov_157.376929
-----------------------------------------------------------------------------------------------------------------tggttgaagttgtatttggattcgtttcctgcatgctcctgtatatgttacaattggcctttgtgagcgtaagtagattctgaaatcttccaattttgtttcacgtgatagtgtctggcggggcttgtttgaattttgggtgcctgagtttgcctttgccccttttgaagctacttgtgggttaattttcatgattgatgattggcaggataatagcatgttggtttctttagaagatatggaatctgggatgtctagtttacgaaatagcaatactaaatagagtttctgggagacaatgtctgttatcttcttgtttagtaattggaagcatagtttggtatagctggaggaacttatggaactgactggtcgtagaggtattatgaatggggagagagaggcaatggacaatgaaccttctgcaagcatgcctctaaggtcgcaccaaatcttcccgacatatcctgcaggcttagcgaagaagacagcctatatatttgacggcttagggaattttttcaataaggaatgggatctagcagatcttcatcaaaaccaaaaaagagaatcaaggctagtagatggaagagggaacgagttttcttggtaccatgtggagctcccaaaagaaaataaaaaattgtcacagtctgcacaggatctaattggtgttctttgcccacctctgaaactccaggacattctttctcttgttagcaatggacctttttgtgcacatgttgatggagcgcttgtattcagggttaattcacctggtcctcccaccagtgactttacatttaggattgctgctagagtcacagaaaattcagtaatcactgtgtctttggggagagttcccagattaggtttttcacggatgggagagtctcttctttctgagattcctaccatggaaagttcccctcattttggtgatcagccaaagcaggggaatgggattgtgattaaggagcatgttcttgaattcttattgactatgaatcattctgaggaagctgacaatccagttcccagatccgtctcaaaccttgtagtgcatataattgacacacacgtggatcagcttcaagatcttgtaactaaacttgagatggagttggactctgtggagcttgccttggataaaggtaatttctgtcgatgacatctttatccgaatctcattactttacaatggaacagaacgagaactttatttgctaatattagatgatagacagacttactagtactgattatcctatgcaaccaatatttagttgctgtacatttcagcc--tgtctccagtcaatataatttatgccgtctgtcactaccttcatttttggagtattctgtgtaattcattccatatttatatttttattaatttgg---------gaataaaatttaataaacaaatggcattataaaatg-----------------------------------------------------------------------------------------------------------------------------------------------------------------
>Balizia_pedicellaris_Queiroz_15529@NODE_1_length_1696_cov_472.638026
aatttacggtgtgcagccaggtgaatcgcttctctttcacaattctgcatttatcgccgtgagttgttcatattttccttttttattttttggtttgcatggagttgttcatattgttgaagttgcatttggattcgtttcctgcatgctcctgtatatgttacaattggtctttatgagagtaagtagatgctgaaatcttccaattttgtttcaggttttagtgactggcggggcttgtttgaattttgggtgcctgagtttgcctttgccccttttgaagctacttgtgggttaattttcatgattgatgattggcatgataatagcatgttggtttctttagaagatatggaatctgggatgtctagtttatgaaatagtaatactaaatagagtttctgggagaccttgtctgttatcttcttgtttagtaattggaagcatagtttagtatagttggagcaacttatggaactgactggtcgtaggggtattatgaatggggagagagaggcaatggacaatgaaccttctgcaagcatgcctctaaggtcgcgccaaatcttcccgacatatcctgcaggcttagtgaagaagacagcctatatatttgacggcttaggcaattttttcaataaggaatgggatctagcagatcttcatcaaaacagaaaaagagaatcaatgctagtagatggaagagggaatgagttttcttggtaccatgtggagctcccaaaagaaaatcaaaaattgtcacagtcggcacaggatctaattggtgttctttgcccacctctgaaactccaggacattctttctcttgttagcaatggacctttttgtgcacatgttgatggggcgcttgtattcagggttaattcacctggtcctcccaccagtgactttacatttaggattgctgctcgagtcacagaaaattctgtaattactgtgtctttggggagagttccccgattaggtttttcacggatgggagagtctcttctttctgagattcctaccgtggaaagttcccctcattttggagatcagcaaaagcaggggaatgggattgtgattaaggagcatgttcttgaattcttattgactatgaatcattctgaggaagctgacaatccagttcccagatctgtctcaaaccttgtagttcatataattgacacacacgtggatcagcttcaagatcttgtaacgaaacttgagatggagttggactctgtggagcttgccttggataaaggtaatttctgtcaatta---ctttatcccaatctcattaccttacaatggaactgaacgagaactttatttgctaatattagttgatgaacagacttactagtactgattgtcttatgcaaccaatatgtagttgctgtacatttcagcagatgtctcaagtcaatgtaatttatgccttctgtcactaacttcatttttggggtattctgtgtaattcattccatatttatatttttattaatttgggaataaaatgaataaaatttaataaacaaatggcattataaaatttattcatctgcaagtgtcagttgtcaagatctac-taatattttagctctggctaggtattttaactgaatcttttatgcaaaaatgttttgacttgactgattttaggaatccatagtgcctt-------------------------------------
>Balizia_spnov_Morim_577@NODE_1_length_1610_cov_298.267524
aatttacggtgtgcagccaggtgaatcgcttctctttcacaattctgcatttatcgccgtgagttgttcatattttccttttttattttttggtttgcatggagttggtcatattgttgaagttgcatttggattcgtttcctgcatgctcctgtatatgttacaattggtctttatgagcgtaagtagatgctgaaatcttccaagtttgtgtcaggttttagtgactggcggggcttgtttgaattttgggtgcctgagtttgcctttgccccttttgaagctacttgtgggttaattttcatgattgatgattggcatgataatagcatgttggtttctttagaagatatggaatctgggatgtctagtttatgaaatagtaatactaaatagggtttctgggagaccttgtctgttatcttcttgtttagtaattggaagcatagcttagtatagttggagcaacttatggaactgactggtcgtagaggtattatgaatggggagagagaggcaatggacaatgaaccttctgcaagcatgcctctaaggtcgcgccaaatcttcccgacatatcctgcaggcttagtgaagaagacagcctatatatttgacggcttaggcaattttttcaataaggaatgggatctagcagatcttcatcaaaacagaaaaagagaatcaaggctagtagatggaagagggaatgagttttcttggtaccatgtggagctcccaaaagaaaatcaaaaattgtcacagtctgcacaggatctaattggtgttctttgcccacctctgaaactccaggacattctttctcttgttagcaatggacctttttgtgcacatgttgatggggcgcttgtattcagggttaattcacctggtcctcccaccagtgactttacatttaggattgctgctcgagtcacagaaaattctgtaattactgtgtctttggggagagttccccgattaggtttttcacggatgggagagtctcttctttctgagattcctaccgtggaaagttcccctcattttggagatcagcaaaagcaggggaatgggattgtgattaaggagcatgttcttgaattcttattgactatgaatcattcagaggaagctgacaatccagttcccagatctgtctcaaaccttgtagttcatataattgacacacacgtggatcaacttcaagatcttgtaactaaacttgagatggagttggactctgtggagcttgccttggataaaggtaatttctgtcaattg---ctttatcccaatctcattaccttacaatggaactgaacgataactttatttgctaatattagttgatggacagacttactagtactgattgtcttatgcaaccaatatgtagttgctgtacatttcagcagatgtctcaagtcaatgtaatctatgccttctgtcactaacttcatttttggggtattctgtgtaattcattccatatttatatttttattaatttgggaataaaatgaataaaatttaataaacaaatggcattataaaatgtattcatctgtaagtgtcagttgtc----------------------------------------------------------------------------------------------------------------------------------------
>Cathormion_obliquifoliolatum_Wieringa_6519@NODE_1_length_1605_cov_285.163226
-------------------------------------------------------gccgtgagttgttcatattttccttttttattttttggtttgcatggggttgttcgtattgttgaagttgcatttggattcgtttcctgcatgctcctgtatatgttacaattggtctttatgagcgtaagtagatgctgaaatcttccaattttgtttcaggttttagtgactggcggggcttgtttgaattttgggtgcctgagtttgcctttgccccttttgaagctacttgtgggttaattttcatgattgatgattggcatgataatagcatgttggtttctttagaagatatggaatctgggatgtctagtttatgaaatagtaatactaaatagggtttctgggagaccttgtctgttatcttcttgtttagtaattggaagcatagtttagtatagttggagcaacttatggaactgactggtcgtagaggtattatgaatggggagagagaggcaatggacaatgaaccttctgcaagcatgcctctaaggtcgcgccaaatcttcccgacatatcctgcaggcttagtgaagaagaccgcctatatatttgacggcttaggcaattttttcaataaggaatgggatctagcagatcttcatcaaaacagaaaaagagaatcaaggctagtagatggaagagggaatgagttttcttggtaccatgtggagctcccaaaagaaaatcaaaaattgtcacagtcggcacaggatctaattggtgttctttgcccacctctgaaactccaggacattctttctcttgttagcaatggacctttttgtgcacatgttgatggggcgcttgtattcagggttaattcacctggtcctcccaccagtgactttacatttaggattgctgctcgagtcacagaaaattctgtaattactgtgtctttggggagagttccccgattaggtttttcacggatgggagagtctcttctttctgagattcctaccgtggaaagttcccctcattttggagatcagcaaaagcaggggaatgggattgtgattaaggagcatgttcttgaattcttattgactatgaatcattctgaggaagctgacaatccagttcccagatctgtctcaaaccttgtagttcatataattgacacacacgtggatcaacttcaagatcttgtaactaaacttgagatggagttggactctgtggagcttgccttggataaaggtaatttctgtcaattg---ctttatcccaatctcattaccttacaatggaactgaacgagaactttatttgctaatattagttgatggacagacttactagtactgattgtcttatgcaaccaatatgtagttgctgtacatttcagcagatgtctcaagtcaatgtaatctatgccttctgtcactaacttcatttttggggtattctgtgtaattcattccgtatttatatttttattaatttgggaataaaatgaataaaatttaataaacaaatggcattataaaatgtattcatctgtaagtgtcagttgtcaacatctac-taatattttagctctggctagggattttaacttaatcttttatgcaaaaatgttttaacttgactgatt---------------------------------------------------------
>Cathormion_rhombifolium_Deighton_3618@NODE_1_length_1607_cov_106.547712
-------------------------------------------------------------------------------------------------------------------------------------------------------------atgttacaattggtctttatgagcgtaagtagatgctgaaatcttccaattttgtttcaggttttagtgactggcggggcttgtttgaattttgggtgcctgagtttgcctttgccccttttgaagctacttgtgggttaattttcatgattgatgattggcatgataatagcatgttggtttctttagaagatatggaatctgggatgtctagtttatgaaatagtaatactaaatagggtttctgggagaccttgtctgttatcttcttgtttagtaattggaagcatagtttagtatagttggagcaacttatggaactgactggtcgtagaggtattatgaatggggagagagaggcaatggacaatgaaccttctgcaagcatgcctctaaggtcgcgccaaatcttcccgacatatcctgcaggcttagtgaagaagaccgcctatatatttgacggcttaggcaattttttcaataaggaatgggatctagcagatcttcatcaaaacagaaaaagagaatcaaggctagtagatggaagagggaatgagttttcttggtaccatgtggagctcccaaaagaaaatcaaaaattgtcacagtcggcacaggatctaattggtgttctttgcccacctctgaaactccaggacattctttctcttgttagcaatggacctttttgtgcacatgttgatggggcgcttgtattcagggttaattcacctggtcctcccaccagtgactttacatttaggattgctgctcgagtcacagaaaattctgtaattactgtgtctttggggagagttccccgattaggtttttcacggatgggagagtctcttctttctgagattcctaccgtggaaagttcccctcattttggagatcagcaaaagcaggggaatgggattgtgattaaggagcatgttcttgaattcttattgactatgaatcattctgaggaagctgacaatccagttcccagatctgtctcaaaccttgtagttcatataattgacacacacgtggatcaacttcaagatcttgtaactaaacttgagatggagttggactctgtggagcttgccttggataaaggtaatttctgtcaattg---ctttatcccaatctcattaccttacaatggaactgaacgagaactttatttgctaatattagttgatggacagacttactagtactgattgtcttatgcaaccaatatgtagttgctgtacatttcagcagatgtctcaagtcaatgtaatctatgccttctgtcactaacttcatttttggggtattctgtgtaattcattccgtatttatatttttattaatttgggaataaaatgaataaaatttaataaacaaatggcattataaaatgtattcatctgtgt----------tagagatattattaatattat------------taatgtaaatagaatcacagaaaatcagggattatggttggattgattgctagaaatcaggg-------------------------------------------
>Hydrochorea_corymbosa1_Bonadeu_655@NODE_1_length_1241_cov_226.878583
-------------------------------------------------------------------------------------------------------------------------------------------------------------------------------------------------------------------------------gtgactggcggggcttgtttgaatttttggtgcctgagtttgcctttgccccttttgaagctacttgtgggttaattttcatgattgatgattggcatgataatagcatgttggtttctttagaagatatggaatctgggatgtctagtttatgaaatagtaatactaaatagggtttctgggagaccttgtctgttatcttcttgtttagtaattggaagcatagtttagtatagttggagcaacttatggaactgactggtcgtagaggtattatgaatggggagagagaggcaatggacaatgaaccttctgcaagcatgcctctaaggtcgcgccaaatcttcccgaaatatcctgcaggcttagtgaagaagacagcctatatatttgacggcttaggcaattttttcaataaggaatgggatctagcagatcttcatcaaaacagaaaaagagaatcaaggctagtagatggaagagggaatgagttttcttggtaccatgtggagctcccaaaagaaaatcaaaaattgtcacagtcggcacaggatctaattggtgttctttgcccacctctgaaactccaggacattctttctcttgttagcaatggacctttttgtgcacatgttgatggggcgcttgtattcagggttaattcacctggtcctcccaccagtgactttacatttaggattgctgctcgagtcacagaaaattctgtaattactgtgtctttggggagagttccccgattaggtttttcacggatgggagagtctcttctttctgagattcctaccgtggaaagttcccctcattttggagatcagcaaaagcaggggaatgggattgtgattaaggagcatgttcttgaattcttattgactatgaatcattctgaggaagctgacaatccagttcccagatctgtctcaaaccttgtagttcatataattgacacacacgtggatcagcttcaagatcttgtaactaaacttgagatggagttggactctgtggaacttgccttggataaaggtaatttctgtcaatta---ctttatcccaatctcattac------------------------------------------------------cttactagtactgattgtcttatgcaaccaatatgtagttgctgtacatttcagcagatgtctcaagtcaatgtaatttatgccttctgtcgcttacttcgtttttggggtattctgtgtaattcattccatatttata-ttttattaatttgggaataaa-------------------------------------------------------------------------------------------------------------------------------------------------------------------------------------------------------
>Hydrochorea_marginata_Morim_563@NODE_1_length_2100_cov_224.775087
aatttgcggtgtgcagccaggtgaatcgcttctctttcacaattctgcatttatcgccgtgagttgttcatattttccttttttattttttggtttgcatggagttgttcatattgttgaagttgcatttggattcgtttcctgcatgctcctgtatatgttacaattggtctttatgagcgtaagtagatgctgaaatcttccaattttgtttcaggttttagtgactggcggggcttgtttgaattttgggtgcctgagtttgcctttgccccttttgaagcttcttgtgggttaattttcatgattgatgattggcatgataatagcatgttggtttctttagaagatatggaatctgggatgtctagtttatgaaatagtaatactaaatagggtttctgggagaccttgtctgttatcttcttgtttagtaattggaagcatagtttagtatagttggagcaacttatggaactgactggtcgtagaggtattatgaatggggagagagaggcaatggacaatgaaccttctgcaagcatgcctctaaggtcgcgccaaatcttcccgaaatatcctgcaggcttggtgaagaagacagcctatatatttgacggcttaggcaattttttcaataaggaatgggatctagcagatcttcatcaaaacagaaaaagagaatcaaggctagtagatggaagagggaatgagttttcttggtaccatgtggagctccctaaagaaaatcaaaaattgtcacagtcggcacaggatctaattggtgttctttgcccgcctctgaaactccaggacattctttctcttgttagcaatggacctttttgtgcacatgttgatggggcgcttgtattcagggttaattcacctggtcctcccaccagtgactttacatttaggattgctgctcgagtcacagaaaattctgtaattactgtgtctttggggagagttccccgattaggtttttcacggatgggagagtctcttctttctgagattcctaccgtggaaagttcccctcattttggagatcagcaaaagcaggggaatgggattgtgattaaggagcatgttcttgaattcttattgactatgaatcattctgaggaagctgacaatccagttcccagatctgtctcaaaccttgtagttcatataattgacacacacgtggatcagcttcaagatcttgtaactaaacttgagatggagttggactctgtggagcttgccttggataaaggtaatttctgtcaatta---ctttatcccaatctcattac------------------------------------------------------cttactagtactgattgtcttatgcaaccaatatgtagttgctgtacatttcagcagatgtctcaagtcaatgtaatttatgccttctgtcgctgacttcgtttttggggtattctgtgtaattcattccatatttata-ttttattaacttgggaataaaatgaataaaatttaataaacaaatggcattataaaatgtattcatctgtaagtgtcagttgtcaagatctacttaatattttagccctggctaggtattttgactgaatcttttatgtaaaaatgttttgacttgactgattttaggaatccatagtgccttggagtggtgctaatagaaacctaaaacatttgtaact
>Jupunba_abbottii_Zanoni_21220@NODE_1_length_1172_cov_210.491324
----------------------------------------------------------------------------------------------------------------------------------------------------------------------------------------------------------------------------------------------------------------------------------------------------------ttttcatgattgatgattggcatgataatagcatgttggtttctttagaagatatggaatctgggatgtctagtttatgaaatagtaatactaaatagagtttctgggagacattgtctgttatcttcttgtttagtaattggaagcatagtttagtatagctggagcaacttatggaactgactggtcgtagaggtattatgaatggggagagagaggcaatggacaatggaccttctgcaagcatgcctctaaggtcgcaccaaatcttcccgacatatcctgcaggcttagtgaagaagacagcctatatatttgacggcttaggcaattttttcaataaggaatgggatctagcagatcttcatcaaaacagaaaaagagaatcaaggctagtagatggaagagggaatgagttttcttggtaccatgtggagctcccaaaagaaaatcaaaaattgtcacagtctgcacaggatctaattggtgttctttgcccacctctgaaactccaggacattctttctcttgttagcaatggacctttttgtgcacatgttgatggggcgcttgtattcagggttaattcacctggtcctcctaccagtgactttacatttaggattgctgctagagtcacagagaattctgtaattactgtgtctttggggagagttccccgattaggtttttcacggatgggagagtctcttctttctgagattcctaccgtggaaagttcccctcattttggagatcagcaaaagcaggggaatgggattgtgattaaggagcatgttcttgaattcttattgactatgaatcattctgaggaagctgacaatccagttcccagatctgtctcaaaccttgtagttcatataattgacacacacgtggatcagcttcaagatcttgtaactaaacttgagatggagttggactctgtggagcttgccttggataaaggtaatttctgtcaatta---ctttatcccaatctcattaccttacaatggaactgaacgagaactttatttgctaatattagttgatggacagacttactagtactgattgtcttatgcaaccaatatgtagttg-tgtacatttcagcagatgtctcaagtcaatgtaatttatgccttctgtcactaacttcatttttggggtat-------------------------------------------------------------------------------------------------------------------------------------------------------------------------------------------------------------------------------------------------------
>Jupunba_asplenifolia_Ekman_6383@NODE_1_length_1243_cov_87.662093
-------------------------------------------------------------------------------------------------------------------------------------------------------------------caattggtctttatgatcgtaagtagattctgaaatcttccaattttgtttcagaatttagtgactggcgggacttgtttgaattttgggtgcctgagtttgcctttgccccttttgaagctacttgtgggttaattttcttgattgatgattggcatgataatagcatgttggtttctttagaagatatggaatctgggatgtctagtttatgaaatagtaatactaaatagagtttctgggagacattgtctgttatcttcttgtttagtaattggaagcatagtttagtatagctggagcaacttatggaactgactggtcgtagaggtattatgaatgcggagagagaggcaatggacaatgaaccttctgcaagcatacctctaaggtcgcgccaaatcttcccgacatatcctgcaggcttagtgaagaagacagcctatatatttgacggcttaggcaattttttcaataaggaatgggatctagcagatcttcatcaaaacagaaaaagagaatcaaggctagtagatggaagagggaatgagttttcttggtaccatgtggagctcccaaaagaaaatcaaaaattgtcacagtctgcacaggatctaattggtgttctttgcccacctctgaaactccaggacattctttctcttgttagcaatggacctttttgtgcacatgttgatggggcgcttgtattcagggttaattcacctggtcctcctaccagtgactttacatttaggattgctgctagagtcacagagaattctgtaattactgtgtctttggggagagttccccgattaggtttttcacggatgggagagtctcttctttctgagattcctaccgtggaaagttcccctcattttggagatcagcaaaagcaggggaatgggattgtgattaaggagcatgttcttgaattcttattgactatgaatcattctgaggaagctgacaatccagttcccagatctgtctcaaaccttgtagttcatataattgacacacacgtggatcagcttcaagatcttgtaactaaacttgagatggagttggactctgtggagcttgccttggataaaggtaatttctgtcaatta---ctttatcccaatctcattaccttacaatggaactgaacgagaactttatttgctaatattagttgatggacagacttactagtactgattgtcttatgcaaccaatatgtaggtgctgtaca------------------------------------------------------------------------------------------------------------------------------------------------------------------------------------------------------------------------------------------------------------------------------------------------------------------------
>Jupunba_barbouriana_Iganci_847@NODE_1_length_1794_cov_252.573675
aatttacggtgtgcagccaggtgaattgcttctctttcacaattctgcatttatcgccgtgagttgttcatattttccttttttattttttgatttgcatggagttgttcatattgttgaagttgtatttggattcgtttcctgcatgctcctgtatatgttacaattggtctttatgagcgtaagtagattctgaaatcttccaa-tttgtttcaggttttagtgactggcggggcttgtttgaattttgggtgcctgagtttgcctttgcgcctttcgaagctacttgtgggttaattttcatgattgatgattggcatgataatagcatgttggtttctttagaagatatggaatctgggatgtctagtttatgaaatagtaatactaaatagagtttctgggagacattgtctgttatcttcttgtttagtaattggaagcatagtttagtatagctggagcaacttatggaactgactggtcgtagaggtattatgaatggggagagagaggcaatcgacaatgaaccttctgcaagcatgcctctaaggtcgcgccaaatcttcccgacatatcctgcaggcttagtgaagaagacagcctatatatttgacggcttaggcaattttttcaataaggaatgggatctggcagatcttcatcaaaacagaaaaagagaatcaaggctagtagatggaagagggaatgagttttcttggtaccatgtggagctcccaaaagaaaatcaaaaattgtcacagtctgcacaggatctaattggtgttctttgcccacctctgaaactccaggacattctttctcttgttagcaatggacctttttgtgcacatgttgatggggcgcttgtattcagggttaattcacctggtcctcccaccagtgactttacatttaggattgctgctcgagtcacagaaaattctgtaattactgtgtctttggggagagttccccgattaggtttttcacggatgggagagtctcttctttctgagattcctaccgtggaaagttcccctcattttggagatcagcaaaagcaggggaatgggattgtgattaaggagcatgttcttgaattcttattgactatgaatcattctgaggaagctgacaatccagttcccagatctgtctcaaaccttgtagttcatataattgacacacacgtggatcagcttcaagatcttgtaactaaacttgagatggagttggactctgtggagcttgccttggataaaggtaatttctgtcaatta---ctttatcccaatctcattaccttacaatggaactgaacgagaactttatttgctaatattagttgatggacatacttactagtactgattggcttatgtaaccaatatgtagttgctgtacatttcagcagatgtctcaagtcaatgtaatttatgccttctgtcactaacttcatttttggggtattctgtgtaattcattccatatttatattttgattaatttgggaataaaatgaataaaatttaataaacaaatggcattataaaatgtattcatctgtaagtgtccgttgtcaagatctacttaatattttagctctggctaggtattttaactgaatcttttatgcaaaaatgttttgacttgactgattttaggaatccatagtgccttggaatggtgctaatagaaacctaaaacatttgtaact
>Jupunba_brachystachya_Lima_7438@NODE_1_length_1788_cov_163.497370
aatttacggtgtgcagccaggtgaatcgcttctctttcacaattctgcatttatcgccgtgagttgtttatattttcctcttttattttttggtttgcatggagttgttcatattgttgaagttgtatttggattcgtttcctgcatgctcctgtatatgttacaattggtctttatgagcgtaagtagattctgaaatcttccaattttgtttcaggttttagtgactggcggggcttgtttgaatttggggtgcctgagtttgcctttgccccttttgaagctacttgtggattaattttcatgattgatgattggcatgataatggcatgttggtttctttagaagatatggaatctgggatgtctagtttatgaaatagtaatactaaatagagtttctgggagacattgtctgttatcttcttgtttagtaattggaagcatagtttagtatagctggagcaacttatggaactgactggtcgtagaggtattatgaatggggagagagaggcaatggacaatgaaccttctgcaagcatgcctctaaggtcgcgccaaatcttcccgacatatcctgcaggcttagtgaagaagacagcctatatatttgacggcttaggcaattttttcaataaggaatgggatctagcagatcttcatcaaaacaaaaaaagagaatcaaggctagtagatggaagagggaatgagttttcttggtaccatgtggagctcccaaaagaaaatcaaaagttgtcacagtctgcacaggatctaattggtgttctttgcccacctctgaaactccaggacattctttctcttgttagcaatggacctttttgtgcacatgttgatggggcgcttgtattcagggttaattcacctggtcctcccaccagtgactttacatttaggattgctgctcgagtcacagaaaattctgtaattactgtgtctttgggtagagttccccgattaggtttttcacggatgggagagtctcttctttctgagattcctaccgtggaaagttcccctcattttggagatcagcaaaagcaggggaatgggattgtgattaaggagcatgttcttgaattcttattgactatgaatcattctgaggaagctgacaatccagttcccagatctgtctcaaaccttgtagttcatataattgacacacacgtggatcagcttcaagatcttgtaactaaacttgagatggagttggactctgtggagcttgccttggacaaaggtaatttctgtcaatta---ctttatcccaatctcattac------------------------------------------------------cttactagtactgattgtcttatgcaaccaatatgtagttgctgtacatttcagcagatgtctcaagtcaatgtaatttatgccttctgtcgctgactttgtttttggggtattctgtgtaattcattccatatttata-ttttattaatttgggaataaaatgaatgaaatttaataaacaaatggcattataaaatgtattcatctgtaagtgtcatttgtcaagatctacttaatattttagctctggctaggtattttaactgaatcttttatgcaaaaatgttttgacttgactgattttaggaattcatagtgccttggaatggtgctaatagaaacctaaaacatttgtaact
>Jupunba_cochleata_Bonadeu_673@NODE_1_length_2029_cov_151.204918
aatttacggtgtgcagccaggtgaatcgcttctctttaacaattctgcatttatcgccgtgagttgttcatattttccttttttattttttggtttgcatggagttgttcatattgttgaagttgcatttggattcgtttccggcatgctcctgtatatgttacaattggtctttatgagcgtaagtagattctgaaatcttccaattttgtttcaggttttagtgagtggcggggcttgtttgcattttgggtgcctgagtttgcctttgcccctttcgaagctacttgtgggttaattttcatgattgatgattggcatgataatagcatgttggtttctttagaagatatggaatctgggatgtaaagtttatgaaatagtaatactaaatagagtttctgggagacattgtctgttatcttcttgtttagtaattggaagcatagtttagtatagctggagcaacttatggaactgactggtcgtagaggtattatgaatggggagagagaggcaatggacaatgaaccttctgcaagcatgcctctaaggtcgcgccaaatcttcccgacatatcctgcaggcttagtgaagaagacagcctatatatttgacggcttaggcaattttttcaataaggaatgggatctagcagatcttcatcaaaacagaaaaagagaatcaaggctagtagatggaagagggaatgagttttcttggtaccatgtggagctcccaaaagaaaatcaaaaattatcacagtctgcacaggatctaattggtgttctttgcccacctctgaaactccaagacattctttctcttgttagcaatggacctttttgtgcacatgttgatggggcgcttgtattcagggttaattcacctggtcctcccaccagtgactttacatttaggattgctgctcgagtcacagaaaattctgtaattactgtgtctttggggagagttccccgattaggtttttcacggatgggagagtctcttctttctgagattcccaccgtggaaagttcccctcattttggagatcagcaaaagcaggggaatgggattgtgattaaggagcatgttcttgaattcttattgactatgaatcattctgaggaagctgacaatccagttcccagatctgtctcaaaccttgtagttcatataattgacacacacgtggatcagcttcaagatcttgtaactaaacttgagatggagttggactctgtggagcttgccttggataaaggtaatttctgtcaatta---ctttatcccaatctcattac------------------------------------------------------cttactagtactgattgtcttatgcaaccaatatgtagttgctgtacatttcagcagatgtctcaagtcaatgtaatttatgccttctgtcgctgacttcgtttttggggtattctgtgtaattcattccatatttata-ttttattaatttgggaataaaatgaataaaatttaataaacaaatggcattataaaatgcattcatctgtaagtgtcagttgtcaagatctacttaatattttagctctggctaggtattttaactgaatcttttatgtaaaaatgttttgacttgactgattttaggaatccataatgccttggaatggtgctaatagaaacctaaaacatttgtaact
>Jupunba_commutata_Maguire_46145@NODE_1_length_1449_cov_180.355685
----------------------------------------------------------------------tattttccttttttattttttggtttgcatggagttgttcatattgttgaagttgtatttggattcgtttcctgcatgctcctgtatatgttacaattggtctttatgagcgtaagtagattctgaaatcttccaa-tttgtttcaggttttagtgactggcggggcttgtttgaattttgggtgcctgagtttgcctttgccccttttgaagctacttgtgggttaattttcatgattgatgattggcatgataatggcatgttggtttctttagaagatatggaatctgggatgtctagtttatgaaatagtaatactaaatagagtttctgggagacattgtctgttatcttcttgtttagtaattggaagtatagtttagtatagctggagcaacttatggaactgacaggtcgtagaggtattatgaatggggagagagaggcaatggacaatgaaccttctgcaagcatgcctctaaggtcgcgccaaatcttcccgacatatcctgcaggcttagtgaagaagacagcctatatatttgacggcttaggcaattttttcaataaggaatgggatctagcagatcttcatcaaaacagaaaaagagaatcaaggctagtagatggaagagggaatgagttttcttggtaccatgtggagctcccaaaagaaaatcaaaaattgtcacagtctgcacaggatctaattggtgttctttgcccacctctgaaactccaggacattctttctcttgttagcaatggacctttttgtgcacatgttgatggggcgcttgt------------------------------------------atttaggattgctgctcgagtcacagaaaattctgtaattactgtgtctttggggagagttccccgattaggtttttcacggatgggagagtctcttctttctgagattcctactgtggaaagttcccctcattttggagatcagcaaaagcaggggaatgggattgtgattaaggagcatgttcttgaattcttattgactatgaatcattctgaggaagctgacaatccagttcccagatctgtctcaaaccttgtagttcatataattgacacacacatggatcagcttcaagatcttgtaactaaacttgagatggagttggactctgtggagcttgccttggataaaggtaatttctgtcaatta---ctttatcccaatctcattaccttacaatggaactgaacgagaactttatttgctaatattagttgatggacagacttactagtactgattgtcttatgcaaccaatatttagttgctgtacatttcagcagatgtctcaagtcgatgtaatttatgccttctgtcactaacttcatttttggggtattctgtgtaattcattccatatttatatttttattaatttgggaataaaatgaataaagtttaataaacaaatggcattacaaaatgtattc------------------------------------------------------------------------------------------------------------------------------------------------------------
>Jupunba_floribunda_Iganci_883@NODE_1_length_1803_cov_162.604867
aatttacggtgtgcagccaggtgaatcgcttctctttcacaattctgcatttatcgccgtgagttgttcatattttccttttttattttttggtttgcatggagttgttcatattgttgaagttgtatttggattcgtttcctgcatgctcctgtatatgttacaattggtctttatgagcgtaagtagattctgaaatcttccaa-tttgtttcaggttttagtgactggcggggcttgtttgaattttgggtgcctgagtttgcctttgccccttttgaagctacttgtgggttaattttcatgattgatgattggcatgataatagcatgttggtttctttagaagatatggaatctgggatgtctagtttatgaaatagtaatactaaatagagtttctgggagacattgtctgttatcttcttgtttagtaattggaagcatagtttagtatagctggagcaacttatggaactgactggtcgtagaggtattatgaatggggagagagaggcaatggacaatgaaccttctgcaagcatgcctctaaggtcgcgccaaatcttcccgacatatcctgcaggcttagtgaagaagacagcctatatatttgacggcttaggcaattttttcaataaggaatgggatctagcagatcttcatcaaaacagaaaaagagaatcaaggctagtagatggaagagggaatgagttttcttggtaccatgtggagctcccaaaagaaaatcaaaaattgtcacagtctgcacaggatctaattggtgttctttgcccacctctgaaactccaggacattctttctcttgttagcaatggacctttttgtgcacatgttgatggggcgcttgtattcagggttaattcacctggtcctcccaccagtgactttacatttaggattgctgctcgagtcacagaaaattctgtaattactgtgtctttggggagagttccccgattaggtttttcacggatgggagagtctcttctttctgagattcctaccgtggaaagttcccctcattttggagatcagcaaaagcaggggaatgggattgtgattaaggagcatgttcttgaattcttattgactatgaatcattctgaggaagctgacaatccagttcccagatctgtctcaaaccttgtagttcatataattgacacacacgtggatcagcttcaagatcttgtaactaaacttgagatggagttggactctgtggagcttgccttggataaaggtagtttctgtcaatta---ctttatcccaatctcattaccttacaatgttactgaacgagaactttatttgctaatattagttcatggacagacttac-agtactgattgtcttatgcaaccaatatgtagttgctgtacatttcagcagatgtctcaagtcaatgtaatttatgccttctgtcactaacttcatttttggggtattctgtgtaattcattccatatttatatttttattaatttgggaataaaatgaataaaatttaataaacaaatggcattataaaatgtatttgttaggaa----------------tattattaatattat---------tagtaatgtaaatagaatcacagaaaatcagggattatgattggattgattgctagaaatcaggg-------------------------------------------
>Jupunba_idiopoda_Quesada_1718@NODE_1_length_1368_cov_119.140976
--------------------------------------------------------------------------------------------------------------------------------------------------------------------------------------------------------------------------------------------cttgtttgaattttgggtgcctgagtttgcctttgccccttttgaagctacttgtaggttaattttcatgattgatgattggcatgataatagcatgttggtttctttagaagatatggaatctgggatgtctagtttatgaaatagtaatcctaaatagagtttctgggagacattgtctgttatcttcttgtttagtaattggaagcatagtttagtatagctggagcaacttatggaactgactggtcgtagaggtattatgaatggggagagagaggcaatggacaatgaaccttctgcaagcctgcctctaaggtcgcgccaaatcttcccgacatatcctgcaggcttagtgaagaagacagcctatatatttgacggcttaggcaattttttcaataaggaatgggatctagcagatcttcatcaaaacagaaaaagagaatcaaggctagtagatggaagagggaatgagttttcttggtaccatgtggagctcccaaaagaaaatcaaaaattgtcacagtctgcacaggatctaattggtgttctttgcccaccgctgaaactccaggacattctttctcttgttagcaatggacctttttgtgcacatgttgatggagcgcttgtattcagggttaattcacctggtcctcccaccagtgactttacatttaggattgctgctcgagtcacagaaaattctgtaattactgtgtctttggggagagttccccgattaggtttttcacggatgggagagtctcttctttctgagattcctaccgtggaaagttcccctcattttggagatcagcaaaagcaggggaatgggattgtgattaaggagcatgttcttgaattcttattgactatgaatcattctgaggaagctgacaatccagttcccagatctgtctcaaaccttgtagttcatataattgacacacacgtggatcagcttcaagatcttgtaactaaacttgagatggagttggactctgtggagcttgccttggataaaggtaatttctgtcaattg---ctttatcccaatctcattaccttacaatggaaccgaacgagaactttatttgctaatattagttgatggacagacttactagtactgattgtcttatgcaaccaatatgtagttgctgtacgtttcagcagatgtctcaagtcaatgtaatttatgccttctgtcactaacttcatttttggggtattctgtgtaattcattccatatttatatttttattaatttgggaataaaatgaataaaatttaataaacaaatggcattacaaaatgtattcatctgtaagtgtcagttgtcaagatctacttaatattttagc------------------------------------------------------------------------------------------------------------------
>Jupunba_laeta_Mori_25147@NODE_1_length_1229_cov_70.743924
------------------------------------------------------------------------------------------------------------------------------------------------------------------------------------------------------------------------------------------------------------gtgcctgagtttgcctttg-cccttttgaagctacttgtgggttaattttcatgattgatgattgccatgataatagcaagttggtttctttagaagatatggaatctgggatgtctagtttatgaaatagtaatactaaatagagtttctgggagacattgtctgttatcttcttgtttagtaattggaagcatagtttagtatagctggagcaacttatggaactgactggtcgtagaggtattatgaatggggagagagaggcaatggacaatgaaccttctgcaagcatgcctctaaggtcgcgccaaatcttcccgacatatcctgcaggcttagtgaagaagacagcctatatatttgacggcttaggcaattttttcaataaggaatgggatctagcagatcttcatcaaaacagaaaaagagaatcaaggctagtagatggaagagggaatgagttttcttggtaccatgtggagctcccaaaagaaaatcaaaaattgtcacagtctgcacaggatctaattggtgttctttgcccacctctgaaactccaggacattctttctcttgttagcaatggacctttttgtgcacatgttgatggggcgcttgtattcagggttaattcacctggtcctcccaccagtgactttacatttaggattgctgctcgagtcacagaaaattctgtaattactgtgtctttggggagagttccccgattaggtttttcacggatgggagagtctcttctttctgagattcctaccgtggaaagttcccctcattttggagatcagcaacagcaggggaatgggattgtgattaaggagcatgttctggaattcttattgactatgaatcattctgaggaagctgacaatccagttcccagatctatctcaaaccttgtagttcatataattgacacacacgtggatcagcttcaagatcttgtaactaaacttgagatggagttggactctgtggagcttgccttggataaaggtaatttctgtcaatta---ctttatcccaatctcattaccttacaatggaactgaacgagaactttatttgctaatattagttgatggacagacttactagtactgattgtcttgtgcaaccaatatgtagttgctgtacatttcagcagatgtctcaagtcaatgtaatttatgccttctgtcactaacttcgtttttggggtattctgtgtaatt--------------------------------------------------------------------------------------------------------------------------------------------------------------------------------------------------------------------------------------------
>Jupunba_limae_Iganci_261@NODE_1_length_2223_cov_127.254893
aatttacggtgtgcagccaggtgaatcgcttctctttcacaattctgcatttatctccgtgagttgttcatattttcctcttttattttttggtttgcatggagttgttcatattgttgaagttgtatttggattcgtttcctgcatgctcctgtatatgttacaattggtctttatgagcgtaagtagattctgaaatcttccaattttgtttcaggttttagtgactggcggggcttgtttgaatttggggtgcctgagtttgcctttgccccttttgaagctacttgtggattaattttcatgattgatgattggcatgataatggcatgttggtttctttagaagatatggaatctgggatgtctagtttatgaaatagtaatactaaatagagtttctgggagacattgtctgttatcttcttgtttagtaattggaagcatagtttagtatagctggagcaacttatggaactgactggtcgtagaggtattatgaatggggagagagaggcaacggacaatgaaccttctgcaagcatgcctctaaggtcgcgccaaatcttcccgacatatcctgcaggcttagtgaagaagacagcctatatatttgacggcttaggcaattttttcaataaggaatgggatctagcagatcttcatcaaaacaaaaaaagagaatcaaggctagtagatggaagagggaatgagttttcttggtaccatgtggagctcccaaaagaaaatcaaaaattgtcacagtctgcacaggatctaattggtgttctttgcccacctctgaaactccaggacattctttctcttgttagcaatggacctttttgtgcacatgttgatggggcgcttgtattcagggttaattcacctggtcctcccaccagtgactttacatttaggattgctgctcgagtcacagaaaattctgtaattactgtgtctttggggagagttccccgattaggtttttcacggatgggagagtctcttctttctgagattcctaccgtggaaagttcccctcattttggagatcagcaaaagcaggggaatgggattgtgattaaggagcatgttcttgaattcttattgactatgaatcattctgaggaagctgacaatccagttcccagatctgtctcaaaccttgtagttcatataattgacacacacgtggatcagcttcaagatcttgtaactaaacttgagatggagttggactctgtggagcttgccttggataaaggtagtttctgtcaatta---ctttatcccaatctcattac------------------------------------------------------cttactagtactgattgtcttatgcaaccaatatgtagttgctgtacatttcagcagatgtctcaagtcaatgtaatttatgccttctgtcgctgacttcgtttttggggtattctgtgtaattcattccatatttata-ttttattaatttgggaataaaatgaataaaatttaataaacaaatggcattataaaatgtattcatctgtaagtgtcagttgtcaagatctacttaatattttagctctggctaggtattttaactgaatcttttatgtaaaaatgttttgacttgactgattttaggaatccatagtgccttggaatggtgctaatagaaacctaaaacatttgtaact
>Jupunba_longipedunculata_Cardona_2682@NODE_1_length_1328_cov_207.779376
--------------------------------------------------------------------------------------------------------------------------------------------------------------------------------------------------------cttccaatttgtttcaggttttagtgactggcggggcttgtttgaattttgggtgcctgagtttgcctttgccccttttgaagctacttgtgggttaattttcatgattgatgattggcatgataatagcatgttggtttctttagaagatatggaatccgggatgtctagtttatgaaatagtaatactaaatagagtttctgggagacattgtctgttatcttcttgtttagtaattggaagcatagtttagtatagctggagcaacttatggaactgactggtcgtagaggtattatgaatggggagagagaggcaatggacaatgaaccttctgcaagcatgcctctaaggtcgcgccaaatcttcccgacatatcctgcaggcttagtgaagaagacagcctatatatttgacggcttaggcaattttttcaataaggaatgggatctagcagatcttcatcaaaacagaaaaagagaatcaaggctagtagatggaagagggaatgagttttcttggtaccatgtggagctcccaaaagaaaatcaaaaattgtcacagtctgcacaggatctaattggtgttctttgcccacctctgaaactccaggacattctttctcttgttagcaatggacctttttgtgcacatgttgatggggcgcttgtattcagggttaattcacctggtcctcccaccagtgactttacatttaggattgctgctcgagtcacagaaaattctgtaattactgtgtctttggggagagttccccgattaggtttttcacggatgggagagtctcttctttctgagattcctaccgtggaaagttcccctcattttggagatcagcaaaagcaggggaatgggattgtgattaaggagcatgttcttgaattcttattgactatgaatcattctgaggaagctgacaatccagttcccagatctgtctcaaaccttgtagttcatataattgacacacacgtggatcagcttcaagatcttgtaactaaacttgagatggagttggactctgtggagcttgccttggataaaggtaatttctgtcaatta---ctttatcccaatctcattaccttacaatggaactgaacgagaactttatttgctaatattagttgatggacatacttactagtactgattgtcttatgcaaccaatatgtagttgctgtacatttcagcagatgtctcaagtcaatgtaatttatgccttctgtcactaacttcatttttggggtattctgtgtaattcattccatatttatatttttattaatttgggaataaaatgaataaa----------------------------------------------------------------------------------------------------------------------------------------------------------------------------------------------
>Jupunba_nipensis_Mayo_19662@NODE_1_length_1179_cov_43.267695
---------------------------------------------------------------------------------------------------------------------------------------------------------------------------------------------------------------------------------------------------------------cctgagtttgcctttgccccttttgaagctacttgtgggttaaatttcatgattgatgattggcatgataatagcatgttggtttctttagaagatatggaatctgggatgtctagtttatgaaatagtaatactaaatagagtttctgggagacattgtctgttatcttcttgtttagtaattggaagcatagtttagtatagctggagcaacttatggaactgactggtcgtagaggtattatgaatggggagagagaggcaatggacaatgaaccttctgcaagcatacctctaaggtcgcgccaaatcttcccgacatatcctgcaggcttagtgaagaagacagcctatatatttgacggcttaggcaattttttcaataaggaatgggatctagcagatcttcatcaaaacagaaaaagagaatcaaggctagtagatggaagagggaatgagttttcttggtaccatgtggagctcccaaaagaaaatcaaaaattgtcacagtctgcacaggatctaattggtgttctttgcccacctctgaaactccaggacattctttctcttgttagcaatggacctttttgtgcacatgttgatggggcgcttgtattcagggttaattcacctggtcctcctaccagtgactttacatttaggattgctgctagagtcacagagaattctgtaattactgtgtctttggggagagttccccgattaggtttttcacggatgggagagtctcttctttctgagattcctaccgtggaaagttcccctcattttggagatcagcaaaagcaggggaatgggattgtgattaaggagcatgtccttgaattcttattgactatgaatcattctgaggaagctgacaatccagttcccagatctgtctcaaaccttgtagttcatataattgacacacacgtggatcagcttcaagatcttgtaactaaacttgagatggagttggactctgtggagcttgccttggataaaggtaatttctgtcaatta---ctttatcccaatctcattaccttacaatggaactgaacgagaactttatttgctaatattagttgatggacagacttactagtactgattgtcttatgcaaccaatatgtagttgctgtacatttcagcagatgtctcaagtcaatgtaa--------------------------------------------------------------------------------------------------------------------------------------------------------------------------------------------------------------------------------------------------------------------------------------------
>Jupunba_oxyphyllidia_Yonker_6157@NODE_1_length_1481_cov_181.231481
--------------------------------------------------------------------------------------------------------------------------------------------------tgctcctgtatatgttacaattggtctttatgagcttaagtagattctgaaatcttccaattttgtttcaggttttagtgactggcggggcttgtttgaattttgggtgcctgagtttgccttttccccttttgaagctacttgtgggttaattttcatgattgatgattggcatgataatagcatgttggtttctttagaagatatggaatctgggatgtctagtttatgaaatcgtaatactaaatagagtttctgggagacattgtctgttatcttcttgtttagtaattggaagcatagtttagtatagctggagcaacttatggaactgactggtcgtagaggtattatgaatggggagagagaggcaatggacaatgaaccttctgcaagcctgcctctaaggtcgcgccaaatcttcccgacatatcccgcaggcttagtgaagaagacagcctatatatttgacggcttaggcaattttttcaataaggaatgggatctagcagatcttcatcaaaacagaaaaagagaatcaaggctagtagatggaagagggaatgagttttcttggtaccatgtggagcttccaaaagaaaatcaaaaattgtcacagtctgcacaggatctaattggtgttctttgcccaccgctgaaactccaggacattctttctcttgttagcaatggacctttttgtgcacatgttgatggggcgcttgtattcagggttaattcacctggtcctcccaccagtgactttacatttaggattgctgctcgagtcacagaaaattctgtaattactgtgtctttggggagagttccccgattaggtttttcacggatgggagagtctcttctttctgagattcctaccgtggaaagttcccctcattttggagatcagcaaaagcaggggaatgggattgtgattaaggagcatgttcttgaattcttattgactatgaatcattctgaggaagctgacaatccagttcccagatctgtctcaaaccttgtagttcatataattgacacacacgtggatcagcttcaagatcttgtaactaaacttgagatggagttggactctgtggagcttgccttggataaaggtaatttctgtcaattg---ctttatcccaatctcattaccttacaatggaaccgaacgagaactttatttgctaatattagttgatggacagacttactagtactgattgtcttatgcaaccaatatgtagttgctttacgtttcagcagatgtctcaagtcaatgtaatttatgccttctgtcactaacttcatttttggggtattctgtgtaattcattccatattgatatttttattaatttgggaataaaatgaataaaatttaataaacaaatggcattacaaaatgtattcatctgtaagtgtcagttgtcaagatctacttaatattttagctctggctaggtattttaactgaa-------------------------------------------------------------------------------------------
>Punjuba_callejasii_Daly_5935@NODE_1_length_1292_cov_36.424691
--------------------------------------------------------------------------------------------------------------------------------------------------------------------------------------------------------------------------------------------------------------------------------------tgaagctacttgtgggttaattttcatgattgatgattggcacgataatatcatgttggtttctttagaagatatggaatctggaatgtctagtttatgaaatagcaacactaaatagagtttctgggagacatttcctgttgtcttcttgtttagtaattggaagcatagtttagtatagctggagcaacttatggaactgactggtcgtagaggtattatgaatggggagagagaggcaaaggacaatgaaccttctgcaagcatgcctctaaggtcgcgccaaatcttcccgacatatcctgcaggcttagtgaagaagacagcctatatatttgacggcttagggaattttttcaataaggaatgggatctagcagatcttcatcaaaacagaaaaagagaatcaaagctagtagatggaagagggaatgagttttcttggtaccatgtggagctcccaaaagaaaatcaaaaattgtcacagtctgcacaggatctaattggtgttctttgcccacctctgaaactccaggacattctttctcttgttagcaacggacctttttgtgcacatgttgatggggcgcttgtattcagggttaattcacctggtcctccgaccagtgactttacatttaggattgctgctcgagtcaccgaaaattctgtaattactgtgtctttggggagagttccccgattaggtttttcacggatgggggagtctcttctttctgagattcctaccgtggaaagttcccctcattttggagatcagcaaaagcaggggaatgggattgtgattaaggagcatgttcttgaattcttattgactatgaatcattctgaggaagctgacaatccagttcccagatctgtctcaaaccttgtagttcatataattgacacacacgtggatcagcttcaagatcttgtaactaaacttgagatggagttggactctgtggagcttgccttggataaaggtgatttctgtcaatta---ctttatcccaatctcattaccttacaatggaaatgaacgagaactttatttgctaatattagttgatggacagacttactagtactgattgtcttatgcaa-cattatgtatttgctgtacatttgagcagatgtctcaaggcaatgtaatttatgccttctgtcactaacttcatttttggggtattctgtgtaattcattccatatttatatttttattaatttgggaataaaatgaataaaatttaataaacaaatggcattataaaatgtattcatctgtaag---------------------------------------------------------------------------------------------------------------------------------------------------
>Punjuba_killipii_Palodorios_6252@NODE_1_length_1243_cov_103.831904
-----------------------------------------------------------------------------------------------------------------------------------------------------------------------------------------------------------------------------------------------------------------------------------------------------------------------tgattggcacgataatatcatgttggtttctttagaagatatggaatctgggatgtctagtttatgaaatagcaacactagatagagtttctgggagacatttcctgttgtcttcttgtttagtaattggaagcatagtttagtatagctggagcaacttatggaactgactggtcgtagaggtattatgaatggggagagagaggcaatggacaatgaaccttctgcaagcatgcctctaaggtcgcgccaaatcttcccgacatatcctgcaggcttagtgaagaagacagcctatatatttgacggcttagggaattttttcaataaggaatgggatctaccagatcttcatcaaaacagaaaaagagaatcaaagctagtagatggaagagggaatgagttttcttggtaccatgtggagctcccaaaagaaaatcaaaaattgtcacagtctgcacaggatctaattggtgttctttgcccacctctgaaactccaggacattctttctcttgttagcaatggacctttttgtgcacatgttgatggggcgcttgtattcagggttaattcacctggtcctcccaccagtgactttacatttaggattgctgctcgagtcacagaaaattctgtaattactgtgtctttggggagagttccccgattaggtttttcacggatgggggagtctcttctttctgagattcctaccgtggaaagttcccctcattttggagatcagcaaaagcaggggaatgggattgtgattaaggagcatgttcttgaattcttattgactatgaatcattctgaggaagctgacaatccagttcccagatctgtctcaaaccttgtagttcatataattgacacacacgtggatcagcttcaagatcttgtaactaaacttgagatggagttggactctgtggagcttgccttggataaaggtaatttctgtcaatta---ctttatcccaatctcattaccttacaatggaactgaacgaaaactttatttgctaatattagttgatggacagacttactagtactgattgtcttatgcaaccaatatgtagttgctgtacatttcagcagatgtcgcaagtcaatgtaatttatgccttctgtcactaacttcatttttggggtattctgtgtaattcattccatatttatatttttattaatttgggaatgaaatgaataaaatttaataaacaaatggcat--------------------------------------------------------------------------------------------------------------------------------------------------------------------------
>Punjuba_lehmannii_Escobar_7465@NODE_1_length_1579_cov_129.033289
------------------------------------------------------------------------ttttccttttttattttttggtttgcatggagttgttcatattgttgaagttgtatttggattcgtttcctgcatgctcctgtatatgttacaattggtctgtatgagcgtaagtagattctgaaatctttcaattttgtttcaggttttagtgactggcggggcttgtttgaattttgggtgcctgagtttgcctttgccccttttgaagctacttgtgggttaattttcatgattgatgattggcacgataatatcatgttggtttctttagaagatatggaatctgggatgtctagtttatgaaatagcaacactaaatagagtttctgggagacatttcctgttgtcttcttgtttagtaattggaagcatagtttagtatagctggagcaacttatggaactgactggtcgtagaggtattatgaatggggagagagaggcaatgggcaatgaaccttctgcaagcatgcctctaaggtcgcgccaaatcttcccgacatatcctgcaggcttagtgaagaagacagcctatatatttgacggcttagggaattttttcaataaggaatgggatctagcagatcttcatcaaaacagaaaaagagaatcaaagctagtagacggaagagggaatgagttttcttggtaccatgtggagctcccaaaagaaaatcaaaaattgtcacagtctgcacaggatctaattggtgttctttgcccacctctgaaactccaggacattctttctcttgttagcaatggacctttttgtgcacatgttgatggggcgcttgtattcagggttaattcacctggtcctcccaccagtgactttacatttaggattgctgctcgagtcacagaaaattctgtaattactgtgtctttggggagagttccccgattaggtttttcacggatgggggagtctcttctatctgagattcctaccgtggaaagttcccctcattttggagatcagcaaaagcaggggaatgggattgtgattaaggagcatgttcttgaattcttattgactatgaatcattctgaggaagctgacaatccagttcccagatctgtctcaaaccttgtagttcatataattgacacacacgtggatcagcttcaagatcttgtaactaaacttgagatggagttggactctgtggagcttgccttggataaaggtaatttctgtcaatta---ctttatcccaatctcattaccttacaatggaactgaacgagaactttatttgctaatattagttgatggacagacttactagtactgattgtcttatgcaaccaatatgtagttgctgtacatttcagcagatgtcgcaagtcaatgtaatttatgccttctgtcactaacttcatttttggggtattctgtgtaattcattccatatttttatttttattaatttgggaataaaatgaataaaatttaataaacaaatggcattataaaatgtattcatctgtaagtgtcagttgtcaagatctacgtaatattttagctttggctaggtattttaactgaatcttttatgcaaaaatgt-------------------------------------------------------------------------
>_R_Albizia_adinocephala_FHO33_88@NODE_1_length_1820_cov_185.975904
------------------------------------------------------------------ttcatattttccttttttatgttttggtttgcatggagttgttcgtattgttgaagttatatttcgattcgtttcctgcatgctcctttatatgttacaattggtctttgtgagcgtaagtagattctgaaattttccaattttgtttcacgtgatcgtgtctggcggggcttgtttgaattttgggtgcctgagtttgcctttgccccttttgaagctacttgtgggttaattttcatgattgatgattggcaggataatagcatgttggtttgtttagaagatatggaatctgggatgtctagtttacgaaatagcaatactgaatagagtttctgggagacaatgtctgttatcttcttgtttagtaattggaagcatagtttggtatagctggaggaacttatggaactgactggtcgtagaggtattatgaatggggagagagaggcaatggacaatgaaccttctgcaagcatgcctctaaggtcgcaccaaatcttcccgacatatcctgcaggcttagcgaagaagacagcctatatatttgacggcttagggaattttttcaataaggaatgggatctagcagatcttcatcaaaaccaaaaaagagaatcaaggctagtagatggaagagggaatgagttttcttggtaccatgtggagctcccaaaagaaaataaaaaattgtcacagtctgcacaggatctaattggtgttctttgcccacctctgaaactccaggacattctttctcttgttagcaatggacctttttgtgcacatgttgatggagcgcttgtattcagggttaattcacctggtcctcccaccagtgactttacatttaggattgctgctagagtcacagaaaattcagtaattactgtgtctttggggagagttcccagattaggtttttcacggatgggagagtctcttctttctgagattcctaccatggaaagttcccctcattttggagatcagcaaaagcaggggaatgggattgtgattaaggagcatgttcttgaattcttattgactatgaatcattctgaggaagctgacaatccagttcccagatctgtctcaaaccttgtagtgcatataattgacacacacgtggatcagcttcaagatcttgtaactaaacttgagatggagttggactctgtggagcttgccttggataaaggtaatttctgtcgatgacatctttatccgaatctcattactttacaatggaacagagcgagaactttatttgctaatattagatgatggacagactaactagtactgattatcctatgcaaccaatatttagttgctgtacatatcagccgatgtctccagtcaatataatttatgccgtctgtcactaacttcatttttggggtattctgtgtaattcattccatatttatatttttattaatttgggaataaaatgaataaaatttaataaacaaatggcattataaaatgtattcatctgtaactgtcagtt-------------------------ttcggctaggcattttaactgaatcttttatgcaaaaatgttttgacttgactgattttaggaatccatggttccttggaatggtgctaatggaaacctaaaacatttgcaact
>_R_Albizia_inundata_Wood_26530@NODE_1_length_809_cov_2173.226790
---------------------------------------------------------------------------------------------------------------------------------------------------------------------------------------------------------------------------------------------------------------------------------------------------------------------------------------------------------------------------------------------------------------------------------------------------------------------------------------------------------------------------------------------------------------------------------------------------------------------------------------------------------------------------------------------------------------------------------------gagttttcttggtaccatgtggagctcccaaaagaaaataaaaaattgtcacagtctgcacaggatctaattggtgttctttgcccacctctgaaactccaggacattctttctcttgttagcaatggacctttttgtgcacatgttgatggagcgcttgtattcagggttaattcacctggtcctcccaccagtgactttacatttaggattgctgctagagtcacagaaaattcagtaattactgtgtctttggggagagttcccagattaggtttttcacagatgggagagtctcttctttctgagattcctaccatggaaagttcccctcattttggagatcagcaaaagcaggggaatgggattgtgattaaggagcatgttcttgaattcttattgactatgaatcattctgaggaagctgacaatccagttcccagatctgtgtcaaaccttgtagttcatataattgacacacacgtggatcagcttcaagatcttgtaactaaacttgagatggagttggactctgtggagcttgccttggataaaggtaatttctgtcgatcacatctttatctgaatctcattactttacaatggaacagaacgagaactttatttgctaatatttgatgatggacagacttactagtactgattatcctatgcgaccaatatttagttgctgtacatttcagccaatgtctccagtcaatattatttatgccttctgtcactagcttcattttcggggtattctgtgtaattcattccatatttatatttt-----------------------------------------------------atccatacacct--------------------------------------------------------------------------------------------------------------------------------------------------------
>_R_Albizia_inundata_Wood_26530@NODE_2_length_531_cov_586.207983
-------------------------------------------------------------------------------------------------------------------------------------------------------------------------------------------------------------------------------------------gcttgtttgaattttgggtgcccaagtttgcctttgccccttttgaagctacttgtgggttaattttcatgattgatgattggcaggataatagcatgttggtttctttagaagatatggaatctgggatgtctagtttacgaaatagcaatactaaatagagtttctgggagacattgtctgttatcttcttgtttagtaattggaagcatagtttggtatagctggaggaacttatggaactgactggtcgtagaggtattatgaatggggagagggaggcaatggacaatgaaccttctgcaagcatgcctctaaggtcgcaccaaatcttcccgatatatcctgcaggcttagtgaagaagacagcctatatatttgacggcttagggaattttttcaataaggaatgggatctagcagatcttcatcaaaaccaaaaaagagaatcaaagctagtagatggaagagggaatgagttttcttagtaccatgtggagctcccaaaagaaaataaaaaattgtcacagt-------------------------------------------------------------------------------------------------------------------------------------------------------------------------------------------------------------------------------------------------------------------------------------------------------------------------------------------------------------------------------------------------------------------------------------------------------------------------------------------------------------------------------------------------------------------------------------------------------------------------------------------------------------------------------------------------------------------------------------------------------------------------------------------------------------------------------------------------------------------------------------------------------------------------------------------------------------------------------------------
>_R_Albizia_sinaloensis_Hughes_1576@NODE_1_length_1390_cov_139.727342
--------------------------------------------------------------------------------------------------------------------------------------------------------------------------------------------------------------------------tgatagtgtctggcggggcttgtttgaattttgggtgcctgagtttgcctttgccccttttgaagctacttgtgggttaattttcatgattgatgattggcaggataatagcatgttggtttctttagaagatatggaatctgggatgtctagtttacgaaatagcaatactaaatagagtttctgggatacaatgtctgttatcttcttgtttagtaattggaagcatagtttggtatagctggaggaacttatggaactgactggtcgtagaggtattgtgaatggggagagagaggcaatggacaatgaaccttctgcaagcatgcctctaaggtcgcaccaaatcttcccgacatatcctgcaggcttagcgaagaagacagcctatatatttgacggcttagggaattttttcaataaggaatgggatctagcagatcttcatcaaaaccaaaaaagagaatcaaggctagtagatggaagagggaatgagttttcttggtaccatgtggagctcccaaaagaaaataaaaaattgtcacagtctgcacaggatctaattggtgttctttgcccacctctgaaactccaggacattctttctcttgttagcaatggacctttttgtgcacatgttgatggagctcttgtattcagggttaattcacctggtcctcccaccagtgactttacatttaggattgctgctagagtcacagaaaattcagtaattactgtgtctttggggagagttcccagattaggtttttcacggatgggagagtctcttctttctgagattcctaccatggaaagttcccctcattttggagatcagcaaaagcaggggaatgggattgtgattaaggagcatgttcttgaattcttattgactatgaatcattctgaggaagctgacaatccagttcccagatccgtctcaaaccttgtagtgcatataattgacacacacgtggatcagcttcaagatcttgtaactaaacttgagatggagttggactctgtggagcttgccttggataaaggtaatttctgtcgatgacatctttatccgaatcccattactttacaatggaacagaacgagaactttatttgctaatattagatgatggacagacttactagtactgattatcctatgcaaccaatatttagtttctgtacatttcagcc--tgtctccagtcaatataatttatgccgtctgtcactaacttcatttttggagtatgctgtgtaattcattccatatttatatttttattaatttgg---------gaataaaatttaataaacaaatggcattataaaatgtattcatctgtaactgtcagttgtgaagatctacttgatattttagctctggctagg--------------------------------------------------------------------------------------------------------
>_R_Albizia_subdimidiata_var_minor_Gorts_341@NODE_1_length_1515_cov_104.943672
aatttacggtgtgcagcgaggtgaatcgcttctctttcacaattctgcatttatcgccgtgggttgttcatattttccttttttattttttggtttgcatggagttgttcatattgttgaagttgtaattggattcgtttcctgcatgctcctgtatatgttacaattggtctttgtgagcgtaagtagattctgaaatcttccaattttgtttcacgtgatagtgtctggcggggcttgtttgaattttgggtgcccgagtttgcctttgccccttttgaagctacttgtgggttaattttcatgattgatgattggcaggataatagcatgttggtttctttagaagatatggaatttgggatgtctattttacgaaatagcaatactaaatagagtttttgggagacattgtctgttatcttcttgtttagtcattggaagcatagtttggtatagctggaggaacttatggaactgactggtcgtagaggtgttatgaatggggagagagaggcaatggacaatgaaccttctgcaagcatgcctctaaggtcgcaccaaatcttcccgacatatcctgcaggcttagtgaagaagacatcctatatatttgacggcttagggaattttttcaataaggaatgggatctagcagatcttcatcaaaaccaaaaaagagaatcaaagctagtagatggaagagggaatgagttttcttagtaccatgtggagctcccaaaagaaaa-aaaaaattgtcacagtctgcacaggatctaattggtgttctttgcccacctctgaaactccaggacattctttctcttgttagcaatggacctttttgtgctcatgttgatggagcgcttgtattcagggttaattcacctggtcctcccaccagtgactttacatttaggattgctgctagagtcacagaaaattcagtaattactgtgtctttggggagagttcccagattaggtttttcacggatgggagagtctcttctttctgagattcctaccatggaaagttccccgcattttggagatcagcaaaagcaggggaatgggattgtgattaaggagcatgttcttgaattcttattgactatgaatcattctgaggaagctgacaatccagttcccagatctgtctcaaaccttgtagttcatataattgacacacacgtggatcagcttcaagatcttgtaactaaacttgagatggagttggactctgtggagcttgccttggataaaggtaatttctgtcgatcacatctttatctgaatctcattactttacaatggaacagaacgagaactttatttgctaatatttgatgatggacagacttactagtactgattatcctatgcgaccaatatttagttgctgtacatttcagccgatgtctccagtcaatattatttatgccttctgtcactagcttcattttcggggtattctgtgtaattcattccatat----------------------------------------------------------------------------------------------------------------------------------------------------------------------------------------------------------------------------------
>_R_Albizia_xerophytica_Hughes_1435@NODE_1_length_1551_cov_119.147897
---------------------tgaatcgcttctctttcacaattctgcatttatcgccgtgggttgttcagattttccttttttattttttggtttgcatggagttgttcgtattgttgaagttgtatttggattcgtttcctgcatgctcctgtatatgttacaattggtctttgtgagcgtaagtagattctgaaatcttccaattttgtttcacgtgatagtgtctggcggggcttgtttgaattttgggtgcctgagtttgcctttgccccttttgaagctacttgtgggttaattttcatgattgatgattggcaggataatagcatgttggtttctttagaagatatggaatctgggatgtctagtttacgaaatagcaatactaaatagagtttctgggagacattgtctgttatcttcttgtttagtaattggaagcatagtttggtatagctggaggaacttatggaactgactggtcgtagaggtattatgaatggggagagagaggcaatggacaatgaaccttctgcaagcatgcctctaaggtcgcaccaaatcttcccgacatatcctgcaggcttagcgaagaagacagcctatatatttgacggcttagggaattttttcaataaggaatgggatctagcagatcttcatcaaaaccaaaaaagagaatcaaggctagtagatggaagagggaatgagttttcttggtaccatgtggagctcccaaaagaaaataaaaaattgtcacagtctgcacaggatctaattggtgttctttgcccacctctgaaactccaggacattctttctcttgttagcaatggacctttttgtgcacatgttgatggagcgcttgtattcagggttaattcacctggtcctcccaccagtgactttacatttaggattgctactagagtcacagaaaattcagtaattactgtgtctttggggagagttcccagattaggtttttcacggatgggagagtctcttctttctgagattcctaccatggaaagttcccctcattttggagatcagcaaaagcaggggaatgggattgtgattaaggagcatgttcttgaattcttattgactatgaatcattctgaggaagctgacaatccagttcccagatctgtctcaaaccttgtagtgcatataattgacacacacgtggatcagcttcaagatcttgtaactaaacttgagatggagttggactctgtggagcttgccttggataaaggtaatttctgtcgatgacatctttatccgaatctcattactttataatggaacagaacgagaactttatttgctaatattagatgatggacagacttactagtactgattatcctatgcaaccaatatttagttgctgtacatttcagcc--tgtctccagtcaatataatttatgccgtctgtcactaacttcatttttggagtattccgtgtaattcattccatatttatatttttattaatgtgg---------gaataaaatttaataaacaaatggcattataaaatgtattcatctgtaactgtcagt--------------------------------------------------------------------------------------------------------------------------------------------
>_R_Archidendron_clypearia_Wieringa_1849@NODE_1_length_1691_cov_321.014870
------------------------------tctctttcacaattctgcatttatcgtcttgagttgttcatattgttctttttcattttttggtttgcatggagttgttcatattgttgaagttgtatttggattcgtttcctgcatgctcctgtatatgttacaattggtctttatgagcgtaagtaaattctgaaatcttccaattttgtttcaggttttagtgattggcggggcttgtttgaattttgggtgccttagtttgcctttgtcccttttgaagctacttgtggtttaattttcatgattgatgattggcacgataataggatgttggtttctttagaagaaatggaatccgggatgtctagtttatgaaatagcaatactaaat--agtttctgggagacattgtctgttatcttcttgtttagtaattggaagcatagtttagtatagctggagcaacttatggaactgactggtcgtagaggtattatgaatgtggggagagaggcaatggacaatgaaccttctgcaagcatgcctcaaaggtcgcgccaaatcttcccgacatatcctgcaggcttagtgaagaagacagcctatatatttgacggcttagggaattttttcaataaggaatgggatctagcagatctttttcaaaacagaaaaagagaatcaaagctagtagatggaagagggaatgagttttcttggtaccatgtggagctcccaaaagaaaatcaaaaattgtcacagtctgcacaggatctaattggtgttctttgcccaccgctgaaactccaggacattctttctcttgttagcaatggacctttttgtgcacatgttgatggggcgcttgtattcagggttaattcaccttgccctcccacgagtgactttacatttaggattgctgctagagtcacagaaaattcagtaattactgtgtctttggggcgagttccccgactaggtttttcacggatgggagagtctcttctctctgagattcctacagtggaaagttcccctcattttggcgatcagcagaagcaggggaatgggattgtgattaaggagcacgttcttgaattcttattgactatgaatcattctgaggaagctgacaatccagttcccagatctgtctcaaaccttgtagttcatataattgacacacacgtggatcagcttcaagatcttgtaactaaacttgagatggagttggactctgtggagcttgccttggataaaggtaatttctgtcaatgacatctttatcccaatctcatcactttacaatggaacagaacgagaactttatttgctaatattagttgatggacagacttactagtactgattatcttatgcaaccaatatttagctgctgtacatttcagcagatgtctcaagtcaatataa-ttatgccttctgtcactaacttcatttttggggtattctgtgtaattcaatccatatttatatttttactaatttgggaataaaatgaataaaattcaataaacaaatggcattataaaatgtattcatctgtaagtgtcagttgtcaagatctgcttgatattttagctctggctaggtattttaactgaattttttatgcaaaaatgttttgacttgactgattttaggaatccatagtaccttggaatggtgctaatagaaacctaaaacatttgtaact
>_R_Balizia_elegans_Iganci_870@NODE_1_length_1547_cov_159.685714
aatttacggtgtgcagccaggtgaatcgcttctctttcacaattctgcatttatcgccgtgagttgttcatattttcctttttttttttttggtttgcatggggttgttcgtattgttgaagttgtatttggattcgtttcctgcatgctcctgtatatgttacaattggtctttatgagcgtaagtagatgctgaaatcttccaattttgtttcaggttttagtgactggcggggcttgtttgaattttgggtgcctgagtttgcctttgccccttttgaagctacttgtgggttaattttcatgattgatgattggcatgataatagcatgttggtttctttagaagatatggaatctgggatgtctagtttatgaaatagtaatactaaatagagtttctgggagaccttgtctgttatcttcttgtttagtaattggaagcatagtttagtatagttggagcaacttatggaactgactggtcgtagaggtattatgaatggggagagagaggcaatggacaatgaaccttctgcaagcatgcctctaaggtcgcgccaaatcttcccgacatatcctgcaggcttagtgaagaagacagcctatatatttgacggcttaggcaattttttcaataaggaatgggatctagcagatcttcatcaaaacagaaaaagagaatcaaggctagtagatggaagagggaatgagttttcttggtaccatgtggagctcccaaaagaaaatcaaaaattgtcacagtctgcacaggatctaattggtgttctttgcccacctctgaaactccaggacattctttctcttgttagcaatggacctttttgtgcacatgttgatggggcgcttgtattcagggttaattcacctggtcctcccaccagtgactttacatttagaattgctgctcgagtcacagaaaattctgtaattactgtgtctttggggagagttccccgattaggtttttcacggatgggagagtctcttctttctgagattcctaccgtggaaagttcccctcattttggagatcagcaaaagcaggggaatgggattgtgattaaggagcatgttcttgaattcttattgactatgaatcattctgaggaagctgacaatccagttcccagatctgtctcaaaccttgtagttcatataattgacacacacgtggatcagcttcaagatcttgtaactaaacttgagatggagttggactctgtggagcttgccttggataaaggtaatttctgtcaatta---ctttatcccaatctcattaccttacaatggaactgaacgagaactttatttgctaatattagttgatggacagacttactagtactgattgtcttatgcaaccaatatgtagttgctgtacatttcagcagatgtctcaagtcaatgtaat-------------------------------------------------------------------------------------------------------------------------------------------------------------------------------------------------------------------------------------------------------------------------------------------
>_R_Balizia_leucocalyx_Aguilar_1939@NODE_1_length_1716_cov_191.826724
aatttacggtgtacagccaggtgaatcgcttctatttcacaattctgcatttatcgccgtgagttgttcatattttccttttttattttttggtttgcatggagttgttcatattgttgaagttgcatttggatttgtttcctgcatgctcctgtatatgttacaattggtctttatgagcgtaagtagatgctgaaatcttccaattttgtttcaggttttagtgactggcggggcttgtttgaattttgggtgcctgagtttgcctttgccccttttgaagctacttgtgggttaattttcatgattgatgattggcatgataatagcatgttggtttctttagaagatatggaatctgggatgtctagtttatgaaatagtaatactaaatagagtttctgggagacattgtctgttatcttcttgtttagtaattggaagcatagtttagtatagttggagcaacttatggaactgactggtcgtagagatattatgaatggggagagagaggcaatggacaatgaaccttctgcaagcatgcctctaaggtcgcgccaaatcttcccgacatatcctgcaggcttagtaaagaagacagcctatatatttgacggcttaggcaattttttcaataaggaatgggatctagcagatcttcatcaaaacagaaaaagagaatcaaggctagtagatggaagagggaatgagttttcttggtaccatgtggagctcccaaaagaaaatcaaaaattgtcgcagtctgcacaggatctaattggtgttctttgcccacctctgaaactccaggacattctttctcttgttagcaatggacctttttgtgcacatgttgatggggcgcttgtattcagggttaattcacctggtcctcccaccagtgactttacatttaggattgctgctcgagtcacagaaaattctgtaattactgtgtctttggggagagttccccgattaggtttttcacggatgggagagtctcttctttctgagattcctaccgtggaaagttccccttattttggagatcagcaaaagcaggggaatgggattgtgattaaggagcatgttcttgaattcttattgactatgaatcattctgaggaagctgacaatccagttcccagatctgtctcaaaccttgtagttcatataattgacacacacgtggatcagcttcaagatcttgtaactaaacttgagatggagttggactctgtggagcttgccttggataaaggtaatttctgtcaatta---ctttatcccaatctcattaccttacaatggaactgaacgagaactttatttgctaatattagttgatggacagacttactagtactgattgtcttatgcaaccaatatgtacttgctgtacatttcagcagatgtctcaagtcaatgtaatttatgccttctgtcactaacttcatttttggggtattctgtgtaattcattccatatttatatttttattaatttgggaataaaatgaataaaatttaataaa-aaatggcattataaaatgtattcatctgtaagtgtcagttgtcaagatctacttaatattttagctctggctaggtattttaactgaatcttttatgcaaaaatgttttgacttgactgattttaggaatccattgtgc----------------------------------------
>_R_Calliandra_bella_LPQ15696@NODE_1_length_1615_cov_337.520806
--tttatggtatgtagcgaggtgaattttttttctttcatatttatgcatttaccgtcgtgatttgttaatattttcgtc---tttcttttgatttgcatggagttgttcatattgttgaagtcgtatttggattcgattcctgcatgctcattt------------------------------gtagattctgaaggcttccgattttgtttcaggttttggtgattggcggggcttgtttaaattttgggtaccagaatctgcctt--ccccttttgaagctatttacgcgttatttgtcatgattgatgatgggcaagataatagcaggtagtttgctttagaagatatggaatctgggatgtctagtttatgaaatag----attaaatacagtttctgggagagattgtccgtgatctatttgtttagtgattggaatcatagttaaataagcctggaacaatttatggaactgactggtcgtacagttatgatgaatggggggagagaggcaatggacaatgaaccttctgcaagcatgactataagatcacgccaaatcttcccaacatattccactggcttagtgaagaagacagcttatatatttgacggcttagggaattttttcaagaaggaatgggatctagcagacctacatcaaagcagaaaaaaagaacagaagtcagtagttggtagagggaatgagtttttttggtaccatgtggagctcccaaaagaaaatcaaaaattatcacagtctgcacaggatctaattggtgttctttgcccacctttgaaactccaggacattctttctcttgttagcaatggacccttctgtgcacatgttgatggggcccttgtattcagggttaattcacctggtcctcccaccagtgactttacatttaggcttgcagctagagtcacagaaaattcagtaattactgtgtctttggggcgtgttcctcgattagaattctcacggatgggagagtctcttctttctgagattccttctgtggagggttcctctcattatggagatcagcagaagcaggggaatgggattgtgattaaggagcatgttcttgaattcttactgactatgaatcattctgaggaagctgacagtccaattcccagatctgtaccaaaccttgttgttcatataattgacacacatgtagatcagcttcaagatcttgtaactaaacttgagatggagctggactctgtggagcttgccttggataaaggtaatttctctaaatgccatctttttcccaatctcattaccttacaatggaacatagcgagaacttggtttgctaatataagttgatggtcagacttactggtaatgattatctgatgcaatcaataggtagttgctgtacattttagcagatgtctcaagtc-atataacttatgcctgcagtcactaacttcattt---ggtgattctgggtgattcattctatatttatatttttatatatttgaga--aaaaaggataaaatataataaacaaatgacattataaaatgtattcatgtaaaaatgtcagttggcaagatctacttaatattttagctctggctaggtattttaactgatatttttatg----------------------------------------------------------------------------------
>_R_Enterolobium_cyclocarpum_MWC9020@NODE_1_length_1800_cov_322.924550
aatttacgttgtgcagcgaggtgaatcgcttccctttcacaattctgcatttatcgccgtgagttgttcgtattttccttttttattttttggtttgcatggagttgttcatattgttgaagttgtatttggattcgtttcctgcatgctcctgtatatgttacaattggtctttatgagcgtaagtggattcagaaatcttccaattttgtttcaggttttagtgactggcggggcttgtttaaattttgggtgactgagtctgcctttgccccttttgaagctacttgtgggttatttttcataattgatgattggcatgataatttcatgttggtttctttagaagatatggaatctgggatgtatagtttatgaaataaccatactaaataaagtttgtgggagacattgtctgttatcttcttgtttggtgattggaagcatagtttagtatagctggagaaacttatggaactgactggtcgtcgaggtattatgaatggggagagagaggtaatggacaatgaaccttctgcaagcatgcctctaaggtcgcgccaaatcttctcgacatatcctgcaggcttagtgaagaagacagcctatatatttgacggcttagggaattttttcaataaggaatgggatctagcagatcttcatcaaaacagaaaaaaagaatcaaagctagtagatggaagagggaatgagttttcatggtaccatgtggagctcacaaaagaaaatcaaaaattgtcacagtctgcacaggatctaattggtgttctttgcccacctctgaaactccaggacattctttctctcgttagcaatggacctttttgtgcacatgttgatggggcgctggtattcagggttaattcacctggtcctcccaccagtgactttacatttaggattgctgctagagtcacagaaaattcaataattactgtgtctttggggagagttccccgattaggtttttcacggatgggagagtctcttctttctgagattcctaccatggaaagttcccctcatgttggagatcagcaaaagcaggggaatgggattgtgattaaggagcatgttcttgaattcttattgactatgaatcattctgaggaagctgacaatccagttccaagatctgtctcaaaccttgtagttcatataattgacacacacgtggatcagcttcaagatcttgtaactaaacttgagatggagttggactctgtggagcttgccttggataaaggtaatttctgtcaatta---ctttatcccaatctcattaccttacaatgggattgaacgggaactttatttgataatattagttgatggacagacttactagtactggttgtcttatgtaaccaatatgcagttgctgtacatttcagcagatgtctcaagtcaatgtaatttatgtcttctgtcgctaacttcatttaggggatattctgtgtagttcattccatatttttatttttatttatttgggaataaaatgaatacaatttaataaaccaatgacattataaaatgtattcatctataagtgtcaattgtcaagatctacttaatatttgagctctggctaggtattttaactgaatcttttatgcaaaatagttttgacttgactgattttaggagtccatactgccttggaatgacactgaaagaaaccttaaacatttgcaact
>_R_Hydrochorea_corymbosa2_Iganci_862@NODE_1_length_1500_cov_351.996540
aatttgcggtgtgcagccaggtgaattgcttctctttcacaattctgcatttatcgccgtgagttgttcatattttccttttttattttttggtttgcatggagttgttcatattgttgaagttgcatttggattcgtttcctgcatgctcctgtatatgttacaattggtctttatgagcgtaagtagatgctgaaatcttccaattttgtttcaggttttagtgactggcggggcttgtttgaattttgggtgcctgagtttgcctttgccccttttgaagctacttgtgggttaattttcatgattgatgattggcatgataatagcatgttggtttctttagaagatatggaatctgggatgtctagtttatgaaatagtaatactaaatagggtttctgggagaccttgtctgttatcttcttgtttagtaattggaagcatagtttagtatagttggagcaacttatggaactgactggtcgtagaggtattatgaatggggagagagaggcaatggacaatgaaccttctgcaagcatgcctctaaggtcgcgccaaatcttcccgacatatcctgcaggcttagtgaagaagacagcctatatatttgacggcttaggcaattttttcaataaggaatgggatctagcagatcttcatcaaaacagaaaaagagaatcaaggctagtagatggaagagggaatgagttttcttggtaccatgtggagctcccaaaagaaaatcaaaaattgtcacagtcggcacaggatctaattggtgttctttgcccacctctgaaactccaggacattctttctcttgttagcaatggacctttttgtgcacatgttgatggggcgcttgtattcagggttaattcacctggtcctcccaccagtgactttacatttaggattgctgctcgagtcacagaaaattctgtaattactgtgtctttggggagagttccccgattaggtttttcacggatgggagagtctcttctttctgagattcctaccgtggaaagttcccctcattttggagatcagcaaaagcaggggaatgggattgtgattaaggagcatgttcttgaattcttattgactatgaatcattctgaggaagctgacaatccagttcccagatctgtctcaaaccttgtagttcatataattgacacacacgtggatcagcttcaagatcttgtaactaaacttgagatggagttggactctgtggagcttgccttggataaaggtaatttctgtcaatta---ctttatcccaatctcattac------------------------------------------------------cttactagtactgattgtcttatgcaaccaatatgtagttgctgtacatttcagcagatgtctcaagtcaatgtaatttatgccttctatcgcttacttcgtttttggggtattctgtgtaattcattccatatttata-ttttattaatttgggaataaaatgaataaaatttaataaacaaatggcattataaa--------------------------------------------------------------------------------------------------------------------------------------------------------------------
>_R_Hydrochorea_gonggrijpii_Tillett_45696@NODE_1_length_1294_cov_199.948233
--------------------------------------------------------------------------------------------------------------------------------------------------------------------------------------------------------------------------------------------cttgtttgaattttgggtgcctgagtttgcctttgccccttttgaagctacttgtgggttaattttcatgattgatgattggcatgataatagcatgttggtttctttagaagatatggaatctgggatgtctagtttatgaaatagtaatactaaatcgggtttctgggagaccttgtctgttatcttcttgtttagtaattggaagcatagtttagtatagttggagcaacttatggaactgactggtcgtagaggtattatgaatggggagagagaggcaatggacaatgaaccttctgcaagcatgcctctaaggtcgcgccaaatcttcccgaaatatcctgcaggcttagtgaagaagacagcctatatatttgacggcttaggcaattttttcaataaggaatgggatctagcagatcttcatcaaaacagaaaaagagaatcaaggctagtagatggaagagggaatgagttttcttggtaccatgtggagctcccaaaagaaaatcaaaaattgtcacagtcggcacaggatctaattggtgttctttgcccacctctgaaactccaggacattctttctcttgttagcaatggacctttttgtgcacatgttgatggggcgcttgtattcagggttaattcacctggtcctcccaccagtgactttacatttaggattgctgctcgagtcacagaaaattctgtaattactgtgtctttggggagagttccccgattaggtttttcacggatgggagagtctcttctttctgagattcctaccgtggaaagttcccctcattttggagatcagcaaaagcaggggaatgggattgtgattaaggagcatgttcttgaattcttattgactatgaatcattctgaggaagctgacaatccagttcccagatctgtctcaaaccttgtagttcatataattgacacacacgtggatcaacttcaagatcttgtaactaaacttgagatggagttggactctgtggagcttgccttggataaaggtaatttctgtcaattg---ctttatcccaatctcattaccttacaatggaactgaacgagaactttatttgctaatattagttgatggacagacttactagtactgattctcttatgcaaccaatatgtagttgctgtacatttcagcagatgtctcaagtcaatgtaatctatgccttctgtcactaacttcatttttggggtattctgtgtaattcattccgtatttata-ttttattaatttgggaataaaatgaataaaatt-------------------------------------------------------------------------------------------------------------------------------------------------------------------------------------------
>_R_Jupunba_filamentosa_Lima_7487@NODE_1_length_1842_cov_148.851558
aatttactgtgtgcagccaggtgaatcgcttctctttaacaattctgcatttatcgccgtgagttgttcatattttccttttttattttttggtttgcatggagttgttcatattgttgaagttgtatttggattcgtttcctgcatgctcctgtatatgttacaattggtctttatgagcgtaagtagattctgaaatcttccaa-tttgtttcaggttttagtgactggcggggcttgtttgaattttgggtgcctgagtttgcctttgccccttttgaagctacttgtggattaattttcatgattgatgattggcatgataatagcaagttggtttctttagaagatatggaatctgggatgtctagtttatgaaatagtaatactaaatagagtttctgggagacattgtctgttatcttcttgtttagtaattggaagcatagtttagtatagctggagcaacttatggaactgactggtcgtagaggtattatgaatggggagagagaggcaatggacaatgaaccttcagcaagcatgcctctaaggtcgcgccaaatcttcccgacatatcctgcaggcttagtgaagaagacggcctatatatttgacggcttaggcaattttttcaataaggaatgggatctagcagatcttcatcaaaacagaaaaagagaatcaaggctagtagatggaagagggaatgagttttcttggtaccatgtggagctcccaaaagaaaatcaaaaattgtcacagtctgcacaggatctaattggtgttctttgcccaccgctgaaactccaggacattctttctcttgttagcaatggacctttttgtggacatgttgatggggcgcttgtattcagggttaattcacctggtcctcccaccagtgactttacatttaggattgctgctcaagtcacagaaaattctgtaattactgtgtctttggggagagttccccgattaggtttttcacggatgggagagtctcttctttctgagattcctaccgtggaaagttcccctcattttggaaatcagcaacagcaggggaatgggattgtgattaaggagcatgttcttgaattcttattgactatgaatcattctgaggaagctgacaatccagttcccagatctatctcaaaccttgtagttcatataattgacacacacgtggatcagcttcaagatcttgtaactaaacttgagatggagttggactctgtggagcttgccttggataaaggtaatttctgtcaatta---ctttatcccaatctcattaccttacaatggaactgaacgagaactttatttgctaatattagttgatggacagacttactagtactgattgtcttgtgcaaccaatatgtagttgctgtacatttcagcagatgtctcaagtcaatgtaatttatgccttctgtcactaacttcgtttttggggtattctgtgtaattcattccatatttata-ttttattaatttgggaataaaatgaataaaatttaataaacaaatggcattataaaatgtattcatctgtaagtgtcagttgtcaagatctacttaatattttagctctggctaggtattttaactgaatcttttatgtaaaaatgttttgacttgactgattttaggaatccatagtgccttggaatggtgctaatagaaacctaaaacatttgtaact
>_R_Jupunba_langsdorfii_Ribeiro_728@NODE_1_length_2180_cov_137.148835
aatttacggtgtgcacccaggtgaatcgcttctctttcacaattctgcatttatcgccgtgcgttgttcatattttccttttttattttttggtttgcatggagttgttcatattgtttaagttgtatttggattcgtttcctgcatgctcctgtatatgttacaattggtctttatgagcgtaagtagattctgaaatcttccaattttgtttcaggttttagtgactggcggggcttgtttgaattttgggtgcctgagtttgcctttgccccttttgaagctacttgtgggttaattttcatgattgatgattggcatgataatggcatgttggtttctttagaagatatggaatctgggatgtgtagtttatgaaatagttatactaaatagagtttctgggagacattgtctgttatcttcttgtttagtaattggaagcatagtttagtatagctggagcaacttatggaactgactggtcgtagaggtattatgaatggggagagagaggcaatggacaatgaaccttctgcaagcatgcctctaaggtcgcgccaaatcttcccgacatatcctgcaggcttagtgaagaagacagcctatatatttgacggcttaggcaattttttcaataaggaatgggatctagcagatcttcatcaaaacaaaaaaagagagtcaaggctagtagatggaagagggaatgagttttcttggtaccatgtggagctcccaaaagaaaatcaaaaattgtcacagtctgcacaggatctaattggtgttctttgcccacctctgaaactccaggacattctttctcttgttagcaatggacctttttgtgcacatgttgatggggcgcttgtattcagggttaattcacctggtcctcctaccagtgactttacattcaggattgctgctcgagtcacagaaaattctgtaattactgtgtctttggggagagttccccgattaggtttttcacggatgggagagtctcttctgtctgagattcctaccgtggaaagttcccctcattttggagatcagcaaaagcaggggaatgggattgtgattaaggagcatgttcttgaattcttattgactatgaatcattctgaggaagctgacaatccagttcccagatctgtctcaaaccttgtagttcatataattgacacacacgtggatcagcttcaagatcttgtaactaaacttgagatggagttggactctgtggagcttgccttggataaaggtaatttctgtcaatta---ctttatcccagtctcattaccttacaatggaactgaacgagaacgttatttgctaatattagttgatggacagacttactagtactgattgtcttatgcaaccaatatgtagttgctgtacatttcagcagatgtctcaagtcaatgtaatttatgccttctgtcactaacttcatttttggggtattctgtgtaattcattccatatttatatttttattaatttgggaataaaatgaataaaatttaataaacaaatggcattataaaatgtattcatctgtaagtgtcagttgtcaagatctacttaatattttagctctggctaggtattttaactgaatcttttatgcaaaaatgttttgacttgactgattttaggaattcatagtgccttggaatggtgctaatagaaacctaaaacatttgtaact
>_R_Jupunba_leucophylla_Iganci_839@NODE_1_length_1651_cov_346.084498
aatttacggtgtgcagccatgtgaatcgcttctctttcacaattctgcatttatcgccgtgagttgttcatattttccttttttattttttggtttgcatggagttgttcatattgttgaagttgtatttggattcgtttcctgcatgctcctgtatatgttacaattggtctttatgagcgcaagtagattctgaaatcttccaa-tttgtttcaggttttagtgactggtggggcttgtttgaattttgggtgcctgagtttgcctttgccccttttgaagctacttgggggttaattttcatgattgatgattggcatgataatagcatgttggtttctttagaagatatggattctgggatgtctagtttatgaaatagtaatactaaatagagtttctgggagacattgtctgttatcttcttgtttagtaattggaagcatagtttagtatagctggagcaacttatggaactgactggtcgtagaggtattatgaatggggagagagaggcaatggacaatgaaccttctgcaagcctgcctctaaggtcgcgccaaatcttcccgacatatcctgcaggcttagtgaagaagacagcctatatatttgacggcttaggcaattttttcaataaggaatgggatctagcagatcttcatcaaaacagaaaaagagaatcaaggctagtagatggaagagggaatgagttttcttggtaccatgtggagctcccaaaggaaaatcaaaaattgtcacagtctgcacaggatctaattggtgttctttgcccacctctgaaactccaggacattctttctcttgttagcaatggacctttttgtgcacatgttgatggggcgcttgtattcagggttaattcacctggtcctcccaccagtgactttacatttaggattgctgctcgagtcacagaaaattctgtaattactgtgtctttggggagagttccccgattaggtttttcacggatgggagagtctcttctttctgagattcctaccgtggaaagttcgcctcattttggagatcagcaaaagcaggggaatgggattgtgattaaggagcatgttcttgaattcttattgactatgaatcattctgaggaagctgacaatccagttcccagatctgtctcaaagcttgtagttcatataattgacacacacgtggatcagcttcaagatcttgtaactaaacttgagatggagttggactctgtggagcttgccttggataaaggtaatttctgtcaatta---ctttatcccaatctcattaccttacaatggaactgaacgagaactttatttgctaatattagttgatggacatacttactagtactgattgtcttatgcaaacaatgtgtagttgctgtacatttcagcagatgtctcaagtcaatgtaatttatgccttctgtcactaacttcatttttggggtattctgtgtgattcattccatatttata-ttttattaatttgggaataaaatgaataaaatttaataaacaaatggcattataaaatgtattcatctgtaagtgtc-----------------------------------------------------------------------------------------------------------------------------------------------
>_R_Jupunba_macradenia_Lourteig_3021@NODE_1_length_1429_cov_183.889053
---------------------------------------------------------------------------------------------------------------------------------------------------------------------------------------------------------------tttgtttcaggttttagtgactggcggggcttgtttgaattttgggtgcctgagtttgcctttgccccttttgaagctacttgtgggttaattttcatgattggtgattggcatggtaatagcatgttggtttctttagaagatatggaatctgggatgtctagtttatgaaatagtaatactaaatagagtttctgggggacattgtctgttatcttcttgtttagtaattggaagcatagtttagtatagttggagcaacttatggaactgactggtcgtagaggtattatgaatggggagatagaggcaatggacaatgaaccttctgcaagcatgcctctaaggtcgcgccaaatcttcccgacatatcctgcaggcttagtgaagaagacagcctatatatttgacggcttaggcaattttttcaataaggaatgggatctagcagatcttcatcaaaacagaaaaagagaatcaaggctagtagatggaagagggaatgagttttcttggtaccatgtggagctcccaaaagaaaataaaaaattgtcacagtctgcacaggatctaattggtgttctttgcccacctctgaaactccaggacattctttctcttgttagcaatggacctttttgtgcacatgttgatggggcgcttgtattcagggttaattcacctggtcctcccaccagtgactttacatttaggattgctgctcgagtcacagaaaattctgtaattactgtgtctttggggagagttccccgattaggtttttcacggatgggagagtctcttctttctgagattcctaccgtggaaagttcccctcattttggagatcagcaaaagcaggggaatgggattgtgattaaggagcatgttcttgaattcttattgactatgaatcattctgaggaagctgacaatccagttcccaggtctgtctccaaccttgtagttcatataattgacacacacgtggatcagcttcaagatcttgtaactaaacttgagatggagttggactctgtggagcttgccttggataaaggtagtttctgtcaatta---ctttatcccaatctcattaccttacaatggaactgaacgagaactttatttgctaatattagttgatggacagacttactagtactgattgtcttatgcaaccaatatgtagttgctgtacatttcagcagatgtctcaagtcaatgtaatttatgccttctgtcactaacttcatttttggggtattctgtttaattcattccatatttatatttttattaatttgggaataaaatgaataaaatttaataaacaaatggcattataaaatgtattcatctgtaagtgtcagttgtcaagatctacttaatattttaggtctggctaggtattttaactgaatcttttatg----------------------------------------------------------------------------------
>_R_Jupunba_microcalyx_Iganci_855@NODE_1_length_1943_cov_193.264202
aatttacggtgtgcagccatgtgaatcgcttctctttcacaattctgcatttatcgccgtgagttgttcatattttccttttttattttttggtttgcatggagttgttcatattgttgaagttgtatttggattcgtttcctgcatgctcctgtatatgttacaattggtctttatgagcgtaagtagattctgaaatcttccaa-tttgtttcaggttttagtgactggtggggcttgtttgaattttgggtgcctgagtttgcctttgccccttttgaagctacttgtgggttaattttcatgattgatgattggcatgataatagcatgttggtttctttagaagatatggaatctgggatgtctagtttatgaaatagtaatactaaatagagtttctgggagacattgtctgttatcttcttgtttagtaattggaagcatagtttagtatagctggagcaacttatggaactgactggtcgtagaggtattatgaatggggagagagaggcaatggacaatgaaccttctgcaagcctgcctctaaggtcgcgccaaatcttcccgacatatcctgcaggcttagtgaagaagacagcctatatatttgacggcttaggcaattttttcaataaggaatgggatctagcagatcttcatcaaaacagaaaaagagaatcaaggctagtagatggaagagggaatgagttttcttggtaccatgtggagctcccaaaggaaaatcaaaaattgtcacagtctgcacaggatctaattggtgttctttgcccacctctgaaactccaggacattctttctcttgttagcaatggacctttttgtgcacatgttgatggggcgcttgtattcagggttaattcacctggtcctcccaccagtgactttacatttaggattgctgctcgagtcacagaaaattctgtaattactgtgtctttggggagagttccccgattaggtttttcacggatgggagagtctcttctttctgagattcctaccgtggaaagttcgcctcattttggagatcagcaaaagcaggggaatgggattgtgattaaggagcatgttcttgaattcttattgactatgaatcattctgaagaagctgacaatccagttcccagatctgtctcaaaccttgtagttcatataattgacacacacgtggatcagcttcaagatcttgtaactaaacttgagatggagttggactctgtggagcttgccttggataaaggtaatttctgtcaatta---ctttatcccaatctcattaccctacaatggaactgaaccagaactttatttgctaatattagttgatggacatacttactagtactgattgtcttatgcaaccaatgtgtagttgctgtacatttcagcagatgtctcaagtcaatgtaatttatgccttctgtcactaacttcatttttggggtattctgtgtaattcattccatatttatatttttattaatttgggaataaaatgaataaaatttaataaacaaatggcattataaaatgtattcatctgtaagtgtccgttgtcaagatctacttaatattttagctctggctaggtattttaactgaatcttttatgcaaaaatgttttgacttgactgattttaggaatccatagtgccttggaattgtgctaatagaaacctaaaacatttgtaact
>_R_Jupunba_oppositifolia_Liegier_16014@NODE_1_length_1414_cov_161.439043
------------------------------------------------------------------------------------------------------------------------agttgcatttggattcgtttcctgcatgctcctgtatatgttacaattggtctttatgagcgtaagtagattctgaaatcttccaattttgtttcaggttttagtgactggcgggacttgtttgaattttgggtgcctgagtttgcctttgccccttttgaagctacttgtgggttaattttcatgattgatgattggcatgataatagcatgttggtttctttagaagatatggaatctgggatttctagtttatgaaatagtaatattaaatagagtttctgggagacattgtctgttatcttcttgtttagtaattggaagcatagtttagtatagctggagcaacttatggaactgactggtcgtagaggtattatgaatggggagagagaggcaatggacaatgaaccttctgcaagcatacctctaaggtcgcgccaaatcttcccgacatatcctgcaggcttagtgaagaagacagcctatatatttgacggcttaggcaattttttcaataaggaatgggatctagcagatcttcatcaaaacagaaaaagagaatcaaggctagtagatggaagagggaatgagttttcttggtaccatgtggagctcccaaaagaaaatcaaaaattgtcacagtctgcacaggatctaattggtgttctttgcccacctctgaaactccaggacattctttctcttgttagcaatggacctttttgtgcacatgttgatggggcgcttgtattcagggttaattcacctggtcctcccaccagtgactttacatttaggattgctgctcgagtcacagaaaattctgtaattactgtgtctttggggagagttccccgattaggtttttcacggatgggagagtctcttctttctgagattcctaccgtggaaagttcccctcattttggagatcagcaaaagcaggggaatgggattgtgattaaggagcatgttcttgaattcttattgactatgaatcattctgaggaagctgacaatccagttcccagatctgtctcaaaccttgtagttcatataattgacacacacgtggatcagcttcaagatcttgtaactaaacttgagatggagttggactctgtggagcttgccttggataaaggtaatttctgtcaatta---ctttatcccaatctcattaccttacaatggaactgaacgagaactttatttgctaatattagttgatggacagacttactagtactgattgtcttatgcaaccaatatgtagttgctgtacatttcagcagatgtctcaagtcaatgtaatttatgccttctgtcactaacttcatttttggggtattctgtgtaattcattccatatttatatttttattaatttgggaataaaatgaataaaatttaa----------------------------------------------------------------------------------------------------------------------------------------------------------------------------------------
>_R_Jupunba_trapezifolia_Simon_1600@NODE_1_length_1424_cov_383.042367
--------------------------------------------------------------------------ttccttttttattttttgatttggatggagttgttcatattgttgaagttgtatttggattcgtttcctgcatgctcctgtatatgttacaattggtctttatgagcgtaagtagattctgaaatcttccta-tttgtttcaggttttagtggctggcggggcttgtttgaattttgggtgcctgagtttgcctttctcccttttgaagctacttgtgggttaattttcatgattgatgattggcatgataatagcatgtcggtttctttagaagatatggaatctgggatgtctagtttatgaaatagtaatactaaatagagtttctgggagacattgtctgttatcttcttgtttagtaattggaagcatagtttagtatagctggagcaacttatggaactgactggtcgtagaggtattatgaatggggagagagaggcaatcgacaatgaaccttctgcaagcatgcctctaaggtcgcgccaaatctttccgacatatcctgcaggcttagtgaagaagacagcctatatatttgacggcttaggcaattttttcaataaggaatgggatctggcagatcttcatcaaaacagaaaaagagaatcaaggctagtagatggaagagggaatgagttttcttggtaccatgtggagctcccaaaagaaaatcaaaaattgtcacagtctgcacaggatctaattggtgttctttgcccacctctgaaactccaggacattctttctcttgttagcaatggacctttttgtgcacatgttgatggggcgcttgtattcagggttaattcacctggtcctcccaccagtgactttacatttaggattgctgctcgagtcacagaaaattctgtaattactgtgtctttggggagagttccccgattaggtttttcacggatgggagagtctcttctttctgagattcctaccgtggaaagttcccctcattttggagatcagcaaaagcaggggaatgggattgtgattaaagagcatgttcttgaattcttattgactatgaatcattctgaggaagctgacaatccagttcccagatctgtctcaaaccttgtagttcatataattgacacacacgtggatcagcttcaagatcttgtaactaaacttgagatggagttggactctgtggagcttgccttggataaaggtaatttctgtcaatta---ctttatcccaatctcattaccttacaatggaactgaatgagaactttatttgctaatattagttgatggacagacttactagtactgattgtcttatgcaaccaatatttagttgctgtacatttcagcagatgtctcaagtcaatgtaatttatgccttctgtcactaacttcatttttggggtattctgtgtaattcattccatatttatatt---------------------------------------------------------------------------------------------------------------------------------------------------------------------------------------------------------------------------
>_R_Jupunba_villosa_Borges_423@NODE_1_length_1751_cov_203.863799
------------------------------------------------------------------------------------------------------------------------------------------ttcctgcatgctcctgtatatgttacaataggtctttatgagcgtaagtagattctgaaatcttccaattttgtttcaggttttagtgactggcggggcttgtttgaatttggggtgcctgagtttgcctttgccccttttgaagctacttgtggattaattttcatgattgatgattggcatgataatggcatgttggtttctttagaagatatggaatctgggatgtctagtttatgaaatagtaatactaaatagagtttctgggagacattgtctgttatcttcttgtttagtaattggaagcatagtttagtatagctggagcaacttatggaactgactggtcgtagaggtattatgaatggggagagagaggcaatggacaatgaaccttctgcaagcatgcctctaaggtcgcgccaaatcttcccgacatatcctgcaggcttagtgaagaagacagcctatatatttgacggcttaggcaattttttcaataaggaatgggatctagcagatcttcatcaaaacaaaaaaagagaatcaaggctagtagatggaagagggaatgagttttcttggtaccatgtggagctcccaaaagaaaatcaaaaattgtcacagtctgcacaggatctaattggtgttctttgcccacctctgaaactccaggacattctttctcttgttagcaatggacctttttgtgcacatgttgatggggcgcttgtattcagggttaattcacctggtcctcccaccagtgactttacatttaggattgctgctcgagtcacagaaaattctgtaattactgtgtctttggggagagttccccgattaggtttttcacggatgggagagtctcttctttctgagattcctaccgtggaaagttcccctcattttggagatcagcaaaagcaggggaatgggattgtgattaaggagcatgttcttgaattcttattgactatgaatcattctgaggaagctgacaatccagttcccagatctgtctcaaaccttgtagttcatataattgacacacacgtggatcagcttcaagatcttgtaactaaacttgagatggagttggactctgtggagcttgccttggataaaggtaatttctgtcaatta---ctttatcccaatctcattac------------------------------------------------------cttactagtactgattgtcttatgcaaccaatatgtagttgctgtacatttcagcagatgtctcaagtcaatgtaatttatgccttctgtcgctgacttcgtttttggggtattctgtgtaattcattccatatttata-ttttattaatttgggaataaaatgaataaaatttaataaacaaatggcattataaaatgtattcatctgtaagtgtcagttgtcaagatctacttaatattttagctctggctaggtattttaactgaatcttttatgtaaaaatgttttgacttgactgattttaggaatccatagtgccttggaatggtgctaatagaaacctaaaacatttgtaact
>_R_Punjuba_racemiflora_Jimenez_Soares_3626@NODE_1_length_1692_cov_188.892879
-----------tgcagcgaggtgaatcgcttctctttcacaattctgcatttatctccgtgagttgttcatattttccttttttattttttggtttgcatggaattgttcatattgttgaagttgtatttggattcgtttcctgcatgctcctgtgtatgttacaattggtctgtatgagcgtaagtagattctgaaatcttgcaattttgtttcaggttttagtgactggcagggcttgtttgaattttgggtgcctgagtttgcctctgccccttttgaagctacttgtgggttaattttcatgattgatgattggcacgataatatcatgttggtttctttagaagatatggaatctgggatgtctagtttatgaaatagcaacactaaatagagtttctgggagacatttcccgttgtcttcttgtttagtaattggaagcatagtttagtatagctggagcaacttatggaactgactggtcgtagaggtattatgaatggggagagagaggcaatggacaatgaaccttctgcaagcatgcctctaaggtcgcgccaaatcttcccgacatatcctgcaggcttagtgaagaagacagcctatatatttgacggcttagggaattttttcaataaggaatgggatctagcagattttcatcaaaacagaaaaagagaatcaaagctagtagatggaagagggaatgagttttcttggtaccatgtggagctcccaaaagaaaatcaaaaattgtcacagtctgcacaggatctaattggtgttctttgcccacctctgaaactccaggacattctttctcttgtcagcaatggacctttttgtgcacatgttgatggggcgcttgtattcagggttaattcacctggtcctcccactagtgactttacatttaggattgctgctcgagtcacagaaaattctgtcattactgtgtctttggggagagttccccgattaggtttttcacggatgggggagtctcttctttctgagattcctaccgtggaaagttcccctcattttggagatcagcaaaagcaggggaatgggattgtgataaaggagcatgttcttgaattcttattgactatgaatcattctgaggaagctgacaatccagttcccagatctgtctcaaaccttgtagtgcatataattgacacacacgtggatcagcttcaagatcttgtaactaaacttgagatggagttggactctgtggagcttgccttggataaaggtaatttctgtcaattg---ctttatcccaatcacattaccttacaatggaactgaacgagaactttatttgctaatattagttgatggacagacttactagtactgattgtcttattcaaccaatatgtagttgctgtacatttcagcagatgtttcaagtcaatgtaatttatgccttctgtcactaacttcatttttggggtattctgtgtaattcattccatatttatatttttattaatttgggaataaaatgaataaaatttaataaacaaatggcattataaaatgtattcatctgtaagtgtcagttgtcaagatctacttaatattttagctctggctaggtattttaactgaatcttttatgcaaaaatattttgacttgactgattttaggaatccatagtgccttggaatggtgctaatagaaacc----------------
