# Supplementary material for: A new generic circumscription of Hydrochorea (Leguminosae, Caesalpinioideae, mimosoid clade) with an amphi-Atlantic distribution
Source: PhytoKeys. 2022 Aug 22;205:401–37. doi: 10.3897/phytokeys.205.82775 (PMC9849043; doi:10.3897/phytokeys.205.82775)
Supplement: Supplementary material 1 — Supplementary data file S1 [file phytokeys-205-401_article-82775__-s001.zip › MSC_m117190_comp42331_c0_seq1_exon04.aln-cln]

>Acacia_rostellifera_Murphy_466@NODE_1_length_1415_cov_103.506726
ccttgatggtacggagggatctcatttgactgtggatgcattactattcgcatatgatttcttccacttttctagttacaaaagcaacattgtgtgggctgagctacctttttggttttgcctgcttgaatctaatcaggttatttctcatggagagcaagtatttttacgagttagagaaaaatgctgtttaaaaccatggtttgccaatgaagacattaattctcttgaagaactaattggaagattaaagaggttgaaggagaatgttggatttatagtaaatcgtgtaacggcaattcaggcaggtcttgacagctggcagtctgaacaaataaacaggaaactttactatctttcattcctttcaatcatattcctccccttatccatcattacaggaggttggcaatctaactcttcttcttttacttctatcatccatttccataggcaataatatctaacgaatttgtttcctgttccactgtcaaatgcagtttttggcatgaatgttggaggagttccatggacaggccaaaacaatcccgatctcaaggatggttttcgcaatgtcatcctactctgtgttgttatgctactatttgtgctactttgtttccttttcccggccatgtatacccgtatagccgcacgtcggaggcagaacgttctgggaagaagctggtcgataaataggaagtcaattctcagaagacctctccacattggagatcaagggagaggaggataccttcggatttgatgatgaaaggtttcgttcttatgaaaaacatcatcctgctcccaaaatctgttccttctgttttcaatagtgtctcaatattgtaacaaaacagataaatgagctgataaatcagctgccatgtatcatatgaaaaaaattaaaaacagttgcacatacaaaagaaccagaaacctcagagatggaggattcatgaagcatagattctttggttgatgaaaagggaggcttttgatcaaggtgaccctattcattcatttcttatttcttgtttagggggaggggaatttatggatacataattttttccctatatcctggcaacatttttttt-accttggatagcgctctccattagctttatccaagtctcatccaatggaagaactgtatttcagatttctttcttcatactgcagtataaatttaatttccc
>Albizia_adinocephala_FHO33_88@NODE_1_length_1344_cov_98.641673
gcttgatggtaaggagaaatcttatatgactgtgaaggcattacctttctcacaggatttcttcctcttctctagttataaaagcaacattgggtggactgagctacttttttggttttgcctgcttgaatttaatcaggttatttctcatggagagcaagtatttttacgagttagagaaaaatgctgtttaaaaccatggtttgccaatgaagacattaactctcttgaagagctaattggaagattaaagaggttgaaggagaatgttggatttatagtaaatcgtgtaacagcaattcaggctggtcttgacagctggcagtctgagcaaataaacaggaaactttactatctttcattcctttcaatcatattcctcccgttatccatcattacaggaggttggcaatctaactcttcttcttttatttctatcatccatatccataggcaataatattgaacgattttgtttcctgttccactgtcaaatgcagttttcggcatgaatgttggaggagttccatggacaggccaaaacaatcccgagcttaatgatggttttcgcaatgtcatcctaatctgtgttgttatgctactatttgtgctactttgcttccttttcccggccatgtatacccgtatagccgcatggcggagacagaaggttctgggaagaagctggtcgataaataggaagtcaattctcagaagacctctacacattggagatcaagggagaggaggatacctccggatttgacgacaaaaggtttcgttcttatgaataacatcgtcctggtcccaaaatctcttccttctgttttcgataatgtctcaatattggaacaaaacg------------gatgaatcagctgccatgtatcatgtgaaaaaagtaaaaacagttgccacgtatagaagaaccagaagcctcagagatggaggattcatgaagcatagattctttggttgatgaaaatggaggcttttgatcaaggtgacccaattcattcattgcttatttcttgttttgggggaagggaatctatggataaataattttttttctatatcctggcaacatttttctttaccttgtaaagcgctctctagtggctttatcaaagtgtcatccaatggaaaaactgtatctcagatttctttcttcattctgcagtataaatttaatttccc
>Albizia_burkartiana_StivalSantos_678@NODE_1_length_784_cov_6.315501
------------------------------------------------------------------------------------------------------------------------------------------------------------------------------------------------------------------------------------------------------------------------------------------------------------------------tgacagctggcagtctgagcaaataaacaggaaactttactatctttcattcctttcaatcgtattcctcccgttatccatcattacaggaggttggcaatctaactcttcttcttttacttctatcatccatatccataggcaataatattgaatgattttgtttcctgttccactgtcaaatgcagttttcggcatgaatgttggaggagttccatggacaggccaaaacaatcccgagctcaatgatggttttcgcaatgtcatcctaatctgtgttgttatgctactatttgtgctactttgcttccttttcccggccatgtatacccgtatagccacatggcggagacagaacgttctgggaagaagctggtcgataaataggaagtcaattctcagaagacctctccacaatggagatcaagggagaggaggataccttcggatttgacgacgaaaggtttcgttcttat-aataacatcgtcctggtcccaaaatctcttccttctgttttcgataatgtctcaatattggaacaaaacagataaatgagctgataaatcagctgccatgtatcatgtgaaaaaagtaaaaacagttgccgcgtatagaagaaccagaagcctcagagatggaggatccatgaagcatagattctttggttgatgaaaatggaggcttttgatcaaggtgacccaattcattcattgcttatttcttgttttgggggaggggaatttatggatgcataattttttttctatatcctggcaacattttt----------------------------------------------------------------------------------------------------------
>Albizia_decandra_Vilhena_231@NODE_1_length_622_cov_14.866055
--------------------------------------------------------------------------------------------------------------------------------------------------------------------------------------------------------------------------------------------------------------ggttgaaggagaatgttggatttatagttaatcgtgtaatggcaattcaggcaggtcttgacagctggcagtctgagcaaataaacaggaaactttactatctttcattcctttcaatcatattcctcccgttatccatcattacaggaggttggcaatctaattcttcttctttcacttctatcatccatatccataggctataatattgaacgattttgtttcctgttccactgtcaaatgcagttttcggcatgaatgttggaggagttccatggacaggccaaaacaatcccgagctcaatgatggttttcgcaatgtcgtcctaatctgtgttgttatgctactacttgtgctactttgcttccttttcccggccatgtatacccgtatagcagcatggcggagacagaacgttctgggaagaagctggtcgataaataggaagtcaattctcagaagacctctccacattggagatcaagggagaggaggataccttcggatttgacaacgaaaggtttcgttcttatgaataacattatcctggtcccaaaatctcttccttctgttttcgataatgtctcaatattggaacaaaacagatgaatgagctgataa---------------------------------------------------------------------------------------------------------------------------------------------------------------------------------------------------------------------------------------------------------------------------------------------------------------------------------------
>Albizia_edwallii_Dalmaso_272@NODE_1_length_954_cov_5.383760
---------------------------------------------------------------------------------------------------------------------------------------------------------------------------------------------------------------------------------------------------------------gttgaaggagaatgttggatttatagtaaatcgtgtaacggcgattcaggcaggtcttgacagctggcagtctgagcaaataaacaggaaactttactatctttcattcctttcaatcatattcctcccgttatccatcattactggaggtttttgatctaactgttgttcttttacttctatcatccatatccataggcaataatattgaacgattttgtttcctgttccactgtcaaatgcagttttcggcatgaatgttggaggagttccatggacaggccaaaacaatcccgagctcaatgatggttttcgtaatgtcatcctaatctgtgttgttatgctactatttgtgctactttgcttccttttcccggccatgtatacccgtatagccgcatggcggagacagaacgttctgggaagaagctggtcgataaataggaagtcaattctcaggagacctctccacattggagatcaagggagaggaggataccttcggatttgacgacgaaaggttttgttcttatgaataacatcgtcctgttcccaaaatctcttccttctgttttcgataatgtctcaatattggaacaaaaca------------gataaatcagctgccatgtatcatgtgaaaaaaataaaaacagttgccatgtatagaagaaccagaagcctcagagatggaggattcatgaagcatagattctttggttgatgaaaatggaggcttttgatcaaggtgacccaattcattcattgcttatttcttgttttgtgggaggggagtttatggatacataattttttttctatatcctggcaaaatttttttttaccttgtaaagcgctgtctagtagatttatcaaagtctcatccaatggaagaactgtatttcagatttctttcttcattctgcagtataaatttaatttccc
>Albizia_glabripetala_Lewis_1652@NODE_1_length_674_cov_30.524288
--------------------------------------------------------------------------------------------------------------------------------------------------------------------------------------------------------------------------------------------------------------------------------------------------------------------------------------------------------------------------------------tattcctcccgttatccatcattacaggaggttggcaatctaattcttcttctttcacttctatcatccatatccatagggtataatattgaacgattttgtttcctgttccactgtcaaatgcagtcttcggcatgaatgttggaggagttccatggacaggccaaaacaatcccgagctcaatgatggttttcgcaatgtcatcctaatctgtgttgttatgctactatttttgctactttgcttccttttcccggccatgtacacccgtatagccgcatggcggagacagaacgttctgggaagaagctggtcgataaataggaagtcaattctcagaagacctctccacattggagatcaagggagaggaggataccttcggatttgacaacgaaaggtttcgttcttatgaataacattgtcctggtcccaaaatctcttccttctgttttcgataatgtctcaatattggaacaaaacagatgaatgagctgataaatcagctgccatgtatcatgtgaaaaaaataagaacagttgccaaatatagaagaaccagaagcctcagagatggaggattcttgaagcatagattcgttggttgatgaaaatggaggcttttgatcaaggtgaccctattcattcattgcttatttcttgttttgagggag-----------------------------------------------------------------------------------------------------------------------------------------------------------
>Albizia_glabripetala_Lewis_1652@NODE_2_length_674_cov_22.822446
----------------------------------------------------------------------------------------------------------------------------------------------------------------------------------------------------------tttgccaatgaagacattaactctcttgaagagctaattggaagattaaagaggttgaaggagaatgttggatttatagtaaatcgtgtaacggcaattcaggcaggtcttgacagctggcagtctgagcaaataaacaggaaactttactatctttcattcctttcaatcatattcctcccgttatccatcattacaggaggttggcaat-taactctccttctttcacttctatcatccatatccataggctataatattgaacgattttgtttcctgttccactgtcaaatgcagtttttggtatgaatgttggaggagttccatggacaggccaaaacaatcccgagctcaatgacggttttcgcaatgtcatcctaatctgtgttgtaatgctactctttgtgctactttgcttccttttcccggccatgtatacccgtatagccgcatggcggaaacagaacgttctgggaagaagctggtcgataaataggaagtcaattctcagaagacctctacacattggagaccaagggagaggaggataccttcggatttgacaacgaaaggtttcattcttatgaataacattatcctggtcccaaaatctcttccttctgttttcgataatgtctcaatattggaacaaaacagataaatgagctg------------ccgta--------------------------------------------------------------------------------------------------------------------------------------------------------------------------------------------------------------------------------------------------------------------------------------------------------------------------
>Albizia_multiflora_Hughes_3090@NODE_1_length_1219_cov_72.676007
--------------------------tgactgtgaaggcaataccattctcacatgatttcttccacttctctagttacaaaagcaacattttgtggactgagctacttttttggttttgcctgcttgaatttaatcaggttatttctcatggagagcaagtatttttacgagttagagaaaaatgctgtttaaaaccatggtttgccaatgaagacattaactctcttgaagagctaattggaagattaaagaggttgaaggagaatgttggatttatagttaatcgtgtaacggcaattcaggcaggccttgacagctggcagtctgagcaaataaacaggaaactttactatctttcgttcctttcaatcatattcctcccgttatccatcattacaggaggttggcaatctaattcttcttctttcacttctatcatccatatccataggctatcatattgaacgattttgtttcctgttccactgtcaaatgtagttttcggcatgaatgttggaggagttccatggacaggccaaaataatcccgagctcaatgatggttttcgcaatgtcatcctaatctgtgttgttatgctactatttgtgctactttgcttccttttcccggccatgtatacccgtatagccgcatggcggagacagaacgttctgggaagaagctggtcgataaataggaagtcaattctcagaagacctctacacattggagatcaagggagaggaggataccttcggatttgacaacgaaaggtttcgttcttatgaataacattatcctggtcccaaaatctcttccttctgttttcgataatgtctcaatattggaacaaaccagataaatgaggtgataaatcagctgccatgtatcatgtgaaaaaaataaaaacagttgccatgtatagaagaaccagaagcctcagagatggaggattcatgaagcatagattctttggttgatgaaaatggaggcttttgatcaaggtgaccctattcattcattgcttatttcttgttttgcgggagggaaatttatgggtacataataaattttctatatcctggcaacatttttttttaccttgaaaagcgctctctagtagctttatcaaagtctcatccaatggaggaactgtatttcagatttctttcttcattctgcagtataaatttaatttccc
>Albizia_niopoides_Simon_1601@NODE_1_length_917_cov_88.452381
---------------------------------------------------------------------------------------------------------------------------------------------------------------agtatttttacgagttagagaaaaatgctgtttaaaaccatggtttgccaatgaagacattaactctcttgaagagctaattggaagattaaagaggttgaaggagaatgttggatttatagtaaatcgtgtaacagcaattcaggcaggtcttgacagctggcagtctgagcaaataaacaggaaactttactatctttctttcctttcaatcatattcctcccgttatccatcattacaggaggttggcaatctaattcttcttctttcacttctatcatccatatccataggctataatattgaacgattttgtttcctgttccactgtcaaatgcagtttttggcatgaatgttggaggagttccatggacaggccaaaacaatcccgagctcaatgacggttttcgcaatgtcatcctaatctgtgttgttatgctactatttgtgctactttgcttccttttcccggccatgtatacccgtatagccgcatggcggaaacagaatgttctgggaagaagctggtcgataaataggaagtcaattctcagaagacctctccacattggagatcaagggagaggaggataccttcggatttgacaacgaaaggtttcgttcttatgaataacgttatcctggtcccaaaatctcttccttctgttttcgatattgtctcaatattggaacaaaactgatgaatgagctgataaatcagctgccatgtatcatgtgaaaa--ataaaaacaggtgccgagtatagaagaaccagaagcctcggacatggagggttcatgaagcatggattctttggttgttgaaaatggaggcttttgatcaaggtgaccctattcattcattgcttatttcttgttttgcgggaggggaatttatggatacataattaaattttc-----------------------------------------------------------------------------------------------------------------------------
>Albizia_subdimidiata_var_minor_Gorts_341@NODE_1_length_730_cov_17.969372
----------------------------------------------------------------------------------------------------------------------------------------caggttatttctcatggagagcaagtatttttacgagttagagaaaaatgctgtttaaaaccatggtttgccaatgaagacattaactctcttgaagagctaattggaagattaaagaggttgaaggagaatgttggatttatagttaatcgtgtaacggcaattcaagcaggtcttgacagctggcagtctgagcaaataaacaggaaactttactatctttcattcctttcaatcatattcctcccgttatccatcattacaggaggttggcaatctaattcttcttctttcacttctatcatctgtatccataggctataatatttaacgattttgtttcctgttccactatcaaatgcagttttcggcatgaatgttggaggagttccatggacaggccaaaacaatcccgagctcaatgatggttttcgcaatgtcattctaatctgtgttgttatgctactat---------------------------------------------------------------------------------------------------------------------------ttggggatcaagggagaggaggataccttcggatttgacaacaaaaga-------------------------------------tctcttccttctgttttcgataatgtctcaataatggaacaaaacagatgaatgagctgataaatcagctgccatgtatcatgtgaaaaaaataaaaacagttgccatgtatagaagaaccagaagcctcagagatggaggattcatgaagcgtagattctttggtgcaacactatgctagcttgacattataa----------ctttgatttctaacact-------------------------------------------------------------------------------------------------------------------------------------------------------------------------
>Albizia_subdimidiata_var_subdimidiata_Ferreira_210@NODE_1_length_1006_cov_74.427341
------------------------------------------------------------cttccacttttctagttataaaagcaacattgagtggactgagctacttttttgg-tttgcctgcttgaatttaatcaggttatttctcatggagagcaagtatttttacgagttagagaaaaatgctgtttaaaaccatggtttgccaatgaagacattaactctcttgaagagctaattggaagattaaagaggttgaaggagaatgttggatttatagttaatcgtgtaacggcaattcaagcaggtcttgacagctggcagtctgagcaaataaacaggaaactttactatctttcattcctttcaatcatattcctcccgttatccatcattacaggaggttggcaatctaattcttcttctttcacttctatcatccatatccataggctataatattgaatgattttgtttcctgttccactgtcaaatgcagttttcggcatgaatgttggaggagttccatggacaggccaaaacaatcccgagctcaatgatggttttcgcaatgtcatcctaatctgtgttgttatgctactatttgtgctactttgcttccttttcccggccatgtatacccgtatagccgcatggcggaaacagaacgttctgggaagaagctggtcgataaataggaagtcaattctcagaagacctttacacattggagatcaagggagaggaggataccttcggatttgacaacgaaaagtttcgttcttatgaataacattgtactggtcccaaaatctcttccttctgttttcgataatgtctcaatattggaacaaaacagatgaatgagctgataaatcatctgccatgtatcatgtgaaaaaaataagaacagttgccaaatgtagaagaaccagaagcctcagagatggaggattcttgaagcatacattctttggttaatgaaaatggaggcttttgatcaaggtgaccctattcattcattgcttctttcttgttttgcgggaggggaatttatggatacata----------------------------------------------------------------------------------------------------------------------------------------
>Albizia_xerophytica_Hughes_1435@NODE_1_length_1007_cov_62.145161
---------------------------------------------------------------------------------------------------------acttttttggttctgcctgcttgaatttaatcaggttatttctcatggagagcaagtatttttacgagttagagaaaaatgctgtttaaaaccatggtttgccaatgaagacattaactctcttgaagagctaattggaagattaaagaggttgaaggagaatgttggatttatagtaaatcgtgtaacggcaattcaggctggtcttgacagctggcagtctgagcaaataaacaggaaactttactatctttcattcctttcaatcatattcctcccgttatccatcattacaggaggttggcaatctaactcttcttcttttacttctatcatccatatccgtaggcaataatattgaacgattttgtttcctgttccactgtcaaatgcagttttcggcatgaatgttggaggagttccatggacaggccaaaacaatcccgagctcaatgatggttttcgcaatgtcatcctaatctgtgttgttatgctactatttgtgctactttgcttccttttcccggccatgtatacccgtatagcctcatggcggagacagaacgttctgggaagaagctggtcgataaataggaagtcaattctcagaagacctctacacattggagatcaagggagaggaggatacctccggatttgacgacaaaaggtttcgttcttatgaataacatcgtcctggtcccaaaatctcttccttctgttttcgataatgtctcaatattggaacaaaacg------------gataaatcagctgccatgtatcatgtgaaaagagtaaaaacggttgccacgtatagaagaaccagaagcctcagagatggaggattcatgaagcatagattctttggttgatgaaaatggaggcttttgatcaaggtgacccaattcattcattgcttatttcttgttttgggggaggggaatctatggatacacacttttttttctatatcctggcaacatttttttttaccttgtaaagcgctc--------------------------------------------------------------------------------------
>Archidendron_clypearia_Wieringa_1849@NODE_1_length_1042_cov_97.129534
--------------------------------------------------------------------------gttataaaagcaactttgtgtggactgagctacttttttggtttttcctgcttgaatttaatcaggttatttctcatggagagcaagtatttttacgagttagagaaaaatgctgtttaaaaccatggtttgccaatgaagacattaattctcttgaagaactaattggcagattaaagaggttgaaggagaatgttggatttatagtaaatcgtgtaacggcaattcaggcaggtcttgacagctggcagtctgaacaaataaacaggaaactttactatctttcattcctttcaatcatattcctcccgttatccatcattacaggaggttggcaatctaacttttcttcttttacttctatcatccatatccataggcaataatattgaacgaatttgtttcctgttccactgtcaaatgcagttttcggcatgaatgttggaggagttccatggacaggccaaaacaatcccgagctcaaggatggttttcgcaatgtcatcctactctgtgttattatgctactatttgtgctactttgcttccttttcccggccatgtatattcgtatagccgcatggcggagacagaacgttctgggaagaagctggtcgataaataggaagtcaattctcagaagacctctccacaatggaggtcaagggagaggaggataccttcggatttgacgatgaaaggttttgttcttacgaaaaacatcatcctggtcccaaaatctcttccttctgttttcgatattgtctcaatattggaacagaacagataaatgagctgataaatcagctgccatgtagcatatgaaaaaaataaaaacagttgccacgtatagaagaaccagaagcctcagagatggaggactcatgaagcatagattctttgatcgatgaaaatggaggcttttgatcaaggtgaccctattcattcattgcttacttcttgtttagggtgaggtgaatttatggatacataattttttttctatattctggcaacatttttttt-accttgtatagcg-----------------------------------------------------------------------------------------
>Balizia_leucocalyx_Aguilar_1939@NODE_1_length_1314_cov_77.765562
tcttgatgacaaggagggatcttatttgactgtagacacattaccattcccatatgatttcttccacttttctagttataaaagcaacattgtgtggactgagctacttttttggttttgcctgcttgaatttaatcaggttatttctcatggagagcaagtatttttacgagttagagaaaaatgctgtttaaaaccatggtttgccaatgaagacattaactctcttgaagaactaattggaagattaaagaggttgaaggagaatgttggatttatagtaaatcgtgtaacggcaattcaggcaggtcttgacagctggcagtctgagcaaataaacaggaaactttactatctttcattcctttcaatcatattcctcccgttatccatcattacaggaggttggcaatctaacccttcttgtcttacttctataatccatatcctcaggcaataatagtgaacgattttgtttcctgttccactgtcaaatgcagttttcggcatgaatgttggaggagttccatggacaggccaaaacaatcccgagctcaatgatggttttcgcaatgtcatcttaatctgtgttgttatgctactatttgtgctactttgcttccttttcccggccatgtatacccgtatagccgcatggcggagacagaacgttctgggaagaagctggtcgataaataggaagtcaattctcagaagacctctccacattggagatccagggagaggaggataccttcggatttgactatgaaaggttttgttcttatgaataacatcatcctggtcccaaaatctcttccttctgttttccataatgtctcaatattggaacaaaacagataaatgggctgatatatcagctgccatgtatcatatgaaaaaactaaaaacagttgccaagtatagaagaaccagaagcctcagagatggaggattcatgaagcatagattctttggttgatgaaaatggaggcttttgatcaaggtgaccctattcattcattgcttatttcttgtttagggggaggggaatttatggatacacaattttttttctatatcctggcaaca-ttttttttatcttgtatagctctctcttgtagctttatccaagtctcatccaatggaagaactgtatttcagatttctttcttcatactgc-------------------
>Balizia_pedicellaris_Queiroz_15529@NODE_1_length_1488_cov_90.147941
ccttgatggcaaggagggatcttatttgactgtggacgcattactattcccatatgatttcttccacttttctagttataaaagcaacattgtgtggactgagctacttttttggttttgcctgcttgaatttaatcaggttatttctcatggagagcaagtatttttacgagttagagaaaaatgctgtttaaaaccatggtttgccaatgaagacattaactctcttgaagaactaattggaagattaaagaggttgaaggagaatgttggatttatagtaaatcgtgtaacggcaattcaggcaggtcttgacagctggcagtctgagcaaataaacaggaaactttactatctttcattcctttcaatcatattcctcccgttatccatcattacaggaggttggcaatctaacccttcttgtcgtacttctataatccatatccataggcaataatagtgaacgattttgtttcctgttccactctcaaatgtagttttcggcatgaatgttggaggagttccatggacaggccaaaacaatcccgagctcaatgatggttttcgcaatgtcatcttaatctgtgttgttatgctactatttgtgctactttgcttccttttcccggccatgtatacccgtatagccgcatggcggagacagaacgttctgggaagaagctggtcgataaataggaagtcaattctcagacgacctctccacattggagatcaagggagaggaggataccttcggatttgacgatgaaaggttttgttcttatgaataacatcatcctggtcccaaaatctcttccttctgttttccataatgtctcaatattggaacaaaaca------------gatatatcagctgccatgtatcatatgaaaaacataaaaacagttgccaagtatagaagaaccagaagcctcagagatggaggattcatgaagcatagattctttggttgatgaaaatggaggcttttgatcaaggtgaccctcttcattcattgcttatttcttgtttagggggaggggaatttatggatacataattttttttctatatcctggcaacatttttttttatcttgtatagctctctcttgtagctttaaccaagtctcatccaatggaagaactgtatttcagatttttttcttcatactgaagtataaatttaatttccc
>Balizia_spnov_Morim_577@NODE_1_length_1329_cov_137.174254
----------------------------------------------------------------------------------------------------------cttttttggttttgcctgcttgaatttaatcaggttatttctcatggagagcaagtatttttacgagttagagaaaaatgctgtttaaaaccatggtttgccaatgaagacattaactctcttgaagaactaattggaagattaaagaggttgaaggagaacgttggatttatagtaaatcgtgtaacagcaattcaggcaggtcttgacagctggcagtctgagcaaataaacaggaaactttactatctttcattcctttcaatcatattcctcccgttatccatcattacaggaggttggcaatctaacccttcttgtcttacttctataatccatatccataggcaataatagtgaacgattttgtttcctgttccactgtcaaatgcagttttcggcatgaatgttggaggagttccatggacaggccaaaacaatcccgagctcaatgatggttttcgcaatgtcatcttaatctgtgttgttatgctactatttgtgctactttgcttccttttcccggccatgtatacccgtatagccgcatggcggagacagaacgttctgggaagaagctggtcgataaataggaagtcaattctcagaagacctctccacattgaagatccagggagaggcggataccttcggatttgactatgaaaggttttgttcttatgaataacatcatcctggtcccaaaatctcttccttctgttttccataatgtctcaatattggaacaaaacagataaatgagctgacatatcagctgccatgtatcatatgaaaaacataaaaacagttgccaagtatagaagaaccagaagcctcagagatggaggattcatgaagcatagactctttggttgatgaaaatggaggcttttgatcaaggtggccctcttcattcattgcttatttcttgtttagggggaggggaatttatggatacataa-tttttttctatatcctggcaacattttttttaatcttgtatagctctctcttgtggctttatccaagtctcatccaatggaagaactgtatttcagatttctgtcttcatactgcagtataaatttaacttccc
>Calliandra_bella_LPQ15696@NODE_1_length_1233_cov_137.310554
gcttgatggtaaagagggatcttatgtgactgtgaaagcattactattcccatatgatttcttcca-ttttcttgttatagagcaaacattttgtgaactgatacacttttttggttttgtcgtcttgaatttaatcaggtgatttctcatggagagcaagtatttttaagagttagagaaaaatgctgtgtaaaaccatggtttgccagtgaagacattaacgctcttgaagaactaattggaagattaaagaggttgaaggagaatgttggattcatagtaaatcgtgtaacagcgattcaggcaggccttgacagctggcagtctgaacaaataaacaggaaactttactacctttcattcctttcaatcgtattcctcccgttatccgttatcacaggaggtcggaaatctaactcttcttttacttctatcatcatcaatatccataggcaatgatatctaatgattttgtttcctgtcccactgttaaatgcagtttttggcatgaatgttggaggagttccatggactggccaaaccaatcccgagctccaggatggttttcgcaatgtcatcctactctgtgttgttatgctactatttgtgctactttgcttccttttcccggccgtatatacccgtatagctgcatggcggagacggaacattatgggaagaagctggtcgataaataggaagtcacttttcagaagacctctacccattggagatcaaggaagaggaggataccttcggatttgacgatgaaaggatccattctaataaaaaacttcatcctggtcccaaaatctcttcatgttgttttcaataatgtgtcagtatttggaccaaacagatgaat----------------catcatgtatcatatttaaaacaaaaaaactgtttcctcttatagaagaaccagaagcctcagagatggaggattcatgaagcatcgattctttggttgatgaaaatggagacttgtgatcaagatgagcctattcattcattgcttatttcttgttt------agggtaatttatgggtacatagttttttccctgtatcttggcggcaatttttctgatagagcacaa--------------------------acaaacgataaatgcaatgtacttta------------tttagtgggataaagattttattgttt
>Cathormion_obliquifoliolatum_Wieringa_6519@NODE_1_length_1144_cov_87.606979
--------------------------------------------------------------------------------------acattgtgtgaactgagctacttttttggttttgcctgcttgaatttagtcaggttatttcgcatggagagcaagtatttttacgagttagagaaaaatgctgtttaaaaccatggtttgccaatgaagacattaactctcttgaagaactaattggaagattaaagaggttgaaggagaatgttggatttatagtaaatcgtgtaacggcaattcaggcaggtcttgacagctggcagtctgagcaaataaacaggaaactttactatctttcattcctttcaatcatattcctcccgttatccatcattacaggaggttggcaatctaacccttcttgtcttacttctataatccatatccatgggcaataatagtgaacgattttgtttcctgttccactgtcaaatgcagttttcggcatgaatgttggaggagttccatggacaggccaaaacaatcccgagctcaatgatggttttcgcaatgtcatcttaatctgtgttgttatgctactatttgtgctactttgcttccttttcccggccatgtatacccgtatagccgcatggcggagacagaacgttctgggaagaagctggtcgataaataggaagtcaattctcagaagacctctccacattgaagatccagggagaggaggataccttcggatttgactatgaaaggttttgttcttatgaataacatcatcctggtcccaaaatctcttccttctgttttccataatgtctcaatattggaacaaaacagataaatgagctgacatatcagctgccatgtatcatatgaaaaacataaaaacggttgccaagtatagaagaaccagaagcctcatagatggaggattcatgaagcatagattctttggttgatgaaaatggaggcttttgattaaggtgaccctattcattcattgcttatttcttgtttaggggggagggaatttatggatacataattttttttctatatcctggcaacatttttttttatcttgtatagctctctcttgtagctttatccaagtctcatccaatggaagaactgtatttcagatttctttcttcatactgcagtatgaatttaacttccc
>Enterolobium_cyclocarpum_MWC9020@NODE_1_length_1049_cov_178.510288
-------------------------------------------------------------------------------------------------------------------ttttgccttcttaaatttaatcaggttatttctcatggggagcaagtatttttacgagttagagaaaaatgctgtttaaaaccatggtttgccaatgaagacattaactctcttgaagagctaattggaagattaaagaggttgaaggagaatgttgggttcattgtaaatcgtgtaatggcaattcaggcaggtcttgacagctggcagtctgagcaaataaacaggaaactttactatctttcattcctttcaatcatattcctccctttatccatcatcacaggaggttggcaatctaactcttcttcttttacttctatcatccatatccgtaggcaataatattgaacgaatttgtttcttgttccactgtcaaatgcagttttcggcatgaatgttggaggagttccatggacaggccaaaacaatcctgagctcaaggatggttttcgcaatgtcatcctagtctgtgttgttatgctactatttgttctactttgcttccttttcccggccatgtatacccgtatagccgcatggcggagaaagaacgttctgggaagaagctggtcgataaataggaagtcaattctcagaagacctctccacattggagatcaagggagacgaggataccttcggatttgacgatgaaaggttttgttcttatgaataacatcatcctggtcccaaaatctcttccttctgttttcgataacgtctcaatattgtaacaaaacagataaatgagctaataaatcagctgccatgtatcatatgaaaaaaacaaaaccagttgccacgtatagaagaaccagaagcctcagagatggaggattcatgaagcatagattctttagttgatgaaaatggaggcttttgattaaggtgaccctattcattcattgcttatttcttgtttagggggaggggaatttatggatacatgtattgttctttatatcctggcaacatttttttgaaccttgtacagcgctctctgttagatttatcctagtctcatccaatggaagaaccgta--------------------------------------------
>Hydrochorea_corymbosa1_Bonadeu_655@NODE_1_length_975_cov_52.636957
------------------------------------------------------------------------------------------------------------------------------------------------------------------------------------------------------------------tgaagacattaactctcttgaagaactaattggaagattaaagaggttgaaggagaatgttggatttatagtaaatcgtgtaacggcaattcaggcaggtcttgacagctggcagtctgagcaaataaacaggaaactttactatctttcattcctttcaatcatattcctcccgttatccatcattacaggaggttggaaatctaacccttcttgtcttacttctataatccatatccataggcaataatagtgaacgattttgtttcctgttccactgtcaaatgtagttttcggcatgaatgttggaggagttccatggacaggccaaaacaatcccgagctcaatgatggttttcgcaatgtcatcttaatctgcgttgttatgctactatttgtgctactttgcttccttttcccggccatgtatacccgtatagccgcatggcggagacagaacgttctgggaagaagctggtcgataaataggaagtcaattctcagaagacctctccacattgaagatccagggagaggaggataccttcggatttgactatg-aaggttttattcttatgaataacatcatcctggtcccaaaatctcttccttctgttttccataatgtctcaatattggaacaaaacagataaatgagctgacatatcagctgccatgtatcatatgaaaaacataaaaacagttgccaagtatagaagaaccagaagcctcatagatggaggattcatgaagcatagattctttggttgatgaaaatggaggcttttgattaaggtgaccctattcattcattgcttatttcttgtttagggggaagggaatttatggatacataattttttttctatatcctggcaagatttttttttatcttgtatagctctctcttgtagctttatccaagtctcatccaatggaaaaactgtatttcagatttctttcttcatactgc-------------------
>Hydrochorea_corymbosa2_Iganci_862@NODE_1_length_1253_cov_192.161102
------------------------------------------------------------------------------------caacattgtgtggactgagctacttttttggttttgcctgcttgaatttaatcaggttatttctcatggagagcaagtatttttacgagttagagaaaaatgctgtttaaaaccatggtttgccaatgaagacattaactctcttgaagaactaattggaagattaaagaggttgaaggagaatgttggatttatagtaaatcgtgtaacggcaattcaggcaggtcttgacagctggcagtctgagcaaataaacaggaaactttactatctttcattcctttcaatcatattcctcccgttatccatcattacaggaggttggcaatctaacccttcttgtcttacttctataatccatatccataggcaataatagtgaacgattttgtttcctgttccactgtcaaatgcagttttcggcatgaatgttggaggagttccatggacaggccaaaacaatcccgatctcaatgatggttttcgcaatgtcatcttaatctgtgttgttatgctactatttgtgctactttgcttccttttcccggccatgtatacccgtatagccgcatggcggagacagaacgttctgggaagaagctggtcgataaataggaagtcaattctcagaagacctctccacattgaagatccagggagaggaggataccttcggatttgactatgaaaggttttgttcttatgaataaattcatcctggtcccaaaatctcttccttctgttttccataatgtctcaatattggaacaaaacatgtaaatgagctgacatatcagctgccgtgtatcatatgaaaaacataaaaacagttgccaagtatagaagaaccagaagcctcatagatggaggattcatgaagcatagattctttggttgatgaaaatggaggcttttgattaaggtgaccctattcattcattgcttatttcttgtttagggggaagggaatttatggatacataattttttttctatatcctggcaacatttttttttatcttgtatagctctctcttgtagctttatccaagtctcatccaatggaaaaactgtatttcagatttctttcttcatactgcagtatgaatttaacttccc
>Hydrochorea_marginata_Morim_563@NODE_1_length_1558_cov_97.359892
ccttgatgacaaggagggatcttatttgactgtggacgcattac-aatcccatatgatttcttccacttttctagttataaaagcaacattgtgtggactgagctacttttttggttttgcctgcttgaatttaatcaggttatttctcatggagagcaagtatttttacgagttagagaaaaatgctgtttaaaaccatggtttgccaatgaagacattaactctcttgaagaactaattggaagattaaagaggttgaaggagaatgttggatttatagttaatcgtgtaacggcaattcaggcaggtcttgacagctggcagtctgagcaaataaacaggaaactttactatctttcattcctttcaatcatattcctcccgttatccatcattacaggaggttggcaatctaacccttcttgtcttacttctataatccatatccataggcaataatagtgaacgattttgtttcctgttccactgtcaaatgcagttttcggcatgaatgttggaggagttccatggacaggccaaaacaatcccgagctcaatgatggttttcgcaatgtcatcctaatctgtgttgttatgctcctatttgtgctactttgcttccttttcccggccatgtatacccgtatagccgcatggcggagacagaacgttctgggaagaagctggtcgataaataggaagtcaattctcagaagacctctccacattgaagatccagggagaggaggataccttcggatttgactatgaaaggttttgttcttatgaataacatcatcctggtcccaaaatctcttccttctgttttccataatgtctcaatattggaacaaaacagataaatgagctgacatatcagctgccatgtatcatatgaaaaacataaaaacagttgccaagtatagaagaaccagaagcctcatagatggaggattcatgaagcatagattctttggttgatgaaaatggaggcttttgattaaggtgaccctattcattcattgcttatttcttgtttagggggaagggaatttatggatacataattttttttctatatcctggcaacatttttttttatcttgtatagctctctcttgtagctttatccaagtctcatccaatggaagaactgtatttcagatttctttcttcatactacagtatgaatttaacttccc
>Jupunba_abbottii_Zanoni_21220@NODE_1_length_831_cov_90.493369
---------------------------------------------------------------------------------------------------------------------------------------------------------------------------------------atgctgtttaaaaccatggtttgccaatgaagacattaactctcttgaagaactaattggaagattaaagaggttgaaggagaatgttggatttatagtaaatcgtgtaacggcaattcaggcaggtcttgacagctggcagtctgagcaaataaacaggaaactttactatctttcattcctttcaatcatattcctcccgttatccatcattacaggaggttggcaatctaacccttcttctcttacttctataatccatatccataggcaataatagtgaacgattttgtttcctgttccactgtcaaatgcagttttcggcatgaatgttggaggagttccatggacaggccaaaacaatcccgagctcaaggatggttttcgcaatgtcgtcctaatctgtgttgttatgcttttatttttgctactctgcttccttttcccggccatgtatacccgtatagccgcatggcggagacagaacgttctgggaagaagctggtcgataaataggaagtcaattctcagaagacctctccacattggagatcaagggagaggaggataccttcggatttgacgatgaaaggttttgttcttatgaataacatcatcctggtcccaaaatctcttccttctgttttccataatgtctcaatattggaacaaaacagataaatgagctgat----------acatgtatcatatgaaaaaaataaaaacagttgccaagtatagaagaaccagaagcctcagagatggaggattcatgaagcatagattctttggttgatgaaaatggaggcttttgatcaaggtgaccctattcattcat-----------------------------------------------------------------------------------------------------------------------------------------------------------------------------------
>Jupunba_brachystachya_Lima_7438@NODE_2_length_518_cov_12.326531
ccctgatggcaaggagggatcttatttgactgtggacgcattactattcccatatgatttcttccacttttctagttataaaagcaacattgtgtggactgagctacttttttggttttgcctgcttgaatttaatcaggttatttctcatggagagcaagtatttttacgagttagagaaaaatgctgtttaaaaccatggtttgccaatgaagacattaactctcttgaagaactaattggaagattaaagaggttgaaggagaatgttggatttatagtaaatcgtgtaacggcaattcaggcaggtcttgacagctggcagtctgagcaaataaacaggaaactttactatctttcattcctttcaatcatattcctcccg--------------------------------------------------------------------------------------------------------------------------------------------------------------------------------------------------------------------------------------------------------------------------------------------------------------------------------------------------------------------------------------------------------------------------------------------------------------------------------------------------------------------------------------------------------------------------------------------------------------------------------------------------------------------------------------------------------------------------------------------------------------------------------------------------------------------------------------------------
>Jupunba_cochleata_Bonadeu_673@NODE_1_length_1501_cov_75.405197
ccttgatggcaaggagggatcttatttgactgtggacgcattactattcccatatgatttcttcctcttttctagttataaaagcaacattgtgtggactgagctacttttttggttttgcctgcttgaatttaatcaggttatttctcatggagagcaagtatttttacgagttagagaaaaatgctgtttgaaaccatggtttgccaatgaagacattaactctcttgaagaactaattggaagattaaagaggttgaaggagaatgttggatttatagtaaatcgtgtaacggcaattcaggcaggtcttgacagctggcagtctgagcaaataaacaggaaactttactatctttcattcctttcaatcatattcctcccgttatccatcattacaggaggttggcaatctaacccttcttcttttacttctatcatccatatccataggcaataatattgaacgattttgtttcctgttccactgtcaaatgcagttttcggcatgaatgttggaggagttccatggacaggccaaaacaatcccgagctcaatgatggttttcgcaatgtcatcttaatctgtgttgttatgctcctatttgtgctactttgcttccttttcccggccatgtatacccgtatagccgcatggcggagacagaacgttctgggaagaagctggtcgataaataggaagtcaattctcagaagacctctccacattggagatcaagggagaggaggataccttcggatttgacgatgaaaggttttgttcttatgaataacatcatcctggtcccaaaatctcttccttctg-tttccataatgtctcaatattggaacaaaacagataaatgagctgatatatcagctgccatgtatcatatgaaaaaattaaaaacagttgccaagtatagaagaaccagaagcctcagagatggaggattcatgaagcatagattctttggttgatgaaaatggaggcttttgatcaaggtgaccctattcattcattgcttatttcttgtttagggggaggggaatttatggatacaacattttttttctatatcctggcaacatttttttttgtcttgtatagctctctcttgtagctttatccaagtctcatccaatggaagaactgtatttcagatttctttcttcatactgcagtataaatttaatttccc
>Jupunba_commutata_Maguire_46145@NODE_1_length_1118_cov_89.428434
----------------ggatcttatttgactgtggacgcattactattcccatatgatttcttccacttctctagttataaaagcaacattgtgtggactgagctacttttttggttttgcctgcttgaatttaatcaggttatttctcatggagagcaagtatttttacgagttagagaaaaatgctgtttaaaaccatggtttgccaatgaagacattaactctcttgaagaactaattggaagattaaagaggttgaaggagaatgttggatttatagtaaatcgtgtaacggcaattcaggcaggtcttgacagctggcagtctgagcaaataaacaggaaactttactatctttcattcctttcaatcatattcctcccgttatccatcattacaggaggttggcaatctaacccttcttcttgtacttctatcatccatatccataggcaataatattgaacgattttgtttcctgttccactgtcaaatgcagttttcggcatgaatgttggaggagttccatggacaggccaaaacaatcccgagctcaatgatggttttcgcaatgtcatcttaatctgtgttgttatgctactatttgtgctactttgcttccttttcccggccatgtatacccgtatagccgcatggcggagacagaacgttctgggaagaagctggtcgataaataggaagtcaattctcagaagacctctccacattggagatcaagggagaggaggatatcttcggatttgacgatgaaaggttttgttcttatgaataacatcatcctggtcccaaaatctcttccttctgttttccataatgtctcaatattcgaacaaaacagataaatgagctgata----------catgtatcatatgaaaaaaataaaaacagttgccaagtatagaagaaccagaagcctcagagatggaggattcatgaagcatagattctttggttgatgaaaatggaggcttttgatcaaggtgaccctattcattcattgcttatttcttgtttagggggaggggaatttatggatacataattttttttctatgtcctggcaacatttttttttatcttgtatagctctctcttgtagctttatccaagtctcatc------------------------------------------------------------
>Jupunba_floribunda_Iganci_883@NODE_1_length_781_cov_78.457386
----------------------------------------------------------------------------------------------------------------------------------------------------------------------------------------------------------------------------------------------------------------------------------------------cgtgtaacggcaattcaggcaggtcttgacagctggcagtctgagcaaataaacaggaaactttactatctttcatttctttcaatcatattcctcccgttatccatcattacaggaggttggcaatctaacccttcttcgcttacttctatactccatatccataggcaataatagtgaacgattttgtttcctgttccactgtcaaatgcagttttcggcatgaatgttggaggagttccatggacaggccaaaacaatcccgagctcaatgatggttttcgcaatgtcatcttaatctgtgtagttatgctactatttgtgctactttgcttccttttcccggccatgtatacccgtatagccgcatggcggagacagaacgttctgggaagaagctggtcgataaataggaagtcaattctcagaagacctctccacattggagatcaagggagaggaggataccttcggatttgacgatgaaaggttttgttcttatgaataacatcatcctggtcccaaaatctcttccttctgttttccataatgtctcaatattggaacaaaacagataaatgggctgatatatcagctgccatgtatcatatgaaaaaaat-aaaacagttgccaagtatagaagaaccagaagcctcagagatggaggcttcatgaagcatagattctttggttgatgaaaatggaggcttttgatcaaggtgaccctattcattcattgcttatttcttgtttagggggagaggaatttatggatgca------------------------------------------------------------------------------------------------------------------------------------------
>Jupunba_langsdorfii_Ribeiro_728@NODE_1_length_1488_cov_68.115521
ccttgatggcaaggagggatcttatttg-ctgtggacgcattactattcccatatgatttcttccac-tttctagttataaaagcaacattgtgtggactgagctacttttttggttttgcctgcttgaatttaatcaggttatttctcatggagagcaagtatttttacgagttagagaaaaatgctgtttaaaaccatggtttgccaatgaagacattaactctcttgaagaactaattggaagattaaagaggttgaaggagaatgttggatttatagtaaatcgtgtaacggcaattcaggcaggtcttgacagctggcagtctgagcaaataaacaggaaactttactatctttcattcctttcaatcatattcctcccgttatccatcattacaggaggttggcaatctaacccttcttctcttacttctataatccatatccataggcaataatattgaacgattttgtttcctgttccactgtcaaatgcagtttttggcatgaatgttggaggagttccatggacaggccaaaacaatcccgagctcaatgatggttttcgcaatgtcatcttaatctgtgttgttatgctactatttgtgctactttgcttccttttcccggccatgtatacccgtatagccgcatggcggagacagaacgttctgggaagaagctggtcgataaataggaagtcaattctcagaagacctctccacattggagatcaagggagaggaggataccttcggatttgacgacgaaaggtttcgttcttgtgaataacatcgtcctggtcccaaactctcttcgttctgttttcgataatgtctcagtattggaacaaaacagataaatgagctgatatatcagctgccatgtatcatatgaaaaaaataaaaacagttgccaagtatagaagaaccagaagcctcagagatggaggattcatgaagcatagattctttggttgatgaaaatggaggcttttgatcaaggtgaccctattcattcattgcttatttcttgtttagggggaggggaatttatggatacataattttttttctatatcctggcaacatttttgtt-gccttgtatagcgctctctagtagctttatccaagtctcatccaatggaagaactgtatttcagatttctttcttcatactgcagtataaatttaacttccc
>Jupunba_leucophylla_Iganci_839@NODE_1_length_1337_cov_129.273016
ccttgatgacaaggagggatcttatttgactgtggacgcattactattcccatatgatttcttccac-tttctagttataaaagcaacattgtgtggactgagctacttttttggttttgcctgcttgaatttaatcaggttatttctcatggagagcaagtatttttacgagttagagaaaaatgctgtttaaaaccatggtttgccaatgaagacattaactctcttgaagaactaattggaagattaaagaggttgaaggagaatgttggatttatagtaaatcgtgtaacggcaattcaggcaggtcttgacagctggcagtctgagcaaataaaccggaaactttactatctttcattcctttcaatcatattcctcccgttatccatcattacaggaggttggcaatctaacccttcttgtcttacttccataatccgtatccctaggcaataatagtgaacgattttgtttcctgttccactgtcaaatgcagttttcggcatgaatgttggaggagttccatggacaggtcaaaataatcccgagctcaatgatggttttcgcaatgtcatcttaatctgtgttgttatgctactatttgtgctactttgcttccttttcccggccatgtatacccgtatagccgcatggcggagacagaacgttctgggaagaagctggtcggtaaataggaagtcaattctcagaagacctctccacattggagatcaagggagaggaggataccttcggatttgacgatgaaaggttttgttcttatgaataacatcatcctggtcccaaaatctcttccttctgttttccataatgtctcaatattggaacaaaaca------------gatatatcagctgccatgtatcatatgaaaaacatagaaacagttgccaagtatagaagaaccagaagcctcagagatggaggattcatgaagcatagattttttggttgattaaaatggaggcttt-----------------------------ttatttcttgtttagggggaggggaatttatggatacataattttttttctatatcctggcaacattttcttttatcttgtatagctctctcttgtagctttatccaagtctcatccaatggaagaactgtgtttcagatttctttcttcatactgcagtataaatttaacttccc
>Jupunba_limae_Iganci_261@NODE_1_length_1537_cov_48.008219
ccctgatggcaaggagggatcttatttgactgtggacgcattactattcccatatgatttcttccacttttctagttataaaagcaacattgtgtggactgagctacttttttggttttgcctgcttgaatttaatcaggttatttctcatggagagcaagtatttttacgagttagagaaaaatgctgtttaaaaccatggtttgccaatgaagacattaactctcttgaagaactaattggaagattaaagaggttgaaggagaatgttggatttatagtaaatcgtgtaacggcaattcaggcaggtcttgacagctggcagtctgagcaaataaacaggaaactttactatctttcattcctttcaatcatattcctcccgttatccatcattacaggaggttggcaatctaacccttcgt---ttacttctatcatccatatccataggcaataatattgaacgattttgtttcctgttccactgtcaaatgcagttttcggcatgaatgttggaggagttccatggacgggccaaaacaatcccgagctcaatgatggttttcgcaatgtcatcttaatctgtgttgttatgctactatttgtgctactttgcttccttttcccggccatgtatacccgtatagccgcatggcggagacagaacgttctgggaagaagctggtcgataaataggaagtcaattctcagaagacctctccacgttggagatcaagggagaggaggataccttcggatttgacgatgaaaggttttgttcttatgaataacatcatcctggtcccaaaatctcttccttctgttttccataatgtctcaatattggaacaaaacagataaatgagctgatatatcagctgccatgtatcatatgaaaaaaataaaagcagttgccaagtatagaagaaccagaagcctcagagatggaggattcatgaagcatagattctttggttgatgaaaatggaggcttttgatcaaggtgaccctattcattcattgcttatttcttgtttagggggaggggaatttatggatacataattttttttctatatcctggcaaca-ttttctttgtcttgtatagctctctcttgtagctttatccaagtctcatccaatggaagaactgtatttcagatttctttcttcatactgcagtataaatttaatttccc
>Jupunba_microcalyx_Iganci_855@NODE_1_length_1163_cov_91.556169
ccttgatgacaaggagggatcttatttgactgtggacgcattactattcccatatgatttcttccacttttctagttataaaagcaacattgtgtggcctgagctacttttttggttttgcctgcttgaatttaatcaggttatttctcatggagagcaagtatttttacgagttagagaaaaatgctgtttaaaaccatggtttgccaatgaagacattaactctcttgaagaactaattggaagattaaagaggttgaaggagaatgttggatttatagtaaatcgtgtaacggcaattcaggcaggtcttgacagctggcagtctgagcaaataaacaggaaactttactatctttcattcctttcaatcatattcctcccgttatccatcattacaggaggttagcaatctaacccttcttgtcttacttctataatccaaatccataggcaataatagtgaacgattttgtttcctgttccactgtcaaatgcagtttttggtatgaatgttggaggagttccatggacaggccaaaacaatcccgagctcaatgatggttttcgcaatgtcatcttaatctgtgttgttatgctactatttgtgctactttgcttccttttcccggccatgtatacccgtatagccgcatggcggagacagaacgttctgggaagaagctggtcggtaaataggaagtcaattctcagaagacctctccacattggagatcaagggagaggaggataccttcggatttgacgatgaaaggttttgttcttatgaataacatcatcctggtcccaaaatctcttccttctgttttccatgatgtctcaatattggaacaaaaca------------gatatatcagctgccatgtatcatatgaaaaacataaaaacagttgccaagtatagaagaaccagaagcctcagaga---------------------------------------------------------------------------------------------------------------------------------------------------------------------------------------------------------------------------------------------------------------
>Jupunba_oppositifolia_Liegier_16014@NODE_1_length_893_cov_78.761029
----------------------------------------------------------------------------------------------------------------------------------------------------------------gtatttttacgggttagagaaaaatgctgtttaaaaccatggtttgccaatgaagacgttaactctcttgaagaactaattggaagattaaagaggttgaaggagaatgttggatttatagtaaatcgtgtaacggcaattcaggcaggtcttgacagctggcagtctgagcaaataaacaggaaactttactatctttcattcctttcaatcatattcctcccgttatccatcattacaggaggttggcaatctaacccttcttctcttacttctataatccatatccataggcaataatagtgaacgattttgtttcctgttccactgtcaaatgcagttttcggcatgaatgttggaggagttccatggacaggccaaaacaatcccgagctcaaggatggttttcgcaatgtcgtcctaatctgcgttgttatgcttttatttttgctactttgcttccttttcccggccatgtatacccgtatagccgcatggcggagacagaacgttctgggaagaagctggtcgataaataggaagtcaattctcagaagacctctccacattggagatcaagggagaggaggataccttcggatttgacgatgaaaggttttgttcttatgaataacatcatcctggtcccaaaatctcttccttctgttttccataacgtctcaatattggaacaaaacagataaatgagctgat----------acatgtatcatatgaaaaaaataaaaacagttgccaagaatagaagaaccagaagcctcagagatggaggattcatgaagcatagattctttggttgatgaaaatggaggcttttgatcaaggtgaccctattcattcattgcttatttcttgtttagggggaggggaatttatggata--------------------------------------------------------------------------------------------------------------------------------------------
>Jupunba_oxyphyllidia_Yonker_6157@NODE_1_length_931_cov_101.832553
--------------------------------------------------------------------------------------------------------------------------------------------ttatttctcatggagagcaagtatttttacgagttagagaaaaatgctgtttaaaaccatggtttgccaatgaagacattaactctcttgaagaactaattggaagattaaagaggttgaaggagaatgttggctttatagtaaatcgtgtaacggcaattcaggcaggtcttgacagctggcagtctgagcaaataaacaggaaactttactatctttcattcctttcaatcatattcctcccgttatccatcattacaggaggttggcaatctaacccttcttctcttacttctataatccatatccataggcaataatagtgaacgattttgtttcctgttccactgtcaaatgcagttttcggcatgaatgttggaggagttccatggacaggccaaaacaatcccgagctcaatgatggttttcgcaatgtcatcttaatctgtgttgttatgctactatttgtgctactttgcttccttttcccggccatgtatacccgtatagccgcatggcggagacagaacgttctgggaagaagctggtcgataaataggaagtcaattctcagaagacccctccacactggagatcaagggagaggaggataccttcggatttgacgacgaaaggtttcgttcttatgaataaca----actggtcccaaaatctcttccttctgttttcgataatgtctcaatattggaacaaaacagataaatgagatgataaatcagctgccatgtatcctatgaaaaaaataaaaacagttgccaagtatagaagaaccagaagcctcagagatggaggattcatgaagcatagattctttggttgatgaaaatggaggcttttgatcaaggtgaccctattcattcattgcttttttcttgtttagggggaggggaatttatagatacataattttttt--------------------------------------------------------------------------------------------------------------------------------
>Jupunba_trapezifolia_Simon_1600@NODE_1_length_1097_cov_54.698656
-------------------------------------------------------------------------------aaaagcaacattgtgcggactgagctacttttttggttttgcctgcttgaatttaatcaggttatttctcatggagagcaagtatttttacgagttagagaaaaatgctgtttaaaaccatggtttgccaatgaagacattaactctcttgaagaactaattggaagattaaagaggctgaaggagaatgttggatttatagtaaatcgtgtaacggcaattcaggcaggtcttgacagctggcagtctgagcaaataaacaggaaactttactatctttcattcctttcaatcatattcctcccgttatccatcattacaggaggttggcaatctaacccttcttcttgtacttctatcatccatatccataggcaataatattgaacgattttgtttcctgttccactgtcaaatgcagttttcggcatgaatgttggaggagttccatggacaggccaaaacaatcccgagctcaatgatggttttcgcaatgtcatcttaatctgtgttgttatgctactatttgtgctactttgcttccttttcccggccatgtatacccgtatagccgcatggcggagacagaacgttctgggaagaagctggtcgatcaataggaagtcaattctcagaagaccactccacattgaagatcaagggagaggaggataccttcggatttgacgatgaaaggttttgttcttatgaataacatcatcctggtcccaaaatctcttccttctgttttccatcatgtctcaatattggaacaaaacagatgaatgagctgatatatcagctgccatgtatcatatgaaaaaaataaaaacagttgccaagtatagaagaaccagaagcctcagagatggaggattcatgaagcatagattctttggttgatgaaaatggaggcttttgatcaaggtgaccctattcattcattgcttatttcttgtttagagggaggggaatttatggatacataattttttttctatatcctggcaaca---ttttttatcttgtatagctctctcttgtagctttatccaagtctcatccaatggaagaactgtatttcagatttctttcttc--------------------------
>Jupunba_villosa_Borges_423@NODE_1_length_1392_cov_84.498099
ccttgatgacaaggagggatcttatttgactgtggacgcattactattcccatatgatttcttccacttttctagttataaaagcaacattgtgtggactgagctacttttttggttttgcctgcttcaatttaatcaggttatttctcatggagagcaagtatttttacgagttagagaaaaatgctgtttaaaaccatggtttgccaatgaagacattaactctcttgaagaactaattggaagattaaagaggttgaaggagaatgttggatttatagtaaatcgtgtaacggcaattcaggcaggtcttgacagctggcagtctgagcaaataaacaggaaactttactatctttcattcctttcaatcatattcctcccgttatccatcattacaggaggttggcaatctaacccttcttcttgtacttctatcatccatatccataggcaataatattgaacgattttgtttcctgttccactgtcaaatgcagttttcggcatgaatgttggaggagttccatggacgggccaaaacaatcccgagctcaatgatggttttcgcaatgtcatcttaatctgtgttgttatgctactatttgtgctactttgcttccttttcccggccatgtatacccgtatagccgcttggcggagacagaacgttctgggaagaagctggtcgataaataggaagtcaattctcagaagacctctccacattggagatcaagggagaggaggataccttcggatttgacgatgaaaggttttgttcttatgaataacatcatcctggtcccaaaatctcttccttctgttttccataatgtctcaatattggaacaaaacagataaatgagttgatatatcagctgccatgtatcataggaaaaaaataaaaacagttgccaagtatagaagaaccagaagcctcagagatggaggattcatgaagcatagattctttggttgatgaaaatggaggcttttgatcaaggtgaccctattcattcattgcttatttcttgtttagggggaggggaatttatggatacataattttttttctatatcctggcaaca-ttttttttgtcttgtatagctctctcttgtagctttatccaagtctcatccaatggaagaactgtatttcagatttctttcttcatactgcagtataaatttaatttctc
>Punjuba_racemiflora_Jimenez_Soares_3626@NODE_1_length_1024_cov_91.743400
---------------------------------------------------------------------------------------cattgtgtggactgagctacttttttggttttgcctgcttgaatttaatcaggttatttctcatggagagcaagtatttttacgagttagagaaaaatgctgtttaaaaccatggtttgccaatgaagacattaactctcttgaagaactaattggaagattaaagaggttgaaggagaatgttggatttatagtaaatcgtgtaacggcgattcaggcaggtcttgacagctggcagtctgagcaaataaacaggaaactttactatctttcattcctttcaatcatattcctcccgttatccatcattacaggaggttggcaatctaacc---cttcttttacttctatcatccatatccataggcaataatattgaacgattttgtttcctgttccactgtcaaatgcagttttcggcatgaatgttggaggagttccatggacaggccaaaacaatcctgagctcaatgatggttttcgcaatgtcatcttgatctgtgttgttatgctactatttgtgctactttgcttccttttcccggccatgtatacccgtatagccgcatggcgtagacagaacgttctgggaagaagctggtcgataaataggaagtcaattctcagaagacctctccacattggagatcaagggagaggaggataccttcggatttgacgatgaaaggttttgttcttatgaataacatcatcctggtcccaaaatctcttccttctgttttcgataatgtctcaatattggaacaaaacaa-----------gataaatcagctgccatgtatcatatgaaaaaactaaaaacagttgccacgtatagaagaaccagaagcctcagagatggagaattcatgaagcataggttctttggttgatgaaaatggaggcttttgatcaaggtgaccctgttcattcattgcttattgcttgtttagggggaggggaatatatggatacataatttttttcctatatcctggcaacatgtttttt-accttgtatagcgctctctgttag------------------------------------------------------------------------------
>_R_Afrocalliandra_redacta_Germishuizen_5585@NODE_1_length_1035_cov_134.132568
--------------------------------------------------------------ttccattttctagttataaaagcaacattgtgtggactgatatactttttgagttttgccttcttgaatttaatcaggttatttctcatggagagcaagtatttttacgagttagagaaaaatgctgtttaaagccatggtttgccagtgaagacattaatgctcttgaagaactaattggaagattaaagaggttgaaggagaatgttggattcatagtaaatcgtgtaactgcgattcaggcaggtcttgacagctggcagtctgaacaaataaacaggaaactttactacctgtcattcctttcaatcatattcctcccgttatccgtcattacaggaggttggccatctga---atgttcttttacttctatcatccatatccataggcaatgatatctaatgattttgtttcctgtcccactgttaaatgcagtttttggcatgaatgttggaggagttccatggacaggccaaaacaatcccgacctcaaggatggttttcgcaatgtcatcctactctctgttgttatgctactatttgtgctactttgcttccttttcccagctatgtatacccatatagctgcatggcggagacggaatgttatgggaagaagctggtcgataaataggaagtcaattttcagaagacctctccacattggagatcaagggagaggaggataccttcggatttgactgactgatgaatgg-----gtaaaaaacatcatcctggtcccaaaatctcttccttctgttttcaataatgtctcaatattaggactaaacagat-----------taaatcagctgccatgaatcatgtggtaaaattaaaaacagttgtcacttatagaagaaccagaagcctcagagatggaggattcatggggcatggtttctttggtcgatgaaaatggagacttgtgatcaaagtgagcctattcattcattgcttacttcttatttagggggagtggaatttatgggtacataattttttttctatatcttgagaacatttttttat------------------------------------------------------------------------------------------------------
>_R_Albizia_coripatensis_Hughes_2433@NODE_1_length_1212_cov_128.238767
gcttgatggtaaggagaaatcttatgtgactgtgaaggcattagcattctcacatgatttcttccacttttctagttataaaagcaacattgtgtggactgagctacttttttggttttgcctgcttgaatttaatcaggttatttctcatggagagcaagtatttttacgagtcagagaaaaatgctgtttaaaaccatggtttgccaatgaagacattaactctcttgaagagctaattggaagattaaggaggttgaaggagaatgttggatttatagtaaatcgtgtgacggcgattcaggcaggtcttgacagctggcagtctgagcaaataaacaggaaactttactatctttcattcctttcaatcatattccttccgttatccatcattacaggaggttggcaatctaactcttcttcttttacttctatcatccatatccataggcaataatattgaacgattttgtttcctgttccactgtcaaatgcagttttcggcatgaatgttggaggagttccatggacaggccaaaacaatcccgagctcaatgatggttttcgcaatgtcatcctaatctgtgttgttatgctactatttgtgctactttgcttccttttcccagccatgtatacccgtatagccgcatggcggagacagaacgttctgggaagaagctggtcgataaataggaagtcaattctcaggagacctctccacattggagatcaaggaagaggaggataccttcggatttgatgacgaagggtttcattcttatgaataacattgtcccggtcccaaaatctcttccttctgttttcgataatgtctcaatattggaacaaaacagataaaagaac------------------------------------------------------cagaagaaccagaagcctcagagatggaggattcatgaagcatagattctttggttgatgaaaatggaggcttttgatcaaggtgacccaattcattcattgcttatttcttgttttgtgggaggggaatttatggatacataat--------------------------------------------------------------------------------------------------------------------------------------
>_R_Albizia_inundata_Wood_26530@NODE_1_length_874_cov_72.579976
---------------------------------------------------------------------------------------------------------------------------------------------------------------------------------------------------------------------------------------------------------------------ggagaatgttggatttatagttaatcgtgtaacggcaattcaggcaggtcttgacagctggcagtctgagcaaataaacaggaaactttactatctttcattcctttcaatcatattcctcccgttatccatcattacaggaggttggcaatctaattcttcttctttcacttctatcatccatatccataggctataatattgaacgattttgtttcctgttccactgtcaaatgcagttttcggcatgaatgttggaggagttccatggacaggccaaaacaatcccgagctcaatgatggttttcgtaatgtcatcctaatctgtgttgttatgctactatttgtgctactttgcttccttttcccggccatgtatacccgtatagccgcatggcggaaacagaacgttctgggaagaagctggtcgataaataggaagtcaattctcagaagacctctacacattggagatcaagggagaggaggataccttaggatttgacaacaaaaggtttcgttcttatgaataacattgtcctggtcccaaaatctcttccttctgttttccataatgtctcaatattggaacaaaacagatgaatgagctgataaatcagctgccatgtatcatgtgaaaaaaataagaacagttgccaaatatagaagaaccagaagcctcagagatggaggattcttgaagcatagattctttggttgatgaaaatggaggcttttgatcaaggtgaccctattcattcattgcttatttcttgttttgcgggaggggaatttatggatacataataaattttctatatcctggcaacatttttttttaccttgtaaagcgccctctaggagctttatc-----------------------------------------------------------------------
>_R_Albizia_sinaloensis_Hughes_1576@NODE_1_length_967_cov_49.514607
------------------------------------------------------------------------------------------------------------------------cctgcttgaatttaatcaggttatttctcatggagagcaagtatttttacgagttagagaaaaatgctgtttaaaaccatggtttgccaatgaagacattaactctcttgaagagctaattggaagattaaagaggttgaaggagaatgttggatttatagtaaatcgtgtaacggcaattcaggctggtcttgacagctggcagtccgagcaaataaacaggaaactttactatctttcattcctttcaatcatattcctcccgttatccatcattacaggaggttggcaatctaactcttcttcttttacttctatcatccatatccataggcaataatattgaacgattttgtttcctgttccactgtcaaatgcagttttcggcatgaatgttggaggagttccatggacaggccaaaacaatcccgagctcaatgatggttttcgcaacgtcatcctaatctgtgttgttatgctactatttgtgctactttgcttccttttcccggccatgtatacccgtatagccgcatggcggaggcagaacgttctgggaagaagctggtcgataaataggaagtcaattctcagaagacctctacacattggagatcaagggagaggaggatacctccggatttgacgacaaaaggtttcgttcttatgaataacatcgtcctggtcccaaaatctcttccttctgttttcgataatgtctcaatattggaacaaaacg------------gataaatcagctgccatgtatcatgtgaaaaaagtaaaaacagttgccgcgtatagaagaaccagaagcctcagagatggaggattcatgaagcatagattctttggttgatgaaaatggaggcttttgatcaaggtgacccaattcattcattgcttatttcttgtttcgggggaggggaatctat-gatacataattttttctttatatcctttcaacatttttttt-------------------------------------------------------------------------------------------------------
>_R_Albizia_subdimidiata_var_minor_Gorts_341@NODE_2_length_573_cov_27.747984
----------------------------------------------------------------------------------------------------------------------------------------------------------------------------------------------------------------------------------------------------------------------------------------------------------------------------------------------------------------------------------------------------------------------------------------------------------------------------------------------------------------------ttcggcatgaatgttggaggagttccatggacaggccaaaacaatcccgagctcaatgatggttttcgcaatgtcatcctaatctgtgttgttatgctactatttttgctactttgcttccttttcccggccatgtacacccgtatagccgcatggcggagacagaacgttctgggaagaagctggtcgataaataggaagtcaattctcagaagacctctccacattggagatcaagggagaggaggataccttcggatttgacaacgaaaggtttcgttcttatgaataacattgtcctggtcccaaaatctcttccttctgttttcgataatgtctcaatattggaacaaaacagatgaatgagctgataaatcagctgccatgtatcatgtgaaaaaaataagaacagttgccaaatatagaagaaccagaagcctcagagatggaggattcttgaagcatagattcgttggttgatgaaaatggaggcttttgatcaaggtgaccctattcattcattgcttatttcttgttttgagggaggggaatttatggatacgtaattaaat---------------------------------------------------------------------------------------------------------------------------------
>_R_Albizia_tomentella_Leach_Dunlop_3801@NODE_1_length_1289_cov_74.051980
gcttgatgttaaggagaaaccttatgtgactgtgaaggcattaccattctcacatgatttcttccacttctctagttataaaagcaacattgtgtggactgagctac-tttttggttttgc---cttcaatttaatcaggttatttctcatggagagcaagtttttctacgagttagagaaaaatgctgtttaaaaccatggtttgccaatgaagatgttaactctcttgaagagctaattggaagattaaagaggttgaaggagaatgttggatttatagtaaatcgtgtaaccgcaattcaagcaggtcttgacagctggcagtctgagcaaataaacaggaaactttactatctttcattcctttcaatcatattcctcccgttatccatcattacaggaggttggcaatctaactctttttcttctacttctattatccatatccataggcaataatattgaacgaaattttttcctgttccactgtcgaatgcagtttttggcatgaatgttggaggagttccatggacaggccaaaacaatcccgagctcaaggatggttttcgcaatgtcatcctactctgtgttgttatgttactatttgttctactttgcttccttttcccggctatgtatacccgtatagctgcatggcggagacagaacgttctgggaagaagctggtcaataaatagaaagtcaattctcagaagacctctccacactggagatcacggaaggcgaggataccttcggatttgacgacaaaaggtttcgttcttgtgaataacatcatcctggtaccaaaatctcttccttctgttttcgataatgtctcaatattgtaacaaaacagataaatgagctgataaatcagctgccatgtatcatatgaaaaaaacaaaaacagttgccaattatagaagaaccagaatcctcagagatggaggattcgtaaagcatagattctttggttgatgtaaatggaggcttttgatcaaggtgaccctattcattcattgcttatttcttgtttatggggaagggaatttatggttacataattctttccctatatccgggcaacatttttgttaaccttgtatagcgctctctgttagc-----------------------------------------------------------------------------
>_R_Albizia_tomentosa_Hughes_648@NODE_1_length_926_cov_74.692580
-------------------------taagttgttaaaactagaatagcttccaatgtattttcctacaaggcagttttgttgtgtgatattttaaataggaaaatgatgtccaatgcctatgcaattttccataatgaaagtatattt------aagcaagtatttttacgagttagagaaaaatgctgtttaaaaccatggtttgccaatgaagacattaactctcttgaagagctaattggaagattaaagaggttgaaggagaatgttggatttatagtaaatcgtgtaacggcaattcaggctggtcttgacagctggcagtccgagcaaataaacaggaaactttactatctttcattcctttcaatcatattcctcccgttatccatcattacaggaggttggcaatctaac---tcttcttttacttctatcatccatatccataggcaataatattgaacgattttatttcctgttccactgtcaaatgcagttttcggcatgaatgttggaggagttccatggacaggccaaaacaatcccgagctcaatgatggttttcgcaatgtcatcctaatctgtgttgttatgctactatttgtgctactttgcttccttttcccggccatgtatacccgtatagccgcatggcggagacagaaggttctgggaagaagctggtcgataaataggaagtcaattctcagaagacctctacacattggagatcaagggagaggaggatacctccggatttgacgacaaaaggtttcgttcttatgaataacatcgtcctggtcccaaaatctcttccttctgttttcgataatgtctcaatattggaacaaaacg------------gataaatcagctgccatgtatcatgtgaaaaaagtaaaaacagttgccgcgtatagaagaaccagaagcctcagagatggaggattcatgaagcatagat----------------------------------------------------------------------------------------------------------------------------------------------------------------------------------------------------------------------------------------
>_R_Balizia_elegans_Iganci_870@NODE_1_length_1336_cov_72.886418
ccttgatgacaaggagggatcttatttgactgtggacgcattactattcccatatgatttcttccacttttctagttataaaagcaacattgtgtggactgagctacttttttggttttgcctgcttgaatttaatcaggttatttctcatggagagcaagtatttttacgagttagagaaaaatgctgtttaaaaccatggtttgccaatgaagacattaactctcttgaagaactaattggaagattaaagaggttgaaggagaatgttggatttatagtaaatcgtgtaacggcaattcaggcaggtcttgacagctggcaatctgagcaaataaacaggaaactttactatctttcattcctttcaatcatattcctcccgttatccatcattacaggaggttggcaatctaacccttcttgtcttacttctataatccatatccataggcaataatagtgaacgattttgtttcctgttccactgtaaaatgcagttttcggcatgaatgttggaggagttccatggacaggccaaaacaatcccgagctcaatgatggttttcgcaatgtcatcttaatctgtgttgttatgctactatttgtgctactttgcttccttttcccggccatgtatacccgtatagccgcatggcggagacagaacgttctgggaagaagctggtcgataaataggaagtcaattctcagaagacctctccacattgaagatccagggagaggaggataccttcggatttgactatgaaaggttttgttcttatgaataacatcatcctggtcccaaaatctcttccttctgttttccataatgtctcaatattggaacaaaaca------------aatatatcagctgccatgtatcatatgaaaaacataaaaacagttgccaagtatagaagaaccagaagcctcagagatggaggattcatgaagcatagattctttggttgatgaaaatggaggcttttgatcaaggtgaccctattcattcattgcttatttcttgtttagggggagaggaatttatggatacataattttttttctatatcctggcaacatttttttttatcttgtatagctctctcttgtagctttatccaagtctcatccaatggaagaactgtatttcagatttctttcttcatactgcagtatgaatttaactgccc
>_R_Cathormion_rhombifolium_Deighton_3618@NODE_1_length_1060_cov_48.088505
---------------------------------------attactattcccatatgatttcttccacttttctagttataaaagcaacattgtgtggactgagctacttttttggttttgcctgcttgaatttaatcaggttatttctcatggagagcaagtatttttacgagttagagaaaaatgctgtttaaaaccatggtttgcgaatgaagacattaactctcttgaagaactaattggaagattaaagaggttgaaggagaatgttggatttatagtaaatcgtgtaacggcaattcaggcaggtcttgacagctggcagtctgagcaaataaacaggaaactttactatctttcattcctttcaatcatattcctcccgttatccatcattacaggaggttggcaatctaacccttcttgt----cttctataatccatatccataggcaataatagtgaacgattttgtttcctgttccactgtcaaatgcagttttcggcatgaatgttggaggagttccatggacaggccaaaacaatcccgagctcaatgatggttttcgcaatgtcatcttaatctgtgttgttatgctactatttgtgctactttgcttccttttcccggccatgtatacccgtatagccgcatggcggagacagaacgttctgggaagaagctggtcgataaataggaagtcaattctcagaagacctctccacattgaagatccagggagaggaggataccttcggatttgactatgaaaggttttgttcttatgaataacatcatcctggtcccaaaatctcttccttctgttttccataatgtctcaatattggaacaaaacagataaatgagctgacatatcagctgccatgtatcatatgaaaaacataaaaacagttgctaagtatagaagaaccagaagcctcatagatggaggattcatgaagcatagattctttggttgatgaaaatggaggcttttgattaaggtgaccctattcattcattgcttatttcttgtttaggggggagggaatttatggatacataattttttttctatatcctggcaacattttttttt------------------------------------------------------------------------------------------------------
>_R_Hydrochorea_gonggrijpii_Tillett_45696@NODE_1_length_820_cov_101.594886
----------------------------------------------------------------------------------------------------------------------------------------------------------------------------------------------------------------------gacattaactctcttgaagaactaattggaagattaaagaggttgaaggagaatgttggatttatagtaaatcgtgtaacggcaattcaggcaggtcttgacagctggcagtctgagcaaataaacaggaaactttactatctttcattcctttcaatcatattcctcccgttatccatcattacaggaggttggcaatctaacccttcttgtcttacttctataatccatatccataggcaataatagtgaacgattttgtttcctgttccactgtcaaatgcagttttcggcatgaatgttggaggagttccatggacaggccaaaacaatcccgagctcaatgatggttttcgcaatgtcatcttaatctgtgttgttatgctcctatttgtgctactttgcttccttttcccggccatgtatacccgtatagccgcatggcggagacagaacgttctgggaagaagctggtcgataaataggaagtcaattctcagaagacctctccacattgaagatccagggagaggaggataccttcggatttgactatgaaaggttttgttcttatgaataacatcatcctggtcccaaaatctcttccttctgttttccataatgtctcaatattggaacaaaacagataaatgagctgacatatcagctgccatgtatcatatgaaaaacataaaaacagttgccaagtatagaagaaccagaagcctcatagatggaggattcatgaagcatagattctttggttgatgaaaatgtaggcttttgattaaggtgaccctattcattcattgcttattt--------------------------------------------------------------------------------------------------------------------------------------------------------------------------
>_R_Jupunba_asplenifolia_Ekman_6383@NODE_1_length_689_cov_29.225490
--------------------------------------------------------------------------------------------------------------------------------------------------------------------------------------------------------------------------------------------------------------ggttgaaggagaatgttggatttatagtaaatcgtgtaacggcaattcaggcaggtcttgacagctggcagtctgagcaaataaacaggaaactttactatctttcattcctttcaatcatattcctcccgttatccatcattacaggaggttggcaatctaacccttcttctcttacttctataatccatatccataggcaataatagtgaacgattttgtttcctgttccactgtcaaatgcagttttcggcatgaatgttggaggtgttccatggacaggccaaaacaatcccgagctcaaggatggttttcgcaatgtcgtcctaatctgtgttgttatgcttttatttttgctactttgcttccttttcccggccatgtatacccgt--------atggcggagacaaaacgttctgggaagaagctggtcgataaataggaagtcaattctcagaagacctctccacattggagatcaagggagaggaggataccttcggatttgacgatgaaaggttttgttcttatgaataacatcatcctggtcccaaaatctcttccttctgttttccataacgtctcaatattggaacaaaacagataaatgagctgata----------catgtatcatatgaaaaaaataaaaacagttgccaagaatagaagaaccagaagcctcagagatggaggattcatg--------------------------------------------------------------------------------------------------------------------------------------------------------------------------------------------------------------------------------------------------
>_R_Jupunba_barbouriana_Iganci_847@NODE_1_length_1089_cov_111.887352
-----------------------------------------------------------------------------------------------------------------------------------------------------------------------------------aaaaatgctgtttaaaaccatggtttgccaatgaagacattaactctcttgaagaactaattggaagattaaagaggctgaaggagaatgttggatttatagtaaatcgtgtaacggcaattcaggcaggtcttgacacctggcagtctgagcaaataaacaggaaactttactatctttcattcctttcaatcatattcctcccgttatccatcattacaggaggttggcaatctaacccttcttcttgtacttctatcatccatatccataggcaataatattgaacgattttgtttcctgttccactgtcaaatgcagttttcggcatgaatgttggaggagttccatggacaggccaaaacaatcccgagctcaatgatggttttcgcaatgtcatcttaatctgtgttgttatgctactatttgtgctactttgcttccttttcccggccatgtatacccgtatagccgcatggcggagacagaacgttctgggaagaagctggtcgatcaataggaagtcaattctcagaagacctctccacattggagatcaagggagaggaggataccttcggatttgacgatgaaaggttttgttcttatgaataacatcatcctggtcccaaaatctcttccttctgttttacataatgtctcaatattggaacaaaacagatgaatgagctgatatatcagctgccatgtatcatatgaaaaaaataaaaacagttgccaagtatagaagaaccagaagcctcagagatggaggattcatgaagcatagattctttggttgatgaaaatggaggcttttgatcaaggtgaccctattctttcattgcttatttcttgtttagggggaggggaatttatggatacataattttttttctatatcctggcaacatttttttttatcttgtatagctctctcttgtagctttacccaagtctcatccaatggaagaactgtgtttcatatttctgtcttcatgctggagtataattttaacttccc
>_R_Jupunba_brachystachya_Lima_7438@NODE_1_length_945_cov_87.543779
----------------------------------------------------------------------------------------------------------------------------------------------------------------------------------------------------------------------------------------------------------------------------------------------------------------------------------cagtctgagcaaataaacaggaaactttactatctttcattcctttcaatcatattcctcccgttatccatcattacaggaggttggcaatctaacccttcttcttttacttctatcatccatatccataggcaataatattgaacgattttgtttcctgttccactgtcaaatgcagttttcggcatgaatgttggaggagttccatggacaggccaaaacaatcccgagctcaatgatggttttcgcaatgtcatcttaatctgtgttgttatgctactatttgtgctactttgcttccttttcccggccatgtatacccgtatagccgcatggcggagacagaacgttctgggaagaagctggtcgataaataggaagtcaattctcagaagacctctccacattggagatcaagggagaggaggataccttcggatttgacgatgaaaggttttgttcttatgaataacatcatcctggtcctaaaatctcttccttctgttttccataatgtctcaatattggaacaaaacagataa------------atcagctgccatgtatcatatgaaaaaaataaaagcagttgccaagtatcgaagaaccagaagcctcagagatggaggattcatgaagcatagattctttggttgatgaaaatggaggcttttgatcaaggtgaccctattcattcattgcttatttcttgtttagggggaggggaatttatggatacataattttttttctatatcctggcaaca-ttttttttatcttgtatagctctctcttgtagctttatccaagtctcatccaatggaagaactgtttttcagatttctttcttcatactgcagtataaatttaatttccc
>_R_Jupunba_filamentosa_Lima_7487@NODE_1_length_1046_cov_85.986584
ccttgatgacaaggagtgatcttatttgactgtggacgcattactattcccatatgatttcttccacttttctagttataaaagcaacattgtgtggactgagctacttttttggttttacctgcttgaatttaatcaggttatttctcatggagagcaagtatttttacgagttagagaaaaatgctgtttaaaaccatggtttgccaatgaagacattaactctcttgaagaactaattggaagattaaagaggttgaaggagaatgttggatttatagtaaatcgtgtaacggcaattcaggcaggtcttgacagctggcagtctgagcaaataaacaggaaactttactatctttcattcctttcaatcatattcctcccgttatccatcattacaggaggttggcaatctaacccttcgtcttgtacttctatcatccatatccataggcaataatattgaacgattttgtttcctgttccactgtcaaatgcagttttcggcatgaatgttggaggagttccatggacgggccaaaacaatcccgagctcaatgatggttttcgcaatgtcatcttaatctgtgttgttatgctactatttgtgctactttgcttccttttcccggccatgtatacccgtatagccgcatggcggagacagaacgttctgggaagaagctggtcgataaataggaagtcaattctcagaagacctctccacattggagatcaagagagaggaggataccttcggatttgacgatgaaaggttttgttcttatgaataacatcatcctggccccaaaatctcttccttctgttttccataatgtctcaatattggaacaaaacagataaatgagatgataaatcagctgccatgtatcatatgaaaaaaataaaaacagttgccaagtatagaagaaccagaagcctcagagatggaggattcatgaagcatagattctttggttgatgaaaa-----------------------------------------------------------------------------------------------------------------------------------------------------------------------------------------------------------------------
>_R_Jupunba_idiopoda_Quesada_1718@NODE_1_length_949_cov_58.276376
-------------------------------------------------------------------------------------------------------------------------------------------gttatttctcatggagagcaagtatttttacgggttagagaaaaatgctgtttaaaaccatggtttgccaatgaagacattaactcccttgaagaactaattggaagattaaagaggttgaaggagaatgttggctttatagtaaatcgtgtaacggcaattcaggcaggtcttgacagctggcagtctgagcaaataaacaggaaactttactatctttcattcctttcaatcatattcctcccgttatccatcattacaggaggttggcaatctaacccttcttctcttacttctataatccatatccataggcaataatagtgaacgattttgtttcctgttccactgtcaaatgcagttttcggcatgaatgttggaggagttccatggacaggccaaaacaatcccgagctcaatgatggttttcgcaatgtcatcttaatctgtgttgttatgctactatttgtgctactttgcttccttttcccggccatgtatacccgtatagccgcatggcggagacagaacgttctcggaagaagctggtcgataaataggaagtcaattctcagaagacctctccacactggagatcaagggagaggaggataccttcggatttgacgacgaaaggtttcgttcttatgaataaca----actggtcccaaaatctcttccttctgttttcgataatgtctcaatattggaacaaaacagataaatgagatgataaatcagctgccatgtatcctatgaaaaaaataaaaacagttgccaagtatagaagaaccagaagcctcagagatggaggattcatgaagcatagattctttggttgatgaaaatggaggcttttgatcaaggtgaccctattcattcattgcttttttcttgtttagggggaggggaatttatggatacataattttttttctatgtcctggcaaca---------------------------------------------------------------------------------------------------------------
>_R_Jupunba_laeta_Mori_25147@NODE_1_length_849_cov_38.958549
-------------------------------------------------------------------------------------------------------------------------------------------------------------------------------------------------------------gccaatgaagacattaactctcttgaagaactaattggaagattaaagaggttgaaggagaatgttggatttatagtaaatcgtgtaacggcaattcaggcaggtcttgacagctggcagtctgagcaaataaacaggaaactttactatctttcattcctttcaatcatattcctcccgttatccatcattacaggaggttggcaatctaacccttcttctcttacttctatcatccatatccataggcaataatagtgaacgattttgtttcctgttccactgtcaaatgcagtttttggcatgaatgttggaggagttccatggacaggccaaaacaatcccgagctcaatgatggttttcgcaatgtcatcttaatctgtgttgttatgctactatttgtgctactttgcttccttttcccggccatgtatacccgtatagccgcatggcggagacagaacgttctgggaagaagctggtcgataaataggaagtcaattctcagacgacctctccacgttggagatcaagggagaggaggataccttcggatttgacgatgaaaggttttgttcttaagaataacatcatcctggtcccaaaatctcttccttctgttttccataatgtctcagtattggaacaaaaca------------gatatatcagctgccatgtatcatatgaaaaacataaaaacagttgccaagtatagaagaaccagaagcctcagagatggaggattcatgaagcatagattctttggttgatgaaaatggaggcttttgatcaaggtgaccctattcattcattgcttatttcttgtttagggggagaggaatttatggatacat-----------------------------------------------------------------------------------------------------------------------------------------
>_R_Jupunba_longipedunculata_Cardona_2682@NODE_1_length_1064_cov_82.485309
cctcgatgtcaaggagggatcttatttgactgtggacgcattactattcccatatgatttcttccacttttctagttataaaagcaacattgtgtggactgagctacttttttggttttgcctgcttgaatttaatcaggttatttctcatggagagcaagtatttttacgagttagagaaaaatgctgtttaaaaccatggtttgctaatgaagacattaactctcttgaagaactaattggaagattaaagaggttgaaggagaatgttggatttatagtaaatcgtgtaacggcaattcaggcaggtcttgacagctggcagtctgagcaaataaacaggaaactttactatctttcattcctttcaatcatattcctcccgctatccatcattacaggaggttggcaatctaacccttcttcttttacttctatcatccatatccataggcaataatattgaacgattttgtttcctgttccactgtcaaatgcagttttcggcatgaatgttggaggagttccatggacaggccaaaacaatcccgagctcaatgatggttttcgcaatgtcatcttaatctgtgttgttatgctactatttgtgctactttgcttccttttcccggccatgtatacccgtatagccgcatggcggagacagaatgttctgggaagaagctggtcgatgaataggaagtcaattctcagaagacctctccacattggagatcaagggagaggaggataccttcggatttgacgatgaaaggttttgttcttatgaataacatcatcctggtcccaaaatctcttccttctgttttccgcaatgtctcaatattggaacaaaacagataaatgagctgatatatcagctgccatgtatcatatgaaaacaataaaaacagttgccaagtatagaagaaccagaagcctcagagatggaggattcatgaagcatagattctttggttgatgaaaatggaggcttttgatcaaggtgaccctattcattcattgcttatttcttgtttagggggaggggaatttatggatac-------------------------------------------------------------------------------------------------------------------------------------------
>_R_Jupunba_macradenia_Lourteig_3021@NODE_1_length_902_cov_82.592727
-------------------------------------------------------------------------------------------------------------------------------------------------------------------------cgagttagagaaaaatgctgtttaaaaccatggtttgccaatgaagacattaactctcttgaagaactaattggaagattaaagaggttgaaggagaatgttggatttatagtaaatcgtgtaacggcaattcaggcaggtcttgacagctggcagtctgagcaaataaacaggaaactttactatctttcattcctttcaatcatattcctcccgttatccatcattacaggaggttggcaatctgacccttcttctcttacttctataatccatatccataggcaataatagtgaacgattttgtttcctgtttcactgtcaaatgcagttttcggcatgaatgttggaggagttccatggacaggccaaaacaatcccgagctcaatgatggttttcgcaatgtcatcttaatctgtgttgttatgctactatttgtgctactttgcttccttttcccggccatgtatacccgtatagccgcatggcggagacagaacgttctgggaagaagctggtcgataaataggaagtcaattctcagaagacctctccacattggagatcaagggagaggaggataccttcggatttgacgatgaaaggttttgttcttatgaataacatcatcctggtcccaaaatatcttccttctgttttccataatgtctcaatattggaacaaaaca------------gatatatcagctgccatgtatcatatgaaaaacataaaaacagttgccaagtatagaagaaccagaagcctcagagatggaggactcatgaagcatagattctttagttgatgaaaatggaggcttttgatcaaggtgaccctattcattcattgcttatttcttgtttagggggaggggaatttatggatacataattttttttctatatc------------------------------------------------------------------------------------------------------------------------
>_R_Jupunba_nipensis_Mayo_19662@NODE_1_length_686_cov_29.937603
-----------------------------------------------------------------------------------------------------------------------------------------------------------------------------------------------------------------------------------------------------------------------------------------------------------------------------------------------taaacaggaaactttactatctttcattcctttcaatcatattcctcccgttatccatcattacaggaggttggcaatctaacccttcttctcttacttctataatccatatccataggcaataatagtgaacgattttgtttcctgttccactgtcaaatgcagttttcggcatgaatgttggaggagttccatggacaggccaaaacaatcccgagctcaaggatggttttcgcaatgtcgtcctaatctgtgttgttatgcttttatttttgctactttgcttccttttcccggccatgtatacccgtatagccgcatggcggagacagaacgttctgggaagaagctggtcgataaataggaagtcaattctcagaagacctctccacattggagatcaagggagaggaggataccttcggatttgacgatgaaaggttttgttcttatgaataacatcatcctggtcccaaaatctcttccttctgttttccataacgtctcaatattggaacaaaacagataaatgagctgat----------acatgtatcatatgaaaaaaataaaaacagttgccaagtatagaagaaccagaagcctcagagatggaggattcatgaagcatagattctttggttgatgaaaatggaggcttttgatcaaggtgaccctattcattcattgcttat----------------------------------------------------------------------------------------------------------------------------------------------------------------------------
>_R_Punjuba_callejasii_Daly_5935@NODE_1_length_670_cov_23.512648
---------------------------------------------------------------------------------------------------------------------------------------------------------------------------------------------tttaaaaccatggtttgccaatgaagacattaactctcttgaagaattaattggaagattaaagaggttgaaggagaatgttggatttatagtaaatcgtgtaacggcgattcaggcaggtcttgacagctggcagtctgagcaaataaacaggaaactttactatctttcattcctttcaatcatattcctcccgttatccatcgttacaggaggttggcaatctaac---ccttcttttacttctatcatccatatccataggcaataatattgaacgattttgtttcctgttccactgtcaaatgcagtttttggcatgaatgttggaggagttccatggacaggccaaaacaatcctgagctcaatgatggttttcgcaatgtcatcttgatctgtgttgttatgctactatttgtgctactttgcttccttttcccggccatgtatacccgtatagccgcatggcggagacagaacgttctgggaagaagctggtcgataaataggaagtcaattctcagaagacctctccacattggagatcaagggagaggaggataccttcggatttgacgatgaaaggttttgttcttatgaataacatcatcctggtcccaaaatctcttccttctgttttcgataatgtctcaatattggaacaaaacaag------------------------------------------------------------------------------------------------------------------------------------------------------------------------------------------------------------------------------------------------------------------------------------------------------------------------------------------------------
>_R_Punjuba_killipii_Palodorios_6252@NODE_1_length_847_cov_43.779221
----------------------------------------------------------------------------------------------------------------------------------------------------------------------ttacgagttagagaaaaatgctgtttgaaaccatggtttgccaatgaagacattaactctcttgaagaactaattggaagattaaagaggttgaaggagaatgttggatttatagtaaatcgtgtaacggcaattcaggcaggtcttgacagctggcagtctgagcaaataaacaggaaactttactatctttcattcctttcaatcatattcctcccgttatccatcattacaggaggttggcaatctaacccttcttcttttacttctatcatccatatccataggcaataatattgaacgattttgtttcctgttccactgtcaaatgcagttttcggcatgaatgttggaggagttccatggacaggccaaaacaatcccgagctcaatgatggttttcgcaatgtcatcttaatctgtgttgttatgctactatttgtgctactttgcttccttttcccggccatgtatacccgtatagccgcatggcggagacagaacgttctgggaagaagctggtcgataaataggaagtcaattctcagaagacctctccacattggagatcaagggagaggaggataccttcggatttgacgatgaaaggttttgttcttatgaataacatcatcctggtcccaaaatctcttccttctgttttcgataatgactcaatattggaacaaaacaa-----------gataaatcagctgccatgtatcatatgaaaaaactaaaaacagttgccacgtatagaagaaccagaagcctcagagatggagaattcaagaagcataggttctttggttgatgaaaatggaggcttttgatcaaggtgaccctgttcattca------------------------------------------------------------------------------------------------------------------------------------------------------------------------------------
>_R_Punjuba_lehmannii_Escobar_7465@NODE_1_length_1100_cov_65.574780
--------------------------------------------------------------------------------------acattttgtggactgagctacttttttggttttgcctgcttgaatttaatcaggttatttctcatggagagcaagtatttttacgagttagagaaaaatgctgtttgaaaccatggtttgccaatgaagacattaactctcttgaagaactaattggaagattaaagaggttgaaggagaatgttggatttatagtaaatcgtgtaacggcaattcaggcaggtcttgacagctggcagtctgagcaaataaacaggaaactttactatctttcattcctttcaatcatattcctcccgttatccatcattacaggaggttggcaatctaacccttcttcttttacttctatcatccatatccataggcaataatattgaacgattttgtttcctgttccactgtcaaatgcagttttcggcatgaatgttggaggagttccatggacaggccaaaacaatcccgagctcaatgatggttttcgcaatgtcatcttaatctgtgttgttatgctactatttgtgctactttgcttccttttcccggccatgtatacccgtatagccgcatggcggagacagaacgttctgggaagaagctggtcgataaataggaagtcaattctcagaagacctctccacattggagatcaagggagaggaggataccttcggatttgacgatgaaaggttttgttcttatgaataacatcatcctggtcccaaaatctcttccttctgtttccaataatgtctcaatattggaacaaaacaa-----------gataaatcagctgccatgtatcatatgaaaaaactaaaaacagttgccacgtatagaagaaccagaagcctcagagatggagaattcatgaagcataggttctttggttgatgaaaacggaggcttttgatcaaggtgaccctgttcattcattgcttattgcttgtttagggggaggggaatatatggatacataatttttttcctatatcctggcaacatgtttttt-accttgtatagcgctctctgttagctttatccaagtctcatccaatggaagaactgtatttcagatttctttcttcatactgcagtataaattta-------
