# Supplementary material for: A new generic circumscription of Hydrochorea (Leguminosae, Caesalpinioideae, mimosoid clade) with an amphi-Atlantic distribution
Source: PhytoKeys. 2022 Aug 22;205:401–37. doi: 10.3897/phytokeys.205.82775 (PMC9849043; doi:10.3897/phytokeys.205.82775)
Supplement: Supplementary material 1 — Supplementary data file S1 [file phytokeys-205-401_article-82775__-s001.zip › MSC_m119410_comp42407_c5_seq11_exon02.aln-cln]

>Albizia_adinocephala_FHO33_88@NODE_1_length_1393_cov_42.341945
tcttttactacatctcaattttgctgtatagatttagcactaatcttgcgagatgggtattttcttgtggaacagctgtttcctttccgacttacttagaactaatgcattctattattagcatcttatgctaatagaaggaaagtagagggtcttgcgttctgtggtttctctacatggaaccaagagtctaagtataatattacccgaacgaagctttttaattttgatcatatcaattataaaatggtactgagatctcgtagttcttcatgtatcttgcctctataaatattatgtaggcattctttcttttaaccattttattcggaagtatttgtttgtcacaatttgatgaacctgacaagaactgtttctggcagctagatcgattaaccttttaaagttgtcccataatgagct-gcaacatcctatttacttgattgtagggtcaaatgatgcaaatgactatgatggctacacccaacatcaataaggagctgcattacttaaacaaggaagaccggctacttcgctggctactggttaaacatcgcaccacgcaatatgggattgacttcttaaatgaggagcaatctcaacttgagctcagccgatggcctcaaagccgattat------------------------------------------------atgacgaggagtatcgagtggatgaggaaggagagaagaagttggactaaagtccaattggctatttctttttggtttccactagtagaggatcaaagcattgaattttgtattgcggtgctagctacacatgtgcttttaatgttgtgaggttacaattcttagatatgctgagtcattatgatgttatattgttgatcgcatgccctctcagtatggttgtcaagaaaaagaacctcgcatgaaaactaggtggaatatatatat--------aacttacagaagtgaatggcatttcctaggaatttatgagctctttaatttgattttcttta-tttttttgacagccattttaatttgaagaatcaaatttattcaatcaataagaagagaatcaaatttattaccttagtgatattgcgaaaagacaggtttaaaaagctggattgaatcattttgtcattttaaaatgccggggagattttgcaagcatttatactttccttc
>Albizia_burkartiana_StivalSantos_678@NODE_1_length_807_cov_10.894947
--------------------------------------------------------------------------------------------------------------------------------------------------------------------------------atggaaccaagagtctaaggataatattacccgaacgatgctttttaattttgatcatatcaattataaaatggtactgagatctcatagttcttcatgtatcttgcctctataaatattatgtaggcattctttcttttaaccattttattcggaagtatttgtttgtcacaatttgatgaacctgacaagaactgtttctggcagctagatagattaacattttaaagttgtcccataatgagctggcaacatcctatttacttgattgtagggtcaaatgatgcaaatgactatgatggctacacccaacatcagtaaggagctgcattacttaaacaaggaagaccggctacttcgctggctactggttaaacatcgcaccacgcaatatgggattgacttcttaaatgaggagcaaactcaacttgagctcagtcgatggcctcaaagccgattatatgatgacgagtttcaccatgttgaccctgaagtatacgatgatagtgatgacgaggagtatcgagtggatgaggaaggagagaagaagttggactaaagtccaattggctatttctttttggtttccattattagaggatcaaagcattgagttttgtattgcagtgctagctacacatgtgcttttaatgttgtgaggttacaattcttagatatgctgagtcaatatgatgttatattgttgatcgcatgcgctctcagtatggttgtcaataaaaagaacgtcgcatggaaactaggtggaatatatatatatatata-aatttacaaaagtgaatgatatt--------------------------------------------------------------------------------------------------------------------------------------------------------------------------------------------------------------------
>Albizia_coripatensis_Hughes_2433@NODE_1_length_1112_cov_144.280193
tcttttactacatctcaattttgctgtttagatttagcactgatcttgcgagatgggtattttcttgtggaacagctgtttcctttctgacttacttagaactagtgcattctattattagcgtcttatgctaatagaaggaaagtagagggtcttgcgttctgaggtttctctacatggaaccaagtgtctaaggataatattacccgaacgatgctttttaattttgatcatatcaattataaaatggtactgagatctcatggttcttcatgtatcttgcatctataaatattatgtaggcattctttcttttaaccattttattcggaagtatttgtttgtcacaatttgatgaacctgacaagaactgtttctggcagctagatagattaaccttttaaagttgtcccataatgagctggcaacatcctatttacttgattgtagggtcaaatgatgcaaatgactatgatggctacacccaacatcaataaggagctgcattacttaaacaaggaagaccggctacttcgctggctactggttaaacatcgcaccacgcaatatgggattgacttcttaaatgaggagcaaactcaacttgagctcagccgatggcctcaaagccgattatatgatgacgagtttcaccatgttgaccctgaagtgtacgatgacagtgatgacgaggagtatcgagtggatgaggaaggag---agaagttggactaaggtccaattggctatttctttttggtttccattattagaggatcaaagcattgagttttgtattgcagtgctagctagacatgtgcttttaata--gtgaggttacagttcttagatatgataagtcaatatgatgttatattgttgatagcatgcgctctcagtatggttgtcaataaaaagagccttgcatggaaactaggcggaatatattttttttaaa--aatttacagaagtgaatgacatttcctaggaatttatgagctctttaatttgattttcttta-tttttttgacagccattttaatttgaaaaatcaaatttattcaatcaataagaag---------------------------------------------------------------------------------------------------------------------
>Albizia_decandra_Vilhena_231@NODE_1_length_584_cov_32.218935
------------------------------------------------------------------------------------------------------------------------------------------------------------------------------------------------------------------------------------------------------------------------------------------cctctaaaaatattatgtaggcattctttcttttaaccattttattcggaagtatttgtttgtcacaatttgatgaacctgacaagaactgtttctggcagctagatcgattagccttttaatgttggcccataatgagctggcaacatcctatttacttgattgtagggtcaaatgatgcaaatgactatgatggctacacccaaaatcaataaggagctgcattacttaaacaaggaagaccggctacttcgctggctactggttaaacatcgcaccacgcaatatgggattgacttcttaaatgaggagcaaactcaacttgagctcagccgatggcctcaaagccgattatatgatgacgagtttcaccatgttgaccctgaagtatacgatgatagtgatgacgaggagtatcgagtggatgaggaaggagagaagaagttggactaaagtccaattggctatttctttttggtttccattattagaggatcaaagcattgagttttgtattgcagtgctggctgcacatgtgcttttaatgttgtgaggttacacttcttagatatgctgagtcaata-----------------------------------------------------------------------------------------------------------------------------------------------------------------------------------------------------------------------------------------------------------------------------------------------------------------------------------------
>Albizia_edwallii_Dalmaso_272@NODE_1_length_684_cov_8.206677
-------------------------------------------------------------------------------------------------------------------------------------------------------------------------------------------------------------------------------------------------------------------------------catgtatcttgcatctataaatattatgtaggcattctttcttttaaccattttattcggaagtatttgtttgtcacaatttgatgaacctgacaagaactgtttctggcagctagatagattagccttttaaagttgtcccataatgagctggcaacatcctatttacttgattgtagggtcaaatgatgcaaatgactatgatggctacacccaacatcaataaggagctgcattacttaaacaaggaagaccggctacttcgctggctactggttaaacatcgcaccacgcaatatgggattgacttcttaaatgaggagcaaactcaacttgagctcagccgatggcctcaaagccgattatatgatgacgagtttcaccatgttgaccctgaagtatatgatgacagtgatgacgaagagtatcaagtggatgagggag------agaagttggactaaagtccaattggctatttctttttggtttccatcattagaggatcaaagcattgagttttgtattgcagtgctagctagacatgtacttttaatagcgtgaggttacaattcttagatatgatgagtcaatatgatgttatattgttgatcgcatgagctctcaatatggttgtcaataaaaagagcctcgcatggaaaccaggtggaatatattttttttaaa---------------------------------------------------------------------------------------------------------------------------------------------------------------------------------------------------------------------------------------------
>Albizia_sinaloensis_Hughes_1576@NODE_1_length_1050_cov_43.134635
tcttttactacatctcaattttgctgtttagatttagcactaatcttgcgtgatgggtattttcttgtggaacagctgtttcctttctgacttacttagaactaatgcattctattattagcatcttatgctaatagaaggaaagtagagggtcttgcgttctgtggtttctctacatggaaccaagagtctaagtataatattacccgaacgaagctttttaagtttgatcatattaattataaaatggtactgagatctcgtagttctgcatgtttcttgcctctataaatattatgtaggcattctttcttttaaccattttattcgaaagtatttgtttgtcacaatttgatgaacctgacaagaactgtttctggcagctagatcgattaaccgtttaaagttgtcccataatgagctggcaacatcctatttacttgattgtagggtcaaatgatgcaaatgactatgatggctacacccaacatcaataaggagctgcattacttaaacaaggaagaccggctacttcgctggctactggtgaaacatcgcaccacgcaatatgggattgacttcttaaatgaggagcaaactcaacttgagctcagccgatggcctcaaagccgattatatgatgacgagtttcactatgttgaccctgaagtatacgatgatagtgatgacgaggagtatcgagtggatgaggaaggagagaagaagttggactaaagtccaattgcttattcctttttggtttccactagtagaggatcaaagcattgaattttgtattccggtgctagctacacatgtgcttttaatgttgtgaggttacaattcttagatatgctgagtcattatgatgttatattgttgatcgcatgccctctcagtatggttgtcagtaaaaagaacctcgcatgaaaactaggtggaatatatatatatatatattatatatatatata-------------------------------------------------------------------------------------------------------------------------------tatat-----------------------------------------------------------------------------------------
>Albizia_tomentosa_Hughes_648@NODE_1_length_1083_cov_55.850895
---------------------------------------------------------------------------------------------------------tgcattctattattagcatcttatgctaatagaaggaaagtaaagggtcttgcgttctgtggtttctctacatggaaccaagagtctaagtataatattacccgaacgaagctttttaagtttgatcatattaattataaaatggtactgagatctcgtagttctgcatgtttcttgcctctataaatattatgtaggcattctttcttttaaccattttattcgaaagtatttgtttgtcacaatttgatgaacctgacaagaactgtttctggcagctagatcgattaaccttttaaagttgtcccataatgagctggcaacatcctatttacttgattgtagggtcaaatgatgcaaatgactatgatggctacacccaacatcaataaggagctgcattacttaaacaaggaagaccggctacttcgctggctactggtgaaacatcgcaccacgcaatatgggattgacttcttaaatgaggagcaaactcaacttgagctcagccgatggcctcaaagccgattatatgatgacgagtttcactatgttgaccctgaagtatacgatgatagtgatgacgaggagtatcgagtggatgaggaaggagagaagaagttggactaaagtccaattgcttattcctttttggtttccactagtagaggatcaaagcattgaattttgtattccggtgctagctacacatgtgcttttaatgttgtgaggttacaattcttagatatgctgagtcattatgatgttatattgttgatcgcatgccctctcagtatggttgtcagtaaaaagaacctcgcatgaaaactaggtggaatatatatatat------aatttacagaagtgaatggcatttcctaggaatttatgagctctttaatttgattttcttta-tttttttgacagccgttttaatttgaagaatcaaatttattcaatcaataagaacggaatcaaatttattaccttagtgatattgcgaaaagactggtttaaaaagctggattgaatcattttgtcattttaaaaagcgggggggattttgcaagcatttatactttccttc
>Balizia_leucocalyx_Aguilar_1939@NODE_1_length_1410_cov_68.981245
tcttttactacatctcaattttactgtttagatttagcactgatcttgcgagatgggcattttcttgtggaacaactgtttcatttctgacttacttagaacttatgcattctattattagcatcctatgctaataaaaggaaagtagagagtcttgcgttctgtggtttctctacatggaaccaagactctaaggataatattacccgaacgatgctttttaattttgatcatatcaattataaaatggcactgagatctcataattcttcatgtatcttgcctctataaatattacgtaggcgttctttcctttaaccattttattcggaagtatttgtttgtcacaatttgatggtgttgacaagaactgtttctggcagctagatagattaacctttgaaagttgtcccataatgagctggcaacatcctatttacttgattgtagggtcaaatgatgcaaatgactatgatggctacacccaacatcaataaggagctgcattacttaaacaaggaagaccggctacttcgctggctactggttaaacatcgcaccacgcaatatgggattgacttcttaaatgaggagcaaactcaacttgagctcagccgatggcctcgaagccaattatatgatgacgaatttcaccatgttgaccctgaagtatacgatgacagtgatgacgaggagtatcgagtggatgaggaaggagagaagaagttggactaaagtccgattgggtatttctttttggtttccattattagaggatcaaagcattgagttttgtattgcggtgctagctagacatgtgcttttaatagtgtgaggttacatttcttagatatgatgagtcagcatgatgttatattgttgatctcatgctctctctgaatggttgtcaataaaaagggcctcgcatggaaactaggtggaatacttttttttttttttaatttacagaagtgaatgacatttccttggaatttatgagcactttaatttgattttctttattttttttgccagccattttaatttgaataatcaaatttattcaatcaataagaagagaatcaaatttattaccttggtgatgttgcgaaaagactggtttaaaaagttggattgaatcagtgcggtaaatagtaatcccgttgacttgacatgcataatcgttttgtcgttt
>Balizia_pedicellaris_Queiroz_15529@NODE_1_length_874_cov_305.448107
------------------------------------------------------------------------------------------------------------------------------tatgccaatagaaggaaagtagagggtcttgcgttctgtggtttctctacatggaaccaagagtctaaggataatattacccgaccgatgctttttaattttgatcatatcaattataaaatggcactgagatctcatagttcttcatgtatcttgcctctataaatattatgtaggcgttctttcttttaaccattttattcggaagtatttgtttgtcacaatttgatgaacttgacaagaactgtttctggcagctagagagattaacctttgaaagttgtcccataatgagctggcaacatcctatttacttgattgtagggtcaaatgatgcaaatgactatgatggctacacccaacatcaataaggagctgcattacttaaacaaggaagaccggctacttcgctggctactggttaaacatcgcaccacgcaatatgggattgacttcttaaatgaggagcaaactcaacttgagctgagccgatggcctcgaagccgattatatgatgacgagtttgaccatgttgaccctgaagtatacgatgactctgatgacgaggagtatcgagtgaatgaggaaggagaggagaagttggactaaagtccaattgggtatttctttttggtttccattattagaggatcaaagcattgagttttgtattgcattgctagctagacatgggcttttaatagtatgaggttacatttcttagatatgatgag-----------------------------------tcagtatggttgtcaagaaaaagagcctcgcatggaaaataggtggaatactttctttttttctttatttacagaagtgaataacatttccttggaatttatgagcactttagtttgatt------------------------------------------------------------------------------------------------------------------------------------------------------------------------------------
>Calliandra_bella_LPQ15696@NODE_1_length_1011_cov_99.088865
---------gttcttgaactttcgcgagaatcaaagttgtgagttgtgaccaatggctgctttccaattggac-------tttgttctaatttccttaaaa-tgctaaattcaatagctttca--------gaataatagccagcaccatgacctcttgctcctttgt--------------------gttcccttctaactttatttcacttgtggcagtttaccctgtgattaaaactcttggaaatgtctagaattttca-------------------ttttcatctgcaatttcttctccctcttcattgccagtattttctctctcaatttctgtccattgtaaaccaagaatttttacttgatttcttttttatggctggaaaaattccttctcccgttccttccact---------ggatcatcctatttgcttgattgtagggtcaaatgatgcaaatgattatgatggcgacacccaacatcaacaaggagctgcattacttaaacaaggaagaccggctacttcgctggctgttggttaaacattgcaacacgcaatatgggatcgacttcttcaatgaggagcaaactcaacttgagctcagccgatttcctcgaagtggattacttaatgacgagtttcaccatgttgaccttgaagcagtggaagactatgaggatgatcagtatgaagtggaggaggaggaaggagagaagttggactaaagtccaattggctaattctttttggtttccaatatgagagaatcaaagcattgggttttgtattgtagt----cctagacatgttcttttaatagtgtgaggctacaattcataaatgtgatcagtgagtataatgttatattgtccatctcatgatctctcaatatggttgtcaattaaaagagccttgcatggaagctaggtagaatatgtttt---------aatttacaaaagtgaatgacatttcctaggaatgcttgagcactttaatt-----------------------------------------------------------------------------------------------------------------------------------------------------------------------------------------
>Calliandra_bella_LPQ15696@NODE_2_length_653_cov_57.699653
---------------------------------------------------------------------------------------------------------------------------------------------------------------------------------------------------------------------------------------------------------------------------------------------------------------------------------------------------------------------atttttacttgatttcttttttatggctggaaaaattccttctcccgttccttccact---------ggatcatcctatttacttgattgtagggtcaaatgatgcaaatgattatgatggcgacacccaacatcaacaa-------------------aaacaagaccggctacttcgctggctgttggttaaacatcgcagcacgcaatatgggatcgacttcttcaacgaggagcaaactcaacttgagctcagccaatttcctcgatgtggattacttaatgacgagtttcaccatgttgaccttgaagcagtggaagactatgaggatgatgagtatgaagtggaggaggaggaaggagagaaggtggactaaagtccaattggctatttctttttggtttccactgcgagagaatcaaaacattgggttttgtattgtagt----cctagacgtgttcttttaatagtgtgaggctacaattcataaatatgatcagtgagtatgatgttatgttgaccatctcatga--tctcaatatggttgttaattaaaagagccttgcatggaagctaggtagaatatgtttt---------aatttaccgaagtgaatgacatttcctaggaattcttgagcactttaatttgatttt----------------------------------------------------------------------------------------------------------------------------------------------------------------------------------
>Cathormion_obliquifoliolatum_Wieringa_6519@NODE_1_length_1021_cov_228.183230
-------------------------------------------------------------------------------------------------------------------------------------------------------------------------------------------------aggataatattacccgaacgatgctttttaattttgatcatatcaattataaaatggtactgagatctcatagttcttcatgtatcttgcctctataaatattatgtaggcgttctttcttttaaccattttattcggaagtatttgtttgtcacaatttgacgaacttgacaagaactgtttctggcagctagatagattaacctttgaaagttgtcccataatgagctggcaacatcctatttacttgattgtagggtcaaatgatgcaaatgactatgatggctacacccaacatcaataaggagctgcattacttaaacaaggaagaccggctacttcgctggctactggttaaacatcggaccacgcaatatgggattgacttcttaaatgaggagcaaactcaacttgagctcagccgatggcctcgaagccgattatatgatgacgagtttgaccatgttgaccctgaagtattcgatgactctgacgacgaggagtatcgagtggatgaggaaggagagaagaagttggactaaagtccaattgggtatttctttttggtttccattattagaggatcaaagcattgagttttgtattgcagtgctagctagacatgggcttttaatagtatgaggttacatttcttagatatgatgag-----------------------------------tcagtatggttgtcaagaaagagagcctcgcatggaaaataggtggaatactttttttttaattttatttacagaagtgaataacatttccttggaatttatgagcactttagtttgattttctttatttttttggccagccattttaatttgaataatcaaatttatttaatcaatgaggagagaatcaaatttactaccttagtgatattgcgaaaagattggtttaaaaagctggattgaatcagtgcagtaaatagtaatccctttgacttgacatacataatcgttttgtcgttt
>Cathormion_rhombifolium_Deighton_3618@NODE_1_length_852_cov_64.912258
--------------------------------------------------------------------------------------------------------------------------------------------------------------------------------------------gtctaaggataatattacccgaacgatgctttgtaattttgatcatatcaattataaaatggtactaagatctcatagttcttcatgtatcttgcctctataaatattatgtaggcgttctttcttttaactattttattcggaagtatttgtttgtcacaatttgacgaacttgacaagaactgtttctggcagctagatagattaacctttgaaagttgtcccataatgagctggcaacatcctatttacttgattgtagggtcaaatgatgcaaatgactatgatggctacacccaacatcaataaggagctgcattacttaaacaaggaagaccggctacttcgctggctactggttaaacatcggaccacgcaatatgggattgacttcttaaatgaggagcaaactcaacttgagctcagccgatggcctcgaagccgaatatatgatgacgagtttgaccatgttgaccctgaagtattcgatgactctgatgacgaggagtatcgagtggatgaggaaggagagaagaagttggactaaagtccaattgggtatttctttttggtttccattattagaggatcaaagcattgagttttgtattgcagtgctagctagacatgggcttttaatagtatgaggttacatttcttagatatgatgag-----------------------------------tcagtatggttgtcaagaaagagagcctcgcatggaaaatagttggaatacttttttttttaatttatttacagaagtgaataacatttccttggaatttatgagcactttagtttgattttctttatttttttggccagccatgttaatttgaataatcaaatttatttaatcaataa-------------------------------------------------------------------------------------------------------------------------
>Hydrochorea_corymbosa2_Iganci_862@NODE_1_length_1108_cov_284.645774
-------------------------------------------------------------------------------------------------------------------------catcctatgctaataaaaggaaagtagagagtcttgcgttctgtggtttctctacatggaaccaagagtataaggataatattacccgaacgatgctttttaattttgatcatatcaattataaaatggcactgagatctcataattcttcatgtatcttgcctctataaatattacgtaggcgttctttcctttaaccattttattcggaagtatttgtttgtcacaatttgatggtgttgacaagaactgtttctggcagctagatagattaacctttgaaagttgtcccataatgagctggcaacatcctatttacttgattgtagggtcaaatgatgcaaatgactatgatggctacacccaacatcaataaggagctgcattacttaaacaaggaagaccggctacttcgctggctactggttaaacatcgcaccacgcaatatgggattgacttcttaaatgaggagcaaactcaacttgagctcagccgatggcctcgaagccaattatatgatgacgaatttcaccatgttgaccctgaagtatacgatgacagtgatgacgaggagtatcgagtggatgaggaaggagagaagaagttggactaaagtccgattgggtatttctttttggtttccattattagaggatcaaagcattgagttttttattgcagtgctagctagacatgtgcttttaatagtgtgaggttacatttcttagatatgatgagtcagcatgatgttatattgttgatctcatgctctctcagtatggttgtcaataaaaaaggcctcgcatggaaactaggtggaatacttttttttttttt-aatttacagaagtgaatggcatttccttggaatttatgagcactttaatttgattttctttattttttttgccagccattttaatttgaataatcaaatttattcaatcaataagaagagaatcaaatttattacctcggtgatgttgcgaaaagactggtttaaaaagctggattgaatcagtgcggtaaatagtaatccctttgacttgacatacataatcgttttgtcgttt
>Hydrochorea_gonggrijpii_Tillett_45696@NODE_1_length_911_cov_95.609113
------------------------------------------------------------------------------------------------------------------------------------------------------------------tgtggtttctctacatggaaccaagagtctaaggataatattacccgaacgatgctttttaattttgatcatatcaattataaaatggcactgagatctcataattcttcatgtatcgtgcctctataaatattacgtaggcgttctttcctttaaccattttattcggaagtatttgtttgtcacaatttgatggtgttgacaagaactgtttctggcagctagatagattaacctttgaaagttgtcccataatgagctggcaacatcctatttacttgattgtagggtcaaatgatgcaaatgactatgatggctacacccaacatcaataaggagctgcattacttaaacaaggaagaccggctacttcgctggctactggttaaacatcgcaccacgcaatatgggattgacttcttaaatgaggagcaaactcaacttgagctcagccgatggcctcgaagccaattatatgatgacgaatttcaccatgttgaccctgaagtatacgatgacactgatgacgaggagtatcgagtggatgaggaaggagagaagaagttggactaaagtccgattgggaatttctttttggtttccattattagaggatcaaagcattgagttttgtattgcagtgctagctagacat------------gtgtgaggttacatttcttagatatgatgagtcagcatgatgttatattgttgatctcatgctctctcagtatggttgtcaataaaaagggcctcgcatggaaacgaggtggaatactttttttttttt--aatttacagaagtgaatggcatttccttggaatttatgagcactttaatttgattttctttattttttttgccagccattttaatttgaataatcaaatttattcaatcaataagaagagaa-----------------------------------------------------------------------------------------------------------------
>Hydrochorea_marginata_Morim_563@NODE_1_length_1267_cov_105.979832
-------ctacatcttaattttgctgtttagatttagcactgatcttgcgagatgggcattttcttgtggaacaactgtttcatttctgacttacttagaacttatgcattctattattagcatcctatgctaataaaaggaaagtagagagtcttgcgttctgtggtttctctacatggaaccaagagtctaaggataatattacccgaacgatgctttttaattttgatcatatcaattataaaatggcactgagatctcataattcttcatgtatcgtgcctctataaatattacgtaggcgttctttcctttaaccattttattcggaagtatttgtttgtcacaatttgatggtgttgacaagaactgtttctggcagctagatagattaacctttgaaagttgtcccataatgagctggcaacatcctatttacttgattgtagggtcaaatgatgcaaatgactatgatggctacacccaacatcaataaggagctgcattacttaaacaaggaagaccggctacttcgctggctactggttaaacatcgcaccacgcaatatgggattgacttcttaaatgaggagcaaactcaacttgagctcagccgatggcctcgaagccaattatatgatgacgaatttcaccatgttgaccctgaagtatacgatgacagtgatgacgaggagtatcgagtggatgaggaaggagagaagaagttggactaaagtccgattgggtatttctttttggtttccattattagaggatcaaagcattgagttttgtattgcagtgctagctacacatgtgcttttaatagtgtgaggttacatttcttagatatgatgagtcagcatgatgttatattgttgatctcatgctctctctcaatggttgtcaataaaaagggcctcgcatggaaactaggtggaatacttttttttttttttaatttacagaagtgaatgacatttccttggaatttatgagcactttaatttgattttctttattttttttgccagccattttaatttgaataatcaaatttattcaatcaataagaagagaatcaaatttattaccttggtgatgttgcgaaaagactggtttaaaaagctggattgaatcagtgcggtaaatagtaatccctttgacttgacatacataatcgttttgtcgttt
>Jupunba_abbottii_Zanoni_21220@NODE_1_length_973_cov_56.515625
-------------------------------------------------------ggcattttcttgtggaacaactgtttcatttctgacttacttagaacttatgcattcgattattagcatcctatgctaataaaatgaaagtagagagtcttgcgttctgtggtttctctacatggaaccaagagtctaaggataatattacccgaacgatgctttttaattttgatcatatcaattataaaatggcgctgagatctcataattcttcatgtatcttgcctctataaatattacgtaggcgttctttcctttaaccattttattcggaagtatttgtttgtcacaattggatggtgttgacaagaactgtttctggcagctagatagattaacctttgaaagttgtcccataatgagttggcaacatcctatttacttgattgtagggtcaaatgatgcaaatgactatgatggctacacccaacatcaataaggagctgcattacttaaacaaggaagaccggctacttcgctggctactggttaaacatcgcaccacgcaatatgggattgacttcttaaatgaggagcaaactcaacttgagctcagccgatggcctcgaagccgattatatgatgacgaatttcaccatgttgaccctgaagtatacgatgacactgatgacgaggagtatcgagtggatgaggaagaagagaagaagttggactaaagtccaattgggtatttctttttgatttccattattagaggatcaaagcattgaattttgtattgcagtgctagctaggcatgtgcttttaatagtgtgaggttacatttcttagatatgatgagtcagcatgatgttatattgttgatctcatgctctctcagtatggttttcaaaaaaaagagcctcgcatggaaactaggtggaatacttttttttttgtt-tatttacagaagtgaatgacatttccttggaatttatgagcactttaatttgattttctttat----------------------------------------------------------------------------------------------------------------------------------------------------------------------------
>Jupunba_brachystachya_Lima_7438@NODE_1_length_1168_cov_68.586618
tcttttactacttctcaattttgctgtttagatttagcactgatcttgcaagatgggtattttcttgtggaacaactgtttcctttctgacttacttagaacttatgcattctattattagcatcctatgctaataaaaggaaagtaaagggtcttgcgttctgtggtttctctacatggaaccaagagtctaaggataatattacccgaacgatgctttttaattttgatcatatcaattataaaatggtactgagatctcatagttcttcatgtatcttgcctcgataaatattatgtaggcgttctttcttttaaccattttattcggaagtatttgtttgtcacaatttgatgaacttgacaagaactgtttctggcagctagatagattaacctttgaaagttgtcccataatgagctggcaacatcctatttacttgattgtagggtcaaatgatgcaaatgactatgatggctacacccaacatcaataaggagctgcattacttaaacaaggaagaccggctacttcgatggctactggttaaacatcgcaccacgcaatatgggattgacttcttaaatgaggagcaaactcaacttgagctcagccgatggcctcgaagccgattatatgatgacgagtttgactatgttgaccctgaagcatacgatgactctgatgacgaggagtattgagtggatgaggaaggag---agaagttggactaaagtccaattgggtatttctttttggtttccattattagaggatcaaagcattgagttttgtattgcagtgctagctagacatgtgcttttaatagtgtgaggttacatttcttagatatgatgagtcagtatgatgttatattgttgatctcatgctctctcagtatggttgtcaataaaaagagcctcgcatggaaactaggtggaatatttttttttttt---aatttacagaagtgaataacatttccttggaatttatgagcactttagtttgattttctttattttttttgccagccattttaatttgaataatcaaatttattcaatcaataagaagagaatcaaatttattaccctagtgatattgggaaaagactggtttaaaaagctggattgaatcagtgcagaaaatagtaatccctttgacttgac----------------------
>Jupunba_cochleata_Bonadeu_673@NODE_2_length_582_cov_7.170297
-----------------------------------------------------------------------------------------------------------------------------------------------------------------------------------------------------------------------------------------------------------------------------------------------------------------------------------------------------------------------------------------------------------------------------------------------------------------------------------------------------------------------------------------------------------------------------------------------------------------------------------------------------------------------------------------------------------------------------------------------------------------------------------------------------------------------------------------------------------------------------------------gagtcagtatgatattatattgttgatctcatgctctctcagtatggttgtcaataaaaagagcctcgcatggaaactaggtggaatactcttttttttttt-tatttacagaagtgaataacatttccttggaatttatgagcactttagtttgattttctttatcttttttgccagccattttaatttgaataatcaaatttattcaatcaataagaagagaatcaaatttattaccttagtgatattgcgaaaagactggtttaaaaaactggattgaatcagtgcagtaaatagtaatccctttgacttgacatacagaatcgtttggtcgttt
>Jupunba_commutata_Maguire_46145@NODE_1_length_1209_cov_83.502650
----------catctcgattttgctgtttagatttagcactgatcttgcgagatgggtatttttttgtggaacagctgtttcctttctgacttacttagaa-------------------------------aataaaaggaaagtagagggtcttgcgttctgtggtttctctacatggaaccaagagtctaaggataatattacccgaacgatgctttttaattttgatcatatcaattataaaatggtactgagatctcatagttcttcacgtatcttgcctctataaatattatgtaggcgttctttcctttaaccattttattcggaagtatttgtttgtcacaatttgatgaacttgacaagaactgtttctggcagctagatagattaacctttgaaagttgtcccataatgagctggcaacatcctatttacttgattgtagggtcaaatgatgcaaatgactatgatggctacacccaacatcaataaggagctgcattacttaaacaaggaagaccgtctacttcgctggctactggttaaacatcgcaccacgcaatatgggattgacttcttaaatgaggagcaaactcaacttgagctcagccgatggcctcgaagccgattatatgatgacgagtttgaccatgttgaccctgaagtatacgatgactctgatgacgaggagtatcgagtggatgaggaaggagaggagaagttggactaaagttcaattgggtatttctttttggtttccattattagaggatcaaagcatggagttttgtattgcagtgctagctagacatgtgcttttaatagtgtgaggttacatttcttagatatgatgagtcagtatgatgttttattgttgatctcatgccctctcagtatggttgtcaataaaaagagcctcgcatggaaactaggtggaatacttttttttttttt-aatttacggaagtgaatgacatttccttggaatttatgagcactttaatttgattttctttattttttttg-cagccattttaatttgaataatcaaatttattcaatcaatgagaagagaatcaaatttattaccttagtgatattgcg--------------aaaagctggattgaatcagtgcagtaaatagtaatccctttgacttgacgtacatagtcattttgtcgttt
>Jupunba_filamentosa_Lima_7487@NODE_1_length_1180_cov_69.435177
tcttttactacatctcaattttgctgtttagatttagcactgatcttgcgagatgggtattttcttgtggaacagctgtttcctttctg----acttagaacttatgcattctattattagcatcctatgctaataaaaggaaagtagagggtcttgcgttctgtggtttctctacatggaaccaagagtctaaggataatattacccgaacgatgctttttaattttgatcatatcaattataaaatggtactgagatctcatagttcttcatgtatcttgcctctataaatattatgtaggcgttctttcttttaaccattttattcggaagtatttgtttgtcacaatttgatgaacttgacaagaactgtttctggcagctagatagattaacctttgaaagttgtaccataatgagctggcaacatcctatttacttgattgtagggtcaaatgatgcaaatgactatgatgactacacccaacatcaataaggagctgcattacttaaacaaggaagaccggctacttcgctggctactggttaaacatcgcaccacgcaatatgggattgacttcttaaatgaggagcaaactcaacttgagctcagccgatggcctcgaagccgattatatgatgacgagtttgaccatgttgaccctgaagtatacgatgactctgatgatgaggggtatcgagtggatgaggaaggagaggagaagttggactaaagtccaattgggtatttctttttggtttccattattagaggatcaaagcattgagttttgtattgcagtgctagctagacatgtgcttttaatagtgtgaggttacatttcttagatatgatgagtcagtatgatgttatattgttgatctcatgccctctcagtatggttgtcaataaaaagagcctcgcatggaaactaggtggaatactttttttt------aatttacagaagtgaatgacatttccttggaatttatgagcactttaattttattttctttattttttttg-cagccattttaatttgaataatcaaatttattcaatcaataagaagagaatcaaatttattaccttagtgatattgcgaaaagactggtttaaaaagctggattgaatcagtgcagtaaatagtaatccctttgacttgacataca-----------------
>Jupunba_floribunda_Iganci_883@NODE_1_length_1360_cov_74.506625
tcttttactacatctcaattttgctgtttagatttagcactgatcttgcgagatgggtatttccttgtgtagcaactgtttcctttctgacttacttagaacttatgcattctattattagcatcctatgctaataaaaggaaagtagagggtcttgcgttctgtggtttctctacatggaaccaagagtctaaggataatattacccgaacgatgctttttaattttgatcatatcaattataaaatggtactgagatctcatagttcttcatgtatcttgcctctataaatattatgtaggcgttctttcctttaaccattttatgcggaagtatttgtttgtcacaatttgaagaacttgacaagaactgtttctggcagctagatagattaacctttgaaagttgtcccataatgagctggcagcgtcctatttacttgattgtagggtcaaatgatgcaaatgactatgatggctacacccaacatcaataaggagctgcattacttaaacaaggaagaccggctacttcgctggctactggttaaacatcgcaccacgcaatatgggattgacttcttaaacgaggagcaaactcaacttgagctcagccgatggcctcgaagccgattatatgatgacgagtttgaccatgttgaccctgaagcatacgatgacactgatgacgaggagtatgaagtggatgaggaaggagaggagaagttggactaaagtccaattgggtatttctttttggtttccattgttagaggatccaagcattgagttttgtattgcagggctagctagacatgtgcttttaatagcgtgaggttacatttcttagatatgatgagtcagtatgatgttatattgttgatctcatgctctctcagtatggttgtcaataaaaagagcctcgcatggaaactaggaggaataccctttttttattttaatttacagaagtgaaagacatttccttggaatttatgagcgctttaatttgattttctttactttttttgccagccattttaatttgaataatcaaatttattcaatcaataagaagagaatcaaatttgttaccttagtgata-------------------------------------gtgcagtaaatagtaatccctttgacttgacatacataatcattttgtcgttt
>Jupunba_idiopoda_Quesada_1718@NODE_1_length_865_cov_74.321066
----------------------------------------------------------------------------------------------------------------------------------------------------------ttgcgttctgtggtttctctacatggaaccaagagtctaaggataatattacccgaacgatgctttttaattttgatcatatcaattataaaatggcactgagatctcataattcttcatgtatcttgcctctataaatattgcgtaggcgttctttcctttaacccttttattcggaagtatttgtttgtcacaatttgatggtgttgacaagaactgtttctggcagctagatagattaacctttgaaagttgtcccataatgagctggcaacatcctatttacttgattgtagggtcaaatgatgcaaatgactatgatggctacacccaacatcaataaggagctgcattacttaaacaaggaagaccggctacttcgctggctactggttaaacatcgcaccacgcaatatgggattgacttcttaaatgaggagcaaactcaacttgagctcagccgatggcctcgaagccgattatatgatgacgaatttcaccatgtcgaccctgaagtatacgatgacactgatgacgaggagtatcgagtggatgaggaaggag---agaagttggactaaagtccaattgggtatttctttttggtttccattattagaggatcaaagcattgagttttgtattgcagtgctagctagacatgtgcttttaatagtgtgaggttacatttcttagatgtgatgagtcagcatgatgttatattgttgatctcatgctctatcagtatggttgtcaataaaaagagcctcgcatggaaactaggtggaatactttttttttttat-tatttacagaagtgaatgacatttccttggaatttatgagcactttaatttgattt-----------------------------------------------------------------------------------------------------------------------------------------------------------------------------------
>Jupunba_laeta_Mori_25147@NODE_1_length_1062_cov_27.393909
------------------------------------------------------------------------------------------------------------------------------------------------------------gcgttctgtggtttctctacatggaaccaagagtctaaggataatattacccgaacgatgctttttaattttgatcatatcaattataaaatggtactgagatctggtagttcttcatgtatcttgcctc--taaatattatgtaggcgttctctcttttaaccattttattcggaagtatttgtttgtcacaatttgatgaacttgacaagaactgtttctggcagctagatagattaacctttgaaagttgtcccataatgagctggcaacatcctatttacttgattgtagggtcaaatgatgcaaatgactatgatggctacacccaacatcaataaggagctgcattacttaaacaaggaagaccggctacttcgctggctactggttaaacatcgcaccacgcaatatgggattgacttcttaaatgaggagcaaactcaacttgagctcagccgatggcctcgaagccgattatatgatgacgagtttgaccatgttgaccctgaagtatacgatgactctgatgacgaggagtatcgagtggatgaggaaggagagaagaagttggagtaaagtccaattgggtatttctttttggtttccattattagaggaccaaagcattgagttttgtattgcagtgctagctagacatgtgcttttaata--gtgaggttacatttcttagatatgaagagtcagtatgatgttatattgttgatctcatgctctctcagtatggttgtccataaaaagagcctcgcatggaaactaggtggaatactttcttcttctt--tatttacagaagtgaataacattttcttggaatttatgagcactttagtttgattttcttta-tttttttgccagccattttaatttgaataatcaaatttattcaatcaataagaagagaatcaaatttattaccttagtgatattgcgaaaagactggtttaaaaagctggattgaa----tgcagtaaatagtaatccctttgacttgacatacataatcgttttgtcgtct
>Jupunba_langsdorfii_Ribeiro_728@NODE_1_length_1566_cov_62.827401
tcttttactacatctcaattttgctgtttagatttagcactgatcttgcgagatgggtattttcttgtggaacagctgtttcctttctgacttacttagaacttacgcattctattattagcatcctatgctaataaaaggaaagtagagggtcttgcgttctgtggtttctctacatggaaccaagagtctaaggataatattacccgaacgatgctttttaattttgatcatatcaattataagatggtactgagatctcatagttcttcatgtatcttgcctctataaatattatgtagtcgttctttcctttaaccattttattcggaagtatttgtttgtcacaatttgatgaacttgaaaagaactgtttctggcagctagatagattaacctttgaaagttgtcccataatgagctggcaacatcctatttacttgattgtagggtcaaatgatgcaaatgactatgatggctacacccaacatcaataaggagctgcattacttaaacaaggaagaccggctacttcgctggctactggttaaacatcgcaccacgcaatatgggattgacttcttaaatgaggagcaaactcaacttgagctcagccgatggcctcgaagccgattatatgatgacgagtttgaccatgttgaccctgaagtatacgatgacactgatgacgaggagtatcgagtggatgaggaaggagaggagaagttggactaaagtccaattgggtatttctttttggtttccattattagaggatcaaagcattgagttttgtattgcagggctagctagatatgtgcttttaattgtgtgaggttacatttcttagatatgatgagtcagtatgatgttatattgttgatctcatgctctctcagtatggttgtcaataaaaagagcctcgcatggaaactcggtggaatactttttttttttttttatttacagaagtgaatgacatttccttggaatttatgagcactttaatttgattttctttattttttttgccagccattttaatttgaataatcaaatttattcaatcaataagaagagaatcaaatttattaccttagtgatattgcgaaaagactggtttaaaaagctggattgaatcggtgcggtaaatagtaatccctttgacttgacatacataatcgttttgtcgttt
>Jupunba_limae_Iganci_261@NODE_1_length_1300_cov_54.409648
tcttttactacatctcaattttgctgtttagatttagcactgatcttgcgagatgggtattttcttgtggaacagctgtttcctttctg----acttagaacttatgcattctattattagcatcctatgctaataaaaggaaagtagagggtcttgcgttctgtggtttctctacatggaaccaagagtctaaggataatattacccgaacgatgctttttaattttgatcatatcaattataaaatggtactgagatctcatagttcttcatgtatcttgcctctataaatattatgtaggcgttctttcttttaaccattttattcggaagtatttgtttgtcacaatttgatgaacttgacaagaactgtttctggcagctagatagattaacctttgaaagttgtaccataatgagctggcaacatcctatttacttgattgtagggtcaaatgatgcaaatgactatgatgactacacccaacatcaataaggagctgcattacttaaacaaggaagaccggctacttcgctggctactggttaaacatcgcaccacgcaatatgggattgacttcttaaatgaggagcaaactcaacttgagctcagccgatggcctcgaagtcgattatatgatgacgagtttgaccatgttgaccctgaagtatatgatgactctgatgatgaggggtatcgagtggatgaggaaggagaggagaagttggactaaagtccaattgagtatttctttttggtttccattattagaggatcaaagcattgagttttgtattgcagtgctagctagacatgtgcttttaatagtgtgaggttacatttcttagatatgatgagtcagtatgatgttatattgttgatctcatgccctctcagtatggttgtcaataaaaagagcctcgcatggaaactaggtggaatactttttttt------aatttacagaagtgaatgacatttccttggaatttatgagcactttaactttattttctttattttttttg-cagccattttaatttgaataatcaaatttattcaatcaataagaagagaatcaaatttattaccttagtgatattgcgaaaagactggtttaaaaagctggattgaatcagtgcagtaaatagtaatccctttgacttgacata-------------------
>Jupunba_macradenia_Lourteig_3021@NODE_1_length_972_cov_84.367598
-------------------------------------------------------------------------------------------------------------------------------------ataaaagcaaagtagagagtcttgcgttctgtggtttctctacatggaaccaagagtctaaggataatattacccgaacgatgctttttaattttgatcatatcaattataaaatggcactgagatctcataattcttcatgtatcttgcctctataaatattacgtaggcgttctttcctttaaccattttattcggaagtatttgtttgtcacaatttgatggtgttgacaagaactgtttctggcagctagatagattaacctttgaaagttgtcccataatgagctggcaacatcctatatacttgattgtagggtcaaatgatgcaaatgactatgatggctacacccaacatcaataaggagctgcattacttaaacaaggaagaccggctacttcgctggctactggttaaacatcgcaccacgcaatatgggattgacttcttaaatgaggagcaaactcaacttgagctcagccgatggcctcgaagccgattatatgatgacgagtttgaccatgttgaccctgaagtatacgatgactctgatgacgaggagtatcgagtggatgaggaaggagagaagaagttggactaaagtccaattgggtatttctttttggtttccattattagaggatcaaagcattgagttttgtattgcagtgctagctagacatgtgcttttaatagtgtgaggttacatttcttagatatgatgagtcagtatgatgttatattgttgatctcatgccctctcagtatggttgtcaataaaaagagcctcgcatggaaactaggtggaatacttttttttttttttaatttacagaagtgaatgacatttccttggaatttatgagcactttaatttgattttctttattttttt--gcagccattttaatttgaataatcaaatttattcaatcaataagaagagaatcaaatttattaccttag-----------------------------------------------------------------------------------------------
>Jupunba_microcalyx_Iganci_855@NODE_1_length_1340_cov_86.670625
tcttttactacatctcaattttgctgtttagatttagcactgatcttgcgagatgggtatttccttgtggagcaactgtttcctttctgacttacttagaacttatgcattctattattagcatcctatgctaataaaaggaaagtagagggtcttgcgttctgtggtttctctacatggaaccaagagtctaaggataatattacccg-acgatgctttttaattttgatcatatcaattataaaatggtactgagatctcatagttcttcatgtatcttgcctctataaatattatgtaggcgttctttcctttaaccattttattcggaagtatttgtttgtcacaatttgatgaacatgacaagaactgtttctggcagctagatagattaacctttgaaagttgtcccataatgagctggcagcgtcctatttatttgattgtagggtcaaatgatgcaaatgactatgatggctacacccaacatcaataaggagctgcattacttaaacaaggaagaccggctacttcgctggctactggttaaacatcgcaccacgcaatatgggattgacttcttaaatgaggagcaaactcaacttgagctcagccgatggcctcgaagccgattatatgatgacgagtttgaacatgttgaccctgaagcatacgatgacactgatgacgaggagtatcgagtggatgaggaaggagaggagaagttggactaaagtccaattgggtatttctttttggtttccattattagaggatcaaagcattgagttttgtattgcagggctagctagacatgtgcttttaatagtgtgaggttacatttcttagatatgatgagtcagtatgatgttatattgttgatctcatgctctctcagtatggttgtcaataaaaagagcctcgcatggaaactaggaggaataccctttttttattttaatttacagaagtgaaagacatttccttggaatttatgagcggtttaatttgattttctttacttttttcgccagccattttaatttgaataatcaaatttattcaatcaataagaagagaatcaaatttgttaccttagtgatattgcgaaaagactggcttaaaaagctggattgaatcagtgcagtaaatagtaatccctttgaattgtcatacataatcattttgtcgttt
>Jupunba_nipensis_Mayo_19662@NODE_1_length_707_cov_28.401587
--------------------------------------------------------------------------------------------------------------------------------------------------------------------------------------------------------------------------------------------------------------------------ttcttcatgtatcttgcctctataaatattacgcaggcgttctttcctttaaccattttattcggaagtatttgtttgtcacaatttgatggtgttgacaagaactgtttctggcagctagatagattaacctttgaaagttgtcacataatgagttggcaacatcctatttacttgattgtagggtcaaatgatgcaaatgactatgatggctacacccaacatcaataaggagctgcattacttaaacaaggaagaccggctacttcgctggctactggttaaacatcgcaccacgcaatatgggattgacttcttaaatgaggagcaaactcaacttgagctcagccgatggcctcgaagccgattatatgatgacgaatttcaccatgttgaccctgaagtatacgatgacactgatgacgaggagtatcgagtggatgaggaagaagagaagaagttggactaaagtccaattgggtatttctttttggtttccattattagaggatcaaagcattgaattttgtattgcagtgctagctagacatgtgcttttaatagtgtggggttacatttcttagatatgatgagtcagcatgatgttatattgttgatctcatgctctctcagtatggttgtaaattaaaattggctcgcaaggaaaatatgttgaatacttttttttttgtt-tatttatag----------------------------------------------------------------------------------------------------------------------------------------------------------------------------------------------------------------------------------
>Jupunba_oppositifolia_Liegier_16014@NODE_1_length_828_cov_73.279627
------------------------------------------------------------------------------------------------------------------------------------------------------agtcttgcgttctgtggtttctctacatggaaccaagagtctaaggataatattacccgaacgatgctttttaattttgatcatatcaattataaaatggcgctgagatctcataattcttcatgtatcttgcctctataaatattacgtaggcgttctttcctttaaccattttattcggaagtatttgtttgtcacaatttgatggtgttgacaagaactgtttctggcagctagatagattaacctttgaaagttgtcccataatgagctggcaacatcctatttacttgattgtagggtcaaatgatgcaaatgactatgatggctacacccaacatcaataaggagctgcattacttaaacaaggaagaccggctacttcgctggctactggttaaacatcgcaccacgcaatatgggattgacttcttaaatgaggagcaaactcaacttgagctcagccgatggcctcgaagccgattatatgatgacgaatttcaccatgttgaccccgaagtatacgatgacactgatgacgaggagtatcgagtggatgaggaagaagagaagaagttggactaaagtccaattgagtatttctttttggtttccattattagaggatcaaagcattgaattttgtattgcagtgctagctaggcatgtgcttttaatagtgtgaggttacatttcttagatatgatgagtcagcatgatgttatattgttgatctcatgctctctcagtatggttgtcaaaaaaaagagcctcgcatggaaactaggtggaatacttttttttttgtt-tatttacagaagtg-----------------------------------------------------------------------------------------------------------------------------------------------------------------------------------------------------------------------------
>Jupunba_oxyphyllidia_Yonker_6157@NODE_1_length_988_cov_93.657519
tcttttactacatctcaattttgctgtttagatttagcactgatcttgcgagatgggcattttcttgtggaacaactgtttcatttctgacttacttagaacttatgcattctattattagcatcctatgctaataaaaggaaagtagagagtcatgcgttctgtggtttctctacatggaacccagagtctaaggataatattacccgaacgatgctttttaattttgatcatatcaattataaaatggcactgagatctcataattcttcatgtatcttgcctctataaatattgcgtaggcgttctttcctttaacccttttatttggaagtatttgtttgtcacaatttggtggtgttgacaagaactgtttctggcagctagatagattaacctttgaaagttgtcccataatgagctggcaacatcctatttacttgattgtagggtcaaatgatgcaaatgactatgatggctacacccaacatcaataaggagctgcattacttaaacaaggaagaccggctacttcgctggctactggttaaacatcgcaccacgcaatatgggattgacttcttaaatgaggagcaaactcaacttgagctcagccgatggcctcgaagccgattatatgatgacgaatttcaccatgttgaccctgaagtatacgatgacactgatgacgaggagtatcgagtggatgaggaaggag---agaagttggactaaagtccaattgggtatttctttttggtttccattattagaggatcaaagcattgagttttgtattgcagtgctagctagacatgtgcttttaatagtgtgaggttacatttcttagatatgatgagtcagcatgatgttatattgttgatctcatactctatcagtatggttgtcaataaaaagagcctcgcatggaaacttggtggaatacttttttttttttt-tatttacaga---------------------------------------------------------------------------------------------------------------------------------------------------------------------------------------------------------------------------------
>Jupunba_trapezifolia_Simon_1600@NODE_1_length_1109_cov_205.184061
--------------------------------------------------------------------ggaacagctgtttcctttctgacttacttagaa-------------------------------aataaaaggaaagtagagggtcttgcgttctgtggtttctctacatggaaccaagagtctaaggataatattacccgaacgatgctttttaattttgatcatatcaattataaaatggcactgagatctcataattcttcatgtatcttgcctctataaatattacgtaggcgttctttcctttaaccattttattcggaagtatttgtttgtcacaatttgatggtgttgacaagaactgtttctggcagctagatagattaacctttgaaagttgtcccataatgagttggctacatcctatttacttgattgtagggtcaaatgatgcaaatgactatgatggctacacccaacatcaataaggagctgcattacttaaacaaggaagaccggctacttcactggctactggttaaacatcgcaccacgcaatatgggattgacttcttaaatgaggagcaaactcaacttgagctcagccgatggcctcgaagccgattatatgatgacgagtttgaccatgttgaccctgaagtatacgatgactctgatgacgaggagtatcgagtgaatgaggaaggagaggagaagttggaataaagtccaattgggtatttctttttggtttccattattagaggatcaaagcattgagttttgtattgcagtgctagctagacatgtgcttttaatagtgtgaggttacatttcttagatatgatgagtcagtatgatgttatattgttgatctcatgctctctcagtatggttgtcaataaaaagagcctcgcatggaaactaggtggaatactttttatttttt--tatttacagaagtgaatgacatttccttggaatttatgagcactttaatttgattttcgtta-tttttttgccagccattttaatttgaataatcaaatttattcaatcaataagaagagaatcaaatttattaccttagtgatattgcgaaaagactggtttaaaaagctggattgaatcagggcactaaatagtaatccctttgacttgacatacataatcgttttgtcgttt
>Jupunba_villosa_Borges_423@NODE_1_length_1444_cov_71.028530
tcttttactacatctcaaatttgctgtttagatttagcactgatcttgcgagatgggtattttcttgtggaacagctgtttcctttctg----acttagaacttatgcattctattattagcatcctatgctaataaaaggaaagtagagggtcttgcgttctgtggtttctctacatggaaccaagagtctaaggataatattacccgaacgatgctttttaattttgatcatatcaattataaaatggtactgagatctcatagttcttcatgtatcttgcctctctaaatattatgtaggcgttctttcttttaaccattttattcggaagtatttgtttgtcacaatttgatgaacttgacaagaactgtttctggcagctagatagattaacctttgaaagttgtaccataatgagctggcaacatcctatttacttgattgtagggtcaaatgatgcaaatgactatgatgactacacccaacatcaataaggagctgcattacttaaacaaggaagaccggctacttcgctggctactggttaaacatcgcaccacgcaatatgggattgacttcttaaatgaggagcaaactcaacttgagctcagccgatggcctcgaagccgattatatgatgacgagtttgaccatgttgaccctgaagtattcgatgactctgatgatgaggggtatcgagtggatgaggaaggagaagagaagttggactaaagtccaattgggtatttctttttggtttccattattagaggatcaaagcattgagttttgtattgcagtgctagctagacatgtgcttttaatagtgtgaggttacatttcttagatatgatgagtcagtatgatgttatattgttgatctcatgccctctcagtatggttgtcaataaaaagagcctcgcatggaaactaggtggaatactttttttt------aatttacagaagtgaatgacatttccttggaatttatgagcactttaattttattttctttattttttttg-cagccattttaatttgaataatcaaatttattcaatcaataagaagagaatcaaatttattaccttagtgatattgcgaaaagactggtttaaaaagctggattgaatcagtgcagtaaatagtaatccctttgacttgacataca--gtcattttgtcgttt
>Punjuba_callejasii_Daly_5935@NODE_1_length_710_cov_22.548183
----------------------------------------------------------------------------------------------------------------------------------------------------------------------------------------------------------------------------------------------attataaaatggtactgagatctcatagttcttcatgtatcttgcctctataaatcttatgtaggcgttctttcttttaaccattttattcggaagtacttgtttgtcacaatttgatgaacttgacaagaactgtttctggcagctagatagattaacctttgaaagttgtcccataatgagctggcaacatcctatttacttgattgtagggtcaaatgatgcaaatgactatgatggctacacccaacatcaataaggagctgcattacttaaacaaggaagaccggctacttcgctggctactggttaaacatcgcaccacgcaatatgggattgacttcttaaatgaggagcaaactcaacttgagctcagccgatggcctcgaagccgattatatgatgacgagtttgaccatgttgaccctgaagtatacgatgacactgatgacgaggagtatcgagtggatgaggaagaagagaagaagttggactaaagtccaattgggtatttctttttggtttccattattagaggatcaaagcattgagttttgtattgcagtgctagctagacatgtgcttttaatagtgtgaggttacatttcttagatatgatgagtcagtatgatgttctattgttgatctcatgctctgtcagtatggttgtcaataaaaagagcctcgcatggaaactaggtggaatactt-------------------------------------------------------------------------------------------------------------------------------------------------------------------------------------------------------------------------------------------------------
>Punjuba_lehmannii_Escobar_7465@NODE_1_length_1150_cov_64.401678
---------------------------------------------------gatgggaattttcttgtggaacagctgtttcctttctgacttacttagaacttatgcattctattatcagcatcctatgctaataaaaggaaagtagagggtcttccgttctgtggtttctctacatggaaccaagagtctaaggataatattacccgaacgatactttttaattttgatcatatcaattataaaatggtactgagatctcatagttcttcatgtatcttgcctctataaatattatgtaggcgttctttcttttgaccattttattcggaagtatttgtttgtcacaatttgatgaacttgacaagaactgtttctggcagctagatagattaacctttgatagttgtcccatactgagctggcaacatcctacttacttgattgtagggtcaaatgatgcaaatgactatgatggctacacccaacatcaataaggagctgcattacttaaacaaggaagaccggctacttcgctggctactggttaaacatcgcaccacgcaatatgggattgacttcttaaatgaggagcaaactcaacttgagctcagccgatggcctcgaagccgattatatgatgacgagttggaccatgttgaccctgaagtatacgatgacactgatgacgaggagtatcgagtggatgaggaaggagagaagaagttggactaaagtccaattgggtatttctttttggtttccattattagaggatcaaagcattgagttttgtattgcagtgctagctagacatgtgcttttaatagtgtgaggttacatttcttagatatgatgagtcagtatgatgttatattgttgatctcctgctctctctgtatggttgtcaatataaagagcctcgcatggaaactaggtggaatatttttttttttaa--aatttacagaagtgaatgacatttccttggaatttatgagcactttaatttgattttctttattttttttgccagcctttttaatttgaataatcacatttattcaatcaataagaagagaatcaaatttattaccttagtgatattgcgagaagactggtttaaaaagctggattgaatcagtgcagtaaatagtaatccctttgacttgacatacatagtt------------
>_R_Acacia_rostellifera_Murphy_466@NODE_1_length_1003_cov_138.908207
tcttttagtacatctcaatttttctgtttagatttatcactgatcttgcgagatgggttttttcttgtggaacagctgtttcctttctgacttacttagaactaatgcattctattatgagcatcatatgctaatgaaaggaaagtagagggtcttgcgttctgtggtttctctacatggaaccaagagtctaaggataatattacccaaacgatgctttttaattctggtcatatcaattataaaatggtactgagatctcatagttcttcatgtatcttgcctctattaatattatgtatgcattctttcttttaaccattttattcggaagtatttgtttgtcaccatttgatgaacttgacaagaattgtttctggcagctagatagattaacctttgaaagttgtcccataatgagctggcaagatcctatttacttgattgtagggtcaaatgatgcaaatgactatgatggctacacccagcatcaataaggagctgcattacttaaacaaggaagatcggctacttcgctggctactggttaaacatcgcaccacgcaatatgggattgacttcttaaatgaggagcaaactcaacttgagctcagtcgatggcctcgaagccgattatatgatgacgagtttgaccatgttgatcctgaagtatacgatgacagtgatgacgaggagtatgaagtggatgaggaaggagagaagaagttggactaaagtccaattgggtatttctttttggtttccattattagaggatcaaagcattgagttttatattgctgtgctagctagacatgtgcttttaatagtgtgaggttacaattcttagatatgatgagtaagtatgatattatattgttgatctcatgcgctct-----------------------------------------------------------------------------------------------------------------------------------------------------------------------------------------------------------------------------------------------------------------------------------------------------------
>_R_Afrocalliandra_redacta_Germishuizen_5585@NODE_1_length_827_cov_176.201333
------------------------------------------------------------------------------------------------------------------------------------------------------------------tgtggtttctctacatggaaccaaaagtctaaggataatattacctgaagtatgctttttaattttgatcatatcaacctgtaaattgaactgatatctcatag---ttcacatatcttgcttttataaatatgatgcagacgttctttcttttaaccatcttattcgttagtgttagtttgtcacaatttgatgagattgacaatggctgtttctggtggctagatagattatcctttgaaagttgtcccataatgagttggcaacatcctattcacctgattgtaggggaaaatgatgcaaatgactatgatggctacacttaacatcaataaggacctgcgttacttaaacaaggaagactggctacttcaatggctattggttaaacatcgcaccacgcaatatggggtggacttcttaaatgaggagcaaactcaacttgagctcagccgatggccccgaagtggattatatgataacgagtttcaccatgttgaccctgaagtatatgatgccgatgatgctgaggagtatgaagtggaggaggaaggagagaaaaacttggactaaagtcgaattggctatgtctttgtggtttcctatatgggagaatcaaagcattgggttttgtagtatagt----gccagacatgctcttttaatagtgtgagaaaacaattcttaaatatgataattgattatgatgttatattgttgatctcttgcgctctcaacatggttgttaataaa----------------------------------------------------------------------------------------------------------------------------------------------------------------------------------------------------------------------------------------------------------------------------------------
>_R_Albizia_glabripetala_Lewis_1652@NODE_1_length_594_cov_39.038685
-------------------------------------------------------------------------------------------------------------------------------------------------------------------------------------------------------------------------------------------------------------------------------------------------------------------------------------------------------gtcacagtttgatgaacctgacaagaactgtttctggcagctagatcgattaaccttttaaagttgtcccatactgagctggcaacatcctatttacttgattgtagggtcaaatgatgcaaatgactatgatggctacacccaagatcaataaggagctgcgttacttaaacaaggaagaccagctacttcgctggctactggttaaacatcgcaccacgcaatatgggattgacttcttaaatgaggagcaaactcaacttgagctcagccgatggcctcaaagccgattatatgatgacgagtttcaccatgttgaccctgaagtatacgatgatagtgatgacgaggagtatcgagtggatgaggaaggagagaagaagttggactagagtccaattggctatttctttttggtttccattattagaggatcaaagcattgagttttgtattgcagtgctagctgcacatgtgcttttaatgttgtgaggttacaattcttaggtatgctgagtcaatatgatgttttatcgttgatcgcatgcgctctcagtatggttgtcaataaaaagaaccttgcatggaaact--------------------------------------------------------------------------------------------------------------------------------------------------------------------------------------------------------------------------------------------------------------------
>_R_Albizia_inundata_Wood_26530@NODE_1_length_631_cov_339.282986
-----------------------------------------------------------------------------------------------------------------------------------------------------------------------------------------------------------------------------------------------------------------------------------------------------------------------------accattttatttggaagtatttgtttgtcacaatttgatgaacctgacaagaactgtttctggcagctagatcgattaaccttttaaagttgtcccatactgagctggcaacatcttatttacttgattgtagggtcaaatgatgcaaatgactatgatggctacacccacgatcaataaggagctgcgttacttaaacaaggaagaccagctacttcgctggctactggttaaacatcgcaccacgcaatatgggattgacttcttaaatgaggagcaaactcaacttgagctcagccgatggcctcaaagccgattatatgatgatgagtttcaccatgttgaccctgaagcatacgatgatagtgatgacgaggagtatcgagtggatgaggaaggagacaagaagttggactaaagtccaatgggctatttctttttggtttccattattagaggatcaaagcattgagttttgtattgcggtgctagctacacatctgcttttaatgttgaggttatacaattcttagatatgctgagtcagtatgatgttatattgttgatcgcatgcgctctctgtatggttgtcaataaaaagaacctcgcatggaaactaggtggaatatat-------------------------------------------------------------------------------------------------------------------------------------------------------------------------------------------------------------------------------------------------------
>_R_Albizia_multiflora_Hughes_3090@NODE_1_length_899_cov_84.253041
---------------------------------------------------------tattttcttgtggaacagctgtttcctttctgacttacttagaactaatgcattctattattagcatcttatgctaatataaggaaagtagagggtcttgcgttctgtggtttctctacatggaaccaagagtctaaggataatattacccgaacgatgctttttaattttgatcatatcaattataaaatggtactgagatctcataggtcttcatgtatcttacctctataaatattatgtaggcattctttcttttaaccattttattcggaagtatttgtttgtcacaatttgatgaacctgacaagaactgtttctggcagctagatcgattaaccttttaaagttgtcccataatgagctggcaacatcctatttacttgattgtagggtcaaatgatgcaactgactatgatggctacacccaagatcaataaggagctgcgttacttaaacaaggaagaccggctacttcgctggctactggttaaacatcgcaccacgcaatatgggattgacttcttaaatgaggagcaaactcaacttgagctcagccgatggcctcaaagccgattatatgatgacgagtttcaccatgttgaccctgaagtatacgatgatagtgatgacgaggagtatcaagtggatgaggaaggagagaagaagttagactaaagtccaattggctatttctttttggtttcc-ttattagaggatcaaagcattgagttttgtattgcagtgctagctgcacatgtccttttaatgttgtgaggttacaattcttagatatgctgagtcaatatgatgttatattgtcgatcgcatgcgctctcagtatggttgtcaataaaaagaaccttgcatggaaactaggcggaatatatatatatata----------------------------------------------------------------------------------------------------------------------------------------------------------------------------------------------------------------------------------------------
>_R_Albizia_niopoides_Simon_1601@NODE_1_length_915_cov_72.951074
----------------------------------tagcactaatcttgtgagatgggtattttcttgtggaacagctgtttcctttctgacttacttagaactaatgcattctattattagcatcttatgctaatataaggaaagtagagggtcttgcgttctgtggtttctctacatggaaccaagagtctaaggataatattacccgaacgatgc----------------tatcaattataaaatggtactgagatctcataggtcttcatgtatattacctctataaatattatgtaggcattctttcttttaaccattttattcggaagtatttgtttgtcacaatttgatgaacctgacaagaactgtttctggcagctagatcgattaaccttttaaagttgtcccataatgagctggcaacatcctatttacttgattgcagggtcaaatgatgcaaatgactatgatggctacacccaagatcaataaggagctgcgttacttaaacaaggaagaccggctacttcgctggctactggttaaacatcgcaccacgcaatatgggattgacttcttaaatgaggagcaaactcaacttgaactcagccgatggcctcaaagccgattatatgatgacgagtttcaccatgttgatcctgaagtatacgatgattctgatgacgaggagtatcgagtggatgaggaaggagagaagaagttggactaaagtgcaattggctatttcttttttgtttccattattagaggatcaaagctttgagttttgtattgcagtgctagccacacacgtgcttttaatgttgtgaggttacagttcttagatatgctgagtcattatgatgtaatattgttgatcgcatgcgctctcagtatggttgtcaataaaaagaacctcgcatggaaactaggtggaatatatatatatatatat-------------------------------------------------------------------------------------------------------------------------------------------------------------------------------------------------------------------------------------------
>_R_Albizia_subdimidiata_var_minor_Gorts_341@NODE_1_length_693_cov_24.904221
-----------------------------------------------------------------------------------------------------------------------------------------------------------------------------------------------------------------------------------------------ttataaaatggtactgagatctcataggtcttcatgtatcttacctctaaaaatattatgtaggcattctttcttttaaccattttattcggaagtatttgtttgtcacaatttgatgaacctgacaagagctgtttctggcagctagatcgattaaccttttaaagttgtcccatactgagctggcaacatcctatttacttgattgtagggtcaaatgatgcaaatgactatgatggctacacccaagatcaataaggagctgcgttacttaaacaaggaagaccagctacttcgctggctactggttaaacatcgcaccacgcaatatgggattgacttcttaaatgaggagcaaactcaacttgagctcagccgatggcctcaaagccgattatatgatgacgagtttcaccatgttgaccctgaagcatacgatgatagtgatgacgaggagtatccagtggatgaggaaggagacaagaagttggactaaagtccaattggctatttctttttggtttctattattagaggatcaaagctttgagttttgtattgcggtgctagctacacatgtgcttttaatgttgtgaggt-----ttcttagatatgctgagtcaatatgatgttatattgttgatcgcatgcgctctctgtatggttgtcaataaaaagaacctcgcatcgaaactag------------------------------------------------------------------------------------------------------------------------------------------------------------------------------------------------------------------------------------------------------------------
>_R_Albizia_subdimidiata_var_subdimidiata_Ferreira_210@NODE_1_length_958_cov_96.199773
---------------------------------------------------------------------------------------------------------------------------------------------------------cttatataggctaatatgtccatactattttataaacctaaggataatattacccgaacgatgctttttaattttgatcatatcaattataaaatggtactgagatctcataggtcttcatgtatcttacctctaaaaatattatgtaggcattctttcttttaaccattttattcggaagtacttgtttgtcacaatttgatgaacctgacaagaactgtttctggcagctagatcgattaacgttttaaagttgtcccatactgagctggcaacatcctatttacttgattgtagggtcaaatgatgcaaatgactatgatggctacacccaagatcaataaggagctgcgttacttaaacaaggaagaccagctacttcgctggctactggttaaacatcgcaccacgcaatatgggattgacttcttaaatgaggagcaaactcaacttgagctcagccgatggcctcaaagccgattatatgatgacgagtttcaccatgttgaccctgaagcatacgatgatagtgatgacgaggagtatccagtggatgaggaaggagacaagaagttggactaaagtccaattggctatttctttttggtttccattattagaggatcaaagctttgagttttgtattgcggtgctagctacacatgtgcttttaatgttgtgaggt-----ttcttagatatgctgagtccatatgatgttatattgttgatcgcatgcgctctctttatggttgtcaataaaaagaacctcgcatcgaaactaggtggaatatatatat--------aatttacagaagtgaatgacatttcctaggaatttatgagctctttaatttgattttcttta-tttttttgacagccattttaatttgaa-----------------------------gaatcaaatttattaccttggtgatattgcgaaaagactggtttaaaaagctgcattgaatcattttgtc----------------------------------------------
>_R_Albizia_tomentella_Leach_Dunlop_3801@NODE_1_length_1066_cov_106.257836
tcttttactacatctcaattttgctgtttagatttatcactgatctcgcgagatgggttttttcttgtggaacagctgtttccttactgacataattagaactaatgcattctattattagcataggatgccaataaaaggaaagtagagggccttgcgttctgtggtttctctacatggaaccaagattctaaggataatattacccaaacggtgctttttaatttctatcatatcaattataaaatggtaccgag-tctcatagttcttcatgtatcttgcctctataaatattatgtaggcattctttcttttaaccattttacttggaagtatttgtttgtcacaatttgacgaacgtgacaagaaccgtttctggcagctagatagattaacccttgaaagttgtcccataatgagctggcaacatcctatttatttgattgtagggtcaaatgatgcaaatgactatgatggctacacccaacatcaataaggagctgcattacttaaataaggaagaccggttacttcgctggctactggttaaacatcgcaccactcaatatgggattgactacttaaatgaggagcaaactcaacttgagctcagtcgatggcctcgaagccgattatatgatgatgagtttgaccatgttgaccctgaagtgtacgatgacagtgatgacgaggagtatcaactggacgaggaaggagagaagaagttggactaaagtccaattgggtttttctttttggtttccattattagaggatcagagcattgagttttgtattgcagtgctagctagacatgtgcttttaatagtgtgaggttacaattcttagatatgatgagtccgtatgatgttatattgttgatctcatgcgccctcagtatggttgtcaataaaaagagcctcgcatgggaactaggtggaata----------------------------------------------------------------------------------------------------------------------------------------------------------------------------------------------------------------------------------------------------------
>_R_Albizia_xerophytica_Hughes_1435@NODE_1_length_1008_cov_61.249194
----------------------------------------------------atgggtattttcttgtggaacagctgtttcctttccgacttacttagaactaatgcattctattattagcatcttatgctaatagaaggaaagtagagggtcttgcgttctgtggtttctctacatggaaccaagagtctaagtataatattacccgaacgaagctttttaattttgatcatatcaattataaaatggtactgagatctcgtagttcttcatgtatctttcctctataaatattatgtaggcattctttcttttaaccattttattcggaagtatttgtttgtcacaatttgatgaacctgacaagaactgtttctggcagctagatcgattaaccttttaaatttgtcccataatgagctggcaacatcctatttacttgattgtagggtcaaatgatgcaaatgactatgatggctacacccaacatcaataaggagctgcattacttaaacaaggaagaccggctacttcgctggctactggttaaacatcgcaccacgcaatatgggattgacttcttaaatgaggagcaaactcaacttgagctcagccgatggcctcaaagccgattatatgatgacgagtttcactatgttgaccctgaagtatacgatgatagtgatgatgaggagtatcgagtggatgaggaaggagagaagaagttggactaaagtccaattggctatttctttttggtttccactagtagaggatcaaagcattgaattttgtattgcggtgctagctacacatgtgcttttaatgttgtgaggttacaattcttagatatgctgagtcattatgatgttatattgttgatcgcatgccctctcagtatggttgtcaataaaaagaacctcgcatgaaaactaggtggaatatatatatatatatataatttacagaagtgaatggcatttcctaggaatttatgagctctttaatttgatt------------------------------------------------------------------------------------------------------------aaaaagctggattgaatcattttgt-----------------------------------------------
>_R_Archidendron_clypearia_Wieringa_1849@NODE_1_length_806_cov_201.864198
--------------------------------------------------------------------------------------------------------------------------atcctatgctaatgaaaggaaagtagagggtcttgcgttctgtggtttctctacatggaaccaagagtcttaggataatattacccgatcgatgctttttaattttgatcatatcaattataaaatggtactgagatctcatagttcttcatgtatcttg--cctataaacataatgtaggcattctttcttttaaccattttatttggaagtatttgtttgtcacaatttgatgaacttgacgagaactgtttctggcagctagatagattaacctttgaaagttgtcccataatgagctggcaacatcctatttacttgattgtagggtcaaatgatgcaaatgactatgatggctacacccaacatcaataaggagctgcattacttaaacaaggaagaccggctacttcgctggctactggttaaacatcgcaccacacaatatgggattgacttcttaaatgaggagcaaactcaacttgagctcagccgatggcctcgaagccgattatatgatgacgagtttgactatattgaccctgaagtatacctagaccatgatgacgaggagtatcgagtggacggggaaggagagaagaagttggactaaagtccaattgggtatttctttttggtttccattattagaggatcaaagcattgagttttgtattgcagtgctagctagacatgtgcttttaatagtgtgaggttacaattcttagatatgatgagtcagtatgatgttatattgttgatctcatgcgctctcagtatggttgtcaataaaatgagcctcgcatgg-------------------------------------------------------------------------------------------------------------------------------------------------------------------------------------------------------------------------------------------------------------------------
>_R_Balizia_elegans_Iganci_870@NODE_1_length_1537_cov_55.171233
tcttttactacatctcaattttgctgtttagatttagcactgatcttgcgagttgggcatttttttgtggaacaactgtttcatttctgacttacttagaacttatgcattctattattagcatcctatgctaataaaaggaaagtagagagtcttgcgttctgtggtttctctacatggaaccaagagtctaaggataattttacccgaacgatgctttttaattttgatcatatcaattataaaatggcactgagatctcataattcttcatttatcgtgcctctataaatattacgtaggcgttctttcctttaaccattttattcggaagtatttgtttgtcacaatttgatggtgttgacaagaactgtttctggcagctagatagattaacctttgaaagttgtcccataatgagctggcaacatcctatttacttgattgtagggtcaaatgatgcaaatgactatgatggctacacccaacatcaataaggagctgcattacttaaacaaggaagaccggctacttcgctggctactggttaaacatcgcaccacgcaatatgggattgacttcttaaatgaggagcaaactcaacttgagctcagccgatggcctcgaagccaattatatgatgacgaatttcaccatgttgaccctgaagtatacgatgacagtgatgacgaggagtatcgagtggataaggaaggagagaagaagttggactaaagtccgattgggtatttctttttggtttccattattagaggatcaaagcattgagttttgtattgcagtgctagctagacatgtgcttttaatagtgtgaggttacatttcctagatatgatgagtcagcatgatgttatattgttgatgtcatgctctctctgaatggttgtcaataaaaagggcctcgcatggaaactaggtggaatactttttttttttt--aatttacagaagtggatggcatttccttggaatttatgagcactttaatttgattttctttattttttttgccagccattttaatttgaataatcaaatttattcagtcaataagaagagaatcaaatttattaccttggtgatgttgcgaaaagactggtttaaaaagctggattgaatcagtgcggtaaatagtaatccctttgacttgacatacataatcgttttgtcgttt
>_R_Balizia_spnov_Morim_577@NODE_1_length_987_cov_212.624464
----------------------------------------------------------------------------------------------------------gcattctattattagcatcctatgctaataaaaggaaagtagagagtcttgcgttctgtggtttctctacatggaaccaagagtataaggataatattacccgaacgatgctttttaattttgatcatatcaattataaaatggcactgagatctcataattcttcatgtatcgtgcctctataaatattacgtaggcgttctttcctttaaccattttattcggaagtatttgtttgtcacaatttgatggtgttgacaagaactgtttctggcagctagatagattaacctttgaaagttgtcccataatgagctggcaacatcctatttacttgattgtagggtcaaatgatgcaaatgactatgatggctacacccaacatcaataaggagctgcattacttaaacaaggaagaccggctacttcgctggctactggttaaacatcgcatcacgcaatatgggattgacttcttaaatgaggagcaaactcaacttgagctcagccgatggcctcgaagccaattatatgatgacag------------------------------------tgatgacgaggagtatcgagtggatgaggaaggagagaagaagttggactaaagtccgattgggtatttctttttggtttccattattagaggatcaaagcattgagttttgtattgcagtgttagctagacatgtgcttttaatagtgtgaggttacatttcttagatatgatgagtcagcatgatgttatattgttgatctcatgctctctctgaatggttgtcaataaaaagggcctcgcatggaaactaggtggaatacttttttttttttttaatttacagaagtgaatgacatttccttggaatttatgagcactttaatttgattttctttattttttttgccagccattttaatttgaataatcaaatttattcaatgaataagaagggaatcaaatttattaccttggtgatgttgcgaaaagactggt--------------------------------------------------------------------------
>_R_Enterolobium_cyclocarpum_MWC9020@NODE_1_length_1267_cov_141.335294
--------------tcaattttgctgtttagatttatcactgatctcgcgagatgggttttttcttgtggaacagctgtgtcctttctg----aattagaactaatgcattctattattagcataggatgctaataaaaggaaagtagagggtcttgcgttctttggtttctctacatggaaccaagattctaaggataatattacccaaacggtgctttttaatttcgatcatatcaattataaaatgatactga-atctcatagttcttcatgtatcttgtctctataaatattatgtaggctttctttcttttaaccattttgtttggaagtatttgtttgtcacaatttgatgaacgtgacaagaaccgtttctggcagctagatagagtaacctttgaaagttgtcccataatgagctggcaacatcctatttacttgattgtagggtcaaatgatgcaaatgactatgatggctacacccaacatcaataaggagctgcattacttaaacaaggaagaccggctacttcgctggctactggttaaacatcgcaccactcaatatgggattgacttcttaaatgaggagcaaactcaacttgagctcagccgatggcctcgaagccgattatatgatgatgagtttgactatgttgaccctgaagtatacgatgacaatgatgacgaggagtatcaagtggatgaggaaggagagaagaagttggactaaagtccaattggttatttctttttgatttccattattagaggatcagagcattgacttttgtattgcagtgctagctagacatgtgcttttaatagtttgaggttacaattcttagatatgatgagtcagtgtgatgttatattgttgatcccatgcgccctcagtatggttgtcaataaaaagagcctcgcatggaagctaggtggaatatatttattatgaaaaaatatgagaaagtaagggataaaaaagagagaat--------------tttgtttctcattcacttatctgtacaaaattcttagctcaagacttctatttgt------------aggtaaagaaaatatgtatgaatagtgaaattgaacagtaactgctacaagaaacc-----------------------------------acttgttataggaatatgcgtattttgtt
>_R_Hydrochorea_corymbosa1_Bonadeu_655@NODE_1_length_677_cov_336.237942
------------------------------------------------------------------------------------------------------------------------------------------------------------------------------------------------------------------------------------------------------------------------------------------cctctataaatattacgtaggcgttctttcctttaaccattttattcggaagtatttgtttgtcacaatttgatggtgttgacaagaactgtttctggcagctagatagattaacctttgaaagttgtcccataatgagctggcaacatcctatttacttgattgtagggtcaaatgatgcaaatgactatgatggctacacccaacatcaataaggagctgcattacttaaacaaggaagaccggctacttcgctggctactggttaaacatcgcaccacgcaatatgggattgacttcttaaatgaggagcaaactcaacttgagctcagccgatggcctcgaagccaattatatgatgacgaatttcaccatgttgaccctgaagtatacgatgacagtgatgacgaggagtatcgagtggatgaggaaggagagaagaagttggactaaagtccgattgggtatttctttttggtttccattattagaggatcaaagcattgagttttgtattgcagtgctagctagacatgtgcttttaatagtgtgaggttacatttcttagatatgatgagtcagcatgatgttatattgttgatctcatgctctctctgaatggttgtcaataaaaagggcctcgcatggaaactaggtggaatactttttttt-------------------------------------------------------------------------------------------------------------------------------------------------------------------------------------------------------------------------------------------------
>_R_Jupunba_asplenifolia_Ekman_6383@NODE_1_length_666_cov_48.429542
--------------------------------------------------------------------------------------------------------------------------------------------------------------------------------------------------------------------------------------------------------------------------------------------tctataaatattacgtaggcgttctttcctttaaccattttattcggaagtatttgtttgtcacaatttgatggtgttgacaagaactgtttctggcagctagatagattaacctttgaaagttgtcccataatgagttggcaacatcctatttacttgattgtagggtcaaatgatgcaaatgactatgatggctacacccaacatcaataaggagctgcattacttaaacaaggaagaccggctacttcgctggctactggttaaacatcgcaccacgcaatatgggattgacttcttaaatgaggagcaaactcaacttgagctcagccgatggcctcgaagccgattatatgatgacgaatttcaccatgttgaccctgaagtatacgatgacactgatgacgaggagtaccgggtggatgaggaagaagagaagaagttggactaaagtccaattgggtatttctttttggtttccattattagaggatcaaagcattgaattttgtattgcagtgctagctagacatgtgcttttaatagtgtggggttacatttcttagatatgatgagtcagcatgatgttatattgttgatctcatgctctctcagtatggttgtcaataaaaagagcctcgcatggaaactaggtggaata----------------------------------------------------------------------------------------------------------------------------------------------------------------------------------------------------------------------------------------------------------
>_R_Jupunba_barbouriana_Iganci_847@NODE_1_length_1220_cov_99.038495
tcttttactacatctcgattttgctgtttagatttagcactgatcttgcgagatgggtatttttttgtggaacagctgtttcctttctgacttacttagaa-------------------------------aataaaaggaaagtagagggtcttgcgttctgtggtttctctacatggaaccaagagtctaaggataatattacccgaacgatgctttttaattttgatcatatcaattataaaatggtactgagatctcatagttcttcacgtatcttgcctctataaatattatgtaggcgttctttcctttaaccattttattcggaagtatttgtttgtcacaatttgatgaacttgacaagaactgtttctggcagctagatagattaacctttgaaagttgtcccataatgagctggcaacatcctatttacttgattgtagggtcaaatgatgcaaatgactatgatggctacacccaacatcaataaggagctgcattacttaaacaaggaagaccgtctacttcgctggctactggttaaacatcgcaccacgcaatatgggattgacttcttaaatgaggagcaaactcaacttgagctcagccgatggcctcgaagccgattatatgatgacgagtttgaccatgttgaccctgaagtatacgatgactctgatgacgaggagtatcgagtgaatgaggaaggagaggagaagttggactaaagtccaattgggtatttctttttggtttccattattagaggatcaaagcatggagttttgtattgcagtgctagctagacatgtgcttttaatagtgtgaggttacatttcttagatatgatgagtcagtatgatgttatattgttgatctcatgccctctcagtatggttgtcaataaaaagagcctcgcatggaaactaggtggaatacttttttttttttttaatttacggaagtgaatgacatttccttggaatttatgagcactttaattttattttctttatttttttttgcagccattttaatttgaatgatcaaatttattcaaacaatgagaagagaatcaaatttattaccttagtgatattgcg--------------aaaagctggattgaatcagtgcagtaaatagtaatccctttgacttgacgtacatagtcattttgtc----
>_R_Jupunba_cochleata_Bonadeu_673@NODE_1_length_992_cov_86.479781
tcttttactacatctcaattttgctgtgtcgatttagcactgatcttgcaaggtgggtattttcttgtggaacaactgtttcctttctg----acttagaacttatgcattctattattagcatcctatgctaataaaaggaaagtagtgggtcttgcgttctgtggtttctctacatggaaccaagagtctaaggataatattacccgaacgatgctttttaattttgatcatatcaattataaaatggtactgagatctcgaagttcttcatgtatcttgcctctgtaaatattatgttggctttctttcttttaaccattttattcgaaagtatttgtttgtcacaatttgatgaacttgacaagaactgtttctggcagctagatagattaacctttgaaagttgtcccataatgagctggcaacatcctatttacttgattgtagggtcaaatgatgcaaatgactatgatggctacacccaacatcaataaggagctgcattacttaaacaaggaagaccggctacttcgctggctactggttaaacatcgcaccacgcaatatgggattgacttcttaaatgaggagcaaactcaacttgagctcagccgatggcctcgaagccgattatatgatgatgagtttgaccatgttgaccctgaagtatacgatgactctgatgacgaggagtatcgagtggatgaagaaggagagaagaagttggactaaagtccaattgggtatttctttttggtttccattattagaggatcaaagcattgagttttgtattgcagtgctagctagacatgtgcttttaatagtgtgaggttacatttcttagatatgacgagtcagtatgatattatattgttgatctcatgctctctcagtatggttgtcaataaaaagagcctcgcatggaaac---------------------------------------------------------------------------------------------------------------------------------------------------------------------------------------------------------------------------------------------------------------------
>_R_Jupunba_leucophylla_Iganci_839@NODE_1_length_1475_cov_101.832618
tcttttactacatctcaattttgctgtttagatttagcactgatcttgcgagatgggtatttccttgtggagcaactgtttcctttctgacttacttagaacttatgcattctattattagcatcctatgctaataaaaggaaagtagagggtcttgcgttctgtggtttctctacatggaaccaagagtctaaggataatattacccgaacgatgctttttaattttgatcatatcaattataaaatggtactgagatctcatagttcttcatgtatcttgcctctataaatattatgtaggcgttctttcctttaaccattttattcggaagtatttgtttgtcacaatttgatgaacatgacaagaactgtttctggcagctagatagattaacctttgaaagttgtcccataatgagctggcagcgtcctatttatttgattgtagggtcaaatgatgcaaatgactatgatgtctacacccaacatcaataaggagctgcattacttaaacaaggaagaccggctacttcgctggctactggttaaacatcgcaccacgcaatatgggattgacttcttaaatgaggagcaaactcaacttgagctcagccgatggcctcgaagccgattatatgatgacgagtttgaacatgttgaccctgaagcatacgatgacactgatgacgaggagtatcgagtggatgaggaaggagaggagaagttggactaaagtccaattgggtatttctttttggtttccattattagaggatcaaagcattgagttttgtattgcagggctagctagacatgtgcttttaatagtgtgaggttacatttcttggatatgatgagtcagtatgatgttatattgttgatttcatgctctctcagtatggttgtcaataaaaagagcctcgcatggaaactaggaggaataccctttttttattttaatttacagaagtgaaagacatttccttggaatttatgagcgctttaatttgattttctttactttttttgcgagccattttaatttgaataatcaaatttattcaatcaataagaagagaatcaaatttgttaccttagtgatgttgcgaaaagactggcttaaaaagctggattgaatcagtgcagtaaatagtaatccctttgacttgacatacataatcattttgtcgttt
>_R_Jupunba_longipedunculata_Cardona_2682@NODE_1_length_962_cov_103.955932
-------------------------------------------------------------------------------------------------------------------------------------------------------------------------tctctacatggaaccaagagtctaaggataatattacccgaacgatgctttttaattttgatcatatcaattataaaatggtactgagatctcatagttcttcatgtatcttgcctctataaatattatgtaggcgttctttcctttaaccattttattcggaagtatttgtttgtcacaatttgaagaacttgacaagaactgtttctggcagctagatagattaacctttgacagttgtcccataatgagctggcagcgtcctatttacttgattgtagggtcaaatgatgcaaatgactatgatggctacacccaacatcaataaggagctgcattacttaaacaaggaagaccggctacttcgctggctactggttaaacatcgcaccacgcaatatgggattgacttcttaaatgaggagcaaactcaacttgagctcagccgatggcctcgaagccgattatatgatgacgagtttgaccatgttgaccctgaagcatacgatgacactgatgacgaggagtatcgagtggatgaggaaggagaggagaagttggactaaagtccgattgggtatttctttttggtttccattattagaggatcaaagcattgagttttgtattgcagggctagctagacatttgcttttaata--gtgaggttacatttcttagatatgatgagtcagtatgatgttatattgttgatctcatgctctctcagtatggttgtcaataaaaaaagcctcgcatggaaactaggaggaataccctttttttattttaatttacagaagtgaaagacatttccttggaatt--tgagcgctttaatttgattttctttactttttttgccagccattttaatttgaataatcaaatttattcaatcaataagaagagaatcaaatttgttaccttagtgatattgcgaaaagactggcttaaaaag------------------------------------------------------------------
>_R_Punjuba_killipii_Palodorios_6252@NODE_1_length_788_cov_56.808720
----------------------------------------------------------------------------------------------------------------------------------------------------------------------------------------------------------------------------------------------------------tactgagatctcatagttcttcatgtatcttgcctctataaatattatgtaggcgttctttcttttaaccattttattcggaagtatttgtttgtcacaatttgatgaacttgacaagaactgtttctggcagctagatagattaacctttgatagttgtcccatactgagctggcaacatcctatttacttgattgtagggtcaaatgatgcaaatgactatgatggctacacccaacatcaataaggagctgcattacttaaacaaggaagaccggctacttcgctggctactggttaaacatcgcaccacgcaatatgggattgacttcttaaatgaggagcaaactcaacttgagctcagccgatggcctcgaagccgattatatgatgacgagtttgaccatgttgaccctgaagtatacgatgacactgatgacgaggagtatcgagtggatgaggaagaagagaagaagttggactaaagtccaattgggtatttctttttggtttccattattagaggatcaaagcattgagttttgtattgcagtgctagctagacatgtgcttttaatattgtgaggttacatttcttagatatggggagtcagtatgatgttatattgttgatctcatgctctctcagtatggttgtcaataaaaagagcctcgcatggaaactaggtggaatacctttttttttttttaatttacagaagtgaatgacatttccttggaatttatgagcactttaatttaattttctttattttttttgcca-----------------------------------------------------------------------------------------------------------------------------------------------------------------
>_R_Punjuba_racemiflora_Jimenez_Soares_3626@NODE_1_length_1098_cov_82.985309
------------------------------------------------------------------------------------------------------------------ttattagcatcctatgctaataaaaggaaagtagagggtcttccgttctgtggtttctctacatggaaccaagagtctaaggataatattacccgaacgatactttttaattttgatcatatcaattataaaatggtactgagatctcatagttcttcatgtatcttgcctctataaatattatgtaggcgttctttcttttaaccattttattcggaagtatttgtttgtcacaatttgatgaacttgacaagaactgtttctggcggctagatagattaacctttgaaagttgtcccataatgagctggcaacatcctatttacttgattgtagggtcaaatgatgcaaatgactatgatggctacacccaacatcaataaggagctgcattacttaaacaaggaagaccggctacttcgctggctactggttaaacatcgcaccacgcaatatgggattgacttcttaaatgaggagcaaactcaacttgagctcagccgatggcctcgaagccgattatatgatgacgagtttgaccatgttgaccctgaagtatacgatgacactgatgacgaggagtatcgagtggatgaggaagaagagaagaagttggactaaagtccaattgggtatttctttttggtttccattattagaggatcaaagcattgag-tttgtattgcagtgctagctagacatgtgcttttaatagtgtgaggttacatttcttagatatggggagtcagtatgatgttatattgttgatctcatgctctctcagtatggttgtcaataaaaagagcctcgcttggaaactaggtggaatacttttttttttttttaatttgcagaagtgaatgacatttccttggaatttatgagcactttaatttgattttatttattttttttgccagcctttttaatttgaataatcacatttattcaatcaataagaagagaatcaaatttattaccttagtaatattgcgaaaagactggtttaaaaagcgggattgaatcagtgcagtaaatagtaatccctttgacttgacatacataatcattttgtcgtct
