# Supplementary material for: A new generic circumscription of Hydrochorea (Leguminosae, Caesalpinioideae, mimosoid clade) with an amphi-Atlantic distribution
Source: PhytoKeys. 2022 Aug 22;205:401–37. doi: 10.3897/phytokeys.205.82775 (PMC9849043; doi:10.3897/phytokeys.205.82775)
Supplement: Supplementary material 1 — Supplementary data file S1 [file phytokeys-205-401_article-82775__-s001.zip › MSC_m125737_comp42589_c0_seq10_exon07.aln-cln]

>Acacia_rostellifera_Murphy_466@NODE_1_length_1344_cov_127.031571
------------gcccttttgtactggtttggactatgcaaactagaacaactatttgatatttcgtactccctcctatccttttaataagatcgaaaattttaaattggtcaggtcctttttataaaatccaatttcaagttgtctgaatattaaatgcatttttaccatttttacccctaattaatatagtctctctcgatatctttttcccataca------ttcatgtcttttctcactatttctttctctcacctaccctctt-taaataagggcatatttggaaaaaaatacatctcttacatatttattgctttgaacaaatttcctaaaccacgtaatttggttatttgaatattataaaaaggactgagggattactataatttgctgggcttgactacatttctaagttacagttgcaacagaaagacttcattttttttcagttgtcttagtgtaaggcttgttttgtagattgtttcaacgctagatcttgtgtctggagacaaagttgaatttcttctcatcatagctcctgtgaaggaatcctacaacatcgctcgagctgcgtttaaggtggcagaggaacgccaaattttggtcaaagtttgtgttatctggcctagtggttctgctgagggactcaatgaaggaagtgagatggcactgtcaccttgggagaattatgtagatgttgttgaagttgataggccatcaacttcaaattggtggaaggtgtgtcaaatgaaggaaagtggagctattttagttagacctgatgaacacattgcctggcgtacaaactcaggtcttgctggggaccccacagtggaaatgcaaagagtcttttctgcagtattagggattaactataaaaattaatgaattaataggtgattt-----------tttgatcaattctattgatgcacggtacatctgacgcaataatgacattaaa-------tgatacgagtggattgt---ttttttagctggtttgtttatcttaatgtcattgctag-cttgctacgtcacgtctattgggaataaatatttttctaatttatttctatgtccctgtttggttgggagggagaggggcagagagagatttcaacgagttcttctccgagttcgattttcagggg--ggaaaaccacgtaagtgggggtaacgtgagttccgttggcctaatttgaattaagggtactccgagtagcatccaacaccaagtttttttaggtgcaaaaagtacagacgtagttacc---------------------------------------------aatta
>Albizia_burkartiana_StivalSantos_678@NODE_1_length_894_cov_10.786651
------------------------------------------------------------------------------------------------------------------------------------------------------------------------------------------------------------------------------------------------------------------------------------------------------------------------------------------------------taatttggttatttgaatattataaaaaggactgagggattactataatttgctgggcttgactacatttctaggttacggttgcaacagagagacttca-tttttttcagttgtcttaatgtaaggcttgttttgtagattgtttcaacgctagatcttgtgtctggagacaaagttgagtttcttctcatcatagctcctgtgaaggaatcctacaacatcgctcgagctgcgtttaaggtggcagaggaacgccaaattttggtcaaagtttgtgttatctggcctagtggttctgctgagggactcaatgaaggaagcgagacggcactatcacctttggagaattatgtagatgttgttgaagttgataggccatcaacttcaaattggtggaaggtgtgtcaaatgaaggaaagtggagctattttagttagacctgatgaacacattgcctggtgtacaaactcaggtcttactggggaccccacagtggcaatgcaaagagtcttttctgcagtattagggattatctataaaaattaatgaattaataggtgattttttgataattatttgatcaattctattgatgcacgatgtatctgacgcaataatgacactgaacattgattgatacgagtggattgt---ttgtttagctggtttgtttatcctaatgtcattgctagtcttaatacatcatatctactgggaataaatctttttctaatttg-cctaatgtccctattgaattgggagggagaggagcggagagagatttcaacaagttcttctccgagtttgattttcaggaaaaaaaaaaccccataagtggtggtaatgtaagttccattggcctaatttgacttgaacattctgagagtc----------------------------------------------------------------------------------------------------
>Albizia_coripatensis_Hughes_2433@NODE_1_length_1517_cov_174.784028
ggggatcgcgaagcccttttgtactggtttgtactatgcaaactggaacaactatttgatttttcttactccctcctatcctttttacaagatccaaatttttaaattagttaggtccttcttataaaatccaatttccggttgtttgaatattaaatgcatttttaccaattttacccctaattaatatag--tctctcattacctttttcccatgcattctctttcatgttttttctcactatgtctctctctcacctaccctcttataaataaagacatatttgaaaaaaaatacatctcttatatatttattgcttttaacaaatttcctaaaccacgtaatttggttatttgaatattataaaaaggactgggggattactataatttgctgggct----tacgtttctaggttacagttgcaacagaaagacttca--ttttttctgttgtcataatgtaaggcttgctttgtagattgtttcaacgctagatcttgtgtctggagacaaagttgagtttcttctcatcatagctcctgtgaaggaatcctacaacatcgctcgagctgcgtttaaggtggcagaggaacgccaaattttggtcaaagtttgtgttatctggcctactggttctgctgagggactcaatgaaggaagtgagacggcactatcaccttgggagaattatgtagatgttgttgaagttgataggccatcaacttcaaattggtggaaggtgtgtcaaatgaaggaaagtggagctattttagttagacctgatgaacacattgcttggtgtacaaactcaggtcttgatggggaccccacagtggaaatgcaaagagtcttttctgcggtattacggattatctataaaaattaatggattaataggtgattttttgataattatttgatcaattctattgatgcacggtgtatctgacgcaataatgacattgaacactgattggtacgagtggattgg---ttttttagctggtttgtttatcctaatgtcattgctagtcttgatacgtcacatctattgggaatgaatctttttctaatttaccc-catgcccctgtttggttgggagggagaggggtggagagagatttcaacaagttcttctccgagtttgattttcggggagaaaaaaaccacataagtggtggtaatgtgagttcctttggcctaatttgacttaaacattctgagagtcacatccttttaccctttttcttgggtggctggggtttggtgggggttgttctagggatggtagttgtagtctgtagatagtgcacaacaggttgaaaata
>Albizia_decandra_Vilhena_231@NODE_1_length_648_cov_32.823117
-------------------------------------------------------------------------------------------------------------------------------------------------------------------------------------------------------------------------------------------------------------------------------------------------------------------------------------------------------------------------------------------------------------------------------------tacaacatcgcccgagctgcg--tttaaggtggcagaggaacgccaaattttggtcgttggtgttatctggcctagatcttgtgtctggagataaagttgagtttcttctcgtcatagctcctgtgaaggaatcctacaacatcgcccgagctgcgtttaaggtggcagaggaacgccaaattttggtcaaagttggtgttatctggcctagtggttctgctgagggactcaatgaaggaagtgagacggcactatcaccttgggagaattatgtggatgttgttgaagttgataggccatcaacctcaaattggtggaaggtgtgtcaaatgaaggaaactggagctattttagttagacctgatgaacacattgcctggtgtacaaactcaggtcttgctggggaccccacaatggaaatgcaaagagtcttttctgcagtattagggattatctataaaaattaatgaattaataggtgattttttgataattatttgatcaattctattgatgcacggtgtatctgacgcaataatgacattgaacattgattgatacgagtggtttgg---ttttttagctggtttgtttatgctaatgtcattgctagtcttgataagtcccatctattgagaatgaatctttt---------------------------------------------------------------------------------------------------------------------------------------------------------------------------------------------------------------------------------------------------------------------
>Albizia_edwallii_Dalmaso_272@NODE_1_length_848_cov_5.914250
-------------------------------------------------------------------------------------------------------------------------------------------------------------------------------------------------------------------------------ctttcatgttttttctcactatgtctctctctcacctaccctcttataaacaagggcatatttg-aaaaaaatacatctcttatatatttattgcttttaacaaatttcctaaaccacgtaatttggttatttgaatattataaaaaggactgggggattactataatttgctgggct----tacatttctaggttacagttgcaacagaaagacttca--tcttttcagttgtcataatgtaaggcttgctttgtagattgtttcaacgctagatcttgtgtctggagacaaagttgagtttcttctcatcatagctcctgtgaaggaatcctacaacatcgctcgagctgcgtttaaggtggcagaggaacgccaaattttggtcaaagtttgtgttatctggcctagtggttctgctgagggactcaatgaaggaagtgagacggcactatcaccttgggagaattatgtagatgttgttgaagttgataggccatcaacttcaaattggtggaaggtgtgtcaaatgaacgaaagtggagctattttagttagacctgatgaacacattgcctggtgtacaaactcaggtcttgctggggaccccacagtggaaatgcagagagtcttttctgcagtattagggattatctataaaaattaatgaattaataggtgattttttgataattatttgatcaattctattgatgcacggtgtatctgacgcaataatgacattgaacattgattaatacgattggattgt---ttttttagctggtttgtttatc------ttattgctagtcttgatacgtcacatctattggaaatgaatctttttctaatttaccc-cat-----------------------------------------------------------------------------------------------------------------------------------------------------------------------------------------------------------------------------------------------------
>Albizia_inundata_Wood_26530@NODE_1_length_682_cov_229.004785
-----------------------------------------------------------------------------------------------------------------------------------------------------------------------------------------------------------------------------------------------------------------------------------------------------------------------------------------------------------------------------------gactgagggattactataatttgctgggcttgactacatttctaggttacagttgcaacagagagacttca--ttttttcaggtgtcttaatgtaaggcttgttttgtagattgtttcaacgctagatcttgtgtctggagacaaagttgagtttcttctcatcatagctcctgtgaaggaatcctacaacatcgcccgagctgcgtttaaggtggcagaggaacgccaaattttggtcaaagtttgtgttatctggtctagtggctctgctgagggactcaatgaaggaagcgagacggcactgtcaccttgggagaattatgtagatgttgttgaagttgataggccatcaacttcaaattggtggaaggtgtgtcaaatgaaggaaagtggagctatcttagttagacctgatgaacacattgcctggtgtacaaagtcaggccttgctggggaccccacagtggaaatgcgaagagtcttttctgcagtattagggattatctatataaattaatgaattaataggtgatttttttataattatttgatcaattctattgatgcacggtgtatccgacgcaataatgacactgaacattgattgacacgagtggattgg---ttttttagctggtttgtttatgctaatttcattgctagtcttgataagtcccatctattgg----------------------------------------------------------------------------------------------------------------------------------------------------------------------------------------------------------------------------------------------------------------------------------
>Albizia_niopoides_Simon_1601@NODE_1_length_1115_cov_156.410405
----------------------------------------------------------------------------------------------------------------------------------------------------------------------------tttacccttaattaatatagtctctctcattacctttttcccatgcattctctttcatgttttttctcactatttctctctctcacctaccctcttattaataagggcatatttggaaaaaaaaacatctcttacatatttattatttttaacaaatttcctaaaccacataatttggttatttgaatattataaaaaggactgagggattactataatttgctgggcttgactgcatttctaggttacggttgcaacacagagacttca--ttttttcagttgtcttaatgtaaggcttgttttgtagattgtttcaacgctagatcttgtgtctggagacaaagttgagtttcttctcatcatagctcctgtgaaggaatcctacaacatcgcccgagctgtgtttaaggtggcagaggaacgccaaattttggtcaaagtttgtgttatgtggcctagtggttctgctgagggactcaatgaaggaagtgagacggcactatcaccttgggagaattatgtagatgttgttgaagttgataggccatcaacttcaaattggtggaaggtgtgtcaaatgaaagaaagtggagctattttagtgagacctgatgaacacattgcctggtgtacaaactctggtcttgctggggaccccacagtggaaatgcaaagagtcttttccgcagtattagggattatctataaaaattaatgaattaataggtgattttttgataattatttgatcaattctattgatgcacggtgtatctgacgcaataatgacactgaactttgattgatacgagtggattgg---ttttttagctggtttgtttatgctaatgtcattgctagtcttgataagtgccatctattgggaatgaatctttttctaatttacc--catgttcctgtttggttgggagggagaggagtggagagagatttcaacaagttcttcttcgagttttatttttgggaaaaaaacaaccacacaagtggtggtaatgtgagttccattggcctaatttgacataaacattctgagagtccc-tccttttaccctttttcttgggtggctggggtttggtgggggttgttctggggatggt---------------------------------------
>Albizia_sinaloensis_Hughes_1576@NODE_1_length_1233_cov_68.172145
-------------------------------------------------------------------------------------tataagatccaaatttttaaattagttaggtcctttttataaaatctaatttcggcttgtttaaacattaaatgcatttttaccaattttacccttaattgatatagtctctctcattacctttttcccatgcattctctttcatgttttttctcattatttctctctctcatctaccctcttataaataagggcatatttggaaaaaaaaatatctcttacatatttattacttttaacaaatttcctaaaccacataatttggttatttgaatattatagaaaggactgagtgattactataatttgctgggcttgactacatttctaggttacggttgcaacagacagacttca--ttttttcagttgccttaatgtaaggcttgttttgtagattgtttcaacgctagatcttgtgtctggagacaaagttgagtttcttctcatcatagctcctgtgaaggaatcctacaacatcgcccgagctgcgtttaaggtggcagaggaacgccaaattttggtcaaagtttgtgttatctggcctagtggttctgatgagggactcaatgaaggaagtgagacggcactatcaccttgggagaattatgtagatgctgttgaagttgataggccatcaacttcaaattggtggaaggtgtgtcaagtgaaggaaagtggagctattttagttagacctgatgaacacattgcctggtgtacaaactcaggtcttgctggggaccccacagtggaaatgcaaagagtcttttctgcagtattagggattatcgataaaaatttatgaattaataggtgatttttttataattatttgatcaattctattgatgcacggtgtatctgacgcaataatgacattgaacagtgattaatgcgagtggattgg---ttttttagctggtttgtttatgctaatgtcactgctagtcttgataagtcccatctattgggaataaatctttttctaatttaccc-catgtccctgattggttgggaggcagaggggtggagagagatttcaacaagttcttctccaagtttgatttttgggaaaaaaaaaaccacgtaagtggtggtaatgtgagttccattggcctaatttgacataaacattctgagagtcccgtccttttaccctttttcttgggtggctggggtttggtgggggttgttctggggatgttagctgtag--------tagtgcacatcagtt--------
>Albizia_subdimidiata_var_minor_Gorts_341@NODE_1_length_951_cov_30.677346
------------------------------------------------------------------------------------------------------------------------------------------------------------------ttttacaaattttacccttaattaatatagtctctctcattacctttttcccatgcattctctttcatattttttctcactatttctcactctcacctatcctcttataaataagggcatatttgaaaaaaaatacatctcttacgtatttattacttttaacaaatttcctaaaccacataatttgattatttgaatattataaaaatgactgagggattactataatttgctgggcttgactacatttctaggttagagttgcaacagagagacttca--ttttttcagttgtcttaatgtaaggcttgttttgtagattgtttcaacgctagatcttgtgtctggagacaaagttgagtttcttctcatcatagctcctgtgaaggaatcctacaacatcgcccgagctgcgtttaaggtggcagaggaacgccaaattttggtcaaagtttgtgttatctggtctagtggctctgctgagggactcaatgaaggaagcgagacggcactgtcaccttgggagaattatgtagatgttgttgaagttgataggccatcaacttcaaattggtggaaggtgtgtcaaatgaaggaaagtggagctattttagttagacctgatgaacacattgcctggtgtacaaagtcaggtcttgctggggaccccacagtggaaatgcgaagagtcttttctgcagtattagggaatatctatataaattaatgaattaataggtgattttttgataattatttgatcaattctattgatgcacggtgtatctgacgcaataatgacactgaacattgattgacacgagtggattgg---ttttttagctggtttgtttatgctaatgtcattgctagtcttgataagtcccatctattgggaatgaatctttttctaatataccc-catgttcctgtttggttgggagggagacggttgg----------------------------------------------------------------------------------------------------------------------------------------------------------------------------------------------------------------------
>Albizia_tomentella_Leach_Dunlop_3801@NODE_1_length_1335_cov_121.830684
caatgctttccagtctcttggcacccgatcataggcttccaaatcaatgaagatcatgaaatctcttcctttactcctatatttttccattgtcccccttaataaataaatcgcttctgttg---------------tagaccttcctgacatgaa----------accaaattggttttcagtaacattagtctccaatctcaacctatattcaatcactttttcccaca----atttcattgtatggctcattaacttaattcctc--------------------tataattggcacatctgatatatttattacttttaacaaatttcctaagccacgtaatttggttatttgaatattataaaaaggactgagggattactataatttgccgggcttgactacatttctaggttacagttgcaacagaaagacttca--ttttttcggttgtcctaatgtaaggcttgttttgtagattgtttcaacgctagatcttgtctctggagacaaagttgagtttcttctcatcatagctcctgtgaaggaatcctacaacattgctcgagctgcgtttaaggtggcagaggaacgccaaattttggtcaaagtttgtgttatgtggcctaggggttctgctgagggactcaatgaaggaagtgagacggcactatcaccttgggagaattatgtaga---tgttgaagttgataggccatcaacttcaaattggtggaaggtgtgtcaaatgaaggaaagtggagctattttagttagacctgatgaacacattgcctggcgtacaaactcaggtcttgcgggggaccccacggtggaaatgcaaagagtcttttctgcagtattagggattatctataaaaattaatgaattaataggtgatattttgataattatttgatcaattctattgatgcacagtgcatccgacgcaataatgacattgaacattgattgatgcgagtggattgt---ttttttagctggtttgtttatcccaatgtcattgctagtcttga-----------tattggaaataaatctttttctaatttaaccccctgttcttgtgtggttgggagggagaggggcg--gtgagatttcaacaagtttttcttcaagttcgattttcagggaaatgaaggccacataagtgggggtaatgtgagttgcactggcctaatttgatttaaactttccgagagtcccatccttttaccctttattttgggtggctggggtttggtgggcgttgttctggggatggtcgttgtagtctgtagatagggc-----------------
>Albizia_tomentosa_Hughes_648@NODE_1_length_1075_cov_106.128257
-----------------------------------------------------------------------------------------------------------tagttaggtcctttttataaaatctaatttcggcttgtttaaacattaaatgcatttttaccaattttacccttaattgatatagtctctctcattacctttttcccatgcattttctttcatgttttttctcattatttctctctctcatctaccctcttataaataagggcatatttggaaaaaaatatatctcttacatatttattacttttaacaaatttcctaaaccacataatttggttatttgaatattatagaaaggactgagggattactataatttgctgggcttgactacatttctaggttacggttgcaacagacagacttca--ttttttcagttgtcttaatgtaaggcttgttttgtagattgtttcaacgctagatcttgtgtctggagacaaagttgagtttcctctcatcatagctcctgtgaaggaatcctacaacatcgcccgagctgcgtttaaggtggcagaggaacgccaaattttggtcaaagtttgtgttatctggcctagtggttctgatgagggaatcaatgaaggaagtgagacggcactatcaccttgggagaattatgtagatgttgttgaagttgataggccatcaacttcaaattggtggaaggtgtgtcaaatgaaggaaagtggagctattttagttagacctgatgaacacattgcctggtgtacaaactcaggtcttgctggggaccccacagtggaaatgcaaagagtcttttctgcagtattagggattatctataaaaattaatgaattaataggcgatttttttataattatttgatcaattctattgatgcacggtgtatctgacgcaataatgacattgaacattgattgataagagtggattgg---ttttttagctggtttgtttatgctaatgtcattgctagtcttgataagtcccatctattgggaatgaatctttttctaatttatcc-catgtctctgtttggttgggagggagaggggtggagagagattttaacaagttcttct--gagtttgatttttggaaaaaaaaaaacc-cacaagtggtgg---------------------------------------------------------------------------------------------------------------------------------------------------
>Albizia_xerophytica_Hughes_1435@NODE_1_length_1239_cov_68.818417
----------------------------------tatgcaaactggaacaactatttgatatttcttactccctcctgtcctttttataagatccaaatttttaaattagttaggtcctttttataaaatgtaacttcggcttgtttaaacattaaatgcatttttaccaattttacccttaattgatatagtctctcccattacctttttcccatgcattctctttcatgtttgttctcattatttctctctctcacctaccctcttataaataagggcatatttggaaaaaaatatatctcttacatatttattacttttaacaaatttcctaaaccacataatttggttatttgaatattatagaaaggactgagggattactataatttgctgggcttgactacatttctaggttatggttgcaacagacagacttca--ttttttcagttgtcttaatgtaaggcttgttttgtagattgtttcaacgctagatcttgtgtctggagacaaagttgagtttcttctcatcatagctcctgtgaaggaatcctacaacatcgcccgagctgcgtttaaggtggcagaggtacgccaaattttggtcaaagtttgtgttatctggcctagtggttctgatgagggactcaatgaaggaagtgagacggcattatcaccttgggagaattatgtagatgttgttgaagttgataggccatcaacttcaaattggtggaaggtgtgtcaaatgaaggaaagtggagctattttagttagacctgatgaacacattgcctggtgtacaaactcaggtcttgctggggaccccacagtggtaatgcaaagagtcttttctgcagtattagggattatctataaaaattaatgaattaataggcgatttttttataattatttgatcaattctattgatgcacggtgtatttgacgcaataatgacattgaacattgattgatacgagtggattgg---ttttttagctggtttgtttatgctaatgtcattgctagtcttgataagtcccatctattgggaatgaatctttttctaatttatcc-catgtctctgtttggttgggagggagaggggtggagagagattttaacaagttcttctctgagtttgatttttgggaaaaaaaaaaccacgtaagtggtggtaa--tgagttccattggcctaatctgacatgaacattctgagagtcccgtccttctaccctttttcttgggtggctggggtttcgtggggg-------------------------------------------------------
>Archidendron_clypearia_Wieringa_1849@NODE_1_length_1208_cov_192.813439
-------------------------------------------------------------------------------------------------------aaattggtcaggtcctttttataaaatccaatttcgggttgtttgaacattaaatgcatttttaccaattttacccctaattaatatagcctctctcattatctttttcccatacattctctgtcatgttttttctcactattactctctctcacttatcctcttataaataaggacatatttgaaaaaaaatacatctct----tatttattgctttgaacaaatttcctaaacgacgtaatttggttatttgaatgttataaaaaggactgagggattgctataatttgctgggcttgactacatttctaggttacagttgcaacagaaagacttca--ttttttcagttgtcttaatgtaaggcttgttttgtagattgtttcaacgctagatcttgtgtctggagacaaagttgagtttcttctcatcatagctcctgtgaaggaatcctacagcatcgctcgagctgcatttaaggtggcagaggaacgccaaattttggtcaaagtttgtgttatctggcctagtggttctgccgagggactcaatgaaggaagtgagacggcactgtcaccttgggagaattatgtagatgttgttgaagtttataggccatcaacttcaaattggtggaatgtgtgtcaaatgaaggaaagtggagctattttagttagacctgatgagcacattgcctggcgtacaaactcaggtcttgctggggaccctacagtggaaatgcaaagagtcttttctgcagtattagggattatctataaaaattaatgaattaataggtgattttttgataattatttgatcaattctattgttgcacggtgaatctgacgcaataatgacattgaacattgattgaaacgagtggattgt---ttttttagctggtttgtttatcctaatgtcattgctagtcttgatatgtcacatctattgggaataaatctttttttaatttatccccatgtccctgtttggttgggagggagaggggcggagagagatttcaacgaggagttctccgagttcgattttcgagaaaaaaaaaaccacataagtgggggtaatgtgagttccattggcctaatttgatttatatattcc--gagtcccatccttttccccttttttttgggtggctgggatttggtgggggttgttctggggatggtagttgtagtctgtagatagtgcacaa-------------
>Balizia_elegans_Iganci_870@NODE_1_length_1374_cov_113.016191
ggggatcgtgaagcccttttgtactggtttggactatgcaaactggaacaactatttgatatttcttactccctcctatcctttttataaaatccaaatttttaaattagttaggtcctttttataaaatccaatttcgggttgtttaaacattaaatgcatttttaccaattttacccctaattaatatagtctctctcattacctttttcccatacattttctttcatgttttatctcactatt--tctctctcacctaccctattataaataagggcatatttggaaaaaaatacatctcttacatgtttataacttttaacaaatttcttaaaccacgtaatttggttatttgaatattataaaaaggactgagggattactattatttgctgggcttgactacatttctaggttacagttgcaacagaaagacttcattttttctcagttgtcttaatgtaaggcttgttttgtagattgtttcaacgctagatcttgtgtctggagacaaagttgagtttcttctcatcatagctccagtgaaggaatcttacaacatcgctcgagctgcgtttaaggtggcagaggaacgccaaattttggtcaaagtttgtgttatctggcctagtggttctgctgagggactcaatgaaggaagtgagacggcactatcaccttgggagaattatgtggatgttgttgaagttgataggccatcaacttcaaattggtggaaggtgtgtcaaatgaaggaaagtggagctattttagttagacctgatgaacacattgcctggcgtacaaactcaggttttgctggggaccccacggtggaaatgcatagagtcttttctgcagtattagggattatctataaaaattaattaattaatgggtgattttttgataattatttgatcaattctgttgatgcacggtgtatttgacgcaataatgacattgaacattgattaatacgagtggattgttggttttttagctggtttgtttatcctaatgtcattgctagtcttggtacatcacatttattgggaatgaatctttttctattgtaccctttcgtacctgtttggttgtgagggagaggggcggagagagatttcaacgagttcttctccgagttcgattttcggggaaaaaaaagccacataagtgggggtaatgtgagtaccattggcctaatttgatctaaacattttgagagtcccatcctttttcccttttttttggg------tggtttggtgggggttgttctggggatggtagttgcagtctgtagatagtgcacaacaggttgaaaata
>Balizia_leucocalyx_Aguilar_1939@NODE_1_length_1356_cov_112.886630
ggggatcgggaagcccctttgtactggtttggactatgcaaactggaacaactatttgatatttcgtattctctcctatcctttttataagatccaaatttttaaattagttaggtcctgtttataaaatccaattttgggttgtttaaacattaaatgcatttttactaaatttacccctaattaatatcatctctctcattacc-ttttcccatacattttctttcatgttttttctcactatttctttctctcacctaccctcttgtaaataagggcatatttagaaaaaaaaacttctcttaaatatttattacttttaataaatttcctaaaccacgtaatttggttatttgaatattataaaaaggactgagggattactataagttgctgggcttgactacatttctaggttacagttgcaacagaaagacttcacttttttcagtttgtcttaatgtaaggcttgttttgtagattgtttcaacgctagatcttgtgtctggagacaaagttgagtttcttctcatcatagctccaaggaaggaatcttacaacatcgctcaagctgcgtttaaggtggcagaggaacgccaaattttggtcaaagtttgtgttgtctggcctagtggttctgctgagggactcaatgaaggaagtgagacggcactatcaccttgggagaattatgtggatgttgttgaagttgataggccatccacttcaaattggtggaaggtgtgtcaaatgacggaaagtggagctattttagttagacctgatgaacacattgcctggcgtacaaactcaggtcttgcaggggaccccacggtggaaatgcatagagtcttttctgcagtattagggattatctataaaaattaattaattaatgggtgattttttgataattatttaatcaattctattgatgcacggtgtatctgacgcaataatgacattgaacattgattgatacgtgtggattgt---ttttttagctggtttgtttgtcctaatgtcattgccagtcttgatacgtcacatctattgggaatgaatcttgttctaatttaccctcgtgtacctgtttggttgggagggagaggggtggagagagatttcaacgagttcttctccaagttcgattttcggg--aaaaaaagccacataagtggggctaatgtgagttccattggcctaatttgatttaaacattttgagagtcccatcctttttcccttttttttgggtggctggggtttggagggggttgttctggggatgg----------------------------------------
>Balizia_pedicellaris_Queiroz_15529@NODE_1_length_1239_cov_172.457770
----------------------------------------------------------------------------------------------------------------------------------------------------------------------------------------------------------------------------------------------tcactatt--tctctctcacctaccctcttataaataagggcatatttggaaaaaaatacatctcttacatgtttattacttttaacaaatttcttaaaccttgtaatttggttatttgaatattataaaaaggactgagggataactagtatttgctgggcttgactacatttctaggttacagttgcaacagaaagacttcattttttttcagttgtcttaatgtaaggcttgttttgtagattgtttcaacgctagatcttgtgtctggagacaaagttgagtttcttctcatcatagctccagtgaaggaatcttacaacatcgctcgagctgcgtttaaggtggcagaggaacgccaaattttggtcaaagtttgtgttatctggcctagtggttctgctgagggactcaatgaaggaagtgagacagcactatcaccttgggagaattatgtggatgttgttgaagttgataggccatcaacttcaaattggtggaaggtgtgtcaaatgatggaaagtggagctattttagttagacctgatgaacacattgcctggcgtacaaactcaggttttgctggggaccccacggtggaaatgcatagagtcttttctgcagtattagggattatctataaaaattaattaattaatgggtgattttttgataattatttgatcaattctattgatgcacggtgtatctgacgcaataatgacattgaacattgattaatacgagtggattgttggttttttagctggtttgtttatcctaatgtcattgctagtcttggtacgtcacatctattgggaatgaatctttttctattgtaccctcccgtacctgtttggttgtgagggagaggggcggagagagatttcaacgagttcttctccgagttcgattttcggggtaaaaaaagccacataagtgggggtaatgtgagtaccattggcctaatttgatctaaacattttgagagtcccatcctttttcccttttttttgggtggctgggatttggtgggggttgttctggggatggtagttgcagtctgtagatagtgcacaacaggttgaaaata
>Balizia_spnov_Morim_577@NODE_1_length_1111_cov_331.021780
--------------------------------------------------------------------------------------------------------------------------------------------------------------------------------------------------------------------------------------------------------tctctctcacttaccctcttataaataagggcatatttggaaaaaaatacatctcttacatatttattacttttaacaaatttcttaaaccacataatttggttatttgaatattataaaaaggactgagggattactattatttgctgggcttgactacatttctaggttacagttgcaacagaaagacttcattttttttcagttgtcttaatgtaaggcttgttttgtagattgtttcaacgctagatcttgtgtctggagacaaagttgagtttcttctcatcatagctccagtgaaggaatcttacaacatcgctcgagctgcgtttaaggtggcagaggaatgccaaattttggtcaaagtttgtgttatctggcctagtggttctgctgagggactcaatgaaggaagtgagatggccctatcaccttgggagaattatgtggatgttgttgaagttgataggccatcaacttcaaattggtggaaggtgtgtcaaatgaaggaaagtggagctattctagttagacctgatgaacacattgcctggcttacaaactcaggttttgctggggaccccacggtggaaatgcagagagtcttttctgcagtattagggattatctataaa----aattaattaatgggtgattttttgataattatttgatcaattctattgatgcacggtgtatctgacgcaataatgacattgaacattgattgattcgagtggattgttggttttttatctggtttgtttatcctaatgtcattgctagtcttgatacgtcacatctattgggaatgaatctttttctattgtaccctcacgtacctgtttggttgtgagggagaggggcggagagagatttcaacgagttcttctccgagttcgatcttcgggggaaaaaaagccacacaagtgggggtaatgtgagt-ccattggcctaatttgatctaaacattttgggagtcccatcctttttcccttttttttggttggctggggtttggtgggggttgtactggggatgatagttgtagtctgtaggtagtgcacaacaggttgaaatta
>Calliandra_bella_LPQ15696@NODE_1_length_1374_cov_163.548959
ctaattctct--accctcttataaataatgacatttttggaaaaattacatttcttatgtattttttatt-----------------------------tttaaagctaattaacacatttttgaaaaaaacatactccctccgtcccaaaatataaggaacaattaactaatttgaatttagttaaaattaggtgtattatttaaaacaccctaaccatcttccataatctcatatctcttccccatcccttctcccttcctttccaattaataagggtaatttaggaatataaaatgtcccttatattttaactcaattgaaaaaatgtcctggagggagtaattcgtttatttggatcttatagaaaggaccgaggagatgatataatttgttgggctaaactacattactgggtt---ttcataagcttaggacttca-attttttcagctggcttaacgtaagttttgtttcgtaggttgtttcaacactagatcttgtgtctggagacaaagttgagtttcttctcatcatagctcctgtgaaggaatcttacaatcttgctcgagcctcgtttaatgtggcagaggaacgtcaaattatggccaaagtttgtgttatctggcctactggttctgtcgagggactcaatgaaggaagtaaaatagcgctatcaccttgggagaactatgtagatgttgttgaagttgataagccatcagcttcaaattggtggaagatgtgtcaaatgaaggagagtggagctattttagttagacctgatgaacatattgcctggcgtgcaagctcaggattaattggggaccccacagtggaaatgcaaagagtcttttctgtaatattaggaattatctaaacaagataatgaattaatacgcgatttttaaattatttggtgattaattttattgattcacggtgtatctgacgaaataatgacattgaagattgatgaacattgattaataac---aaatcttgtgagtttcattggcctaatctgattcctgatttgagcaagttggagagagtaaaaatggagttaactccgtctcactaaaataggtatactacatagttaaatgcggaggcagcctatgttttaaaatcgatacgtataactggagaagctgagggggaaaaagttgacttgatttcaagtat-----------ttagcataaaaggattaaaatatgatgaaaacatagcgtgttatggcaagtgtcttggcaaatatgattctgaaaggcata-----------------------------cacttcccattgacctgtaacta
>Cathormion_rhombifolium_Deighton_3618@NODE_1_length_1047_cov_88.886598
---------------------------------------------------------------------------------------------------------------------------------------------------------------------------------------------------------------------------------ttcatgttttatctcactatttctctctctcacctaccctcttataaataagggcatatttggaaaaaaatacatttcttacatgtttattacttttaacaaattttttaaaccatgtaatttggttatttgaatattataaaaaggactgagggattactataatttgctgggcttgactacatttctaggttacagttgcagcagaaagacttcattttttttcagttgtcttaatgtaaggcttgttttgtagattgtttcaacgctagatcttgtgtctggagacaaagttgagtttcttctcatcatagctccagtgaaggaatcttacaacattgctcgagctgcgtttaaggtggcagaggaacgccaaattttggtcaaagtttgtgttatctggactggtggttctgctgagggactcaatgaaggaagtgagacggcactatcaccttgggagaattatgtggatgttgttgaagttgataggccatcaacttcaaattggtggaaggtgtgtcaaatgaaggaaagtggagctattttagttagacctgatgaacacattgcctggcgtacaaactcaggttttgctggggaccccacggtggaaatgcatagagtcttttctgcagtattagggattatctataaaaattaattaattaatgggtgattttttgataattatttgatctattctattgatgcacggtgtatctgacgcactaatgacattgaacattgattaatacgagtggattgttggttttttagctggtttgtttatcctaatgtcattgctagtcttggtatgtcacatctattgggaatgaatctttctctattgcaccctca--tacctgtttggttgtgagggagaggggcggagagaggtttcaacgagttcttctccgagttcgattttcggggaaaaaaaagccacataagtgggggtaatgtgagtaccattggcctaatttgatttaaacattttgacagtcccatcctttttcccttttttttgggtggctgggttttgg-------------------------------------------------------------
>Hydrochorea_corymbosa1_Bonadeu_655@NODE_1_length_897_cov_189.330166
----------------------------------------------------------------------------------------------------------------------------------------------------------------------------------------------------------------------------------------------------------------------------------------------------------------------------------------------aaaccacgtaatttggttatttgaatattataaaaaggactgagggattactataatttgctgggcttgactacatttctaggttacagttgcaacagaaagacttcattttttgtcagttgtcttaatgtaaggcttgttttgtagattgtttcaacgctagatcttgtgtctggagacaaagttgagtttcttctcatcatagctccagtgaaggaatcttacaacatcgctcgagctgcgtttaaggtggcagaggaacgccaaattttggtcaaagtttgtgttatctggcctagtggttctgctgagggactcaatgaaggaagtgagacggcactatcaccttgggagaattatgtggatgttgttgaagttgataggccatcaacttcaaattggtggaaggtatgtcaaatgaaggaaagtggagctattttagttagacctgatgaacacattgcctggcgtacaaactcaggttttgctggggagcccatggtggaaatgcatagagtcttttctgcagtattagggattatctataaaaattaattaattaatgggtgattttttgataattatttgatcaattctgttgatgcacggtgtatctgacgcaataatgacattgaacattgattaatacgagtggattgttggttttttagctggtttgtttatcctaatgtcattgctagtcttgatacgtcacatctattgggaatgaatctttttctattgtaccctcacgtacctgtttggttgtgagggagaggggtggagagagatttcaacgagttcttctccgagttcgattttcggggaaaaaaaagccacataagtgggggtaatgtgagtaccattggcctaatttgatttaaacattttgagag------------------------------------------------------------------------------------------------------
>Hydrochorea_corymbosa2_Iganci_862@NODE_1_length_1176_cov_109.733274
--------------------------------------------------------------------------------------------------------------------------------------------------------------gcatttttaccaattttaaccctaattaatatagtctctctcattacctttttcccatacattttctttcatgttttatctcactatttctctctctcacctaccctcttataaataagggcatatttggaaaaaaatacatctcttacatgtttattacttttaataaatttcttaaaccacgtaatttggttatttgaatattataaaaaggactgagggattactataatttgctgggcttgactacatttctaggttacagttgcaacagaaagacttcattttttttcagttgtcttaatgtaaggcttgttttgtagattgtttcaacgctagatcttgtgtctggagacaaagttgagtttcttctcatcatagctccagtgaaggaatcttacaacatcgctcgagctgcgtttaaggtggcagaggaacgccaaattttggtcaaagtttgtgttatctggcctagtggttctgctgagggactcaatgaaggaagtgagacggcactatcaccttgggagaattatgtggatgttgttgaagttgataggccatcaacttcaaattggtggaaggtatgtcaaatgaaggaaagtggagctattttagttagacctgatgaacacattgcctggcgtacaaactcaggttttgctggggagcccatggtggaaatgcatagagtcttttctgcagtattagggattatctataaaaattaattaattaatgggtgattttttgataattatttgatcaattctgttgatgcacggtgtatctgacgcaataatgacattgaacattgattaatacgagtggattgttggttttttagctggtttgtttatcctaatgtcattgctagtcttgatacgtcacatctattgggaatgaatctttttctattgtaccgtcacgtacctgtttggttgtgagggagaggggcggagagagatttcaacgagttcttctccgagttcgattttcggggaaaaaaaagccacataagtgggggtaatgtgagtatcattggcctaatttgatttaaacattttgagagtcccatcctttttcccttttttttgggtggct-gggttttgtgggggttgttatggggatggtagctgtagtctgtagatagtgcacaacaggtcgaaaata
>Jupunba_abbottii_Zanoni_21220@NODE_1_length_1018_cov_94.666312
---------------------------------------------------------------------------------------------------------------------------------------------------------------------------------ccctaattaatatagtgtctctcattacctttttcccatacattttctttcatgttttatctcactatttctctctctcacctaccctcttataaataagggcatatttgaaaaaaaatacatctcttacatatttattatttttaacaaatttcttaaaccacataatttggttatttgaatattataaaaaggactgggggattactataatttgctgggcttcactacatttctaggttacagttgcaacagaaagacttcattttttttcagttgtcttaatgtaaggcttgttttgtagattgtttcaacgctagatcttgtgtctgtagacaaagttgagtttcttctcatcatagctccagtgaaggaatcttacaacatcgctcgagctgcgtttaaggtggcagaggaacgccaaattttggtcaaagtttgtgttatctggcctagtggttctgctgagggactcaataaaggaagtgagacggcactatcaccttggaagaattatgtggatgttgttgaagttgataggccatcaacttcaaattggtggaaggtgtgtcaaatgaaggaaagtggagctattttagttagacctgatgaacacattgcctggcgtacaaactcaggttttgctggggaccccacggtggaaatgcatagagtcttttctgcagtattagggattatctataaaaattaattaattaatgggtgattttttgataattatttgatcaattctattgatgcacggtggatctgacgcaataatgacattgaacattgatttatacgagtggattgttggttttttagctggtttgtttatcctaatgtcgttgctagtcttgatacgtcacatctattgggaatgaatctttttctattgtaccctcacgtacctgtttggttgtgagggagaggggcggagagagatttcaacgagttcttcaccgagttcgattttcggggaaaaaaaagccacataagtgggggtaatgtgag------------------------------------------------------------------------------------------------------------------------------------------
>Jupunba_barbouriana_Iganci_847@NODE_2_length_517_cov_122.009091
-------------------------------------------------------------------------------------------------------------------------------------------------------------------------------------------------------------------------------------------------------------------------------------------------------------------------------------------------------------------------------------------------------------------------------------------------------------------------------------------------------------------------------------------------------------------------------------------------------------------------------------------------------------------------------------------------------------------------------------------------tcaacttcaaattggtggaaggtgtgtcaaatgaaggaaagtggagctattttagttagacctgatgaacacattgcgtggcgtacaaactcaggtcttgctggggaccccacggtggaaatgcatagagtcttttctgcagtattagggattatctataaaaattaattaattaatgggtgattttttgataattatttgatcaattctattgatgcacggtgtatctgacgcaataatgacattgaacattgattgatacgagtggattgttggttttttagctggtttgtttatcctaatgtcatggctagtcttgatacgtcacatctattgggaatgaatctttttctattgtaccctcacgtacctgtttggttgtgagggagaggggcggagagagatttcaacgagttcttctccgagttcgattttcgggg--aaaaaagccacataagtgggggtaatgtgagtaccattggcctaatttgatttaaacattttgagagtcccatcctt--------------------------------------------------------------------------------------------
>Jupunba_brachystachya_Lima_7438@NODE_1_length_1279_cov_115.232113
------------------------------ggactatgcaaactggaacaactatttgatatttcttactccctcctatcctttttataagatccaaaattttaaattagttaggtcctttttataaaatccaatttcgggttgtttaaacattaaatgcatttttatcaattttacccctaattaatatagtctctctcattacctttttcccatacattttctttcatgttttatctcactatttctctctctcacctacactcttataaataagggcatatttgg-aaaaaatgcatcttttacatatttattacttttaacaaatttcctaaaccacgtaatttggttatttgaatattataataaggactgagggattactataatttgctgggcttgactacatttctaggttacagttgcaac--aaagacttca-ttgttttcagttgtcttaatgtaaggcttgttttgtagattgtttcaacgctagatcttgtgtctggagacaaagttgagtttcttctcatcatagctccagtgaaggaatcttacaacatcgctcaagctgcgtttaaggtggcagaggaacgccaaattttggtcaaagtttgtgttatctggcctagtggttctgctgagggagtcaatgaaggaagtgagacggcactatcaccttgggagaattatgtagatgttgttgaagttgataggccgtcaacttcaaattggtggaagatgtgtcaaatgaaggaaagtggagctattttagttagacctgatgaacacattgcctggcgtacaaactcaggtcttgctggggaccccacagtggaaatgcaaagagtcttttctgcagtatcagggattatctataaaaattaatgaattaataggtgattttttgataattatttgatcaattctattgatgcacggtgtatctgacgcaataatgacattgagcattgattgatacgagtggattgt---ttttttcgctggtttgtttatcctaatgtcattgctagtcttgatacgtcacatctattgggaatgaatctttttctaatttaccttcatgtaccggtttggttggga-ggagaggggcagagagagatttc----agttcttctccgagttcgatttccgggaaaaaaaaaaccacacaagtgggggtaatgtgagttccattggcctaatttgatttaaacattct--gagtcccatcctttttccctttttatttggtggctggggtttggtgggggttgttctggggatggtagctgtagtctgtagatagtgcacaaca-----------
>Jupunba_cochleata_Bonadeu_673@NODE_1_length_1688_cov_86.882682
tgcaaactcccataacatgtgcactcaataggaatatagaaaaaagatgatacatatgggagtcaaagtagattgaggttttatatttaggatc--aaattagctcttcagtaaatgcattttaca------aattttgggttgtctgaacattaaatgcatttttaccaattttacccctaattaatatagtctctctcattacctttttcccatacattctctttcatgttttttctcactatt--tctctctcacctaccctcttataaataaaggcatatttgaaaaaaattacatcttttacatatttattacttttaacaaatttcctaaaccacgtaatttggttatttgaatattataaaaaggactgagggattactataatttgctgggcttgactacatttctaggttacagttgcaacagaaagacttca-ttgttttcagttgtcttaatgtaaggcttgttttgtagattgtttcaacgctagatcttgtgtctggagacaaagttgagtttcttctcatcatagctccagtgaaggaatcttacaacatcgctcgagctgcgtttaaggtggcagaggaacgccaaattttggtcaaagtttgtgttgtctggcctagtggttcggctgagggactcaatgaaggaagtgagacggcactatcaccttgggagaattatgtggatattgttgaagttgataggccatcaacttcaaattggtggaaggtgtgtcaaatgaaggaaagtggagctattttagttagacctgatgaacacattgcctggcgtacaaactcaggttttgctggggaccccacggtggaaatgaatagagtcttttctgcagtattagggattatctataaaaattaattaattaatgggtgattttttgataattatttgatcaattcttttgatgcacggtgtatctgacgcaataatgacattgaactttgattgatacgagtggattgt---tattttagctggtttgtttgtcctaatgtcattgctagtcttgatacgtcacatctattgggaatgaatcttgttctaatttaccctcatgtacctgtttggttgggagggagaggggcggagagagatttcaacgagttcttctccaagttcgattttcgggggaaaaaaagggacacaagtgggggtaatgtgagttccattggcctaatttgatttaaacattttgagagtcccatcctttttcccttttttttgggtggctggggtttggtgggggttgttctggggatggtagttgtagtttgttggttacgcccgattgcttgttgtta
>Jupunba_commutata_Maguire_46145@NODE_1_length_1294_cov_108.382909
ggggatcgtgaagcccttttgtactggtttggactatgcaaactggaacaactatttgatatttcttactccctcctatcctttttataagatccaaatttttaaattagttaggtcctttttataaaatccaatttcgggttgttcaaacattaaatgcatttttaccaattttacccctaattaatatagtttctctcattacctttttcccatacattttctttcatgttttatctcactatttctctctctcacctaccctcttataagtaagggcatatttggaaaaaaatacatctcttacatatttattatttttaacaaatttcttaaaccacgtaatttggttatttgaatattataaaaaggactgagggattactataatttgctgggcttgactacatttctaggttacagttgcaacagaaagagttcattttttttcagttgtcttaatgtaaggcttgttttgtagattgtttcaacgctagatcttgtgtctggagacaaagttgagtttcttctcatcatagctccagtgaaggaatcttacaacatcgctcgagctgcgtttaaggtggcagaggaacgccaaattttggtcaaagtttgtgttatctggcctagtggttctgctgagggactcaatgaaggaagtgagacggcactatcaccttgggagaaatatgtggatgtagttgaagtggataggccatcaacttcaaattggtggaaggtgtgtcaaatgaaggaaagtggagctattttagttagacctgatgaacacattgcgtggcgtacaaactcaggtcttgctggggaccccacggtggaaatgcatagagtcttttctgcagtattagggattatctataaaaattaattaattaatgggtaattttttgataattatttgatcaattctattgatgcacggtgtatctgacgcaataatgacattgaacattgattgatacgagtggattgttggttttttagctggtttgtttatcctaatgtcattgctagtcttgatacgtcacatctattgggaatgaatctttttctaatgtaccctcacgtacctgtttggttgggaggcagaggggcggggagagatttcaacgagttcttctccgagttccattttcgcggggaaaaaagccacatgagtgggggtaatgtgagtaccattggcctaatttgatttaaacattttgagagtcccatcctttttccctttttttggggtggttggggtttggtgggggttgttctggggatgg----------------------------------------
>Jupunba_filamentosa_Lima_7487@NODE_1_length_1458_cov_94.472846
ggggatcgtgaagcccttttgtactggtttggactatgcaaactggaacaactatttgatatttcttactccctcctattctttttataagatccaaatttttaaattagttaggtcctttctataaaatccaatttcgggttgtttaaacattaaatgcatttttaccaattttacccataattaatatagtctctctcattacctttttcccatacattttctttcatgttttatctcactatttctctctctcacctaccctcttataaataagggcatatttggaaaaaaatacatctcttacatatttattacttttaacaaatttcttaaaccacgtaatttagttatttgaatattataaaaaggaccgagggattactataatttgctgggcttgactacatttctaggttacagttgcaacagaaagacttcattttttttcagttgtcttcatgtaaggcttgttttgtagattgtttcaacgctagatcttgtgtctggagacaaagttgagtttcttctcatcatagctccagtgaaggaatcttacaacatcgctcgagctgcgtttaaggtggcagaggaacgccaaattttggtcaaagtttgtgttatctggcctagtggttctgctgagagactcaatgaaggaagtgagacggcactatcaccttgggagaattatgtggatgttgttgaagttgataggccatcaacttcaaattggtggaaggtatgtcaaatgaaggaaagtggagctattgtagttagacctgatgaacacattgcgtggcgtacaaactcaggtcttgctggggaccccacggtggaaatgcatagagtcttttctgcagtattagggattatctataaaaattaattaattaatgggtgattttttgataattatttgatcaattcttttgatgcacggtgtatctgacgcaataatgacattgaacattgattgatactggtggattgt---ttttttagctggtttgtttgtcctaatgtcattgctagtcttgatacgtcacatctattgggaatgaatcttgttctaatttaccctcatttacctgtttggttgggagggagaggggcggagagagatttcaacgagttcttctccaagttcgattttcgggggaaaaaaagccacataagtgggggtaatgtgagttccattggcctaatttgatttaaacattttgagagtcccatcctttttcccttctttttgggtggctggggtttggtgggggttgttctggggatggtagtcgtagtctgtagatagtg------------------
>Jupunba_floribunda_Iganci_883@NODE_1_length_1603_cov_99.205767
ggggatcgtgaagctcttttgtactggtttggactatgcaaactggaacaactatttgatatttcttactccctcctatcctttttataagatccaaatttttaaattagttaggtcctttttataaaatccaatttcgggttgtttaaacattaaatgcatttttaccaattttacccctaattaatatagtctctctcattacctttttcccatacattttctttcatgttttatctccctatttctctctctcacctaccctcttataaataagggcatatttgg-aaaaaatacatttcttacatatttattacttttaacaaatttcttaaaccacgtaatttggttatttgaatattataaaaaggactgagggattactataatttgctgggcttgactacatttctgggttacagttgcaacagaaagacttcattttttttcagttgtcttaatgtaaggcttgttttgtagattgtttcaacgctagatcttgtgtctggagacaaagttgagtttcttctcatcatagctccagtgaaggaatcttacaacatcgctcgagctgcgtttaaggtggcagaggaattccaaattttggtcaaagtttgtgttatctggcctagtggttctgctgagggactcaatgaaggaagtgagacggcactatcaccttgggagaattatgtggatgttgttgaagttgataggccatcaacttcaaattggtggaaggtgtgtcaaatgaaggaaagtggagctattttagttagacctgatgaacacattgcctggcgtacaaactcaggttttgctggggaccccacggtggaaatgcatagagtcttttctgcagtattagggattatctataaaaattaattaattaatgggtgattttttgattattatttgatcaattctattgatgcaccgtgtatctgacgcaatgatgacattgaacattgattgatacgagtggattgttggttttttagctggtttgtttatcctaatgtcatagctagtcttgatacgtcacatctattgggaatgaatctttttctaatgtagcctcacatgcctgtttggttgggagggagaggggcggagagagatttcaacgagttcttctccgagttcgattttcgggggaaaaaaagccacataagtgggggtaatgtgagtaccattggcctaatttgatttaaacattttgagagtcccatcctttttccctttttcttgggtggctggggtttggtgggggttgttttggggctggtagttgtagtctgtagatagttcacaacaggttgaaaata
>Jupunba_laeta_Mori_25147@NODE_1_length_925_cov_47.893868
-------------------------------------------------------------------------------------------------------------------------------------------------------------------------------------------------------cattacctttttcccatacattctctttcatgtttttgctcactatttctctctctcacctaccctcttataaataagggcatatttggaaaaaaatacatctcttacttatttattattttt-acaaatttcctaaaccacgtaatttggttatttgaatattataaaagagattgagggattactataatttgctggacttgactacatttctaggttacagttgcaacagaaagacttca-tttttttcagttgtctta------------ttttgtagattgtttcaacgctagatcttgtgtctggagacaaagttgagtttcttctcatcatagctccagtgaaggaatcctacaacatcgctcgagctgcgattaaggtggcagaggaacgccaaattttggtcaaagtttgtgttatctggcctagtggttccgctgagggactcaatgaaggaagtgagacggcactatcaccttgggagaattatgtagatgttgttgaagttgataggccgtcaatttcaaattggtggaaggtgtgtcaaatgaaggaaagtggagctattttagttagacctgatgaacacattgcctggcgtacaaactcaggtcttgctggggaccccacagtggaaatgcaaagagtcttttctgcagtattagggattatctataaaaattaatgaattagtaggtgattttttgataattatttgatcaattctattgatgcacggtgtatctgacgcaataatgacattgagcattgattgatacgggtggattgt---ttttttcgctgctttttttatcctaatgtcattgctagtcttgatacgtcacgtctattgggaatgaatctttttcgaatttaccctcatataccggtttggttggga-ggagaggggcggagagagatttcaacaggttcttct----------------------------------------------------------------------------------------------------------------------------------------------------------------------------------------------
>Jupunba_leucophylla_Iganci_839@NODE_1_length_1732_cov_163.727492
ggggatcgtgaagcccttttgtactggtttggactatgcaaactggaacaattatttgatatttcttactccctcctatcctttttataagatccaaatttttaaattagttaggtcctttttataaaatctaatttcaggttgtttaaacattaaatgcatttttactaattttacgcctaattaatatagtctctctcattacccttttcccatacattttctttcatgttttttctcactatttctctctctcacctaccctcttataaataagggcatatttggaaaaaaatatatctcttacatattgattacttttaacaaatttcctaaaccacgtaatttggttatttgaatattataaaaaggactgagggattactataatttgctgggcttgactacatttctaggttacagttgcaacagaaagacttca-ttgttttcagttgtcttaatgtaaggcttgttttgtagattgtttcaacgctagatcttgtgtctggagacaaagttgagtttcttctcatcatagctccagtgaaggaatcttacaacatcgctcaagctgcgtttaaggtggcagaggaacgccaaattttggtcaaagtttgtgttatctggcctagtggttctgctgagggactcaatgaaggaagtgaggcggcactatcaccttgggagaattatgtggatgttgttgaagttgataggccatcaacttcaaattggtggaaggtgtgtcaaatgaaggaaagtggagctattttagttagacctgatgaacacattgcctggcgtacaaactcaggttttgctggggaccccacggtggaaatgcatagagtcttttctgcagtattagggattatctataaaaattaattaattaatgggttattttttgataattatttgatcaattcttttgatgcacggtgtatctgacgcaataatgacattgaacattgattgatacgagtggattgt---ttttttagctggtttgtttggcctaatgtcattgctagtcttgctacgtcacatctattgggaatgaatcttgttctaatttaccctcatgtccctgtttggttgggagggagaggggcggagagagatttcaatgagttcttctccaagttcgattttcggggaaaaaaaagccacataagtgggggtaatgtgagtaccattggcctaattagtttttaacattttgagagtcccatcctttttcccttttttttgggtggctggggtttggtgggggttgttctggggatggtagttgtagtctgtagatagtgcacaacaggttgaaaata
>Jupunba_longipedunculata_Cardona_2682@NODE_1_length_1102_cov_109.719024
-------------------------------------------------------------------------------------------------------------------------------------atttcgggttgtttaaacattaaatgcatttttaccaattttacccctaattaatatagtctctctcattaccttttccccatacattttctttcatgttttatctccctatttctctctctcacctaccctcttataaataaggacatatttggaaaaaaatacatttcttacatatttattacttttaacaaatttcttaaaccacgtaa-ttggttatttgaatattataaaaaggactgaggaattactataatttgctgggcttgactacatttctaggttacagttgcaacagaaagacttcattttttttcagttgtcttaatgtaaggcttgttttgtagattgtttcaacgctagatcttgtgtctggagacaaagttgagtttcttctcatcatagctccagtgaaggaatcttacaacatcgctcgagctgcgtttaaggtggcagaggaattccaaattttggtcaaagtttgtgttatctggcctagtggttctgctgagggactcaatgaaggaagtgagacggcactatcaccttgggagaattatgtggatgttgttgaagttgataggccatcaacttcaaattggtggaaggtttgtcaaatgaaggaaagtggagctattttagttagacctgatgaacacattgcctggcgtacaaactcaggttttgctggggaccccacggtggaaatgcatagagtcttttctgcagtattagggattatctataaaaattaattaattaatgggtgattttttgataattatttgatcaattctattgatgcaccgtgtatctgacgcaatgatgacattgaacattgattggtacgagtggattgttggttttttagctggtttgtttatcctaatgtcattgctagtcttgatacgtcacatctattgggaatgaatctttttctaatgtagcctcacatgcctgtttggttgggagggagaggggcggagagagatttcaacgagttcttctccgagttcgattttcgggaaaaaaaaagccacataagtgggggtaatgtgagtaccattggcctaatttgatttaaacattttgagagtccca-------------------------------------------------------------------------------------------------
>Jupunba_macradenia_Lourteig_3021@NODE_1_length_983_cov_118.520971
----------------------------------------------------------------------------------------------------------------------------------------------------------------------------------------------------------------------------------------------------------------------cctcttataaataagggcttttttaaaaaaaaatacatctcttacatatttattacttttaccaaatttcctaaaccacgtaatttggttatttgaatattataaaaaggactgagggattactataatttgctgggcttgactacatttctagtttacagttgcaacagaaagacttca-tttttttcagttgtcttaatgtaaggcttgttttgtagattgtttcaacgctagatcttgtgtctggagacaaagttgagtttcttctcatcatagctccagtgaaggaatcttacaacatcgctcgagctgcgtttaaggtggcagaggaacgccaaattttggtcaaagtttgtgttatctggcctagtggttctgctgagggactcaatgaaggaagtgagacggcactatcaccttgggagaattatgtggatgttgttgaggttgataggccatcaacttcaaattggtggaaggtgtgtcaaatgaaggaaagtggagctattttggttagacctgatgaacacattgcctggcgtacaaactcaggtcttgctggggaccccacgttggaaatgcagagagtcttttctgcagtattagggattatctataaaaattaattaattaatgggtgattttttgataattatttaatcaattctattgatgcacggtgtatctgacgcaataatgacattgaacattgattgatacgagtggattgt---ttttttagctggtttatttgtcctgatgtcattgccagtcttgatacgtcacatctattgggaatgaatcttgttctaatttaccctcatgtacctgtttggttgggagggagaggggcggagagagatttcaacgggttcttctccaagttcgattttcggggaaaaaaaagccacataagtgggggtaatgtgagttccattggcctaatttgatttaaacattttgagagtcccatccttttt-----------------------------------------------------------------------------------------
>Jupunba_nipensis_Mayo_19662@NODE_1_length_793_cov_37.252793
--------------------------------------------------------------------------------------------------------------------------------------------------------------------------------------------------------------------------------------------------------------------------------------------------aaaaatacatttcttacatatttattacttttaacaaatttcttaaaccacgtaatttggttatttgaatattataaaaaggactgagggattactataatttgctgggcttgactacatttctaggttacagttgcaacagaaagacttcattttttttcagttgtcttaatgtaaggcttgttttgtagattgtttcaacgctagatcttgtgtctggagacaaagttgagtttcttctcatcatagctccagtgaaggaatcttacaacatcgctcgagctgcgtttaaggtggcagaggaacgccaaattttggtcaaagtttgtgttatctggcctagtggttctgctgagggactcaatgaaggaagtgagacggcactatcaccttgggagaattatgtggatgttgttgaagttgataggccatcaacttcaaattggtggaaggtgtgtcaaatgaaggaaagtggagctattttagttagacctgatgaacacattgcctggcgtacaaactcaggttttgctggggaccccacggtggaaatgcatagagtcttttctgcagtattagggattatctataaaaattaattaattaatgggtgattttttgataattatttgatcaattctattgatgcacggtggatctgacgcaataatgacattgaacattgattgatacgtgtggattgttggttttttagctggtttgtttatcctaatgtcattgctagtcttgatacgtcacatctattgggaatgaatctttttctattggac-----------------------------------------------------------------------------------------------------------------------------------------------------------------------------------------------------------------------------------------------------------
>Jupunba_oxyphyllidia_Yonker_6157@NODE_1_length_1073_cov_100.270080
----------------------------------------------------------------------------------------------------------------------------------------------------------------------------------cctaattaatatagtctctctcattacctgtttcccatacattttctttcatgttttatctcactatttctctctctcacctaccctcttataaataagggcatatttggaaaaaaatacatctcttacatatttattacttttaacaaatttcctaaaccacgaaatttggttatttgaatattataaaaaggactgagggattactataatttgctgggcttgactacatttctaggttacagttgcaacagaaagacttca-ttgttttcagttgtcttaatgtaacgcttgttttgtagattgtttcaacgctagatcttgtgtctggagacaaagttgagtttcttctcatcatagctccagtgaaggaatcttataacatcgctcgagctgcgtttaaggtggcagaggaacgccaaattttggtcaaagtttgtgttatctggcctagtggttctactgagggactcaatgaaggaagcgagacggcactatctccttgggagaattatgtggatgttgttgaagttgataggccatcaacttcaaattggtggaaggtgtgtcaaatgaaggaaagtggagctattttagttagacctgatgaacacattgcgtggcgtacaaactcaggtcttgctggggaccccacggtggaaatgcaaagagtcttttctgcagtattagggattatctataaaaattaattaattaatgggtgattttttgataattatttgatcaattctattgatgcacggtgtatctgacgcaataatgacatggaacattgattgatacgaatggattgttggttttttagctggtttgtttatcctaatgtc--------tagtgataagtaaaatat------------ttacatatttatttttccttatataatgattttgtggata-------------------atatttgagcttaatttaatgaatttgggtgtaattaaaaataaa----------------taatgattttggcataaaatagaattaattgaaaaacact--aaattttaccatgtttcaatgtttaggcaataaccggagctt-------------------------------------------------------tagaaatc
>Jupunba_villosa_Borges_423@NODE_1_length_1209_cov_92.555654
------------------------------------------------------------------------------------------------------------------tcctgttttataaaatccaatttcgggttgtttaaacattaaatgcatttttatcaattttacccctaattaatataatctctctcattacctttttcccatacattttctttcatgttttatcccactatttctctctctcacctaccctcttataaataagggcatatttggaaaaaaatacatctcttacatatttgttacttttaacaaatttcctaaaccacgtaatttggttatttgaatattataaaaaggaccgagggattactataatttgctgggcttgactacatttctaggttacagttgcaacagaaagacttaattttttttcagttgtcttaatgtaaggcttgttttgtagattgtttcaacgctagatcttgtgtctggagacaaagttgagtttcttctcatcatagctccagcgaaggaatcttacaacatcgctcgagctgcgtttaaggtggcagaggaacgccaaattttggtcaaagtttgtgttatctggcctagtggttctgctgagggactcaatgaaggaagtgagacggcactatcaccttgggagaattatgtggatgttgttgaagttgataggccatcaacttcaaattggtggaaggtgtgtcaaatgaaggaaagtggagctattttagttagacctgatgaacacattgcgtggcgtacaaactcaggtcttgctggggaccccacggtggaaatgcatagagtcttttctgcagtattagggattatctataaaaagtaattaattaatgggtgattttttg------atttgctcaattctattgatgcacggtgtatctgacgcaataatgacattgaacattgattgatactggtggattgt---ttttttagctggtttgtttgtcctaatgtcattgctagtcttgatacgtcacatctattgggaatgaatcttgttctaatttaccctcatgtacctgtttggttgggagggagaggggcggagagagatttcaacgagttcttctccaagttcgattttcgggggaaaaaaagccacataagtgggggtaatgtgagttccatgggcctaatttgatttaaatattttgagagtcccatccgttttcccttttttttgggtggctggggtttggtgggggttgttctggggatggtagttgtagtctgtagatagtgcacaacaggttgaaaata
>Jupunba_villosa_Borges_423@NODE_2_length_704_cov_65.586922
-------------------------------------------------------------------------------------------------------------------------------------------------------------------------------------------------------------------------------------------------------------------------------------------------------------------------------------------------------------------------------------------------------------------------------------------------------------------------------------------------------------------------------------------------------------------------------------------------------------------------------------------gttatctggcctagtggttctgctgagggactcaatgaaggaagtgagacggcactatcaccttgggagaattatgtagatgttgttgaagttgataggccgtcaacttcaaattggtggaaggtgtgtcaaatgaaggaaagtggagctattttagttagacctgatgaacacatttcctggcgtacaaactcaggtcttgctggggaccccacagtggaaatgcaaagagtcttttctgcagtatcagggattatctataaaaattaatgaattaataggtgattttttgataattatttgatcaattctattgatgcacggtgtatctgacgcaataatgacattgagcattgattgatacgagtggattgt---ttttttcgctggtttgtttatcctaatgtcattgctagtcttgatacgtcacatctattgggaatgaatctttttctaatttaccttcatgtaccggtttggttggga-ggagaggggcagagagagatttcaacgggttcttctccgagttcgatttccgggaaaaaaaaaaccacacaagtgggggtaatgtgagttccattggcctaatttgatttaaacattct--gagtcccatcctttttcccttttt---aggtggctggggtttggtgggggttgttctggggatggtagttgtagtctgtagatagtgcacaacaggttgaaaata
>Punjuba_callejasii_Daly_5935@NODE_1_length_839_cov_27.832021
------------------------------------------------------------------------------------------------------------------------------------------------------------------------------------------------------------cctttttcccatacattctctttcatgttttttctcactatttctctctctcacctaccttcttataaataaaggcatatttggaaaaaaatacatctcttacatatttattgcttttaacaaatttcctaaaccacataatttggtta--tgaatattataaaaaggactgagggattactataatttgctgggct----tacatttctaggttacagttgcaacagaaagacttca--ttttttcagttgtcttaatgtaagtcttgttttgtagattgtttcaacgctagatcttgtgtccggagacaaagttgagtttcttctcatcatagctcctgtgaaggaatcctacaacatcgctcgagctgcgtttaaggtggcagaggaacgccaaattttggtcaaagtttgtgttatctggcctagtggttctgctgagggactcaatgaaggaagtgagacggcactatcaccttgggagaattatgtagatgttgtcgaagttgataggccatcaacttcaaattggtggaaggtgtgtcaaatgaaggaaagtggagctattttagttagacctgacgaacacattgcctggcgtacaaactcaggtgttgctggggaccccacagtggaaatgcaaagagtcttttctgcagtattagggattatctataaaaattaatgaattgataggtgattttttgataattatttgatcaattgtattgatgcacggtgtatctgacgcaataatgacattgaacattgagtgatacaagtggattgt---ttttttagctggtttgtttatcctaatgtcattgctagtcttgatacgtcacatc----------------------------------------------------------------------------------------------------------------------------------------------------------------------------------------------------------------------------------------------------------------------------------------
>Punjuba_killipii_Palodorios_6252@NODE_1_length_893_cov_68.968137
---------------------------------------------------------------------------------------------------------------------------------------------------------------tatttttaccaattttaccgttaattaatatagtctctctcattacctttttcctatatattctctttcatattttttctcactattcctctctctcacctaccctcttataaataagggcatatttggaaaaaaatatatctcttacatatctattgcttttaacaaaattcctaaaccacgtaatttggttatttgaatattataaaaaggac----------------------------------------------------------------ttca--ttttttcagttgccttaatgtaagtcttgttttgtagattgtttcaaccctagatcttgtgtctggagacaaagttgagtttcttctcatcatagctcctgtgaaggaatcctacaacatcgctcgagctgcgtttaaggtggcagaggaacgccaaattttggtcaaagtttgtgttatccggcctagtggttctgctgagggactcaatgaaggaagtgagacggcactatcaccttgggagaattatgtagatgttgttgaagttgataggccatcaacttcaaattggtggaaggtgtgtcaaatgaaggaaagtggagctattttagttagacctgatgaacacattgcctggcgtacaaactcaggtcttgctggggaccccacagtggaaatgcaaagagtcttttctgcagtattagagattatctataaaaattaatgaattgataggtgattttttgataattatttgatcaattctattgatgcacagtgtatctgacgcaataatgacattgaacattgattgatacgagtggattgt---tttttaggctggtttgtttatcctaatgtcattgctagtcttgatacgtcacatctattgggaatgaatctttttctaatttaccttcgtgtacctatttggttgggagggagaggggcggag--------------------------------------------------------------------------------------------------------------------------------------------------------------------------------------------------------------------
>Punjuba_lehmannii_Escobar_7465@NODE_1_length_1422_cov_71.726394
ggggatcgtgaagcccttttgtactggtttggactatgcaaactggaacaactatttgatatttcttact--ctcctatcctttttataagatccaaatttttaaattagttaggtcctttttataaaatccaatttcgggttgtttgaacgttaaatgtatttttaccaattttaccgttaattaatatagtctctctcattaccttttttctatacattctctttcatattttttctcactatttctctctctcacctaccctcttataaataagggcatatttgaaaaaaaatatatctcttacatatttattgcttttaacaaaattcctaaaccacgtaatttggttatttgaatattataaaaaggac----------------------------------------------------------------ttca--ttttttcagttgccttaatgtaagtcttgttttgtagattgtttcaacgctagatcttgtgtctggagacaaagttgagtttcttctcatcatagctcctgtgaaggaatcctacaacatcgctcgagctgcgtttaaggtggcagaggaacgccaaattttggtcaaagtttgtgttatctggcctagtggttctgctgagggactcaatgaaggaagtgagacggcactatcaccttgggagaattatgtagatgttgttgaagttgataggccatcaacttcaaattggtggaaggtgtgccaaatgaaggaaagtggagctattttagttagacctgatgaacacattgcgtggcgtacaaactcaggtcttgctggggaccccacagtggaaatgcaaagagtcttttctgcagtattagagattatctataaaaattaatgaattgataggtgattttttgataattatttgatcaattctattgatgcacagtgtatctgacgcaataatgacattgaacattgattgatacgagtggattgt---tttttaggctggtttgtttatcctaatgtcattgctagtcttgatacgtcacatctattgggaatgaatctttttctaatttaacctcgtgtacctatttggttgggagg--gaggggcggagagagatttcaacgagttcttct--gagtttgattttctgg--aaaaaaaaccacataagtgggcgtaatgtgagttccattggcctaatttgatttaaacattctgagagtcccatcctttttccct-ttttttgggtggctggggtttggtgggggttgttctggggatggtagttgtagtctgtagatagtgcacaacaggttgaaaata
>Punjuba_racemiflora_Jimenez_Soares_3626@NODE_1_length_1393_cov_119.449088
ggggatcgtgaagcccttttgtactggtttggactatgcaaactggaacaattatttgatatttcttactccctcctatcctttttataagatccaaatttttaaattagttaggtcttttttatgaaatccaatttcaggttgtttgaacgttaaatgcatttttatcaattttaccgctaattaatatagtctctctcattacctttttcccatacatgctctttcaagttttttctcactatttctctctctcacataccttcttataaataaaggcatattttgaaaaaaatacaactcttacatatttattgcttttaacaaatttcctaaaccacgtaatttggttatttgaatattataaaaaggactgagggattactataatttgctgggct----tacatttctaggttacagttgcaacagaaagacttca--ttttttcagttgtcttaatgtaagtcttgttttgtagattgtttcaacgctagatcttgtgtctggagacaaagttgagtttcttctcatcatagctcctgtgaaggaatcctacaacattgctcgagctgcgtttaaggtggcagaggaacgccaaattttggtcaaagtttgtgttatctggcctagtggttctgctgagggactcaatgaaggaagtgagacggcactatcaccttgggagaattatgtagatgttgttgaagttgataggccatcaacttcaaattggtggaaggtgtgtcaaatgaaggaaagtggagctattttagttagacctgatgaacacattgcctggcgtacaaactcaggtcttgctggggaccccacagtggaaatgcaaagagtcttttctgcagtattagggattatctataaaaattaatgaattgataggtgattttttgataattatttgatcaattctattgatgcacggtgtatctgacgcaataatgacattgaacattgattgatacgagtggattgt---ttttttagctggtttgtttatcctaatgtcattgctagtcttgatacgtcacatctattgggaatgaatctttttctaatttaccctcatattcttatttggttgggagggagagggacggaaagagatttcaatgagttcttctccatgttcgattttcgggagaaaaaaaggcacataagtgggggtaatgtgagttccattagcctaatttgatttaaacattttgagagtcccatcctttttcccttttttttgggtggctggggtttggtgggggttgttctggggatggtagttgtagtctgtagatagtgcacaacaggttgaaaata
>_R_Afrocalliandra_redacta_Germishuizen_5585@NODE_1_length_789_cov_224.816011
-------------------------------------------------------------------------------------------------------------------------------------------------------------------------------------------------------------ctttttatcatacattttcgtccatctttttccttactatt--tctctctcacttatcct-ttataactaaggacatattcggaaaaaattacatttcttacatatatattgtttttaacatatttcttaaactacacaattcgtttatttggatcttataaaaaggaccagaag--tacaatacattgttgagcataactacattactgggt-----------------------------------tttcacataagtaaggcttgttttgtagattgtttcaacactagatcttgtgtccggagacaaagttgagtttcttttcatcatagctccggtgaaggaatcttacaatctcgctcgagcggcatttaaggtggcagaggaacgccaaattttgatcaaagtttgtgttatctggcctagtggttctgttgaggaactcaatgaaggaagtaaaatggcgctagcaccttgggagaattatgtagatgctgttgaagttgataagccatcaacttcgaattggtggaagatgtgtcgaatgaaggaaagtggagccattttagttaggcctgatgaacacattgcttggcgcacaagctcaggacttgctggggaccccacaacggaaatgcagtgtgtcttttctgtagtgatggggattgtctaaaaaagttaatgaattaataggcgatttttttataattatttgattaattcttttgaggcacactgtatctgacgaaaaaatgacattgaacattgattaattagaacgggttgtt--tttttccggtggtttgtttatcct-----------------------------------------------------------------------------------------------------------------------------------------------------------------------------------------------------------------------------------------------------------------------------------------------------------------------
>_R_Albizia_adinocephala_FHO33_88@NODE_1_length_1212_cov_135.891630
ggggatcatggagcccttttggact--tttggactatgcaaactggaacaacgatttgatatttcttactccctcctatcctttttataagatccaaatttttaaattagttaggtcctttttataaaatctaatttcagcttgtttaaacattaaatgcatttttaccaattttacccttaattgatatagtctctctcattacctttttcccatgcattctctttcatattttttctcattatttctctctctcccctaccctcttataaataagggcatatttggaaaaaaatccatctcttacatatttattacttttaacaaatttcctaaaccgcataatttgcttatttgaatattataggaaggactaagggattactataattttttgggcttgactacatttctaggttacggttgcaacagacagacttca--ttttttcagttgtcttcatgtaaggcttgttttgtagattgtttcaacgctagatcttgtgtctggagacaaagttgagtttcttctcatcatagctcctgtgaaggaatcctacaacatcgcccgagctgcgtttaaggtggcagaggaacgccaaattttggtcaaagtttgtgttatctggcctagtggttctgatgagggactcaatgagggaagtgagacggcactatcaccttgggagaattatgtagatgttgttgaagttgataggccatcaacttcaaattggtggaaggtgtgtcaaatgaaggaaagtggagctattttagttagacctgatgaacacattgcctggtgtacaaactcaggtcttgctggggaccccacagtggaaatgcaaagagtcttttctgcagtattagggattatctataaaaattaatgaattaataggcgatttttttataattatttgatcaattctattgatgcacggtgtatttgacgcaataatgacattgaacattgattgatacgagtggattgg---ttttttagctggtttgtttatgctaatgtcattgctagtcttgataagtcccatctattgggaatgaatctttttctaatttatcc-catgtctctgtttggatgggatgggaggg---------------------------------------------------------------------------------------------------------------------------------------------------------------------------------------------------------------------------
>_R_Albizia_glabripetala_Lewis_1652@NODE_1_length_898_cov_39.920828
--------------------------------------------------------------------------------------------------------------------------------------------------------------------------------cccttaattaatatagtctttctcgttacctttttcccatgcattctctttcatattttttctcactatttctctctctcaactattctcttataaataagggcatatttgaaaaaaaatacatctcttacgtatttattacttttaacaaatttcctaaaccacataatttgattatttgaatattataaaaaggactgagggattactataatttcctgggcttgactacatttctaggttacagttgcaacagagagacttca--ttttttcagttgtcttattgcaaggcttgttttgtagattgtttcaacgctagatcttgtgtctggagacaaagttgagtttcttctcatcatagctcctgtgaaggaatcctacaacatcgcccgagctgcgtttaaggtggcagaggaacgccaaattttggtcaaagtttgtgttatttggtctagtggctctgctgagggactcaatgaaggaagcgagacggcactgtcaccttgggagaatcatgtagatgttgttgaagttgataggccatcaacttcaaattggtggaaggtgtgtcaaatgaaggaaagtggagctattttagttagacctgatgaacacattgcctggtgtataaagtcaggtcttactggggaccccacagtggaaatgcgaagagtcttttctgcagtattagggattatctatataaattaatgaattaataggtgattttttgataattatttgatcaattctattgatgcacggtgtatctgacgcaataatgacactgaacattgattgacacgagtggattgg---ttttttagctggtttgtttatgctaatgtcattgctagtcttgataagtcccatctattgggaatgaatctttttctaa----------------------------------------------------------------------------------------------------------------------------------------------------------------------------------------------------------------------------------------------------------------
>_R_Albizia_glabripetala_Lewis_1652@NODE_2_length_790_cov_25.935484
--------------------------------------------------------------------------------------------------------------------------------------------------------------------------------------------------------------------------------------------------------------------------------------------------------------------------------------------------------------------------------------------------------------------------------------------------------------------------------------------------ttgtttcaacgctagatcttgtgtctggagacaaagttgagtttcttctcatcatagctcctgtgaaggaatcctacgacatcgcccgagctgtgtttaaggtggcagaggaacgccaaattttggtcaaagtttgtgttatctggcctagtggttctgctgagggactcaatgaaggaagtgagacggcactatcaccttgggagaattatgtagatgttgttgaagttgataggccatcaacttcaaattggtggaaggtgtgtcaaatgaaggaaagtggcgccattttagttagacctgatgaacacattgcctggtgtacaaagtcaggtcttgctggggaccccacagtggtaatgcaaagagtcttttctgcagtattagggattatctataaaaattaatgaattaataggtgattttttgataattatttgattaattctattgaagcacggtgtatctgacgcaataatgacactgaacattgattgatacgagtggattgt---ttttttagctggtttgtttatgctaatgtcattgctagtcttgataagtcccatctattgggcatgaatctttttctaatataccc-aatgttcctgtttggttgggagggagacgggtggagagagatttcaacaagttcttctccgagtttgatttttgggaaaacaaaaaccacataagtggtggtaatgtgagttccattggcctaatttgacataaacattctgagagtcccgtccttttaccctttttcttgggtggctggggtttggtgg----------------------------------------------------------
>_R_Albizia_multiflora_Hughes_3090@NODE_1_length_1373_cov_116.311728
ggggatcatggagcccttttggactggtttggactatgtaaactggaacaactatttgatatttcttactccctcctatcctttttataagatccaaatttttaaattagttaggtcctttttataaaatctaatttcggcttgtttgaatactaaatgcatttttaccaattttacccttaattaatatagtctctctcattacctttttcccatgcattctctttcatgttttttctcactatttctctctcacacctaccctcttataaataagggcatatttggaaaaaaatacatctattacatatttgttacttttaacaaacttcctaaaccacataatttggttatttgaatattataaaaaggactgagggattactataatttcctgggcttgactacatttctaggttacggttgcaacagagagacttca--ttttttcagttgtcttgatgtaaggcttgttttgtagattgtttcaacgctagatcttgtgtctggagacaaagttgagtttcttctcatcatagctccagtgaaggaatcctacaacatcgcccgagctgtgtttaaggtggcagaggaacgccaaattttggtcaaagtttgtgttatctggcctagtggttctgctgagggactcaatgaaggaagtgagacggcactatcaccttgggagaattatgtagatgttgttgaagttgataggccatcaacttcaaattggtggaaggtgtgtcaaatgaaggaaagtggagctattttagttagacctgatgaacacactgcctggtgtacaaagtcaggtcttgctggggaccccacagtggaaatgcaaagagtcttttctgcagtattagggattatctataaaaattagtgaattaataggtgattttttgataattatttgatcaattctattgatgcacggtgtatctgacgcaataatgacactgaacattgattgacacgagtggattgg---ttttttagctggtttgtttatgctaatgtcattgctagtcttgataagtcccatctattgggaatgaatctttttctaatataccc-catgttcctgtttggttgggagggagaggggcggagagagatttcaacaagttcttctccgagtttgatttttgggaaaaaaaaaaccacgtaagtggtggtaatgtgcgttccattggcctaatttgacataaacattctgagagtcccgtccttttaccctttttcttgggtggctggggtttggtgggggttgttctggggatggtagctgtagtctgtagatagtgcacaacaggttgaaaata
>_R_Albizia_subdimidiata_var_subdimidiata_Ferreira_210@NODE_1_length_1165_cov_141.466912
----------------------------------------------------------------------------tatcctttttataggatccaaatttttaaattagttaggtctttttgataaaatctaattccggcttgtttgaatattaaatgcatttttacaaattttacccttaattaatatagtctctctcatttcctttttcccatgcattctctttcatattttttctcactatttctctctctcaactattctcttataaataagggcatatttgaaaaaaaatacatctcttacgtatttattacttttaacaaatttcctaaaccacataatttgattatttgaatattataaaaaggactgagggattactataatttgctgggcttgactacatttctaggttacagttgcaacagagagacttca--ttttttcagttgtcttattgtaaggcttgttttgtagattgtttcaacgctagatcttgtgtctggagacaaagttgagtttcttctcatcatagctcctgtgaaggaatcctacaacatcgcccgagctgcgtttaaggtggcagaggaacgccaaattttggtcaaagtttgtgttatttggtctagtggctctgctgagggactcaatgaaggaagcgagacggcactgtcaccttgggagaattatgtagatgttgttgaagttgataggccatcaacttcaaattggtggaaggtgtgtcaaatgaaggaaagtggagctattttagttagacctgatgaacacattgcctggtgtacaaagtcaggtcttactggggaccccacagtggaaatgcgaagagtcttttctgcagtattagggattatctatataaattaatgaattaataggtgattttttgataattatttgatcaattctattgatgcacggtgtatctgacgcaataatgacactgaacattgattgacacgagtggattgg---ttttttagctggtttgtttatgctaatgtcattgctagtcttgataagtcccatctattgggaatgaatctttttctaatataccc-catgttcctgtttggttgggagggagacggttggagagagatttcaacgagttcttctccgagtttaattttggggaaaaaaaaaaccacgtaagtggtggtaatgtgagttccattggcctaatttgacataaacattctgagagtcccgtcctttta-----------------------------------------------------------------------------------------
>_R_Cathormion_obliquifoliolatum_Wieringa_6519@NODE_1_length_952_cov_92.752508
-----------------------------------------------------------------------------------------------------------------------------------------------------------------------------------------------------------------------------------------------------------------------------------------atttggaaaaaaaatacatctcttacatatttattacttttaacaaatttcttaaaccacataatttggttatttgaatattataaaaaggaccgatggattactataatttgctgggcttgactacatttctaggttacagttgcaacagaaagacttcatttcttttcagttgtcttaatgtaaggcttgttttgtagattgtttcaacgctagatcttgtgtctggagacaaagttgagtttcttctcatcatagctccagtgaaggaatcttacaacatcgctcgagctgcgtttaaggtggcagaggaacaccaaattttggtcaaagtttgtgttatctggcctagcggttctgctgagggactcaatgaaggaagtgagacggcactctcaccttgggagaattttgtggatgttgttgaagttgataggccaccaacttcaaattggtggaaggtgtgtcaaatgaaggaaggtggagctattttagttagacctgatgaacacattgcctggcgtacaaactcaggttttgctggggaccccacggtggaaatgcatagagtcttttctgcagtattagggattatctataaaaattaattaattaatgggtgattttttgataattatttgatcaattctgttgatgcccggtgtatctgacgcattaatgacattgaacattgattaatacgagtggattattggttttttagct-gtttgtttgtcctaatgtcattgctagtcttgatacgtcacatctattgggaatgaatctttttctattgtaccctcacgtacctgtttggttgtgagggacaggggcggagagagatttcaacgagttcttctccgagttcgattttcgggggaaaaaaagccacataagtgggggtaatg--------------------tgatttaaacattttgagaggcccatccattttcccttctttt-------------------------------------------------------------------------------
>_R_Enterolobium_cyclocarpum_MWC9020@NODE_1_length_1173_cov_210.197080
---------------------------------------------------------------------cctcttatccctattatataaggtccaaatttttaaattggtcaggtcctttttataaaatccaatttcgagctgtttgaacattaaatgcatatttaccaaatttacccctaattaatatagtctctctcattatattttttccacacattctctttcatgttttttcacactatttctctctctcacctgcgctcttatagataaggatatatttggaaaaaaaaaaatacatctcatatttattgcttttaacaaatttcctacaccacgtaatttggttatttgaatattataaaaaggactgagggattactataatttgctgggtttggctacatttctaggttacagt----------agacttca--ttttttcagttgtcttaatgtaaggcttgttttgtagattgtttcgacgctagatcttgtgtctggggacagagttgagtttcttctcatcatagctcctgtgaaggaatcctacaacatcgctcgagctgcgtttaaggtggcagaggaacgccaaattttggtcaaagtttgtgttatctggcctagtggttcagctgagggactcgatgaaggaagtgagacggcactatcaccttgggagaattatgtagatgttgttgaagtagataggccgtcaacctcaaattggtggaaggtgtgtcaaatgaaggaaagtggagctattttagttagacctgatgaacacattgcctggcgtacagactcaggtcttgctgggaaccccacagtggaaatgcaaagaatcttttctgcagtattagggattatctataaaaattaatgaattaataggttatttttttacaattatttgatcaattctattgatgcacggtgcatccgacgcaataatgacatcggacattgattgatttgtgtggattgt---tttttaagctggtttgtttatcctaatgtcattgctagtcttga-----------tattggaaataaatctttttctaat----ccttctgttcctgtttggttggaaggaagaggggcg--gagagatttcaacaagttctt---cgagtttgattttcaggggaaaaaaggccacataagtgggggtaatgagagttgcattgacctaatttgatttaagcat--tgagagtcccatccttctacccgtttttttggatggctggggtt----------------------------------------------------------------
>_R_Hydrochorea_gonggrijpii_Tillett_45696@NODE_1_length_914_cov_135.905615
-----------------------------------------------------------------------------------------------------------------------------------------------------------------------------------------------------------------------------------------ttatctcactatttctctctctcacctaccctcttataaataagggcatatttggaaaaaaatacatttcttacatgtttattacttttaacaaattttttaaaccatgtaatttggttatttgaatattataaaaaggactgagggattactataatttgctgggcttgactacatttctaggttacagttgcaacagaaagatttcattttttttcagttgtcttaatgtaaggcttgttttgtagattgtttcaacgctagatcttgtgtctggagacaaagttgagtttcttctcatcatagctccagtgaaggaatcttacaacatcgctcgagctgcgtttaaggtggcagaggaacgccaaattttggtcaaagtttgtgttatctggcctagtggttctgctgagggactcaatgaaggaagtgagacggcactatcaccttgggagaattatgtggatgttgttgaagttgataggccatcaacttcaaattggtggaaggtatgtcaaatgaaggaaagtggagctattttagttagacctgatgaacacattgcctggcgtacaaactcaggttttgctggggaccccatggtggaaatgcaaagagtcttttctgcagtattagggattatctataaaaattaattaattaatgggtgattttttgataattatttgatcaattctgttgatgcacggtgtatctgacgcaataatgacattgaacattgattaatacgagtggattgttggttttttagctggtttgtttatcctaatgtcattgctagtcttgatacgtcacatctattgggaatgaatatttttctattgtaccctcacgtacctgtttggttgtgagggagaggggcggagagagatttcaacgagttcttctccga------------------------------------------------------------------------------------------------------------------------------------------------------------------------------------------
>_R_Hydrochorea_marginata_Morim_563@NODE_1_length_1412_cov_168.253933
ggggatcgtgaagcccttttgtactggtttggactatgcgaactggaacaactatttgatatttcttactccctcctatcctttttataagatccaaatttttaaattagttaggtcctttttataaaatccaatttcgagttgtttaaacattaaatgcatttttactaattttatccctaattaatatagtctttctcattacctttttcccatacattttctttcatgttttatctcactatttctctctctcacctaccctcttataaataagggcatatttggaaaaaaatacatctcttatatgtttattacttttaacaaatttcttaaaccacgtaatttggttatttgaatattataaaaaggactgagggattactataatttgctgggcttgactacatttctaggttacagttgcaacagaaagacttcatgttttttcagttgtcttaatttaaggcttgttttgtagattgtttcaacgctagatcttgtgtctggagacaaagttgagtttcttctcatcatagctccagtgaaggaatcttacaacatcgctcgagctgcgtttaaggtggcagaggaacgccaaattttggtcaaagtttgtgttatctggcctagtggttctgctgagggactcgatgaaggaagtgagacggcactatcaccttgggagaattatgtggatgttgttgaagttgataggccatcaacttcaaattggtggaaggtgtgtcaaatgaaggaaagtggagctattttagttagacctgatgaacacattgcctggcgtacaaactcaggttttgctggggaccccatggtggaaatgcatagagtcttttctgcagtattagggattatctataaaaattaattaattaatgggtgattttttgataattatttgttctattctgtggatgcacggtgtatctgacgcaataatgacattgaacattgattaatacgagtggattgttggttttttagctggtttgtttatcctaatgtcattgctagtcttggtacgtcacatctattgggaatgaatctttttctattgtaccctcacgtacctgtttggttgtgagggagaggggcggagagagatttcaacgagttcttctccgagttcgatttttgggggaaaaaaagccacataagtcggggtaatgtgagtaccgttggcctactttgatctaaaaattttgagagtctcattctttttccctgtttttttggtggctggggtttggtgggggttgttctggggatggta---gtagtctgtagatagtgcacaacaggttgaaaata
>_R_Jupunba_asplenifolia_Ekman_6383@NODE_1_length_926_cov_30.016490
-------------------------------------------------------------------------------------------------------------------------------------------------------------------------------------------------------------------------------------------------------------------tacctttttataaataagggtatatttgaaaaaaaatacatctcttacatatttattacttttaacaaatttcttaaaccacgtaatttggttatttgaatattataaaaaggactgagggattactataatttgctgggcttgactacatttctaggttacagttgcaacagaaagacttcattttttttcagttgtcttaatgtaaggcttgttttgtagattgtttcaacgctagatcttgtgtctggagacaaagttgagtttcttctcatcatagctccagtgaaggaatcttacaacatcgctcgagctgcgtttaaggtggcagaggaacgccaaattttggtcaaagtttgtgttatctggcctagtggttctgctgagggactcaatgaaggaagtgagacggcactatcaccttgggagaattatgtggatgttgttgaagttgataggccatcaacttcaaattggtggaaggtgtgtcaaatgaaggaaagtggagctattttagttagacctgatgaacacattgcctggcgtacaaactcaggttttgctggggaccccacggtggaaatgcatagagtcttttctgcagtattagggattatctataaaaattaattaattaatgggtgattttttgataattatttgatcaattctattgatgcacggtggatctgacgcaataatgacattgaacattgattgatacgtgtggattgttggttttttagctggtttgtttatcctaatgtcattgctagtcttgatacgtcacatctattgggaatgaatctttttctaatttaccctcatattcttatttggttgggagggagagggacggaaagagatttcaatgagttcttctccatgttcgattttcggggaaaaaaaaggcacataagtgg------------------------------------------------------------------------------------------------------------------------------------------------------
>_R_Jupunba_barbouriana_Iganci_847@NODE_1_length_519_cov_33.244344
-------------------------------------------------------------------------------------------------------------------------------------------------------------------------------------------------------------------------------------------------------------------------------------------------------------------------------------------------------------------------------------------------------------------------------------------------------------------------------------------------------------------------------------------------------------------------------------------------------------------------------------------------------------------------------------------------------------------------------------------------tcaacttcaaattggtggaaggtgtgtcaaatgaaggaaagtggagctattttagttagacctgatgaacacattgcctggcgtacaaactcaggttttgctggggaccccacggtggaaatgcatcgagtcttttctgcagtattagggattatctataaaaattaattagttaatgggtgattttttgataattatttgatcaattctattgatgcacggtgtatctgacgcaatgatgacattgaatattgattgatacgagtggattgttggttttttagctggtttgtatatcctaatgtcattgctagtcttgatacgtcacatctattgggaatgaatctttttctaatgtaccctcacgtacctgtttggttgggagggagagaggcggagagagatttcaacgagttcttctccgagttcgattttcggggaaaaaaaagccacataagtgggggtaatgtgagtaccattggcctaatttgatttaaacattttgagagtcccatcctt--------------------------------------------------------------------------------------------
>_R_Jupunba_idiopoda_Quesada_1718@NODE_1_length_1111_cov_85.720503
--------------------------------------------------------------------------cctatcctttttataagatccaaatttttaaattagttaggtcctttttataaaatccaatttcgggttgtttaaacattaaatgcatttttaccaattttacccctaattagtatagtctctctcattacctgtttcccatacattttctttcatgttttatctcactatttctctctctcaccgaccctctaataaataaggacatatttggaaaaaaatacatctcttacatatttattacttttaacaaatttcctaaaccacgaaatttggttatttgaatattataaaaaggaccgagggattactataatttgctgggcttgactacatttctaggttacagttgcaacagaaagacttca-ttgttttcagttgtcttaatgtaaggcttgttttgtagattgtttcaacgctagatcttgtgtctggagacaaagttgagtttcttctcatcatagctccagtgaaggaatcttacaacatcgctcgagctgcgtttaaggtggcagaggaacgccaaattttggtcaaagtttgtgttatctggcctagtggttctgctgagggactcaatgaaggaagtgagacggcactatcaccttgggagaattatgtggatgttgttgaagttgataggccatcaacttcaaattggtggaaggtgtgtcaaatgaaggaaagtggagctattttagttagacctgatgaacacattgcgtggcgtacaaactcaggtcttgctggggaccccacggtggaaatgcaaagagtcttttctgcagtattagggattatctataaaaattaattaattaatgggtgattttttgataattatttgatcaattctattgatgcacggtgtatctgacgcaataatgacatggaacattgattgatacgaatggattgttggttttttagctggtttgtttatcctaatttc--------taatgatgagtaaaatgt------------ttgtatatttatttttcctcatataatgattttgtggatg-------------------atatttgagcttaatttaatgaatttgggtgtaattaaaaataaa----------------taatgattttggcataaaatagaattaattgaaaaacaat--aaattttatcttgtt------------------------------------------------------------------------------------------
>_R_Jupunba_langsdorfii_Ribeiro_728@NODE_1_length_1819_cov_82.385189
tgcaaactcccataacatgtgcactcaatagggatatagaaaaaagatgatacatatgggagataaagtagattgaggttttatatttagga-ccaaatttagttcctgattaaatgcattttaca------aattttgggttgtctgaacattaaatgtatttttaccaattttacccctaattaatatagtctctctcattacctttttcccatacattctctttcatgttttttctcactatt--tctctctcacctaccctcttataaataagggcatatttgaaaaaaaatacatctcttacatatttattacttttaacaaatttcctaaaccatgtaatttggttatttgaatattataaaaaggacagagggattagtataatttgctgggcttgactacatttctaggttacagttgcaacaggaagacttca-tttttttcagttgtcttaatgtaaggctggttctgtagattgtttcaacgctagatcttgtgtctggagacaaagttgagtttcttctcatcatagctcctgtgaaggaatcctacaacatcgctcgagctgcgattaaggtggcagaggaacgccaaattttggtcaaagtttgtgttatctggcctagtggttctgctgagggactcaatgaaggaagtgagacggcactatcaccttgtgagaattatgtagatgttgttgaagttgataggccgtcaacttcaaattggtggaaggtgtgtcaaatgaaggaaagtggagctattttagttagacctgatgaacacattgcctggcgtacaaactcaggtcttgctggggacgccacagtggaaatgcaaagagtcttttctgcagtatcagggattatctataaaaattaatgaattaataggtgattttttgataattatttgatcaattctattgatgcacggtgtatctgacgcaataatgacattgagcattgattgatacgagtggattgt---ttttttcgctggtttgtttatcctaatgtcattgctagtcttgatacgtcacatctattgggaatgaatctttttctaatttaccctcatgtaccggtttggttggga-ggagaggggcagagagagatttcaacgggttcttctccgagttcgatttccggg--aaaaaaaaccacacaagtgggggtaatgtgagttccattggcctaatttgatttaaacattctgagagtcccatcctttttccctttttatttggtggctggggtttggtgggggttgttctggggatggtagttgtagtctgtagagagtgcacaacaggttgaaaata
>_R_Jupunba_limae_Iganci_261@NODE_1_length_1589_cov_97.015873
ggggatcgtgaagcccttttgtactggtttggactatgcaaactggaacaactatttgatatttcttactccctcctatcctttttataagatccaaaattttaaattagttaggtcctttttataaaatccaattttgggttgtttaaacattaaatgcatttttatcaattttacccctaattaatatagtctctctcattacctttttcccatgcattttctttcatgttttatctcactatttctctctctcacctaccctcttataaataagggcatatttggaaaaaaatgcatcttttacatatttattacttttaacaaatttcctaaaccacgtaatttggttatttgaatattataaaaaggactgagggattactataatttgctgggcttgactacatttctaggttacagttgcaacagaaagacttca-ttgttttcaggtgtcttaatgtaaggcttgttttgtagattgtttcaacgctagatcttgtgtctggagacaaagttgagtttcttctcatgatagctccagtgaaggaatcttacaacatcgctcaagctgcgtttaaggtggcagaggaacgccaaattttggtcaaagtttgtgttatctggcctagtggttctgctgagggactcaatgaaggaagtgagacggcactatcaccttgggagaattatgtggatgttgttgaagttgataggccatcaacttcaaattggtggaaggtgtgtcaaatgaaggaaagtggagctattttagttagacctgatgaacacattgcctggcgtacaaactcaggtcttgctggggaccccacagtggaaatgcaaagagtcttttctgcagtatcagggattatctataaaaattaatgaattaataggtgattttttgataattatttgatcaattctattgatgcacggtgtatctgacgcaataatgacattgagcattgattgatacgagtggatttt---ttttttcgctggtttgtttatcctagtgtcattgctagtcttgatacgtcacatctattgggaatgaatctttttctaatttaccttcatggaccggtttggttggga-ggagaggggcagagagagatttcaacgggttcttctccgagttcgatttccgggaaaaaaaaaaccacacaagtgggggtaatgtgagttccattggcctaatttgatttaaacattct--gagtcccatcctttttccctttttatttggcggctggggtttggtgggggttgttctggggatggtagttgtggtctctagatagtgcacaacaggttgaaaata
>_R_Jupunba_microcalyx_Iganci_855@NODE_1_length_1552_cov_126.062373
ggggatcgtgaagcccttttgtactggtttggactatgcaaactggaacaattatttgatatttcttactccctcctatcctttttataagatccaaatttttaaattagttaggtcctttttataaaatctaatttcaggttgtttaaacattaaatgcatttttactaattttacgcctaattaatatagtctctctcattacccttttcccatacattttctttcatgttttttctcactatttctctctctcacctaccctcttataaataagggtatatttggaaaaaaatatatatcttacatatttattacttttaacaaatttcctaaacaacgtaatttggttatttgaatattataaaaaggacagagggatttctataatttgctgggcttgactacatttctaggttacagttgcaacagaaagacttca-ttgttttcagttgtcttaatgtaaggcttgttttgtagattgtttcaacgctagatcttgtgtctggagacaaagttgagtttcttctcatcatagctccagtgaaggaatcttacaacatcgctcaagctgcgtttaaggtggcagaggaacgccaaattttggtcaaagtttgtgttatctggcctagtggttctgctgagggactcaatgaaggaagtgagacggcactatcaccttgggagaattatgtggatgttgttgaagttgataggccatcaacttcaaattggtggaaggtgtgtcaaatgaaggaaagtggagctattttagttagacctgatgaacacattgcctggcgtacaaactcaggttttgctggggaccccacgggggaaatgcatagagtcttttctgcagtattagggattatctataaaaattaattaattaatgggtgattttttgataattatttgatcaattcttttgatgcacggtgtatctgacgcaataatgacatcgaacattgattgatacgagtggattgt---tttttcagctggtttgtttgtcctaatgtcattgctagtcttgctacgtcacatctattgggaatgaatcttgttctaatttaccctcatgtccctgtttggttgggagggagaggggcggagagagatttcaacgagttcttctccacgttcgattttctggaaaaaaaaagccacataagtgggggtaatgtgagtaccattggcctaattagttttaaacattttgagagtcccatcctttttcccttttttttgggtggctggggtttggtgggggttgttctggggatggtagttgtagtctgtagatagtgcacaacaggttgaaaata
