# Supplementary material for: A new generic circumscription of Hydrochorea (Leguminosae, Caesalpinioideae, mimosoid clade) with an amphi-Atlantic distribution
Source: PhytoKeys. 2022 Aug 22;205:401–37. doi: 10.3897/phytokeys.205.82775 (PMC9849043; doi:10.3897/phytokeys.205.82775)
Supplement: Supplementary material 1 — Supplementary data file S1 [file phytokeys-205-401_article-82775__-s001.zip › MSC_m143156_comp43454_c0_seq1_exon03.aln-cln]

>Acacia_rostellifera_Murphy_466@NODE_1_length_1936_cov_165.548682
aaagcgaacccatgatgagggggatgtt----------------ttaagatagtactttac---atgggttcttca--------gaggcatcgtgttattttgcgacttacgaaattgcaagagaacaggtgttttttgtattttatattgatgttaattgatgctgatggtgattctacgaaaaagtattcctttttttcc---------------aatatattgcttggatgtgaattttccacaacaaagaatggcaaaggaattcaatgactaaaaaaaatgttcaattattgcaatatagagaccactccatttgtggtcccttccagaacttgggaggcttttccaagtagaaaagacccaaaaaacacaaagagcaaaagac-gagagaaccaatgaactccaagagacaacgatgagaaagacaacgaattacaacctcagttgatcatcacaaagccaaatcagctttgttttgtggtgcttcttcttcctcctctggaaagcgaaggtgttttccttttggggttggcaagcccttcaggcgaagcacgctgggcgatgcagcttcctttttttcttcttcttccccaacaagctcatcatcactgttgtaaacaaacctcgtgtgttttccctcaaactttggagccaccttctccttcacactgatcttgttcagcccttcacacagttcatcaaccaaccctccatcatcgtattcttcttcttcattcccatcaaaatactcttcttcttcctccccctcttgagctacttcctcctcctcaccttcatcgtgtgtgcttgcattcacctgtattgaccagatagatgcgtcatcatcttctgtagcggccttgtctttacctcctcctatcacttcttgatatgtcagctcagaggagcattctgatagatccgagatctcagatttgtctgaaaaatccattaggagcgatctggttatctggtccttctcagattcagagctcccttgatttacaacctgccattaaccaacaagatttccatcagacaatctcatcaaacaatctttattcccaactaaaatcgaactagtttcaaaagaattcgacgaacctgagaaaccgaatattcttcgatagcctgacccgtcactgaagcttcgcctgaaagatttgatacttgcggggtattagcgggagtgggagcaatcaatcccgccggagaattcactaattgaataaagggacgactttccagcgatattttcgaaagaactgcttcttcttccaccttctgcaggaggttcttgacctgacccctgagcagagcctcgccggaacccggcgtgtttttgaccttctgcttcacgatggaagaagacggcgttttgagattgccgcctgcgagccccacaattggagaatcgttcgttatatctacaaggaccgatcgatcttgctgcttcccatttctttgccttgattttgacagaaccttctcagaatcttccgtctttcctgaa
>Afrocalliandra_redacta_Germishuizen_5585@NODE_1_length_1129_cov_47.448669
----------------------------------------------------------------------------------------------------------------------------------------------------------------------------------------------------------------------------gtattgcttggatgtgaattttccacatcaaagaatggcaaatgaattcaatgacttgaaaatttgagcatttattagaatattgagacc-cctcatttgtggtcccgatcagaacttgggtggcttttcccagtagaaaaaacccaaaaatccaaaaaaaacaaaaggataaaaaacagaacaac--------------------aagaaaataacaaaaaa----------------aaattacaaatcagctttgtcttctgttg---cttcttcctcctctggaaagcgaaggtgctttccttttggggtcggcaagcccttcagtcgaagcacactgggcgatgccacgtcatcatcttcttcttcttccccaacaagttcatcatcactgttgtaaacaaacctcgtgtgttttccttcaaacttaggagccttcttctccttcacactaattttgttcaacccttcacacagttcatcaacatatccttcaacttcatattcatcttcctcattctcatcataatactcttcttcttcatcatcctcttcagctacttcctcttcctcattttcatcatgtgtgcttgcattgacctgcattgaccagatagatgcatcatcatcttctgtagctgccttgtctttaactcctcctgctacttcctggtatgtcagctcggaagtgcattctgagagatctgagatttcagatttgtctgaaaaatccattagcagcgatctggttatctggtccttctcagactcagcactacactgattcacaacctgccattaacaaacaagacccagatcagataatcccatcgggtgatcacaatctttaatgaaattcgaattagtttcacgagaatccggcgaacctgagaaactgaaaattcttcgatactcttttgcgtcactgaagcttcgccggaaggattggagatttgaggggtattggcgggtgtgggggcaatcagtcccgccggtgagttcacgagttgaagaaatggacgactttccagcgatattttcgaaagaactgcttcttcttcaactttctgcaggaggttcttgacctgacccctgagcagagcctcgccggaaccagg----------------------------------------------------------------------------------------------------------------------------------------------------------------------------------
>Albizia_adinocephala_FHO33_88@NODE_1_length_1701_cov_111.599754
aaagcgaacccatactgagggggatgttttgagcatacgaatagttaagatagtactttactatatgggttattcataatcaaagaggcattgtgttattttacgacttacgagatagcaagagaacaggtgtttattgtattttatattgacgttaattgacggtgatggtgattctaggaaaaagtattccttttttccaaaatagaagaacgaaagaatattgcttggatgtgaattttccacaacaaagaatggcaacggaattcaataactaaaaaaaatgttcaattattggaatattgagaccactccatttgtggtccctttcagaacttgggaggcttttccaagtagaaaagacccagaaaaaccaaaaagcaaaagac---aagaaccagtaaactcc-----------------aagacaacgaattacaacctcagttgatcatcacaaagccaaatcagctttgctctgtggtgcttcttcttcctcctctggaaagcgaaggtgctttccttttggggttggcaagcccttcaggcgaagcacgctgggcgatgcagcttccttttcttcttcttcttccccaacaagctcatcatcactgttgtaaacaaacctcgtgtgttttccctcaaactttggagccaccttctccttcacactaatcttgttcaacccttcacacagttcatcaaccaaccctccatcatcgtcttcctcttcttcattctcatcattatactcttcttcttcctccccctcttcagccacttcctcctcctcttcttcgtcgtttgtgcttgcattcacctgtattgaccagatagatgcgtcgtcatcttctgtggcggccttgtctttacctcctcctgccacttcttgatatgtcagctcagaggagcattctgatagatccgacatctcagatttgtctgaaaaatccattaggagcgatctggttatctggtccttctcggagtcagagcccccttgattcacaacctgccattgacaaacaagattcccatcagacaatctcaacaaacaatctctattcccaactaaaatcgaatgattttcacaagaattcgacgaacctgagaaactgaatattcttcgatagcctgacccgtcacagaagcttcgcctgaaagatttgagacctgcggggtattagcgggagtgggagcaaccaatcccgccggagaattcacgagttgaagaaagggacgactttccagcgatattttcgaaagaactgcttcttcttccaccttctgcaggaggtccttgacctgacccctgagcagagcctcgccggaacccggtgtgttcttgaccttctgcttcactatggaagaagacggcgtcttgagattgccgcctgcgagccccacgattggagaatcattcgttatgtctacaaggaccgaacgatcttgctgcttcgcatttctttgccttgattttgacagagccttctcagaatcttcagtcttccctgga
>Albizia_coripatensis_Hughes_2433@NODE_1_length_1642_cov_159.859425
atagcgaacccatgctgagggggatgttttaagcatacgaatagttaagatagtactttactatatgggttcttcataatcaaagaggcattgtgttattttgcgacttacgagatagcaagagaacaggtgttttttgtattttatattgatgttaattgatagtgatggtgattctaggaaaaagtattccttttttccaatatagaagaacgaaagagtattgcctggatgttaattttccacaacaaagaat-gccaaggaattcaataaccaaaaaaaatgttcaattattggaatattgagaccactccatttgtgttacctttcagaacttgggaggcttttccaagtagaaaagacccaaaaagaccaaaaagcaatagac-aaaagaaccagtaaactcc-----------------aagacaacgaattacaacctcagttgatcatcacaaagccaaatcagctttgttttgtggtgcttcttcttcctcctctggaaagcgaaggtgctttccttttggggttggcaagcccttcaggcgaagcacgctgggcgatgcagcttccttttcttcttcttcttccccaacaagctcatcatcactgttgtaaacaaacctcgtgtgctttccctcaaactttgaagccaccttttccttcacactaatattgttcaacccttcacacagttcatcaaccaaccctccgtcatcgtattccccttcttcattctcatcataatactcttcttcttcctccccctcttcagccacttcctcctccacatcttcatcgtttgtgcttgcattcacctgtattgaccagatagatgcgtcgtcatcttctgtggcggccttgtctttacctcctcctgccacttcttgatatgtcagctcagaggagcattctgatagatccgacatctcagatttgtctgaaaaatccattaggagcgatctggttatctggtccttctcagagtgagagctcccttgattcacaacctgccattaacaaacaagattcccatcagacaatctcaacaaacaatctctattcccgactaaaatcgaactagtttcacaagaattcgacgaacctgagaaactgaatattcttcgatagcctgacccgtcacagaagcttcgcctgaaagatttgagacttgcggggtattagcgggagtgggagcaaccaatcccgccggagaattcacgagttgaagaaagggacgactttccagcgatactttcgaaagaactgcttcttcttccaccttctgcaggaggttcttgacctgacccctgagcagagcctcgccggaacccggtgtgttcttgaccttctgcttcacgatggaagaagacggcgtcttgagattgccgcctgcgagccccacgattggagaatcgttcgttatatctacaaggaccgatcgatcttgctgcttcccatttctttgccttgattttgacagagccttctcagaatcttcagtctttcctgaa
>Albizia_decandra_Vilhena_231@NODE_1_length_801_cov_28.308011
---------------------------------------------------------------------------------------------------------------------------------------------------------------------------------------------------------------------------------------------------------------------------------------aaaaatgttcaattattggaatattgagaccactccatttgcggtccctttcagaacttgggaggcttttccaagtagaaaagacccagaaaaaccaaaaagcaaaagac---cagaaccagtaaactcc-----------------aagacaacgaattacaacctcagttgatcatcacaaagccaaatcagctttgttctgtagtgcttcttcttcctcctctggaaagcgaaggtgctttccttttggggttggcaggcccttcaggcgaagcacgctgggcgatgcagcttccttttcttcttcttcttccccaacaagctcatcatcactgttgtaaacaaacctcgtgtgttttccctcaaactttggagccaccttctccttcacactaatcttgttcaacccttcacacagttcatcaaccaaccctccatcttcgtattcctcttcttcattctcatca---------------------------tcagccacttcctcctcctcatcttcatcgtttgtgcttgcattcacctgtattgaccagatagatgcgtcgtcatcttctgtggcggccttgtctttacctcctcctgccacttcttgatatgtcagctcagaggagcattctgatagatccgacatctctgatttgtctgaaaaatccattaggagcgatctggttatctggtccttctgagagtcagagctcccttgattcacaacctgccattgacaaacaagattcccatcagacaatctcaacaaacaatctctattcccaactaaaatcgaatgattttcacaagaattcgacgaacctgagaaac----------------------------------------------------------------------------------------------------------------------------------------------------------------------------------------------------------------------------------------------------------------------------------------------------------------------------------------------------------------------------------------------------------------
>Albizia_multiflora_Hughes_3090@NODE_1_length_1296_cov_102.600492
-------------------------------------------------------------------------------------------------------------acgagatagcaagggaacaggtgttttttgtattttatattgatgttaattgatggtgatggtgattctaggagaaagtattctttttttccaaaatagaagaacgaaagaatatggcttggatgtgaattttccacaacaaagaatggcaatggaattcgataact-aaaaaaatgttcaattattggaatattgagacc-ctccatttgcggcccctttcagaacttgggaggattttccaagtagaaaagacccagaaaaaccaaaaagcaaaagac---aagaaccagtaaactcc-----------------aagacaacgaattacaacctcagttgatcatcacaaagccaaatcagctttgttctgtggtgcttcttcttcctcctctggaaagcgaaggtgctttccttttggggttggcaggcccttcaggcgaagcacgctgggcgatgcagcttccttttcttcttcttcttccccaacaagctcatcatcactgttgtaaacaaacctcgtgtgttttccctcaaactttggagccaccttctccttcacactaatcttgttcaacccttcacacagttcatcaaccagccctccatcatcgtattcctcttcttcattctcatcgtaatactcttcttcttcctccccctcttcagccacttcctcctcctcatcttcatcgtttgtgcttgtattcacctgtattgaccagatagatgcgtcgtcatcttctgtggcggccttgtctttacctcctcctgccacttcttgatatgtcagctcagaggagcattctgatagatccgacatctctgatttgtctgaaaaatccattaggagcgatctggttatctggtccttctcagagtcagagttcccttgattcacaacctgccattgacaaaaaagaatcccatcagacaatctcaacaaacaatctctattcccaactaaaatcgaatgattttcacaagacttcgacgaacctgagaaactgaatattcttcgatagcctgacccgtcacagaagcttcccctgaaagatttgagacttgcggggtattagcgggagtgggagcaacaaatcccgccggagaattcacgagttgaagaaagggacgactttccagcgatattttcgaaagaactgcttcttcttccaccttctgcaggaggttcttgacctgacccctgagcagagcctcgccggaacccggtgtgttcttgaccttctgcttcactatggaagaagacggcgtcttgagattgccgcccgcgagccccacgattggagaatc-------------------------------------------------------------------------------------------------
>Albizia_sinaloensis_Hughes_1576@NODE_1_length_1283_cov_79.878109
--------------------------------------------------------tgtac---------------------acacagcatt-tatcattttac-----ataacatggtgcatagcatatttattttcgcattttatattgacgttaattgacggtgatggtgattctaggaaaaagtattccttttttccaaaatagaagaacgaaagaatattgcttggatgtgaattttccacaacaaagaatggcaacggaattcaataacaaaaaaaaatgttcaattattggaatattgagaccactccatttgtggtccctttcagaacttgggaggcttttccaagcagaaaagacccagaaaaaccaaaaagcaaaagac---aagaaccagtaaactcc-----------------aagacaacgaattacaacctcagttgatcatcacaaagccaaatcagctttgctctttggtgcttcttcttcctcctctggaaagcgaaggtgctttccttttggggttggcaagcccttcaggcgaagcacgctgggcgatgcagcttccttttcttcttcttcttccccaacaagctcatcatcactgttgtaaacaaacctcgtgtgttttccctcaaactttggagccaccttcaccttcacactaatcttgttcaacccttcacacagttcatcaaccaaccctccatcatcgtcttcatcttcttcattctcatcatgatactcttcttcttcctccctctcttcagccacttcctcctcctcttcttcgtcgtttgtgctggcattcacctgtattgaccagatagatgcgtcgtcatcttctgtggcggccttgtctttacctcctcctgccacttcttgatatgtcagctcagaggagcattctgatagatccgacatctcagatttgtctgaaaaatccattaggagcgatctggttatctggtccttctcggagtcagagctcccttgattcacaacctgccattgacaaacaagattcccatcagacaatctcaacaaacaatctctattcccaactaaaatcgaatgattttcacaagaattcgacgaacctgagaaactgaatattcttcgatagcctgacccgtcacagaagcttcgcctgcaagatttgagacttgcggggtattagcgggagtgggagcaaccaatcccgccggagaattcactagttgaagaaagggacgactttccagcgatatttttgaaagaactgcttcttcttccaccttctgcaggaggtccttgacctgacccctgagcagagcctcgccggaacccggtgtgttcttgaccttctgcttcactatggaagaagacggcgtct--------------------------------------------------------------------------------------------------------------------------------------
>Albizia_tomentosa_Hughes_648@NODE_1_length_1325_cov_86.983974
--------------------------------------------------------------------------------------------------------------cgagatagcgagagaacaggtgtttattgtattttatattgacgttaattggcggtgatggtgattctaggaaaaagtattccttttttccaaaatagaagaacgaaagaatattgcttggatgtgaattttccacaacaaagaatggcaacggaattcaataactaaaaaaaatgttcaattattggaatattgagaccactccatttgtggtccctttcagaacttgggaggcttttccaagtagaaaagacccagaaaaaccaaaaagcaaaagac---aagaaccagtaaactcc-----------------aagacaacgaattacaacctcagttgatcatcacaaagccaaatcagctttgctctttggtgcttcttcttcctcctctggaaagcgaaggtgctttccttttggggttggcaagcccttcaggcgaagcacgctgggcgatgcagcttccttttcttcttcttcttccccaacaagctcatcatcactgttgtaaacaaacctcgtgtgttttccctcaaactttggagccaccttctccttcacactaatcttgttcaacccttcatacagttcatcaaccaaccctccatcatcgtcttcatcttcttcattcttatcatgatactcttcttcttcctccctctcttcagccacttcctcctcctcttcttcgtcgtttgtgcttgcattcacctgtattgaccagatagatgcgtcgtcatcttctgtggcggccttgtctttacctcctcctgccacttcttgatatgtcagctcagaggagcattctgatagatccgacatctcagatttgtctgaaaaatccattaggagcgatctggttatctggtccttctcggagtcagagctcccttgattcacaacctgccattgacaaacaagattcccatcagacaatctcaacaaacaatctctattcccaactaaaatcgaaagattttcacaagaattcgacgaacctgagaaactgaatattcttcgatagcctgacccgtcacagaagcttcgcctgcaagatttgagacttgcggggtattagccggagtgggagcaaccaatcccgccggagaattcactagttgaagaaagggacgactttccagcgatatttttgaaagaactgcttcttcttccaccttctgcaggaggtccttgacctgacccctgagcagagcctcgccggaacccggtgtgttcttgaccttctgcttcactatggaataagacggcgtcttgagattgccgcctgcgagccccacgattggagaatcattcgttatgtctacaaggaccgatcgatctt-----------------------------------------------------------------
>Albizia_xerophytica_Hughes_1435@NODE_1_length_1476_cov_54.870622
-----------------------------------------------------------------tgggttattcataatcaaagaggcattgtgttattttgcgacttacgagatagcgagagaacatgtgtttattgtattttatattgacgttaattgacggtgatggtgattctaggaaaaagtattccttttttccaaaatagaagaacgaaaggatattgcttggatgtgaaatttccacaacaaagaatggcaacggaattcaataact-aaaaaaatgttcaattattggaatattgagaccactccatttgtggtccctttcagaacttgggaggcttttccaagtagaaaagacccagaaaaaccaaaaagcaaaagac---aagaaccagtaaactcc-----------------aagacaacgaattacaacctcagttgatcatcacaaagccaaatcagctttgctctgtggtgcttcttcttcctcctctggaaagcgaaggtgctttccttttggggttggcaagcccttcaggcgaagcacgctgggcgatgcagcttccttttcttcttcttcttccccaacaagctcatcatcactgttgtaaacaaacctcgtgtgttttccctcaaactttggagccatcttctccttcacactaatcttgttcaacccttcacacagttcatcaaccaaccctccatcatcgtcttcctcttcttcgttctcatcataatactcttcttcttcctccccctcttcagccacttcctcctcctcatcttcatcgtttgtgcttgcattcacctgtattgaccagatagatgcgtcgtcatcttctgtggcggccttgtctttacctcctcctgccacttcttgatatgtcagctcagaggagcattctgatagatccgacatctcagatttgtctgaaaaatccattaggagcgatctggttatctggtccttctcggagtcagaggtcccttgattcacaacctgccattgacaaacaagattcccatcagacaatctcaacaaacaatctctattcccaactaaaatcgaatgattttaacaagaattcgacgaacctgagaaaccgaatattcttctatagcctgacccgtcacagaagcttcgcctgaaagatttgagacttgcggggtattagcgggagtgggagcaaccaatcccgccggagaactcacgagttgaagaaagggacgactttccagcgatattttcgaaagaactgcttcttcttccaccttctgcaggaggtccttgacctgacccctgagcagagcctcgcccgaacccggtgtgttcttgaccttctgcttcactatggaagaagacggcgtcttgagattgccgcctgcgagccccacgattggagaatcattcgttatgtctacaaggaccgatcgatcttgctgcttcccatttctttgccttgattttgacagagccttctcagaatcttcagtcttccctgaa
>Archidendron_clypearia_Wieringa_1849@NODE_1_length_1516_cov_174.378735
aaagcgaacccatgctgagggggatgtt----------------ttaagatagtactttac-----------ttcataatcaaagaggcattatgttattttgcgacttacgaaatagcaagagaacaggtgttttttgtattctatattgatgttaattgatactgacggtgattctaggaaaaagtattccttttt------------gaacgaaa---tattgcttggatgtgaattttccacaacaaagaatggcaaaggaattcaataact-aaaaaaatggtcaattattggaatatggagaccactccatttgtggtccctttcagaacttgggaggcttttcccagtagaaaagacc----aagaaaaaaaagcaaaagac-aagagaaccagtaaact-----------aactccaagagacaacgaattacaacctcagttgatcatcacaaagccaaatcagctttgttttgtggtgcttcttcttcctcctctggaaagcgaaggtgctttccttttggggttggcaagcccttcaggcgaagcacgctgggcaatgcagcttccttttcttcttcttcttccccaacaagctcatcatcactgttgtaaacaaacctcgtgtgttttccctcaaactttggagccaccttctccttcacactaatcttgttcaacccttcacacagttcatcaaccaaccctccatcatcgtattcttcatcttcatattc---------ctcttcttcttcctccccctcttcagctacttcctcctcctcatcttcatcgtgtgtgcttgcattcacctgtattgaccagatagatgcgtcatcatcttctctagcggcattgtctttacctcctcctaccacttcttgatatgtcagctcagaggagcattctgatagatccgagatctcagatttgtctgaaaaatccattaggagcgatctggttatctggtccttctcagattcagggctcccttgattcacaacctgtcattaacaaacaagatttccatcagacaatctcatcaaacaatctttattcccggctaaaatcgaactagtttcacaagaattcgacgaacctgagaaactgaatattcctcgatagcctgacccgtcactgaagcttcgcctgaaagatttgagacttgcggggtattagcgggagtgggagcaaccaatcccgcaggagaattcacaagttgaagaaagggacgactttccagcgatattttcgaaagaactgcttcttcttccaccttctgcaggaggttcttgacctgacccctgagcagagcctcgccggaacccggcgtgttcttgaccttctgcttcacgatggaagaagacggcgtcttgagattgccgcctgcgagccccacaattggagaatcgttcgttatatctacaaggaccgatcgatcttgctgcttcccatttctttgccttgatttggacagagccttctcagaatcttccgtctttcctgaa
>Balizia_pedicellaris_Queiroz_15529@NODE_1_length_741_cov_212.483965
-------------------------------------------------------------------------------------------------------------------------------------------------------------------------------------------------------------------------------------------------------------------------------------------------------------------------------------------------------------------------------------------------------------------------------------------------------------------------------------------------------------------------------------------------------------------------------------------------------------------------------------------------------------------------------------------------------------------------------------------------------------------------------------------tcctccccctcttcagccactttctcctcctcatcttcatcgtgtgtgcttgcattcacctgtattgaccagatagatgcgtcgtcatcttctgtagcgactttgtctttgcctcctcctgccacttcttgatatgtcagctcagaggagcattctgatagatccgagatctcagatttgtctgaaaaatccattaggagcgatcgggttatctggtccttctcagagtcagagctcccttgattcacaacctgccattaacaaacgagactcccatcagacaatcccaacaaacaatctttattcctgactaaaatcgaattagtttcacaagaattcgacgaacctgagaaattgaatattcttcgatagcctgacccgtcactgaagcttcgcctgaaagatttgagacttgcggggtattagcgggagtgggagcacccaatcccgccggagaattcacgagttggagaaagggacgactttccagcgatattttagaaagaactgcttcttcttccaccttctgcaggaggttcttgacctgacccctgagcagagcctcgccggaacccggtgtgttcttgaccttctgcttcacaatggaagaagacggagtcttgagattgccacctgcgagccccacgattggagaatcgttcgttatatctacaaggaccgatcgatcttgctgcttcccatttctttgccttgattttgacagagccttctcagaatctt--------------
>Balizia_spnov_Morim_577@NODE_1_length_1299_cov_268.679260
---------------------ggatgttttaagcatactaatagtcaagatagtcctttacattatgggttcttcataatcaacgaggcattgtgttattttgcgacttacgaaatagcaagagaacaggtgttttttgtattttatgttgatgttaattgatagtgatggtgattctaggaaaaagtattccttctttccaatatagaagaaggaaagagtattgcttggatgtgaattttccacaacaaagaatggcaaaggaattcaataactaaaaaaaatgatcaattattgggatattgagaccactccatttgtggtccctttcagaactcgggaggcttttccaagtagaaaagacccaaaaaaaacaaaaagcaaaagacaaaaagaaccagtaaactccaagagacaacaatgagaaagacaaggaattacaacctcagttgatcatcacaaagccaatttggctttgttttgtggtgcttcttcttcctcctctggaaagcgaaggtgctttccttttggggttggcaagcccttcaggcgaagcacgctgggcgatgcagcttccttttcttcttcttcttccccaacaagctcatcatcactgttgtaaacaaacctcgtgtgttttccctcaaacttaggagccaccttctccttcacactaatcttgttcaacccttcacacagttcatcaaccaaccctccatcatcgtcttcctct---------------------------------------------------------------tcttcatcgtgtgtgcttgcattcacctgtattgaccagatagatgcgtcgtcatcttctgtagcggctttgtctttgcctcctcctgccacttcttgatatgtcagctcagaggagcattctgatagatccgagatctcagatttgtctgaaaaatccattaggagcgatctggttatctggtccttctcagagtcagagctcccttgattcacaacctgccgttaacaaacaagatt--catcagacaatctcaacaaacaatctttattcccgactaaaatcgaattagtttcacaagaattcgacgaacctgagaaactgaatattcttcgatagcctgacccgtcactgaagcttcgcctgaaagatttgagacttgcggggtattagcgggagtgggagcaaccaatcccgccggagaattcacgagttggagaaagggacgactttccagcgatattttagaaagaactgcttcttcttccaccttctgcaggaggttcttgacctgacccctgagcagtgcctcgccggaacctggtgtgttcttgaccttctgcttcacaatggaagaagacggcg-----------------------------------------------------------------------------------------------------------------------------------------
>Hydrochorea_corymbosa1_Bonadeu_655@NODE_1_length_1216_cov_131.720069
--------------------------------------------------tagtcctttacgatatgggttcttcataatcaacgaggcattgtgttattttgcgacttacg-aatagcaagagaacaggtgttttttgtattttatattgatgttaattgatagtgatggtgattctaggaaaaattgttccttttttccaatatagaagaacgaaagagtattgcttggatgtgaattttccacaacaaagcatggcaaaggaattcaataactaaaaaaaatgatcaattattgggatattgagaccactccatttgtggtccctttcagaactcgggaggcttttccaagtagaaaagacccaaaaaaaacaaaaagcaaaagacaaaaagaaccagtaaactccaagagacaacaatgagaaagacaaggaattacaacctcagttgatcatcacaaagccaatttggctttgttttgtggtgcttcttcttcctcctctggaaagcgaaggtgctttccttttggggttggcaagcccttcaggcgaagcacgctgggcgatgcagcttccttttcttcttcttcttccccaacaagctcatcatcactgttgtaaacaaacctcgtgtgctttccctcaaacttaggagccaccttctccttcacactaatcttgttcaacccttcacacagttcatcaaccaaccctccatcattgtcttcctcttcttcattctcatcataatactcttcttcctcgtccccctcttcagccactttctcctcctcatcttcatcgtgtgtgcttgcattcacctgtattgaccagacagatgcgtcgtcatcttctgtagcggctttgtctttgactcctcctgccacttcttgatatgtcaactcagaggagcattctgatagatccgagatctcagatttgtctgaaaaatccattaggagcgatctggttatctggtccttctcagagtcagagctcccttgattcacaacctgccgttaacaaacaagatt--catcagacaatctcaacaaacaatctttattcccgactaaaatcgaattagtttcacaagaattcgacgaacctgagaaactgaatattcttcgatagcctgacccgtcactgaagcttcgcctgaaagatttgagacttgcggggtattagcgggagtgggagcaaccaatcccgccggagaattcacgagttggagaaagggac-----------------------------------------------------------------------------------------------------------------------------------------------------------------------------------------------------------------------------------------------------------------------------------
>Hydrochorea_corymbosa2_Iganci_862@NODE_1_length_1410_cov_259.106273
aaagcgaacccatgctgagggggatgttttaagcatacgaatagttaagatagtcctttacgatatgggttcttcataatcaacgaggcattgtgttattttgcgacttac--aatagcaagagaacaggtgttttttgtattttatattgatgttaattgatagtgatggtgattctaggaaaaattgttccttttttccaatatagaagaacgaaagagtattgcttggatgtgaattttccacaacaaagcatggcaaaggaattcaataactaaaaaaaatgatcaattattgggatattgagaccactccatttgtggtccctttcagaactcgggaggcttttccaagtagaaaagacccaaaaaaaacaaaaagcaaaagacaaaaagaaccagtaaactccaagagacaacaatgagaaagacaaggaattacaacctcagttgatcatcacaaagccaatttggctttgttttgtggtgcttcttcttcctcctctggaaagcgaaggtgctttccttttggggttggcaagcccttcaggcgaagcacgctgggcgatgcagcttccttttcttcttcttcttccccaacaagctcatcatcactgttgtaaacaaacctcgtgtgttttccctcaaacttaggagccaccttctccttcacactaatcttgttcaacccttcacacagttcatcaaccaaccctccatcatcgtcttcc---------------------------------------------------acttcttcgtcctcatcttcatcgtgtgtgcttgcattcacctgtattgaccagactgatgcgtcgtcatcttctgtagcggctttgtctttgacttctcctgccacttcttgatatgtcagctcagaggagcattctgatagatccgagatctcagatttgtctgaaaaatccattaggagcgatctggttatctggtccttctcagagtcagagctcccttgatccacaacctgccgttaacaaacaagatt--catcagacaatctcaacaaacaatctttattcccgactaaaatcgaattagtttcacaagaattcgacgaacctgagaaactgaatattcttcgatagcctgacccgtcactgaagcttcgcctgaaagatttgagacttgcggggtattagcgggagtgggagcaaccaatcccgccggagaattcacgagttggagaaagggacgactttccagcgatatcttagaaagaactgcttcttcttccaccttctgcaggaggttcttgacctgacccctgagcagagcctcgcccgaacctggtgtgttcttgaccttctgcttcacaatggaagaagacggagtcttgagattgccgcctgcgagcccc---------------------------------------------------------------------------------------------------------------
>Jupunba_abbottii_Zanoni_21220@NODE_1_length_1244_cov_131.961440
--------------------------------------------------------------------------------------------------------------------------------------------------tattgatgttaattgatagtgatggtgattctaggaaaaagtattccttttttccaatatagaagaacgaaagagtattgcttggatgtgaattttccacaacaaagaatggcaaaggaattcaataactaaaaaaaatgttctattattggaatattgagaccactccatttgtggtccctgtcagaacttgggaggcttttccaagtagaaaagacccaaaaaaaccaaaaagcaaaagacaaaaagaaccagtaaactccaagagacaacaatgagaaagacaaggaattacaacctcagttgatcattacaaag-caaatcagctttgttttgtggtgcttcttcttcctcctctggaaagcgaaggtgctttccttttggggttggcaagcccttcaggcgaagcacgctgggcgatgcagcctccttttcttcttcttcttccccaacaagctcatcatcactgttgtaaacaaacctcgtgtgttttccctcaaactttggagccaccttctccttcacactaatcttgttcaacccttcacacagttcatcaaccaaacctccatcatcgtcttcctcttcttcattctcatcataatactcttcttcttcctccccctcttcagccacttcctccccctcatcttcatcgtgtgtgcttgcattcacctgtattgaccagatagatgcgtcgtcatcttctgtagcggccttgtctttacctcctcctgccacttcttgatatgtcagctcagcggagcattctgatagatccgagatctcagatttgtctgaaaaatccattaggagcgatctggttatctggtccttctcggagtcagagctcccttgattcacaacctgccattaacaaacaagattcccatcagacaatctcaacaaacaatctttattcccgactaaaatcgaattagtttcacaagaattcaacgaacctgagaaacagaatattcttcgatagcctgacccgtcactgaagcttcgcctgaaagatttgagacttgcggggtattagcgggagtgggagcaaccaatcccgccggagaattcacgagttgaagaaagggacgactttccagcgatattttcgaaagaactgcttcttcttccaccttctgtaggaggttcttgacctggcccctgagcagagcctcgccggaacccggtgtgttcttgaccttctgcttcacaatggaagaagacggcgtcttgag----------------------------------------------------------------------------------------------------------------------------------
>Jupunba_asplenifolia_Ekman_6383@NODE_1_length_1071_cov_43.344064
-------------------------------------------------------------------------------------------------------------------------------------------------------------------------------------------------------------------------------ttacttggatgtgaattttccacaacaaagaatggcaaaggaattcaataactaaaaaaaatgttcaattattgggatattgagaccactccatttgtggtccctttcagaactcgggaggcttttccaagtaggaaagaaataaaaaaatccaaaagcaaaagacaaaaagaaccagtaaactccaagagacaacaatgagaaagacaaggaattacaaccccagttgatcattacaaagccaaatcagctttgttttgtggtgcttcttcttcctcctctggaaagcgaaggtgctttccttttggggttggcaagcccttcaggcgaagcacgctgggcgatgcagcttccttttcttcttcttcttccccaacaagctcatcatcactgttgtaaacaaacctcgtgtgttttccctcaaactttggagccaccttctccttcacactaatcttgttcaacccttcacacagttcatcaaccaaccctccatcatcgtcttcctcttcttcattctcatcataatactcttcttcctcctccccctcttcagccactttctcctccccctcttcatcgtgtgtgcttgcattcacctgtattgaccagatagatgcgtcgtcatcttctgtagcggctttgtctttgcctcctcctgccacttcttgatatgtcaggtcagaggagcattctgatagatccgagatctcagatttgtctgaaaaatccattaggagcgatctggttatctggtccttctcagagtcagagctcccttgattcacaacctgccattaacaaacaagattcccatcagacaatctcaacaaacaatctttattcccgactaaaatcgaattagtttcacaagagttcgacgaacctgagaaactgaatattcttcgatagcctgacccgtcactgaagcttcgcctgaaagatttgagacttgcggggtatttgcgggagtgggagcaaccaagcccgccggagaattcatgagttggagaaagggacgactttccagcgatatttttgaaagaactgct---------------------------------------------------------------------------------------------------------------------------------------------------------------------------------------------------------------------------------------------------
>Jupunba_brachystachya_Lima_7438@NODE_1_length_1573_cov_99.744652
aaagcgaacccatgctgagggggatgttttaagcatacgaatagttaagatagtcctttactgtatgggttcttcataatcaacgaggcattgtgttattttgcgacttacgaaatagcaagagaacaggtgttttttgtattttatattgatgttaattcatagtgatggtgattctaggaaaaagtattccttttttccaatatagaagaacgaaagagtattgcttggatgtgaattttcaacaacaaagaatggcaaaggaattcaacaactaaaaaaaatgttcaattattgggatattgagaccactccatttgtggtccctttcagaactcgggaggcttttccaagtagaaaagacccaaaaaaaacaaaaagcaaaggacaaaaagaaccagtaaactccaagagacaacaatgagaaagacaaggaattacaacctcagtcgatcatcacaaagccaaatcagctttgttttgtggtgcttcttcttcctcctctggaaagcgaaggtgctttccttttggggttggcaagcccttcaggcgaagcacgctgggcgatgcagcttccttttcttcttcttcttccccaacaagctcatcatcactgttgtaaacaaacctcgtgtgttttccctcaaactttggagccaccttctccttcacactaatcttgttcaacccttcacacagttcatcaaccaaccctccatcatcgtcttcctcttcttcattctcatcataatactcttcttcttcctccccctcgtcagccactttctcctcctcatcttcatcgtgtgtgcttgcattcacctgtattgaccagatagatgcgtcgtcatcttctgtagcggctttgtctttgcctcctcctgccacttcttgatatgtcagctcagaggagcattctgatagatccgagatctcagatttgtctgaaaaatccattaggagcgatctggttatctggtccttctcagagtcagagctcccttgattcacaacctgccattaacaaacaagattcccatcagataatctcaagaaaaaatctttattcccgactaaaatcgaattagttttacaagaattggactaacctgagaaactgaatattcttcgatagcctgacccgtcactgaagcttcgcctgaaagatttgagacttgcggggtattagcgggagtgggagcaaccaatcccaccggagaattcacgagttggaggaagggacggctttccagcgatattttcgaaagaactgcttcttcttccaccttctgcaggaggttcttgacctgacccctgagcagagcctcgccggaacccggtgtgttcttgaccttctgcttcacaatggaagaagacggagtcttgagattgccgcctgcgagccccacgattggagaatcgttcgttatatctacaaggaccgatcgatcttgctgcttcccatttctttgccttgattttgacagagccttctcagaatcttcagtctttcctgaa
>Jupunba_leucophylla_Iganci_839@NODE_1_length_1987_cov_165.213089
aaagcgaacccatgctgagggggatgttttaagcatacgaatagttaagatagtcctttactatatcggttcttcataatcaacgaggcattgtgttattttgcgacttacgaaatagcaagagaacaggtgtttttggtattttatattgatgttaattgatagtgatggtgattctaggaaaaagtattccttttttccgatat---agaacgaaagagtatt---------------------------------------------------aaaaaaaatgttcaattattgggatattgagaccactccatttgtggtccctttcagaactcgggagtcttttccaagtagaaaagacccaaaaaaaacaaaaagcaaaagacaaaaagaaccagtaaactccaagagacaacaatgagaaaggcagggaattacaacctcagttgatcatcacaaagccaaatcagctttgttttgtggtgcttcttcttcctcctctggaaagcgaaggtgctttccttttggggttggcaagcccttcaggagaagcacgctgggcgatgcagcttcctcttcttcttcttcttccccaacaagctcatcatcactattgtaaacaaacctcgtgtgttttccctcaaacttaggagccaccttctccttcacactaatcttgttcaacccttcacacagttcatcaaccaaccctccatcatcgtcttcctcttcttcattctcatcataatactcttcttcctcctccccctcttcagccactttctcctcctcatcttcatcgtgtgtgcttgcattcacctgtattgaccagatagatgcgtcgtcatcttctgtagcggctttgtctttgccttctcctgccacttcttgatatgtcagctcagaggagcactctgatagatccgagatctcagatttgtctgaaaaatccattaggagcgatctggttatctggtccttctcagagtcagagctcccttgattcacaacctgccgttaacaaacaagattcccatcagacaatctcaacaaacaa-ctttattcccgactaaaatcgaattagtttcacaagaatttgacgaacctgagaaactgaatattcttcgatagcctgacccgtcactgaagcttcgcctgaaagatttgagacttgcggggtatttgcgggagtgggagcaaccaagcccgccggagaattcacgagttggagaaagggacgactttccagcgatattttcgaaagaactgcttcttcttccaccttctgcaggaggttcttgacctgacccctgagcagagcctcgccggaacccggtgtgttcttgaccttctgcttcacaatggaagaagacggagtcttgagattgccgcctgcgagccccacgattggagaatcgttcgttatatctacaaggaccgatcgatcttgctgcttcccatttctttgccttgattttgacagagccttctcagaatcttcagtctttcctgaa
>Jupunba_limae_Iganci_261@NODE_1_length_1395_cov_107.147951
aaagcgaacccatgctgagggggatgttttaagcatacgaatagttaagatagtcctttactatatgggttcttcataatcaacgaggcattgtgttattttgcgacttacgaaatagcaagagaacaggtgttttttgtattttatattgatgttaattgatagtgatggtgattctaggaaaaagtattccttttttctaatatagaagaacgaaagagtattgcttggatgtgaattttccacaacaaagaatggcaaaggaattcaataactaaaaaaaatgttcaattattgggatattgagaccactccatttgtggtccctttcagaactcgggaggcttttccaagtagaaaagacccaaaaaaaacaaaaagcaaaggacaaaaagaaccagtaaactccaagagacaacaatgagaaagacaaggaattacaacctcagtcgatcatcacaaagccaaatcagctttgttttgtggtgcttcttcttcctcctctggaaagcgaaggtgctttccttttggggttggcaagcccttcaggcgaagcaagctgggcgatgcagcttccttttcttcttcttcttccccaacaagctcatcatcactgttgtaaacaaacctcgtgtgttttccctcaaactttggagccaccttctccttcacactaatcttgttcaacccttcacacagttcatcaaccaaccctccatcatcgtcttcctcttcttcattctcatcataatactcttcttcttcctccccctcgtcagccactttctcctcctcatcttcatcgtgtgtgcttgcattcacctgtattgaccagatagatgcgtcgtcatcttctgtagcggctttgtctttgcctcctcctgccacttcttgatatgtcagctcagaggagcattctgatagatccgagatctcagatttgtctgaaaaatccattaggagcgatctggttatctggtccttctcagagtcagagctcccttgattcacaacctgccattaacaaacaagattcccatcagataatctcaacaaaaaatctttattctcgactaaaatcgaattagtttcacaagaattggacgaacctgagaaactgaatattcttcgatagcctgacccgtcactgaagcttcgcctgaaagatttgagacttgcggggtattagcgggagtgggagcaaccaatccc------------------------------------------------------------------------------------------------------------------------------------------------------------------------------------------------------------------------------------------------------------------------------------------------------------------
>Jupunba_macradenia_Lourteig_3021@NODE_1_length_1390_cov_128.166794
aaagcgaacccatgctgagggggatgttttaagcatacgaatagttaatatagtcctttactatatgggttcttcataatcaacgaggcattgtgttattttgcgacttacgaaatagcaagagaacaggtgttttttgtattttatattgatgttaattgatagtgatggtgattttaggaaaaagtattccttttttccaatatagaagaacgaaagagtattgcttggatgtgaattttccacaacaaagaatggcaaaggaattcaataactaaaaaaaatgttcaattattgggatattgagaccactccatttgtggtccctttcagaactcgggaggcttttccaagtagaaaagacccaaaaaaaacaaaaagcaaaagacaaaaagaaccagtaaactccaagagacaacaatgagaaagacaaggaattacaacctcagttgatcatcacaaagccaaatcagctttgttttgtggtgcttcttcttcctcctctggaaagcgaaggtgctttccttttggggttggcaagcccttcaggcgaagcacgctgggcgatgcagcttccttttcttcttcttcttccccaacaagctcatcatcactgttgtaaacaaacctcgtgtgttttccctcaaactttggagccaccttctccttcacactaatcttgttcaacccttcacacagttcatcaaccaaccctccatcatcgtcttccttttcttcattctcatcataatactcttcttcttcctccccctcttcagccactttctcctcttcatcttcatcgtgtgtgcttgcattcacctttattgaccagatagatgagtcgtcatcttctgtagcggctttgtctttgcctcctcctgccacttcttgatatgtcagctcagaggagcattctgatagatccgagatctcagatttgtctgaaaaatccattaggagcgatctggttatctggtccttctcagagtcagggctcccttgattcacaacctgccattaacaaacaagattcccatcagacaatctcaacaaacaatctttattcccgactaaaatcgaattagtttcacaagaattcgacgaacctgagaaactgaatattcttcgatagcctgacccgtcactgaagcttcgcctgaaagatttgagacttgcggggtattagcgggagtgggagcacccaatcccgccggagaattcacgagttggagaaagggacgactttccagcgatatttttgaaagaactgcttcttcttccaccttctgcaggaggttcttgacctgacccctgagcagagcctcgcccgaacccggtgtgttcttgaccttctgcttcacaatggaagaagacggagtcttgaga---------------------------------------------------------------------------------------------------------------------------------
>Jupunba_microcalyx_Iganci_855@NODE_1_length_1789_cov_131.833528
aaagcgaacccatgctgaggggaatgttttaagcatacgaatagttaagatagtcctttgctatatcggttcttcataatcaacgaggcattgtgttattttgcgacttacgaaatagcaagagaacaggtgttttttgtattttatattgatgttaattgatggtgatgatgattctaggaaaaagtattccttttttccaatatagaagaacgaaagagtattgcttggatgtgaattttccacaacaaagaatggcaaaggaatttaataact-aaaaaaatgttcaattattgggatatcgagaccactccatttgtggtccctttcagaactcgggaggcttttccaagtagaaaagacccaaaaaaaacaaaaagcaaaagacaaaaagaaccggtaaactccaagagacaacaatgagaaagacaaggaattacaacctcagttgatcatcacaaagccaaatcagctttgttttgtggtgcttcttcttcctcctctggaaagcgaaggtgctttccttttggggttggcaagcccttcaggcgaagcacgctgggcgatgcagcttccttttcttcttcttcttccccaacaagctcatcatcactgttgtaaacaaacctcgtgtgttttccctcaaactttggagccaccttctccttcacactaatcttgctcaacccttcacacagttcatcaaccaaccctccatcatcgtcttcctcttcttcattctcatcataatactcttcttcctcctccccctcttcagccactttctcctcctcatcttcatcgtgtgtgcttgcattcacctgtattgaccagatagatgcgtcgtcatcttctgtagcggctttgtctttgccttctcctgccacttcttgatatgtcagctcagaggagcactctgatagatccgagatctcagatttgtctgaaaaatccattaggagcgatctggttatctggtccttctcagagtcagagctcccttgattcacaacctgccgttaacaaacaagattcccatcagacaatctcaacaaacaatctttattcccgactaaaatcgaattagtttcacaagaattcgacgaacctgagaaactgaatattcttcgatagcctgacccgtcactgaagcttcgcctgaaagatttgagacttgcggggtatttgcgggagtgggagcaaccaagcccgccggagaattcacgagttggagaaagggacgactttccagcgatattttcgaaagaactgcttcttcttccaccttctgcaggaggttcttgacctgacccctgagcagagcctcgccagaacctggtgtgttcttgaccttctgcttcacaatggaagaagacggagtcttgagattgccgcctgcgagccccacgattggagaatcgttcgttatatctacaaggaccgatcgatcttgctgcttcccatttctttgccttgattttgacagagccttctcagaatcttcagtctttcctgaa
>Jupunba_nipensis_Mayo_19662@NODE_1_length_1013_cov_35.478632
---------------------------------------------------------------------------------------------------------------------------------------------------------------------------------------------------------------------------------------------------------aaagaatggcaaaggaattcaataactaaaaaaaatgttcaattattgggatattgagaccactccatttgtggtccctttcagaactcgggaggcttttccaagtaggaaagaaataaaaaaatccaaaagcaaaagacaaaaagaaccagtaaactccaagagacaacaatgagaaagacaaggaattacaaccccagttgatcattacaaagccaaatcagctttgttttgtggtgcttcttcttcctcctctggaaagcgaaggtgctttccttttggggttggcaagcccttcaggcgaagcacgctgggcgatgcagcttccttttcttcttcttcttccccaacaagctcatcatcactgttgtaaacaaacctcgtgtgttttccctcaaactttggagccaccttctccttcacactaatcttgttcaacccttcacacagttcatcaaccaaccctccatcatcgtcttcctcttcttcattctcatcataatactcttcttcctcctccccctcttcagccactttctcctccacctcttcatcgtgtgtgcttgcattcacctgtattgaccagatagatgcgtcgtcatcttctgtagcggctttgtctttgcctcctcctgccacttcttgatatgtcaggtcagaggagcattctgatagatccgagatctcagatttgtctgaaaaatccattaggagcgatctggttatctggtccttctcagagtcagagctcccttgattcacaacctgccattaacaaacaagattcccatcagacaatctcaacaaacaatctttattcccgactaaaatcgaattagtttcacaagagttcgacgaacctgagaaactgaatattcttcgatagcctgacccgtcactgaagcttcgcctgaaagatttgagacttgcggggtatttgcgggagtgggagcaaccaagcccgccggagaattcatgagttggagaaagggacga---------------------------------------------------------------------------------------------------------------------------------------------------------------------------------------------------------------------------------------------------------------------------------
>Jupunba_oppositifolia_Liegier_16014@NODE_1_length_1225_cov_120.326655
-----------------------------------------------------------------------------------------------------------------------------------------------------------------------------attctaggaaaaagtattccttttttccaatatagaagaacgaaggagtattgcttggatgtgaattttccacaacaaagaatggcaaaggaattcaataactaaaaaaaatgttctattattggaatattgagaccactccatttgtggtccctgtcagaacttgggaggcttttccaagtagaaaagacccaaaaaaaccaaaaagcaaaagacaaaaagaaccagtcaactccaagagacaacaatgagaaagacaaggaattacaacctcagttgatcattacaaagccaaatcagctttgttttgtggtgcttcttcttcctcctctggaaagcgaaggtgctttccttttggggttggcaagcccttcaggcgaagcacgctgggcgatgcagcttccttttcttcttcttcttccccaacaagctcatcatcactgttgtaaacaaacctcgtgtgttttccctcaaactttggagccaccttctccttcacactaatcttgttcaacccttcacacagttcatcaaccaaacctccatcatcgtcttcctcttcttcattctcatcataatactcttcttcttcctccccctcttcaaccacttcctcctcctcatcttcatcgtgtgtgcttgcattcacctgtattgaccagatagatgcgtcgtcatcttctgtagcggccttgtctttacctcctcctgccacttcttgatatgtcagctcagcggagcattctgatagatccgagatctcagatttgtctgaaaaatccattaggagcgatctggttatctggtccttctcggagtcagagctcccttgattcacaacctgccattaacaaacaagattcccatcagacaatctcaacaaacaatctttattcccgactaaaatcgaattagtttcacaagaattcaacgaacctgagaaacagaatattcttcgatagcctgacccgtcactgaagcttcgcctgaaagatttgagacttgcggggtattagcgggagtgggagcaaccaatcccgccggagaattcacgagttgaagaaagggacgactttccagcgatattttcgaaagaactgcttcttcttccaccttctgtaggaggttcttgacctggcccctgagcagagcctcgccggaacccggtgtgttcttgaccttctgcttcacaatggaagaagacggcgtcttgagattgccg---------------------------------------------------------------------------------------------------------------------------
>Jupunba_trapezifolia_Simon_1600@NODE_1_length_746_cov_94.681621
aaagcgaacccatgctgagggggatgtcttaagcatacgaatagttaagatagtcctttactacatgggttcttcataatcaacgaggcattgtgttattttgcgacttacgaaatagcaagagaacaggtgttttttgtattttatgttgatgttaattgatagtgatggtgattctaggaaaaagtgttccttttttccaatatagaagaacgaaagagtattgcttggttgtgaattttccacaacaaagaatggcaaaggaattcaataactaaaaaaaatgttcaattattgggatattgagaccactccatttgtggtccctttcagaactcgggaggcttttccaagtagaaaagacccaaaaaaaacaaaaagcaaaagacaaaaagaaccagtaaactccaagagacaacaatgagaaagacaaggaattacaacctcagttgatcatcacaaagccaaatcagctttgttttgtggtgcttcttcttcctcctctggaaagcgaaggtgctttccttttggggttggcaagcccttcaggcgaagcacgctgggcgatgcagcttccttttcttcttcttcttcttc---------------------------------------------------------------------------------------------------------------------------------------------------------------------------------------------------------------------------------------------------------------------------------------------------------------------------------------------------------------------------------------------------------------------------------------------------------------------------------------------------------------------------------------------------------------------------------------------------------------------------------------------------------------------------------------------------------------------------------------------------------------------------------------------------------------------------------------------------------------------------------------------------------------------------------------------------------
>Jupunba_villosa_Borges_423@NODE_1_length_1704_cov_101.867240
----------------------------------------------aagatagtcctttactatatgggttcttcataatcaacgaggcattgtgttattttgcgacttacgaaatagcaagagaacaggtgttttttgtattttatattgatgttaattgatagtgatggtgattctaggaaaaagtattccttttttccaatatagaagaacgaaagagtattgcttggatgtgaattttccacaacaaagaatggcaaaggaattcaataactaaaaaaaatgttcaattattgggatattgagaccactccatttgtggtccctttcagaactcgggaggcttttccaagtagaaaagacccaaaaaaaacaaaaagcaaaggacaaaaagaaccagtaaactccaagagacaacaatgagaaagacaaggaattacaacctcagtcgatcatcacaaagccaaatcagctttgttttgtggtgcttcttcttcctcctctggaaagcgaaggtgctttccttttggggttggcaagcccttcaggcgaagcacgctgggcgatgcagcttccttttcttcttcttcttccccaacaagctcatcatcactgttgtaaacaaacctcgtgtgttttccctcaaactttggagccaccttctccttcacactaatcttgttcaacccttcacacagttcatcaaccaaccctccatcatcgtcttcctcttcttcattctcatcataatactcttcttcttcctccccctcgtcagccactttctcctcctcatcttcatcgtgtgtgcttgcattcacctgtattgaccagatagatgcgtcgtcatcttctgtagcggctttgtctttgcctcctcctgccacttcttgatatgtcagctcagaggagcattctgatagatccgagatctcagatttgtctgaaaaatccattaggagcgatctggttatctggtccttctcagagtcagagctcccttgattcacaacctgccattaacaaacaagaatcccatcagataatctcaacaaaaaatctttattcccgactaaaatcgaattagtttcacaagaattggacaaacctgagaaactgaatattcttcgatagcctgacccgtcactgaagcttcgcctgaaagatttgagacttgcggggtattagcgggagtgggagcaaccaatcccgccggagaattcacgagttggaggaagggacgactttccagcgatattttcgaaagaactgcttcttcttccaccttctgcaggaggttcttgacctgacccctgagcagagcctcgccggaacccggtgtgttcttgaccttctgcttcacaatggaagaagacggagtcttgagattgccgcctgcgagccccacgattggagaatcgttcgttatatctacaaggaccgatcgatcttgctgcttcccatttctttgccttgattttgacagagccttctcagaatcttcagtctttcctgaa
>Punjuba_killipii_Palodorios_6252@NODE_1_length_1229_cov_35.202257
--------------------------------------------------------------------------------------------------ttttgcgacttacgaaatagcaagagaacaggtgttttttgtattttatattgatgttaattgatagtgatggtgattctaggaaaaagtattccttttttcagatatagaagaacgaaaga-tattgcctggatgtgaattttccacaacaaagaatggcaaaggaattcaataactaaaaaaaatgttcaattattggaatattgaggccactccatttgtggtccctttcagaacttgggaggcttttccaagtagaaaagacccaaaaaaaccaaaaagcaaaagacaaaaagaaccagtaaacgccaagagacaacaatgagaaagacaacgaattacaacctcagttgatcatcacaaagccaaatcagctttgttttgtggtgcttcttcttcctcctctggaaaacgaagatgctttccttttggggttggcaagcccttcaggcgaagcacgctgggcgatgcaacttccctttcttcttcttcttccccaacaagctcatcatcactgttgtaaacaaacctcgtgtgttttccctcaaactttggagccaccttctccttcacactaatcttgttcaacccttcacacagttcatcaaccaaccctccattatcgtgttcctcgtcttcattctcatcataatactcttcttcttcctccccttcttcagctacttcgtcctcctcatcttcatcgtgtgtgcttgcattcacctgtattgaccagatagatgcgtcgtcatcttctgtagcggccttgtctttacctcctcctgccacttcttgatatgtcagctcagaggtgcattctgatagatccgagatttcagatttgtctgaaaaatccattaggagcgatctggttatctggtccttctcagagtcagagctcccttgattcacaacctgccattaacaaacaaaattcccatcagacaatctcaacaaacaatctttattccagactaaaatcgatttagtttcacaagaattcgacgaacctgagaaactgaatattcttcgatagcctgacccgtcactgaagcttcgcctgaaagatttgagacttgcggggtattagcaggagtgggagcaaccaatcccgccggagaattcacgagttgaagaaagggacgactttccagagatattttcgaaagaactgcttcttcttccaccttctgcaggaggttcttgacctgatctctgagcagagcc------------------------------------------------------------------------------------------------------------------------------------------------------------------------------------------------
>Punjuba_lehmannii_Escobar_7465@NODE_1_length_1516_cov_110.293954
------------------------tgttttaagcatacgaatagttaagatagtactttactgtatgggttcttcataatcaaagaggcattgtgttattttgcgacttacgaaatagcaagagaacaggtgttttttgtattttatattgatgttaattgatagtgatggtgattctaggaaaaagtattccttttttcagatatagaagaacgaaaga-tattgcttggatgtgaattttccacaacaaagaatggcaaaggaattcaataactaaaaaaaatgttcaattattggaatattgaggccactccatttgtggtccctttcagaacttgggaggcttttcctagtagaaaagacccaaaaaaaccaaaaagcaaaagacaaaaagaaccagtaaacgccaagagacaacaatgagaaagacaacgaattacaacctcagtttatcatcacaaagccaaatcagctttgttttgtggtgctttttcttcctcctctggaaaacgaagatgctttccttttggggttggcaaacccttcaggcgaagcacgctgggcgatgcaacttccttttcttcttcttcttccccaacaagctcatcatcactgttgtaaacaaacctcgtgtgttttccctcaaactttggagccaccttctccttcacactaatcttgttcaacccttcacacagttcatcaaccaaccctccattatcgtgttcctcttcttcattctcatcataatactcttcttcttcctccccttcttcagctacttcctcctcctcatcttcatcgtgtgtgcttgcattcacctgtattgaccagatagatgcgtcgtcatcttctgtagcggccttgtctttacctcctcctgccacttcttgatatgtcagctcagaggtgcattctgatagatcggagatctcagatttgtctgaaaaatccattaggagcgatctggttatctggtccttctcagagtcagagctcccttgattcacaacctgacattaacaaacaaaattcccatcaaacaatctcaacaaacaatctttattcccgactaaaatcgatttagtttcacaagaattcgacgaacctgagaaactgaatattcttcgatagcctgacccgtcactgaagcttcgcctgaaagatttgatacttgcggggtattagcaggagtgggagcaaccaatcccgccggagaattcacgagttgaagaaagggacgactttccagagatattttcgaaagaactgcttcttcttccaccttctgcaggaggttcttgacctggtctctgagcagagcctcgccggaacccggtgtgttcttgaccttctgcttcacaatggaagaagacggcgtcttgagattgccgcctgcgagccccacgattggagaatcgttcgttatatctacaaggacagatcgatcttgctgcttcccatttctttgccttgattttgacagagccttctcagaatcttcagtctttcctgaa
>_R_Albizia_burkartiana_StivalSantos_678@NODE_1_length_1113_cov_7.747637
----------------------------ttaagcatacgaatagttaagatagtactttactatatgggttcttcataatcaaataggcattgtgttattttgcgacttgcgaaatagcaagagaacaggtgctttttgcattttatattgatgttaattgatagtgaaggtgattctaggaaaaagtattccttttttccaatatagaagaacgaaagagtattgcttggatgtgaattttccacaacaaagaatggcaaaggaattcaataactaaaaaaaatgttcaattattggaatattgagaccactccagttgtggtccctttcagaacttggtaggcttttccaagtagaaaagacccaaaaaaaccaaaaagcaaaagac-aaaagaaccagtaaactcc-----------------aagacaacgaattacaacatcagtggatcatcacaaagccaaatcagctttgttttgtggtg---tttcttcctcctctggaaagcgaaggtgctttccttttggggttggcaatcccttcaggcgaagcacgctgggcgatgcagcttccttttcttcttcttcttccccaacaagctcatcgtcactgttgtaaacaaacctcgtgtgctttccctcaaactttggaaccaccttccccttcacactaatattgttcaacccttcacacagttcatcaaccaaccctccatcatcgtattcctcttcttcattctcatcataacactcttcttcttcctccccctcttcagccacttcttcctcctcatcttcatcgtttgtgcttgcattcacctgtattgaccagatagatgcgtcgtcatcttctgtggcggccttgtctttacctcttcctgccacttcttgatatgtcagctcagatgagcattctgatagatccgacatctcagatttgtctgaaaaatccattaggagcgatctggttatctggtccttctcagagtcagagctcccttgattcacaacctgccattaacaaacaagattcccatcagacaa-ctcaacaaacaatctctattcccgactaaaatcgaattagattcacaagaattcgaagaacctgagaaactgaatattcttcgatagcctgacccgt-------------------------------------------------------------------------------------------------------------------------------------------------------------------------------------------------------------------------------------------------------------------------------------------------------------------------------------------------------------------------------------
>_R_Albizia_edwallii_Dalmaso_272@NODE_1_length_1039_cov_11.777439
-------------------------------------------------------------------------------------------------------------------------------ggtgtttttttgcattttatattgatgttaattgatagtgatggtgattctaggaaaaagtattccttttttccaatatagaagaacgaaagagtattgcttggatgtgaattttccacaacaaagaatggcaaaggaattcaataactaaaaaaaatgttcaattattggaatattgtgaccactccagttgtggtccctttcagaacttgggaggcttttccaagtagaaaagacccaaaaaaaccaaaaagcaaaagac-aaaagaaccagtaaactcc-----------------aagacaacgaattacaacatcagttgatcagcacaaagccaaatcagctttgttttgtggtg---tttcttcctcctctggaaagcgaaggtgctttccttttggggttggcaagcccttcaggcgaagcacgctgggcgatgcagcttccttttcttcttcttcttccccaacaagctcatcatcactgttgtaaacaaacctcgtgtgctttccctcaaactttggagccaccttctccttcacactaatattgttcaacccttcacacagttcatcaaccaaccctccatcatcgtattcctcttcttcattctcatcataatactcttcttcttcctccccctcttcagccacttccccctcctcatcttcatcgtttgtgcttgcattcacctgtattgaccagatagatgcgtcgtcatcttctgtggcggccttgtctttacctcttcctgccacttcttgatatgtcagctcagatgagcattctgatagatccgacatctcagatttgtctgaaaaatccattaggagcgatctggttatctggtccttctcagagtcagagctcccttgattcacaacctgccattaacaaacaagattcccatcagacaatctcaacaaacaatctctattcccgactaaaatcgaattagtttcacaagaattcgacgaacctgagaaactgaatgttcttcgatagcctgacccgtcacagaagcttcgcctgaaagatttgagacttgcgg-------------------------------------------------------------------------------------------------------------------------------------------------------------------------------------------------------------------------------------------------------------------------------------------------------------------------------------------------
>_R_Albizia_glabripetala_Lewis_1652@NODE_1_length_916_cov_46.123957
-----------------------------------------------------------------------------------------------------------------------------------------------------------------------------------------------------------------------------------------------------------------------------------------------------------------------------------------------------aggcttttccaagtagaaaagacccagaaaaaccaaaaagcaaaagac---aagaaccagtaaactcc-----------------aagacaacgaattacaacctcagttgatcatcacaaagccaaatcagcttcctt---------------------------------------------------------------------------------------------ttcttcttcttcttcttcttccccaacaagctcatcatcactgttgtaaacaaacctcgtgtgttttccctcaaactttggagccaccttctccttcacactaatcttgttcaacccttcacacagttcatcaaccaaccctccatcatcgtattcctcttcttcattctcatcgtaatactcttcttcttcctccccctcttcagccacttcctcctcctcatcttcatcgtttgtgcttgtattcacctgtattgaccagatagatgcgtcgtcatcttctgtggcggccttgtctttacctcctcctgccacttcttgatatgtcagctcagaggagcattctgatagatccgacatctctgatttttctgaaaaatccattaggagcgatctggttatctggtccttctcagagtcagagctcccttgattcacaacctgctattgacaaacaagattcccatcagacaatctcaacaaacaatctctgttcccaactaaaatagaatgattttcactagaattcgacgaacctgagaaactgaatattcttcgatagcctgacccgtcacagaagcttcgcctgaatgatttgagatttgcggggtattagcgggagtgggagcaaccaatcccgccggagaattcacgagttgaagaaagggacgactttccagcgatattttcgaaagaactgcttcttcttccaccttctgcaggaggttcttgacctgacccctgagcagagcctcgccggaacccggcgtgttcttgaccttctgcttcactatgga----------------------------------------------------------------------------------------------------------------------------------------------------
>_R_Albizia_inundata_Wood_26530@NODE_1_length_623_cov_182.265845
-----------------------------------------------------------------------------------------------------------------------------------------------------------------------------------------------------------------------------------------------------------------------------------------------------------------------------------------------------------------------------------------------------------------------------------------------------------------------------------------------------------cttcttcctcctctggaaagcgaaggtgctttccttttggggttggcaggcccttcaggcgaagcacgctgggcgatgcagcttccttttcttcttcttcttccccaacaagctcatcatcactgttgtaaacaaacctcgtgtgttttccctcaaactttggagccaccttctccttcacactaatcttgttcaacccttcacacagttcatcaaccaaccctccatcatcgtatt---------------------------------------------------ccacttcctcctcctcatcttcatcgtttgtgcttgcattcacctgtattgaccagatagatgagtcgtcatcttctgtggcggccttgtctttacctcctcctgccacttcttgatatgtcagctcagaggagcattctgatagatccgacatctctgatttttctgaaaaatccattaggagcgatctggttatctggtccttctcagagtcagagctcccttgattcacaacctgctattgacaaacaagattcccatcagacaatctcaacaaacaatctctgttcccaactaaaatagaatgattttcactagaattcgacgaacctgagaaactgaatattcttcgatagcctgacccgtctcagaagcttcgcctg--------------------------------------------------------------------------------------------------------------------------------------------------------------------------------------------------------------------------------------------------------------------------------------------------------------------------------------------------------------------
>_R_Albizia_niopoides_Simon_1601@NODE_1_length_1375_cov_115.492296
-----------------------------------------------------------------------------------agaggcatggtgttattttgcgacttacgag-----aagagaacatgtgttttttgtattttatattgatgttaattgatggtgatggtgattctaggaaaaagtattccatttttccaaaatagaagaacgaaagaatattgcttggaagtgaatttttcacaacaaagaatggcaatggaattcaataact-aaaaaaatgttcaattattggaatattgagaccactccatttgcggtccctttcagaacgtgggaggcttttcgaagtagaaaagaccaagaaaaaccaaaaagcaaaagac---aagaaccagtaaactcc-----------------aagacaagaaattacaacctcagttgatcatcacaaagccaaatcaactttgttctgtggtgcttcttcttcctcctctggaaagcgaaggtgttttccttttggggttggcaagcccttcaggcgaagcacgctcggcgatgcagcttccttttcttcttcttcttccccaacaagctcatcatcactgttgtaaacaaacctcgtgtgttttccctcaaactttggagccaccttctccttcacactaatcttgttcaacccttcacacagttcatcaaccaaccctccatcatcgtattcctcttcttcattctcatcataatactcttcttcttcctccccctcttcagcaacttcctcctcctcatcttcatcgtttgtgcttgcattcacctgtatcgaccagatagatgcatcgtcatcttctttggcggccttgtctttacctactcctgccacttcttgatatgtcagctcagaggagcattctgatagatccgacatctcagatttgtctgaaaaatccattaggagtgatctggttatctggtccttctcagagtcagagctcccttgattcacaacctgccaaagacaaacaagattcccatcagacaatctcaacaaacaatctctattcccaactaaaatcgaatgattttcacaagaattcgacgaacctgagaaactgaatattcttcgatagcctgacccgtcacagaagcttcgcctgaaagatttgagacttgcggggtattggcgggagtgggagcaaccaatcccgccggagaattcacgagttgaagaaagggacgactttccagcgatatttttgaaagaactgcttcttcttccaccttctgcaagaggttcttgacctgacccctgagcagagcctcgccggaacccggtgtgttcttgaccttctgcttcactatggaagaagacggcgtcttgagattgccgcctgcgagccccactattggagaatcattcgttatatctacaaggaccgatcgatcttgctgcttcccatttcttt-----------------------------------------------
>_R_Albizia_subdimidiata_var_minor_Gorts_341@NODE_1_length_983_cov_34.993377
------------------------------------------------------------------------------------------------------------------------------------------------------------------------------------------------------------------gaacgaaagaatattgcttggatgtgaattttccacaacaaagaatggaaatggaattcaataact-aaaaaaatgttcaattattggaatattgagaccactccatttgcggtccctttcagaacttgggaggcttttccaagtagagaagacccagaaaaaccaaaaagcaaaagac---aagaaccagtaaactcc-----------------aagacaacgaatcacaacctcagttgatcatcacgaagccaaatcagctttgttctctagtgcttcttcttcctcctctggaaagcg------------------------------------------------------------------------------------------------atcactgttgtaaacaaacctcgtgtgttttccctcaaactttggagccaccttctccttcacactaatcttgttcaacccttcacacagttcatcaaccagccctccatcatcgcattcctcttcttcattctcatcataatactcttcttcttcctccccctcttcagccacttcctcctcctcatcttcatcgtttgtacttgcattcacctgtattgaccagatagatgagtcgtcatcttctgtggcggtcttgtctttacctactcctgccacttcttgatatgtcagctcagaggagcattctgatagatccgacatctctgatttttctgaaaaatccattaggagcgatctggttatctggtccttctcagagtcagagctcccttgattcacaacctgctattgacaaacaagattcccatcagacaatctcaacaaacaatctctgttcccaactaaaatagaatgattttcactagaattcgacgaacctgagaaactgaatattcttctatagcctgacccgtcacagaagcttcgcctgaatgatttgagatttgcggggtattagcgggagtgggagcaaccaatcccgccggagaattcacgagttgaagaaagggacgactttccagcgatattttcgaaagaactgcttcttcttccaccttctgcaggaggttcttgacctg----------------------------------------------------------------------------------------------------------------------------------------------------------------------------------------------------------------
>_R_Albizia_subdimidiata_var_subdimidiata_Ferreira_210@NODE_1_length_1258_cov_97.967824
-----------------------------------------------------------------------------------------------tcattttgcgacttacgagac---aagagaacaggtgttttttgtatattatattgatgttaattgatggtgatggtgattctaggaaaaattattccttttttccaaaatagaagaacgaaagaatattgcttggatgtgaattttccacaacaaagaatggaaatggaattcaataact-aaaaaaatgttcaattattggaatattgagaccactccatttgcggtccctttcagaacttgggaggcttttccaagtagaaaagacccagaaaaaccaaaaagcaaaagac---aagaaccagtaaactcc-----------------aagacaacgaattacaacctcagttgatcatcacaaagacaaatcagctttgttctctagtgcttcttcttcctcctctggaaagcgaaggtgctttccttttggggttggcaggcccttcaggcgaagcacactgggcgatgcagcttccttttcttcttcttcttccccaacaagctcatcatcactgttgtaaacaaacctcgtgtgttttccctcaaactttggagccaccttctccttcacactaatcttgttcaacccttcacacagttcataaaccaaccctccatcatcgtattcctcttcttcattctcatcataatactcttcttcttcctccccctcttcagccacttcctcctcctcatcttcatcgtttgtgcttgcattcacctgtattgaccagatagatgagtcgtcatcttctgtggcggccttttctttacctcctcctgccacttcttgatatgtcagctcagaggagcattctgatagatccgacatctctgatttttctgaaaaatccattaggagcgatctggttatctggtccttctcagagtcagagctcccttgattcgcaacctgccattgacaaacaagattcccatc--acaatctcaacaaacaatctctgttcccaactaaaatagaatgattttcactagaattagacgaacctgagaaactgaatattcttcgatagcctgacccgtcacagaagcttcgcctgaaagatttgagacttgcggggtattagcgggagtgggagcaaccaatcccgccggagaattcacgatttgaagaaagggacgactttccagcgatattttcgaaagaactgcttcttcttccaccttctgcaggaggttcttgacctgacccctgagcagagcctcgccggaacccggcgtgttcttgaccttctgcttcactatggaagaaga----------------------------------------------------------------------------------------------------------------------------------------------
>_R_Albizia_tomentella_Leach_Dunlop_3801@NODE_1_length_1481_cov_188.287749
aaagcaaacccatgctgagggggatgtttcaagcaca--------------------------------------------------------------------------cgaatagcaagagaacaggtgttttttgtattttatatttatgttaattgacaatgatggtgattctaggaaaaagtattccttttttccaatatagaagaacgaaagagtattctacgaaagagtattttttccatcaaagaatggcaaaggaattcaataact-aaaaaaatgttcaattattggaatattgagaccactccatttgtggtccctttcagaacttgggaggcttttccaagtagaaaagaccaaaaaaaaaaaaaaaacaaaagacacaaagaaccagtaaactcccagagacgacaatgaggaagacaacgaattacaacctcagttgatcatcacaatgccaaatcagccttgttttgtggtgcttcttcttcctcctctggaaagcgaaggtgctttccttttggggttggcaagcccttcaggcgaagcacgctgggcgatacagtttccttttcttcttcttcttccccaacaagctcatcatcactgttgtaaacaaacctcgtgtgttttccctcaaactttggagccaccttctccttcacactaaccttgttcaacccttgacacagttcatcaaccaaccctccatcatcgtattcctcttcttcattctcatcgaaatactcttcttcttcctccccctcttcagctacttcctcctcctcatcttcatcgtgtgtgcttgcattcacctgtattgaccagatagatgcgtcatcatcttctgtagcgaccttgtctttacctcctcctaccactccttgatatgtcagctcagaggagcattctgatagatccgagatctcagatttgtctgaaaaatccattaggagcgatctggttatctggtccttctcagattctgggctcccttgattcacaacctgccattaacaaacacgatttccatcagacaatctcatcaaacaatatttattcccgactaaaatcgaactagtttcacaagaattcgacgaacctgagaaactgaatattcttcgatagcctgacccgtcactgaagcttcgcctgaaagatttgagacttgcggggtattagcaggagtgggagcaaccaatcccgccggagaattaacgagttgaaggaagggacgactttccagcgatattttcgaaagaactgcttcttcttccaccttctgcagaaggttcttgacctgacccctcagcagagcctcgccggaacccggcgtgttcttgaccttctgcttcacaatggaagaagacggcgtcttgagattgccgcctgcgagccccacgattggagaatcgttcgttatatctacaaggaccgatcgatcttgctgctttccatttatttgccttgattttgacagagccttctcagaatcatcagtct--------
>_R_Balizia_elegans_Iganci_870@NODE_1_length_1682_cov_89.524611
--------------------------------------------------tcgtcctttactatatgtgttcttcataatcaacgaggcattgtgttattttgcgacttacg-aatagcaagagaacaggtgttttttgtattttatattgatgttaattgatagcgatggtgattctaggaaaaagtgttccttttttccaatatagaagaacgaaagagtattgcttggatgtgaattttccacaacaaagaatggcaaaggaattcaataactaaaaaaaatgatcaattattgggatattgagaccactccatttgtggtccctttcagagctcgggaggcttttccaagtagaaaagacccaaaaaaaacaaaaagcaaaagacaaaaagaaccagtaaactccaagatacaacaatgagaaagacaaggaattacaacctcagttgatcatcacaaagccaatttggctttgttttgtggtgcttcttcttcctcctctggaaagcgaaggtgctttccttttggggttggcaagcccttcaggcgaagcacgctgggcgatgcagcttctttttcttcttcttcttccccaacaagctcatcatcactgttgtaaacaaacctcgtgtgttttccctcaaacttaggagccaccttctccttcacactaatcttgttcaacccttcacacagttcatcaaccaaccctccatcatcgtcttcctcttcttcattctcatcataatactcttcttcctcctccccctcttcagccactttctcctcctcatcttcatcgtgtgtgcttgcattcacctgtattgaccagatagatgcgtcgtcatcttctgtagcggctttgtctttgcctcctcctgccacttcttgatatgtcagctcagaggagcattctgatatatccgagatctcagatttgtctgaaaaatccattaggagcgatctggttatctggtccttctcagagtcagagctcccttgattcacaacctgccgttaacaaacaagatttccatcagacaatctcaacaaacaatctttattcccgactaaaatcgaattagtttcacaagaattcgacgaacctgagaaactgaatattcttcgatagcctgacccgtcactgaagcttcgcctgaaagatttgagacttgcggggtattagcgggagtgggagcaaccaatcccgccggagaattcacgagttggagaaagggacgactttccagagatattttagaaagaactgcttcttcttccaccttctgcaggaggttcttgacctgacccctgagcagagcctcgccggaacccggtgtgttcttgaccttctgcttcacaatggaagaagacggagtcttgagattgccacctgcgagccccacgattggagaatcgttcgttatatctacaaggaccgatcgatcttgctgcttcccatttctttgccttgattttgacagagccttctcagaatcttcagtctttcctgaa
>_R_Balizia_leucocalyx_Aguilar_1939@NODE_1_length_1673_cov_93.776316
aaagcgaacccatgctgagggggatgttttaagcatacgaatagttaagatagtcctttaccatatgggttcttcataatcaacgaggcattgtgttattttgcgacttacgaaatagcaagagaacaggtgttttttgtattttatattgatgttaattgatagtgatggtgattctaggaaaaagtattccttttttctaatatagaagaacgaaagagcattgcttggatgtgaattttccacaacaaagaatggcaaaggaattcaataactaaaaaaaatgatcaattattgggatattgggaccactccatttgtggtccctttcagaactcgggaggcttttccaagtagaaaagacccaaaaaaaacaaaaagcaaaagacaaaaagaaccagtaaactccaagagacaacaatgagaaagacaaggaattacaacctcagttgatcatcacaaagccaatttggccttgttttgtggtgcttcttcttcctcctctggaaagcgaaggtgctttccttttggggttggcaagcccttcaggcgaagcacgctgggcgatgcagcttccttttcttcttcttcttccccaacaagctcatcatcactgttgtaaacaaacctcgtgtgttttccctcaaacttaggagctaccttctccttcacactaatcttgttcaacccttcacacagttcatcaaccaaccctccatcatcgtcttcctcttcttcattctcatcataatactcttcttcctcctccccctcatcagccactttctcctcctcatcttcatcgtgtgtgcttgtattcacctgtattgaccatatagatgcgtcgtcatcttctgtagcggctttgtctttgcctcctcctgccacttcttgatatgtcagctcagaggagcattctgatagatccgagatctcagatttgtctgaaaaatccattaggagcgatcgggttatctggtccttctcagagtcagagctcccttgattcacaacctgccgttaacaaacaagattcccatcagacaatctcaacaaacaatctttattcccgactaaaatcgaattagtttcacaagaattcgacgaacctgagaaactgaatattcttcgatagcctgacccgtcactgaagcttcgcctgaaagatttgagacttgcggggtattagcgggagtgggagcaaccaatcccgccggagaattcacgagttggagaaagggacgactttccagcgatattttagaaagaactgcttcttcttccaccttctgcaggaggttcttgacctgacccctgagcagagcctcgccggaacccggtgtgttcttgaccttctgcttcacaatggaagaagacggagtcttgagattgccgcctgcgagccccacgattggagaatcgttcgttatatctacaaggaccgatcgatcttgctgcttcccatttctttgccttgattttgacagagccttctcagaatcttcagtctttcctgaa
>_R_Calliandra_bella_LPQ15696@NODE_1_length_1114_cov_75.022179
---------------------------------------------------------------------------------------------------------------------------------------------------attgatgtttattgatagtgatggcgattttgggaagaagtatacctttcaagtatagaacgaacaagtatatatattgcttggttgtgaattttccacatcgaagaacggcaatgggattcaatgactaaaaaaattgtgcaattatcagaatattgagaccactccatttgtgggccctatcagaacttgggaggcttttctctgtagaaaaaagaccaaaaacacaaaatccaaaagacacg---------------------------------------aacgaatta-------------------------caaatcagctttgtcttgtgttgcttcttcctcctcctctggaaagcgaaggtgctttccttttggggttggcaagcccttcaggcgaagaacactgggagatgccacgtcatcttcttcttcttcttccccaacaagctcatcatcattgttgtaaacaaatctagtatgttttccctcgaactttggaaccacattattcttcacaggaatcttgttcaatccttcacacagttcatcaacattaaattcttcgtcttcatattcatcttcattgtcatcataatactcttcttcttctt---cctcttcagctatttcctcttcctcgtcttcatcgtgggtgcttgcattgacctgcattgaccagaccgatgcatcatcatcttctgtaatggccttgtctttaactcctccggctacttcctgatatatcagctcagatgagcattcagatagatctgatatttcagatttttctgagaaatccattagcagcgatctggttatctggtccttctcagactcagggctacactgactcacaacctgccatgaacaaacaagattcccatcagataattccactaagcgatctaatcttttaatgaaaaccgaattagtttcgcaagaatccggcgaacctgagaaactgaaaattcttcggtaccctgttgcgtcacagaggcttccccagaaagatttgagacttgaggggtattggctggagtcggggcgatcaatcctgccggagaattggcgagttggattaacggacgagtttccagcgatattttcgaaagaaccgcttcttcttcaaccttctgcaggaggttc------------------------------------------------------------------------------------------------------------------------------------------------------------------------------------------------------------------------
>_R_Cathormion_obliquifoliolatum_Wieringa_6519@NODE_1_length_1526_cov_117.171312
aaagcgaacccatgctgagggggatgttttaagcatacgaatagttaagatagtcctttactatatgggttcttcataatcaacgaggcattgtgttattttgcgacttacg-aatagcaagagaacaggtgttttttgtattttatattgatgttaattgatagtgatggtgattctaggaaaaagtgttccttttttccaatatagaagaacgaaagagtattgcttggatgtgaattttccacaacaaagaatggcaaaggaattcaataact-aaaaaaatgatcaattattgggatattgagaccactccatttgtggtccctttcagaactcgggaggcttttccaagtagaaaagacccaaaaaaaacaaaaagcaaaagacaaaaagaaccagtaaactccaagagacaacaatgagaaagacaaggaattacaacctcagttgatcatcacaaagccaatttggctttgttttgtgctgcttcttcttcctcctccggaaagcgaaggtgctttccttttggggttggcaagcccttcaggcgaagcacgctgggcgatgcagcttccttttcttcttcttcttccccaacaagctcatcatcactgttgtaaacaaacctcgtgtgttttccctcaaacttaggagccaccttctccttcacactaatcttgttcaacccttcacacagttcatcaatcaaccctccatcattgtcttcctgttcttcattatcatcataatactcttcttcctcgtccccctcttcagccactttctcctcctcatcttcatcgtgtgtgcttgcattcacctgtattgaccagacagatgcgtcgtcatcttctgtagcggctttgtctttgactcctcctgccacttcttgatatgtcagctcagaggagcattctgatagatccgagatctcagatttgtctgaaaaatccattaggagcgatctggttatctggtccttctcagagtcagagctcccttgattcacaacctgccgttaacaaacaagatt--catcagacaatctcaataaacaatctttattcccgactaaaatcgaattagtttcacaagaattcgacgaacctgagatactgaatattcttcgatagcctgacccgtcactgaagcttcgcctgaaagatttgagacttgcggggtattagcgggagtgggagcaaccaatcccgccggagaattcacgagttggagaaagggacgactttccagcgatatcttacaaagaactgcttcttcttccaccttctgcaggaggttcttgacctgacccctgagcagagcctcgccggaacctggtgtgttcttgaccttctgcttcacaatggaagaagacggagtcttgagattgccgcctgcgagccccacgattggagaatcgttcgtt------------------------------------------------------------------------------------------
>_R_Cathormion_rhombifolium_Deighton_3618@NODE_1_length_1219_cov_69.697023
-------------------------------------------------------------------------------------------------------------------------------------------------------------------------------------------------------ccaatatagaagaacgaaagagtattgcttggatgtgaattttccacaacaaagaatggcaaaggaattcaataactaaaaaaaatgatcaattattgggatattgagaccactccatttgtggtccctttcagaactcgggaggcttttccaagtagaaaagacccaaaaaagacaaaaagcaaaagacaaaaagaaccaggaaactccaagagacaacaatgagaaagacaaggaattacaacctcagttgatcatcacaaagccaatttggctttgttttgtggtgcttcttcttcctcctctggaaagcgaaggtgctttccttttggggttggcaagcccttcaggcgaagcacgctgggcgatgcagcttctttttcttcttcttcttccccaacaagctcatcatcactgttgtaaacaaacctcgtgtgttttccctcaaacttaggagccaccttctccttcacactaatcttgttcaacccttcacacagttcatcaaccaaccctccatcatcgtcttcctcttcctcattctcatcataatactcttcttcctcctccccctcctcagccactttctcctcctcatcttcatcgagtgtgcttgcattcacctgtattgaccagatagatgcgtcgtcatcttctgtagcgcctttgtctttgcctactcctgccacttcttgatatgtcaactcagaggagcattctgatagatccgagatctcagatttgtctgaaaaatccattaggagcgatctggttatctggtccttctcagagtcagagctcccttgattcacaacctaccattaacaaacaagattcccatcagaaaatctcaacaaacaatctttattcccg---aaaatcgaattagcttcacaagaattcgacgaacctgagaaactgaatgttcttcgatagcctgacccgtcactgaagcttcgcctgaaagatttgagacttgcggggtattagcgggagtgggagcaaccaatcccgccggagaattcacgagttggagaaagggacgactttccagcgatattttagaaagaactgcttcttcttccaccttctgcaggaggttcttgacctgacccctgagcagagcctcgccggaacccggtgtgttcttgaccttctgcttcacactggaagaagacggagtcttgagattgcc----------------------------------------------------------------------------------------------------------------------------
>_R_Enterolobium_cyclocarpum_MWC9020@NODE_1_length_1418_cov_201.779269
---------------------------taaatatttataaatttttactcttatcccaagccttatggtttcttcataatcaaggaggcattgtgttattttgcgacttacgaaacagcaagagaacaggtgttttttgtattttatattgacgttaattgatagtgatggccattctaggaaaag--tattacttttgccaatatagaagaacgaaagagtattgcttggatgtgaattttccacaacaaagaatgataaagaaattc--------taaaaaatgttcatttattggaatattgagaccactccatttgtggtccctttcagaacttggaaggcttttccaagtagaaaagacc----aaaaccaaaaagcaaaagacaaaaagaaccagtaaactccaa---------------gagacaacggattacaacctcagttgatcatcacaaattcaaatcagctttgttttgtggtgcttcttcgtcctcctctggaaagcgaaggtgctttccttttggggttggcaagcccttcaggcgaagcacgctgggcgatgcagcttccttttcttcttcttctcccccaacaagctcatcatcactattgtaaacaaacctagtgtgttttccctcaaactttggagccaccttctccttcacactaatcttgttcaacccttcacacagttcatcaaccaaccctccatcatcgtattcctcctcttcattctcaccataatactcttcttcttcctccccctcttcagctacttccgcctcctcatcttcatcgtgtgtgcttgcattcacctgtattgaccagatagatgcgtcgtcatcttctgtagcggccttgtctttacgtcctcctaccactccttgatatgtcagctcagaggagcattctgatagatccgagatctcagatttgtctgaaaaatccattaggagcgatctggttatctggtccttctcagattcagggctcccttgattcacaacctgccattaacaaacaagatttccatcagacaatctcatcaaacaatttctattcccgactagaatcgaactagtttcacaagaattcgacgaacctgagaaactgaatattcttcgatagcttgacccgtcactgaagcttggcctggaagatttgtgacttgcggggtattagcgggagtgggagcaaccgatcccgccggagaattcacgagttggaggaatggacgactttccatcgatattttcgaaagaactgcttcttcttccaccttctggaggaggttcttgacctgacccctgagcagagcctcgccggaacccggcgtgttcttgaccttctgcttcacaatggaagaagacggcgtcttaagattgccgcctgcgagccccacgattggagaatcgttcgttatatctacaag-------------------------------------------------------------------------------
>_R_Hydrochorea_gonggrijpii_Tillett_45696@NODE_1_length_1275_cov_130.720367
---------------------------------------------------------------------ttcttcataatcaacgaggcattgtgttattttgcgacttacg-aatagcaagagaacaggtgttttttgtattttatattgatgttaattgatagtgatggtgattctaggaaaaagtgttccttttttccaatatagaagaacgaaaaagtattgcttggatgtgaattttccacaacaaagaatggcaaaggaattcaataactaaaaaaaatgatcaattattgggatattgagaccactccatttgtggtccctttcagaactcgggaggcttttccaagtagaaaagacccaaaaaaaacaaaaagcaaaagacaaaaagaaccagtaaactccaagagacaacaatgagaaagacaaggaattacaacctcagttgatcatcacaaagccaatttggctttgttttgtggtgcttcttcttcctcctctggaaagcgaaggtgctttcctttcggggttggcaagcccttcaggcgaagcacgctgggcgatgcagcttccttttcttcttcttcttccccaacaagctcatcatcactgttgtaaacaaacctcgtgtgttttccctcaaacttaggagccaccttgtccttcacactaatcttgttcaacccttcacacagttcatcaaccaaccctccatcatcgtcttcctcttcttcattctcatcataatactcttcttcctcgtccccctcttcagccactttctcctcctcatcttcatcgtgtgtgcttgcattcacctgtattgaccagacagatgcgtcgtcatcttctgtagcggctttgtctttgactcctccaaccacttcttgatatgtcagctcagaggagcattctgatagatccgagatctcagatttgtctgaaaaatccattaggagcgatctggttatctggtccttctcagagtcagagctcccttgattcacaacctgccgttaacaaacaagatt--catcagacaatctcaacaaacaatctttattcccgactaaaatcgaattagtttcacaagaattcaacgaacctgagaaactgaatattcttcgatagcctgacccgtcactgaagcttcgcctgaaagatttgagacttgcggggtattagcgggagtgggagcaaccaatcccgccggagaattcacgagttggagaaagggacgactttccagcgatatcttagaaagaactgcttcttcttccaccttctgcaggaggttcttgacctgacccctgagcagagcctcgccggaacctggtgtgt-----------------------------------------------------------------------------------------------------------------------------------------------------------------------------
>_R_Hydrochorea_marginata_Morim_563@NODE_1_length_1389_cov_182.192835
--------------------------------------------------------------------------------------------------------------------------------------------------------------------------------------------------------------agaagaacgaaagagtattgcttggatgtgaattttccacaacaaagaatggcaaaggaattcaataactaaaaaa-----------------------agaccactccatttgtggtccctttcagaactcgggaggcttttccaagtagaaaagacccaaaaaaaacaaaaagcaaaagacaaaaagaaccagtaaactccaagagacaacaatgagaaagacaaggaattacaacctcagttgatcatcacaaagccaatttggctttgttttgtggtgcttcttcttcctcctctggaaagcgaaggtgctttccttttggggttggcaagcccttcaggtgaagcacgctgggcgatgcagcttccttttcttcttcttcttccccaacaagctcatcatcactgttgtaaacaaacctcgtgtgttttccctcaaacttaggagccaccttctccttcacactaatcttgttcaacccttcacacagttcatcaaccaaccctccatcatcgtcttcctcttcttcgttctcatcataatactcttcttcctcctccccctcttcagccactttctcctcctcatcttcatcgtgtgtgcttgcattcacctgtattgaccagacagatgcgtcgtcatcttctgtagctgctttgtctttgactcctcctgccacttcttgatatgtcagctcagaggagcattctgatagatccgagatctcagatttgtctgaaaaatccattaggagcgatctggttatctggtccttctcagagtcagagctcccttgattcacaacctgccgttaacaaacaagatt--catcagacaatctcaacaaacaatctttattcccgactaaaatcgaattaatttcacaagaattcgacgaacctgagaaactgaatattcttcgatagcctgacccgtcactgaagcttcgcctgaaagatttgagacttgcggggtattagcgggagtgggagcaaccaatcccgccggagaattcacgagttggagaaagggacgactttccagcgatatcttagaaagaactgcttcttcttccaccttctgcaggaggttcttgacctgacccctgagcagagcctcgccggaacctggtgtgttcttgaccttctgcttcacaatggaagaagacggagtcttgagattgccgcctgcgagccccacgattggagaatcgttcgttatatctacaaggaccgatcgatcttgctgcttcccatttctttgccttgattttgacagagccttctcagaatcttcagtctttcctgaa
>_R_Jupunba_barbouriana_Iganci_847@NODE_1_length_585_cov_62.639764
-------------------------gttttaagcatacgaacagttaagatagccctttacgatatgggttcttcataatcaacgaggcattgtgttattttgcgacttacgaaatagcaagagaacaggtgttttttgtattttatattgatgttaattgatagtgatggtgattccaggaaaaagtgttccttttttccaatatagaagaacgaaagagtat---ttggttgtgaattttccacaacaaagaatggcaaaggaattcaataactaaaaaaaatgttcaattattgggatattgagaccactccatttgtggtccctttcagaactcgggaggcttttccaagtagaaaagacccaaaaaaaacaaaaagcaaaagacaaaaagaaccagtaaactccaagagacaataatgagaaagacaaggaattacaacctcagttgatcatcacaaagccaaatcagctttgttttgtggtgcttcttcttcctcctctggaaagcgaaggtgctttccttttggggttggcaagcccttcaggcgaagcacgctgggcgatgcagcttccttttcttcttcttctt-------------------------------------------------------------------------------------------------------------------------------------------------------------------------------------------------------------------------------------------------------------------------------------------------------------------------------------------------------------------------------------------------------------------------------------------------------------------------------------------------------------------------------------------------------------------------------------------------------------------------------------------------------------------------------------------------------------------------------------------------------------------------------------------------------------------------------------------------------------------------------------------------------------------------------------------------------------
>_R_Jupunba_commutata_Maguire_46145@NODE_1_length_1531_cov_100.320495
----gcgaaccatgctgagggggatgttttaagcatacgaatagttaagatagtcctttactatatcggttcttcataatcaacgaggcattgtgttattttgcggcttacgaaatagaaagagaacaggtgttttttgtattttatattgatgttaattgatggtgatgatgattctaggaaaaagtattccttttttccaatatagaagaacgaaagagtattgcttggatgtgaattttccacaacaaagaatggcaaaggaattcaataact-aaaaaaatgttcaattattgggatattgagaccactccatttgtggtccctttcagaactcgggaggcttttccaagtagaaaagacccaaaaaaaacaaaaagcaaaagacaaaaagaaccggtaaactccaagagacaacaatgagaaagacaaggaattacaacctcagttgatcatcacaaagccaaatcaactttgttttgtggtgcttcttcttcctcctctggaaagcgaaggtgctttccttttggggttggcaagcccttcaggcgaagcacgctgggcgatgcagcttccttttcttcttcttcttccccaacaagctcatcatcactgttgtaaacaaacctcgtgtgttttccctcaaactttggagccaccttctccttcacactaatcttgttcaacccttcacacagttcatcaaccaaccctccatcatcgtcttcctcttcgtcattctcatcataatactcttcttcctcctccccctcttcagccactttctcctcctcatcttcatcgtgtgtgcttgcattcacctgtattgaccagatagatgcgtcgtcatcttctgtagcggctttgtctttgcctcctcctgccacttcttgatatgtcagctcagaggagcattctgatagatccgagatctcagatttgtctgaaaaatccattaggagcgatctggttatctggtccttctcagagtcagagctcccttgattcacaacctgccattaacaaacaagattcccatcagacaatctcaacaaacaatctttattcccgactaaaatcgaattagtttcacaagaattcgacgaacctgtgaaactgaatattcttcgatagcctgacccgtcactgaagcttcgcctgaaagatttgagacttgcggggtattagcgggagtgggagcaaccaatcccgccggagaattcacgagttggagaaagggacgactttccagtgatattttcgaaagaactgcttcttcttccaccttctgcaggaggttcttgacctgacccctgagcagagcctcgccggaacccggtgtattcttgaccttctgcttcacaatggaagaagacggagtcttgagattgccgcctgcgagccccacgatcggagaatcgttcgttatatctacaaggaccgatcgatcttgctgcttcccatttctttgccttgattttgacagagccttctcagaatcttcagtctttc-----
>_R_Jupunba_filamentosa_Lima_7487@NODE_1_length_1681_cov_87.630299
---------------------------------catacgactagttaagatagtcctttactatatgggttcttcataatcaacgaggcattgtgttattttgcgacttacgaaatagcaagagaacaggtgttttttgtattttatattgatgttaattgatagtgatggtgattctaggaaaaagtattccttttttccaatatagaagaacgaaagagcattgcttggttgtgaattttccacaacaaagaatggcaaaggaattcaataactaaaaaaaatgttcaattattgggatattgagaccactccatttgtggtccctttcagaactcgggaggcttttccaagtagaaaagacccaaaaaaaacaaaaagcaaaagacaaaaagaaccagtaaactccaagagacaacaatgagaaagacaaggaattacaacctcagttgatcatcacaaagccaaatcagctttgttttgtggtgcttcttcttcctcctctggaaagcgaaggtgctttccttttggggttggcaagcccttcaggctaagcacgctgggtgatgcagcttccttttcttcttcttcttccccaacaagctcatcatcactgttgtaaacaaacctcgtgtgttttccctcaaactttggagccaccttctccttcacactaatcttgttcaacccttcacacagttcatcaaccaaccctccatcatcgtcttcctcttcttcattctcatcataatactcttcttcctcctccccctcttcagccactttctcctcctcatcttcatcgtgtgtgcttgcattcacctgtattgaccagatagatgcgtcgtcatcttctgtagcggctttgtctttgcctcctcctgccacttcttgatatgtcagctcagaggagcattctgatagatccgagatctcagatttgtctgaaaaatccattaggagcgatctggttatctggtccttctcagagtcagagctcccttgattcacaacctgccattaacaaacaagattcccatcagacaatctcaacaaacaatctttattccagactaaaatcgaattagtttcacaagaattcgacgaacctgagaaactgaatattcttcgatagcctgacccgtcaatgaagcttcgcctgaaagatttgagacttgcggggtatttgcgggagtgggagcaaccaatcccgccggagaattcacgagttggagaaagggacgactttccagcgatattttcgaaagaactgcttcttcttccaccttctgcaggaggttcttgacctgacccctgagcagagcctcgccggaacccggtgtgttcttgaccttctgcttcacaatggaagaagacggagtcttgagattgccgcctgcgagccccacgattggagaatcgttcgttatatctacaaggaccgatcgatcttgctgcttcccatttctttgccttgattttgacagagccttctcagaatcttcagtctttcctgaa
>_R_Jupunba_floribunda_Iganci_883@NODE_1_length_1898_cov_66.718836
aaagcgaacccatgctgagggggatgttttaagcatacgaacagttaagatagtcctttactatatgggttcttcataatcaacgaggcactgtgttattttgcgacttacgaaatagcaagagaacaggtgttttttgtattttatattgatgttaattgatagtgatggtgattctaggaaaaagtgttccttttttccaatatagaagaacgaaagtgtattgcttggatgtgaattttccacaacaaagaatggcaaaggaattcaataact-aaaaaaatgaacaattattgggatattgagaccactccatttgtggtccctttcagaactcgggaggcttttccgagtagaaaagactcaaaaaaaacaaaaagcaaaagacaaaaagaaccggtaaactccaagagacaacaacgagaaagacaaggaattacaacctcagttgatcatcacaaagccaaatcagctttgttttgtggtgcttcttcttcctcctctggaaagcgaaggtgctttccttttggggttggcaagcccttcaggcgaagcacgctgggcgatgcagcttccttttcttcttcttcttccccaacaagctcatcatcactgttgtaaacaaacctcgtgtgttttccctcaaactttggagccaccttctccttcacactaatcttgttcaacccttcacacagttcatcaaccaaccctccatcatcgtcttcctcttcttcattctcatcataatactcttcttcttcctccccctcttcaaccactttctcctcctcatcttcatcgtgtgtgcttgcattcacctgtattgaccagatagatgcgtcgtcatcttctgtagcggctttgtctttgcctcctcctgccacttcttgatatgtcagctcagaggagcattctgatagatccgagatctcagatttgtctgaaaaatccattaggagcgatctggttatctggtccttctcagagtcagagctcccttgattcacaacctgccattaacaaacaagattcccatcagacaatcccaacaaacaatctttattccagactaaaatcgaattagtttcacaagaattcgacgaacctgagaaactgaatattcttcgatagcctgacccgtcactgaagcttcgcctgaaagatttgagacctgcggggtatttgcgggagtgggagcaaccaagcccgccggagaattcacgagttggagaaagggacgactttccagcgatattttcgaaagaactgcttcttcttccaccttctgcaggaggttcttgacctgacccctgagcagagcctcgccggaacccggtgtgttcttgaccttctgcttcacaatggaagaagacggagtcttgagattgccgcctgcgagccccacgattggagaatcgttcgttatatctacaaggaccgatcgatcttgctgcttcccatttctttgccttgattttgacagagccttctcagaatcttcagtctttcctgaa
>_R_Jupunba_idiopoda_Quesada_1718@NODE_1_length_1287_cov_54.109917
-------------------------------------------------------------------------------------------------------------------------------------------tattttatattgatgttaattgatagtgatggtgattctaggaaaaagtattccttttttccaatatagaagaacgaaagagta----ttggatgtgaattttccacaacaaagaatggcaaaggaattcaataactaaaaaaaatgttcaattattgggatattgagaccactccatttgtggtccctttcagaacacgggaggcttttccaagtagaaaagaccccaaaaaaacaaaaagcaaaagacaaaaagaaccagtaaactccaagagacaacaatgagaaagacaaggaattacaacctcagttgatcatcacaaagccaaatcagctttgttttgtggtgcttcttcttcctcctctggaaagcgaaggtgctttccttttggggttggcaagcccttcaggcgaagcacgccgggcgatgcagcttccttttcttcttcttcttccccaacaagctcatcatcactgttgtaaacaaacctcgtgtgttttccctcaaacttaggagccaccttctccttcacactaatcttgttcaacccttcacacagttcatcaaccaaccctccatcatcgtcttcctcttcttcattctcatcataatactcttcttcctcctccccctcttcagccactttctcctcctcatcttcatcgtttgtgcttgcattcacctgtattgaccagatagatgcgtcgtcatcttctgtagcggctttgtctttgccttctcctgccacttcttgatatgtcagctcagaggagcattctgatagatccgagatctcagatttgtctgaaaaatccattaggagcgatctggttatctggtccttctcagagtcagagctcccttgattcacaacctgccgttaacaaacaagattcccatcagacaatctcaacaaacaatctttattcccgactaaaatcgaattagttacacaagaattcgacgaacctgagaaactgaatattcttcgatagcctgacccgtcactgaagcttcgcctgaaagatttgagacttgcggggtatttgcgggagtgggagcaaccaagcccgccggagaattcacgagttggagaaagggacgactttccagcgatatttttgaaagaactgcttcttcttccaccttctgcaggaggttcttgacctgacccctgagcagagcctcgcccgaacctggtgtgttcttgaccttctgcttcacaatggaagaagacggagtcttaagattgccgcctgcgagccccacgattggagaatcgt-----------------------------------------------------------------------------------------------
>_R_Jupunba_laeta_Mori_25147@NODE_1_length_1332_cov_37.172908
-------------------------------------------------------------------------------------------------------------------tagcaagagaataggtgttttttgcattttatattgatgttaattgatagtgatggtgattctagcaaaaagtattccttttttccaatatagaagaacgaaagagtattgcttggatgtgaattttccacaacaaagaatggcaaaggaattcaataact-aaaaaaatgttcaattattgggatattgagaccactccatttgtggtccctttcagaactcgggaggcttttccaagtagaaaagacccaaagaaaacaaaaagcaaaagacaaaaagaaccagtaaactccaagagacaacaatgagaaagacaaggaattacaacctcagttgatcatcacaaagccaaatcagctttgttttgtggtgcttcttcttcctcctctggaaagcgaaggtgctttccttttggggttggcaagcccttcaggcgaagcacgctgggcgatgcagcttccttttcttcttcttcttcccctacaagctcatcttcactgttgtaaacaaacctcgtgtgttttccctcaaactttggagccaccttctccttcacactaatcttgttcaacccttcacacagttcatcaaccaaccctccatcatcgtcttcctcttcttcattctcatcataatactcttcttcctcctcccccccttcagccactttctcctcctcatcttcatcgtgcgtgcttgcattcacctgtattgaccagatagatgcgtcgtcatcttctgtagcggctttgtctttgcctcctcctgccacttcttgatatgtcagctcagaggagcattctgatagatccgagatctcagatttgtccgaaaaatccattaggagtgatctggttatctggtccttctcagagtcagagctcccttgattcacaacctgccattaacaaacaagattcccatcagaaaatctcaacaaacaatctttattcccgactaaaatcgaattagtttcacaagaattcgacgaacctgagaaactgaatattcttcgatagcctgatccgtcaatgaagcttcgcctgaaagatttgagacttgcggggtatttgcgggagtgggagcaaccaagcccgccggagaattcacaagttggagaaagggacgactttccagcgatattttcgaaagaactgcttcttcttccaccttctgcaggaggttcttgacctgacccctgagcagagcctcgccggaacccggtgtgttcttgaccttctgcttcacaatggaagaagacggagtcttgagattgccgcctgcgagccccacgattggagaatcgttcgttatatctacaaggaccgatcg----------------------------------------------------------------------
>_R_Jupunba_langsdorfii_Ribeiro_728@NODE_1_length_1768_cov_82.125961
aaagcgaacccatgctgagggggatgttttaagcatacgaatagttaagatagtcctttactatatgggttcttcgtaatcaacgaggcattgtgttattttgcgacttacgaaatagcaagagaacaggtgttttttgtattttatattgatgttaattgatagtgatggtgattctaggaaaaagtattccttttttccaatatagaagaacgaaagagtattgcttggatgtgaattttccacaacaaagaatggcaaaggaattcaataactaaaaaaaatgttcaattattgggatattgagaccactccatttgtggtccctttcagaactccggaggcttttccaagcagaaaagacccaaaaaaaacaaaaagcaaaagacaaaaagaaccggtaaactccaagagacaacaatgagaaagacaaggaattacaacctcagttgatcatcacaaagccaaatcagctttgttttgtggtgcttcttcttcctcctctggaaagcgaaggtgctttccttttggggttggcaagcccttcaggcgaagcacgctgggcgatgcagcttccttttcttcttcttcttccccaacaagctcatcatcactgttgtaaacaaacctcgtgtgttttccctcaaactttggagccaccttctccttcacactaatcttgttcaacccttcacacagttcatcaaccaaccctccatcatcgtcttcctcttcttcattctcatcataatactcttcttcttcctccccctcttcagccactttctcctcctcatcttcatcgtgtgtgcttgcattcacctgtattgaccagatagatgcgtcgtcatcttctgtagcgactttgcctttgcctcctcctgccacttcttgatatgtcagctcagaggagcattctgatagatccgagatctcagatttgtctgaaaaatccattaggagggatctggttatctggtccttctcagagtcagagctcccttgattcacaacctgccattaacaaacaagattcccatcagacaatttcaacaaacaatctttattcccgactaaaatcgaattagtttcacaagaattcgacgaacctgagaaactgaatattcttcgatagcctgacccgtcactgaagcttcgcctgaaagatttgagacttgcggggtattagcgggagtgggagcacccaatccagcgggagaattcaagagttggagaaagggacgactttccagcgatatttttgaaagaactgcttcttcttccaccttctgcaggaggttcttgacctgacccctgagcagagcctcgcccgaacccggtgtgttcttgaccttctgcttcacaatggaagaagacggagtcttgagattgccgcctgcgagccccacgattggagaatcgttcgttatatctacaaggaccgatcgatcttgctgcttcccatttctttgccttgattttgacagagccttctcagaatcttcagtctttcctgaa
>_R_Jupunba_longipedunculata_Cardona_2682@NODE_1_length_1227_cov_176.176522
-----------------------------------------------------------------------------------------------------------------------------------------------------------------atagtgatggtgattctaggaaaaagtgttccttttttccaataaagaagaacgaaagagtattgcttggatgtgaattttccacaacaaagaatggcaaaggaattcaataactaaaaaaaaagaacaattattgggatattgagaccactccatttgtggtccctttcagaactcgggaggcttttccaagtagaaaagacccaaaaaaaacaaaaagcaaaagacaaaaagaaccagtaaactccaagagacaacaatgagaaagacaaggaattacaacctcagttgatcatcacaaagccaaatcagctttgttttgtggtgcttcttcttcctcctctggaaagcgaaggtgctttccttttggggttggcaagcccttcaggcgaagcacgctgggcgatgcagcttccttttcttcttcttcttccccaacaagctcatcatcactgttgtaaacaaacctcgtgtgttttccctcaaactttggagccaccttctccttcacactaatcttgttcaacccttcacacagttcatcaaccaaccctccatcatcgtcttcctcttcttcattctcatcataatactcttcttcctcctccccctcttcagccactttctcctcctcatcttcatcgtgtgtgcttgcattcacctgtattgaccagatagatgcgtcgtcatcttctgtagcggctttgtctttgcctcctcctgccacttcttgatatgtcagctcagaggagcattctgatagatccgagatctcagatttgtctgaaaaatccattaggagcgatctggttatctggtccttctcagagtcagagctcccttgattcacaacctgccattaacaaacaagattcccatcagacaatctcaacaaacaatctttattcccgactaaaatcgaattagtttcacaagaattcgacgaacctgagaaactgaatattcttcgatagcctgacccgtcaatgaagcttcgcctgaaatatttgagacttgcggggtatttgcgggagtgggagcaaccaagcccgccggagaattcacgagttgaagaaagggacgactttccagcgatattttcgaaagaactgcttcttcttccaccttctgcaggaggttcttgacctgacccctgagcagagcctcgccggaacccggtgtgttcttgaccttctgcttcacaa--------------------------------------------------------------------------------------------------------------------------------------------------------
>_R_Jupunba_oxyphyllidia_Yonker_6157@NODE_1_length_1368_cov_125.384973
---------------------------------------------------------------------------------------------tgttattttgcgacttacgaaatagcaagagaacaggtgttttttgtattttatattgatgttaattgatagtgatggtgattctaggaaaaagtattccttttttccaataaagaagaacggaagagtattgcttggatgtgaattttccacaacaaagaatggcaaaggaattcaataactaaaaaaaatgttcaattattgggatattgagaccactccatttgtggtccctttcagaactcgggaggcttttccaagtagaaaagaccccaaaaaaacaaaaagcaaaagacaaaaagaaccagtaaactccaagagacaacaatgagaaagacaaggaattacaacctcagttgatcatcacaaagccaaatcagctttgttttgtggtgcttcttcttcctcctctggaaagcgaaggtgctttccttttggggttggcaagcccttcaggcgaagcacgctgggcgatgcagcttccttttcttcttcttcttccccaacaagctcatcatcactgttgtaaacaaacctcgtgtgttttccctcaaacttaggagccaccttctccttcacactaatcttgttcaacccttcacacagttcatcaaccaaccctccatcatcgtcttcctcttcttcattctcatcataacactcttcttcctcctccccctcttcagccactttctcctcctcatcttcatcgtttgtgcttgcattcacctgtattgaccagatagatgcgtcgtcatcttctgtagcggctttgtctttgcctcctcctgccacttcttgatatgtcagctcagaggagcattctgatagatccgagatctcagatttgtctgaaaaatccattaggagcgatctggttatctggtccttctcagagtcagagctcccttgattcacaacctgccgttaacaaacaagattcccatcagacaatctcaacaaacaatctttattcccgactaaaatcgaattagtttcacaagaattcgacgaacctgagaaactgaatattcttcgatagcctgacccgtcactgaagcttcgcctgaaagatttgagacttgcggggtatttgcgggagtgggagcaaccaagcccgccggagaattcacgagttggagaaagggacgactttccagcgatatttttgaaagaactgcttcttcttccaccttctgcaggaggttcttgacctgacccctgagcagagcctcgcccgaacctggtgtgttcttgaccttctgcttcacaatggaagaagacggagtcttaagattgccgcctgcgagccccacgattggagaatcgttcgttatatctacaaggaccgatcgatcttgctgcttc---------------------------------------------------------
>_R_Jupunba_trapezifolia_Simon_1600@NODE_2_length_593_cov_182.602230
--------------------------------------------------------------------------------------------------------------------------------------------------------------------------------------------------------------------------------------------------------------------------------------------------------------------------------------------------------------------------------------------------------------------------------------------------------------------------------------------------------------------------------------------------------------------------------------------------------------------------------------------------------------------------------------------------------------------------------------------------------------------------------------------cctccccctcttcagccactttctcctcctcatcttcatcgtgtgtgcttgcattcacctgtattgaccagatagatgcgtcgtcatcttctgtagcggctttgtctttgcctcctcctgccacttcttgatatgtcagttcagaggagcattctgatagatccgagatctcagatttgtctgaaaaatccattaggagcgatctggttatctggtccttctcagagtcagagctcccttgattcacaacctgccattaacaaacaagattcccatcagacaatctcaacaaacaatctttattcccgactaaaatcgaattagtttcacaagaattcgacgaacctgtgaaaccgaatattcttcgatagcctgacccgtcactgaagcttcgcctgaaagatttgagacttgcggggtattagcgggagtgggagcaaccaatcccgccggagaattcacgagttggagaaagggacggctttccagcgatattttcgaaagaactgcttcttcttccaccttctgcaggaggttcttgacctgacccctgagcagagcctcgccggaacccggtgtgttcttgaccttct-----------------------------------------------------------------------------------------------------------------------------------------------------------------
>_R_Punjuba_callejasii_Daly_5935@NODE_1_length_1156_cov_50.867470
-------------------------------------------------------------------------------------------------------------------------------------------------------------------------------------------------------------------------------------------------------acaaagaatggcaaaggaattcaataactaaaaaaaatgttcaattattggaatattgagaccactccatttgtggtccctttcagaacttaggagacttttccaagtagaaaagacccaaaaaaaccaaaaagcaaaagacaaaaagaaccagtaaacgccaagagacaacaatgagaaagacaacgaattacaacctcagttgatcatcacaaagccaaatcagctttgttttgttgtgcttcttcttcctcctctggaaagcgaaggtgctttccttttggggttggcaagcccttcaggcgaagcacgctgggcgatgcaacttccttttcttcttcttcttccccaacaagctcatcatcactgttgtaaacaaacctcgtgtgttttccctcaaactttagagccaccttttccttcacactaatcttgttcaacccttcacacagttcatcaaccaaccctccattatcgtgttcctcttcttcattctcatcataatactcttcttcttcctccccttcttcagctacttcctcctcctcatcttcatcgtgtgtgcttgcattcacctgtattgaccagatagatgcgtcgtcatcttctgtagcggccttgtctttacctcctcctgccacttcttgatatgtcagctcagaggagcattctgatagatccgagatctcagatttgtctgaaaaatccattaggagcgatctggttatctggtccttctcagagtcagagctcccttgattcacaacctgccattaacaaacaaaattcccatcagacaatctcaacaaacaatctttattcccgactagaatcgatttagtttcacaaaaattaaacgaacctgagaaactgaatattcttcgatagcctgacccgtcactgaagcttcgcctgaaagatttgagacttgcggggtattagcgggagtgggagcaaccaatcccgccggagaattcacgagttgaagaaagggacgactttccagcgatattttcgaaagaactgcttcttctaccaccttctgcaggaagttcttgacctggcctctgagcagagcctcgccggaacccggtgtgttcttgaccttctgcttcacaatggaagaagacggcgtcttgagattgccgcctgcgag-------------------------------------------------------------------------------------------------------------------
>_R_Punjuba_racemiflora_Jimenez_Soares_3626@NODE_1_length_1542_cov_108.664164
aaagcgaacccatgctgagggggatgttttaagcatacgaatagttaagatagtactttactgtatgggttcttcataatcaaagaggcattgtgttattttgcgacttacgaaatagcaagagaacaggtgttttttgtattttacattgatgttaattgatggtgatggtgattctaggaaaaagttttcctttttttcaatatagaagaacgaaag-gtattgcttggatgtgaattttccacaacaaagaatggcaaaggaattcaataactaaaaaaaatgttcaattattagaatattgagacccctccatttgtggtccctttcagaacttgggaggcttttccaagtagaaaagacccaaaaaaaccaaaaagcaaaagacaaaaagaaccagtaaacgccaagagacaacaatgagaaagacaacgaattacaatctcagttgatcatcacaaagccaaatcagctttgttttgtagtgcttcttct---tcctctagaaagcgaaggtgctttccttttggggttggcaagcccttcaggcgaagcacgctgggcgatgcaacttccttttcttcttcttcttccccaacaagctcatcatcactgttgtaaacaaacctcgtgtgttttccctcaaactttggagccaccttctccttcacactaatcttgttcaacccttcacacagttcatcaaccaaccctccattatcgtgttcctcttcttcattctcatcataatactcttcttcttcctccccttcttcagctacttcctcctcctcatcttcatcgtgtgtgcttgcattcacctgtattgaccagatagatgcgtcgtcatcttctgtagcggccttgtctttacctcctcctgccacttcttgatatgtcagctcagaggagcattctgatagatccgggatctcagatttgtctgaaaaatccattaggagcgatctggttatctggtccttctcagagtcagagctcccttgattcacaacctgccattaacaaacaaaattcccatcagacaatctcaacaaacaatctttattcccgattaaaatcgatttagtttcacaagaattcgacgaacctgagaaactgaatattcttcgatagcctgacccgtcactgaagcttcgcctgaaagatttgagacttgcggggtattagcgggagtgggagcaaccaatcccgccggagaactcacgagttgaagaaaaggacgactttccagcgatattttcgaaagaactgcttcttcttccaccttctgcaggaggttcttgacctggcctctgagcagagcctcgccggaacccggtgtgttcttgaccttctgcttcacaatggaagaagacggcgtcttgagattgccgcctgcgagccccacgattggagaatcgttcgttatatctacaaggacagatcgatcttgctgcttcccatttctttgccttgattttgacagagccttctcggaatcttcagtctttcctgaa
