# Supplementary material for: A new generic circumscription of Hydrochorea (Leguminosae, Caesalpinioideae, mimosoid clade) with an amphi-Atlantic distribution
Source: PhytoKeys. 2022 Aug 22;205:401–37. doi: 10.3897/phytokeys.205.82775 (PMC9849043; doi:10.3897/phytokeys.205.82775)
Supplement: Supplementary material 1 — Supplementary data file S1 [file phytokeys-205-401_article-82775__-s001.zip › MSC_m143811_comp44414_c0_seq1_exon01.aln-cln]

>Albizia_adinocephala_FHO33_88@NODE_2_length_790_cov_158.023843
-------------------------------------------------------------------------------------------------------------------------------------------------------------------------------------------------------------------------------------------------------------------------------------------------------------------------------------------------------------------------------------------------------------------------------------------------------------------------------------------------------------------------------------------------------------------------------------------------------------------------------------------------------------------------------------------------------------------------------------------------------------------------------------------------------------------------------------------------------------------------------------------------------------------------------------------------------------------------------------------------------------------------------------------------------------------------------------------------------------------------------------------------------------------------------------------------------------------------------------------------------------------------------------------------------------------------------------------------------------------------------------------------------------------------ctgcagagcattcgggttgttaatggtgccgttgccatgattttcatcgttatttctttggagatcagggttattttccattcttttgggcggtatatccaggtgccaccgcctctaaattatattcttgtgactacaactatgcttggaggggcggctggtgcaggtgcttatgccatgggtatgatttctgacgccttcagctcggtggcttttactactttggccgtaatagtcagtgctacaggagctcttgttatagggtttccagtggtggtacgcattcctaaccgcttcctgttcttctcgagtatctgcgtagtttcaataatatttttggtgcaccttgaggggctttaccttgcaatgcattggctttggtaaaccatgagcaccgtactgaaacactttttaaggcttcttttaatttgaattgttgtgccgaggatactttctgatggaagaacaggctttgttcgcatgccttcatttggaagtataatcttttcttaggaaacaaccgacaaaattttgacaagctaagcatatttatctgattcaaatgctaggaactgtatgactgtaaatgtaaatgattgatacagtccagttcctctttggatataatgcctcagtcttggtcttttaactttcagaaattcgttgggtgaggtcttcctaaacacaaaattttgacaagctaagcatatggcactgtggaggg
>Albizia_burkartiana_StivalSantos_678@NODE_1_length_1569_cov_13.181638
-------------------------------------------------------------------------------------------------------------------------------------------------------------------------------------------------------------------------------------------------------------------------------------------------gccctatgtgattttaaagttcctgcct------------ctgctaagctcgcagtcaactgaagtgaggagcgaggaacttctctgggcaatgcgaaaatgctgtcgccggagctcctagctcgttcatcccgtccatacatatccacctcgaccggcgccccgtctatctccaccgccaaaattggctcatcctacttctctgatcctaacccttaccccagccctaatcttagccctagcagtggcttccaagcatacaatgacgatggctcttcgagatctgctaaaaattctcgattctcgccctctgtttttgcccacaactgcaggatcgccgttgctcttgcaccatgtgccgctttcctccttgaccttggcggcaccccggtggtggctaccctgattgtaggccttatgttctcctacatccttgattccctcaattttaagcccgctgccttctttggtgtatggttctcccttctctttgctcagatagcctttttcttctgctcccctctcatcctaacattcaattctgtagctcttgcaatccttgccgccttcctttgtgcggaaaccaatttcttgatcggcgtttgggcctctcttcagtttaggtggattcagattgagaacccttctatagtcctcgctcttgagcgccttttgtttgcctgcgtccccatttctgcttcatctcttttcacttgggccaccatctccgccgtcggtatgaacaatgcttcgtactgtctcatgtccttcaattgcttcttttactggttttactccatgcctcgagtttcgtccttcaagatcaagcatgaagctcggtatcacggaggggaggttcctaatgacaattatattcttggtccccttgagagctgcttccatacactgaatttacttttctttcctcttgtatttcacattgcttcccattactcgattgtattttcttcggctgcttcagtttgtgatatcctccttctattctttatcccattcctgttccaactttacgcatccacgaggggggcgctttggtgggtcactaagagtgagaaccagctgcagagcattcgggttgttaatggtgccgttgccatgattttcatcgttatttctttggagatcagggttattttccattcttttgggcggtatatccaggtgccaccgcctctaaattatgttcttgtgactaccactatgcttggaggggcggctggtgcaggtgcttatgccatgggtatgatttctgacgccttcagctcggtggcttttactactttggccgtaatagtcagtgctacaggagctcttgttatagggtttccagtggtggtacgcattcctaaccgcttcctgttcttctcgagtatctgcgtagtttcaataatagtttt-gtgcaccttgaggggctttaccttgcaatgcattgactttggtaaaccatgagcaccgtactgaaacacttttcaaggcttcttttaatttgaattgttgtgccaaggatactttctgatggaagaacaggctttgttcgcatgccttcatttggaagtataa------------------------------------------------------------------------------------------------------------------------------------------------------------------------------------------------------------------------------
>Albizia_inundata_Wood_26530@NODE_1_length_1627_cov_136.129135
------------------------------------------------------------------------------------------------------------------------------------------------------gtcagtcac-------------cttattttcacgataccaaacattaa-tatccaaactcatcatcaagtattttcg------attctcttctatccctttcctctccatttatttccattcccgcacagtccaaacgggccctatatgattttaaagttcctgcct------------ctgcgaagctcgcagtcaactgaagtgaggagtgaggacgttctttgggcattgcgaaaatgctgtcgccggagctcctagctcgttcatcccgtccatacatatccacctcgaccagcgccccgtctatctccaccgccaaaattggctcatcccacttctctgatcctaacgcttaccccagccctaatcttagccctagcagtggcttccaagcatacaatgacgatggttcttcgagatctgctaaaaattctcgattctcgccctctgtttttgctcacaactgcaggatcgccgttgctcttgcaccatgtgccgctttcctccttgaccttggcggcaccccggtggtggctactctgattgtaggccttatgttctcctacatccttgattccctcaattttaagcccgctgccttctttggtgtatggttctcccttctctttgctcagatagcctttttcttctgctcccctctcatcctaacattcaattctgttgctcttgcaatccttgctgcctttctttgtgccgaaaccaatttcttgatcggcgtttgggcctctcttcagtttaggtggattcagattgagaacccttctatagtcctcgctcttgagcgccttttgtttgcctgcgtccccatttctgcttcatctcttttcacttgggccaccatctccgccgtcggtatgaacaatgcttcgtactgtctcatgtccttcaattgcttcttttactggttttactccatgcctcgagtttcgtccttcaagaccaagcatgaagctcggtatcacggaggggaagttcctaatgacaattatattcttggtccccttgagagctgcttccatacactgaatttacttttctttcctcttgtatttcacattgcttcccattactcgattgtattttcttcggctgcttcagtttgtgatatcctccttctattctttatcccattcctgttccaactttacgcatccacaaggggggcgctttggtgggtcactaagagtgagaaccagctgcagagcattcgggttgttaatggtgccgttgccatgattttcatcgttatatctttggagatcagggttattttccattcgtttgagcggtatatccaggtgccaccgcctctaaattatgttcttgtgactacaactatgcttgggggggcggctggtgcaggtgcttatgccatgggtatgatttctgacgccttcagctcggtggcttttactactttggccgtaatagtcagtgctacaggagctcttgttatagggtttccagtggtggtacgcattcctaacctcttcctgttcttctcgagtatctgcgtagtttcaataatagtttt-gtgcaccttgaggggctttaccttgcaatgcattgactttggtaaaccatgagcaccgtactgaaacactttttaaggcttcttttaatttgaattgttgtg-------------------------------------------------------------------------------------------------------------------------------------------------------------------------------------------------------------------------------------------------------------------------------------------
>Albizia_niopoides_Simon_1601@NODE_1_length_1986_cov_269.885804
------------------------------------cattcattttgggatttctcaactaacgattgtgcaattgaagaaggggagaaatatactgtggatattttctcttttttctttttaaatatttctttcataaagagtaaatttgtcagtcgc-------------ctcattttcaccataccaagcataaa-tttccaaactcattaccaaatattttcg------gttctcttccatccttgtcctctccatttatttccattcccgcacagtccaaacgggccctatatgattataaagttcctgcct------------ctgctaagctcgcagtcaacttaagtgaggcgtgaggaccttctctgggcaatgcgaaaatgctgtcgccggagctcctagctcgttcatcccgtccatacatatccacctcgaccggcgccccgtctatctccaccgccaaaattggctcatcctacttctctgatcctaacccttacccgagccctaatcttagccctagcggtggcttccaagcatacaatgacgatgggtcttcgagatctgctaaaaattctcgattctcgccttctgtttttgcccacaactgcaggatcgccgttgctcttgcaccatgtgccgctttcctccttgaccttggcggcaccccggtggtggcgaccctgattgtaggccttatgttctcctacatccttgattccctcaattttaagcccgctgccttctttggtgtatggttctcccttctctttgctcagatagcctttttcttctgctcccctctcatcctaacattcaattctgtagctcttgcaatccttgccgccttcctttgtgccgaaaccaatttcttgatcggcgtttgggcctctcttcagtttagatggattcagattgagaacccttctatagtcctcgctcttgagcgccttttgtttgcctgcatccccatttctgcttcatctcttttcacttgggccaccatctccgccgtcggtatgaacaatgcttcgtactgtctcatgtccttcaattgcttcttttactggttttactccatgcctcgagtttcgtccttcaagaccaagcatgaagctcggtatcacggaggggaggttcctaatgacaattatattcttggtccccttgagagctgcttccatacactgaatttgcttttctttcctcttgtatttcacattgcttcccattactcgattgtattttcttcggctgcttcagtttgtgatatcctccttctattctttatcccattcctgttccaactttacgcatccacgaggggggcgctttggtgggtcactaagagtgagaaccagctgcagagcattcgggttgttaatggtgccgttgccatgattttcatcgttatttctctggagatcagggttattttccattcttttgggcggtatatccaggtgccaccgcctctaaattatgttcttgtgacttcaactatgcttggaggggcggctggtgcaggtgcttatgccatgggtatgatttctgacgccttcagctcggtggcttttactactttggccgtaatagtcagtgctacaggagctcttgttatagggtttccagtggtggtacgctctcctaaccacttcctgttcttctcgagtatgtgcgtagtttcaataatatttttggtgcaccttgaggggctttaccttgcaatgcattgactttggtaaaccatgagcaccgtactgaaacactttttaaggcttcttttaatttgaattgttgtgccgaggatactttctgatggaagaacaggctttgttcgcatgccttcatttggaagtataatcttttcttaggaaacaaccgacaaaattttgacaagcgaagcatattaatctgattcaaatgctaggaactgtatgactgtaaatgtgaatgattgatacagtccagttcctctttggatataatgcctcagtcttggtctgttaacttttagaaatttgttgggtgaggtcttccta-------------------------------------------
>Albizia_tomentella_Leach_Dunlop_3801@NODE_1_length_1954_cov_444.558338
------------------------------------------------------------------------------------------------------------ttggtatatttttgaaatattttttatataaatcatatatttatatataaattacaattaaaaaattatttttaaaaactcaaccatta---ttctaaaatcgtgttaaaatattttcc------attctcttgtatcccttccctttccatttatttccattcccgcacagtccagaccggccctatacgattttatagttcctgtccctcgcagcttcgctgccaagctcggagtcaactgaagtgaggagtgagcaccttctctgggcaatgcgaaaatgctgtcgccggagctcctagctcgttcatcccgtccttacatatccacttcgactagtgccccgtctatctccactgccaaaattggttcatcctacttctccgatcctaacccttaccccagccctaatgttagccctagcagtgtcttccaagcatacaatgacgatggctcttcgagatctgctacaaattctcgattctcgccctctgtttttgcccacaactgcaggatcgccgttgctcttgcgccatgtgccgctttcctgcttgaccttggcggcacgccggtggtggctaccctgattgtaggccttatgttctcctacatccttgattccctcaattttaagcccgcttccttctttggtgtatggttctcccttctctttgctcagatagcctttttcttctgttcccctctcatcctaacattcaattctgtagctcttgcaatctttgccgccttcctttgtgccgaaaccaatttcttgatcggcgtttgggcctctcttcagtttaggtggattcagattgagaacccttctatagtcctcgctcttgagcgccttttgtttgcctgtgtccctatttctgcttcatctcttttcacttgggctactatctccgccgtcggtatgaacaatgcttcgtactatctcatgtccttcaattgcttcttttactggctttgctccatgcctcgagtttcgtccttcaagaccaagcatgaagctcggtatcacggaggggaggttcctaatgagaattatattcttggtccccttgagagctgcttccatacactgaacttgcttttctttcctcttgtatttcacattgcttcccattactcgattgtattttcttccgctgcttcagtttgtgatattctccttctattctttatcccattcctgttccaactttacgcatccaagaggggggcgctttggtgggtcactaagagtgagaaccagctgcagagcattcgggttgtcaatggtgccgttgccatgattttcatcgttatttctttggagatcagggttattttccattcttttgggcggtatatccaggtgccaccgcctctaaattatgttctcgtgactacaactatgcttggaggagcggctggcacaggtgcttatgccatgggtatgatttctgacgccttcagctcggtggcttttactactttggccgtaatagtcagtgctacaggagcacttgttatagggtttccagtggtggtaagaattcctaaccgtttcctgttcttcttgagtgtctgtgtagtttcaataatagttttggtgcatcttgaggggctttaccttgcaatgcatttactttggtaaaccatgaacaccgtactgagacgctttttaaggcttcttttaatctgaattgttgtgccaaggatactttctgatggaagaacaggctttgtacgcactccttcatttggaagtataatcgtttcttaggaaacaactgacaaacttctgacaagctaagcatatttatctgattcaaatgctaggaactgtctgaccgtaaatgtcaatcaatgatacagtccagtttcttctc---------------------------------------------------------------------------------------------------------
>Albizia_xerophytica_Hughes_1435@NODE_1_length_2036_cov_158.285860
tcctgctgttgaattaatcaaagatctcattgttagcattcattttgggatttctcaactgacgattgtgcaactgaagaaggggaaagatatactgtggatata---ttttttttctttttaaatatttttttaataaagagtaaatttgtcagtcgc-------------ctcattttcaccatacaaagcataaa-tttccaaactcattatcaaatattttcg------gttctcttccatccttttcctctccatttatttccattcccgcacagtccaaacgggccctatatgattttaaagttcctgcct------------ctgctaagctcgcagtcaactgaagtgaggagtgaggaccttctctgggcaatgcgaaaatgctgtcgccggagctcctagctcgttcatcccgtccatacatatccacctcgaccggctccccgcctatctccaccgccaaaattggctcatcctacttctctgatcctagcccttaccccagccctaatcttagccctagcagtggcttccaagcatacaaggacgatggctcttcgagatctgctaaaaattctcgattcttgccctctgcttttgcccacaactgcaggatcgccgttgctcttgcaccatgtgccgctttcctccttgaccttggcggcaccccggtggtggctaccctgattgtaggccttatgttctcctacatccttgattccctcaattttaagcccgctgccttctttggtgtatggttctcccttctctttgctcagatagcctttttcttctgctcccctctcatcctaacattcaattctgtagctcttgcaatccttgccgccttcctttgtgccgaaaccaatttcttgatcggcgtttgggcctctcttcagtttaggtggattcagattgagaacccttctatagtcctcgctcttgagcgccttttgtttgcctgcgtccccatttctgcttcatctcttttcacttgggccaccatctccgccgtcggtatgaacaatgcttcgtactgtctcatgtccttcaattgcttcttttactggttttactccatgcctcgagtttcgtccttcaagaccaagcatgaagctcggtatcacggaggggaggttcctaatgacaattatattcttggtccccttgagagctgcttccatacactgaatttacttttctttcctctggtatttcacattgcttcccattactcgattgtattttcttcggctgcttcagtttgtgatatcctccttctattctttatcccattcctgttccaactttacgcatccacgaggggggcgctttggtgggtcactaagagtgagaaccagctgcagagcattcgggttgttaatggtgccgttgccatgattttcatcgttatttctttggagatcagggttattttccattcttttgggcggtatatccaggtgccaccgcctctaaattatgttcttgtgactacaactatgcttggaggggcggctggtgcaggtgcttatgccatgggtatgatttctgacgccttcagctcggtggcttttactactttggccgtaatagtcagtgctacaggagctcttgttatagggtttccagtggtggtacgcattcctaaccgcttcctgttcttatcgagtatctgcgtagtttcaataatatttttggtgcaccttgaggggctttaccttgcaatgcattggctttggtaaaccatgagcaccgtactgaaacactttttaaggcttcttttaatttgaattgttgtgccgaggatactttctgatggaagaacaggctttgttcgcatgccttcatttggaagtataatcttttcttaggaaacaaccgacaaaattttgacaagctaagcatatttatctgattcaaatgctaggaactgtatgactgtaaatgtaaatgattgatacagtccagttcctctttggatataatgcctcagtcttggtcttataac--------------------------------------------------------------------------
>Archidendron_clypearia_Wieringa_1849@NODE_1_length_1984_cov_484.199266
----------------------------------------gattttgggatttctcaactgacgattatgagattgaagaaggggtaaaatataccgtgggtgttttc-ttttttcccttttaaatattttcttaataaaagataaatttatcaatcacctcatttttttaccccattttcaccgtaccaaacataaattttcgaaactcattaccaaacatccatc------tataaaatattttcttttccattccattccttttcatcccagcaccgtcgaaacgggccctatatgattttaaagttcctgtccctcgcagcttcgctgcctagctcgtagtcaactgaagtgaggagcgaggaccttctctgggcaatgcgaaaatgctgtcgccggagctcctagctcgttcatcccgtccttacatatccacctcgaccagcgccccgtctatctctaccgccaaaattggctcatcctacttctccgatcctaacccttaccccagccctaatcttagccctagcagtggcttccaagcatacaatgacgatggcgcttcgagatctgctaagaactctcgcttctcgccctctgtttttgcccacaactgtaggatcgccgttgctcttgcaccatgtgccgctttcctccttgaccttggcggcaccacggtggtggctaccctgattgtaggccttatgttctcctacatccttgattccctcaattttaagcccgctgccttctttggtgtatggttctcccttctctttgctcagatagcctttttcttctgctcccctctcatcctaacattcaattcggtagctcttgcaatccttgccgccttcctttgtgccgaaaccaatttcttgatcggtgtctgggcctctcttcagtttaggtggattcagattgagaacccttctatagtcctcgctcttgagcgccttttgtttgcctgcgtccccatttctgcttcatctcttttcacttgggccaccatctccgccgtcggtatgaacaatgcttcgtactatctcatgtccttcaattgcttcttttactggctttactccatgcctcgagtttcgtccttcaagaccaagcatgaagctcggtatcacggaggggaggttcctaatgacagttatattctcggtccccttgagagctgcttccatacactgaatttacttttctttcctcttgtatttcacattgcttcccattactcgattgtattttcttcggctgcttcggtttgtgatatcctccttctattctttatcccattcctgttccaactttacgcatccacgaggggggcgctttggtgggtcactaagagtgagaaccagctgcagagcattcgggttgttaatggtgccgttgccatgattttcatcgttatttctttggagatcagggttattttccattcttttgggcggtatatccaggtgccacagcctctaaattatgttcttgtgactacaactatgcttggaggggcggctctcgcaagtgcttatgccatgggtatgatttctgacgccttcagctcggtggcttttactactttggctgtaatagtcagtggtacaggagcacttgttatagggtttccagtggtggtacgcattcctaaccgcttcctgttcttctcgagtatctgtgtagtttcaataaatgttttggtgcaccttgaagggctttatcttgcaatgcattgactttggtaaaccatgaacaccgtacttaaaaactttttaaggctccttttaatttgaattgttgtgccaagggtactttctgatggaagaacaggctttgttcgcatgccttcatttggaagtataatcgtttcttaggaaacaaccggcaaaattttgacaagctaagcatatttatctgattcaaatgctaggaactgtctgactgtaaatgtaaatcgatgatacagtccagttcctccacggatataatgcctcagtcttggtcttttacc--------------------------------------------------------------------------
>Balizia_elegans_Iganci_870@NODE_1_length_2226_cov_266.769660
tcccactgttaaattactcagatatttctctattagcgttcattttgagatttctcagttaacaattatgtgattgaagaagggggaaaatatatggtgagtg-----ttttcttttttttaaaata-ttttttaataa-aagtaaatttatctgtcacctcatctttctacctcattttcaccaaattaaacataaattttttaaactcattaccaaacatctatgtgtggtaaaatattccctccgttgcctttccatttatttccatccccgcacagtccaaacgggccctatgtggttttaaagttcctgtccctcgcagcttcgctgccaagctcgcagtcaactgaagtgaggagtgaggaccttctctgggcaatgcgaaaatgctgccgccggagctcctagctcgttcatcccgtccatacatatccacctcgaccagcgccccgtctatctccaccgccaaaattggctcatcctacttctccgatcctaacccttaccccagccctaatcttagccctagcagtggcttccaagcataccatgacgatggctcttcgagatctgctaaaaattctcgattctcgccctctgtctttgcccacaactgcaggatcgccgttgctcttgcaccatgtgccgctttcctccttgaccttggcggcaccccggtggtggctaccctgattgtaggccttatgttctcctacatccttgattccctcaattttaagcccgctgccttctttggtgtatggttctcccttctctttgctcagatagcctttttcttctgctcccctctcatcctaacattcaattctgtagctcttgcaatccttgccgccttcctttgtgccgaaaccaatttcttgatcggcgtttgggcctctcttcagtttaggtggattcagattgagaacccttctatagtcctcgctcttgagcgccttttgtttgcctgcgttcccatttctgcttcatctcttttcacttgggccaccatctccgccgtcggtatgaacaatgcttcgtactatctcatgtccttcaattgcttcttttactggctttactccatacctcgaatttcgtccttcaagaccaagcatgaagctcggtatcacggaggggaggttccaaatgacaattatattcttggtccccttgagagctgcttccatacactgaatttacttttctttcctcttgtatttcacattgcttcccattactcgattgtattttcttcggctgcttcagtttgtgatatcctccttctattcttcatcccattcctgttccaactttacgcatccacgaggggggcgctttggtgggtcaccaagagtgagaaccagctgcagagcattcgggttgttaatggtgccgttgctatgattttcatcgttatttctttggagatcagggttattttccattcttttgggcggtatatccaggtgccaccgcctctaaattattttcttgtgagtacaactatgcttggaggggcggctggcgcaggtgcttatgccatgggtatgatttctgacgccttcagctcggtggcttttactactttggccgtaatagtcagtgctacaggagcacttgttataggatttccagtggtggtacgcattcctaaccgcttcctgttcttctcgagtatctatgtagtttcaataatagttttggtgcaccttgaggggctttaccttgcaatgcattgactttggtaaaccatgaacaccgtactgaaacactttttaaggcttcttttaatttgaattgttgtgccaaggatgctttctgattgaagaacaggctttgttcgcatgccttcatttggaagtataatcgtttcttaggaaacaaccgacaaaattttgacaagctgagcatattt-----attccaatgctaggaactgtctgactgtaaatgtaaatcaatgatacagtccagttcctccttggatataatgcctcaattttggtcttttaactttctgaaattcgttgggtgaggtcttcctaaaaacaaaattttgacatgctaagcatatggcactgtggaggg
>Calliandra_bella_LPQ15696@NODE_1_length_1999_cov_452.480749
----------------------------------------------------------------------------------------------------------------------------------------------------------ataaattccttttgggttaccaaacacacccaataaaatatac------------------------------------ctataacaactttcacgttcactttgtttaaacttttagagacaaggcccaagc------aataccgcctgtttacaccc-ctactcataggttcgctgcctaactcgcagtcaactgatgtgaagagtgaggaccttctctgtgcaatgcgaagatgctgtcgccggagctcatagctcgttcttcccgtccttacatatccacctcaaccagcgctccgtccatctctaccgccaaaattggctcatcctacttctccgactcaaacccttaccccagccctaatctaagctctaacaatggcttccaagcctataatgacgaaggctcttcgagatctgtcaaaaattctcgattctcgtcttctgtttttacccacaacggtaggatcgcggttgctcttgcaccatgtgccgcgttcctccttgaccttggcggtaccccggtggtggctaccctgattgtaggccttatgttatcctacatccttgattctctcaattttaagcctgctgccttctttggtgtatggttctcccttctctctgctcaggtagcctttttcttcagctcccctcttatcatcacattcaattctgtagctcttgcaatccttgccgccttcctttgtgccgaaacaaacttcttgatcggcgtttgggcctctcttcagtttaggtggattcagattgagaacccttctatagtcctcgctctagagcgccttttgtttgcatgtgtccccatttctgcttcgtctcttttcacttgggccatcatatccgccgtcggtatgaacaatgcttcgtactatctcatgtccttcaattgcttcttttactggctttactccatgcctcgagtttcttccttcaagaccaagcatgaagcacggtatcacggaggggaggctcccaatgacacctatattcttggccccctcgagagctgcttccatacactgaatttgcttttctttcctcttgtatttcacattgcttcccattactcgattgtattttcttcagctgcttcagtttgtgatatcctccttctattctttatcccattcctgttccaactttacgcatccacgaggggggcgctttggtgggtcactaagagtgagaaccagctgcagagcattcgggttgttaatggtgccattgccatgattttcatcgttatttctttggagatcagggtgattttccattcttttggacggtatatccaggtgccaccgcctctaaattatgttcttgtgactacaactatgcttggaggagcggctggcgcaggtgcttatgccatgggtatgatttctgacgccatcagctccgtggcttttactactttagccgtagtagtcagtgctacaggagcacttgttatcgggtttccactggtggtacgtattccagaccgtttccttttcttctcgagtatttgtgtagtttcaataatagttttggtgcaccttgaggg----------gcaatgtactgactctggtaa--------------actgaaacactttttaatgcttcttttaatctgaattattgtaccaagtatactttttgatggaagaacatgctttgttcgcatgccttgatttggaagtataaccgtttctcaggaaacatccgac-----ttaggcaagtagggaata---------------------------------tgtagacgcaaataggcgatgcattctgacacattagctaatttattgtcttaaccctcgtcctgtcactttcagaaatccaatcta-gagagctttctaaatgc-aaatattgtataactaagcatatga--------aggg
>Cathormion_obliquifoliolatum_Wieringa_6519@NODE_1_length_1828_cov_169.575296
------------------------------------------------------------------------------------------------------------------------------------------------------gtccgtcacctcatttttctacctcattttcatcatattaaacataaattttttaaactcattaccaaacatctatgtgtggtaaaatattccctcccttgcctttccatttatttccatccccgcacagtccaaacgggccctatatggttttaaagttcctgtccctcgcagcttcgctgccaagctcgcagtcaactgaagtgaggagtgaggaccttctctgggcaatgcgaaaatgctgtcgccggagctcctagctcgttcatcccgtccatacatatccacctcgaccagcgccccgtctatctccaccgccaaaattggctcatcctacttctccgatcctaacccttaccccagccctaatcttagccctagcagtggctttcaagcataccatgacggtggctcttcgagatctgctaaaaattctcgattctcgccctctgtctttgcccacaactgcaggatcgctgttgctcttgcaccatgtgccgctttcctccttgaccttggcggcaccccggtggtggctactctgattgtaggccttatgttctcctacatccttgattccctcaattttaagcccgctgccttctttggtgtatggttctcccttctctttgctcagatagcctttttcttctgctcccctctcatcctaacattcaattctgtagctcttgcaatccttgccgccttcctttgtgccgaaaccaatttcttgatcggcgtttgggcttctcttcagtttaggtggattcagattgagaacccttcgatagtcctcgctcttgagcgccttttgtttgcctgcgttcccatttctgcttcatctcttttcacttgggccaccatctccgccgtcggtatgaacaatgcttcgtactatctcatgtccttcaattgcttcttttactggctttactccatgcctcgagtttcgtccttcaagaccaagcatgaagctcggtatcacggaggggaggttccaaatgacaattatattcttggtccccttgagagctgcttccatacactgaatttacttttctttcctcttgtatttcacattgcttcccattactcgattgtattttcttcggctgcttcagtttgtgatatcctccttctattctttatcccattcctgttccaactttactcatccacaaggggggcgctttggtgggtcaccaagagtgagaaccagctgcagaacattcgggttgttaatggtgccattgctatgtttttcatcgttatttctttggagatcagggttattttccattcttttgggcggtatatccaggtgccaccgcctctaaattattttcttgtgagtacaactatgcttggaggggcggctggcgcaggtgcttatgccatgggtatgatttctgacgccttcagctccgtggctttcactactttggccgtaatagtcagtgctacaggagcacttgttataggatttccagtggtggtacgcattcctaaccgcttcctgttcttctcgagtatctgtgtagtttcaataatagttttggtgcaccttgaggggctttaccttgcaatgcattgacttcggtaaaccatgaacaccgtactaagacactttttaaggcttcttttaatttgaattgttgtgccaaggatactttctgattgaagaacaggctttgtttgcatgccttcatttggaagtataatcgtttcttaggaaacaaccgacaaaattttgacaagctgagcatattt-----attccaatgctaggaactgtctgactgtaaatgtaattcaatgatacagtccagttc---------------------------------------------------------------------------------------------------------------
>Enterolobium_cyclocarpum_MWC9020@NODE_1_length_2116_cov_497.078960
tcttgttgtcaaattacttagagatctccttgttagcgttcattttgggatttctcaattgacgattatgcgattgaagaagggagaaaatataccgtgagtgttttcttttttttccttttaaata-ttttttaataaagggtaaatttgcgagtcacctcatttttcttcctcactttcaccatcctaaacataaattttccgaactcattatcaaaaccgggaaaatattattcttttctctccctttcctttctatttatttccattcccgcacagtccaaaggggccctatatgattttaaagctcttgtccatcgcagctgcgctgccaagctcgcagtcaactgaagtgaggagtgaggaccttctctgggcaacgcgaaaatgctgtcgccggagctcctagctcgttcatcccgtccttacatatccacctcgactagtgccccgtctatctccaccgccaaaattggctcatcctacttctccgatcctaacccttaccccagccctaatgttagccctagcagtggcttccaagcatacaatgacgatgcgtcttcgagatctgctaaaaattctcgattctcgccctctgtttttgcccacaactgcaggatcgccgttgctcttgcaccatgtgccgctttcctccttgaccttggcggcaccccggtggtggctaccctgattgtaggccttatgttctcctacatccttgattccctcaattttaagcgcgctgccttctttggtgtatggttctcccttctctttgctcagatagcctttttcttctgttctcctctcatcctaacattcaattctgtagctcttgcaatccttgccgccttcctttgtgccgaaaccaatttcttgatcggcgtttgggcctctcttcagtttaggtggattcagattgagaacccttctatagtcctcgctcttgagcgccttttgtttgcctgcgtccctatttctgcttcatctcttttcacttgggccaccatctccgccgtcggtatgaacaatgcttcgtactatctcatgtccttcaattgcttcttttactggctttactccatgcctcgagtttcgtccttcaagaccaagcatgaagctcggtatcacggaggcgaggttcctaatgagaattatattcttggtccccttgagagctgcttccatacactgaatttgcttttctttcctcttgtatttcacattgcttcccattactcgattgtattttcttcggctgcttcagtttgtgatatcctccttctattctttatcccattcctgttccaactttacgcatccacgaggggggcgctttggtgggtcactaagagtgagaaccagctgcagagcattcgggttgttaatggtgccgttgccatgattttcatcgttatttctttggagatcagggttattttccattcttttgggcggtatatccaggtgccaccacctctaaattatgttctcgtgactacaactatgctcggaggagcggctggcggaggtgcttatgccatgggtatgatttctgacgccttcagctcggtggctttttctactttggccgtaatagtcagtgctacaggagcacttgttatagggtttccagtggtggtaagcattcttaaccgcttcctgttcttctcgagtatctgtgtagtttcaataatagttttggtgcaccttgaaggcctttaccttgcaatgcattgactttggtaaaccatgaacaccgtactgaaacactttttaaggcttcttttaatttgaattgttgtgccaaggatactttctgatggaagaacgggctttg-tcgcacgccttcatttggaagtataatcgtttcttaggaaacaactgacaaacttttgacaagctaagcatatttatctgattcaaatgctaggaactgtctgactgtaaatgtaaatcaacgatacagtccagtttctcctcggatataatgcctcagtcttggtcttttaactttcagaaattcgttgggtgaggtcttcctaaacgcaaaattttgacaagctaagcatatggcaccgtggaggt
>Enterolobium_cyclocarpum_MWC9020@NODE_3_length_960_cov_74.095130
-------------------------------------------------------------------------------------------------------------------------------------------------------------------------------------------------------------------------------------------------------------------------------------------------------------------------------------------------------------------------------------------------------------------------------------------------------------------------------------------------------------------------------------------------------------------------aacaa-------------------aaatatccttgat------------------------------------------------------------------------------------------------------------------taaaatgtttttcagacaaaaataatcctatttttaacttaaaatcaatccctctcacataatcactctctttttttgttctcaccaacgacataaatcactcctaaaagtacacattttctacaattgtcaagttagtcttctctttatgattttaatgtattaaaattatcttcttggtacaattttggtactcttttcagtttatgtggatttagattgagaacccttctatagtccttgctcttgggtgccttttgtttgcttgcgtccctatttctgcttcatcttttttcccttgggccaccatctctgccctcaatatgaacaatgcttcgtattatctcatgtcctttaattgcttcctttactggctttactacatgcctcgagtttcatccttcaacaccaagcatgaagcttggtatcacggaggggaggttcctaatgagaattatattcctgatgctttaaaaatgtg-----------------------------------------------------------------------------------------------------------------------------------tttaatcggttttgagaggaaaccgtcgggagttcaaagagggggaaaaaaaagtg------atttagggcatgggtattacagtcttttcataattagtgactatttattcaaaaaccaatgaaatt----attccctccaactataaattcatactaaacgtgttttaaaagtatcaatctcaatctcaattttattc------------------------------------ccaatcacaatccattaaaactcaatg-cacataccaaacagggcccatgcgtcagtactcgatgggggtta------------------------tggatattagatccttagtttatcgttttcaatgtattcattt------------------------------------------------------------------------------------------------------------------ttctggttttaatatattttggccaaagcaaaaatgactttca-------------tgtattatattattagcctaaaaaaggtgccatcctgtcacaatagacccagcaca-----------------------------------------------------------------------------aatgttggcaccccaaatccaaagcttaatg--------------------------------------------------------------------
>Enterolobium_cyclocarpum_MWC9020@NODE_4_length_795_cov_51.534819
----------------------------------------------------------------------------------------------------------------------------------------------------------------------------------------------------------------------------------------------------------------------------------------------------------------------------------------------------------------attaaga------------------gtaccataaaagtgagattgtta--------------------------------------------------------------------caaagccacctccccctagtattgtgttttcaatccct-----------------------------ggattgcaaaattataaagacaa-------------------aaatgtccttgat------------------------------------------------------------------------------------------------------------------taaactatttttagaaaaaaaataagcctaattttaacctaaaatcaatccctctcaggtaattactttctttttttattctcatcaacaacataaatcacttttgaaagtataaattttttacaattgtccagtcagtcttctctttatgattttaatgt---------atcttattggtacaattttgggcctctctttaatttaggtgggttcatattgagaacccttctatagtcctcgctcttaagcaccttttgtttacccatgtccctatttctacttcatttcttttcacttgggtcaccatctttgccgttgatatgaacaatgctttgtactatcttatgtccttcaattgtttctttta--ggctttgtt---tggttggaggttttt----------------ttaagttaggttaggttaggggagggttgaagataaaaaatgtgtgtttg----------------------------------------------------------------------------------------------------------------------------------------------------------------------------------gttggaaggaggggaggtgag---------------------gggagggacaattttttgtcatttagtggcactttgtaaaa---------------------cctttaaatttggggttttttctagggaag-----agaatatttatgtctctttatgacta------------------------------------------aatt---gcccttgtaatttttttaatggatattggttataacctcccctcc---------------------------------------------------------------------------------------------------------------------------------------------------------------------------------------------------------------------------------------------------------------cctcccctctttttaaaccaaacaaagttataacctcccctaacctaactttaata-----------------------------------------------------------------------------aacctcactaacttaa-----------------------------------------------------------------------------------
>Hydrochorea_corymbosa1_Bonadeu_655@NODE_1_length_1681_cov_102.289053
------------------------------------------------------------------------------------------------------------------------------------------------aaatttgttcgtcacctcatttttctacctcgttctcaccatattaaacataaattctttaaagtcattaccaaacatctatgtgtggtaaaatattccctcccttgcctttccatttatttccatccccgcacagtccaaacgggccctatatggttttaaagttcctgtccctcgcagcttcgctgccaagctcgcagtcaactgaagtgaggagtgaggaccttctctgggcaatgcgaaaatgctgtcgccggagctcctagctcgttcatcccgtccatacatatccacctcgaccagcgccccgtctatctccaccgccaaaattggctcatcctacttctccgatcctaacccttaccccagccctaatcttagccctagcagtggcttccaagcataccatgacggtggctcttcgagatctgctaaaaattctcgattctcgccctctgtctttgcccacaactgcaggatcgccgttgctcttgcaccatgtgccgctttcctccttgaccttggcggcaccccggtggtggctactctgattgtaggccttatgttctcctacatccttgattccctcaattttaagcccgctgccttctttggtgtatggttctcccttctctttgctcagatagcctttttcttctgctcccctctcatcctaacattcaattctgtagctcttgcaatccttgccgccttcctttgtgccgaaaccaatttcttgatcggcgtttgggcttctcttcaatttaggtggattcagattgagaacccttcgatagttctcgctcttgagcgccttttgtttgcctgcgttcccatttctgcttcatctcttttcacttgggccaccatctccgccgtcggtatgaacaatgcttcgtactatctcatgtccttcaattgcttcttttactggctttactccatgcctcgagtttcgtccttcaagaccaagcatgaagctcggtatcacggaggggaggttccaaatgacaattatattcttggtccccttgagagctgcttccatacactgaatttacttttctttcctcttgtatttcacattgcttcccattactcgattgtattttcttcggctgcttcagtttgtgatatcctccttctattctttatcccattcctgttccaactttacgcatccacaaggggggcgctttggtgggtcaccaagagtgagaaccagctgcagagcattcgggttgttaatggtgccgttgctatgtttttcatcgttatttctttggagatcagggttattttccattcttttgggcggtatatccaggtgccaccgcctctaaatttttttcttgtgagtacaactatgcttggaggggcggctggcgcaggtgcttatgccatgggtatgatttctgacgccttcagctccgtggcttttactactttggccgtaataatcagtgctacaggagcacttgttataggatttccagtgctggtacgcattcctaaccgctttctgttcttctcgagtatctgtgtagtttcaataatagttttggtgcaccttgaggggctttaccttgcaatgcattgacttctgtaaaccatgaacaccgtactaagacactttttaaggcttcttttaatttgaattgttgtgccaaggatactttc-----------------------------------------------------------------------------------------------------------------------------------------------------------------------------------------------------------------------------------------------------------------------------
>Hydrochorea_corymbosa2_Iganci_862@NODE_1_length_1840_cov_277.839216
---------------------------------------------------------------------------------------------------------------------------------------ataa-aagtaaatttgttcgtcacctcatttttctacctcgttgtcaccatattaaacataaattctttaaagtcattaccaaacatctatgtgtggtaaaatattccctcccttgcctttccatttatttccatccccgcacagtccaaacgggccctatatggttttaaagttcctgtccctcgcagcttcgctgccaagctcgcagtcaactgaagtgaggagtgaggaccttctctgggcaatgcgaaaatgctgtcgccggagctcctagctcgttcatcccgtccatacatatccacctcgaccagcgccccgtctatctccaccgccaaaattggctcatcctacttctccgatcctaacccttaccccagccctaatcttagccctagcagtggcttccaagcataccatgacggtggctcttcgagatctgctaaaaattctcgattctcgccctctgtctttgcccacaactgcaggatcgccgttgctcttgcaccatgtgccgctttcctccttgaccttggcggcaccccggtggtggctactctgattgtaggccttatgttctcctacatccttgattccctcaattttaagcccgctgccttctttggtgtatggttctcccttctctttgctcagatagcctttttcttctgctcccctctcatcctaacattcaattctgtagctcttgcaatccttgccgccttcctttgtgccgaaaccaatttcttgatcggcgtttgggcttctcttcaatttaggtggattcagattgagaacccttcgatagttctcgctcttgagcgccttttgtttgcctgcgttcccatttctgcttcatctcttttcacttgggccaccatctccgccgtcggtatgaacaatgcttcgtactatctcatgtccttcaattgcttcttttactggctttactccatgcctcgagtttcgtccttcaagaccaagcatgaagctcggtatcacggaggggaggttccaaatgacaattatattcttggtccccttgagagctgcttccatacactgaatttacttttctttcctcttgtatttcacattgcttcccattactcgattgtattttcttcggctgcttcagtttgtgatatcctccttctattctttatcccattcctgttccaactttacgcatccacaaggggggcgctttggtgggtcaccaagagtgagaaccagctgcagagcattcgggttgttaatggtgccgttgctatgtttttcatcgttatttctttggagatcagggttattttccattcttttgggcggtatatccaggtgccaccgcctctaaatttttttcttgtgagtacaactatgcttggaggggcggctggcgcaggtgcttatgccatgggtatgatttctgacgccttcagctccgtggcttttactactttggccgtaatagtcagtgctacaggagcacttgttataggatttccagtgctggtacgcattcctaaccgctttctgttcttctcgagtatctgtgtagtttcaataatagttttggtgcaccttgaggggctttaccttgcaatgcattgacttctgtaaaccatgaacaccgtactaagacactttttaaggcttcttttaatttgaattgttgtgccaaggatactttctgattgaagaacaggctttgttcgcatgccttcatttggaagtataatcgtttcttaggaaacaaccgacaaaattttgacaagctgagcatattt-----attccaatgctaggaactgtctgactgtaaatgtaaatcaatgatacagtccagt-----------------------------------------------------------------------------------------------------------------
>Hydrochorea_marginata_Morim_563@NODE_1_length_2380_cov_349.215371
------------------------------taccacgtttggttcgagggattacggata---cctggggattgggagtaccacaaaagagggactgctgcaaaaccatggtattgtgttttcaatattttagagacaaaccctattcataatagacaaaaatatcctcaatcaattttaccttaaattagatcttaattccctccaattattacctcataccaaacatatttcagtcccagtcccaatc-ccaatccatcaaaatttaatatcacgta--ccaatcagggcctatatggttttaaaattcctgtccctcgcagcttcgctgccaagctcgcagtcaactgaagtgaggagtgaggaccttgtctgggcaatgcgaaaatgctgtcgccggagctcctagctcgttcatcccgtccatacatatccacctcgaccagcgccccgtctatctccaccgccaaaattggctcatcctacttctccgatcctaacccttaccccagccctaatcttagccctagcagtggcttccaagcataccatgacggtggctcttcgagatctgctaaaaattctcgattctcgccctctgtctttgcccacaactgcaggatcgccgttgctcttgcaccatgtgccgctttcctccttgaccttggcggcaccccggtggtggctactctgattgtaggccttatgttctcctacatccttgattccctcaattttaagcccgctgccttctttggtgtatggttctcccttctctttgctcagatagcctttttcttctgctcccctctcatcctaacattcaattctgtagctcttgcaatccttgccgccttcctttgtgccgaaaccaatttcttgatcggcgtttgggcttctcttcagtttaggtggattcagattgagaacccttcgatagtcctcgctcttgagcgccttttgtttgcctgcgttcccatttctgcttcatctcttttcacttgggccaccatctccgccgtcggtatgaacaatgcttcgtactatctcatgtccttcaattgcttcttttactggctttactccatgcctcgagtttcgtccttcaagaccaagcatgaagctcggtatcacggaggggaggttccaaatgacaattatattcttggtccccttgagagctgcttccatacactgaatttacttttctttcctcttgtatttcacattgcttcccattactcgattgtattttcttcggctgcttcagtttgtgatatcctccttctattctttatcccattcctgttccaactttacgcatccacaaggggggcgctttggtgggtcaccaagagtgagaaccagctgcagagcattcgggttgttaatggtgccgttgctatgtttttcatcgttatttctttggagatcagggttattttccattcttttgggcggtatatccaggtgccaccgcctctaaattattttcttgtgagtacaactatgcttggaggggcggctggcgcaggtgcttatgccatgggtatgatttctgacgccttcagctccgtggcttttactactttggccgtaatagtcagtgctacaggagcgcttgttataggatttccagtggtggtacgcattcctaaccacttcctgttcttctcgagtatctgtgtagtttcaataatagttttggtgcaccttgaggggctttaccttgcaatgcattgacttgggtaaaccatgaacaccgtactaagacactttttaaggcttcttttaatttgaattgttgtgccaaggatactttctgattgaagaacaggctttgttcgcatgccttcatttggaagtataatcgtttcttaggaaacaaccgacaaaattttgacaagctgagcatattt-----attccaatgctaggaactgtctgactgtaaatgtaattcaatgatacagtccagttcctccttgcatataatgcctcaattttggtcttttaactttccgaaattcgttgggtgaggtcttcctaaacacaaaattttgacatgctaagcatatggcactgtggaggg
>Jupunba_abbottii_Zanoni_21220@NODE_1_length_2074_cov_261.960441
tcccattattgaattactcagatatctctctgttagcattcattttgggatttttcaactgacaattatgcgattaaagaa-ggagaaaatatactataggtgttttc-ttttttttcttttaaata-ttttttaataa-agataaatttgtcggtcacctcatttttctaccttatttttaccatattaaacataaattttttaaactcattaccaagcatctatgtgtggtaaaatattccatcc----cctttccatttatttccatccccgcacagtccaaacgggccctatatggttttaaagttcctgtcccttgcagcttcgctgccaagctcgcagtcaactgaagtgaggagtgaggaccttctctgggcaatgcgaaaatgctgtcgccggagctcctagctcgttcatcccgtccatacatatccacctcgaccagcgccccgtctatctccaccgccaaaattggctcatcctacttctccgaccctaacccttaccccagccctaatcttagccctagcagtggcttccaagcatataatgacgatggctcttcgagatctgctaaaaattctcgattctcgccctctgtttttgcccacaactgcaggatcgcggttgctcttgcaccatgtgccgctttcctccttgaccttggcggcaccccggtggtggctactctgattgtaggccttatgttctcctacatccttgattccctcaattttaagcccgctgccttctttggtgtatggttctcccttctctttgctcagatagcctttttcttctgctcccctctcatcctaacattcaattctgtagctcttgcaatccttgccgccttcctttgtgccgaaaccaatttcttgatcggcgtttgggcctctcttcagtttaggtggattcagattgagaacccttctatagtcctcgctcttgagcgccttttgtttgcctgcgttcccatttctgcttcatctcttttcacttgggccaccatctccgccgtcggtatgaacaatgcttcgtactatctcatgtccttcaattgcatcttttactggctttactccatgcctcgagtttcgtccttcaagaccaagcatgaagctcggtatcacggaggggaggttccaaatgacaattatattcttggtccccttgagagctgcttccatacactgaatttacttttctttcctcttgtatttcacattgcttcccattactcgattgtattttcttcggctgcttcagtttgtgatatcctccttctattctttatcccattcctgttccaacttcacgcatccacgaggggggcgctttggtgggtcaccaagagtgagaaccagctgcagagcattcgggttgttaatggtaccgttgccatgattttcatcgttatttctttggagatcagggttattttccattcttttgggcggtatatccaggtgccaccgcctctaaattattttcttgtgagtacaactatgcttggaggggcggctggcgcaggtgcttatgccatgggtatgatttctgacgccttcagctcggtggcttttactactttggccgtaatagtcagtgctacaggagcacttgttataggatttccagtggtggtacgcattcctaaccgcttcctgttcttctcgagtatctgtgtggtttcaataatagttttggtgcaccttgaggggctttaccttgcaatgcattgactttggtaaaccatgaacaccgtactgaaacactttttaaggcttcttttaatttgaattgttgtgccaaggatactttctgattgaagaacaggctttgttcgcatgccttcatttggaagtataatcgtttcttaggaaacaaccgacaaaattttgacaagctgagcttattt-----attccaatgctaggaactgtctgactgtaaatgtaaatcaatgatacagtccagttcctccttggatataatgcctcaattttggtcttttaactttccgaaattcgttgggtgaggtcttcctaaacacaaaat---------------------------------
>Jupunba_asplenifolia_Ekman_6383@NODE_1_length_1740_cov_143.479856
----------------------------------------------------------------------------------------------ctatgggtgttttc-ttttttttcttttaaata-ttttttaataa-agataaatttgtcggtcacctcatttttctaccttatttttatcatattaaacataaattttttaaactcattaccaaacatctatgtgtgggaaaatattccatcc----cctttccatttatttccatccccgcacagtccaaacgggccctatatggttttaaagttcctgtcccttgcagcttcgctgccaagctcgcagtcaactgaagtgaggagtgaggaccttctctgggcaatgcgaaaatgctgtcgccggagctcctagctcgttcatcccgtccatacatatccacctcgaccagcgccccgtctatctccaccgccaaaattggctcatcctacttctccgaccctaacccttaccccagccctaatcttagccctagcagtggcttccaagcatataatgacgatggctcttcgagatctgctaaaaattctcgattctcgccctctgtttttgcccacaactgcaggatcgcggttgctcttgcaccatgtgccgctttcctccttgaccttggcggcaccccggtggtggctactctgattgtaggccttatgttctcctacatccttgattccctcaattttaagcccgctgccttctttggtgtatggttctcccttctctttgctcagatagcctttttcttctgctcccctctcatcccaacattcaattctgtagctcttgcaatccttggcgccttcctttgtgccgaaaccaatttcttgatcggcgtttgggcctctcttcagtttaggtggattcagattgagaacccttctatagtcctcgctcttgagcgccttttgtttgcctgcgttcccatttctgcttcatctcttttcacttgggccaccatctccgccgtcggtatgaacaatgcttcgtactatctcatgtccttcaattgcttcttttactggctttactccatgcctcgagtttcgtccttcaagaccaagcatgaagctcggtatcacggaggggaggttccaaatgacaattatattcttggtccccttgagagctgcttccatacactgaatttacttttctttcctcttgtatttcacattgcttcccattactcgattgtattttcttcggctgcttcagtttgtgatatcctccttctattctttatcccattcctgttccaactttacgcatccacgaggggggcgctttggtgggtcaccaagagtgagaaccagctgcagagcattcgggttgttaatggtaccgttgccatgattttcatcgttatttctttggagatcagggttattttccattcttttgggcggtatatccaggtgccaccgcctctaaattattttcttgtgagtacaactatgcttggaggggcggctggcgcaggtgcttatgccatgggtatgatttctgacgccttcagctcggtggcttttactactctggccgtaatagtcagtgctacaggagcacttgttataggatttccagtggtggtacgcattcctaaccgcttcctgttcttctcgagtatctgtgtagtttcaataatagttttggtgcaccttgaggggctttaccttgcaatgcattgactttggtaaaccatgaacaccgtactgaaacactttttaaggcttcttttaatttgaattgttgtgccaaggatactttctgattgaagaacaggct------------------------------------------------------------------------------------------------------------------------------------------------------------------------------------------------------------------------------------------------------------
>Jupunba_barbouriana_Iganci_847@NODE_1_length_2115_cov_394.323847
----------------------tcttcctttagctcctcttccttgctcactcttcaacaatcactcaagaggaagatgatgaacagtgagaagttgaagtcctttgcttgtgtcgtctttgcaaaaaatgaacaataaaaattatatttatctattagctcttctcacctacctttctgaaccaaataagaaaccaaacc-cccctcccctctttttaaacagaacaaatctcataacct--cctaatt-taactttaataaacctcacc-----------------taacccaacaaacccataaatccctgtccctcgcagcttcgctgccaagcttgcagtcaactgaagtgaggagtgaggaccttctctgggcaatgcgaaaatgctgtcgccggagctcctagctcgttcatcccgtccatacatatccacctcgaccagcgccccgtctatctccaccgccaaaattggctcatcctacttctccgatcctaacccttaccccagccctaatcttagccctagcagcggcttccaggcatacaatgacgatggctcttcgagatctgctaaaaattctcgattctcgccctctgtttttgcccacaactgcaggatcgccgttgctcttgcaccatgtgccgctttcctccttgaccttggcggcaccccggtggtggctactctgattgtaggccttatgttctcctacatccttgattccctcaattttaagcccgctgccttctttggtgtatggttctcccttctctttgctcagatagcctttttcttctgctcccctctcatcctaacattcaattctgtagctcttgcaatccttgccgccttcctttgtgccgaaaccaatttcttgatcggcgtttgggcctctcttcagtttaggtggattcagattgagaacccttctatagtcctcgctcttgagcgccttttgtttgcctgcgtccccatttctgcttcatctcttttcacttgggccaccatctccgccgtcggtatgaacaatgcttcgtactatctcatgtgcttcaattgcttcttttactggctttactccatgcctcgagtttcgtccttcaagaccaagcatgaagctcggtatcacggaggggaggttcctaatgacaattatattcttggtccccttgagagctgcttccatacactgaatttacttttctttcctcttgtatttcacattgcttcccattactcgattgtatttacttcggctgcttcagtttgtgatatcctccttctattctttatcccgttcctgttccaactttacgcatccacgaggggggcgctttggtgggtcaccaagagtgagaaccagctgcagagcattcgggttgttaatggtgccgttgccatgattttcatcgttatttctttggagatcagggttattttccattcttttgggcggtatatccaggtgccaccgcctctaaactatgttcttgtgagtacaactatgcttggaggggcggctggcgcaggtgcttatgccatgggtatgatttctgacgccttcagctcggtggcttttactactttggccgtaatagtcagtgctacaggagcacttgttataggatttccagtggtggtacgcattcctaaccgcttcctgttcttatcgagtatctgtgtagtttcaataatagttttggtgcaccttgaggggctttaccttgcaatgcattgactttggtaaaccatgaacaccgtactgaaacactttttaaggcttcttttaatttgaattgttgtgccaaggatactttctgattgaagaacaggctttgttcgcttgccttcatttggaagtataattgtttcttaggaaacaaccgacaaaattttgacaagctgagcatatttatctgattcaaatgctaggaactgtctgactgtaaatgtaaatcaatgatacagtccagttcctccttggatataatgcctcaatcttggtcttttaactttccgaaattcgttgggtgaggtcttcctaaacacacaattttgacaagctaagcatatggccctgtggaggg
>Jupunba_brachystachya_Lima_7438@NODE_1_length_2285_cov_234.913496
------------------------------cgtgaatttcaatctcaggagatgt---------acaaggcatctgaagatgaaagaatctattgcatgtaaggttgttggggcaattgtgtaaataatgtgtaatttagaaaaaccttcaaatgttttaaaaagggagggaggttttcataaaatgacaaaaatccgcctcctctacttccaaccaaacacccat---------------------ttttaatctttaaccctccctaacctcacctaacttaataaaacctaaacacactctaaaattaccgtccctcgcagcttcgctaccaagctcgcagtcaactgaagtgaggagtgaggaccttctctgggcaatgcgaaaatgctgtcgccggagctcctagctcgttcatcccgtccatacatatccacctcgaccagcgccccgtctatctccaccgccaaaattggctcatcctacttctccgaacctaacccttaccccagccctaatcttagccctagcagtggcttccaagcatacaatgacgatggctcttcgagatctgctaaaaattctcgattctcgccctctgtttttgcccacaactgcaggatcgccgttgctcttgcaccatgtgccgctttcctccttgaccttggcggcaccccggtggtggctactctgattgtaggccttatgttctcctacatccttgattccctcaattttaagcccgcttccttctttggtgtatggttctcccttctctttgctcagatagcctttttcttctgctcccctctcatcctaacattcaattctgtagctcttgcaatccttgctgccttcctttgtgccgaaaccaatttcttgatcggcgtttgggcttctcttcagtttaggtggattcagattgagaacccttctatagtcctcgctcttgagcgccttttgtttgcctgcgtccccatttctgcttcatctcttttcacttgggccaccatctccgccgtcggtatgaacaatgcttcgtactatctcatgtccttcaattgcttcttttactggctttactccatgcctcgagtttcgtccttcaagaccaagcatgaagctcggtatcacggaggggaggttcctaatgacaattatattcttggtccccttgagagctgcttccatacactgaatttgcttttctttcctcttgtatttcacattgcttcccattactcgattgtattttcttcggctgcttcagtttgtgatatcctccttctattctttatcccattcctgttccaactttacgcatccacgaggggggcgctttggtgggtcaccaagagtgagaaccagctgcagagcattcgggttgttaatggtgccgttgccatgattttcatcgttatttctttggagatcagggttattttccattcttttgggcggtatatccaggtgccaccgcctctaaattatgttcttgtgagtacaactatgcttggaggggcggctggcgcaggtgcttatgccatgggtatgatttctgacgccttcagctcggtggcttttactactttggccgtaatagtcagtgctacaggagcacttgttataggatttccagtggtggtacgcattcctaaccgcttcctgttcttctcgagtatctgtgtagtttcaataatagttttggtgcaccttgaggggctttaccttgcaatgcattgactttggtaaaccatgaacaccgtactgaaacactttttaaggcttcttttaatttgaattgttgtgccaaggatactttctgattgaagaacaggctttgttcgcatgccttcatttgtaagtataattgtttcttaggaaacaaccgacaaaattttgacaagctgagcatatttatctgattcaaatgctaggaactgtctgactgtaaatgtaaatcaatgatacagtccagttcctgcttggatataatgcctcaatcttggtcttttaactttccgaaattcgttgggtgaggtcttcctaaacacaaaattttgacaagctaagcatatggcactgtggaggg
>Jupunba_cochleata_Bonadeu_673@NODE_1_length_2056_cov_267.257201
--------------------------------------------------------------------------------------------------------------------------------------------------------------------------------------------------------------------------------------------------------------------ttagtatcttg-------cattgaaacaacccc--------ttaaagtttcctgtccctcgcagcttcgctgccaagctcgcagtcaactgaagtgaggagtgaggaccttccctgggcaatgcgaaaatgctgtcgccggagctcctagctcgttcatcccgtccatacatatccacctcgaccagcgccccgtctatctccaccgccaaaattggctcatcctacttctccgatccgaacccttaccccagccctaatcttagccctagcagtggcttccaagcatacaatgacgatggctcttcgagatctgctaaaaattctcgattctcgccctctgtttttgcccacaactgcaggatcgccgttgctcttgcaccatgtgctgctttcctccttgaccttggcggcaccccggtggtggctactctgattgtaggccttatgttctcctacatccttgattccctcaattttaagcccgctgccttctttggtgtatggttctcccttctctttgctcagatagcctttttcttctgctcccctctcatcctaacattcaattctgtagctcttgcaatccttgccgctttcctttgtgccgaaaccaatttcttgatcggcgtttgggcctctcttcagtttaggtggattcagattgagaacccttctatagtcctcgctcttgagcgccttttgtttgcctgcgtccccatttctgcttcatctcttttcacttgggccaccatctccgccgtcggtatgaacaatgcttcgtactatctcatgtcgttcaattgcttcttttactggctttactccatgcctcgagtttcgtccttcaagaccaagcatgaagctcggtatcacggaggggaggttcctaatgacaattatattcttggtccccttgagagctgcttccatacactgaatttgcttttctttcctcttgtatttcacattgcttcccattactcgattgtattttcttcggctgcttcagtttgtgatatcctccttctattctttatcccattcctgttccaactttacgcatccacgaggggggcgctttggtgggtcaccaagagtgagaaccagctacagagcattcgggttgttaatggtgccgttgccatgattttcatcgttatttctttggagatcagggttattttccattcttttgggcggtatatccaggtgccaccgcctctaaattatgttcttgtgagtacaactatgcttggaggggcggctggcgcaggtgcttatgccatgggtatgatttctgacgccttcagctcggtggcttttactacgttggccgtaatagtcagtgctacaggagcacttgttataggatttccagtggtggtacgcattcctaaccgcttcctgttcttctcgagtatctgtgtagtttcaataatagttttggtgcaccttgagggcctttaccttgcaatacattgactttggtgaaccatgaacaccgtactgaaacactttttaaggcttcttttaatttgaattgttgtgccatggatactttctgattgaagaacaggctttgttcgcatgccttcatttggaagtataattgtttcttaggaaacaaccgacaaaattttgacaagctgagcatatttatctgattcaaatgctaggaactgtctgactgtaaatgtaaatcaatgatacagtccagttcctccttggatataatgcttcaatcttggtcttttaactttccgaaattcgttggctgaggtcttcctaaacac--aattttgacaagctaagcatatggcactgtggaggg
>Jupunba_idiopoda_Quesada_1718@NODE_1_length_1825_cov_151.687071
----------------------------------------------------------------------------------------------ttatgtttgtgattgcattgacgttccacaata-ttttatgatgg-tcatgtatgtatggatgaatgaactatatatttcaatcttgaatagatt--------tatatagatgcatgtgatcgacacgtcgtagttaagaggaaattgattca----ttttgtcactta--------atcatgggttcccaaacgggcccatatggttttaaagttcctgtccctcgcagcttcgctgccaagctcgcagtcaactgaagtgaggagtgaggaccttctctgggcaatgcgaaaatgctgtcgccggagctcctagctcgttcatcccgtccatacatatccacctcgaccagcgccccgtctatctccaccgccaaaattggctcatcctacttctccgatcctaacccttaccccagccctaatcttagccctagcagtggcttccaagcatacaatgacgatggctcttcgagatctgctaaaaattctcgattctcgccctctgtttttgcccacaactgcaggatcgcggttgctcttgcaccatgtgccgctttcctccttgaccttggcggcaccccggtggtggctactctgattgtaggccttatgttctcctacatccttgattccctcaattttaagcccgctgccttctttggtgtatggatctcccttctctttgctcagatagcctttttcttctgctcccctctcatcctaacattcaattctgtagctcttgcaatccttgccgccttcctttgtgccgaaaccaatttcttgatcggcgtttgggcctctcttcagtttaggtggattcagattgagaacccttctatagtcctcgctcttgagcgccttttgtttgcctgcgttcccatttctgcttcatctcttttcacttgggccaccatctccgccgtcggtatgaacaatgcttcgtactatctcatgtccttcaattgcttcttttactggctttactccatgcctcgagtttcgtccttcaagaccaagcatgaagctcggtatcacggaggggaggttccgaatgacaattatattcttggtccccttgagagctgcttccatacactgaatttacttttctttcctcttgtatttcacattgcttcccattactcgattgtattttcttcggctgcttcagtttgtgatatcctccttctattctttatcccattcctgttccaactttacgcatccacgaggggggcgctttggtgggtcaccaagagtgagaaccagctgcagagcattcgggttgttaatggtgccgttgccatgattttcatcgttatttctttggagatcagggttattttccattcttttgggcggtatatccaggtgccaccgcctctaaattattttcttgtgagtacaactatgcttggaggggcggctggcgcgggtgcttatgccatgggtatgatttctgacgccttcagctcggtggcttttactactttggccgtaatagtcagtgctacaggagcacttgttataggatttccagtggtggtacgcattcctaaccgcttcctgttcttctcgagtatctgtgtagtttcaataatagttttggtgctccttgaggggctttaccttgccatgcattgactttggtaaaccatgaacaccgtactgaaacactttttaaggcttcttttaatttgaattgttgtgccaaggatattttttgattgaagagccggctttgttcgcatgccttcatttggaagtataatcgtttcttaggaaacaaccgacaaaattttgacaagctgagcatattt-----attccaatgctaggaactgt----------------------------------------------------------------------------------------------------------------------------------------------------
>Jupunba_laeta_Mori_25147@NODE_1_length_1855_cov_130.587177
-------------------------------------------------------------------------------------------------------------------------------aatgaacaataaaggttatatttgtttattaactcccctcacccacccttataaactaaataagaaatcaaacctctctttctttctttttgaatcaaataaatttcataacctcccctaatc-taactttaataaacttcacc-----------------taaccaaacacacccttaaatccctgcccctcgcagcttcgctgccaagcttgcagtcaactgaagtgaggagtgaggaccttctctgggcaatgcgaaaatgctgtcgccggagctcctagctcgttcatcccgtccatacatatccacctcgaccagcgccccgtctatctccaccgccaaaattggctcatcctacttctccgatcctaacccttaccccagccctaatcttagccctagcagtggcttccaagcatacaatgacgatggctcttcgagatctgcaaaaatttctcgattctcgccctctgtttttgcccacaactgcaggatcgccgttgctcttgcaccatgtgccgctttcctccttgaccttggcggcaccccggtggtggctactctgattgtaggccttatgttctcctacatccttgattccctcaattttaagcccgctgccttctttggtgtatggttctcccttctctttgctcagatagcctttttcttctgctcccctctcatcctaacgttcaattccgtagctcttgcaatccttgccgccttcctttgtgccgaaaccaatttcttgatcggcgtttgggcctctcttcagtttaggtggattcagattgagaacccttctatagtcctcgctcttgagcgccttttgtttgcctgcgtccccatttctgcttcatctcttttcacttgggccaccatctccgccgtcggtatgaacaatgcttcgtactatctcatgtccttcaattgcttcttttactggctttactccattcctcgagtttcgtccttcaagaccaagcatgaagctcggtatcacggaggggaggttcctaatgacaattatattcttggtccccttgagagctgcttccatacactgaatttgcttttctttcctcttgtatttcacattgcttcccattactctattgtattttcttcggctgcttcagtttgtgatatcctccttctattctttatcccattcctgttccaactttacgcatccacgaggggggcgctttggtgggtcaccaagagtgagaaccagctgcagagcattcgggttattaatggtgccgttgccatgattttcatcgttatttctttggagatcagggttattttccattcttttgggcggtatatccaggtgccaccgcctctaaattatgttcttgtgagtacaaccatgcttggaggggcggctggcgcaggtgcttatgccatgggtatgatttctgacgccttcagctcggtggcttttactactttggccgtaatagtcagtgctacaggagcacttgttataggatttccagtggtggtacgcattcctaaccgtttcctgttcttctcgagtatctgtgtagtttcaataatagttttggtgcaccttgaggggctttaccttgcaatgcattgactttggtaaaccatgaacaccgtactgaaacactttttaaggcttcttttaatttgaattgttgtgccaaggatactttctgattgaagaacaggctttgttcgcatgccttcatttggaagtataattgtttcttaggaaacaaccgacaaaattttgacaagctgagcatatttatctgattcaaatgctaggaactgtctgactgtaaatgtaaatcaatgatacagtccagttcc--------------------------------------------------------------------------------------------------------------
>Jupunba_langsdorfii_Ribeiro_728@NODE_1_length_2447_cov_213.475105
atcctctatcaagtcgatgctgtcttcttttagctcctctcccttgctcactcttcaacaatcacttaagaagaagatgatgaacactgagaagtcagaggcccttgcttgtgtcgtctctgtaaaaaatgaacaataaagggtatatttgtctattaactcccctcacctatccttctaaactaaataagaaaccaaacctctccttttctctttttgaaccaaataaatcttataacctcctataatc-taactttaataaatctcacctaacctaacttccgttgaaccaaacaccacttaaagttccctgtccctcgcagcttcgctgccaagctcgcagtcaactgaagtgaggagtgaggaccttctctgggcaatgcgaaaatgctgtcgccggagctcctagctcgttcatcccgtccatacatatccacctcgaccagcgccccgtctatctccaccgccaaaattggctcatcctacttctccgatcctaacccttaccccagccctaatcttagccctagcagtggcttccaagcatacaatgacgatggctcttcgagatctgctaaaaattctcgattctcgccctctgtttttgcccacaactgcaggatcgccgttgctcttgcaccatgtgccgctttcctccttgacctcggcggcaccccggtggtggctactctgattgtaggccttatgttctcctacatccttgattccctcaattttaagcccgctgccttctttggtgtatggttctcccttctctttgctcagatagcctttttcttctgctcccctctcatcctaacattcaattctgtagctcttgcaatccttgccgctttcctttgtgccgaaaccaatttcttgatcggcgtttgggcctctcttcagtttaggtggattcagattgagaacccttctatagtcctcgctcttgagcgccttttgtttgcctgcgtccccatttctgcttcatctcttttcacttgggccaccatctccgccgtcggtatgaacaatgcttcgtactatctcatgtccttcaattgcttcttttactggctttactccatgcctcgagtttcgtccttcaagaccaagcatgaagctcggtatcacggaggggaggttcctaatgacaattatattcttggtccccttgagagctgcttccatacactgaatttgcttttctttcctcttgtatttcacattgcttcccattactcgattgtattttcttcggctgcttcagtttgtgatatcctccttctattctttatcccattcctgttccaactttacgcatccacgaggggggcgctttggtgggtcaccaagagtgagaaccagttgcagagcattcgggttgttaatggtgcagttgccatgattttcatcgttatttccttggagatcagggttattttccattcttttgggcggtatatccaggtgccaccgcctctaaattatgttcttgtgagtacaactatgcttggaggggcggctggcgcaggtgcttatgccatgggtatgatttctgacgccttcagctcggtggcttttactactttggccgtaatagtcagtgctacaggagcacttgttataggatttccagtggtggtacgcattcctaaccgcttcctgttcttctcgagtatctgtgtagtttcaataatagttttggtgcaccttgaggggctttaccttgcaatgcattgactttggtaaaccatgaacaccgtactgaaacactttttaaggcttcttttaatttgaattgttgtgccatggatactttctgattgaagaacaggctttgttcgcatgccttcatttggaagtataattgtttcttaggaaacaaccgacaaaattttgacaagctgagcatatttatctgattcaaatgctaggaactgtctgactgtaaatgtaaatcaatgatacagtccagttcctccttggatataatgcctcaatcttggtcttttaactttccgaaattcgttgggtgaggtcttcctaaacacaaaattttgacaagctaagcatatggcactgtggaggg
>Jupunba_leucophylla_Iganci_839@NODE_1_length_2676_cov_461.452866
atcctctatcaagtcgatgctgtcttcctttagctcctcccccttgctcactcttcaacaatcactcaagaagaagatgatgaacagtgagaagtcggaggcccttgcttgtgttgtctctgcaaaaaatgaataataaaaggtatatttatccattagttttccccacatgaccttctgaaccaaataaaaaaccaaatctctcctctcctctttttgagttaaacaaattttataaccttccctaatc-taattttaataaacctaact------tgacctaaacaccccc--------ttgaagtttcctgtccctcgcagcttcgctgccaagctcgcagtctactgaagtgaggagtgaggaccttctctgggcaatgcgaaaatgctgtcgccggagctcctagctcgttcatcccgtccatacatatccacctcgaccagcgccccgtctatctccaccgccaaaattggctcatcctacttctccgatcctaacccttaccccagccctaatcttagccctaatagtggcttccaagcatacaatgacgatggctcttcgagatctgctaaaaattctcgattctcgccctctgtttttgcccacaactgcaggatcgccgttgctcttgcaccatgtgccgctttcctccttgaccttggcggcaccccggtggtggctactctgattgtaggccttatgttctcctacatccttgattccctcaattttaagcccgccgccttctttggtgtatggttctcccttctctttgctcagatagcctttttcttctgctcccctctcatcctaacattcaattctgtagctcttgcaatccttgccgctttcctttgtgccgaaaccaatttcttgatcggcgtttgggcctctcttcagtttaggtggattcagattgagaacccttctatagtcctcgctcttgagcgccttttgtttgcctgcgtccccatttctgcttcatctcttttcacttgggccaccatctccgccgtcggtatgaacaatgcttcgtactatctcatgtccttcaattgcttcttttactggctttactccatgcctcgagtttcgtccttcaagaccaagcatgaagctcggtatcacggaggggaggttcctaatgacaattatattcttggtccccttgagagctgcttccatacactgaatttgcttttctttcctcttgtatttcacattgcttcccattactcgattgtattttcttcggctgcttcagtttgtgatatcctccttctattctttatcccattcctgttccaactttacgcatccacgaggggggcgctttggtgggtcaccaagagtgagaaccagctgcagagcattcgggttgttaatggtgccgttgccatgattttcatcgttctttctttggagatcagggttattttccattcttttgggcggtatatccaggtgccaccgcctctaaattatgttcttgtgagtacaactatgcttggaggggcggctggcgcaggtgcttatgccatgggtatgatttctgacgccttcagctcggtggcttttactactttggccgtaatagtcagtgctacaggagcacttgttataggatttccagtggtggtacgcattcctaaccgcttcctgttcttctcgagtatctgtgtagtttcaataatagttttggtgcaccttgaggggctttaccttgcaatgcattgactttggtaaaccatgaacaccgtactgaaacactttttaaggcttcttttaatttgaattgttgtgccatggatactttctgatcgaagaacaggctttgttagcatgccttcatttggaagtataattgtttcttaggaaacaaccgacaaaattttgacaagctgagcatatttatctgattcaaatgctaggaactgtctgactgtaaatgtaaatcaatgatacagtccagttcctccttggatataatgcctcaatcttggtcttttaactttccgaaattcgttggctgaggtcttcctaaacacaaaattttgacaagctaagcatatggcactgtggaggg
>Jupunba_oxyphyllidia_Yonker_6157@NODE_1_length_951_cov_276.606407
---------------------------------------------------------------------------------------------------------------------------------------------------------------------------------------------------------------------------------------------------------------------------------------------------------------------------------------------------------------------------------------------------------------------------------------------------------------------------------------------------------------------------------------------------------------------------------------------------------------------------------------------------------------------------------------------------------------------------------------------------------------------------------------------------------------------------------------------------------------------------------------------------------------------------------------------------------------------------------------------------------------------------------tcttttcacttgggctaccatctccgccgtcggtatgaacaatgcttcgtactatctcatgtccttcaattgcttcttttactggctttactccatgcctcgagtttcgtccttcaagaccaagcatgaagctcggtatcacggtggggaggttccaaatgacaattatattcttggtccccttgagagctgcttccatacactgaatttacttttctttcctcttgtatttcacattgcttcccattactcgattgtattttcttcggctgcttcagtttgtgatatcctccttctattctttatcccattcctgttccaactttacgcatccacgaggggggcgctttggtgggtcaccaagagtgagaaccagctgcagagcattcgggttgttaatggtgccgttgccatgattttcatcgttatttctttggagatcagggttattttccattcttttgggcggtatatccaggtgccaccgcctctaaattattttcttgtgagtacaactatgcttggaggggcggctggcgcaggtgcttatgccatgggtatgatttctgacaccttcagctcggtggcttttactactttggccgtaatagtcagtgctacaggagcacttgttataggatttccagtggtggtacgcattcctaaccgcttcctgttcttctcgagtatctgtgtagtttcaataatagttttggtgctccttgaggggctttaccttgccatgcattgactttggtaaaccatgaacaccgtactgaaacactttttaaggcttcttttaatttgaattgttgtgccaaggatactttttgattgaagaacaggctttgttcgcatgccttcatttggaagtataatcgtttcttaggaaacaaccgacaaaattttgacaagctgagcatattt-----attccaatgctaggaactgtctga------------------------------------------------------------------------------------------------------------------------------------------------
>Jupunba_oxyphyllidia_Yonker_6157@NODE_2_length_803_cov_254.117080
--------------------------------------------------------------------tgtgattaaagaacagggaaaatatgctatgggtgttttc-ttttttttcttttaa-atattttttaataaa-agtaaatttgtta-------------gtcacctcattttcactatattaaacatcaattttttaaactcattaccaaacatctatgtgtg--aaaatattccctccctcccctttccatttatttccatccccgcacagtccaaacgggccctatatggttttaaagttcctgtccctcgcagcttcgctgccaagctcgcagtcaactgaagtgaggagtgaggaccttctctgggcaatgcgaaaatgctgtcgccggagctcctagctcgttcatcccgtccatacatatccacctcgaccagcgccccgtctatctccaccgccaaaattggctcatcctacttctccgatcctaacccttaccccagccctaatcttagccctagcagtggcttccaagcatacaatgacgatggctcttcgagatctgctaaaaattctcgattctcgccctctgttttttcccacaactgcaggatcgcggttgctcttgcaccatgtgccgctttcctccttgaccttggcggcaccccggtggtggctactctgattgtaggccttatgttctcctacatccttgattccctcaattttaagcccgctgccttctttggtgtatggttctcccttctctttgctcagatagcctttttcttctgctcccctctcatcctaacattcaattctgtagctcttgcaatccttgccgccttcctttgtgccgaaaccaatttcttgatcg------------------------------------------------------------------------------------------------------------------------------------------------------------------------------------------------------------------------------------------------------------------------------------------------------------------------------------------------------------------------------------------------------------------------------------------------------------------------------------------------------------------------------------------------------------------------------------------------------------------------------------------------------------------------------------------------------------------------------------------------------------------------------------------------------------------------------------------------------------------------------------------------------------------------------------------------------------------------------------------------------------------------------------------------------------------------------------------------------------------------------------------------------------------------------------------------------------------------------------------------------
>Punjuba_callejasii_Daly_5935@NODE_1_length_1694_cov_142.419913
--------------------------------------------------------------------------------------------------------------------------------------------------------------------------------------------------------------actcattatcaaacatatctatgtggttccctcgtccctccccgtcctttccatttatttccattcccgcacagtcctaacgggcactgtatgattttaaagttcctgtccctcgctgcttcgctgccaagctcgcagtcaactgaagtggggagtgaggaccttctctgggcaatgcgaaaatgctgtcgccggagctcctagctcgttcatcccgtccatacatatccacctcaaccagcgccccgtctatctccaccgccaaaattggctcatcctacttctccgatcctaacccttaccccagccctaatcttagccctagcagtggcttccaagcatacaatgacgatggctcttcgagatctgctaaaaattctcgattctcgccctctgtttttgcccacaactgcaggatcgccgttgctcttgcaccatgtgccgctttcctccttgaccttggcggcaccccggtggtggctaccctgattgtaggccttatgttctcctacatccttgattccctcaattttaagcccgctgccttctttggtgtatggttctcccttctctttgctcagatagcctttttcttctgctcccctctcatcctaacattcaattctgttgctcttgcaatccttgccgccttcctttgtgccgaaaccaatttcttgatcggcgtttgggcctctcttcagtttaggtggattcagattgagaacccttctattgtcctctctcttgagcgccttttgtttgcctgcgtccccatttctgcttcatctcttttcacttgggccaccatctccgccgtcggtatgaacaatgcttcgtactatctcatgtccttcaattgcttcttttactggctttactccatgcctcgagtttcgtccttcaagaccaagcatgaagctcggtatcacggaggggaggttcctaatgacaattatattcttggtccacttgagagctgcttccatacactgaatttgcttttctttcctcttgtatttcacattgcttcccattactcgattgtattttcttcggctgcttcagtttgtgatatcctccttctattctttatcccattcctgttccaactttacgcgtccacgaggggggcgctttggtgggtcactaagagtgagaaccagctgcagagcattcgggttgttaatggtgccgttgccatgattttcatcgttatttctttggagatcagggttattttccattcttttgggcgttatatccaggtgccaccgcctctaaattatgttcttgtgagtacaactatgcttggaggggcggctggcgcaggtgcttatgccatgggtatgatttctgacgccttcagctcggtggcttttactactttggccgtaataatcagtgctacaggagcacttgttataggatttccagtggtggtacgcattcataaccgcttcctgttcttctcgagtatatgtgtagtttcaataatagttttggtgcaccttgaggggctttaccttgcaatgcattgactttggtaaaccatgaacaccgtactgagacactttttaaggcttcttttaatttgaattgttgtgccaaggatactttctgattgaagaacagactttgttcgcatgcctttatttggaagtataatcgtttcttaggaaacaacc----------------------------------------------------------------------------------------------------------------------------------------------------------------------------------------------------------
>Punjuba_killipii_Palodorios_6252@NODE_1_length_1745_cov_89.516787
-----------------------------------------------------------------------------------------------------------------------tttaaatatttttttaataaagggtaaatttaccggtcacctcagttttctatctcattttcaccatatcaaacataaatttttcaaactcgttatcaaacatatctatgtggttccctcttccctccctatcctttccatttatttccattcccgcacagtcctaacgggccctgtatgattttaaagttcctgtccctcgctgcttcgctgccaagctcgcagtcaactgaagtggggagtgaggaccttctctgggcaatgcgaaaatgctgtcgccggagctcttagctcgttcatcccgtcaatacatatccacctcgaccagcgccccgtctatctccaccgccaaaattggctcctcctacttctccgatcctaacccttaccccagccctaatcttagccctagcagtggcttccaagcatacaatgacgatggctcttcgagatctgctaaaaattctcgattctcgccctctgtttttgcccacaactgcaggatcgccgttgctcttgcaccatgtgccgctttcctccttgaccttggcggcaccccggtggtggctaccctgattgtaggccttatgttctcctacatccttgattccctcaattttaagcccgctgccttctttggtgtatggttctcccttctctttgctcagatagcctttttcttctgctcccctctcatcctaacattcaattctgttgctcttgcaatccttgccgccttcctttgtgccgaaaccaatttcttgatcggcgtttggtcctctcttcagtttaggtggattcagattgagaacccttctattgtcctctctcttgagcgccttttgtttgcctgcgtccccatttctgcttcatctcttttcacgtgggccaccatctccgccgtcggtatgaacaatgcttcgtactatctcatgtccttcaattgcttcttttactggctttactccatgcctcgagtttcgtccttcaagaccaagcatgaagctcggtatcacggaggggaggttcctaatgacaattatattcttggtccccttgagagctgcttccatacactgaatttgcttttctttcctcttgtatttcacattgcttcccattactcgattgtattttcttcggctgcttcagtttgtgatatcctcctcctattctttatcccattcctgttccaactttacgcatccacgaggggggcgctttggtgggtcactaagagtgagaaccagctgcagagcattcgggttgttaatggtgccgttgccatgattttcatcgttatttctttggagatcagggttattttccattcttttgggcggtatatccaggtgccaccgcctctaaattatgttcttgtgagtacaactatgcttggaggggcggctggcgcaggtgcttatgccatgggtatgatttctgacgccttcagctcggtggcttttactactttggccgtaataatcagtgctacaggagcacttgttttaggatttccagtggtggtacgcattcctaaccgcttcctgttcttctcgagtatctgtgtagtttcaataatagttttggtgcaccttgaggggctttaccttgcaatgcattgactttggtaaaccatgaacaccgtactgaaacactttttaaggcttcttttaatttgaattgttgtgccaaggatactttctgattgaagaacaggctttgttcgcatgcct----------------------------------------------------------------------------------------------------------------------------------------------------------------------------------------------------------------------------------------------
>Punjuba_lehmannii_Escobar_7465@NODE_1_length_2117_cov_233.187255
tcccactgtcgaattactcagagatctctctgttagcgttcattttaggatttctcagctgacgattatgcgattgaagaaggggaaaaacatattgtaaatgtttcctttttttcccttttaaatatttttttaatagaggataaatttatcggtcacctcagttttctatctcattttcaccctatcaaacataaatttttcaaactcattatcaaacatatctatgtggttccctcttccctccctattttttccatttatttccattcccgcacagtcctaacgggccctatatgattttaaagttcctgtccctcgctgcttcgctgccaagctcgcagtcaactgaagtggggagtgaggaccttctctgggcaatgcgaaaatgctgtcgccggagctcctagctcgttcatcccgtccatacatatccacctcgaccagcgccccgtctatctccaccgccaaaattggctcatcctacttctccgatcctaacccttaccccagccctaatcttagccctagcagtggcttccaagcatacaatgacgatggctcttcgagatctgctaaaaattctcgattctcgccctctgtttttgcccacaactgcaggatcgccgttgctcttgcaccttgtgccgctttcctccttgaccttggcggcaccccggtggtggctaccctgattgtaggccttatgttctcctacatccttgattccctcaattttaagcccgctgccttctttggtgtatggttctcccttctctttgctcagatagcctttttcttctgctcccctctcatcctaacattcaattctgttgctcttgcaatccttgccgccttcctttgtgccgaaaccaatttcttgatcggcgtttgggcctctcttcagtttaggtggattcagattgagaacccttctattgtcctctctcttgagcgccttttgtttgcctgcgtccccatttctgcttcatctcttttcacgtgggccaccatctccgccgtcggtatgaacaatgcttcgtactatctcatgtccttcaattgcttcttttactggctttactccatgcctcgagtttcgtccttcaagaccaagcatgaagctcggtatcacggaggggaggttcctaatgacaattatattcttggtccccttgagagctgcttccatacactgaatttgcttttctttcctcttgtatttcacattgcttcccattactcgattgtattttcttcggctgcttcagtttgtgatatcctccttctattctttatcccattcctgttccaactttacgcatccacgaggggggcgctttggtgggtcactaagagtgagaaccagctgcagagcattcgggttgttaatggtgccgttgccatgattttcatcgttatttctttggagatcagggttattttccattcttttgggcggtatatccaggtgccaccgcctctaaattatgttcttgtgagtacaactatgcttggaggggcggctggcgcaggtgcttatgccatgggtatgatttctgacgccttcagctcggtggcttttactactttggccgtaataatcagtgctacaggagcacttgttataggatttccagtggtggtacgcattcctaaccgcttcctgttcttctcgagtatctgtgtagtttcaataatagttttggtgcaccttgaggggctttaccttgcaatgcattgactttggtaaaccatgaacaccgtactgaaacactttttaaggcttcttttaatttgaattgttgtgccaaggatactttctgattgaagaacaggctttgttcgcatgccttcatttggaagtataatcgtttcttaggaaacaaccgacaaaattttgacaagctaagcatatttatctgattcaaatgccaggaactgtctgactgtaaatgtaaatcaatgatacagtccagttcctcctcggatataatgcctcaatctgggtcttttaactttcagaaattcgttgggtgaggtcttcctaaacacaaaattt-------------------------------
>Punjuba_racemiflora_Jimenez_Soares_3626@NODE_1_length_2043_cov_253.971007
-----------------------------------------------------------------------------------ggaaaaatatcctataggtatttcctttttttctcttttaaatatttttttaataatgagtaaattcataagtcatctcatttttctatctcattttcaccgtatcaaacataaattttttaaactcattatcaaacatatctatgtgattccctcttccctccccatcctttccatttatttccattcccgcacagtcctaacgggccctatatgattttaaagttcctatccctcgctgcttcgctgccaagctcacagtcaactgaagtggggagtgaggaccttctctgggcaatgcgaaaatgctgtcgccggagctcctagctcgttcatcccgtccatacatatccacctcgaccagcgccccgtctatctccaccgccaaaattggctcatcctacttctccgatcctaacccttaccccagccctaatcttagccctagcagtggcttccaagcatacaatgacgatggctcttcgagatctgctaaaaattctcgattctcgccctctgtttttgcccacaactgcaggatcgccgttgctcttgcaccatgtgccgctttcctccttgaccttggcggcaccccggtggtggctaccctgattgtaggccttatgttctcctacatccttgattccctcaattttaagcccgctgccttctttggtgtatggttctcccttctctttgctcagatagcctttttcttctgctcccctctcatcctaacattcaattctgttgctcttgcaatccttgccgccttcctttgtgccgaaaccaatttcttgatcggcgtttgggcctctcttcagtttaggtggattcagattgaaaacccttctattgtcctctctcttgagcgccttttgtttgcctgcgtccccatttctgcttcatctcttttcacttgggccaccatctccgccgtcggtatgaacaatgcttcgtactatctcatgtccttcaattgcttcttttactggctttactccatgcctcgagtttcgtccttcaagaccaagcatgaagctcggtatcacggaggggaggttcctaatgacaattatattcttggtccccttgagagctgcttccatacactgaatttgcttttctttcctcttgtatttcacattgcttcccattactcgattgtattttcttcggctgcttcagtttgtgatatcctccttctattctttatcccattcctgttccaactttacgcatccacgaggggggcgctttggtgggtcactaagagtgagaaccagctacagagcattcgggttgttaatggtgccgttgccatgattttcatcgttatttctttggagatcagggttattttccattcttttgggcggtatatccaggtgccaccgcctctcaattatgttcttgtgagtacaactatgcttggaggggcggctggcgcaggtgcttatgccatgggtatgatttctgacgccttcagctcggtggcttttagtactttggccgtaataatcagtgctacaggagcacttgttgtaggatttccagtggtggtacgcattcctaaccgcttcctgttcttctcgagtatctgtgtagtttcaataatagttttggtgcaccttgaggggctttaccttgcaatgcattgactttggtaaaccatgaacaccgtactgagacactttttaaggctttttttaatttgaattgttgtgccaagtatactttctgattgaagaacaggctttgttcgcatgccttcatttggaagtataatcgtttcttaggaaacaaccgacaaaattttgacaagctaagcatatttatctgattcaaatgctaggaactgtctgactgtaaatgtaaatcaatgatacagtccagttcctcctcggatataatgcctcaatatgggtcttttaactttcagaaattcgttgggtgaggtcttcctaaacacaaaattttgacaagctaagcatatggcactgtggaggg
>_R_Acacia_rostellifera_Murphy_466@NODE_1_length_2400_cov_397.518726
ttacttttttaggtaggaaaaaaagtcaggttataaatatgattt----gtgtttaaatagatggtggtaaaagcggcgggggaaaaagttaccccatagaactttttttaattggtttttagga--gtttgttgacttacagtgaacttaaaacaaatactctgcttctgacttttttttttcctattgaatttgattttcttaaaaatttctcaaaacagactcattaaccatgaggctcctcccccaaacactcccttccttttcatcccagccgagtccaaacgggccc--catgattttaaagctcatgtccctcgcagcttcgctgcctagctcgcagtcaactgaagtgcggagtgagggccttctttgggcaatgcgaaaatgctgtcgccggagctcctagctcgttcatcccgtccttacatatccacctcgaccagcgccccgtctatctccaccgccaaaattggctcatcctacttttccgatcctaacccttatcccagccctaatcttagccctagcagtggcttccaagcatacaatgacgatggctcttcgagatctgctaaaaactctcgattctcgccctctgtttttgcccacaactgtaggatcgccgttgctcttgcaccatgtgccgctttcctccttgaccttggcggcaccccggtggtggctaccctgattgtaggccttatgttctcctacatccttgattccctcaattttaagtccgctgccttctttggtgtatggttctcccttctctttgctcagatagcgtttttcttttgctcccctctcatcctaacattcaattctgtagctcttgcaatccttgccgccttcctttgtgccgaaaccaatttcttgatcggcgtctgggcctctcttcagtttaggtggattcagattgagaacccttctatagttctcgctcttgagcgccttttgtttgcctgcgtccccatttctgcttcatctcttttcacttgggccaccatctccgccgtcggtatgaacaatgcttcgtactatctcatgtccttcagttgcttcttttactggctttactccgtgcctcgagtttcgtccttcaagaccaagcatgaagctcggtatcacggaggggaggttcctaatgacaattttattcttggtccccttgagagctgcttccatacactgaatttgcttttctttcctcttgtatttcacattgcttcccattactcgattgtattttcttcggcttcttcagtttgtgatatcctccttctattctttatcccattcctgttccaactttacgcatccacgaggggggcgctttggtgggtcactaagagtgagaaccagctgcagagcattcgggttgttaatggtgccgttgccatgattttcatcgttatttctttggagatcagggttattttccattcttttgggcggtatatccaggtgccaccgcctctaaattatgttcttgttactacaactatgcttggaggggcggttggcgcaggtgcttatgccatgggtatgatttctgacgccttcagctcggtggcttttactactttggccgtaatagtcagtgctacaggagcacttgttatagggtttccagtggtggtacgcactcctaaccgcttcctgttcttctcgagtatctgtgtagtttcaataattgttttggtgcacgttgaggggctttaccttgcagtgcattgactttggtaaaccatgaacaccgtactgaaacactttttaaggcttcttttaactttaattgttgtgccaaggatgctttttgatggaagaacaagctttgttcgcatgccttcgtttggaagtataatcgtttcttaggaaacaaccggcaaaattttgacaagctaagcatatttatctgaatcaaatgctaggaactgtctgactgtaaatgcaaatcaatgatttagtccagttcctccacggatataaggcctcaatcttggtcttttaactttcagaaattcattgggtgaggtcttcctaaacataaaattttgaccagttaagcatagggcaccgtggaggg
>_R_Afrocalliandra_redacta_Germishuizen_5585@NODE_1_length_1897_cov_400.834066
------------------------------------------------------------------------------------------------------------tattttcgtcttatcaacattatttaaataatcaataaatttaaaa------------agttaaattaatgagagggtaaaagatattattatttaaaaaatattaaaataaaattaaaagaaattaaaaactatattgctaaaaatttgtatacgttgtactttaagcttgttaacgcgtattttttttttttttaatctctccctctctcgtatctcccctgcctagctcgcagtcaactgaagggaggagtgaggaccttctctgggcaatgcgaaaatgctgtcgccggagctcatagctcgttcatcccgtccttacatatccacctcaaccagcgctccgtctatctccactgccaaaattggctcatcctacttctccgatccaaacccttaccccagccctaatcttagccctaacagtggcttccaagcatataatgacgatggc---tcgagatctgttaaaaattctcgattttcgccttctgtttttgcccacaacggtaggatcgccgttgctcttgcaccatgtgccgcatttctccttgaccttggcggcaccccggtggttgctaccctgattgtaggccttatgttctcctacatccttgattctctcaatttcaagcctgcttccttctttggtgtatggttctcccttctctttgctcagatagcctttttcttctgctcccctctcatcctcacattcagttctgtagctcttgcaatccttgccgccttcctctgtgctgaaaccaacttcttgatcggcgtttgggcctctcttcagtttaggtggattcagattgagaacccttctatagtcctcgctctagagcgccttttgtttgcctgcgttcccatttctgcttcatctcttttcacttgggccaccatatccgccgtcggtatgaacaatgcttcgtactatctcatgtccttcaattgcttgttttactggctttactccatgcctcgagtttcttccttcaagaccaagcatgaagctcggtatcacggaggggaggttcctaatgacagctatattcttggtcccctcgaaagctgcttccatacgctgaatttgcttttctttcctcttgtatttcatattgcttcccattactcgattgtattttcttcggctgcttcagtttgtgatatcctccttctattctttatcccattcctgttccaactttacgcatccacgaggggggcgctttggtgggtcactaagagcgagaaccagttgcagagcattcgggtcgttaatggtgtcgttgccatgatttttatcgttatttctttggagatcagggttattttccattcttttggacggtatatccaggtgccaccgcctctaaattatgttcttgtcactacaactatgcttggaggggcggctggcgcaggggcttatgccatgggtatgatttctgacgccatcagctccgtggcttttactactctggcggtaatagtcagtgctacaggagcacttgttacagggttcccagtggtggtatgcattcctaaccgtttccttttctcctcgggtatttgtgtagtttcaataatagttatggtgcaccttgaggg----------gcaatgcactgactctgg--------------catactgaaaaactttttaaggctacttttaatttgaatcgttgtaccaaggatactttttgatcaaagaacaggctttgttcgcatgccttca----------------tttcttaagaaacatctgacatag-------------------------------gaaagtagggaatt-------tgtaaacgctaatagttaatacattctcacacattagcgaattgattgtcttaactctcgtcttgtcactttcagaaatctg------------------aatgc-aaatcttgtataactaagcacatg-------------
>_R_Albizia_adinocephala_FHO33_88@NODE_1_length_1504_cov_272.419061
tcctgctgttgaattaatcaaagatttcattgttaaccttcattttgggatttctcaactgacgattgtgcaactgaagaaggggaaaaatatactgtggatatattt-ttttttctttttaaatattttttttaataaagagtaaatttgtca-------------gtcgcctcattttcaccatacaaagcat-aaatttccaaactcattatcaaatattttcggtt------ctcttccatccttttcctctccatttatttccattcccgcacagtccaaacgggccctatatgattttaaagttcctgcct------------ctgctaagctcgcagtcaactgaagtgaggagtgaggaccttctctgggcaatgcgaaaatgctgtcgccggagctcctagctcgttcatcccgtccatacatatccacctcgaccggcgccccgtctatctccaccgccaaaattggctcatcctacttctctgatcctaacccttaccccagccctaatattagccctagcagtggcttccaagcatacaatgacgatggctcttcgagatctgctaaaaattctcgattctcgccctctgcttttgcccacaactgcaggatcgccgttgctcttgcaccatgtgccgctttcctccttgaccttggcggcaccccggtggtggctaccctgattgtaggccttatgttctcctacatccttgattccctcaattttaagcccgctgccttctttggtgtatggttctcccttctctttgctcagatagcctttttcttctgctcccctctcatcctaacattcaattctgtagctcttgcaatccttgccgccttcctttgtgccgaaaccaatttcttgatcggcgtttgggcctctcttcagtttaggtggattcagattgagaacccttctatagtcctcgctcttgagcgccttttgtttgcctgtgtccccatttctgcttcatctcttttcacttgggccaccatctccgccgtcggtatgaacaatgcttcgtactgtctcatgtccttcaattgcttcttttactggttttactcgatgcctcgagtttcgtccttcaagaccaagcatgaagctcggtatcacggaggggaggttcctaatgacaattata------------------------------------------------------------------------------------------------------------------------------------------------------------------------------------------------------------------------------------------------------------------------------------------------------------------------------------------------------------------------------------------------------------------------------------------------------------------------------------------------------------------------------------------------------------------------------------------------------------------------------------------------------------------------------------------------------------------------------------------------------------------------------------------------------------------------------------------------------------------------------------------------------------------------------------------------------------------
>_R_Albizia_coripatensis_Hughes_2433@NODE_1_length_2329_cov_387.470249
tcttactgtcgaattactcagaaatctcgttgttagcgttcattttggaatttctcaactgacaatggtacaattaaagaagggaaaaaatctatggtgggta-----tctttttcccttttaaatatttttttaata--gagtaaatttgtcagtcac-------------ctcatttttaccgtaccaaacataaattttccaaactcattatcaaatattttcg------gttctcttccatcc-------ttttacttatttccattcccgtacagtccaaacgggccctatatgattttaaagttcctgcccctcgctgcgtcgctgccaagctcgcagtcaactgaagtgaggagtgaggaccttgtctgggcaatgcgaaaatgctgtcgccggagctcctagctcgttcatcccgtccatacatatccacctcgattggcaccccgtctatctccaccgccaaaattggctcatcctacttctctgatcctaacccttaccccagccctaatcttagccctagcagtgccttccaagcatgcaatgacgatggctcttcgagatctgctaaaaattctcgattctcgccctctgtttttgcccacaactgcaggatcgccgttgctcttgcaccatgtgccgctttcctccttgaccttggcggcaccccggtggtggctaccctgattgtaggacttatgttctcctacatccttgattccctcaattttaagcccgctgccttctttggtgtatggttctcccttctctttgctcagatagcctttttcttctgctcccctctcatcctaacattcaattctgtagctcttgcaatccttgccgccttcctttgtgccgaaaccaatttcttgatcggcgtttgggcctctcttcagtttaggtggattcagattgagaacccttctatagtcctcgctcttgagcgccttttgtttgcctgcgtccccatttctgcttcatctcttttcacttgggccaccatctccgccgtcggtatgaacaatgcatcgtactgtctcatgtccttcaattgcttcttttactggctttactccatgcctcgagtttcgtccttcaagaccaagcatgaagctcggtatcacggaggggaggttcctaatgacaattatattcttggtccccttgagagctgcttccatacactgaatttacttttctttcctcttgtatttcacattgcttcccattactcgattgtattttcttcggctgcttcagtttgtgatatcctccttctattctttatcccattcctgttccaactttacgcatccacgaggggggcgctttggtgggtcactaagagtgagaaccagctgcagagcattcgggttgttaatggtgccgttgccatgattttcatcgttatttctttggagatcagggttattttccattcttttgggcggtatatccaggtgccaccgcctctaaattatgttcttgtgactacaactatgcttggaggggcggctggcgcaggtgcttatgccatgggtatgatttctgacgccttcagctcggtggcttttactactttggccgtaatagtcagtgctacaggagctcttgttatagggtttccagtggtggtacgcattcctaaccgcttcctgttcttctcgagtatctgtgtagttttaatcatagttttggtgcaccttgaggggctttaccttgcaatgcattgactttggaaaaccgtgaacaccgtactgaaacactttttaaggcttcttttaatttgaattgttgtgccaaggatactttctgatggaagaacaggctttgttcgcatgccttcatttggaagtataatcttttcttaggaaacaaccgacaaagttttgacaagctaagcatatttatctgattcaaatgctaggaactgtatgactgtaaatgtaaatgattgaatcagtccagttcctctttggatataatgcctcagtcttggtcttttaactttcagaaattcgttgggtgaggtcttcctaaacacgcaattttgacaagctaagcatatggca----------
>_R_Albizia_decandra_Vilhena_231@NODE_1_length_1627_cov_77.169032
----------------------------------------------------------------------------------------------------------------------------------------------------------------------------cttattttcacgataccaaacataaa-tctccaaactcattatcaaatattttcg------attctcttccatccctttcctctccatttatttccattcccgcacagtccaaacgggccctatatgattttaaagttcctgcca------------ctgctaagctcgcagtcaactgaagtgaggagtgaggaccttctctgggcattgcgaaaatgctgtcgccggagctcctagctcgttcatcccgtccatacatatccacctcgaccagcgccccgtctatctccaccgccaaaattggctcatcctacttctctgatcctaacccttaccccagccctaatcttagccctagcagtggcttccaagcatacaatgacgatggctcttcgagatctgctaaaaattctcgattctcgccctctgtttttgcccacaactgcaggatcgccgttgctcttgcaccatgtgccgctttcctccttgaccttggtggcaccccggtggtggctactctgattgtaggccttatgttctcctacatccttgattccctcaattttaagcccgctgccttctttggtgtatggttctcccttctctttgctcagatagcctttttcttctgctcccctctcatcctaacattcaattctgttgctcttgcaatccttgctgcctttctttgtgccgaaaccaatttcttgatcggcgtttgggcctctcttcagtttaggtggattcagattgagaacccttctatagtcctcgctcttgagcgccttttgtttgcctgcgtccccatttctgcttcatctcttttcacttgggccaccatctccgccgtcggtatgaacaatgcttcgtactgtctcatgtccttcaattgcttcttttactggttttactccatgcctcaagtttcgtccttcaagaccaagcatgaagctcggtatcacggaggggaagttcctaatgacaattatattcttggtccccttgagagctgcttccatacactgaatttacttttctttcctcttgtatttcacattgcttcccattactcgattgtattttcttcggctgcttcagtttgtgatatcctccttctattctttatcccattcctgttccaactttacgcatccacgaggggggcgctttggtgggtcactaagagtgagaaccaactgcagagcattcgggttgttaatggtgccgttgccatgattttcatcgttatttctttggagatcagggttattttccattcttttgggcggtatatccaggtgccaccgcctctaaattatgttcttgtgactacaactatgcttggaggggcggctggtgcaggcgcttatgccatgggtatgatttctgacgccttcagctcggtggcttttactactttggccgtaatagtcagtgctacaggagctcttgttatagggtttccagcggtggtacgcattcctaaccgcttcctgttcttctggagtatctgcgtagtttcaataatagtttt-gtgcaccttgaggggctttaccttgcaatgcattgactttggtaaaccatgagcaccgtactgaaacactttttaaggcttcttttaatttgaattgttgtgccaaggaca----------------------------------------------------------------------------------------------------------------------------------------------------------------------------------------------------------------------------------------------------------------------------------
>_R_Albizia_edwallii_Dalmaso_272@NODE_1_length_1766_cov_17.284629
------------------------------------------------------------------------------------------------------------------------------------------aagagtaaatttgtcagtcac-------------ctcatttttacaataccaagcataaattttccagactcattatcaaatattttcg------gttctcttccatccttttcc-------ttatttccattcccgtacagtccaaacgggccctatatgattttaaagttcctgtccc--------tcgctgccaagctcgcagtcaactgaagtgaggagtgaggaccttgtctgggcaatgcgaaaatgctgtcgccggagctcctagctcgttcatcccgtccatacatatccacctcgattggcaccccgtctatctccaccgccaaaattggctcatcctacttctctgatcctaacccttaccccagccctaatcttagccctagcagtggcttccaagcatacaatgacgatggctcttcgagatctgctaaaaattctcgattctcgccctctgtttttgcccacaactgcaggatcgccgttgctcttgcaccatgtgccgctttcctccttgaccttggcggcaccccggtggtggctaccctgattgtaggccttatgttctcctacatccttgattccctcaattttaagcccgctgccttctttggtgtatggttctcccttctctttgctcagatagcctttttcttctgctcccctctcatcctaacattcaattctgtagctcttgcaatccttgccgccttcctttgtgccgaaaccaatttcttgatcggcgtttgggcctctcttcagtttaggtggattcagattgagaacccttctatagtcctcgctcttgagcgccttttgtttgcctgcgtccccatttctgcttcatctcttttcacttgggccaccatctccgccgtcggtatgaacaatgcatcgtactgtctcatgtccttcaattgcttcttttactggctttactccatgcctcgagtttcgtccttcaagaccaagcatgaagctcggtatcacggaggggaggttcctaatgacaattatattcttggtccccttgagagctgcttccatacactgaatttacttttctttcctcttgtatttcacattgcttcccattactcgattgtattttcttcggctgcttcagtttgtgatatcctccttctattctttatcccattcctgttccaactttacgcatccacgaggggggcgctttggtgggtcactaagagtgagaaccagctgcagagcattcgggttgttaatggtgccgttgccatgattttcatcgtcatttctttggagatcagggttattttccattcttttgggcggtatatccaggtgccaccgcctctaaattatgttcttgtgactacaactatgcttggaggggcggctggcgcaggtgcttatgccatgggtatgatttctgacgccttcagctcggtggcttttactactttggccgtaatggtcagtgctacaggagctcttgttatagggtttccagtggtggtacgcattcctaaccgcttcctgttcttctcgagtatctgtgtagtttcaatcatagttttggtgcaccttgaggggctttaccttgcaatgcattgactttggaaaaccgtgaacaccgtactgaaacactttttaaggcgtcttttaatttgaattgttgtgccaaggatactttctgatggaagaacaggctttgttcgcatgccttcatttggaagtataatcttttcttaggaaacaaccgacaaagttttgacaagctaagcatatttatctgattcaaatgct-------------------------------------------------------------------------------------------------------------------------------------------------------------
>_R_Albizia_glabripetala_Lewis_1652@NODE_1_length_2181_cov_113.432034
------------------------------------------------------------aaggattgtgcaattgaagaaggggaaaaatatattgtgggtattttc----------ttttaaatatttttttaataaagagtaaatttgtcagtcac-------------cttattttcacgataccaaacataaa-tatccaaactcatcatcaagtattttcg------attctcttctatccctttcctctccatttatttccattcccgcacagtccaaacgggccctatatgattttaaagttcctgcct------------ctgcgaagctcgcagtcaactgaagtgaggagtgaggaccttctttgggcattgcgaaaatgctgtcgccggagctcctagctcgttcatcccgtccatacatatccacctcgaccagcgccccgtctatctccaccgccaaaattggctcatcccacttctctgatcctaacccttaccccagccctaatcttagccctagcagtggcttccaagcatacaatgacgatggttcttcgagatctgctaaaaattctcgattctcgccctctgtttttgcccacaactgcaggatcgctgttgctcttgcaccatgtgccgctttcctccttgaccttggcggcaccccggtggtggctactctgattgtaggccttatgttctcctacatccttgattccctcaattttaagcccgctgccttctttggtgtatggttctcccttctctttgctcagatagcctttttcttctgctcccctctcatcctaacattcaattctgttgctcttgcaatccttgctgcctttctttgtgccgaaaccaatttcttgatcggcgtttgggcctctcttcagtttaggtggattcagattgagaacccttctatagtcctcgctcttgagcgccttttgtttgcctgcgtccccatttctgcttcatctcttttcacttgggccaccatctccgccgtcggtatgaacaatgcttcgtactgtctcatgtccttcaattgcttcttttactggttttactccatgcctcgagtttcgtccttcaagaccaagcatgaagctcggtatcacggaggggaagttcctaatgacaattatattcttggtccccttgagagctgcttccatacactgaatttacttttctttcctcttgtatttcacattgcttcccattactcgattgtattttcttcggctgcttcagtttgtgatatcctccttctattctttatcccattcctgttccaactttacgcatccacaaggggggcgctttggtgggtcactaagagtgagaaccagctgcagagcattcgggttgttaatggtgccgttgccatgattttcatcgttatatctttggagatcagggttattttccattcgtttgagcggtatatccaggtgccaccgcctctaaattatgttcttgtgactacaactatgcttggaggggcggctggtgcaggtgcttatgccatgggtatgatttctgacgccttcagctcggtggcttttactactttggccgtaatagtcagtgctacaggagctcttgttatagggtttccagtggtggtacgcattcctaaccgcttcctgttcttctcgagtatctgcgtagtttcaataatagtttt-gtgcaccttgaggggctttaccttgcaatgcattgactttggtaaaccatgagcaccgtactgaaacactttttaaggcttcttttaatttgaattgttgtgccaaggatactttctgatggaagaacaggccttgttcgcatgccttcatttggaagtataatcttttcttaggaaacaaccgacaaaattttgacaagctaagcatatttatctgattcaaatgctaggaactgtatgactgtaaatgtaaatgattgatacagtccagttcctctttggatataatgtctcagccttggccttttaactttcagaaattcgttgggttaggtcttcctaaaca---------------------------------------
>_R_Albizia_multiflora_Hughes_3090@NODE_1_length_2162_cov_228.152998
ttctgctgttgaattaatcagagatctcattgttagcattcattttaggatttcttaattaaggattgtgcaattgaagaaggggaaaaatatattgtgggtattttc----------ttttaaatatttttttaataaagagtaaatttgtcagtcac-------------cttattttcacgataccaaaacataaatttccaaactcattatcaaatatttcg-------attctcttccatccctttcctctccatttatttccattcccgcacagtccaaacgggccctatatgattttaaagttcctgcct------------cggctaagctcgcagtcaactgaagtgaggagtgaggacgttctctgcgcattgagaaaatgctgtcgccggagctcctagctcgttcatcccgtccatacatatccacctcgaccggcgccccgtctatctccaccgccaaaattggctcatcctacttctctgatcctaacccttacctcagccctaatcttagccctagcagtggcttcgaagcatacaatgacgatggctcttcgagatctgctaaaaattctcgattctcgccctctgtttttgcccacaactgcaggatcgccgttgctcttgcaccatgtgccgctttcctccttgaccttggcggcaccccggtggtggctactctgattgtaggccttatgttctcctacatccttgattccctcaattttaagcccgctgccttctttggtgtatggttctcccttctctttgctcagatagcctttttcttctgctcccctctcatcctaacattcaattctgttgctgttgcaatccttgctgcctttctttgtgccgaaaccaatttcttgatcggcgtttgggcctctcttcagtttaggtggattcagattgagaacccttctatagtcctcgctcttgagcgccttttgtttgcctgcgtgcccatttctgcttcatctcttttcacttgggccaccatctccgccgtcggtatgaacaatgcttcgtactgtctcatgtccttcaattgcttcttttactggttttactccatgcctcgagtttcgtccttcaagaccaagcatgaagctcggtatcacggaggggaagttcctaatgacaattatattcttggtccccttgagagctgcttccatacactgaatttacttttctttcctcttgtatttcacattgcttcccattactcgattgtattttcttcggctgcttcagtttgtgatatcctccttctattctttatcccattcctgttccaactttacgcatccacgaggggggcgctttggtgggtcactaagagtgagaaccagctgcagagcattcgggttgttaatggtgccgttgccatgattttcatcgttatttctttggagatcagggttattttccattcttttgggcggtatatccaggtgccaccgcctctaaattttgttcttgtgactacaactatgcttggaggggcggctggtgcaggtgcttatgccatgggtatgatttctgacgccttcagctcggtggcttttactactttggccgtaatagtcagtgctacaggagctcttgttatagggtttccagtggtggtacgcattcctaaccgcttcctgttcttctcgagtatctgcgtagtttcaataatagtttt-gtgcaccttgaggggctttaccttgcaatgcattgactttggtaaaccatgagcaccatactgaaacactttttaaggcttcttttaatttgaattgttgtgccaaggatactttctgatggaagaacaggctttgttcgcatgccttcatttggaagtataatctttt----ggaagcaaccgacaaaattttgacaagctaagcatatttatctgattcaaatgctgggaactgtatgactgtaaatgtaaatgattgatacagtccagttcctctttggatataatgcctcagtcttggccttttaactttcagaaattcgttcggtgacgtcttcctaaacacaaaattttgacaagctaagcatatggcaccgtggaggg
>_R_Albizia_sinaloensis_Hughes_1576@NODE_1_length_2000_cov_182.246490
tcctgctgttgaattaaccaaagatctcattgttagcattcattttgggatttctccac---------tgcaactgaagaagggaaaaaatatactgtggatata---atttttttctttttaaatatttttctaataaagagtaaatttgtcagtcac-------------ctcattttcagcatacaaagcataaa-tttccaaactcattatcaaatattttcg------gttctcttccatccttttcctctccatttatttccattcccgcacagtccaaacgggccctatatgattttaaagttcctgcct------------ctgctaagctcgcagtcaactgaagtgaggagtgaggaccttctctgggcaatgcgaaaatgctgtcgccggagctcctagctcgttcatcccgtccatacatatccacctcgaccggcgccccgtctatctccaccgccaaaattggctcatcctacttctctgatcctaacccttaccccagccctaatcttagccctagcagtggcttccaagcatacaatgacgatggctcttcgagatctgctaaaaattctcgattctcgccctctgcttttgcccacaactgcaggatcgccgttgctcttgcaccatgtgccgctttcctccttgaccttggcggcaccccggtggtggctaccctgattgtaggccttatgttctcctacatccttgattccctcaattttaagcccgctgccttctttggtgtatggttctcccttctctttgctcagatatcctttttcttctgctcccctctcatcctaacattcaattctgtagctcttgcaatccttgccgccttcctttgtgccgaaaccaatttcttgatcggcgtttgggcctctcttcagtttaggtggattcagattgagaacccttctatagtcctcgctcttgagcgcctcttgtttgcctgcgtccccatttctgcttcatctcttttcacttgggccaccatctccgccgtcggtatgaacaatgcttcgtactgtctcatgtccttcaattgcttcttttactggttttactccatgcctcgagtttcgtccttcaagaccaagcatgaagctcggtatcacggaggggaggttcctaatgacaattatattcttggtccccttgagagctgcttccatacactgaatttacttttctttcctctggtatttcacattgcttcccattactcgattgtattttcttcggctgcttcagtttgtgatatcctccttctattctttatcccattcctgttccaactttacgcatccacgaggggggcgctttggtgggtcactaagagtgagaaccagctgcagagcattcgggttgttaatggtgccgttgccatgattttcatcgttatttctttggagatcagggttattttccattcttttgggcggtatatccaggtgccaccgcctctaaattatgttcttgtgactacaactatgcttggaggggcggctggtgcaggtgcttatgccatgggtatgatttctgacgccttcagctcggtggcttttactactttggccgtaatagtcagtgctacaggagctcttgttatagggtttccagtggtggtacgcattcctaaccgcttactgttcttctcgagtatctgcgtagtttcaataatatttttggtgcaccttgaggggctttaccttgcaatgcattggctttggtaaaccatgagcaccgtactgaaacactttttaaggcttcttttaatttgacttgttgtgccgaggatactttctgatggaagaacaggctttgttcgcatgccttcatttggaagtataatcttttcttaggaaacaaccgacaaaattttgacaagctaagcatatttatctgattcaaatgctaggaactgtatgactgtaaatgtagatgattgata--------------------------------------------------------------------------------------------------------------------------
>_R_Albizia_subdimidiata_var_minor_Gorts_341@NODE_1_length_1880_cov_80.496395
--------------------------------------------------------------------------------------------------------------------------------------------------------------------------------------------------taaa-tatccaaactcatcatcaagtattttcg------attctcttctatccctttcctctccatttatttccattcccgcacagtccaaacgggccctatatgattttaaagttcctgcct------------ctgcgaagctcgcagtcaactgaagtgaggagtgaggaccttctttgggcattgcgaaaatgctgtcgccggagctcctagctcgttcatcccgtccatacatatccacctcgaccagcgccccgtctatctccaccgccaaaattggctcatcccacttctctgatcctaacccttaccccagccctaatcttagccctagcagtggcttccaagcatacaatgacgatggttcttcgagatctgctaaaaattctcgattctcgccctctgtttttgcccacaactgcaggatcgccgttgctcttgcaccatgtgccgctttcctccttgaccttggcggcaccccggtggtggctactctgattgtaggccttatgttctcctacatccttgattccctcaattttaagcccgctgccttctttggtgtatggttctcccttctctttgctcagatagcctttttcttctgctcccctctcatcctaacattcaattctgttgctcttgcaatccttgctgcctttctttgtgccgaaaccaatttcttgatcggcgtttgggcctctcttcagtttaggtggattcagattgagaacccttctatagtcctcgctcttgagcgccttttgtttgcctgcgtccccatttctgcttcatctcttttcacttgggccaccatctccgccgtcggtatgaacaatgcttcgtactgtctcatgtccttcaattgcttcttttactggttttactccatgcctcgagtttcgtccttcaagaccaagcatgaagctcggtatcacggaggggaagttcctaatgacaattatattctcggtccccttgagagctgcttccatacactgaatttacttttctttcctcttgtatttcacattgcttcccattactcgattgtattttcttcggctgcttcagtttgtgatatcctccttctattctttatcccattcctgttccaactttacgcatccacaaggggggcgctttggtgggtcactaagagtgagaaccagctgcagagcattcgggttgttaatggtgccgttgccatgattttcatcgttatatctttggagatcagggttattttccattcgtttgagcggtatatccaggtgccaccgcctctaaattatgttcttgtgactacaactatgcttggaggggcggctggtgcaggtgcttatgccatgggtatgatttctgacgccttcagctcggtggcttttactactttggccgtaatagtcagtgctacaggagctcttgttatagggtttccagtggtggtacgcattcctaaccgcttcctgttcttctcgagtatctgcgtagtttcaataatagtttt-gtgcaccttgaggggctttaccttgcaatgcattgactttggtaaaccatgagcaccgtactgaaacactttttaaggcttcttttaatttgaattgttgtgccaaggatactttctgatggaagaacaggccttgttcgcatgccttcatttggaagtataatcttttcttaggaaacaaccgacaaaattttgacaagctaagcatatttatctgattcaaatgctaggaactgtatgactgtaattgtaaatgattggtacagtccagttcctctttggatataatgcctcagtcttggccttttgactttcagaaattcgttgggtgaagtcttcctaaacacaaaattttgacaagctaagcatatggcaccgtggacgg
>_R_Albizia_subdimidiata_var_subdimidiata_Ferreira_210@NODE_1_length_1211_cov_277.184303
-------------------------------------------------------------------------------------------------------------------------------------------------------------------------------------------------------------------------------------------------------------------------------------------------------------------------------------------------------------------------------------------------------------------------------------------------------------------------------------------------------------------------------------------------------------------------------------------------------------------------------------------------------------------------------------------------------------------------------------------------------------------------------------------------------------------------------------------------ctaacattcaattctgttgctcttgcaatccttgctgcctttctttgtgccgaaaccaatttcttgatcggcgtttgggcctctcttcagtttaggtggattcagattgagaacccttctatagtcctcgctcttgagcgccttttgtttgcctgcgtccccatttctgcttcatctcttttcacttgggccaccatctccgccgtcggtatgaacaatgcttcgtactgtctcatgtccttcaattgcttcttttactggttttactccatgcctcgagtttcgtccttcaagaccaagcatgaagctcggtatcacggaggggaagttcctaatgacaattatattcttggtccccttgagagctgcttccatacactgaatttacttttctctcctcttgtatttcacattgcttcccattactcgattgtattttcttcggctgcttcagtttgtgatatcctccttctattctttatcccattcctgttccaactttacgcatccacaaggggggcgctttggtgggtcactaagagtgagaaccagctgcagagcattcgggttgttaatggtgccgttgccatgattttcatcgttatatctttggagatcagggttattttccattcgtttgagcggtatatccaggtgccaccgcctctaaattatgttcttgtgactacaactatgcttggaggggcggcaggtgcaggtgcttatgccatgggtatgatttctgacgccttcagctcggtggcttttactactttggccgtaatagtcagtgctacaggagctcttgttatagggtttccagtggtggtacgcattcctaaccgcttcctgttcttctcgagtatctgcgtagtttcaataatagtttt-gtgcaccttgaggggctttaccttgcaatgcattgactttggtaaaccatgagcaccgtactgaaacactttttaaggcttcttttaatttgaattgttgtgccaaggatactttctgatggaagaacaggccttgttcgcatgccttcatttggaagtataatcttttcttaggaaacaaccgacaaaattttgacaagttaagcatatttatctgattcaaatgctaggaactgtatgactgtaattgtaaatgattggtacagtccagttcctctttggatataatgcctcagtcttggccttttgactttcagaaat----------------------------------------------------------------
>_R_Albizia_subdimidiata_var_subdimidiata_Ferreira_210@NODE_2_length_536_cov_51.860566
------------attaatctgagatctcattgttagcattcattttaagatatctcaactaaggattgtgcaattgaagaaggggaaaaatatattgtgggtattttc-tttt---------aaatatttttttaataaagagtaaatttgtca-------------gtcaccttattttcacgataccaaacat-aaatatccaaactcatcatcaagtattttcgatt------ctcttctatccctttcctctccatttatttccattcccgcacagtccaaacgggccctatatgattttaaagttcctgcct------------ctgcgaagctcgcagtcaactgaagtgaggagtgaggaccttctttgggcattgcgaaaatgctgtcgccggagctcctagctcgttcatcccgtccatacatatccacatcgaccagcgccccgtctatctccaccgccaaaattggctcatcccacttctctgatcctaacccttacccc------------agccctagcagtggcttccaagcatacaatgacgatggttcttcgagatctgctaaaaattctcgattctcgccctc-----------------------------------------------------------------------------------------------------------------------------------------------------------------------------------------------------------------------------------------------------------------------------------------------------------------------------------------------------------------------------------------------------------------------------------------------------------------------------------------------------------------------------------------------------------------------------------------------------------------------------------------------------------------------------------------------------------------------------------------------------------------------------------------------------------------------------------------------------------------------------------------------------------------------------------------------------------------------------------------------------------------------------------------------------------------------------------------------------------------------------------------------------------------------------------------------------------------------------------------------------------------------------------------------------------------------------------------------------------------------------------------------------------------------------------------------------------------------------------------------------------------------------------------------------
>_R_Albizia_tomentosa_Hughes_648@NODE_1_length_1935_cov_187.359526
tcctgctgttgaattaatcaaagatctcattgttagcattcattttgggatttctcaac---------tgcaactgaagaagggaaaaaatatactgtggatata---atttttttctttttaaatatttttttaataaagagtaaatttgtcagtcac-------------ctcattttcaccatacaaagcataaa-tttccaaactcattatcaaatattttcg------gttctcttccatccttttcctctccatttatttccattcccgcacagtccaaatgggccctatatgattttaaagttcctgcct------------ctgctaagctcgcagtcaactgaagtgaggagtgaggaccttctctgggcaatgcgaaaatgctgtcgccggagctcctagctcgttcatcccgtccatacatatccacctcgaccggcgccccgtctatctccaccgccaaaattggctcatcctacttctctgatcctaacccttaccccagccctaatcttagccctagcagtggcttccaagcatacaatgacgatggctcttcgagatctgctaaaaattctcgattctcgccctctgcttttgcccacaactgcaggatcgccgttgctcttgcaccatgtgccgctttcctccttgaccttggcggcaccccggtggtggctaccctgattgtaggccttatgttctcctacatccttgattccctcaattttaagcccgctgccttctttggtgtatggttctcccttctctttgctcagatatcctttttcttctgctcccctctcatcctaacattcaattctgtagctcttgcaatccttgccgccttcctttgtgccgaaaccaatttcttgatcggcgtttgggcctctcttcagtttaggtggattcagattgagaacccttctatagtcctcgctcttgagcgcctcttgtttgcctgcgtccccatttctgcttcatctcttttcacttgggccaccatctccgccgtcggtatgaacaatgcttcgtactgtctcatgtccttcaattgcttcttttactggttttactccatgcctcgagtttcgtccttcaagaccaagcatgaagctcggtatcacggaggggaggttcctaatgacaattatattcttggtccccttgagagctgcttccatacactgaatttacttttctttcctctggtatttcacattgcttcccattactcgattgtattttcttcggctgcttcagtttgtgatatcctccttctattctttatcccattcctgttccaactttacgcatccacgaggggggcgctttggtgggtcactaagagtgagaaccagctgcagagcattcgggttgttaatggtgccgttgccatgattttcatcgttatttctttggagatcagggttattttccattcttttgggcggtatatccaggtgccaccgcctctaaattatgttcttgtgactacaactatgcttggaggggcggctggtgcaggtgcttatgccatgggtatgatttctgacgccttcagctcggtggcttttactactttggccgtaatagtcagtgctacaggagctcttgttatagggtttccagtggtggtacgcattcctaaccgcttactgttcttctcgagtatctgcgtagtttcaataatatttttggtgcaccttgaggggctttaccttgcaatgcattggctttggtaaaccatgagcaccgtactgaaacactttttaaggcttcttttaatttgaattgttgtgccgaggatactttctgatggaagaacaggctttgttcgcatgccttcatttggaagtataatcttttcttaggaaacaaccgacaaaattttgacaagctaagcatatttatctgattcaaatgctaggaactgtatgactgtaaatgta-------------------------------------------------------------------------------------------------------------------------------------
>_R_Balizia_leucocalyx_Aguilar_1939@NODE_1_length_2075_cov_299.559560
atatggtgtcaaaatgtttataggtatttttgtcccttaacccttaataatttaacaaatattaattattaataaatatat----------------------------------------------gaagaataatatgaggcatatttgtccattaccttccttcacctatccttttgaaccaaacatgatatcaaacctcccctcccctctttttgaatcaaataaaactcataatctcacctaacttaactttcattaaatctcat-ataatctgatcttattgaaccaaacacacccttaaagttcctgtccctcgcagcttcgctgccaagctcgcagtcaactgaagtgaggagtgaggaccttctctgggcaatgcgaaaatgctgtcgccggagctcctagctcgttcatcccgtccatacatatccacctcgaccagcgccccgtctatctccaccgccaaaattggctcatcctacttctccgatcctaacccttaccccagccctaatcttagccctagcagtggcttccaagcataccatgacgatggctcttcgagatctgctaaaaattctcgattctcgccctctgtttttgcccacaactgcaggatcgccgttgctcttgcaccatgtgccgctttcctccttgatcttggcggcaccccggtggtggctactctgattgtaggccttatgttctcctacatccttgattccctcaattttaagcccgctgccttctttggtgtatggttctcccttctctttgctcagatagcctttttcttctgctcccctctcatcctaacattcaattctgtagctcttgcaatccttgccgccttcctttgtgccgaaaccaatttcttgatcggcgtttgggcctctcttcagtttaggtggattcagattgagaacccttctatagtcctcgctcttgagcgccttttgtttgcctgcgttcccatttctgcttcatctcttttcacttgggccaccatctccgccgtcggtatgaacaatgcttcgtactatctcatgtccttcaattgcttcttttactggctttactccatgcctcgagtttcgtccttcaagaccaagcatgaagctcggtatcacggaggggaggttccaaatgacaattatattcttggtccccttgagagctgcttccatacactgaatttacttttctttcctcttgtatttcacattgcttcccattactcgatcgtattttcttcggctgcttcagtttgtgatatcctccttctattctttatcccattcctgttccaactttacgcatccacgaggggggcgctttggtgggtcaccaagagtgagaaccagctgcagagcattcgggttgttaatggtgccgttgccgtgattttcatcgttatttctttggagatcagggttattttccattcttttgggcggtatatccaggtgccaccgcctctaaattattttcttgtgagtacaactatgcttggaggggcggctggcgcaggtgcttatgccatgggtatgatttctgacgccttcagctcggtggcttttactactttggccgtaatagtcagtgctacaggagcacttgttataggatttccagtggtggtacgcattcctaaccgcttcctgttcttctcgagtatctgtgtagtttcaataatagttttggtgcaccttgaggggctttaccttgcaatgcattgactttggtaaaccatgaacaccgtactgaaacactttttaaggcttcttttaatttgaattgttgtgccaaggatactttctgattgaagaacagtctttgttcgcatgccttcatttggaagtataatcgtttctaaggaaacaaacgacaaaattttgacaagctgagcatattt-----attccaatgctaggaactgtctgactgtaaatgtaaatcaatgatacagtccagttcctccttggatataatgcctcaattttggtcttttaaaagaccaaaattga-------------------------------------------------------------
>_R_Balizia_pedicellaris_Queiroz_15529@NODE_1_length_2033_cov_396.193630
------------------------------------------------------------------------------------------------------------tgattctttttttaaaata-ttttttaataa-aagtaaatttgtccgtcacctcatttttctacctcattttcactatattaaacataaattttttaaactcattaccaaacatctatgtgtggtaaaatattccctcccttgcctttccatttatttccatccccgcacggtccaaacgggccctatgtggttttaaagttcctgtccctcgcagcttcgctgccaagctcgcagtcaactgaagtgaggagtgaggaccttctctgggcaatgcgaaaatgctgtcgccggagctcctagctcgttcatcccgtccatacatatccacctcgaccagcgccccgtctatctccaccgccaaaattggttcatcctacttctccgatcctaacccttaccccagccctaatcttagccctagcagtggcttccaagcataccatgacgatggctcttcgagatctgctaaaaattctcgattctcgccctctgtctttgcccacaactgcaggatcgccgttgctcttgcaccatgtgccgctttcctccttgaccttggcggcaccccggtggtggctactctgattgtaggccttatgttctcctacatccttgattccctcaattttaagcccgctgccttctttggtgtatggttctcccttctctttgctcagatagcctttttcttctgctcccctctcatcctaacattcaattctgtagctcttgcaatccttgccgccttcctttgtgccgaaaccaatttcttgatcggcgtttgggcctctcttcagtttaggtggattcagattgagaacccttctatagtcctcgctcttgagcgccttttgtttgcctgcgttcccatttctgcttcatctcttttcacttgggccaccatctccgccgtcggtatgaacaatgcttcgtactatctcatgtccttcaattgcttcttttactggctttactccatgcctcgagtttcgtccttcaagaccaagcatgaagctcggtatcacggaggggaggttccaaatgacaattatattcttggtccccttgagagctgcttccatacactgaatttacttttctttcctcttgtatttcacattgcttcccattactcgattgtattttcttccgctgcttcagtttgtgatatcctccttctattctttatcccattcctgttccaactttacgcatccacgaggggggcgctttggtgggtcaccaagagtgagaaccagctgcagagcattcgggttgttaatggtgccgttgctatgattttcatcgttatttctttggagatcagggttattttccattcttttgggcggtatatccaggtgccaccgcctctaaattattttcttgtgagtacaactatgcttggaggggcggctggtgcaggtgcttatgccatgggtatgatttctgacgccttcagctcggtggcttttactactttggccgtaatagtcagtgctacaggagcacttgttataggatttccagtggtggtacgcattcctaaccgcttcctgttcttctcgagtatctgtgtagtttcaataatagttttggtgcaccttgaggggctttaccttgcaatgcattgactttggtaaaccatgaacgccgtactgagacactttttaaggcttcttttaatttgaattgttgtgccgaggatactttctgattgaagaacaggctttgttcgcatgccttcatttggaagtataatcgtttcttaggaaacaaccgacaaaattttgacaagctgagcatattt-----attccaatgctaggaactgtctgactgtaaatgtaaatcaatgatacagtccagttcctccttggatataatgcctcaattttggtcttttaactttccgaaattcgttgggtgaggtcttcctaaacacaaaattttgacatgctaagcatatggcattgtggaggg
>_R_Balizia_spnov_Morim_577@NODE_1_length_1893_cov_231.205114
---------------------------------------------------------------------------------------------------------------------------------------ataa-aagtaaatttgtccgtcacctcatttttctacctcattttcaccatattaaacataaattttttaaactcattaccaaacatctatgtgtggtaaaatattccctcccttgcctttccatttatttccatccccgcacagtccaaacgggccctatatggttttaaagttcctgtccctcgcagcttcgctgccaagctcgcagtcaactgaagtgaggattgaggaccttctctgggcaatgcgaaaatgctgtcgccggagctcctagctcgttcatcccgtccatacatatccacctcgaccagcgccccgtctatctccaccgccaaaattggctcatcctacttctccgatcctaacccttaccccagccctaatcttagccctagcagtggcttccaagcataccatgacggtggctcttcgagatctgctaaaaattctcgattctcgccctctgtctttgcccacaactgcaggatcgccgttgctcttgcaccatgtgccgctttcctccttgaccttggcggcaccccggtggtggctactctgattgtaggccttatgttctcctacatccttgattccctcaattttaagcccgctgccttctttggtgtatggttctcccttctctttgctcagatagcctttttcttctgctcccctctcatcctaacattcaattctgtagctcttgcaatccttgccgccttcctttgtgccgaaaccaatttcttgatcggcgtttgggcttctcttcagtttaggtggattcagattgagaacccttctatagtcctcgctcttgagcgccttttgtttgcctgcgttcccatttctgcttcatctcttttcacttgggccaccatctccgccgtcggtatgaacaatgcttcgtactatctcatgtccttcaattgcttcttttactggctttactccatgcctcgagtttcgtccttcaagaccaagcatgaagctcggtatcacggaggggaggttccaaatgacaattatattcttggtccccttgagagctgcttccatacactgaatttacttttctttcctcttgtatttcacattgcttcccattactcgattgtattttcttcggctgcttcagtttgtgatatcctccttctattctttatcccattcctgttccaactttacgcatccacaaggggggcgctttggtgggtcaccaagagtgagaaccagctgcagagcattcgggttgttaatggtgccgttgctatgtttttcatcgttatttctttggagatcagggttattttccattcttttgggcggtatatccaggtgccaccgcctctaaattattttcttgtgagtacaactatgcttggaggggcggctggcgcaggtgcttatgccatgggtatgatttctgacgccttcagctccgtggcttttactactttggccgtaatagtcagtgctacaggagcacttgttataggatttccagtggtggtacgcattcctaaccgcttcctgttcttctcgagtatctgtgtagtttcaataatagttttggtgcaccttgaggggccttaccttgcaatgcattgacttcggtaaaccatgaacaccgtactaagacactttttaaggcttcttttaatttgaattgttgtgccaaggatgctttctgattgaagaacaggctttgttcgcatgccttcatttggaagtataatcgtttcttaggaaacaaccgacaaaattttgacaagctgagcatattt-----attccaatgctaggaactgtctgactgtaaatgtaattcaatgatacagtccagttcctccttggatataatgcctcaattttggtcttttaactttccgaaattcat------------------------------------------------------------
>_R_Cathormion_rhombifolium_Deighton_3618@NODE_1_length_1944_cov_159.580611
tcccactattgaattactcatatatctctctgttagcgttcattttgggatttttcagctaacaattatgcgattgaagaagggggaaaatgtaccgtgggtgttttcttttcttttcttttaaata-ttttttaataa-aagtaaatttgtccgtcacctcatttttctacctcattttcaccatattaaacataaattttttaaactcattaccaaacatctatgtttggtaaaatattccctcccttgcctttccatttatttccatccccgcacagtccaaacgggccctgtatggttttaaagttcctgtccctcgcagcttcgctgccaagctcgcagtcaactgaagtgaggagtgaggaccttctctgggcaatgcgaaaatgctgtcgccggagctcctagctcgttcatcccgtccatacatatccacctcgaccagcgccccgtctatctccaccgccaaaattggctcatcctacttctccgatcctaacccttaccccagccctaatcttagccctagcagtggcttccaagcataccatgacggtggctcgtcgagatctgctaaaaattctcgattctcaccctctgtctttgcccacaactgcaggatcgccgttgctcttgcaccatgtgccgctttcctccttgaccttggcggcaccccggtggtggctactctgattgtaggccttatgttctcctacatccttgattccctcaattttaagcccgctgccttctttggtgtatggttctcccttctctttgctcagatagcttttttcttctgctcccctctcatcctaacattcaattctgtagctcttgcaatccttgccgccttcctttgtgccgaaaccaatttcttgatcggcgtttgggcttctcttcagtttaggtggattcagattgagaacccttcgatagttctcgctcttgagcgccttttgtttgcctgcgttcccatttctgcttcatctcttttcacttgggccaccatctccgccgtcggtatgaacaatgcttcgtactatctcatgtccttcaattgcttcttttactggctttactccatgcctcgagtttcgtccttcaagaccaagcatgaagctcggtatcacggaggggaggttccaaatgacaattatattcttggtccccttgagagctgcttccatacactgaatttacttttctttcctcttgtatttcacattgcttcccattactcgattgtattttcttcggctgcttcagtttgtgatatcctccttctattctttatcccattcctgttccaactttacgcatccacaaggggggcgctttggtgggtcaccaagagtgagaaccagctgcagaacattcgggttgttaatggtgccgttgctatgtttttcatcgttatttctttggagatcagggttattttccattcttttgggcggtatatccaggtgccaccgcctctaaattattttcttgtgagtacaactatgcttggaggggcggctggcgcaggtgcttatgccatgggtatgatttctgacgccttcagctccgtggctttcactactttggccgtaatagtcagtgctacaggagcacttgttataggatttccagtggtggtacgcattcctaaccgcttcctgttcttctcgagtatctgtgtagtttcaataatagttttggtgcaccttgaggggctttaccttgcaatgcattgacttcggtaaaccatgaacaccgtactaagacactttttaaggcttcttttaatttgaattgttgtgccaaggatactttctgattgaagaacaggctttgtttgcatgccttcatttggaagtataatcgtttcttaggaaacaaccgacaaaattttgacaagctgagcatattt-----attccaatg---------------------------------------------------------------------------------------------------------------------------------------------------------------
>_R_Enterolobium_cyclocarpum_MWC9020@NODE_2_length_1131_cov_157.646110
-------------------------------------------------------------------------------------------------tggcaacttta-------------------cctatttggtata-------------------------------------------------aagcattg--------------------------------------------------------------------------aaggcagggactgtgaggatcaaagattgagttagaattattgttt-----------ggtatgaggcttatagatagccgaattggga------------------gtaccatgaaagtgggattgcta--------------------------------------------------------------------caaagccacctccccc-aatattttgttttcaatccta-----------------------------agattgcaaaattgtagagacaa-------------------aaatatccttgat------------------------------------------------------------------------------------------------------------------taaaatattttttggacaaaaataactctgattttaacctataatcaatctctcccacataatcactctctttttttgttctcacttatgacataaatcactcctaaaagaacaaattttttacaattgtccagtcagtcatctcttcatgaatttaatgtattaaaatcatcttattggtacaattttgggcctttcttcaatttaggtagattcagattgagaacccttctatactccttgttcttgagcgccttttgtttgcatgtgtccctatttctacttcatctcttttcacttgggccaccatatctactgtcagtatgaacaatgcttcgtactatctcatgtcgtttgattgcttcttttactggctttactccatgcctcgagtttcatcctttaagaccaagcatgaagcttggtatcacggaggggaggttcctaataagaattatattcttgatgctttaaaaatgtg-----------------------------------------------------------------------------------------------------------------------------------tttgatcaattttgagaggaaaccatcaagagttgaaagag---gaaaaggaagtg------atttagggcatgggtatttcggtctttttataattagtagctatttattaaaagatcaatgaaatt----gttctctctaacaattacttcatgccaaacacatttttaaagcatcaatcctagttccagtctt------------------------------------------aatcccagtccatcaaaattcagtaccacatactaaacagggccttagtgtcactgctaaaggttagctt------------------------tagcggccacat-----gtaattcatcgccaaaagtcatcttt------------------------------------------------------------------------------------------------------------------tagtggcaaaaaaagtcgctacctcatccacttgttactt----------------ggcaccatctacatcacttgccacatcacccacccttccacatcgcgcc------------------------------------------------------------------------------------catatctccaccattatttttctcccataag--------------------------------------------------------------------
>_R_Hydrochorea_gonggrijpii_Tillett_45696@NODE_1_length_2043_cov_345.571211
tcccaccattgaattactcatatatctctctattagcgttcattttgggatttttcaactaacaattatgcgattgaagaagggggaaaatgtaccatgggtgttttctttttttttttttttaata-ttttttaataa-aagtaaatttgtccgtcacctcatttttctacctcattttcaccatattaaacataaattttttaaactcattaccaaacatctatgtgtggtaaaatattccctcccttgcctttccatttatttccatccccgcacagtccaaacgggccctatatggttttaaagttcctgtccctcgcagcttcgctgccaagctcgcagtcaactgaagtgaggagtgaggaccttctctgggcaatgcgaaaatgctgtcgccggagctcctagctcgttcatcccgtccatacatatccacctcgaccagcgccccgtctatctccaccgccaaaattggctcatcctacttctccgatcctaacccttaccccagccctaatcttagccctagcagtggcttccaagcataccatgacggtggctcttcgagatctgctaaaaattctcgattctcgccctctgtctttgcccacaactgcaggatcgccgttgctcttgcaccatgtgccgctttcctccttgaccttggcggcaccccggtggtggctactctgattgtaggccttatgttctcctacatccttgattccctcaattttaagcccgctgccttctttggtgtatggttctcccttctctttgctcagatagcctttttcttctgctcccctctcatcctaacattcaattctgtagctcttgcaatccttgccgccttcctttgtgccgaaaccaatttcttgatcggcgtttgggcttctcttcagtttaggtggattcagattgagaacccttctatagtcctcgctcttgagcgccttttgtttgcctgcgttcccatttctgcttcatctcttttcacttgggccaccatctccgccgtcggtatgaacaatgcttcgtactatctcatgtccttcaattgcttcttttactggctttactccatgcctcgagtttcgtccttcaagaccaagcatgaagctcggtatcacggaggggaggttccaaatgacaattatattcttggtccccttgagagctgcttccatacactgaatttacttttctttcctcttgtatttcacattgcttcccattactcgattgtattttcttcggctgcttcagtttgtgatatcctccttctattctttatcccattcctgttccaactttacgcatccacaaggggggcgctttggtgggtcaccaagagtgagaaccagctgcagagcattcgggttgttaatggtgccgttgctatgtttttcatcgttatttctttggagatcagggttattttccattcttttgggcggtatatccaggtgccaccgcctctaaattattttcttgtgagtacaactatgcttggaggggcggctggcgcaggtgcttatgccatgggtatgatttctgacgccttcagctacgtggcttttactactttggccgtaatagtcagtgctacaggagcacttgttataggatttccagtggtggtacgcattcctaaccgcttcctgttcttctcgagtatctgtgtagtttcaataatagttttggtgcaccttgaggggctttaccttgcaatgcattgacttcggtaaaccatgaacaccgtactaagacactttttaaggcttcttttaatttgaattgttgtgccaatgatactttctgattgaagaacaggctttgttcgcatgccttcatttggaagtataatcgtttcttaggaaacaaccgacaaaattttgacaagctgagcatattt-----attccaatgctaggaactgtctgactgtaaatgtaattcaatgatacagtccagttcctccttggatataatgcctcaattttggtcttttaac--------------------------------------------------------------------------
>_R_Jupunba_commutata_Maguire_46145@NODE_1_length_2067_cov_300.047739
atcctctatcaagttgatgctgtcttcctttagctcctcttccttgctcactcttcaacaatcactcaagaagaagatgatgaacagtgagaagtcgaaggcccttgcttgtgtcgtctttgcaaaaaatgaacaataaaggttatatttgtctattagttcctctcacctacctttctgaaacaaataagaaaccaaacctcctctcctctctttttgaaccaaataaatctcataacctcccctaatt-taactttaataaacttcacc-----------------aaaccaaacacacccttaaatccctgtccctcgcagcttcgctgccaagcttgcagtcaactgaagtgaggagtgaggaccttctctgggccatgcgaaaatgctgtcgccggagctcctagctcgttcatcccgtccatacatatccacctcgaccagcgccccgtctatctccaccgccaaaattggctcatcctacttctccgatcctaaccctttccccagccctaatcttagccctagcagcggcttccaggcatacaatgacgatggctcttcgagatctgctaaaaattctcgattctcgccctctgtttttgcccacaactgcaggatcgccgttgctcttgcaccatgtgccgctttccttcttgaccttggcggcaccccggtggtggctactctgattgtaggccttatgttctcctacatccttgattccctcaattttaagcccgctgccttctttggtgtatggttctcccttctctttgctcagatagcctttttcttctgctcccctctcatcctaacattcaattctgtagctcttgcaatccttgccgccttcctttgtgccgaaaccaatttcttgatcggcgtttgggcctctcttcagtttaggtggattcagattgagaacccttctatagtcctcgctcttgagcgccttttgtttgcctgcgtccccatttctgcttcatctcttttcacttgggccaccatctccgccgtcggtatgaacaatgcttcgtactatctcatgtccttcaattgcttcttttactggctttactccatgcctcgagtttcgtccttcaagaccaagcatgaagctcggtatcacggaggggaggttcctaatgacaattatattcttggtccccttgagagctgcttccatacactgaatttgcttttctttcctcttgtatttcacattgcttcccattactcaattgtattctcttcggctgcttcagtttgtgatatcctccttctattctttatcccattcctgttccaactttacgcatccacgaggggggcgctttggtgggtcaccaagagtgagaaccagctgcagagcattcgggttgttaatggtgctgttgccatgattttcatcgttatttctttggagatcagggttattttccattcttttgggcggtatatccaggtgccaccgcctctaaattatgttcttgtgagtacaactatgcttggaggggcggctgccgcaggtgcttatgccatgggtatgatttctgacgccttcagctcggtggcttttactactttggccgtaatagtcagtgctacaggagcacttgttataggatttccagtggtggtacgcattcctaaccgcttcctgttcttatcgagtatctgtgtagtttcaataatagttttggtgcaccttgaggggctttaccttgcaatgcattgactttggtaaaccatgaacaccgtactgaaacactttttaaggcttcttttaatttgaattgttgtgccaaggatactttctgattgaagaacaggctttgttcgcatgccttcatttggaagtataattgtttcttaggaaacaaccgacaaaattttgacaagctgagcatatttatctgattcaaatgctaggaactgtctgactgtaaatgtaaatcaatgatacagtccagttcctccttggatataatgcctcaatcttggtcttttaactttccgaaattcgttggg--------------------------------------------------------
>_R_Jupunba_filamentosa_Lima_7487@NODE_1_length_2310_cov_238.931930
atcctccatcaagtcgatgctgtcttcctttagctcctttcccttgctcacttttcaacaatcactcaagaagaagatgatgaacagtgagaagtcggaggcccttgcttgtgtcatctctgcaaaaaatgaacaataaagggtatatttatccattaactccccttatctacccttctgaaccaaataaaaaaccaaacccccttttctctctttttaaaccaaacaaatttcataacctcccctcatc-taactttaataaatcttacctaaccta----tcgtaaaaccatacaca-cccttaaagtaccgtccctcgcagcttcgctgccaagctcgcagtcaactgaagtgaggagtgaggaccttctctgggcaatgcgaaaatgctgtcgccggagctcctagctcgttcgtcccgtccatacatatccacctcgaccagcgccccgtctatctccaccgccaaaattggctcatcctacttctccgaacctaacccttaccccagccctaatcttagccctagcagtggcttccaagcatacaatgacgatggctcttcgagatctgctaaaaattctcgattctcgccctctgtttttgcccacaactgcaggatcgccgttgctcttgcaccatgtgccgctttcctccttgaccttggcggcaccccggtggtggctactctgattgtaggccttatgttctcctacatccttgattccctcaattttaagcccgcttccttctttggtgtatggttctcccttctctttgctcagatagcctttttcttctgctcccctctcatcctaacattcaattctgtagctcttgcaatccttgctgccttcctttgtgccgaaaccaatttcttgatcggcgtttgggcttctcttcagtttaggtggattcagattgagaacccttctatagtcctcgctcttgagcgccttttgtttgcctgcgtccccatttctgcttcatctcttttcacttgggccaccatctccgccgtcggtatgaacaatgcttcgtactatctcatgtccttcaattgcttcttttactggctttactccatgcctcgagtttcgtccttcaagaccaagcatgaagctcggtatcacggaggggaggttcctaatgacaattatattcttggtccccttgagagctgcttccatacactgaatttgcttttctttcctcttgtatttcacattgcttcccattactcgattgtattttcttcggctgcttcagtttgtgatatcctccttctattctttatcccattcctgttccaactttacgcatccacgaggggggcgctttggtgggtcaccaagagtgagaaccagctgcagagcattcgggttgttaatggtgccgttgccatgattttcatcgttatttctttggagatcagggttattttccattcttttgggcggtatatccaggtgccaccgcctctaaattatgttcttgtgagtacaactatgcttggaggggcggctggcgcaggtgcttatgccatgggtatgatttctgacgccttcagctcggtggcttttactactttggccgtaatagtcagtgctacaggagcacttgttataggatttccggtggtggtacgcattcctaaccgcttcctgttcttctcgagtatctgtgtagtttcaataatagttttggtgcaccttgaggggctttgccttgcaatgcattgactttggtaaaccatgaacaccgtactgaaacactttttaaggcttcttttaatttgaattgttgtgccaaggatactttctgattgaagaacaggctttgttcgcatgccttcatttggaagtataattgtttcttaggaaacaatcgacaaaattttgacaagctgagcatatttatctgattcaaatgctaggaactgtctgactgtaaatgttaatcaatgatacagtccagttcctgcttggatataatgccttaatcttggtcttttaactttccgaaattcgttgggtgaggtcttcctaaacacaaaattttgacaagctaagcatatggcactgtggaggg
>_R_Jupunba_floribunda_Iganci_883@NODE_1_length_2232_cov_218.562413
--------------------------------------------------------------cactcaagaagaagatgatgaacagtgagaagtcgatgcttgtttttcctatcatatttcaaaacattctggaataaagggcatatttgtctattacctcccctcacctacccttctgaaccaaacaagatatcaaacgtcctctcccctcttcttgaaccaaacaaaactcataacctcccctaacctaactttcattaaacctcactcacccctgaaacaaacaaaccc--------ttaaagtttcctgtccctcgcagcctcgctgccaagctcgcagtctactgaagtgagcagggaggaccttctctgggcaatgcgaaaatgctgtcgccggagctcctagctcgttcatcccgtccatacatatccacctcgaccagcgccccgtctatctccaccgccaaaattggctcatcctacttctccgatcctaacccttaccccagccctgatcttagccctagcagtggcttccaagcatacaatgacgatggctcttcgagatctgctaaaaattctcgattctcgccctctgtttttgcccacaactgcaggatcgccgttgctcttgcaccatgtgccgctttcctccttgaccttggcggcaccccggtggtggctactctgattgtcggccttatgttctcctacatccttgattccctcaattttaagcccgctgccttctttggtgtatggttctcccttctctttgctcagatagcctttttcttctgctcccctctcatcctaacattcaattctgtagctcttgcaatccttgccgctttcctttgtgccgaaaccaatttcttgatcggcgtttgggcctctcttcagtttaggtggattcagattgagaacccttctatagtcctcgctcttgagcgccttttgtttgcctgcgtccccatttctgcttcatctcttttcacttgggccaccatctccgccgtcggtatgaacaatgcttcgtactatctcatgtccttcaattgcttcttttactggctttactccatgcctcgagtttcgtccttcaagaccaagcatgaagctcggtatcacggaggggaggttcctaatgacaattatattcttggtccccttgagagctgcttccatacactgaatttgcttttctttcctcttgtatttcacattgcttcccattactcgattgtattttcttcggctgcttcagtttgtgatatcctccttctattctttatcccattcctgttccaactttacgcatccacgaggggggcgctttggtgggtcaccaagagtgagaaccagctgcagagcattcgggttgttaatggtgccgttgccatgattttcatcgttatttctttggagatcagggttattttccattcttttgggcggtatatccaggtgccaccgcctctaaattatgttcttgtgagtacaactatgcttggaggggcggctggcgcaggtgcttatgccatgggtatgatttctgacgccttcagctcggtggcttttactactttggccgtaatagtcagtgctacaggagcacttgttataggatttccagtggtggtacgcattcctaaccgcttcctgttcttctccagtatctgtgtagtttcaataatagttttggtgcaccttgaggggctttaccttgcaatgcattgactttggtaaaccatgaacaccgtactgaaacactttttaaggcttcttttaatttgaattgttgtgccatggatactttctgattgaagaacaggctttgttcgcatgccttcatttggaagtataattgtttcttaggaaacaaccgacaaaattttgacaagctgagcatatttatgtgattcaaatgctaggaactgtctgactgtaaatgtaaatcaatgatacagtccagttcctccttggatataatgcctcaatcttggtcttttaactttccgaaattcgttggctgaggtcttcctaaacacaaaattttgacaagctaagcatatggcactgtggaggg
>_R_Jupunba_limae_Iganci_261@NODE_1_length_2364_cov_214.761259
------------------------------tactacgtttggtttgagggactacggaca---actagagattgggagtaccacgaaagagagactgctacaaaaccatggtattacgttttcaatattttagagacaaaccctatttataatagacaaaaatactctccatcaattttaccctaaattagacctcaattccctctaattattacctcataccaaatatatttcaatcccaatcccaatc-tcaattcatcaaaattcaataccac-----------gtaccaaacatgcctttaag--taccgtccctcgcaacttcgctaccaagctcgcagtcaactgaagtgaggagtgaggaccttctctgggcaatgcgaaaatgctgtcgccggagctcctagctcgttcatcccgtccatacatatccacctcgaccagcgccccgtctatctccaccgccaaaattggctcatcctacttctccgaacctaacccttaccccagccctaatcttagccctagcagtggcttccaagcatacaatgacgatggctcttcgagatctgctaaaaattctcgattctcgccctctgtttttgcccacaactgcaggatcgccgttgctcttgcaccatgtgccgctttcctcattgaccttggcggcaccccggtggtggctactctgattgtaggccttatgttctcctacatccttgattccctcaattttaagcccgcttccttctttggtgtatggttctcccttctgtttgctcagatagcctttttcttctgctcccctctcatcctaacattcaattctgtagctcttgcaatccttgctgccttcctttgtgccgaaaccaatttcttgatcggcgtttgggcttctcttcagtttaggtggattcagattgagaacccttctatagtcctcgctcttgagcgccttttgtttgcctgcgtccccatttctgcttcatctcttttcacttgggccaccatctccgccgtcggtatgaacaatgcttcgtactatctcatgtccttcaattgcttcttttactggctttactccatgcctcgagtttcgtccttcaagaccaagcatgaagctcggtatcacggaggggaggttcctaatgacaattatattcttggtccccttgagagctgcttccatacactgaatttgcttttctttcctcttgtatttcacattgcttcccattactcgattgtattttcttcggctgcttcagtttgtgatatcctccttctattctttatcccattcctgttccaactttacgcatccacgaggggggcgctttggtgggtcaccaagagtgagaaccagctgcagagcattcgggttgttaatggtgccgttgccatgattttcatcgttatttctttggagatcagggttattttccattcttttgggcggtatatccaggtgccaccgcctctaaattatgttcttgtgagtacaactatgcttggaggggcggctggcgcaggtgcttatgccatgggtatgatttctgatgccttcagctcgttggcttttactactttggccgtaatagtcagtgctacaggagcacttgttataggatttccagtggtggtacgcattcctaaccgcttcctgttcttctcgagtatctgtgtagtttcaataatagttttggtgcaccttgaggggctttaccttgcaatgcattgacttttgtaaaccatgaacaccgtactgaaacactttttaaggcttcttttaatttgaattgttgtgccaaggatactttctgattgaagaacaggctttgttcgcatgccttcatttggaagtataattgtttcttaggaaacaaccgacaaaattttgacaagctgagcatatttatctgattcaaatgctaggaactgtctgactgtaaatgtaaatcaatgatacagtccagttcctgcttggatataatgcctcaatcttggtcttttaactttccgaaattcgttgggtgaggtcttcctaaa-----------------------------------------
>_R_Jupunba_longipedunculata_Cardona_2682@NODE_1_length_1741_cov_354.182091
--------------------------------------------------------------------------------------------------------------------------------------------------------------gccggagctcctagctcgttcatcccgtcc-atacatatccacctcgaccagcgccccgtctatctccaccgccacataactttccttaatt-taactttaataaacttcacc-----------------taaccaaacacacccttaaatccctgtccctcgcggcttcggtgccaagcttgcagtcaactgaagtgaggagtgaggaccttctctgggcaatgcgaaaatgctgtcgccggagctcctagctcgttcatcccgtccatacatatccacctcgaccagcgccccgtctatctccaccgccaaaattggctcatcctacttctccgatcctaacccttaccccagccctaatcttagccctagcagcggcttccaatcatacaatgacgatggctcttcgagatctgctaaaaattctcgattctcgccctctgtttttgcccacaactgcaggattgccgttgctcttgcaccatgtgccgctttcctccttgaccttggcggcaccccggtggtggctactctgattgtaggccttatgttctcctacatccttgattccctcaattttaagcccgctgccttctttggtgtatggttctcccttctctttgctcagatagcctttttcttctgctcccctctcatcctaacattcaattctgtagctcttgcaatccttgccgccttcctttgtgccgaaaccaatttcttgatcggcgtttgggcctctcttcagtttaggtggattcagattgagaacccttctatagtcctcgctcttgagcgccttttgtttgcctgcgtccccatttctgcttcatctcttttcacttgggccaccatctccgccgtcggtatgaacaatgcttcgtactatctcatgtccttcaattgcttcttttactggctttactccatgcctcgagtttcgtccttcaagaccaagcatgaagctcggtatcacggaggggaggttcctaatgacaattatattcttggtccccttgagagctgcttccatacactgaatttgcttttctttcctcttgtatttcacattgcttcccattactcgattgtattttcttcggctgcttcagtttgtgatatcctccttctattctttatcccattcctgttccaactttacgcatccacgaggggggcgctttggtgggtcaccaagagtgagaaccagctgcagagcattcgggttgttaatggtgccgttgccatgattttcatcgttatttctttggagatcagggttattttccattcttttgggcggtatatccaggtgccaccgcctcttaattatgttcttgtgagtacaactatgcttggaggggcggctggcgcaggtgcttatgccatgggtatgatttctgacgccttcagctcggtggcttttactactttggccgtaatagtcagtgctacaggagcacttgttataggatttccagtggtggtacgcattcctaaccgcttcctgttcttctcgagtatctgtgtagtttcaataatagttttggtgcaccttgaggggctttaccttgcaatgcattgactttggtaaaccatgaacaacgtaccgaagcactttttaaggcttcttttaatttgaattgttgtgccaaggatactttctgattgaagaacaggctttgttcgcatgccttcatttggaagtataattgtttcttaggaaacaaccgacaaaattttgacaag-----------------------------------------------------------------------------------------------------------------------------------------------------------------------------------------
>_R_Jupunba_macradenia_Lourteig_3021@NODE_1_length_1962_cov_274.133687
---------------------------------ctcctctcccttgctcactcttcaacaatcactcaagaagaagatgatgaacagtgagaagtcgaaggcccttgcttgtgtcgtctttgcaaaaaatgaacaataaaagttatatttgtctattagctctccttacctacctttctaaaccaaataaaaaactaaacctccccttccctctttataaaccaaacaaaactgattacctcccctaatc-taactttaataaacttcatc-----------------taaccaatcacacccttaaatccctgtccctcgcagcttcgttgccaagcttgcagtcaactgaagtgaggagtgaggaccttctctgggcaatgcgaaaatgctgtcgccggagctcctagctcgttcatcccgtccatacatatccacctcgaccagcgccccgtctatctccaccgccaaaattggctcatcctacttctccgatcctaacccttaccccagccctaatcttagccctagcagtggcttccaagcatacaatgacgatggctcttcgagatctgctaaaaattctcgattctcgccctctgtttttgcccacaactgcaggatcgccgttgctcttgcaccatgtgccgctttcctccttgaccttggcggcaccccggtggtggctactctgattgtaggccttatgttctcctacatccttgattccctcaattttaagcccgctgccttctttggtgtatggttctcccttctcttttctcagatagcctttttcttctgctcccctctcatcctaacattcaattctgtagctcttgcaatcctcgccgccttcctttgtgccgaaaccaatttcttgatcggcgtttgggcctctcttcagtttaggtggattcagattgagaacccttctatagtcctcgctcttgagcgccttttgtttgcctgcgtccccatttctgcttcatctcttttcacttgggctaccatctccgccgtcggtatgaacaatgcttcgtactatctcatgtccttcaattgcttcttttactggctttactccatgcctcgagtttcgtccttcaagaccaagcatgaagctcggtatcacggaggggaggttcctaacgacaattatattcttggtccccttgagagctgcttccatacactgaatttgcttttctttcctcttgtatttcacattgcttcccattactcgattgtattttcttcggctgcttcagtttgtgatatcctccttctattctttatcccattcctgttccaactttacgcatccacgaggggggcgctttggtgggtcaccaagagtgagaaccagctgcagagcattcgggttgttaatggtgccgttgccatgattttcatcgttatttctttggagatcagggttattttccattcttttgggcggtatatccaggtgccaccgcctctaaattatgttcttgtgagtacaactatgcttggaggggcggctggcgcaggtgcttatgccatgggtatgatttctgacgccttcagctcggtggcttttactactttggccgtaatagtcagtgctacaggagcacttgttataggatttccagtggtggtacgcattcctaaccgcttcctgttcttctcgagtatctgtgtagtttcaataatagttttggtgcaccttgaggggctttaccttgcaatgcattgactttggtaaaccatgaacaccgtactgaaacactttttaagccttcttttaatttgaattgttgtgccaaggatactttctgattgaagaacaggctttgttcgcatgccttcatttggaagtataattgtttcttaggaaacaaccgacaaaattttgacaagctgagcatatttatctgattgaaatgctaggaactgtctgactgtaaatgtaaatcaatgatacagtccagttcctccttgga------------------------------------------------------------------------------------------------------
>_R_Jupunba_microcalyx_Iganci_855@NODE_1_length_2262_cov_335.782609
---------------------------------------------------tcttcaacaatcactcaagaagaagatgatgaacagtgagaagtcggaggcccttgcttgtgttgtctctgcaaaaaatgaataataaaaggtatatttatccattagttttcctcacatgcccttctgaaccaaataaaaaaccaaacctcctctctcctctttttgagttaaacaaatcttataaccttccttaatc-taattttaataaacctacct------tgacctaaacaccccc--------ttaaagtttcctgtccctcgcagcttcgctgccaagctcgcagtctactgaagcgaggagtgaggaccttctctgggcaatgcgaaaatgctgtcgccggagctcctagctcgttcatcccgtccatacatatccacctcgaccagcgccccgtctatctccaccgccaaaattggctcatcctacttctccgatcctaacccttaccccagccctaatcttagccctagcagtggcttccaagcatacaatgacgatggctcttcgagatctgctaaaaattctcgattctcgccctctgtttttgcccacaactgcaggatcgccgttgctcttgcaccatgtgccgctttcctccttgaccttggcggcaccccggtggtggctactctgattgtaggccttatgttctcctacatccttgattccctcaattttaagcccgccgccttctttggtgtatggttctcccttctctttgctcagatagcctttttcttctgctcccctctcatcctaacattcaattctgtagctcttgcaatccttgccgctttcctttgtgccgaaaccaatttcttgatcggcgtttgggcctctcttcagtttaggtggattcagattgagaacccttctatagtcctcgctcttgagcgccttttgtttgcctgcgtccccatttctgcttcatctcttttcacttgggccaccatctccgccgtcggtatgaacaatgcttcgtactatctcatgtccttcaattgcttcttttactggctttactccatgcctcgagtttcgtccttcaagaccaagcatgaagctcggtatcacggaggggaggttcctaatgacaattatattcttggtccccttgagagctgcttccatacactgaatttgcttttctttcctcttgtatttcacattgcttcccattactcgattgtattttcttcggctgcttcagtttgtgatatcctccttctattctttatcccattcctgttccaactttacgcatccacgaggggggcgctttggtgggtcaccaagagtgagaaccagctgcagagcattcgggttgttaatggtgccgttgccatgattttcatcgttctttctttggagatcagggttattttccattcttttgggcggtatatccaggtgccaccgcctctaaattatgttcttgtgagtacaactatgcttggaggggcggctggcgcaggtgcttatgccatgggtatgatttctgacgccttcagctcggtggcttttactactttggccgtaatagtcagtgctacaggagcacttgttataggatttccagtggtggtacgcattcctaaccgcttcctgttcttctcgagtatctgtgtagtttcaataatagttttggtgcaccttgaggggctttaccttgcaatgcattgactttggtaaaccatgaacaccgtactgaaacactttttaaggcttcttttaatttgaattgttgtgccatggatactttctgattgaagaacaggctttgttagcatgccttcatttggaagtataattgtttcttaggaaacaaccgacaaaattttgacaagctgagcatatttatctgattcaaatgctaggaactgtctgactgtaaatgtaaatcaatgatacagtccagttcctccttggatataatgcctcaatcttggtcttttaactttccgaaattcgttggctgaggtcttcctaaacacaaaattttgacaagctaagcatatggcactgtggaggg
>_R_Jupunba_nipensis_Mayo_19662@NODE_1_length_1687_cov_74.395031
--------------------------------------------------------------------------------------------------------------------------------ttttttaataa-agataaatttgtcggtcacctcatttttctaccttatttttatcatattaaacataaattttttaaactcattaccaaacatctatgtgtgggaaaatattccatcc----cctttccatttatttccatccccgcacagtccaaacgggccctatatggttttaaagttcctgtcccttgcagcttcgctgccaagctcgcagtcaactgaagtgaggagtgaggaccttctctgggcaatgcgaaaatgctgtcgccggagctcctagctcgttcatcccgtccatacatatccacctcgaccagcgccccgtctatctccaccgccaaaattggctcatcctacttctccgaccctaacccttaccccagccctaatcttagccctagcagtggcttccaagcatataatgacgatggctcttcgagatctgctaaaaattctcgattctcgccctctgtttttgcccacaactgcaggatcgcggttgctcttgcaccatgtgccgctttcctccttgaccttggcggcaccccggtggtggctactctgattgtaggccttatgttctcctacatccttgattccctcaattttaagcccgctgccttctttggtgtatggttctcccttctctttgctcagatagcctttttcttctgctcccctctcatcctaacattcaattctgtagctcttgcaatccttgccgccttcctttgtgccgaaaccaatttcttgatcggcgtttgggcctctcttcagtttaggtggattcagattgagaacccttctatagtcctcgctcttgagcgccttttgtttgcctgcgttcccatttctgcttcatctcttttcacttgggccaccatctccgccgtcggtatgaacaatgcttcgtactatctcatgtccttcaattgcatcttttactggctttactccatgcctcgagtttcgtccttcaagaccaagcatgaagctcggtatcacggaggggaggttccaaatgacaattatattcttggtccccttgagagctgcttccatacactgaatttacttttctttcctcttgtatttcacattgcttcccattactcgattgtattttcttcggctgcttcagtttgtgatatcctccttctattctttatcccattcctgttccaactttacgcatccacgaggggggcgctttggtgggtcaccaagagtgagaaccagctgcagagcattcgggttgttaatggtaccgttgccatgattttcatcgttatttctttggagatcagggttattttccattcttttgggcggtatatccaggtgccaccgcctctaaattattttcttgtgagtacaactatgcttggaggggcggctggcgcaggtgcttatgccatgggtatgatttctgacgccttcagctcggtggcttttactactttggccgtaatagtcagtgctacaggagcacttgttataggatttccagtggtggtacgcattcctaaccgcttcctgttcttctcgagtatctgtgtggtttcaataatagttttggtgcacctttaggggctttaccttgcaatgcattgactttggtaaaccatgaacaccgtactgaaacactttttaaggcttcttttaatttgaattgttgtgccaaggttac---------------------------------------------------------------------------------------------------------------------------------------------------------------------------------------------------------------------------------------------------------------------------------
>_R_Jupunba_oppositifolia_Liegier_16014@NODE_1_length_1988_cov_252.841444
tcccattgatgaattactcagatatctctctgttagcattcattttgggatttctcaactgacaattatgctattaaagaa-agggaaaatatactatgggtgttttc-tttttttccttttaaata-ttttttaataa-agataaatttgccggtcacctcatttttctaccttatttttaccatattaaacataaattttttaaactcattaccaaacatctatgtgtggtaaaatattccatcc----cctgtccatttatttccatccccgcacagtccaaacgggccctatatggttttaaagttcctgtcccttgcagcttcgctgccaagctcgcagtcaactgaagtgaggagtgaggaccttctctgggcaatgcgaaaatgctgtcgccggagctcctagctcgttcatcccgtccatacatatccacctcgaccagcgccccgtctatctccaccgccaaaattggctcatcctacttctccgaccctaacccttaccccagccctaatcttagccctagcagtggcttccaagcatataatgacgatggctcttcgagatctgctaaaaattctcgattctcaccctctgtttttgcccacaactgcaggatcgcggttgctcttgcaccatgtgccgctttcctccttgaccttggcggcaccccggtggtggctactctgattgtaggccttatgttctcctacatccttgattccctcaattttaagcccgctgccttctttggtgtatggttctcccttctctttgctcagatagcctttttcttctgctcccctctcatcctaacattcaattctgtagctcttgcaatccttgccgccttcctttgtgccgaaaccaatttcttgatcggcgtttgggcctctcttcagtttaggtggattcagattgagaacccttctatagtcctcgctcttgagcgccttttgtttgcctgcgttcccatttctgcttcatctcttttcacttgggccaccatctccgccgtcggtatgaacaatgcttcgtactatctcatgtccttcaattgcatcttttactggctttactccatgcctcgagtttcgtccttcaagaccaagcatgaagctcggtatcacggaggggaggttccaaatgacaattatattcttggtccccttgagagctgcttccatacactgaatttacttttctttcctcttgtatttcacattgcttcccattactcgattgtattttcttcggctgcttcagtttgtgatatcctccttctattctttatcccattcctgttccaactttacgcatccacgaggggggcgctttggtgggtcaccaagagtgagaaccagctgcagagcattcgggttgttaatggtaccgttgccatgattttcatcgttatttctttggagatcagggttattttccattcttttgggcggtatatccaggtgccaccgcctctaaattattttcttgtgagtacaactatgcttggaggggcggctggcgcaggtgcttatgctatgggtatgatttctgacgccttcagctcggtggcttttactactttggccgtaatagtcagtgctacaggagcacttgttataggatttccagtggtggtacgcattcctaaccgcttcctgttcttctcgagtatctgtgtggtttcaataatagttttggtgcaccttgaggggctttaccttgcaatgcattgactttggtaaaccatgaacaccgtactgaaacactttttaaggcttcttttaatttgaattgttgtgccaaggatactttctgattgaagaacaggctttgtgcgcatgccttcatttggaagtataatcgtttcttaggaaacaaccgacaaaattttgacaagctgagcttattt-----attccaatgctaggaactgtctgactgtaaatgtaaatcaa-------------------------------------------------------------------------------------------------------------------------------
>_R_Jupunba_trapezifolia_Simon_1600@NODE_1_length_2034_cov_189.114199
---------------------------------------------------------------caagaagaagaggatgaaaaattgctagaagccgctgttccttgcttgtgtcgtctttgcaaaaaatgaacaataaaggttatatttgtctattagcttctctcacccacccttctgaatcaaataagaaaccaaacctcctctcccctctttttgaatcaaacaaatctcataactttctctaatt-taactttaataaacttcacc-----------------taaccaaacaaacccttaaatccctgtccctcgcagcttcgctgccaagcttgcagtcaactgaagtgaggagtgaggaccttctctgggcaatgcgaaaatgctgtcgccggagctcctagctcgttcatcccgtccatacatatccacctcgaccagcgccccgtctatctccaccgccaaaattggctcatcctacttctccgatcctaacccttaccccagccctaatcttagccctagcagcggcttccaggcatacaatgacgatggctcttcgagatctgctaaaaattctcgattctcgccctctgtttttgcccacaactgcaggatcgccgttgctcttgcaccatgtgccgctttcctccttgaccttggcggcaccccggtggtggctactctgattgtaggccttatgttctcctacatccttgattccctcaattttaagcccgctgccttctttggtgtatggttctcccttctctttgctcagatagcctttttcttctgctcccctctcatcctaacattcaattctgtagctcttgcaatccttgccgccttcctttgtgccgaaaccaatttcttgatcggcgtttgggcctctcttcagtttaggtggattcagattgagaacccttctatagtcctcgctcttgagcgccttttgtttgcctgcgtccccatttctgcttcatctcttttcacttgggccaccatctccgccgtcggtatgaacaatgcttcgtactatctcatgtccttcaattgcttcttttactggctttactccatgcctcgagtttcgtccttcaagaccaagcatgaagctcggtatcacggaggggaggttcctaatgacaattatattcttggtccccttgagagctgcttccatacactgaatttgcttttctttcctcttgtatttcacattgcttcccattactcgattgtattttcttcggctgcttcagtttgtgatatcctccttctattctttatcccattcctgttccaactttacgcatccacgaggggggcgctttggtgggtcaccaagagtgagaaccagctgcagagcattcgggttgttaatggtgccgttgccatgattttcatcgttatttctttggagatcagggttattttccattcttttgggcggtatatccaggtgccaccgcctctaaattatgttcttgtgagtacaactatgcttggaggggcggctggcgcaggtgcttatgccatgggtatgatttctgacgccttcagctcggtggcttttactactttggccgtaatagtcagtgctacaggagcacttgttataggatttccagtggtggtacgcattcctaaccgcttcctgttcttatcgagtatctgtgtagtttcaataatagttttggtgcaccttgaggggctttaccttgtaatgcattgactttggtaaaccatgaacaccgtactgaaacactttttaaggcttcttttaatttgaattgttgtgccaaggatactttctgattgaagaacaggctttgttcgcatgccttcatttggaagtataattgtttcttaggaaacaaccgacaaaattttgacaagctgagcatatttatctgattcaaatgctaggaactgtctgactgtaaatgtaaatcaatgatacattccagttcctccttggacataatgcctcaatcttggtcttttaactttccgaaattcgttgggtgaggtcttcctaaacacacaattttgacaagctaagcatatggccctgtggaggg
>_R_Jupunba_villosa_Borges_423@NODE_1_length_2256_cov_251.612207
------------------------------taccacgtttggtttgagggactacggaca---accagagattgtgagtaccacgaaagagagactgctgcaaaaccatggtattgcgtttttaatattttagagataaaccctatttataatagacaaaaatactctccatcaattttaccctaaattagatctcaattccctctaattattacctcataccaagcatatttcaatcccaatcccaatc-tcaatctatcaaaattcaatacc-------------acgtaccaaacaggccttaaggtaccgtccctcgcagcttcgctaccaagctcgcagtcaactgaagtgaggagtgaggaccttctctgggcaatgcgaaaatgctgtcgccggagctcctagctcgttcatcccgtccatacatatccacctcgaccagcgccccgtctatctccaccgccaaaattggctcatcctacttctccgaacctaacccttaccccagccctaatcttagccctagcagtggcttccaagcatacaatggcgatggctcttcgagatctgctaaaaattctcgattctcgccctctgtttttgcccacaactgcaggatcgccgttgctcttgcaccatgtgccgctttcctcattgaccttggcggcaccccggtggtggctactctgattgtaggccttatgttctcctacatccttgattccctcaattttaagcccgcttccttctttggtgtatggttctcccttctgtttgctcagatagcctttttcttctgctcccctctcatcctaacattcaattctgtagctcttgcaatccttgctgccttcctttgtgccgaaaccaatttcttgatcggcgtttgggcttctcttcagtttaggtggattcagattgagaacccttctatagtcctcgctcttgagcgccttttgtttgcctgcgtccccatttctgcttcatctcttttcacttgggccaccatctccgccgtcggtatgaacaatgcttcgtactatctcatgtccttcaattgcttcttttactggctttactccatgcctcgagtttcgtccttcaagaccaagcatgaagctcggtatcacggaggggaggttcctaatgacaattatattcttggtccccttgagagctgcttccatacactgaatttgcttttctttcctcttgtatttcacattgcttcccattactcgattgtattttcttcggctgcttcagtttgtgatatcctccttctattctttatcccattcctgttccaactttacgcatccacgaggggggcgctttggtgggtcaccaagagtgagaaccagctgcagagcattcgggttgttaatggtgccgttgccatgattttcatcgttatttctttggagatcagggttattttccattcttttgggcggtatatccaggtgccaccgcctctaaattatgttcttgtgagtacaactatgcttggaggggcggctggcgcaggtgcttatgccatgggtatgatttctgacgccttcagctcggtggcttttactactttggccgtaatagtcagtgctacaggagcacttgttataggatttccagtggtggtatgcatccctaaccgcttcctgttcttctcgagtatctgtgtagtttcaataatagttttggtgcaccttgaggggctttaccttgcaatgcattgacttttgtaaaccatgaacaccgtactgaaacactttttaaggcttcttttaatttgaattgttgtgccaaggatactttctgattgaagaacaggctttgttcgcatgccttcatttggaagtataattgtttcttaggaaacaaccgacaaaattttgacaagctgagcatatttatctgattcaaatgctaggaactgtctgactgtaaatgtaaatcaatgatacagtccagttcctgcttggatataatgcctcaatcttggtcttttaactttccgaaattcgttgggtgaggtcttcctaaaaacaaaattttgacaagctaagcatatggcactgtggaggg
