# Supplementary material for: A new generic circumscription of Hydrochorea (Leguminosae, Caesalpinioideae, mimosoid clade) with an amphi-Atlantic distribution
Source: PhytoKeys. 2022 Aug 22;205:401–37. doi: 10.3897/phytokeys.205.82775 (PMC9849043; doi:10.3897/phytokeys.205.82775)
Supplement: Supplementary material 1 — Supplementary data file S1 [file phytokeys-205-401_article-82775__-s001.zip › MSC_m143811_comp44414_c0_seq1_exon02.aln-cln]

>Afrocalliandra_redacta_Germishuizen_5585@NODE_1_length_1193_cov_294.242832
atctaggcctcaagttattctgcttttagc------------------------------tctttgaaacttttgtttccatctttttactc----atgcaatataagctctttaattaatgatcatgaaactctgtgatcacact---------------------tatgatatcttgctactcatgcacaagtattgcacacattttgctaaatattgttgaatcatagtggaagtcagtttccccattctctttgttccccatcatttcttgaccaattcaattataccaataaagatgcttatatctcttttgcaatcttttttctgggaaacattgaatttgtttccactataaatccaaatgaaaatatgcttcccaggttttcccatttgctagtgatagtcaccctttgaataagatattgagtatcatgaaaccttatggattttactactcttgcatgaattgagttagcaaatctgttttatttgcagttccttcctctcccatcagttgctggcttttatttagctcgtttctttgcgaagaagagtctggcatcatactttgcttttgtcatacttggaagcttgatggttgcatggtttgtgctgcacaacttttgggatttaaatatttggttggcgggcatgtccctcaaatcattctgcaaatttataatcgcaaatgtttctgtggctatggcagttcctggtttagctcttctaccttctaagtttcattttgttactgagataagcttgataagccatgcattgcttatatgccacattgagaatcgatttttcaattactctagcatttactactatggatttgaggatgaggtgatgtatccaagctacatggttattatgactacttttttgggtctggctttggtaagaaagctctctgtggatcatcgcattggaggaaaaactgtttggattttagcttgcctttattcctcaaagctggcaatgttgtttattgcatccaagtctgttgtctggttttcctccattctcttattggctatttcccctccagtacttctttacaggtaattattattccagtatcttgccaatatctgtcaaaatcattcttaatgtgtttgttatctttagtctcggctttattatattttattgttggatgtggtagggatagatctagaatggcttcaaggatgaaaccttggcaaggtt--------------------------------------------------------------------------------------------------------------------------------------------------------------------------------------------------------------------------------------------------------------------------------------------
>Afrocalliandra_redacta_Germishuizen_5585@NODE_3_length_1001_cov_265.422078
------------------------------------------------------------------------------------------------------------------------------------------------------------------------aaggtat-----------------------------------------------------------------------------------------attattactctattctttggtgagtagtaacagcggtgctgctatat------ggatttttgatcctggagatcttgattgtggttggtgcttgtat---agttaaactacaacacatatattat---------------cagctac---tttgattgctgaatgggtaatagagcacatgtcaatctgttttgtttttatcgttgagaagttgagaa---------cagtagaatttattccagtggcgttgtcatttggcttttatttagctcgtttctttatgaagaagagtctggcatcatactttacttttgttatgcctgggagcttgatggttgcatggtttgtgctgcacaacttttgggatttaaatattcggttggtaggcgtgtccgtcaaatcattctgtaaaattataattgcaaatgtttctgtgattatggtagttcctggtttagctcttctacctcctaagtttcactttcttactgagataagcttgataagccatgcattccttatatgtcacattgagaatcgatttttcaattactctagcatttactgctatggatttgaggataaggtgatgtatccaagctatatggttattatgactacttttttaggtttggctttggtaagaaagctatctgtggatcatcgcgttggaggaaaaactgattggattttaacttgcatttattccttaaagttggcaatgttgtttgttgcatctaagtctgttgtctggttttcctccattctcttattagctattctatggtttgtgcctctgtttttgtcatt-ttcacccacttttcctctg-ttctagcattaagtttc-----tgccttgggtatttctacctctatctttcctgttacttatctgatggagggtcaaatgagactaaaccatatccttcaagatagagaaatgggagtgttggatgatgggaact-----tgactgatcccttggacactgatgaaactttacc------aaattttaactgtggaa----------------------------------------------------------------------------------------------------------------------------------------------------------------------------------------------------------------
>Afrocalliandra_redacta_Germishuizen_5585@NODE_4_length_864_cov_133.188056
-------------------------------------------------------------------------------------------------------------------------------------------------------------------------------------------------------------------------------------------------------------------------------------------------------------------------------------------------------------------------------------------------------------------------------ttgattgttgaatgggtagtagagtacctgtcaatctgttttgtttttatcagtgagaagttaaaaa---------cagtctgatttattccagtggcatcgtcagttggcttttatttagctcgtttctttgtaaagaggagtctgtcatcaaact----ttttgttatacctgggagcttgatgattgcatggtttgtgctgtacaacttttgggatttagataattggttggcgagcatatccctcaaatcattttgtaaatttataatcgcaaatgtttctgtggctgtggcagttcctggtttatttcttctacctcctaagtttcactttcttacggagatatacttgataagccatgcatcgcttatatgccacattgagaatc-atttttcaattactctagcatttactaccatggatttgggaatgaggtgatgtatccaagctatatggttattatgactacttttttgggtttggctttggtaagaaaactatctgtagatcatcgcattggaggaaaaacagtttggattttaacttgcctttattcctcaaagatggccatgttgtttattgcatccaagtctaatatctggttttcctccattcttttattagctatttcccctccagtacttttttac--------------------------------------------------------------------------------------------------------agggatagatccagaatggcttcaaggatgaaaccttggcaagggtatgtgcatgcatctgtggttgcataatctgtgtggttttgtcatgagaccatttttggaggcctccagtagtggaatgggagatctccctcagacggtttacttctgggctactgtataatattgacagggctagcttatattcctattattcctattattgccctccatttc---------------------------------------------------------------------------------------------------------------
>Afrocalliandra_redacta_Germishuizen_5585@NODE_6_length_854_cov_60.683398
------------------------------------------------------------------------------------------------------------------------------------------------------------------------aaggtat-----------------------------------------------------------------------------------------attattactctattctttggtgagtagtaacagcggtgctgctatat------ggatttttgatcctggagatcttaattatggttggtgcttgtat---agtgaacctacaacacatatattct---------------cagctac---tttgattgttgaatgggtagtagagcacatggcaatctgttctgttcttaccattgagaagttgagaa---------cagtagaatttattcaagtggcattgtcatttggcttttatttagctcatttctttgcaaagaggagtctatcatcacactttgcttttgctatacatagaagcttgatggttgcatggtttgtactgcataacttttgggatttaaataattggttgaggggcatgtccctcagatcattgtgcaaatttataatcacaaatgtttctgtggctatggcagttcctggtttagctcttctacctcctaagtttcactttcttgctgagatacacttgataagccatgcattgcttatataccaaattgagaatcaatttttcaatttctctagcatgtactactatggatttggggatgaggtgatgtatccgagctatatggttattatgactacttttttgggtttggctttggtaagaaaactatctgtggatcatcgcattggaggaaaaactgtttggattttagct--gctttattcctcaaagctagaaatattgtctagt---tttgatcctggtgtgctgaatttttactttct-------------ctagctcttggacctct-------------------------------------------------------------------------------------------------------------------------------------------------------------------------------------------aatcatgatgacattctactgattgaggtcaccaaactagggaggacatactggtcccaattcacttactttgtagccccaat-------------------------ttcttata---------------------------------------------------------------------------------------------------------------------------------------
>Afrocalliandra_redacta_Germishuizen_5585@NODE_7_length_797_cov_78.563889
--------------------------------------------------------------------------------------------------------------------------------------------------------------------------------------------------------------------------------------------------------------------------------------------------------------------------------------------------------------------------------------caacacatctattct---------------cagctac---tttgattattgaatgggtagtagaacacatgtcaacctgttttgtttttatcattaagaagtggagaa---------tagcaggatttattccagtggcattgtcagttggcttttatttagctcatttccttacaaacaggagtctgtcatcatactttgcttttgttatacctgggagtttgatgatttcatggtttgtgctgcacaacttttgggatttaaatatttggttggcaggcatgtccctcagatcattttgcaaagttataattgcaaatgttttcgtgactatggcagctcctgatttagctcttctaccttctaagtttcattttcttactgatataagcttgataagccatgcattgcttatatgttgcattgagaatcgatttttcaattactctagcatttactactatggatttggggatgaggtgatgtatccaagctatatgttaattagc----tatttggaagctgcaccacaattgcttgcccgactgccaaaaatagatgtggtgcca--------tggaatt--------ccatgctcatgggatatggttttcatggcaatgatgagaatgttcaggagcatgttattacaactgttggtggcaagggccctagttccagtatcatccgttatacaaagaacccattactgtgtctcaactg-----------------gtggatctgtcatatttctatatttagctctggaattattta--------------------------------------------gggaactggagaagttgggtccaca-----------------------------------------------------------------------------------------------------------------------------------------------------------------------------------------------------------------------------------------------------------------------------------
>Afrocalliandra_redacta_Germishuizen_5585@NODE_8_length_715_cov_151.231975
---------------------------------------------------------------------------------------------------------------------------------------------------------------------------------------------------------------------------------------------------------------------------------------------------------------------------------------------agatcttaattgtggttggcacttgcat---agtgatcctacaacacatatattct---------------cagctac---tttgattgttgaatgcgtagtagagcacatgtcaatctgttttgtttttatcattgagaagttgagaa---------cagtagaatttatgccagtggcattgtcatttggcttttatttagctcatttctttgtaaagaggattctgtcatcatactttgattttgtcatgtctgagagcttgatggttgtatggtttgtgctgcataacttttagggtttaaatatttggttggggg----caccatcaaatcattctgcaaatttataatcgcaaatgtttctatggctatggcagttcctggtttagctcttctacctcctaagtttcactttcttactgagatacgtttgataagccatgcattgcttatatgccacattgagaatcgatttttcaattactctagcatttactactatgaatttagggatgaggtgatgtatacaagctatatggttattatgactacttttttgggtttggctttgataagaaaactatatgtggatcatcgcaatggaggcaaaactgtttggattttagcttgcctttattcctcaaagctggcaatgttgtcaagt---tctgatcgtagtgtgctgaaattttatttcct-------------ttagctcatggacttct-------------------------------------------------------------------------------------------------------------------------------------------------------------------------------------------aatcttgatggcattctactgactgagg-------------------------------------------------------------------------------------------------------------------------------------------------------------------------------------------------------------------------------
>Afrocalliandra_redacta_Germishuizen_5585@NODE_9_length_687_cov_41.426230
-------------------------------------------------------------------------------------------------------------------------------------------------------------------------------------------------------------------------------------------------------------------------------------------------------------------------------------------------------------------------------gaacctacaacacatatattct---------------cagctac---tttgattgttgaatgggtagtagagcacatgtcaatctgttttctttttaccattgagaagttgagaa---------cagtagaatttattcaagtggcattgtcatttggcttttatttatctcatttctttacaaaaaggagtttatcatcatgctttgcttttcttatacctgaaaggttgatggttgcatggtttgtgctgtatagcttttgggatttaaataattggttgaggggcatgtccctcagatcattctgcaaatttataatcgtaaatatttctgaggctatggcagttcctggtttagctcttctacctcctaagtttcactttcttactgagatatagttcataagccatgcactacttatatgccaagttgagaatcaatttttcaatttctctagaatttactactatagatttggggataaggtgatgtatccgagctatatggttattatgactacttttttgggtttagctttggtaagaaaactatctatggatcatcgcattggaggaaatacaatttggattctagcttg-ctttattccttaaagctagcaatgttgtctctt---tttgatcctggtgtgctaaattcctactttct-------------ctagctcttggaactct-------------------------------------------------------------------------------------------------------------------------------------------------------------------------------------------aataatgatgacattctactgattaagg-------------------------------------------------------------------------------------------------------------------------------------------------------------------------------------------------------------------------------
>Albizia_adinocephala_FHO33_88@NODE_1_length_1875_cov_153.786429
------------------tctgtttttagctctggtagccatgatttccccctctgttcttctttgaaacttttgtgtccatctctttactctcttgggcaatataagctctttaatcaatgatcatgaaactcggtgatcacaccgacactccctgcttgcttctgtatgatatcttgcgactcatgcacaagtattgcacacattttgctaaatattgttgattcctaaatggagtcagtttccctcttctctttgctctccatcatctctagacctattcaattataccaagaaagatgcttatatctcttttgcaatcttcttgctggggaacattaaatttgttttcactataaatctgaacgagcatatacttcctaggttttcacatttgctagtaatgatcacactttgaataagatattgagcatcatgaaaccttgtggattttactactcttacctgaattgagttagcatgtctgttttatttgcagttccttcctctcccatcggttgctggcttttatttagctcgtttctttgcaaagaggagtctggcatcatactttgcttttgttatacttggaagcttgatggctgcatggtttgtgctgcacaacttttgggatttaaatatttggttggctggcatgtccctgaaatcattctgcaaatttataatagcaaatgttgctgtggctatggcagttcctggtttagctcttctaccttctaagtttcactttttaactgagataaccttgataggccatgcattgctaatatgccacattgagaatcgatttttcaattactctagcatttactactatggatttgaggatgaggtgatgtatccaagctatatggttattatgacaactttgttgggtctggctttggtaagaaagctatctgtggatcatcgcattggagcaaaaactgtttggattttaacttgcctttattcttcaaagctggcaatgttgtttattgcttccaagtctgttgtttgggtttcctccattctcttgttagctgtttcccctccagtacttctttacaggtaattattcttccagtatcttgccaatgtcagtttgaagcattcctaatgtgtttgatatctttagtcttggctttattatattttattgttggatttggtagggatagatctagaatggcttccaggatgaaaccttggcaaggttatgtgcatgcatctgtggttgcatcatctgtgtggttttgtcgtgagaccatttttgaagccctccagtggtggaatgggaaatctccctcagatggtttacttctgggcttctgtatactattgacagggctagcttgtattcctatagttgctctccatttctcccatgttttggtaagtgaaactatcctatctatcata-tttttttggcaacatagaaggtcccggggtgggggaaattctatatgcattgcaaagttgaggcaatttcgggctttatt
>Albizia_coripatensis_Hughes_2433@NODE_1_length_1760_cov_206.051099
atctgggcctcaaggtgttctgtttttagctctagtagccatgatttccccctctgttcttctttgaaacttttgtctccatctctttactctattgggcaatataagctctttaatcaatgatcatgaaactctgtgatcacaccgacacttcctgcttgcttctgtatgatatcttgcgactcatgcacaagtattgcacacattttgctaaatattgttgaatcctaacgaaagtcagtttccctcttctctttgttcctcatcatctctagaccaattcaattataccaataaagatgcttatatctcttgtgcaatctttttgctggggaacattaaatttgttttcactataaatctgaacgagcatatacttcctaggttttcacatttgctagtgatggtcacactttggataagatattgagcatcatgaaaccttgtggattttacttctcttacctgaattgagttagcatgtctgttttatttgcagttccttcctctcccatcagttgctggcttttatttagctcgtttctttgcaaagaagagtctggcatcatactttgcttttgttatacttggaagcttgatggctgcatggtttgtgctgcacaacttttgggatttaaatatttggttggctggcatgtccctgaaatcattctgcaaatttataatagcaaatgttgctgtggctatggcagttcctggtttagctcttctaccttctaagtttcactttttaactgagatgaccttgataagccatgcattgctaatatgccacattgagaatcgatttttcaattactctagcatttactactatggatttgaggatgaggtgatgtatccaagctatatggttattatgacaactttgttgggtctggctttggtaagaaagctatctgtggatcatcgcattggagcaaaaactgtttggattttaacttgcctttattcttcaaagctggcaatgttgtttattgcatccaagtctgttgtttgggtttcctccattctcttgttagctgtttcccctccagtacttctttacaggtaattattcttccagtatcttgccaatgtcagtttgaagcattcctaatgtgtttgatatctttagtcttggctttattatattttattgttggatttggtagggatagatctagaatggcttccaggatgaaaccttggcaagggtatgtgcatgcatctgtggttgcatcatctgtgtggttttgtcgtgagaccatttttgaagccctccagtggtggaatgggagatctccctcagatggtttacttctgggcttctgtatgctgttgacagggctagcttgtattcctatagttgctctccatttctcccatgttttggtaagtgaaactatcctatctatcatattttttttggcaacatagaaagtcccggggtggaggaaattctatatgcattgcaaagttgaggcaatttcaggctttatt
>Albizia_edwallii_Dalmaso_272@NODE_1_length_954_cov_7.547275
---------------------------------------------------------------------------------------------------------------------------------------------------------------------------------------------------------------------------------------------------------------------------------------------------------------------ctcttgtgcaatctttttgctggggaacattaaatttgttttcactataaatctgaacgagcatatacttcctaggttttcacatttgctagtgatggtcacactttggataagatattgagcatcatgaaaccttgtggattttacttctcttacctgaattgagttagcatgtctgttttatttgcagttccttcctctcccatcagttgctggcttttatttagctcgtttctttgcaaagaagagtctggcatcatactttgcttttgttatacttggaagcttgatggctgcatggtttgtgctgcacaacttttgggatttaaatatttggttggctggcatgtccctgaaatcattctgcaaatttataatagcaaatgttgctgtggctatggcagttcctggtttagctcttctaccttctaagtttcactttttaactgagataacgttgataagccatgcattgctaatatgccacattgagaatcgatttttcaattactctagcatttactactatggatttgaggatgaggtgatgtatccaagctatatggttattatgacaactttgttgggtctggctttggtaagaaagctatctgtggatcgtcgcattggagcaaaaactgtttggattttaacttgcctttattcttcaaagctggcaatgttgtttattgcatccaagtctgttgtttgggtttcctccattctcttgttagctgtttcccctccagtacttctttacaggtaattattcttccagtatcttgccaatgtcagtttgaagcattcctaatgtgtttgatatctttagtcttggctttgttatattttattgttggatttggtagggatagatctagaatggcttccaggatgaaaccttggcaaggttatgtgcatgcatctgtggttgcatcatctgtgtggttttgtcgt------------------------------------------------------------------------------------------------------------------------------------------------------------------------------------------------------------------------------------------------
>Albizia_glabripetala_Lewis_1652@NODE_1_length_1152_cov_93.160000
--------------------------------------------------------------------------------------------------------taagctctttaatcaatgatcatgaaactctgtgatcacactgacactccctgcttgcttctgtatgatatcttgcgactcatgcacacgtattgcacacattttgctaaatattgttgaattctaacggaagtcagtttcgctcttctctttgttcctcatcatctctagaccaattcagttatatcaataaagatgcttatatctcttttgcaatctttttactggggaacattaaatttgttttcactataaatctggacgagcatatacttcctaggttttcacatttgctagtgatggtcacactttggataagatattgagcatcatgaaaccttgtggattttactactcttacctgaattgagttaacatgtctgttttatttgcagttccttcctctcccatcggttgctggcttttatttagcgcgtttctttgcaaagaagagtctggcatcatactttgcttttgttatacttggaagcttgatggctgcatggtttgtgctgcacaatttttgggatttaaatatttggttggctggcatgtccctgaaatcattctgcaaatttataatagcaaatgttgctgtggctatggcagttcctggtttagctcttctaccttctaagtttcactttttaactgagataaccttgataggccatgcattgctaatatgccacattgagaatcgatttttcaattactctagcatttactactatggatttgaggatgaggtgatatatccaagctatatggttattatgacaactttgttgggtctgactttggtaagaaagctatctgtggatcatcgcattggggcaaaaactgtttggattttaacttgcctttattcttcaaagctggcaatgttgtttattgcatccaagtctgttgtttgggtttcctccattctcttgttagctgtttcccctccagtacttctttacaggtaattattcttccagtatcttgccaatgtcggtttgaagcattcctaatgtgtttgatatctttagtcttggctttattatattttattgttggatttggtagggatagatctagaatggcttccaggatgaaaccttggcaaggttatgtgcatgcatctgtggttgcat--------------------------------------------------------------------------------------------------------------------------------------------------------------------------------------------------------------------------------------------------------------------
>Albizia_inundata_Wood_26530@NODE_1_length_988_cov_143.777063
--------------------------------------------------------------------------------------------------------------------------------------------------------------------------------------------------------------------------------------------------------------------------------------------------------------------tctcttttgcaatctttttactggggagcattaaatttgttttcactataaatctgaacgagcatatacttcctagtttttcacatttgctagtgatggtcacactttggataagatattgagcatcatgaaaccttgtggattttactactcttacctgaattgagttaacatgtctgttttatttgcagttccttcctctcccatcggttgctggcttttatttagcgcgtttctttgcaaagaagagtctggcatcatactttgcttttgttatacttggaagcttgatggctgcatggtttgtgctgcacaacttttgggatttaaatatttggctggctggcatgtccctgaaatcattctgcaaatttataatagcaaatgttgctgtggctatggcagttcctggtttagctcttctaccttctaagtttcactttttaactgagataactttgataggccatgcattgctaatatgccacattgagaatcgatttttcaattactctagcatttactactatggatttgaggatgaggtgatgtatccaagctatatggttattatgacaactttgttgggtctgactttggtaagaaagctatctgtggatcatcgcattggggcaaaaactgtttggattttaacttgcctttattcttcaaagctggcaatgttgtttattgcatccaagtctgttgtttgggtttcctccattctcttgttagctgtttcccctccagtacttctttacaggtaattattcttccagtatcttgccaatgtcggtttgaagcattcctaatgtgtttgatatctttagtcttggctttattatattttattgttggatttggtagggatagatctagaatggcttccaggatgaaaccttggcaaggttatgtgcatgcatctgtggttgcatcatctgtgtggttttgccgtgagaccatttttgaagccctccagtggtggaat---------------------------------------------------------------------------------------------------------------------------------------------------------------------------------------------------------------
>Albizia_niopoides_Simon_1601@NODE_1_length_1342_cov_207.630830
--------------------------------------------------------------------acttttgtctccatctctttactcacttgggcaatataagctctttaatcaatgatcatgaaactctgtgatcacaccgacactccctgcttgcttctgtatgatatcttgcgactcatgcacaagtattgcacacattttgctaaatattgttgaatcctaacagaagtcagtttccctcttctctttgttccccatcatctctagacctattcaattataccaataaagatgcttatatctctttagcaatctttttgctggggaacattaaatttgttttcactataaatctgaacgagcatgtactccctaggttttcacatttgctagtgatggtcacactttgaataagatattgagcatcatgaaaccttgtggattttactactcttacctgaattgagttagcatgtctgttttatttgcagttccttcctctcccatcagttgctggcttttatttagctcgtttctttgcaaagaagagtctggcatcatactttgcttttgttatacttggaagctttatggctgcatggttcgtgctgcacaacttttgggatttaaatatttggttggctggcatgtccctgaaatcattctgcaaatttataatagcaaatgttactgtggctatggcagttcctggtttagctcttctaccttctaagtttcactttttaactgagataaccttgataggccatgcattgctaatatgccacattgagaatcgatttttcaattactctagcatttactactatggatttgaggatgaggtgatgtatccaagctatatggttattatgacaactttgttgggtctggctttggtaagaaagctatctgtggatcatcgcattggagccaaagctgtttggattttaacttgcctttattcttcaaagctgtcaatgttgtttattgcatccaagtctgttgtttgggtttcctccattctcttgttagctgtttcccctccattacttctttacaggtaattattcttccagtatcttgccaatgtcagtttgaagcattcctaatgtgtttgatatctttagtcttggctttattatattttattgttggatttggtagggatagatctagagtggcttccaggatgaaaccttggcaaggttatgtgcatgcatctgtggttgcatcatctgtgtggttttgtcgtgagaccatttttgaagccctccagtggtggaatgggaaatctccctcagatggtttacttctgggcttctgtatactattgacagggctagcttgtattcctatagttgctctccatttctcccatgttttggtaagtg-----------------------------------------------------------------------------------------------------
>Albizia_subdimidiata_var_subdimidiata_Ferreira_210@NODE_1_length_1295_cov_205.427750
----------------------------------------------------------------------------------------------------------------------------------actctgtgatcatactgacactccctgcttgcttctgtatgatatcttgcgactcatgcacacgtattgcacacattttgctaaatattgttgaattctaacggaagtcagtttcgctcttctctttgttcctcatcatctctagaccaattcagttatatcaataaagatgcttatatctcttttgcaatctttttactggggagcattaaatttgttttcactataaatctgaacgagcatatacttcctagtttttcacatttgctagtgatggtcacactttggataagatattgagcatcatgaagccttgtggattttactactcttacctgaattgagttaacatgtctgttttatttgcagttccttcctctcccatcggttgctggcttttatttagcgcgtttctttgcaaagaagagtctggcatcatactttgcttttgttatacttggaagcttgatggctgcatggtttgtgctgcacaacttttgggatttaaatatttggttggctggcatgtccctgaaatcattctgcaaatttataatagcaaatgttgctgtggctatggcagttcctggtttagctcttctaccttctaagtttcactttttaactgagataaccttgataggccatgcattgctaatatgccacattgagaatcgatttttcaattactctagcatttactactatggatttgaggatgaggtgatatatccaagctatatggttattatgacaactttgttgggtctgactttggtaagaaagctatctgtggatcatcgcattggggcaaaaactgtttggattttaacttgcctttattcttcaaagctggcaatgttgtttattgcatccaagtctgttgtttgggtttcctccattctcttgttagctgtttcccctccagtacttctttacaggtaattattcttccagtatcttgccaatgtcggtttgaagcattcctaatgtgtttgatatctttagtcttggctttattatattttattgttggatttggtagggatagatctagaatggcttccaggatgaaaccttggcaaggttatgtgcatgcatctgtggttgcatcatctgtgtggttttgtcgtgagaccatttttgaagccctccagtggtggaatgggagatctccctcggatggtttacttctgggcttctgtatactattgacagggctagcttgtattcctatagttgctctccatttctcccatgttttggtaagtgaaactatcctatcta--------------------------------------------------------------------------------------
>Albizia_tomentella_Leach_Dunlop_3801@NODE_1_length_1582_cov_153.267110
atctgggcctcaaggtgttctgtttttagctctagtagccttgatctccccctttgttcttctataaaacttttgtctctgtctctttactctcttgggcaatataagctctgtgatcaatgagcatgaaactctgtgatcacactgacgcttcctg-------ctgtatgatgtcttgcgactcattcacaagtgttgcacacattttgctaaatattgttgaactctagtggaagtcagtttccctcttctctttgttccccatcatctctagaccaattcaattataccaataaagatgcttatatctcttttggaatctttttgctcgggaacatcaaatttgtttccactataaatctgaatgagtgtatgcttcgtaggttttcacatttgctagtgatggtcatgctttggataacatattgagtatcatgaaaccttatggattttactactcttacatgcattgagttagcttatctgctttatttgcagttccttcctctcccaacggttgctggcttttatttagctcgtttctttgcaaagaagagtctggcatcatactttgctttcgttatacttggaagcttgatggttgcatggtttgtgctgcacaacttttgggatttaaatatttggttggcgggcatgtccctgaaatcattctgcaaatttataatagcaaatgttgctgtggctatggcagttcctggtttagctcttctaccttctaagtttcacattttaacagagataagcttgataagccatgcattgctagtatgccacattgagaatcgatttttcaattattctagcatttactactatgggtttgaggatgaggtgatgtatccaagctatatggttatcatgacaactttcttgggtctggctttggtaagaaagctatctgtggatcatcgcattggagcaaaaactgtttggattttaacttgcctttattcttcaaagctggcaatgttgtttattgcatccaagtctgttgtttgggtttcctctattctcttgttggctgtttcccctccagtactcctttacaggtaattattcttccagtatcttgccaatgtcagtttgaagcattcctaatgtgtttgatatctttagtcttggctttattatattttattgttggatttggtagggatagatctagaatggcttcaaggatgaaaccttggcaaggttatggccatgcatctgtggttgcatcatctgtgtggttttgtcgtgagaccatttttgaagccctccagtggtggaatgggagatctccctcagatggtttacttctgggcttctgtatactattgacggggctaggttgtattcctatagttgctatccatttctcccatgttttggtaagtgaaactttcctatctatcaaattttttttggcaacatagaaggtcccggggtgggggaaattctatatgcattgcaaagttgaggcaattttgggctttatt
>Albizia_tomentosa_Hughes_648@NODE_1_length_1398_cov_155.601060
------------------------------------------------------------------aaacttttgtgtccatctctttactctcttgggcaatataacctctttaatcaatgatcatgaaactcggtgatcacaccgacactccctgcttgcttctgtatgatatcttgcgactcatgcacaagtattgcacacattttgctaaatattgttgattcctaaatgaagtcagtttccctcttctctttgttccccatcatctctagacctattcaattataccaatgaagatgcttatatctcttttgcaatctttttgctggggaacattaaatttgttttcactataaatctgaacgagcatatacttcctaggttttcacatttgctagtaatgatcacactttgaataagatattgagcatcatgaaaccttgtggattttactactcttacctgaattgagttagcatgtctgttttatttgcagttccttcctctcccatcggttgctggcttttatttagctcgtttctttgcaaagaggagtctggcatcatactttgcttttgttatacttggaagcttgatggctgcatggtttgtgctgcacaacttttgggatttaaatatttggttggctggcatgtccctgaaatcattctgcaaatttataatagcaaatgttgctgtgtctatggcagttcctggtttaactcttctaccttctaagtttcactttttaactgagataaccttgataggccatgcattgctaatatgccacattgagaatcgatttttcaattactctagcatttactactatggatttgaggatgaggtgatgtatccaagctatatggttattatgacaactttgttgggtctggctttggtaagaaagctatctgtggatcatcgcattggagcaaaaactgtttggattttaacttgcctttattcttcaaagctggcaatgttgtttattgcttccaagtctgttgtttgggtttcctccattctcttgttagctgtttcccctccagtacttctttacaggtaattattctcccattatcttgccaatgtcagtttgaagcattcctaatgtgtttgatatctttagtcttggctttattatattttattgttggatttggtagggatagatctagaatggcttccaggatgaaaccttggcaaggttatgtgcatgcatctgtggttgcatcatctgtgtggttttgtcgtgagaccatttttgaagccctccagtggtggaatgggagatctccctcagatggtttacttctgggcttctgtatactattgacagggctagcttgtattcctatagttgctctccatttctcccatgttttggtaagtgaaactatcctatctatcatattttttttggcaacatagaaggtcccgggatggg-----------------------------------------------
>Albizia_xerophytica_Hughes_1435@NODE_1_length_1404_cov_128.372268
atctgggccttaaggtgttctgtttttagctctggtagccatgatttccccctctgttcttctttgaaacttttgtgtccatctctttactctcttgggcaatataagctctttaatcaatgatcatgaaactcggtgatcacaccgacactccctgcttgcttctgtatgatatcttgcgattcatgcacaagtattgcacacattttgctaaatattgttgattcctaaatgaagtcagtttccctcttctctttgttccccatcatctctagacgtattcaattataccaataaagatgcttatatctcttttgcaatctttttgctggggaacattaaatttgttttcactataaatctgaacgagcatatacttcctaggttttcacatttgctagtaatgatcacactttgaataagatattgagcatcatgaaaccttgtggattttactactcttacctgaattgagttagcatgtctgttttatttgcagttccttcctctcccatcggttgctggcttttatttagctcgtttctttgcaaagaggagtctggcatcatactttgcttttgttatacttggaagcttgatggctgcatggtttgtgctgcacaacttttgggatttaaatatttggttggctggcatgtccctgaaatcattctgcaaatttataatagcaaatgttgctgtggctatggcagttcctggtttagctcttctaccttctaagtttcactttttaactgagataaccttgataggtcatgcattgctaatatgccacattgagaatcgatttttcaattactctagcatttactactatggatttgaggatgaggtgatgtatccaagctatatggttattatgacaactttgttgggtctggctttggtaagaaagctatctgtggatcatcgcattggagcaaaaactgtttggattttaacttgcctttattcttcaaagctggcaatgttgtttattgcttccaagtctgttgtttgggtttcctccattctcttgttagctgtttcccctccagtacttctttacaggtaattattcttccattatcttgccaatgtcagtttgaagcattcctaatgtgtttgatatctttagtcttggctttattatattttattgttggatttggtagggatagatctagaatggcttccaggatgaaaccttggcaaggttatgtgcatgcatctgtggttgcatcatctgtgtggttttgtcgtgagaccatttttgaagccctccagtggtggaatgggagatctccctcagatggtttacttctgggcttctgtatactattgacagggctagcttgtattcctatagttgctctccatttctcccaggttttgg-----------------------------------------------------------------------------------------------------------
>Balizia_elegans_Iganci_870@NODE_1_length_1655_cov_133.739544
-------cctcaaggtgttctgtttttagctctagtagccaggatttccccctcttttcttctttgaaacttttgtctccatctctttactctcttgggcaatataagctctttaatgaatgatcatgaaactccatgatcacaccgacgctccctgcttgcttctgtatgatatcttgcgactcatgctcaagtattgcacacattttgctaaatattgttgaatcctaacggaagtcagtttccctcttctctttgttccccatcgtctctagaccaattcaactataccaataaagatgcttatatctcttttgcaatctttttgctggggaacattaaatttgtttccactgtaaatctgaatgagcatatgcttcctaggttttcacatttgctagtgatggtcacactttggataagatattgagcatcatgaaaccttttggattttactactcttgcatggattgatttagtatgtctgttttatttgcagttccttcctctcccatcggttgctggcttttatttagctcgtttctttgcaaagaagagtctggcatcatactttgcttttgttatacttggaagcttgatggttacatggtttgtgctgcacaacttttgggatttaaatatttggttggctggcatgtccctgaaatcattctgcaaatttataatagcaaatgttgctgtggctatggcagttcctggtttagctcttctaccttctaagtttcactttttaactgagataagcttgataagccatgcattgctaatatgccacattgagaatcgatttttcaattactctagcatttactactatggatttgaggatgaggtgatgtatccaagctatatggttattatgacaacatttttgggtctggctttggtaagaaagctatctgtggatcaccgcattggagcaaaaactgtctggattttaacttgcctttattcttcaaagctggcaatgttgtttattgcatccaagtctgttgtttgggtttcctccattctcttgttagctgtttcccctcccgtacttctttacaggtaattattcttccagtatcttgccaatgtcagtttgaagcattcctaatgtgtttgatatctttagtcttggctttattatattttattgttggatttggcagggataaatctagaatggcttcaaggatgaaaccttggcaaggttatgtgcatgcatctgtggttgcatcatctgtgtggttttgtcgtgagaccatttttgaagccctccagtggtggaatgggagatctccctcagatggcttacttctgggcttctgtatactattgacggggctagcttgtattcctatagttgctctccatttcgcccaggttttggtaagtgaaactattctatctatcatattttttttggcaacatagaaggtcccggggttggggaaattctatatgcattgcaaagttgaggcaatttcggactttatt
>Balizia_pedicellaris_Queiroz_15529@NODE_1_length_1385_cov_274.112030
--------------------------------------------------------------------------------------------------------------------------atcatgaaactccatgatcacaccgacgctccctgcttgcttctgtatgatatcttgcgactcatgctcaagtattgcacacattttgctaaatattgttgaatcctaacggaagtcagtttccctcttctctttgttccccatcgtctctagaccaattcaattataccaataaagatgcttatatctcttttgcaatctttttgctggggaacattaaatttgtttccactataaatctgaatgagcatatgcttcctaggttttcacatttgctagtgatggtcacactttggataagatattgagcatcatgaaaccttgtggattttactactcttgcatggattgagttagcatgtctgttttatttgcagttccttcctctcccatcggttgctggcttttatttagctcgtttctttgcaaagaagagtctggcatcatactttgcttttgttatacttggaagcttgatggttgcatggtttgtgctgcacaacttttgggatttaaatatttggttggctggcatgtccctgaaatcattctgcaaatttataatagcaaatgttgctgtggctatggcagttcctggtttagctcttctaccttctaagtttcactttttaactgagataagcttgataagccatgcattgctaatatgccacattgagaatcgatttttcacttactctagcatttactactatggatttgaggatgaggtgatgtatccaagctatatggttattatgacaacttttttgggtctggctttggtaagaaagctatctgtggatcaccgcattggagcaaaaactgtctggattttaacttgcctttattcttcaaagctggcaatgttgtttattgcatccaagtctgttgtttgggtttcctccatcctcttgttagctgtttcccctccagtacttctttacaggtcattattcttccagtatcttgccaatgtcagtttgaagcattcctaatgtgtttgatatctttagtcttggctttattatattttattgttggatttggcagggataaatctagaatggcttcaaggatgaaaccttggcaaggttatgtgcatgcatctgtggttgcatcatctgtgtggttttgtcgtgagaccatttttgaaggcctccagtggtggaatgggagatctccctcagatggtttacttctgggcttctgtatactattgacagggctagcttgtattcctatagttgctctccatttcgcccaggttttggtaagtgaaactattctatctatcttattttttttggcaacatagaaggtcccggggttggggaaattctatatgcattgcaaagttgaggcaatttcgggctttatt
>Calliandra_bella_LPQ15696@NODE_1_length_1429_cov_299.190089
-------------------------------------------------------ttagctctttgaaacttttgtctacatctctttactctc--aggcagtacaagctcttaaattaatgatcatgaaaccccatgattacactaacgctccctgcttgattctgtatgatatcttgctactcatgcgtgagtattgcacacatgttgctaaatattattgaaccctaacggaagtaggtgtccctattccttttgttccccatcatttcttgatctattttgcaatctt----------------------------tattttttttttggataattgaatttgtttccactataaatctaaatgaacatatgcttcccagggtttcccatttgctagtgatggtcaccctttgatttagatattgagtatcatgaaaccttatggattttattacagttgtatgaattgagtttgaatatctgttttgtttgcagttccttcctctcccatcagttgctggcttttatttagctcgtttctttgcaaagaagagtctggcatcatactttgcttttgttatacttgggagcttgatggttgtatggtttgtgctgcacaacttttgggatttaaatatttggttggcgggcatgtctctgaaatcattctgcaaatttataattgcaagtgcttctgtggctatggcagttcctggtttagctcttctaccttctaagtttcactttttaactgagataagcttgataagccatgcattacttatatgccacattgagaatcgatttttcaattactctagcatttactactttggatttgaggatgaggtaatgtatccaagctatatggttattatgacaactcttttgggtctggctttggtaagaaagctatctgtggatcatcgcattggaggaaaaactgtttggattttaacttgcctttattcctcaaagctggcaatgttgtttattgcatccaagtctgttgtctggttttcctccattctcttgttagctatttcccctccaatacttctttacaggtaattaatattccaatatct-----------gttcaaagcattcctgatgtgtttgatatctttagtcttgactttattatattttatttttggatttggtagggatagatctagaatggcttcaaggatgaaaccttggcaaggttatgtgcatgcatctgtggttgcatcatctgtgtggttttgtcgtgagaccatttttgaagctctccagtggtggaatgggagatcaccctcagatggtttacttctaggcttctgtataatattgatagggctggcttgtattcctattgttgctctccatttctcccatgttttggttagtacaactatcctatccatcac-ctttttttggcaacataaaatgtcccagggtggagaaagttctgtatgcattgtaaagttgaggcaattttgtgctttatt
>Cathormion_obliquifoliolatum_Wieringa_6519@NODE_1_length_1113_cov_209.434783
-----------------------------------------------------------------------------------------------------------------------------------------------------------------------------------------------------------------------------tgaatcctaacggaagtcagtttccctcttctctttattccccatcatctctagaccaattcaattataccaataaagatgcttatatctcttttgcaatctttttgctggggaacattaaatttgtttccactataaatctgaatgagcatatgcttcctaggttttcacatttgctagtgatggtcacactttggataagatattgagcatcatgaaaccttgtggattttactactcttgcatggattgagttagcatgtctgttttatttgcagttccttcctctcccatcggttgctggcttttatttagctcgtttctttgcaaagaagagtctggcatcatactttgcttttgttatacttggaagcttgatggttgcatggtttgtgctgcacaacttttgggatttaaatatttggttggctggcatgtccctgaaatcattctgcaaatttataatagcaaatgttgctgtggctatggcagttcctggtttagctcttctaccttctaagtttcactttttaactgagataagcttgataagccatgcattgctaatatgccacattgagaatcgatttttcaattactctagcatttactactatggatttgaggatgaggtgatgtatccaagctatatggttattatgacaacttttttgggtctggctttggtaagaaagctatctgtggatcaccgcattggagcaaaaactgtctggattttaacttgcctttattcttcaaagctggcaatgttgtttattgcatccaagtctgttgtttgggtttcctccattctcttgttagctgtttcccctccagtacttctttacaggtaattattcttccagtatcttgccaatgtcagtttgaagcattcctaatgtgtttgatatctttagtcttggctttattatattttattgttggatttggcagggataaatctagaatggcttcaaggatgaaaccttggcaaggttatgtgcatgcatctgtggttgcatcatctgtgtggttttgtcgtgagaccatttttgaagccctccagtggtggaatgggagatctccctcagatggtttacttctgggcttctg-------------------------------------------------------------------------------------------------------------------------------------------------------------------------
>Hydrochorea_corymbosa2_Iganci_862@NODE_1_length_1250_cov_393.186611
--------------------------------------------------------------------------------------------------------------------------------------------------gacgctccctgcttgcttctgtatgatatcttgcgactcatgctcaagtatggcacacgttttgctaaatattgttgaatcctaacggaagtcagtttccctcttctctttgttccccatcgtctctaggccaatgcaattataccaataaagatgcttatatctcttttgcaatctttttgctggggaacattaaatttgtttccactataaatctgaatgagcatatgcttcctaggttttcacatttgctagtgatggtcacactttggataagatattgagcatcatgaaaccttgtggattttactactcttgcatggattgagttagcatgtctgttttatttgcagttccttcctctcccatcggttgctggcttttatttagctcgtttctttgcaaagaagagtctggcatcatactttgcttttgttatacttggaagcttgatggttgcatggtttgtgctgcacaacttttgggatttaaatatttggttggctggcatgtccctgaaatcattctgcaaatttataatagcaaacgttgctgtggctatggcagttcctggtttagctcttctaccttctaagtttcactttttaactgagataagcttgataagccatgcattgctaatatgccacattgagaatcgatttttcaattactctagcatttactactatggatttgaggatgaggtgatgtatccaagctatatggttattatgacaacttttttgggtctggctttggtaagaaagctaactgtggatcaccgcattggagcaaaaactgtctggattttaacttgcctttattcttcaaagctggcaatgttgtttattgcatccaagtctgttgtttgggtttcctccattctcttgttagctgtttcccctccagtacttctttacaggtaattattcttccagtatcttgccaatgtcagtttgaagcattcctaatgtgtttgatatcttaagtcttggctttattatattttattgttggatttggcagggataaatctagaatggcttcaaggatgaaaccttggcaaggttatgtgcatgcatctgtggttgcatcatctgtgtggttttgtcgtgagaccatttttgaagccctccagtggtggaatgggagatctccctcagatggtttacttctgggcttctgtatactattgacagggcttgcttgtattcctatagttgctctccatttcgcccaggttttgg-----------------------------------------------------------------------------------------------------------
>Hydrochorea_gonggrijpii_Tillett_45696@NODE_1_length_1156_cov_217.466172
----------------------------------------------------------------------------------------------------------------------------------------------------------------------------------------------------------------------atattgttgaatcctaacggaagtcagtttccctcttctctttgttccccatcgtctctaggccaatgcaattataccaataaagatgcttatatctcttttgcaatctttttgctggggaacattaaatttgtttccactataaatctgaatgagcatatgcttcctaggttttcacatttgctagtgatggtcacactttggataagatattgagcatcatgaaaccttgtggattttactactcttgcatggattgagttagcatgtctgttttatttgcagttccttcctctcccatcggttgctggcttttatttagctcgtttctttgcaaagaagagtctggcatcatactttgcttttgttatacttggaagcttgatggttgcatggtttgtgctgcacaacttttgggatttaaatatttggttggctggcatgtccctgaaatcattctgcaaatttataatagcaaatgttgctgtggctatggcagttcctggtttagctcttctaccttctaagtttcactttttaactgagataagcttgataagccatgcattgctaatatgccacattgagaatcgatttttcaattactctagcatttactactatggatttgaggatgaggtaatgtatccaagctatatggttattatgacaacttttttgggtctggctttggtaagaaagctatctgtggatcaccgcattggagcaaaaactgtctggattttaacttgcctttattcttcaaagctggcaatgttgtttattgcatccaagtctgttgtttgggtttcctccattctcttgttagctgtttcccctccagtacttctttacaggtaattattcttccagtatcttgccaatgtcagtttgaagcattcctaaggtgtttgatatctttagtcttggctttattatattttattgttggatttggcagggataaatctagaatggcttcaaggatgaaaccttggcaaggttatgtgcatgcatctgtggttgcatcatctgtgtggttttgtcgtgagaacatttttgaagccctccagtggtggaatgggagatctccctcagatggtttacttctgggcttctgtatactattgacagggctagcttgtattcctatagt-------------------------------------------------------------------------------------------------------------------------------------
>Hydrochorea_marginata_Morim_563@NODE_1_length_1836_cov_221.155770
atctgggcctcaaggtgttctgtttttagctctagtagccagga-----------------------------tgtctccatctctttactctcttgggcaatataagctctttaatgaatgatcatgaaactccatgatcacaccgacgctccctgcttgcttctgtatgatatcttgcgactcatgctcaagtatggcacacattttgctaaatattgttgaatcctaacggaagtcagtttccctcttctctttgttccccatcgtctctaggccaatgcaattataccaataaagatgcttatatctcttttgcaatctttttgctggggaacattaaatttgtttccactataaatctgaatgagcatatgcttcctaggttttcacatttgctagtgatggtcacactttggataagatattgagcatcatgaaaccttgtggattttactactcttgcatggattgagttagcatgtctgttttatttgcagttccttcctctcccatcggttgctggcttttatttagctcgtttctttgcaaagaagagtctggcatcatactttgcttttgttatacttggaagcttgatggttgcatggtttgtgctgcacaacttttgggatttaaatatttggttggctggcatgtccctgaaatcattctgcaaatttataatagcaaacgttgctgtggctatggcagttcctggtttagctcttctaccttctaagtttcactttttaactgagataagcttgataagccatgcattgctaatatgccacattgagaatcgatttttcaattactctagcatttactactatgggtttgaggatgaggtgatgtatccaagctatatggttattatgacaacttttttgggtctggctttggtaagaaagctatctgtggatcaccgcattggagcaaaaactgtctggattttaacttgcctttattcttcaaagctggcaatgttgtttattgcatccaagtctgttgtttgggtttcctccattctcttgttagctgtttcccctccagtacttctttacaggtaattattcttccagtagcttgccaatgtcagtttgaagcattcctaatgtgtttgatatctttagtcttggctttattatattttattgttgaatttggcagggataaatctagaatggcttcaaggatgaaaccttggcaaggttatgtgcatgcatctgtggttgcatcatctgtgtggttttgtcgtgagaccatttttgaagccctccagtggtggaatgggagatctccctcagatggtttacttctgggcttctgtatactattgacagggctagcttgtattcctatagttgctctccatttcgcccaggttttggtaagtgaaactattctatctatcat-ttttttttgccaacatagaagttcccggggttggggaaattctatatgcattgcaaagttgaggcaatttcgggctttatt
>Jupunba_abbottii_Zanoni_21220@NODE_1_length_1233_cov_113.450692
----------------------------------------------------------------------------------------------------------------------------------------------------cgctccctgcttgcttctgtatgatatcttgcgactcatgctcaagtatttcacacattttgctaaatattgttgaatcctaacggaagtcagtttccgtcttctgtttgttccccatcatctctagaccaattcaattataccaataaagatgcttatatctcttttgcaatttttttactggggaacattaaatttgtttccactataaatctgaatgagcatatgcttcctaggttttcacttttgctagtgatggtcacactttggataagatattgagcatcatgaaaccttgtggattttactactcttgcatggattgagttagcatgtctgttttatttgcagttccttcctctcccatcggttgctggcttttatttagctcgtttctttgcaaagaagagtctggcatcatactttgcttttgttatacttggaagcttgatggttgcatggtttgtgctgcacaacttttgggatttaaatatttggttggctggcatgtccctgaaatcattctgcaaatttataatagcaaatgttgctgtggctatggcagttcctggtttagctcttctaccttctaagtttcactttttaactgagataagcttgataagccatgcattgctaatatgccacattgagaatcgatttttcaattactctagcatttactactatggatttgaggatgaggtgatgtatccaagctatatggttattatgacaacttttttgggtctggctttggtaagaaagctatctgtggatcaccgcattggagcaaaaactgtttggattttaacttgcctttattcttcaaagctggcaatgttgtttattgcatccaagtctgttgtttgggtttcctccattctcttgttagctgtttcccctccaatacttctttacaggtaattattcttccagtatcttgccaatgtcagtttgaagcattcctaatgtgtttgatatctttagtcttggctttattatattttattgttggatttggtagggataaatctagaatggcttcaaggatgaaaccttggcaaggttttgtgcatgcatctgtggttgcatcatctgtgtggttttgtcgtgagaccatttttgaagccctccagtggtggaatgggagatctccctcagatggtttacttctgggcttctgtatactattgacagggctagcttgtattcctatagttgctctccat---------------------------------------------------------------------------------------------------------------------------
>Jupunba_asplenifolia_Ekman_6383@NODE_1_length_903_cov_55.009685
----------------------------------------------------------------------------------------------------------------------------------------------------------------------------------------------------------------------------------------------------------------------------------------------------------------------------caattttttttactggggaacattaaatttgtttccactataaatctgaatgagcatatgcttcctaggttttcacttttgctagtgatggtcacactttggataagatattgagcatcatgaaaccttgtggattttactactcttgcatggattgagttagcatgtctgttttatttgcagttccttcctctcccatcggttgctggcttttatttagctcgtttctttgcaaagaagagtctggcatcatactttgcttttgttatacttggaagcttgatggttgcatggtttgtgctgcacaacttttgggatttaaatatttggttggctggcatgtccctgaaatcattctgcaaatttataatagcaaatgttgctgtggctatggcagttcctggtttagctcttctaccttctaagtttcactttttaactgagataagcttgataagccatgcattgctaatatgccacattgagaatcgatttttcaattactctagcatttactactatggatttgaggatgaggtgatgtatccaagctatatggttattatgacaacttttttgggtctggctttggtaagaaagctatctgtggatcaccgcattggagcaaaaactgtttggattttaacttgcctttattcttcaaagctggcaatgttgtttattgcatccaagtctgttgtttgggtttcctccattctcttgttagctgtttcccctccaatacttctttacaggtaattattcttccagtatcttgccaatgtcagtttgaagcattcctaatgtgtttgatatctttagtcttggctttattatattttattgttggatttggtagggataaatctagaatggcttcaaggatgaaaccttggcaaggtt--------------------------------------------------------------------------------------------------------------------------------------------------------------------------------------------------------------------------------------------------------------------------------------------
>Jupunba_barbouriana_Iganci_847@NODE_1_length_1237_cov_250.261207
------------------------------------------------------------------------------------------------------------------------------------------------------------------------------------------------------------------------------------------------------------------------------------------------------------------------------------------------------------------------tctgaatgagcatatgcttcctaggttttcaaatttgctagtgatggtcacactttggataagatattgagcatca-------------------------ttatatgaattgagtgagcatgtctgttttatttgcagttccttcctctcccatcggttgctggcttttatttagctcgtttctttgcaaagaagagtctggcatcatactttgcttttgttatacttggaagcttgatggttgcatggtttgtgctgcacaacttttgggatttaaatatttggttggctggcatgtccctgaaatcattctgcaaatttataatagcaaatgttgctgtggctatggcagttcctggtttagctcttctaccttctaagtttcactttttaactgagataagcttgataagccatgcattgctaatatgccacattgagaatcgatttttcaattactctagcatttactactatggatttgaggatgaggtgatgtatccaagctatatggttattatgacaacttttttgggtctggctttggtaagaaagctatctgtggatcaccgcattggagcaaaaactgtttggattttaacttgcctttattcttcaaagctggcaatgttgtttattgcatccaagtctgttgtttgggtttcctccattctcttgttagctgtttcccctccagtacttctttacaggtaattattcttccagtatcttgccaatgtcagtttgaagcattcctaatgtgtttgatatctttagtcttggctttattatattttattgttggatttggtagggataaatctagaatggcttcaaggatgaaaccttggcaaggttatgtgcatgcatctgtggttgcatcatctgtgtggttttgtcgtgagaccatttttgaagccctccagtggtggaatgggagatctccctctgatggtttacttctgggcttctgtatactattgacagggctagcttgtatccctatagttgctctccatttctcccaggttttggtaagtgaaactatcctatctatcatattttttttggcaacatagaaggtcccggggtgggggaaattctatatgcattgcaaagttgaggcaatttcgggctttatt
>Jupunba_brachystachya_Lima_7438@NODE_1_length_1733_cov_143.294082
atctgggcctcaaggtgttctgtttttagctctagtcgccaggatttccccctcttttcttctttgaaacttttgtctccatctctttactctcttgggcaatataagctctttaatcaatgatcatgaaactccgtgatcacaccgacgctccctgcttgcttctgtatgatatcttgcgactcatgctcaagtattgcacacattttgctaaatattgttgaatcctaacggaagtcagtttccctcttctctttattccccatcatctctagaccaattcaattataccaataaagatgcttatatctcttttgcaatctttttgctggggaacattaaatttgtttcaactataaatctgaatgagcatatgcttcctaggttttcacatttgctagtgatggtcactctttggataagatattgagcatcatgaaaccttgtggattttactactcttgcatgaattgagttagcatgtctgttttatttgcagttccttcctctcccatcggttgctggcttttatttagctcgtttctttgcaaagaagagtctggcatcatactttgcttttgttatacttggaagcttgatggttgcatggtttgtgctgcacaacttttgggatttaaatatttggttggctggcatgtccctgaaatcattctgcaaatttataatagcaaatgttgctgtggctatggcagttcctggtttagctcttctaccttctaagtttcactttttaactgagataagcttgataagccatgcattgctaatatgccacattgagaatcgatttttcaattactctagcatttactactatggatttgaggatgaggtgatgtatccaagctatatggttattatgacaacttttttgggtctggctttggtaagaaagctatctgtggatcaccgcattggagaaaaaactgtttggattttaacttgcctttattcttcaaagctggcaatgttgtttattgcatccaagtctgttgtttgggtttcctccattctcttgttagctgtttcccctccagtacttctttacaggtaattattcttccagtatcttgccaatgtcagtttgaagcattcctaatgtgtttgatatctttagtcttggctttattatattttattgttggatttggtagggataaatctagaatggcttcaaggatgaaaccttggcaaggttatgtgcatgcatctgtggttgcatcatctgtgtggttttgtcgtgagaccatttttgaagccctccagtggtggaatgggagatctccctccgatggtttacttctgggcttctgtatactattgacagggctagcttgtattcctatagttgctctccatttctcccaggttttggtaagtgaaactatcctatctatcatattttttttggcaacatagaaggtcccggggtgggggaaattctatatgcattgcaaagttgaggcaatttcgggctttatt
>Jupunba_cochleata_Bonadeu_673@NODE_1_length_1739_cov_161.294826
atctgggcctcaaggtgttctgtttttagctctagtagccaggatttccccctcttttcttctttgaaacttttgtctccatctctttactctcttgggcaatataagctctttaatcaatgatcatgaaactccgtgatcacaccgacgctccctgcttgcttctgtatgatatcttgcgactcatgctcaagtattgcacacattttgctaaatattgttgaatcctaacggaagtcagtttccctcttctctttattccccatcatctctagaccaattcaattataccaataaagatgcttatatctcttttgcaatctttttgctggggaacattaaatttgtttcaactataaatctgaatgaccatatgcttcctaggttttcacatttgctagtgatggtcacactttggataagatattgagcatcatgaaaccttgtggattttactactcttacatgaattgagttagcatgtctgttttatttgcagttccttcctctcccatcggttgctggcttttatttagctcgtttctttgcaaagaagagtctggcatcatactttgcttttgttatacttggaagcttgatggttgcatggtttgtgctgcacaacttttgggatttaaatatttggttggctggcatgtccctgaaatcattctgcaaatttataatagcaaatgttgctgtggctatggcagttcctggtttagctcttctaccttctaagtttcactttttaactgagataagcttgataagccatgcattgctaatatgccacattgagaatcgatttttcaattactctagcatttactactatggatttgaggatgaggtgatgtatccaagctatatggttattatgacaacttttttgggtctggctttggtaagaaagctatctgtggatcaccgcattggagcaaaaactgtttggattttaacttgcctttattcttcaaagctggcaatgttgtttattgcatccaagtctgttgtttgggtttcctccattctcttgttagctgtttcccctccagtacttctttacaggtaattattcttccagtatcttgccaatgtcagtttgaagcattcctaatgtgtttgatatctttagtcttggctttattattttttatcgttggatttggcagggataaatctagaatggcttcaaggatgaaaccttggcaaggttatgtgcatgcatctgtggttgcatcatctgtgtggttttgtcgtgagaccatttttgaagccctccagtggtggaatgggagatctccctctgatggtttacttctgggcttctgtatactattgatagggctagcttgtattcctatagttgctctccatttctcccaggttttggtaagtgaaactatcctatctatcatattttttttggcaacatagaaggtcccggggtgggggaaattctatatggattgcaaagttatgg-----------------
>Jupunba_commutata_Maguire_46145@NODE_1_length_1500_cov_149.799719
atctgggcctcaaggtgttctgtttttagctctactagccaggatttccccctcttttcttctttgaaactttggtctccatctctttactctcttgggcaatataagctctttaatcaatgatcatgaaactccgtgatcacaccgatgctccctgcttgcttctgtatgatatcttgcgactcatgctcaagtattgcacacaatttgctaaatattgttgaatcctaacggaagtcagtttccctcttctctttattccccatcatctctagaccaattcaattataccaataaagatgcttatatctcttttgcaatctttttgctggggaacattaaatttgtttcaactataaatctgaatgagcatatgcttcctaggttttcaaatttgctagtgatggtcacactttggataagatattgagcatcatgaaaccttgtggattttactactcttatatgaattgagttagcatgtctgttttatttgcagttccttcctctcccatcggttgctggcttttatttagctcgtttctttgcaaagaagagtctggcatcatactttgcttttgttatacttggaagcttgatggttgcatggtttgtgctgcacaacttttgggatttaaatatttggttggctggcatgtccctgaaatcattctgcaaatttataatagcaaatgttgctgtggctatggcagttcctggtttagctcttctaccttctaagtttcactttttaactgagataagcttgataagccatgcattgctaatatgccacattgagaatcgatttttcaattactctagcatttactactatggatttgaggatgaggtgatgtatccaagctatatggttattatgacaacttttttgggtctggctttggtaagaaagctatctgtggatcaccgcattggagcaaaaactgtttggattttaacttgcctttattcttcaaagctggcaatgttgtttattgcatccaagtctgttgtttgggtttcctccattctcttgttagctgtttcccctccagtacttctttacaggtaattattcttccagtatcttgccaatgtcagtttgaagcattcctaatgtgtttgatatctttagtcttggctttattatattttattgttggatttggtagggataaatctagaatggcttcaaggatgaaaccttggcaaggttatgtgcatgcatctgtggttgcatcatctgtgtggttttgtcgtgagaccatttttgaagccctccagtggtggaatgggagatctccctctgatggtttacttctgggcttctgtatactattgacagggctagcttgtatccctatagttgctctccatttctcccaggttttggtaagtgaaactatcctatctatcatattttttttggcaacatagaaggtcccggggtgggggaaattctatatgcattgcaaagttgagg-----------------
>Jupunba_filamentosa_Lima_7487@NODE_1_length_1756_cov_144.412746
atctgggcctcaaggtgttctgtttttagctctagtcgccaggatttccccctcttttcttctttgaaacttttgtctccatctctttactctcttgggcaatataagctctttaatcaatgatcatgaaactccgtgatcacaccgacgctccctgcttgcttctgtatgatatcttgcgactcatgctcaagtattgcacacattttgctaaatattgttgaatcctaacggaagtcagtttccctcttctctttattccccatcatctctagaccaattcaattataccaataaagatgcttatatctcttttgcaatctttttgctggggaacattaaatttgtttcaactataaatctgaatgagcatatgcttcctaggttttcacatttgctagtgatggtcactctttggataagatattgagcatcatgaaaccttgtggattttactactcttgcatgaattgagttagcatgtctgttttatttgcagttccttcctctcccatcggttgctggcttttatttagctcgtttctttgcaaagaagagtctggcatcatactttgcttttgttatacttggaagcttgatggttgcatggtttgtgctgcacaacttttgggatttaaatatttggttggctggcatgtccctgaaatcattctgcaaatttataatagcaaatgttgctgtggctatggcagttcctggtttagctcttctaccttctaagtttcactttttaactgagataagcttgataagccatgcattgctaatatgccacattgagaatcgatttttcaattactctagcatttactactatggatttgaggatgaggtgatgtatccaagctatatggttattatgacaacttttttgggtctggctttggtaagaaagctatctgtggatcaccgcattggagcaaaaactgtttggattttaacttgcctttattcttcaaagctggcaatgttgtttattgcatccaagtctgttgtttgggtttcctccattctcttgttagctgtttcccctccagtacttctttacaggtaattattcttccagtatcttgccaatgtcagtttgaagcattcctaatgtgtttgatatctttagtcttggctttattatattttattgttggatttggtagggataaatctagaatggcttcaaggatgaaaccttggcaaggttatgtgcatgcatctgtggttgcatcatctgtgtggttttgtcgtgagaccatttttgaagccctccagtggtggaatgggagatctccctccgatggtttacttctgggcttctgtatactattgacagggctagcttgtattcctatagttgctctccatttctcccaggttttggtaagtgaaactatcctatctatcatatttttttttgcaacatagaaggtcccggggtgggggaaattctatatgcattgcaaagttgaggcaatttcgggctttatt
>Jupunba_floribunda_Iganci_883@NODE_1_length_1879_cov_125.101554
atctgggcctcaaggtgttctgtttttagctctagtagccaggatttccccctcttttcttctttgaaacttttgtctccatctctttactctcttgggcaatataagctctttaatcaatgatcatgaaactccgtgatcacaccgacgctccctgcttgcttctgtatgatatcttgcgactcatgctcaagtattgcacacattttgctaaatattgttgaatcctaacggaagtcagtttccctcttctctttattccccatcatctctagaccaattcaattataccaataaagatgcttatatctcttttgcaatctttttgctggggaacattaaatttgtttcaactataaatctgaatgaccatatgcttcctaggttttcacatttgctagtgatggtcacactttggataagatattgagcatcatgaaaccttgtggattttactactcttacatgaattgagttagcatgtctgttttatttgcagttccttcctctcccatcggttgctggcttttatttagctcgtttctttgcaaagaagagtctggcatcatactttgcttttgttatacttggaagcttgatggttgcatggtttgtgctgcacaacttttgggatttaaatatttggttggctggcatgtccctgaaatcattctgcaaatttataatagcaaatgttgctgtggctatggcagttcctggtttagctcttctaccttctaagtttcactttttaactgagataagcttgataagccatgcattgctaatatgccacattgagaatcgatttttcaattactctagcatttactactatggatttgaggatgaggtgatgtatccaagctatatggttattatgacaacttttttgggtctggctttggtaagaaagctatctgtggatcaccgcattggagcaaaaactgtttggattttaacttgcctttattcttcaaagctggcaatgttgtttattgcatccaagtctgttgtttgggtttcctccattctcttgttagctgtttcccctccagtacttctttacaggtaattattcttccagtatcttgccaatgtcagtttgaagcattcctaatgtgtttgatatctttagtcttggctttattatattttattgttggatttggcagggataaatctagaatggcttcaaggatgaaaccttggcaaggttatgtgcatgcatctgtggttgcatcatctgtgtggttttgtcgtgagaccatttttgaagccctccagtggtggaatgggagatctccctccgatggtttacttctgggcttctgtatactattgacagggctagcttgtattcctatagttgctctccatttctcccaggttttggtaagtgaaactatcctatctatcatattttttttggcaacatagaaggtcccggggtgggggaaattctatatggattgcaaagttatgg-----------------
>Jupunba_laeta_Mori_25147@NODE_1_length_1186_cov_67.617674
-------------------------------------------------------------------------------------------------------------------------------------------------------------------------------------------------------------------------ttgttgaatcctaacggaagtcagtttccctcttctctttattccccatcatctctagaccaattcaattataccaataaagatgcttatatctcttttgcaatctttttgctggggaacattaaatttgtttcaactataaatctgaatgagcatatgcttcctaggttttcacatttgctagtgatggtcacactttggataagatattgagcatcatgaaaccttgtggattttactactcttatatgaattgagttagcatgtctgttttatttgcagttccttcctctcccatcggttgctggcttttatttagctcgtttctttgcaaagaagagtctggcatcatactttgcttttgttatacttggaagcttgatggttgcatggtttgtgctgcacaacttttgggatttaaatatttggttggctggcatgtccctgaaatcattctgcaaatttataatagcaaatgttgctgtggctatggcagttcctggtttagctcttctaccttctaagtttcactttttaactgagataagcttgataagccatgcattgctaatatgccacattgagaatcgatttttcaattactctagcatttactactatggatttgaggatgaggtgatgtatccaagctatatggttattatgacaacttttttgggtctggctttggtaagaaagctatctgtggatcaccgcattggagcaaaaactgtttggattttaacttgcctttattcttcaaagctggcaatgttgtttattgcatccaagtctgttgtttgggtttcctccattctcttgttagctgtttcccctccagtacttctttacaggtaattattcttccagtatcttgccaatgtcagtttgaagcattcctaatgtgtttgatatctttagtcttggctttattatattttattgttggatttggtagggataaatctagaatggcttcaaggatgaaaccttggcaaggttatgtgcatgcatctgtggttgcatcatctgtgtggttttgtcgtgagaccatttttgaagccctccagtggtggaatgggagatctccctctgatggtttgcttctgggcttctatatcatattgacaggcctagcttgtatccctatagttgctctccatttcgcccaggttttggtaagtga----------------------------------------------------------------------------------------------------
>Jupunba_langsdorfii_Ribeiro_728@NODE_1_length_1645_cov_141.142219
atctgggcctcaaggtgttctgtttttagctctagtagccaggatttccccctcttttcttctttgaaacttttgtcttcatctctttactctcttgggcaatataagctctttaatcaatgatcatgaaactccgtgatcacaccgacactccctgcttgcttctgtatgatatcttgcgactcatgctcaagtattgcacacattttgctaaatattgttgaatcctaacggaagtcagtttccctcttctctttattccccatcatctctagaccaattcaattataccaataaagatgcttatatctcttttgcaatctttttgctggggaacattaaatttgtttcaactataaatctgaatgagcatatgcttcctaggttttcacatttgctagtgatggtcacactttggataagatattgagcatcatgaaaccttgtggattttactactcttacatgaattgagttagcatgtctgttttatttgcagttccttcctctcccatcagttgctggcttttatttagctcgtttctttgcaaagaagagtctggcatcatactttgcttttgttatacttggaagcttgatggttgcatggtttgtgctgcacaacttttgggatttaaatatttggttggctggcatgtccctgaaatcattctgcaaatttataatagcaaatgttgctgtggctatggcagttcctggtttagctcttctaccttctaagtttcactttttaactgagataagcttgataagccatgcattgctaatatgccacattgagaatcgatttttcaattactctagcatttactactatggatttgaggatgaggtgatgtatccaagctatatggttattatgacaacttttttgggtctggctttggtaagaaagctatctgtggatcaccgcattggagcaaaaactgtttggattttaacttgcctttattcttcaaagctggcaatgttgtttattgcatccaagtctgttgtttgggtttcctccattctcttgttagctgtttcccctccagtacttctttacaggtaattattcttccagtatcttgccaatgtcagtttgaagcattcctaatgtgtttgatatctttagtcttggctttattatattttattgttggatttggtagggataaatctagaatggcttcaaggatgaaaccttggcaaggttatgtgcatgcatctgtggttgcatcatctgtgtggttttgtcgtgagaccatttttgaagccctccagtggtggaatgggagatctccctccgatggtttacttctgggcttctgtatactattgacagggctagcttgtattcctatagttgctctccatttctcccaggttttggtaagtgaaactatcctatctatcatattttttttggcaacatagaaggtcccggggtgggggaaattctatatgcattgcaaagttgaggcaatttcgggctttatt
>Jupunba_limae_Iganci_261@NODE_1_length_2062_cov_115.939043
atctgggcctcaaggtgttctgtttttagctctagtcgccaggatttccccctcttttcttctttgaaacttttgtctccatctctttactctcttgggtgatataagctctttaatcaatgatcatgaaactccgtgatcacaccgacgctccctgcttgcttctgtatgatatcttgcgactcatgctcaagtattgcacacattttgctaaatattgttgaatcctaacggaagtcagtttccctcttctctttattccccatcatctctagaccaattcaattataccaataaagatgcttatatctcttttgcaatctttttgctggggaacattaaatttgtttcaactataaatctgaatgagcatatgcttcctaggttttcacatttgctagtgatggtcactctttggataagatattgagcatcatgaaaccttgtggattttactactcttgcatgaattgagttagcatgtctgttttatttgcagttccttcctctcccatcggttgctggcttttatttagctcgtttctttgcaaagaagagtctggcatcatactttgcttttgttatacttggaagcttgatggttgcatggtttgtgctgcacaacttttgggatttaaatatttggttggctggcatgtccctgaaatcattctgcaaatttataatagcaaatgttgctgtggctatggcagttcctggtttagctcttctaccttctaagtttcactttttaactgagataagcttgataagccatgcattgctaatatgccacattgagaatcgatttttcaattactctagcatttactactatggatttgaggatgaggtgatgtatccaagctatatggttattatgacaacttttttgggtctggctttggtaagaaagctatctgtggatcaccgcattggagcaaaaactgtttggattttaacttgcctttattcttcaaagctggcaatgttgtttattgcatccaagtctgttgtttgggtttcctccattctcttgttagctgtttcccctccagtacttctttacaggtaattattcttccagtatcttgccaatgtcagtttgaagcattcctaatgtgtttgatatctttagtcttggctttattatattttattgttggatttggtagggataaatctagaatggcttcaaggatgaaaccttggcaaggttatgtgcatgcatctgtggttgcatcatctgtgtggttttgtcgtgagaccatttttgaagccctccagtggtggaatgggagatctccctccgatggtttacttctgggcttctgtatactattgacagggctagcttgtattcctatagttgctctccatttctcccaggttttggtaagtgaaactatcctatctatcatattttttttggcagcatagaaggtcccggggtgggggaaattctatatgcattgcaaagttgaggcaatttcgggctttatt
>Jupunba_macradenia_Lourteig_3021@NODE_1_length_1221_cov_153.018357
--------------------------------------------------------------------------------------------------------------------------------------catgatcacaccaacgctccctgcttgcttctgtatgatatcttgcgactcatgctcaagtattgcacacattttgctaaatattgttgaatcctaacggaagtcagtttccctcttctctttattccccatcatctctagaccaattcagttataccaataaagatgcttatatctcttttgcaatctttttgctggggaacattaaatttgtttcaactataaatctgaatgagcatatgcttcccaggttttcacatttgctagtgatggtcacactttggataagatattgagcatcatgaaaccttgtggattttactactcttatatgaattgagttagcatgtatgttttatttgcagttccttcctctaccatcggttgctggcttttatttagctcgtttctttgcaaagaagagtctggcatcatactttgcttttgttatacttggaagcttgatggttgcatggtttgtgctgcacaacttttgggatttaaatatttggttggctggcatgtccctgaaatcattctgcaaatttataatagcaaatgttgctgtggctatggcagttcctggtttagctcttctaccttctaagtttcactttttaactgagataagcttgataagccatgcattgctaatatgccacattgagaatcgatttttcaattactctagcatttactactatggatttgaggatgaggtgatgtatccaagctatatggttattatgacaacttttttgggtctggctttggtaagaaagctatctgtggatcaccgcattggagcaaaaactgtttggattttaacttgcctttattcttcaaagctggcaatgttgtttattgcatccaagtctgttgtttgggtttcctccattctcttgttagctgtttcccctccagtacttctttacaggtaattattcttccagtatcttgccaatgtcagtttgaagcattcctaatgtgtttgatatctttagtcttggctttattatattttattgttggatttggtagggataaatctagaatggcttcaaggatgaaaccttggcaaggttatgtgcatgcatctgtggttgcatcatctgtgtggttttgtcgtgagaccatttttgaagccctccagtggtggaatgggagatctccctctgatggtttacttctgggcttctgtatactattgacagggctagc----------------------------------------------------------------------------------------------------------------------------------------------------
>Jupunba_nipensis_Mayo_19662@NODE_1_length_908_cov_51.077016
----------------------------------------------------------------------------------------------------------------------------------------------------------------------------------------------------------------------------------------------------------------------------------------------------------------------------------tttttactggggaacattaaatttgtttccactataaatctgaatgagcatatgcttcctaggttttcacttttgctagtgatggtcacactttggataagatattgagcatcatgaaaccttgtggattttactactcttgcatggattgagttagcatgtctgttttatttgcagttccttcctctcccatcggttgctggcttttatttagctcgtttctttgcgaagaagagtctggcatcatactttgcttttgttatacttggaagcttgatggttgcatggtttgtgctgcacaacttttgggatttaaatatttggttggctggcatgtccctgaaatcattctgcaaatttataatagcaaatgttgctgtggctatggcagttcctggtttagctcttctaccttctaagtttcactttttaactgagataagcttgataagccatgcattgctaatatgccacattgagaatcgatttttcaattactctagcatttactactatggatttgaggatgaggtgatgtatccaagctatatggttattatgacaacttttttgggtctggctttggtaagaaagctatctgtggatcaccgcattggagcaaaaactgtttggattttaacttgcctttattcttcaaagctggcaatgttgtttattgcatccaagtctgttgtttgggtttcctccattctcttgttagctgtttcccctccaatacttctttacaggtaattattcttccagtatcttgccaatgtcagtttgaagcattcctaatgtgtttgatatctttagtcttggctttattatattttattgttggatttggtagggataaatctagaatggcttcaaggatgaaaccttggcaaggttttgtgcatgca---------------------------------------------------------------------------------------------------------------------------------------------------------------------------------------------------------------------------------------------------------------------------------
>Jupunba_oppositifolia_Liegier_16014@NODE_1_length_1224_cov_149.561465
----------------------------------------------------------------------------------------------------------------------------------------------------cgctccctgcttgcttctgtatgatatcttgcgactcatgctcaagtatttcacacattttgctaaatattgttgaatcctaacggaagtcagtttccgtcttctctttgttccccatcatctctagaccaattcaattataccaataaagatgcttatatctcttttgcaatttttttactggggaacattaaatttgtttccactataaatctgaatgagcatatgcttcctaggttttcacttttgctagtcatggtcacactttggataagatattgagcatcatgaaaccttgtggattttactactcttgcatggattgagttagcatgtctgttttatttgcagttccttcctctcccatcggttgctggcttttatttagctcgtttctttgcaaagaagagtctggcatcatactttgcttttgttatacttggaagcttgatggttgcatggtttgtgctgcacaacttttgggatttaaatatttggttggctggcatgtccctgaaatcattctgcaaatttataatagcaaatgttgctgtggctatggcagttcctggtttagctcttctaccttctaagtttcactttttaactgagataagcttgataagccatgcattgctaatatgccacattgagaatcgatttttcaattactctagcatttactactatggatttgaggatgaggtgatgtatccaagctatatggttattatgacaacttttttgggtctggctttggtaagaaagctatctgtggatcaccgcattggagcaaaaactgtttggattttaacttgcctttattcttcaaagctggcaatgttgtttattgcatccaagtctgttgtttgggtttcctccattctcttgttagctgtttcccctccaatacttctttacaggtaattattcttccagtatcttgccaatgtcagtttgaagcattcctaatgtgtttgatatctttagtcttggctttattatattttattgttggatttggtagggataaatctagaatggcttcaaggatgaaaccttggcaaggttttgtgcatgcatctgtggttgcatcatctgtgtggttttgtcgtgagaccatttttgaagccctccagtggtggaatgggagatctccctcagatggtttacttctgggcttctgtatactattgacagggctagcttgtattcctatagt-------------------------------------------------------------------------------------------------------------------------------------
>Jupunba_oxyphyllidia_Yonker_6157@NODE_1_length_1254_cov_160.237893
--------------------------------------------------------------------------------------------------------taagctctttaatgaatgatcatgaaactccgtgatcacaccgacgctccctgcttgcttctgtatgatatcttgcgactcatggtcaagtattgcacacattttgctaaatattgttgaatcctaacggaagtcagtttccctcttctctttgttccccatcatctctagaccaattcaattataccaataaagatgcttatatctcttttgcaatctttttgctggggaacattaaatttgtttccactataaacctgaatgagcatatgcttcctaggttttcacatttgctagtgatggtcacactttggataagatattgagcatcatgaaaccttgtggattttactactcttgcatggattgagttagcatgtctgtttgatttgcagttccttcctctcccatcggttgctggcttttatttagctcgtttctttgcaaagaagagtctggcatcatactttgcttttgttatacttggaagcttgatggttgcatggtttgtgctgcacaacttttgggatttaaatatttggttggctggcatgtccctgaaatcattctgcaaatttataatagcaaatgttgctgtggctatggcagttcctggtttagctcttctaccttctaagtttcactttttaactgagataagcttgataagccatgcattgctaatatgccacattgagaatcgatttttcaattactctagcatttactactatggatttgaggatgaggtgatgtatccaagctatatggttattatgacaacttttttgggtctggctttggtaagaaagctatctgtggatcaccgcattggagcaaaaactgtttggattttaacttgcctttattcttcaaagctggcaatgttgtttattgcatccaagtctgttgtttgggtttcctccattctcttgttagctgtttcccctccagtacttctttacaggtaattattcttccagtatcttgccaatgtcagtttgaagcattcctaatgtgtttgatatctttagtcttggctttattatattttattgttggatttggtagggataaatctagaatggcttcaaggatgaaaccttggcaaggttatgtgcatgcatctgtggttgcatcatctgtgtggttttgtcgtgacaccatttttgaagccctccagtggtggaatgggagatctccctcagatggtttacttctgggcttctgtatactattgacagggctagcttg-------------------------------------------------------------------------------------------------------------------------------------------------
>Jupunba_trapezifolia_Simon_1600@NODE_1_length_1228_cov_255.699062
--------------------------------------------------------------------------------------------------------------------------------------------------------------------ctgtatgatatcttgcgactcatgctcaagtattgcacacaatttgctaaatattgttgaatcctaacggaagtcagtttccctcttctctttattccccatcatctctagaccaattcaattataccaataaagatgcttatatctcttttgcaatctttttgctggggaacattaaatttgtttcaactataaatctgaatgagcatatgcttcctcggttttcaaatttgctagtgatggtcacactttggataagatattgagcatcatgaaaccttgtggattttactactcttatatgaattgagttagcatgtctgttttatttgcagttccttcctctcccatcggttgctggcttttatttagctcgtttctttgcaaagaagagtctggcatcatactttgcttttgttatacttggaagcttgatggttgcatggtttgtgctgcacaacttttgggatttaaatatttggttggctggcatgtccctgaaatcattctgcaaatttataatagcaaatgttgctgtggctatggcagttcctggtttagctcttctaccttctaagtttcactttttaactgagataagcttgataagccatgcattgctaatatgccacattgagaatcgatttttcaattactctagcatttactactatggatttgaggatgaggtgatgtatccaagctatatggttattatgacaacttttttgggtctggctttggtaagaaagctatctgtggatcaccgcattggagcaaaaactgtttggattttaacttgcctttattcttcaaagctggcaatgttgtttattgcatccaagtctgttgtttgggtttcctccattctcttgtttgctgtttcccctccagtacttctttacaggtaattattcttccagtatcttgccaatgtcagtttgaagcattcctaatgtgtttgatatctttagtcttggctttattatattttattgttggatttggtagagataaatctagaatggcttcaaggatgaaaccttggcaaggttatgtgcatgcatctgtggttgcatcatctgtgtggttttgtcgtgagaccatttttgaagccctccagtggtggaatgggagatctccctctgatggtttacttctgggcttctgtatactattgacagggctagcttgtatccctatagttgctctccatttctcccaggtt---------------------------------------------------------------------------------------------------------------
>Jupunba_villosa_Borges_423@NODE_1_length_1696_cov_174.637431
atctgggcctcaaggtgttctgtttttagctctagtcgccaggatttccccctcttttcttctttgaaacttttgtctccatctctttactctcttgggtgatataagctctttaatcaatgatcatgaaactccgtgatcacaccgacgctccctgcttgcttctgtatgatatcttgcgactcatgctcaagtattgcacacattttgctaaatattgttgaatcctaacggaagtcagtttccctcttctctttattccccatcatctctagaccaattcaattataccaataaagatgcttatatctcttttgcaatctttttgctggggaacattaaatttgtttcaactataaatctgaatgagcatatgcttcctaggttttcacatttgctagtgatggtcactctttggataagatattgagcatcatgaaaccttgtggattttactactcttgcatgaattgagttagcatgtctgttttatttgcagttccttcctctcccatcggttgctggcttttatttagctcgtttctttgcaaagaagagtctggcatcatactttgcttttgttatacttggaagcttgatggttgcatggtttgtgctgcacaacttttgggatttaaatatttggttggctggcatgtccctgaaatcattctgcaaatttataatagcaaatgttgctgtggctatggcagttcctggtttagctcttctaccttctaagtttcactttttaactgagataagcttgataagccatgcattgctaatatgccacattgagaatcgatttttcaattactctagcatttactactatggatttgaggatgaggtgatgtatccaagctatatggttattatgacaacttttttgggtctggctttggtaagaaagctatctgtggatcaccgcattggagcaaaaactgtttggattttaacttgcctttattcttcaaagctggcaatgttgtttattgcatccaagtctgttgtttgggtttcctccattctcttgttagctgtttcccctccagtacttctttacaggtaattattcttccagtatcttgccaatgtcagtttgaagcattcctaatgtgtttgatatctttagtcttggctttattatattttattgttggatttggtagggataaatctagaatggcttcaaggatgaaaccttggcaaggttatgtgcatgcatctgtggttgcatcatctgtgtggttttgtcgtgagaccatttttgaagccctccagtggtggaatgggagatctccctccgatggtttacttctgggcttctgtatactattgacagggctagcttgtattcctatagttgctctccatttctcccaggttttggtaagtgaaactatcctatctatcatattttttttggcagcatagaaggtcccggggtgggggaaattctatatgcattgcaaagttgaggcaatttcgggctttatt
>Punjuba_racemiflora_Jimenez_Soares_3626@NODE_1_length_1358_cov_143.942233
-----------------------------------------ggatttccccctctgttcttctttgaaacttttgtctccatctctttactctcttgggcaatataaactctttaatcaatgatcatgaaac-----------tccgacgctccccgcttgcttctgtatgatatcttgcgactcatgcacaagtatttcacacattttgctaaatattgttgaatcctaacggaagtcagtttccctcttctctttgttccccatcatctctagaccaattcaattataccaataaagatgcttatatctcttttgcaatctttttactggggaacattaaatttgtttccactataaatctgaatgagcatatgcttcctagattttcacatttgctagtgatggtcacactttggataagatattgagcatcatgaaaccttgtggattttactactcttacatgaattgagttagcatgtctgttttatttgcagttccttcctctcccatcggttgctggtttttatttagctcgtttctttgcaaagaagagtctggcatcatactttgcttttgttatacttggaagcttgatggttgcatggtttgtgctgcacaacttttgggatttaaatatttggttggctggcatgtccctgaaatcattctgcaaatttataatagcaaatgttgctgtggctatggcagttcctggtttagctcttctaccttctaggtttcactttttaactgagataagcttgataagccatgcattgctaatatgccatattgagaatcgatttttcaattactctagcatttactactatggatttgaggatgaggtgatgtatccaagctatatggttatcatgacaacttttttgggtctggctttggtaagaaagctatctgtggatcaccgcattggagcaaaaactgtttggattttaacttgcctttattgttcaaagctggcaatgttgtttattgcatccaagtctgttgtttgggttttctccattctcttgttagctgtttcccctccagtacttctttacaggtaattattcttccagtatcttgccaatgtcagtttgaagcattcctaatgtgtttgatatctttagtcttggctttattatattttattgttggatttggtagggataaatctagaatggcttcgaggatgaaaccttggcaaggttatgtacatgcatctgtggttgcatcatctgtgtggttttgtcgtgagaccatttttgaagccctccagtggtggaatgggagatcttcctcagatggtttacttctgggcttctgtatactattgacagggctagcttgtattcctatagttgctctccatttctcccatgttttgttatgtgaaacttt----------------------------------------------------------------------------------------------
>_R_Acacia_rostellifera_Murphy_466@NODE_1_length_1679_cov_182.127341
atctgggcctcaaggtgttctgtttttagctctagtagccatgatttccccc----ctgttctttgaaacttttgtctccatctctttactctcttgggcaatataagctctttaatca-------------------------------------------------atgatatcttgcgactcatgcacaattattgcacacattttgctaaacattgttgaattctaaccgaagtcagtttccctcttctctttgtttcccatcatctctaggccaattcaattataccaataaagatgcttatatctcttttgcaatctttttgctggggaacattaaatatgtttccactataaatctgaatgagcatatgcttcctaagt--------------------------------------tattgagtatcatgaaaccttatggaatttactattcttacatgaattgagttagcatatctgttttatttgcagttccttcctctcccatcggttgctggcttttatttagctcgtttctttgcaaagaagagtctggcatcatactttgcttttgttatacttggaagcttgatggttgcatggtttgtgctgcacaacttttgggatttaaatatttggttggcgggcatgtccctgaaatcattctgcaaatttataatagcaaatgttgctgtggctatggcagttcctggtttagctcttctaccttctaagcttcactttttaactgagataagcttgataagccatgcattgctaatatgccacattgagaatcgatttttcaattactctagcatttactactatggatttgaggatgaggtgatgtatccaagctatatggttattatgacatcttttttgggtcttgctttggtaagaaagctatctgtggatcatcgcattggagcaaaaactgtttggattttaacttgcctttattcttcaaagctggcaatgttgtttattgcatccaagtctgttgtttgggtttcctccattctcttgttagctgtttcccctccagtacttctatacaggtaattattctcccactatcttgccaatgtcagtttgaagcattcctaatatgtt---tatctctagtcttggctttattatattttattgttggatttggtagggatagatctagaatggtttcaaggatgaaaccttggcaaggttatgtgcatgcatctgtggttgcatcatctgtgtggttttgtcgtgagaccatttttgaagccctccagtggtggaatgggagatatccctcagatggtttacttctgggcttctgtatactattgacagggctagcttgtattcctatagttgctctccatttctcccatgttttggtaagtgaaactatcctatctatcagattttttttgccaacatagatggtcctggggtgggggaaattctataagcattgcaaagttgaggcaattttgggctttatt
>_R_Afrocalliandra_redacta_Germishuizen_5585@NODE_2_length_1028_cov_81.444795
---------------------------------------------------------------------------------------------------------------------------------------------------------------------------------------------------------------------------------------------------------------------------------------------------------------------------------------------------------------------------------------------------------------------agctac---tttgattattgaatgtgtagtagaacacatgtcaatctgttttgtttttatcatcgagaagtagagaa---------tagcaggatttattccagtggcattgtcagttggcttttatttagctcatttctttgtaaataggagtctgtcatcatactttgcttttgttatacctaagagcttgatgattgcagggttggtgctgcacaacttttgggatttaaatatttggttggcaggcatgtacctcagatcattctgtaaagttataattgcaaatgtttctgtgacaatggcagttcctgatttagctcttctacctcctaagtttcactttcttactgagataaacttgataagctatgcattccttttatgtcacattgagaatcaaattttcaattactctagcatttactgctatggatttgaggatgaggtgatgtatccaagctatgtggttattatgactacttttttgggtttggcgttggtaagaaagctatctatggatcatcgcattggcagaaaaactgattggattttaacttgcatttattcctcaaagttggcaatgttatttgttgcatccaagtctgttgtctggtttgtgcctctgtttttgtcatt----------------------------------ttcacccactttccctctgattctagcattaagcttc-----tgccttgggtatttctacctctatctttcttgttacttatctattagaaggtcaaatgagacttaacaatatccttcaagatagagaaatttgagtgttggatgatgagaact-----tgactgatcccttggacactgatgaatctttacc------aaattttaaatgtggaatggaaaagtccccttgaacaacttcaacattggcaagtaaacaa----gaggcagttggca---attttcacagtt-----------------------ggaactccagactatattgcttctgaag-tgttactgaaaaagagatatggtgtggattgtgactggtggcctcttggtgctgtaatgtgggcgcgattgatatttatt
>_R_Afrocalliandra_redacta_Germishuizen_5585@NODE_5_length_861_cov_59.926020
-------------------------------------------------------------------------------------------------------------------------------------------------------------------------------------------------------------------------------------------------------------------------------------------------------------actgctctat------gaatttttgatcctggagatcttaattatggctggtacttgtat---agtgaatctacaacacatctatttt---------------tagctac---tttgattattgaatgggtagtagaacacatgtcaacctgttttgtttttatcattgagaagtagagaa---------tagcaggatttattccagtggcattgtcagttggcttttatttagctcatttccttgcaaacaggagtctgtcatcatactttgcttttcttatacctgggagcttgatgatttcatggtttgtgctgtacaacttttgggatttaaatatttggttggcaggcatgtccctcagatcattttgcaaagttataattccaaatgttttcgtgactatggcagctcctgatttagctcttctaccttctaagtttcattttcttactgatataagcttgataagccatgcattgcttatatgttgcattgagaatcgatttttcaattactcgagcatttactactgcggatttggggatgaggtgatgtatccaagctatatgttaattagg----tattttgaagctgcaccacaattggttgcccgactgccaaaaatagatgtggtgcca--------tggaatt--------ccatgctcatgggatatggttttcatggtaatgatgagaatgttcatgagcatgttattacaactattggtggcaagggccctagttccagtatcatccgttatacaaagaatccattactgtgtctcaactg-----------------gagtatctgtcatatttctatatttagctctggaattattta--------------------------------------------gggaactggagaagttgggtccaca-----------------------------------------------------------------------------------------------------------------------------------------------------------------------------------------------------------------------------------------------------------------------------------
>_R_Albizia_burkartiana_StivalSantos_678@NODE_1_length_851_cov_8.123116
---------------------------------------------------------------------------------------------------------------------------------------------------------------------------------------------------------------------------------------------------------------------------------agaccaattcaattatatcaataaagatgcttatatctcttttgcaatctttttgctggggaacattaaatttgttttcactataaatctgaacgagcatatacttcctaggttttcacatttgctagtgatggtcacactttggataagatattgagcatcatgaaaccttgcggattttactactcttacctgaattgaattagcatggatgttttatttgcagttccttcctctcccatcggttgctggcttttatttagctcgtttctttgcaaagaagagtctggcatcatactttgcttttgttatacttggaagcttgatggctgcatggtttgtgctgcacaacttttgggatttaaatatttggttggctggcatgtccctgaaatcattctgcaaatttataatagcaaatgttgctgtggctatggcagttcctggtttagctcttctaccttctaagtttcactttttaaccgagataaccttgataggccatgcattgctaatatgccacattgagaatcgatttttcaattactctagcatttactactatggatttgaggatgaggtgatgtatccaagctatatggttattatgacaactttgttgggtctggctttggtaagaaagctatctgtggatcatcacattggagcaaaaactgtttggattttaacttgcctttattcttcaaagctggcaatgttgtttattgcatccaagtctgttgtttgggtttcctccattctcttgttggctgtttcccctccagtacttctttacaggtaattattcttccagtttcttgccaatgtcagtttgaagcattcctaatgtg-------------------------------------------------------------------------------------------------------------------------------------------------------------------------------------------------------------------------------------------------------------------------------------------------------------------------------------------------------------------------------------------
>_R_Albizia_decandra_Vilhena_231@NODE_1_length_805_cov_47.135989
-----------------------------------------------------------------------------------------------------------------------------------------------------------------------------------------------------------------------------------------------------------------------------------------------------------------------------------------------------aatttgttttcactataaatctgaacgagcatatacttcctaggttttcacatttgctagtgatggtcacactttggataagatattgagcatcatgaaaccttgtggactttactacttttacctgaattgagttaacatgtctgttttatttgcagttccttcctctcccatcggttgctggcttttatttagcacgtttctttgcaaagaagagtctggcatcatactttgcttttgttttacttggaagctttatggctgcatggtttgtgctgcacaacttttgggatttaaatatttggttggctggcatgtccctgaaatcattctgcaaatttataatagcaaatgttgctgtggctatggcagttcctggtttagctcttctaccttctaagtttcactttttaactgagataaccttgataggccatgcattgctaatatgccacattgagaatcgatttttcaattactctagcatttactactatggatttgaggatgaggtgatgtatccaagctatatggttattatgacaactttgttgggtctggctttggtaagaaagctatctgtggatcatcgcattggggcaaaaactgtttggattttaacttgcctttattcttcaaagctggcaatgttgtttattgcatccaagtctgttgtttgggtttcctccattctcttgttagctgtttcccctccagtacttctttacaggtaattattcttccagtatcttgccaatgtcagtttgaagcattcctaatgtgtttgatatctttagtcttggct---------------------------------------------------------------------------------------------------------------------------------------------------------------------------------------------------------------------------------------------------------------------------------------------------------------------------------------------------------------------
>_R_Albizia_multiflora_Hughes_3090@NODE_1_length_1143_cov_191.279550
---------------------------------------------------------------------------------tctctttactctcttgggcaatataagctctttaatcaatgatcatgaaactctgtgatcacactgacacaccctgcttgcttctgtatgatatcttgcgactcatgcacaagtattgcacacattttgctaaatattgttgaatcctaacggaagtcagtttccctcttctctttgttccccatcatctctagaccaattcaattatatcaataaagatggttatatctcttttgcaatctttttgctggggaacattaaatttgttttcactataaatctgaacgagcatatacttcctaggttttcacatttgctagtgatggtcacactttggataagatattgagcatcatgaaaccttgtggattttactactcttacctgaattgagttaacatgtcttttttatttgcagttccttcctctcccatcagttgctggcttttatttagcgcgtttctttgcaaagaagagtctggcatcatactttgcttttgttatacttggaagcttgatggctgcatggtttgtgctgcacaacttttgggatttaaatatttggttggctggcatgtccctgaaatcattatgcaaatttataatagcaaatgttgctgtggctatggcagttcctggtttagctcttctaccttctaagtttcactttttaactgagataaccttgataggccatgcattgctaatatgccacattgagaatcgatttttcaattactctagcatttactactatggatttgaggatgaggtgatgtatccaagctatatggttattatgacaactttgttgggtctggctttggtaagaaagctatctgtggatcatcgcattggggcaaaaactgtttggattttaacttgcctttattcttcaaagctggcaatgttgtttattgcatccaagtctgttgtttgggtttcctccattctcttgttagctgtttcccctccagtacttctttacaggtaattattcttccagtatcttgccagtgtcagtttgaagcattcctaatgtgtttgatatctttagtcttggctttattatattttattgttggatttggtagggatagatctagaatggcttccaggatgaaaccttggcaag-----------------------------------------------------------------------------------------------------------------------------------------------------------------------------------------------------------------------------------------------------------------------------------------------
>_R_Albizia_sinaloensis_Hughes_1576@NODE_1_length_1381_cov_118.948620
atctgggccttaaggtgttctgtttttagctctggtagccatgatttccccctctgttcttctttgaaacttttgtgtccatctctttactctcttgggcaatataagctctttaatcaatgatcatgaaactcggtgatcacaccgacactccctgcttgcttctgtatgatatcttgcgactcatgcacaagtattgcacacattttgctaaatattgttgattcctaaatgaagtcagtttccctcttctctttgttccccatcatctctagacctattcaattataccaatgaagatgcttatatctcttttgcaatctttttgctggggaacattaaatttgttttcactataaatctgaacgagcatatacttcctaggttttcacatttgctagtaatgatcacactttgaataagatattgagcatcatgaaaccttgtggattttactactcttacctgaattgagttagcatgtctgttttatttgcagttccttcctctcccatcggttgctggcttttatttagctcgtttctttgcaaagaggagtctggcatcatactttgcttttgttatacttggaagcttgatggctgcatggtttgtgctgcacaacttttgggatttaaatatttggttggctggcatgtccctgaaatcattctgcaaatttataatagcaaatgttgctgtgtctatggcagttcctggtttaactcttctaccttctaagtttcactttttaactgagataaccttgataggccatgcattgctaatatgccacattgagaatcgatttttcaattactctagcatttactactatggatttgaggatgaggtgatgtatccaagctatatggttattatgacaactttgttgggtctggctttggtaagaaagctatctgtggatcatcgcattggagcaaaaactgtttggattttaacttgcctttattcttcaaagctggcaatgttgtttattgcttccaagtctgttgtttgggtttcctccattctcttgttagctgtttcccctccagtacttctttacaggtaattattctcccattatcttgccaatgtcagtttgaagcattcctaatgtgtttgatatctttagtcttggctttattatattttattgttggatttggtagggatagatctagaatggcttccaggatgaaaccttggcaaggttatgtgcatgcatctgtggttgcatcatctgtgtggttttgtcgtgagaccatttttgaagccctccagtggtggaatgggagatctccctcagatggtttacttctgggcttctgtatactattgacagggc--------------------------------------------------------------------------------------------------------------------------------------------------------
>_R_Albizia_subdimidiata_var_minor_Gorts_341@NODE_1_length_1125_cov_43.017176
---------------------------------------------------------------------------------------------------------------------------------------------------------------------------------------------------------------------------------------------------------------------------------------------ttatatcaataaagatgcttatatctcttttgcaatctttttactggggagcattaaatttgttttcactataaatctgatcgagtatatacttcctagtttttcacatttgctagtgatggtcacactttggataagatattgagcatcatgaaaccttgtggattttactactcttacctgaattgagttaacatgtctgttttatttgcagttccttcctctcccatcggttgctggcttttatttagcgcgtttctttgcaaagaagagtctggcatcatactttgcttttgttatacttggaagcttgatggctgcatggtttgtgctgcacaacttttgggatttaaatatttggttggctggcatgtccctgaaatcattctgcaaatttataatagcaaatgttgctgtggctatggcagttcctggtttagctcttctaccttctaagtttcactttttaactgagataaccttgataggccatgcattgctaatatgccacattgagaatcgatttttcaattactctagcatttactactatggatttgaggatgaggtgatatatccaagctatatggttattatgacaactttgttgggtctgactttggtaagaaagctatctgtggatcatcgcattggggcaaaaactgtttggattttaacttgcctttattcttcaaagctggcaatgttgtttattgcatccaagtctgttgtttgggtttcctccattctcttgttagctgtttcccctccagtacttctttacaggtaattattcttccagtatcttgccaatgtcggtttgaagcattcctaatgtgtttgatatctttagtcttggctttattatattttattgttggatttggtagggatagatctagaatggcttccaggatgaaaccttggcaaggttatgtgcatgcatctgtggttgcatcatctgtgtggttttgtcgtgagaccatttttgaagccctccagtggtggaatgggagatctccctcggatggtttacttctgggcttctgtatactattgacagggctagcttgtattcctatagttgctctccatttctcccatgttttggtaaatgaaactatc---------------------------------------------------------------------------------------------
>_R_Archidendron_clypearia_Wieringa_1849@NODE_1_length_1470_cov_244.862886
---------------------------------------------------------tcttctttgaaacttttgtctccatctctttactctcttgggcaatataagctctttaatcgatgatcatggaactccgtgatcacaccgacgctccctgcttgcttctgtatgatatcttgtgactcatgctcaagtgttgcacacattttgctaaatattgttgaatcctaacggaattcagtttccctcttctctttgtttcccatcatctctagaccaattcaattataccaataaagatgcttatatctcttttgcaatctttttgctggggaatattaaatttgttttcactataaatctgaatgagcatatgcttcctaggttttcacatttgcaagtgatggtcacactttggataagatattgagtatcatgaaaccttatggattttactactcttacatgaattgagttagcatatctgttttatttgcagttccttcctctcccatcagttgctggcttttatttagctcgtttctttgcaaagaagagtctggcatcatactttgcttttgttatacttggaagcttgatggttgcatggtttgtgctgcacaacttttgggatttaaatatttggttggcaggcatgtccctgaaatcattctgcaaatttataatagcaaatgttgctgtggctatggcagttcctggtttagctcttctaccttctaagtttcactttttaactgagataagcttgataagccatgcattgctaatatgccacattgagaatcgatttttcaattactctagcatttactactatggatttgaggatgaggtgatgtatccaagctatatggttattattacaacttttttgggtctggctttggtaagaaagctatctgtggatcatcgcattggagcaaaaactgtttggattttaacttgcctttattcttcaaagctggcaatgttgtttattgcatccaagtctgttgtttgggtttcctccattctcttgtttgctgtttcccctccagtacttctttacaggtaattattcttccagtatcttgccaatgtcagtttgaagcattcctaatgtgtttgatatctttagtcttggctttattgtattttattgttggatttgtaagggatagatctagaatggcttcaaggatgaaaccttggcaaggttatgtgcatgcatctgtggttgcatcatctgtgtggttttgtcgtgagaccatttttgaagccctccagtggtggaatgggagatctccttcagatggtttacttctgggcttctgtatacttttgacagggctagcttgtattcctgtagttgctctccatttctcccatgttttggtaagtgaaactatcctatctatcatattttttttggcaacatagaaggtcctggggtgggggaaattctatatgcattgcaaagatgaggcaatttcgggctttatt
>_R_Balizia_leucocalyx_Aguilar_1939@NODE_1_length_1696_cov_145.033354
atctgggcctcaaggtgttctgtttttagctctagtagccaggatttccccctcttttcttctttgaaacttttgtctccatctctttattctcttgggcaatataagctctttaatgaatgatcatgaaactccatgatcacaccgacgctccctgcttgcttctgtatgatatcttgtgactcatgctcaagtattgcacacattttgctaaatattgttgaatcctaacggaagtcagtttccctcttctctttgttccccatcatctctagaccgattcaattataccaataaagatgcttatatctcttttgcaatctttttgctggggaacattaaatttgtttccacgataaatctgaatgagcatatggttcctaggttttcacatttgctagtgatggtcacactttggataagatattgagcatcatgacaccttgtggattttactactcttgcatggattgagttggcatgtctgttttatttgcagttccttcctctcccatcagttgctggcttttatttagctcgtttctttgcaaagaagagtctggcatcatactttgcttttgttatacttggaagcttgatggttgcatggtttgtgctgcacaacttttgggatttaaatatttggttggctggcatgtccctgaaatcattctgcaaatttataatagcaaatgttgctgtggctatggcagttcctggtttagctcttctaccttctaagtttcactttttaactgagataagcttgataagccatgcattgctaatatgccacattgagaatcgatttttcaattactctagcatttactactatggatttgaggatgaggtgatgtatccaagctatatggttattatgacaacttttttgggtctggctttggtaagaaagctatctgtggatcaccgcattggagcaaaaactgtttggattttaacttgcctttattcttcaaagctggcaatgttgtttattgcatccaagtctgttgtttgggtttcctccattctcttgttagctgtttcccctccagtacttctttacaggtaattattcttacagtatcttgccaatgtcagtttgaagcattcctaatgtgtttgatatctttagtcttggctttattatattttattgttggatttggtagggataaatctagaatggcttcaaggatgaaaccttggcaaggttacgtgcatgcatctgtggttgcatcatctgtgtggttttgtcgtgagaccatttttgaagccctccagtggtggaatgggagatctccctcagatggtttacttctgggcttctgtatactattgacagggctagcttgtattcctatagttgctctccatttcgcccaggttttggtaagtgaaactattgtatctatcatattttttctgacaacatagaaggtcccggggttggggaaattctatatgcattgcaaagttgaggcaatttcgggctttatt
>_R_Balizia_spnov_Morim_577@NODE_1_length_1354_cov_414.601232
-----------------------------------------------------------------------------------------------------------------------------------------------------------------cttctgtattatatcttgcgactcatgctcaagtatggcacacattttgctaaatattgttgaatcctaacggaagtcagtttccctcttctctttgttccccattgtctctaggccaatgcaattataccaataaagattcttatatctcttttgcaatctttttgctggggaacattaaatttgtttccactatgaatctgaatgagcatatgcttcctaggttttcacatttgctagtgatggtcacactttggataagatattgagcatcatgaaaccttgtggattttactactcttgcatggattgagttagcatgtctgttttatttgcagttccttcctctcccatcggttgctggcttttatttagctcgtttctttgcaaagaagagtctggcatcatactttgcttttgttatacttggaagcttgatggttgcatggtttgtgctgcacaacttttgggatttaaatatttggttggctggcatgtccctgaaatcattctgcaaatttataatagcaaatgttgctgtggctatggcagttcctggtttagctcttctaccttctaagtttcactttttaactgagataagcttgataagccatgcattgctaatatgccacattgagaatcgatttttcaattactctagcatttactactatggatttgaggatgaggtgatgtatccaagctatatggttattatgacaacttttttgggtctggctttggtaagaaagctatctgtggatcaccgcattggagcaaaaactgtctggattttaacttgcctttattcttcaaagctggcaatgttgtttattgcatccaagtctgttgtttgggtttcctccattctcttgttagctgtttcccctccagtacttctttacaggtaattattcttccagtatcttgccaatgtcagtttgaagcattcctaatgtgtttgatatctttagtcttggctttattatattttattgttggatttggcagggataaatctagaatggcttcaaggatgaaaccttggcaaggttatgtgcatgcatctgtggttgcatcatctgtgtggttttgtcgtgagaccatttttgaagccctccagtggtggaatgggagatctccctcagatggtttacttctgggcttctgtatactattgacagggctagcttgtattcctatagttgctctccatttcgcccaggttttggtaagtgaaactattctatctatcatttttttttggccaacatagaaggtcccggggttggggaaattctatatgcattgcaaagttgaggcaatttcgggcttcatt
>_R_Cathormion_rhombifolium_Deighton_3618@NODE_1_length_1398_cov_111.557911
---------------tgttctgtttttagctctagtagccagga-----------------------------tgtctccatctctttactctcttgggcaatataagctctttaatgaatgatcatgaaactccatgatcacaccgacgctccctgcttgcttctgtatgatatcttgcgactcatgctcaagtatggcacacattttgctaaatattgttgaatcctaacggaagtcagtttccctcttctctttgttccccatcgtctctaggccaatgcaattataccaataaagatgcttatatctcttttgcaatctttttgctggggaacattaaatttgtttccactataaatctgaatgagcatatgcttcctaggttttcacatttgctagtgatggtcacactttggataagatattgagcatcatgaaaccttgtggattttactactcttgcatggattgagttagcatgtctgttttatttgcagttccttcctctcccatcggttgctggcttttatttagctcgtttctttgcaaagaagagtctggcatcatactttgcttttgttatacttggaagcttgatggttgcatggtttgtgctgcacaacttttgggatttaaatatttggttggctggcatgtccctgaaatcattctgcaaatttataatagcaaatgttgctgtggctatggcagttcctggtttagctcttctaccttctaagtttcactttttaactgagataagcttgataagccatgcattgctaatatgccacattgagaatcgatttttcaattactctagcatttactactatggatttgaggatgaggtgatgtatccaagctatatggttattatgacaacttttttgggtctggctttggtaagaaagctatctgtggatcaccgcattggagcaaaaactgtctggattttaacttgtctttattcttcaaagctggcaatgttgtttattgcatccaagtctgttgtttgggtttcctccattctcttgttagctgtttcccctccagtacttctttacaggtaattattcttccagtatcttgccaatgtcagtttgaagcattcctaatgtgtttgatatctttagtcttggctttattatattttattgttggatttggcagggataaatctagaatggcttcaaggatgaaaccttggcaaggttatgtgcatgcatctgtggttgcatcatctgtgtggttttgtcgtgagaccatttttgaagccctccagtggtggaatgggagatctccctcagatggtttacttctgggcttctgtatgctattgacagggctagcttgtattcctatagttgctctccatttcgcccaggttttggtaagtgaaactattctatctt-----tttttttggccaacatagaaggtcc--------------------------------------------------------
>_R_Enterolobium_cyclocarpum_MWC9020@NODE_1_length_1369_cov_376.659443
atctgggcctcaaggtgttctgtttttagctctagtagccttgatttgcccccctgttcttctttgaaacttttgtctccatctctttactctc--aggcaatataagctctttaatcaatgaacgtaaaactccgtgatcacgctgacgctcgctgcttgcttctgtatgatatcttgtgactcatgcacaagt-----------------------------------------------------------tcaaagcgtgaccatcactgg-------caaatgtgaaaactaggaagcatatgctcatt---cggatttatagtggaaacaaatttaatgttcccgagcaaaaagattgcaaaag-----------------------------------------------------------------------------agatataagcatctttattggtattgagttagcttatctgttttatttgcagttccttcctctcccatcggttgctggcttttatttagctcgtttctttgcaaagaagagtctggcatcatacttcgcttttgttatacttggaagcttgatggttgcatggtttgtgctgcacaacttttgggatttaaatatttggttggcgggcatgtccctgaaatcattctgcaaatttataatagcaaatgttgctgtggctatggcagttcctggtttagctcttctaccttctaagtttcactttttaactgagataagcttgataagccatgcattgctagtatgccacattgagaatcgatttttcaattattctagcatttactactatgggtttgaggatgaggtgatgtatccaagctatatggttatcatgacaacttttttgggtctggctttggtaagaaagctatctatggatcatcgcattggagcaaaaactgtttggattttaacttgcctttattcttcaaagctggcaatgttgtttattgcatcaaagtctgttgtttgggtttccactattctcttgttagctgtttcccctccagtacttctttacaggtaattattcttccagtatcttgccaatctcagtttgcagcattcctaatgtgtttgatatctttagtcttggctttattatattttattgttggatttggtagggatagatctagaatggcttcaaggatgagaccttggcaaggttatgtgcatgcatctgtggttgcatcatctgtgtggttttgtcgtgagaccatttttgaagccctccagtggtggaatggtagatctccctcagatggtttacttctgggcttctgtatactattgacagggctagcttgtattcccatagttgctatccatttctcccatgttttggtaagtgaaactatcctatctatcatatttttttt-------------------------------------------------------------------------
>_R_Hydrochorea_corymbosa1_Bonadeu_655@NODE_1_length_917_cov_171.049884
------------------------------------------------------------------------------------------------------------------------------------------------------------------------------------------------------------------------------------------------------------tctttgttccccatcgtctctaggccaatgcaattataccaataaagatgcttatatctcttttgcaatctttttgctggggaacattaaatttgtttccactataaatctgaatgagcatatgcttcctaggttttcacatttgctagtgatggtcacactttggataagatattgagcatcatgaaaccttgtggattttactactcttgcatggattgagttagcatgtctgttttatttgcagttccttcctctcccatcggttgctggcttttatttagctcgtttctttgcaaagaagagtctggcatcatactttgcttttgttatacttggaagcttgatggttgcatggtttgtgctgcacaacttttgggatttaaatatttggttggctggcatgtccctgaaatcattctgcaaatttataatagcaaacgttgctgtggctatggcagttcctggtttagctcttctaccttctaagtttcactttttaactgagataagcttgataagccatgcattgctaatatgccacattgagaatcgatttttcaattactctagtatttactactatggatttgaggatgaggtgatgtatccaagctatatggttattatgacaacttttttgggtctggctttggtaagaaagctatctgtggatcaccgcattggagcaaaaactgtctggattttaacttgcctttattcttcaaagctggcaatgttgtttattgcatccaagtctgttgtttgggtttcctccattctcttgttagctgtttcccctccagtacttctttacaggtaattattcttccagtatcttgccaatgtcagtttgaagcattcctaatgtgtttgatatcttaagtcttggctttattatattttattgttggatt----------------------------------------------------------------------------------------------------------------------------------------------------------------------------------------------------------------------------------------------------------------------------------------------------------------------------------------------
>_R_Jupunba_idiopoda_Quesada_1718@NODE_1_length_1291_cov_128.816310
---------------------------------------------------------------------------------------------------------------tttaatgaatgatcatgaaactccgtgatcacaccgacgctccctgcttgcttctgtatgatatcttgcgactcatggtcaagtattgcacacattttgctaaatattgttgaatcctaacggaagtcagtttccctcttctctttgttccccatcatctctagaccaattcaattataccaataaagatgcttatatctcttttgcaatctttttgctggggaacattaaatttgtttccactataaacctgaatgagcatatgcttcctaggttttcacatttgctagtgatggtcacactttggataagatattgagcatcatgaaaccttgtggattttactactcttgcatggattgagttagcatgtctgtttgatttgcagttccttcctctcccatcggttgctggcttttatttagctcgtttctttgcaaagaagagtctggcatcatactttgcttttgttatacttggaagcttgatggttgcatggtttgtgctgcacaacttttgggatttaaatatttggttggctggcatgtccctgaaatcattctgcaaatttataatagcaaatgttgctgtggctatggcagttcctggtttagctcttctaccttctaagtttcactttttaactgagataagcttgataagccatgcattgctaatatgccacattgagaatcgatttttcaattactctagcatttactactatggatttgaggatgaggtgatgtatccaagctatatggttattatgacaacttttttgggtctggctttggtaagaaagctatctgtggatcaccgcattggagcaaaaactgtttggattttaacttgcctttattcttcaaagctggcaatgttgtttattgcatccaagtctgttgtttgggtttcctccattctcttgttagctgtttcccctccagtacttctttacaggtaattattcttccagtatcttgccaatgtcagtttgaagcattcctaatgtgtttgatatctttagtcttggctttattatattttattgttggatttggtagggataaatctagaatggcttcaaggatgaaaccttggcaaggttatgtgcatgcatctgtggttgcatcatctgtgtggttttgtcgtgacaccatttttgaagccctccagtggtggaatgggagatctccctcagatggtttacttctgggcttctgaatactattgacagggctagcttgtattcctatagttgctctccatttcgcccaggttttggtaagtg-----------------------------------------------------------------------------------------------------
>_R_Jupunba_leucophylla_Iganci_839@NODE_1_length_1915_cov_295.497280
atctgggcctcaaggtgttctgtttttagctctagtagccaggatttccccctcttttcttctttgaaacttttgtctccatctctttactctcttgggcaatataagctctttaatcaatgatcatgaaactccgtgatcacaccgacgctccctgcttgcttctgtatgatatcttgcgactcatgcttaagtattgcacacatgttgctaaatattgttgaatcctaacggaagtcagtttccctcttctctttattccccatcatctctagaccaattcaattataccaataaagatgcttatatctcttttgcaatctttttgctggggaacattaaatttgtttcaactataaatctgaatgaccatatgcttcctaggttttcacatttgctagtgatggtcacactttggataagatattgagcatcatgaaaccttgtggattttactactcttacatgaattgagttagcatgtctgttttatttgcagttccttcctctcccatcggttgctggcttttatttagctcgtttctttgcaaagaagagtctggcatcatactttgcttttgttatacttggaagcttgatggttgcatggtttgtgttgcacaacttttgggatttaaatatttggttggctggcatgtccctgaaatcattctgcaaatttataatagcaaatgttgctgtggctatggcagttcctggtttagctcttctaccttctaagtttcactttttaactgagataagcttgataagccatgcattgctaatatgccacattgagaatcgatttttcaattactctagcatttactactatggatttgaggatgaggtgatgtatccaagctatatggttattatgacaacttttttgggtctggctttggtaagaaagctatctgtggatcaccgcattggagcaaaaactgtttggattttaacttgcctttattcttcaaagctggcaatgttgtttattgcatccaagtctgttgtttgggtttcctccattctcttgttagctgtttcccctccagtacttctttacaggtaattattcttccagtatcttgtcaatgtcagtttgaagcattcctaatgtgtttgatatctttagtcttggatttattatattttattgttggatttggcagggataaatctagaatggcttcaaggatgaaaccttggcaaggttatgtgcatgcatctgtggttgcatcatctgtgtggttttgtcgtgagaccatttttgaagccctccagtggtggaatgggagatctccctccgatggtttacttctgggcttctgtatactattgacagggctagcttgtattcctatagttgctctccatttctcccaggttttggtaagtgaaactatcctatctatcatattttttttggcaacgtagaaggtcccggggtgggggaaattctatatggattgcaaagttatgg-----------------
>_R_Jupunba_longipedunculata_Cardona_2682@NODE_1_length_1195_cov_119.907871
--------------------------------------------------------------------------------------------------------------------------------------------------------------------------------------ctcatgctcaagtattgcacacaatgtgctaaatattgttgaatcctaacggaagtcagtttccctcttctctttattccccatcatctctagaccaattcaattataccaataaagatgcttatatctcttttgcaatctttttgctggggaacattaaatttgtttcaactataaatctgaatgagcatatgcttcctaggttttcaaatttgctagtgatggtcacactttggataagatattgagcatcatgaaaccttgtggattttactactcttatatgaattgagttagcatgtctgttttatttgcagttccttcctctcccatcggttgctggcttttatttagctcgtttctttgcaaagaagagtctggcatcatactttgcttttgttatacttggaagcttgatggttgcatggtttgtgctgcacaacttttgggatttaaatatttggttggctggcatgtccctgaaatcattctgcaaatttataatagcaaatgttgctgtggctatggcagttcctggtttagctcttctaccttctaagtttcactttttaactgagataagcttggtaagccatgcattgctaatatgccacattgagaatcgatttttcaattactctagcatttactactatggatttgaggatgaggtgatgtatccaagctatatggttattatgacaacttttttgggtctggctttggtaagaaagctatctgtggatcaccgcattggagcaaaaactgtttggattttaacttgcctttattcttcaaagctggcaatgttgtttattgcatccaagtctgttgtttgggtttcctccattctcttgttagctgtttcccctccagtacttctttacaggtaattattcttccagtatcttgccaatgtcagtttgaagcattcctaatgtgtttgatatctttagtcttggctttattatattttattgttggatttggtagggataaatctagaatggcttcaaggatgaaaccttggcaaggttatgtgcatgcatctgtggttgcatcatctgtgtggttttgtcgtgagaccatttttgaagccctccagtggtggaatgggagatctccctctgatggtttacttctgggcttctgtatactattgacagggctagcttgtatccctatagttgctctc------------------------------------------------------------------------------------------------------------------------------
>_R_Jupunba_microcalyx_Iganci_855@NODE_1_length_1604_cov_201.484610
atctgggcctcaaggtgttctgtttttagctctagtagccaggatttccccctcttttcttctttgaaacttttgtctccatctctttactctcttgggcaatataagctctttaatcaatgatcatgaaactccgtgatcacaccgacgctccctgcttgcttctgtatgatatcttgcgactcatgcttaagtattgcacacattttgctaaatattgttgaatcctaacggaagtcagtttccctcttctctttattccccatcatctctagaccaattcaattataccaataaagatgcttatatctcttttgcaatctttttgctggggaacattaaatttgtttcaactataaatctgaatgaccatatgcttcctaggttttcacatttgctagtgatggtcacactttggataagatattgagcatcatgaaaccttgtggattttactactcttacatcaattgagttagcatgtctgttttatttgcagttccttcctctcccatcggttgctggcttttatttagctcgtttctttgcaaagaagagtctggcatcatactttgcttttgttatacttggaagcttgatggttgcatggtttgtgttgcacaacttttgggatttaaatatttggttggctggcatgtccctgaaatcattctgcaaatttataatagcaaatgttgctgtggctatggcagttcctggtttagctcttctaccttctaagtttcactttttaactgagataagcttgataagccatgcattgctaatatgccacattgagaatcgatttttcaattactctagcatttactactatggatttgaggatgaggtgatgtatccaagctatatggttattatgacaacttttttgggtctggctttggtaagaaagctatctgtggatcaccgcattggagcaaaaactgtttggattttaacttgcctttattcttcaaagctggcaatgttgtttattgcatccaagtctgttgtttgggtttcctccattctcttgttagctgtttcccctccagtacttctttacaggtaattattcttccagtatcttgtcaatgtcagtttgaagcattcctaatgtgtttgatatctttagtcttggatttattatattttattgttggatttggcagggataaatctagaatggcttcaaggatgaaaccttggcaaggttatgtgcatgcatctgtggttgcatcatctgtgtggttttgtcgtgagaccatttttgaagccctccagtggtggaatgggagatctccctccgatggtttacttctgggcttctgtatactattgacagggctagcttgtattcctatagttgctctccatttctcccaggttttggtaagtgaaactatcctatctatcatattttttttggcaacatagaaggtcccggggtgggggaaatgctatatggattgcaaagttatgg-----------------
>_R_Punjuba_callejasii_Daly_5935@NODE_1_length_938_cov_30.584204
------------------------------------------------------------------------------------------------------------------------------------------------------------------------------------------------------------------------------------------------------------------------------------------------------------------------------------tttgcttgggaacattaaatttgtttccactataaatctgaatgagcatatgcttcctagattttcacatttgctagtgatggtcacactttggataagatattgagcatcatgaaaccttgtggattttactactcttacatgaattgagttagcatgtctgttttatttgcagttccttcctctcccatcggttgctggtttttatttagctcgtttctttgcaaagaagagtctggcatcatactttgcttttgttatacttggaagcttgatggttgcatggtttgtgctgcacaacttttgggatttaaatatttggttggctggcatgtccctgaaatcattctgcaaatttataatagcaaatgttgctgtggctatggcagttcctggtttagctcttctaccttctaagtttcactttttaactgagataagcttgataagccatgcattgctaatatgccacattgagaatcgatttttcaattactctagcatttactactatggatttgaggatgaggtgatgtatccaagctatatggttattatgacaacttttttgggtctggctttggtaagaaagctatctgtggatcaccgcattggagcaaaaactgtttggattttaacttgcctttattcttcaaagctggcaatgttgtttattgcatccaagtctgttgtttgggtttcctccattctcttgttagctgtttcccctccagtacttctttacaggtaattattcttccagtatcttgccaatgtcagtttgaagcattcctaatgtgtttgatatctttagtcttggctttattatattttattgttggatttggtagggataaatctagaatggcttcaaggatgaaaccttggcaaggttatgtgcatgcatctgtggttgcatcatctgtgtggttttgtcg-------------------------------------------------------------------------------------------------------------------------------------------------------------------------------------------------------------------------------------------------
>_R_Punjuba_killipii_Palodorios_6252@NODE_1_length_1121_cov_101.274904
---------------------------------------------------------------------------------------------------------------------------------------------------------------------------------------------------------------------------------------cggaagtcagtttccctcttgtctttgttccccatcatctctagaccaattcaattataccaataaagatgcttatatctc--ttgcaatctttttgctggggaacattgaatttgtttccactataaatctgaatgagcatatgcttcctaggttttcacatttgctagtgatggtcacactttggataagatattgagcatcatgaaaccttgtggattttactactcttacatgaattgagttagcatgtctgttttatttgcagttccttcctctcccatcggttgctggtttttatttagctcgtttctttgcaaagaagagtctggcatcatactttgcttttgttatacttggaagcttgatggttgcatggtttgtgctgcacaacttttgggatttaaatatttggttggctggcatgtccctgaaatcattctgcaaatttatagtagcaaatgttgctgtggctatggcagttcctggtttagctcttctaccttataagtttcactttttaactgagataagcttgataagccatgcattgctaatatgccacattgagaatcgatttttcaattactctagcatttactactatggatttgaggatgaggtgatgtatccaagctatatggttattatgacaacttttttgggtctggctttggtaagaaagctatctgtggatcaccgcattggagcaaaaactgtttggattttaacttgcctttattcttcaaagctggcaatgttgtttattgcatccaagtctgttgtttgggtttcctccattctcttgttagctgtttcccctccagtacttctttacaggtaattattcttccagtatcttgccaatgtcagtttgaagcattcctaatgtgtttgatatctttagtcttggctttattatattttattgttgaatttggtagggataaatctagaatggcttcaaggatgaaaccttggcaaggttatgtgcatgcgtctgtggttgcatcatctgtgtggttttgtcgtgagaccatttttgaagccctccagtggtggaatgggagatcttcctcagatggtttacttctgggcttctgtatactattgacagggctag-----------------------------------------------------------------------------------------------------------------------------------------------------
>_R_Punjuba_lehmannii_Escobar_7465@NODE_1_length_1749_cov_100.910287
atctgggcctcgaggtgttctgtttttagctctagtagccaggatttccccctctgttcttctttgaaacttttgtctccatctctttactctcttgggcaatataaactctttaatcaatgatcatgaaact-----------ccgacgctccctgcttgcttctgtatgatatcttgcgactcatgcacaagtattgcacacattttgctaaatattgttgaatcctaacggaagtcagtttccctcttctctttgttccccatcatctctagaccaattcaattataccaataaagatgattatatctcttttgcaatctttttgctggggaacattaaatttgtttccactataaatctgaatgagcatatggttcctaggttttcacatttgctagtgatggtcacactttggataagatattgagtatcatgaaaccttgtggattttactactcttacatgaattgagttagcatgtctgttttatttgcagttccttcctctcccatcggttgctggtttttatttagctcgtttctttgcaaagaagagtctggcatcatactttgcttttgttatacttggaagcttgatggttgcatggtttgtgctgcacaacttttgggatttaaatatttggttggctggcatgtccctgaaatcattctgcaaatttataatagcaaatgttgctgtggctatggcagttcctggtttagctcttctaccttctaagtttcactttttaactgagataagcttgataagccatgcattgctaatatgccacattgagaatcgatttttcaattactctagcatttactactatggatttgaggatgaggtgatgtatccaagctatatggttattatgacaacttttttgggtctggctttggtaagaaagctatctgtggatcaccgcattggagcaaaaactgtttggattttaacttgcctttattcttcaaagctggcaatgttgtttattgcatccaagtctgttgtttgggtttcctccattctcttgttagctgtttcccctccagtacttctttacaggtaattattcttccagtatcttgccaatgtcagtttgaagcattcctaatgtgtttgatatctttagtcttggctttattatattttattgttggatttggtagggataaatctagaatggcttcaaggatgaaaccttggcaaggttatgtgcatgcatctgtggttgcatcatctgtgtggttttgtcgtgagaccatttttgaatccctccagtggtggaatgggagatcttcctcagatggtttacttctgggcttctgtatactattgacagggctagcttgtattcctatagttgctctccatttctcccatgttttggtaagtgaaactatcctatctatcataatttttttggcaacatagaaggtcccggggtgggggaaattctatatgcattgcaaagttgaggcaatttcgggctttatt
