# Supplementary material for: A new generic circumscription of Hydrochorea (Leguminosae, Caesalpinioideae, mimosoid clade) with an amphi-Atlantic distribution
Source: PhytoKeys. 2022 Aug 22;205:401–37. doi: 10.3897/phytokeys.205.82775 (PMC9849043; doi:10.3897/phytokeys.205.82775)
Supplement: Supplementary material 1 — Supplementary data file S1 [file phytokeys-205-401_article-82775__-s001.zip › MSC_m143811_comp44414_c0_seq1_exon04.aln-cln]

>Acacia_rostellifera_Murphy_466@NODE_1_length_2283_cov_392.562103
attattctgtatcttgccaatgtcagtttgaagcattcctaatatgtt---tatctctagtcttggctttattatattttattgttggatttggtagggatagatctagaatggtttcaaggatgaaaccttggcaaggttatgtgcatgcatctgtggttgcatcatctgtgtggttttgtcgtgagaccatttttgaagccctccagtggtggaatgggagatatccctcagatggtttacttctgggcttctgtatactattgacagggctagcttgtattcctatagttgctctccatttctcccatgttttggtaagtgaaactatcctatctatcagattttttttgccaacatagatggtcctggggtgggggaaattctataagcattgcaaagttgaggcaatttcgggcttta-ttttgaaggcgtctcttcttgatggattaagccatcatgtcagttttcttcatgcatggatggtaccaagtaatcatgatattttatttgttcctgcagtctgccaaaagatgcctagtgctggttgtggctacgggtctacttttcatcttgatgcagcccccaatacctctgctgttgagttatcactctgatctaatcaaagctgcacgtcaatctgctgatgatatctcaatttatggctacatggctcagaaggctacttggccttcttggctgcttattattgcaattttgctcactctagcatctgtcatgtctatcatacctattaagtacatcgttgaactaagggcattttactccatatccataggtgttgcacttggtatctacatttctgctgagtattttctgcaggcagctgtcttgcatgtcctcattgtagtcactatggtttgtgcctctgtttttgtcattttcacccactttccctctgcttctagcactaagcttctgccttgggtatttgcacttcttgtggctctctttcctgttacttatctgttggagggtcaaatgagaattaaaaatgtccttcaagatagagaaattggagttatggatgaggaggagaagaattttacgactttgctggctgttgagggtgccaggacatcccttcttggtttgtatgcggcaatctttatgctcatagccttagagataaaatacgaacttgctacaattttgcgggaaaaggtggttgacagaggtggaactaggcataattattctggtcaaggtggatctaccagcttcccacctaggacaagattcatgcaacggcgagcctctactgttccctcttttactgttaagaggatggctgcagatggagcatggatgcctgctgttggtaacgttgctacaattatgtgctttgctatatgcctaatattgaatattagcatcactggaggctcaaatcgggctatatttttcttggctcctattttactgctgctcaaccaggattctgattttgttgctggttttggggacaagcaaagatattttcctgtgattcttgtgatctcagcttatttggttttgactgccctctacagcatatcggaagatgtctggcatggtgatgctggatggggccttcaaattggtgggccagattgggcctttgttgtgaagaatttggctctcctcgttcttacgtttcctagtcatatactttttaacaggtacgtttggagttatgctaagctttcggacgcgaccccattgcttacactacctcttaatctgccttctattgtaatgggggatgtgcccaaaattaggatattgggtttattaggaattatatattccctggcccagtatttaatctgtagacaacaatatatctcgggtctaaagtacatctaaacattcacatattctgtacaatgtgttgtcagatctaggaatagttgcattatgagcacatgtatctttattcacctcagttgttaaaccattgttgaaatatggaggagtcccccctgcggaccgaattaatggttgttttattcatgatcagtgtggtccatctatgtcggggctgattgtgtttattta----tttttattgggcgatgttcatcctccagtataccgacatgggtagacatcagtttgacggaaaattgcaataggagggtgaaatgtgttcctgtga-------------agtgtagggtgccgcgttaaagagtaaagtgcattgcaaaatgcaaattattgttgacgatgaggtgaatgctttatatcatcctccc--------------------------------------tttttaaaaattaaaaatg-----------------agag
>Afrocalliandra_redacta_Germishuizen_5585@NODE_1_length_2140_cov_445.073194
attattatttatcttgccaatatctgtcaaaatcattcttaatgtgtttgttatctttagtctcggctttattatattttattgttggatgtggtagggatagatctagaatggcttcaaggatgaaaccttggcaaggttatgtgcatgcatctgtggttgcatcatctgtgtggttttgtcgtgagaccatttttgaagccctccagtggtggaatgggagatctccctcagacggtttacttctgggcttctgtatactattgacagggctagcttgtattcctattgttgccctccatttctcccatgttttggtaagcaaaactatcccatccatca--ctttttttgggaacataaaaggtcccctggtggggaaaattctgtatgcattgtaaagttgaggcaattttgtgctttatttttgaagtcatctctgtttgatggattaagccattatgtctgttttcttcatgtatggatggttccaattaagcaagatattttacttgttcctgcagtctgccaaaagatgcctagtgctggttgtggctactggtctacttttcatcttgatgcagcccccaatacctttgctgttgagttatcactctgatctaatcaaagctgcacgtcaatctgctgatgatatctcaatttatggctacatggttcagaaggctacttggccttcttggctgcttattattgcaattttgctcactctagcatctgtcatgtctatcatacctattaagtacatcgttgaactaagagcattttactccatatccataggggttgcacttggtatctacatttctgctgagtactttctgcaggcagctgtcttgcatgtcctcattgtagtcactatggtttgtgcctctgtttttgtcattttcacccactttccctctgcttccagcactaagcttctgccttgggtatttgcacttcttgtggctctctttcctgttacttatctgttggagggtcaaatgagacttaaaaatgtccttcaagatagagaaattggagttatggatgaggaggaggagaaatttacgactttgctggctgttgagggtgccaggacatcccttcttggtttgtacgcggcaatctttatgcttatagccttagagataaaatatgaactggcttcaattttgcgggaaaaagtagttgacagaggtggaactaggcataattattctgatctagggggatcttccagcttcccacctagaacaagattcatgcaacggcgagcctctattgttccctcgtttactgtcaagaggatggctgcagatggagcgtggatgcctgctgttggtaatgttgctacaataatgtgctttgccatatgcctaatattgaatattaacattactggaggctcaaatcgggctatatttttcttggctcctattttactgctgctcaaccaggattctgattttgttgctggttttggggacaagcaaagatattttcctgtgtctctggtgatctcagcttatttggttttgactgccctctacagcatatcggaagatgtctggcatggtgatgctggatggggacttcaaattggtgggccagattgggcctttgtggtgaagaatttggctctcctcattcttacgtttcctagtcacatactttttaacaggtatgtttggagttatgccaagcattcggatgcgacccctttgcttacactacctcttaatctgccttctattgtaatgggggatgtgctcaaaattaggatattgggtttattaggaattatgtattccctggcccagtatttaatcagtagacagcaatatatctcgggtctcaagtacatctaaacattcgtatattctgaacgatgtgttgtaagatcaaggaatagttgcattatgagcacattaatgcctg----------------------------------------------------------ggaatggttgcactacctttgttctac-tagaccattcttgatgtggtgaat----tttatctaattatt-----------------------------------atagctcgatttatgccaaatgctcacttaaatgagg--------------------gaaaa--------------------gcggtactgaaaaatgattagcatattcataagtgagctatc----------------------------------------------------------------------------------------------ccttcattaatcattactaa
>Afrocalliandra_redacta_Germishuizen_5585@NODE_2_length_893_cov_172.012255
-----------------------------------------------------------------------------------------ttttacagggatagatccagaatggcttcaaggatgaaaccttggcaagggtatgtgcatgcatctgtggttgcataatctgtgtggttttgtcatgagaccatttttggaggcctccagtagtggaatgggagatctccctcagacggtttacttctgggctactgtataatattgacagggctagcttatattcctattattgccctccatttctcccatgtttt--------------------------------------------------------------------------------------------------------------------------------------------------------------------------------------------------------------gtttgccaaaagatacctagtgctggttttggt----ggtctacttttcatttttatgcag-ccccaatacctttgctgttgagttatcactttgatctaatcaaagctgcacgtcaatctgctgatgatatctcaatttatggctacatggttcagaaggctacttggccttcttggctgcttattattgcaattttgctcaccctagcatctgtcatgtctatcatatctatcaagtatatcattgaactaagagcattttactccatattcgtagaggttacacttggtatctacatctctattgagtactttctgcaggcatctgtcttatatatcttcgttgtagtcatga------------------------------------------------gtagtattttactgcatccttgggga-----------------------------------------------------------caaggatattttcatgggaggtattgtcatgataataattgtgagtgagggtattttgggtactt------ttattaggagggctttaatgtcattctactttacctattcgactgcact-------ataagacgaaaagcaaaacactgtactggatgatttttat-------------------------------------------------------------------------------------------------------------------------------------------------------------------------------------------------------------------------------------------------------------------------------------------------------------------------------------------------------------------------------------------------------------------------------------------------------------------------------------------------------------------------------------------------------------------------------------------------------------------------------------cttgatgtgaataatatttcctct--------------------------------------------------------------------------------------------------------------------------------------------------------------------------------------------------------------------------------------------------------------------------------------------------------------------------------------------------------------------------------------------------------------------------------------------------------------------------------------------------------------------------------------------cc
>Afrocalliandra_redacta_Germishuizen_5585@NODE_3_length_817_cov_110.182432
-----------------------------------------------------------------------------------------aggtgaagtcttgtattagtcttgctcttgagaataacatgattgcaaataaagatgatcaattccctatttcttttattttattattatttgccagggttgttattcacagttcattcacaaaaaaaaaaaaaagttattattcacagttcatccgcaagaatgccttcaatagtaacagaa--------------------------------------------------------------------------------------------------------------------------------------------------------------------------------------------------gttttcttcatgcat-gatggttccaagtaattaagatattttacttgttcctacagtctgccaaaagatgtctagtgttggatgtgactactggtctacttttcatcttgatgcagcccccactaccctaactgttgagttatcactctgatctaatcaaagttgtacgtcagtctgctgatgatatctcaattcaaggctacatggttcagaagggtacttgaccttcttggc--ataattattctgatctagggggatcttccagct----------tcccacctagaacaagattcatgcaatgacgagcctct------------------------------------------------------------gctgttcccccctttactgtcaagaggatggctgcagatagagc----------------------------------------------------------------------------gtggatgtcc------ttgatcacctccttgtagatcaaaccag--tgaactacacattacagaataaggaatttagtttgttgaattaaggcaccaagacatcttcaattt------ttgtgaactagctatgcatactattact------gcatacacccatctttctcagcaaaatcatggtagcagttttaaaacctgctgggtttccccgaaactagatctttgagacatagatgatcaagtacaa--------------------------------------------------------------------------------------------------------------------------------------------------------------------------------------------------------------------------------------------------------------------------------------------------------------------------------------------------------------------------------------------------------------------------------------------------------------------------------------------------------------------------------------------------------------------------------------------------------------------------------------------------------------------------------------------------------------------------------------------------------------------------------------------------------------------------------------------------------------------------------------------------------------------------------------------------------------------------------------------------------------------------------------------------------------------------------------------------------------------------------------------------------------------ca
>Afrocalliandra_redacta_Germishuizen_5585@NODE_4_length_802_cov_101.455172
----------------------------------------------------------------------------------------------------------------------------------------------------------------------------------------------------------------------------------------------------------------------------------------------------------------------------------taaaatt---------ataa----------------------------------------------------atgcaaa---------------------------------------------------------------------tgtttctgtgattatggtagttcctggtttagctcttctacct------------------------------------------------cctaagtttcactttcttactg--------------cttgataagccatgcattccttatatgtcacattgagaatcgatttttcaattactctagcatttactgctatggatttgagaaggtgatgtatccaagctatatggttattatgactacttttttaggtttggctttggtaaga---aagctatctgtggatcatcgcgttgaactgattggattttaac---------------ttgcatttattccttaaagttggcaatgttgtttgttgcatctaagtctgttgtctggttttattgtagtcactatggtttgtgcctctgtttttgtcattttcacccacttttcctctg-ttctagcattaagtttctgccttgggtatttctacctcttgtggctatctttcctgttacttatctgatggagggtcaaatgagactaaaccatatccttcaagatagagaaatgggagtgttggatgatg------ggaacttgactgatcttttaaatgtggaaggcgcttgaaaagtccccttga--------------------------acaacttcagcattggcaagtaaacaggaggcagtt-----------ggcaatctccacagttggaact--------------------------------------------------------------------------------------------------------------------------------------------------------------------------------------------------------------ccagactatattgctcctg--------------------------------------------------------------------------------------------------------------------------------------------------------------------------------------------------------------------------------------------------------------------------------------------------------------------------------------------aagtattactgaaaaagagatatggtgtggattgtgactggtg-gtctcttggtgctgt------------------------------------------------------------------aatgtgggtgcagatt-----------------------------------------------------------------------------------------------------------------------------------------------------gatattta-----------------------------------------------------------------------------------------------------------------------------------------------------------------------------------------------------------------------------------------------------------------------------------ttca
>Afrocalliandra_redacta_Germishuizen_5585@NODE_5_length_728_cov_70.211982
----------------------------------------------------------------------------------------------------------------------------------------------------------------tgcacaacttttgggattta---------------------------aatatttggttggcagatgtacctcagatcattc-------------------------------------------------------------------------------tgtaaagtt---------ataa----------------------------------------------------ttgcaaa---------------------------------------------------------------------tgtttctgtgacaatggcagttcctgatttagctcttctacct------------------------------------------------cctaagtttcactttcttactg--------------cttgataagctatgcattccttttatgtcacattgagaatcaaattttcaattactctagcatttactgctatggatttgaggaggtgatgtatccaagctatgtggttattatgactacttttttgggtttggcgttggtaaga---aagctatctatggatcatcgcattgaactgattggattttaac---------------ttgcatttattcctcaaagttggcaatgttatttgttgcatccaagtctgttgtc--------------------tggtttgtgcctctgtttttgtcattttcacccactttccctctgattctagcattaagcttctgccttgggtatttctacctcttatggctatctttcttgttacttatctattagaaggtcaaatgagacttaacaatatccttcaagatagagaaatttgagtgttggatgatg------agaacttgactgatcttttaaatgtggaagacgctggaaaagtccccttga--------------------------acaacttcaacattggcaagtaaacaagaggcagtt-----------ggcaattttcacagttggaact--------------------------------------------------------------------------------------------------------------------------------------------------------------------------------------------------------------ccagactatattgct-------------------------------------------------------------------------------------------------------------------------------------------------------------------------------------------------------------------------------------------------------------------------------------------------------------------------------------------------------------------------------------------------------------------------------------------------------------------------------------------------------------------------------------------------------------------------------------------------------------------------------------------------------------------------------------------------------------------------------------------------------------------------------------------------------------------------------------------------------------------------------------------------------------------------------------------------
>Albizia_adinocephala_FHO33_88@NODE_1_length_2750_cov_255.467265
attattctttatcttgccaatgtcagtttgaagcattcctaatgtgtttgatatctttagtcttggctttattatattttattgttggatttggtagggatagatctagaatggcttccaggatgaaaccttggcaaggttatgtgcatgcatctgtggttgcatcatctgtgtggttttgtcgtgagaccatttttgaagccctccagtggtggaatgggaaatctccctcagatggtttacttctgggcttctgtatactattgacagggctagcttgtattcctatagttgctctccatttctcccatgttttggtaagtgaaactatcctatctatcata-tttttttggcaacatagaaggtcccggggtgggggaaattctatatgcattgcaaagttgaggcaatttcgggctttatttttgaaggcatctctgtttgatggattaagccagtatgtctgttttcttcatgcatggatggtaccaagtaatcaagaaattttacttgttcctgcagtctgccaaaagatgcctagtgctggctgtggctacgggtctacttttcatcttgatgcagcccccaatacctctgctgttgagttatcactctgatctaatcaaagctgcacgtcaatctgctgatgatatctcaatttatggctacatggctcagaaggctacttggccgccttggctgcttattattgcaattttgctcactctagcatctatcatgtctatcatacctattaagtacatcgttgaactaagagcattttactccatatccataggtgttgcacttggtatctacatttctgctgagtactttctgcaggcagctgtcttacatatcctcattgtagtcactatggtttgtgcctctgtttttgtcattttcacccactttccctctgcttctagcactaagcttctgccttgggtatttgcacttcttgtggctctctttcctgttacttatctgttggagggtcaaatgagaattaaaaatgtccttcaagagagagaaattggagttatggatgaggaggagaagaaatttacgactttactggctgttgagggtgccaggacatcccttcttggtttgtatgcagcaatctttatgctcatagccttagagataaaatacgaacttgctacaattttgcgggaaaaggtagttgacagaggtggaactaggcataattattctggtcaaggtggatctaccagctttgcacctagaacaagattcatgcaacggcgagcctctcctgttccctccttcactgtcaagaggatggctgcagatggagcatggatgcctgctgttggtaacgttgctacaataatgtgctttgccatatgcctaatattgaatattaacattactggaggctcaaatcgggctatatttttcttggctcccattttgctgctgctcaaccaggattctgattttgttgctggttttggggacaggcaaagatattttcctgtgactcttgcgatctcagcttatttggttttgacggccctctacagaatatcggaagatgtctggcatggtgatgctggatggggccttcaaattggtgggccagattgggcctttgtggtgaagaatttggctctcctcattcttacgtttcctagtcatatactttttaacaggtacgtttggagttatgctaagctttcggatgcgaccccattgcttacactacctcttaatctgccttctattgtaatgggggatgtgctcaaaattaggatattgggtttattaggaattatatattccctggcccagtatttaatctgtagacaacaatatatctcgggtctaaggtacatctaaacattcacatattctgtacaatgggttgtcagatcaaggaacagttgcattaagagcacatgtatctttattctactcggttgttaaaccattgttgaaatatggatgggtttcccccgccctctgaattaatgggtgttttattcatgatcagtatagtccatctatgttagtgtagtccctcctcacttctttatttttattgggcgatgttcatccgctagtatactgacatgggtagaattctgttagaaggaaaatggcattaggagggtaaaatgtgttactgggaaaagtattcgtgaagtgtcgggtgccgcattaaagagtgaagagcattgcaaaatgcaaattattgttgatgatgaggtgaatgctttatattgtactctt--------------------------------------------------------------------------tatt
>Albizia_burkartiana_StivalSantos_678@NODE_1_length_1827_cov_13.838600
--------------------------------------------------------------------------------------------------------------------------------------------------------------------------------------------------------------------------------------------------------------------------------ctagcttgtattcctatagttgctctccatttctcccatgttttggtaagtgaaactatcctatctatcatattttttttggcaacatagaaggtcccggggtgggggaaattctatatgcattgcaaagttgaggcaattttgggctttatttttgaaggcatctctgtttgatggattaagctattatgtctgttttcttcatgcatagatagtaccaagtaatcaagatattttacttgttcctgcagtctgccaaaagatgcctagtgctggctgtggctacgggtctacttttcatcttgatgcagccccccatacctctgctgttgagttatcactctgatctaatcaaagctgcacgtcaatctgctgatgatatctcaatttatggctacatggctcagaagactacttggccttcttggctgcttattattgcaattttgctcactctagcatctgtcatgtctatcatacctattaagtacatcgctgaactaagagcattttactccatatccataggtgttgcacttggtatctacatttctgctgagtactttctgcaggcagctgtcttgcatgtcctcattgtagtcactatggtttgtgcctctgtttttgtcattttcacccactttccctctgcttctagcactaagcttctgccttgggtatttgcacttcttgtggctctctttcctgttacttatctgttggagggtcaaatgagaattaaaaatgtccttcaagagagagaaattggagttatggatgaggaggagaagaaatttactactttgctggctgttgagggtgccaggacatccctttttggtttgtatgcagcaatctttatgctcatagccttagagataaaatacgaacttgctacaattttgcgggaaaaggtagttgacagaggtggaactaggcataattattctggtcaaggtggatctaccggctttgcacctagaacaagattcatgcaacggcgagcctctactgttccctccttcactgtcaagaggatggctgcagatggagcatggatgcctgctgttggtaacgttgctacaataatgtgctttgccatatgcctaatattgaatattaacattactggaggctcaaatcgggctatatttttcttggctcccattttgctgctgctcaaccaggattctgattttgttgctggttttggggacaggcaaagatattttcctgtgactgttgtgatctcagcttatttggttttgacggccctctacagaatatcggaagatgtctggcatggtgatgctggatggggccttcaaattggtgggccagattgggcctttgtggtgaagaatctggctctcctcattcttacgtttcctagtcatatactttttaacaggtacgtttggagttatgctaagctttcggatgcgaccccattgcttacactacctcttaatctgccttctattgtaatgggggatgtgctaaaaattaggatattgggtttattaggaattatatattccctggcccagtatttaatctgtagacaacaatatatctcgggtctaaagtacatctaaacattcacatattctgtacaatgggttgtcagatcaaggaacagttgcattatgagcacatgtatctttattctactcgggtgttaaaccattgttgaaatatggatgagtttcccccgccctctgaattaatgggtgttttattcatgatcagta------------------------------------tttattcaaaagaaattgcttttgccttga---------------------------------------------------------------tttttgtaaa--------------cgtgcttttacaatgccaatccaaactgac------------------------------------------------------------------------------------------------------------------------------------
>Albizia_coripatensis_Hughes_2433@NODE_1_length_2591_cov_368.061257
attattctttatcttgccaatgtcagtttgaagcattcctaatgtgtttgatatctttagtcttggctttattatattttattgttggatttggtagggatagatctagaatggcttccaggatgaaaccttggcaagggtatgtgcatgcatctgtggttgcatcatctgtgtggttttgtcgtgagaccatttttgaagccctccagtggtggaatgggagatctccctcagatggtttacttctgggcttctgtatgctgttgacagggctagcttgtattcctatagttgctctccatttctcccatgttttggtaagtgaaactatcctatctatcatattttttttggcaacatagaaagtcccggggtggaggaaattctatatgcattgcaaagttgaggcaatttcaggctttatttttgaaggcatctctgtttgatggattaagccattatgtctgttttcttcatgcatggatggtacgaagtaatcaagatattttacttgttcctgcagtctgccaaaagatgcctagtgctggttgtggctacaggtctacttttcatcttgatgcagcccccgatacctctgctgttgagttatcactctgatctaatcaaagctgcacgtcaatctgccgatgatatctcaatttatggctacatggctcagaaggctacttggccttcttggctgcttattattgcaattttgctcactctagcatctgtcatgtctatcatacctattaagtacatcgttgaactaagagcattttactccatatccataggtgttgcacttggtatctacatttctgctgagtactttctgcaggcagctgtcttgcatgtcctcattgtagtcactatggtttgtgcctctgtttttgtcattttcacccactttccctctgcttctagcactaagcttctgccttgggtatttgcacttcttgtggctctctttcctgttacttatctgttggagggtcaaatgagaattaaaaatgtccttcaagatagagaaattggagttatggatgaggaggagaagagatttacgactttgctggctgttgagggtgccaggacatcccttcttggtttgtatgcagcaatctttatgctcatagccttagagataaaatacgaacttgctacaattttgcgggaaaaggtagttgacagaggtggaactaggcataattattctggtcaaggtggatctaccagcttcgcacctagaacaagattcatgcaacggcgagcctctactgttccctcctttactgtcaagagaatggctgcagatggagcatggatgcctgctgttggtaacgttgctacaataatgtgctttgccatatgcctaatattgaatattaacattactggaggctcaaatcgggctatatttttcttggctcccattttgctgctgctcaaccaggattctgattttgttgctggttttggggacaggcaaagatattttcctgtgactcttgtgatctcagcttatttggttttgacggccctctacagcatatcagaagatgtctggcatggtgatgctggatggggccttcaaattggtgggccagattgggcctttgtggtgaagaatttggctctcctcattcttacgtttcctagtcatatactttttaacaggtacgtttggagttatgctaagctttcggatgcgaccccattgcttacactacctcttaatctgccttctattgtaatgggggatgtgctcaaaattaggatattgggtttattaggaattatatattccctggcccagtatttaatctgtagacaacaatatatctcgggtctaaagtacatctaaacatgcacatattctgtacaatgtgttgtcagatcaaggaacagttgcattatgagcacatgtatctttattgtactcggttgttaaaccattgttgaaatatggatgagtttcccccgccctctgaattaatggttgttttattcatgatcagcgtagtccatctatgttggggctgattgagtttatttatttgtttttattgggagatgttcatccgccagtataccgacatgggtagatatctgttgggaggaaaattgcaataggagggtaaaatgtgttgttggggaaagtattcttaaagtgtcgggtgccgcgttaaagagtgaagtgcattgcaaaatgcaaattattgttgatgatgaggtgaatgctttatattgtactctcttaaagaagttagttgagttagttaatgtgacatgtattttttaaaacatcctaatcatcttcattaattctctaaat
>Albizia_decandra_Vilhena_231@NODE_1_length_1606_cov_55.621321
----------------------------------------------------------------------------------------------------------------------------------------------------------------------------------------------------------------------------------------------------------------------------------------------------------------------------------------------------------------------------------------------------tatgcattgcaaagttgaggcaatttcgggatttatttttgaaggcatctctgtttgatggattaagccattatgtctgttttcttcatgcatggatggtaccaagtaatcaagatattttacttgttcctgcagtctgccaaaagatgcctagtgctggctgtggctacgggtctacttttcatcttgatgcagcccccaatacctctgctgttgagttatcactctgatctaatcaaagctgcacgtcaatctgctgatgatatctcaatttatggctacatggctcagaaggctacttggccttcttggctgcttattattgcaattttgctcactctagcgtctgtcatgtctatcatacctattaagtacattgctgaactaagagcattttactccatatccataggtgttgcacttggtatctacatttctgctgagtactttctgcaggcagctgtcttgcatgtcctcattgtagtcactatggtttgtgcctctgtttttgtcattttcacccactttccctctgcttctagcactaagcttctgccttgggtatttgcacttcttgtggctctctttcctgttacttatctgttggagggtcaaatgagaattaaaaatgtccttcaagagagagaaattggagttatggatgaggaggagaagaaatttacgactttgctggctgttgagggtgccaggacatcccttcttggtttgtatgcagcaatatttatgctcatagccttagagataaaatacgaacttgctacaattttgcgggaaaaggtagttgacagaggtggaactaggcataattattctggtcaaggtggatctaccagctttgcacctagaacaagattcatgcaacggcgagcctctactgttccctccttcactgtcaagaggatggctgcagatggagcatggatgcctgctgttggtaacgttgctacaataatgtgctttgccatatgcctaatattgaatattaacattactggtggctcaaatcgggctatatttttcttggctcccattttgctgctgctcaaccaggattctgattttgttgctggttttggggacaggcaaagatattttcctgtgactcttgtgatctcagcttatttggttttgacggccctctacagaatatcggaagatgtctggcatggtgatgctggatggggccttcaaattggtgggccagattgggcctttgtggtgaagaatttggctctcctcattcttacgtttcctagtcatatactttttaacaggtacgtttggagttatgccaagctttcggatgcgaccccattgcttacactacctcttaatctgccttctattgtaatgggggatgtgctcaaaattaggatattgggtttattaggaattatatattccctggcccagtatttaatctgtagacaacaatatatctcgggtctaaggtacatctaaacagtcacatattctgtacaatgggttgtcagatcaaggaacagttgcattatgaggacatgtatctttattctactcggttgttaaaccattgttgaaatatagatgagtttcctcctccc-------------------------------------------------------------------------------------------------------------------------------------------------------------------------------------------------------------------------------------------------------------------------------------------------------------------------------------------------------------
>Albizia_edwallii_Dalmaso_272@NODE_1_length_1767_cov_8.855724
----------------------------------------------------------------------------------------------------------------------------------------------------------------------------------------------------------------------------------------------------------------------------------------------------------------------------------------------------------------------------agtcccggggtgggggaaactctatatgcattgcaaagttgaggcaatttcgggctttatttttgaaggcatctctgtttgatggattaagccattatgtctgttttcttcatgcatggatggtaccaagtaatcaagatattttacttgttcctgcagtctgccaaaagatgcctagttctggttgtggctacaggtctacttttcatcttgatgcagcccccgatacctctgctgttgagttatcactctgatctaatcaaagctgcacgtcaatctgccgatgatatctcaatttatggctacatggctcagaaggctacttggccttcttggctgcttattattgcaattttgctcactctagcatctgtcatgtctatcatacctattaagtacatcgttgaactaagagcattttactccatatccataggtgttgcacttggtatctacatttctgctgagtactttctgcaggcagctgtcttgcatgtcctcattgtagtcactatggtttgtgcctctgtttttgtcattttcacccactttccctctgcttctagcactaagcttctgccttgggtatttgcacttcttgtggctctctttcctgttacttatctgttggagggtcaaatgagaattaaaaatgtccttcaagatagagaaattggagttatggatgaggaggagaagagatttacgactttgctggctgttgagggtgccaggacatcccttcttggtttgtatgcagcaatctttatgctcatagccttagagataaaatacgaacttgctacaattttgcgggaaaaggtagttgacagaggtggaactaggcataattattctggtcaaggtggatctaccagcttcgcacctagaacaagattcatgcaacggcgagcctctactgttccctcctttactgtcaagaggatggctgcagatggagcatggatgcctgctgttggtaacgttgctacaataatgtgctttgccatatgcctaatattgaatattaacattactggaggctcaaatcgggctatatttttcttggctcccattttgctgctgctcaaccaggattctgattttgttgctggttttggggacaggcaaagatattttcctgtgactattgtgatctcagcttatttggttttgacggccctctatagcatatccgaagatgtctggcatggtgatgctggatggggccttcaaattggtgggccagattgggcctttgtggtgaagaatttggctctcctcattcttacgtttcctagtcatatactttttaacaggtacgtttggagttatgctaagctttcggatgcgaccccattgcttacactgcctcttaatctgccttctattgtaatgggggatgtgctcaaaattaggatattgggtttatcaggaattatatattccctggcccagtatttaatctgtagacaacaatatatctcgggtctaaagtacatctaaacattcacatattctgtacaatgtgttgtcagatcaaggaacagttgcattatgagcacatgtatctttattgtactcggttgttaaaccattgttgaaatatggatgagtttcccccgccctctgaattaatggttgttttattcatgatcagcgtagtccatctatgtaggggctgattgagtttatttagtttgtttgagttggcgctgtaaaagcacgtttacgcaaatcgaggcaaaactcctttc--------------------------------------------------------------------------------------------------------------------------------------------------------------------------------------------------------------------------gc
>Albizia_glabripetala_Lewis_1652@NODE_1_length_1852_cov_125.886197
------------------------------------------------------------------------------------------------------------------------------------------------------------------------------------------------------------------------------------------------------------------------------------------------------------------------------------------------------tattttttttggcaacatagaaggtcccggggtgggggaaattctatatgcattgcaaagttgaggcaattttgggctttatttttgaaggcatctctgtttgattggttaagccattatgtctgttttcttcatgcatggatggtaccaagtactcaagatattttacttgttcctgcagtctgccaaaagatgcctagtgctggctgtggctacgggtctacttttcatcttgatgcagcccccaatacctctgctgttgagttatcactctgatctaatcaaagctgcacgtcaatctgctgatgatatctcaatttatggctacatggctcagaaggctacttggccttcttggctgcttattattgcaattttgctcactctagca---------tctatcatacctattaagtacatcgctgaactaagagcattttactccatatccataggcgttgcacttggtatctacatttctgctgagtactttctgcaggcagctgtcttgcatgtcctcattgtagtcactatggtgtgtgcctctgtttttgtcattttcacccactttccctctgcttctagcactaagcttctgccttgggtatttgcacttcttgtggctctctttcctgttacttatctgttggagggtcaaatgagaattaaaaatgtccttcaagagagagaaattggagttatggatgaggaggagaagaaatttacgactttgctggctgttgagggtgccaggacatcccttcttggtttgtatgcagcaatatttatgctcatagccttggagatcaaatacgaacttgctacaattttgcgggaaaaggtagttgacagaggtggaaccaggcataattattctggtcaaggtggatctaccagctttgcacctagaacaagattcatgcaacggcgagcctctactgtcccctccttcactgtcaagaggatggctgcagatggagcatggatgcctgctgttggtaacgttgctacaataatgtgctttgccatatgcctaatattgaatattaacattactggaggctcaaatcgggctatatttttcttggctcccattttgctgctgctcaaccaggattctgattttgttgctggttttggggacaggcaaagatattttcctgtgactcttgtgatctcagcttatttggttttgacggccctctacagaatatcggaagatgtctggcatggtgatgctggatggggccttcaaattggtgggccagattgggcctttgtggtgaagaatttggctctcctcattcttacgtttcctagtcatatactttttaacaggtacgtttggagttatgctaagctttcggatgcgaccccattgcttacactacctcttaatctgccttctattgtaatgggggatgtgctcaaaattaggatattgggtttattaggaattatatattccctggcccagtatttaatctgtagacaacaatatatctcgggtctaaggtacatctaaacagtcacatattctgtacaatgggttgtcagatcagggaacagttgcattatgagcacatgtatctttattctactcggttgtcaaaccattgctgaaatatagatgagtttcctccgccctctgaattaatgggtgttttattcatgatcagta--------------------------------tttattcatgatcag------------------------------------------------------------------------------gatatttgcgaaaa--------------tgtgcttttacaacgccaactcaaccagacgacttaaataaactct-------------------------------------------aaactcgatcagccctgatccctaaata---------aactaaataatcatcatgttatttagtccatctatt
>Albizia_multiflora_Hughes_3090@NODE_1_length_2320_cov_209.991975
-------------------------------------------gtgtttgatatctttagtcttggctttattatattttattgttggatttggtagggatagatctagaatggcttccaggatgaaaccttggcaaggttatgtgcatgcatctgtggttgcatcatctgtgtggttttgtcgtgagaccatttttgaagccctccagtggtggaatgggagatctccctcagatggtttacttctgggcttctgtatactattgacagggctagcttgtattcctatagttgctctccatttctcccatgttttggtaagtgaaactatcctatctatcatattttttttggcaacatagaaggtcctggggtgggggaaattctatatgcattggaaagttgtggcaatttcgggctttatttttgaaggcatctctgtttgatggattaagccattatgtctgttttcttcatgcatggatggtaccaagtaatcaagatattttacttgttcctgcagtctgccaaaagatgcctagtgctggctgtggctatgggtctacttttcatcttgatgcagcccccaattcctctgctgttgagttatcactctgatctaatcaaagctgcacgtcaatctgctgatgatatctcaatttatggctacatggctcagaaggctacttggccttcttggctgcttattattgcagttttgctcactctagcatctgtcatgtctatcatacctattaagtacatcgctgaactaagagcattttactccatatccataggtgttgcacttggtatctacatttctgctgagtactttctgcaggcagctgtcttgcatgtcctcattgtagtcactatggtttgtgcctctgtttttgtcattttcacccactttccctctgcttctagcactaagcttctgccttgggtatttgcacttcttgtggctctctttcctgttacttatctgttggagggtcaaatgagaattaaaaatgtccttcaagagagagaaattggagttatggatgaggaggagaagaaatttacgactttgctggctgttgagggtgccaggacatcccttcttggtttgtatgcagcaatatttatgctcatagccttagagataaaatacgaacttgctacaattttgcgggaaaaggtagttgacataggtggaactaggcgtaattattctggtcaaggtggatctaccagctttgcacctagaacaagattcatgcaacggcgagcctctactgttccctcattcactgtcaagaggatggctgcagatggagcatggatgcctgctgtcggtaacgttgctacaataatgtgctttgccatatgcctaatattgaatattaacattactggaggctcaaatcgggctatatttttcttggctcccattttgctgctgctcaaccaggattctgattttgttgctggttttggggacaggcaaagatattttcctgtgactgttgtgatctcagcttatttggttttgacggccctctacagaatatcggaagatgtctggcatggtgatgctggatggggccttcaaattggtgggccagattgggcctttgtggtgaagaatttggctctcctcattcttacgtttcctagtcatatactttttaacaggtacgtttggagttatgctaagctttcggatgcgaccccattgcttacactacctcttaatctgccttctattgtaatgggggatgtgctcaaaattaggatattgggtttgttaggaattatatattccctggcccagtatttaatctgtagacaacagtatatctcgggtctaaggtacatctaaacagtcacatattctgtacaatgggttgtcagatcaaggaacagttgcattatgagcgcatgtatctttattctacgcggttgttaaaccattgttgaaatatagacgagtttcctccgccctctgaattaatgggtgttttattcatgatcagtatagtccatctatgtcagcataatctatccttatttttttatttttattgggtgatgttcatccgctagtatactgacatgggtagaattctattagaaggaaaatggcattaggagggtaaaatgtgt-----------------------------------------------------------------------------------------------------------------------------------------------------------------------------------------ta
>Albizia_sinaloensis_Hughes_1576@NODE_1_length_1978_cov_181.791689
-------------------------------------------------------------------------------------------------------------------------------------------------------------------------------------------------------agccctccagtggtggaatgggagatctccctcagatggtttacttctgggcttctgtatactattgacagggctagcttgtattcctatagttgctctccatttctcccatgttttggtaagtgaaactatcctatctatcatattttttttggcaacatagaaggtcccggggtgggggaaattctatatgcattgcaaagttgaggcaatttcgggctttatttttgaaggcatctctgtttgatggatttagccattatgtctgttttcttcatgcatggatggtaccaagtaatcaagatattttacttgttcctgcagtctgccaaaagatgcctagtgctggctgtggctacgggtctacttttcatcttgatgcagcccccaatacctctgctgttgagttatcactctgatctaatcaaagctgcacgtcaatctgctgatgatatctcaatttatggctacatggctcagaaggctacttggccttcttggctgcttattattgcaattttgctcactctagcatctgtcatgtctatcatacctattaagtacatcgttgaactaagagcattttactccatatccataggtgttgcacttggtatctacatttctgctgagtactttctgcaggcagctgtcttacatgtcctcattgtagtcactatggtttgtgcctctgtttttgtcattttcacccactttccctctgcttctagcactaagcttctgccttgggtatttgcacttcttgtggctctctttcctgttacttatctgttggagggtcaaatgagaattaaaaatgtccttcaagagagagaaattggagttatggatgaggaggagaagaaatttacgactttgctggctgttgagggtgccaggacatcccttcttggtttgtatgcagcaatctttatgctcatagccttagagataaaatacgaacttgctacaattttgcgggaaaaggtagttgacagaggtggaactaggcataattattctggtcaaggtggatctaccagctttgcacctagaacaagattcatgcaacggcgagcctctactgttccctccttcactgtcaagaggatggctgcagatggagcatggatgcctgctgttggtaacgttgctacaataatgtgctttgccatatgcctaatattgaatattaacattactggaggctcaaatcgggctatatttttcttggctcccattttgctgctgctcaaccaggattctgattttgttgctggttttggggacaggcaaagatattttcctgtgactcttgcgatctcagcttatttggttttgacggccctctacagaatatcggaagatgtctggcatggtgatgctggatggggccttcaaattggtgggccagattgggcctttgtggtgaagaatttggctctcctcattcttacgtttcctagtcatatacttcttaacaggtacgtttggagttatgctaagctttcggatgcgaccccattgcttacactacctcttaatctgccttctattgtaatgggggatgtgctcaaaattaggatattgggtttattaggaattatatattccctggcccagtatttaatctgtagacaacaatatatctcgggtctaaggtacatctaaacattcacatattctgtacaatgggttgtcagatcaaggaacagttgcattaagagcacatgtatctttattctactcggtggttaaaccattgttgaaatatggatgggtttcccccgccctctgaattaatgggtgttttattcatgatcagta------------------------------------tttattcaaaggaaactgctttggcttcga---------------------------------------------------------------tttacataaa--------------tgtgtgcttacaacgccatctcaaacagacact-----------------------------------------------------aataaactcgatcagccctgatccctaaata---------aactaaataatcaccatattatttagtccatc--ag
>Albizia_subdimidiata_var_minor_Gorts_341@NODE_1_length_1964_cov_67.203498
------------------------------------------------------------------------------------------------------------------------------------------------------------------------------------------------------------------ggtggaatgggagatctccctcggatggtttacttctgggcttctgtatactattgacagggctagcttgtattcctatagttgctctccatttctcccatgttttggtaaatgaaactatcctatctatcatattttttttggcaacatagaaggtcccggggtgggggaaattctatatgcattgcaaagttgaggcaattttgggctttatttttgaaggcatctctgtttgattggttaagccattatgtctgttttcttcatgcatggatggtaccaagtactcaagatattttacttgttcctgcagtctgccaaaagatgcctagtgctggctgtggctacgggtctacttttcatcttgatgcagcccccaatacctctgctgttgagttatcactctgatctaatcaaagctgcacgtcaatctgctgatgatatctcaatttatggctacatggctcagaaggctacttggccttcttggctgcttataattgcaattttgctcactctagcatctgtcatgtctatcatacctattaagtacatcgctgaactaagagcattttactccatatccataggcgttgcacttggtatctacatttctgctgagtactttctgcaggcagctgtcttgcatgtcctcattgtagtcactatggtgtgtgcctctgtttttgtcattttcacccactttccctctgcttctagcactaagcttctgccttgggtatttgcacttcttgtggctctctttcctgttacttatctgttggagggtcaaatgagaattaaaaatgtccttcaagagagagaaattggagttatggatgaggaggagaagaaatttacgactttgctggctgttgagggtgccaggacatcccttcttggtttgtatgcagcaatatttatgctcatagccttagagataaaatacgaacttgctacaattttgcgggaaaaggtagttgacagaggtggaactaggcatacttattctggtcaaggtggatctaccagctttgcacctagaacaagattcatgcaacggcgagcctctactgtcccctccttcactgtcaagaggatggctgcagatggagcatggatgcctgctgttggtaacgttgctacaataatgtgctttgccatatgcctaatattgaatattaacattactggaggctcaaatcgggctatatttttcttggctcccattttgctgctgctcaaccaggattctgattttgttgctggttttggggacaggcaaagatattttcctgtgactcttgtgatctcagcttatttggttttgacggccctctacagaatatcggaagatgtctggcatggtgatgctggatggggccttcaaattggtgggccagattgggcctttgtggtgaagaatttggctctcctcattcttacgtttcctagtcatatactttttaacaggtacgtttggagttatgctaagctttcggatgcgaccccattgcttacactacctcttaatctgccttctattgtaatgggggatgtgctcaaaattaggatattgggtttattaggaattatatattccctggcccagtatttaatctgtagacaacaatatatctcgggtctaaggtacatctaaacagtcacatattctgtacaatgggttgtcagatcagggaacagttgcattatgagcacatgtatctttattctactcggttgtcaaaccattgctgaaatatagatgagtttcctccgccctctgaattaatgggtgttttattcatgatcagta--------------------------------tttattcatgatcag------------------------------------------------------------------------------gatatttgcgaaaa--------------tgtgcttttacaacgccaactcaaccagacgacttaaataaactct-------------------------------------------aaactcgatcagccctgatccctaaata---------aactaaataatcatcatgttatttagtccatcgatc
>Albizia_tomentella_Leach_Dunlop_3801@NODE_1_length_2234_cov_283.769124
--------------------------------------------------------------------------------------------------------------atggcttcaaggatgaaaccttggcaaggttatggccatgcatctgtggttgcatcatctgtgtggttttgtcgtgagaccatttttgaagccctccagtggtggaatgggagatctccctcagatggtttacttctgggcttctgtatactattgacggggctaggttgtattcctatagttgctatccatttctcccatgttttggtaagtgaaactttcctatctatcaaattttttttggcaacatagaaggtcccggggtgggggaaattctatatgcattgcaaagttgaggcaattttgggctttatttttgaaggcatctctgtttgatgaattaagccattatgtctgttttcttcatgcatggatggtaccaagtaatcaagatattttacttgttcctgcagtctgccaaaagaggcctggtactggttgtggctacgggtctacttttcatcttgatgcagcccccaatacctctgctgttgagttatcactctgatctaatcaaagctgcacgtcaatctgctgatgatatctcaatttatggctacatggctcagaagtctacttggccttcttggctgcttattgttgcaattttgctcactctagcatctgtcatgtctatcatacctatcaagtacattgttgaactaagagcattttactccatatccataggtgttgcacttggtatctacatttctgcggagtactttctgcaggcagctgtcttgcatgtcctcattgtagtcactatggcttgtgcgtctgtttttgtcattttcacccactttccctctgcttctagcactaagcttctgccttgggtatttgcacttcttgtggctctctttcctgttacttatttgttggagggtcaaatgagaattaaaaatgtccttcaagatagagaaattagagttatggatgaggaggagaagaaatttacgactttgctggctgttgagggtgccaggacatctcttcttggtttgtatgcggcaatctttatgctcatagccttagagataaaatatgaacttgctacaattttgcgggaaaaggtaattgacagaggtggaactaggcataattattctggtcagggtggatctaccagcttcccacctagaacaagattcatgcaacggcgagcctctactgttccctcctttactgtcaagaggatggctgcggatggagcatggatgcctgctgttggtaacgttgctacgataatgtgctttgccatatgcctaatattgaatattaacattactggaggctcaaaccgggctatatttttcttggctcctattttgctgctgctcaaccaggattcggattttgttactggttttggggacaagcaaagatattttcctgtgactcttgtgatctcagcttatttggttttgactgccctctacagcatatcggaagatgtctggcatggtgatgctggatggggccttcaaattggtggaccagattgggcctttgtggtgaagaatttggctctcctcattcttacgtttcctagtcatatactttttaacaggtacgtttggagttatgctaagctttcggatgcgaccccattgcttacactacctcttaatctgccttctattgtaatgggggatgtgctcaaaattaggatattgggtttattaggaattatatattccctggctcagtatttaatctgtagacaacaatacatctctggtctaaagtacatctaaacattcacaaattctgtacaatgtgttgtcagatcaaggaatagttgcagtatgagcacatgtatctttattctacgctgttgttaaaccatttttgaaatatgggtgagttccccctgccctctgaattaatggttgttttattcatgatcagcgtagtccatctatgtcggggctgattgagtttatttatttatttttattgggcgatgttcatcctccagtataccgacatggattgatatctgtttgacgg--aattgcaatgggagggtaaaatgtgttactgggaaaaatattcttgaagcttcgggtgccgcattaaaaatttaagtgcaatgcaacatgcaaattattgt---tgatgaggggaacgtgctttattatacttttttaaagaattttattg---------atatgatatatattttctaa-----------------------------aaca
>Albizia_tomentosa_Hughes_648@NODE_1_length_2261_cov_188.268315
attattctctatcttgccaatgtcagtttgaagcattcctaatgtgtttgatatctttagtcttggctttattatattttattgttggatttggtagggatagatctagaatggcttccaggatgaaaccttggcaaggttatgtgcatgcatctgtggttgcatcatctgtgtggttttgtcgtgagaccatttttgaagccctccagtggtggaatgggagatctccctcagatggtttacttctgggcttctgtatactattgacagggctagcttgtattcctatagttgctctccatttctcccatgttttggtaagtgaaactatcctatctatcatattttttttggcaacatagaaggtcccggggtgggcgaaattctatatgcattgcaaagttgaggcaatttcgggctttatttttgaaggcatctctgtttgatggatttagccattatgtctgttttcttcatgcatggatggtaccaagtaatcaagatattttacttgttcctgcagtctgccaaaagatgcctagtgctggctgtggctacgggtctacttttcatcttgatgcagcccccaatacctctgctgttgagttatcactctgatctaatcaaagctgcacgtcaatctgctgatgatatctcaatttatggctacatggctcagaaggctacttggccttcttggctgcttattattgcaattttgctcactctagcatctgtcatgtctatcatacctattaagtacatcgttgaactaagagcattttactccatatccataggtgttgcacttggtatctacatttctgctgagtactttctgcaggcagctgtcttacatgtcctcattgtagtcactatggtttgtgcctctgtttttgtcattttcacccactttccctctgcttctagcactaagcttctgccttgggtatttgcacttcttgtggctctctttcctgtcacttatctgttggagggtcaaatgagaattaaaaatgtccttcaagagagagaaattggagtaatggatgaagaggagaagaaatttacgactttgctggctgttgagggtgccaggacatcccttcttggtttgtatgcagcaatctttatgcttatagccttagagataaaatacgaacttgctacaattttgcgggaaaaggtagttgacagaggtggaactaggcataattattctggtcaaggtggatctaccagctttgcacccagaacaagattcatgcaacggcgagcctctactgttccctccttcactgtcaagaggatggctgcagatggagcatggatgcctgctgttggtaacgttgctacaataatgtgctttgccatatgcctaatattgaatattaacattactggaggctcaaatcgggctatatttttcttggctcccattttgctgctgctcaaccaggattctgattttgttgctggttttggggacaggcaaagatattttcctgtgactcttgcgatctcagcttatttggttttgacggccctctacagaatatcggaagatgtctggcatggtgatgctggatggggccttcaaattggtgggccagattgggcctttgtggtgaagaatttggctctcctcattcttacgtttcctagtcatatacttcttaacaggtacgtttggagttatgctaggctttcggatgcgaccccattgcttacactacctcttaatctgccttctattgtaatgggggatgtgctcaaaattaggatattgggtttattaggaattatatattccctggcccagtatttaatctgtagacaacaatatatctcgggtctaaggtacatctaaacattcacatattctgtacaatgggttgtcagatcaaggaacagttgcattaagagcacatgtatctttattctactcggttgttaaaccattgttgaaatatggatgggtttcccccaccctctgaattaatgggtgttttatttttgatcagta------------------------------------tttattcaaaggaagctgctttggctttga---------------------------------------------------------------tttacataaa--------------cgtgtgcttacaacgccatctcaaacagacact-----------------------------------------------------aataaactctatcagccctgatccctaaata---------aactatataatcaccatattatttagtccatctatg
>Albizia_xerophytica_Hughes_1435@NODE_1_length_2144_cov_183.264635
----------------------------------------------------------------------------------------atttgatagggatagatctagaatggcttccaggatgaaaccttggcaaggttatgtgcatgcatctgtggttgcatcatctgtgtggttttgtcgtgagaccatttttgaagccctccagtggtggaatgggagatctccctcagatggtttacttctgggcttctgtatactattgacagggctagcttgtattcctatagttgctctccatttctcccatgttttggtaagtgaaactatcctatctatcatattttttttggcaacatagaaggtcccggggtgggggaaattctatatgcattgcaaagttgaggcaatttcgggctttatttttgaaggcatctctgtttgatggattaagccattatgtctgttttcttcatgcatggatggtaccaagtaatcaagatattttacttgttcctgcagtctgccaaaagatgcctagtgctggctgtggctacgggtctacttttcatcttgatgcagcccccaatacctctgctgttgagttatcactctgatctaatcaaagctgcacgtcaatctgctgatgatatctcaatttatggctacatggctcagaaggctacttggccttcttggctgcttattattgcaattttgctcactctagcatctgtcatgtctatcatacctattaagtacatcgttgaactaagagcattttactccatatccataggtgttgcacttggtatctacatttctgctgagtactttctgcaggcagctgtcttacatgtcctcattgtagtcactatggtttgtgcctctgtttttgtcattttcacccactttccctctgcttctagcactaagcttctgccatgggtatttgcacttcttgtggctctctttcctgttacttatcttttggagggtcaaatgagaattaaaaatgtccttcaagagagagaaattggagttatggatgaggaggagaagaaatttacgactttgctggctgttgagggtgccaggacatcccttcttggtttgtatgcagcaatctttatgctcatagccttagagataaaatacgaacttgctacaattttgcgggaaaaggtagttgacagaggtggaactaggcataattattctggtcaaggtggatctaccagctttgcacctagaacaagattcatgcaacggcgagcctctactgttccctccttcactgtcaagaggatggctgcagatggagcatggatgcctgctgttggtaacgttgctacaataatgtgctttgccatatgcctaatattgaatattaacattactggaggctcaaatcgggctatatttttcttggctcccattttgctgctgctcaaccaggattctgattttgttgctggttttggggacaggcaaagatattttcctgtgactcttgcgatctcagcttatttggttttgacggccctctacagaatatcggaagatgtctggcatggtgatgctggatggggccttcaaattggtgggccagattgggcctttgtggtgaagaatttggctctcctcattcttacgtttcctagtcatatactttttaacaggtatgtttggagttatgctaagctttcggatgcgaccccattgcttacactacctcttaatctgccttctattgtaatgggggatgtgctcaaaattaggatattgggtttattaggaattatatattccctggcccagtatttaatctgtagacaacaatatatctcgggtctaaggtacatctaaacattcacatattctgtacaatgggttgtcagatcaaggaacagctgcattaagagcacatgtatctttattctactcggttgttaaaccattgttgaaatatggatgggtttcccccgccctctgaattaatgggtgttttattcatgatcagta------------------------------------tttattcaaaggaaactgctttggctttga---------------------------------------------------------------tttacataaa--------------cgtgtgcttacaacgccatctcaaacagaca--ctaaataaactcg-----------------------------------------------------------------------------------------atcaccatattatttagtccatctaat
>Archidendron_clypearia_Wieringa_1849@NODE_1_length_2217_cov_382.933645
------------------------------------------------------------------------------------------------gggatagatctagaatggcttcaaggatgaaaccttggcaaggttatgtgcatgcatctgtggttgcatcatctgtgtggttttgtcgtgagaccatttttgaagccctccagtggtggaatgggagatctccttcagatggtttacttctgggcttctgtatacttttgacagggctagcttgtattcctgtagttgctctccatttctcccatgttttggtaagtgaaactatcctatctatcatattttttttggcaacatagaaggtcctggggtgggggaaattctatatgcattgcaaagatgaggcaatttcgggctttatttttgaaggcatctctgtttgatggattaagccattatgtctgttttcttcatgcatggatggtaccaagtaatcaagatattttacttgttcctgcagtctgccaaaagatgcctagtgctagttgtggctacaggtctacttttcatcttgatgcagcccccaatgcctctgctgttgggttatcgctctgatctaatcaaagctgcacgtcaatctgctgatgatatctcaatttatggctacatggctcagaaggctacttggccttcttggctgcttattattgcaattttgctcactctagcatctgtcatgtctatcatacctattaagtacatcgttgaactaagagcattttactccatatccgtaggtgttgcacttggtatctacatttctgctgagtactttctgcaggcagctgtcttgcatgtcctcattgtagtcactatggtttgtgcctctgtttttgtcattttcacccactttccctctgcttctagcactaagcttctgccttgggtatttgcacttcttgtggctctctttcctgttacttatctgttggagggtcaattgagaattaaaaatctccttcaagatagagaaattggagttatggatgaggaggagaagaaatttacgactttgctggctgttgagggtgccaggacatcccttcttggtttgtatgcagcaatctttatgctcatagccttagagataaaatacgaacttgctacaattttgcgggaaaaggtagttgacagagctggaactaggcataattattctggtcaaggtggatctaccagcttcccacctagaacaagattcatgcaacggcgagcctctactgttccctcctttactgtcaagaggatggctgcagatggagcatggatgcctgctgttggtaacgttgctacaataatgtgctttgccatatgcctaatattgaacattaacattactggaggctcaaatcgggctatatttttcttggctcctattttgctgctgctcaaccaggattctgattttgttgctggttttggggacaagcaaagatattttcctgtgactcttgtgatctcagcttatttggttttgactgccctctacagcatatcggaagatgtctggcatggtgatgctggatggggccttcaaattggtgggccagattgggcctttgtggtgaagaatttggctctactcattcttacgtttcctagtcatatactttttaacaggtacgtttggagttatgctaagctttcggatgggaccccattacttacactacctcttaatctgccttctattgtaatgggggatgtgctcaaaataaggatattgggtttattaggaattatatattccctggcccagtatttaatctgcagacaacaatatatctcgggtctaaagtacatctgaactttcacatattctgtacaatgtgttgtcagatcaaggaatacttgcattatgagcacatgtatctttactctccgca---gttaaaccattgttgaaatatgaatgagtcccccctgcccggggaattaatggttgctttattcatgatcagcgtagtccatctatgtcggggctgattgagtt----------tttttatttggcgatgttcatcctccagtataccgacatgggtagacatctgtttgacggaaaattgtagtaggagggtaaaatgtgttactgggaaaa---------------------------------------tgcattgcaaaatgcaaattattgttgacgaggaggtgaatgctttatattatactcgtttaaggaagtcagttgagttag----tatgacatgtattttataattcatcataatc-----------------atct
>Balizia_leucocalyx_Aguilar_1939@NODE_1_length_2562_cov_242.599195
attattctttatcttgccaatgtcagtttgaagcattcctaatgtgtttgatatctttagtcttggctttattatattttattgttggatttggtagggataaatctagaatggcttcaaggatgaaaccttggcaaggttacgtgcatgcatctgtggttgcatcatctgtgtggttttgtcgtgagaccatttttgaagccctccagtggtggaatgggagatctccctcagatggtttacttctgggcttctgtatactattgacagggctagcttgtattcctatagttgctctccatttcgcccaggttttggtaagtgaaactattgtatctatcatattttttctgacaacatagaaggtcccggggttggggaaattctatatgcattgcaaagttgaggcaatttcgggctttatttttgaaggcatctctgtttgatggattaagccattatgtctgttttcttcatgcgtggatggtgccaagtaatcaagatattttacttgttcctgcagtctgccaaaagatgcctagtactggttgtggctacgggtctacttttcatcttgatgcagcccccactacctctgctgttgagttatcactctgatctaatcaaagctgcgcgtcaatctgccgatgatatctcaatttatggctacatggctcagaaggctacttggccttcttggctgcttattattgcaattttgctcactctagcatctgtcatgtctctcatacctattaagtacatcgttgaactaagagcattttactccatatccataggtgttgcacttggtatctacatttctgctgagtactttctgcaggcagctgtcttgcatgtcctcattgtggtcactatggtttgtgcctctgtttttgtcatcttcacccactttccctctgcttctagcactaagcttctgccttgggtatttgcacttcttgtggccctctttcctgttacttatctgttggagggtcaaatgagaattaaaaatgtccttcaagatagagaaattggagttatggatgaggaggagaagaaatttacgactttgctggcggttgagggtgccaggacatcccttcttggtttgtatgcggcaatctttatgctcatagccttagagataaaatacgaacttgctacaattttgcgggaaaaggttgttgacagaggtggaaccaggcataattattctggtcaaggtggatctaccagcttcccacctagaacaagattcatgcaacggcgagcctctactgttccctcctttactgtcaagaggatggctgcagatggagcatggatgcctgctgttggtaacgttgctacaataatgtgctttgccatatgcctaatattgaatattaacattactggaggctcaaatcgggctatatttttcttggctcctattttgttgctgctcaaccaggattctgattttgttgctggttttggggacaagcaaagatattttcctgtgactcttgtgatctcagcttatttggttttgactgccctttacagcatatcggaagatgtctggcatggtgatgctggatggggccttcaaattggtgggccagattgggcctttgtggtgaagaatttggctctcctcattcttacgtttcctagtcatatactttttaacaggtacgtttggagttatgctaagctttcggatgcgaccccattgcttacactacctcttaatctgccttctattgtaatgggggatgtgctcaaaattaggatattgggtttattaggaattatatattccctggcccagtatttaatctgtagacaacaatatatctcaggtctaaagtacatctaaacattcacatattctgtacaatgtgttgtcagatctacgaatagttgcattatgagtacatgtatctttattctactcagatgttaaaccattgttgaaatatggatgagttacccccgccctctgaattaatggttgttttattcacgatcagcgtagtacatctatgtcggggctgattgagtttatttatttatttttattgggcgatgttcgtcctccagtataccgacatgggtagatatcttttcttcggaagattgatatatatgaaaattaggttttatatttaaaattactcctta----atatgttttatatcaagaaccggaggaagtaataaaattgaagacaatatatatgttggggacaatgtttaaaatcatactccttttagggagtcgatttttatctcaaatataagacattttttata------tttgttagttttttttaatttacttttt
>Hydrochorea_corymbosa1_Bonadeu_655@NODE_1_length_1747_cov_302.713357
---------------------------------------------------------------------------------------------------------------------------------------------------------------------------------------------------------------------------------------------------------------------------------------------------------------------------------------------------------------------------------cggggttggggaaattctatatgcattgcaaagttgaggcaatttcgggctttatttttgaaggcatctctgtttgatggattaagccatcatgtctgttttcttcatgcatggatggtgccaagtaatcaagatattttacatgttcctgcagtctgcgaaaagatgcctagtgctggttgtggctacgggtctacttttcatcttgatgcagcccccaatacctctgctgttgagttatcactctgatctaatcaaagctgcacgtcaatctgccgatgatatctcaatttatggctacatggctcagaaagctacttggccttcttggctgcttattcttgcaattttgctcactctagcatctgtcatgtctctcatacctattaagtacatcgttgaactaagagcattttactccatatccataggtgttgcacttggtatctacatttctgccgagtactttctgcaggcagctgtcttgcatgtcctcattgtagtcactatggtttgtgcctctgtttttgtcattttcacccactttccctctgcttctagcactaagcttctgccttgggtatttgcacttcttgtggccctctttcctgttacttatctgttggagggtcaaatgagaattaaaaatgtccttcaagatagagaaattggagttatggatgaggaggagaagagatttacgactttgctggctgttgagggtgccaggacatcccttcttggtttgtatgcggcaatctttatgctcatagccttagagataaaatacgaacttgctacatttttgcgggaaaaggtagttgacagaggtggaaccaggcataattattctggtcaaggtggatctaccagcttcccacctagaacaagattcatgcaacggcgagcctctactgttccctcctttactgtcaagaggatggctgcagatggagcatggatgcctgctgttggtaacgttgctacaataatgtgctttgccatatgcctgatattgaatattaacattactggaggctcaaatcgggctatatttttcttggctcctattttgttgctgctcaaccaggattctgattttgttgctggttttggggacaagcaaagatattttcctgtgactcttgtgatctcagcttatttggttttgactgccctttacagcatatcggaagatgtctggcatggtgatgctggatggggccttcaaattggtgggccagattgggcctttgtggtgaagaatctggctctcctcattcttacgtttcctagtcaaatactttttaacaggtacgtttggagttatgctaagctttcggatgcgaccccattgcttacactgcctcttaatctgccttctattgtaatggcggatgtgctcaaaattaggatattgggtttattaggaattatatattccctggcccagtatttaatctgtagacaacaatatatctcaggtctaaagtacatctaaacattcacatattctgtacaatgtgttgtcagatctaggaatagttgcattatgagcacatgtatctttattctcctcagttgttaaaccattgttgaaatatggatgagttacccccgccctctgaattaatggttgttttattcacgatcagcatagtccatttatgtcggggctgattgagtttatttatttatttttattgggcgatgttcgtcctccagtatgcagacatgggtagatatc---------------------------------------------------------------------------------------------------------------------------------------------------------------------------------------------------------------------------------
>Hydrochorea_corymbosa2_Iganci_862@NODE_1_length_1045_cov_614.942424
------------------------------------------------------------------------------------------------------------------------ggatgaaaccttggcaaggttatgtgcatgcatctgtggttgcatcatctgtgtggttttgtcgtgagaccatttttgaagccctccagtggtggaatgggagatctccctcagatggtttacttctgggcttctgtatactattgacagggcttgcttgtattcctatagttgctctccatttcgcccaggttttggtaagtgaaactattctatctatca--ttttttttgccaacatagaaggtcccggggttggggaaattctatatgcattgcaaagttgaggcaatttcgggctttatttttgaaggcatctctgtttgatggattaagccatcatgtctgttttcttcatgcatggatggtgccaagtaatcaagatattttacatgttcctgcagt------------------------------------------------------------ccccaatacctctgctgttgagttatcactctgatctaatcaaagctgcacgtcaatctgccgatgatatctcaatttatggctacatggctcagaaagctacttggccttcttggctgcttattattgcaattttgctcactctagcatctgtcatgtctctcatacctattaagtacatcgttgaactaagagcattttactccatatccataggtgttgcacttggtatctacatttctgccgagtactttctgcaggcagctgtcttgcatgtcctcattgtagtcactatggtttgtgcctctgtttttgtcattttcacccactttccctctgcttctagcactaagcttctgccttgggtatttgcacttcttgtggccctctttcctgttacttatctgttggagggtcaaatgagaattaaaaatgtccttcaagatagagaaattggagttatggatgaggaggagaagagatttacgactttgctggctgttgagggtgccaggacatcccttcttggtttgtatgcggcaatctttatgctcatagccttagagataaaatacgaacttgctacatttttgcgggaaaaggtagttgacagaggtggaaccaggcataattattctggtc-----------------------------------------------------------------------------------------------------------------------------------------------------------------------------------------------------------------------------------------------------------------------------------------------------------------------------------------------------------------------------------------------------------------------------------------------------------------------------------------------------------------------------------------------------------------------------------------------------------------------------------------------------------------------------------------------------------------------------------------------------------------------------------------------------------------------------------------------------------------------------------------------------------------------------------------------------------------------------------------------------------------------------------------------------------------------------------------------------------------------------------------------------------
>Hydrochorea_corymbosa2_Iganci_862@NODE_2_length_1005_cov_423.800000
-----------------------------------------------------------------------------------------------------------------------------------------------------------------------------------------------------------------------------------------------------------------------------------------------------------------------------------------------------------------------------------------------------------------------------------------------------------------------------------------------------------------------------------------------------------------------------------------------------------------------------------------------------------------------------------------------------------------------------------------------------------------------------------------------------------------------------------------------------------------------------------------------------------------------------------------------------------------------------------------------------------------------------------------------------------------------------------------------------------------------------------------------------------------------------------------------------------------------------------------------------------------------------------------gcttcccacctagaacaagattcatgcaacggcgagcctctactgttccctcctttactgtcaagaggatggctgcagatggagcatggatgcctgctgttggtaacgttgctacaataatgtgctttgccatatgcctgatattgaatattaacattactggaggctcaaatcgggctatatttttcttggctcctattttgttgctgctcaaccaggattctgattttgttgctggttttggggacaagcaaagatattttcctgtgactcttgtgatctcagcttatttggttttgactgccctttacagcatatcggaagatgtctggcatggtgatgctggatggggccttcaaattggtgggccagattgggcctttgtggtgaagaatctggctctcctcattcttacgtttcctagtcaaatactttttaacaggtacgtttggagttatgctaagctttcggatgcgaccccattgcttacactgcctcttaatctgccttctattgtaatggcggatgtgctcaaaattaggatattgggtttattaggaattatatattccctggcccagtatttaatctgtagacaacaatatatctcaggtctaaagtacatctaaacattcacatattctgtacaatgtgttgtcagatctaggaatagttgcattatgagcacatgtatctttattctcctcagttgttaaaccattgttgaaatatggatgagttacccccgccctctgaattaatggttgttttattcacgatcagcatagtccatttatgtcggggctgattgagtttatttatttatttttattgggcgatgttcgtcctccagtatgcagacatgggtagatatctttttttct-----ttgtttca---gggaaagattgataaatataaaaa--------------ttaggttttatacttaaaattaagatctacttttcaaatatgttttatattaaggaccgaaggaa-------------------gtaataaaattggaaagaccta------------------------------------------------------at
>Hydrochorea_gonggrijpii_Tillett_45696@NODE_1_length_2018_cov_298.657908
--------------------------------------------------------------------------------------------------------------------------------------------------------------------------------ttttgtcgtgagaacatttttgaagccctccagtggtggaatgggagatctccctcagatggtttacttctgggcttctgtatactattgacagggctagcttgtattcctatagttgctctccatttcgcccaggttttggtaagtgaaactattctatctatcat-ttttttttgccaacatagaaggtcccggggttggggaaattctatatgcattgcaaagttgaggcaatttcgtgctttatttttgaaggcatctctgtttgatggattaagccattatgtctgttttcttcatgcatggatggtgccaagtaatcaagatattttacatgttcctgcagtctgccaaaagatgcctagtgctggttgtggctacgggtctacttttcatcttgatgcagcccccaatacctctgctgttgagttatcactctgatctaatcaaagctgcacgtcaatctgccgatgatatctcaatttatggctacatggctcagaaagctacttggccttcttggctgcttattattgcaattttgctcactctagcatctgtcatgtctctcatacctattaagtacatcgttgaactaagagcattttactccatatccataggtgttgcacttggtatctacatttctgctgagtactttctgcaggcagctgtcttgcatgtcctcattgtagtcactatggtttgtgcctctgtttttgtcattttcacccactttccctctgcttctagcactaagcttctgccttgggtatttgcacttcttgtggccctctttcctgttacttatctgttggagggtcaaatgagaattaaaaatgtccttcaagatagagaaattggagttatggatgaggaggagaagagatttacgactttgctggctgttgagggtgccaggacatcccttcttggtttgtatgcggcaatctttatgctcatagccttagagataaaatacgaacttgctacatttttgcgggaaaaggtagttgacagaggtggaaccaggcataattattctggtcaaggtggatctaccagcttcccacctagaacaagattcatgcaacggcgagcctctactgttccctcctttactgtcaagaggatggctgcagatggagcatggatgcctgctgttggtaacgttgctacaataatgtgctttgccatatgcctgatattgaatattaacattactggaggctcaaatcgggctatatttttcttggctcctattttgttgctgctcaaccaggattctgattttgttgctggttttggggacaagcaaagatattttcctgtgactcttgtgatctcagcttatttggttttgactgccctttgcagcatatcggaagatgtctggcatggtgatgctggatggggccttcaaattggtgggccagattgggcctttgtggtgaagaatctggctctcctcattcttacgtttcctagtcaaatactttttaacaggtacgtttggagttatgctaagctttcggatgcgaccccattgcttacactgcctcttaatctgccttctattgtaatggcggatgtgctcaaaattaggatattgggtttattaggaattatatattccctggcccagtatttaatctgtagacaacaatatatctcaggtctaaagtacatctaaacattcacatattctgtacaatgtgttgtcagatctaggaatagttgcattatgagcacatgtatctttattctcctcagttgttaaaccattgttgaaatatggatgagttacccccgccctctgaattaatggttgttttattcacgatcagcgtagtccatctatgtcggggctgattgagtttatttatttatttttattgggcgatgttcgtcctccagtatgcagacatgggtagatatctttttttcc-----ttgtttta---gggaaaaattgataaatatgaaaa--------------ttaggttttatatttaaaattaagatctacttctcaaa----------------------------------------------------------------------------------------------------------------------------
>Hydrochorea_marginata_Morim_563@NODE_1_length_2412_cov_348.936617
------------cttgccaatgtcagtttgaagcattcctaatgtgtttgatatctttagtcttggctttattatattttattgttgaatttggcagggataaatctagaatggcttcaaggatgaaaccttggcaaggttatgtgcatgcatctgtggttgcatcatctgtgtggttttgtcgtgagaccatttttgaagccctccagtggtggaatgggagatctccctcagatggtttacttctgggcttctgtatactattgacagggctagcttgtattcctatagttgctctccatttcgcccaggttttggtaagtgaaactattctatctatcat-ttttttttgccaacatagaagttcccggggttggggaaattctatatgcattgcaaagttgaggcaatttcgggctttatttttgaaggcatctctgtttgatggattaagccattatgtctgttttcttcatgcatggatggtgccaagtaatcaagatattttacatgttcctgcagtctgccaaaagatgcctagtgctggttgtggctacgggtctacttttcatcttgatgcagcccccaatacctctgctgttgagttatcactctgatctaatcaaagctgcacgtcaatctgccgatgatatctcaatttatggctacatggctcagaaagctacttggccttcttggctgcttattattgcaattttgctcactctagcatctgtcatgtctctcatacctattaagtacatcgttgaactaagagcattttactccatatccataggtgttgcacttggtatctacatttctgctgagtactttctgcaggcagctgtcttgcatgtcctcattgtagtcactatggtttgtgcctctgtttttgtcattttcacccactttccctctgcttctagcactaagcttctgccttgggtatttgcacttcttgtggccctctttcctgttacttatctgttggagggtcaaatgagaattaaaaatgtccttcaagatagagaaattggagttatggatgaggaggagaagagatttacgactttgctggctgttgagggtgccaggacatcccttcttggtttgtatgcggcaatctttatgctcatagccttagagataaaatacgaacttgctacatttttgcgggaaaaggtagttgacagaggtggaaccaggcataattattctggtcaaggtggatctaccagcttcccacctagaacaagattcatgcaacggcgagcctctactgttccctcctttactgtcaagaggatggctgcagatggagcatggatgcctgctgttggtaacgttgctacaataatgtgctttgccatatgcctgatattgaatattaacattactggaggctcaaatcgggctatatttttcttggctcctattttgttgctgctcaaccaggattctgattttgttgctggttttggggacaagcaaagatattttcctgtgactcttgtgatctcagcttatttggttttgactgccctttacagcatatcggaagatgtctggcatggtgatgctggatggggccttcaaattggtgggccagattgggcctttgtggtgaagaatctggctctcctcattcttacgtttcctagtcaaatactttttaacaggtacgtttggagttatgctaagctttcggatgcgaccccattgcttacactgcctcttaatctgccttctattgtaatggcggatgtgctcaaaattaggatattgggtttattaggaattatatattccctggcccagtatttaatctgtagacaacaatatatctcaggtctaaagtacatctaaacattcacatattctgtacaatgtattgtcagatctaggaatagttgcattatgagcacatgtatctttattctcctcagttgttaaaccattgttgaaatatggatgagttacccccgccctctgaattaatggttgttttattcacgatcagcgtagtccatctatgtcggggctgattgagtttatttatttatttttattgggcgatgttcgtcctccagtatgcagatatgggtagatatctttttttct-----ttgtttca----ggaaagattgataaatataaaaa--------------ttaggttttatatttaaaattaagattcacttctcaaatatgttttatattaaggaccgaaagaa-------------------gtaataaaattggaaagacctaataattacatataggttggggacaatatatgtttaaaattaattactccttcgatt
>Jupunba_abbottii_Zanoni_21220@NODE_1_length_2034_cov_194.141032
----------------------------------------------------------------------------------------------------------------------------------------------------------------------------------------------------------------gtggtggaatgggagatctccctcagatggtttacttctgggcttctgtatactattgacagggctagcttgtattcctatagttgctctccatttcgcccaggttttggtaagtgaaactattctatctatcatattttttttggcaacatagaaggtcccggggttggggaaattctatatgcattgcaaagttgagccaatttcgggctttatttttgaaggcatctctgtttgatcgattaagccattatgtctgttttcttcatgcatggatggtgccaagtaatcaagatattttacttgttcctgcagtctgccaaaagatgcctattgctggttgtcgctacaggtctacttttcatcttgatgcagcccccaatacctctgctgttgagttatcactctgatctaatcaaagctgcacgtcaatctgccgatgatatcccaatttatggctacatggctcagaaggctacttggccttcttggctgcttattattgcaattttgctcactctagcatctgtcatgtctatcatacctattaagtacatcgttgaactaagagcattttactccatatccataggtgttgcacttggtatctacatttctgctgagtactttctgcaggcagctgtcttgcatgtcctcattgtagtcactatggtttgtgcctctgtttttgtcattttcacccactttccctctgcttctagcactaagcttctgccttgggtatttgcacttcttgtggccctctttcctgttacttatctgttggagggtcaaatgagaattaaaaatgtccttcaagatagagaaattggagttttggatgaggaggagaagaaatttacgactttgctggctgttgagggtgccaggacatcccttcttggtttgtatgcggcaatctttatgctcatagccttagagataaaatacgaacttgctacaattttgcgggaaaaggtagttgacagaggtggaaccaggcataattattctggtcaaggtggatctaccagcttcccacgtagaacaagattcatgcaacggcgagcctctactgttccctcctttactgtcaagaggatggctgcagatggagcatggatgcctgctgttggtaacgttgctacaataatgtgctttgccatatgcctaatattgaatattaacattaccggaggctcaaatcgggctatatttttcttggctcctattttgttgctactcaaccaggattctgattttgttgctggttttggggacaagcaaagatattttcctgtgactcttgtgatctcagcttatttggttttgactgccctttacagcatatcagaagatgtctggcatggtgatgctggatggggccttcaaattggtgggccagattgggcctttgtggtgaagaatttggctctcctcattcttacgtttcctagtcatatactttttaacaggtacgtttggagttatgctaagctttcggatgcgaccccattgcttacactacctcttaatctgccttccattgtaatgggggatgtgctcaaaatcaggatattgggtttattaggaattatatattccctggcccagtatttaatctgtagacaacaatatatctcaggtctaaagtacatctaaacattcacatattctgtacaatgtgttgtcagatctaggaatagttgcattatgaacgcatgtatctttattctactcagttgttaaaccattgttgaaatatggatgagttacgcccgccctctgaattaatggttgttttattcatgatcagcgtagtccatctatgtcggggctgattgag----tttatttatttttattgggcaatgttcgtcctccagtatgccgacatgggtagatatcttttccttc--------tttta---gggaaagattgataaatatgaaaa--------------ttaggttttatatttaaaactaagattcactttttaaatatgttttatataaaggatcggaggaa-------------------gtaataaaattggagagacctaata---------------------------------------------------at
>Jupunba_barbouriana_Iganci_847@NODE_1_length_2364_cov_351.766944
attattctttatcttgccaatgtcagtttgaagcattcctaatgtgtttgatatctttagtcttggctttattatattttattgttggatttggtagggataaatctagaatggcttcaaggatgaaaccttggcaaggttatgtgcatgcatctgtggttgcatcatctgtgtggttttgtcgtgagaccatttttgaagccctccagtggtggaatgggagatctccctctgatggtttacttctgggcttctgtatactattgacagggctagcttgtatccctatagttgctctccatttctcccaggttttggtaagtgaaactatcctatctatcatattttttttggcaacatagaaggtcccggggtgggggaaattctatatgcattgcaaagttgaggcaatttcgggctttatttttgaaggcatctctgtttgatggattaagccattatgtctgttttcttcatgcatggatggtgccaagtaatcaagatattttacttgttcctgcagtctgccaaaagatgcctagtgctggttgtggctacgggtctacttttcatcttgatgcagcccccaatacctctgctgttgagttatcactctgatctaatcaaagctgcacgtcaatctgccgatgatatctcaatttatggctacatggctcagaaggctacttggccttcttggctgcttattattgcaattttgctcactctagcatctgtcatgtctgtcatacctattaagtacatcgttgaactaagagcattttactccatatccataggtgttgcacttggtatctacatttctgctgagtactttctgcaggcagctgtcttgcatgtcctgattgtagtcactatggtttgtgcctctgtttttgtcattttcacccactttccctctgcttctagcactaagcttctgccttgggtatttgcacttcttgtggctctctttcctgttacttatctgttggagggtcaaatgagaattaaaaatgtccttcaagatagagaaattggagttatggatgaggaggagaagaaatttacgactttgctggctgttgagggtgccaggacatcccttcttggtttgtatgcggcaatctttatgctcatagccttagagataaaatacgaacttgctacaattttgcgggaaaaggtagttgacagaggtggaactaggcataattattctggtcaaggtggatctaccagctttccacctagaacaagattcatgcaacggcgagcctctactgttccctcctttactgtcaagaggatggccgcagatggagcatggatgcctgctgttggtaacgttgctacaataatgtgctttgccatatgcctaatattgaatattaacattactggaggctcaaatcgggctatatttttcttggctcctattttgctgctgcttaaccaggattctgattttgttgctggttttggggacaagcaaagatattttcctgtgactcttgtgatctcagcttatttggttttgactgccctttacagcatatcggaagatgtctggcatggtgatgctggatggggccttcaaattggtgggccagattgggcctttgtggtgaagaatttggctctcctcattcttacgtttcctagtcatatactttttaacaggtacgtttggagttatgccaagctttcggatgcgaccccattgcttacactacctcttaatctgccttctattgtaatgggggatgtgctcaaaattaggatattgggtttattaggaattatatattccctggcccagtatttaatctgtagacaacaatatatctcgggtctaaagtacatctaaacattcacatattctgtacaatgtgttgtcagatcaaggaatagttgcattatgagcacatgtatctttattctactcagttgttaaaccattgctgatatatggatgagttccccccgccctctgaattaatggttgttttattcatgatcagcgtagtccatctatgtcggggctgattgggtttatttatttatttttattgggcgatgttcatcctccagtataccgacatgggtagatatctgtttgacggaaaattgcactaggagggtaaaa--tgttactgggaaaaatattcctgttgtgtcgggtgctgcattaaatagtgaagtgcattgcaaaatgcaaattattgttgatgatgaggtgaatgctttatattatactcccttaaagaagttagttgagttagttaatatgatatgtattttctaa--------------------------------a
>Jupunba_brachystachya_Lima_7438@NODE_1_length_2565_cov_214.093650
attattctttatcttgccaatgtcagtttgaagcattcctaatgtgtttgatatctttagtcttggctttattatattttattgttggatttggtagggataaatctagaatggcttcaaggatgaaaccttggcaaggttatgtgcatgcatctgtggttgcatcatctgtgtggttttgtcgtgagaccatttttgaagccctccagtggtggaatgggagatctccctccgatggtttacttctgggcttctgtatactattgacagggctagcttgtattcctatagttgctctccatttctcccaggttttggtaagtgaaactatcctatctatcatattttttttggcaacatagaaggtcccggggtgggggaaattctatatgcattgcaaagttgaggcaatttcgggctttatttttgaaggcatctctgtttgatggattaagccattatgtctgttttcttcatgcatggatggtgccaagtaatcaagatattttacttgttcctgcagtcttccaaaagatgcctagtgctggttgtggctacgggtctacttttcatcttgatgcagcccccaatacctctgctgttgagttatcactctgatctaatcaaagctgcacgtcaatctgccgatgatatctcaatttatggctacatggctcagaaggctacttggccttcttggctgcttattattgcaattttgctcactctagcatctgtcatgtctatcatacctattaagcacatcgttgaactaagagcattttactccatatccataggtgttgcacttggtatctacatttctgctgagtactttctgcaggcagctgtcttgcatgtcctcattgtagtcactatggtttgtgcctctgtttttgtcattttcacccactttccctctgcttctagcactaagcttctgccttgggtatttgcacttcttgtggctctctttcctgttacttatctgttggagggtcaaatgagaattaaaaatgtccttcaagatagagaaattggagttatggatgaggaggagaagaaatttacgactttgctggctgttgagggtgccaggacatcccttcttggtttgtatgcggcaatctttatgctcatagccttagagataaaatacgaacttgctacaattttgcgggaaaaggtagttgacagaggtggaactaggcataattattctggtcaaggtggatctaccagcttcccacctagaacaagattcatgcaacggcgagcctctactgttccctcctttactgtcaagaggatggccgcagatggagcatggatgcctgctgttggtaacgttgctacaataatgtgctttgccatatgcctaatattgaatattaacattactggaggctcaaatcgggctatatttttcttggctcctattttgctgctgcttaaccaggattctgattttgttgctggttttggggacaagcaaagatattttcctgtgactcttgtgatctcagcttatttggttttgactgccctttacagcatatcggaagatgtctggcatggtgatgctggatggggccttcaaattggtgggccagattgggcctttgtggtgaagaatttggctctcctcattcttacgtttcctagtcatatactttttaacaggtacgtttggagttatgctaagctttcggatgcgaccccattgcttacactacctcttaatctgccttctattgtaatgggggatgtgctcaaaattaggatattgggtttattaggaattatatattccctggctcagtatttaatctgtagacaacaatatatctcgggtctaaagtacatctaaacattcacatattctgtacaatgtgttgtcagatcaaggaatagttgcattatgagcacatgtatctttattctactcagttgttaaaccattgttgaaatatggatgagttccccccgccctctgaattaatggttgttttattcatgatcagcgtagtccatctatgtcggggctgattgggtttatttatttatttttattgggcgatgttcatcctccagtataccgacatgggtagatatctgtttgacggaaaattgcactaggagggtaaaatgtgttactgggaaaaatattcctgttgtgtcgggtgctgcattaaatagtgaagtgcattgcaaaatgcaaattattgttgatgatgaggtgaatgctttatattatactctcttaaggaagttagttgagttagttaatatgacatgtattttctaaaacatcttagttatctttattaattcttt--tt
>Jupunba_cochleata_Bonadeu_673@NODE_1_length_2761_cov_223.364382
attattctttatcttgccaatgtcagtttgaagcattcctaatgtgtttgatatctttagtcttggctttattattttttatcgttggatttggcagggataaatctagaatggcttcaaggatgaaaccttggcaaggttatgtgcatgcatctgtggttgcatcatctgtgtggttttgtcgtgagaccatttttgaagccctccagtggtggaatgggagatctccctctgatggtttacttctgggcttctgtatactattgatagggctagcttgtattcctatagttgctctccatttctcccaggttttggtaagtgaaactatcctatctatcatattttttttggcaacatagaaggtcccggggtgggggaaattctatatggattgcaaagtt---------------------------------------------------------------------------atggatggtgccaagtaatcaagatattttacttgttcctgcagtctgccaaaagatgcctagtgctggttgtggctacgggtctccttttcatcttgatgcagcccccaatacctctgctgttgagttatcactctgatctaatcaaagctgcacgtcaatctgccgatgatatctcaatttatggctacatggctcagaaggctacttggccttcttggctgcttattattgcaattttgctcactctagcatctgtcatgtctatcatacctattaagtacatcgttgaactaagagcattttactccatatccataggtgttgcacttggtatctacatttctgctgagtactttctgcaggcagctgtcttgcatgtcctcattgtagtcactatggtttgtgcctctgtttttgtcatttttacccactttccctctgcttctagcactaagcttctgccttgggtatttgcacttcttgtggctctctttcctgttacttatctgttggagggtcaaatgagaattaaaaatgtccttcaagatagagaagttggagttatggatgaggaggagaagaaatttacgactttgctggctgttgagggtgccaggacatcccttcttggtttgtatgcggcaatctttatgctcatagccttagagataaaatacgaacttgctacaattttgcgggaaaaggtagttgacagaggtggaactaggcataattattctggtcaaggtggatctaccagcttcccacctagaacaagattcatgcaacggcgagcctctactgttccctcctttactgtcaagaggatggccgcagatggagcatggatgcctgctgttggtaacgttgctacaataatgtgctttgccatatgcctaatattgaatattaacattactggaggctcaaatcgggctatatttttcttggctcctattttgctgctgcttaaccaggattctgattttgttgctggttttggggacaagcaaagatattttcctgtgactcttgtgatctcagcttatttggttttgactgccctttacagcatatcggaagatgtctggcatggtgatgctggatggggccttcaaattggtgggccagattgggcctttgtggtgaagaatttggctctcctcattcttacgtttcctagtcatatactttttaacaggtacgtttggagttatgctaagctttcggatgcgaccccattgcttacactacctcttaatctgccttctattgtaatgggggatgtgctcaaaattaggatattgggtttattaggaattatatattccctggcccagtatttaatctgtagacaacaatatatctcgggtctaaagtacatctaaacattcacattttctgtacaatgtgttgtcagatcaaggaatagttgcattatgagcacatgtatctttattctactcagttgttaaaccattgttgaagtatggatgagttccccccgccctctgaattaatggttgttttattcatgatcagcgtagtccatctatgtcggggctgattgggtttatttatttatttttgttgggcgatgttcatcctccagtataccgacatgggtagatatctgtttgacggaaaattgcactaggagggtaaaatgtgttactgggaaaaatattcctgttgtgtcgggtgctgcattaaatagtgaagtgcattgcaaaatgcaaattattgttgatgatgaggtgaatgctttatattatgctcttttaaggaagttagttgagttagttgatatgacatgtattttttaaaacattcaagtcatctttgttaattcttttaag
>Jupunba_commutata_Maguire_46145@NODE_1_length_2156_cov_260.278499
attattctttatcttgccaatgtcagtttgaagcattcctaatgtgtttgatatctttagtcttggctttattatatgttattgttggatttggtagagataaatctagaatggcttcaaggatgaaaccttggcaaggttatgtgcatgcatctgtggttgcatcatctgtgtggttttgtcgtgagaccatttttgaagccctccagtggtggaatgggagatctccctctgatggtttacttctgggcttctgtatactattgacagggctagcttgtatccctatagttgctctccatttctcccaggttttggtaagtgaaactatcctatctatcatattttttttggcaacatagaaggtcccggggtgggggaaattctatatgcattgcaaagttgaggcaatttcgggctttatttttgaaggcatctctgtttgatggattaagccattatgtctgttttcttcatgcatggatggtgccaagtaatcaagatattttacttgttcctgcagtctgccaaaagatgcctagtgctggttgtggctacgggtctacttttcatcttgatgcagcccccaatacctctgctgttgagttatcactctgatctaatcaaagctgcacgtcaatctgccgatgatatctcaatttatggctacatggctcagaaggctacttggccttcttggctgcttattattgcaattttgctcactctagcatctgtcatgtctatcatacctcttaagtacatcgttgaactaagagcattttactccatatccataggtgttgcacttggtatctacatttctgctgagtactttctgcaggcagctgtcttgcatgtcctcattgtagtcactatggtttgtgcctctgtttttgtcattttcacccactttccctctgcttctagcactaagcttctgccttgggtatttgcacttcttgtggctctctttcctgttacttatctgttggagggtcaaatgagaattaaaaatgtccttcaagatagagaaattggagttatggatgaggaggagaagaaatttacgactttgctggctgttgagggtgccaggacatcccttcttggtttgtatgcggcaatctttatgctcatagccttagagataaaatacgaacttgctacaattttgcgggaaaaggtagttgacagaggtggaactaggcataattattctggtcaaggtggatctaccagcttcccacctagaacaagattcatgcaacggcgagcctctactgttccctcctttactgtcaagaggatggccgcagatggagcatggatgcctgctgttggtaacgttgctacaataatgtgctttgccatatgcctaatattgaatattaacattactggaggctcaaatcgggctatatttttcttggctcctattttgctgctgcttaaccaggattctgattttgttgctggttttggggacaagcaaagatattttcctgtgactcttgtgatctcagcttatttggttttgactgccctttacagcatatcggaagatgtctggcatggtgatgctggatggggccttcaaattggtgggccagattgggcctttgtggtgaagaatttggctctcctcattcttacgtttcctagtcatatactttttaacaggtacgtttggagttatgctaagctttcggatgcgaccccattgcttacactacctcttaatctgccttctattgtaatgggggatgtgctcaaaattaggatattgggtttattaggaattatatattccctggcccagtatttaatctgcagacaacaatatatctcgggtctaaagtacatctaaacattcacatattctgtacaatgtgttgtcagatcaaggaatagttgcattatgagcacatgtatctttattctactcagttgttaaaccattgttgatatatggatgagttccccccgccctccgaattaatggttgttttattcatgatcagcgtagtccatctatgtcggggctgattgggtttatttatttatttttattgggcgatgttca---------------------------------------------------------------------------------------------------------------------------------------------------------------------------------------------------------------------------------------------------------------
>Jupunba_filamentosa_Lima_7487@NODE_1_length_2597_cov_209.532540
attattctttatcttgccaatgtcagtttgaagcattcctaatgtgtttgatatctttagtcttggctttattatattttattgttggatttggtagggataaatctagaatggcttcaaggatgaaaccttggcaaggttatgtgcatgcatctgtggttgcatcatctgtgtggttttgtcgtgagaccatttttgaagccctccagtggtggaatgggagatctccctccgatggtttacttctgggcttctgtatactattgacagggctagcttgtattcctatagttgctctccatttctcccaggttttggtaagtgaaactatcctatctatcatatttttttttgcaacatagaaggtcccggggtgggggaaattctatatgcattgcaaagttgaggcaatttcgggctttatttttgaaggcatctctgtttgatggattaagccattatgtctgttttcttcatgcatggatggtgccaagtaatcaagatattttacttgttcctgcagtctgccaaaagatgcctagtgctggttgtggctacgggtctacttttcatcttgatgcagcccccaatacctctgctgttgagttatcactctgatctaatcaaagctgctcgtcaatctgccgatgatatctcaatttatggctacatggctcagaaggctacttggccttcttggctgcttattattgcaattttgctcactctagcatctgtcatgtctatcatacctattaagtacatcgttgaactaagagcattttactccatatccataggtgttgcacttggtatctacatttctgctgagtactttctgcaggcagctgtcttgcatgtcctcattgtagtcactatggtttgtgcctctgtttttgtcattttcacccactttccctctgcttctagcactaagcttctgccttgggtatttgcacttcttgtggctctctttcctgttacttatctgttggagggtcaaatgagaattaaaaatgtccttcaagatagagaaattggagttatggatgaggaggagaagaaatttacgactttgctggctgttgagggtgccaggacatcccttcttggtttgtatgcggcaatctttatgctcatagccttagagataaaatacgaacttgctacaattttgcgggaaaaggtagttgacagaggtggaactaggcataattattctggtcaaggtggatctaccagcttcccacctagaacaagattcatgcaacggcgagcctctactgttccctcctttactgtcaagaggatggccgcagatggagcatggatgcctgctgttggtaacgttgctacaataatgtgctttgccatatgcctaatattgaatatcaacattactggaggctcaaatcgggctatatttttcttggctcctattttgctgctgcttaaccaggattctgattttgttgctggttttggggacaagcaaagatattttcctgtgactcttgtgatctcagcttatttggttttgactgccctttacagcatatcggaagatgtctggcatggtgatgctggatggggccttcaaattggtgggccagattgggcctttgtggtgaagaatttggctctcctcattcttacgtttccgagtcatatactttttaacaggtacgtttggagttatgctaagctttcggatgcgaccccattgcttacactacctcttaatctgccttctattgtaatgggggatgtgctcaaaattaggatattgggtttattaggaattatatattccctggcccagtatttaatctgtagacaacaatatatctcgggtctaaagtacatctaaacattcacatattctgtacaatgtgttgtcagatcaaggaatagttgcattttgagcacatgtatctttattctactcagttgttaaacaattgttgaaatatggatgagttccccccgccctctgaattaatggttgttttattcatgatcagcgtagtccatctatgtcggggctgattgggtttgtttatttatttttattgggcgatgttcatcctccagtataccgacatgggtagatatctgtttgacggaaaattgcactaggagggtaaaatgtgttactgtgaaaaatattcctgttgtgtcgggtgctgcattaaatagtgaagtgcattgcaaaatgcaaattattgttgatgatgaggtgaatgctttatattatactctcttaagaaagttaattgagttagttaatatgacatgtattttctaaaacattctagttatcttcattaattcttt---a
>Jupunba_leucophylla_Iganci_839@NODE_1_length_2691_cov_506.092578
attattctttatcttgtcaatgtcagtttgaagcattcctaatgtgtttgatatctttagtcttggctttattatattctattgttggatttggcagggataaatctagaatggcttcaaggatgaaaccttggcaaggttatgtgcatgcatctgtggttgcatcatctgtgtggttttgtcgtgagaccatttttgaagccctccagtggtggaatgggagatctccctccgatggtttacttctgggcttctgtatactattgacagggctagcttgtattcctatagttgctctccatttctcccaggttttggtaagtgaaactatcctatctatcatattttttttggcaacgtagaaggtcccggggtgggggaaattctatatggattgcaaagtt---------------------------------------------------------------------------atggatggtgccaagtaatcaagatattttacttgttcctgcagtctgccaaaagatgcctagtgctggttgtggctacgggtctacttttcaccttgatgcagcccccaatacctctgctgttgagttatcactctgatctaatcaaagctgcacgtcaatctgccgatgatatctcaatttatggctacatggctcagaaggctacttggccttcttggctgcttattattgcaattttgctcactctagcatctgtcatgtctatcatacctattaagtacatcgttgaactaagagcattttactccatatccataggtgttgcacttggtatctacatttctgctgagtactttctgcaggcagctgtcttgcatgtcctcattgtagtcactatggtttgtgcctctgtttttgtcattttcacccactttccctctgcttctagcactaagcttctgccttgggtatttgcacttcttgtggctctctttcctgttacttatctgttggagggtcaaatgagaattaaaaatgtccttcaagatagagaaattggagttatggatgaggaggagaagaaatttacgactttgctggctgttgagggtgccaggacatcccttcttggtttgtatgcggcaatctttatgctcatagccttagagataaaatacgaacttgctacaattttgcgggaaaaggtagttgacagaggtggaactaggcataattattctggtcaaggtggatctaccagcttcccacctagaacaagattcatgcaacggcgagcctctactgttccctcctttactgtcaagaggatggccgcagatggagcatggatgcctgctgttggtaacgttgctacaataatgtgctttgccatatgcctaatattgaatattaacattactggaggctcaaatcgggctatatttttcttggctcctattttgctgctgcttaaccaggattctgattttgttgctggttttggggacaagcaaagatattttcctgtgactcttgtgatctcagcttatttggttttgactgccctttacagcatatcggaagatgtctggcatggtgatgctggatggggccttcaaattggtgggccagattgggcctttgtggtgaagaatttggctctcctcattcttacgtttcctagtcatatactttttaacaggtacgtttggagttatgcgaagctttcggatgcgaccccattgcttacactacctcttaatctgccttctattgtaatgggggatgtgctcaaaattaggatattgggtttattaggaattatatattccctggcccagtatttaatctgtagacaacaatatatctcgggtctaaagtacatctaaacagtcacatattctgtacaatgtgttgtcagatcaaggaatagttgcattatgagcacatgtatctttattctactcagttgttaaaccattgttgaaatatggatgagttccccccgccctctgaattaatggttgttttattcatgatcagcgtaatccatctatgtcggggctgattgggtttatttagttatttttattgggcgatgttcatcctccagtataccgacatgggtagatatctgtttgacggaaaattgcactaggagggtaaaatgtgttactgggaaaaatattcctgttgtgtcgggtgctgcattaaatagtgaagtgcattgcaaaatgcaaattattgttgatgatgaggtgaatgctttatattatactcttttaaggaaattggttgagttagttgatatgacatgtattttctaaaacatccaagtcatctttattaattctttagga
>Jupunba_limae_Iganci_261@NODE_1_length_2877_cov_191.164286
attattctttatcttgccaatgtcagtttgaagcattcctaatgtgtttgatatctttagtcttggctttattatattttattgttggatttggtagggataaatctagaatggcttcaaggatgaaaccttggcaaggttatgtgcatgcatctgtggttgcatcatctgtgtggttttgtcgtgagaccatttttgaagccctccagtggtggaatgggagatctccctccgatggtttacttctgggcttctgtatactattgacagggctagcttgtattcctatagttgctctccatttctcccaggttttggtaagtgaaactatcctatctatcatattttttttggcagcatagaaggtcccggggtgggggaaattctatatgcattgcaaagttgaggcaatttcgggctttatttttgaaggcatctctgtttgatggattaaaccattatgtctgttttcttcatgcatggatggtgccaagtaatcaagatattttacttgttcctgcagtctgccaaaagatgcctagtgctggttgtggctacgggtctacttttcatcttgatgcagcccccaatacctctgctgttgagttatcactctgatctaatcaaagctgcacgtcaatctgccgatgatatctcaatttatggctacatggctcagaaggctacttggccttcttggctgcttattattgcaattttgctcactctagcatctgtcatgtctatcatacctattaagtacatcgttgaactaagagcattttactccatatccataggtgttgcacttggtatctacatttctgctgagtactttctgcaggcagctgtcttgcatgtcctcattgtagtcactatggtttgtgcctctgtttttgtcattttcacccactttccctctgcttctagcactaagcttctgccttgggtatttgcacttcttgtggctctctttcctgttacttatctgttggagggtcaaatgagaattaaaaatgtccttcaagatagagaaattggagttatggatgaggaggagaagaaatttacgactttgctggctgttgagggtgccaggacatcccttcttggtttgtatgcggcaatctttatgctcatagccttagagataaaatacgaacttgctacaattttgcgggaaaaggtagttgacagaggtggaactaggcataattattctggtcaaggtggatctaccagcttcccacctagaacaagattcatgcaacggcgagcctctactgttccctcctttactgtcaagaggatggccgcagatggagcatggatgcctgctgttggtaacgttgctacaataatgtgctttgccatatgcctaatattgaatattaacattactggaggctcaaatcgggctatatttttcttggctcctattttgctgctgcttaaccaggattctgattttgttgctggttttggggacaagcaaagatattttcctgtgactcttgtgatctcagcttatttggttttgactgccctttacagcatatcggaagatgtctggcatggtgatgctggatggggccttcaaattggtgggccagattgggcctttgtggtgaagaatttggctctcctcattcttacgtttcctagtcatatactttttaacaggtacgtttggagttatgctaagctttcggatgcgaccccattgcttacactacctcttaatctgccttctattgtaatgggggatgtgctcaaaattaggatattgggtttattaggaattatatattccctggcccagtatttaatctgtagacaacaatatatctcgggtctaaagtacatctaaacattcacatattctgtacaatgtgttgtcagatcaaggaatagttgcattatgagcacatgtatctttattctactcagttgttaaaccattgttgaaatatggatgagttccccccgccctctgaattaatggttgttttattcatgatcagcgtagttcatctatgttggggctgattgggtttatttatttatttttattgggcgatgttcatcctccagtataccgacatgggtagatatctgtttgacggaaaattgcactaggagggtaaaatgtgttgctgggaaaaatattactgttgtgtcgggtgctgcattaaatagtgaagtgcattgcaaaatgcaaattattgttgatgatgaggtgaatgctttatattatactctcttaaggaagttagttgagttagttaatatgacatgtattttctaaaacatcttagttatcttcattaattctttcatt
>Jupunba_microcalyx_Iganci_855@NODE_1_length_2511_cov_286.130238
attattctttatcttgtcaatgtcagtttgaagcattcctaatgtgtttgatatctttagtcttggctttattatattttattgttggatttggcagggataaatctagaatggcttcaaggatgaaaccttggcaaggttatgtgcatgcatctgtggttgcatcatctgtgtggttttgtcgtgagaccatttttgaagccctccagtggtggaatgggagatctccctccgatggtttacttctgggcttctgtatactattgacagggctagcttgtattcctatagttgctctccatttctcccaggttttggtaagtgaaactatcctatctatcatattttttttggcaacgtagaaggtcccggggtgggggaaattctatatggattgcaaagtt---------------------------------------------------------------------------atggatggtgccaagtaatcaagatattttacttgttcctgcagtctgccaaaagatgcctagtgctggttgtggctacgggtctacttttcatcttgatgcagcccccaatacctctgctgttgagttatcactctgatctaatcaaagctgcacgtcaatctgccgatgatatctcaatttatggctacatggctcagaaggctacttggccttcttggctgcttattattgcaattttgctcactctagcatctgtcatgtctatcatacctattaagtacatcgttgaactaagagcattttactccatatccataggtgttgcacttggtatctacatttctgctgagtactttctgcaggcagctgtcttgcatgtcctcattgtagtcactatggtttgtgcctctgtttttgtcattttcacccactttccctctgcttctagcactaagcttctgccttgggtatttgcacttcttgtggctctctttcctgttacttatctgttggagggtcaaatgagaattaaaaatgtccttcaagatagagaaattggagttatggatgaggaggagaagaaatttacgactttgctggctgttgagggtgccaggacatcccttcttggtttgtatgcggcaatctttatgctcatagccttagagataaaatacgaacttgctacaattttgcgggaaaaggtagttgacagaggtggaactaggcataattattctggtcaaggtggatctaccagcttcccacctagaacaagattcatgcaacggcgagcctctactgttccctcctttactgtcaagaggatggccgcagatggagcatggatgcctgctgttggtaacgtggctacaataatgtgctttgccatatgcctaatattgaatattaacattactggaggctcaaatcgggctatatttttcttggctcctattttgctgctgcttaaccaggattctgattttgttgctggttttggggacaagcaaagatattttcctgtgactcttgtgatctcagcttatttggttttgactgccctttacagcatatcggaagatgtctggcatggtgatgctggatggggccttcaaattggtgggccagattgggcctttgtggtgaagaatttggctctcctcattcttacgtttcctagtcatatactttttaacaggtacgtttggagttatgcgaagctttcggatgcgaccccattacttacactacctcttaatctgccttctattgtaatgggggatgtgctcaaaattaggatattgggtttattaggaattatatattccctggcccagtatttaatctgtagacaacaatatatctcgggtctaaagtacatctaaacagtcacatattctgtacaatgtgttgtcagatcaaggaatagttgcattatgagcacatgtatctttattctactcagttgttaaaccattgttgaaatatggatgagttccccccgccctctgaattaatggttgttttattcatgatcagcgtaatccatctatgtcggggctgattgggtttatttatttatttttattgggcgatgttcatcctccagtatgccgacatgggtagataactgtttgacggaaaattgcactaggagggtaaaatgtgttactgggaaaaatattcctgttgtgtcgggtgctgcattaaatagtgaagtgcattgcaaaatgcaaattattgttgatgatgaggtgaatgctttatattatactcttttaaggaaattggttgagttagttgatatgacatgtattttctaaaacatccaagtcatctttattaattcttt---a
>Jupunba_nipensis_Mayo_19662@NODE_1_length_1765_cov_50.975118
-------------------------------------------------------------------------------------------------------------------------------------------------------------------------------------------------------------------------------------------------------------------------------------------------------------------------------------------------------------------------gaaggtcccggggtgggggaaattctatatgcattgcaaagttgagccaatttcgggctttatttttgaaggcatctctgtttgatcgattaagccattatgtctgttttcttcatgcatggatggtgccaagtaatcaagatattttacttgttcctgcagtctgccaaaagatgcctagtgctggttgtggctacaggtctacttttcatcttgatgcagcccccaatacctctgctgttgagttatcactctgatctaatcaaagctgcacgtcaatctgccgatgatatctcaatttatggctacatggctcagaaggctacttggccttcttggctgcttattattgcaattttgctcactctagcatctgtcatgtctatcatacctattaagtacatcgttgaactaagagcattttactccatatccataggtgttgcacttggtatctacatttctgctgagtactttctgcaggcagctgtcttgcatgtcctcattgtagtcactatggtttgtgcctctgtttttgtcattttcacccactttccctctgcttctagcactaagcttctgccttgggtatttgcacttcttgtggccctctttcctgttacttatctgttggagggtcaaatgagaattaaaaatgtccttcaagatagagaaattggagttttggatgaggaggagacgaaatttacgactttgctggctgttgagggtgccaggacatcccttcttggtttgtatgcggcaatctttatgctcatagccttagagataaaatacgaacttgctacaattttgcgggaaaaggtagttgacagaggtggaaccaggcataattattctggtcaaggtggatctaccagcttcccacctagaacaagattcatgcaacggcgagcctctactgttccctcctttactgtcaagaggatggctgcagatggagcatggatgcctgctgttggtaacgttgctacaataatgtgctttgccatatgcctaatattgaatattaacattactggaggctcaaatcgggctatatttttcttggctcctattttgttgctactcaaccaggattctgattttgttgctggttttggggacaagcaaagatattttcctgtgactcttgtgatctcagcttatttggttttgactgccctttacagcatatcagaagatgtctggcatggtgatgctggatggggccttcaaattggtgggccagattgggcctttgtggtgaagaatttggctctcctcattcttacgtttcctagtcatatactttttaacaggtacgtttggagttatgctaagctttcggatgcgaccccattgcttacactacctcttaatctgccttctattgtaatgggggatgtgctcaaaatcaggatattgggtttattaggaattatatattccctggcccagtatttaatctgtagacaacaatatatctcaggtctaaagtacatctaaacattcacatattctgtacaatgtgttgtcagatctaggaatagttgcattatgaacgcatgtatctttattctactcagttgttaaaccattgttgaaatatggatgagttacgcccgccctctgaattaatggttgttttattcatgatcagcgtagtcc----atgtcggggctgattgag----tttatttatttttattgggcaatgttcgtcctccagtatgccgacatgggcagatatcttttcctcc-----ttctttta----------------------------------------------------------------------------------------------------------------------------------------------------------------------------------------------------------g
>Jupunba_oppositifolia_Liegier_16014@NODE_1_length_2067_cov_184.830653
--------------------------------------------------------------------------------------ggatttggtagggataaatctagaatggcttcaaggatgaaaccttggcaaggttttgtgcatgcatctgtggttgcatcatctgtgtggttttgtcgtgagaccatttttgaagccctccagtggtggaatgggagatctccctcagatggtttacttctgggcttctgtatactattgacagggctagcttgtattcctatagttgctctccatttcgcccaggttttggtaagtgaaactattctatctatcatattttttttggcaacatagaaggtcccggggttggggaaattctatatgcattgcaaagttgagccaatttcgggctttatttttgaaggcatctctgtttgatcgattaagccattatgtctgttttcttcatgcatggatggtgccaagtaatcaagatattttacttgttcctgcagtctgccaaaagatgcctagtgctggttgtggctacaggtctacttttcatcttgatgcagcccccaatacctctgctgttgagttatcactctgatctaatcaaagctgcacgtcaatctgccgatgatatctcaatttatggctacatggctcagaaggctacttggccttcttggctgcttattattgcaattttgctcactctagcatctgtcatgtctatcatacctattaagtacatcgttgaactaagagcattttactccatatccataggtgttgcacttggtatctacatttctgctgagtactttctgcaggcagctgtcttgcatgtcctcattgtagtcactatggtttgtgcctctgtttttgtcattttcacccactttccctctgcttctagcactaagcttctgccttgggtatttgcacttcttgtggccctctttcctgttacttatctgttggagggtcaaatgagaattaaaaatgtccttcaagatagagaaattggagttttggatgaggaggagaagaaatttacgactttgctggctgttgagggtgccaggacatcccttcttggtttgtatgcggcaatctttatgctcatagccttagagataaaatacgaacttgctacaattttgcgggaaaaggtagttgacagaggtggaaccaggcataattattctggtcaaggtggatctaccagcttcccacctagaacaagattcatgcaacggcgagcctctactgttccctcctttactgtcaagaggatggctgcagatggagcatggatgcctgctgttggtaacgttgctacaataatgtgctttgccatatgcctaatattgaatattaacattactggaggctcaaatcgggctatatttttcttggctcctattttgttgctactgaaccaggattctgattttgttgctggttttggggacaagcaaagatattttcctgtgactcttgtgatctcagcttatttggttttgactgccctttacagcatatcagaagatgtctggcatggtgatgctggatggggccttcaaattggtgggccagattgggcctttgtggtgaagaatttggctctcctcattcttacgtttcctagtcatatactttttaacaggtacgtttggagttatgctaagctttcggatgcgaccccattgcttacactacctcttaatctgccttctattgtaatgggggatgtgctcaaaatcaggatattgggtttattaggaattatatattccctggcccagtatttaatctgtagacaacaatatatctcaggtctaaagtacatctaaacattcacatattctgtacaatgtgttgtcagatctaggaatagttgcattatgaacgcatgtatctttattctactcagttgttaaaccattgttgaaatatggatgagttacgcccgccctctgaattaattgttgttttattcatgatcagcgtagtccatctatgtcggggctgattgag----tttatttatttttattgggcaatgttcgtcctccagtatgccgacatgggtagatatcttttcctcc-----tccttttaggagggaaagattgataaata------------------------------------------------------------------------------------------------------------------------------------------------------------------------------------tg
>Jupunba_oxyphyllidia_Yonker_6157@NODE_1_length_2054_cov_210.159838
----------------------------------------------------------------------------------------------------------------------------------------------------------------------------------------------------------------------------gagatctccctcagatggtttacttctgggcttctgtatactattgacagggctagcttgtattcctatagttgctctccatttcgcccaggttttggtaagtgaaactattctatctatcatattttttttggcaacatagaaggtcccggggttggggaaattctatatgcattgcaaagttgagccaatttcgggctttatttttgaaggcatctctgtttgatggattaagccattatgtctgttttcttcatgcatggatggtgccaagtaatcaagatattttacttgttcctgcagtctgccaaaagatgcctagtgctggttgtggctacgggtctacttttcatcttgatgcagcccccaatacctctgctgttgagttatcactctgatctaatcaaagctgcacgtcaatctgccgatgatatctcaatttatggctacatggctcagaaggctacttggccttcttggctgcttattattgcaattttgctcactctagcatctgtcatgtctatcatacctattaagtacatcgttgaactaagagcattttactccatatccgtaggtgttgcacttggtatttacatttctgctgagtactttctgcaggcagctgtcttgcatgtcctcattgtagtcactatggtttgtgcctctgtttttgtcattttcacccactttccctctgcttctagcactaagcttctgccttgggtatttgcacttcttgtggccctctttcctgttacttatctgttggagggtcaaatgagaattaaaaatgtccttcaagatagagaaattggagttatggatgaggaggagaagaaatttacgactttgctggctgttgagggtgccaggacatcccttcttggtttgtatgcggcaatctttatgctcatagccttagagataaaatacgaacttgctacaattttgcgggaaaaggtagttgacagaggtggaaccaggcataattattctggtcaaggtggatctaccagcttcccacctagaacaagattcatgcaacggcgagcctctactgttccctcctttactgtcaagaggatggctgcagatggagcatggatgcctgctgttggtaacgttgctacaataatgtgctttgccatatgcctaatattgaatattaacattactggaggctcaaatcgggctatatttttcttggctcctattttgttgctgctcaaccaggattctgattttgttgctggttttggggacaagcaaagatattttcctgtgactcttgtgatctcagcttatttggttttgactgccctttacagcatatcggaagatgtctggcatggtgatgctggatggggccttcaaattggtgggccagattgggcctttgtggtgaagaatttggctctgctcattcttacgtttcctagtcatatactttttaacaggtacgtttggagttatgctaagctttcggatgcgaccccattgcttacactacctcttaatctgccttctattgtaatgggggatgtgctcaaaatcaggatattgggtttattaggaattatatattccctggcccagtatttaatctgtagacaacaatatatctcaggtctaaagtacatctaaacattcacatattctgtacaatgtgttgtcagatctaggaatagttgcattatgagcacatgtatctttattctactcagttgttaaaccattgttgaaatatggatgagttacccccgccctctgaattaatggttgttttattcatgatcagcgtagtccatccatgtcggggctgagtcagtttatttatttatttttattgggcgatgttcgtcctccagtataccgacatggttagatatcttttcctct-----ttgtttta--ggaaaaagatcgataaatatgaaaa--------------ttaggttttatatttaaaactaagatccactttttaaatatgttttatatgaaggatcggaggaa-------------------gtaataaaattggagagacctaataattacatataggttggggacaata---------------------------ta
>Jupunba_trapezifolia_Simon_1600@NODE_1_length_2173_cov_192.876771
------------------------------------------------------------------------------------------------------------gaatggcttcaaggatgaaaccttggcaaggttatgtgcatgcatctgtagttgcatcatctgtgtggttttgtcgtgagaccatttttgaagccctccagtggtggaatgggagatctccctctgatggtttacttctgggcttctgtatactattgacagggctagcttgtatccctatagttgctctccatttctcccaggttttggtaagtgaaactatactatctatcatattttttttggcaacatagaaggtcccggggtgggggaaattctatatgcattgcaaagttgaggcaatttcgggctttatttttgaaggcatctctgtttgatggattaagccattatgtctgttttcttcatgcatggatggtgccaagtaatcaagatattttacttgttcctgcagtctgccaaaagatgcctagtgctggttgtggctacgggtctacttttcatcttgatgcagcccccaatacctctgctgttgagttatcactctgatctaatcaaagctgcacgtcaatctgccgatgatatctcaatttatggctacatggctcagaaggctacttggccttcttggctgcttattattgcaattttgctcactctagcatctgtcatgtctatcatacctattaagtacatcgttgaactaagagcattttactccatatccataggtgttgcacttggtatctacatttctgctgagtactttctgcaggcagctgtcttgcatgtcctcattgtagtcactatggtttgtgcctctgtttttgtcattttcacccactttccctctgcttctagcactaagcttctgccttgggtatttgcacttcttgtggctctctttcctgttacttatctgttggagggtcaaatgagaattaaaaatgtccttcaagatagagaaattggagttatggatgaggaggagaagaaatttacgactttgctggctgttgagggtgccaggacatcccttcttggtttgtatgcggcaatctttatgctcatagccttagagataaaatacgaacttgctacaattttgcgggaaaaggtagttgacagaggtggaactaggcataattattctggtcaaggtggatctaccagcttcccacctagaacaagattcatgcaacggcgagcctctactgttccctcatttactgtcaagaggatggccgctgatggagcatggatgcctgctgttggtaacgttgctacaataatgtgctttgccatatgcctaatattgaatattaacattactggaggctcaaatcgggctatatttttcttggctcctattttgctgctgcttaaccaggattctgattttgttgctggttttggggacaagcaaagatattttcctgtgactcttgtgatctcagcttatttggttttgactgccctttacagcatatcggaagatgtctggcatggtgatgctggatggggccttcaaattggtgggccagattgggcctttgtggtgaagaatttggctctcctcattcttacgtttcctagtcatatactttttaacaggtacgtttggagttatgccaagctttcggatgcgaccccattgcttacactacctcttaatctgccttctattgtaatgggggatgtgctcaaaattaggatattgggtttattaggaattatatattccctggcccagtatttaatctgcagacaacaatatatctcgggtctaaagtacatctaaacattcacatattctgtacaatgtgttgtcagatcaaggaatagttgcattatgagcacatgtatctttattctactcagttgttaaaccattgttgatatatggatgagttccccccgccctctgaattaatggttgttttattcatgatcagcgtagtccatctatgtcggggctgatcgggtttatttatttatttttattgggcgatgttcatcctccagtataccgacatgggtagatatctgtttgacggaaaattgcactaggagggtaaaa--tgttactgggaaaaatattcctgttgtgtcgggtgctgcattaaatagtgaagtgcattgcaaaatgcaaattattattgatgatgaggtgaatgctttatattatactccc------------------------------------------------------------------------------
>Punjuba_callejasii_Daly_5935@NODE_1_length_1777_cov_61.467059
------------------------------------------------------------------------------------------------------------------------------------------------------------------------------------------------------------------------------------------------------------------ttctattgacagggctagcttgtattcctatagttgctctccatttctcccatgttttggtaagtgaaactatcctatctatcattttttttttggcaacatagaaggtcccggggtgggggaaattctatatgcattgcaaagttgaggcaatttcgggctttatttttgaaggcatctctgtttgatggattaagccattatgtctgttttcttcatgcatggatggtgccaagtaatcaagatattttacttgttcctgcagtctgccaaaagatgcctagtgctggttgtggctacgggtctacttttcatcttgatgcagcccccaatacctctgctgttgagttatcactctgatctaatcaaagctgcacgtcaatctgccgatgatatctcaatttatggttacatgactcagaaggctacttggccttcttggctgcttattattgcaattttgctcactctagcatctgtcatgtctatcatacctattaagtacatcgttgaactaagagcattttactccatatccataggtgttgcacttggtatctacatttctgctgagtactttctgcaggcagctgtcttgcatgtcctcattatagtcactatggtttgtgcctctgtttttgtcattttcacccactttccctctgcttctagcactaagcttctgccttgggtatttgcacttcttgtggctctctttcctgttacttatctgttggagggtcaaatgagaattaaaaatgtccttcaagatagagaaattggagttatggatgaggaggagaagaaatttactactttgctggctgttgagggtgccaggacatcccttcttggtttgtatgcggcaatctttatgctcatagccttagagataaagtacgaacttgctacaattttgcgggaaaaggtagttgacagaggtggatctaggcataattattctggtcaaggtggatctaccagcttcccacctagaacaagattcatgcaacggcgagcctctactgttccctcctttactgtcaagaggatggctgcagatggagcatggatgcctgctgtcggcaacgttgctacaataatgtgctttgccatatgcctaatattgaatattaacattactggaggctcaaatcgggctatatttttcttggctcctattttgctgctgctcaaccaggattctgattttgttgctggttttggggacaagcaaagatattttcctgtgactcttgtgatctcagcttatttggttttgactgccctttatagcatatcggaagatgtctggcatggtgatgctggatggggccttcaaattggtgggccagattgggcctttgtggtgaagaatttggctctcctcattcttacgtttcctagtcatatactttttaacaggtacgtttggagttatgcgaagctttcggatgcgaccccattgcttacactacctcttaatctgccttctattgtaatgggggatgtgctcaaaattaggatattgggtttattaggaattatatattccctggcccagtatttaatctgtagacaacaatatatctcgggtctaaagtacatctagacattcacatattctgtacaatgtgttttcagatcaaggaatagttgcattatgagcacatgtatctttattctactcagttgttaaaccattgttgaaatatggatgagttccccccgccctctgaattaatggttgttttattcatgatcagcgtagtccatc------------------------------------------------------------------------------------------------------------------------------------------------------------------------------------------------------------------------------------------------------------------------------------------------------------------
>Punjuba_killipii_Palodorios_6252@NODE_1_length_1825_cov_114.855835
---------------------------------------------------------------------------------------------------------------------------------------------------------------------------------------------------------------------------------------------------------------------tattgacagggctagcttgtattcctatagttgctctccatttctcccatgttttggtaagtgaaactatcctatctatcatattttttttggcaacatagaaggtcccggggtgggggaaattctatatgcattgcaaagttgaggcaatttcgggctttatttttgaaggcatctctgtttgatggattaagccattatgtctgttttcttcatgcatggatggtgccaagtaatcaagatattttacttgttcctgcagtcggccaaaagatgcctagtgctggttgtggctacgggtctacttttcatcttgatgcagcccccaatacctctgctgttgagttatcactctgatctaatcaaagctgcacgtcaatctgccgatgatatctcaatttatggctacatgactcagaaggctacttggccttcttggctgcttattattgcaattttgctcactctagcatctgtcatgtctatcatacctattaagtacatcgttgaactaagagcattttactccatatccataggtgttgcacttggtatctacatttctgctgagtactttctgcaggcagctgtcttgcatgtcctcattatagtcactatggtttgtgcctctgtttttgtcattttcacccactttccctctgcttctagcactaagcttctgccttgggtatttgcacttcttgtggctctctttcctgttacttatctgttggagggtcaaatgagaattaaaaatgtccttcaagatagagaaattggagttatggatgaggaggagaagacatttactactttgctggctgttgagggtgccaggacatcccttcttggtttgtatgcggcaatctttatgctcatagccttagagataaaatacgaacttgctacaattttgcgggaaaaggtagttgacagaggtggatctaggcataattattctggtcaaggtggatctaccagcttcccacctagaacaagattcatgcaacggcgagcctctacggttccctcctttactgtcaagaggatggctgcagatggagcatggatgcctgctgtcggtaacgttgctacaataatgtgctttgccatatgcctaatattgaatattaacattactggaggctcaaatcgggctatatttttcttggctcctattttgctgctgctcaaccaggattctgattttgttgctggttttggggacaagcaaagatattttcctgtgactcttgtgatctcagcttatttggttttgactgccctttatagcatatcggaagatgtttggcatggtgatgctggatggggccttcaaattggtgggccagattgggcctttgtggtgaagaatttggctctcctcattcttacgtttcctagtcatatactttttaacaggtacgtttggagttatgctaagctttcggatgcgaccccattgcttacactacctcttaatctgccttctattgtaatgggggatgtgctcaaaattaggatattgggtttattaggaattatatattccctggcccagtatttaatctgtagacaacaatatatctcgggtctaaagtacatctaaacattcacatattctgtacaatgtgttttcagatcaaggaatagttgcattatgagcacatgtatctttattctactcagttgttaaaccattgttgaaatatggatgagttccccccgccctctgaattaatggttgttttattcatgatcagcgtagtccatgtatgtcggggctgattgagtttatttatttatttttattgggcgatgt------------------------------------------------------------------------------------------------------------------------------------------------------------------------------------------------------------------------------------------------------------------
>Punjuba_lehmannii_Escobar_7465@NODE_1_length_2369_cov_171.199825
------------------------agtttgaagcattcctaatgtgtttgatatctttagtcttggctttattatattttattgttggatttggtagggataaatctagaatggcttcaaggatgaaaccttggcaaggttatgtgcatgcatctgtggttgcatcatctgtgtggttttgtcgtgagaccatttttgaatccctccagtggtggaatgggagatcttcctcagatggtttacttctgggcttctgtatactattgacagggctagcttgtattcctatagttgctctccatttctcccatgttttggtaagtgaaactatcctatctatcataatttttttggcaacatagaaggtcccggggtgggggaaattctatatgcattgcaaagttgaggcaatttcgggctttatttttgaaggcatctctgtttgatggattaagccattatgtctgttttcttcatgcatggatggtgccaagtaatcaagatattttacttgttcctgcagtctgccaaaagatgcctagtgctggttgtggctacgggtctacttttcatcttgatgcagcccccaatacctctgctgttgagttatcactctgatctaatcaaagctgcacgtcaatctgccgatgatatctcaatttatggctacatgactcagaaggctacttggccttcttggctgcttattattgcaattttgctcactctagcatctgtcatgtctatcatacctattaagtacatcgttgaactaagagcattttactccatatccataggtgttgcacttggtatctacatttctgccgagtactttctgcaggcagctgtcttgcatgtcctcattatagtcactatggtttgtgcctctgtttttgtcattttcacccactttccctctgcttctagcactaagcttctgccttgggtatttgcacttcttgtggctctctttcctgttacttatctgttggagggtcaaatgagaattaaaaatgtccttcaagatagagaaattggagttatggatgaggaggagaagaaatttactactttgctggctgttgagggtgccaggacatcccttcttggtttgtatgcggcaatctttatgctcatagccttagagataaaatacgaacttgctacaattttgcgggaaaaggtagttgacagaggtggatctaggcataattattctggtcaaggtggatctaccagcttcccacctagaacaagattcatgcaacggcgagcctctactgttccctcctttactgtcaagaggatggctgcagatggagcatggatgcctgctgtcggtaacgttgctacaataatgtgctttgcgatatgcctaatattgaatattaacattactggaggctcaaatcgggctatatttttcttggctcctattttgctgctgctcaaccaggattctgattttgttgctggttttggggacaagcaaagatattttcctgtgactcttgtgatctcagcttatttggttttgactgccctttatagcatatcggaagatgtctggcatggtgatgctggatggggccttcaaattggtgggccagattgggcctttgtggtgaagaatttggctctcctcattcttacgtttcctagtcatatactttttaacaggtacgtttggagttatgctaagctttcggatgcgaccccattgcttacactacctcttaatctgccttctattgtaatgggggatgtgctcaaaattaggatattgggtttgttaggaattatatattccctggcccagtatttaatctgtagacaacaatatatctcgggtctaaagtacatctaaacattcacatattctgtacaatgtgttttcagatcaaggaatagttgcattatgagcacatgtatctttattctactcagttgttaaaccattgttgaaatatggatgagttccccccgccctctgaattaatggttgttttattcatgatcagcgtagtccatctatgtcggggctgattgagtttatgtatttatttatattgggcgatgttcatcctccagtataccgacatgggtagatatctgtttgacggaaaattgcaataggagggtaaaatgtgtaactgggaaaaatattcctgaagtgtcgggtgccgcattaaagagtgaagtgcattgcaaaatgcaaattattgttgatgatgaggtgaatgccttgtattatactctcttaaggaagttagttgagttagttaatatgtcatgtattttttaaaacattcttgttatattcattaattttatcgat
>_R_Albizia_inundata_Wood_26530@NODE_1_length_1766_cov_324.838106
-----------------------------------------------------------------------------------------------------------------------------------------------------------------------------------------------------------------------------------------------------------------------------------------------------------------tcccatgttttggtaagtgaaactatcctatctatcatattttttttggcaacatagaaggtcccggggtgggggaaattctatatgcattgcaaagttgaggcaattttgggctttatttttgaaggcatctctgtttgatcggttaagccattatgtctgttttcttcatgcatggatggtaccaagtaatcaagatattttacttgttcctgcagtctgccaaaagatgcctagtgctggctgtggctacgggtctacttttcatcttgatgcagcccccaatacctctgctgttgagttatcactctgatctaatcaaagctgcacgtcaatctgctgatgatatctcaatttatggctacatggctcagaaggctacttggccttcttggctgcttattattgcaattttgctcactctagcatctgtcatgtctatcatacctattaagtacatcgctgaactaagagcattttactccatatccataggtgttgcacttggtatctacatttctgctgagtactttctgcaggcagctgtcttgcatgtcctcattgtagtcactatggtgtgtgcctctgtttttgtcattttcacccactttccctctgcttctagcactaagcttctgccttgggtatttgcacttcttgtggctctctttcctgttacttatttgttggagggtcaaatgagaattaaaaatgtccttcaagagagagaaattggagttatggatgtggaggagaagaaatttacgactttgctggctgttgagggtgccaggacatcccttcttggtttatatgcagcaatatttatgctcatagccttagagataaaatacgaacttgctacaattttgcgggaaaaggtagttgacagaggtggaactaggcataattattctggtcaaggtggatctaccagctttgcacctagaacaagattcatgcaacggcgagcctctactgttccctccttcactgtcaagaggatggctgcagatggagcatggatgcctgctgttggtaacgttgctacaataatgtgctttgccatatgcctaatattgaatattaacattactggaggctcaaatcgggctatatttttcttggctcccattttgctgctgctcaaccaggattctgattttgttgctggttttggggacaggcaaagatattttcctgtgactcttgtgatctcagcttatttggttttgacggccctctacagaatatcggaagatgtctggcatggtgatgctggatggggccttcaaattggtgggccagattgggcctttgtggtgaagaatttggctctcctcattcttacgtttcctagtcatatactttttaacaggtacgtttggagttatgctaagctttcggatgcgaccccattgcttacactacctcttaatctgccttctattgtaatgggggatgtgctcaaaattaggatattgggtttattaggaattatatattccctggcccagtatttaatctgtagacaacaatatatctcgggtctaaggtacatctaaacagtcacatattctgtacaatgggttgtcagatcagggaacagttgcattatgagcacatctatctttattctactcggttgttaaaccattgctgaaatatagatgagtttcctccgccctctgaattaatgggtgttttattcatgatcagta--------------------------------tttatccatgatcag------------------------------------------------------------------------------tatatttgcgaaaa--------------tgtgcttttaca----------------------------------------------------------------------------------------------------------------------------------------------------ac
>_R_Albizia_niopoides_Simon_1601@NODE_1_length_2244_cov_265.457776
------------------------------------------tgtgtttgatatctttagtcttggctttattatattttattgttggatttggtagggatagatctagagtggcttccaggatgaaaccttggcaaggttatgtgcatgcatctgtggttgcatcatctgtgtggttttgtcgtgagaccatttttgaagccctccagtggtggaatgggaaatctccctcagatggtttacttctgggcttctgtatactattgacagggctagcttgtattcctatagttgctctccatttctcccatgttttggtaagtgaaactatcctatctatcatattttttttggcaacatagaaggtcccggggtgggggaaattctatatgcattgcaaagttgaggcaatttcgggctttatttttgaaggcatctctgtttgatggattaagccattatgtctgttttcttcatgcatggatggtaccaagtaatcaagatattttacttgttcctgcagtctgccaaaagatgcctagtgctggctgtggctacgggtctacttttcatcttgatgcagcccccaatacctctgctgttgagttatcactctgatctaatcaaagctgcacgtcaatctgctgatgatatctcaatttatggctacatggctcagaaggctacttggccttcttggctgcttattattgcaattttgctcactctagcatctgtcatgtctatcatacctattaagtacatcgttgaactaagagcattttactccatatccataggtgtagcacttggtatctacatttctgctgagtactttctgcaggcagctgttttgcatgtcctcattgtagtcactatggtttgtgcctctgtttttgtcattttcacccactttccctctgcttctagcactaagcttctgccttgggtatttgcacttcttgtggctctctttcctgttacttatctgttggagggtcaaatgagaattaaaaatgtccttcaagaaagagaaattggagttatggatgaggaggacaagaaatttacgactttgctggctgttgagggtgccaggacatcccttcttggtttgtatgcagcaatctttatgctcatagccttagagataaaatacgaacttgctacaattttgcgggaaaaggtagttgacagaggtggaactaggcataattattctggtcagggtggatctaccagctttgcacctaaaacaagattcatgcaacggcgagcctctactgttccctccttcactgtcaagaggatggctgcagatggagcatggatgcctgctgttggtaacgttgctacaataatgtgctttgccatatgcctaatattgaatgttaacattactggaggctcaaatggggctatatttttcttggcccccattttgctgctgctcaaccaggattctgattttgttgctggttttggggacaggcaaagatattttcctgtgactcttgtaatctcagcttatttggttttgacggccctctacagaatatcggaagatgtctggcatggtgatgctggatggggccttcaaattggggggccagattgggcctttgtggtgaagaatttggctcttctcattcttacgttccctagtcatatactttttaacaggtacgtttggagttatgctaagctttcggatgcgaccccattgctgacactacctcttaatctgccttctattgtaatgggggatgtgctcaaaattaggatattgggtttattaggaattatatattccctggcccagtatttaatctgcagacaacaatatatctcgggtctaaggtatatctaaacattcacatattctgttcaatgggttgtcagatcaaggaacagttgcattatgagcacatgtatctt-----tactcgtttgttaaaccattgttgaaatatggatgggtttcccccgccctctaaattaatgggtgttttattcatgatcagtatagttcatctatgttagcgtagtccgtccttactttcttatttttattgggtgatgttcatccgcc-------------------------------------------------------------------------------------------------------------------------------------------------------------------------------------------------------------------------------------------------------ag
>_R_Albizia_subdimidiata_var_subdimidiata_Ferreira_210@NODE_1_length_1954_cov_289.665956
------------------------------------------------------------------------------------------------------------------------------------------------------------tggttgcatcatctgtgtggttttgtcgtgagaccatttttgaagccctccagtggtggaatgggagatctccctcggatggtttacttctgggcttctgtatactattgacagggctagcttgtattcctatagttgctctccatttctcccatgttttggtaagtgaaactatcctatctatcatattttttttggcaacatagaaggtcccggggtgggggaaattctatatgcattgcaaagttgaggcaattttgggctttatttttgaaggcatctctgtttgattggttaagccattatgtctgttttcttcatgcatggatggtaccaagtactcaagatattttacttgttcctgcagtctgccaaaagatgcctagtgctggctgtggctacgggtctacttttcatcttgatgcagcccccaatacctctgctgttgagttatcactctgatctaatcaaagctgctcgtcaatctgctgatgatatctcaatttatggctacatggctcagaaggctacttggccttcttggctgcttattattgcaattttgctcactctagcatctgtcatgtctatcatacctattaagtacatcgctgaactaagagcattttactccatatccataggtgttgcacttggtatctacatttctgctgagtactttctgcaggcagctgtcttgcatgtcctcattgtagtcactatggtgtgtgcctctgtttttgtcattttcacccactttccctctgcttctagcactaagcttctgccttgggtatttgcacttcttgtggctctctttcctgttacttatctgttggagggtcaaatgagaattaaaaatgtccttcaagagagagaagttggagttatggatgaggaggagaagaaatttacgactttgctggctgttgagggtgccaggacatcccttcttggtttgtatgcagcaatatttatgctcatagccttagagataaaatacgaacttgctacaattttgcgggaaaaggtagttgacagaggtggaactaggcatacttattctggtcaaggtggatctaccagctttgcacctagaacaagattcatgcaacggcgagcctctactgtcccctccttcactgtcaagaggatggctgcagatggagcatggatgcctgctgttggtaacgttgctacaataatgtgctttgccatatgcctgatattgaatattaacattactggaggctcaaatcgggctatatttttcttggctcccattttgctgctgctcaaccaggattctgattttgttgctggttttggggacaggcaaagatattttcctgtgactcttgtgatctcagcttatttggttttgacggccctctacagaatatcggaagatgtctggcatggtgatgctggatggggccttcaaattggtgggccagattgggcctttgtggtgaagaatttggctctcctcattcttacgtttcctagtcatatactttttaacaggtacgtttggagttatgctaagctttcggatgcgaccccattgcttacactacctcttaatctgccttctattgtgatgggggatgtgctcaaaattaggatattgggtttattaggaattatatattccctggcccagtatttaatctgtagacaacaatatatctcgggtctaaggtacatctaaacagtcacatattctgtacaatgggttgtcagatcagggaacagttgcattatgagcacatgtatctttattctattcggttgtcaaaccattgctgaaatatagacgagtttcctccgccctctgaattaatgggtgttttattcatgatcagta--------------------------------tttattcatgatcag------------------------------------------------------------------------------gatatttgcgaaaa--------------tgtgcttttacaacgccaactcaaccagacgacttaaataaactct----------------------------------------------------------------------------------------------------------------aaac
>_R_Balizia_elegans_Iganci_870@NODE_1_length_2618_cov_196.322708
attattctttatcttgccaatgtcagtttgaagcattcctaatgtgtttgatatctttagtcttggctttattatattttattgttggatttggcagggataaatctagaatggcttcaaggatgaaaccttggcaaggttatgtgcatgcatctgtggttgcatcatctgtgtggttttgtcgtgagaccatttttgaagccctccagtggtggaatgggagatctccctcagatggtttacttctgggcttctgtatactattgacggggctagcttgtattcctatagttgctctccatttcgcccaggttttggtaagtgaaactattctatctatcatattttttttggcaacatagaaggtcccggggttggggaaattctatatgcattgcaaagttgaggcaatttcggactttatttttgaaggcatccctgtttgatggattaagccattatgtctgttttcttcatgcatggatggtgccaagtaatcaagatattttacctgttcctgcagtctgccaaaagatgcctagtgctggttgtggctacgggtctacttttcatcttgatgcagcccccaatacctttgctgttgagttatcactcagatctaatcaaagctgcacgtcaatctgccgatgatatctcaatttatggctacatggctcagaaggctacttggccttcttggctgcttattattgcaattttgctcactctagcatctgtcatgtctctcatacctattaagtacatcgttgaactaagagcattttactccatatccataggtgttgcacttggtatctacatttctgctgagtactttctgcaggcagctgtcttgcatgtcctcattgtagtcactatggtttgtgcctctgtttttgtcattttcacccactttccctctgcttctagcactaagcttctgccttgggtatttgcacttcttgtggccctctttcctgttacttatctgttggagggtcaaatgagaattaaaaatgtctttcaagatagagaaattggagttatggatgaggaggagaagaaatttacgactttgctggctgttgagggtgccaggacatcccttcttggtttatatgcggcaatctttatgctcatagccttagagataaaatacgaacttgctacaattttgcgggaaaaggtggttgacagaggtggaaccaggcataattattctggtcaaggtggatctaccagcttcccacctagaacaagattcatgcaacggcgagcctctactgttccctcctttactgtcaagaggatggctgcagatggagcatggatgcctgctgttggtaacgttgctacaataatgtgctttgccatatgcctgatattgaatattaacattactggaggctcaaatcgggctatatttttcttggctcctattttgttgctgctcaaccaggattctgattttgttgctggttttggggacaagcaaagatattttcctgtggctcttgtgatctcagcttatttggttttgactgccctttacagcatatcggaagatgtctggcatggtgatgctggatggggccttcaaattggtgggccagattgggcctttgtggtgaagaatttggctctcctcattcttacgtttcctagtcatatactttttaacaggtacgtttggagttatgctaagctttcggatgcgaccccattgcttacactccctcttaatctgccttctattgtaatggcggatgtgctcaaaattaggatattgggtttattaggaattatatattccctggcccagtatttaatctgtagacaacaatatatctcaggtctaaagtacatctaaactttcacatattctgtacaatgtgttgtcagatctaggaatagttgcattatgagcacatgtatctttattctactcagttgttaaaccattgttgaaatatggatgagttacccccgccctctgaattaatggttgttttattcacgatcagcgtagtccatctatgtccgggctgattgagtttgtttatttatttttattgggcgatgttcgtcctccagtatgccgacatgggtagatatcttttcttcc-----ttgtgtta---gggaaatattgataaatatgaaaa--------------ttaggttttatatttaaaattaagatccactcctcaaata--ttttatattaaggaccggaggaa-------------------gtaataaaattggaaagacctaataattacatataggttggggacaatatatgtttaaaattaattaatacttcatgt
>_R_Balizia_pedicellaris_Queiroz_15529@NODE_1_length_2288_cov_397.687864
----------------------------------------------------------------------attatattttattgttggatttggcagggataaatctagaatggcttcaaggatgaaaccttggcaaggttatgtgcatgcatctgtggttgcatcatctgtgtggttttgtcgtgagaccatttttgaaggcctccagtggtggaatgggagatctccctcagatggtttacttctgggcttctgtatactattgacagggctagcttgtattcctatagttgctctccatttcgcccaggttttggtaagtgaaactattctatctatcttattttttttggcaacatagaaggtcccggggttggggaaattctatatgcattgcaaagttgaggcaatttcgggctttatttttgaaggcatctctgtttgatggattaagccattatgtctgttttcttcttgcatggatggtgccaagtaatcaagatattttacttgttcctgcagtctgccaaaagatgcctagtgctggttgtggctacgggtctacttttcatcttgatgcagcccccaatacctctgctgttgagttatcactctgatctaatcaaagctgcacgtcaatctgccgatgatatctcaatttatggctacatggctcagaaggctacttggccttcttggctgcttattattgcaattttgctcactctagcatctgtcatgtctctcatacctattaagtacatcgttgaactaagagcattttactccatatccataggtattgcacttggtatctacatttctgctgagtactttctgcaggcagctgtcttgcatgtcctcattgtagtcactatggtttgtgcctctgtttttgtcattttcacccactttccctctgcttctagcactaagcttctgccttgggtatttgcacttcttgtggccctcttccctgttacttatctgttggagggtcaaatgagaattaaaaatgtccttcaagatagagaaattggagttatggatgaggaggagaagaaatttacgactttgctggctgttgagggtgccaggacatcccttcttggtttgtatgcggcaatctttatgctcatagccttagagataaaatacgaacttgctacaattttgcgggaaaaggtagttgacagaggtggaaccaggcataattattctggtcaaggtggatctaccagcttcccacctagaacaagattcatgcaacggcgagcctctactgttccctcctttactgtcaagaggatggctgcagatggagcatggatgcctgctgttggtaacgttgctacaataatgtgctttgccatatgcctgatattgaatattaacattactggaggctcaaatcgggctatatttttcttggctcctattttgttgctgctcaaccaggattctgattttgttgctggttttggggacaagcaaagatattttcctgtgactcttgtgatctcagcttatttggttttgactgccctttacagcatatcggaagatgtctggcatggtgatgctggatggggccttcaaattggtgggccagattgggcctttgtggtgaagaatttggctctcctcattcttacgtttcctagtcatatactttttaacaggtacgtttggagttatgctaagctttcggatgcgaccccattgcttacactacctcttaatctgccttctattgtaatggcggatgtgctcaaaattaggatattgggtttattaggaattatatattccctggcccagtatttaatctgtagacaacaatatatctcaggtctaaagtacatctaaacattcacatattctgtacaatgtgttgtcagatctaggaatagttgcataatgagcacatgtatctttattctactcagttgttaaaccattgttgaaatatggatgagttacccccgccctctgaattaatggttgttttattcacgatcagcgtagtccatctatgtcggggctgattgagtttatttatttatttttattgggcgatgttcgtcctccagtatgccgacatgggtagatatcttttcttcc-----ttgtttta----gggaagattgatgaatatgaaaa--------------ttaggttttatatttaaaattaagattcactccttaaatatgttttatattaagtactggaggaa-------------------gtaataaaattggaaagatctaataattacatataggttggggacaatatatgtttaaaattaattactccttcataa
>_R_Balizia_spnov_Morim_577@NODE_1_length_2030_cov_441.671392
---------------------------------------------------------------------------------------------------------------------------------------------------------------------------tgtggttttgtcgtgagaccatttttgaagccctccagtggtggaatgggagatctccctcagatggtttacttctgggcttctgtatactattgacagggctagcttgtattcctatagttgctctccatttcgcccaggttttggtaagtgaaactattctatctatcatttttttttggccaacatagaaggtcccggggttggggaaattctatatgcattgcaaagttgaggcaatttcgggcttcatttttgaaggcatctctgtttgatggattaagccattatgtctgttttcttcatgcatggatggtgccaagtaatcaagatattttacatgttcctgcagtctgccaaaagatgcctagtgctggttgtggctacgggtctacttttcatcttgatgcagcccccaatacctctgctgttgagttatcactctgatctaatcaaagctgcacgtcaatctgccgatgatatctcaatttatggctacatggctcagaaagctacttggccttcttggctgcttattattgcaattttgctcactctagcatctgtcatgtctctcatacctattaagtacatcgttgaactaagagcattttactccatatccataggtgttgcacttggtatctacatttctgctgagtactttctgcaggcagctgtcttgcatgtcctcattgtagtcactatggtttgtgcctctgtttttgtcattttcacccactttccctctgcttctagcactaagcttctgccttgggtatttgcacttcttgtggccctctttcctgttacttatctgttggagggtcaaatgagaattaaaaatgtccttcaagatagagaaattggagttatggatgaggaggagaagagatttacgactttgctggctgttgagggtgccaggacatcccttcttggtttgtatgcggcaatctttatgctcatagccttagagataaaatacgaacttgctacatttttgcgggaaaaggtagttgacagaggtggaaccaggcataattattctggtcaaggtggatctaccagcttcccacctagaacaagattcatgcaacggcgagcctctactgttccctcctttactgtcaagaggatggctgcagatggagcatggatgcctgctgttggtaacgttgctacaataatgtgctttgccatatgcctgatattgaatattaacattactggaggctcaaatcgggctatatttttcttggctcctattttgttgctgctcaaccaggattctgattttgttgctggttttggggacaagcaaagatattttcctgtgactcttgtgatctcagcttatttggttttgactgccctttacagcatatcggaagatgtctggcatggtgatgctggatggggccttcaaattggtgggccagattgggcctttgtggtgaagaatctggctctcctcattcttacgtttcctagtcaaatactttttaacaggtacgtttggagttatgctaagctttcggatgcgaccccattgcttacactgcctcttaatctgccttctattgtaatggcggatgtgctcaaaattaggatattgggtttattaggaattatatattccctggcccagtatttaatctgtagacaacaatatatctcaggtctaaagtacatctaaacattcacatattctgtacaatgtgttgtcagatctaggaatagttgcattatgagcacatgtatctttattctcctcagttgttaaaccattgttgaaatatggatgagttacccccgccctctgaattaatggttgttttattcacgatcagcgtagtccatctatgtcggggctgattgagtttatttatttatttttattgggcgatgttcgtcctccagtatgcagacatgggtagatatctttttttcc-----ttgtttca---gggaaagattgataaatatgcaaa--------------ttaggttttatatttaaaattaagatccacttctcaaatatg----------------------------------------------------------------------------------------------------------------------tt
>_R_Calliandra_bella_LPQ15696@NODE_1_length_2510_cov_418.586519
attaatatt-------ccaatatctgttcaaagcattcctgatgtgtttgatatctttagtcttgactttattatattttatttttggatttggtagggatagatctagaatggcttcaaggatgaaaccttggcaaggttatgtgcatgcatctgtggttgcatcatctgtgtggttttgtcgtgagaccatttttgaagctctccagtggtggaatgggagatcaccctcagatggtttacttctaggcttctgtataatattgatagggctggcttgtattcctattgttgctctccatttctcccatgttttggttagtacaactatcctatccatca--ctttttttggcaacataaaatgtcccagggtggagaaagttctgtatgcattgtaaagttgaggcaattttgtgctttatttttgaaggcttctctgtttgatggattaagccattatgtctgcttttttcatgcatggatgtttccaagtaatcaagatattttactttttcttgcagtctgccaaaaggtgcctagtgctggttgtggcaactggtctacttttcatcctgatgcagcccccaatacctctgctgttgagttatcactctgatctaatcaaagctgcacgtcaatctgctgatgatatctcaatttatggctacatggttcagaaggctacttggccttcttggctgcttgttattgcaattttgctcactctcgcatctgtcatgtctatcatacctatcaagtacatcgttgaactaagagcattttactccatatccataggggttgccctgggtatctacatctctgctgagtactttctgcaggctgctgtcttgcatgtcctcattgtagtcactatggtttgtgcctccgtttttgtcattttcacccaccttccctctgcttctagtactaagtttctgccttgggtatttgcacttcttgtggctctctttcctgttacttatctgttggagggtcaaatgagacttaaaaatgttcttcaagatagagaaattggggttatggatgaggaggagaagaaatttacaactttgcttgctgttgagggtgcgaggacatcccttcttggtttgtacgcagcaatctttatgctcatagccttagagataaagtacgaacttgcttcaattttgcgggaaaaggttgttgacagaggtggaaataggcataattattctgatctaggggggtcttccagcttcccagctagagcaagatttatgcaacggcgagcctctactgttccctcctttacagtcaagaggatggccgcagatggagcgtggatgcctgctgttggtaatgtcgctacaataatgtgctttgccatatgcctaatattgaatattaacattactggaggctcaaatcgggctatatttttcttggctcctattctactgctgctcaaccaagattctgattttgttgctggtttcggggacaagcaaagatattttcctgtgactttagtgatctcagcttatctggttttgactgccctctacagcatatcagaagatgtcttgcatggtgattctggatggggacttcaaattggtggaccagattggtcctttgtggtgaagaatttggctctcctcattcttacatttcctagtcacatactttttaacaggtacgtttggagttatgccaagcattcggatgcgaccccattgcttacactacctcttaatctgccttctattgtaatggcggatgtgctcaaaattaggatattgggtttattaggaattatatattccttggcccagtatttaatctgtagacaacaatatatctcgggtctaaagtacatctaaacattcacatattttgtacaatgtgttgtcagatcaagtaatagttgtattatga-cacatgtatgccta-------ggaatggtggcactatcttgattcatggttgttttattcacat--------ccgacattagttcctcctcagtttagtgcggtccatgtatgtctcggctaatcgagtttttata--cacacatattggtcgatgttt------------------------------------------------caacaggaggctaaaatttattactgggaaaaatattcccaaaatgttaggtcgcacatctaactatgataggtttagctaaactcaagatcttgtttaagcagaatcagggcacttgccttctagaccacaatgtataatgaatgatgcacttttttattcgttagatttttgtcctacttgatttttcttggttaattatttccca
>_R_Cathormion_obliquifoliolatum_Wieringa_6519@NODE_1_length_1789_cov_432.995386
---------------------------------------------------------------------------------------------------------------------------------------------------------------------------------------------------------------------------------------------------------------------------------------------------------------------------------------------------------------------------------------------------------------------------------------------------------------------------------------------------------------aatcaagatattttacatgttcctgcagtctgccaaaagatgcctagtgctggttgtggctacgggtctacttttcatcttgatgcagcccccaatacctctgctgttgagttatcactctgatctaatcaaagctgcacgtcaatctgccgatgatatctcaatttatggctacatggctcagaaagctacttggccttcttggctgcttattattgcaattttgctcactctagcatctgtcatgtctctcatacctattaagtacatcgttgaactaagagcattttactccatatccataggtgttgcacttggtatctacatttctgctgagtactttctgcaggcagctgtcttgcatgtcctcattgtagtcactatggtttgtgcctctgtttttgtcattttcacccactttccctctgcttctagcactaagcttctgccttgggtatttgcacttcttgtggccctctttcctgttacttatctgttggagggtcaaatgagaattaaaaatctccttcaagatagagaaattggagttatggatgaggaggagaagagatttacgactttgctggctgttgagggtgccaggacatcccttcttggtttgtatgcggcaatctttatgctcatagccttagagataaaatacgaacttgctacatttttgcgggaaaaggtagttgacagaggtggaaccaggcataattattctggtcaaggtggatctaccagcttcccacctagaacaagattcatgcaacggcgagcctctactgttccctcctttactgtcaagaggatggctgcagatggagcatggatgcctgctgttggtaacgttgctacaataatgtgctttgccatatgcctgatattgaatattaacattactggaggctcaaatcgggctatatttttcttggctcctattttgttgctgctcaaccaggattctgattttgttgctggttttggggacaagcaaagatattttcctgtgactcttgtgatctcagcttatttggttttgactgccctttacagcatatcggaagatgtctggcatggtgatgctggatggggccttcaaattggtgggccagattgggcctttgtggtgaagaatctggctctcctcattcttacgtttcctagtcaaatactttttaacaggtacgtttggagttatgctaagctttcggatgcgaccccattgcttacactgcctcttaatctgccttctattgtaatggcggatgtgctcaaaattaggatattgggtttattaggaattatatattccctggcccagtatttaatctgtagacaacaatatatctcaggtctaaagtacatctaaacattcacatattctgtacaatgtgttgtcagatctaggaatagttgcattatgagcacatgtatctttattctcctcagttgttaaaccattgttgaaatatggatgagttacccccgccctctgaattaacggttgttttattcacgatcagcgtagtccatctatgtcggggctgattgagtttatttatttatttttattgggcgatgttcgtcctccagtatgcagacatgggtagatatctttttttcc-----ttgtttta---gggaaagattgataaatataaaaa--------------ttaggttttatatttaaaattaagattcacttctcaaataaattttatattaaggactgaaggaa-------------------gtaataaaaatggaaagacctaataattacatataggtggaggacaatatatgtttaa----------------aatt
>_R_Cathormion_rhombifolium_Deighton_3618@NODE_1_length_1995_cov_168.165276
--------------------------------------------------------------------------------------------------------------------------------------------------------------------------------------------------------gccctccagtggtggaatgggagatctccctcagatggtttacttctgggcttctgtatgctattgacagggctagcttgtattcctatagttgctctccatttcgcccaggttttggtaagtgaaactattctatc-----tttttttttggccaacatagaaggtcccggggttggggaaattctatatgcattgcaaagttgaggcaatttcgggctttatttttgaaggcatctctgtttgatggattaagccattatgtctgttttcttcatgcatggatggtgccaagtaatcaagatattttacatgttcctgcagtctgccaaaagatgcctagtgctggttgtggctacgggtttacttttcatcttgatgcagcccccaatacctctgctgttgagttatcactctgatctaatcaaagctgcacgtcaatctgccgatgatatctcaatttatggctacatggctcagaaagctacttggccttcttggctgcttattattgcaattttgctcactctagcatctgtcatgtctctcatacctattaagtacatcgttgaactaagagcattttactccatatccataggtgttgcacttggtatctacatttctgctgagtactttctgcaggcagctgtcttgcatgtcctcattgtagtcactatggtttgtgcctctgtttttgtcattttcacccactttccctctgcttctagcactaagcttctgccttgggtatttgcacttcttgtggctctctttcctgttacttatctgttggagggtcaaatgagaattaaaaatgtccttcaagatagagaaattggagttatggatgaggaggagaagagatttacgactttgctggctgttgagggtgccaggacatcccttcttggtttgtatgcggcaatctttatgctcatagccttagagataaaatacgaacttgctacatttttgcgggaaaaggtagttgacagaggtggaaccaggcataattattctggtcaaggtggatctaccagcttcccacctagaacaagattcatgcaacggcgagcctctactgttccctcctttactgtcaagaggatggctgcagatggagcatggatgcctgctgttggtaacgttgctacaataatgtgctttgccatatgcctgatattgaatattaacattactggaggctcaaatcgggctatatttttcttggctcctattttgttgctgctcaaccaggattctgattttgttgctggttttggggacaagcaaagatattttcctgtgactcttgtgatctcagcttatttggttttgactgccctttacagcatatcggaagatgtctggcatggtgatgctggatggggccttcaaattggtgggccggattgggcctttgtggtgaagaatctggctctcctcattcttacgtttcctagtcaaatactttttaacaggtacgtttggagttatgctaagctttcggatgcgaccccattgcttacactgcctcttaatctgccttctattgtaatggcggatgtgctcaaaattaggatattgggtttattaggaattatatattccctggcccagtatttaatctgtaggcaacaatatatctcaggtctaaagtacatctaaacattcacatattctgtacaatgtgttgtcagatctaggaatagttgcattatgagcacatgtatctttatgctcctcagttgttaaaccattgttgaaatatggatgagttacccccgccctctgaattaacggttgttttattcacgatcagcgtagtccatctatgtcggggctgattgagtttatttatttatttttattgggccatgttcgtcctccagtatgcagacatgggtagatatctttttttcc-----ttgtttga---gggaaagattgataaatacaaaaa--------------ttaggttttatatttaaaattaagatccactgctcaaatatg-----------------------------------------------------------------------------------------------------------------------t
>_R_Enterolobium_cyclocarpum_MWC9020@NODE_1_length_2270_cov_482.966712
---------tatcttgccaatctcagtttgcagcattcctaatgtgtttgatatctttagtcttggctttattatattttattgttggatttggtagggatagatctagaatggcttcaaggatgagaccttggcaaggttatgtgcatgcatctgtggttgcatcatctgtgtggttttgtcgtgagaccatttttgaagccctccagtggtggaatggtagatctccctcagatggtttacttctgggcttctgtatactattgacagggctagcttgtattcccatagttgctatccatttctcccatgttttggtaagtgaaactatcctatctatcatattttttttggcaacatagaaggtcccagggtgggggaaattctatatgcattgcaaagttgaggcaattttgggctttatttttaaaggcatctctgtttgatgaattaagccactatgtctgttttcttcatgcatggatggtaccaagtaatcaagatattttacttgtttctacagtctgccaaaagatgcctagtgctggttgtggctacgggtctacttttcatcttgatgcagcccccaatacctctgctgttgagttatcactctgatctaatcaaagctgcacgtcaatctgctgatgatatctcaatttatggctacatggctcagaaggctacttggccttcctggctgcttattgttgcaattttgctcactctagcatctgtcatgtctatcatacctattaagtacatcgttgaactaagagcattttactccatttccataggtgttgcacttggtatctacatttctgctgagtactttctgcaggcagctgtcttgcatgtcctcattgtagttactatggtttgtgcctctgtttttgtcattttcacccattttccctctgcttctagcacaaagcttctgccttgggtatttgcacttcttgtggctctctttcctgttacttatttgttggagggtcaaatgagaattaaaaatgtccttcaagatagagaaattggagttatggatgaggaggagaagaaatttacgactttgctggctgttgagggtgccaggacatcccttcttggtttgtatgcggcaatctttatgctgatagccttagagataaaatatgaacttgctacaattttgcgggaaaaggtggttgacagaggtggaactaggcataatttttctggtcaaggtggatctaccagcttcccacctagaacaagattcatgcaacggcgagcctctactgttccctcctttactgtcaagaggatggctgcagatggagcatggatgcctgctgttggtaacgttgctacaataatgtgctttgccatatgcctaatattgaatattaacattactggaggctcaaatcggtctatatttttcttggctcctattttgctgctgctcaaccaggattcggattttgttgctggttttggggacaagcaaagatattttcctgtgactcttgtgatctcagcttatttggttttgactgccctctacagcatatcggaagatgtctggcatggtgatgctggatggggccttcaaattggtggaccagattgggcctttgtggtgaagaatttggctctcctcattcttacgtttcctagtcatatactttttaacaggtacgtttggagttatgctaagctttcggatgcgaccccattgcttacactacctcttaatctgccctctattgtaatgggggatgtgctcaaaattaggatattgggtttattaggaattatatattccctggctcagtatttaatctgtagacaacaatacatttcgggtctaaagtacatctaaacattcacata--ctgtacaatgtgttgtcagatcaaggaatagttgcattatgagcacatgtatctttattctgctcagttgttaaaccattgttgaaatatggatgagttccccccgccctctgaattaatgtttgttttattcatgatcagcgtagtccatctatgtcggggctgattgagtttatttatttatttttattgggcgatgttcatcctccagtacaccgacatgggtagacatctgtttgacgg--aattgcaataggagggtaaaatgtgttactgggaaaaacattcctgaagtgtcgggtgccgcgttaaaaaggaaggtacaatgcaaaatgcaaattattgttgatgatgaggtgaatgctttatattatactctt--------------------------------------------------------------------------agat
>_R_Jupunba_asplenifolia_Ekman_6383@NODE_1_length_1882_cov_82.433795
---------------------------------------------------------------------------------------------------------------------------------------------------------------------catctgtgtggttttgtcgtgagaccatttttgaagccctccagtggtggaatgggagatctccctcagatggtttacttctgggcttctgtatactattgacagggctagcttgtattcctatagttgctctccatttctcccaggttttggtaagtgaaactattctatctatcata-tttttttggcaacatagaaggtcccgggattggggaaattctatatgcattgcaaagttgagccaatttcgggctttatttttgaaggaatctctgtttgatcgattaagccattatgtctgttttcttcatgcatggatggtgccaagtaatcaagatattttacttgttcctgcagtctgccaaaagatgcctagtgctggttgtggctacaggtctacttttcatcttgatgcagcccccaatacctctgctgttgagttatcactctgatctaatcaaagctgcacgtcaatctgccgatgatatctcaatttatggctacatggctcagaaggctacttggccttcttggctgcttattattgcaattttgctcactctagcatctgtcatgtctatcatacctattaagtacatcgttgaactaagagcattttactccatatccataggtgttgcacttggtatctacatttctgctgagtactttctgcaggcagctgtcttgcatgtcctcattgtagtcactatggtttgtgcctctgtttttgtcattttcacccactttccctctgcttctagcactaagcttctgccttgggtatttgcacttcttgtggccctctttcctgttacttatctgttggagggtcaaatgagaattaaaaatgtccttcaagatagagaaattggagttttggatgaggaggagaagaaatttacgactttgctggctgttgagggtgccaggacatcccttcttggtttgtatgcggcaatctttatgctcatagccttagagataaaatacgaacttgctacaattttgcgggaaaaggtagttgacagaggtggaaccaggcataattattctggtcaaggtggatctaccagcttcccacctagaacaagattcatgcaacggcgagcctctactgttccctcctttactgtcaagaggatggctgcagatggagcatggatgcctgctgttggtaacgttgctacaataatgtgctttgccatatgcctaatattgaatattaacattactggaggctcaaatcgggctatatttttcttggctcctattttgttgctgctcaaccaggattctgattttgttgctggttttggggacaagcaaagatattttcctgtgactcttgtgatctcagcttatttggttttgactgccctttacagcatatcagaagatgtctggcatggtgatgctggatggggccttcaaattggtgggccagattgggcctttgtggtgaagaatttggctctcctcattcttacgtttcctagtcatatactttttaacaggtacgtttggagttatgctaagctttcggatgcgaccccattgcttacactacctcttaatctgccttctattgtaatgggggatgtgctcaaaatcaggatattgggtttattaggaattatatattccctggcccagtatttaatctgtagacaacaatatatctcaggtctaaagtacatctaaacattcacatattctgtacaatgtgttgtcagatctaggaatagttgcattatgaacgcatgtatctttattctactcagttgttaaaccattgttgaaatatggatgagttacgcccgccctctgaattaatggttgttttatgcatgttctgcg--------------------------------tttcgacattcttcctgagc---------------------------------------------------------------------------------------------------------------------------------------------------------------------------------------------------------------------------------------------------------------------tt
>_R_Jupunba_floribunda_Iganci_883@NODE_1_length_972_cov_332.697207
---------------------------------------------------------------------------------------------------------------------------------------------------------------------------------------------------------------------------------------------------------------------------------------------------------------------------------------------------------------------------------------------------------------------------------------------------------------------------------------------------------------------------------------------------------------------------------------------------------------------------------------------------------------------------------------tggctacatggctcagaaggctacttggccttcttggctgcttattattgcaattttgctcactctagcatctgtcatgtctatcatacctattaagtacatcgttgaactaagagcattttactccatgtccataggtgttgcacttggtatctacatttctgctgagtactttctgcaggcagctgtcttgcatgtcctcattgtagtcactatggtttgt--------------------------------------------------gcttctgccttgggtatttgcacttcttgtggctctctttcctgttacttatctgttggagggtcaaatgagaattaaaaatgtccttcaagatagagaaattggagttatggatgaggaggagaagaaatttacgactttgctggctgttgagggtgccaggacatcccttcttggtttgtatgcggcaatctttatgctcatagccttagagataaaatacgaacttgctacaattttgcgggaaaaggtagttgacagaggtggaactaggcataattattctggtcaaggtggatctaccagcttcccacctagaacaagattcatgcaacggcgagcctctactgttccctcctttactgtcaagaggatggccgcagatggagcatggatgcctgctgttggtaacgttgctacaataatgtgctttgccatatgcctaatattgaatattaacattactggaggctcaaatcgggctatatttttcttggctcctattttgctgctgcttaaccaggattctgattttgttgctggttttggggacaagcaaagatattttcctgtgactcttgtgatctcagcttatttggttttgactgccctttacagcatatcggaagatgtctggcatggtgatgctggatggggccttcaaattggtgggccagattgggcctttgtggtgaagaatttggctctcctcattcttacgtttcctagtcatatactttttaacaggt--------------------------------------------------------------------------------------------------------------------------------------------------------------------------------------------------------------------------------------------------------------------------------------------------------------------------------------------------------------------------------------------------------------------------------------------------------------------------------------------------------------------------------------------------------------------------------------------------------------------------------------------------------------------------------
>_R_Jupunba_floribunda_Iganci_883@NODE_2_length_665_cov_35.353741
--------------------------------------------------------------------------------------------------------------------------------------------------------------------------------------------------------------------------------------------------------------------------------------------------------------------------------------------------------------------------------------------------------------------------------------------------------------------------------------------------------------------------------------------------------------------------------------------------------------------------------------------------------------------------------------------------------------------------------------------------------------------------------------------------------------------------------------------------------------------------------------------------------------------------------------------------------------------------------------------------------------------------------------------------------------------------------------------------------------------------------------------------------------------------------------------------------------------------------------------------------------------------------------------------------------------------------------------------------------------------------------------------------------------------------------------------------------------------------------------------------------------------------------------------------------------------------------------------------------------------------------------------------------------------------------------------------------------------------------------------------------------------------------------------------------------------------------------tcaaaattaggatattgggtttattaggaattatatattccctggcccagtatttaatctgtagacaacaatatatcacgggtctaaagtacatctaaacattcacatattctgtacaatgtgttgtcagatcaaggaatagttgcattatgagcacatgtatctttattctactcagttgttaaaccattgttgaaatatggatgagttccccccgccctctgaattaatggttgttttattcatgatcagcgtagtccatctatgtcggggctgattgggtttatttatttatttttattgggcgatgttcatcctccagtataccgacatgggtagatatctgtttgacggaaaattgcactaggagggtaaaatgtgttactgggaaaaatattcctgttgtgtcgggggctgcattaaatagtgaagtgcattgcaaaatgcaaattattgttgatgatgaggtgaatgctttatattatattcttttaagaaagttagttgagttagttgatatgacatgtattttctaaaacatccaagtcatctttattaattctttaaag
>_R_Jupunba_idiopoda_Quesada_1718@NODE_1_length_2033_cov_183.728528
---------------------------------------------------------------------------------------------------------------------------------------------------------------------------------------------------------------------------ggagatctccctcagatggtttacttctgggcttctgtatactattgacagggctagcttgtattcctatagttgctctccatttcgcccaggttttggtaagtgaaactattctatctatcatattttttttggcaacatagaaggtcccggggttggggaaattctatatgcattgcaaagttgagccaatttcgggctttatttttgaaggcatctctgtttgatggattaagccattatgtctgttttcttcatgcatggatggtgccaagtaatcaagatattttacttgttcctgcagtctgccaaaagatgcctagtgctggttgtggctacgggtctacttttcatcttgatgcagcccccaatacatctgctgttgagttatcactctgatctaatcaaagctgcacgtcaatctgccgatgatatctcaatttatggctacatggctcagaaggctacttggccttcttggctgcttattattgcaattttgctcactctagcatctgtcatgtctatcatacctattaagtacatcgttgaactaagagcattttactccatatccgtaggtgttgcacttggtatttacatttctgctgagtactttctgcaggcagctgtcttgcatgtcctcattgtagtcactatggtttgtgcctctgtttttgtcattttcacccactttccctctgcttctagcactaagcttctgccttgggtatttgcacttcttgtggccctctttcctgttacttatctgttggagggtcaaatgagaattaaaaatgtccttcaagatagagaaattggagttatggatgaggaggagaagaaatttacgactttgctggctgttgagggtgccaggacatcccttcttggtttgtatgcggcaatctttatgctcatagccttagagataaaatacgaacttgctacaattttgcgggaaaaggtagttgacagaggtggaaccaggcataattattctggtcaaggtggatctaccagcttcccacctagaacaagattcatgcaacggcgagcctctactgttccctccttaactgtcaagaggatggctgcagatggagcatggatgcctgctgttggtaacgttgctacaataatgtgctttgccatatgcctaatattgaatattaacattactggaggctcaaatcgggctatatttttcttggctcctattttgttgctgctcaaccaggattctgattttgttgctggttttggggacaagcaaagatattttcctgtgactcttgtgatctcagcttatttggttttgactgccctttacagcatatcggaagatgtctggcatggtgatgctggatggggccttcaaattggtgggccagattgggcctttgtggtgaagaatttggctctgctcattcttacgtttcctagtcatatactttttaacaggtacgtttggagttatgctaagctttcggatgcgaccccattgcttacactacctcttaatctgccttctattgtaatgggggatgtgctcaaaatcaggatattgggtttattaggaattatatattccctggcccagtatttaatctgtagacaacaatatatctcaggtctaaagtacatctaaacattcacatattctgtacaatgtgttgtcagatctaggaatagttgcattatgagcacatgtatctttattctactcagttgttaaaccattgttgaaatgtggatgagttacccccgccctctgaattaatggttgttttattcatgatcagcgtagtccatccatgtcggggctgagtcagtttatttatttatttttattgggcgttgttcgtcctccaatataccgacatgggtagatatcttttcctct-----ttgtttta--ggaaaaagatcaataaatataaaaa--------------ttaggttttatatttaaaactaagatccactttttaaatatgttttatatgaaggatcggaggaa-------------------gtaataaaattggagagacctaataat-------------------------------------------------ta
>_R_Jupunba_idiopoda_Quesada_1718@NODE_2_length_586_cov_69.453831
-----------------------------------------------------------------------------------------------------------------------------------------------------------------------------------------------------------------------------------------------------------------------------------------------------------------------------------------------------------------------------------------------------------------------------------------------------------------------------------------------------------------------------------------------------------------------------------------------------------------------------------------------------------------------------------------------------------------------------------------------------------------------------------------------------------------------------------------------------------------------------------------------------------------------------------------------------------------------------------------------------------------------------------------------------gttaagggttttagggtttggggtttggggttaggggtttaaggggtttggggtttaaggtttggtttagggtttagagtttaaggacattccttcttggtttgtgtgcggcaatctttatggtcatagccttagagataaaatacgaacttgctacaattttgcgggaaaatgttgttgacagaggtggaaccaggcataattattctggttaaggtggatgtatcagcttcgctcctagaacaagattcatgcaacggtgagcctgtgctcttccctgctttactgtcaagaggatggctgcagatggagcatggatgcctgctgttgttaacgttgctacaataatgtgctttaccatatgcctaatattgaatgttaatattattggaggctcaaatcgggctatatttttcttccctcctattttgttgctgctcaaccaggattctgatcttgttgttggttttggggacaagcaaagatattttcctgtgacttttgtgatctcagcttatttggttttgactgccctttacagcatatcggaagatgtctggcatggtgatgctggatgg------------------------------------------------------------------------------------------------------------------------------------------------------------------------------------------------------------------------------------------------------------------------------------------------------------------------------------------------------------------------------------------------------------------------------------------------------------------------------------------------------------------------------------------------------------------------------------------------------------------------------------------------------------------------------------------------------------------------------------------------------------------------------
>_R_Jupunba_laeta_Mori_25147@NODE_1_length_2048_cov_76.202943
-----------------------------------------------------------------------------------------------------------------------------------------------------------------------------------------------------gaagccctccagtggtggaatgggagatctccctctgatggtttgcttctgggcttctctatactattgacaggcctagcttgtatccctatagttgctctccatttctcccaggttttggtaagtgaaactatcctatctatcatattttttttggcaacatagaaggtcctggggtgggggaaattctatatgcattgcaaagttgaggcaatttcgggctttatttttgaaggcatctctgtttgatggattaagccattatgtctgttttcttcatgcatggatggtgccaagtaatcaagatattttacttgttcctgcagtctgccaaaagatgcctagtgctggttgtggctacgggtctacttttcatcttgatgcagcccccaatacctctgctgttgagttatcactctgatctaatcaaagctgcacgtcaatctgccgatgatatctcaatttatggctacatggctcagaaggctacttggccttcttggctgcttattattgcaattttgctcactctagcatctgtcatgtctatcatacctattaagtacatcgttgaactaagagcattttactccatatccataggtgttgcacttggtatctacatttctgctgagtactttctgcaggcagctgtcttgcatgtcctcattgtagtcactatggtttgtgcctccgtttttgtcattttcacccactttccctctgcttctagcactaagcttctgccttgggtatttgcacttcttgtggctctctttcctgttacttatctgttggagggtcaaatgagaattaaaaatgtccttcaagatagagaaattggagttatggatgaggaggagaagaaatttacgactttgctggctgttgagggtgccaggacatcccttcttggtttgtatgcggcaatctttatgctcatagccttggagataaaatacgaacttgctacaattttgcgggaaaaggtagttgacagaggtggaactaggcataattattctggtcaaggtggatctaccagcttcccacctagaacaagattcatgcaacggcgagcctctactgttccctcctttactgtcaagaggatggccgcagatggagcatggatgcctgctgttggtaacgttgctacaataatgtgctttgccatatgcctaatattgaatattaacattactggaggctcaaatcgggctgtatttttcttggctcctattttgctgctgcttaaccaggattctgattttgttgctggttttggggacaagcaaagatattttcctgtgactcttgtgatctcagcttatttggttttgactgccctttacagcatatcggaagatgtctggcatggtgatgctggatggggccttcaaattggtgggccagattgggcctttgtggtgaagaatttggctctcctcattcttacgtttcctagtcatatactttttaacaggtacgtttggagttatgctaagctttcggatgcgaccccattgcttacactacctcttaatctgccttctattgtaatgggggatgtgctcaaaattaggatattgggtttattaggaattatatattccctggcccagtatttaatctgtagacaacaatatatctcgggtctaaagtacatctaaacattcacatattctgtacaatgtgttgtcagatcaaggaatagttgcattatgaccacatgtatctttattctactcagttgttaaaccattgttgatatatggatgagttccccccgccctctgaattaatggttgttttattcatgatcagcgtagtccatctatgtcggggctgattgggtttatttatttatttttattgggcgatgctcatcctccagtataccgacatgggtagatatctgtttgacggaaaattgcactaggagggtaaaa--tgttactgggaaaaatattcctgttgtgtcgggtgctgcattaaatagtgaagtgcattgcaaaatgcaaattattgttgatgatgaggtgaatgc----------------------------------------------------------------------------------------------
>_R_Jupunba_langsdorfii_Ribeiro_728@NODE_1_length_2590_cov_197.086351
attattctttatcttgccaatgtcagtttgaagcattcctaatgtgtttgatatctttagtcttggctttattatattttattgttggatttggtagggataaatctagaatggcttcaaggatgaaaccttggcaaggttatgtgcatgcatctgtggttgcatcatctgtgtggttttgtcgtgagaccatttttgaagccctccagtggtggaatgggagatctccctccgatggtttacttctgggcttctgtatactattgacagggctagcttgtattcctatagttgctctccatttctcccaggttttggtaagtgaaactatcctatctatcatattttttttggcaacatagaaggtcccggggtgggggaaattctatatgcattgcaaagttgaggcaatttcgggctttatttttgaaggcatctctgtttgatggattaagccattatgtctgttttcttcatgcatggatggtgccaagtaatcaagatattttacttgttcctgcagtctgccaaaagatgcctagtgctggttgtggctacgggtctacttttcatcttgatgcagcccccaatacctctgctgttgagttatcactctgatctaatcaaagctgcacgtcaatctgccgatgatatctcaatttatggctacatggctcagaaggctacttggccttcttggctgcttattattgcaattttgctcactctagcatctgtcatgtctatcatacctattaagtacatcgttgaactaagagcattttactccatatccataggtgttgcacttggtatctacatttctgctgagtactttctgcaggcagctgtcttgcatgtcctcattgtagtcactatggtttgtgcctctgtttttgtcattttcacccactttccctctgcttctagcactaagcttctgccttgggtatttgcacttcttgtggctctatttcctgttacttatctgttggagggtcaaatgagaattaaaaatgtccttcaagatagagaaattggagttatggatgaggaggagaagaaatttacgactttgctggctgttgagggtgccaggacatcccttcttggtttgtatgcggcaatctttatgctcatagccttagagataaaatacgaacttgctacaattttgcgggaaaaggtagttgacagaggtggaactaggcataattattctggtcaaggtggatctaccagcttcccacctagaacaagattcatgcaacggcgagcctctactgttccctcctttactgtcaagaggatggccgcagatggagcatggatgcctgctgttggtaacgttgctacaataatgtgctttgccatatgcctaatattgaatattaacattactggaggctcaaatcgggctatatttttcttggctcctattttgctgctgcttaaccaggattctgattttgttgctggttttggggacaagcaaagatattttcctgtgactcttgtgatctcagcttatttggttttgactgccctttacagcatatcggaagatgtctggcatggtgatgctggatggggcctacaaattggtgggccagattgggcctttgtggtgaagaatttggctctcctcattcttacgtttcctagtcatatactttttaacaggtacgtttggagttatgctaagctttcggatgcgaccccattgcttacactacctcttaatctgccttctattgtaatgggggatgtgctcaaaattaggatattgggtttattaggaattatatattccctggcccagtatttaatctgtagacaacaatatatctcgggtctaaagtacatctaaacattcacatattctgtacaatgtgttgtcagatcaaggaatagttgcattaggagcacatgtatctttattctactcagttgttaaaccattgttgaaatatggatgagttccccccgccctctgaattaatggttgttttattcatgatcagcgtagtccatctatgtcggggctgattgggtttatttatttatttttattgggcgatgttcatcctccagtataccgacatgggtagatatctgtttgacggaaaattgcactaggagggtaaaa--tgttactgggaaaaatattcctgttgtgtcgggtgctgcattaaatagtgaagtgcattgcaaaatgcaaattattgttgatgatgaggtgaatgctttatattatactcccttaaggaagttagttgagttatttaatatgacatgtattttctaaaatatcctagtcatcttcattaattcttt--ta
>_R_Jupunba_longipedunculata_Cardona_2682@NODE_1_length_2079_cov_192.893107
----------------------------------------------------------------------------------------------------------------------------------------------tgtgcatgcatctgtggttgcatcatctgtgtggttttgtcgtgagaccatttttgaagccctccagtggtggaatgggagatctccctctgatggtttacttctgggcttctgtatactattgacagggctagcttgtatccctatagttgctctccatttctcccaggttttggtaagtgaaactatcctatctatcatattttttttggcaacatagaaggccccggggtgggggaaattctatatgcattgcaaagttgaggcaatttcgggctttatttttgaaggcatctctgtttgatggattaagccattatgtctgttttcttcatgcatggatggtgccaagtaatcaagatattttacttgttcctgcagtctgccaaaagatgcctagtgctggttgtggctacgggtctacttttcatcttgatgcagcccccaatacctctgctgttgagttatcactctgatctaatcaaagctgcacgtcaatctgccgatgatatctcaatttatggctacatggctcagaaggctacttggccttcttggctgcttattattgcaattttgctcactctagcatctgtcatgtctatcatacctattaagtacatcgttgaactaagagcattttactccatatccataggtgttgcacttggtatctacatttctgctgagtactttctgcaggcagctgtcttgcatgtcctcattgtagtcactatggtttgtgcctctgtttttgtcattttcacccactttccctctgcttctagcactaagcttctgccttgggtatttgcacttcttgtggctctctttcctgttacttatctgttggagggtcaaatgagaattaaaaatgtccttcaagatagagaaattggagttatggatgaggaggagaagaaatttacgactttgctggctgttgagggtgccaggacatcccttcttggtttgtatgcggcaatctttatgctcatagccttagagataaaatacgaacttgctacaattttgcgggaaaaggtagttgacagaggtggaactaggcataattattctggtcaaggtggatctaccagcttcccacctagaacaagattcatgcaacggcgagcctctactgttccctcctttactgtcaagaggatggccgcagatggagcatggatgcctgctgttggtaacgttgctacaataatgtgctttgccatatgcctaatattgaatattaacattactgggggctcaaatcgggctatatttttcttggctcctattttgctgctgcttaaccaggattctgattttgttgctggttttggggacaagcaaagatattttcctgtgactcttgtgatctcagcttatttggttttgactgccctttacagcatatcggaagatgtctggcatggtgatgctggatggggccttcaaattggtgggccagattgggcctttgtggtgaagaatttggctctcctcattcttacgtttcctagtcatatactttttaacaggtacgtttggagttatgctaagctttcggatgcgaccccattgcttacactacctcttaatctgccttctattgtaatgggggatgtgctcaaaattaggatattgggtttattaggaattatatattccctggcccagtatttaatctgtagacaacaatatatctcgggtctaaagtacatctaaacattcacatattctgtacaatgtgttgtcagatcaaggaatagttgcattatgagcacatgtatctttattctactcagttgttaaaccattgttgatatatggatgagttccccccgccctctgaattaatggttgttttattcatgatcagcgtagtccatctatgtcggggctgattgggtttatttatttatttttattgggcgatgttcatcctccagtataccgacatgggtagatatctgtttgacggaaaattgcactaggagggtaaaa--tgttactgggaaaaatattcctgttgtgtcgggtgctgcattaaatactgaagtgcattgcaaaatgcaaat----------------------------------------------------------------------------------------------------------------------
>_R_Jupunba_macradenia_Lourteig_3021@NODE_1_length_2130_cov_195.309303
-------------------------------------------------------------cttggctttattatattttattgttggatttggtagggataaatctagaatggcttcaaggatgaaaccttggcaaggttatgtgcatgcatctgtggttgcatcatctgtgtggttttgtcgtgagaccatttttgaagccctccagtggtggaatgggagatctccctctgatggtttacttctgggcttctgtatactattgacagggctagcttgtatccctatagttgctctccatttctcccaggttttggtaagtgaaactatcctatctatcatattttttttggcaacatagaaggtcccggggtgggggaaattctatatgcattgtaaagttgaggcaatttcgggctttatttttgaaggcatctctgtttgatggattaagccattatgtctgttttcttcatgcatggatggtgccaagtaatcaagatattttacttgttcctgcagtctgccaaaagatgcctagtgctggttgtggctacgggtctacttttcatcttgatgcagcccccaatacctctgctgttgagttatcactctgatctaatcaaagctgcacgtcaatctgccgatgatatctcaatttatggctacatggctcagaaggctacttggccttcttggctgcttattattgcaattttgctcactctagcatctgtcatgtctatcatacctattaagtacatcgttgaactaagagcattttactccatatccataggtgttgcacttggtatctacatttctgctgagtactttctgcaggcagctgtcttgcatgtcctcattgtagtcactatggtttgtgcctctgtttttgtcattttcacccactttccctctgcttctagcactaagcttctgccttgggtatttgcacttcttgtggctctctttcctgttacttatctgttggagggtcaaatgagaattaaaaatgtccttcaagatagagaaattggagttatggatgaggaggagaagaaatttacgactttgctggctgttgagggtgccaggacatcccttcttggtttgtatgcggcaatctttatgctcatagccttagagataaaatacgaacttgctacaattttgcgggaaaaggtagttgacagaggtggaactaggcgtaattgttctggtcaaggtggatctaccagcttcccacctagaacaaggttcatgcaacggcgagcctctactgttccctcctttactgtcaagaggatggccgcagatggagcatggatgcctgctgttggtaacgttgctacaataatgtgctttgccatatgcctaatattgaatattaacattactggaggctcaaatcgggctatatttttcttggctcctattttgctgctgcttaaccaggattctgattttgttgctggttttggggacaagcaaagatattttcctgtgactcttgtgatctcagcttatttggttttgactgccctttacagcatatcggaagatgtctggcatggtgatgctggatggggccttcaaattggtgggccagattgggcctttgtggtgaagaatttggctctcctcattcttacgtttcctagtcatatactttttaacaggtacgtttggagttatgctaagctttcggatgcgaccccattgcttacactacctcttaatctgccttctattgtaatgggggatgtgctcaaaattaggatattgggtttattaggaattatatattccctggcccagtatttaatctgtagacaacaatatatctcgggtctaaagtacatctaaacattcacatattctgtacaatgtgttgtcagatcaaggaatagttgcattttgagcacatgtatctttattctactcagttgttaaaccattgttgatatatggatgagttccccccgccctctgaattaatggttgttttattcatgatcagcgtagtccatctatgtcgaggctgattgggtttatttatttatttttattgggcgatgttcatcctccagtataccgacatgggtagatatctgtttgatggaaaattgcactaggagggtaaaa--tgttactgggaaaaatattcctgttgtgtcgggtgctgcat-----------------------------------------------------------------------------------------------------------------------------------------------------
>_R_Jupunba_villosa_Borges_423@NODE_1_length_2598_cov_248.128520
attattctttatcttgccaatgtcagtttgaagcattcctaatgtgtttgatatctttagtcttggctttattatattttattgttggatttggtagggataaatctagaatggcttcaaggatgaaaccttggcaaggttatgtgcatgcatctgtggttgcatcatctgtgtggttttgtcgtgagaccatttttgaagccctccagtggtggaatgggagatctccctccgatggtttacttctgggcttctgtatactattgacagggctagcttgtattcctatagttgctctccatttctcccaggttttggtaagtgaaactatcctatctatcatattttttttggcagcatagaaggtcccggggtgggggaaattctatatgcattgcaaagttgaggcaatttcgggctttatttttgaaggcatctctgtttgatggattaagccattatgtctgttttcttcatgcatggatggtgccaagtaatcaagatattttacttgttcctgcagtctgccaaaagatgcctagtgctggttgtggctacgggtctacttttcatcttgatgcagcccccaatacctctgctgttgagttatcactctgatctaatcaaagctgcacgtcaatctgccgatgatatctcaatttatggctacatggctcagaaggctacttggccttcttggctgcttattattgcaattttgctcactctagcatctgtcatgtctatcatacctattaagtacatcgttgaactaagagcattttactccatatccataggtgttgcacttggtatctacatttctgctgagtactttctgcaggcagctgtcttgcatgtcctcattgtagtcactatggtttgtgcctctgtttttgtcattttcacccactttccctctgcttctagcactaagcttctgccttgggtatttgcacttcttgtggctctctttcctgttacttatctgttggagggtcaaatgagaattaaaaatgtccttcaagatagagaaattggagttatggatgaggaggagaagaaatttacgactttgctggctgttgagggtgccaggacatcccttcttggtttgtatgcggcaatctttatgctcatagccttagagataaaatacgaacttgctacaattttgcgggaaaaggtagttgacagaggtggaactaggcataattattctggtcaaggtggatctaccagcttcccacctagaacaagattcatgcaacggcgatcctctactgttccctcctttactgtcaagaggatggccgcagatggagcatggatgcctgctgttggtaacgttgctacaataatgtgctttgccatatgcctaatattgaatattaacattactggaggctcaaatcgggctatatttttcttggctcctattttgctgctgcttaaccaggattctgattttgttgctggttttggggacaagcaaagatattttcctgtgactcttgtgatctcagcttatttggttttgactgccctttacagcatatcggaagatgtctggcatggtgatgctggatggggccttcaaattggtgggccagattgggcctttgtggtgaagaatttggctctcctcattcttacgtttcctagtcatatactttttaacaggtacgtttggagttatgctaagctttcggatgcgaccccattgcttacactacctcttaatctgccttctattgtaatgggggatgtgctcaaaattaggatattgggtttattaggaattatatattccctggcccagtatttaatctgtagacaacaatatatctcgggtctaaagtacatctaaacattcacatattctgtataatgtgttgtcagatcaaggaatagttgcattatgagcacatgtatctttattcta------tgttaaaccattgttgaaatatggatgagttccccccgccctctgaattaatggttgttttattcatgatcagcgtagtccatctatgtcggggctgattgggtttatttatttatttttattgggcgatgttcatcctccagtataccgacatgggtagatatccgtttgacggaaaattgcactaggagggtaaaatgtgttactgggaaaaatattcctgttgtgtcgggtgctgcattaaatagtgaagtgcattgcaaaatgcaaattattgttgatgatgaggtgaatgctttatattatactctcttaaggaagttagttgagttagttaatatgacatgtattttctaaaacatcttagttatcttcattaattcttt--ta
>_R_Punjuba_racemiflora_Jimenez_Soares_3626@NODE_1_length_2456_cov_208.587642
attattctttatcttgccaatgtcagtttgaagcattcctaatgtgtttgatatctttagtcttggctttattatattttattgttggatttggtagggataaatctagaatggcttcgaggatgaaaccttggcaaggttatgtacatgcatctgtggttgcatcatctgtgtggttttgtcgtgagaccatttttgaagccctccagtggtggaatgggagatcttcctcagatggtttacttctgggcttctgtatactattgacagggctagcttgtattcctatagttgctctccatttctcccatgttttggtaagtgaaactatcctatctatcatattttttttggcaacatagaaggtcccggggtgggggaaattctatatgcattgcaaagttgaggcaatttcgggctttatttttgaatgcatctctgtttgatggattaagccattatgtctgttttcttcatgcatggatggtgccaaataatcaagatattttacttgttcctgcagtctgccaaaagatgcctagtgctggttgtggctacgggtctacttttcatcttgatgcagcccccaatacctctgctgttgagttatcactctgatctaatcaaagctgcacgtcaatctgccgatgatatctcaatttatggttacatgactcagaaggctacttggccttcttggctgcttattattgcaattttgctcactctagcatctgtcatgtctatcatacctattaagtacatcgttgaactaagagcattttactccatatccataggtgttgcacttggtatctacatttctgctgagtactttctgcagacagctgtcttgcatgtcctcattatagtcactatggtttgtgcctctgtttttgtcattttcacccactttccctctgcttctagcactaagcttctgccttgggtatttgcacttcttgtggctctctttcctgttacttatctgttggagggtcaaatgagaattaaaaatgtccttcaagatagagaaactggagttatggatgaggaggagaagaaatttactactttgctggctgttgagggtgccaggacatcccttcttggtttgtatgcggcaatctttatgctcatagccttagagataaaatacgaacttgctacaattttgcgggaaaaggtagttgacagaggtggatctaggcataattattctggtcaaggtggatctaccagcttcccacctagaacaagattcatgcaacggcgagcctctgctgttccctcctttactgtcaagaggatggctgcagatggagcatggatgcctgctgtcggcaacgttgctacaataatgtgctttgccatatgcctaatattgaatattaacattactggaggctcaaatcgggctatatttttcttggctcctattttactgctgctcaaccaggattctgattttgttgctggttttggggacaagcaaagatattttcctgtgactgttgtgatctcagcttatttggttttgactgccctttatagcatatcggaagatgtctggcatggtgatgctggatggggccttcaaattggtgggccagattgggcctttgtggtgaagaatttggctctcctcattcttacgtttcctagtcatatactttttaacaggtacgtttggagttatgcgaagctttcggatgcgaccccattgcttacactacctcttaatctgccttctattgtaatgggggatgtgctcaaaattaggatattgggtttattaggaattatatattccctggcccagtatttaatctgtagacaacaatatatctcgggtctaaagtacatctaaacattcacatattctgtacaatgtgttttcagatcaaggaatagttgcattatgagcacatgtatctttattctactcagttgttaaaccattgttgaaatatggatgagttccccccgccctctgaattaatggttgtttcattcatgatcagcgtagtccatctatgtcggagctgattgagtttatttatttatttttattgggcgatgttcatcctccagtatacggacatgggtagatatctgtttgacggaaaattgcaataggagggtaaactgtgtaactgggaaaaatattccttaagtgtcgggtgccgcattaaaaagcgaagtgcattctgaagtgtcaggtgccgt----------------------------------ttaaagaagttagttgagttagttaatatgac-tgtattttttaaaacatcctagtcatcttcattaattttctttag
