# Supplementary material for: A new generic circumscription of Hydrochorea (Leguminosae, Caesalpinioideae, mimosoid clade) with an amphi-Atlantic distribution
Source: PhytoKeys. 2022 Aug 22;205:401–37. doi: 10.3897/phytokeys.205.82775 (PMC9849043; doi:10.3897/phytokeys.205.82775)
Supplement: Supplementary material 1 — Supplementary data file S1 [file phytokeys-205-401_article-82775__-s001.zip › MSC_m143836_comp44465_c0_seq1_exon01.aln-cln]

>Afrocalliandra_redacta_Germishuizen_5585@NODE_1_length_1160_cov_165.882733
----------------------------------------------------------cacttgttagaaacttttcatgtgtatccaaataattagcaggttttacatgccccttttctgccaactgtaacattaaaattaacatttagtccaattgctatcaggggatactattagacatgcaaaactaaaaacacaaaaatttgtcaacaacacatgcataatagtatattctcaaaatacatgctagttgggataacagacaaaaaaaccaaattcgaataagatattaccatcttcttttccttccttccctctccctttacatggcgctcagcctcctcttctgcaagcttgtctgcaataagtttcttgtgccccgataacactggaccctacaaaactatcgacatgttgggaaaccaatttcattctttgtatatacccaacaaacaagtatctaccttaccaataagtcttcggaaacactcttcttcataatattcctgaaggcaatcctgaatgctctacaaccttcagtaaattttgtgattcctggctgaatatcatcatcttcctcttcatcctcagaattgtcattattcttatcacctgcagttgagttccaagcatcttgtcctcctgctttctcatcatcagatgattcattactttctttatcttcatcatcaattactt---------------------tatcatcgtcgtcaccaccatcatcatcagaattatactcccgcgctcgcttgcggataagtttcttcattctcttgtccattttaactttcttctgcacctggggtactggcaccaattttggttttttatttgacttcttaccaccatgccttttgagtagttgcctctttttcaggccacttccagattccagcagttgggtttcttcagccatggactgggtaacaaatg-tgaaaag-gcagctgagtaaaggaaaagactaagatatagtaattgaaacaattaagtcaagcataaaataaa--------------tatgtgaaagatgttattaaactctgtgt---------------------acatgagataacccaattgtgaatgaatgaaaagaattggaggtgtgcgtatatacaaagtgactgttgagaacaagactgaatacaaaagac------------attgggcagagaaaagaat---gaatgaaactgaaggcagaga--------------------------------------------tatgatcaaataaaagca-------------------------------------------------
>Albizia_coripatensis_Hughes_2433@NODE_1_length_1456_cov_167.497462
atcaaagtagacatctatttgtaagagaacctaactaaaatacctcctttagtagcaacactaattagaaacttttcatgtgaatcccaataattagcaggtttgacatgccccttttctgccaactgtaacattaaaattgataatcagtctgattgccaccaggggataccattagccatacaaaaatagatgcatataaatttgtgaacaacacgcacataaaagaattttctcaaaatacatgctagttggaataatagacaaaataaccaaattaaaataagatattaccatcttcttttccttctttgcctctccctttacatggcgttcagcctcctcttctgcaagcttgtccgcaataagtttcttgtgccctgataatactggcccctacaaagccatcaacatgtaaggaaaccaatttcattctttgtatattcccgatgaacaagcatctatcttaccaatgagtcttcagaaacactcttcttcataatattcctgaaggccatcctgaatgctctgcaaccttcagtgaattttgtaattcctggctgaatatcaccatcttctccttcatcctcagaaatgttatcattcatatcactcacagttgagttccaagcatcttgtcctcctgcctcctcctcatcagataattcattactttctttaacttcctctttaattactttattggcaattcctggctgaatatcaatgtcgccgtcaccatcatcatcagaattatactcccgtgctcgcttgcggataagtttcttcattttcttgtccattttaactttcttatgcacctggggtactggcatcaattttggctttttatttgacttcttaccaccattccttttgagtaactgcctctttttcaggcctcttccagattctagcagttgggtttcttcagccatggactgggtaacagatg-aaaaaaatgcagctgaataaagaaaaagactaagatatagtaattgaaacaattaaattagaaaacaacaaagacccacttaaatttagcccagaaaattgggccaaatcctcattgttttgtgcactaaagttctaatctggcataaccagatgagacctgctctgaaagaaacagagacatgccagaaagcaaagagtcacaagcagaaaaagcaagttctaggaacctcttcttcaattggtggacaataacaataatgtgaactgtaatgggcaacaataagatggattcgcctccaccaaaaaattaatacttagactatagcgcatgaaccaatgcaattaatattcatccactagacgtgacaaacaggagattacacagcagaaaatc
>Albizia_decandra_Vilhena_231@NODE_1_length_885_cov_46.480198
---------------------------------------------------------------------------------------------------------------------------------------------------------------------------------------------------------------------------------aagaatt-------aatacatgctagttggaataatagacaaaacaaccaaattaaaataagatattaccatcttcttttccttctttgcctctccctttacatggcgttcagcctcctcttctgcaagcttgtctgcaataagtttcttgtgccctgataatactggaccctacaaagctatcaacatgtaaggaaaccaatttcattctttgtatattcccgatgaactagcatctatcttaccaatgagtcttcagaaacactcttcttcataatattcctgaaggccatcctgaatgctctgcaaccttcagtaaattttgtaattcctggctgaatatcatcatcttctccttcatcctcggaaatgtcattattcatatcactcacagttgaattccaagtatcttgtcctcctgcctcctcctcatcagatgattcattactttctttatcttcctcttcaattactttattggaaattcctggctgaatatcattgtcgtcaccaccatcatcatcagaattatactcccgtgctcgcttgcggataagtctcttcattttcttgtccattttaactttcttctgcacctggggtactggcatcaattttggctttttatttgggttcttaccaccatgctttttgagtaactgcctctttttcaggcctcttccagattctagcagttgggcttcttcaggcatggactgagtaacagatg-aaaaaaatgcagctgagtaaagaaatagacc-atatatactgattgaaacaattaaattaggaaacaaccaagacccacttaaatttagcccagaaaattgtgccaaatcctcattattttgtgcactaaagttctaatctggcatcaccagatgggacctac-----------------------------------------------------------------------------------------------------------------------------------------------------------------------------------------------------------------------------------------
>Albizia_edwallii_Dalmaso_272@NODE_1_length_815_cov_8.898684
-----------------------------------------------------------------------------------------------------------------------------------------------------------------------------------------------gatacatataaatttgtcaacaacacacacataaaaagaatt------aatacatgctagttggaataatagacaaaacaac--------aataagatattaccatcttcttttccttctttgcctccccctttacatggcgttcagcctcctcttctgcaagcttgtctgcaataagtttcttgtgccctgataatactggaccctacaaagctatcaacatgtaaggaaaccaatttcactctttgtatattcccgatgaacaagcatctatcttaccaatgagtctttggaaacactcttcttcataatattcctgaaggccatcctgaatgctctgcaaccttcagtaaattttgtaattcctggctgaatatcaccatcctctccttcatcctcagaaatgtcattattcatatcactcacagttgagttccaagcatcttgtcctcctgcctcctcctcatcagatgattcattactttctttatcttcctcttcaattactttattggtaattcctggctgaatatcattgtcgtcaccacgatcatcatcagaattatactcccgtgctcgcttgcggataagtctcttcattttcttgtccatttttactttcttctgcacctggggtactggcataaattttggctttttatttgagttcttaccaccatgccttttgagtaactgcctctttttcaggcctcttccagattctagcagttgggcttcttcagccatggactggttaacagatg-aaaaaaatgcagctgaataaagaaaaagact-ataaagagtaattgatacaattaaattaggaaac------------------------------------------------------------------------------------------------------------------------------------------------------------------------------------------------------------------------------------------------------------------------------------------------------------------------------------------
>Albizia_inundata_Wood_26530@NODE_1_length_906_cov_381.444183
---------------------------------------------------------------------------------------------------------------------------------------------------cagtctgataggc-ccaggggataacattagccatacaaaactagatacatataaatttgtcaacaacacacacataaaaagaatt------aatacatgctagttggaataatagacaaaacaaccaaattaaaataagatattaccatcttcttttccttctttgcctctccctttacatggcgttcagcctcctcttctgcaagcttgtctgcaataagtttcttgtgccctgataatactggaccctacaaagctatcaacatgtaaggaaaccaatttcactctttgtatattcccgatgaacaagcatctatcttaccaatgagtcttcggaaacactcttcttcataatattcctgaaggccatcctgaatgctctgcaaccttcagtaaattttgtaattcctggctgaatatcatcatcttctccttcatcctcagaaatgtcattattcatatcactcacagttgagttccaagtatcttgtcctcctacctcctcctcatcagatgattcattactttctttatcttcctcttcaattactttattggtaattcctggctgaatatcattgtcgtcaccaccatcatcatcagaattatactcccgtgctcgcttgcggataagtctcttcattttcttgtccattttaactttcttctgcgcctggggtactggcatcaattttggctttttatttgagttcttaccaccatgctttttgagtaactgcctctttttcaggcctcttccagattctagcagttgagcttcttcagccatggactgagtaacagatgaaaaaaaatgcagctgaataaagaaaaagact-atatacactaattgaaacaattaaattaggaaacaaccaagacccacagaaatttcgcccggaaaactgtgcc---------------------------------------------------------------------------------------------------------------------------------------------------------------------------------------------------------------------------------------------------------------------------------------------------
>Albizia_multiflora_Hughes_3090@NODE_1_length_1239_cov_126.844234
atcaaagtagacccctatttgtaagagaacctaactaaaatacctcctttagtagcaacactaattagaaacttttcatgtgaatccaaataattagcaggtttgacatgccccttttctgccaactgtaacgttaaaattaataatcagtctgattgcc-ccaggggataacattagccatacaaaactagatacatataaatttgtcaacaacacacacacaaaaagaatt------aatacatgctagttggaataatagacaaaacaaccaaattaaaataagatattaccatcttcttttccttctttgcctctccctttacatggcgttcagcctcctcttctgcaagcttgtctgcaataagtttcttgtgccctgataatactggaccctacaaagctatcaacatgtaaggaaaacaatttcactctttgtatattcctgatgaacaagcatctaacttaccaatgagtcttcggaaacactcttcttcataatattcctgaaggccatcctgaatgctctgcaaccttcagtaaattttgtaattcctggctgaatatcatcatctt---cttcatcctcagaaatgtcattattcatatcactcacgattgagttccaagcatcttgtcctcctgcctcctcctcatcagctgattcattactttctttatcttcctcttcaattactttactggtaattcctggctgaatatcattgttgtcaccagcatcatcatcagaattatactcccgtgctcgcttgcggataagtctcttcattttcttgtccattttaactttcttctgcacctggggtactggcatcaattttggctttttatttgagttcttaccaccatgccttttgagtaactgcctctttttcaggcctcttccagattctagtagttgggcttcttcagccatggactgggtaacagatg-aaaaaaatgcagctgaataaagaaaaagact-atatatactaattgaaacaattaaattaggaaacaaccaagacccacttaaatttagcccagaaaattgtgccaaatcctcattattttgtgcactaaagttctaatctggcataaccagatgggacctactctgaaagaaacagagacaagccagaaagcaaagagtcacaagcagaaaaggcaaattctaggaacctcttcttcaattggtggacaataataataatgtcaactgtaattggcaa---------------------------------------------------------------------------------------------------------------------
>Albizia_niopoides_Simon_1601@NODE_1_length_1145_cov_158.387640
----------------------------------------------------------------------------------------------------gtttgacatgccccttttctgccaactgtaacattaaaattaataatcagtctgattggc-ccaggggataacattagccatacaaaactagatacatataaatttgtcaacaacacacacaaaaaaagaatt------aatacatgctagttggaataatagacaaatcaaccaaattaaaataagatattaccatcttcttttccttctttgcctctccctttacatggcgttcagcctcctcttctgtaagcttgtctgcaataagtttcttgtgccctgataatactggaccctacaaagttatcaacatgtaaggaaaccaatttcaatctttgtatattcccaatgaacaagcatctatcttaccaatgagtcttcggaaacactcttcttcataatattcctgaaggccatcctgaatgctctgcaaccttcagtaaattttgtaattcctggctgaatatcatcatcttctccttcatcctcagaaatgtcattattcatatcactcacagttgagttccaagtatcttgtcctcctgcctcctcctcatcagatgattcattactttctttatcttcctctccaattactttattggtaattcctggctgaatatcattgtcgtcaccaccgtcatcatcagaattatactcccgtgctcgcttgcggataagtctcttcattttcttgtccattttaactttcttctgcacctggggtactggcatcaattttggctttttatttgagttcttgctaccatgctttttgagtaactgcctctttttcaggcctcttccagattctagcagttgggcttcttcagccatggactgagtaacagatg-aaaaaaatgcagctgaataaagaaaaagact-atatatactaattgaaacaatcaaattaggaaacaaccacgacccacttaaatttagcccagaaaattgtgccaaatcctcattattttgtgcactaaagttctaatctagcatcaccagatgggacctactctgaaagaaacagagacaagccagaaagcaaagagtcacaagcagaaaaagcaaattctaggaacctcttcttcaattggtggacaataacaataatgtaaactgtaattggcaacaataagatggatctgcc---------------------------------------------------------------------------------------------------
>Albizia_sinaloensis_Hughes_1576@NODE_1_length_1164_cov_85.157314
------------------------------------------cctcctttagtagcaacactaattagaaacttttcatgtgaatccaaataattagcaggtttgacatgccccttttctgccaactgtaacattaaaattaataatcagtctgattgcc-ccaggggataacattagccatacaaaactagatacatataaatttgtcaaca--acacacataaaaagaatt------aatacatgctagttggaataatagacaaaacaaccaaattaaaataagatattaccatcttcttttccttctttgcctctccctttacatggcgttcagcctcctcttctgcaagcttgtctgcaataagtttcttgtgccctgataatactggaccctacaaagctatcaacatgtcaggaaaccaatttcactctttgtatattcccgatgaacaagcatctatcttaccaatgagtcttcggaaacactcttcttcataatattcctgaaggccatcctgaatgctctgcaaccttcagtaaattttgtaattcctggctgaatatcatcatcttctccttcatcctcagaaatgtcattattcatatcactcacagttgagttccaagcatcttgtcctcctgcctcctccccatcagatgatacattactttctttatcttcttcttcaattactttcttggtaattcctggctgaatatcatggccgtcaccaccatcatcatcagaattatactcccgtgctcgcttgcggataagtctcttcattttcttgtccattttaactttcttctgcacctggggtactggcatcaattttcgctttttatttgagttcttaccactatgccttttgagtaactgcctctttttcaggcctcttccagattctagcagttgggcttcttcagccatggactgggtaacagatg-aaaaaaatgcagctgaataaagaaaaagaat-atatatactaattgaaacaattaaattaggaaacaaccaagacccacttaaatttagcccagaaaattgtgccaaatcc---ttattttgtgcactaaagttctaatctggaataaccagatggtacctactctgaaagaaacagagacaagccagaaagcaaagagtaacaagcagaaaaagcaaattctaggaacctcttcttcaattggtagacaataacaataatgt-------------------------------------------------------------------------------------------------------------------------------------
>Archidendron_clypearia_Wieringa_1849@NODE_1_length_1343_cov_174.260664
-------------------------------taactaaaatacctcctttagtagcaacacttattagaaatttttcatgtgaatccaaataattagcaggtttgacatgccccttttctgccaactgcaacattaagattaacaatcagtctgatagccatcaggggacaccattagacatgcaaaactagacaccta------tgtcaacaacacacaaataaaagtatttcctcaaaatacatgctagttggaataacagacaaaacagccaaattaaaataagatattaccgtcttcttttccttctttgcctctccctttacatggcgttcagcctcctcttctgcaagcttgtctgcaataagtttcttgtgccctgataatactggaccctacaaaattatcgacatgtaaggaaaccaatttcattctttgtatgttcccgatgaacaagcatctatcttaccaatgagtcttcagaaacactcttcttcataatattcctgaaggccatcctgaatgctctacaaccttcagcaaattttgtaattcctagctgaatatcaccatcttctccttcatcctcagaaatgtcattattcatatcactcacagttgagttccaagcatcttgtcctcctgccttgtcatcatcagatgattcataactttttttatcttcctcttcaattactttattgctaattcctggctgaatatcattgtcatcaccaccatcatcatcagaattatactcccttgctcgcttgtggataagtttcttcattttcttgtccattttaactttcttctgcacctggggtactggcatcaattttggctttttatttgacttcttaccaccatgccttttgagtaactgcctctttttcaggcctcttccagattctagcagttgggtttcttcagccatggactgggtaacagatg-ataa------------------------------------------aaacaactaaattaggaaataaccaaaatccacttaaatttagcccagaaaattgggccaaatcctcattattttgtgccccaaagttctaatctggcataaccagatgggacctactctgaaagaaacagagacatgccagaaagcaaagagtcacaagcagaaaaagcaagttctaggaacctcttcttcaatcggtggacaatgacaataatgtcaactgtaattggcaacaataagatggattcgcctccact-aaaaattaatatttagactatagcgaatgaaccaatgcaattaatattcatccactagacgtgccaaacagaagatcacacagcagaaaatt
>Balizia_pedicellaris_Queiroz_15529@NODE_1_length_1289_cov_323.894652
--caaagtagacctctatttgtaagagaacctaactaaaatacctcctttagtagcaacactaattagaaacttttcatgtgagtccaaataattagcaggtttcacatgccccttttctgccaactgtaacattaaaattaataatcagtctgattgccaccaggggataccattcgccatacaaaactggatacatataaatttgtcaacaacacacacataaaagaattttttcaaaatacatgctagttggaataatagacaaaacaaccaaattaaaataagatattaccatcttcttttccttctttgcctctccctttacatggcgttcagcctcctcttctgcaagcttgtctgcaataagtttcttgtgccctgataatactggaccctacaaagctatcgacatgtaaggaaaccaatttcattctttgtatattcccgatgaacaagcatctatcttaccaatgagtcttcggaaacactcttcttcataatattcctgaaggccatcctgaatgctctgcaaccttcagtaaattttgtaattcctggctgaatatcac------------------------------------------------------------------------------------------------cattatttactttatcttcctcttcgattactttattggtaattcctggctgaatatcattgtcatcaccaccatcatcatcagaattatactcccgtgctctcttgcggataagtctcttcattttcttgtccattttaactttcttctgcacctggggtactggcatcaattttgactttttatttgacttcttaccaccatgccttttgagtaactgcctctttttcaggcctcttccagattctagcagttgggcttcttcagccatggactggggaacagatg-aaaaaaatgcagctgaataaagaaaaagactaagatatggtaattgaattaattaaattaggaaacaaccaagacccacttaaatttagcccagaaaattgggccaaatcctcattattttgtacactaaagttctaatccggaataaccagatgggacctactctgaaagaaacagagacatgccagaaagcaaagagtcacaagcagaaaaagcaagctttaagaacctcttcttcaattggtggacaataacaataatgtcaactgtaattggcaacaataagatggattcgcctccaccaaaaaaattattcttagactatagcgcatgaaccaatgcaattaatattcatccactagacgtgccaaacagaagatcacacagcagcaaatc
>Balizia_spnov_Morim_577@NODE_1_length_1230_cov_383.857021
------------------------------------------------------------ctaattagaaacttttcatgtgaatccaaataattagcaggtttcacatgccccttttctgccaactgtaacattaaaattaataatcagtctgattgccaccaggggataccattaaccttacaaaattagacacatat--atttgtcaacaacacacacataaatgaatttactcaaaatacatactagttggaataataaacaaaacaaccaaattaaaataagatattaccatcttcttttccttctttgcctctccctttacatggcgttcagcatcctcttctgcaagcttgtctgcaataagtttcttgtgccctgataatactggaccctacaaagctatcgacatgtaaggaaaccaatttcattctttgtatattcccaatgaacaagcatctatcttaccaatgagtcttcggaaacactcttcttcataatattcctgaaggccatcctgaatgctctgcaaccttcagtaaattttgtaattcctggctgaatatcaccatcttctccttcatcctcagaaatgtcattattcatatcactcacagttgagttccaagcatcttgtcctcctgcctcctcctcatcagatgattcattactttctttatcttcctcttcaattactttattggtaattcctagctgaatatctttgtcatcaccaccatcatcatcagaattatactcccgtgctcgcttgcggataagtctcttcattttcttgtccattttaactttcttctgcacctggggtactggcatcaattttcgctttttatttgacttattaccaccatgccttttgagtaactgcctctttttcaggccccttccagattctagcagttgggcttcttcagccatggactgggtaacagatgaaaaaaaatgcagctgaataaag-aaaagactaagatatggtaatcgaaacaattaaattaggaaacaaccaagacccacttaaatttagcccagaaaattgggtcaaatcctcattattttgtgcactaaagttctaatctggcataaccagatgggacctactctgaaagaaacagagacatgccagaaagcaaagagtcacaagcagaaaaagcaagttctaggaacctcttcttctattggtggacaataacaataatgtcaactgtaattggcaacaataa-atggattcgcctccaccacaaaattaatatctagactatagcgcatgaacca----------------------------------------------------------
>Calliandra_bella_LPQ15696@NODE_1_length_1008_cov_335.194415
--------------------------------------------------------------------------------------------------------------------------------------------------------------------------------------------------------------------------------------------------------------------cagacaaaacagccaaattaaaataagatattaccatcttcttttccttccttccctctccctttacatggcgctcagtctcctcttctgcaagcttgtctgcaataagtttcttgtgccctgatagtactggaccctacaaaactatcgacatgtaaggaaaccaatttcattctttgtatatacccaacaaacaagcatctatcttaccaatgagtcaacagaaacactcttcttcataatattcctgaatgccatcctgaatgctctacaaccttcagtaaattttgtgattcctggctgaatatcaccatcttcctcttcatcctcagaaatgtcattattcatatcacctgcagttgagttccaagcatctcgccctcctgcctcctcatcatcagatgattcattactttctttatattcatcttcaattactttattggtaactcctggctgaatatcatcgtcttcaccaccatcatcatcagaattatactcccgcgctcgcttgcggataagtttcttcattttcttgtccattttagctttcttctgtacctggggtactggcaccaattttggttttttatttgacttcttaccaccatgccttttgagtaactgcctctttttcaggcctcttccagattcttgcagttgggtttcttcagccattgactgggtaacagatg-aaaaaag-gcagctgaataaagaaaaaggctaaaatatagtgattgaaaaaaccaa-----------------gaccgcttaagtttagtccagaaaattgggtcaaatcctcattattttgggcactaaagttgtaatctggcataaccaggtgggacctactcagaacgaaacagagatgtgccagaaagcaaagagtcacaagcagaaaaggcaagttctaggaacctcttcttcagccagtggacaatgacaataatgtcaaaagtaattggcaactaagg---------------------------------------------------------------------------------------------------------------
>Cathormion_rhombifolium_Deighton_3618@NODE_1_length_1193_cov_79.197133
--------------------------------------------------------------------------------------------------------------ccccttttctgccaactgtaacattaaaattaataatcagtctgattgccaccaggggataccattaaccttacaaaattagatacatataaatttgtcaacaacacacacataaatgaatttactcaaaatacatgctagttggaataataaacaaaacaaccaaattaaaataagatattaccatcttcttttccttctttgcctctccctttacatggcgttcagcatcctcttctgcaagcttgtctgcaataagtttcttgtgccctgataatactggaccctacaaagctatcgacatgtaaggaaaccaatttcattctttgtatattcccgatgaacaagcatctatcttaccaatgagtcttcggaaacactcttcttcataatattcctgaaggccatcctgaatgctctgcaaccttcagtaaattttgtaattcctggctgaatatcaccatcttctccttcatcctcagaaatgtcattattcatatcactcacagttgagttccaagcatcttgtcctcctgcctcctcctcatcagatgattcattactttctttatcttcctcttcaattactttattggtaactcctagctgaatatctttgtcatcaccaccatcatcatcagaattatactcccgtgctcgcttgcggataagtctcttcattttcttgtccattttaactttcttctgcacctggggtactggcatcaattttggctttttatttgacttattaccaccatgccttttgagtaactgcctctttttcaggccccttccagattctagcacttgggcttcttcagccatggactgggtaacagatgaaaaaaaatgcagctgaataaag-aaaagactaagatatggtaatcgaaacaattaaattaggaaacaaccaagacccacttaaatttagcccagaaaatggggtcaaatcctcattattttgtgcactaaagttctaatctggcataaccagatgggacctactctgaaagaaacagagacatgccagaaagcaaagagtcacaagcagaaaaagcaagttctaggaacctcttcttctattggtggacaataacaataatgtcaactgtaattggcaacaataa-atggattcgcctccaccacaaaattaatatctagactatagcgcatgaaccaatgcaattaat-----------------------------------------------
>Enterolobium_cyclocarpum_MWC9020@NODE_1_length_1398_cov_202.028766
atcaaagtagacctctatttgtaagagaacctaactaaaatacctcctttagtagcaacactaattagaaacttttcatgtgaatccaaataattagcaggtttgacatgccccttttctgccaactgtaacattaaaattaataatcagtccgattgccaccagggaataccattagccatacaaaactagatacatataaatttgtcaacaacaaacac--agaagaattttctcaaaatacatgctagttgggataatagacaaatcaaccaaattaaaataagacattaccatcttcttttccttctttgcgtctccctttacatggcgttcagcctcctcttctgcaagcttgtctgcaataagtttcttgtgccctgataatactggaccctacaaagctatcaacatgtaaggaaaccaatttcattctttgtatattcctgatgaacaagcatctatcttaccaatgagtcttcagaaacactcttcttcataatactcctgaaggccatcctgaatgctctgcaaccttcagtaaattttgtaattcctggctgaatatcaccatcttctccttcatcctcagaaatgtcattattcatatcactcacagatgagttccaagcatattgtcttcctgcctcctcctcatcagatgattcattactttctttatcttcatctttaattactttattggtaattcttggctgaatatcattgttgtcaccaccatcatcatcagaattatactcccgtgctcgcttgcggataagtttcttcattttcttgtccattttaactttcttctgcacctggggtacgggcatcaattttggccttttatttgacttcttaccaccatgtcttttgagtaactgcctctttttcaggcctcttccagagtctagcagttgggtttcttcagccatgaactgggtaacagatg-aaaaaaatgcagatgaataaagaaaaagactaagatatagtaattgaaacaactaaattaggaaacaaccaagactgacttaaatttaacccagaaaattgggccaaatcctcattaatttgtgcactaaagttccaatctggcataaccagatgggacctactctgaaagaaacagagacatgccagaaagcaacgagtcacaagcagaaaaagcaagttctaggaacctcttcttcaattggtggacaataacaataatgtcaactgtaattggcaacaataagatggattcgtctccaccaaaaaattaatatttagactatagcgcatgaaccaatgcaattgatattcatcgaatagactt------------------------------
>Hydrochorea_corymbosa2_Iganci_862@NODE_1_length_1133_cov_473.695733
---------------------------------------------------------------------------------gaatccaaataattagcaggtttcacatgccccttttctgccaactgtaacattaaaattaataatcagt--------caccaggggataccattaaccatacaaaattagatacatataaatttgtcaacaacacacacataaatgaatttactcaaaatacatgctagttggaataataaacaaaacaaccaaattaaaataagatattaccatcttcttttccttctttgcctctccctttacatggcgttcagcctcctcttctgcaagcttgtctgcaataagtttcttgtgccctgataatactggaccctacaaagctatcgacatgtaaggaaaacaatttcattctttgtatattcccgatgaacaagcatctatcttaccaatgagtcttcggaaacactcttcttcataatattcctgaaggccatcctgaatgctctgcaaccttcagtaaattttgtaattcctggctgaatatcaccatcttctccttcatcctcagaaatgtcattattcatatcactcacagttgagttccaagcatcttgtcctcctgcctcctcctcatcagatgcttcactactttctttatcttcctcttcaattactttattggtaattcctggctgaatatctttgtcgtcaccaccatcatcatcagaattatactcccgtgctcgcttgcggataagtctcttcattttcttgtccattttaactttcttctgcacctggggtactggcatcaattttggctttttatttgacttgttgccaccatgccttttgagtaactgcctctttttcaggccccttccagattctagcagttgggcttcttcagccatggactgggtaacagatgaaaaaaaatgcagctgaataaag-aaaagactaagacatggtaattgaaacaattaaattagcaaacaaccaagacccacttaaatttagcccagaaaattgggccaaatcctcattattttgtgcactaaagttctaatctggcataaccagatgggacctactctgaaagaaacagagacatgccagaaagcaaagagtcacaagcagaaaaagcaagttctaggaaccccttcttctattggtggacaataacaataatgtcaac---------------------------------------------------------------------------------------------------------------------------------
>Jupunba_abbottii_Zanoni_21220@NODE_1_length_1136_cov_104.518414
-----------------------------------------------------------------------------------atccaaataattagcaggtttcacatgccccttttctgccaactgtaacattaaaattaataatcagtctgattgccaccaggggataccattaaccatacaaaactagatacatataaatttgtcaacaacacacacataaatgaattttctcaaaatacatgctagttggaataataaacaaaacaaccaaattaaaataagatattaccatcttcttttccttctttgcctctccctttacatggcgttcagcctcctcttctgcaagcttgtctgcaataagtttcttgtgccctgataatactggaccctacaaagctatcgacatgtaaggaaacaaatttcattctttgtatattcccgatgaacaagcatctatcttaccaatgactcttcagaaacactcttcttcataatattcctgaaggccatcctgaatgctctgcaaccttcagtaaattttgtaattcctggctgaatatcaccatcttctccttcatcctcagaaatgtcattattcatatcactcacagttgagttccaagcatcttgtcctcctgcctcctcctcatcagatgattcattactttctttatcttcctcttcaattactttattggtaattcctggctgaatatcattgtcgtcaccaccatcatcatcagaattatactcccgtgctcgcttgcggataagcctcttcattttcttgtccattttaactttcttctgcacctggggtactggcatcaattttggctttttatttgacttcttaccaccatgccttttgagtaactgcctctttttcaggccccttccagattctagcagttgggcttcttcagccatggactgggtaacagatgaaaaaaaatgcagctgaataaag-aaaagactaagatatggtaattgaaacaattaaattaggaaacaaccaagacccacttaaatttagcccagaaaattgggccaaatcctaattattttgtgcactaaagttctaatctggcataaccagatgggacctactctgaaagaaacagagacatgccagaaagcaaagagtcacaagcagaaaaagcaagttctaggaacctcttcttctattggtgaacaataacaataatgtc------------------------------------------------------------------------------------------------------------------------------------
>Jupunba_barbouriana_Iganci_847@NODE_1_length_1423_cov_136.910847
atcaaagtagacctctatttgtaagagaacctaactaaaatacctcctttagtagcaacactaattagaaacttttcctgtgagtccaaataattagcaggtttcacatgccccttttctgccaactgtaaaattaaaattaataatcagtctgattgccaccaggggataccattcgccatac-aaactagatacatataaatttgtcaacaacacacacataaaagaattttctcaaaatacatgctagttggaataatagacaaaacaaccaaattaaaataagatattaccatcttcttttccttctttgcctctccctttacatggcgttcagcctcctcttctgcaagcttgtctgcaataagtttcttgtgccctgataatactggaccctacaaagctatcgacatgtaaggaaaccaatttcattctttgtatattcccgatgaacaagcatctatcttaccaatgagtcttcggaaacactcttcttcataatattcctgaaggccatcctgaatgctctgcaaccttcagtaaattttgtaattcctggctgaatatcaccatcttctccttcatcctcagaaatgtcattattcatattactcaccgttgagttccaagcatcttgtcctcctg---cctcctcatcagatgattcattactttctttatcttcctcttcaattactttattggtaattcctggctgaatatcattgtcgtcaccaccatcatcatcagaattatactcccgtgctctcttgcggataagtctcttcattttcttgtccattttaactttcttctgcacctggggtactggcatcaattttggctttttatttgacttcttaccaccatgccttttgagtaactgcctctttttcaggcctcttccagattctagcagttgggcttcttcagccatggactgggtaacagatg-aaaaaaatgcagctgaataaagaaaaagactaagatatggtaattgaattaattaaattaggaaacaaccaagacccacataaatttagcccagaaaattgggccaaatcctcattattttgtgcactaaaattctaatctggaataaccagatgggacctactctgaaagaaacagagacatgtcagaaagcaaagagtcataagcagaaaaagcaagctctaagaacctcttcttcaattggtggacaataacaataatgtcaactgtaattggcaacaataagatggattcacctccaccaaaaaattaatacttagactatagcgcatgaaccaatgcaattaatattcatccactagacgtgccaaacagaagatcacacagcagcaaatc
>Jupunba_cochleata_Bonadeu_673@NODE_1_length_1760_cov_98.137849
atcaaagtagacctttatttgtaagagaacct-actgaaatacctcctttagtagcaacactaattagaaacttttcatgtgaatccaaataattagcaggtttcacatgccccttttctgccaactgtaacattaaaattaataatcagtctgattgccaccaggggataccattaaccatacaaaactagatacatataaatttgtcaacaacacacacataaatgaattttctcaaaatacatgctagttggaataataaacaaaacaaccaaattaaaataatatattaccatcttcttttccttctttgcctctccctttacatggcgttcagcctcctcttctgcaagcttgtctgcaataagtttcttgtgccctgataatactggaccctacaaagctatcgacatgtaaggaaaccaatttcattctttgtatattcccgacgaacaagcatctatcttaccaatgagtcttcggaaacactcttcttcataatattcctgaaggccatcctgaatgctctgcaaccttcagtaaattttgtaattcctggctgaataccaccatcttctccttcatcctcagaaatgtcattattcatatcactcacagttgagttccaagcatcttgtcctcctgcctcctcctcatcagatgattcattactttctttaacttcctcttcaattactttattggtaattcctggctgaatatctttgtcgtcaccaccatcatcatcagaattatactcccgtgctcgcttgcggataagtctcttcattttcttgtccattttaactttcttctgcacctggggtactggcatcaattttggctttttatttgacttcttaccaccatgccttttgagtaactgcctctttttcaggccccttccagattctagcagttgggcttcttcagccatggactgggtaacagatgaaaaaaaatgcagctgaataaag-aaaagactaagatatggtaattgaaacaattaaattaggaaacaaccaagacccacttaaatttagcccagaaaattgggccaaattctcattattttgtgcactaaagttctaatctggcataaccagatgggacctactctgaaagaaacaaagacatgccagaaagcaaagagtcacaagcagaaaaagcaagttctaggaacctcttcttctattggtggacaataacaataatgtcaactgtagttggcaacaataa-atggatttgcctccaccacaaaattaatatctagactatagcacatgaaccaatgcaatta--attcatccactagacatgccaaacagaagatcacacagcagaaaatc
>Jupunba_commutata_Maguire_46145@NODE_1_length_1323_cov_112.924559
--------------ctatttgtaagagaacctaactaaaatacctcctttagtagcaacactaattagaaacttttcctgtgagtccaaataattagcaggtttcacatgccccttttctgccaactgtaaaattaaaattaaaaatcaggctgattgccaccaggggataccattcgctatacaaaactagatacatataaatttgtcaacaacacacacataaaagaattttctcaaaatacatgctagttggaataatagacaaaacaaccaaattaaaataagatattaccatcttcttttccttctttgcctctccctttacatggcgttcagcctcctcttctgcaagcttgtctgcaataagtttcttgtgccctgataatactggaccctacaaagctatcgacatgtaaggaaaccaatttcattctttgtatattcccgatgaacaagcatctatcttaccaatgagccttcggaaacactcttcttcataatattcctgaaggccatcctgaatgctctgcaaccttcagtaaattttgtgattcctggctgaatatcaccatcttctccttcatcctcagaaatgtcattattcatatcactcaccgttgagttccaagcatcttgtcctcctg---cctcctcatcagatgattcattactttctttatcttcctcttcgattacttttttggtaattcctggctgaatatcattgtcgtcaccaccatcatcatcagaattatactcccgtgctctcttgcggataagtctcttcattttcttgtccattttaactttcttctgcacctggggtactggcatcaattttggctttttatttgacttcttaccaccatgccttttgagtaactgcctctttttcaggcctctttcagattctagcagttgggcttcttcagccatgaactgggtaacagatg-aaaaaaatgcagctgaataaagaaaaagactaagatatggtaattgaattaattaaattaggaaacaaccaaaacccactcaaatttagcccagaaaattgggccaaatcctcattattttgtgcactaaagttctaatctggaataaccagatgggacct------------ccagaggcatgccagaaagcaaagagtcacaagcagaaaaagcaagctctaagaacctcttcttcaattggtggacaataacaataatgtcaactgtaattggcaacaataagatggattcgcctccaccaaaaaattaatacttagactatagcgcatgaaccaatgcaattaatattcatccactagacgtgccaaacagaaaatcacacagcagcaaatc
>Jupunba_filamentosa_Lima_7487@NODE_1_length_1508_cov_108.467505
atcaaagtagacctctatttgtaagagaacctaactaaaatacctcctttagtagcaacactaattagaaacttttcatgtgagtccaaataattagcaggtttcacatgccccttttctgccaactgtaacattaatattaataatcagtctgattgccaccaggggataccattcgccatacaaaactagatacatataaatttgtcaacaacacacacataaaagaattttctcaaaatacatgctagttggaataatagacaaaacaaccaaattaaaataagatattaccatcttcttttccttctttgcctctccctttacatggcgttcagcctcctcttctgcaagcttgtctgcaataagtttcttgtgccctgataatactggaccctacaaagctatcgacatgtaaggaaaccaatttcattctttgtatattcccgatgaacaagcacctatcttaccaatgagtcttcggaaacactcttcttcataatattcctgaaggccatcctgaatgctctgcaaccttcagtaaattttgtaattcctggctgaatatcaccatcttctccttcatcctcagaaatgtcattattcatatcactcaccgttgagttccaagcatcttgtcctcctgcctcctcctcatcagatgattcattactttctttatcttcctcttcgattactttattggtaattcctggctgaatatcattgtcgtcaccaccatcatcatcagaattatactcccgtgctctcttgcggataagtctcttcattttcttgtccattttaactttcttctgcacctggggtactggcatcaattttggctttttatttgacttcttaccaccatgccttttgagtaactgcctctttttcaggcctcttccagattctagcagttgggcttcttcagccatggactgggtaacagatg-aaaaaaatgcagctgaataaagaaaaagactaagatatggtaattgaattaattaaattaggaaacaaccaagacccacttaaatttagcccagaaaattgggccaaatcctcattattttgtgcactaaagttctaatccggaataaccagatgggacctactctgaaagaaacagagacatgccagaaagcaaagagtcacaagcagaaaaagcaagctctaagaacctcttcttcaattggtggacaataacaataatgtcaactgtaattggcaacaataagatggattcacctccaccaaaaaattaatacttagactatagcgcatgaaccaatgcaattaatattcatccactagacgtgccaaacagaagatcacacagccgcaaatc
>Jupunba_leucophylla_Iganci_839@NODE_1_length_1456_cov_202.324873
atcaaagtagacctctatttgtaagagaacctaactaaaatacctcctttagtagcaacactaattagaaacttttcatgtgagtccaaataattagcaggtttcacatgccccttttctgccaactgtaacattaaaattaataatcagtctgattgccaccagaggataccattcgccatacaaaactagatacatataaatttgtcaacaacacacacataaaagaattttctcaaaatacatgctagttggaataatagacaaaacaaccaaattaaaataagatattaccatcttcttttccttctttgcctctccctttacatggcgttcagcctcctcttctgcaagcttgtctgcaataagtttcttgtgccctgataatactggaccctacaaagctatcgacatgtaaggaaaccaatttcattctttgtatattcccgataaacaagcatctatcttaccaatgagtcttcggaaacactcttcttcataatattcctgaaggccatcctgaatgctctgcaaccttcagtaaattttgtaattcctggctgaatatcaccatcttctccttcatcgtcagaaacgtcattattcatatcactcaccgttgagttccaagcatcttgtcctcctgcctcctcctcatcagatgattcattactttctttatcttcctcttcaattactttattggtaattcctggctgaatatcattgtcgtcaccaccatcatcatcagaattatactcccgtgctctcttgcggataagtctcttcattttcttgtccattttaaatttcttctgcacctggggtactggcatcaattttggctttttatttgacttcttaccaccatgccttttgagtaactgcctctttttcaggcctcttccagattctagcagttgggcttcttcagccatggactgggtaacagatg-aaaaaaatgcagctgaataaataaaaagactaagatatgataactgaattaattaaattaggaaacaaccaagacccacttaaatttagcccagaaaattgggccaaatcctcattattttgtgcactaaagttctaatccggaataaccagatgggaggtactctgaaagaaacagagacatgccagaaagcaaagagtcacaagcagaaaaagcaagctctaagaacctcttcttcaatcggtggacaataacaataatgtcaactgtaattggcaacaataagatggat--------------------------------------------------------------------------------------------------------
>Jupunba_limae_Iganci_261@NODE_1_length_1768_cov_91.817859
atcaaagtagacctctatttgtaagagaacctaactaaaatacctcctttagtagcaacactaattagaaacttttcatgtgagtccaaataattagcaggtttcacatgccccttttctgccaactgcaacattaaaattaataatcagtctgattgccaccaggggataccattcgccatacaaaactagatacatataaatttgtcaacaacacacacataaaagaattttctcaaaatacatgctagttggaataagagacaaaacaaccaaattaaaataagatattaccatcttcttttccttctttgcctctccctttacatggcgttcagcctcctcttctgcaagcttgtctgcaataagtttcttgtgccctgataatactggaccctacaaagctattgacaagtaaggaaaccaatttcattctttgtatattcccgatgaacaagcatctatcttaccaatgagtcttcggaaacactcttcttcataatattcctgaaggccatcctgaatgctctgcaaccttcagtaaattttgtaattcctggctgaatatcaccatcttctccttcatcctcagaaatgtcattattcatatcactcaccgttgagttccaagcatcttgtcctcctg---cctcctcatcagatgattcattactttctttatcttcctcttcgattactttattggtaattcctggctgaatatcattgtcgtcaccaccatcatcatcagaattatactcccgtgctctcttgcggataagtctcttcattttcttgtccattttaactttcttctgcacctggggtactggcatcaattttggctttttatttgacttcttaccaccatgccttttgagtaactgcctctttttcaggcctcttccagattctagcagttgggcttcttcagccatggactgggtaacagatg-aaaaaaatgcagctgaataaagaaaaagactaagatatggtaattgaattaattaaattaggaaacaaccaagacccacttaaatttagcccagaaaattgggccaaatcctcattattttgtgcactaaagttctaatctggaataaccagatgggacctactctgaaagaaacagagacatgccagaaagcaaagagtcacaagcagaaaaagcaagctctaagaacctcttcttcaattggtggacaataacaataatgtcaactgtaattggcaacaataagatggattcacctccaccaaaaaattaatacttagactatagcgcatgaaccaatgcaattaatattcatccactagacgtgccaaacagaagatcacacagcagcaaatc
>Jupunba_microcalyx_Iganci_855@NODE_1_length_1593_cov_135.451187
atcaaagtagacctctatttgtaagagaacctaactaaaatacctcctttagtagcaacactaattagaaacttttcatgtgagtccaaataattagcaggtttcacaagccccttttctgccaactgtaacattaaaattaataatcagtctgattgccaccagaggataccattcgccatacaaaactagatacatataaa-ttgtcaacaacacacacatagaagaattttctcaaaatacatgctagttggaataatagacaaaacaaccaaattaaaataagatattaccatcttcttttccttctttgcctctccctttacatggcgttcagcctcctcttctgcaagcttgtctgcaataagtttcttgtgccctgataatactggaccctacaaagctatcgacatgtaaggaaaccaatttcattctttgtatattcccgatgaacaagcatctatcttaccaatgagtcttcggaaacactcttcttcataatattcctgaaggccatcctgaatgctctgcagccttcagtaaattttgtaattcctggctgaatatcaccatcttctccttcatcctcagaaatgtcattattcatatcactcaccgttgagttccaagcatcttgtcctcctgcctcctcctcatcagatgattcattactttctttatcttcctcttcaattactttattggtaattcctggctgaatatcattgtcgtcaccaccatcatcatcagaattatactcccgtgctctcttgcgaataagtctcttcattttcttgtccattttaactttcttctgcacctggggtactggcatcaattttggctttttatttgacttcttaccaccatgccttttgagtaactgcctctttttcaggcctcttccagattctagcagttgggcttcttcagccatggactgggtaacagatg-aaaaaaatgcagctgaataaataaaaagactaagatatggtaattgaattaattaaattaggaaacaaccaagacccacttaaatttagcccagaaaattgggccaaatcctcattattttgtgcactaaagttctaatccggaataaccagatgggacgtactctgaaagaaacagagacatgccagaaagcaaagagtcacaagcagaaaaagcaagctctaagaacctcttcttcaatcggtggacaataacaataatgtcaactgtaattggcaacaataagatgaattcgcctccaccaaaaaattaatgcttagactatagcgcatgaaccaatgcaatgaatattcatccactagacgtgccaaacagaagatcacacagcagcaaatc
>Jupunba_oppositifolia_Liegier_16014@NODE_1_length_1051_cov_108.014374
----------------------------------------------------------------------------------------------------------------------------------------------ataatcagtctgattgccaccaggggataccattaaccatacaaaactagatacatataaatttgtcaacaacacacacataaatgaattttctcaaaatacatgctagttggaataataaacaaaacaaccaaattaaaataagatattaccatcttcttttccttctttgcctctccctttacatggcgttcagcctcctcttctgcaagcttgtctgcaataagttttttgtgccctgataatactggaccctacaaagctatcgacatgtaaggaaaccaatttcattctttgtatattcccgatgaacaagcatctatcttaccaatgagtcttcagaaacactcttcttcataatattcctgaaggccatcctgaatgctctgcaaccttcagtaaattttgtaattcctggctgaatatcaccatcttctccttcatcctcagaaatgtcattattcatatcactcacagttgagttccaagcatcttgtcctcctgcctcctcctcatcagatgattcattactttctttatcttcctcttcaattactttgttggtaattcctggctgaatatcattgtcgtcaccaccatcatcatcagaattatactcccgtgctcgcttgtggataagtctcttcattttcttgtccattttaactttcttctgcacctggggtactggcatcaattttggctttttatttgacttcttaccaccatgccttttgagtaactgcctctttttcaggacccttccagattctagcagttgggcttcttcagccatggactgggtaacagatgaaaaaaaatgcagctgaataaag-aaaagactaagatatggtaattgaaacaattaaattaggaaacaaccaagacccacttaaatttagcccagaaaattgggccaaatcctaattattttgtgcactaaagttctaatctggcataaccagatgggacctactctgaaagaaacagagacatgccagaaagcaaagagtcacaagcagaaaaagcaagttctaggaacctcttcttc--------------------------------------------------------------------------------------------------------------------------------------------------------------
>Jupunba_trapezifolia_Simon_1600@NODE_1_length_1181_cov_223.639432
---------------------------------------------cctttagtagcaacactaattagaaacttttcctgtgagtccgaataattagcaggtttcacatgccccttttctgccaactgtaaaattaaaattaaaaatcaggctgattgccaccaggggataccattcgccatacaaaactagatacatataaatttgtcaaca--acacacataaaagaattttctcaaaatacatgctagttggaataatagacaaaacaaccaaattaaaataagatattaccatcttcttttccttctttgcctctccctttacatggcgttcagcctcctcttctgcaagcttgtctgcaataagtttcttgtgccctgataatactggaccctacaaagctatcgacatgtaaggaaaccaatttcattctttgtatattcccgatgaacaagcatctatcttaccaatgagccttcagaaacactcttcttcataatattcctgaaggccatcctgaatgctctgcaaccttcagtaaattttgtaattcctggctgaatgtcaccatcttctccttcatcctcagaaatgtcattattcatatcactcaccgttgagttccaagcatcttgtcctcctg---cctcctcatcagatgattcattactttctttatcttcctcttcgattacattattggtaattcctggctgaatatcattgtcgtcaccaccatcatcatcagaattatactcccgtgctctcttgcggataagtctcttcattttcttgtccattttaactttcttctgcacctggggtactggcatcaattttggctttttatttgacttcttaccaccatgccttttaagtaactgcctctttttcaggcctcttccagattctagcagttgggcttcttcagccatgaactgggtaacagatg-aaaaaaatgcagctgaataaagaaaaagactaagatatggtaattgaattaattaaattaggaaacaaccaaaacccactcaaatttagcccagaaaattgggccaaatcctcattattttgtgcactaaagttctaatctggaataaccagatgggacct------------ccagagacatgccagaaagcaaagagtcacaagcagaaaaagcaagctctaagaacctcttcttcaattggtggacaataacaataatgtcaactgtaattggcaacaaaga---------------------------------------------------------------------------------------------------------------
>Jupunba_villosa_Borges_423@NODE_1_length_1576_cov_127.985324
atcaaagtagacctctatttgtaagagaacctaactaaaatacctcctttagtagcaacactaattagaaacttttcctgtgagtccaaataattagcaggtttcacatgccccttttctgccaactgtaaaattaaaattaataatcagtctgattgccaccaggggataccattcgccatacaaaactagatacctataaatttgtcaacaacacacacataaaagaattttctcaaaatacatgctagttggaataatagacaaaacaaccaaattaaaataagatattaccatcttcttttccttctttgcctctccctttacatggcgttcagcctcctcttctgcaagcttgtctgcaataagtttcttgtgccctgataatactggaccctacaaagctatcgacatgtaaggaaaccaatttcattctttgtatattcccgatgaacaagcatctatcttaccaatgagtctttggaaacactcttcttcataatattcctgaaggccatcctgaatgctctgcaaccttcagtaaattttgtaattcctggctgaatatcaccatcttctccttcatcctcagaaatgtcattattcatatcactcaccgttgagttccaagcatcttgtcctcctgcctcctcctcatcagatgattcattactttctttatcttcctcttcgattactttattggtaattcctggctgaatatcattgttgtcaccaccatcatcatcagaattatactcccgtgctctcttgcggataagtctcttcattttcttgtccattttaactttcttctgcacctggggtactggcatcaattttggctttttatttgacttcttaccaccatgccttttgagtaactgcctctttttcaggcctcttccagattctagcatttgggcttcttcagccatggactgggtaacagatg-aaaaaaatgcagctgaataaagaaaaagactaagatatggtaattgaattaattaaattaggaaacaaccaagacccacttaaatttagcccagaaaattgggccaaatcctcattattttgtgcactaaagttctaatctggaataaccagatgggacctactctgaaagaaacagagacatgccagaaagcaaagagtcacaagcagaaaaagcaagctctaagaacctcttcttcaattggtggacaataacaataatgtcaactgtaattggcaacaataagatggattcgcctccaccaaaaaattaatacttagactatagcgcatgaaccaatgcaattaatattcatccactagacgtgccaaacagaagatcacacagcagcaaatc
>Punjuba_callejasii_Daly_5935@NODE_1_length_869_cov_26.623737
----------------------------------------------------------------------------------------------------------------------------------------------------------------------------------------------------------atttgtcaacaacacgcacataaaagaattttctcaaaatacatgctagttggaataatagacaaaacaaccacattaaaataagatattaccatcttcttttccttctttgcctctccctttacatggcgttcagcctcctcttctgcaagcttgtccccaataagtttcttgtgccctgataatactggaccctacaaagctatcgacatgtaaggaaaccaatttcattctttgtatattcccgatgaacaagcatctatcttaccaatgagtcttcggaaacactcttcttcataatattcctgaaggccatcctgaatgctctgcaaccttcagtaaattttgtaattcctggttgaatatcaccatcttctccttcatcctcagaaatgtcattattcatatcactcacagttgagttccaagcatcttgtcctcctgcctcctcctcatcagatgattcattactttctttatcttcctcttcaattactttattggcaattccatgctgaata------tcgtcaccaccatcatcatcagaattatactctcgtgctcgcttgcggataagtctcttcattttcttgtccattttaactttcttctgcacctggggtactggtatcaattttggctttttatttgacttcttaccatcatgccttttgagtaactgcctctttttcaggcctcttgcagattctagcagttgggtttcttcagccatggactgggtaacagatg-aaaaaaatgcagctgaataaagaagaagactaagatatagtaattgaaacaattaaattaggaaacaaccaagaccaacttaaatttagcccagaaaattgggccaaatcctcattattttg----------------------------------------------------------------------------------------------------------------------------------------------------------------------------------------------------------------------------------------------------------------------------------
>Punjuba_lehmannii_Escobar_7465@NODE_1_length_1331_cov_87.122807
atcaaagtagacctctatttgtaagagaaccaaactaaaatacctcctttagtagcaacactaactagaaacttttcatgtgaatccaaataattagcagatttgacatgcctcttttctgccaactgtaacattaaaattaataatcagtctgattgccaccaggggataccattagccatacaaaaatagatacatataaatttgtcaacaacacgcacataaaagaattttctcaaaatacatgctagttggaataatagacaaaacaaccaaattaaaataagatattaccatcttcttttccttctttgcctctccctttacatggcgttcagcctcctcttctgcaagcttgtccgcaataagtttcttgtgtcctgataatactggaccctacaaagctatcgacatgtaaggaaaccaatttcattctttgtatattcccgatgaacaagcatctatcttaccaatgagtcttcggaaacactcttcttcataatattcctgaaggccatcctgaatgctctgcaaccttcagtaaattttgtaattcctggttgaatatcaccatcttctccttcatcctcagaaatgtcattattcatatcactcacagttgagttccaagcatcttgtcctcctgcctcctcctcatcagatgattcattactttctttatcttcctcttcaattactttattggcaattcctggctgaata------tcgtcgccaccatcatcatcagaattatactcccgtgctcgcttgcggataagtctcttcattttcttgtccattttaactttcttctgcaccttgggtactggtatcaattttggctttttatttgacttcttaccatcatgccttttgagtaactgcctctttttcaggcctcttccagattctagcagttgagtttcttcagccatgggctgggtaacagatg-aaaaaaatgcagctgaataaagaaaaagactaagatatagtaattgaaacaattaaattaggaaacaaccaagaccaacttaaatttagcccagaaaattgggccaaatcctcattattttgtgcactaaagttctaatctggcataaccagatgggacctactctgaaagaaacagagacatgccagaaagcaaagagtcacaagcagaaaaagcaagttctaggaacctcttcttcaattggtggacaataacaataatgtcaactgtaattggcaacaataagatggattcgcctccaccaaaaaattaatacttagactatagcgcatgaaccaatgcaattaatattcatccactagacgtgccaaacaggagatca--------------
>Punjuba_racemiflora_Jimenez_Soares_3626@NODE_1_length_1504_cov_100.164681
atcaaagtagacctctatatgtaagagaacctaactaaaatacctcctttagtagcaacactaactagaaacttttcatgtgaatccaaataattagcagatttgacatgccccttttctgccaactgtaacattaaaattaataatcagtctgattgccaccaggggataccattagccatacaaaaatagatacatataaatttgtcaacaacacgcacataaaagaattttctcaaaatacatgctagttggaataatagacaaaacaaccaaattaaaataagatattaccatcttcttttccttctttgcctctccctttacatggcgttcagcctcctcttctgcaagcttgtccgcaataagtttcttgtgtcctgataatactggaccctacaaagctatcgacatgtaaggaaaccaatttcattctttgtatattcccgatgaacaagcatctatcttaccaatgagtcttcagaaacactcttcttcataatattcctgaaggccatcctgaatgctctgcaaccttcagtaaattttgtaattcctggttgaatatcaccatcttcttcttcatcctcagaaatgtcattattcatatcactcacagttgagttccaagcatcttgtcctcctgcctcctcctcatcagatgattcattactttctttaacttcctcttcaattactttattggcaattcctggctgaata------tcgtcaccaccatcatcatcagaattatactcccgtgctcgcttgcggataagtctcttcattttcttgtccattttaactttcttctgcaccttgggtactggtatcaattttggctttttatttgacttcttaccatcatgccttttgagtaactgcctctttttcaggcctcttccagattctagcagttgagtttcttcagccatgggctgggtaacagatg-aaaaaaatgcagctgaataaagaaaaagactaagatatagtaattgaaacaattaaattaggaaacaaccaagaccaacttaaatttagcccagaaaattgggccaaatcctcattattttgtgcactaaagttctaatctggcataaacagatgggacctactctgaaagaaacagagacatgccagaaagcaaagagtcacaagcagaaaaagcaagttctaggaacctcttcttcaattggtggacaataacaatattgtcaactgtaattggcaacaataagatggattcgcctccaccaaaaaattaatactcagactatagcgcatgaaccaatgcaattaatattcatccactagac-tgccaaacaggagatcacacagcagaaaatc
>_R_Acacia_rostellifera_Murphy_466@NODE_1_length_635_cov_253.476703
--------------------------------------------------------------------------------------------------------------------------------------------------------------------------------------------------------aaacttgtcaacaactcatacataaaagtattttctcaaactacatgctagttggaataacagaccaggcagccaaattaaaataagatattaccatcttcttttccttctttgcctctccctttacatggcgttcagcatcctcttctgcaagcttgtctgcaataagtttcttgtgccctgataatactggaccctacaaagctatcaacatgtaaggaaaccaaattcattctttgtatattcccgaagaacaagcatctatcttaccaatgagtcttcggaaacactcttcttcataatattcctaaaggccatcctgaatgctctacaaccttcagtaaattttgtaattcctggctgaatatcaccatcttctccttcatccccagaaatgtc---attcatatcactcacagttgagttccaagcatcttgtcctcctgccttgtcatcatcagatgattcattactttctttatcttcctcttcaattactttattggtaattcccggctgaatatcattgttgtcaccaccatcatcgtcagaattatactccctagctcgcttgcggataagtttcttcattttcttgtccattttaactttcttctgcacccggggtactggcatca----------------------------------------------------------------------------------------------------------------------------------------------------------------------------------------------------------------------------------------------------------------------------------------------------------------------------------------------------------------------------------------------------------------------------------------------------------------------------------------------------------------------------------
>_R_Albizia_adinocephala_FHO33_88@NODE_1_length_1809_cov_89.529446
atcaaagtagacccctatttgtaagagaacctaactaaaatacctcctttagtagcaacactaattagaaacttttcatgtgaatccaaataattagcaggtttgacatgccccttttctgccaactgtaacattaaaattaataatcagtctgattgcc-ccaggggataacattagccatacaaaactagatacatataaatttgtcaacaacacacacataaaaagaatt------aataaatgctagttggaataatagacaaaacaaccaaattaaaataagatattaccatcttcttttccttctttgcctctccctttacatggcgttcagcctcctcttctgcaagcttgtctgcaataagtttcttgtgccctgataatactggaccctgcaaagctatcaacatgtaaggaaaccaatttcactcttggtatattcctgatgaacaagcatctatcttaccaatgagtcttcggaaacactcttcttcataatattcctgaaggccatcctgaatgctctgcaaccttcagtaaattttgtaattcctggctgaatatcatcatcttctccttcatcctcaaaaatgtcattattcatatcactcacagttgagttccaagcatcttgtcctcctgcctcctcctcatcagatgattcattactttctttatcttcctcttcaattactttattggtaattcctggctgaatatcattgtcgtcaccaccatcatcatcagaattatactcccgtactcgcttgcggacaagtctcttcattttcttgtccattttaactttcttctgcacctggggtactggcatcaattttggctttttatttgagttcttaccaccatgccttttgagtaactgcctctttttcaggcctcttccagattctagcagttgggcttcttcagccatggactgggtaacagatg-aaaaaaatgcagctgaataaagaaaaagagt-atatatactaattgaaacaattaaattaggaaacaaccaagacccacttaaatttagcccagaaaattgtgccaaatcc---ttattttgtgcactgaagttctaatctagcataaccagatgggacctactctgaaagaaacagagacaagtcagaaagcaaagagtcacaagcagaaaaagcaaattctaggaacctcttcttcaattggtggacaataacaataatgtcaactgtaattggcaacaataagatggatttgcctccaccaaaaaattaatatttggactgtagcgtatgaaccaatgcaattaatattcatccactagacgtgccaaacagaagatcacacagcagaaaatc
>_R_Albizia_burkartiana_StivalSantos_678@NODE_1_length_841_cov_11.624682
-------------------------------------------------------------------------------------------------------------------------------------------------------------------------------------------------------------------------------------------------------------------------------------------taagatattaccatcttcttttccttctttgcctctccctttacatggcgttcagcctcctcttctgcaagcttgtctgcaataagtttcttgtgccctgataatactggaccctacaaagctatcaacatgtaaggaaaccaatttcactctttgtatattcccgatgaacaagcatctatcttaccaatgagtctttggaaacactcttcttcataatattcctgaaggccatcctgaatgctctgcaaccttcagtaaattttgtaattcctggctgaatatcaccatcttctccttcatcctcagaaatgtcattattcatatcactcacagttgagttccaagtatcttgtcctcctgcctcctcctcatcagatgattcattactttctttatcttcctcttcaattactttattgttaattcctggctgaatatcattgtcgtcaccaccatcatcatcagaattatactcccgtgctcgcttgcggataagtctcttcattttcttgtccattttaactttcttctgcacctggggcactggcatcaattttggctttttatttgagttcttaccaccaagccttttgagtaactgcctctttttcaggcctcttccagattctagcagtggggcttcttcagccatggactgggtaacagatg-aaaaaaatgcagctgaataaagaaaaagact-atatagagtaattgaaacaattaaattaggaaacaaccaagacccacttaaatttagcccagaaaattgtgccaaa-cctcattattttgtgcactaaagttctaatctggcataaccagatgggacctactctgaaag---------------------------------------------------------------------------------------------------------------------------------------------------------------------------------------------------------------------------------
>_R_Albizia_glabripetala_Lewis_1652@NODE_1_length_1052_cov_37.874872
-----------------------------------------------------------------------------------------------------------------------------------------------------------------------------------------------gatacatataaatttgtcaacaacacacacataaaaagaatt------aatacatgctagttggaataatagacaaaacaaccaaattaaaataagatattaccatcttcttttccttctttgcctcaccctttacatggtgttcagcctcctcttctgcaagcttgtctgcaataagtttcttgtgccctgataatactggaccctacaaagctatcaacatgtaaggaaaccaatttcactctttgtatattcccgatgatcaagcatctatcttaccaacgagtcttcggagacactcttcttcataatattcttgaaggccatcctgaatgctctgcaaccttcagtaaattttgtaattcctggttgaatatcatcatcttctccttcatcctcagaaatgtcattattcatatcactcatagttgagttccaagtatctcgtcctcctgcctcctcctcatcagatgattcattactttctttatcttcctcttcaattactttattggtaattcctggctgaatatcattgtcgtcaccaccatcatcatcagaattataatcccgtgctcgcttgcggataagtctcttcattttcttgtccattttaactttcttctgcacctggggtactggcatcaattttggctttttatttgagttcttaccgccatgctttttgagtaactgcctctttttcaggcctcttccagattctagcagttggacttcttcagccatggactgagtaacagatgaaaaaaaatgcagctgaataaagaaaaagact-atatatactaattgaaacaattaaattaggaaacaaccaagacccagttaaatttagcccagaaaattgtgccaaatcctcattattttgtgcactaaagttctaatctggcatcaccagatgggacctactctgaaagaaacagaggcaagccagaaagcaaagagtcacacgcagaaaaagcaaattctaagaacctcttcttcaattggtggacaataacaataatgtcaactgtaattggcaacaataagatggatt-------------------------------------------------------------------------------------------------------
>_R_Albizia_subdimidiata_var_minor_Gorts_341@NODE_1_length_1081_cov_24.002988
------------------------------------------------------------------------------------------------------------------ttttctgccaactgtaacattaaaattaataatcagtctgataggc-ccaggggataacattagccatacaaaaccagatacatataaatttgtcaacaacacacacataaaaagaatt------aatacatgctagttggaataatagacaaaacaaccaaattaaaataagatattaccatcttcttttccttctttgcctcaccctttacatggtgttcagcctcctcttctgcaagcttgtctgcaataagtttcttgtgccctgataatactggaccctacaaagctatcaacatgtaaggaaaccaatttcactctttgtatattcccgatgatcaagcatctatcttaccaacgagtcttcggagacactcttcttcataatattcttgaaggccatcctgaatgctctgcaaccttcagtaaattttgtaattcctggttgaatatcatcatcttctccttcatcctcagaaatgtcattattcatatcactcatagttgagttccaagtatctcgtcctcctgcctcctcctcatcagatgattcattactttctttatcttcctcttcaattactttattggtaattcctggctgaatatcattgtcgtcaccaccatcatcatcagaattataatcccgtgctcgcttgcggataagtctcttcattttcttgtccattttaactttcttctgcacctggggtactggcatcaattttggctttttatttgggttcttaccaccatgctttttgagtaactgcctctttttcaggcctcttccagattctagcagttgggcttcttcagccatggactgagtaacagatgaaaaaaaatgcagctgaataaagaaaaagact-atatacactaattgaaacaattaaatcaggaaacaaccaagacccactgaaatttagcccagaaaactgtgccaaatcctcattattttgtgcactaaagttctaatcttgcatcaccagatgggacctactctgaaagaaacagagacaagccagaaagcaaagagtcacaagcagaaaaagcaaattctaggaacctcttcttcaattggtgg-----------------------------------------------------------------------------------------------------------------------------------------------------
>_R_Albizia_subdimidiata_var_subdimidiata_Ferreira_210@NODE_1_length_1254_cov_136.144435
----------------atttgtaagagaacctaactaaaatacctcctttagtagcaacactaattagaaacttttcatgtgaatccaaataattagcaggtttgacatgccccttttctgccaactgtaacattaaaattaataatcagtctgataggc-ccaggggataacattagccatacaaaactagatacatataaatttgtcaacaacacacacataaaaagaatt------aatacatgctagttggaataatagacaaaacaaccaaattaaaataagatattaccatcttcttttccttctttgcctctccctttacatggtgttcagcctcctcttctgcaagcttgtctgcaataagtttcttgtgccctgataatactggaccctacaaagctatcaacatgtaaggaaaccaatttcactctttgtatattcccgatgatcaagcatctatcttaccaacgagtcttcggagacactcttcttcataatattcttgaaggccatcctgaatgctctgcaaccttcagtaaattttgtaattcccggttgaatatcatcatcttctccttcatcctcagaaatgtcattattcatatcactcatagttgagttccaagtatctcgtcctcctgcctcctcctcatcagatgattcattactttctttatcttcctcttcaattactttattggtaattcctggctgaatatcattgtcgtcaccaccatcatcatcagaattataatcccgtgctcgcttgcggataagtctcttcattttcttgtccattttaactttcttctgcacctggggtactggcatcaattttggctttttatttgggttcttaccaccatgctttttgagtaactgcctctttttcaggcctcttccagattctagcagttgggcttcttcagccatggactgagtaacagatgaaaaaaaatgcagctgaataaagaaaaagact-atatacactaattgaaacaattaaatcaggaaacaaccaagacccactgaaatttagcccagaaaactgtgccaaatcctcattattttgtgcactaaagttctaatcttgcatcaccagatgggacctactctgaaagaaacagagacaagccagaaagcaaagagtcacaagcagaaaaagcaaattctaggaacctcttcttcaattggtggacaataacaataatgtcaactgtaattggcaacaagaagatggatttgcctccaccaaaaaattaatatttgga---------------------------------------------------------------------------
>_R_Albizia_tomentella_Leach_Dunlop_3801@NODE_1_length_1257_cov_169.213559
----------------------------aaacatctaaaatacctcctttagtagcaacactaattagaaacttttcatgtgaatccaaataattagtaggtttgacatgcgccttttctgccaactgtaacatcaaaattaataatcagtctgattgcaaccaagggataccattagccatgcaaaactagatacatgtaaatttgtcaacaacacacacataaaagaactttctcaaaatacatggtagttggaataatagacaaaacaaccaaattaaaataagatattaccatcttcttttccttctttccctctccctttacatggcgttcagcctcctcttctgcaagcttgtctgcaataagttttttgtgccctgataatactggaccctacaaagctatcaacatgtaaagaaaccaatttcattctttgtataatcccgataaacaagtatctatcttaccaatgagtcttcggaaacactcttcttcataataatcctgaaggccatcctgaatgctctgcaaccgtcagtaaattttgtaattcctggctgaatatcatcatcttcaccttcatcctcagaaatgtcattattcatatcactcacagttgagttccatacatatttttcccctgcctccttctcatcagatgattcattactttctttatcttcctcttcaattactttattgttaattcctggcagaatatcattgtcgtcaccaccaccatcatcagaattataatcccgtgctcgcttgcggataagtttcttcattttcttgtccattttaactttcttctgcacctggggtactggcatcaattttggctttttatttaacttcttaccaccatgccttttgagtaactgtctctttttcaggcctcttccagattctagcagttgggtttcttcagccatggactgggcaacagatg-aaaaaaatgcagccgaataaagaaaaagactaagacacagtaattgaaacaattaaattaggaaacaaccaagacccacttaaatttagcccagaaaattgggccaaatcctcattattttgtgcactaaagttctaatatggcataatcagatgggacctgctatgaaagaaacagagacatgccagaaagcaaagagtcacaggcagaaaaagcaatttctaggaacctcttcgtcaattgttggacaatgacaataatgtcaactgtaattggcaacaataagatggattcacctccaccaaaaaattaatatttagagtatagtgc------------------------------------------------------------------
>_R_Albizia_tomentosa_Hughes_648@NODE_1_length_1209_cov_107.885159
---------------------------------------------------gtagcaacactaattagaaacttttcatgtgaatccaaataattagcaggtttgacatgccccttttctgccaactgtaacattaaaattaataatcagtctgattgcc-ccaggggataacattagccatacaaaactagatacatataaatttgtcaacaacacacacataaaaagaatt------aatacatgctagttggaataatagacaaaacaaccaaattaaaataagatattaccatcttcttttccttctttgcctctccctttacatggcgttcagcctcctcttctgcaagcttgtctgcaataagtttcttgtgccctgataatactggaccctacaaagctatcaacatgtaaggaaaccaatttcactctttgtatattcccgatgaacaagcatctatcttaccaatgagtcttcggaaacactcttcttcataatattcctgaaggccatcctgaatgctctgcaaccttcagtaaattttgtaattcctggctgaatatcatcatcttctccttcatcctcagaaatgtcattgttcatatcactcacagttgagttccaagcatcttgtcctcctgcctcctcctcatcagatgattcattactttctttatcttcctcttcaattactttattggtaattcctggctgaatatcatggtcgtcaccaccatcatcatcagaattatactcccgtgctcgcttgcggataagtctcttcattttcttgtccattttaactttcttctgcacctggggtactggcatcaattttcgctttttatttgagttcttaccaccatgccttttgagtaactgcctctttttcaggcctcttccagattctagcagttgggcttcttcagccatggactgggtaacagatg-aaaaaaatgcagctgaataaagaaaaagaat-atatatactaattgaaacaattaaattaggaaacaaccaagacccacttaaatttagcccagaaaattgtgccaaatcc---ttattttgtgcactaaagttctaatctggcataaccagatggtacctactctgaaagaaacagagacaagccagaaagcaaagagtcacaagcagaaaaagcaaattctaggaacctcttcttcaattggtggacaataacaataatgtcaactgtaattggcaacaataagatggatttgcctccaccaaaaaattaata---------------------------------------------------------------------------------
>_R_Albizia_xerophytica_Hughes_1435@NODE_1_length_1326_cov_84.458767
------------------------------------------cctcctttagtagcaacactaattagaaacttttcatgtgaatccaaataattagcaggtttgacatgccccttttctgccaactgtaacattaaaattaataatcagtctgattgcc-ccaggggataacattagccatacaaaactagatacatataaatttgtcaacaacacacaaataaaaagaatt------aataaatgctagttggaataatagacaaaacaaccaaattaaaataagatattaccatcttcttttccttctttgcctctccctttacatggcgttcagcctcctcttctgcaagcttgtctgcaataagtttcttgtgccctgataatactggaccctacaaagctatcaacatgtaaggaaaccaatttcactcttggtatattcctgatgaacaagcatctatcttaccaatgagtcttcggaaacactcttcttcataatattcctgaaggccatcctgaatgctctgcaaccttcagtaaattttgtaattcctggctgaatatcatcatcttctccttcatcctcagaaatgtcattattcatatcactcacagttgagttccaagcatcttgtcctcctgcctcctcctcatcaaatgattcattactttctttatcttcctcttcaattactttattggtaattcctggctgaatatcattgtcgtcaccaccatcatcatcagaattatactcccgtactcgcttgcggataagtctcttcattttcttgtccattttaactttcttctgcacctggggtactggcatcaattttggctttttatttgagttcttaccaccatgccttttgagtaactgcctctttttcaggcctcttccagattctagcagttgggcttcttcagccatggactgggtaacagatg-aaaaaaatgcagctaaataaagaaaaagagt-atatatactaattgaaacaattaaattaggaaacaaccaagacccacttaaatttagcccagaaaattgtgccaaatcc---ttattttgtgcactgaagttctaatctagcataaccagatgggacctactctgaaagaaacagagacaagccagaaagcaaagagtcacaagcagaaaaagcaaattctaggaacctcttcttcaattggtggacaataacaataatgtcaactgtaattggcaacaataagatggatttgcctccaccaaaaaattaatatttggactgtagcgtatgaaccaatgcaattaatattcatccactagacgtgccaaacagaagatcacacagcagaaaatc
>_R_Balizia_elegans_Iganci_870@NODE_1_length_1577_cov_102.791333
atcaaagtagacctctatttgtaagagaacctaactaaaatacctcctttagtagcaacactaattagaaacttttcatgtgagtccaaataattagcaggtttcacatgccccttttctgccaactgtaacattaaaattaataatcagtctgattgccacccggggataccattcgccaaacaaaactagatacatataaatttgtcaacaacacacacataaaagaattttctcaaaatacatgctagttggaataatagacaaaacaaccaaattaaaataagatattaccatcttcttttccttctttgcctctcccttcacatggcgttcagcctcctcttctgcaagcttgtctgcaataagtttcttgtgccctgataatactggaccctacaaagctatcgacatgtaaggaaaccaatttcattctttgtatattcccgatgaacaagcatctatcttaccaatgagtcttcggaaacactcttcttcataatattcctgaaggccatcctgaatgctctgcaaccttcagtaaattttgtaattcctggctgaatatcaccatcttctccttcatcctcagaaatgtcattattcatatcactcaccgttgagttccaagcatcttgtcctcctgcctcctcctcatcagatgattcattgctttctttatcttcctcttcgattactttattggtaattcctggctgaatatcattgtcgtcaccaccatcatcatcagaattatactcccgtgctctcttgcggataagtctcttcattttcttgtccattttaactttcttctgcacctggggtactggcatcaattttgactttttatttgacttcttaccaccatgccttttgagtaactgcctctttttcaggcctcttccagattctagcagttgggcttcttcagccatggactgggtaacaggtg-aaaaaaatgcagctgaataaagaaaaagactaagatatggtaattgaattaattaaattaggaaacaaccaagacccacttaaatttagcccagaaaattgggccaaatcctcattattttgtgcactaaatttctaatctggaataaccagatgggacctactctgaaagaaacagagacatgccagaaagcaaagagacacaagcagaaaaagcaagctctaagaacctcttcttcaattggtggacaataacaataatgtcaactgtaattggcaacaataagatggattcgcctccaccaaaaaatt-attcttagactatagcgcatgaaccaatgcaattaatattcatccactagacgtgccaaacagaagatcacacagcagcaaatc
>_R_Balizia_leucocalyx_Aguilar_1939@NODE_1_length_1434_cov_119.466470
atcaaagtagacctttatttgtaagagaacct-actaaaatacctcctttagtagcaacactaattagaaacttttcatgtgaatccaaataattagcaggtttcacatgccccttttctgccaactgtaacattaaaattaataatcagtctgattgccaccaggggataccattaaccatacaaaactagatacatataaatttgtcaacaccacacgcataaatgaattttctcaaaatacatgctagttggaataataaacaaaacaaccaaattaaaataagatattaccatcttcttttccttctttgcctctccctttacatggcgttcagcctcctcttctgcaagcttgtctgcaataagtttcttgtgccctgataatactggaccctacaaagctatcaacatgtaaggaaaccaatttcattctttgcatattcccgatgaacaagcatctatcttaccaatgagtcttcggaaacactcttcttcataatattcctgaaggccatcctgaatgctctgcaaccttcagtaaattttgtaattcctggctgaatatcaccatcttctccttcatcctcagaaatgtcattattcatatcaatcacagttgagttccaagcatcttgtcctcctgtctcctcctcatcagatgattcattactttctatatcttcctcttcaattactttattggtaattcctggctgaatatgattgtcgtcaccaccatcatcatcagaattatactcccgtgctcgcttgcggataagtctcttcattttcttgtccattttaactttcttctgcacctggggtactggcatcaattttggctttttatttgacttcttaccaccatgccttttgagtaactgcctctttttcaggccccttccagattctagcagttgggcttcttcagccatggactgggtaacagatgaaaaaaaatgcagctgaacaaagaaaaagactaagatatggtaattgaaacaattaaattaggaaacaaccaagacccacttaaatttagcccagaaaattgggccaaatcctcattattttgtgcactaaagttctaatctggcataaccagatgggacctactctgaaagaaacagagccatgccagagagcaaagagtcacaagcagaaaaagtaagttctaggaaccccttcttcaattggtggacaataacaataatgtcaactgtaattggcaacaataa-atggattcgcatccaccacaaaattaatatctagactatagtgcatgaaccaatgcaattaat--tcatccactagacatgccaaacagaag------------------
>_R_Calliandra_bella_LPQ15696@NODE_2_length_596_cov_191.377649
----------------------------------------------------------------------------------------------------------------------------------------------------------------------------------------------------------------------------------------------------------------------------------------------------------------------------------------------------------------------------------------------------------------------------------------------------------------------------------------------------------------------------------------------------------------------------ctggctgaatatcaccatcttcctcttcatcctcagaaatgtcattattcatatcacctgcagttgagttccaagcaactcgtcctcctgcctcctcatcatcagatgattcattactttcttta---tcatcttcaattactttattggtaactcctggctgaatatcatcgtctgcatcaccatcatcatcagaattatactcccgagctcgcttgcagaaaa-----------tgcaagttctaggaacctcttcttcagccagtggacaatgacaataatgtcaa---------------------------------aagtaattggcaact----------------aaggccaaaaggtcaatctcttaaaccaaaacatacctcacacatc-taaaa-------ttctacagatcagttcgttgagcaatattactgcaaactattttttttaaaaaaaaaaaaaatttgcacccattttctccataaaacattattgaatagccatttatttcaacgcaaatttttccaacacaccaacccaagtcaatatttttcgcaggaaaatatggtctaatgatcacacttaaaatccaaattgatacaaactttgtgcagcacc-----------------------------------------------------------------------------------------------------------------------------------------------------------------------
>_R_Cathormion_obliquifoliolatum_Wieringa_6519@NODE_1_length_1183_cov_198.424645
------------------------------------------------------------------------------------------------------------------------------------------------aatcagtctgattgccaccaggggataccattaaccttacaaaattagatacatataaatttgtcaacaacacacacataaatgaatttactcaaaatacatgctagttggaataataaacaaaacaaccaaattaaaataagatattaccatcttcttttccttctttgcctctccctttacatggcgttcagcatcctcttctgcaagcttgtctgcaataagtttcttgtgccctgataatactggaccctacaaagctatcgacatgtaaggaaaccaatttcattctttgtatattcctgatgaacaagcatctatcttaccaatgagtcttcggaaacactcttcttcataatattcctgaaggccatcctgaatgctctgcaaccttcagtaaattttgtaattcctggctgaatatcaccatcttctccttcatcctcagaaatgtcattattcatatcactcacagttgagttccaagcatcttgtcctcctgcctcctcctcatcagatgattcattactttctttatcttcctcttcaattattttattggtaattcctagctgaatatctttgtcatcaccaccatcatcatcagaattatactcccgtgctcgcttgcggataagtctcttcattttcttgtccattttaactttcttctgcacctggggtactggcatcaattttggctttttatttgacttattaccaccatgccttttgagtaactgcctctttttcaggccccttccagattctagcagttgggcttcttcagccatggactgggtaacagatgaaaaaaaatgcagctgaataaag-aaaagactaagatatggtaatcgaaacaattaaattaggaaacaaccaagacccacttaaatttagcccagaaaattgggtcaaatcctcattattttgtgcactaaagttctaatctggcataaccagatgggacctactctgaaagaaacagagacataccagaaagcaaagagtcacaagcagaaaaagcaagttctaggaacctcttcttctattggtggacaataacaataatgtcaactgtaattggcaacaataa-atggattcgcctccaccacaaaattaatatctagactatagcgcatgaaccaatgcaattaat--tcatccactagacatgccaaacag---------------------
>_R_Hydrochorea_corymbosa1_Bonadeu_655@NODE_1_length_955_cov_3320.234444
-----------------------------------------------------------------------------------------------------------------------------------------------------------------------------------------------------------------------------------------------------------------------------------aattaaaataagatattaccatcttcttttccttctttgcctctccctttacatggcgttcagcatcctcttctgcaagcttgtctgcaataagtttcttgtgccctgataatactggaccctacaaagctatcgacatgtaaggaaaccaatttcattctttgtatattcccgatgaacaagcatctatcttaccaatgagtcttcggaaacactcttcttcataatattcctgaaggccatcctgaatgctctgcaaccttcagtaaattttgtaattcctggctgaatatcaccatcttctccttcatcctcagaaatgtcattattcatatcactcacagttgagttccaagcatcttgtcctcctgcctcctcctcatcagatgattcattactttctttatcttcctcttcaattactttattggtaattcctagctgaatatctttgtcatcaccaccatcatcatcagaattatactcccgtgctcgcttgcggataagtctcttcattttcttgtccattttaactttcttctgcacctggggtactggcatcaattttggctttttatttaacttattaccaccatgccttttgagtaactgcctctttttcaggccccttccagattctagcagttgggcttcttcagccatggactgggtaacaaatgaaaaaaaatgcagctgaataaag-aaaagactaagacatggtaattgaaacaattaaattagcaaagaaccaagacccacttaaatttagcccagaaaattgggccaaatcctcattattttgtgcactaaagttctaatctggcataaccagatgggacctactctgaaagaaacagagacatgccagaaagcaaagagtcaaaagcagaaaaagcaagttctaggaaccccttcttctattggtggacaataacaataatgtcaactgtaattg-------------------------------------------------------------------------------------------------------------------------
>_R_Hydrochorea_gonggrijpii_Tillett_45696@NODE_1_length_1069_cov_137.558468
-----------------------------------------------------------------------------------------------------------------------------------------------------------------ccaggggataccattaaccatacaaaattagatacatataaatttgtcaacaacacacacataaatgaatttactcaaaatacatgctagttggaataataaacaaaacaaccaaattaaaataagatattaccatcttcttttccttctttgcctctccctttacatggcgttcagcctcctcttctgcaagcttgtctgcaataagttttttgtgccctgataatactggaccctacaaagctatcgacatgtaaggaaaccaatttcattctttgtatattcccgatgaacaagcatctatcttaccaatgagtcttcggaaacactcttcttcataatattcctgaaggccatcctgaatgctctgcaaccttcagtaaattttgtaattcctggctgaatatcaccatcttctccttcatcctcagaaatgtcattattcatatcactcacagttgagttccaagcatcttgtcctcctgcctcctcctcatcagatgattcactactttctttatcttcctcttcaattactttattggtaattcctggctgaatatctttgtcgtcaccaccatcatcatcagaattatactcccgtgctcgcttgcggataagtctcttcattttcttgtccattttaactttcttctgcacctggggtactggcatcaattttggctttttatttgacttgctaccaccatgccttttgagtaactgcctctttttcaggccccttccagattctagcagttgggcttcttcagccatggactgggcaacagatgaaaaaaaatgcagctgaataaag-aaaagactaagacatggtaattgaaacaattaaattagcagacaaccaagacccacttaaatttagcccagaaaattgggccaaatcctcattattttgtgcactaaagttctaatctggcataaccagatgggacctactctgaaagaaacagagacatgccagaaagcaaagagtcacaagcagaaaaagcaagttctaggaaccccttcttctattggtggacaataacaataatgtcaactgtaattg-------------------------------------------------------------------------------------------------------------------------
>_R_Hydrochorea_marginata_Morim_563@NODE_1_length_1542_cov_163.941980
atcaaagtagacctttatttgtaagagaacct-actgaaatacctcctttagtagcaacactaattagaaacttttcatgtgaatccaaataattagcaggtttcacatgccccttttctgccaactgtaacattaaaattaataatcagtctgattgccgccaggggatactattaaccatacaaaattagatacatataaatttgtcaacaacacgcacataaatgaatttactcaaaatacatgctagatggaataataaacaaaacaaccaaatcaaaataagatattaccatcttcttttccttctttgcctctccctttacatggcgttcagcctcctcttctgcaagcttgtctgcaataagtttcttgtgccctgataatactggaccctacaaagctattgacatgtaaggaaaccaatttcattctttgtatattcccgatgaacaagcatctatcttaccaatgagtcttcggaaacactcttcttcataatattcctgaaggccatcctgaatgctctgcaaccttcagtaaattttgtaattcctggctgaatatcaccatcttctccttcatcctcagaaatgtcattattcatatcactcacagttgagttccaagcatcttgtcctcctgcctcctcctcatcagatgattcattactttctttatcttcctcttcaattactttattggtaattcctggctgaatatctttgttgtcaccaccatcatcatcagaattatactcccgtgctcgcttgcggataagtctcttcattttcttgtccattttaactttcttctgcacctggggtactggcatcaattttggctttttatttgacttgttaccaccatgccttttgagtaactgcctctttttcaggccccttccagattctagcagttgggcttcttcagccatggactgggtaacagatgaaaaaaaatgcagctgaataaag-aaaagactaagacatggtaattgaaacaattaaattagcaaacaaccaagacccacttaaatttagcccagaaaattgggccaaatcctcattattttgtgcactaaagttctaatctggcataaccagatgggacctactctgaaagaaacagagacatgccagaaagcaaagagtcacaagcagaaaaagcaagttctaggaaccccttcttctattggtggacaataacaataatgtcaactgtaattggcaacaataa-atggattcgcctccaccacaaaattaatatctagactatagcgcatgaaccaatgcaatta--attcatccactagacg-gccaaacagaagatcacacagcagaaaatc
>_R_Jupunba_asplenifolia_Ekman_6383@NODE_1_length_791_cov_35.728291
--------------------------------------------------------------------------------------------------------------------------------------------------------------------------------------------------------------------------------------------------------------------------------------------------------------------------------------------------------------------------caataagtttcttgtgccctgataatactggaccctacaaagctatcgacatgtaaggaaaccaatttcattctttgtacattcccgatgaacaagaatctatcttaccaatgagtcttcagaaacactcttcttcataatattcctgaaggccatcctgaatgctctgcaaccttcagtaaattttgtaattcctggctgaatatcaccatcttctccttcatcctcagaaatgtcattattcatatcactcaccgttgagttccaagcatcttgtcctcctgcctcctcctcatcagatgattcattactttctttatcttcctcttcgattactttattggtaattcctggctgaatatcattgtcgtcaccaccatcatcatcagaattatactcccgtgctctcttgcggataagtctcttcattttcttgtccattttaactttcttctgcacctggggtactggcatcaattttgaccttttatttgacttcttaccaccatgccttttgagtaactgcctctttttcaggcctcttccagattctagcagttgggcttcttcagccatggactgggtaacagatg-aaaaaaatgcagccgaataaagaaaaagactaagatatggtaattgaattaattaaattaggaaaaaaccaagacccacttaaatttagcccagaaaattgggccaaatcctcattattttgtacactaaagttctaatccggaataaccagatgggacctactctgaaagaaacagagacatgccagaaggcaaaga------------------------------------------------------------------------------------------------------------------------------------------------------------------------------------------------------
>_R_Jupunba_asplenifolia_Ekman_6383@NODE_2_length_553_cov_30.563025
------------------------------------------------------------------------------------------------------------------------------------------------------------------------------------------------------------------------------------------------------------------------------------------------------------------------------------------------------------------------------------------------------------------------------------------------------------------------------------------------------------------------------------------------------------gtaaattttgtaattcctggctgaatatcaccatcttctccttcatcctcagaaatgtcattattcatatcactcacagttgagttccaagcatcttgtcctcctgcctcctcctcatcagatgattcattactttctttatcttcctcttcaattactttgttggtaattcctggctgaatatcattgtcgtcaccaccatcatcatcagaattatactcccgtgctcgcttgcggataagtctcttcattttcttgtccattttaactttcttctgcatctggggtactggcatcaattttggctttttatttgacttcttaccaccatgccttttgagtaactgcctctttttcaggccccttccagattctagcagttgggcttcttcagccatggactgggtaacagatgaaaaaaaatgcagctgaataaag-aaaagactaagatatggtaattgaaacaattaaattaggaaacaaccaagacccacttaaatttagcccagaaaattgggccaaatcctaattattttgtgcactaaagttctaa------------------------------------------------------------------------------------------------------------------------------------------------------------------------------------------------------------------------------------------------------------------
>_R_Jupunba_brachystachya_Lima_7438@NODE_1_length_1411_cov_108.928036
atcaaagtagacctctatttgtaagagaacctaactaaaatacctcctttagtagcaacactaattagaaacttttcatgtgagtccaaataattagcaggtttcacatgccccttttctgccaactgcaacattaaaattaataatcagtctgattgccaccaggggataccattcgccatacaaaactagatacatataaatttgtcaacaacacacacataaaagaattttctcaaaatacatgctagttggaataatagacaaaacaaccaaattaaaataagatattaccatcttcttttccttctttgcctctccctttacatggcgttcagcctcctcttctgcaagcttgtctgcaataagtttcttgtgccctgataatactggaccctacaaagctatcgacaagtaaggaaaccaatttcattctttgtatattcccgatgaacaagcatctatcttaccaatgagtcttcggaaacactcttcttcataatattcctgaaggccatcctgaatgctctgcaaccttcagtaaattttgtaattcctggctgaatatcaccatcttctccttcatcctcagaaatgtcattattcatatcactcaccgttgagttccaagcatcttgtcctcctg---ccttctcatcagatgattcattactttctttatcttcctcttcgattactttattggtaattcctggctgaatatcattgtcgtcaccaccatcatcatcagaattatactcccgtgctctcttgcggataagtctcttcattttcttgtccattttaactttcttctgcacctggggtactggcatcaattttggctttttatttgacttcttaccaccatgccttttgagtaactgcctctttttcaggcctcttccagattctagcagttgggcttcttcagccatggactgggtaacagatg-aaaaaaatgcagctgaataaagaaaaagactaagatatggtaattgaattaattaaattaggaaacaaccaagacccacttaaatttagcccagaaaattgggccaaatcctcattattttgtgcactaaagttctaatctggaataaccagatgggacctactctgaaagaaacagagacatgccagaaagcaaagagtcacaagcagaaaaagcaagctctaagaacctcttcttcaattggtggacaataacaataatgtcaactgtaattggcaacaataagatggattcgccaccaccaaaaaattaatacttagactatagcgcatgaaccaatgcaattaatattcatccactagacgtgccaaacagaagatcacacagcagcaaatc
>_R_Jupunba_floribunda_Iganci_883@NODE_1_length_1649_cov_100.468830
-------------------------------------aaatacctcctttagtagcaacactaattagaaacttttcatgtgagtccaaataattagcaggtttcacatgccccttttctgccaactgtaacattaaaattaataatcagtctgattgccaccaggggataccattcgccatacaaaactagatacatataaatttgtcaacaacacacacataaaagaattttctcaaaatacatgctagttggaataatagacaaaacaaccaaattaaaataagatattaccatcttcttttccttctttgcctctccctttacatggcgttcagcctcctcttctgcaagcttgtctgcaataagtttcttgtgccctgataatactggaccctacaaagctatcgacatgtaaggaaaccaatttcattctttgtatattcccgatgaacaagcatctatcttaccaatgagtcttcggaaacactcttcttcataatattcctgaaggccatcctgaatgctctgcaaccttcagtaaattttgtaattcctggctgaatatcaccatcttctccttcatcctcagaaatgtcattattcatatcactcaccgttgagttccaagcatcttgtcctcctgcctcctcctcatcagatgattcattactttctttatcttcctcttcgattactttattggtaattcctggctgaatatcattgtcgtcaccaccatcatcatcagaattatactcccgtgctctcttgcggataagtctcttcattttcttgtccattttaactttcttctgcacctggggtactggcatcaattttggctttttatttgacttcttaccaccatgccttttgagtaactgcctctttgtcaggcctcttccagattctagcagttgggcttcttcagccatggactgggtaacagatg-aaaaaaatgcagctgaataaagaaaaagactaagatatggtaattgaattaattaaattagaaaacaaccaagacccacttaaatttagcccagaaaattcggccaaatcctcattattttgtgcactaaagttctaatccggaataaccagatgggacctactctgaaagaaacagagacatgccagaaagcaaagagtcacaagcagaaaaagcaaggtctaagaacctcttcttcaatcggtggacaataacaataatgtcaactgtaattggcaacaataagatggattcgcctccaccaaaaaattaatacttagactatagcacatgaaccaatgcaattaatattcatccactagacgtgccaaacagaagatcacacagcagcaaatc
>_R_Jupunba_idiopoda_Quesada_1718@NODE_1_length_1198_cov_99.513827
----------------------------------------------------------------------------------------------------gtttcacatgccccttttctgccaactgtaaaattaaaattaataatcagtctgattgccaccaggggataccattcgccatacaaaactagatacatataaatttgtctacaacacacacataaatgaattttctcaaaatacatgctagttggaataatagacaaaacaaccaaattaaaataagatattaccatcttcttttccttctttgcctctccctttacatggcgttcagcctcctcttctgcaaacttgtctgcaataagtttcttgtgccctgataatactggaccctacaaagctatcgacatgtaaggaaaccaatttcattctttgtatattcccgatgaacaagcatctatcttaccaatgagtcttcggaaacattcttcttcataatattcctgaaggccatcctgaatgctctgcaaccttcagtaaattttgtaattcctggctgaatatcaccatcttctccttcatcctcagaaatgtcattattcacatcacccaccgttgagttccaagcatcttgtcctcctg---cctcctcatcagatgattcattactttctttatcttccttttcgattactttattggtaattcctggctgaatatcattgtcatcaccaccatcatcatcagaattatactcccgtgctctcttgcggataagtctcttcattttcttgtccattttaactttcttctgcacctggggtactggcatcaattttggctttttatttgacttcttaccaccatgccttttgagtaactgcctctttttcaggcctcttccagattctagcagttgggcttcttcagccatggactgggtaacagatgaaaaaaaatgcagctgaataaagaaaaagactaagatatggtaattgaattaattaaattaggaaacaaccaagacccacttaaatttagcccagaaaattgggccaaatcctcattattttgtgcactaaaggtctaatctggaaaaaccagatgggacctactctgaaagaaacagagacatgccagaaagcaaagagtcacaagcagaaaaagcaagctctaagaacctcttcttcaattggtggacaataacaataatgtcaactgtaattggcaacaataagatggattcgcccccaccaaaaaattaatacttagactatagcgcatgaaccaatgcaa----------------------------------------------------
>_R_Jupunba_laeta_Mori_25147@NODE_1_length_1199_cov_36.572193
--------------------------gaacctaactaaaatacctcctttagtagcaacactaattagaaacttttcatgtgagtccaaataattagcaggtttcacatgccccttttctgtcaactgtaacattaaaattaataatcagtctgattgccaccagaggataccattcgccatacaaaactagatacatataaatttgtcaataacacacacataaaagaactttctcaaaatacatgctagttggaataatagacaaaacaaccaaattaaaataagatattaccatcttcttttccttctttgcctctccctttacatggcgttcagcctcctcttctgcaagcttgtctgcaataagtttcttgtgccctgataatactggaccctacaaagctatcgacatgtaaggaaaccaatttcattctttgtatattcccgatgaacaagcatctatcttaccaatgagtcttcggaaacactcttcttcataatattcctgaaggccatcctgaatgctctgcaaccttcagtaaattttgtaattccgggctgaatatcaccatcttctccttcatcctcagaaatgtcattattcatatcactcaccgttgagttccaagcatcttgtcctcctgcctcctcctcatcaaatgattcattactttctttatcttcctcttcgattactttattggtaattcctggctgaatatcattgtcgtcaccaccatcatcatcagaattatactcccgtgctctcttgcggataagtctcttcattttcttgtccattttaactttcttctgcacctggggtacaggcatcaattttggctttttatttgacttcttaccaccatgccttttgagtaactgcctctttttcaggcctcttccagattctagcagttgggcttcttcagccatggactgggtaacagatgaaaaaaaatgcagctgaataaagaaaaagactaagatatggtaattgaataaattaaattaggaaacaaccaagacccacttaaatttagcccagaaaattgggccaaatcctcattattttgtgcactaaagttctaatccggaataaccagatgggacctactctgaaagaaacagagacatgccagaaagcaaagagtcacaagcagaaaaagcaagctctaagaacctcttcttcaatcggtggacaataacaataatgtcaact--------------------------------------------------------------------------------------------------------------------------------
>_R_Jupunba_langsdorfii_Ribeiro_728@NODE_1_length_1969_cov_92.957188
accaaagtagacctctatttgtaagagaacctaactaaaatacctcctttagtagcaacactaattagaaacttttcatgtgagtccaaataattagcaggtttcacatgccccttttctgccaactgcaacattaaaattaataatcagtctgattgccaccaggggatagcattcgccatacaaaactagatacatataaatttgtcaacaacacacacataaaagaattttctcaaaatacatgctagttggaataatagacaaaacaaccaaattaaaataagatattaccatcttcttttccttctttgcctctccctttacatggcgttcagcctcctcttctgcaagcttgtctgcaataagtttcttgtgccctgataatactggaccctacaaagctatcgacaagtaaggaaaccaatttcattctttgtatattcccgatgaacaagcatctatcttaccaatgagtcttcggaaacactcttcttcataatattcctgaaggccatcctgaatgctctgcaaccttcagtaaattttgtaattcctggctgaatatcaccatcttctccttcatcctcagaaatgtcattattcatatcactcaccgttgagttccaagcaccttgtcctcctg---cctcctcatcagatgattcattactttctttatcttcctcttcgattactttattggtaattcctggctgaatatcattgtcatcaccaccatcatcatcagaattatactcccgtgctctcttgcggataagtctcttcattttcttgtccattttaactttcttctgcacctggggtactggcatcaattttggctttttatttgacttcttaccaccatgccttttgagtaactgcctctttttcaggcctcttccagattctagcagttgggcttcttcagccatggactgggtaacagatg-aaaaaaatgcagctgaataaagaaaaagactaagatatggtaattgaattaattaaattaggaaacaaccaagacccacttaaatttagcccagaaaattgggccaaatcctcattattttgtgcactaaagttctaatctggaataaccagatgggacctactctgaaagaaacagagacatgccagaaagcaaagagtcacaagcagaaaaagcaagctctaagaacctcttcttcaattggtggacaataacaataatgtcaactgtaattggcaacaataagatggattcgcctccaccaaaaaattaatacttagactatagcgcatgaaccaatgcaattaatattcatccactagacgtgccaaacagaagatcacacagcagcaaatc
>_R_Jupunba_longipedunculata_Cardona_2682@NODE_1_length_1148_cov_107.937442
-----------------------------------------------------------------------------------------------------------------------------------------------------------------ccaggggataccattcgccatacaaaactagatacatataaatttgtcaacaacacacacataaaagaattttctcaaaatacatgctagttggaataatagacaaaacaaccaaattaaaataagatattaccatcttcttttccttctttgcctctccctttacatggcgttcagcctcctcttctgcaagcttgtctgcaataagtttcttgtgccctgataatactggaccctacaaagctatcgacatgtaaggaaaccaatttcattccttgtatattcccgatgaacaagcatctatcttaccaatgagccttcggaaacactcttcttcataatattcctgaaggccatcctgaatgctctgcaaccttcagtaaattttgtaattcctggctgaatatcaccatcttctccttcatcctcagatatgtcattattcatatcactcaccgttgagttccaagcatcttgtcctcctg---cctcctcatcagatgattcattactttctttatcttcctcttcgattactttattggtaattcctggctgaatatcattgtcgtcaccaccatcatcatcagaattatactcccgtgctctcttgcggataagtctcttcattttcttgtccattttaactttcttctgcacctggggtactggcatcaattttggctttttatttgacttcttaccaccatgccttttgagtaactgcctctttttcaggcctcttccagattctagcagttgggcttcttcagccatggactgggtaacagatg-aaaaaaatgcagctgaataaagaaaaagactaagatatggtaattgaattaattaaatgaggaaacaaccaaaacccacttaaatttagcccagaaaattgggccaaatcctcattattttgtgcactaaagttctaatcaggaataaccagatgggacctactctgaaagaaacagagacatgccagaaagcaaagagtcacaagcagaaaaggcaagctctaagaacctcttcttcaattggtggacaataacaatagtgtcaactgtaattggcaacaataagatggattcgcctccaccaaaaaattaatacttagactatagcgcatgaaccaatgcaatcaatattcatc----------------------------------------
>_R_Jupunba_macradenia_Lourteig_3021@NODE_1_length_1080_cov_124.048853
--------------------------------------------------------------------------------------------------------------------------------------------------------tgattgccaccaggggataccattaaccatacaaaactagatacatataaatttgtcaacacctcacgcataaatgaattttctcaaaatacatgctagttggaataataaacaaaacaaccaaattaaaataagatattaccatcttcttttccttctttgcctctccctttacatggcgttcagcctcctcttctgcaagcttgtctgcaataagtttcttgtgccctgataatactggaccctacaaagctatcgacatgtaaggaaaccaatttcattctttgtatattcccgatgaacaagcatctatcttaccaatgagtctttggaaacactcttcttcataatattcctgaaggccatcctgaatgctctgcaaccttcagtaaattttgtaattcctggctgaatatcaccatcttctccttcatcctcagaaatgtcattattcatatcaatcacagttgagttccaagcatcttgtcctcctgcctcctcctcatcagatgattcattactttctttatcttcctcttcaattactttattggtaactcctggctgaatatcattgtcgtcaccaccatcatcatcagaattatactcccgtgctcgcttgcggataagtctcttcattttcttgtccattttaactttcttctgcacctggggtactggcatcaattttggctgtttgtttgacttcttaccaccatgccttttgagtaactgcctctttttcaggccccttccagattctagcagttgggcttcttcagccatggactgggtaacagatgaaaaaaaatgcagctgaataaagaaaaagactaagatatggtaattgaaacaattaaattaggaaacaaccaagacccacttaaatttagcccagaaaattgggccaaatcctcattattttgtgcactaaagttctaatctggcataaccagatgggacctactctgaaagaaacagagccatgccagagagcaaagagtcacaagcagaaaaagcaagttctaggaacctcttcttcaattggtggacaataacaataatgtcaactgtaattgg------------------------------------------------------------------------------------------------------------------------
>_R_Jupunba_nipensis_Mayo_19662@NODE_1_length_832_cov_40.435762
-------------------------------------------------------------------------------------------------------------------------------------------------------------------------------------------------------------------------------------------------------------------ataaacaaaacaaccaaattaaaataagatattaccatcttcttttccttctttgcctctccctttacatggcgttcagcctcctcttctgcaagcttgtctgcaataagttttttgtgccctgataatactggaccctacaaagctatcgacatgtaaggaaaccaatttcattctttgtatattcccgatgaacaagcatctatcttaccaatgagtcttcagaaacactcttcttcataatattcctgaaggccatcctgaatgctctgcaaccttcagtaaattttgtaattcctggctgaatatcaccatcttctccttcatcctcagaaatgtcattattcatatcactcacagttgagttccaagcatcttgtcctcctgcctcctcctcatcagatgattcattactttctttatcttcctcttcaattactttgttggtaattcctggctgaatatcattgtcgtcaccaccatcatcatcagaattatactcccgtgctcgcttgcggataagtctcttcattttcttgtccattttaactttcttctgcatctggggtactggcatcaattttggctttttatttgacttcttaccaccatgccttttgagtaactgcctctttttcaggccccttccagattctagcagttgggcttcttcagccatggactgggtaacagatgaaaaaaaatgcagctgaataaag-aaaagactaagatatggtaattgaaacaattaaattaggaaacaaccaagacccacttaaatttagcccagaaaattgggccaaatcctaattattttgtgcactaaagttct--------------------------------------------------------------------------------------------------------------------------------------------------------------------------------------------------------------------------------------------------------------------
>_R_Jupunba_oxyphyllidia_Yonker_6157@NODE_1_length_1040_cov_140.163032
-----------------------------------------------------------------------------------------------------------------------------------------------------------------------------------------------gatacatataaatttgtcaacaacacacacataaaagaattttctcaaaatacatgctagttggaataatagacaaaacaaccaaattaaaataagatattaccatcttcttttccttctttgcctctccctttacatggcgttcagcctcctcttctgcaagcttgtctgcaataagtttcttgtgccctgataatactggaccctacaaagctatcgacatgtaaggaaaccaatttcattctttgtatattcccgatgaacaagcatctatcttaccaatgagtcttcggaaacactcttcttcataatattcctgaaggccatcctgaatgctctgcaaccttcagtaaattttgtaattcctggctgaatatcaccatcttctccttcatcctcagaaatgtcattattcacatcacccaccgttgagttccaagcatcttgtcctcctg---cctcctcatcagatgattcattactttctttatcttccttttcgattactttattggtaattcctggctgaatatcattgtcatcaccaccatcatcatcagaattatactcccgtgctctcttgcggataagtctcttcattttcttgtccattttaactttcttctgcacctggggtactggcatcaattttggctttttatttgacttcttaccaccatgccttttgagtaactgcctctttttcaggcctcttccagattctagcagttgggcttcttcagccatggactgggtaacagatgaaaaaaaatgcagctgaataaagaaaaagactaagatatggtaattgaattaattaaattaggaaacaaccaagacccacttaaatttagcccagaaaattgggccaaatcctcattattttgtgcactaaagttctaatctggaataaccagatgggacctactctgaaagaaacagagacatgccagaaagcaaagagtcacaagcagaaaaagcaagctctaagaacctcttcttcaattggtggacaataacaataatgtcaactgtaattggca----------------------------------------------------------------------------------------------------------------------
>_R_Punjuba_killipii_Palodorios_6252@NODE_1_length_961_cov_55.716063
------------------------------------------------------------------------------------------------------------------------------------------------------------------------------------------------------------------------cgcacataaaagaattttctcaaaatacatgctagttggaataatagacaaaacaaccaaattaaaataagatattaccatcttcttttccttctttgcctctccctttacatggcgttcagcctcctcttctgcaagcttgtccgcaataagtttcttgtgtcctgataatactggaccctacaaagctatcgacatgtaaggaaaccaatttcattctttgtatattcccgatgaacaagcatctatcttaccaatgagtcttcggaaacactcttcttcataatattcctgaaggccatcctgaatgctctgcaaccttcagtaaattttgtaattcctggttgaatatcaccatcttctccttcatcctcagaaatgtcattattcatatcactcacagttgagttccaaccatcttgtcctcctgcctcctcctcatcagatgattcattactttctttatcttcctcttcaattactttattagcaattcctggctgaata------ttgtcaccaccatcatcatcagaattatactcccgtgctcgcttgcggataagtctcttcattttcttgtccattttaactttcttctgcaccttgggtactggtatcaattttggctttttatttgacttcttaccatcatgccttttgagtaactgcctctttttcaggcctcttccagattctagcagttgagtttcttcagccatgggctgggtaacagatg-aaaaaaatgcagctgaataaagaaaaagactaagatatagtaattgaaacaattaaattaggaaacaaccaagaccaacttaaatttagcccagaaaattgggccaaatcctcattattttgtgcactaaagttctaatctggcataaccagatgggacctactctgaaagaaacagagacatgccagaaagcaaagagtcacaagcagaaaaagcaagttctaggaa------------------------------------------------------------------------------------------------------------------------------------------------------------------------
