# Supplementary material for: A new generic circumscription of Hydrochorea (Leguminosae, Caesalpinioideae, mimosoid clade) with an amphi-Atlantic distribution
Source: PhytoKeys. 2022 Aug 22;205:401–37. doi: 10.3897/phytokeys.205.82775 (PMC9849043; doi:10.3897/phytokeys.205.82775)
Supplement: Supplementary material 1 — Supplementary data file S1 [file phytokeys-205-401_article-82775__-s001.zip › MSC_m144051_comp44891_c0_seq1.aln-cln]

>Acacia_rostellifera_Murphy_466@NODE_1_length_2296_cov_313.155926
tgcggaacaatgaatggatttaaactagtagaatagctctgtgcttggaaaaaggcaaggattcaaaccggaatataatctaagtttttgctgga-aattaactcgctcccaccggaattgcttgggccaagctcaatcgctcgacctctgtggcctttcactgtttgggtctctgttctttattctcttcttcgtctgggctataacccaaagcacacaacctaaagcagagtt--tttggtagatgcttgggattctgcagagcaagtttggaaataacgaaattgaggatttgggtttcatccaaatcttttacatatagggttgaatttactaattgcgttatttttcttccatatcaaccaaatctttgatattttagtccacaattcttacaaacccaaaatcctacaatcatttgcagtttcatcaatggcatccctcgttccaatttcttctccagttttcatatccactgatagcttacactccatcctcacccatcaaaccttaatcagtcactttcaatctcttctccccaaaatctcaacctcaatccaatccccaatacgtcaaagctacgaggtttctccttcttcctctctcctcctcatgccctcttggtcatcttctccttctttcccttacatgggcgtcaagcttgtcacccatttcgctcagaactctgcaattaacttaccaggcgtgcaggcaacttatgatctcttcagctccaacacagggcagcctctggcatccatggatgccactgatttgaccctttatcgaacctcatgtgtctctggtttggcttcgaaatacctggctagaccggatagtcaagtgctcgtgatggtgggcgcaggaaatctggctccccatttgatcaaagcccatctttcggcgatacccagtttgaggaaagtagttatctggaatcggacagcggagaaggcaagaatattggctgagaaaatgcaagaaagtgatgacggtattttgcaaggtgtaagcttcgacagtaatgcgtctttggatgagatcaccggacttggtgatattgtgagttgtgcgaccaattcagaggttgctcttgtgaagggtgagaagttgaaggttggagctcatttggatttggtaggttcattcaagcattcgatgaaggaatgcgacgatgaggccattaagaggggaagagtttttgtggacaatgaggctgcaatggtggaagctggagaattggtgggtgcttttgagaggggagtaattaaaaaggaagatattgtggcaaatttggtggagttagctgcaggagacaggattgggagaacaaattctgaggaaataactgtatttaagtctgtaggttctgctcttgtggatttgcttgctgcacagttggtgtatgagacttacacaaaggtatctaagtgatatgaatgtgtctatttagagtctagattctgctcattaggctgctataatccatgaaataagtgttgaataagggttatgatgtgtggtgctaagttgtaacattcgtatcatcaatgtcaatctatctgaggatggcattgcactttttaaaatcttttgtggaaattctgtgaatgtttacctgttgaaacatcttcgtcactctagcatcaagtatttctatttcttgtacatgattgtgcttgtaaattcattgaactcaagataggtatatctatctagagcatagtcatccatgaagttggtatcaacaaggttatggaaagaagatttttgatgtgtggtgctgtgctatatgatttatgttacaaatggaattttaatttctctctaattgattttggcattatgaattttgaaatctcttctggtaatcctgggtatgtttgcatgttaaaacatctccattactcttgca
>Afrocalliandra_redacta_Germishuizen_5585@NODE_1_length_1572_cov_243.139799
--------------------------------------------------------------------------------------------------------------------------------------------------------------------------------------------------------actcaagatcaacttgcagacttaatgacaaaactgctgaagcagcaatttgagaaatttcataacttgcttggaatgaccgatgcatcagaagtaagctaattgcagatgtttaccttatagttgttattttactattttggcttttactcttcaataaagacctattctttaactttttagcccctttctgtttctgttttaaggctttacataactttgtgatttcaataagagagtttttag-------ttctcctcaatcagttgtaagctttctgagttctaattcaatcctcacccatgaacatttaatcaatcactttcaatctcttatccccaaaacctcaacctcaatccactccctaatacgtcaaagctatgaggtttctcctttttccactcctctcctcatgccctcttggtcatcttctccttcttcctcttacatgagcgtcaagctcatcacctgttttgctcagaactctgcaattaacttacctggcgtacaggcaacttatgatatcttcagttctgccacagggtagcctctggcatccatggatgctactaatttgaccttttattaaacctcatgtgtctctggtttagcttcaaaatacctggctaaacggggtagttaagtcctcatgatggtaggtacaggaaatcttgcaccatatttgatcagagcccatctttcggtgatacccagtttgagtaaagtagttatctggaatcggacagtggagaaggcgagaatattgactgagaaaatacaagaaaatgatgaagatattttgtaaagggtaagctttgagagtaatgtgtctttggatgaaatcgccggactaagtgatattgtgagttgtgcgaccaattcagaggttgctcttatgaagggcgagaagttgaaggttggagctcatttggatctggtaggctcattcaagcattcgatgaaggaatgcgacgataaggccattaagagaggaagcgtatttgtggacaatgaggttgccataatggaagctggagaattagtgggtgattttgagaggggagtgattaagaaggaagatattgtggcaaatttggtgg-gttagctataagagacaaggttgggagaacaaattctgaggaaa-aactgtatttaagcctgtagtttctgctcttgtggatttccttgctccacaattagtgtatgagactaacacaagggtatataagtgatatgaatttatctatttaga-----------gctcattagactgctataatcgatgaaataagtgttgaataagggttatgatatgtggcgtta-------------------------tttatttgtttactaaaga-------------------------------------------tgattactagagtctcttcataaaacgaatcttcatttacactacatcataccta-------------------------------ataaaagaactttctctaagtttaaatattgatggatttaatttaggaaaaatttcaaaaaaagaatttcatatatgtgaaaaagaaaaataggtgtta----------------gtaattt--------------------------------------------------------------------------------------------
>Afrocalliandra_redacta_Germishuizen_5585@NODE_2_length_1449_cov_515.781341
--------------------------------------------------------------------------------------------------------------------------------------------------------------------------------------------------------------------------------------------------------------------------------------------------------------atccaaatcttttatttttagggttgaatttacttattctgttattttactcccttgtcaacgaaatctttgatatcttaatttacaatcctgtcgatcccaaaatcctacaatcacttgcagtttcatcaatggca------------------tctccagttttcatatctactgacagcctacactccatcctcacccatcaaaatttaatcaatcactttcaatctcttctccccaaaacctcaacctcattccagtccccaatacgtcaaggatatgaggtttctccttcttccactcttctcctcatgccctcttggtcatcttctccttcttccccttacatcggcgtcaagctcgtcacccatttcactcagaactctgcaattaacttacctggcgtgcaggcaacttatgatctcttcagctccaccacagggcagcctctggcatccatggatgccactgatttgaccctttatcgaacctcatgtgtctctggtttagcttcaaaatacctggctaaaacggacagtgaagtcctcgtgatggtaggcgcaggaaatcttgcaccccatttgatcagagcccatctttcggcgatacccagtttgagtagagtagttatctggaatcggacagtggagaaggcaagaatattggctgagaaaatgcaagaaagtgatgaaaatattttgcaaggggtaagcttcgagagtaatgcgtctttggatgaaatcaccggacttggagatattgtgagttgtgcgaccaattcagaagttgctcttgtgaagggcgagaagttgaaggctggagctcatttggatctggtaggctcattcaagcattcgatgaaggaatgtgacgatgaggccattaagagaggaagagtatttgtggacaatgaggctgcaatagtggaagctggagaattggtgggtgcttttgagaggggagtgattaagaaagaagatatcgtggcaaatttggtggagttagctgcaggagacaaggttgggagaacaaattctgaggaaataactgtatttaagtctgtaggttctgctcttgtggatttgtttgctgtacagttggtgtatgagacttatacaagggtttctaagtgatatgaatgtgtctctttaga-----------gctcattagactgctgtaatccatgaaataagtgttgaataagggttatgatgtgtggtgctaaattgtatgatttgtattatcaatgtctatcgatttgaggatggcattgccctttttgaaaacttttgtggaagttctgtgaatgtttacctgtt-aaacatcttcgtcactctagcatcatctatttctatgctttgtgcatgatttttcttttaagttcattgaactcaggataagtatatctatatatagcctagttatccatgaagttagcatca---------------------------------------------------------------------------------------------------tgatttttgaaatctcttgtggaagtcctgggc------------------------------------
>Afrocalliandra_redacta_Germishuizen_5585@NODE_3_length_695_cov_375.226537
--------------------------------------------------------------------------------------------------------------------------------------------------------------------------------------------------------------------------------------------------------------------------------------------------------------------------------------------------------------------------------------------------------------------------------------------------------------------------------------------------------------------------------------------------------------------------------------------------------------------------------------------------------------------------------------------------------------------------------------------------------------------------------------------agacaattcaatgaaatcctcattgaaatccatgtg-ctttatttttatcccatcccacttagccatgcatga----catgagcttgtaaaaa-------gagaaatcaaatactttattatttgtgaaatca----atggcaccattccttttaaggatggctgaggttcctatgtaaata----tgcatctaaaggttctctttgaagcaagactagtatttctagactttttttttcaaaaataaaaaaataaaaaaaaataataattaagggttctccttaaa-----------------------gggcaaagggtttcttcctctctcaactagtgtg--gtcaagggtttattcctctttaga--------gttcattcaagcattcgatgaaggaatgcaacgatgaggccattaagagaggaagagtatttgtggacaatgaggctgcaatagtggaagatggagaagtggtgggtgcttttgagaggggagtgattaagaaagaaaatatcgtggcaaatttggtggagttagctgcaggggacaaggttgggagaacaaattctaaggaaataactgtatttaagtctctaggttctgctcttgtggatttgcttgctgcacagttggtgtatgagacttacacaagggtatctaagtgatatgaatgtgtctctttaga-----------gctcattagactgctgtaatccatgaaataagtgttgaataagggtta------------------------------------------------------------------------------------------------------------------------------------------------------------------------------------------------------------------------------------------------------------------------------------------------------------------------------------------------------------------------------------------------------------------
>Albizia_coripatensis_Hughes_2433@NODE_1_length_1917_cov_359.302174
accaaacaaaccagaaagcaaggaggaggaaagagctctaccgtgagaaacaaagtcgaaaatc-------aaaatctctaaagtctagaacgtgtttttaatttttgcttgaaggtgttaatagaaatatgaaaaat-------------------aataagagcaaaataatcacattattttacttccattcaaaacccctcaattgggagggaataaaaatgaggagg-----------ggggactttcaatttttcatatcaaataagaaaatggctcattt------tcacctccaaccaaaccaaacagaccttagggttgaatttactaattctgttagttttcttccatatcaaccaaatctttgataatttagtccacaaatccttcaaacacaaaatcctgcgatcacttgcagtttcatcaatggcatccctcgttacaatttcttctccagttttcatatccactgatagcttacactccatcctcacccatcaaactttaatcggtcactttcaatctcttcttcccaaaatctcaacctcaatccagtccccaatacgtcaaagctacgaggtttcttcttcttcctctctcctcctcatgccctcttggtcatcttctccttctttcccttacatgggcgtcaagcttgtcacccatttcgctcagaactctgcaattaacttaccaggcgtgcaggcaacttatgatctcttcagctccaccacagggcagcctctggcatccatggatgccactgatttgaccctttaccgaacctcatgtgtctctggtttggcttcgaaatacctggctagaccggatagtcaagtgctcttgatggtgggcgcaggaaagctggcaccccatttgatcagagcccatctttcggcgatacccagtttgaggaaagtagttatctggaatcggacagcggagaaggcaagaatattggctgaggaaatgcaagaaagtgatgacggtattttgcaaggtgtaagcttcgagagtaatgcgtctttggatgagatcaccggacttggtgatattgtgagttgtgcgaccaattcagaggttgctcttgtgaagggtaagaagttgaaggttggagctcatttggatttggtaggttcattcaagcattcgatgaaggaatgcgacgatgaggccattaagaggggaagagtttttgtggacagtgaggcggcaatggtggaagctggagaattggtgggtgcttttgagaggggagtaattaagaaggaagatattgtggcaaatttggtggagttagctgcaggagacaaggttgggagaacaaattctgaggaaataactgtatttaagtctgtaggttccgctcttgtggatttgcttgctgcacagttggtgtatgagacttacacaagggtatctaagtgatatgaatgtgtctatttagagtctagtttctgctcattaggctgctataatccatggaataagtgttgaataagggttatgatgcgtggtgctaacttttatcattcgtattatgaatatctatatatctgaggatggcattgcactttttaaaatctcttgtggaaattctgtgaatgtttacctcttaaaaca---tcgtcactctagcatcaagtatttccatgtcttgtacgtgattgtgcttgtaagttcattgaactcaagataggaatatctatctagagcttagtcatccatgaagttagtatcaacaaggttatggaaagaagagttttgatgtgtggtgctgtgctatatgatttatgttacaagttgaattttaatttctctttaattgattttgggattatgaattttgaaatctcttctggaagtcctgggtgtgtttgcatgttaaaa-------------------
>Albizia_niopoides_Simon_1601@NODE_1_length_1915_cov_254.470076
----gtggaacatgaaagcgaaaaagagaaaagagctttattgtgaaagataagatcgaaaatt-------aaaatcttcaaaatttagagtgtgtttttaatttctgttcaaaagtgttaatgaaaatataaaaaat------------------taataaagacaaaataatcatattattttatttccctccaaaatcctcaaatttaaaaggaataaagataaggaaag-------gggagag-----ccatttttcatatcaagcaaagaaatgattgatat----catccattcctccccaatcatacagaccctggggttgaatttactaattccgttatttttcttccatattacccaaatctttgataatttagtccacaaatccttccgatcccaaatcctacagccccttgcagtttcatcaatggcatccctcgttccaatttcttctccagttttcatatccactgatagcttacactccatcctcacccatcaaactttaatcagtcactttcaatctcttcttcccaaaatctcaacctcaatccagtccccaatacgtcaaagctacgaggtttcttcttcttcctctctcctcctcatgccctcttggtcatcttctccttctttcccttacatgggcgtcaagcttgtcacccatttctctcagaactctgcaattaacttaccaggcgtgcaggcaacttatgatctcttcagctccaccacagggcagcctctggcctccatggatgcgactgatttgaccctttaccgaacctcatgtgtctctggtttggcttcgaaatacctggctagaccggatagtcaagtgctcttgatggtgggcgcaggaaatctggcaccccatttgatcagagcccatctttcggcgatacccagtttgaggaaagtagttatctggaatcggacagcggagaaggcaaaaatattggctgagaaaatgcaagaaagtgatgacggtattttgcaaggtgtaagcttcgagagtaatgcgtctttggatgagatcaccggacttggtgatattgtgagttgtgcgaccaactcagaggttgctcttgtgaagggtgagaagttgaaggctggagctcatttggatttggtaggttcattcaagcattcgatgaaggaatgcgacgatgaggccattaagaggggaagagtttttgtggacagtgaggctgcaatggtggaagctggagaattggtgggtgcttttgagaggggagtaattaagaaggaagatattgtggcaaatttggtggagttagctgcaggagacaaggttgggagaacaaattctgaggaaataactgtatttaaatctgtaggttctgctcttgtggatttacttgctgcacagttggtgtatgagacttacacaagggtatctaagtgatatgaatgtgactatttagaatctagtttctgctcattaggctgctataatccatggaataagtgttgaataagggttatgatgtgtggtgctaagttttatcattcgtattatgaatatctatctatctgaggatggcattgcactttttaaaatctcttgtggaaattctgtgaatgtttacctcttaaaacatcttcgtcactctagcatcaagtatttccatgtcttgtacatgattgtgcttgtaagttcattgaactcaagataggaatatctatctagagcatactcatccatgaagctagtatcaacaaggttatggaaagaagagttttgatgtgtggtgctgtgctatatgatttatgttacaaatt--------------------------------------------------------------------------------------------------------
>Albizia_sinaloensis_Hughes_1576@NODE_1_length_1726_cov_132.030928
agcagaacaatgaatggattttaacgagtagagcagcttagtgcttggaaaaacgcaaggaggcttaccggaatataatct--gattttgctggatatttaactcgctcctaccggaattgcttgggccaagctcaatcgctcattctctgtggcctttcgttgtttgggtctctgttcttaattctcttctttttctgggctataacccaaagcacccaacctaatgcagagttgacttggcagatggttgggattctgcagagcaaattgggaaataacgaaattgag-----tggtttgatccaaatcttttacttttagggttgaatttgctaattaagttatttttcttccatatcaaccaaatctttgataatttagtccacaaatccttgaaacccaaaatcctacaatcacttgcagtttcatcaatggcatccctagttccaatttcttctccagttttcatatccactgatagcttacactccatcctcacccatcaaactttaataagtcactttcaatctcttcttcccaaaatctcaacctcaatccagtccccaatacgtcaaagctacgaggtttcttcttcttcctctctcctcctcatgccctcttggtcatcttctccttctttcccgtacatgggcgtcaagcttgtcacccatttcgctcagaactctgcaattaacttaccaggcgtgcaggcaacttatgatctcttcagctccaccacagggcagcctctggcatccatggatgccactgatttgaccctttaccgaacttcatgtgtctctggtttggcttcgaaatacctggctagaccggatagtgaagtgctcttgatggtgggcgcaggaaatctggcaccccatttgatcagagcccatctttcggcgatacctagtttgaggaaagtagttatctggaatcggacagcggagaaggcaagaatactggctgagaaaatgcaagaaagtgatgacggtattttgcaaggtgtaagcttcgagagtaatgcgtctttggatgagatcaccggacttggtgatattgtgagttgtgcgaccaattcagaggttgctcttgtgaagggtgagaagttgaaggttggagctcatttggatttggtaggttcgttcaagcattcgatgaaggaatgcgacgatgaggccattaagaggggaagagtttttgtggacaatgaggctgcaatggtggaagctggagaattggtgggtgcttttgagaggggagtaattaagaaggaagatattgtggcaaatttggtggagttagctgcaggagacaaggttgggagaacaaattctgaggaaataactgtatttaagtctgtaggttctgctcttgttgatttgcttgctgcacagttggtgtatgagacttacacaagggtatctaagtgatatgaatgtgtctatttagagtctagtttctgctcattaggctgctataatccatggaataattgttgaataagggttatgatgtgtggtactaagttttatcattcgtattatgaatatctatctatctgaggatggcattgcactttttaaaatctcttgtggaaattctgtgaatgtttacctgttaaaacatcttcgtcactctagcatcaagtatttccatgtcttgtacatgattgtgcttgtaagttcattgaactcaagacaggtatatctatctagagcatagt--------------------------------------------------------------------------------------------------------------------------------------------------------------------------------------------
>Albizia_subdimidiata_var_minor_Gorts_341@NODE_1_length_1864_cov_51.935087
agtagtgaaatataaaaacgaggaaggggaaagagttctattgtaagaggcgaggttgaaaatc-------aaaatctccaaaatttagaatgtgtttttaatttctgctcaaaaatattaatggaaatataaaaaaa----------------------------ataataatcatattatttttcttccctctaaaactctcaaatttaaaaagaataaatataaggggag-------gagagatatttacaatttttgatatcatacaacgagattattaatccgcgggatcccctcctccccaatcaaacagaccctggggttgaatttactaattccgttatttttcatagatattacccaaatctttgataatttcgtccacaaatccttccaacccaaaatcctacaaacccttgcagtttcatcgatggcatccctcgttccaatttcttctccagttttcatatccactgatagcttacactccatcctcacccatcaaactttaatcagtcactttcaatctcttcttcccaaaatctcaacctcaatccagtccccaatacgtcaaagctacgaggtttcttcttcttcctctctcctcctcatgccctcttggtcatcttctccttctttcccttacatgggcgtcaagcttgtcacccatttctctcagaactctgcaattaacttaccaggcgtgcaggcaacttatgatctcttcagctccaccacagggcagcctctggcctccatggatgcgactgatttgaccctttaccgaacctcatgtgtctctggtttggcttcgaaatacctggctagaccggatagtcaagtgctcttgatggtgggcgcaggaaatctggcaccccatttgatcagagcccatctttcggcgatacccagtttgaggaaagtagttatctggaatcggacagcggagaaggcaaaaatattggctgagaaaatgcaagaaagtgatgacggtattttgcaaggtgtaagcttcgagagtaatgcgtctttggatgagatcactggacttggtgatattgtgagttgtgcgaccaactcagaggttgctcttgtgaagggtgagaagttgaaggctggagctcatttggatttggtaggttcattcaagcattcgatgaaggaatgcgacgatgaggccattaagaggggaagagtttttgtggacaataaggctgcaatggtggaagctggagaattggtgggtgcttttgagaggggagtaattaagaaggaagatattgtagcaaatttggtggagttagctgcaggagacaaggttgggagaacaaattctgaggaaataactgtatttaaatctgtaggttctgctcttgtggatttacttgctgcacagttggtgtatgagacttacacaagtgtatctaagtgatatgaatgtgactatttagaatctagtttctgctcattaggctgctataatccatgaaataagtgttgaataagggttatgatgtgtggtgctaagttttatcattcgtattatgaatatctatctatctgaggatggcattgcactttttaaaatctcttgtggaaattctgtgaatggttacctcttaaaacatcttcgtcaatctggcatcaagcatttccatgtcttgtacatgattgtgcttgtagtttcattgaactcaagataggaatatttatctagagcatactcatccatgaagctagtaacaagaaggttatggaaagaagagttttgatgtggggtgctgtgctatatga-----------------------------------------------------------------------------------------------------------------------
>Albizia_subdimidiata_var_subdimidiata_Ferreira_210@NODE_1_length_1895_cov_230.509901
agtagtaaaatataaaaacgagaaaggggaaagagttctattgtgagaggcgagattgaaaatc-------aaaatctccaaaatttagaatgcgtgtttaattactgctcaaaagtgttaatggaaatataaaaaaa-------------------ataataaaaataataatcatactatttttctatcctataaaactctcaaatttaaaaagaacaaatataaggggag-------gagagatatttacaatttttgatatcatacaaagagattattaatccgcgggatcccctcctccccaatcaaacagaccctggggttgaatttactaattccgttatttttcatcgatattacccaaatctttgataatttcgtccacaaatccttccaacccaaaatcctacaaacccttgcagtttcatcgatggcatccctcgttccaatttcttctccagttttcatatccactgatagcttacactccatcctcacccatcaaactttaatcagtcactttcaatctcttcttcccaaaatctcaacctcaatccagtccccaatacgtcaaagctacgaggtttcttcttcttcctctctcctcctcatgccctcttggtcatcttctccttctttcccttacatgggcgtcaagcttgtcacccatttctctcagaactctgcaattaacttaccaggcgtgcaggcaacttatgatctcttcagctccaccacagggcagcctctggcctccatggatgcgactgatttgaccctttaccgaacctcatgtgtctctggtttggcttcgaaatacctggctagaccggatagtcaagtgctcttgatggtgggcgcaggaaatctggcaccccatttgatcagagcccatctttcggcgatacccagtttgaggaaagtagttatctggaatcggacagcggagaaggcaaaaatattggctgagaaaatgcaagaaagtgatgacggtattttgcaaggtgtaagcttcgagagtaatgcgtctttggatgagatcactggacttggtgatattgtgagttgtgcgaccaactcagaggttgctcttgtgaagggtgagaagttgaaggctggagctcatttggatttggtaggctcattcaagcattcgatgaaggaatgcgacgatgaggccattaagaggggaagagtttttgtggacaataaggctgcaatggtggaagctggagaattggtgggtgcttttgagaggggagtaattaagaaggaagatattgtagcaaatttggtggagttagctgcaggagacaaggttgggagaacaaattctgaggaaataactgtatttaaatctgtaggttctgctcttgtggatttacttgctgcacagttggtgtatgagacttacacaagtgtatctaagtgatatgaatgtgactatttagaatctagtttctgctcattaggctgctataatccatgaaataagtgttgaataagggttatgatgtgtggtgctaagttttatcattcgtattatgaatatctatctatctgaggatggcattgcactttttaaaatctctagtggaaattctgtgaatgtttacctcttaaaacatcttcgtcactctggcatcaagcatttccatgtcttgtacatgattgtgcttgtagtttcattgaactcaagataggaatatttatctagagcatactcatccatgaagctagtaacaacaaggttatggaaagaagagttttgatgtggggtgctgtgctatatgatttatgttacaaattgaattttaatttctctctaattgat-------------------------------------------------------------------------------
>Albizia_tomentosa_Hughes_648@NODE_1_length_1802_cov_154.114783
agcagaacaatgaatggattttaacgagtagagcagcttagtgcttggaaaaacgcaaggaggcttaccggaatataatct--gattttgctggatatttaactcgctcctgccggaattgcttgggccaagctcaatcgctcattctctgtggcctttcgttgtttgggtctctgttcttaattctcttctttttctgggctataacccaaagcacccaacctaatgcagagttgacttggcagatggttgggattctgcagagcaaattgggaaataacgaaattgag-----tggtttgatccaaatcttttacttttagggttgaatttgctaattaagttatttttcttccatatcaaccaaatctttgataatttagtccacaaatccttgaaacccaaaatcctacaatcacttgcagtttcatcaatggcatccctagttccaatttcttctccagttttcatatccactgatagcttacactccatcctcacccatcaaactttaataagtcactttcaatctcttcttcccaaaatctcaacctcaatccagtccccaatacgtcaaagctacgaggtttcttcttcttcctctctcctcctcatgccctcttggtcatcttctccttctttcccgtacatgggcgtcaagcttgtcacccatttcgctcagaactctgcaattaacttaccaggcgtgcaggcaacttatgatctcttcagctccaccacagggcagcctctggcatccatggatgccactgatttgaccctttaccgaacttcatgtgtctctggtttggcttcgaaatacctggctagaccggatagtgaagtgctcttgatggtgggcgcaggaaatctggcaccccatttgatcagagcccatctttcggcgatacctagtttgaggaaagtagttatctggaatcggacagcggagaaggcaagaatactggctgagaaaatgcaagaaagtgatgacggtattttgcaaggtgtaagcttcgagagtaatgcgtctttggatgagatcaccggacttggtgatattgtgagttgtgcgaccaattcagaggttgctcttgtgaagggtgagaagttgaaggttggagctcatttggatttggtaggttcgttcaagcattcgatgaaggaatgcgacgatgaggccattaagaggggaagagtttttgtggacaatgaggctgcaatggtggaagctggagaattggtgggtgcttttgagaggggagtaattaagaaggaagatattgtggcaaatttggtggagttagctgcaggagacaaggttgggagaacaaattctgaggaaataactgtatttaagtctgtaggttctgctcttgttgatttgcttgctgcacagttggtgtatgagacttacacaagggtatctaagtgatatgaatgtgtctatttagagtctagtttctgctcattaggctgctataatccatggaataattgttgaataagggttatgatgtgtggtactaagttttatcattcgtattatgaatatctatctatctgaggatggcattgcactttttaaaatctcttgtggaaattctgtgaatgtttacctgttaaaacatcttcgtcactctagcatcaagtatttccatgtcttgtacatgattgtgcttgtaagttcattgaactcaagacaggtatatctatctagagcatagtcatccatgaagttagtatcaacaagattatggaaagaagagttttgatgtgtggtgctgtactatatgattt--------------------------------------------------------------------------------------------------------------------
>Albizia_xerophytica_Hughes_1435@NODE_1_length_1701_cov_141.681034
-------------------------------------------------------------ggcttaccggaatataatct--gtttttgctggatatttaactcgctcccaccggaattgcttgggccaagctcaatcgctcattctccgtggcctttcgttgtttgggtctctgttcttaattctcttctttttctgggctataacccaaagcacccaacctaaagcagagttgacttggcagatggttgggattctgccgagcaaattgggaaataacgaaattgag-----tggtttgatccaaatcttttacttttagggttgaatttactaattaagttatttttcttccatatcaaccaaatctttgataatttagtccataaatccttcaaacccaaaatcctacaatcacttgcagtttcatcaatggcatccctagttccaatttcttctccagttttcatatccactgatagcttacactccatcctcacccatcaaactttaataagtcactttcaatctcttcttcccaaaatctcaacctcaatccagtccccaatacgtcaaagctacgaggtttcttcttcttcctctctcctcctcatgccctcttggtcatcttctccttctttcccttacatgggcgtcaagcttgtcacccatttcgctcagaactctgcaattaacttaccaggcgtgcaggcaacttatgatctcttcagctccaccacagggcagcctctggcatccatggatgccactgatttgaccctttaccgaacctcatgtgtctctggtttggcttcgaaatacctggctagaccggatagtgaagtgctcttgatggtgggcgcaggaaatctggcaccccatttgatcagagcccatctttcggcgatacctagtttgaggaaagtagttatctggaatcggacagcggagaaggcaagaatattggctgagaaaatgcaagaaagtgatgacggtattttgcaaggtgtaagcttcgagagtaatgcgtctttggatgagatcaccggacttggtgatattgtgagttgtgcgaccaattcagaggttgctcttgtgaagggtgagaagttgaaggttggagctcatttggatttggtaggttcattcaagcattcgatgaaggaatgcgacgatgaggccattaagaggggaagagtttttgtggacaatgaggctgcaatggtggaagctggagaattggtgggtgcttttgagaggggagtaattaggaaggaagatattgtggcaaatttggtggagttagctgcaggagacaaggttgggagaacaaattctgaggaaataactgtatttaagtctgtaggttctgctcttgttgatttgcttgctgcacagttggtgtatgagacttacacaagggtatctaagtgatatgaatgtgtctatttagagtctagtttctgctcattaggctgctataatccatggaataattgttgaataagggttatgatgtgcggtactaagttttatcattcgtattatgaatatctatctatctgaggatggcattgcactttttaaaatctcttgtggaaattctgtgaatgtttacctgttaaaacatcttcgtcactctagcatcaagtatttccatgtcttgtacatgattgtgcttgtaagtgcattgaactcaagacaggtatatatatctagagcatagtcatccatgaagttagtagcaacaagattatggaaagaagag---------------------------------------------------------------------------------------------------------------------------------------------------
>Balizia_leucocalyx_Aguilar_1939@NODE_1_length_1978_cov_249.376644
agcagaacagtgaatggatttaaacgagtagagtaggtctgtgcttggaaaaaggcaaggagtcatattggaatatgatctaagtttttgctggatatttaactcgctcccaccggaattgcttgggccaagctcaatcgctgggtctctgtggcctttcactgtttggttatctgttctttattctcttcttcgtctgggctataacccaatgcacacaacctaaagcagagttgacttggcagatgcttgggattctgcagagcaaattgggaaataacgaaattgaggatttgggtttgatccaaatctttcacttttagggttgaatttactaattccgttatttttcttccatatcaaccaaatctttgatattttagtccacaaat-cttcaaatccaaaatcctccagtcacttgcag-ttcgtcaatggcatccctcgttccaatttcttctccagttttcatatccactgatagcttacactccaccctcacccatcaaactttaatcagtcactttcaatctctcctccccaaaatctcaacctcaatccagtccccaatacgtcaaagctacgaggtttctccttcttcctctctcctcctcatgccctcttggtcatcttctccttctttcccttacatgggcgtcaagcttgtcacccatttcgctcagaactctgcaattaacttaccaggcgtgcaggcaacttatgatctattcagctccaccacagggcagcctctggcatccatggatgccactgatttgaccctttatcgaacctcatgtgtctctggtttggcttcgaaatacctggctagaccggatagtcaagtgctcgtgatggtgggcgcaggaaatctggcaccgcatttgatcagagcccatcttttggcgatacccagtttgaggaaagtagttatctggaatcggacagcggagaaggcaagggtattggctgagaaaatgcaagaaagtgatgacggtagtttgcaaggtgtaaacttcgagagtaatgcgtctttggatgagatcaccggacttggtgatattgtgagttgtgcgaccaattcagaggttgctcttgtgaagggtgagaagttgaaggttggagctcatttggatttggtaggttcattcaagcattcgatgaaggaatgcgacgatgaggccattaagaggggaagagtttttgtggacaatgaggctgcaatggtggaagctggagaattggtgggtgcttttgagaggggagtaattaagaaggaagatattgtggcaaatttggtggagttagctgcaggagacaaggttgggagaacagattctgaggaaataactgtatttaagtctgtaggttctgctcttgtggatttgcttgctgcacagttggtgtatgagacttacacaagggtatataagtgatatgaatgtgtctatttagagtctagtttctgctcattaggctgctataatccatgaaataagtgctgaataagggttatgatgtctggtgctaagttgtatcattcgtcttatcaatgtctatctatctgaggatggcatcgcactttttaaaatctctggtggaaattatctgaatgtttacctgttaaaacatcttcgtcactctagcatcaagtatttctgtgtcttgtacatgattgtgtttgtacgttcattgaactcaagataggtatatctgtctggaccatagtcatccatgaagttagtattaacaaggttatggaaagaagagttttgatgtgcagtgctgtgctatatgatttatgttacaaatggaaatttaatttctctctaattgattttcgcattatgaattttgaaatctcttctggaagtcctggttatgtttgcaaattgaaacatctccattactcttgca
>Balizia_pedicellaris_Queiroz_15529@NODE_1_length_2212_cov_621.636069
agcagaacaatgaatggatttaaacgagtagagtagctctgtgcttgggaaaaggcaaggagtcatattggaatataatttaagtttttgctggatatttaactcgctcccaccggaattgcttgggccaagctcaatcgctcgttctctgtggcctttcactgtttgggtatctgttctttattctcttcttcgtctgggctataacccaatgcacacaacctaaagcagagttgacttggcagatgcttgagattttgcagatcaaattgggaaataaagaaattgaggatttgggtttgatccaaatctttcacttttagggttgaatttactaattccgttttttttcttccagatcaaccaaatctttgatagtttagtccacaaat-cttcaaacccaaaatcctacagtcacttgcag-ttcgtcaatggcatccctcgttccaatttcttctccggttttcatatccactgatagcttacactccaccctcacccatcaaactttaatcagtcactttcaatctctcctccccaaaatctcaacctcaatccattccccaatacgtcaaagctacgaggtttctccttcttcctctctcctcctcatgccctcttggtcatcttctccttctttcccttacatgggcgtcaagcttgtcacccatttcgctcagaactctgcaattaacttaccaggcgtgcaggcaacttatgatctattcagcttcaccacagggcagcctctggcatccatggatgccactgatttgaccctttatcgaacctcatgtgtctctggtttggcttcgaaatacctggctagaccggatagtcaagtgctcgtgatggtgggcgcaggaaatctggcaccgcatttaatcagagcccatctttcggccatacccagtttgaggaaagtagttatctggaatcggacagcggagaaggcaaggatattggctgagaaaatgcaagaaagtgatgacggtagtttgcaaggaataagcttcgagagtaatgcgtctttggatgagatcatcggacttggtgatattgtgagttgtgcgaccaattcagaggttgctcttgtgaagggtgagaagttgaaagttggagctcatttggatttggtaggttcattcaagcattcgatgaaggaatgcgatgatgaagccattaagaggggaagagtttttgtggacaatgaggctgcaatggtggaagctggagaattggtgggtgcttttgagaggggagtaattaagaaggaagatattgtggcaaatttggtggagttagctgcaggagacaaggttgggagaacaaattctgaggaaataactgtatttaagtctgtaggttctgctcttgtggatttgcttgctgcacagttggtgtatgagacttacacaagggtatataattgatatgaatgtgtctatttagagtctagtttctgctcattaggctgctataatccatgaaataagtgctgaataagggttatgatgtctggtgctaagttgtatcattcgtattatcaatgtctatctatctgaggatgtcatcgcactttttaaaatctcttgtggaaattatgtgaatgtttacctgttaaaacatcttcgtcactctagcatcaagtatttctgtgtcttgtacatgattgtgtttgtacgttcattgaactcaagataggtatatctatctagagcatagtcatccatgaagttagtatcaacaaggttatggaaagaagagttttgatgtgcggtgctgtgctatatgatttatgttacaaatggaattttaatttctctctaattgattttgacattataaattttgaaatctcttctggaagtcctggttatgtttgcaaattgaaacatctccattactcttgca
>Balizia_spnov_Morim_577@NODE_1_length_2034_cov_545.208691
-----------------------acgagtagagtagctctgtgcttggaaaaaggcaaggagtcatattggaatataatctaagtttttgctggatatttacctcgctcccaccggaattgcttgggccaagctcaatcgctgggtctctgtggcctttcactgtttggttgtctgttctttattctcttcttcgtctgggctataacccaatgcacacaacctaaaccagagttgacttggcagatgcttgggattctgcagagcaaattgggaaataacgaaattgaggatttgggtttgatccaaatcttttacttttagggttgaatttactaattccgttatttttcttccatatcaaccaaatctttgatattttagtccacaaat-cttcaaatccacaatcctacagtcacttgcag-ttcgtcaatggcatccctcgttccaatttcttctccagttttcatatccactgatagcttacactccaccctcacccatcaaactttaatcagtcactttcaatctctcctccccaaaatctcaacctcaatccagtccccaatacgtcaaagctacgaggtttctccttcttcctctctcctcctcatgccctcttggtcatcttctccttctttcccttacatgggcgtcaagcttgtcacccatttcgctcagaactctgcaattaacttaccaggcgtgcaggcaacttatgatctattcagctccaccacagggcagcctttggcatccatggatgccactgatttgaccctttatcgaacctcatgtgtctctggtttggcttcgaaatacctggctagaccggatagtcaagtgctcgtgatggtgggcgcaggaaatctggcaccgcatttgatcagagcccatctttcggcgatacccagtttgaggaaagtagttatctggaatcggacagcggagaaggcaagggtattggctgagaaaatgcaagaaagtgatgacggtagtttgcaaggtgtaagcttcgagagtaatgcgtctttggatgagatcaccggacttggtgatattgtgagttgtgcgaccaattcagaggttgctcttgtgaagggtgagaagttgaaggttggagctcatttggatttggtaggttcattcaagcattcgatgaaggaatgcgacgatgaggccattaagaggggaagagtttttgtggacaatgaggctgcaatggtggaagctggagaattggtgggtgcttttgagaggggagtaattaagaaggaagatattgtggcaaatttggtggagttagctgcaggagacaaggttgggagaacagattctgaggaaataactgtatttaagtctgtaggttctgctcttgtggatttgcttgctgcacagttggtgtatgagacttacacaagggtatatgagtgatatgaatgtgtctatttagagtctagtttctgctcattaggctgctgtaatccatgaaataagtgctgaataagggttatgatgtctggtgctaagttgtatcattcgtcttatcaatgtctatctatctgaggatggcatcgcactttttaaaatctcttgtggaaattatctgaatgtttacctgttaaaacatcttcgtcactctagcatcaagtatttctgtgtcttgtacatgattgtgtttgtacgttcattgaactcaagataggtatatctgtctagaccatagtcatccatgaagttagtattaacaaggttatggaaagaagagttttgatgtgcggtgctgtgctatatgatttatgttacaaatggaattttaatttctctctaattgattttggcattatgaattttgaaatctcttctggaagtcctggttatgtttgcaaattgaaacatctccattactcttgca
>Calliandra_bella_LPQ15696@NODE_1_length_1612_cov_578.315309
----------------------------------------------------------------------------------------------------------------------------------------------------------------------------------------------------------------------------------------------------------------------------------------------------------------------------------------------------------------------ttctactaaatctttgatattttaattcacaaatccgtcaaaccccaaatcctacagtcacttacagtttcatcaatggcgtctctcgttccaatttcttcctcggttttcatatccagtgatagcttaccctccatcctcacccataaaactttaatcaatcactttcaatcacttctacccaaaacctcaacctcaatccagtccccaattcgtcaaagctatgagatttctccttcttccactttcctcctcatgccctcttggtcatcttctccttctttcccttacttgggtgtcaagctcgtcacccatttcgctcagaactctgcaattaacttaccaggtgtgcaggcaacttatgatctcttcagctctaccacaggtcagcctctcgcatccatggatgccactgatttgaccctttatcgaaccttgtgtgtctctggtttggcttcgaaatacctggctagacaggatagtcaagtcctcgtgatggtcggcgccggaaatcttgcaccccatttgatcaaagcccatctttctgcgatacccagtttgaggaaagtagtaatctggaatcggacagcggataaggcgagaaaactggctgagacaatgcaagaaagtgatgaaagtcttttacaaggtgtaagctttgagagtaatgcatctttggatgagatcatcggacttggtgatattgtgagttgtgcgaccaattcagaggttgctcttgtgaagggagagaagttgaaggttggagctcatctggatctggttggttcattcaacccttcaatgaaggaatgtgacgatgatgccattaagagaggaagagtatttgtggacaatgaagctgcaatagtggaagctggagaattggtgggtgcttttgagaggggagtgataaagaaggaagatgttgtggcaaatttggtggagttagctgcagcagacaaggttggtagaacaaattctgaggaaataactatatttaagtctgttggttctgctattatggatttgcttgctgcacagttggtgtacgagacttacataagggcatctaagtgatatgaatgtgtctatttagagtctagttttt---------gctgctataatccatgaaataagtgttgaataagggttatgatgtgtggtgctaagttgtatgatttgtattatcaatttctatctatctgaggttagcattgcactttttagaatctgttgtggaaattctgtgaatttttacct--------------------------------gtttctatatcttgtacatgattttggttttgagttcattgaactcaagataagtatatctatctatagcctagttatccatgaggttagtatctatcaattaa------------------------------aattatatgatttatgttataagc----------tttgttttttactggttttagactaactattattctgatcctt--------acatggttttatctacttagctaaagttattaaatgc-------
>Calliandra_bella_LPQ15696@NODE_3_length_724_cov_405.366306
-------------------------------------------------------------------------------------------------------------------------------------------------------------------------------------------------------------------------------------------------------------------------------------------------------------------------------------------------------------------------------------------------------------aaaccccaaatcctacagtcacttacagtttcatcaacggcgtctctcgttccaatttcttctccggttttcatatccagtgatagcttacactccatcctcacccataaaactttaatcaatcacttcta----------cccaaaacctcaacctcaatccagtccttaattcgtcaaagctatgagattgctccttcttccactttcct--------cctcttggtcatcttctccttctttcccttacatgggtgtcaagcttgtcacccatttcactcagaactctgcaattaacttaccaggcgtgcaagcaacttgtgatctcttcagctctaccataggtcagcctctcgcatccatggatgccattgatttgaccctttatcgaacctcatgtgtctctcgtttggcttcgaaatacat---------ggatagacaggtcctcgtgatggtcggcaccgaaaatcttgcatcacatttgatcaaagcccatttttctgtaatacccagtttgaggaaagtagtaatctggaatcagat-------aaggtgagaaaactagctgagacaatacaagaaagtgatgaaagtcttttacaaggtgtaaactttgagagtaatgcgtctttgtatgagatcaccggacttggtgatattgtgagttgtgcgaacaattcagaggttgctcttgtgaagggagagaagttgaaggttggtgctcatctggatctggttggttcatttaagc------------------------------------------------------------------------------------------------------------------------------------------------------------------------------------------------------------------------------------------------------------------------------------------------------------------------------------------------------------------------------------------------------------------------------------------------------------------------------------------------------------------------------------------------------------------------------------------------------------------------------------------------------------------------------------------------------------------------------------------------------------------------------------------
>Cathormion_obliquifoliolatum_Wieringa_6519@NODE_1_length_756_cov_202.249643
-------------------------------------------------------------------------------------------------------------------------------------------------------------------------------------------------------------------------------------------------------------------------------------------------------------------------------------------------------------------------------------------------------------------------------------------------------------------------------------------------------------------------------------------------------------------------------------------------------------------------------------------------------------------------------------------------------------------------------------------------------------------------------------------------------------------------------------------------------------------------------------------------------------------------------------------------------------------------------------------------------------------------------------------------------------------------------------------------------------------------------------------------------------------------------------------------------------------------------------------------------------------------------gctggagaattggtgggtgcttttgagggggaagtaattaagaaggaagatattgtggcaaatttggtggagttagctgcaggagacaaggttgggagaacaaattctgaggaaataacagtatttaagtctgtaggttctgctcttgtggatttgcttgctgcacagttggtgtatgagacttacacaagggtatataagtgatatgaatgtgtctatttagagtctagtttctgctcattaggctgctataatccatgaaataagtgctgaataagggttatgatgtctggtgttaagttgtatcattcgtattatcaatgtctatctatctgaggatggcatcgcactttttaaaatctcttgtggaaattatctgaatgtttacctgttaaaacatcttcgtcactctagcatcaagtatttctgtgtcttgtacatgattgtgtttgtacgttcattgaactcaagataggtatatctatctagagcatagtcatccatgaagttagtatcaacaaggttatggaaagaagagttttgatgtgcggtgctgtgctatatgatttatgttacaaatggaattttaatttctctctaattgattttggcattatgaattttgaaatctcttctggaagtcctggttatgtttgcaaattgaaacatctccattactcttgca
>Cathormion_rhombifolium_Deighton_3618@NODE_1_length_1671_cov_157.770389
---------------------------------------------------------------catattggaacataatctaagtttttgctggatatttaactcgctccgaccggaattgcttgggccaagctcaatcgctcgttctctgtggcctttcactgtttgggtatttgttcttcattctcttcttcgtctgggctataacccaatgcacacaacctaaagcagagttgacttggcagatgcttgggattctgcagagcaaattgggaaataacgaaattgaggatttgggtttgatccaaatctttcacttttagggttgaatttactaattccgttatt----tactatatcaaccaaatctttgatagtttagtccacaaat-cttcaaacccaaaatcctacagttacttgcag-ttcgtcaatggcatccctcgttccaatttcttctccagttttcatatccactgatagcttacactccaccctaacccatcaaactttaatcagtcactttcaatctctcctccccaaaatctcaacctcaatccagtccccaatacgtcaaagctacgaggtttctccttcttcctctctcctcctcatgccctcttggtcatcttctccttctttcccttacatgggcgtcaagcttgtcacccatttcgctcagaactctgcaattaacttaccaggcgtgcaggcaacttatgatctattcagctccaccacagggcagcctctggcatccatggatgccactgatttgaccctttatcgaacctcatgtgtctctggtttggcttcgaaatacctggctagaccggatagtcaagtgctcgtgatggtgggcgcaggaaatctggcaccgcatttgatcagagcccatctttcggccatacccagtttgaggaaagtagttatctggaatcggacggcggagaaggcaaggatattggctgagaaaatgcaagaaagtgatgacggtagtttgcaaggtgtaagcttcgagagtaatgcgtctttggatgagatcaccggacttggtgatattgtgagttgtgcgaccaattcagaggttgctcttgtgaagggtgagaagttgaaggttggagctcatttggatttggtaggttcattcaagcattcgatgaaggaatgcgacgatgaggccattaagaggggaagagtttttgtggacaatgaggctgcaatggtggaagctggagaattggtgggtgcttttgagggggaagtaattaagaaggaagatattgtggcaaatttggtggagttagctgcaggagacaaggttgggagaacaaattctgaggaaataacagtatttaagtctgtaggttctgctcttgtggatttgcttgctgcacagttggtgtatgagacttacacaagggtatataagtgatatgaatctgtctatttagagtctagtttctgctcattaggctgctataatccatgaaataagtgctgaataagggttatgatgtctggtgctaagttgtatcattcgtattatcaatgtctatctatctgaggatggcatcgcactttttaaaatctcttgtggaaattatctgaatgtttacctgttaaaacatcttcgtcactctagcatcaagtatttctgtgtcttgtacatgattgtgtttgtacgttcattgaactcaagataggtatatctatctagagcatagtcatccatga-----------------------------------------------------------------------------------------------------------------------------------------------------------------------------------
>Hydrochorea_corymbosa1_Bonadeu_655@NODE_1_length_869_cov_734.857494
--------------------------------------------------------------------------------------------------------------------------------------------------------------------------------------------------------------------------------------------------------------------------------------------------------------------------------------------------------------------------------------------------------------------------------------------------------------------------------ttttcatatccactgatagcttacactccaccctcacccatcaaactttaatcagtcactttcaatctctcctccccaaaatctcaacctcaatccagtccccaatacgtcaaagctacgaggtttctccttcttcctctctcctcctcatgccctcttggtcatcttctccttctttcccttacatgggcgtcaagcttgtcacccatttcgctcagaactctgcaattaacttaccaggcgtgcaggcaacttatgatctattcagctccaccacagggcagcctctggcatccatggatgccactgatttgaccctttatcgaacctcatgtgtctctggtttggcttcgaaatacctggctagaccggatagtcaagtgctcgtgatggtgggcgcaggaaatctggcaccgcatttgatcagagcccatctttcggcgatacccagtttgaggaaagtagttatctggaatcggacagcggagaaggcaagggtattggctgagaaaatgcaagaaagtgatgacggtagtttgcaaggtgtaagcttcgagagtaatgcgtctttggatgagatcaccggacttggtgatattgtgagttgtgcgaccaattcagaggttgctcttgtgaagggtgagaagttgaaggttggagctcatttggatttggtaggttcattcaagcattcgatgaaggaatgcgacgatgaggccattaagaggggaagagtttttgtggacaatgaggctgcaatggtggaagctggagaattggtgggtgcttttgagaggggagtaattaagaaggaagatattgtggcaaatttggtggagttagctgcaggagacaaggttgggagaaca-------------------------------------------------------------------------------------------------------------------------------------------------------------------------------------------------------------------------------------------------------------------------------------------------------------------------------------------------------------------------------------------------------------------------------------------------------------------------------------------------------------------------------------------------------------------------------------------------------
>Hydrochorea_corymbosa1_Bonadeu_655@NODE_2_length_639_cov_428.703767
------------------------------------------------------------------------------------------------------------------------------------------------------------------------------------------------------------------------------------------------------------------------------------------------------------------------------------------------------------------------------------------------------------------------------------------------------------------------------------------------------------------------------------------------------------------------------------------------------------------------------------------------------------------------------------------------------------------------------------------------------------------------------------------------------------------------------------------------------------------------------------------------------------------------------------------------------------------------------------------------------------------------------------------------------------------------------------------------------------------------------------------------------------------------------------------------------------------------------------------------------------------------------------------------------------------------------agatattgtggcaaatttggtggagttagctgcaggagacaaggttgggagaacagattctgaggaaataactgtatttaagtctgtaggttctgctcttgtggatttgcttgcggcacagttggtgtatgagacttacacaagggtatataagtgatatgaatgtgtctatttagagtctagtttctgctcaataggctgctataatccatgaaataagtgctgaataagggttatgatgtctggtgctaagttgtatcattcgtcttatcaatgtctatctatctgaggatggcatcgcactttttaaaatctcttgtggaaattatctgaatgtttacctgttaaaacatcttcgtcactctagcatcaagtatttctgtgtcttgtacatgattgtgtttgtacgttcattgaactcaagataggtatatctgtctagaccctagtcatccatgaagttagtattaacaaggttctggaaagaagagttttgatgtgcggtgctgtgctatatgatttatgttacaaatggaattttaatttctctctaattgattttggcattatgaattttgaaatctcttctggaagtcctggttatgtttgcaaattgaaacatctccattactcttgct
>Hydrochorea_marginata_Morim_563@NODE_1_length_2201_cov_283.927966
agcagaacagtgaatggatttaaacgagtagagtagctctgtgcttggaaaaaggcaaggagtcatattggaatataatctaagtttttgctggatatttaactcgctcccaccggaattgcttgggccaagctcaatcgctgggtctccgtggcctttcactgtttggttgtctgttctttattctcttcttcgtctgggctgtaacccaatgcacacaacctaaagcagagttgacttggcagatgcttgggattctgcagagcaaattgggaaataacgaaattgaggatttgggtttgatccaaatctttcacttttagggttgaatttactaattccgttatttttcttccatattaaccaaatctttgatattttagtccacaaat-cttcaaatccaaaatcctacagtcacttgcag-ttcgtcaatggcatccctcaatccaatttcttctccagttttcatatccactgatagcttacactccaccctcacccatcaaactttaatcagtcactttcaatctctcctccccaaaatctcaacctcaatccagtccccaatacgtcaaagctacgaggtttctccttcttcctctctcctcctcatgccctcttggtcatcttctccttctttcccttacatgggcgtcaagcttgtcacccatttcgctcagaactctgcaattaacttaccaggcgtgcaggcaacttatgatctattcagctccaccacagggcagcctctggcatccatggatgccactgatttgaccctttatcgaacctcatgtgtctctggtttggcttcgaaatacctggctagaccggatagtcaagtgctcgtgatggtgggcgcaggaaatctggcaccgcatttgatcagagcccatctttcggcgatacccagtttgaggaaagtagttatctggaatcggacagcggagaaggcaagggtattggctgagaaaatgcaagaaagtgatgacggtagtttgcaaggtgtaagcttcgagagtaatgcgtctttggatgagatcaccggacttggtgatattgtgagttgtgcgaccaattcagaggttgctcttgtgaagggtgagaagttgaaggttggagctcatttggatttggtaggttcattcaagcattcgatgaaggaatgcgacgatgaggccattaagaggggaagagtttttgtggacaatgaggctgcaatggtggaagctggagaattggtgggtgcttttgagaggggagtaattaagaaggaagatattgtggcaaatttggtggagttagctgcaggagacaaggttgggagaacagattctgaggaaataactgtatttaagtctgtaggttctgctcttgtggatttgcttgcggcacagttggtgtatgagacttacacaagggtatataagtgatatgaatgtgtctatttagagtctagtttctgctcaataggctgctataatccatgaaataagtgctgaataagggttatgatgtctggtgctaagttgtatcattcgtcttatcaatgtctatctatctgaggatggcatcgcactttttaaaatctcttgtggaaattatctgaatgtttacctgttaaaacatcttcgtcactctagcatcaagtatttctgtgtcttgtacatgattgtgtttgtacgttcattgaactcaagataggtatatctgtctagaccctagtcatccatgaagttagtattaacaaggttctggaaagaagagttttgatgtgcggtgctgtgctatatgatttatgttacaaatggaattttaatttctctctaattgattttggcattatgaattttgaaatctcttctggaagtcctggttatgtttgcaaattgaaacatctccattactcttgct
>Jupunba_abbottii_Zanoni_21220@NODE_1_length_1548_cov_236.040789
-------------------------------------------------------------------------------------------------------------------gaattgcttgggccaagctcaatcgctcgttctctgtggccgttcactgtttgggtatctgttctttattctcttcttcgtctgggctataacccaatgcacacaacctaaagcagagttgactcggcatatgcttgggattctgcagagcaaattgggaaataacgaaattgaggatttgggtttgatccaaatctttcacttttagggttgaatttactaattccgttatt----tactatatcaaccaaatctttgatagtttagtccacaaat-cttcaaacccaaaatcctacagtcacttgcag-ttcgtcaatggcatccctcgttccaatttcttctccagttttcatatccactgatagcttacactccaccctcacccatcaaactttaatcagtcactttcaatctctcctccccaaaatctcaacctcaatccagtccccaacacgtcaaagctacgaggtttctccttcttcctctctcctcctcatgccctcttggtcatcttctccttctttcccttacatgggcgtcaagcttgtcacccatttcgctcagaactctgcaattaacttaccaggcgtgcaggcaacttatgatctattcagctccaccacagggcagcctctggcatccatggatgccactgatttgaccctttatcgaacctcatgtgtctctggtttggcttcgaaatacctggctagaccggatagtcaagtgctcgtgatggtgggcgcaggaaatctggcaccgcatttgatcagagcccatctttcggccatacccagtttgaggaaagtagttatctggaatcggacagcggagaaggcaaggatattggctgagaaaatgcaagaaagtgatgacggtagtttgcatggtgtaagcttcgagagtaatgcgtctttggatgagatcaccggacttggtgatattgtgagttgtgcgaccaattcagaggttgctcttgtgaagggtgagaagttgaaggttggagctcatttggatttggtaggttcattcaagcattcgatgaaggaatgcgacgatgaggccattaagaggggaagagtttttgtggacaatgaggctgcaatggtggaagctggagaattggtgggtgcttttgagaggggagtaattaagaaggaagatattgtggcaaatttggtggagttagctgcaggagacaaggttgggagaacaaattctgaggaaataactgtatttaagtctgtaggttctgctcttgtggatttgcttgctgcacagttggtgtatgagacttacacaagggtatataagtgatatgaatgtgtctatttagagtctagtttctgctcattaggctgctataatccatgaaataagtgctgaataagggttatgatgtctggtgctaagttgtatcattcgtattatcaatgtctatctatctgaggatggcatcgcactttttaaaatctcttgtggaaattatgtgaatgtttacctgttaaaacatcttcgtcactctagcatcaagtatttctgtgtcttgta-------------------------------------------------------------------------------------------------------------------------------------------------------------------------------------------------------------------------------------------------------
>Jupunba_brachystachya_Lima_7438@NODE_1_length_2206_cov_138.174730
----gcacaatgaatggatttaaacgagtagagtagctctgtgcttggaaaaaggcaaggagtcataccggaatataatctaagtttttggtagatatttaactcgctcccaccggaattgcttgggccaagctcaatcgctcgttctctgtggcctttcactgtttgggtatctgttctttattctcttcttcgtctgggctataacccaatgcagacaacctaaagcagagttgacttggcagatgcttgggattctgcagagcaaattgggaaataacgaaattgaggatttgggtttgatccaaatctttcacttttagggttgaatttactaattccgttatttttcttccatatcaaccaaatctttgatattttagtccacaaatccttcaaacccaaaatcctacggtcacttgcag-ttcgtcaatggcatccctcgttccaatttcttctccagttttcatatccactgatagcttacactccaccctcacccatcaaaccttaatcagtcactttcaatctcttctccccaaaatctcaacctcaatccagtccccaatacgtcaaagctacgaggtttgtccttcttcctctctcctcctcatgccctcttggtcatcttctccttctttcccttacatgggcgtcaagcttgtcacccatttcgctcagaactctgcaattaacttaccaggcgtgcaggcaacttatgatctattcagctccaccacagggcaacctctggcatccatggatgccactgatttgaccctttatcgaacctcatgtgtctctggtttggcttcgaaatacctggctagaccggatagtcaagtgctcgtgatggtgggcgcaggaaatctggcaccgcatttgatcagagcccatctttcggcgatacccagtttgaggaaagtagttatctggaatcggacagcggagaaggcaaggatattggctgagaaactgcaagaaagtgatgacggtagtttgcaaggtgtaagcttcgagagtaatgcgtctttggatgagatcaccgaacttggtgatattgtgagttgtgcgaccaattcagaggttgctcttgtgaagggtgagaagttgaaggttggagctcatttggatttggtaggttcattcaagcattcgatgaaggaatgcgacgatgaggccattaagaggggaagagtttttgtggacaatgaggctgcaatggtggaagctggagaattggtgagtgcttttgagaggggagtaattaagaaggaagatattgtggcaaatatggtggagttagctgcaggagacaaggttgggagaacaaattctgaggaaataactgtatttaagtctgtaggttctgctcttgtggatttgcttgctgcacagttggtgtatgagacttacacaagggtatataagtgatatgaatgtgtctatttagaatctagtttctgctcattaggctgctataatccatgaaataagtgctgaataagggttatgatgtctggtgctaagttgtatcattcgtattatcaatgtctatctatctgaggatggcatcgcactttttaaaatctcttgtggaaattatgtgaatgtttacctgttaaaacatcttcgtcactctagcatcaagtatttctgtgtcttgtacatgattgtgcttgtaagttcattgaactcaagataggtatatctatctagagcatagtcatccatgaagttagtatcaacaaggttatggaaagaagagttttgatgtgcggtgctgtgctatatgatttatgttacaaatggaattttaatttctctctaattgattttggcattatgaattttgaaatctcttctggaagtcctggttatgtttgcaaattgaaacatctccattactcttgca
>Jupunba_cochleata_Bonadeu_673@NODE_1_length_2176_cov_195.762744
tatagaacatattgtattaccaattaattatagaattgcttgaccttagaagaggctagtaattaaattagaatcttgtttaaattggattagaagagataagtgattcaatccgaaatttgccaagtgaaatcaaatccctaggactttttcccataattgttttcatattatttgcattcatatttaattatttttcttttatactctcaatc----------agcaacgatcaaccaaatagaatcaccaacttcaccccaatctaacctaacttaatataac------------ttcaaactaaa---taaagccttagggttgaatttactaattccgttatttttcttccatatcaaccaaatctttgatattttagtccacaaatccttcaaacccaaaatcctacagtcacttgcag-ttcgtcaatggcatccctcgttccaatttcttctccagttttcatatccactgatagcttacactccaccctcacccatcaaactttaatcagtcactttcaatctcttctccccaaaatctcaacctcaatccagtccccaatacgtcaaagctacgaggtttctccttcttcctctctcctcatcatgccctcttggtcatcttctccttctttcccttacatgggcgtcaagcttgtcacccatttcgctcagaactctgcaattaacttaccaggcgtgcaggcaacttatgatctattcagctccaccacagggcagcctctggcatccatggatgccactgatttgaccctttatcgaacctcttgtgtctctggtttggcttcgaaatacctggctagaccggatagtcaagtgctcgtgatggtgggcgcaggaaatctggcaccgcatttgatcagagcccatctttcggcgatacccagtttgaggaaagtagttatctggaatcggacatcggagaaggcaaggatattggctgagaaactgcaagaaagtgatgacggtagtttgcaaggtgtaagcttcgagagtaatgcgtctttggatgagatcaccggacttggtgatattgtgagttgtgcgaccaattcagaggttgctcttgtgaagggtgagaagttgaaggttggagctcatttggatttggtaggttcattcaagcattcgatgaaggaatgtgacgatgaggccattaagaggggaagagtttttgtggacaatgaggctgcaatggcggaagctggagaattggtgggtgcttttgagaggggagtaattaagaaggaagatattgtggcaaatttggtggagttagctgcaggagacaaggttgggagaacaaattcagaggaaataactgtatttaagtctgtaggttctgctcttgtggatttgcttgctgcacagttggtgtatgagacttacacaagggtatataagtgatatgaatgtgtctatttcgaatctagtttctgctcattaggctgctgtaatccatgaaataagtgctgaataagggttatgatgtctggtgctaagttgtatcattcgtattatcaatgtctatctatctgaggatggcatcgcactttttaaaatctcttgtggaaattatgtgaatgtttacctgttaaaacatcttcgtcactctagcatcaagtatttctgtgtcttgtacatgattgtgcttgtaagttcattgaactcatgataggtatatctatctagagcatagtcatccatgaagttagtatcaacaaggttatggaaagaagagttttgatgtgcggtgctgtgctatatgatttatgttacaaatggaattttaatttctctctaattgattttggcattatgaattttgaaatctcttctggaagtcctggttatgtttgcaaattgaaacatctccattactcttgca
>Jupunba_filamentosa_Lima_7487@NODE_1_length_2114_cov_182.408935
-------------------------------------------------------------------------------------------------------------------------cttgggccaagctcaatcgctcgttctctgtggcctttcactgtttgggtatctgttctttattctcttcttcgtctgggctataacccaatgcagacaacctaaagcagagttcacttggcagatgcttgggattctgcagagcaaattgggaaataacgaaattgaggatttgggtttgatccaaatctttctcttttagggttgaatttactaattccgttatttttcttccatatcaaccaaatctttgatattttagtccacaaatccttcaaacccaaaatcctacggtcacttgcag-ttcgtcaatggcatccctcgttccaatttcttctccagttttcatatccactgatagcttacactccaccctcacccatcaaactttaatcagtcactttcaatctcttctccccaaaatctcaacctcaatccagtccccagtacgtcaaagctacgaggtttttccttcttcctctctcctcctcatgccctcttggtcatcttctccttctttcccttacatgggcgtcaagcttgtcacccatttcgctcagaactctgcaattaacttaccaggcgtgcaggcaacttatgatctattcagctccaccacagggcaacctctggcatccatggatgccactgatttgaccctttatcgaacctcatgtgtctctggtttggcttcgaaatacctggctagaccggatagtcaagtgctcgtgatggtgggcgcaggaaatctggcaccgcatttgatcagagcccatctttcggcgatacccagtttgaggaaagtagttatctggaatcggacagcggagaaggcaaggatattggctgagaaactgcaagaaagtgatgacggtagtttgcaaggtgtaagcttcgagagtaatgcgtctttggatgagatcaccggactcggtgatattgtgagttgtgcgaccaattcagaggttgctcttgtgaagggtgagaagttgaaggttggagctcatttggatttggtaggttcattcaagcattcgatgaaggaatgcgacgatgaggccattaagaggggaagagtttttgtggacaatgaggctgcaatggtggaagctggagaattggtgggtgcttttgagaggggagtaattaagaaggaagatattgtggcaaatttggtggagttagctgcaggagacaaggttgggagaacaaattctgaggaaataactgtatttaagtctgtaggttctgctcttgtggatttgcttgctgcacagttggtgtatgagacttacacaagggtatataagtgatatgaatgtgtctatttagaatctagtttctgctcattaggctgctataatccatgaaataagtgctgaataagggttatgatgtctagtgctaagttgtatcattcgtattatcaatgtctatctatctgagcatggcatcgcactttttaaaatctcttgtggaaattatgtgaatgtttacctgttaaaacatcttcgtcactctagcatcaagtatttctgtgtcttgtacatgattgtgcttgtaagttcattgaactcaagataggtatatctatctagagcatagtcatccatgaagttagtatcaacaaggttatggaaagaagagttttgatgtgcggtgctgtgctatatgatttatgttacaaatggaattttaatttctctctaattgattttggcattatgaattttgaaatctcttctggaagtcctggttatgtttgcaaattgaaacatctccattactcttgca
>Jupunba_floribunda_Iganci_883@NODE_1_length_2018_cov_201.807316
agcagaacaacgaatggatttaaacgagtagagtggctctgtggttggaaaaaggcaaggagtcataccggaatataatctaagtttttgctggatatttaactcgctcccaccgga-ttgcttgagccaagctcaatcgctcgttctctgtggcctttcactgttttggtatctgttctttattctcttcttcgtctgggctataacccaatgcacacaacctaaagcagagttgacttggcagatgcttgggattccgcagagcaaattgggaaataacgaaattgaggatttgggtttgatccaaatctttcacttttagggttgaatttgctaattccgttatttttcttccatatcaaccaaatctttgatattttagtccacaaatccttcaaacccataatcctacagtcacttgcag-ttcgtcaatggcatccctcgttccaatttcttctccagttttcatatccactgatagcttacactccaccctcactcatcaaactttaatcagtcactttcaatctcttctccccaaaatctcaacctcaatccagtccccagtacgtcaaagctacgaggtttctccttcttcctctctcctcctcatgccctcttggtcatcttctccttctttcccttacatgggcgtcaagcttgtcacccatttcgctcagaactctgcaattaacttaccaggcgtgcaggcaacttatgatctattcagctgcaccacagggcagcctctggcatccatggatgccactgatttgaccctttatcgaacctcatgtgtctctggtttggcttcgaaatacctggctagaccggatagtcaagtgctcgtgatggtgggcgcaggaaatctggcaccgcatttgatcagagcccatctttcggcgatacccagtttgaggaaagtagttatctggaatcggacagcggagaaggcaaggatattggctgagaaactgcaagaaagtgatgacggtagtttgcaaggtgtaagcttcgagagtaatgcgtctttggatgagatcaccggactaggtgatattgtgagttgtgcgaccaattcagaggttgctcttgtgaagggtgagaagttgaaggttggagctcatttggatttggtaggttcattcaagcattcgatgaaggaatgcgacgatgaggccattaagaggggaagagtttttgtggacaatgaggctgcaatggtggaagctggagaattggtgggtgcttttgagaggggagtaattaagaaggaagatattgtggcaaatttggtggagttagctgcaggagacaaggttgggagaacaaattctgaggaaataactgtatttaagtctgtaggttctgctcttgtggatttgcttgctgcacagttggtgtatgagacttacacaagggtatataagtgatatgaatgtgtctatttagagtcttgtttctgctcattaggctgctataatccatgaaataagtgctgaataaggattatgatgtctggtgctaaggtgtattattcgtattatcaatgtctatctatctgaggatggcatcgcacttttcaaaatatcttgtgaaaattatgtgaatgtttacctgttaaaacatcttcgtcactctagcatcaagtatttctgtgtcttgtacatgattgtgcttttaagttcattgaagtcaagataggtatatctatctagagcatagtcatccatgaagttagtatcaacaaggttatggaaagaagagttttgatgtgcggtgctgcgctatatgatttatgttacaaatggaattttaatttctctctaattgattttggcattatgaattttgaaatctcttctggaagtcctggttatgtttgcaaattgaaacaactccattactcttgca
>Jupunba_langsdorfii_Ribeiro_728@NODE_1_length_2305_cov_186.612208
agcagaacaatgaatggatttaaacgagtagagtagatctgtgcttggaaaaaggcaaggagtcataccggaatataatctaagtttttgctggatatttaactcgctcccaccggaattgcttgggccaa--------------------------------------------------------------------------------gtgcacacaaactaaagcagagttgacttggcagatgcttgggattctgcagagcaaattgggaaataacgaaattgaggatttgggtttgatccaaatctttcacttttagggttgaatttactaattccgttatttttcttccatatcaaccaaatctttgatattttagtccacaaatccttcaaacccaaaatcctacagtcacttgcag-ttcgtcaatggcatccctcgttccaatttcttctccagttttcatatccactgatagcttacactccaccctcacccatcaaactttaatcagtcactttcaatctcttctccccaaaatctcaacctcaatccagtccccaatacgtcaaagctacgaggtttctccttcttcctctctcctcctcatgccctcttggtcatcttctccttctttcccttacatgggcgtcaagcttgtcacccatttcgctcagaactctgcaattaacttaccaggcgtgcaggcaacttatgatctattcagctccaccacagggcagcctctggcatccatggatgccactgatttgaccctttatcgaacctcatgtgtctctggtttggcttcgaaatacctggctagaccggatagtcaagtgctcgtgatggtgggcgcaggaaatctggcaccgcatttgatcagagcccatctttcggcgatacccagtttgaggaaagtagttatctggaatcggacagcggagaaggcaaggatattggctgagaaactgcaagaaagtgatgacggtagtttgcaaggtgtaagcttcgaaagtaatgcgtctttggatgagatcaccggacttggtgatattgtgagttgtgcgaccaattcagaggttgctcttgtgaagggtgagaagttgaaggttggagctcatttggatttggtaggttcattcaagcattcgatgaaggaatgcgacgatgaggcccttaagaggggaagagtttttgtggacaatgaggctgcaatggtggaagctggagaattggtgggtgcttttgagaggggagtaattaagaaggaagatattgtggcaaatttggtggagttagctgcaggagacaaggttgggagaacaaattctgaggaaataactgtatttaagtctgtaggttctgctcttgtggatttgcttgctgcacagttggtgtatgagacttacacaagggtatataagtgatatgaatgtgtctatttagagtctagtttctgctcattaggctgctataatccatgaaataagtgctgaataagggttatgatgtctggtgctaagttgtatcatacgtattatcaatgtctatccatctgaggatggcatcgcactttttaaaatctcttgtggaaattatgtgaatgtttacctgttaaaacatcttcgtcactctagcatcaagtatttctgtgtcttgtacatgattgtgcttgtaagttcattgaactcaagataggtatatctatctagagcatagtcatccatgaagttagtatcaacaaggttatggaaagaagagttttgatgtgcgatgctgtgctatatgatttatgttacaaatggaattttaatttctctctaattgattttggcattatgaattttgaaatctcttctggaagtcctggttatgtttgcaaattgaaacatctccattactcttgca
>Jupunba_leucophylla_Iganci_839@NODE_1_length_2445_cov_285.308699
agcagaacaatgaatggattcaaacgagtagagtagctctgtgcttggaaaaaggcaaggagtcataccggaatataatctaagtttttgctggatatttaactcgcttccaccggaattgcttgggccaagctcaatcgctcgttctcggtggcctttcactgtttgggtatctgttctttattctcttcttcgtctgggctacaacccaatgcacacaacctaaaccagagttgacttggcagatgcttgggattctgcagagcaaattgggaaataacgaaattgaggatttgggtttgatccaaatctttcacttttagggttgaatttactaattccgttatttttcttccttatcaaccaaatctttgatattttagtccacaaatccttcaaacccaaaatcctacagtcacttgcag-ttcgtcaatggcatccctcgttccaatttcttctccagttgtcatatccactgatagcttacactccaccctcacccatcaaactttaatcagtcactttcaatctcttctccccaaaatctcaacctcaatccagtccccaatacgtcaaagcttcgaggtttctccttctgcctctctcctcctcatgccctcttggtcatcttctccttctttcccttacatgggcgtcaagcttgtcacccatttcgctcagaactctgcaattaacttaccaggcgtgcaggcaacttatgatctattcagctccaccacagggcagcctctggcatccatggatgccactgatttgaccctttatcgaacctcatgtgtctctggtttggcttcgaaatacctggctagaccggatagtcaagtgctcgtgatggtgggcgcaggaaatctggcaccgcatttgatcagagcccatctttcggcgatacccagtttgaggaaagtagttatctggaatcggacagcggagaaggcaaggatattggctgagaaaatgcaagaaagtgatgacggtagtttgcaaggtgtaagcttcgagagtaatgcgtctttggatgagatcaccggacttggtgatattgtgagttgtgcgaccaattcagaggttgctcttgtgaagggtgagaagttgaaggttggagctcatttggatttggtaggttcattcaagcattcgatgaaggaatgcgacgatgaggccattaagaggggaagagtttttgtggacaatgaggctgcaatggtggaagctggagaattggtgggcgcttttgagaggggagtaattaagaaggaagatattgtggcaaatttggtggagttagctgcaggagacaaggttgggagaacaaattctgaggaaataactgtatttaagtctgtaggttctgctcttgtggatttgcttgctgcacagttggtgtatgagacttacacaagggtatataagtgatatgaatgtgtctatttagagtctagtttctgctcattaggctgctataatccatgaaataagtgctgaataagggttatgacgtctggtgctaagttgtatcattcgtattatcaatgtctatctatctgaggatggcatcgcactttttaaaatctcttgtggaaattatgtgaatgtttacctgttaaaacatcttcgttactctagcatcaagtatttctgtgtcttgtacatgattgtgcttgtaagttcattgaactcaagataggtatatctatctagagcatagtcatccatgaagttagtatcaacaaggttatggaaagaagagttttgatgtgcggttctgtgctatatgatttatgttacaaatggaattttaatttccctctagttgattttggcattatgaattttgaaatctcttctggaagtcctggttatgtttgcaaattgaaacatctccattactcttgca
>Jupunba_limae_Iganci_261@NODE_1_length_2705_cov_211.388889
agcagagcaatgaatggatttaaacgagtagagtagctctgtgcttggaaaaaggcaaggagtcataccggaatataatcaaagtttttgctggatatttaactcgctcccaccggaattgcttgggccaagctcaatcgctcgttctctatggcctttcactgtttgggtatctgttctttattctcttctttgtctgggatataacccaatgcacacagcct-aagcagagttgacttggcagatgcttgggattctgcagagcaaattgggaaataacgaaattgaggatttgggtttgatccaactctttcacttgtagggttgaatttactaattccgttatttttcttccatatcaaccaaatctttgatattttagtccacaaatccttcaaacccaaaatcc--------------------ccaatggcattcctcgttccaatttcttctccagttttcatatccactgatagcttacactccaccctcacccatcaaactttaatcagtcactttcaatctcttctccccaaaatctcaacctcaatccagtccccaatacgtcaaagctacgaggtttctccttcttccactctcctcctcatgccctcttggtcatcttctccttctttcccttacatgggcgtcaagcttgtcacccatttcgctcagaactctgcaattaacttaccaggcgtgcaggcaacttatgatctattcagctccaccacagggcagcctctggcatccatggatgccactgatttgaccctttatcgaacgtcatgtgtctctggtttgggttcgaaatacctggctagaccggatagtcaagtgctcgtgatggtgggcgcaggaaatctggcaccgcatttgatcagagcccatctttcggcgatacccagtttgagaaaagtagttatctggaatcggacagcggagaaggcaaggatattggctgagaaactgcaagaaagtgatgacggtagtttgcaaggtgtaagcttcgagagtaatgcgtctttggatgagatcaccggacttggtgatattgtgagttgtgcgaccaattcagaggttgctcttgtgaagggtgagaagttgaaggttggagctcatttggatttggtaggttcattcaagcattcgatgaaggaatgcgacgatgaggccattaagaggggaagagtttttgtggacaatgaggctgcaatggtggaagctggagaattggtgggtgcttttgagaggggagtaattaagaaggaagatattgtggcaaatttggtggagttagctgctggagacaaggttgggagaacaaattctgaggaaataactgtatttaagtctgtaggttctgctcttgtggatttgcttgctgcacagttggtgtatgagacttacacaagggtatataagtgatatgaatgtgtctattaagaatctagtttctgctcattaggctgctataatccatgaaataagtgctgaataagggttatgatgtctggtgc-aagttgtatcattcgtattatcaatgtctatctatctgaggatggcatcgcactttttaaaatctcttgtggaaattatgtgaatgtttacctgttaaaacatcttcgtcactctggcatcaagtatttctgtgtcttgtacatgattgtgcttgtaagttcattgaactcaagataggtatatctatctagagcatagtcatccatgaagttagtatcaacaaggttatggaaagaagagttttgatgtgcggtgctgtgctatatgatttatgttacaaatggaattttaatttctctctaattgattttggcattatgaattttgaaatctcttctggaagtcctggttatgtttgcaaattgaaacatctccattactcttgca
>Jupunba_longipedunculata_Cardona_2682@NODE_1_length_1655_cov_255.451204
-------------------------------------------------------------------ccggaatataatctaagtttttgctggatatttaactcgctcccaccggaattgcttgggccaagctcaatcgctcgttctctgtggcctttcactgttttggtatctgttctttattctcttcttcgtctgggctataacccaatgcacacaacctaaagcagagttgacttggcagatgcttgggattctgcagagcaaattgggaaataacgaaattgaggatttgggtttgatccaaatctttcacttttagggttgaatttgctaattccgttatttttcttccatatcaaccaaatctttgatattttagtccacaaatccttcaaacccaaaatcctacagtcacttgcag-ttcgtcaatggcatccctcgttccaatttcttctccagttttcatatccactgatagcttacactccaccctcattcatcaaactttaatcagtcactttcaatctcttctccccaaaatctcaacctcaatccagtccccagtacgtcaaagctacgaggtttctccttcttcctctctcctcctcatgccctcttggtcatcttctccttctttcccttacatgggcgtcaaggttgtcacccatttcgctcagaactctgcaattaacttaccaggcgtgcaggcaacttatgatctattcagctccaccacagggcagcctctggcatccatggatgccactgatttgaccctttatcgaacctcatgtgtctctggtttggcttcgaaatacctggctagaccggatagtcaagtgctcgtgatggtgggcgcaggaaatctggcaccgcatttgatcagagcccatctttcggcgatacccagtttgaggaaagtagttatctggaatcggacagcggagaaggcaaggatattggctgagaaactgcaagaaagtgatgacggtagtttgcaaggtgtaagcttcgagagtaatgcgtctttggatgagatcaccggactaggtgatattgtgagttgtgcgaccaattcagaggttgctcttgtgaagggtgagaagttgaaggttggagctcatttggatttggtaggttcattcaagcattcgatgaaggaatgcgacgatgaggccattaagaggggaagagtttttgtggacaacgaggctgcaatggtggaagctggagaattggtgggtgcttttgagaggggagtaattgagaaggaagatattgtggcaaatttggtggagttagctgcaggagacaaggttgggagaacaaattctgaggaaataactgtatttaagtctgtaggttctgctcttgtggatttgcttgctgcacagttggtgtatgagacttacacaagggtatataagtgatatgaatgtgtctatttagagtcttgtttctgctcattaggctgctataatccatgaaataagtgctgaataagggttatgatgtctggtgctaagttgtatcattcgtattatcaatgtctatctatctgaggatggcatcgcacttttcaaaatatcttgtggaaattatgtgaatgtttacctgttaaaacatcttcgtcactctagcatcaagtatttctgtgtcttgtacatgattgtgcttgtaagttcattgaagtcaagataggtatatctatctagag--------------------------------------------------------------------------------------------------------------------------------------------------------------------------------------------------
>Jupunba_microcalyx_Iganci_855@NODE_1_length_1967_cov_292.105291
agcagaacaatgaatggattcaaacgagtagagtagctctgtgcttggaaaaaggcaaggagtcataccggaatataatctaagtttttgctggatatttaactcgcttccaccggaattgcttgggccaagctcaatcgctcgttctcggtggcctttcactgtttgggtatctgttctttattctcttcttcgtctgggctacaacccaatgcacacaacctaaaccagagttgacttggcagatgcttgggattctgcagagcaaattgggaaataacgaaattgaggatttgggtttgatccaaatctttcacttttagggttgaatttactaattccgttatttttcttccatatcaaccaaatctttgatattttagtccacaaatccttcaaacccaaaatcctacaatcacttgcag-ttcgtcaatggcatccctcgttccaatttcttctccagttgtcatatccactgatagcttacactccaccctcacccatcaaactttaatcagtcactttcaatctcttctccccaaaatctcaacctcaatccagtccccaatacgtcaaagcttcgaggtttctccttctgcctctctcctcctcatgccctcttggtcatcttctccttctttcccttacatgggcgtcaagcttgtcacccatttcgctcagaactctgcaattaacttaccaggcgtgcaggcaacttatgatctattcagctccaccacagggcagcctctggcatccatggatgccactgatttgaccctttatcgaacctcatgtgtctctggtttggcttcgaaatacctggctagaccggatagtcaagtgctcgtgatggtgggcgcaggaaatctggcaccgcatttgatcagagcccatctttcggcgatacccagtttgaggaaagtagttatctggaatcggacagcggagaaggcaaggatattggctgagaaaatgcaagaaagtgatgacggtagtttgcaaggtgtaagcttcgagagtaatgcgtctttggatgagatcaccggacttggtgatattgtgagttgtgcgaccaattcagaggttgctcttgtgaagggtgagaagttgaaggttggagctcatttggatttggtaggttcattcaagcattcgatgaaggaatgcgacgatgaggccattaagaggggaagagtttttgtggacaatgaggctgcaatggtggaagctggagaattggtgggcgcttttgagaggggagtaattaagaaggaagatattgtggcaaatttggtggagttagctgcaggagacaaggttgggagaacaaattctgaggaaataactgtatttaagtctgtaggttctgctcttgtggatttgcttgctgcacagttggtgtatgagacttacacaagggtatataagtgatatgaatgtgtctatttagagtctagtttctgctcattaggctgctataatccatgaaataagtgctgaataagggttatgacgtctggtgctaagttgtatcattcgtattatcaatgtctatctatctgaggatggcatcgcactttttaaaatctcttgtggaaattatgtgaatgtttacctgttaaaacatcttcgttactctagcatcaagtatttctgtgtcttgtacatgattg-----------------------------------------------------------------------------------------------------------------------------------------------------------------------------------------------------------------------------------------------
>Jupunba_oppositifolia_Liegier_16014@NODE_1_length_1621_cov_247.170337
-------------------------------------------------------------------------------------------------------------------------------------tcaatcgctcgttctctgtggcctttcactgtttgggtatctgttctttattctcttcttcgtctgggctataacccaatgcacacaacctaaagcagagttgactcagcatatgcttgggattctgcagagcaaattgggaaataacgaaattgaggatttgggtttgatccaaatctttcacttttagggttgaatttactaattccgttatt----tactatatcaaccaaatctttgatagtttagtccacaaat-cttcaaacccaaaatcctacagtcacttgcag-ttcgtcaatggcatccctcgttccaatttcttctccagttttcatatccactgatagcttacactccaccctcacccatcaaactttaatcagtcactttcaatctctcctccccaaaatctcaacctcaatccagtccccaatacgtcaaagctacgaggtttctccttcttcctctctcctcctcatgccctcttggtcatcttctccttctttcccttacatgggcgtcaagcttgtcacccatttcgctcagaactctgcaattaacttaccaggcgtgcaggcaacttatgatctattcagctccaccacagggcagcctctggcatccatggatgccactgatttgaccctttatcgaacctcatgtgtctctggtttggcttcgaaatacctggctagaccggatagtcaagtgctcgtgatggtgggcgcaggaaatctggcaccgcatttgatcagagcccatctttcggccatacccagtttgaggaaagtagttatctggaatcggacagcggagaaggcaaggatattggctgagaaaatgcaagaaagtgatgacggtagtttgcatggtgtaagcttcgagagtaatgcgtctttggatgagatcaccggacttggtgatattgtgagttgtgcgaccaattcagaggttgctcttgtgaagggtgagaagttgaaggttggagctcatttggatttggtaggttcattcaagcattcgatgaaggaatgtgacgatgaggccattaagaggggaagagtttttgtggacaatgaggctgcaatggtggaagctggagaattggtgggtgcttttgagaggggagtaattaagaaggaagatattgtggcaaatttggtggagttagctgcaggagacaaggttgggagaacaaattctgaggaaataactgtatttaagtctgtaggttctgctcttgtggatttgcttgctgcacagttggtgtatgagacttacacaagggtatataagtgatatgaatgtgtctatttagagtctagtttctgctcattaggctgctataatccatgaaataagtgctgaataagggttatgatgtctggtgctaagttgtatcattcgtattatcaatgtctatctatctgaagatggcatcgcactttttaaaatctcttgtggaaattatgtgaatgtttacctgttaaaacatcttcgtcactctagcatcaagtatttctgtgtcttgtacatgattgtgtttgtacgttcattgaactcaagataggtatatctatctagagcatagtcatccatgaagttagtatcaacaaggttatgg------------------------------------------------------------------------------------------------------------------------------------------------------------
>Jupunba_trapezifolia_Simon_1600@NODE_1_length_1947_cov_404.314482
-----aacaatgaatggatttaaacgagtagagtagctctgtgcttggaaaaaggcaaggagtcatgccggaatataatccaagtttttgctggatatttaactcgctcccaccagaattgcttgggccaagctcaatcgctcattctccgtggcctttcactgtttgggtatctgttctttattctcttcttcgtctgggctataacccaatgcatacaacctaaagcagagttgacttcgcagatgcttgggattctgcagagcaaattgggaaataacgaaattgaggatttgggtttgctccaaatctttcacttttagggttgaatttactaattccgttatttttcttccatatcaaccaaatctttgatattttagtccacaaatccttcaaacccaaaatcctacagtcacttgcag-ttcgtcaatggcatccctcgttccaatttcttctccagttttcatatccactgatagcttacactccaccctcacccatcaaactttgatcagtcactttcaatctcttctccccaaaatctcaacctcaatccagtccccaatacgtcaaagctacgaggtttctccttcttcctctctcctcctcatgccctcttggtcatcttctccttctttcccttacatgggcgtcaagcttgtcacccatttcgctcagaactctgcaattaacttaccaggcgtgcaggcaacttatgatctattcagctccaccacagggcagcctctggcatccatggatgccactgatttgaccctttatcgaacctcatgtgtctctggtttggcttcgaaatacctggctagaccggatagtcaagtgctcgtgatggtgggcgcaggaaatctggcaccgcatttgatcagagcccatctttcggcgatacccagtttgaggaaagtagttatctggaatcggacagcggagaaggcaaggatattggctgagaaaatgcaagaaagtgataacggtagtttgcaaggtgtaagcttcgagagtaatgcgtctttggatgagatcaccggacttggtgatattgtgagttgtgcgaccaattcagaggttgctctcgtgaagggtgagaagttgaaggttggagctcatttggatttggtaggttcattcaagcattcgatgaaggaatgcgacgatgaggccattaagaggggaagagtttttgtgaacaatgaggctgcaatggtggaagctggagaattggtgggtgcttttgagaggggagtaattaagaaggaagatattgtggcaaatttggtggagttagctgcaggagacaaggttgggagaacaaattctgaggaaataactgtatttaagtctgtaggttctgctcttgtggatttgcttgctgcacagttggtgtatgagacttacacaagggtatattagtgatatgaatgtgtctatttagagtctagtttctgctcattaggctgctataatccatgaaataagtgctgaataagggttatgatgtctggtgctaagttgtatcattcgtattatcaatgtctatctatctgaggatggcatcgcactttttaaaatctcttgtggaaattatgtgaatgtttacctgttaaaacatcttcgtcactctagcatcaagtatttctgtgtcttgtacatgattgtgcttgtaagttcattgaactcaagataggtatatctatctagagcatagtcatccatgaagttagtatcaacaaggttatggaaagaagagttttgatgtgcggtgctgtgctatatgatttatgttacaaatggaattttaatttctctctaattgattttggcattatgaattttgaaatctcttctggaagtcctggttatgtttgcaaattgaaacatctccattactc-----
>Punjuba_killipii_Palodorios_6252@NODE_1_length_1510_cov_120.157013
-------------------------------------------------------------------------------------------------------------------------------------------------------tggcctttcactgtttgggtctctgttctttattctcttcttcgtctgggctataacccaaagcacacaacctaaagcggagttgacttggcagatgcttgggattctgcagagcaaattgggaaataacgaaattgacgatttgggtttgatccaaatctttcacttttagggttgaatttactaattccgttatttttcttccatatcaaccaaatctttgatattttagtccacaaatccttcaaacccaaaatcctacagtcacttgcgg-ttcgtcaatggcatccctcgttccaatttcttctccagttttcatatccactgatagcttgcactccatcctcatccatcaaactttaatcagtcactttcaatctcttctccccaaagtctcaacctcaatccagtccccaatacgtcaaagctacgaggtttctccttcttcgtctctcctcctcatgccctcttggtcatcttcttcttctttcccttacatgggcgtcaagcttgtcacccatttcgctcagaactctgcaattaacttaccaggcgtgcaggcaacttatgatctattcagctccaccacagggcagcctctggcatccatggatgccactgatttgacgctttatcgaacctcatgtgtctctggtttggcttcgaaatacctggctagaccggatagtcaagtgctcgtgatggtgggcgcaggaaatctggcaccccatttgatcagagcccatctttcggcgatacccagtttgaggaaagtggttatctggaatcggacagcggagaaggcacggatattggctgagaaaatgcaagaaagtgattacggtagtttgcaaggtgtaagcttcgagagtaatgcgtctttggatgagatcaccggacttggtgatattgtgagttgtgcaaccaattcagaggttgctcttgtgaagggtgagaagttgaaggttggagctcatttggatttggtaggttcattcaagcattcgatgaaggaatgcgacgatgaggccattaagaggggaagagtttttgtggacaatgaggctgcaatggtggaagctggagaattggtgggtgcttttgagaggggagtaattaagaaggaagatattgtggcaaatttggtggagttagctgcaggagacaaggttgggagaacaaattctgaggaaataactgtatttaagtctgtaggttctgctcttgtggatttgcttgctgcacagttggtgtatgagacttacacaagggtagataagtgatatgaatgtgtctatttagagtctagtttctgctcattaggctgctataatccatgaaataagtgttgaataagggttatgatgtgtggtgctaagttgtatcattcatattatcaatgtctatctatctgaggatggcatcgcgcattttaaaatctcttgtggaaattctgtgaatgtttacctgttaaaacatcttcgtcattctagcatcaagtgtttctgtg--------------------------------------------------------------------------------------------------------------------------------------------------------------------------------------------------------------------------------------------------------------
>Punjuba_racemiflora_Jimenez_Soares_3626@NODE_1_length_1830_cov_240.757558
---------------ggatttaaacgagtagagtagctctgtgcttggaaaaaggcaaagagtcataccgga--ataatctaagtttttgctggatatttaactcgctcccaccggaattgcttgggccaagctcaatcgatcgttctctgtggcctttcactgtttgggtctctgttctttattctcttcttcgtctgggctataacccaaagcacacaacctaaagcggagttgacttggcagatgcttgggcttctgcagagcaaattgggaaataacgaaattgacgatttgggtttgatccaaatctttcacttttagggttgaatttactaattccgttatttttcttccatatcaaccaaatctttgatattttagtccacaaatccttcaaacccaaaatcctacagtcacttgcag-ttcgtcaatggcatccctcgttccattttcttctccagttttcatatccactgatagcttacactccatcctcatccatcaaactttaatcagtcactttcaatctcttctccccaaaatctcaacctcaatccagtccccaatacgtcaaagctacgaggtttctccttcttcctctctcctcctcatgccctcttggtcatcttcttcttctttcccttacatgggcgtcaagcttgtcacccatttcgctcagaactctgcaattaacttaccaggcgtgcaggcaacttatgatctattcagctccaccacagggcggcctctggcatccatggatgccactgatttgaccctttatcgaacctcatgtgtctctggtttggcttcgaaatacctggctagaccggatagtcaagtgctcgtgatggtgggcgcaggaaatctggcaccccatttgatcagagcccatctttcggcgatacccagtttgaggaaagtggttatctggaatcggacagcggagaaggcagggatattggctgagaaaatgcaagaaagtgatgacggtagtttgcaaggtgtaagcttcgagagtaatgcgtctttggatgagaccaccggacttggtgatattgtgagttgtgcgaccaattcagaggttgctcttgtgaagggtgagatgttgaaggttggagctcatttggatttggtaggttcattcaagcattcgatgaaggaatgcgacgatgaggccattaagaggggaagagtttttgtggacaatgaggctgcaatggtggaagctggagaattggtgggtgcttttgagaggggagtaattaagaaggaagatattgtggcaaatttggtggagttagctgcaggagacaaggttgggagaacaaattctgaggaaataactgtatttaagtctgtaggttctgctcttgtggatttgcttgctgcacagttggtgtatgagacttacacaagggtagataagtgatatgaatgtgtctatttagagtctagtttctgctcattaggctgctataatccatgaaataagtgttgaataagggttatgatgtgtggtgctaagttgtatcattcatattatcaatgtctatctatctgaggatggcatcgcgctttttcaaatctctcgtggaaattctgtgaatgtttacctgttaaaacatcttcgtcactctagcatcaagtgtttctgtgtcttgtatatgattgtgcttgtaagttcattaaactcaagataggtatatctatctagagcatagtcatccatgaagttagtatcaacaaggttatggaaagaagagttttgatgtgtggtgctgtgctatatgatttatgttacaaatggaattttaatttctctctaattgattttggcatta---------------------------------------------------------------------
>_R_Afrocalliandra_redacta_Germishuizen_5585@NODE_4_length_604_cov_24.853890
----------------------------------------------------------------------------------------------------------------------------------------------------------------------------------------------------------------------------------------------ttgtgacatggacatgattgttaagtagggttgagtttatatcacaatagcaaattgggagttgatccacatctttttatttgggagttgaatttacaaattcagttattttcctcccatattaatcaaatctctaatatttcaattcacagatccctcaattccaaaatcctacaattgata-tagtttcatcgatgacattcctcatacttatttcttctttagttttcatatctactgatagcctacactccatcctcacccatcaaactttaatcaa------ttgatctcttttacccaaaacctcaacctcaatccaatccccgatacatcaaagcta-------tctccttcttccactttcgtcttcatacccttttggtcatcttctccttctttcctttacatggacatcaagcttgtcacctatttcgcttagag-------------------------------------------------------------------------------------------------------------------------------------------------------------------------------------------------------------------------------------------------------------------------------------------------------------------gaagatattatgcaaa-------------------------tttggtggatattttttggtttcataatgt-------------------------------------------------------------------------------gattaattcaagta----------------------------------------------------------------------------------------------------aaatggagaaaaaataagaagaaagatttcatag----------------------------------------------------------------------------------------------------------------------------------aaaatcgatttagtgattgagatgcttgtt----------------------------ttgcttattctatgattgagatgc-----------------------------------------------------------------------------------------------------------------------------------------------------------------------------------------------------tgagatgagtg---------------------------------------------------------------------------------------------------------------------------------------------------------------------------------------------------------------
>_R_Albizia_adinocephala_FHO33_88@NODE_1_length_2101_cov_220.558794
----gaaaattggctactttt------gtgggggacctcagtgcttggaaaaacgcaaggaggcgtaccggaatataatct--gtttttgctggatatttaactcgctcctaccggaattgcttgggccaagctcaatcgctcattctctgtggcctttcgttgtttgggtctctgttcttaattctcttctttttctgggctataacccaaagcacccaacctaaagcagagttgacttggcagatggttgggagtctgccgagcaaattgggaaataacgaaattgag-----tggtttgatccaaatcttttacttttacggttgaatttactaattaagttatttttcttccatatgaaccaaatctttgataatttagcccataaatccttcaaacccaaaatcctacaatcacttgcagtttcatcaatggcatccctagttccaatttcttctccagttttcatatccactgatagcttacactccatcctcacccatcaaactttaataagtcactttcaatctcttcttcccaaaatctcaacctcaatccagtccccaatacgtcaaagctacgaggtttcttcttcttcctctctcctcctcatgccctcttggtcatcttctccttctttcccttacatgggcgtcaagcttgtcacccatttcgctcagaactctgcaattaacttaccaggcgtgcaggcaacttatgatctcttcagctccaccacagggcagcctctggcatccatggatgccactgatttgaccctttaccgaacctcatgtgtctctggtttggcttcgaaatacctggctagaccggatagtgaagtgctcttgatggtgggcgcaggaaatctggcaccccatttgatcagagcccatctttcggcgatacctagtttgaggaaagtagttatctggaatcggacagcggagaaggcaagaatattggctgagaaaatgcaagaaagtgatgacggtattttgcaaggtgtaagcttcgagagtaatgcgtctttggatgagatcaccggacttggtgatattgtgagttgtgcgaccaattcagaggttgctcttgtgaagggtgagaagttgaaggttggagctcatttggatttggtaggttcattcaagcattcgatgaaggaatgcgacgatgaggccattaagaggggaagagtttttgtggacaatgaggctgcaatggtggaagctggagaattggtgggtgcttttgagaggggagtaattaggaaggaagatattgtggcaaatttggtggagttagctgcaggagacaaggttgggagaacaaattctgaggaaataactgtatttaagtctgtaggttctgctcttgttgatttgcttgctgcacagttggtgtatgagacttacacaagggtatctaagtgatatgaatgtgtctatttagagtctagtttctgctcattaggctgctataatccatggaataattgttgaataagggttatgatgtgcggtactaagttttatcattcgtattatgaatatctatctatctgaggatggcattgcactttttaaaatctcttgtggaaattctgtgaatgtttacctgttaaaacatcttcgtcactctagcatcaagtatttccatgtcttgtacatgattgtgcgtgtaagttcattgaactcaagacaggtata-----ctagagcatagtcatccatgaagttagtatcaacaagattatggaaagaagagttttgatgtgtggtgctgtactatatgatttatgttacaaattgaattttaatttctctctaattgattttggcattatgaattttgcaatctcttctggaagtcctgggtatgtttgcatgttaaaacatctccatcactcttg--
>_R_Albizia_burkartiana_StivalSantos_678@NODE_1_length_1830_cov_16.366761
---------------------------------------------------------------------ggaatataatccaagtttttgctggatatttaactcgctcccaccgaaattgcttg---------------------------ggcctttcgttgtttgggtctctgttctttattctcttctatgtctggg-aataacccaaagcacccaacctaaagcagaattgacttggcagatggttgggattctgcagagcaaattgggaaataacgaaattgag-----tggtttgatccaaatcttttactattagggttgaatttactaattaagttatttttcttccatatcaaccaaatctttgataatttagtccacaaatccttcaaacccaaaatcctacaatcac--------tcatcaatggcatccctcgttccaatttcttctccagttttcatatccactgatagcttacactccattctcacccatcaaactttaataagtcactttcaatctcttcttcccaaaatctcaacctcaatccagtccccaatacgtcaaagctacgaggtttcttcttcttcctctctcctcctcatgccctcttggtcatcttctccttctttcccttacatgggcgtcaagcttgtcacccatttcgctcagaactctgcaattaacttaccaggcgtgcaggcaacttatgatctcttcagctccaccacagggcagcctctggcatccatggatgccactgatttgaccctttaccgaacctcatgtgtctctggtttggcttcgaaatacctggcgagaccggatagtcaagtgctgttgatggtgggcgctggaaatctggcaccccatttgatcagagcccatctttcggcgatacctagtttgaggaaagtagttatctggaatcggacagcggagaaggcaagaatattggctgagaaaatgcaagaaagtgatgacggtattttgcaaggtgtaagcttcgagagtaatgcgtctttagatgagatcaccggacttggtgatattgtgagttgtgcgaccaattcagaggttgctcttgtgaagggtgagaagttgaaggttggagctcatttggatttggtaggttcattcaaacattcgatgaaggaatgcgacgatgaggccattaagaggggaagagtttttgtggacaatgaggctgcaatggtggaagctggagaattggtgggtgcttttgagaggggagtaattaagaaggaagatattgtggcaaatttggtggagttagctgcaggagacaaggttgggagaaccaattctgaggaaataactgtatttaagtctgtaggttctgctcttgttgatttgcttgctgcacagttggtgtatgagacttacacaagggtatataagtgatatgaatgtgtctatttagagtctagtttctgctcattaggttgctataatccatggaataattgttgaataagggttatgatgtgtggtactaagttttatcattcgtattatgaatatctatctatctgaggatggcattgcactttttaaaatctcttgtggaaattctgtgaatgtttacctgttaaaacatcttcgtcactctagcatcaagtatttctatgtcttgtacatgattgtgcttgtaagttcattgaactcaagataggtatatctatctagagcagagtcatccatgaagttagtatcaacaagattatggaaagaagagttttgatgtgtggtgctgtgctatataatttatgttacaaattgaattttaatttctctctaattgattttggcattatgaattttgaactctcttctggaggtcctgggtatgtttgcatgttaaaacgtctccattactcttgca
>_R_Albizia_decandra_Vilhena_231@NODE_1_length_1358_cov_81.907104
-----------------------------------------------------------------------------------------------------------------------------------------------------------------------------------------------------------------------------cctaaagcggagttgacttggcagatggttgggattctgcagagcaaattgggaaataacgaaattgag-----ttgtttgatccaaatcttttacttttagggttgaatttactaattaagttatttttcttccatatcaaccaaatctttgataattaagtccacatatccttcaaacccaaaatcctacaatcacttgcagtttcatcaatggcatccctagttccaatttcttctccagttttcatttccactgatagcttacactccatcctcacccatcaaactttaataagtcactttcaatctcttcttcccaaaatctcaacctcaatccagtccccaatacgtcaaagctacgaggtttcttcttcttcctctctcctcctcatgccctcttggtcatcttctccttctttcccttacatgggcgtcaagcttgtcacccatttccctcagaactctgcaattaacttaccaggcgtgcaggcagcttatgatctcttcagctccaccacagggaagcctctggcatccatggatgccactgatttgaccctttaccgaacctcatgtgtctctggtttggcttcgaaatacctggctagaccggatagtcaagtgctcttgatggtgggcgcaggaaatctggcaccccatttgatcagagcccatctttcggcgatacctagtttgaggaaagtagttatctggaatcggacagcggagaaggcaagaatattggctgagaaaatgcaagaaagtgatgacggtattttgcaaggtgtaagcttcgagagtaatgcgtctttggatgagatcaccggacttggtgatattgtgagttgtgcgaccaattcagaggttgctcttgtgaagggtgagaagttgaaggttggagctcatttggatttggtaggttcattcaagcattcgatgaaggaatgcgacgatgaggccattaagaggggaagagtttttgtggacaatgaggctgcaatggtggaagctggagaattggtgggtgcttttgagaggggagtaattaagaaggaagacattgtggcaaatttgacggagttagctgcaggagacaaggttgggagaacaaattctgaggaaataactgtatttaagtctgtaggttctgctcttgttgatttgcttgctgcacagttggtgtatgagacttacacaagggtatctaagtgatatgaatgtgtctatttggagtctagtttctgctcattaggctgctataatccatggaataattgttgaataagggttatgatgtgtggtactaagttttatcattcgtattatgaatatctatctatctgaggatggcattgcacttt--------------------------------------------------------------------------------------------------------------------------------------------------------------------------------------------------------------------------------------------------------------------------------------------------------------------------------------------
>_R_Albizia_edwallii_Dalmaso_272@NODE_1_length_1702_cov_17.774742
-----------------------------------------------------------------------------------------------------------------------------------------------------------------------------------------------------------aaaattgaaaggaaataaagccaagaa-------------aggggtccacaaacacacac---acacaaacagatccttagggtaaaaccccaaccccaaccccaacaaacagaccttagggttgaa------------------tttcttccatatcaaccaaatctttgataatttagtccacaaatccttcaaacccaaaatcctacgatcacttgcagtttcatcaatggcatccctcgttccaatttcttctccagttttcatatccactgatagcttacactccatcctcacccatcaaactttaatcagtcactttcaatctcttcttcccaaaatctcaacctcaatccagtccccaatacgtcaaagctacgaggtttcttcttcttcctctctcctcctcatgccctcttggtcatcttctccttctttcccttacatgggcgtcaagcttgtcacccatttcgctcagaactctgcaattaacttaccaggcgtgcaggcaacttatgatctcttcagctccaccacagggcagcctctggcatccatggatgccactgatttgaccctttaccgaacctcatgtgtctctggtttggcttccaaatacctggctagaccggatagtcaagtgctcttgatggtgggcgcaggaaatctggcaccccatttgatcagagcccatctttcggcgatacccagtttgaggaaagtagttatctggaatcggacggcggagaaggcaagaatattggctgaggaaatgcaagaaagtgatgacggtattttgcaaggtgtaagcttcgagagtaatgcgtctttggatgagatcactggacttggtgatattgtgagttgtgcgaccaattcagaggttgctcttgtgaagggtaagaagctgaaggttggagctcatttggatttggtaggttcattcaagcattcgatgaaggaatgcgacgatgaggccattaagaggggaagagtttttgtggacagtgaggctgcaacggtggaagctggagaattggtgggtgcttttgagaggggagtaattaagaaggaagatattgtggcaaatttggtggagttagttgcaggagacaaggttgggagaacaaattctgaggaaataactgtatttaagtctgtaggttctgctcttgtggatttgcttgctgcacagttggtgtatgagacttacactggggtatctaagtgatatgaatgtgtctatttagagtctagtttctgctcattaggctgctataatccatggaataactgttgaataagggttatgatgcgtggtgctaacttttatcattcgtattatgaatatctatctatctgaggatggcattgcactttttaaaatctcttgtggaaattctgtgaatgtttacctcttaaaacatcttcgtcactctagcatcaagtatttccatgtcttgtacatgattgtgcttgtaagttcattgaactcaagataggaatatctatctagagcttagtcatccatgaagttagtatcaacaaggttatggaaagaagagttttgatgtgtggtgctgtgctatatgatttatgttacaagttgaattttaatttctctctaattgattttgggattatgaattttgaaatctcttctggaagtcc-----------------------------------------
>_R_Albizia_glabripetala_Lewis_1652@NODE_1_length_1564_cov_99.427707
----------------------------------------------------------------------------------------------------------------------------------------------------------------------------------------------------------gtaaatttaaagagaacaaatataaagggag-------gagagatgtttacaatttttgacatcatacaaagagatgattaatatgcgggatcccctcctccccaatcaaacagaccctggggttgaatttactaattccgttatttttcatcgatattacccaaatctttgataatttcgtccacaaatccttccaacccaaaatcctacaaacccttgcagtttcatcgatggcatccctcgttccaatttcttctccagttttcatatccactgatagcttacactccatcctcacccatcaaactttaatcagtcactttcaatctcttcttcccaaaatctcaacctcaatccagtccccaatacgtcaaagctacgaggtttcttcttcttcctctctccttctcatgccctcttggtcatcttctccttctttcccttacatgggcgtcaagcttgtcacccatttctctcagaactctgcaattaacttaccaggcgtgcaggcaacttatgatctcttcagctccaccacagggcagcctctggcctccatggatgcgactgatttgaccctttaccgaacctcatgtgtctctggtttggcttcgaaatacctggctagaccggatagtcaagtgctcttgatggtgggcgcaggaaatctggcaccccatttgatcagagcccatctttcggcgatacccagtttgaggaaagtagttatctggaatcggacagcggagaaggcaaaaatattggctgagaaaatgcaagaaagtgatgacggtattttgcaaggtgtaagcttcgagagtaatgcgtctttggatgagatcactggacttggtgatattgtgagttgtgcgaccaactcagaggttgctcttgtgaagggtgagaagttgaaggctggagctcatttggatttggtaggttcattcaagcattcgatgaaggaatgcgacgatgaggccattaagaggggaagagtttttgtggacaataaggctgcaatggtggaagctggagaattggtgggtgcttttgagaggggagtaattaagaaggaagatattgtagcaaatttggtggagttagctgcaggagacaaggttgggagaacaaattctgaggaaataactgtatttaaatctgtaggttctgctcttgtggatttacttgctgcacagttggtgtatgagacttacacaagtgtatctaagtgatatgaatgtgactatttagaatctagtttctgctcactaggctgctataatccatgaaataagtgttgaataagggttatgatgtgtggtgctaagttttatcattcgtattatgaatatctatctatctgaggatggcattgcactttttaaaatctcttgtggaaattctgtgaatgtttatctcttaaaacatcttcgtcactctagcatcaagcatttccatgtcttgtacatgattgtgcttgtaggttcattgaactcaagataggaatatttatctaga---------------------------------------------------------------------------------------------------------------------------------------------------------------------------------------------------
>_R_Albizia_inundata_Wood_26530@NODE_1_length_1662_cov_3687.507778
---------------------------------------------------------------------------------------------------------------------------------------------------------------------------------------------------------------------------------aaggggag-------gagagatgtttacaatttatgacatcatacaaagagatgattaatatgcgggaccccctcctaaccaatcaaacagaccctggggttgaatttactaattccgttatttttcttccatattacccaaatctttgataatttcgtccacaaatccttccaacccaaaatcctacaatccgttgcagtttcatcgatggcatccctcgttccaatttcttctccagttttcatatccactgatagcttgcactccatccttacccatcaaactttaatcagtcactttcaatctcttcttcccaaaatctcaacctcaatccagtccccaatacgtcaaagctacgaggtttcttcttcttcctctctcctcctcatgccctcttggtcatcttctccttctttcccttacatgggcgtcaagcttgtcacccatttctctcagaactctgcaattaacttaccaggcgtgcaggcaacttatgatctcttcagctccaccacagggaagcctctggcctccatggatgcgactgatttgaccctttaccgaacctcatgtgtctctggtttggcttcgaaatacctggctagaccggatagtcaagtgctcttgatggtgggcgcaggaaatctggcaccccatttgatcagagcccatctttcggcgatacccagtttgaggaaagtagttatctggaatcggacagcggagaaggcaaaaatattggctgagaaaatgcaagaaagtgatgacggtattttgcaaggtgtaagcttcgagagtaatgcgtctttggatgagatcactggacttggtgatattgtgagttgtgcgaccaactcagaggttgctcttgtgaagggtgagaagttgaaggctggagctcatttggatttggtaggttcattcaagcattcgatgaaggaatgcgacgatgaggccattaagaggggaagagtttttgtggacaataaggctgcaatggtggaagctggagaattggtgggtgcttttgagaggggagtaattaagaaggaagatattgtggcaaatttggtggagttagctgcaggagacaaggttgggagaacaaattctgaggaaataactgtatttaaatctgtaggttctgctcttgtggatttacttgctgcacagttggtgtatgagacttacacaagggtatctaagtgatatgaatgtgactatttagaatctagtttctgctcattaggctgctataatccatgaaataagtgttgaataagggttatgatgtgtggtgctaagttttatcattcgtattatgaatatctatctatctgaggatggcattgcactttttaaaatctcttgtggaaattctgtgaatgtttacctcttaaaacatcttcgtcactctagcatcaagcatttccatgtcttgtacatgattgtgcttgtaggttcattgaactcaagataggaatatttatctagagcatactcatccatgaagctagtatcaacaaggttatggaaagaagagttttgatgtggggtgctgtgctatatgatttatgttacaaattgaattttaatttctctctaattgattttggcattatgaattt--------------------------------------------------------------
>_R_Albizia_multiflora_Hughes_3090@NODE_1_length_1715_cov_228.313797
----------------------------------------------------------------------------------------------------------------------ttaatggaaatatgaaaaaa------------------taataaagacaaaataatcatatt-ttttttttccctccaaaatccttaaatttaaaaagaataaatataagggaat-------aggagaaatttacaatatttcatatcaaacaaagaaattattaatat---tcatcccctcctccccgatcaaacagaccctggggttgaatttactaattccgctatttttattccatattacccaaatctttgataatttagtccgcaaatccttccgacccaaaatcctacaatcccttgcagtttcatcaatggcatccctcgttccaatttcttctccagttttcatatccactgatagcttacactccatcctcacccatcaaactttagtcagtcactttcaatctcttcttcccaaaatctcaacctcaatccagtccccaatacgtcaaagctacgaggtttcttcttcttcctctctcctcctcatgccctcttggtcatcttctccttctttcccttacatgggcgtcaagcttgtcacccatttctctcagaactctgcaattaacttaccaggcgtgcaggcaacttatgatctcttcagctccaccacagggcagcctctggcctccatggatgcgactgatttgaccctttaccgaacctcatgtgtctctggtttggcttcgaaatacctggctagaccggatagtcaagtgctcttgatggtgggcgcaggaaatctggcaccccatttgatcagagcccatctttcggcgatacccagtttgaggaaagtagttatctggaatcggacagcggagaaggcaaaaatattggctgagaaaatgcaagaaagtgatgacagtattttgcaaggtgtaagcttcgagagtaatgcgtctttggatgagatcaccggacttggtgatattgtgagttgtgcgaccaactcagaggttgctcttgtgaagggtgagaagttgaaggctggagctcatttggatttggtaggttcattcaagcattcgatgaaggaatgcgacgatgaggccattaagaggggaagagtttttgtggacagtgaggctgcaatggtggaagctggagaattggtgggtgcttttgagaggggagtaattaagaaggaagatattgtggcaaatttggtggagttagctgcaggagacaaggttgggagaacaaattctgaggaaataactgtatttaaatctgtaggttctgctcttgtggatttacttgctgcacagttggtgtatgagacttacacaagggtatctaagtgatatgaatgtgactatttagaatctagtttctgctcattaggctgctataatccatggaataagtgttgaataagggttatgatgtgtggtgcttagttttatcattcgtattatgaatatctatctatctaaggatggcattgcactttttaaaatctcttgtggaaattctgtgaatgtttacctcttaaaacatcttcgtcactctagcatcaagtacttccatgtcttgtacatgattgtgcttgtaagttcattgaactcaagataggaatatctgtcgagagcatactcatccatgaagctagtatcaacaaggttatggaaagaagagttttgatgtgtggtgctgtgcgatatgatttatgttacaaattgaattttaattt--------------------------------------------------------------------------------------------
>_R_Albizia_tomentella_Leach_Dunlop_3801@NODE_1_length_1920_cov_357.256104
agcataacaatgaatggatttgaacgagtagggtagctctgtgcttgttaaaaggcaagggctcatagcggaatataatccatgtttttgctggatatttaactcgctccccccagtgttccttgggccaagctcaatcgctcgttttctggggcctttcactgtttgggtatctgttatttattctctttgt----------------ctgaccagacaaccgaaagcagagttgattaggcagatgcttgggattctgcagagcaaattgggaaaaaacgaaatagaggatttcggtttgacccagat-----------------------------------cgtttacttgtatatcaaccaaatctttgatattttagtccacaaatccttcaaacccaaaatcctacagtcacttgcagtttcatcaatggcatccctcgttccaatttcttctccagttgtcatatccactgatagcttacgctccatcctcacccatcaaactttaatcagtcactttcaatctcttctccccaaaatctcaacctcaatccagtccccaatacgtcaaagctacgagatttctccttcttcctttctcctcctcatgccctcttggtcatcttctccgtctttcccttacatgggcgtcaagcttgtcacccatttcgctgagaactctgcaattaacttaccaggcgtgcaggcaacttatgatctcttcagctccaccacagggcagcctttggcatccatcgatgctactgatttgaccctttatcgaacctcatgtgtctctggtttggcttcgaaatacctggctagaccggatagtcaagtgctcgtgatggtgggcgctggaaatctggcaccccatttgatcagagcccatctatcggcgatacctagtttgaggaaagtaattatctggaatcggacagcggagaaggcaagaatattggctgagaaaatgcaagaaagtaatgtcggtcttttacaaggtgtaagcttcgagagtaatgcatctttggatgagatcaccggacttggtgatattgtgagttgtgcgaccaattcagaggttgctcttgtgaagggtgagaagttgaaggttggggctcatttggatttggtaggttcattcaagcattcgatgaaggaatgcgacgatgaggccattaagaggggaagagtttttgtggacaatgagtctgcaatggtggaagctggagaattggtgggtgcttttgagaggggagtaattaagaaagaagatgttgtggcaaatttggtggagttagctgcaggagacaaggttgggagaacaaattctgaggaaataactgtatttaagtctgtaggttctgctcttgtggatttgcttgctgcacatttggtgtatgagacttacacaagggtatctaagtgatatgaatgtgtcgatttagagtctagtttcttctcattaggctgctataatccatgaaataagtgttgaataagggttatgatgtgtggtgctaagttgtatcattcgaattatcgatgtttataaatctgaggatggcatcgcactttttaaaatctctagtggaaattctgtgaatgtttacctgttaaaacatcttcgtcactctagcatcaagtatttctaggtcttgtatatgattgtgcttgtaagttcattgaactcaagataggtatatctatctagagcatagtcatccatgaagttagtatcaacaaggttatggaaagaagagttttgatgtgtggtgctgtgctatatgatttatgctacaaatggaattttaatttctctctaattgattttggcattatgaattttgaaatct------------------------------------------------------
>_R_Archidendron_clypearia_Wieringa_1849@NODE_1_length_1821_cov_416.658257
---------atttatcaataagaatttttataacattatttttttttaattaggactaaaatcattatccctaaattatctaagttttcgctggaaatttaactcggtcccaccagaatgacttgggccaagctcaatctctcgttctctggggcctttcactgtttggatctctgttctttattctcttcttcgtctgggctataacccaaagcagacaacctaaagcagagttgacttggcaggtgcttgggattctgcgtagtaaattgggaaataacgaaattgaggatttgggtttgatccaaatcttttagttacaggattgaatttactaattccgttatttttcttccatatcaaccaaatctttgatattgtagtccacaaatcgttcaaacccaaaatcctacagtcacttgcagtttcatcaatggcatccctggttccaatttcttctccagttttcatatccactgatagcttacactccatcctcacccatcaaacttcaatcagtcactttcaatctcttctccccaaaatctcagcctcaatccagtccccaatacgtcaatgctacgaggtttctccttcttcctctctcctcctcatgccctcttggtcatcttctccttctttcccttacatgggcgtcaagcttgtcacccatttcgctcagaactctgcaattaacttaccaggcgtgcaggcaacttatgatctcttcagctccaccacagggcagcctctggcatccatggatgccactgatttgaccctttatcgaacctcatgtgtctctggtttggcttcgaaatacctggctagaccggatagtcaagtgctcgtgatggtgggcgcaggaaatctggcaccccatttgatcagagcccatctttcggcgatacccagtttgaggaaagtagttatctggaatcggacagcggagaaggcaagaatattggctgagaaaatgcaagaaagtgatgacggtattttgcaaggtgtaagcttcgagagtaatgcgtctttggatgagatcaccggacttggtgatattgttagttgtgcgaccaattcagaggttgctcttgtgaagggtgagaagttgaaggttggagctcatttggatttggtaggttcattcaagcattcgatgaaggaatgcgacgatgaggccattaagaggggaagagtttttgtggacaatgaggctgcaatggtggaagctggagaattggtgggtgcttttgagaggggagtaattaagaaggaagatattgtggcaaatttggtggagttagctgcaggagacaaggttgggagaacaaattatgaggaaataactgtattcaagtctgttggttctgctcttgtggatttgcttgctgcacagttggtgtatgaaacttacacaagggtatctaagtgatatgaatgtgtctatttagagtctagtttctgctcattaggctgctataatccatgaaataagtgttgaataagggttatgatgtgtggtgctaagttgtatcattcgtattatcattgtctatctatctgaggatggcattgcactttttaaaatctcttgtggaaattctgtgaatgtttacctgttaaaacatcttcgtcactctagcatcaagtatttctatgtcttgtacatgattatgcttgtaagttcattgaactcaagataggtatatctatctagagcatagtcatccatgaaataagtatcaacaaggttatggaaagaagagttttgatgtgtggtgttgtgctatatgatttatgttacaaatggaattttaatttctct----------------------------------------------------------------------------------------
>_R_Balizia_elegans_Iganci_870@NODE_1_length_2374_cov_158.491075
agcagaacaatgaatggatttaaacgagtagagtagctctgagcttggaaaaaggcaaggaatcatattggaatataatctaagtttttgctggatatttaactcgctcccaccgtaagtgcttgggccaagctcaatcgctcgttctctgtggcctttcactgtttgggtatctgttctttattctcttcttcgtctgggctataacccaatgcacacaacctaaagcagagttgacttggcagatgcttgggattctgcagagcaaattggaaaataacgaaattgaggatttgggtttgatccaaatctttcacttttagggttgaatttactaattccgttatttttcttccatatcaatcaaatccttgatagtttagtccacaaat-cttcaaacccaaaatcctacagtcacttgcag-ttcgtcaatggcatccctcgttccaatttcttctccagttttcatatccactgatagcttacactccaccctcacccatcaaactttaatcagtcactttcaatctctcctccccaaaatctcaacctcaatccagtccccaatacgtcaaagctacgaggtttctccttcttcctctctcctcctcatgccctcttggtcatcttctccttctttcccttacatgggcgtcaagcttgtcacccatttcgctcagaactctgcaattaacttaccaggcgtgcaggcaacttatgatctattcagctccaccacagggcagcctctggcatccatggatgccactgatttgaccctttatcgaacctcatgtgtctctggtttggcttcgaaatacctggctagaccggatagtcaagtgctcgtgatggtgggcgcaggaaatctggcaccgcatttgatcagagcccatctttcggccatacccagtttgaggaaagtaattatctggaatcggacagcggagaaggcaaggatattggctgagaaaatgcaagaaagtgatgacggtagtttgcaaggtgtaagcttcgagagtaatgcgtctttggatgagatcaccggacttggtgatattgtgagttgtgcgaccaattcagaggttgctcttgtgaagggtgagaagttgaaggttggagctcatttggatttggtaggttcattcaagcattcgatgaaggaatgcgacgatgaggccattaagaggggaagagtttttgtggacaatgaggctgcaatggtggaagctggagaattggtgggtgcttttgagaggggagtaattaagaaggaagatgttgtggcaaatttagtggagttagctgcaggagacaaggttgggagaacaaattctgaggaaataactgtatttaagtctgtaggttctgctcttgtggatttgcttgctgcacagtttgtgtatgagacttacacaagggtatataagtgatatgaatgtgtctatttag-----agtttctgctcattaggctgctgtaatccatgaaataagtgctgaataagggttatgatgtctggtgctaagttgtatcattcgtattatcaatgtctatctatctgaggatggcatcgcactttttcaaatctcttgtggaaattatgtgaatgtttacctgttaaaacatcttcgtcactctagcatcaagtatttctgtgtcttgtacatgattgtgtttgtacgttcattgaactcaagataggtatatctatctagagcatagtcatccatgaagttagtatcaacaaggttatggaaagaagagttttgatgtgcggtgctgtgctatatgatttatgttacaaatggaattttaatttctctctaattgattttggcattatgaattttgaaatctcttctggaagtcctggttatgtttgcaaattgaaacatctccattactcttgca
>_R_Calliandra_bella_LPQ15696@NODE_2_length_1065_cov_415.644737
--------------------------------------------------------------------------------caagtttttgctaggcaaataactcactcccactggaattgcttgggccaaccacaattgctcgttgtctgtggcctttcacagttcgggcctctttactatattctcttcttcgtctgggttataacccaaagcacacgacctaaagcagagttgccttggcaaatgcttgggattctgcgaagcatattgggaaataatgaaattgagtatttgtatttgatccaaatcttctac-----------------------------------------------taaatctttgatattttaattcacaaatccgtcaaatcccaaatcctacaggcacttacagtttcatcaatggcgtctctcgttccaatttcttctccagttttcatatcaagtgatagcttacactccatcctcacccataaaactttaatcaatcactttcaattacttctacccaaaacctcaacctcaatccagtccccaattcgtcaaagctatgagattgctccttcttccactttcctcctcatgccctcttggtcatcttctccttctttcccttacatgggtgtcaagctcgtcacccatttcgctcagaactctgcaattaacttaccaggcgtgcaggcaacttatgatctcttcagctctaccacaggtcagcctctcgcatccatggatgccactgatttaaccctttatcgaacctcgtgtgtctctggtttggcttcaaaatacctagctagacaggatagtcaagtcctcgtgatggtcggtgccggaaatctggcaccccatttgatcaaagctcatctttctgcgatacccagtttgaggaaagtagtaatctggaatcggacagcggataaggcgagaaaattggctgagacaatgcaagaaagtgatgaaagtcttttgcaaggtgtaagctttgagagtaatgcgtctttggatgagatcaccgaacttggtgatattgtgagttgtgcgaccaattcagaggttgctcttgtgaagggagagaagttgaaggttggtgctcatctggatctggttggttcatttaagc------------------------------------------------------------------------------------------------------------------------------------------------------------------------------------------------------------------------------------------------------------------------------------------------------------------------------------------------------------------------------------------------------------------------------------------------------------------------------------------------------------------------------------------------------------------------------------------------------------------------------------------------------------------------------------------------------------------------------------------------------------------------------------------
>_R_Calliandra_bella_LPQ15696@NODE_4_length_509_cov_163.340278
--------------------------------------------------------------------------------------------------------------------------------------------------------------------------------------------------------------------------------------------------------------------------------------------------------------------------------------------------------------------------------------------------------------------------------------------------------------------------------------------------------------------------------------------------------------------------------------------------------------------------------------------------------------------------------------------------------------------------------------------------------------------------------------------------------------------------------------------------------------------------------------------------------------------------------------------------------------------------------------------------------------------------------------------------------------------------------------------------------------------------------------------------------------------------------------------------------------------------------------------------------------------------------------------------------------gagtgataaagaaggaagatgttgtggcaaatttggtggagttagctgcagcagacaaggttggtagaacaaattctaaggaaataactgtatttaagtctgttggttctgctattgtggatttgcttgttgcacagttggtgtatgagacctacataagggcatctaagtgatatgaatgtgtatatttagagtctagttttt---------gttgctataatccatgaaataagtgtgaataagggtttatgatgtgtggtgctaagctatatgatttgtattatcaatttctatctatctgaggttagcattgcactttttagaatctgttatgggaattctgtgaatgtttacct--------------------------------atttctatgtcttgtacatgattttggttttgagttcattgaactcaagataagtatatctatatatagcctagttatccatgaggttagtatctatcaattaa------------------------------aattatatgatttatgttataagc----------tttgtttcttaatg---------------------------------------------------------------------------------
>_R_Enterolobium_cyclocarpum_MWC9020@NODE_1_length_1746_cov_426.976034
tttaaaaaaatagaaaaataaaaaaaattaaaataatataattatta-taaaaaataagatatcattacatattataatc------------------------------------------------------------------------------------------------------------------------attataattaatattaataaattttaaaca----ttttttgaaagatctttaaaaagtttaaaaatatattaatatata--------aaattattattataaattataatattttaa--ttactgatttacccattaaatctgatatttattcccttctccgatttattatt----------------gcttgcttcaaacccaaaatcccacagtcacttgcagtttcatcaatggcatcccgcgttccaatttcttctccagttttcatatccactgatagcttacacttcatcctcacccatcaaactttaatcagtcactatcaatctcttctccccaaaatctcaacttcaatccagtccccaatacgtcaaagatacgaggtttctccttcttcctttctcctcctcatgccctcttggtcatcttctcctgctttcccttacatgggcgtcaagcttgtcacccatttcgctcagaactctgcaattaacttacccggcgtgcaggcaacttatgatctcttgaactccaccacaggtcagcctttggcatccatggatgccactgatttgaccctttatcgaacctcatgtgtctctggtttggcttcgaaatacctggctagaccggatagtcaagtgctcgtgatggtgggcgcgggaaatctggcaccccatttgatcagagcccatctttcggcgatacccagtttgagaaaagtagttatctggaatcggacagcggagaaggcaagaatattggctgagaaaatgcaagaaagtgatgatggtattttgcaaggtgtaagattcgagagtaatgcgtctttggatgagatcaccggactgggtgatattgtgagttgtgcgaccaattcagaggttgctcttgtgaagggtgagaagttgaaggttggagctcatttggatttggtaggttcattcatgcattcgatgaaggaatgcgacgatgaggccattaagaggggaagagtttttgtggacaatgaggctgcaatgatggaagctggagaattggtgggtgcttttgagaggggagtaattgagaaggaagatattgtggcaaatttggtggagttagctgcaggggacaaggttgggagaacaaattctgaggaaataactgtatttaagtctgtaggttctgctcttgtggatttgcttgctgcacagttggtgtatgagacttacacaagggtatctaagtgacatgaatatgtctattttaagtctagtttctgctcgttaggctgctatgatccatgaaataactgttttaaggctgttatgatgtgtggtgctaagctgtatcattcgtattttcaatgtctatctatctgaggatggtattgcactctttaaaatctcttgtagaaattctgtgaatgtttacctgttaaaacatcttcgtctctctagcatgaagtatttc--tgtcttgtacatgattgtgcttgcaagttcattgaactcaagataggtatatctttctagagcatagtcatccatgaagttagtatcaacaaggttatggaaagaagagttttgatgtgtggtgctgtgctatatgatatacgttacaaaaggaattttaattt--------------------------------------------------------------------------------------------
>_R_Hydrochorea_gonggrijpii_Tillett_45696@NODE_1_length_1543_cov_302.120737
--------------------------------------------------------------------------------------------------------------------------------------------ctgggtctctgtggcctttcactgtttggttgtctgttcttttttctcttcttcgtctgggctataacccaatgcacacaacctaaagcagagttgacttggcagatgcttgggattctgcagagcaaattgggaaataacgaaattgaggatttgggtttgatccaaatctttcacttttagggttgaa-ttactaattccgttatttttcttccatatcaaccaaatctttgatattttagtccacaaat-cttcaaatccaaaatcctacagtcacttgcag-ttcgtcaatggcatccctcgttccaatttcttctccagttttcatatccactgatagcttacactccaccctcacccatcaaactttaatcagtcactttcaatctctcctccccaaaatctcaacctcaatccagtccccaatacgtcaaagctacgaggtttctccttcttcctctctcctcctcatgccctcttggtcatcttctccttctttaccttacatgggcgtcaagcttgtcacccatttcgctcagaactctgcaattaacttaccaggcgtgcaggcaacttatgatctattcagctccaccacagggcagcctctggcatccatggatgccactgatttgaccctttatcgaacctcatgtgtctctggtttggcttcgaaatacctggctagaccggatagtcaagtgctcgtgatggtgggcgcaggaaatctggcaccgcatttgatcagagcccatctttcggcgatacccagtttgaggaaagtagttatctggaatcggacagcggagaaggcaagggtattggctgagaaaatgcaagaaagtgatgacggtagtttgcaaggtgtaagcttcgagagtaatgcgtctttggatgagatcaccggacttggtgatattgtgagttgtgcgaccaattcagaggttgctcttgtgaagggtgagaagttgaaggttggagctcatttggatttggtaggttcattcaagcattcgatgaaggaatgcgacgatgaggccattaagaggggaagagtttttgtggacaatgaggctgcaatggtggaagctggagaattggtgggtgcttttgagaggggagtaattaagaaggaagatattgtggcaaatttggtggagttagctgcaggagacaaggttgggagaacagattctgaggaaataactgtatttaagtctgtaggttctgctcttgtggatttgcttgctgcacagttggtgtatgagacttacacaagggtatataagtgatatgaatgtgtctatttagagtctagtttctgctcattaggctgctataatccatgaaataagtgctgaataagggttatgatgtctggtgctaagttgtatcattcgtcttatcaatgtctatctatctgaggatggcatcgcactttttaaaatctcttgtggaaattatctgaatgtttacctgttaaaacatcttcgtcactctagcatcaagtatttctgtgtcttgtacatgattgtgtttgtac--------------------------------------------------------------------------------------------------------------------------------------------------------------------------------------------------------------------------------------
>_R_Jupunba_asplenifolia_Ekman_6383@NODE_1_length_1409_cov_115.279279
----------------------------------------------------------------------------------------------------------------------------------------------------------------------------------------------------------------------------------------------------------------------------------aaataacgaaattgaggatttgggtttgatccaaatctttcacttttagggttgaatttactaattccgttatt----tactatatcaaccaaatctttgatagtttagtccacaaat-cttcaaacccaaaatcctacagtcacttgcag-ttcgtcaatggcatccctcgttccaatttcttctccagttttcatatccactgatagcttacactccaccctcacccatcaaactttaatcagtcactttcaatctctcctccccaaaatctcaacctcaatccagtccccaatacgtcaaagctacgaggtttctccttcttcctctctcctcctcatgccctcttggtcatcttctccttctttcccttacatgggcgtcaagcttgtcacccatttcgctcagaactctgcaattaacttaccaggcgtgcaggcaacttatgatctattcagctccaccacagggcagcctctggcatccatggatgccactgatttgaccctttatcgaacctcatgtgtctctggtttggcttcgaaatacctggctagaccggatagtcaagtgctcgtgatggtgggcgcaggaaatctggcaccgcatttgatcagagcccatctttcggccatacccagtttgaggaaagtagttatctggaatcggacagcggagaaggcaaggatattggctgagaaaatgcaagaaagtgatgacggtagtttgcatggtgtaagcttcgagagtaatgcgtctttggatgagatcaccggacttggtgatattgtgagttgtgcgaccaattcagaggttgctcttgtgaagggtgagaagttgaaggttggagctcatttggatttggtaggttcattcaagcattcgatgaaggaatgcgacgatgaggccattaagaggggaagagtttttgtggacaatgaggctgcaatggtggaagctggagaattggtgggtgcttttgagaggggagtaattaagaaggaagatattgtggcaaatttggtggagttagctgcaggagacaaggttgggagaacaaattctgaggaaataactgtatttaagtctgtaggttctgctcttgtggatttgcttgctgcacagttggtgtatgagacttacacaagggtatataagtgatatgaatgtgtctatttagagtctagtttctgctcattaggctgctataatccatgaaataagtgctgaataagggttatgatgtctggtgctaagttgtgtcattcgtattatcaatgtctatctatctgaggatggcatcgcactttttaaaatctcttgtggaaattatgtgaatgtttacctgttaaaacatcttcgtcactctagcatcaagtatttctgtgtcttgtacatgattgtgtttgtacgtt-----------------------------------------------------------------------------------------------------------------------------------------------------------------------------------------------------------------------------------
>_R_Jupunba_barbouriana_Iganci_847@NODE_1_length_1674_cov_362.127113
-----------------------------------------------------------------------------------------------------------------------------------------------------------------------------ctgttctttattctcttcttcgtctgggctataacccaatgcacacaacctaaagcagagttgacttggcagatgcttgggattctgcagagcaaattgggaaataacgaaattgaggatttgggtttgatccaaatctttcactgttagggttgaatttactaatcccgttatgtttcttccatatcaaccaaatctttgatattttagtccacaaatccttcaaacccaaaatcctacagtcacttgcag-ttcgtcaatggcatctctcgttccaatttcttctccagttttcatatccactgatagcttacactccaccctcacccatcaaactttgatcagtcactttcaatctcttctccccaaaatctcaacctcaatccagtccccaatacgtcaaagctacgaggtttctccttcttcctctctcctcctcatgccctcttggtcatcttctccttctttcccttacatgggcgtcaagcttgtcacccatttcgctcagaactctgcaattaacttaccaggcgtgcaggcaacttatgatctattcagctccaccacagggcagcctctggcatccatggatgccactgatttgaccctttatcgaacctcatgtgtctctggtttggcttcgaaatacctggctagaccggatagtcaagtgctcgtgatggtgggcgcaggaaatctggcaccgcatttgatcagagcccatctttcggcgatacccagtttgaggaaagtagttatctggaatcggacagcggagaaggcaaggatattggctgagaaaatgcaagaaagtgatgacggtagtttgcaaggtgtaagcttcgagagtaatgcgtctttggatgagatcaccggacttggtgatattgtgagttgtgcgaccaattcagaggttgctctcgtgaagggtgagaagttgaaggttggagctcatttggatttggtaggttcattcaagcattcgatgaaggaatgcgacgatgaggccattaagaggggaagagtttttgtggacaatgaggctgcaatggtggaagctggagaattggtgggtgcttttgagaggggagtaattaagaaggaagatattgtggcaaatttggtggagttagctgcaggagacaaggttgggagaacaaattctgaggaaataactgtatttaagtctgtaggttctgctcttgtggatttgcttgctgcacagttggtgtatgagacttacacaagggtatataagtgatatgaatgtgtctatttagagtctagtttctgctcattaggctgctgtaatccatgaaataagtgctgaataagggttatgatgtctggtgctaagttgtatcattcgtattatcaatgtctatctatctgaggatggcatcgcactttttaaaatctcttgtggaaattatgtgaatgtttacctgttaaaacatcttcgtcactctagcatcaagtatttctgtgtcttgtacatgattgtgcttgtaagttcattgaactcaagataggtatatctatctagagcatagtcatccatgaagttagtatcaacaaggttatggaaagaagagttttgatgtgcggtgctgtgctatatgatttatgttacaaatggaattttaatttctctctaattgattttggcattat--------------------------------------------------------------------
>_R_Jupunba_commutata_Maguire_46145@NODE_1_length_1810_cov_278.403347
-------------------------------------------------------------------ccag-----------------------------------------------ttttcatatccac---tgatagcttacactccaccacccatcaa-actttgatcagtcactttcaatctcttcttcgtctgggctataacccaatgcacacaacctaaagcagagttgacttggcagatgcttgggattctgcagagcaaattgggaaataacgaaattgaggatttgggtttgatccaaatctttcacttttagggttgaatttactaattccgttatttttcttccatatcaaccaaatctttgatattttagtccacaaatccttcaaacccaaaatcctacagtcacttgcag-ttcgtcaatggcatccctcgttccaatttcttctccagttttcatatccactgatagcttacactccaccctcacccatcaaactttgatcagtcactttcaatctcttctccccaaaatctcaacctcaatccagtccccaatacgtcaaagctacgaggtttctccttcttcctctctcctcctcatgccctcttggtcatcttctccttctttcccttacatgggcgtcaagcttgtcacccatttcgctcagaactctgcaattaacttaccaggcgtgcaggcaacttatgatctattcagctccaccacagggcagcctctggcatccatggatgccactgatttgaccctttatcgaacctcatgtgtctctggtttggcttcgaaatacctggctagaccggatagtcaagtgctcgtgatggtgggcgcaggaaatctggcaccgcatttgatcagagcccatctttcggcgatacccagtttgaggaaagtagttatctggaatcggacagcggagaaggcaaggatattggctgagaaaatgcaagaaagtgatgacggtagtttgcaaggtgtaagcttcgagagtaatgcgtctttggatgagatcaccggacttggtgatattgtgagttgtgcgaccaattcagaggttgctctcgtgaagggtgagaagttgaaggttggagctcatttggatttggtaggttcattcaagcattcgatgaaggaatgcgacgatgaggccattaagaggggaagagtttttgtggacaatgaggctgcaatggtggaagctggagaattggtgggtgcttttgagaggggagtaattaagaaggaagatattgtggcaaatttggtggagttagctgcaggagacaaggttgggagaacaaattctgaggaaataactgtatttaagtctgtaggttctgctcttgtggatttgcttgctgcacagttggtgtatgagacttacacaagggtatataagtgatatgaatgtgtctatttagagtctagtttctgctcattaggctgctataatccatgaaataagtgctgaataagggttatgatgtctggtgctaagttgtatcattcgtattatcaatgtctatctatctgaggatggcatcgcactttttaaaatctcttgtggaaattatgtgaatgtttacctgttaaaacatcttcgtcactctagcatcaagtatttctgtgtcttgtatatgattgtgcttgtaagttcattgaactcaagataggtatatctatctagagcatagtcatccatgaagttagtatcaacaaggttatggaaagaagagttttgatgtgcggtgctgtgctatatgatttatgttacaaatggaattttaatttctctctaattgattttggcattatgaattttgaaatctcttctggaagtcctggttatgtttgcaaattgaaacatctccattactcttgca
>_R_Jupunba_idiopoda_Quesada_1718@NODE_1_length_1604_cov_169.853962
------------------------------------------------------------------------------------------------------------------------------------------------------gtggcctttcactgtttgggtatctgttctttattctcttcttcgtctgg--tataacccaatgcacacaacctaaagcagagttgacttggcagatgcttgggattctgcagagcaaattgggaaataaagaaattcaggatttgggttggatccaaatctttcacttttagggttgaacttactaattccgttatttttcttccatatcaaccaaatttttgatattttagtccacaaatccttcaaacccaaaatcctacagtcacttgcag-ttcgtcaatggcatccctcgttccaatttcttctccagttttcatatccactgatagcttacactccaccctcacccatcaaactttaatcagtcactttcaatctcttctccccaaaatctcaacctcaatccagtccccaatacgtcaaagctacgaggtttctccttcttcctctctcctcctcatgccctcttggtcatcttctccttctttcccttacatgggcgtcaagcttgtcacccatttcgctcagaagtctgcaattaacttaccaggcgtgcaggcaacttatgatctattcagctccaccacagggcagcctctggcatccatggatgccactgatttgaccctttatcgaacctcatgtgtctctggtttggcttcgaaatacctggctagaccggatagtcaagtgctcgtgatggtgggcgcaggaaatctggcaccgcatttgatcagagcccatctttcggcaatacccagtttgaggaaagtagttatctggaatcggacagcggagaaggcaaggatattggctgagaaactgcaagaaagtgatgacggtagtttgcaaggtgtaagcttcgagagtaatgcgtctttggatgagatcaccggactaggtgatattgtgagttgtgcgaccaattcagaggttgctcttgtgaagggtgagaagttgaaggttggagctcatttggatttggtaggttcattcaagcattcgatgaaggaatgcgacgatgaggccattaagaggggaagagtttttgtggacaatgaggctgcaatggtggaagctggagaattggtgggtgcttttgagaggggagtaattaagaaggaagatattgtggcaaatttggtggagttagctgcaggagacaaggttgggagaacaaattctgaggaaataactgtatttaagtctgtaggttctgctcttgtggatttgcttgctgcacagttggtgtatgagacttacacaagggtatataagtgatatgaatgtgtctatttagagtctagtttctgctcattaggctgctataatccatgaaataagtgctgaataagggttatgatgtctggtgctaagttgtatcattcgtattatcaatgtctatctatctgaggatggcatcgcacttttcaaaatatcttgtggaaattatgtgaatgtttacctgttaaaacatcttcgtcactctagcatcaagtatttctgtgtcttgtacatgattgtgcttgtaagttcattgaagtcaagataggtatatctatctagagcatagtcatccatgaagttagtatcaacaaggtta---------------------------------------------------------------------------------------------------------------------------------------------------------------
>_R_Jupunba_laeta_Mori_25147@NODE_1_length_1562_cov_96.358249
------------------------------------------------------------------------------------------------------------------------------------------------------------------------aaggacagatttttggccaaggggtctcgagacgggtgttacaacaaaaatgagggaagggaagg---gattggcagccccttccaatttttcataccaaataaggggatgggcttatttttcatcccgacccatccccactctaccaacccttgggttgaatttactaattccgttatttttcttccatatcaaccaaatctttgttattttagtccacaaatccttcaaacccaaaaacctacagtcacttgcag-ttcgtcaatggcatccctcgttccaatttcttctccagttttcatatccactgatagcttacactccaccctcacccatcaaactttaatcagtcactttcaatctcttctccccaaaatctcaacctcaatacagtccccaatacgtcaaagtttcgaggtttcttcttcttcctctctcctcctcatgccctcttggtcatcttctccttctttcccttacatgggcgtcaagcttgtcacccatttcgctcagaactctgcaattaacttaccaggcgtgcaggcaacttatgatctattcagctccaccacagggcagcctctggcatccatggatgccactgatttgaccctttatcgaacctcatgtgtctctggtttggcttcgaaatacctggctagaccggatagtcaagtgctcgtgatggtgggcgcaggaaatctggcaccgcatttgatcagagcccatctttcggcgatacccagtttgaggaaagtagttatctggaatcggacagcggagaaggcaaggatattggctgagaaactgcaagcaagtgatgacggtagtttgcaaggtgtaagcttcgagagtaatgcgtctttggatgagatcaccgcacatggtgatattgtgagttgtgcgaccaattcagaggttgctcttgtgaagggtgagaagttgaaggttggagctcatttggatttggtaggttcattcaagcattcgatgaaggaatgcgacgatgaggccattaagaggggaagagtttttgtggacaatgaggctgcaatggtggaagctggagaattggtgggtgcttttgagaggggagtaattaagaatgaagatattttg------------------------------------------acaaattctgaggaaataactgtatttaaatctgtaggttctgctcttgtggatttgcttgctgcacagttggtgtatgagacttacacaagggtatataagtgatttgaatgtgtctatttagaatctagtttctgctcattaggctactataatccatgaaataagtgctgaataagtgttatgatgtctggtgctaagttgtatcattcatattatcaatgtctatctatctgaggatggcatcgcactttttaaaatctcttgtggaaattatgtgaatgtttacctgttaaaacatcttcatcactctagcatcaagtatttctgtgtcttgtacatgattgtgcttgtaagttcattgaactcaagataggtatatctatctagagcatagtcatccatgaagttagtatcaa-----------------------------------------------------------------------------------------------------------------------------------------------------------------------
>_R_Jupunba_macradenia_Lourteig_3021@NODE_1_length_1661_cov_244.666667
-----------------------------------------------------------------------------------gtttttgctggatatttaactcgcttccaccggaattgcttgggccaagctcaatcgctcgttctctgtggcctttcactgtttgggtatctgttctttattctcttcttcgtctgggctataacccaatgcacacaacctaaagcagagttgacttggcagatgcttgggattctgcagagcaaattgggaaataacaaaattgaggatttgggtttgatccaaatctttcacttttagggttgaatttactaattccgttatttttcttccatatcaaccaaatctttgatattttagtccacaaat-cttcaaacccaaaatcctacagtcacttgcag-ttcgtcaatggcatccctcgttccaatttcttctccagttttcatatccactgatagcttacactccaccctcacccatcaaactttaatcagtcactttcaatctctcctccccaaaatctcaacctcaatccagtccccaatacgtcaaagctacgaggtttctccttcttcctctctcctcctcatgccctcttggtcatcttctccttctttcccttacatgggcgtcaagcttgtcacccatttcgctcagaactctgcaattaacttaccaggcgtgcaggcaacttatgatctattcagctccaccacagggcagcctctggcatccatggatgccactgatttgaccctttatcgaacctcatgtgtctctggtttggcttcgaaatacctggctagaccggatagtcaagtgctcgtgatggtgggcgcaggaaatctggcaccgcatttgatcagagcccatctttcggcgatacccagtttgagtaaagtagttatctggaatcggacagcggagaaggcaaggatattggctgagaaaatgcaagaaagtgatgacggtagtttgcgaggtgtaagcttcgagagtaatgcgtctttggatgagatcaccggacttggtgatattgtgagttgtgcgaccaattcagaggttgctcttgtgaagggtgagaagttgaaggttggagctcatttggatttggtaggttcattcaagcattcgatgaaggaatgcgacgatgaggccattaagaggggaagagtttttgtggacaatgaggctgcaatggtggaagctggagaattggtgggtgcttttgagaggggagtaattaagaaggaagatattgtggcaaatttggtggagttagctgcaggagacaaggttgggagaacaaattctgaggaaataactgtatttaagtctgtaggttctgctcttgtggatttgcttgctgcacagttggtgtatgagacttacacaagggtatataagtgatatgaatgtgtctatttagagtctagtttctgctcattaggctgctataattcatgaaataagtgctgaataagggttatgatgtctggtgctaagttgtatcattcgtattatcaatgtctatctatctgaggatggcatcgcactttttaaaatctcttgtggaaattatgtgaatgtttaccttttaaaacatcttcgtcactctagcatcaagtatttctgtgtcttgtacatgattgtgtttgtacgttcattgaactcaagataggtatatctatctagagcatagttatccatgaagttagta---------------------------------------------------------------------------------------------------------------------------------------------------------------------------
>_R_Jupunba_nipensis_Mayo_19662@NODE_1_length_1306_cov_64.441009
----------------------------------------------------------------------------------------------------------------------------------------------------------------------------------------------------------------------------------agcagagttgactcggcagatgcttgggattctgcagagcaaattgggaaataacgaaattgaggatttgggtttgatccaaatatttcaattttagggttgaatttactaattccgttatt----tactatatcaaccaaatctttgatagtttagtccacaaat-cttcaaacccaaaatcctacagtcacttgcag-ttcgtcaatggcatccctcgttccaatttcttctccagttttcatatccactgatagcttacactccaccctcacccatcaaactttaatcagtcactttcaatctctcctccccaaaatctcaacctcaatccagtccccaatacgtcaaagctacgaggtttctccttcttcct------------------------------------------cttacatgggcgtcaagcttgtcacccatttcgctcagaactctgcaattaacttaccaggcgtgcaggcaacttatgatctattcagctccaccacagggcagcctctggcatccatggatgccactgatttgaccctttatcgaacctcatgtgtctctggtttggcttcgaaatacctggctagaccggatagtcaagtgctcgtgatggtgggcgcaggaaatctggcaccgcatttgatcagagcccatctttcggccatacccagtttgaggaaagtagttatctggaatcggacagcggagaaggcaaggatattggctgagaaaatgcaagaaagtgatgacggtagtttgcatggtgtaagcttcgagagtaatacgtctttggatgagatcaccggacttggtgatattgtgagttgtgcgaccaattcagaggttgctcttgtgaagggtgagaagttgaaggttggagctcatttggatttggtaggttcattcaagcattcgatgaaggaatgcgacgatgaggccattaagaggggaagagtttttgtggacaatgaggctgcaatggtggaagctggagaattggtgggtgcttttgagaggggagtaattaagaaggaagatattgtggcaaatttggtggagttagctgcaggagacaaggttgggagaacaaattctgaggaaataactgtatttaagtctgtaggttctgctcttgtggatttgcttgctgcacagttggtgtatgagacttacacaagggtatataagtgatatgaatgtgtctatttagagtctagtttctgctcattaggctgctataatccatgaaataagtgctgaataagggttatgatgtctggtgctaagttgtatcattcgtattatcaatgtctatctatctgaggatggcat----------------------------------------------------------------------------------------------------------------------------------------------------------------------------------------------------------------------------------------------------------------------------------------------------------------------------------------------------
>_R_Jupunba_oxyphyllidia_Yonker_6157@NODE_1_length_1731_cov_220.165659
---------------------------------------------------------------------------------------------------------------accggaattgcttgggccaagctcaatcgctcgttctctgtggcctttcactgtttgggtatctgttctttattctcttcttcgtcagg--cataacccaatgcacacaacctaaagcagagttgacttggcagatgcttgggattctgcagagcaaattgggaaataacgaaattgaggatttgggttggatccaaatctttcacttttagggttgaatttactaattccgttatttttcttccatatcaaccaaatttttgatattttagtccacaaatacttcaaacccaaaatcctacagtcacttgcag-ttcgtcaatggcatccctcgttccaatttcttctccagttttcatatccactgatagcttacactccaccctcacccatcaaactttaatcagtcactttcaatctcttctccccaaaatctcaacctcaatccagtccccaatacgtcaaagctacgaggtttctccttcttcctctctcctcctcatgccctcttggtcatcttctccttctttcccttacatgggcgtcaagcttgtcacccatttcgctcagaactctgcaattaacttaccaggcgtgcaggcaacttatgatctattcagctccaccacagggcagcctctggcatccatggatgccactgatttgaccctttatcgaacctcatgtgtctctggtttggcttcgaaatacctggctagaccggatagtcaagtgctcgtgatggtgggcgcaggaaatctggcaccgcatttgatcagagcccatctttcggcaatacccagtttgaggaaagtagttatctggaatcggacagcggagaaggcaaggatattggctgagaaactgcaagaaagtgatgacggtagtttgcaaggtgtaagcttcgagagtaatgcgtctttggatgagatcaccggactaggtgatattgtgagttgtgcgaccaattcagaggttgctcttgtgaagggtgagaagttgaaggttggagctcatttggatttggtaggttcattcaagcattcgatgaaggaatgcgacgatgaggccattaagaggggaagagtttttgtggacaatgaggctgcaatggtggaagctggagaattggtgggtgcttttgataggggagtaattaagaaggaagatattgtggcaaatttggtggagttagctgcaggagacaaggttgggagaacaaattctgaggaaataactgtatttaagtctgtaggttctgctcttgtggatttgcttgctgcacagttggtgtatgagacttacacatgggtatataagtgatatgaatgtgtctatttagagtctagtttctgctcattaggctgctataatccatgaaataagtgctgaataagggttatgatgtctggtgctaagttgtatcattcgtattatcaatgtctatctatctgaggatggcatcgcacttttcaaaatatcttgtggaaattatgtgaatgtttacctgttaaaacatcttcgtcactctagcatcaagtaattctgtgtcttgtacatgattgtgcttgtaagttcattgaaatcaagataggtatatctatctagagcatagtcatccatgaagttagtatcaacaaggttatggaaagaagagttttgatgtgcggtgctgtgctatatgatttatgttacaaatggaattttaatttctctctaattgattttggcat-----------------------------------------------------------------------
>_R_Jupunba_villosa_Borges_423@NODE_1_length_931_cov_183.516393
----------------------------------------------------------------------------------------------------------------------------------------------------------------------------------------------------------------------------------------------------------------------------------------------------------------------------------------------------------------------------------------------------------------------------------------------------------------------------------------------------------------------------------------------------------------------------------------------------------------------------------------------------------------------------------------------------------------------------------------------------------------------------------------------------------------------------------------------------------------------------------------------------------------------------------------------------------------------------------------------------------------------------------------------------------------------------------------------------------------------aattcagaggttgctcttgtgaagggtgagaagttgaaggttggagctcatttggatttggtaggttcattcaagcattcgatgaaggaatgcgacgatgaggccattaataggggaagagtttttgtggacaatgaggctgcaatggtggaagctggagaattggtgggtgcttttgagaggggagtaattaagaaggaagatattgtggcaaatttggtggagttagctgctggagacaaggttgggagaacaaattctgaggaaataactgtatttaagtctgtaggttctgctcttgtggatttgcttgctgcacagttggtgtatgagacttacacaagggtatataagtgatatgaatgtgtctattaagaatctagtttctgctcattaggctgctataatccatgaaataagtgctgaataagggttatgatgtctggtgc-aagttgtatcattcgtattatcaatgtctatctatctgaggatagcatcgcactttttaaaatctcttgtggaaattatgtgaatgtttacctgttaaaacatcttcgtcactctggcatcaagtatttctgtgtcttgtacatgattgtgcttgtaagttcattgaactcaagataggtatatctatctagagcatagtcatccatgaagttagtatcaacaaggttatggaaagaagagttttgatgtgcggtgctgtgctatatgatttatgttacaaatggaattttaatttctctctaattgattttggcattatgaattttgaaatctcttctggaagtcctggttatgtttgcaaattgaaacatctccattactcttgca
>_R_Jupunba_villosa_Borges_423@NODE_2_length_629_cov_98.490942
agcagagcaatgaatggatttaaacgagtagagtagctctgtgcttggaaaacggcaaggagtcataccggaatataatctaagtttttgctggatatttaactcgctcccaccggaattgcttgggccaagctcaatcgctcgttctctatggccttccactgtttgggtatctgttctttattctcttcttagtctgggctataacccaatgcacacaacctaaagcagagttgacttggtagatgcttgggattctgcagagcaaattgggaaataacgaaattgaggatttgggtttgatccaaatctttcacttgtagggttgaatttactaattccgttatttttcttccatatcaaccaaatctttgatattttagtccacaaatccttcaaacccaaaatcctacagtcacttgcag-ttcgtcaatggcatccctcgttccaatttcttctccagttttcatatccactgatagcttacactccaccctcacccatcaaactttaatcagtcactttcaatctcttctccccaaaatctcaacctcaatccagtccccaatacgtcaaagctacgaggtttctccttcttccactctcc------------------------------------------------------------------------------------------------------------------------------------------------------------------------------------------------------------------------------------------------------------------------------------------------------------------------------------------------------------------------------------------------------------------------------------------------------------------------------------------------------------------------------------------------------------------------------------------------------------------------------------------------------------------------------------------------------------------------------------------------------------------------------------------------------------------------------------------------------------------------------------------------------------------------------------------------------------------------------------------------------------------------------------------------------------------------------------------------------------------------------------------------------------------------------------------------------------------------------------------------------------------------------------------------------------------------------------------------------------
>_R_Jupunba_villosa_Borges_423@NODE_3_length_624_cov_415.007313
---------------------------------------------------------------------------------------------------------------------------------------------------------------------------------------------------------------------------------------------------------------------------------------------------------------------------------------------------------------------------------------------------------------------------------------------------------------------------------------------------------------------------------------------------tcttctccccaaaatctcaacctcaatccagtccccaatacgtcaaagctacgaggtttctccttcttccactctcctcctcatgccctcttggtcatcttctccttctttcccttacatgggcgtcaagcttgtcacccatttcgctcagaactctgcaattaacttaccaggcgtgcaggcaacttatgatctattcagctccaccacagggcagcctctggcatccatggatgccactgatttgaccctttatcgaacctcatgtgtctctggtttggcttcgaaatacctggctagaccggatagtcaagtgctcgtgatggtgggcgcaggaaatctggcaccgcatttgatcagagcccatctttcggcgatacccagtttgagaaaagtagttatctggaatcggacagcggagaaggcaaggatattggctgagaaactgcaagaaagtgatgacggtagtttgcaaggtgtaagcttcgagagtaatgcgtctttggatgagatcaccggacttggtgatattgtgagttgtgcgaccaattcagaggttgctcttgtgaagggtgagaagttgaaggttggagctcatttggatttggtaggttcattcaagca-----------------------------------------------------------------------------------------------------------------------------------------------------------------------------------------------------------------------------------------------------------------------------------------------------------------------------------------------------------------------------------------------------------------------------------------------------------------------------------------------------------------------------------------------------------------------------------------------------------------------------------------------------------------------------------------------------------------------------------------------------------------------------------------
>_R_Punjuba_callejasii_Daly_5935@NODE_1_length_1326_cov_128.863090
------------------------------------------------------------------------------------------------------------------------------------------------------------------------------------------------------------------------------------------------------------------tgcagagcaaattgggaaataacgaaattgacgatgtgggtttgatccaaatctttcacttttagggttgaatttactaattccgttatttttcttccatatcaaccaaatctttgatattttagtccacaaatccttcaaacccaaaatcctacagtcacttgcag-ttcgtcaatggcatccctcgttccaatttcttctccagttttcatatccactgatagcttacactccatcctcatccatcaaactttaatcagtcactttcaatctcttctccccaaaatctcaacctcaatccagtccccaatacgtcaaagctacgaggtttctccttcttcctctctcctcctcatgccctcttggtcatcttcttcttctttcccttacatgggcgtcaagcttgtcacccatttcgctcagaactctgcaattaacttaccaggcgtgcaggcaacttatggtctattcagctccaccacagggcagcctctggcatccatggatgccactgatttgaccctttatcgaacctcatgtgtctctggtttggcttcgaaatacctggctagacgggatagtcaagtgctcgtgatggtgggcgcaggaaatctggcaccccatttgatcagagcccatctttcggcgatacccagtttgaggaaagtggttatctggaatcggacagcggataaggcagggatattggctgagaaaatgcaagaaagtgatggcggtagtttgcaaggtgtaagcttcgagagtaatgcgtctttggatgagatcaccggacttggtgatattgtgagttgtgcgaccaattcagaggttgctcttgtgaagggtgagaagttgaaggttggagctcatttggatttggtaggttcattcaagcattcgatgaaggaatgcgacgatgaggccattaagaggggaagagtttttgtggacaatgaggctgcaatggtggaagctggagaattggtgggtgcttttgagaggggagtaattaagaaggaagatattgtggcaaatttggtggagttagctgcaggagacaaggttgggagaacaaattctgaggaaataactgtatttaagtctgtaggttctgctcttgtggatttgcttgctgcacagttggtgtatgagacttacacaagggtagataagtgatatgaatgtgtctatttagagtctagtttctgctcattaggctgctataatccatgaaataagtgttgaataagggttatgatgtgtggtgctaagttgtatcattcacattatcaatgtctatctatctgaggatggcatcgtgctttt-------------------------------------------------------------------------------------------------------------------------------------------------------------------------------------------------------------------------------------------------------------------------------------------------------------------------------------------
>_R_Punjuba_lehmannii_Escobar_7465@NODE_1_length_1952_cov_160.721067
------------------------------------ctctgtgcttggaaaaaggcaaggagtcataccgga--ataatctaagtttttgctggatatttaacacgctcccaccggaattgcttgggccaagctcaatcgctcgttctctgtggcctttcactgtttgggtctctgttctttattctcttcttcgtctgggctataacccaaagcacacaacctaaagcggagttgacttggcagatgcttgggattctggagcgcaaattgggaaataacgaaattgacgatttgggtttgatccaaatctttcacttttagggttgaatttactaattccgttatttttcttccatatcaaccaaatctttgatattttagtccacaaatccttcaaacccaaaatcctacagtcacttgcag-ttcgtcaatggcatccctcgttccaatttcttctccagttttcatatccactgatagcttacactccatcctcatccatcaaactttaatcagtcactttcaatctcttctccccaaagtctcaacctcaattcagtccccaatacgtcaaagctacgaggtttctccttcttcgtctctcctcctcatgccctcttggtcatcttcttcttctttcccttacatgggcgtcaagcttgtcacccatttcgctcagaactctgcaattaacttaccaggcgtgcaggcaacttatgatctattcagctccaccacagggcagcctctggcatccatggatgccactgatttgaccctttatcgaacctcatgtgtctctggtttggcttcgaaatacctggctagaccggatagtcaagtgctcgtgatggtgggcgcaggaaatctggcaccccatttgatcagatcccatctttcggcgatacccagtttgaggaaagtggttatctggaatcggacagcggagaaggcacggatattggctgagaaaatgcaagaaagtgattacggtagtttgcaaggtgtaagcttcgagagtaatgcgtctttggatgagatcaccggacttggtgatattgtgagttgtgcaaccaattcagaggttgctcttgtgaagggtgagaagttgaaggttggagctcatttggatttggtaggttcattcaagcattcgatgaaggaatgcgacgatgaggccattaagaggggaagagtttttgtggacaatgaggctgcaatggtggaagctggagaattggtgggtgcttttgagaggggagtaattaagaaggaagatattgtggcaaatttggtggagttagctgcaggagacaaggttgggagaacaaattctgaggaaataactgtatttaagtctgtaggttctgctcttgtggatttgcttgctgcacagttggtgtatgagacttacacaagggtagataagtgatatgaatgtgtctatttagagtctagtttctgctcattaggctgctataatccatgaaataagtgttgaataagggttatgatgtgtggtgctaagttgtatcattcatattatcaatgtctatctatctgaggatggcatcgcgctttttaaaatctcttttggaaattctgtgaatgtttacctgttaaaacatcttcgtcattctagcatcaagtgtttctgtgtcttgtatatgattgtgcttgtaagttcattgaactcaagataggaatatctatctagagcatagtcatccatgaagttagtgtcaacaaggttatggaaagaagagttttgatgtgtggtgctgtgctatatgatttatgttacaaatggaattttaatttctctctaattgattttggcattatgaattttgaaatctcttctggaagtcctgggtatgtttgcaacttaaaacatatccattactcttgca
